# Supplementary material for: Autistic traits and individual brain differences: functional network efficiency reflects attentional and social impairments, structural nodal efficiencies index systemising and theory-of-mind skills
Source: Mol Autism. 2021 Jan 21;12:3. doi: 10.1186/s13229-020-00377-8 (PMC7818759; doi:10.1186/s13229-020-00377-8)
Supplement: Supplementary file 8 — Additional file 8. Connectivity matrices. Connection matrices and functional correlation matrices for each subject, as floating-point values in ASCII text format, and MATLAB code for producing these. [file 13229_2020_377_MOESM8_ESM.zip › Paul_Arora_et_al_data/Physiological/BBC/DTI_rsfMRI_ConnectivityMatrices/connectivity_matrices/Connection_Matrix_sym_aHU0878.txt]

   0.0000000e+00   2.9387816e-02   2.8563501e-02   2.9340985e-02   3.2676815e-02   3.1458722e-02   2.6840651e-02   2.7368354e-02   3.1931562e-02   2.8406403e-02   3.2428425e-02   3.3425001e-02   2.9634563e-02   3.2287172e-02   2.8864712e-02   2.8773378e-02   2.9939397e-02   3.2364431e-02   3.0241919e-02   3.2755810e-02   3.5287633e-02   3.4282113e-02   3.2490144e-02   2.9843426e-02   3.3174085e-02   3.3013461e-02   2.8733616e-02   2.8795088e-02   2.8706733e-02   3.0444062e-02   3.5176595e-02   3.2762137e-02   3.2965931e-02   3.5209335e-02   4.0394700e-02   5.0065976e-02   3.4010987e-02   3.5116678e-02   2.9257900e-02   3.0422310e-02   3.2646879e-02   3.4712948e-02   3.1157686e-02   3.4539296e-02   3.3443610e-02   3.7229992e-02   3.1002217e-02   3.0926774e-02   2.8888410e-02   3.4905708e-02   2.7347185e-02   2.8481139e-02   3.1252807e-02   2.7086293e-02   2.6944852e-02   2.8274875e-02   2.8437816e-02   2.9256444e-02   2.8753305e-02   2.9176863e-02   2.6865241e-02   2.7389564e-02   2.7811863e-02   2.6166284e-02   2.9960658e-02   2.9047979e-02   3.3502927e-02   3.6656586e-02   2.9938642e-02   3.4242068e-02   2.9096505e-02   3.5457679e-02   3.6277487e-02   3.6803976e-02   3.6876706e-02   3.8387377e-02   3.2072197e-02   3.4603363e-02   3.1692381e-02   2.9994616e-02   3.0102335e-02   3.0572088e-02   3.0513429e-02   2.8495910e-02   2.6956935e-02   2.7299694e-02   2.9776660e-02   3.2508377e-02   2.6836904e-02   2.5716123e-02
   2.9387816e-02   0.0000000e+00   3.0564870e-02   2.8666023e-02   3.2325263e-02   3.0802431e-02   2.8207761e-02   2.7646200e-02   3.2404906e-02   3.1047980e-02   3.3491331e-02   3.4134993e-02   3.1296920e-02   3.4551230e-02   2.9956717e-02   3.0885278e-02   3.2898690e-02   3.3142903e-02   3.0979652e-02   3.3345476e-02   3.4607641e-02   3.2349097e-02   3.4940617e-02   2.9802601e-02   3.9312287e-02   3.6358740e-02   3.3940241e-02   2.9389137e-02   3.0689550e-02   3.1493803e-02   3.8544362e-02   3.4775079e-02   3.6191766e-02   3.6154854e-02   3.8058210e-02   5.1843721e-02   3.3036064e-02   3.2492884e-02   3.1003989e-02   3.0347964e-02   2.9003811e-02   3.5750093e-02   3.3109804e-02   3.5868562e-02   3.3525219e-02   3.9779884e-02   3.2518219e-02   3.0786046e-02   2.7986979e-02   3.4589840e-02   2.8611128e-02   2.7696631e-02   3.1778078e-02   2.8561336e-02   2.6555635e-02   2.7854211e-02   2.8502890e-02   2.9067040e-02   2.9508625e-02   3.2036417e-02   2.9507208e-02   2.8700934e-02   2.9277171e-02   2.6348337e-02   3.1100622e-02   3.0113708e-02   3.2703590e-02   3.4607259e-02   3.2225894e-02   3.3113108e-02   2.9989984e-02   3.6043590e-02   4.2493859e-02   3.9382741e-02   3.7054536e-02   3.8349418e-02   3.3831026e-02   3.5680355e-02   3.1617300e-02   2.9017065e-02   2.9092874e-02   3.0663122e-02   3.0467388e-02   3.0311931e-02   2.6480261e-02   2.7924107e-02   3.0032453e-02   2.8524091e-02   2.7632963e-02   2.8333993e-02
   2.8563501e-02   3.0564870e-02   0.0000000e+00   2.7658220e-02   3.2560741e-02   3.1532443e-02   2.5839919e-02   2.6900542e-02   3.1838668e-02   2.9716460e-02   3.3494833e-02   3.1219644e-02   3.0746314e-02   3.2770038e-02   2.9969593e-02   2.9252705e-02   3.1984399e-02   3.2520510e-02   3.1668263e-02   3.1817920e-02   3.8218646e-02   3.3387240e-02   3.2045367e-02   2.7729151e-02   3.3084401e-02   3.4469314e-02   3.1203314e-02   2.9664481e-02   2.9182331e-02   3.0271511e-02   3.3500043e-02   3.2755731e-02   3.5452589e-02   3.7132584e-02   3.8111260e-02   4.9286468e-02   3.0327219e-02   3.1664077e-02   3.0326004e-02   2.9295511e-02   3.1146964e-02   3.2119789e-02   3.0822119e-02   3.4457902e-02   3.1936601e-02   3.8878105e-02   2.8112739e-02   2.9936718e-02   2.8819894e-02   3.2761822e-02   2.6567030e-02   2.6470526e-02   3.0762183e-02   2.8704042e-02   2.5895399e-02   2.6191835e-02   2.6888354e-02   2.7629676e-02   2.9197047e-02   2.9616560e-02   2.7563484e-02   2.8070336e-02   2.6835719e-02   2.5082461e-02   3.0505527e-02   3.0374409e-02   3.3108604e-02   3.7252056e-02   3.0303395e-02   3.6043474e-02   3.0678511e-02   3.5027504e-02   4.0354930e-02   3.6530535e-02   3.3721852e-02   3.8133739e-02   3.1778887e-02   3.6699188e-02   3.3644683e-02   2.7736789e-02   2.9872103e-02   3.0354502e-02   2.7198356e-02   3.0928783e-02   2.6448748e-02   2.6612634e-02   3.2169994e-02   3.0683176e-02   2.6929304e-02   2.4786963e-02
   2.9340985e-02   2.8666023e-02   2.7658220e-02   0.0000000e+00   3.1289369e-02   3.0939348e-02   2.5665592e-02   2.6596395e-02   3.0668725e-02   2.9714267e-02   3.5550775e-02   3.1264625e-02   2.8994105e-02   3.1865535e-02   2.8292316e-02   2.9748142e-02   3.0584548e-02   3.0834766e-02   2.9037062e-02   3.2371539e-02   3.3707696e-02   3.3529065e-02   3.1164619e-02   2.8019545e-02   3.1946162e-02   3.2382963e-02   2.9249321e-02   2.9415191e-02   3.1094778e-02   3.1285215e-02   3.4949146e-02   3.1837669e-02   3.4085117e-02   3.4145405e-02   3.7594102e-02   4.2924653e-02   3.2771298e-02   3.2228198e-02   3.0151096e-02   2.9331364e-02   3.2541441e-02   3.5130406e-02   3.0603132e-02   3.3618618e-02   3.2992564e-02   3.6618432e-02   2.6955649e-02   2.9100057e-02   2.7627446e-02   3.2391898e-02   2.7964755e-02   2.6356862e-02   2.9389578e-02   2.7574071e-02   2.5891215e-02   2.5504015e-02   2.7121864e-02   2.8938964e-02   2.8692730e-02   2.9453524e-02   2.6931343e-02   2.7450889e-02   2.7362785e-02   2.6198772e-02   2.8058942e-02   2.8568984e-02   3.3367444e-02   3.7226839e-02   2.9904465e-02   3.7439909e-02   2.9036720e-02   3.4080419e-02   3.8942766e-02   3.6618318e-02   3.6681970e-02   4.2925283e-02   3.1814655e-02   3.5347418e-02   3.1972925e-02   3.0414452e-02   2.7038311e-02   3.0092992e-02   2.7445179e-02   3.0948151e-02   2.6968691e-02   2.6090280e-02   2.8856738e-02   2.7689344e-02   2.7176488e-02   2.6084310e-02
   3.2676815e-02   3.2325263e-02   3.2560741e-02   3.1289369e-02   0.0000000e+00   3.5705419e-02   3.1658992e-02   3.1659840e-02   3.3481599e-02   3.0412289e-02   3.8498554e-02   3.6589414e-02   3.4627430e-02   3.5127643e-02   3.3865573e-02   3.3652594e-02   3.2263169e-02   3.3857672e-02   3.2190824e-02   3.6292612e-02   4.2484413e-02   3.4347471e-02   3.4387470e-02   3.2498548e-02   3.4391890e-02   3.7381892e-02   3.4774719e-02   3.2113321e-02   3.3775324e-02   3.3774144e-02   4.1123276e-02   3.7223482e-02   3.7064008e-02   3.4771539e-02   4.2536590e-02   4.7640451e-02   3.7742495e-02   3.4569674e-02   3.5153795e-02   3.1510983e-02   3.6770404e-02   3.6056128e-02   3.5631675e-02   3.5915584e-02   3.5932151e-02   4.0553991e-02   2.9651886e-02   3.4477898e-02   3.5512935e-02   3.7883570e-02   3.2979656e-02   3.4065195e-02   3.7257429e-02   3.5695723e-02   3.4549300e-02   3.2241213e-02   3.2049566e-02   3.2946034e-02   3.2727891e-02   3.5024454e-02   3.4491607e-02   3.3054604e-02   3.2364910e-02   3.2484450e-02   3.2236614e-02   2.9814553e-02   3.5209177e-02   4.1128109e-02   3.7497435e-02   4.1958928e-02   3.4364356e-02   4.0536600e-02   4.4643485e-02   4.0236781e-02   4.1317422e-02   4.3863793e-02   3.8389847e-02   4.0270695e-02   3.3310103e-02   3.5618767e-02   3.2271646e-02   3.5102003e-02   3.2280245e-02   3.0826524e-02   3.1192464e-02   3.0750160e-02   3.1392079e-02   3.1919629e-02   3.1523215e-02   3.2404972e-02
   3.1458722e-02   3.0802431e-02   3.1532443e-02   3.0939348e-02   3.5705419e-02   0.0000000e+00   3.0662369e-02   3.3419331e-02   3.5202827e-02   3.6579601e-02   3.8762553e-02   3.4355110e-02   3.2937794e-02   3.6055688e-02   3.2982392e-02   3.4555339e-02   3.3456309e-02   3.6417126e-02   3.3251721e-02   3.6636982e-02   3.6256899e-02   3.2929848e-02   3.7752611e-02   3.5337404e-02   3.8334608e-02   3.4675396e-02   3.4849231e-02   3.1418330e-02   3.6473967e-02   3.2647828e-02   3.6339288e-02   3.7128764e-02   3.6078174e-02   3.7510084e-02   4.3428527e-02   5.0005968e-02   3.7455078e-02   3.1939378e-02   3.2624538e-02   3.2170685e-02   3.4777550e-02   4.0644479e-02   3.5600999e-02   3.8603632e-02   3.6998198e-02   4.2760715e-02   3.1004703e-02   3.6030423e-02   3.4922824e-02   3.6246353e-02   3.4876191e-02   3.2235532e-02   3.6005495e-02   3.6183955e-02   2.9161941e-02   3.0849575e-02   3.2260910e-02   3.3463577e-02   3.4776045e-02   3.4104978e-02   3.1369816e-02   3.4467180e-02   3.2210019e-02   3.2093151e-02   3.6308091e-02   3.2119714e-02   3.6835141e-02   4.0373480e-02   3.7234042e-02   4.2474491e-02   3.4671928e-02   3.9236649e-02   4.4094103e-02   4.0924435e-02   4.4622143e-02   5.0220506e-02   3.6170292e-02   3.6184490e-02   4.0109396e-02   3.2458951e-02   3.1653552e-02   3.2847226e-02   3.3780956e-02   3.0044523e-02   3.0574134e-02   2.8865674e-02   3.1695273e-02   3.7175287e-02   3.2425684e-02   2.9943000e-02
   2.6840651e-02   2.8207761e-02   2.5839919e-02   2.5665592e-02   3.1658992e-02   3.0662369e-02   0.0000000e+00   2.5189964e-02   3.0670855e-02   2.6487269e-02   3.1970401e-02   2.9227025e-02   2.6282516e-02   3.0090956e-02   2.7671628e-02   2.6215965e-02   2.7875496e-02   3.1091024e-02   2.8928318e-02   3.1094166e-02   3.3022305e-02   3.1730109e-02   2.9504359e-02   2.7120296e-02   3.0419397e-02   2.9391383e-02   2.8393612e-02   2.6834424e-02   2.8365991e-02   2.9458340e-02   3.0247393e-02   2.9307859e-02   3.1226956e-02   3.3036744e-02   3.9024245e-02   3.7255298e-02   2.8959617e-02   2.9427189e-02   2.7813710e-02   2.6360542e-02   3.2618118e-02   3.3024321e-02   2.8487023e-02   3.2425109e-02   3.1852116e-02   3.4647642e-02   2.6069140e-02   2.8275187e-02   2.6785522e-02   3.0096496e-02   2.6506539e-02   2.5162462e-02   2.6657741e-02   2.6978358e-02   2.4428863e-02   2.4531202e-02   2.5703628e-02   2.7147523e-02   2.7470685e-02   2.7148293e-02   2.5440499e-02   2.6283922e-02   2.7532517e-02   2.5008785e-02   2.6977649e-02   2.5449732e-02   3.0521093e-02   3.2988183e-02   2.8601732e-02   3.3562752e-02   2.8545704e-02   3.2656567e-02   3.7127017e-02   3.6769295e-02   3.3496439e-02   3.8463173e-02   3.3004957e-02   3.2725966e-02   3.2198103e-02   2.9623146e-02   2.7104463e-02   2.6422529e-02   2.6747293e-02   2.4529579e-02   2.4776278e-02   2.4064759e-02   2.7056890e-02   2.9850362e-02   2.4874725e-02   2.3816223e-02
   2.7368354e-02   2.7646200e-02   2.6900542e-02   2.6596395e-02   3.1659840e-02   3.3419331e-02   2.5189964e-02   0.0000000e+00   3.0038145e-02   2.7849676e-02   3.3873733e-02   2.9440907e-02   2.7300607e-02   3.0074818e-02   2.7753162e-02   2.8278624e-02   2.8683882e-02   3.2579389e-02   2.8879572e-02   3.0924726e-02   3.0972158e-02   2.9347499e-02   3.0378221e-02   2.8186967e-02   3.0355914e-02   3.1495462e-02   2.7592273e-02   2.8865654e-02   2.7983111e-02   3.0564845e-02   3.3953458e-02   3.0189065e-02   3.3267823e-02   3.3750269e-02   3.7621380e-02   3.6234975e-02   3.2223631e-02   3.3393070e-02   2.9198935e-02   2.6162987e-02   2.8908660e-02   3.6123046e-02   3.0732021e-02   3.2431623e-02   3.3575097e-02   3.4718921e-02   2.7437328e-02   2.8874105e-02   2.8824204e-02   3.1735547e-02   2.7731795e-02   2.6682006e-02   2.8649210e-02   2.7086088e-02   2.6260926e-02   2.4767295e-02   2.7787250e-02   2.8813095e-02   2.9371823e-02   2.8618341e-02   2.6152947e-02   2.7320113e-02   2.7254524e-02   2.5406802e-02   2.9628256e-02   2.7150516e-02   3.2196788e-02   3.5266043e-02   2.8514435e-02   3.5994602e-02   2.9082537e-02   3.2011475e-02   3.9593911e-02   3.6039366e-02   3.6133777e-02   3.7414937e-02   3.4333851e-02   3.4765298e-02   3.1613341e-02   2.9132701e-02   2.7081450e-02   2.8216200e-02   2.6882720e-02   2.6151470e-02   2.5612462e-02   2.5344657e-02   3.0379045e-02   2.7275609e-02   2.6796796e-02   2.5026524e-02
   3.1931562e-02   3.2404906e-02   3.1838668e-02   3.0668725e-02   3.3481599e-02   3.5202827e-02   3.0670855e-02   3.0038145e-02   0.0000000e+00   3.2024838e-02   3.5074736e-02   3.1925268e-02   3.0134714e-02   3.3988102e-02   3.2579129e-02   3.4526472e-02   3.4227837e-02   3.5520156e-02   3.3001075e-02   3.5705644e-02   4.0355495e-02   3.4818611e-02   3.2668934e-02   2.9629195e-02   3.3307027e-02   3.5457370e-02   3.2469759e-02   3.5246316e-02   3.3848538e-02   3.4207278e-02   3.6688352e-02   3.6738537e-02   3.9009014e-02   3.9194580e-02   4.5070210e-02   4.7886384e-02   3.6556531e-02   3.7256914e-02   3.1822006e-02   3.0318396e-02   3.8593910e-02   4.0344464e-02   3.4554034e-02   3.8713830e-02   3.8395196e-02   4.2883473e-02   3.4583211e-02   3.1988036e-02   2.8698300e-02   3.2767520e-02   3.1229670e-02   3.1319903e-02   3.3929870e-02   2.8671543e-02   3.1355523e-02   2.9450962e-02   3.3822184e-02   3.1489056e-02   3.2654391e-02   3.3313469e-02   2.9112698e-02   3.1437668e-02   3.2842695e-02   2.7974376e-02   3.2560879e-02   2.8857819e-02   3.3363091e-02   3.8394058e-02   3.2153981e-02   4.3998675e-02   3.5269714e-02   3.5856349e-02   4.0037819e-02   3.8928097e-02   4.2426351e-02   4.1599447e-02   3.6242030e-02   4.1235240e-02   3.5997285e-02   3.4120488e-02   3.1802918e-02   3.1734082e-02   3.3063796e-02   3.2229510e-02   2.7456076e-02   3.0281132e-02   3.3828942e-02   3.2788240e-02   3.1706496e-02   3.0123872e-02
   2.8406403e-02   3.1047980e-02   2.9716460e-02   2.9714267e-02   3.0412289e-02   3.6579601e-02   2.6487269e-02   2.7849676e-02   3.2024838e-02   0.0000000e+00   3.3088189e-02   3.3089817e-02   3.1120731e-02   3.4776337e-02   3.0742104e-02   2.9661488e-02   3.2013475e-02   3.1899685e-02   3.1286213e-02   3.4481183e-02   3.7348835e-02   3.2784453e-02   3.3524479e-02   3.1359402e-02   3.4932239e-02   3.4783726e-02   3.1664961e-02   3.4157731e-02   3.1820353e-02   3.2713272e-02   3.4995968e-02   3.4222954e-02   3.3325232e-02   3.6131563e-02   4.2586069e-02   4.5880366e-02   3.7699828e-02   3.7845746e-02   3.0854470e-02   3.0628252e-02   3.5894560e-02   3.3258725e-02   3.1882407e-02   3.5976250e-02   3.4378394e-02   3.6954248e-02   3.1013709e-02   3.0589510e-02   2.8150432e-02   3.4137039e-02   3.0503976e-02   3.0593213e-02   3.2865489e-02   2.8614519e-02   2.7872628e-02   2.6555862e-02   2.9864440e-02   2.8583015e-02   3.0244759e-02   3.1322120e-02   2.7859512e-02   2.9960343e-02   3.2548211e-02   2.9736186e-02   3.0749949e-02   3.0666870e-02   3.4682404e-02   3.7761921e-02   2.9815779e-02   3.7162936e-02   2.9681334e-02   3.4335998e-02   3.9626010e-02   3.6727972e-02   3.7405602e-02   3.8551572e-02   3.3320054e-02   3.9358350e-02   2.9490927e-02   3.3634031e-02   2.9777533e-02   2.8914896e-02   3.1069929e-02   2.9694607e-02   2.6968374e-02   2.7195153e-02   3.3322107e-02   3.2050898e-02   2.9445701e-02   2.6605193e-02
   3.2428425e-02   3.3491331e-02   3.3494833e-02   3.5550775e-02   3.8498554e-02   3.8762553e-02   3.1970401e-02   3.3873733e-02   3.5074736e-02   3.3088189e-02   0.0000000e+00   3.7517208e-02   3.6975600e-02   4.1400543e-02   3.5841606e-02   3.5133758e-02   3.8419373e-02   3.5096533e-02   3.4542210e-02   3.9796974e-02   4.8141730e-02   4.4329058e-02   3.7792285e-02   3.4769571e-02   3.7741542e-02   3.6333189e-02   3.7413005e-02   3.7622776e-02   3.5035455e-02   3.5821815e-02   3.9048048e-02   3.6602562e-02   3.7785037e-02   3.8276222e-02   4.6531424e-02   4.7289700e-02   3.8202852e-02   3.8380886e-02   3.2963128e-02   3.1130385e-02   3.7816062e-02   3.8569979e-02   3.7213242e-02   4.0560199e-02   4.0681642e-02   4.2672548e-02   3.6498627e-02   3.4371273e-02   3.3821424e-02   3.8385320e-02   3.1312651e-02   3.3568879e-02   4.0652005e-02   3.3188831e-02   3.4536160e-02   3.4911462e-02   3.5543238e-02   3.2582438e-02   3.5497128e-02   3.4666026e-02   3.3297253e-02   3.6367910e-02   3.7779675e-02   3.4359032e-02   3.9207328e-02   3.5901564e-02   3.9747229e-02   4.4428938e-02   3.9574465e-02   4.3010338e-02   4.0364919e-02   4.1702195e-02   4.5082002e-02   4.2327859e-02   4.1624388e-02   4.0105417e-02   3.9569862e-02   3.9437990e-02   3.5796877e-02   3.7877200e-02   3.3468737e-02   3.1869499e-02   3.5474920e-02   3.3210507e-02   3.2600758e-02   3.3552490e-02   3.7902963e-02   3.2695754e-02   3.3577929e-02   3.2954778e-02
   3.3425001e-02   3.4134993e-02   3.1219644e-02   3.1264625e-02   3.6589414e-02   3.4355110e-02   2.9227025e-02   2.9440907e-02   3.1925268e-02   3.3089817e-02   3.7517208e-02   0.0000000e+00   3.3673675e-02   3.8879933e-02   3.2489254e-02   3.1249842e-02   3.5524192e-02   3.4665695e-02   3.5181965e-02   3.8314939e-02   3.9893327e-02   4.0072162e-02   3.4670932e-02   3.4905913e-02   3.8755959e-02   3.7875071e-02   3.7272276e-02   3.4553694e-02   3.4791659e-02   3.7448682e-02   4.0127321e-02   3.8084869e-02   3.9093051e-02   4.1366460e-02   4.4816072e-02   4.5762152e-02   4.0548507e-02   4.4263383e-02   3.6803035e-02   3.6817162e-02   3.5884723e-02   3.6027778e-02   3.6505315e-02   4.1869018e-02   3.8964934e-02   4.2455610e-02   3.3073649e-02   3.7104071e-02   3.1594461e-02   3.6032609e-02   3.3849653e-02   3.4926933e-02   3.7434171e-02   3.2211771e-02   3.2877915e-02   3.0899289e-02   3.2483862e-02   3.3847155e-02   3.4745982e-02   3.3654857e-02   3.2640283e-02   3.4220338e-02   3.4303590e-02   3.2341068e-02   3.8418820e-02   3.2636365e-02   3.8363263e-02   4.1756448e-02   3.5419378e-02   4.1128391e-02   3.6161168e-02   4.0534359e-02   4.3660476e-02   4.5126180e-02   4.0515898e-02   4.1205807e-02   3.8545802e-02   4.1501240e-02   3.7747875e-02   3.8987377e-02   3.5566503e-02   3.5317696e-02   3.4765572e-02   3.4498366e-02   3.1567082e-02   3.0289408e-02   3.9163379e-02   3.4258485e-02   3.1239072e-02   2.9624876e-02
   2.9634563e-02   3.1296920e-02   3.0746314e-02   2.8994105e-02   3.4627430e-02   3.2937794e-02   2.6282516e-02   2.7300607e-02   3.0134714e-02   3.1120731e-02   3.6975600e-02   3.3673675e-02   0.0000000e+00   3.4496061e-02   3.0660626e-02   3.1415036e-02   3.1057714e-02   3.2078364e-02   3.1859045e-02   3.4434357e-02   3.7346731e-02   3.6426658e-02   3.4506744e-02   3.3083581e-02   3.4790016e-02   3.2661563e-02   3.2666171e-02   3.4643841e-02   3.1350500e-02   3.3667214e-02   3.5641819e-02   3.3806650e-02   3.5459665e-02   3.9099012e-02   4.6413592e-02   4.0177762e-02   3.3197258e-02   3.4203691e-02   3.1213679e-02   3.0973053e-02   3.8453597e-02   3.1957855e-02   3.2559685e-02   3.6037488e-02   3.4174381e-02   3.8775370e-02   3.1292431e-02   3.2074933e-02   2.9264010e-02   3.0513292e-02   2.8436143e-02   3.2191051e-02   3.4435432e-02   3.0774440e-02   2.9585800e-02   2.9051623e-02   2.8428392e-02   2.9476539e-02   3.1655382e-02   3.1925116e-02   2.9811027e-02   3.0747993e-02   3.3168256e-02   2.9920285e-02   3.1848252e-02   3.0730623e-02   3.4956695e-02   3.8003078e-02   3.3979666e-02   4.1028945e-02   3.5124553e-02   3.6777999e-02   4.4408618e-02   4.1531491e-02   3.9466297e-02   4.2657473e-02   3.5617233e-02   3.5465914e-02   3.0349935e-02   3.3222213e-02   3.2845069e-02   3.3045823e-02   3.0679222e-02   2.9923265e-02   2.6916713e-02   2.6986267e-02   3.0246494e-02   2.8242042e-02   2.9111351e-02   2.8385339e-02
   3.2287172e-02   3.4551230e-02   3.2770038e-02   3.1865535e-02   3.5127643e-02   3.6055688e-02   3.0090956e-02   3.0074818e-02   3.3988102e-02   3.4776337e-02   4.1400543e-02   3.8879933e-02   3.4496061e-02   0.0000000e+00   3.0918376e-02   3.3135257e-02   3.3306617e-02   3.5806894e-02   3.5429022e-02   3.6948596e-02   4.0303616e-02   3.9613334e-02   3.7061897e-02   3.4865848e-02   3.7535200e-02   3.6601882e-02   3.5593887e-02   3.6417933e-02   3.4295085e-02   3.6674194e-02   3.9101908e-02   3.6953989e-02   3.9178715e-02   3.8989150e-02   4.4629654e-02   3.6594087e-02   3.8172322e-02   3.7377468e-02   3.3198731e-02   3.2254325e-02   3.6268301e-02   3.8944833e-02   3.7864141e-02   3.9225111e-02   3.5380367e-02   4.0703347e-02   3.2266945e-02   3.3342009e-02   3.0902526e-02   3.3441297e-02   3.0436448e-02   3.1081023e-02   3.4117321e-02   3.3143189e-02   3.0732443e-02   3.1720849e-02   2.9000106e-02   2.9275260e-02   3.1256519e-02   3.4885955e-02   3.1473068e-02   3.3153925e-02   3.2861994e-02   3.0999888e-02   3.1586541e-02   3.1138405e-02   3.4948804e-02   3.9721603e-02   3.2664529e-02   3.8656850e-02   3.4654837e-02   3.9385609e-02   4.2896854e-02   3.7820146e-02   4.1042872e-02   4.0921087e-02   3.3504754e-02   3.7230259e-02   2.9281519e-02   3.3300538e-02   3.0319565e-02   3.3112633e-02   3.3163515e-02   3.4188061e-02   3.0601589e-02   3.0884273e-02   3.0261367e-02   3.1725807e-02   3.1558644e-02   3.0930398e-02
   2.8864712e-02   2.9956717e-02   2.9969593e-02   2.8292316e-02   3.3865573e-02   3.2982392e-02   2.7671628e-02   2.7753162e-02   3.2579129e-02   3.0742104e-02   3.5841606e-02   3.2489254e-02   3.0660626e-02   3.0918376e-02   0.0000000e+00   2.9142344e-02   3.3383123e-02   3.3842024e-02   3.2025021e-02   3.3574385e-02   4.0048291e-02   3.4553855e-02   2.9903462e-02   2.7216877e-02   3.2655682e-02   3.6139840e-02   3.0832571e-02   3.4472063e-02   2.8645751e-02   3.0033657e-02   3.2954265e-02   3.0814111e-02   3.3898538e-02   3.3050397e-02   4.4515620e-02   3.8970215e-02   3.3051721e-02   3.0001002e-02   2.7922080e-02   2.5851308e-02   3.4421755e-02   3.6922406e-02   3.2116735e-02   3.5779577e-02   3.0851737e-02   3.5640744e-02   2.8790454e-02   2.8676163e-02   2.7997212e-02   3.0100442e-02   3.0925276e-02   2.9902492e-02   3.2134250e-02   3.0349006e-02   2.5580188e-02   2.7924875e-02   2.7193269e-02   2.7593284e-02   3.0150803e-02   3.0706140e-02   3.0015082e-02   3.0612850e-02   3.1302788e-02   2.7591677e-02   2.9590574e-02   2.9999384e-02   3.4582936e-02   3.9420709e-02   3.2221692e-02   3.3564525e-02   3.1409432e-02   3.7255915e-02   4.0251122e-02   3.8479520e-02   3.7473140e-02   3.2718089e-02   3.6093189e-02   3.6448614e-02   2.8405541e-02   2.9928356e-02   2.8821801e-02   2.9511480e-02   3.0043928e-02   2.9497323e-02   2.8542526e-02   2.8170343e-02   2.8535370e-02   3.1155409e-02   2.8933318e-02   2.7704086e-02
   2.8773378e-02   3.0885278e-02   2.9252705e-02   2.9748142e-02   3.3652594e-02   3.4555339e-02   2.6215965e-02   2.8278624e-02   3.4526472e-02   2.9661488e-02   3.5133758e-02   3.1249842e-02   3.1415036e-02   3.3135257e-02   2.9142344e-02   0.0000000e+00   3.3700340e-02   3.2970201e-02   3.0453521e-02   3.2032794e-02   3.4748621e-02   3.4408738e-02   3.4197014e-02   2.9459795e-02   3.2451896e-02   3.2761949e-02   3.1391799e-02   2.8186784e-02   2.6948324e-02   3.0301594e-02   3.2808347e-02   3.1441100e-02   3.3535538e-02   3.7063276e-02   4.4785517e-02   3.7344250e-02   3.0621796e-02   3.0863112e-02   2.8391496e-02   2.9261814e-02   3.8711423e-02   3.4856216e-02   2.9145987e-02   3.3385237e-02   3.1179523e-02   3.4379795e-02   2.8143875e-02   2.9103602e-02   2.8978477e-02   3.3255614e-02   2.7987446e-02   2.7956891e-02   3.1704959e-02   2.7617247e-02   2.6360541e-02   2.5978561e-02   2.7614502e-02   2.7380095e-02   2.7349173e-02   2.9188640e-02   2.6713840e-02   2.8986383e-02   3.0962156e-02   2.8436351e-02   3.0075909e-02   2.7495450e-02   3.2919220e-02   3.7627771e-02   3.0626804e-02   3.3191305e-02   2.9749765e-02   3.3306110e-02   3.8083164e-02   3.7786371e-02   3.8270679e-02   3.9646882e-02   3.5377075e-02   3.4436315e-02   3.2416654e-02   3.1336200e-02   2.8105682e-02   3.0107199e-02   3.1278218e-02   3.1538647e-02   2.6609303e-02   2.7368397e-02   3.0795202e-02   3.3436644e-02   2.9492559e-02   2.8016426e-02
   2.9939397e-02   3.2898690e-02   3.1984399e-02   3.0584548e-02   3.2263169e-02   3.3456309e-02   2.7875496e-02   2.8683882e-02   3.4227837e-02   3.2013475e-02   3.8419373e-02   3.5524192e-02   3.1057714e-02   3.3306617e-02   3.3383123e-02   3.3700340e-02   0.0000000e+00   3.2154685e-02   3.0023014e-02   3.4403798e-02   3.2166667e-02   3.8548899e-02   3.2830927e-02   3.1064344e-02   3.3978791e-02   3.5482687e-02   3.3686536e-02   3.2597427e-02   3.3020441e-02   3.4867247e-02   3.6551367e-02   3.3816521e-02   3.3375217e-02   3.7971171e-02   5.0410813e-02   3.8356330e-02   3.6353069e-02   3.5581902e-02   3.3599112e-02   3.0180959e-02   4.0429328e-02   3.7681332e-02   3.1735457e-02   3.6351601e-02   3.6219334e-02   3.8666829e-02   3.3248933e-02   3.2786202e-02   3.0051243e-02   3.3574262e-02   2.8601444e-02   2.9565103e-02   3.3666969e-02   3.1327242e-02   2.6141074e-02   2.6911369e-02   2.7333819e-02   2.9648180e-02   3.1492362e-02   3.1973144e-02   2.9540984e-02   3.3271523e-02   3.2007036e-02   2.8493559e-02   3.0879803e-02   2.9712157e-02   3.3607885e-02   3.5840930e-02   3.1751686e-02   3.7646607e-02   3.3999207e-02   4.0386526e-02   4.1222219e-02   3.7723528e-02   4.0178002e-02   4.2240341e-02   3.8827641e-02   4.0086553e-02   3.5477861e-02   3.9757061e-02   3.2439459e-02   3.2245533e-02   3.2783129e-02   3.4219351e-02   3.0866692e-02   3.2818264e-02   3.3141762e-02   3.3340513e-02   2.9199149e-02   2.4875988e-02
   3.2364431e-02   3.3142903e-02   3.2520510e-02   3.0834766e-02   3.3857672e-02   3.6417126e-02   3.1091024e-02   3.2579389e-02   3.5520156e-02   3.1899685e-02   3.5096533e-02   3.4665695e-02   3.2078364e-02   3.5806894e-02   3.3842024e-02   3.2970201e-02   3.2154685e-02   0.0000000e+00   3.4408574e-02   3.7125009e-02   4.0032050e-02   3.8878101e-02   3.4861041e-02   3.4255493e-02   3.8596982e-02   3.7014029e-02   3.6073563e-02   3.9584632e-02   3.7387778e-02   3.6818296e-02   3.7841988e-02   3.5040096e-02   3.8577885e-02   4.0243680e-02   4.8243712e-02   4.7282151e-02   3.7124117e-02   3.6541907e-02   3.3743786e-02   3.1698617e-02   3.2699767e-02   3.6324698e-02   3.4531125e-02   3.8404233e-02   3.7605794e-02   4.3137091e-02   3.7529686e-02   3.2741265e-02   3.0458692e-02   3.2405134e-02   3.0544673e-02   3.1634606e-02   3.3719970e-02   3.3010851e-02   3.0311335e-02   3.2606633e-02   3.0737021e-02   3.1404201e-02   3.4122166e-02   3.5750725e-02   3.2789815e-02   3.3215930e-02   3.2597707e-02   3.1804512e-02   3.1252659e-02   3.0715021e-02   3.7691368e-02   4.1447831e-02   3.6411462e-02   4.1269039e-02   3.4459381e-02   3.8378317e-02   4.4037546e-02   3.9097607e-02   4.2544010e-02   4.6352339e-02   3.8815668e-02   4.1925117e-02   3.4149064e-02   4.2850976e-02   3.4590895e-02   3.2206706e-02   3.1709426e-02   3.0518268e-02   3.0612090e-02   2.9346827e-02   3.1798315e-02   3.1205635e-02   3.0394784e-02   2.8828142e-02
   3.0241919e-02   3.0979652e-02   3.1668263e-02   2.9037062e-02   3.2190824e-02   3.3251721e-02   2.8928318e-02   2.8879572e-02   3.3001075e-02   3.1286213e-02   3.4542210e-02   3.5181965e-02   3.1859045e-02   3.5429022e-02   3.2025021e-02   3.0453521e-02   3.0023014e-02   3.4408574e-02   0.0000000e+00   3.4708248e-02   3.4722947e-02   3.7411253e-02   3.2731925e-02   2.8820667e-02   3.5320235e-02   3.5297666e-02   3.4365653e-02   3.4925903e-02   3.5035171e-02   3.3634207e-02   3.8019245e-02   3.4822432e-02   3.7725909e-02   3.8031408e-02   4.6804805e-02   4.2833829e-02   3.6612323e-02   3.9978322e-02   3.2333964e-02   3.1278388e-02   3.6365617e-02   3.9233621e-02   3.3125249e-02   3.7340118e-02   3.6488469e-02   4.2255331e-02   3.2046778e-02   3.0977256e-02   3.0655168e-02   3.2152989e-02   3.1126034e-02   3.1362315e-02   3.6149553e-02   3.1224885e-02   2.9084979e-02   3.0082523e-02   3.0277929e-02   3.0828325e-02   3.2337551e-02   3.1755905e-02   3.1224630e-02   3.0730525e-02   3.1639804e-02   3.1606197e-02   3.2765097e-02   3.0079151e-02   3.4840463e-02   3.9653850e-02   3.3438238e-02   3.6939443e-02   3.4084246e-02   3.7000212e-02   4.4458158e-02   3.5893476e-02   3.9780040e-02   4.2255569e-02   3.7588540e-02   3.9556480e-02   3.2663613e-02   3.3871312e-02   2.9903039e-02   3.0876901e-02   3.1070589e-02   3.1714478e-02   3.0695099e-02   2.9442921e-02   3.0151780e-02   3.1945291e-02   3.0046815e-02   2.8424021e-02
   3.2755810e-02   3.3345476e-02   3.1817920e-02   3.2371539e-02   3.6292612e-02   3.6636982e-02   3.1094166e-02   3.0924726e-02   3.5705644e-02   3.4481183e-02   3.9796974e-02   3.8314939e-02   3.4434357e-02   3.6948596e-02   3.3574385e-02   3.2032794e-02   3.4403798e-02   3.7125009e-02   3.4708248e-02   0.0000000e+00   3.5957044e-02   3.4065944e-02   3.6301659e-02   3.2399849e-02   3.8907271e-02   4.0439794e-02   3.5872042e-02   3.3513516e-02   3.5538105e-02   3.3487613e-02   3.9795255e-02   3.5097562e-02   3.7836285e-02   3.8393718e-02   4.5906300e-02   3.8474723e-02   3.7557494e-02   4.1270141e-02   3.3727821e-02   3.0680365e-02   4.0571761e-02   3.8501834e-02   3.3855380e-02   3.6422063e-02   3.6022163e-02   4.2326858e-02   3.3814779e-02   3.2106435e-02   3.2569134e-02   3.6476602e-02   3.3128204e-02   3.2527253e-02   3.8694362e-02   3.3917159e-02   3.0928758e-02   3.1997644e-02   3.1901032e-02   3.3987549e-02   3.3568325e-02   3.3240631e-02   3.2414745e-02   3.3390138e-02   3.2802968e-02   3.1109198e-02   3.3444272e-02   3.2701507e-02   3.6227403e-02   4.1961405e-02   3.5542361e-02   3.8533714e-02   3.5245212e-02   3.6875469e-02   4.5579114e-02   3.8298592e-02   4.2229020e-02   4.0109034e-02   3.6944561e-02   4.0495615e-02   3.4286471e-02   3.1006308e-02   3.0440869e-02   3.3316336e-02   3.3047494e-02   3.2001082e-02   3.0524098e-02   3.0516553e-02   3.4122794e-02   3.5179961e-02   3.0037980e-02   3.0465889e-02
   3.5287633e-02   3.4607641e-02   3.8218646e-02   3.3707696e-02   4.2484413e-02   3.6256899e-02   3.3022305e-02   3.0972158e-02   4.0355495e-02   3.7348835e-02   4.8141730e-02   3.9893327e-02   3.7346731e-02   4.0303616e-02   4.0048291e-02   3.4748621e-02   3.2166667e-02   4.0032050e-02   3.4722947e-02   3.5957044e-02   0.0000000e+00   3.6191566e-02   3.9786198e-02   3.6288598e-02   3.8811119e-02   4.4952235e-02   3.4178419e-02   3.5447322e-02   3.4381271e-02   3.9511125e-02   4.2156424e-02   3.8935510e-02   4.3871678e-02   3.8512003e-02   5.2576171e-02   4.1803322e-02   3.6277089e-02   3.7567462e-02   3.4677806e-02   3.0356250e-02   3.9832711e-02   3.4799913e-02   3.6145541e-02   3.7404683e-02   3.9280942e-02   4.4911119e-02   3.5588860e-02   3.7538293e-02   3.4826379e-02   3.8669854e-02   3.9180919e-02   3.1595371e-02   4.0951011e-02   3.1529693e-02   3.5664600e-02   3.3611659e-02   3.4645639e-02   3.8531169e-02   3.4761515e-02   3.2539653e-02   3.6834237e-02   3.3033259e-02   3.4295629e-02   2.7466686e-02   3.1833807e-02   3.2312382e-02   3.5828100e-02   4.8229007e-02   4.0971602e-02   4.0931935e-02   4.1553592e-02   4.3692716e-02   4.9805392e-02   4.4287367e-02   4.3596545e-02   4.5051591e-02   4.0451507e-02   4.6824586e-02   4.2207503e-02   3.4644352e-02   3.4043604e-02   3.8232305e-02   3.3942082e-02   3.4820427e-02   3.4212916e-02   3.2304989e-02   3.7253873e-02   3.8586550e-02   3.2207534e-02   3.5958621e-02
   3.4282113e-02   3.2349097e-02   3.3387240e-02   3.3529065e-02   3.4347471e-02   3.2929848e-02   3.1730109e-02   2.9347499e-02   3.4818611e-02   3.2784453e-02   4.4329058e-02   4.0072162e-02   3.6426658e-02   3.9613334e-02   3.4553855e-02   3.4408738e-02   3.8548899e-02   3.8878101e-02   3.7411253e-02   3.4065944e-02   3.6191566e-02   0.0000000e+00   3.8735812e-02   3.3101405e-02   3.7660886e-02   4.0088503e-02   4.0496544e-02   3.5810788e-02   3.5873507e-02   4.3962132e-02   3.6872148e-02   3.7728119e-02   4.0385432e-02   4.0780439e-02   5.3180694e-02   4.6757522e-02   4.1534996e-02   4.1779908e-02   3.3438756e-02   3.1553504e-02   3.3178175e-02   3.4332606e-02   4.1490118e-02   4.4909829e-02   4.4045613e-02   4.4531522e-02   3.8730349e-02   3.8617441e-02   3.8657712e-02   3.3699697e-02   3.3988862e-02   3.1736113e-02   3.7875021e-02   3.6323974e-02   3.8545272e-02   4.0822049e-02   4.1227147e-02   3.6607988e-02   3.8993562e-02   3.6870583e-02   3.2064478e-02   3.0775230e-02   3.1843611e-02   3.2605116e-02   3.6296441e-02   3.6052615e-02   3.7885389e-02   3.9974494e-02   3.5710089e-02   3.9711341e-02   3.3550707e-02   3.5838092e-02   4.6152830e-02   4.1298265e-02   4.4697024e-02   4.1491741e-02   4.1120747e-02   4.1931528e-02   3.6034678e-02   2.7440901e-02   2.7447087e-02   2.8789433e-02   3.7654518e-02   3.9657568e-02   3.0675848e-02   3.1342038e-02   3.7614291e-02   2.9502668e-02   3.1875868e-02   2.9209104e-02
   3.2490144e-02   3.4940617e-02   3.2045367e-02   3.1164619e-02   3.4387470e-02   3.7752611e-02   2.9504359e-02   3.0378221e-02   3.2668934e-02   3.3524479e-02   3.7792285e-02   3.4670932e-02   3.4506744e-02   3.7061897e-02   2.9903462e-02   3.4197014e-02   3.2830927e-02   3.4861041e-02   3.2731925e-02   3.6301659e-02   3.9786198e-02   3.8735812e-02   0.0000000e+00   3.3689573e-02   3.6462563e-02   3.6020309e-02   3.4308625e-02   3.4371682e-02   3.3112558e-02   3.4665403e-02   3.5087876e-02   3.3580604e-02   3.6329462e-02   4.2048487e-02   4.6455322e-02   4.2023551e-02   3.6558737e-02   3.9554611e-02   3.1551597e-02   3.0704145e-02   3.8268802e-02   3.8972079e-02   3.4981812e-02   3.8650049e-02   3.6039778e-02   4.0981474e-02   3.2519948e-02   3.3571097e-02   3.2131951e-02   3.3338753e-02   3.0718913e-02   3.1069403e-02   3.6497253e-02   3.2995065e-02   3.1755018e-02   3.0511342e-02   3.2090179e-02   3.2306592e-02   3.2720260e-02   3.3082186e-02   2.9794204e-02   3.1495656e-02   3.2998825e-02   3.0837937e-02   3.0899905e-02   3.2817793e-02   3.8179306e-02   3.9948234e-02   3.5755097e-02   4.1429022e-02   3.2055914e-02   3.7474770e-02   4.1012300e-02   3.9526252e-02   4.0630280e-02   4.1070750e-02   3.7970314e-02   4.1436036e-02   3.3312379e-02   3.3397585e-02   3.1549808e-02   3.4642374e-02   3.3982665e-02   3.2734384e-02   3.0498947e-02   3.0997088e-02   3.1810335e-02   3.2841262e-02   3.1364759e-02   3.0131810e-02
   2.9843426e-02   2.9802601e-02   2.7729151e-02   2.8019545e-02   3.2498548e-02   3.5337404e-02   2.7120296e-02   2.8186967e-02   2.9629195e-02   3.1359402e-02   3.4769571e-02   3.4905913e-02   3.3083581e-02   3.4865848e-02   2.7216877e-02   2.9459795e-02   3.1064344e-02   3.4255493e-02   2.8820667e-02   3.2399849e-02   3.6288598e-02   3.3101405e-02   3.3689573e-02   0.0000000e+00   3.4983657e-02   3.1922927e-02   3.1350465e-02   3.2787147e-02   3.1324856e-02   3.1605138e-02   3.4101994e-02   3.1944026e-02   3.3749572e-02   3.7258966e-02   4.4317075e-02   4.1035639e-02   3.5616747e-02   3.6194280e-02   3.1455930e-02   2.9376027e-02   3.5124936e-02   3.7694724e-02   3.2544624e-02   3.6646228e-02   3.6212768e-02   4.0089253e-02   3.1549928e-02   3.0995061e-02   2.9615167e-02   3.1128022e-02   2.9269134e-02   3.1270564e-02   3.1636688e-02   3.0756488e-02   2.8688807e-02   2.7337188e-02   2.9282090e-02   3.0371721e-02   3.1363396e-02   3.0695187e-02   2.8732563e-02   2.9305529e-02   2.9706430e-02   2.9499424e-02   2.9410363e-02   2.9308078e-02   3.3018380e-02   3.8475550e-02   3.2112417e-02   3.8592737e-02   2.9962048e-02   3.4634783e-02   3.9072452e-02   3.7498654e-02   4.1217083e-02   4.1974645e-02   3.4303918e-02   3.6982479e-02   3.1634453e-02   3.0313690e-02   2.8459782e-02   3.1479850e-02   2.8249944e-02   3.0940325e-02   2.6850809e-02   2.8620672e-02   3.0981471e-02   2.9638093e-02   2.8207043e-02   2.7760501e-02
   3.3174085e-02   3.9312287e-02   3.3084401e-02   3.1946162e-02   3.4391890e-02   3.8334608e-02   3.0419397e-02   3.0355914e-02   3.3307027e-02   3.4932239e-02   3.7741542e-02   3.8755959e-02   3.4790016e-02   3.7535200e-02   3.2655682e-02   3.2451896e-02   3.3978791e-02   3.8596982e-02   3.5320235e-02   3.8907271e-02   3.8811119e-02   3.7660886e-02   3.6462563e-02   3.4983657e-02   0.0000000e+00   3.6489606e-02   3.5556349e-02   3.5241584e-02   3.4396417e-02   3.5748581e-02   4.0484671e-02   3.8057405e-02   3.8051733e-02   4.1683894e-02   5.2207029e-02   5.1897397e-02   3.9234847e-02   3.9826313e-02   3.3935905e-02   3.6741996e-02   4.4483795e-02   4.1341428e-02   3.7254221e-02   4.0163895e-02   4.0282211e-02   4.5070072e-02   3.8131740e-02   3.5888639e-02   3.2051461e-02   3.4011217e-02   3.2221042e-02   3.4718495e-02   3.5131884e-02   3.4730815e-02   3.0338674e-02   3.1482439e-02   3.4578748e-02   3.6391089e-02   3.3829199e-02   3.4640413e-02   3.3333722e-02   3.5959411e-02   3.6581180e-02   3.3319389e-02   3.4546134e-02   3.5577971e-02   4.0132479e-02   4.3260256e-02   3.6783368e-02   4.3609032e-02   3.4891111e-02   3.9693902e-02   4.3520285e-02   3.9552651e-02   4.6241837e-02   4.6244794e-02   4.1054872e-02   4.3360355e-02   3.3935377e-02   3.4694306e-02   3.2178471e-02   3.8222974e-02   3.5681070e-02   3.8257020e-02   3.4299646e-02   3.3670581e-02   3.3789501e-02   3.4753427e-02   3.4947659e-02   3.0292292e-02
   3.3013461e-02   3.6358740e-02   3.4469314e-02   3.2382963e-02   3.7381892e-02   3.4675396e-02   2.9391383e-02   3.1495462e-02   3.5457370e-02   3.4783726e-02   3.6333189e-02   3.7875071e-02   3.2661563e-02   3.6601882e-02   3.6139840e-02   3.2761949e-02   3.5482687e-02   3.7014029e-02   3.5297666e-02   4.0439794e-02   4.4952235e-02   4.0088503e-02   3.6020309e-02   3.1922927e-02   3.6489606e-02   0.0000000e+00   3.4247671e-02   3.3500989e-02   3.3747260e-02   3.4468787e-02   3.7556581e-02   3.7079902e-02   3.7165874e-02   4.0600294e-02   4.9615830e-02   4.5704653e-02   3.7914764e-02   3.6425352e-02   3.0267712e-02   3.3356059e-02   4.1405853e-02   3.8541760e-02   3.5181748e-02   3.7221075e-02   3.7190426e-02   4.2206114e-02   3.3174380e-02   3.5454800e-02   3.3392394e-02   3.2464987e-02   3.2004222e-02   2.9668271e-02   3.3992256e-02   3.1926885e-02   2.9061629e-02   3.0507202e-02   2.9773665e-02   3.2904537e-02   3.3762876e-02   3.2673235e-02   2.9034477e-02   3.0682952e-02   3.0088108e-02   2.8998672e-02   3.0292687e-02   2.7667678e-02   3.5464885e-02   3.9657241e-02   3.1606860e-02   4.0487369e-02   3.0046160e-02   3.2790629e-02   4.0558571e-02   3.7426563e-02   3.9199251e-02   4.1969933e-02   3.5106230e-02   4.0434696e-02   3.4051276e-02   3.0840851e-02   3.0726220e-02   3.5132417e-02   3.5592749e-02   3.2459961e-02   3.0728493e-02   3.2649453e-02   3.4201724e-02   3.3502239e-02   3.0687370e-02   2.9825228e-02
   2.8733616e-02   3.3940241e-02   3.1203314e-02   2.9249321e-02   3.4774719e-02   3.4849231e-02   2.8393612e-02   2.7592273e-02   3.2469759e-02   3.1664961e-02   3.7413005e-02   3.7272276e-02   3.2666171e-02   3.5593887e-02   3.0832571e-02   3.1391799e-02   3.3686536e-02   3.6073563e-02   3.4365653e-02   3.5872042e-02   3.4178419e-02   4.0496544e-02   3.4308625e-02   3.1350465e-02   3.5556349e-02   3.4247671e-02   0.0000000e+00   3.2109566e-02   3.1868193e-02   3.1771787e-02   3.6040390e-02   3.2035736e-02   3.7440634e-02   3.7926842e-02   4.8034591e-02   4.1626353e-02   3.2115536e-02   3.4972906e-02   3.3933059e-02   2.9532508e-02   3.8833943e-02   3.4853277e-02   3.1764075e-02   3.6571341e-02   3.6136322e-02   3.8771675e-02   2.9983833e-02   3.3850752e-02   3.0689291e-02   3.4757830e-02   3.1584689e-02   2.8712113e-02   3.6005563e-02   3.5919920e-02   3.0845049e-02   3.0898011e-02   3.1751176e-02   3.3499009e-02   3.6021488e-02   3.2372062e-02   3.1851389e-02   3.3768640e-02   3.3651392e-02   3.1939868e-02   3.2540960e-02   2.9727023e-02   3.5418057e-02   3.7901340e-02   3.1879990e-02   3.9852056e-02   3.0475932e-02   3.5085018e-02   4.0745719e-02   3.5165807e-02   3.9988035e-02   4.0951891e-02   3.3931774e-02   3.7385452e-02   3.4565433e-02   3.3733168e-02   3.2462212e-02   3.0718005e-02   3.2313871e-02   2.9276824e-02   2.8510063e-02   2.8165087e-02   3.1460260e-02   3.1948110e-02   3.3220432e-02   3.0256592e-02
   2.8795088e-02   2.9389137e-02   2.9664481e-02   2.9415191e-02   3.2113321e-02   3.1418330e-02   2.6834424e-02   2.8865654e-02   3.5246316e-02   3.4157731e-02   3.7622776e-02   3.4553694e-02   3.4643841e-02   3.6417933e-02   3.4472063e-02   2.8186784e-02   3.2597427e-02   3.9584632e-02   3.4925903e-02   3.3513516e-02   3.5447322e-02   3.5810788e-02   3.4371682e-02   3.2787147e-02   3.5241584e-02   3.3500989e-02   3.2109566e-02   0.0000000e+00   3.2449357e-02   3.3953555e-02   3.6440239e-02   3.0853489e-02   3.4014694e-02   3.7287812e-02   4.4586878e-02   4.5298478e-02   3.1763679e-02   3.5945643e-02   3.2062512e-02   2.9905862e-02   3.8651334e-02   3.5124011e-02   3.5749818e-02   3.5969769e-02   3.2563206e-02   4.0522224e-02   3.6101639e-02   3.3104739e-02   3.2353453e-02   3.2677800e-02   2.8704789e-02   2.8847967e-02   3.4407542e-02   3.3876667e-02   2.6039160e-02   2.4880406e-02   2.9226921e-02   3.1086723e-02   2.8433609e-02   2.7443532e-02   2.8551141e-02   2.9237418e-02   3.0816982e-02   3.0027065e-02   3.3035962e-02   3.0258441e-02   3.6202660e-02   3.9260995e-02   3.3558474e-02   4.1647384e-02   3.0362327e-02   3.5930179e-02   3.7914261e-02   3.2794568e-02   4.1336580e-02   3.9790646e-02   3.1615615e-02   3.4417085e-02   2.9512526e-02   2.6369567e-02   2.7907934e-02   2.9882664e-02   2.8933553e-02   2.7827907e-02   2.6294340e-02   2.6702730e-02   2.8024655e-02   3.0297816e-02   2.6099848e-02   2.7491004e-02
   2.8706733e-02   3.0689550e-02   2.9182331e-02   3.1094778e-02   3.3775324e-02   3.6473967e-02   2.8365991e-02   2.7983111e-02   3.3848538e-02   3.1820353e-02   3.5035455e-02   3.4791659e-02   3.1350500e-02   3.4295085e-02   2.8645751e-02   2.6948324e-02   3.3020441e-02   3.7387778e-02   3.5035171e-02   3.5538105e-02   3.4381271e-02   3.5873507e-02   3.3112558e-02   3.1324856e-02   3.4396417e-02   3.3747260e-02   3.1868193e-02   3.2449357e-02   0.0000000e+00   3.3130721e-02   3.4073406e-02   3.2399892e-02   3.4419260e-02   3.8405488e-02   4.6743824e-02   4.2626305e-02   3.4938054e-02   3.5598874e-02   2.9444664e-02   2.9205252e-02   4.2820894e-02   3.7308774e-02   3.2280707e-02   3.3308005e-02   3.3133475e-02   3.7770843e-02   3.0989478e-02   2.9272698e-02   3.0872680e-02   3.0525662e-02   2.9332134e-02   2.9245696e-02   3.1918894e-02   3.3367962e-02   2.7101963e-02   2.7288516e-02   2.9427035e-02   3.1686629e-02   2.9549603e-02   3.1270543e-02   2.9006840e-02   3.1133000e-02   2.9459544e-02   2.8982226e-02   3.1800456e-02   3.3023287e-02   3.4520081e-02   3.6913214e-02   3.2228004e-02   3.9301171e-02   3.0906134e-02   3.4159463e-02   3.9548068e-02   3.7019732e-02   4.1213882e-02   3.9054010e-02   3.6231392e-02   3.8091616e-02   3.0502035e-02   3.0807125e-02   3.0319140e-02   3.1736343e-02   2.9539179e-02   3.0826544e-02   2.7879643e-02   2.8033854e-02   2.8202310e-02   3.1379580e-02   2.8672540e-02   2.8624336e-02
   3.0444062e-02   3.1493803e-02   3.0271511e-02   3.1285215e-02   3.3774144e-02   3.2647828e-02   2.9458340e-02   3.0564845e-02   3.4207278e-02   3.2713272e-02   3.5821815e-02   3.7448682e-02   3.3667214e-02   3.6674194e-02   3.0033657e-02   3.0301594e-02   3.4867247e-02   3.6818296e-02   3.3634207e-02   3.3487613e-02   3.9511125e-02   4.3962132e-02   3.4665403e-02   3.1605138e-02   3.5748581e-02   3.4468787e-02   3.1771787e-02   3.3953555e-02   3.3130721e-02   0.0000000e+00   3.5264079e-02   3.5291653e-02   3.7810695e-02   4.2346119e-02   4.7610691e-02   5.0329148e-02   3.7456713e-02   4.0417229e-02   3.0937764e-02   3.3450612e-02   4.0904234e-02   3.9022679e-02   3.2125734e-02   3.8004726e-02   3.5934511e-02   3.8061535e-02   2.9351935e-02   3.1545956e-02   3.2113864e-02   3.3798186e-02   3.0190831e-02   3.1030020e-02   3.2162445e-02   3.4006774e-02   2.8650545e-02   2.8884740e-02   3.1050142e-02   3.2073895e-02   3.0365419e-02   3.1480976e-02   2.9467701e-02   3.0355814e-02   3.0529240e-02   2.8323801e-02   2.8353321e-02   2.9577653e-02   3.2946963e-02   3.6882924e-02   3.2231395e-02   3.8112580e-02   2.8750329e-02   3.4386423e-02   3.9668982e-02   3.8600979e-02   3.8174044e-02   3.5195344e-02   3.4546148e-02   3.6255825e-02   2.8785197e-02   3.0299616e-02   3.0784561e-02   3.2354663e-02   3.3002367e-02   3.1228478e-02   2.7889319e-02   2.8787582e-02   3.1136323e-02   3.2959218e-02   2.8550948e-02   2.7117647e-02
   3.5176595e-02   3.8544362e-02   3.3500043e-02   3.4949146e-02   4.1123276e-02   3.6339288e-02   3.0247393e-02   3.3953458e-02   3.6688352e-02   3.4995968e-02   3.9048048e-02   4.0127321e-02   3.5641819e-02   3.9101908e-02   3.2954265e-02   3.2808347e-02   3.6551367e-02   3.7841988e-02   3.8019245e-02   3.9795255e-02   4.2156424e-02   3.6872148e-02   3.5087876e-02   3.4101994e-02   4.0484671e-02   3.7556581e-02   3.6040390e-02   3.6440239e-02   3.4073406e-02   3.5264079e-02   0.0000000e+00   3.8000966e-02   3.9783532e-02   4.2321718e-02   5.0502368e-02   5.3155233e-02   3.9236684e-02   4.0285688e-02   3.2979925e-02   3.5923892e-02   3.9223860e-02   4.5737462e-02   3.5591204e-02   4.0230226e-02   3.8720253e-02   4.3414699e-02   3.4986484e-02   3.6473049e-02   3.6165474e-02   4.0666232e-02   3.2646310e-02   3.5285878e-02   3.5090986e-02   3.6348266e-02   3.2821728e-02   3.2822023e-02   3.3155618e-02   3.6340449e-02   3.5635854e-02   3.5125658e-02   3.4160344e-02   3.7306163e-02   3.5729130e-02   3.3027816e-02   3.3881989e-02   3.5578465e-02   3.8844943e-02   4.4038787e-02   3.7804446e-02   4.3661894e-02   3.5867454e-02   3.8855526e-02   4.1809502e-02   4.5560321e-02   4.4213775e-02   5.1708603e-02   4.1557777e-02   4.3024842e-02   3.2162679e-02   3.4440923e-02   3.7574148e-02   3.6156875e-02   3.7765632e-02   3.7784934e-02   3.4012342e-02   3.4089503e-02   3.3722361e-02   3.7505646e-02   3.3499984e-02   3.4042025e-02
   3.2762137e-02   3.4775079e-02   3.2755731e-02   3.1837669e-02   3.7223482e-02   3.7128764e-02   2.9307859e-02   3.0189065e-02   3.6738537e-02   3.4222954e-02   3.6602562e-02   3.8084869e-02   3.3806650e-02   3.6953989e-02   3.0814111e-02   3.1441100e-02   3.3816521e-02   3.5040096e-02   3.4822432e-02   3.5097562e-02   3.8935510e-02   3.7728119e-02   3.3580604e-02   3.1944026e-02   3.8057405e-02   3.7079902e-02   3.2035736e-02   3.0853489e-02   3.2399892e-02   3.5291653e-02   3.8000966e-02   0.0000000e+00   3.9136255e-02   4.0500573e-02   4.7031978e-02   4.6740087e-02   3.8713655e-02   4.0165043e-02   3.2609380e-02   3.4317363e-02   3.7695017e-02   4.1172972e-02   3.5869173e-02   3.9876391e-02   3.7208109e-02   4.2679211e-02   3.4833465e-02   3.2957377e-02   3.5552764e-02   3.7185389e-02   3.1156247e-02   3.1756170e-02   3.5039588e-02   3.5807879e-02   3.2369980e-02   3.1422301e-02   3.1952855e-02   3.4258622e-02   3.5277264e-02   3.3719581e-02   3.2767935e-02   3.4997915e-02   3.5678539e-02   3.3747341e-02   3.5497892e-02   3.4279911e-02   3.6714462e-02   4.1680303e-02   3.4409340e-02   4.1348229e-02   3.3709054e-02   3.5906041e-02   4.0613244e-02   4.0095898e-02   3.9523788e-02   4.7716622e-02   3.5767092e-02   3.7982883e-02   2.9362990e-02   3.0196961e-02   3.2005144e-02   3.2240122e-02   3.3116767e-02   3.1342962e-02   3.0421265e-02   3.0673548e-02   3.2088484e-02   3.6379297e-02   2.9662129e-02   3.1790131e-02
   3.2965931e-02   3.6191766e-02   3.5452589e-02   3.4085117e-02   3.7064008e-02   3.6078174e-02   3.1226956e-02   3.3267823e-02   3.9009014e-02   3.3325232e-02   3.7785037e-02   3.9093051e-02   3.5459665e-02   3.9178715e-02   3.3898538e-02   3.3535538e-02   3.3375217e-02   3.8577885e-02   3.7725909e-02   3.7836285e-02   4.3871678e-02   4.0385432e-02   3.6329462e-02   3.3749572e-02   3.8051733e-02   3.7165874e-02   3.7440634e-02   3.4014694e-02   3.4419260e-02   3.7810695e-02   3.9783532e-02   3.9136255e-02   0.0000000e+00   4.2377224e-02   4.7050982e-02   3.7665448e-02   4.1354484e-02   4.3554180e-02   3.5053463e-02   3.7059009e-02   3.9768476e-02   3.7668160e-02   3.7075576e-02   3.9223388e-02   3.9517797e-02   4.1479044e-02   3.3883774e-02   3.3959954e-02   3.5196510e-02   3.8757409e-02   3.3573862e-02   3.4895935e-02   3.6436519e-02   3.5759400e-02   3.0561969e-02   2.9815479e-02   3.2519633e-02   3.4651645e-02   3.5185376e-02   3.2981842e-02   3.2942779e-02   3.4166392e-02   3.6698672e-02   3.0114173e-02   3.1338616e-02   3.3126810e-02   3.7500950e-02   4.1701067e-02   3.4643065e-02   4.0615990e-02   3.3908284e-02   3.5957925e-02   4.1545493e-02   4.0899790e-02   3.8856960e-02   4.2839672e-02   3.8390634e-02   3.9586541e-02   3.7318555e-02   2.9610286e-02   3.2592901e-02   3.5086455e-02   3.1702737e-02   3.4185095e-02   3.1619580e-02   3.2866495e-02   3.2706452e-02   3.6483312e-02   3.3089792e-02   3.1987637e-02
   3.5209335e-02   3.6154854e-02   3.7132584e-02   3.4145405e-02   3.4771539e-02   3.7510084e-02   3.3036744e-02   3.3750269e-02   3.9194580e-02   3.6131563e-02   3.8276222e-02   4.1366460e-02   3.9099012e-02   3.8989150e-02   3.3050397e-02   3.7063276e-02   3.7971171e-02   4.0243680e-02   3.8031408e-02   3.8393718e-02   3.8512003e-02   4.0780439e-02   4.2048487e-02   3.7258966e-02   4.1683894e-02   4.0600294e-02   3.7926842e-02   3.7287812e-02   3.8405488e-02   4.2346119e-02   4.2321718e-02   4.0500573e-02   4.2377224e-02   0.0000000e+00   5.0265750e-02   4.4861244e-02   4.8533760e-02   4.3228411e-02   3.6412599e-02   3.6974381e-02   4.4779308e-02   3.8759050e-02   3.7464703e-02   4.3208274e-02   4.1664262e-02   4.3617431e-02   3.6429910e-02   3.8093287e-02   3.5586515e-02   4.0017798e-02   3.5942216e-02   3.4556223e-02   3.7859731e-02   3.6043999e-02   3.4222554e-02   3.2314007e-02   3.4285205e-02   3.7004540e-02   3.6276627e-02   3.6708224e-02   3.4860476e-02   3.6783912e-02   4.0762107e-02   3.4953402e-02   3.5682631e-02   3.6445439e-02   4.0711004e-02   4.3820733e-02   3.7802100e-02   4.2960305e-02   3.7289053e-02   4.0477487e-02   4.5145358e-02   4.1201915e-02   4.1650553e-02   4.5188852e-02   4.1662518e-02   4.6148225e-02   3.6443292e-02   3.8923626e-02   3.4789871e-02   3.5474189e-02   3.5349943e-02   3.5795002e-02   3.3583565e-02   3.2764438e-02   3.4476533e-02   3.7232087e-02   3.4118482e-02   3.3146785e-02
   4.0394700e-02   3.8058210e-02   3.8111260e-02   3.7594102e-02   4.2536590e-02   4.3428527e-02   3.9024245e-02   3.7621380e-02   4.5070210e-02   4.2586069e-02   4.6531424e-02   4.4816072e-02   4.6413592e-02   4.4629654e-02   4.4515620e-02   4.4785517e-02   5.0410813e-02   4.8243712e-02   4.6804805e-02   4.5906300e-02   5.2576171e-02   5.3180694e-02   4.6455322e-02   4.4317075e-02   5.2207029e-02   4.9615830e-02   4.8034591e-02   4.4586878e-02   4.6743824e-02   4.7610691e-02   5.0502368e-02   4.7031978e-02   4.7050982e-02   5.0265750e-02   0.0000000e+00   5.4670400e-02   5.4308596e-02   4.8400075e-02   4.5496119e-02   4.5932180e-02   5.0300810e-02   4.4691062e-02   4.0314963e-02   4.6035006e-02   4.3851343e-02   4.7203055e-02   4.4289070e-02   3.6796038e-02   3.6898644e-02   4.0142486e-02   3.9381570e-02   3.7324008e-02   4.4052197e-02   4.1469431e-02   3.6750688e-02   3.6494436e-02   3.2958371e-02   3.8427657e-02   4.1580131e-02   4.5642734e-02   3.7925627e-02   4.0376880e-02   3.9227367e-02   3.9864938e-02   4.3190318e-02   4.1063212e-02   4.8587539e-02   5.0291985e-02   4.2557921e-02   4.4206089e-02   4.2135705e-02   4.3570356e-02   4.4655990e-02   4.5662047e-02   4.3865947e-02   4.5762967e-02   4.5444770e-02   4.6921975e-02   3.7277611e-02   3.7479853e-02   4.0010482e-02   4.3813031e-02   3.8659165e-02   3.9813873e-02   3.6695386e-02   3.7603804e-02   3.9595315e-02   4.1792365e-02   3.7635923e-02   3.7759896e-02
   5.0065976e-02   5.1843721e-02   4.9286468e-02   4.2924653e-02   4.7640451e-02   5.0005968e-02   3.7255298e-02   3.6234975e-02   4.7886384e-02   4.5880366e-02   4.7289700e-02   4.5762152e-02   4.0177762e-02   3.6594087e-02   3.8970215e-02   3.7344250e-02   3.8356330e-02   4.7282151e-02   4.2833829e-02   3.8474723e-02   4.1803322e-02   4.6757522e-02   4.2023551e-02   4.1035639e-02   5.1897397e-02   4.5704653e-02   4.1626353e-02   4.5298478e-02   4.2626305e-02   5.0329148e-02   5.3155233e-02   4.6740087e-02   3.7665448e-02   4.4861244e-02   5.4670400e-02   0.0000000e+00   4.5859344e-02   4.2142340e-02   3.8371626e-02   3.9986173e-02   4.6586425e-02   4.6519282e-02   3.9493380e-02   4.2695374e-02   4.2118858e-02   4.4838249e-02   4.5677386e-02   4.3624107e-02   4.1204971e-02   4.6791211e-02   4.6575582e-02   3.8523991e-02   3.8509284e-02   4.2713078e-02   3.6206176e-02   3.9952480e-02   3.8572149e-02   4.0589936e-02   4.3353351e-02   4.1179133e-02   4.3463338e-02   4.6559033e-02   4.7374455e-02   4.7792160e-02   4.8585387e-02   4.8198845e-02   4.7986726e-02   5.0692079e-02   4.1045732e-02   5.1059576e-02   4.2115178e-02   4.8247468e-02   5.5472451e-02   5.3907788e-02   5.4091699e-02   5.7211489e-02   5.3673136e-02   4.9840826e-02   4.5126415e-02   3.9949645e-02   4.1314903e-02   4.0883338e-02   4.1370294e-02   4.3783737e-02   4.0813721e-02   4.2820266e-02   4.2178074e-02   5.2093443e-02   4.3823888e-02   4.3681878e-02
   3.4010987e-02   3.3036064e-02   3.0327219e-02   3.2771298e-02   3.7742495e-02   3.7455078e-02   2.8959617e-02   3.2223631e-02   3.6556531e-02   3.7699828e-02   3.8202852e-02   4.0548507e-02   3.3197258e-02   3.8172322e-02   3.3051721e-02   3.0621796e-02   3.6353069e-02   3.7124117e-02   3.6612323e-02   3.7557494e-02   3.6277089e-02   4.1534996e-02   3.6558737e-02   3.5616747e-02   3.9234847e-02   3.7914764e-02   3.2115536e-02   3.1763679e-02   3.4938054e-02   3.7456713e-02   3.9236684e-02   3.8713655e-02   4.1354484e-02   4.8533760e-02   5.4308596e-02   4.5859344e-02   0.0000000e+00   3.7254249e-02   3.4098970e-02   3.4723207e-02   4.7626090e-02   4.9079068e-02   4.1886636e-02   4.1605536e-02   3.9838492e-02   4.3602348e-02   4.0679513e-02   3.9299117e-02   3.5459023e-02   3.8825794e-02   3.4593973e-02   3.3897571e-02   3.9047457e-02   3.5740085e-02   3.2820381e-02   3.5580163e-02   3.5211508e-02   3.5396014e-02   3.5169403e-02   3.6901330e-02   3.4277088e-02   3.3736132e-02   3.5876865e-02   3.4220894e-02   3.4356708e-02   3.3702674e-02   3.7540969e-02   4.3615819e-02   3.6658172e-02   3.9364233e-02   3.4266157e-02   3.8556958e-02   4.3092240e-02   4.2114967e-02   4.3490722e-02   5.0014538e-02   3.9279486e-02   4.1177269e-02   3.5428299e-02   3.4503596e-02   3.2079806e-02   3.0498411e-02   3.1628646e-02   3.1762073e-02   3.0502357e-02   3.0992725e-02   3.4014916e-02   3.4327126e-02   3.1333215e-02   3.1046300e-02
   3.5116678e-02   3.2492884e-02   3.1664077e-02   3.2228198e-02   3.4569674e-02   3.1939378e-02   2.9427189e-02   3.3393070e-02   3.7256914e-02   3.7845746e-02   3.8380886e-02   4.4263383e-02   3.4203691e-02   3.7377468e-02   3.0001002e-02   3.0863112e-02   3.5581902e-02   3.6541907e-02   3.9978322e-02   4.1270141e-02   3.7567462e-02   4.1779908e-02   3.9554611e-02   3.6194280e-02   3.9826313e-02   3.6425352e-02   3.4972906e-02   3.5945643e-02   3.5598874e-02   4.0417229e-02   4.0285688e-02   4.0165043e-02   4.3554180e-02   4.3228411e-02   4.8400075e-02   4.2142340e-02   3.7254249e-02   0.0000000e+00   3.1558346e-02   3.5279463e-02   4.2778415e-02   4.9532557e-02   3.6293130e-02   3.9182668e-02   3.8333064e-02   4.4081997e-02   3.7546597e-02   3.5520048e-02   3.6321124e-02   3.8689159e-02   3.4517226e-02   3.7139344e-02   3.9593715e-02   3.6349107e-02   3.2592264e-02   3.5905254e-02   3.4676874e-02   3.5329445e-02   3.4710425e-02   3.6922093e-02   3.4627900e-02   3.5725877e-02   3.8139415e-02   3.5360319e-02   3.5771454e-02   3.3087985e-02   3.9328628e-02   4.4371340e-02   3.7050442e-02   3.7061111e-02   3.5246858e-02   3.7530866e-02   4.1959457e-02   4.2197094e-02   3.9277343e-02   4.9695438e-02   4.3261362e-02   4.4166165e-02   3.6248402e-02   3.6928143e-02   3.3205194e-02   3.4836472e-02   3.2914130e-02   3.1686751e-02   3.0105999e-02   3.3055717e-02   2.9910740e-02   3.2073436e-02   3.2607185e-02   3.2786624e-02
   2.9257900e-02   3.1003989e-02   3.0326004e-02   3.0151096e-02   3.5153795e-02   3.2624538e-02   2.7813710e-02   2.9198935e-02   3.1822006e-02   3.0854470e-02   3.2963128e-02   3.6803035e-02   3.1213679e-02   3.3198731e-02   2.7922080e-02   2.8391496e-02   3.3599112e-02   3.3743786e-02   3.2333964e-02   3.3727821e-02   3.4677806e-02   3.3438756e-02   3.1551597e-02   3.1455930e-02   3.3935905e-02   3.0267712e-02   3.3933059e-02   3.2062512e-02   2.9444664e-02   3.0937764e-02   3.2979925e-02   3.2609380e-02   3.5053463e-02   3.6412599e-02   4.5496119e-02   3.8371626e-02   3.4098970e-02   3.1558346e-02   0.0000000e+00   3.1130848e-02   3.4176314e-02   4.1679374e-02   3.2773723e-02   3.8110532e-02   3.5234612e-02   3.9719378e-02   3.1815318e-02   3.2193286e-02   3.2514634e-02   3.4416830e-02   2.8920754e-02   2.9522195e-02   3.2691746e-02   3.0712839e-02   2.8254174e-02   2.7925851e-02   2.9378156e-02   3.0940325e-02   3.0424544e-02   3.2330595e-02   2.9310145e-02   2.8969499e-02   3.0686721e-02   2.7904536e-02   2.7476140e-02   2.8953904e-02   3.3203356e-02   3.7747903e-02   3.1864512e-02   3.7143513e-02   3.1890926e-02   3.4086498e-02   4.2704019e-02   3.8037106e-02   3.5189948e-02   3.8548006e-02   3.4684660e-02   3.9397578e-02   3.4142402e-02   3.3603242e-02   2.9320085e-02   3.2122329e-02   3.1040314e-02   3.4394487e-02   2.9749143e-02   3.0414597e-02   3.2129393e-02   3.3569267e-02   2.8175913e-02   2.7886505e-02
   3.0422310e-02   3.0347964e-02   2.9295511e-02   2.9331364e-02   3.1510983e-02   3.2170685e-02   2.6360542e-02   2.6162987e-02   3.0318396e-02   3.0628252e-02   3.1130385e-02   3.6817162e-02   3.0973053e-02   3.2254325e-02   2.5851308e-02   2.9261814e-02   3.0180959e-02   3.1698617e-02   3.1278388e-02   3.0680365e-02   3.0356250e-02   3.1553504e-02   3.0704145e-02   2.9376027e-02   3.6741996e-02   3.3356059e-02   2.9532508e-02   2.9905862e-02   2.9205252e-02   3.3450612e-02   3.5923892e-02   3.4317363e-02   3.7059009e-02   3.6974381e-02   4.5932180e-02   3.9986173e-02   3.4723207e-02   3.5279463e-02   3.1130848e-02   0.0000000e+00   3.3583556e-02   3.9683840e-02   3.1142185e-02   3.5845572e-02   3.3490430e-02   3.4627647e-02   3.2127179e-02   3.4649549e-02   3.4208407e-02   3.5721604e-02   2.8190858e-02   2.9138960e-02   3.1725528e-02   3.3727023e-02   2.8678517e-02   2.7651680e-02   2.8573627e-02   3.0938285e-02   2.8890047e-02   3.1706726e-02   2.9930319e-02   3.1040692e-02   3.1717120e-02   2.8420963e-02   2.7425813e-02   2.9722752e-02   3.3547643e-02   3.8807973e-02   3.3377993e-02   3.5995192e-02   3.0086995e-02   3.4815139e-02   3.5410438e-02   3.7663939e-02   3.3128027e-02   3.9787945e-02   3.2927487e-02   3.9683214e-02   3.2242311e-02   3.3732141e-02   2.8094574e-02   2.9575657e-02   3.0981946e-02   3.1584584e-02   2.9429719e-02   2.9669371e-02   2.9406955e-02   3.3876955e-02   2.7063272e-02   2.7097511e-02
   3.2646879e-02   2.9003811e-02   3.1146964e-02   3.2541441e-02   3.6770404e-02   3.4777550e-02   3.2618118e-02   2.8908660e-02   3.8593910e-02   3.5894560e-02   3.7816062e-02   3.5884723e-02   3.8453597e-02   3.6268301e-02   3.4421755e-02   3.8711423e-02   4.0429328e-02   3.2699767e-02   3.6365617e-02   4.0571761e-02   3.9832711e-02   3.3178175e-02   3.8268802e-02   3.5124936e-02   4.4483795e-02   4.1405853e-02   3.8833943e-02   3.8651334e-02   4.2820894e-02   4.0904234e-02   3.9223860e-02   3.7695017e-02   3.9768476e-02   4.4779308e-02   5.0300810e-02   4.6586425e-02   4.7626090e-02   4.2778415e-02   3.4176314e-02   3.3583556e-02   0.0000000e+00   3.8459205e-02   3.7764856e-02   4.5149425e-02   3.7290986e-02   4.0780856e-02   3.3710612e-02   3.1238919e-02   3.7093177e-02   4.0380960e-02   3.6163958e-02   3.5192926e-02   3.0872621e-02   3.4856998e-02   3.1180344e-02   3.4091452e-02   3.3565873e-02   3.8023104e-02   3.9952169e-02   3.2220936e-02   2.8683432e-02   3.0060134e-02   3.2322284e-02   3.4364137e-02   3.4956088e-02   3.5404286e-02   4.2810490e-02   4.4102667e-02   3.8894423e-02   4.1168937e-02   3.9142729e-02   3.9775019e-02   4.5588563e-02   5.1078609e-02   4.1424718e-02   4.5218683e-02   3.8744577e-02   4.1228453e-02   3.5224805e-02   4.0451613e-02   3.9393207e-02   4.2883776e-02   3.9505809e-02   3.7450525e-02   3.2619346e-02   3.4431519e-02   4.0557335e-02   4.1033169e-02   3.6117023e-02   3.6132856e-02
   3.4712948e-02   3.5750093e-02   3.2119789e-02   3.5130406e-02   3.6056128e-02   4.0644479e-02   3.3024321e-02   3.6123046e-02   4.0344464e-02   3.3258725e-02   3.8569979e-02   3.6027778e-02   3.1957855e-02   3.8944833e-02   3.6922406e-02   3.4856216e-02   3.7681332e-02   3.6324698e-02   3.9233621e-02   3.8501834e-02   3.4799913e-02   3.4332606e-02   3.8972079e-02   3.7694724e-02   4.1341428e-02   3.8541760e-02   3.4853277e-02   3.5124011e-02   3.7308774e-02   3.9022679e-02   4.5737462e-02   4.1172972e-02   3.7668160e-02   3.8759050e-02   4.4691062e-02   4.6519282e-02   4.9079068e-02   4.9532557e-02   4.1679374e-02   3.9683840e-02   3.8459205e-02   0.0000000e+00   3.5870846e-02   4.9155094e-02   4.3383481e-02   4.4838869e-02   3.6896384e-02   3.6739863e-02   4.0632063e-02   3.8065303e-02   3.6942041e-02   3.5655475e-02   3.9020823e-02   3.4036043e-02   3.7073254e-02   3.7849331e-02   3.6930387e-02   3.9450298e-02   3.4600909e-02   3.9119452e-02   3.8469448e-02   3.3244387e-02   3.0952363e-02   3.2132426e-02   3.6471366e-02   3.4734579e-02   4.4969881e-02   4.8702344e-02   4.6640625e-02   4.1662077e-02   4.0884746e-02   4.4597816e-02   4.3027615e-02   4.5055712e-02   4.0524341e-02   5.0714498e-02   4.0528507e-02   4.1539168e-02   4.0134794e-02   3.9312625e-02   4.1224681e-02   3.7267719e-02   3.2921657e-02   3.6005044e-02   3.1353365e-02   3.1743916e-02   3.1738972e-02   3.7016566e-02   3.5474599e-02   3.6102557e-02
   3.1157686e-02   3.3109804e-02   3.0822119e-02   3.0603132e-02   3.5631675e-02   3.5600999e-02   2.8487023e-02   3.0732021e-02   3.4554034e-02   3.1882407e-02   3.7213242e-02   3.6505315e-02   3.2559685e-02   3.7864141e-02   3.2116735e-02   2.9145987e-02   3.1735457e-02   3.4531125e-02   3.3125249e-02   3.3855380e-02   3.6145541e-02   4.1490118e-02   3.4981812e-02   3.2544624e-02   3.7254221e-02   3.5181748e-02   3.1764075e-02   3.5749818e-02   3.2280707e-02   3.2125734e-02   3.5591204e-02   3.5869173e-02   3.7075576e-02   3.7464703e-02   4.0314963e-02   3.9493380e-02   4.1886636e-02   3.6293130e-02   3.2773723e-02   3.1142185e-02   3.7764856e-02   3.5870846e-02   0.0000000e+00   3.9910687e-02   3.6667780e-02   4.0476076e-02   3.2461724e-02   3.2447705e-02   3.2710478e-02   3.1273831e-02   3.0312964e-02   3.1378039e-02   3.3520145e-02   3.2243562e-02   2.8112556e-02   2.9030451e-02   3.0098663e-02   3.3098174e-02   3.3046625e-02   3.2721758e-02   3.0137824e-02   3.1664240e-02   3.1845929e-02   3.0581610e-02   2.9819413e-02   3.2248658e-02   3.6427610e-02   4.0287846e-02   3.3857183e-02   3.7580137e-02   3.5290693e-02   3.8312436e-02   3.8313472e-02   4.0478147e-02   3.3432038e-02   3.7070600e-02   3.4830640e-02   3.9757808e-02   3.8981500e-02   3.4063488e-02   3.2279634e-02   3.4444224e-02   3.3854056e-02   3.1497331e-02   3.0010420e-02   2.9677928e-02   2.9992138e-02   3.7958597e-02   2.9428982e-02   2.8751241e-02
   3.4539296e-02   3.5868562e-02   3.4457902e-02   3.3618618e-02   3.5915584e-02   3.8603632e-02   3.2425109e-02   3.2431623e-02   3.8713830e-02   3.5976250e-02   4.0560199e-02   4.1869018e-02   3.6037488e-02   3.9225111e-02   3.5779577e-02   3.3385237e-02   3.6351601e-02   3.8404233e-02   3.7340118e-02   3.6422063e-02   3.7404683e-02   4.4909829e-02   3.8650049e-02   3.6646228e-02   4.0163895e-02   3.7221075e-02   3.6571341e-02   3.5969769e-02   3.3308005e-02   3.8004726e-02   4.0230226e-02   3.9876391e-02   3.9223388e-02   4.3208274e-02   4.6035006e-02   4.2695374e-02   4.1605536e-02   3.9182668e-02   3.8110532e-02   3.5845572e-02   4.5149425e-02   4.9155094e-02   3.9910687e-02   0.0000000e+00   4.2169044e-02   4.2708000e-02   3.5995003e-02   3.6864688e-02   3.4912721e-02   3.6147287e-02   3.6076308e-02   3.6982351e-02   3.6350620e-02   3.5197480e-02   3.2158777e-02   3.3983947e-02   3.4980713e-02   3.6737276e-02   3.7256181e-02   3.7446696e-02   3.4446669e-02   3.4727919e-02   3.3165531e-02   3.1570332e-02   3.4946664e-02   3.6306339e-02   4.0765616e-02   4.3919827e-02   4.0233720e-02   4.0251331e-02   3.6831440e-02   4.3259752e-02   4.3042286e-02   4.1496268e-02   4.1009031e-02   4.6320308e-02   3.8885310e-02   4.4105227e-02   4.1779164e-02   3.7243034e-02   3.5371353e-02   3.4233439e-02   3.5196810e-02   3.4696528e-02   3.2122911e-02   3.2209523e-02   3.4636430e-02   3.9675940e-02   3.3567291e-02   3.2654814e-02
   3.3443610e-02   3.3525219e-02   3.1936601e-02   3.2992564e-02   3.5932151e-02   3.6998198e-02   3.1852116e-02   3.3575097e-02   3.8395196e-02   3.4378394e-02   4.0681642e-02   3.8964934e-02   3.4174381e-02   3.5380367e-02   3.0851737e-02   3.1179523e-02   3.6219334e-02   3.7605794e-02   3.6488469e-02   3.6022163e-02   3.9280942e-02   4.4045613e-02   3.6039778e-02   3.6212768e-02   4.0282211e-02   3.7190426e-02   3.6136322e-02   3.2563206e-02   3.3133475e-02   3.5934511e-02   3.8720253e-02   3.7208109e-02   3.9517797e-02   4.1664262e-02   4.3851343e-02   4.2118858e-02   3.9838492e-02   3.8333064e-02   3.5234612e-02   3.3490430e-02   3.7290986e-02   4.3383481e-02   3.6667780e-02   4.2169044e-02   0.0000000e+00   4.2558857e-02   3.4869865e-02   3.5167737e-02   3.4138279e-02   3.3058154e-02   3.3132308e-02   3.2982668e-02   3.5052951e-02   3.4364555e-02   3.2277579e-02   3.2284526e-02   3.1474401e-02   3.1686669e-02   3.3217913e-02   3.4045213e-02   3.2589786e-02   3.4603792e-02   3.8279751e-02   3.2450530e-02   3.5536515e-02   3.3655824e-02   3.7869645e-02   4.1714675e-02   3.7735793e-02   4.1823492e-02   3.7431216e-02   3.9854549e-02   4.4021291e-02   3.9242418e-02   3.9418658e-02   4.3860717e-02   3.9369644e-02   4.1485332e-02   3.4479023e-02   3.6862963e-02   3.3088393e-02   3.4093449e-02   3.3466456e-02   3.5049649e-02   3.2138465e-02   3.0781744e-02   3.2016664e-02   3.5269503e-02   3.2134127e-02   3.1032128e-02
   3.7229992e-02   3.9779884e-02   3.8878105e-02   3.6618432e-02   4.0553991e-02   4.2760715e-02   3.4647642e-02   3.4718921e-02   4.2883473e-02   3.6954248e-02   4.2672548e-02   4.2455610e-02   3.8775370e-02   4.0703347e-02   3.5640744e-02   3.4379795e-02   3.8666829e-02   4.3137091e-02   4.2255331e-02   4.2326858e-02   4.4911119e-02   4.4531522e-02   4.0981474e-02   4.0089253e-02   4.5070072e-02   4.2206114e-02   3.8771675e-02   4.0522224e-02   3.7770843e-02   3.8061535e-02   4.3414699e-02   4.2679211e-02   4.1479044e-02   4.3617431e-02   4.7203055e-02   4.4838249e-02   4.3602348e-02   4.4081997e-02   3.9719378e-02   3.4627647e-02   4.0780856e-02   4.4838869e-02   4.0476076e-02   4.2708000e-02   4.2558857e-02   0.0000000e+00   3.7604303e-02   3.8189860e-02   4.0764954e-02   4.0932175e-02   3.9342371e-02   3.7110366e-02   4.2480999e-02   3.8393910e-02   3.5609839e-02   3.5719113e-02   3.6553439e-02   3.6424022e-02   3.5917078e-02   3.8501123e-02   3.6941789e-02   3.8463066e-02   4.0589517e-02   3.6474691e-02   3.7660448e-02   3.6935413e-02   4.0563538e-02   4.5668232e-02   4.0030619e-02   4.3534374e-02   3.7465811e-02   4.5891285e-02   4.6799534e-02   4.4546711e-02   4.4565542e-02   4.5640724e-02   4.0908306e-02   4.2754673e-02   3.9944176e-02   4.1206645e-02   3.7564615e-02   3.6757864e-02   3.8907117e-02   3.9224457e-02   3.6127074e-02   3.6346300e-02   3.8361319e-02   3.8504601e-02   3.6163248e-02   3.3655021e-02
   3.1002217e-02   3.2518219e-02   2.8112739e-02   2.6955649e-02   2.9651886e-02   3.1004703e-02   2.6069140e-02   2.7437328e-02   3.4583211e-02   3.1013709e-02   3.6498627e-02   3.3073649e-02   3.1292431e-02   3.2266945e-02   2.8790454e-02   2.8143875e-02   3.3248933e-02   3.7529686e-02   3.2046778e-02   3.3814779e-02   3.5588860e-02   3.8730349e-02   3.2519948e-02   3.1549928e-02   3.8131740e-02   3.3174380e-02   2.9983833e-02   3.6101639e-02   3.0989478e-02   2.9351935e-02   3.4986484e-02   3.4833465e-02   3.3883774e-02   3.6429910e-02   4.4289070e-02   4.5677386e-02   4.0679513e-02   3.7546597e-02   3.1815318e-02   3.2127179e-02   3.3710612e-02   3.6896384e-02   3.2461724e-02   3.5995003e-02   3.4869865e-02   3.7604303e-02   0.0000000e+00   3.2171923e-02   3.3613647e-02   3.5686251e-02   3.1395872e-02   3.1526714e-02   3.3087857e-02   2.8041509e-02   2.6920793e-02   2.5607929e-02   2.8405124e-02   3.0408295e-02   3.1428472e-02   3.1810634e-02   2.9364486e-02   3.1909608e-02   3.1124817e-02   2.9256321e-02   3.0575631e-02   2.8932523e-02   3.5788898e-02   4.0187933e-02   3.3058858e-02   3.7104917e-02   3.1419075e-02   3.7705141e-02   3.9668963e-02   4.3615478e-02   3.4917868e-02   3.7539629e-02   3.3871405e-02   3.5495606e-02   3.3620682e-02   3.1185767e-02   2.9250558e-02   3.0440362e-02   3.1781083e-02   3.4320459e-02   3.0176407e-02   2.9027465e-02   2.7420119e-02   2.9177679e-02   3.0186695e-02   2.7367198e-02
   3.0926774e-02   3.0786046e-02   2.9936718e-02   2.9100057e-02   3.4477898e-02   3.6030423e-02   2.8275187e-02   2.8874105e-02   3.1988036e-02   3.0589510e-02   3.4371273e-02   3.7104071e-02   3.2074933e-02   3.3342009e-02   2.8676163e-02   2.9103602e-02   3.2786202e-02   3.2741265e-02   3.0977256e-02   3.2106435e-02   3.7538293e-02   3.8617441e-02   3.3571097e-02   3.0995061e-02   3.5888639e-02   3.5454800e-02   3.3850752e-02   3.3104739e-02   2.9272698e-02   3.1545956e-02   3.6473049e-02   3.2957377e-02   3.3959954e-02   3.8093287e-02   3.6796038e-02   4.3624107e-02   3.9299117e-02   3.5520048e-02   3.2193286e-02   3.4649549e-02   3.1238919e-02   3.6739863e-02   3.2447705e-02   3.6864688e-02   3.5167737e-02   3.8189860e-02   3.2171923e-02   0.0000000e+00   3.1831029e-02   3.2776686e-02   2.9873277e-02   3.0186567e-02   3.2618598e-02   2.9468094e-02   2.6965782e-02   2.9141138e-02   2.8932997e-02   3.1700001e-02   3.3375927e-02   3.2853530e-02   3.0992412e-02   3.1830153e-02   3.2232454e-02   2.9465425e-02   2.9184303e-02   2.9157780e-02   3.4224556e-02   3.7972028e-02   3.3092876e-02   3.8610704e-02   3.1830368e-02   3.7348957e-02   4.1102613e-02   4.0724223e-02   3.8984591e-02   4.3633252e-02   3.5238819e-02   3.7534616e-02   3.6816572e-02   2.9420339e-02   2.9367534e-02   3.2021481e-02   3.1798888e-02   3.3828692e-02   3.0699890e-02   2.8447337e-02   2.9361113e-02   3.2392597e-02   2.9686895e-02   2.8625844e-02
   2.8888410e-02   2.7986979e-02   2.8819894e-02   2.7627446e-02   3.5512935e-02   3.4922824e-02   2.6785522e-02   2.8824204e-02   2.8698300e-02   2.8150432e-02   3.3821424e-02   3.1594461e-02   2.9264010e-02   3.0902526e-02   2.7997212e-02   2.8978477e-02   3.0051243e-02   3.0458692e-02   3.0655168e-02   3.2569134e-02   3.4826379e-02   3.8657712e-02   3.2131951e-02   2.9615167e-02   3.2051461e-02   3.3392394e-02   3.0689291e-02   3.2353453e-02   3.0872680e-02   3.2113864e-02   3.6165474e-02   3.5552764e-02   3.5196510e-02   3.5586515e-02   3.6898644e-02   4.1204971e-02   3.5459023e-02   3.6321124e-02   3.2514634e-02   3.4208407e-02   3.7093177e-02   4.0632063e-02   3.2710478e-02   3.4912721e-02   3.4138279e-02   4.0764954e-02   3.3613647e-02   3.1831029e-02   0.0000000e+00   3.3514305e-02   2.9767354e-02   3.2529029e-02   3.4015525e-02   3.2996733e-02   3.0276867e-02   2.8426061e-02   2.7072544e-02   3.0036507e-02   3.4128004e-02   3.3787112e-02   2.9957358e-02   3.2043435e-02   3.3523123e-02   2.9920520e-02   2.8065421e-02   2.8153965e-02   3.4921853e-02   3.8255013e-02   3.2772670e-02   4.1048136e-02   3.3063952e-02   3.7962023e-02   3.8676118e-02   3.9459895e-02   3.7909266e-02   4.2695283e-02   3.1838841e-02   3.3715257e-02   3.3734413e-02   3.1890898e-02   3.1820867e-02   3.2341207e-02   3.0344008e-02   3.1768020e-02   2.7898042e-02   2.7323427e-02   2.3331233e-02   2.9561941e-02   2.5972774e-02   2.6737955e-02
   3.4905708e-02   3.4589840e-02   3.2761822e-02   3.2391898e-02   3.7883570e-02   3.6246353e-02   3.0096496e-02   3.1735547e-02   3.2767520e-02   3.4137039e-02   3.8385320e-02   3.6032609e-02   3.0513292e-02   3.3441297e-02   3.0100442e-02   3.3255614e-02   3.3574262e-02   3.2405134e-02   3.2152989e-02   3.6476602e-02   3.8669854e-02   3.3699697e-02   3.3338753e-02   3.1128022e-02   3.4011217e-02   3.2464987e-02   3.4757830e-02   3.2677800e-02   3.0525662e-02   3.3798186e-02   4.0666232e-02   3.7185389e-02   3.8757409e-02   4.0017798e-02   4.0142486e-02   4.6791211e-02   3.8825794e-02   3.8689159e-02   3.4416830e-02   3.5721604e-02   4.0380960e-02   3.8065303e-02   3.1273831e-02   3.6147287e-02   3.3058154e-02   4.0932175e-02   3.5686251e-02   3.2776686e-02   3.3514305e-02   0.0000000e+00   3.2043420e-02   3.0538887e-02   3.1380895e-02   3.1083448e-02   2.9755875e-02   2.8655359e-02   3.0243139e-02   3.1799659e-02   3.6097658e-02   3.7193466e-02   3.3272360e-02   3.4436790e-02   3.6850993e-02   3.1548927e-02   3.0506827e-02   3.1495162e-02   3.6186716e-02   4.0593410e-02   3.4157878e-02   4.0756034e-02   3.7977185e-02   3.9221299e-02   4.2185589e-02   4.2265534e-02   4.0074706e-02   4.3840413e-02   3.8457195e-02   3.8599706e-02   3.8381651e-02   4.1930596e-02   3.5384937e-02   3.6079259e-02   3.6225773e-02   3.5566162e-02   3.1907947e-02   3.1133810e-02   3.0059804e-02   3.5337301e-02   3.0164894e-02   3.3819911e-02
   2.7347185e-02   2.8611128e-02   2.6567030e-02   2.7964755e-02   3.2979656e-02   3.4876191e-02   2.6506539e-02   2.7731795e-02   3.1229670e-02   3.0503976e-02   3.1312651e-02   3.3849653e-02   2.8436143e-02   3.0436448e-02   3.0925276e-02   2.7987446e-02   2.8601444e-02   3.0544673e-02   3.1126034e-02   3.3128204e-02   3.9180919e-02   3.3988862e-02   3.0718913e-02   2.9269134e-02   3.2221042e-02   3.2004222e-02   3.1584689e-02   2.8704789e-02   2.9332134e-02   3.0190831e-02   3.2646310e-02   3.1156247e-02   3.3573862e-02   3.5942216e-02   3.9381570e-02   4.6575582e-02   3.4593973e-02   3.4517226e-02   2.8920754e-02   2.8190858e-02   3.6163958e-02   3.6942041e-02   3.0312964e-02   3.6076308e-02   3.3132308e-02   3.9342371e-02   3.1395872e-02   2.9873277e-02   2.9767354e-02   3.2043420e-02   0.0000000e+00   2.8717347e-02   2.9565367e-02   2.7532763e-02   2.6667606e-02   2.6024354e-02   2.6135491e-02   2.6579808e-02   2.9168455e-02   2.9349498e-02   2.7134622e-02   2.9851511e-02   2.8642226e-02   2.8177100e-02   2.7179307e-02   2.7039493e-02   3.2614032e-02   3.5408408e-02   3.1326998e-02   3.5033821e-02   3.2407586e-02   3.5405372e-02   3.7070046e-02   3.7370622e-02   3.4773327e-02   3.8400877e-02   3.3219018e-02   3.2586337e-02   3.2527487e-02   3.0027640e-02   2.8705789e-02   3.0334482e-02   2.8243753e-02   3.0322213e-02   2.7310818e-02   2.7438985e-02   2.5498427e-02   3.2094454e-02   2.6120050e-02   2.6822971e-02
   2.8481139e-02   2.7696631e-02   2.6470526e-02   2.6356862e-02   3.4065195e-02   3.2235532e-02   2.5162462e-02   2.6682006e-02   3.1319903e-02   3.0593213e-02   3.3568879e-02   3.4926933e-02   3.2191051e-02   3.1081023e-02   2.9902492e-02   2.7956891e-02   2.9565103e-02   3.1634606e-02   3.1362315e-02   3.2527253e-02   3.1595371e-02   3.1736113e-02   3.1069403e-02   3.1270564e-02   3.4718495e-02   2.9668271e-02   2.8712113e-02   2.8847967e-02   2.9245696e-02   3.1030020e-02   3.5285878e-02   3.1756170e-02   3.4895935e-02   3.4556223e-02   3.7324008e-02   3.8523991e-02   3.3897571e-02   3.7139344e-02   2.9522195e-02   2.9138960e-02   3.5192926e-02   3.5655475e-02   3.1378039e-02   3.6982351e-02   3.2982668e-02   3.7110366e-02   3.1526714e-02   3.0186567e-02   3.2529029e-02   3.0538887e-02   2.8717347e-02   0.0000000e+00   2.9997230e-02   2.7945107e-02   2.7077009e-02   2.6768632e-02   2.5298625e-02   2.7286560e-02   2.8168048e-02   2.8089407e-02   2.7922302e-02   3.0519824e-02   2.9666107e-02   2.7180003e-02   2.7076198e-02   2.9167134e-02   3.3671834e-02   3.6570760e-02   3.1616317e-02   3.4841750e-02   2.9173301e-02   3.5964518e-02   3.4926033e-02   3.7796493e-02   3.9185030e-02   3.3779436e-02   3.4698483e-02   3.3123707e-02   2.7945917e-02   2.8337908e-02   2.7661381e-02   2.7289091e-02   2.9256897e-02   3.0161987e-02   2.5049644e-02   2.5719424e-02   2.5800565e-02   3.0123117e-02   2.6301817e-02   2.4268899e-02
   3.1252807e-02   3.1778078e-02   3.0762183e-02   2.9389578e-02   3.7257429e-02   3.6005495e-02   2.6657741e-02   2.8649210e-02   3.3929870e-02   3.2865489e-02   4.0652005e-02   3.7434171e-02   3.4435432e-02   3.4117321e-02   3.2134250e-02   3.1704959e-02   3.3666969e-02   3.3719970e-02   3.6149553e-02   3.8694362e-02   4.0951011e-02   3.7875021e-02   3.6497253e-02   3.1636688e-02   3.5131884e-02   3.3992256e-02   3.6005563e-02   3.4407542e-02   3.1918894e-02   3.2162445e-02   3.5090986e-02   3.5039588e-02   3.6436519e-02   3.7859731e-02   4.4052197e-02   3.8509284e-02   3.9047457e-02   3.9593715e-02   3.2691746e-02   3.1725528e-02   3.0872621e-02   3.9020823e-02   3.3520145e-02   3.6350620e-02   3.5052951e-02   4.2480999e-02   3.3087857e-02   3.2618598e-02   3.4015525e-02   3.1380895e-02   2.9565367e-02   2.9997230e-02   0.0000000e+00   2.9591232e-02   2.7846694e-02   2.8491313e-02   2.9947587e-02   3.1283643e-02   3.3453139e-02   3.2171965e-02   2.9309996e-02   2.9582139e-02   3.0695320e-02   3.0218031e-02   2.9337555e-02   3.1445957e-02   3.6606068e-02   3.8899042e-02   3.3135001e-02   3.8792003e-02   3.1628600e-02   3.3713969e-02   3.8855653e-02   3.9015077e-02   3.8850074e-02   3.6790049e-02   3.9924134e-02   3.5733958e-02   3.2764136e-02   3.2174356e-02   3.2059217e-02   3.1515736e-02   3.0592967e-02   3.4203314e-02   2.9234212e-02   2.8953015e-02   2.9131935e-02   3.2420117e-02   2.6854725e-02   2.5852013e-02
   2.7086293e-02   2.8561336e-02   2.8704042e-02   2.7574071e-02   3.5695723e-02   3.6183955e-02   2.6978358e-02   2.7086088e-02   2.8671543e-02   2.8614519e-02   3.3188831e-02   3.2211771e-02   3.0774440e-02   3.3143189e-02   3.0349006e-02   2.7617247e-02   3.1327242e-02   3.3010851e-02   3.1224885e-02   3.3917159e-02   3.1529693e-02   3.6323974e-02   3.2995065e-02   3.0756488e-02   3.4730815e-02   3.1926885e-02   3.5919920e-02   3.3876667e-02   3.3367962e-02   3.4006774e-02   3.6348266e-02   3.5807879e-02   3.5759400e-02   3.6043999e-02   4.1469431e-02   4.2713078e-02   3.5740085e-02   3.6349107e-02   3.0712839e-02   3.3727023e-02   3.4856998e-02   3.4036043e-02   3.2243562e-02   3.5197480e-02   3.4364555e-02   3.8393910e-02   2.8041509e-02   2.9468094e-02   3.2996733e-02   3.1083448e-02   2.7532763e-02   2.7945107e-02   2.9591232e-02   0.0000000e+00   2.7003091e-02   2.7283621e-02   2.7957669e-02   2.8058727e-02   3.0844248e-02   3.1588991e-02   2.8600810e-02   3.1005254e-02   2.9035505e-02   2.4507901e-02   2.5547742e-02   2.5311334e-02   3.3273837e-02   3.7415818e-02   3.2804174e-02   3.5225771e-02   2.9131888e-02   3.2986488e-02   3.6398360e-02   3.5183463e-02   3.2379089e-02   3.7897364e-02   3.2993852e-02   3.2216588e-02   3.4401868e-02   3.4136484e-02   2.9437754e-02   2.9774711e-02   3.0514776e-02   3.1336440e-02   2.5488817e-02   2.6287217e-02   2.9433512e-02   3.3324143e-02   2.8373685e-02   2.6319899e-02
   2.6944852e-02   2.6555635e-02   2.5895399e-02   2.5891215e-02   3.4549300e-02   2.9161941e-02   2.4428863e-02   2.6260926e-02   3.1355523e-02   2.7872628e-02   3.4536160e-02   3.2877915e-02   2.9585800e-02   3.0732443e-02   2.5580188e-02   2.6360541e-02   2.6141074e-02   3.0311335e-02   2.9084979e-02   3.0928758e-02   3.5664600e-02   3.8545272e-02   3.1755018e-02   2.8688807e-02   3.0338674e-02   2.9061629e-02   3.0845049e-02   2.6039160e-02   2.7101963e-02   2.8650545e-02   3.2821728e-02   3.2369980e-02   3.0561969e-02   3.4222554e-02   3.6750688e-02   3.6206176e-02   3.2820381e-02   3.2592264e-02   2.8254174e-02   2.8678517e-02   3.1180344e-02   3.7073254e-02   2.8112556e-02   3.2158777e-02   3.2277579e-02   3.5609839e-02   2.6920793e-02   2.6965782e-02   3.0276867e-02   2.9755875e-02   2.6667606e-02   2.7077009e-02   2.7846694e-02   2.7003091e-02   0.0000000e+00   2.7298316e-02   2.6460373e-02   2.7766165e-02   2.7716830e-02   2.9198089e-02   2.6335990e-02   2.8872492e-02   2.8949095e-02   2.6655701e-02   2.6942225e-02   2.5401611e-02   3.2271106e-02   3.5618664e-02   3.2054781e-02   3.4459355e-02   3.1425629e-02   3.5394040e-02   3.5363746e-02   3.4157050e-02   3.8155967e-02   3.7539417e-02   3.4505030e-02   3.3786534e-02   3.3384572e-02   3.1437596e-02   2.8053075e-02   2.6915414e-02   2.7251933e-02   2.8873678e-02   2.4083167e-02   2.4326815e-02   2.4074023e-02   2.9748518e-02   2.6148859e-02   2.4003856e-02
   2.8274875e-02   2.7854211e-02   2.6191835e-02   2.5504015e-02   3.2241213e-02   3.0849575e-02   2.4531202e-02   2.4767295e-02   2.9450962e-02   2.6555862e-02   3.4911462e-02   3.0899289e-02   2.9051623e-02   3.1720849e-02   2.7924875e-02   2.5978561e-02   2.6911369e-02   3.2606633e-02   3.0082523e-02   3.1997644e-02   3.3611659e-02   4.0822049e-02   3.0511342e-02   2.7337188e-02   3.1482439e-02   3.0507202e-02   3.0898011e-02   2.4880406e-02   2.7288516e-02   2.8884740e-02   3.2822023e-02   3.1422301e-02   2.9815479e-02   3.2314007e-02   3.6494436e-02   3.9952480e-02   3.5580163e-02   3.5905254e-02   2.7925851e-02   2.7651680e-02   3.4091452e-02   3.7849331e-02   2.9030451e-02   3.3983947e-02   3.2284526e-02   3.5719113e-02   2.5607929e-02   2.9141138e-02   2.8426061e-02   2.8655359e-02   2.6024354e-02   2.6768632e-02   2.8491313e-02   2.7283621e-02   2.7298316e-02   0.0000000e+00   2.6873998e-02   2.7077744e-02   2.7262912e-02   2.6732036e-02   2.7647500e-02   2.8137646e-02   2.9005016e-02   2.6384693e-02   2.6903548e-02   2.5932431e-02   3.2348060e-02   3.5578674e-02   3.0340256e-02   3.3444354e-02   2.9684124e-02   3.4756244e-02   3.5091630e-02   3.5942744e-02   4.4445067e-02   3.6766610e-02   3.1824258e-02   3.2179731e-02   2.9231712e-02   2.7228104e-02   2.7179547e-02   2.7181064e-02   2.6436182e-02   2.8476114e-02   2.5656643e-02   2.2076944e-02   2.5647115e-02   3.0104385e-02   2.5622399e-02   2.4802417e-02
   2.8437816e-02   2.8502890e-02   2.6888354e-02   2.7121864e-02   3.2049566e-02   3.2260910e-02   2.5703628e-02   2.7787250e-02   3.3822184e-02   2.9864440e-02   3.5543238e-02   3.2483862e-02   2.8428392e-02   2.9000106e-02   2.7193269e-02   2.7614502e-02   2.7333819e-02   3.0737021e-02   3.0277929e-02   3.1901032e-02   3.4645639e-02   4.1227147e-02   3.2090179e-02   2.9282090e-02   3.4578748e-02   2.9773665e-02   3.1751176e-02   2.9226921e-02   2.9427035e-02   3.1050142e-02   3.3155618e-02   3.1952855e-02   3.2519633e-02   3.4285205e-02   3.2958371e-02   3.8572149e-02   3.5211508e-02   3.4676874e-02   2.9378156e-02   2.8573627e-02   3.3565873e-02   3.6930387e-02   3.0098663e-02   3.4980713e-02   3.1474401e-02   3.6553439e-02   2.8405124e-02   2.8932997e-02   2.7072544e-02   3.0243139e-02   2.6135491e-02   2.5298625e-02   2.9947587e-02   2.7957669e-02   2.6460373e-02   2.6873998e-02   0.0000000e+00   2.7689986e-02   2.8387301e-02   3.0430024e-02   2.7854531e-02   2.6388750e-02   2.9400886e-02   2.4724060e-02   2.3488381e-02   2.5896606e-02   3.2045493e-02   3.5060196e-02   3.1443642e-02   3.2282035e-02   2.8200585e-02   3.1632350e-02   3.6736550e-02   3.6411961e-02   3.8543351e-02   4.1176214e-02   3.2497691e-02   3.4047559e-02   2.9375140e-02   3.1756456e-02   2.8401277e-02   2.8499603e-02   2.6741860e-02   2.7591075e-02   2.5880884e-02   2.6194249e-02   2.3988199e-02   2.7090021e-02   2.4495798e-02   2.4268540e-02
   2.9256444e-02   2.9067040e-02   2.7629676e-02   2.8938964e-02   3.2946034e-02   3.3463577e-02   2.7147523e-02   2.8813095e-02   3.1489056e-02   2.8583015e-02   3.2582438e-02   3.3847155e-02   2.9476539e-02   2.9275260e-02   2.7593284e-02   2.7380095e-02   2.9648180e-02   3.1404201e-02   3.0828325e-02   3.3987549e-02   3.8531169e-02   3.6607988e-02   3.2306592e-02   3.0371721e-02   3.6391089e-02   3.2904537e-02   3.3499009e-02   3.1086723e-02   3.1686629e-02   3.2073895e-02   3.6340449e-02   3.4258622e-02   3.4651645e-02   3.7004540e-02   3.8427657e-02   4.0589936e-02   3.5396014e-02   3.5329445e-02   3.0940325e-02   3.0938285e-02   3.8023104e-02   3.9450298e-02   3.3098174e-02   3.6737276e-02   3.1686669e-02   3.6424022e-02   3.0408295e-02   3.1700001e-02   3.0036507e-02   3.1799659e-02   2.6579808e-02   2.7286560e-02   3.1283643e-02   2.8058727e-02   2.7766165e-02   2.7077744e-02   2.7689986e-02   0.0000000e+00   3.1187642e-02   3.3791903e-02   2.6552310e-02   2.6231393e-02   2.9747094e-02   2.8823894e-02   2.7450793e-02   2.7451648e-02   3.3365806e-02   3.5950613e-02   3.4291696e-02   3.7210786e-02   3.0081389e-02   3.3599295e-02   3.4681310e-02   3.8898723e-02   3.9246529e-02   4.1575339e-02   3.5101268e-02   3.6342147e-02   3.2326074e-02   3.1699060e-02   2.9950784e-02   3.0005292e-02   2.9490977e-02   2.9127369e-02   2.7967002e-02   2.7775911e-02   2.8363525e-02   3.0706892e-02   2.7653618e-02   2.7060834e-02
   2.8753305e-02   2.9508625e-02   2.9197047e-02   2.8692730e-02   3.2727891e-02   3.4776045e-02   2.7470685e-02   2.9371823e-02   3.2654391e-02   3.0244759e-02   3.5497128e-02   3.4745982e-02   3.1655382e-02   3.1256519e-02   3.0150803e-02   2.7349173e-02   3.1492362e-02   3.4122166e-02   3.2337551e-02   3.3568325e-02   3.4761515e-02   3.8993562e-02   3.2720260e-02   3.1363396e-02   3.3829199e-02   3.3762876e-02   3.6021488e-02   2.8433609e-02   2.9549603e-02   3.0365419e-02   3.5635854e-02   3.5277264e-02   3.5185376e-02   3.6276627e-02   4.1580131e-02   4.3353351e-02   3.5169403e-02   3.4710425e-02   3.0424544e-02   2.8890047e-02   3.9952169e-02   3.4600909e-02   3.3046625e-02   3.7256181e-02   3.3217913e-02   3.5917078e-02   3.1428472e-02   3.3375927e-02   3.4128004e-02   3.6097658e-02   2.9168455e-02   2.8168048e-02   3.3453139e-02   3.0844248e-02   2.7716830e-02   2.7262912e-02   2.8387301e-02   3.1187642e-02   0.0000000e+00   3.2582120e-02   2.8438693e-02   3.0734318e-02   3.1125080e-02   2.8862519e-02   2.9183573e-02   2.8048686e-02   3.4490684e-02   3.7719764e-02   3.3425646e-02   3.8778919e-02   3.1861306e-02   3.4187238e-02   3.5878982e-02   4.1267792e-02   3.8212103e-02   4.2506380e-02   3.5385795e-02   3.3750438e-02   3.5041635e-02   3.0367147e-02   3.0391932e-02   3.0789841e-02   2.9654714e-02   3.0750370e-02   2.8198591e-02   2.8632620e-02   3.1547339e-02   3.1496444e-02   2.7586782e-02   2.7012327e-02
   2.9176863e-02   3.2036417e-02   2.9616560e-02   2.9453524e-02   3.5024454e-02   3.4104978e-02   2.7148293e-02   2.8618341e-02   3.3313469e-02   3.1322120e-02   3.4666026e-02   3.3654857e-02   3.1925116e-02   3.4885955e-02   3.0706140e-02   2.9188640e-02   3.1973144e-02   3.5750725e-02   3.1755905e-02   3.3240631e-02   3.2539653e-02   3.6870583e-02   3.3082186e-02   3.0695187e-02   3.4640413e-02   3.2673235e-02   3.2372062e-02   2.7443532e-02   3.1270543e-02   3.1480976e-02   3.5125658e-02   3.3719581e-02   3.2981842e-02   3.6708224e-02   4.5642734e-02   4.1179133e-02   3.6901330e-02   3.6922093e-02   3.2330595e-02   3.1706726e-02   3.2220936e-02   3.9119452e-02   3.2721758e-02   3.7446696e-02   3.4045213e-02   3.8501123e-02   3.1810634e-02   3.2853530e-02   3.3787112e-02   3.7193466e-02   2.9349498e-02   2.8089407e-02   3.2171965e-02   3.1588991e-02   2.9198089e-02   2.6732036e-02   3.0430024e-02   3.3791903e-02   3.2582120e-02   0.0000000e+00   2.6999105e-02   2.8556252e-02   2.9658869e-02   2.8655327e-02   2.8093863e-02   2.8461284e-02   3.5812976e-02   3.8955606e-02   3.4824764e-02   3.5811742e-02   3.1976474e-02   3.4878978e-02   3.9101677e-02   3.9155502e-02   4.4093761e-02   4.6110499e-02   3.4757365e-02   3.4951575e-02   3.4138474e-02   3.1299366e-02   3.0669855e-02   3.1023973e-02   2.8049540e-02   2.9626085e-02   2.6587482e-02   2.6363175e-02   3.1220748e-02   3.0622007e-02   2.7706688e-02   2.8981013e-02
   2.6865241e-02   2.9507208e-02   2.7563484e-02   2.6931343e-02   3.4491607e-02   3.1369816e-02   2.5440499e-02   2.6152947e-02   2.9112698e-02   2.7859512e-02   3.3297253e-02   3.2640283e-02   2.9811027e-02   3.1473068e-02   3.0015082e-02   2.6713840e-02   2.9540984e-02   3.2789815e-02   3.1224630e-02   3.2414745e-02   3.6834237e-02   3.2064478e-02   2.9794204e-02   2.8732563e-02   3.3333722e-02   2.9034477e-02   3.1851389e-02   2.8551141e-02   2.9006840e-02   2.9467701e-02   3.4160344e-02   3.2767935e-02   3.2942779e-02   3.4860476e-02   3.7925627e-02   4.3463338e-02   3.4277088e-02   3.4627900e-02   2.9310145e-02   2.9930319e-02   2.8683432e-02   3.8469448e-02   3.0137824e-02   3.4446669e-02   3.2589786e-02   3.6941789e-02   2.9364486e-02   3.0992412e-02   2.9957358e-02   3.3272360e-02   2.7134622e-02   2.7922302e-02   2.9309996e-02   2.8600810e-02   2.6335990e-02   2.7647500e-02   2.7854531e-02   2.6552310e-02   2.8438693e-02   2.6999105e-02   0.0000000e+00   2.7068289e-02   2.9884565e-02   2.7093747e-02   2.5799738e-02   2.9042497e-02   3.3148922e-02   3.6209872e-02   2.9188728e-02   3.2432892e-02   3.1032574e-02   3.1576091e-02   3.5186991e-02   3.4657309e-02   4.2474163e-02   3.9331543e-02   3.0508880e-02   3.1726693e-02   3.0415512e-02   2.6575201e-02   2.6963951e-02   2.8240072e-02   2.7432089e-02   2.9557208e-02   2.4832724e-02   2.6188070e-02   2.9697423e-02   2.5577825e-02   2.6768316e-02   2.6105012e-02
   2.7389564e-02   2.8700934e-02   2.8070336e-02   2.7450889e-02   3.3054604e-02   3.4467180e-02   2.6283922e-02   2.7320113e-02   3.1437668e-02   2.9960343e-02   3.6367910e-02   3.4220338e-02   3.0747993e-02   3.3153925e-02   3.0612850e-02   2.8986383e-02   3.3271523e-02   3.3215930e-02   3.0730525e-02   3.3390138e-02   3.3033259e-02   3.0775230e-02   3.1495656e-02   2.9305529e-02   3.5959411e-02   3.0682952e-02   3.3768640e-02   2.9237418e-02   3.1133000e-02   3.0355814e-02   3.7306163e-02   3.4997915e-02   3.4166392e-02   3.6783912e-02   4.0376880e-02   4.6559033e-02   3.3736132e-02   3.5725877e-02   2.8969499e-02   3.1040692e-02   3.0060134e-02   3.3244387e-02   3.1664240e-02   3.4727919e-02   3.4603792e-02   3.8463066e-02   3.1909608e-02   3.1830153e-02   3.2043435e-02   3.4436790e-02   2.9851511e-02   3.0519824e-02   2.9582139e-02   3.1005254e-02   2.8872492e-02   2.8137646e-02   2.6388750e-02   2.6231393e-02   3.0734318e-02   2.8556252e-02   2.7068289e-02   0.0000000e+00   3.0292513e-02   2.7965760e-02   2.8455008e-02   2.9741631e-02   3.4162390e-02   3.8453618e-02   3.4694090e-02   3.6238209e-02   3.0083377e-02   3.2881128e-02   3.2899014e-02   3.8733197e-02   4.4469500e-02   3.6432007e-02   3.3281610e-02   3.3664498e-02   2.8616570e-02   3.1423060e-02   2.8038387e-02   3.1330778e-02   3.0603001e-02   3.2633304e-02   2.7528812e-02   2.8354084e-02   2.8967498e-02   2.7476778e-02   2.7470931e-02   2.5233413e-02
   2.7811863e-02   2.9277171e-02   2.6835719e-02   2.7362785e-02   3.2364910e-02   3.2210019e-02   2.7532517e-02   2.7254524e-02   3.2842695e-02   3.2548211e-02   3.7779675e-02   3.4303590e-02   3.3168256e-02   3.2861994e-02   3.1302788e-02   3.0962156e-02   3.2007036e-02   3.2597707e-02   3.1639804e-02   3.2802968e-02   3.4295629e-02   3.1843611e-02   3.2998825e-02   2.9706430e-02   3.6581180e-02   3.0088108e-02   3.3651392e-02   3.0816982e-02   2.9459544e-02   3.0529240e-02   3.5729130e-02   3.5678539e-02   3.6698672e-02   4.0762107e-02   3.9227367e-02   4.7374455e-02   3.5876865e-02   3.8139415e-02   3.0686721e-02   3.1717120e-02   3.2322284e-02   3.0952363e-02   3.1845929e-02   3.3165531e-02   3.8279751e-02   4.0589517e-02   3.1124817e-02   3.2232454e-02   3.3523123e-02   3.6850993e-02   2.8642226e-02   2.9666107e-02   3.0695320e-02   2.9035505e-02   2.8949095e-02   2.9005016e-02   2.9400886e-02   2.9747094e-02   3.1125080e-02   2.9658869e-02   2.9884565e-02   3.0292513e-02   0.0000000e+00   2.8954435e-02   2.9352140e-02   2.9762866e-02   3.2812296e-02   3.8597718e-02   3.3931505e-02   3.5096673e-02   2.8681445e-02   3.2642079e-02   3.2547302e-02   3.6445116e-02   4.4599539e-02   3.8557679e-02   3.1562508e-02   3.4145253e-02   2.6364653e-02   3.1262860e-02   2.8657321e-02   2.9178716e-02   2.7205307e-02   3.1355200e-02   2.6832732e-02   2.6231460e-02   3.0557709e-02   2.9548403e-02   2.8848736e-02   2.6906312e-02
   2.6166284e-02   2.6348337e-02   2.5082461e-02   2.6198772e-02   3.2484450e-02   3.2093151e-02   2.5008785e-02   2.5406802e-02   2.7974376e-02   2.9736186e-02   3.4359032e-02   3.2341068e-02   2.9920285e-02   3.0999888e-02   2.7591677e-02   2.8436351e-02   2.8493559e-02   3.1804512e-02   3.1606197e-02   3.1109198e-02   2.7466686e-02   3.2605116e-02   3.0837937e-02   2.9499424e-02   3.3319389e-02   2.8998672e-02   3.1939868e-02   3.0027065e-02   2.8982226e-02   2.8323801e-02   3.3027816e-02   3.3747341e-02   3.0114173e-02   3.4953402e-02   3.9864938e-02   4.7792160e-02   3.4220894e-02   3.5360319e-02   2.7904536e-02   2.8420963e-02   3.4364137e-02   3.2132426e-02   3.0581610e-02   3.1570332e-02   3.2450530e-02   3.6474691e-02   2.9256321e-02   2.9465425e-02   2.9920520e-02   3.1548927e-02   2.8177100e-02   2.7180003e-02   3.0218031e-02   2.4507901e-02   2.6655701e-02   2.6384693e-02   2.4724060e-02   2.8823894e-02   2.8862519e-02   2.8655327e-02   2.7093747e-02   2.7965760e-02   2.8954435e-02   0.0000000e+00   2.5742579e-02   2.5993017e-02   3.2718771e-02   3.5689565e-02   3.0122239e-02   3.3594613e-02   2.7688295e-02   3.1784817e-02   3.6444473e-02   3.7000922e-02   4.1908058e-02   4.2062800e-02   3.2726018e-02   3.4545569e-02   2.8393511e-02   2.3969611e-02   2.7631165e-02   2.7271533e-02   2.5958899e-02   2.8887486e-02   2.8120121e-02   2.6796903e-02   2.9052561e-02   2.9170474e-02   2.5532517e-02   2.4711159e-02
   2.9960658e-02   3.1100622e-02   3.0505527e-02   2.8058942e-02   3.2236614e-02   3.6308091e-02   2.6977649e-02   2.9628256e-02   3.2560879e-02   3.0749949e-02   3.9207328e-02   3.8418820e-02   3.1848252e-02   3.1586541e-02   2.9590574e-02   3.0075909e-02   3.0879803e-02   3.1252659e-02   3.2765097e-02   3.3444272e-02   3.1833807e-02   3.6296441e-02   3.0899905e-02   2.9410363e-02   3.4546134e-02   3.0292687e-02   3.2540960e-02   3.3035962e-02   3.1800456e-02   2.8353321e-02   3.3881989e-02   3.5497892e-02   3.1338616e-02   3.5682631e-02   4.3190318e-02   4.8585387e-02   3.4356708e-02   3.5771454e-02   2.7476140e-02   2.7425813e-02   3.4956088e-02   3.6471366e-02   2.9819413e-02   3.4946664e-02   3.5536515e-02   3.7660448e-02   3.0575631e-02   2.9184303e-02   2.8065421e-02   3.0506827e-02   2.7179307e-02   2.7076198e-02   2.9337555e-02   2.5547742e-02   2.6942225e-02   2.6903548e-02   2.3488381e-02   2.7450793e-02   2.9183573e-02   2.8093863e-02   2.5799738e-02   2.8455008e-02   2.9352140e-02   2.5742579e-02   0.0000000e+00   2.6166910e-02   3.0565112e-02   3.4306878e-02   2.9560747e-02   3.6399763e-02   2.8966421e-02   3.3584517e-02   3.5220766e-02   3.6037857e-02   3.7989451e-02   3.5103995e-02   3.1947896e-02   3.5255154e-02   2.9774325e-02   2.6268914e-02   2.8986579e-02   2.8949375e-02   2.6779954e-02   2.8351854e-02   2.6148594e-02   2.5386521e-02   2.7644134e-02   3.1219314e-02   2.7207071e-02   2.7090915e-02
   2.9047979e-02   3.0113708e-02   3.0374409e-02   2.8568984e-02   2.9814553e-02   3.2119714e-02   2.5449732e-02   2.7150516e-02   2.8857819e-02   3.0666870e-02   3.5901564e-02   3.2636365e-02   3.0730623e-02   3.1138405e-02   2.9999384e-02   2.7495450e-02   2.9712157e-02   3.0715021e-02   3.0079151e-02   3.2701507e-02   3.2312382e-02   3.6052615e-02   3.2817793e-02   2.9308078e-02   3.5577971e-02   2.7667678e-02   2.9727023e-02   3.0258441e-02   3.3023287e-02   2.9577653e-02   3.5578465e-02   3.4279911e-02   3.3126810e-02   3.6445439e-02   4.1063212e-02   4.8198845e-02   3.3702674e-02   3.3087985e-02   2.8953904e-02   2.9722752e-02   3.5404286e-02   3.4734579e-02   3.2248658e-02   3.6306339e-02   3.3655824e-02   3.6935413e-02   2.8932523e-02   2.9157780e-02   2.8153965e-02   3.1495162e-02   2.7039493e-02   2.9167134e-02   3.1445957e-02   2.5311334e-02   2.5401611e-02   2.5932431e-02   2.5896606e-02   2.7451648e-02   2.8048686e-02   2.8461284e-02   2.9042497e-02   2.9741631e-02   2.9762866e-02   2.5993017e-02   2.6166910e-02   0.0000000e+00   3.3483086e-02   3.5611680e-02   3.1226001e-02   3.4196262e-02   3.0108019e-02   3.5096147e-02   3.5529348e-02   3.6906180e-02   3.9033754e-02   3.5948978e-02   3.3211292e-02   3.6503005e-02   3.1796026e-02   3.1371762e-02   2.9258092e-02   2.9929887e-02   2.8060495e-02   2.7999353e-02   2.6961250e-02   2.7022381e-02   2.8657681e-02   3.3792921e-02   2.5850385e-02   2.5864713e-02
   3.3502927e-02   3.2703590e-02   3.3108604e-02   3.3367444e-02   3.5209177e-02   3.6835141e-02   3.0521093e-02   3.2196788e-02   3.3363091e-02   3.4682404e-02   3.9747229e-02   3.8363263e-02   3.4956695e-02   3.4948804e-02   3.4582936e-02   3.2919220e-02   3.3607885e-02   3.7691368e-02   3.4840463e-02   3.6227403e-02   3.5828100e-02   3.7885389e-02   3.8179306e-02   3.3018380e-02   4.0132479e-02   3.5464885e-02   3.5418057e-02   3.6202660e-02   3.4520081e-02   3.2946963e-02   3.8844943e-02   3.6714462e-02   3.7500950e-02   4.0711004e-02   4.8587539e-02   4.7986726e-02   3.7540969e-02   3.9328628e-02   3.3203356e-02   3.3547643e-02   4.2810490e-02   4.4969881e-02   3.6427610e-02   4.0765616e-02   3.7869645e-02   4.0563538e-02   3.5788898e-02   3.4224556e-02   3.4921853e-02   3.6186716e-02   3.2614032e-02   3.3671834e-02   3.6606068e-02   3.3273837e-02   3.2271106e-02   3.2348060e-02   3.2045493e-02   3.3365806e-02   3.4490684e-02   3.5812976e-02   3.3148922e-02   3.4162390e-02   3.2812296e-02   3.2718771e-02   3.0565112e-02   3.3483086e-02   0.0000000e+00   4.0110840e-02   3.5465173e-02   3.8851615e-02   3.4119319e-02   3.9429246e-02   4.1019793e-02   4.2249280e-02   4.7315560e-02   4.3491467e-02   3.8359288e-02   4.0866702e-02   3.1533637e-02   3.8078691e-02   3.6097096e-02   3.4144664e-02   3.2690171e-02   3.2466790e-02   3.2507511e-02   3.1804496e-02   3.1899368e-02   3.9313063e-02   3.1021083e-02   3.1346201e-02
   3.6656586e-02   3.4607259e-02   3.7252056e-02   3.7226839e-02   4.1128109e-02   4.0373480e-02   3.2988183e-02   3.5266043e-02   3.8394058e-02   3.7761921e-02   4.4428938e-02   4.1756448e-02   3.8003078e-02   3.9721603e-02   3.9420709e-02   3.7627771e-02   3.5840930e-02   4.1447831e-02   3.9653850e-02   4.1961405e-02   4.8229007e-02   3.9974494e-02   3.9948234e-02   3.8475550e-02   4.3260256e-02   3.9657241e-02   3.7901340e-02   3.9260995e-02   3.6913214e-02   3.6882924e-02   4.4038787e-02   4.1680303e-02   4.1701067e-02   4.3820733e-02   5.0291985e-02   5.0692079e-02   4.3615819e-02   4.4371340e-02   3.7747903e-02   3.8807973e-02   4.4102667e-02   4.8702344e-02   4.0287846e-02   4.3919827e-02   4.1714675e-02   4.5668232e-02   4.0187933e-02   3.7972028e-02   3.8255013e-02   4.0593410e-02   3.5408408e-02   3.6570760e-02   3.8899042e-02   3.7415818e-02   3.5618664e-02   3.5578674e-02   3.5060196e-02   3.5950613e-02   3.7719764e-02   3.8955606e-02   3.6209872e-02   3.8453618e-02   3.8597718e-02   3.5689565e-02   3.4306878e-02   3.5611680e-02   4.0110840e-02   0.0000000e+00   4.1059742e-02   4.6159836e-02   3.9192384e-02   4.5505322e-02   4.5193926e-02   4.4613245e-02   5.2293436e-02   5.1883214e-02   4.1419698e-02   4.3176132e-02   3.5079995e-02   3.9528947e-02   3.8735593e-02   3.8402577e-02   3.7012559e-02   3.8165755e-02   3.5167201e-02   3.5557576e-02   3.9601939e-02   4.1496575e-02   3.5618712e-02   3.5523614e-02
   2.9938642e-02   3.2225894e-02   3.0303395e-02   2.9904465e-02   3.7497435e-02   3.7234042e-02   2.8601732e-02   2.8514435e-02   3.2153981e-02   2.9815779e-02   3.9574465e-02   3.5419378e-02   3.3979666e-02   3.2664529e-02   3.2221692e-02   3.0626804e-02   3.1751686e-02   3.6411462e-02   3.3438238e-02   3.5542361e-02   4.0971602e-02   3.5710089e-02   3.5755097e-02   3.2112417e-02   3.6783368e-02   3.1606860e-02   3.1879990e-02   3.3558474e-02   3.2228004e-02   3.2231395e-02   3.7804446e-02   3.4409340e-02   3.4643065e-02   3.7802100e-02   4.2557921e-02   4.1045732e-02   3.6658172e-02   3.7050442e-02   3.1864512e-02   3.3377993e-02   3.8894423e-02   4.6640625e-02   3.3857183e-02   4.0233720e-02   3.7735793e-02   4.0030619e-02   3.3058858e-02   3.3092876e-02   3.2772670e-02   3.4157878e-02   3.1326998e-02   3.1616317e-02   3.3135001e-02   3.2804174e-02   3.2054781e-02   3.0340256e-02   3.1443642e-02   3.4291696e-02   3.3425646e-02   3.4824764e-02   2.9188728e-02   3.4694090e-02   3.3931505e-02   3.0122239e-02   2.9560747e-02   3.1226001e-02   3.5465173e-02   4.1059742e-02   0.0000000e+00   4.0543135e-02   2.9704700e-02   3.7212780e-02   4.0319003e-02   3.9094944e-02   4.8117834e-02   4.1957328e-02   3.7690547e-02   3.6159615e-02   2.9622475e-02   3.3482855e-02   3.1363176e-02   3.0043568e-02   2.8222619e-02   3.0054698e-02   3.0423714e-02   2.8346924e-02   2.9508896e-02   2.9976591e-02   2.6570274e-02   2.6744367e-02
   3.4242068e-02   3.3113108e-02   3.6043474e-02   3.7439909e-02   4.1958928e-02   4.2474491e-02   3.3562752e-02   3.5994602e-02   4.3998675e-02   3.7162936e-02   4.3010338e-02   4.1128391e-02   4.1028945e-02   3.8656850e-02   3.3564525e-02   3.3191305e-02   3.7646607e-02   4.1269039e-02   3.6939443e-02   3.8533714e-02   4.0931935e-02   3.9711341e-02   4.1429022e-02   3.8592737e-02   4.3609032e-02   4.0487369e-02   3.9852056e-02   4.1647384e-02   3.9301171e-02   3.8112580e-02   4.3661894e-02   4.1348229e-02   4.0615990e-02   4.2960305e-02   4.4206089e-02   5.1059576e-02   3.9364233e-02   3.7061111e-02   3.7143513e-02   3.5995192e-02   4.1168937e-02   4.1662077e-02   3.7580137e-02   4.0251331e-02   4.1823492e-02   4.3534374e-02   3.7104917e-02   3.8610704e-02   4.1048136e-02   4.0756034e-02   3.5033821e-02   3.4841750e-02   3.8792003e-02   3.5225771e-02   3.4459355e-02   3.3444354e-02   3.2282035e-02   3.7210786e-02   3.8778919e-02   3.5811742e-02   3.2432892e-02   3.6238209e-02   3.5096673e-02   3.3594613e-02   3.6399763e-02   3.4196262e-02   3.8851615e-02   4.6159836e-02   4.0543135e-02   0.0000000e+00   3.8958008e-02   4.3171549e-02   4.6582910e-02   4.9819280e-02   5.3918355e-02   4.7482397e-02   4.1084035e-02   4.3487427e-02   4.0132103e-02   3.4130846e-02   3.5899870e-02   3.9738908e-02   3.7938246e-02   3.7318039e-02   3.2352599e-02   3.3630935e-02   3.7550283e-02   4.0428402e-02   3.3773736e-02   3.7432886e-02
   2.9096505e-02   2.9989984e-02   3.0678511e-02   2.9036720e-02   3.4364356e-02   3.4671928e-02   2.8545704e-02   2.9082537e-02   3.5269714e-02   2.9681334e-02   4.0364919e-02   3.6161168e-02   3.5124553e-02   3.4654837e-02   3.1409432e-02   2.9749765e-02   3.3999207e-02   3.4459381e-02   3.4084246e-02   3.5245212e-02   4.1553592e-02   3.3550707e-02   3.2055914e-02   2.9962048e-02   3.4891111e-02   3.0046160e-02   3.0475932e-02   3.0362327e-02   3.0906134e-02   2.8750329e-02   3.5867454e-02   3.3709054e-02   3.3908284e-02   3.7289053e-02   4.2135705e-02   4.2115178e-02   3.4266157e-02   3.5246858e-02   3.1890926e-02   3.0086995e-02   3.9142729e-02   4.0884746e-02   3.5290693e-02   3.6831440e-02   3.7431216e-02   3.7465811e-02   3.1419075e-02   3.1830368e-02   3.3063952e-02   3.7977185e-02   3.2407586e-02   2.9173301e-02   3.1628600e-02   2.9131888e-02   3.1425629e-02   2.9684124e-02   2.8200585e-02   3.0081389e-02   3.1861306e-02   3.1976474e-02   3.1032574e-02   3.0083377e-02   2.8681445e-02   2.7688295e-02   2.8966421e-02   3.0108019e-02   3.4119319e-02   3.9192384e-02   2.9704700e-02   3.8958008e-02   0.0000000e+00   3.6423677e-02   3.6773917e-02   3.9664669e-02   3.6618061e-02   4.2254470e-02   3.3740832e-02   3.7122300e-02   2.8582364e-02   3.1848618e-02   3.0768089e-02   3.1869739e-02   3.0810847e-02   3.3029260e-02   2.9153195e-02   2.8767299e-02   3.1294045e-02   3.7239907e-02   3.0253665e-02   2.8547017e-02
   3.5457679e-02   3.6043590e-02   3.5027504e-02   3.4080419e-02   4.0536600e-02   3.9236649e-02   3.2656567e-02   3.2011475e-02   3.5856349e-02   3.4335998e-02   4.1702195e-02   4.0534359e-02   3.6777999e-02   3.9385609e-02   3.7255915e-02   3.3306110e-02   4.0386526e-02   3.8378317e-02   3.7000212e-02   3.6875469e-02   4.3692716e-02   3.5838092e-02   3.7474770e-02   3.4634783e-02   3.9693902e-02   3.2790629e-02   3.5085018e-02   3.5930179e-02   3.4159463e-02   3.4386423e-02   3.8855526e-02   3.5906041e-02   3.5957925e-02   4.0477487e-02   4.3570356e-02   4.8247468e-02   3.8556958e-02   3.7530866e-02   3.4086498e-02   3.4815139e-02   3.9775019e-02   4.4597816e-02   3.8312436e-02   4.3259752e-02   3.9854549e-02   4.5891285e-02   3.7705141e-02   3.7348957e-02   3.7962023e-02   3.9221299e-02   3.5405372e-02   3.5964518e-02   3.3713969e-02   3.2986488e-02   3.5394040e-02   3.4756244e-02   3.1632350e-02   3.3599295e-02   3.4187238e-02   3.4878978e-02   3.1576091e-02   3.2881128e-02   3.2642079e-02   3.1784817e-02   3.3584517e-02   3.5096147e-02   3.9429246e-02   4.5505322e-02   3.7212780e-02   4.3171549e-02   3.6423677e-02   0.0000000e+00   4.3687079e-02   4.3014591e-02   4.5569951e-02   5.1153160e-02   4.1107823e-02   4.2295984e-02   3.3792613e-02   3.7547062e-02   3.5044268e-02   3.7152519e-02   3.4412323e-02   3.3659859e-02   3.2978642e-02   3.1389638e-02   3.6427352e-02   3.8862720e-02   3.2524240e-02   3.1446785e-02
   3.6277487e-02   4.2493859e-02   4.0354930e-02   3.8942766e-02   4.4643485e-02   4.4094103e-02   3.7127017e-02   3.9593911e-02   4.0037819e-02   3.9626010e-02   4.5082002e-02   4.3660476e-02   4.4408618e-02   4.2896854e-02   4.0251122e-02   3.8083164e-02   4.1222219e-02   4.4037546e-02   4.4458158e-02   4.5579114e-02   4.9805392e-02   4.6152830e-02   4.1012300e-02   3.9072452e-02   4.3520285e-02   4.0558571e-02   4.0745719e-02   3.7914261e-02   3.9548068e-02   3.9668982e-02   4.1809502e-02   4.0613244e-02   4.1545493e-02   4.5145358e-02   4.4655990e-02   5.5472451e-02   4.3092240e-02   4.1959457e-02   4.2704019e-02   3.5410438e-02   4.5588563e-02   4.3027615e-02   3.8313472e-02   4.3042286e-02   4.4021291e-02   4.6799534e-02   3.9668963e-02   4.1102613e-02   3.8676118e-02   4.2185589e-02   3.7070046e-02   3.4926033e-02   3.8855653e-02   3.6398360e-02   3.5363746e-02   3.5091630e-02   3.6736550e-02   3.4681310e-02   3.5878982e-02   3.9101677e-02   3.5186991e-02   3.2899014e-02   3.2547302e-02   3.6444473e-02   3.5220766e-02   3.5529348e-02   4.1019793e-02   4.5193926e-02   4.0319003e-02   4.6582910e-02   3.6773917e-02   4.3687079e-02   0.0000000e+00   4.6789385e-02   4.7702417e-02   5.3101571e-02   4.5316354e-02   4.5323758e-02   3.3917176e-02   4.6676116e-02   3.9474009e-02   3.8784791e-02   3.7750065e-02   3.9635609e-02   3.6085792e-02   3.7290662e-02   3.7338523e-02   4.2638954e-02   3.9504538e-02   3.6331504e-02
   3.6803976e-02   3.9382741e-02   3.6530535e-02   3.6618318e-02   4.0236781e-02   4.0924435e-02   3.6769295e-02   3.6039366e-02   3.8928097e-02   3.6727972e-02   4.2327859e-02   4.5126180e-02   4.1531491e-02   3.7820146e-02   3.8479520e-02   3.7786371e-02   3.7723528e-02   3.9097607e-02   3.5893476e-02   3.8298592e-02   4.4287367e-02   4.1298265e-02   3.9526252e-02   3.7498654e-02   3.9552651e-02   3.7426563e-02   3.5165807e-02   3.2794568e-02   3.7019732e-02   3.8600979e-02   4.5560321e-02   4.0095898e-02   4.0899790e-02   4.1201915e-02   4.5662047e-02   5.3907788e-02   4.2114967e-02   4.2197094e-02   3.8037106e-02   3.7663939e-02   5.1078609e-02   4.5055712e-02   4.0478147e-02   4.1496268e-02   3.9242418e-02   4.4546711e-02   4.3615478e-02   4.0724223e-02   3.9459895e-02   4.2265534e-02   3.7370622e-02   3.7796493e-02   3.9015077e-02   3.5183463e-02   3.4157050e-02   3.5942744e-02   3.6411961e-02   3.8898723e-02   4.1267792e-02   3.9155502e-02   3.4657309e-02   3.8733197e-02   3.6445116e-02   3.7000922e-02   3.6037857e-02   3.6906180e-02   4.2249280e-02   4.4613245e-02   3.9094944e-02   4.9819280e-02   3.9664669e-02   4.3014591e-02   4.6789385e-02   0.0000000e+00   4.7390475e-02   4.7182985e-02   4.3095647e-02   4.5858273e-02   3.5678418e-02   4.4375862e-02   3.8406897e-02   3.9096194e-02   3.7725740e-02   3.9279485e-02   3.7915915e-02   3.7557961e-02   3.7997286e-02   4.0356389e-02   3.6200815e-02   3.4576288e-02
   3.6876706e-02   3.7054536e-02   3.3721852e-02   3.6681970e-02   4.1317422e-02   4.4622143e-02   3.3496439e-02   3.6133777e-02   4.2426351e-02   3.7405602e-02   4.1624388e-02   4.0515898e-02   3.9466297e-02   4.1042872e-02   3.7473140e-02   3.8270679e-02   4.0178002e-02   4.2544010e-02   3.9780040e-02   4.2229020e-02   4.3596545e-02   4.4697024e-02   4.0630280e-02   4.1217083e-02   4.6241837e-02   3.9199251e-02   3.9988035e-02   4.1336580e-02   4.1213882e-02   3.8174044e-02   4.4213775e-02   3.9523788e-02   3.8856960e-02   4.1650553e-02   4.3865947e-02   5.4091699e-02   4.3490722e-02   3.9277343e-02   3.5189948e-02   3.3128027e-02   4.1424718e-02   4.0524341e-02   3.3432038e-02   4.1009031e-02   3.9418658e-02   4.4565542e-02   3.4917868e-02   3.8984591e-02   3.7909266e-02   4.0074706e-02   3.4773327e-02   3.9185030e-02   3.8850074e-02   3.2379089e-02   3.8155967e-02   4.4445067e-02   3.8543351e-02   3.9246529e-02   3.8212103e-02   4.4093761e-02   4.2474163e-02   4.4469500e-02   4.4599539e-02   4.1908058e-02   3.7989451e-02   3.9033754e-02   4.7315560e-02   5.2293436e-02   4.8117834e-02   5.3918355e-02   3.6618061e-02   4.5569951e-02   4.7702417e-02   4.7390475e-02   0.0000000e+00   5.0262811e-02   4.4292983e-02   4.6143703e-02   3.7904045e-02   4.3287998e-02   4.3309612e-02   4.3699623e-02   3.8851290e-02   4.1468234e-02   3.6870686e-02   3.8439281e-02   4.4459422e-02   4.0472364e-02   3.6120013e-02   3.5572071e-02
   3.8387377e-02   3.8349418e-02   3.8133739e-02   4.2925283e-02   4.3863793e-02   5.0220506e-02   3.8463173e-02   3.7414937e-02   4.1599447e-02   3.8551572e-02   4.0105417e-02   4.1205807e-02   4.2657473e-02   4.0921087e-02   3.2718089e-02   3.9646882e-02   4.2240341e-02   4.6352339e-02   4.2255569e-02   4.0109034e-02   4.5051591e-02   4.1491741e-02   4.1070750e-02   4.1974645e-02   4.6244794e-02   4.1969933e-02   4.0951891e-02   3.9790646e-02   3.9054010e-02   3.5195344e-02   5.1708603e-02   4.7716622e-02   4.2839672e-02   4.5188852e-02   4.5762967e-02   5.7211489e-02   5.0014538e-02   4.9695438e-02   3.8548006e-02   3.9787945e-02   4.5218683e-02   5.0714498e-02   3.7070600e-02   4.6320308e-02   4.3860717e-02   4.5640724e-02   3.7539629e-02   4.3633252e-02   4.2695283e-02   4.3840413e-02   3.8400877e-02   3.3779436e-02   3.6790049e-02   3.7897364e-02   3.7539417e-02   3.6766610e-02   4.1176214e-02   4.1575339e-02   4.2506380e-02   4.6110499e-02   3.9331543e-02   3.6432007e-02   3.8557679e-02   4.2062800e-02   3.5103995e-02   3.5948978e-02   4.3491467e-02   5.1883214e-02   4.1957328e-02   4.7482397e-02   4.2254470e-02   5.1153160e-02   5.3101571e-02   4.7182985e-02   5.0262811e-02   0.0000000e+00   5.0842681e-02   4.7137715e-02   3.8219362e-02   4.0082312e-02   4.0488135e-02   4.7178370e-02   4.3059668e-02   4.2958582e-02   3.9538456e-02   4.0792437e-02   4.0911298e-02   3.9681016e-02   3.8418134e-02   3.6204055e-02
   3.2072197e-02   3.3831026e-02   3.1778887e-02   3.1814655e-02   3.8389847e-02   3.6170292e-02   3.3004957e-02   3.4333851e-02   3.6242030e-02   3.3320054e-02   3.9569862e-02   3.8545802e-02   3.5617233e-02   3.3504754e-02   3.6093189e-02   3.5377075e-02   3.8827641e-02   3.8815668e-02   3.7588540e-02   3.6944561e-02   4.0451507e-02   4.1120747e-02   3.7970314e-02   3.4303918e-02   4.1054872e-02   3.5106230e-02   3.3931774e-02   3.1615615e-02   3.6231392e-02   3.4546148e-02   4.1557777e-02   3.5767092e-02   3.8390634e-02   4.1662518e-02   4.5444770e-02   5.3673136e-02   3.9279486e-02   4.3261362e-02   3.4684660e-02   3.2927487e-02   3.8744577e-02   4.0528507e-02   3.4830640e-02   3.8885310e-02   3.9369644e-02   4.0908306e-02   3.3871405e-02   3.5238819e-02   3.1838841e-02   3.8457195e-02   3.3219018e-02   3.4698483e-02   3.9924134e-02   3.2993852e-02   3.4505030e-02   3.1824258e-02   3.2497691e-02   3.5101268e-02   3.5385795e-02   3.4757365e-02   3.0508880e-02   3.3281610e-02   3.1562508e-02   3.2726018e-02   3.1947896e-02   3.3211292e-02   3.8359288e-02   4.1419698e-02   3.7690547e-02   4.1084035e-02   3.3740832e-02   4.1107823e-02   4.5316354e-02   4.3095647e-02   4.4292983e-02   5.0842681e-02   0.0000000e+00   3.9448218e-02   3.5380721e-02   3.7341714e-02   3.5420262e-02   3.6422952e-02   3.6201815e-02   3.4390963e-02   2.9971330e-02   2.7596408e-02   3.4020307e-02   3.6557596e-02   3.1597216e-02   3.0525619e-02
   3.4603363e-02   3.5680355e-02   3.6699188e-02   3.5347418e-02   4.0270695e-02   3.6184490e-02   3.2725966e-02   3.4765298e-02   4.1235240e-02   3.9358350e-02   3.9437990e-02   4.1501240e-02   3.5465914e-02   3.7230259e-02   3.6448614e-02   3.4436315e-02   4.0086553e-02   4.1925117e-02   3.9556480e-02   4.0495615e-02   4.6824586e-02   4.1931528e-02   4.1436036e-02   3.6982479e-02   4.3360355e-02   4.0434696e-02   3.7385452e-02   3.4417085e-02   3.8091616e-02   3.6255825e-02   4.3024842e-02   3.7982883e-02   3.9586541e-02   4.6148225e-02   4.6921975e-02   4.9840826e-02   4.1177269e-02   4.4166165e-02   3.9397578e-02   3.9683214e-02   4.1228453e-02   4.1539168e-02   3.9757808e-02   4.4105227e-02   4.1485332e-02   4.2754673e-02   3.5495606e-02   3.7534616e-02   3.3715257e-02   3.8599706e-02   3.2586337e-02   3.3123707e-02   3.5733958e-02   3.2216588e-02   3.3786534e-02   3.2179731e-02   3.4047559e-02   3.6342147e-02   3.3750438e-02   3.4951575e-02   3.1726693e-02   3.3664498e-02   3.4145253e-02   3.4545569e-02   3.5255154e-02   3.6503005e-02   4.0866702e-02   4.3176132e-02   3.6159615e-02   4.3487427e-02   3.7122300e-02   4.2295984e-02   4.5323758e-02   4.5858273e-02   4.6143703e-02   4.7137715e-02   3.9448218e-02   0.0000000e+00   3.3568916e-02   4.0069155e-02   3.4187298e-02   3.7296629e-02   3.6565807e-02   3.7825107e-02   3.2241040e-02   3.1215410e-02   3.4337541e-02   3.9274609e-02   3.4401550e-02   3.3413757e-02
   3.1692381e-02   3.1617300e-02   3.3644683e-02   3.1972925e-02   3.3310103e-02   4.0109396e-02   3.2198103e-02   3.1613341e-02   3.5997285e-02   2.9490927e-02   3.5796877e-02   3.7747875e-02   3.0349935e-02   2.9281519e-02   2.8405541e-02   3.2416654e-02   3.5477861e-02   3.4149064e-02   3.2663613e-02   3.4286471e-02   4.2207503e-02   3.6034678e-02   3.3312379e-02   3.1634453e-02   3.3935377e-02   3.4051276e-02   3.4565433e-02   2.9512526e-02   3.0502035e-02   2.8785197e-02   3.2162679e-02   2.9362990e-02   3.7318555e-02   3.6443292e-02   3.7277611e-02   4.5126415e-02   3.5428299e-02   3.6248402e-02   3.4142402e-02   3.2242311e-02   3.5224805e-02   4.0134794e-02   3.8981500e-02   4.1779164e-02   3.4479023e-02   3.9944176e-02   3.3620682e-02   3.6816572e-02   3.3734413e-02   3.8381651e-02   3.2527487e-02   2.7945917e-02   3.2764136e-02   3.4401868e-02   3.3384572e-02   2.9231712e-02   2.9375140e-02   3.2326074e-02   3.5041635e-02   3.4138474e-02   3.0415512e-02   2.8616570e-02   2.6364653e-02   2.8393511e-02   2.9774325e-02   3.1796026e-02   3.1533637e-02   3.5079995e-02   2.9622475e-02   4.0132103e-02   2.8582364e-02   3.3792613e-02   3.3917176e-02   3.5678418e-02   3.7904045e-02   3.8219362e-02   3.5380721e-02   3.3568916e-02   0.0000000e+00   3.0025952e-02   3.3703617e-02   3.3628742e-02   3.1874062e-02   3.3774844e-02   3.2627258e-02   3.0431033e-02   3.3111343e-02   3.9796290e-02   2.9502276e-02   2.9504303e-02
   2.9994616e-02   2.9017065e-02   2.7736789e-02   3.0414452e-02   3.5618767e-02   3.2458951e-02   2.9623146e-02   2.9132701e-02   3.4120488e-02   3.3634031e-02   3.7877200e-02   3.8987377e-02   3.3222213e-02   3.3300538e-02   2.9928356e-02   3.1336200e-02   3.9757061e-02   4.2850976e-02   3.3871312e-02   3.1006308e-02   3.4644352e-02   2.7440901e-02   3.3397585e-02   3.0313690e-02   3.4694306e-02   3.0840851e-02   3.3733168e-02   2.6369567e-02   3.0807125e-02   3.0299616e-02   3.4440923e-02   3.0196961e-02   2.9610286e-02   3.8923626e-02   3.7479853e-02   3.9949645e-02   3.4503596e-02   3.6928143e-02   3.3603242e-02   3.3732141e-02   4.0451613e-02   3.9312625e-02   3.4063488e-02   3.7243034e-02   3.6862963e-02   4.1206645e-02   3.1185767e-02   2.9420339e-02   3.1890898e-02   4.1930596e-02   3.0027640e-02   2.8337908e-02   3.2174356e-02   3.4136484e-02   3.1437596e-02   2.7228104e-02   3.1756456e-02   3.1699060e-02   3.0367147e-02   3.1299366e-02   2.6575201e-02   3.1423060e-02   3.1262860e-02   2.3969611e-02   2.6268914e-02   3.1371762e-02   3.8078691e-02   3.9528947e-02   3.3482855e-02   3.4130846e-02   3.1848618e-02   3.7547062e-02   4.6676116e-02   4.4375862e-02   4.3287998e-02   4.0082312e-02   3.7341714e-02   4.0069155e-02   3.0025952e-02   0.0000000e+00   3.1745987e-02   3.1805279e-02   3.6190891e-02   2.9094410e-02   2.8696373e-02   2.7936038e-02   3.5689949e-02   3.0771632e-02   2.6318675e-02   2.9920647e-02
   3.0102335e-02   2.9092874e-02   2.9872103e-02   2.7038311e-02   3.2271646e-02   3.1653552e-02   2.7104463e-02   2.7081450e-02   3.1802918e-02   2.9777533e-02   3.3468737e-02   3.5566503e-02   3.2845069e-02   3.0319565e-02   2.8821801e-02   2.8105682e-02   3.2439459e-02   3.4590895e-02   2.9903039e-02   3.0440869e-02   3.4043604e-02   2.7447087e-02   3.1549808e-02   2.8459782e-02   3.2178471e-02   3.0726220e-02   3.2462212e-02   2.7907934e-02   3.0319140e-02   3.0784561e-02   3.7574148e-02   3.2005144e-02   3.2592901e-02   3.4789871e-02   4.0010482e-02   4.1314903e-02   3.2079806e-02   3.3205194e-02   2.9320085e-02   2.8094574e-02   3.9393207e-02   4.1224681e-02   3.2279634e-02   3.5371353e-02   3.3088393e-02   3.7564615e-02   2.9250558e-02   2.9367534e-02   3.1820867e-02   3.5384937e-02   2.8705789e-02   2.7661381e-02   3.2059217e-02   2.9437754e-02   2.8053075e-02   2.7179547e-02   2.8401277e-02   2.9950784e-02   3.0391932e-02   3.0669855e-02   2.6963951e-02   2.8038387e-02   2.8657321e-02   2.7631165e-02   2.8986579e-02   2.9258092e-02   3.6097096e-02   3.8735593e-02   3.1363176e-02   3.5899870e-02   3.0768089e-02   3.5044268e-02   3.9474009e-02   3.8406897e-02   4.3309612e-02   4.0488135e-02   3.5420262e-02   3.4187298e-02   3.3703617e-02   3.1745987e-02   0.0000000e+00   3.1108822e-02   2.9937880e-02   2.9534588e-02   2.7776239e-02   2.7151399e-02   3.0747595e-02   3.2466887e-02   2.8090713e-02   2.6958211e-02
   3.0572088e-02   3.0663122e-02   3.0354502e-02   3.0092992e-02   3.5102003e-02   3.2847226e-02   2.6422529e-02   2.8216200e-02   3.1734082e-02   2.8914896e-02   3.1869499e-02   3.5317696e-02   3.3045823e-02   3.3112633e-02   2.9511480e-02   3.0107199e-02   3.2245533e-02   3.2206706e-02   3.0876901e-02   3.3316336e-02   3.8232305e-02   2.8789433e-02   3.4642374e-02   3.1479850e-02   3.8222974e-02   3.5132417e-02   3.0718005e-02   2.9882664e-02   3.1736343e-02   3.2354663e-02   3.6156875e-02   3.2240122e-02   3.5086455e-02   3.5474189e-02   4.3813031e-02   4.0883338e-02   3.0498411e-02   3.4836472e-02   3.2122329e-02   2.9575657e-02   4.2883776e-02   3.7267719e-02   3.4444224e-02   3.4233439e-02   3.4093449e-02   3.6757864e-02   3.0440362e-02   3.2021481e-02   3.2341207e-02   3.6079259e-02   3.0334482e-02   2.7289091e-02   3.1515736e-02   2.9774711e-02   2.6915414e-02   2.7181064e-02   2.8499603e-02   3.0005292e-02   3.0789841e-02   3.1023973e-02   2.8240072e-02   3.1330778e-02   2.9178716e-02   2.7271533e-02   2.8949375e-02   2.9929887e-02   3.4144664e-02   3.8402577e-02   3.0043568e-02   3.9738908e-02   3.1869739e-02   3.7152519e-02   3.8784791e-02   3.9096194e-02   4.3699623e-02   4.7178370e-02   3.6422952e-02   3.7296629e-02   3.3628742e-02   3.1805279e-02   3.1108822e-02   0.0000000e+00   2.8610290e-02   3.0471972e-02   2.8298234e-02   2.8807298e-02   3.0938933e-02   3.7313535e-02   2.7914636e-02   2.7303072e-02
   3.0513429e-02   3.0467388e-02   2.7198356e-02   2.7445179e-02   3.2280245e-02   3.3780956e-02   2.6747293e-02   2.6882720e-02   3.3063796e-02   3.1069929e-02   3.5474920e-02   3.4765572e-02   3.0679222e-02   3.3163515e-02   3.0043928e-02   3.1278218e-02   3.2783129e-02   3.1709426e-02   3.1070589e-02   3.3047494e-02   3.3942082e-02   3.7654518e-02   3.3982665e-02   2.8249944e-02   3.5681070e-02   3.5592749e-02   3.2313871e-02   2.8933553e-02   2.9539179e-02   3.3002367e-02   3.7765632e-02   3.3116767e-02   3.1702737e-02   3.5349943e-02   3.8659165e-02   4.1370294e-02   3.1628646e-02   3.2914130e-02   3.1040314e-02   3.0981946e-02   3.9505809e-02   3.2921657e-02   3.3854056e-02   3.5196810e-02   3.3466456e-02   3.8907117e-02   3.1781083e-02   3.1798888e-02   3.0344008e-02   3.6225773e-02   2.8243753e-02   2.9256897e-02   3.0592967e-02   3.0514776e-02   2.7251933e-02   2.6436182e-02   2.6741860e-02   2.9490977e-02   2.9654714e-02   2.8049540e-02   2.7432089e-02   3.0603001e-02   2.7205307e-02   2.5958899e-02   2.6779954e-02   2.8060495e-02   3.2690171e-02   3.7012559e-02   2.8222619e-02   3.7938246e-02   3.0810847e-02   3.4412323e-02   3.7750065e-02   3.7725740e-02   3.8851290e-02   4.3059668e-02   3.6201815e-02   3.6565807e-02   3.1874062e-02   3.6190891e-02   2.9937880e-02   2.8610290e-02   0.0000000e+00   2.9564607e-02   2.5997826e-02   2.7467387e-02   2.7915086e-02   3.1618626e-02   2.6506418e-02   2.6484072e-02
   2.8495910e-02   3.0311931e-02   3.0928783e-02   3.0948151e-02   3.0826524e-02   3.0044523e-02   2.4529579e-02   2.6151470e-02   3.2229510e-02   2.9694607e-02   3.3210507e-02   3.4498366e-02   2.9923265e-02   3.4188061e-02   2.9497323e-02   3.1538647e-02   3.4219351e-02   3.0518268e-02   3.1714478e-02   3.2001082e-02   3.4820427e-02   3.9657568e-02   3.2734384e-02   3.0940325e-02   3.8257020e-02   3.2459961e-02   2.9276824e-02   2.7827907e-02   3.0826544e-02   3.1228478e-02   3.7784934e-02   3.1342962e-02   3.4185095e-02   3.5795002e-02   3.9813873e-02   4.3783737e-02   3.1762073e-02   3.1686751e-02   3.4394487e-02   3.1584584e-02   3.7450525e-02   3.6005044e-02   3.1497331e-02   3.4696528e-02   3.5049649e-02   3.9224457e-02   3.4320459e-02   3.3828692e-02   3.1768020e-02   3.5566162e-02   3.0322213e-02   3.0161987e-02   3.4203314e-02   3.1336440e-02   2.8873678e-02   2.8476114e-02   2.7591075e-02   2.9127369e-02   3.0750370e-02   2.9626085e-02   2.9557208e-02   3.2633304e-02   3.1355200e-02   2.8887486e-02   2.8351854e-02   2.7999353e-02   3.2466790e-02   3.8165755e-02   3.0054698e-02   3.7318039e-02   3.3029260e-02   3.3659859e-02   3.9635609e-02   3.9279485e-02   4.1468234e-02   4.2958582e-02   3.4390963e-02   3.7825107e-02   3.3774844e-02   2.9094410e-02   2.9534588e-02   3.0471972e-02   2.9564607e-02   0.0000000e+00   2.8622979e-02   2.9494486e-02   3.2806467e-02   3.0932640e-02   2.7308429e-02   2.6089348e-02
   2.6956935e-02   2.6480261e-02   2.6448748e-02   2.6968691e-02   3.1192464e-02   3.0574134e-02   2.4776278e-02   2.5612462e-02   2.7456076e-02   2.6968374e-02   3.2600758e-02   3.1567082e-02   2.6916713e-02   3.0601589e-02   2.8542526e-02   2.6609303e-02   3.0866692e-02   3.0612090e-02   3.0695099e-02   3.0524098e-02   3.4212916e-02   3.0675848e-02   3.0498947e-02   2.6850809e-02   3.4299646e-02   3.0728493e-02   2.8510063e-02   2.6294340e-02   2.7879643e-02   2.7889319e-02   3.4012342e-02   3.0421265e-02   3.1619580e-02   3.3583565e-02   3.6695386e-02   4.0813721e-02   3.0502357e-02   3.0105999e-02   2.9749143e-02   2.9429719e-02   3.2619346e-02   3.1353365e-02   3.0010420e-02   3.2122911e-02   3.2138465e-02   3.6127074e-02   3.0176407e-02   3.0699890e-02   2.7898042e-02   3.1907947e-02   2.7310818e-02   2.5049644e-02   2.9234212e-02   2.5488817e-02   2.4083167e-02   2.5656643e-02   2.5880884e-02   2.7967002e-02   2.8198591e-02   2.6587482e-02   2.4832724e-02   2.7528812e-02   2.6832732e-02   2.8120121e-02   2.6148594e-02   2.6961250e-02   3.2507511e-02   3.5167201e-02   3.0423714e-02   3.2352599e-02   2.9153195e-02   3.2978642e-02   3.6085792e-02   3.7915915e-02   3.6870686e-02   3.9538456e-02   2.9971330e-02   3.2241040e-02   3.2627258e-02   2.8696373e-02   2.7776239e-02   2.8298234e-02   2.5997826e-02   2.8622979e-02   0.0000000e+00   2.5554456e-02   2.4926864e-02   2.6500335e-02   2.5043171e-02   2.4009458e-02
   2.7299694e-02   2.7924107e-02   2.6612634e-02   2.6090280e-02   3.0750160e-02   2.8865674e-02   2.4064759e-02   2.5344657e-02   3.0281132e-02   2.7195153e-02   3.3552490e-02   3.0289408e-02   2.6986267e-02   3.0884273e-02   2.8170343e-02   2.7368397e-02   3.2818264e-02   2.9346827e-02   2.9442921e-02   3.0516553e-02   3.2304989e-02   3.1342038e-02   3.0997088e-02   2.8620672e-02   3.3670581e-02   3.2649453e-02   2.8165087e-02   2.6702730e-02   2.8033854e-02   2.8787582e-02   3.4089503e-02   3.0673548e-02   3.2866495e-02   3.2764438e-02   3.7603804e-02   4.2820266e-02   3.0992725e-02   3.3055717e-02   3.0414597e-02   2.9669371e-02   3.4431519e-02   3.1743916e-02   2.9677928e-02   3.2209523e-02   3.0781744e-02   3.6346300e-02   2.9027465e-02   2.8447337e-02   2.7323427e-02   3.1133810e-02   2.7438985e-02   2.5719424e-02   2.8953015e-02   2.6287217e-02   2.4326815e-02   2.2076944e-02   2.6194249e-02   2.7775911e-02   2.8632620e-02   2.6363175e-02   2.6188070e-02   2.8354084e-02   2.6231460e-02   2.6796903e-02   2.5386521e-02   2.7022381e-02   3.1804496e-02   3.5557576e-02   2.8346924e-02   3.3630935e-02   2.8767299e-02   3.1389638e-02   3.7290662e-02   3.7557961e-02   3.8439281e-02   4.0792437e-02   2.7596408e-02   3.1215410e-02   3.0431033e-02   2.7936038e-02   2.7151399e-02   2.8807298e-02   2.7467387e-02   2.9494486e-02   2.5554456e-02   0.0000000e+00   2.4571026e-02   2.6995164e-02   2.4885815e-02   2.4832615e-02
   2.9776660e-02   3.0032453e-02   3.2169994e-02   2.8856738e-02   3.1392079e-02   3.1695273e-02   2.7056890e-02   3.0379045e-02   3.3828942e-02   3.3322107e-02   3.7902963e-02   3.9163379e-02   3.0246494e-02   3.0261367e-02   2.8535370e-02   3.0795202e-02   3.3141762e-02   3.1798315e-02   3.0151780e-02   3.4122794e-02   3.7253873e-02   3.7614291e-02   3.1810335e-02   3.0981471e-02   3.3789501e-02   3.4201724e-02   3.1460260e-02   2.8024655e-02   2.8202310e-02   3.1136323e-02   3.3722361e-02   3.2088484e-02   3.2706452e-02   3.4476533e-02   3.9595315e-02   4.2178074e-02   3.4014916e-02   2.9910740e-02   3.2129393e-02   2.9406955e-02   4.0557335e-02   3.1738972e-02   2.9992138e-02   3.4636430e-02   3.2016664e-02   3.8361319e-02   2.7420119e-02   2.9361113e-02   2.3331233e-02   3.0059804e-02   2.5498427e-02   2.5800565e-02   2.9131935e-02   2.9433512e-02   2.4074023e-02   2.5647115e-02   2.3988199e-02   2.8363525e-02   3.1547339e-02   3.1220748e-02   2.9697423e-02   2.8967498e-02   3.0557709e-02   2.9052561e-02   2.7644134e-02   2.8657681e-02   3.1899368e-02   3.9601939e-02   2.9508896e-02   3.7550283e-02   3.1294045e-02   3.6427352e-02   3.7338523e-02   3.7997286e-02   4.4459422e-02   4.0911298e-02   3.4020307e-02   3.4337541e-02   3.3111343e-02   3.5689949e-02   3.0747595e-02   3.0938933e-02   2.7915086e-02   3.2806467e-02   2.4926864e-02   2.4571026e-02   0.0000000e+00   2.8175802e-02   2.8735868e-02   2.9255697e-02
   3.2508377e-02   2.8524091e-02   3.0683176e-02   2.7689344e-02   3.1919629e-02   3.7175287e-02   2.9850362e-02   2.7275609e-02   3.2788240e-02   3.2050898e-02   3.2695754e-02   3.4258485e-02   2.8242042e-02   3.1725807e-02   3.1155409e-02   3.3436644e-02   3.3340513e-02   3.1205635e-02   3.1945291e-02   3.5179961e-02   3.8586550e-02   2.9502668e-02   3.2841262e-02   2.9638093e-02   3.4753427e-02   3.3502239e-02   3.1948110e-02   3.0297816e-02   3.1379580e-02   3.2959218e-02   3.7505646e-02   3.6379297e-02   3.6483312e-02   3.7232087e-02   4.1792365e-02   5.2093443e-02   3.4327126e-02   3.2073436e-02   3.3569267e-02   3.3876955e-02   4.1033169e-02   3.7016566e-02   3.7958597e-02   3.9675940e-02   3.5269503e-02   3.8504601e-02   2.9177679e-02   3.2392597e-02   2.9561941e-02   3.5337301e-02   3.2094454e-02   3.0123117e-02   3.2420117e-02   3.3324143e-02   2.9748518e-02   3.0104385e-02   2.7090021e-02   3.0706892e-02   3.1496444e-02   3.0622007e-02   2.5577825e-02   2.7476778e-02   2.9548403e-02   2.9170474e-02   3.1219314e-02   3.3792921e-02   3.9313063e-02   4.1496575e-02   2.9976591e-02   4.0428402e-02   3.7239907e-02   3.8862720e-02   4.2638954e-02   4.0356389e-02   4.0472364e-02   3.9681016e-02   3.6557596e-02   3.9274609e-02   3.9796290e-02   3.0771632e-02   3.2466887e-02   3.7313535e-02   3.1618626e-02   3.0932640e-02   2.6500335e-02   2.6995164e-02   2.8175802e-02   0.0000000e+00   3.0154725e-02   2.9665428e-02
   2.6836904e-02   2.7632963e-02   2.6929304e-02   2.7176488e-02   3.1523215e-02   3.2425684e-02   2.4874725e-02   2.6796796e-02   3.1706496e-02   2.9445701e-02   3.3577929e-02   3.1239072e-02   2.9111351e-02   3.1558644e-02   2.8933318e-02   2.9492559e-02   2.9199149e-02   3.0394784e-02   3.0046815e-02   3.0037980e-02   3.2207534e-02   3.1875868e-02   3.1364759e-02   2.8207043e-02   3.4947659e-02   3.0687370e-02   3.3220432e-02   2.6099848e-02   2.8672540e-02   2.8550948e-02   3.3499984e-02   2.9662129e-02   3.3089792e-02   3.4118482e-02   3.7635923e-02   4.3823888e-02   3.1333215e-02   3.2607185e-02   2.8175913e-02   2.7063272e-02   3.6117023e-02   3.5474599e-02   2.9428982e-02   3.3567291e-02   3.2134127e-02   3.6163248e-02   3.0186695e-02   2.9686895e-02   2.5972774e-02   3.0164894e-02   2.6120050e-02   2.6301817e-02   2.6854725e-02   2.8373685e-02   2.6148859e-02   2.5622399e-02   2.4495798e-02   2.7653618e-02   2.7586782e-02   2.7706688e-02   2.6768316e-02   2.7470931e-02   2.8848736e-02   2.5532517e-02   2.7207071e-02   2.5850385e-02   3.1021083e-02   3.5618712e-02   2.6570274e-02   3.3773736e-02   3.0253665e-02   3.2524240e-02   3.9504538e-02   3.6200815e-02   3.6120013e-02   3.8418134e-02   3.1597216e-02   3.4401550e-02   2.9502276e-02   2.6318675e-02   2.8090713e-02   2.7914636e-02   2.6506418e-02   2.7308429e-02   2.5043171e-02   2.4885815e-02   2.8735868e-02   3.0154725e-02   0.0000000e+00   2.4765870e-02
   2.5716123e-02   2.8333993e-02   2.4786963e-02   2.6084310e-02   3.2404972e-02   2.9943000e-02   2.3816223e-02   2.5026524e-02   3.0123872e-02   2.6605193e-02   3.2954778e-02   2.9624876e-02   2.8385339e-02   3.0930398e-02   2.7704086e-02   2.8016426e-02   2.4875988e-02   2.8828142e-02   2.8424021e-02   3.0465889e-02   3.5958621e-02   2.9209104e-02   3.0131810e-02   2.7760501e-02   3.0292292e-02   2.9825228e-02   3.0256592e-02   2.7491004e-02   2.8624336e-02   2.7117647e-02   3.4042025e-02   3.1790131e-02   3.1987637e-02   3.3146785e-02   3.7759896e-02   4.3681878e-02   3.1046300e-02   3.2786624e-02   2.7886505e-02   2.7097511e-02   3.6132856e-02   3.6102557e-02   2.8751241e-02   3.2654814e-02   3.1032128e-02   3.3655021e-02   2.7367198e-02   2.8625844e-02   2.6737955e-02   3.3819911e-02   2.6822971e-02   2.4268899e-02   2.5852013e-02   2.6319899e-02   2.4003856e-02   2.4802417e-02   2.4268540e-02   2.7060834e-02   2.7012327e-02   2.8981013e-02   2.6105012e-02   2.5233413e-02   2.6906312e-02   2.4711159e-02   2.7090915e-02   2.5864713e-02   3.1346201e-02   3.5523614e-02   2.6744367e-02   3.7432886e-02   2.8547017e-02   3.1446785e-02   3.6331504e-02   3.4576288e-02   3.5572071e-02   3.6204055e-02   3.0525619e-02   3.3413757e-02   2.9504303e-02   2.9920647e-02   2.6958211e-02   2.7303072e-02   2.6484072e-02   2.6089348e-02   2.4009458e-02   2.4832615e-02   2.9255697e-02   2.9665428e-02   2.4765870e-02   0.0000000e+00
