# Supplementary material for: Autistic traits and individual brain differences: functional network efficiency reflects attentional and social impairments, structural nodal efficiencies index systemising and theory-of-mind skills
Source: Mol Autism. 2021 Jan 21;12:3. doi: 10.1186/s13229-020-00377-8 (PMC7818759; doi:10.1186/s13229-020-00377-8)
Supplement: Supplementary file 8 — Additional file 8. Connectivity matrices. Connection matrices and functional correlation matrices for each subject, as floating-point values in ASCII text format, and MATLAB code for producing these. [file 13229_2020_377_MOESM8_ESM.zip › Paul_Arora_et_al_data/Physiological/BBC/DTI_rsfMRI_ConnectivityMatrices/connectivity_matrices/Connection_Matrix_sym_aHU0003.txt]

   0.0000000e+00   1.1060768e-02   1.1105686e-02   1.1278887e-02   1.7241730e-02   1.4511048e-02   1.1065758e-02   1.1178648e-02   1.1071230e-02   1.1257395e-02   1.1600554e-02   1.0974738e-02   1.1162944e-02   1.0840165e-02   1.7279654e-02   1.5016171e-02   1.0849938e-02   1.1240559e-02   1.1251239e-02   1.1125682e-02   2.8228912e-02   2.5542413e-02   1.1046267e-02   1.1188964e-02   1.3966215e-02   1.4479936e-02   1.9734784e-02   2.0691560e-02   1.4519928e-02   1.4126417e-02   1.2987325e-02   1.1100624e-02   1.1414532e-02   1.1203494e-02   1.1677487e-02   2.1728988e-02   2.7858807e-02   2.7466633e-02   2.8136784e-02   2.9807684e-02   3.5082885e-02   2.4156373e-02   1.3621506e-02   1.4454018e-02   1.1392083e-02   1.0997673e-02   1.9845954e-02   2.0409292e-02   1.1332643e-02   1.1129871e-02   1.0996829e-02   1.0071650e-02   1.5820299e-02   1.4527254e-02   2.1601480e-02   1.9009891e-02   1.1053583e-02   1.0994170e-02   1.1132853e-02   1.0957734e-02   1.1288938e-02   1.1192376e-02   1.1391968e-02   1.1206866e-02   1.1374990e-02   1.1215354e-02   1.2214656e-02   1.2168385e-02   1.0942659e-02   1.0358786e-02   1.7240956e-02   1.6165808e-02   2.4952805e-02   1.4708585e-02   3.1703130e-02   2.1809730e-02   1.7924245e-02   2.0763511e-02   1.0270961e-02   1.0857393e-02   1.2363138e-02   1.1788248e-02   2.0943655e-02   1.8051481e-02   1.3853269e-02   1.4026794e-02   1.9525673e-02   2.0051868e-02   1.8262396e-02   1.8593648e-02
   1.1060768e-02   0.0000000e+00   1.0995422e-02   1.0730603e-02   1.5850356e-02   1.5027167e-02   1.0955494e-02   1.0849374e-02   1.1107395e-02   1.1105398e-02   1.1490289e-02   1.0864473e-02   1.1052680e-02   1.1134104e-02   1.6147235e-02   1.4790413e-02   1.0932278e-02   1.1130294e-02   1.1140974e-02   1.1015418e-02   2.5250724e-02   2.6926114e-02   1.0936003e-02   1.0859690e-02   1.3170656e-02   1.3604858e-02   2.2195089e-02   2.1623604e-02   1.4715933e-02   1.4493244e-02   1.2002944e-02   1.1425252e-02   1.1304267e-02   1.1312239e-02   1.3042405e-02   2.1696161e-02   2.7667780e-02   2.7377551e-02   2.7110028e-02   3.0767298e-02   3.6178936e-02   2.8361691e-02   1.3492848e-02   1.4846402e-02   1.1049182e-02   1.1106418e-02   1.9304335e-02   2.0508181e-02   1.1441388e-02   1.1238617e-02   1.1342988e-02   1.1403887e-02   1.5964149e-02   1.3792105e-02   2.2400367e-02   1.9632195e-02   1.0943318e-02   1.1303236e-02   1.1241599e-02   1.1066480e-02   1.1397684e-02   1.1301122e-02   1.1281703e-02   1.0926820e-02   1.1483736e-02   1.1105090e-02   1.2003742e-02   1.2154348e-02   1.0832395e-02   9.8105014e-03   1.8296200e-02   1.6255877e-02   2.4132856e-02   1.5238410e-02   2.7662184e-02   2.3796615e-02   1.9721551e-02   1.9960431e-02   1.0353301e-02   1.0720723e-02   1.2244169e-02   1.1386140e-02   2.1731760e-02   1.9499300e-02   1.4276886e-02   1.4293698e-02   2.1361078e-02   1.8875675e-02   1.8568992e-02   1.8044196e-02
   1.1105686e-02   1.0995422e-02   0.0000000e+00   1.1213541e-02   1.5638390e-02   1.4766837e-02   1.1000412e-02   1.1113302e-02   1.1524820e-02   1.1151441e-02   1.1535207e-02   1.0697077e-02   1.1097598e-02   1.1179022e-02   1.6412842e-02   1.4690095e-02   1.0977196e-02   1.1175212e-02   1.1185892e-02   1.1060336e-02   3.0664509e-02   2.6963704e-02   1.0980921e-02   1.1123618e-02   1.3539287e-02   1.3739720e-02   2.6063259e-02   2.3049291e-02   1.5882434e-02   1.4426496e-02   1.2585888e-02   1.1444355e-02   1.1561500e-02   1.1350462e-02   1.4739418e-02   1.8858433e-02   3.0543136e-02   2.6491762e-02   2.7610247e-02   2.9933422e-02   3.7565116e-02   3.0334770e-02   1.4166216e-02   1.4564003e-02   1.1352783e-02   1.0932326e-02   1.8829592e-02   1.8032655e-02   1.1267296e-02   1.1064525e-02   1.0559593e-02   1.1229795e-02   1.9193600e-02   1.4790549e-02   2.1529986e-02   1.9680554e-02   1.0988236e-02   1.0928824e-02   1.1067507e-02   1.0892388e-02   1.1223592e-02   1.1127030e-02   1.0681460e-02   1.1043426e-02   1.1309644e-02   1.0937694e-02   1.1748417e-02   1.1996030e-02   1.0877313e-02   1.0293440e-02   1.7697994e-02   1.7510958e-02   2.4077370e-02   1.6927655e-02   2.8377556e-02   2.1149261e-02   1.9354343e-02   1.8768162e-02   1.0398219e-02   1.0984651e-02   1.1891021e-02   1.1642249e-02   2.1922856e-02   1.8252057e-02   1.4490830e-02   1.4412784e-02   2.4057299e-02   1.8602680e-02   1.8449539e-02   1.7820308e-02
   1.1278887e-02   1.0730603e-02   1.1213541e-02   0.0000000e+00   1.7126890e-02   1.6124151e-02   1.1173614e-02   1.1286503e-02   1.1935693e-02   1.1153479e-02   1.1708409e-02   1.1082593e-02   1.1067464e-02   1.0948020e-02   1.7095354e-02   1.5372410e-02   1.1150397e-02   1.1348414e-02   1.1359094e-02   1.1233537e-02   3.0287239e-02   2.5261044e-02   1.1154122e-02   1.1296820e-02   1.3316165e-02   1.3605309e-02   2.1548411e-02   2.0188388e-02   1.5041580e-02   1.3644716e-02   1.2288441e-02   1.1988358e-02   1.1319052e-02   1.1108014e-02   1.5417409e-02   2.0608391e-02   2.6946157e-02   2.5104979e-02   2.7561150e-02   2.7026613e-02   3.2530563e-02   2.3381465e-02   1.4684924e-02   1.4454984e-02   1.0962673e-02   1.0902193e-02   1.9710978e-02   1.8941112e-02   1.1237163e-02   1.1034391e-02   1.1311118e-02   1.1199661e-02   1.6079570e-02   1.5383060e-02   1.9313388e-02   1.9874748e-02   1.0958103e-02   1.1099011e-02   1.1037374e-02   1.0862255e-02   1.1193459e-02   1.1096897e-02   1.1296488e-02   1.1303990e-02   1.1279510e-02   1.1119875e-02   1.2108949e-02   1.2273126e-02   1.0847179e-02   1.0263306e-02   1.7579995e-02   1.5503723e-02   2.1700968e-02   1.5119333e-02   3.0855946e-02   1.8635946e-02   1.8157438e-02   1.9379304e-02   1.0368085e-02   1.0954517e-02   1.2033663e-02   1.1111316e-02   2.1879161e-02   1.6660427e-02   1.4837075e-02   1.4477191e-02   1.8657587e-02   2.1319605e-02   1.8131139e-02   1.9053877e-02
   1.7241730e-02   1.5850356e-02   1.5638390e-02   1.7126890e-02   0.0000000e+00   2.0094948e-02   1.5720854e-02   1.7199252e-02   1.7730289e-02   1.6979025e-02   1.8301964e-02   1.5409249e-02   1.7504410e-02   1.4726137e-02   2.3079742e-02   1.9274819e-02   1.5530878e-02   1.5788283e-02   1.7320799e-02   1.4723755e-02   3.7636011e-02   3.2287122e-02   1.5350320e-02   1.7158386e-02   1.8609057e-02   1.7374373e-02   2.6369089e-02   2.9964792e-02   2.0381114e-02   1.8773555e-02   1.7666973e-02   1.5736218e-02   1.8231658e-02   1.7167769e-02   1.8673577e-02   2.7628845e-02   3.0470652e-02   3.2751653e-02   3.7267990e-02   3.6851702e-02   3.7726157e-02   2.9549552e-02   1.9175944e-02   1.9049958e-02   1.5171956e-02   1.5528290e-02   2.2182215e-02   2.3455624e-02   1.5525569e-02   1.7827387e-02   1.4808821e-02   1.6250751e-02   2.1300116e-02   1.8104112e-02   2.5218645e-02   2.5117036e-02   1.5351933e-02   1.4535497e-02   1.4686141e-02   1.5474026e-02   1.3209959e-02   1.4644830e-02   1.5471681e-02   1.5195734e-02   1.4920628e-02   1.5866139e-02   1.7675894e-02   1.5201268e-02   1.6603040e-02   1.5873826e-02   2.4771248e-02   1.9859579e-02   2.8569169e-02   2.1359115e-02   3.6846148e-02   2.5807082e-02   2.6228323e-02   2.4762123e-02   1.4893904e-02   1.6152659e-02   1.7343973e-02   1.5542836e-02   2.6296507e-02   2.2331299e-02   1.9134494e-02   1.8031672e-02   2.1431366e-02   3.0126666e-02   2.1950622e-02   2.6234454e-02
   1.4511048e-02   1.5027167e-02   1.4766837e-02   1.6124151e-02   2.0094948e-02   0.0000000e+00   1.6563788e-02   1.6507317e-02   1.7538180e-02   1.7352586e-02   1.9477307e-02   1.7827740e-02   1.6937144e-02   1.7815448e-02   2.3638695e-02   2.2434694e-02   1.7444969e-02   1.7626106e-02   2.0111396e-02   1.8083145e-02   4.2883092e-02   3.0217272e-02   1.7051389e-02   1.7321888e-02   1.9407715e-02   1.9692109e-02   2.8455032e-02   2.7615306e-02   2.2113372e-02   1.8480406e-02   1.8297660e-02   1.7880398e-02   1.8005044e-02   1.8275566e-02   2.0884205e-02   2.7254251e-02   2.8663838e-02   3.2297550e-02   3.1072917e-02   3.5202680e-02   3.3011165e-02   3.2497171e-02   1.7991049e-02   2.0895237e-02   1.5280036e-02   1.4639249e-02   2.1471313e-02   2.1949780e-02   1.5561311e-02   1.4520100e-02   1.4480611e-02   1.5752404e-02   2.0579697e-02   1.8574773e-02   2.5657754e-02   2.3716881e-02   1.4201684e-02   1.4088722e-02   1.8183791e-02   1.5108672e-02   1.5217487e-02   1.8685300e-02   1.9526877e-02   1.8213469e-02   1.8154580e-02   1.9215937e-02   1.9498007e-02   1.8834521e-02   1.6718278e-02   1.7273412e-02   2.2015852e-02   1.9843929e-02   2.9626619e-02   2.0867383e-02   3.7000827e-02   3.0070155e-02   2.6102595e-02   2.5299648e-02   1.5517623e-02   1.7786750e-02   1.6998951e-02   1.4666872e-02   2.5513303e-02   2.0224722e-02   1.6893278e-02   1.8751867e-02   2.0921809e-02   2.4288190e-02   2.4189541e-02   2.5131550e-02
   1.1065758e-02   1.0955494e-02   1.1000412e-02   1.1173614e-02   1.5720854e-02   1.6563788e-02   0.0000000e+00   1.0929158e-02   1.0877742e-02   1.1165722e-02   1.1495280e-02   1.1468266e-02   1.1057670e-02   1.1139094e-02   1.6274725e-02   1.4076820e-02   1.1081485e-02   1.1135285e-02   1.1290182e-02   1.1164625e-02   3.5385903e-02   2.8929991e-02   1.1085210e-02   1.1227907e-02   1.4308367e-02   1.3512249e-02   2.0059429e-02   2.1177939e-02   1.5145471e-02   1.5585528e-02   1.2599140e-02   1.1188248e-02   1.1309258e-02   1.1242437e-02   1.5176284e-02   2.0490282e-02   2.4080262e-02   2.6949090e-02   2.9840887e-02   3.0416722e-02   3.1270769e-02   2.9575316e-02   1.4241923e-02   1.5786480e-02   1.1437295e-02   1.0892399e-02   1.8295352e-02   1.9998474e-02   1.1371586e-02   1.0880380e-02   1.1453880e-02   1.1045650e-02   1.6900144e-02   1.5155671e-02   2.1365709e-02   1.9283333e-02   1.1092526e-02   1.0832793e-02   1.1171796e-02   1.0852460e-02   1.1183664e-02   1.1087102e-02   1.1286694e-02   1.1294196e-02   1.1125499e-02   1.0469782e-02   1.1519528e-02   1.1926499e-02   1.0837385e-02   1.0253512e-02   1.7133724e-02   1.8379695e-02   2.1655406e-02   1.7275213e-02   2.4846720e-02   2.2331025e-02   2.0114293e-02   2.0723002e-02   1.0358291e-02   1.0800506e-02   1.2105001e-02   1.1808408e-02   2.2128383e-02   1.8886641e-02   1.3430583e-02   1.4282027e-02   1.8078771e-02   2.2041032e-02   1.9709611e-02   2.0419277e-02
   1.1178648e-02   1.0849374e-02   1.1113302e-02   1.1286503e-02   1.7199252e-02   1.6507317e-02   1.0929158e-02   0.0000000e+00   1.1423238e-02   1.1244651e-02   1.1348024e-02   1.1451083e-02   1.1170560e-02   1.1121911e-02   1.6528046e-02   1.4949636e-02   1.1050158e-02   1.1248175e-02   1.1128782e-02   1.1133298e-02   2.8370019e-02   3.1957456e-02   1.0923810e-02   1.1066508e-02   1.3208941e-02   1.3202160e-02   1.6655905e-02   2.3405733e-02   1.4353111e-02   1.5054051e-02   1.1720898e-02   1.1431861e-02   1.1292075e-02   1.1211110e-02   1.3815614e-02   2.4118449e-02   2.4583911e-02   2.9759775e-02   2.8952585e-02   3.0079941e-02   2.9487869e-02   3.3516774e-02   1.4957143e-02   1.5292296e-02   1.1088631e-02   1.1005289e-02   1.9206320e-02   2.1165892e-02   1.1340259e-02   1.1137487e-02   1.1402399e-02   1.1302757e-02   1.3912939e-02   1.5364895e-02   2.2182522e-02   2.0430704e-02   1.0931126e-02   1.0941961e-02   1.1010397e-02   1.0965350e-02   1.1166481e-02   1.1199992e-02   1.0624350e-02   1.1146940e-02   1.1252533e-02   1.0741033e-02   1.1784772e-02   1.2321966e-02   1.0690129e-02   1.0106256e-02   1.6163740e-02   1.6103388e-02   2.1391937e-02   1.5454624e-02   3.0152264e-02   2.0117986e-02   2.0382120e-02   2.1908966e-02   1.0211035e-02   1.0797467e-02   1.2404281e-02   1.1440536e-02   2.1685971e-02   1.8653702e-02   1.3814743e-02   1.4243347e-02   1.7775264e-02   2.0296849e-02   1.8761077e-02   1.9217776e-02
   1.1071230e-02   1.1107395e-02   1.1524820e-02   1.1935693e-02   1.7730289e-02   1.7538180e-02   1.0877742e-02   1.1423238e-02   0.0000000e+00   1.1008646e-02   1.3127895e-02   1.2705703e-02   1.2638142e-02   1.1988852e-02   1.8742814e-02   1.6446300e-02   1.2424883e-02   1.2192007e-02   1.1483579e-02   1.1803738e-02   2.5448197e-02   3.7589421e-02   1.1848072e-02   1.2287734e-02   1.5867463e-02   1.6087369e-02   2.2268645e-02   2.2837495e-02   1.6030613e-02   1.6510268e-02   1.3535786e-02   1.2075952e-02   1.1531337e-02   1.2497442e-02   1.5924602e-02   2.5531302e-02   2.3787325e-02   2.6726310e-02   2.8898011e-02   2.8428441e-02   3.4964267e-02   2.9073429e-02   1.4978962e-02   1.5032953e-02   1.2538530e-02   1.1933942e-02   1.8902044e-02   2.1411074e-02   1.1963912e-02   1.1532494e-02   1.1354411e-02   1.1135902e-02   1.6780572e-02   1.4875639e-02   2.2583850e-02   2.2250652e-02   1.1458245e-02   1.2231296e-02   1.2026266e-02   1.1646504e-02   1.1183601e-02   1.1020074e-02   1.2138773e-02   1.1256275e-02   1.1233224e-02   1.0655473e-02   1.2255682e-02   1.2390140e-02   1.0721429e-02   1.0132377e-02   1.5126567e-02   1.6055660e-02   2.4169374e-02   1.7426066e-02   3.2720974e-02   1.9185179e-02   2.1039381e-02   2.2051654e-02   1.1213476e-02   1.1790017e-02   1.3371067e-02   1.3768697e-02   2.2692518e-02   2.1286550e-02   1.6263825e-02   1.4848583e-02   1.9504653e-02   2.1339630e-02   1.9210607e-02   2.0387323e-02
   1.1257395e-02   1.1105398e-02   1.1151441e-02   1.1153479e-02   1.6979025e-02   1.7352586e-02   1.1165722e-02   1.1244651e-02   1.1008646e-02   0.0000000e+00   1.1647321e-02   1.1623794e-02   1.1204199e-02   1.1542429e-02   1.8629578e-02   1.5710925e-02   1.1052864e-02   1.1337045e-02   1.1308803e-02   1.2146353e-02   2.2451933e-02   3.4784255e-02   1.1753327e-02   1.2625158e-02   1.4169206e-02   1.3859401e-02   2.2644606e-02   2.3095623e-02   1.4935592e-02   1.6240744e-02   1.2822102e-02   1.2581467e-02   1.2092795e-02   1.1838113e-02   1.4816400e-02   2.3315720e-02   2.7868775e-02   2.4265119e-02   2.8047516e-02   2.8332610e-02   3.0333081e-02   2.7704171e-02   1.4053326e-02   1.5206226e-02   1.1427867e-02   1.1834766e-02   1.9321370e-02   2.0428815e-02   1.2226991e-02   1.2606767e-02   1.2284554e-02   1.1230928e-02   1.5464757e-02   1.3874499e-02   2.2855209e-02   2.1722718e-02   1.1716773e-02   1.2400200e-02   1.2351387e-02   1.2203489e-02   1.2367764e-02   1.1867940e-02   1.2006902e-02   1.2005517e-02   1.1466864e-02   1.1455476e-02   1.2374510e-02   1.2851683e-02   1.1575253e-02   1.0618152e-02   1.5037743e-02   1.4876029e-02   2.1832387e-02   1.7387411e-02   2.3212503e-02   2.0706816e-02   2.0053296e-02   1.9670633e-02   1.0739016e-02   1.0938384e-02   1.1737876e-02   1.2868256e-02   2.2144838e-02   2.0113030e-02   1.4739150e-02   1.5310666e-02   1.8917039e-02   2.1201350e-02   1.9603329e-02   1.8707523e-02
   1.1600554e-02   1.1490289e-02   1.1535207e-02   1.1708409e-02   1.8301964e-02   1.9477307e-02   1.1495280e-02   1.1348024e-02   1.3127895e-02   1.1647321e-02   0.0000000e+00   1.2003062e-02   1.1592465e-02   1.1673890e-02   1.8325124e-02   1.5786289e-02   1.1472064e-02   1.1670080e-02   1.1326652e-02   1.1555204e-02   2.8982490e-02   3.1457710e-02   1.1817085e-02   1.1618486e-02   1.2899596e-02   1.3144300e-02   2.2017792e-02   2.2041546e-02   1.4981082e-02   1.3867057e-02   1.1917732e-02   1.0764956e-02   1.1092173e-02   1.0881135e-02   1.3212793e-02   1.8653031e-02   2.6060614e-02   2.4834094e-02   2.8329310e-02   3.0790942e-02   2.2689474e-02   2.5166586e-02   1.2985004e-02   1.4362531e-02   1.0735795e-02   1.0675314e-02   1.6988009e-02   1.9135320e-02   1.1010284e-02   1.0807513e-02   1.0863544e-02   1.0972783e-02   1.4117747e-02   1.3772583e-02   2.2183535e-02   2.0289360e-02   1.0731224e-02   1.0872132e-02   1.0810495e-02   1.0635376e-02   1.0966580e-02   1.0870018e-02   1.1069610e-02   1.0786414e-02   1.0526316e-02   1.0541131e-02   1.1892338e-02   1.2429853e-02   1.0620301e-02   1.0036428e-02   1.6854162e-02   1.5112245e-02   2.0162081e-02   1.5121988e-02   2.4683612e-02   2.2330431e-02   1.8091347e-02   1.9851062e-02   1.0141207e-02   1.0727639e-02   1.2774537e-02   1.2514149e-02   2.2737971e-02   1.8849528e-02   1.4218714e-02   1.4216648e-02   2.0836254e-02   2.2044516e-02   1.9899649e-02   1.8368739e-02
   1.0974738e-02   1.0864473e-02   1.0697077e-02   1.1082593e-02   1.5409249e-02   1.7827740e-02   1.1468266e-02   1.1451083e-02   1.2705703e-02   1.1623794e-02   1.2003062e-02   0.0000000e+00   1.1565452e-02   1.0838469e-02   1.6556903e-02   1.5028206e-02   1.1445050e-02   1.1643066e-02   1.1299639e-02   1.1528190e-02   2.5144628e-02   2.5179834e-02   1.1790072e-02   1.1591472e-02   1.4030303e-02   1.4336294e-02   2.2582495e-02   2.2580148e-02   1.5623101e-02   1.5818180e-02   1.2477519e-02   1.0841740e-02   1.1218237e-02   1.1007199e-02   1.3749076e-02   1.9208209e-02   2.4528490e-02   2.4001701e-02   2.9787568e-02   2.7887932e-02   2.2092379e-02   2.7737222e-02   1.3395198e-02   1.3551661e-02   1.0861858e-02   1.0801378e-02   1.8866491e-02   1.9389879e-02   1.1136348e-02   1.0933576e-02   1.1000457e-02   1.0691016e-02   1.6318529e-02   1.4513579e-02   2.1242717e-02   2.0716193e-02   1.0857288e-02   1.0797875e-02   1.0936559e-02   1.0761440e-02   1.0775787e-02   1.0996082e-02   1.1195673e-02   1.0621780e-02   1.0652379e-02   1.0667195e-02   1.1616575e-02   1.2711037e-02   1.0746364e-02   1.0162491e-02   1.5764535e-02   1.4946156e-02   1.9444672e-02   1.6277643e-02   2.5042631e-02   2.1537858e-02   1.8415678e-02   1.8299613e-02   1.0267270e-02   1.0853702e-02   1.1595763e-02   1.1843553e-02   2.1384986e-02   1.8329026e-02   1.4230270e-02   1.3668431e-02   1.7679705e-02   2.2190209e-02   1.8304767e-02   1.7915888e-02
   1.1162944e-02   1.1052680e-02   1.1097598e-02   1.1067464e-02   1.7504410e-02   1.6937144e-02   1.1057670e-02   1.1170560e-02   1.2638142e-02   1.1204199e-02   1.1592465e-02   1.1565452e-02   0.0000000e+00   1.0503992e-02   1.5123587e-02   1.5036751e-02   1.0706370e-02   1.0904386e-02   1.0889043e-02   1.1117594e-02   2.1229315e-02   2.7558462e-02   1.1379476e-02   1.1180876e-02   1.3474160e-02   1.5260300e-02   2.4070273e-02   2.1930725e-02   1.5425713e-02   1.5258364e-02   1.2051151e-02   1.0993135e-02   1.1082609e-02   1.0867321e-02   1.3824508e-02   2.2131225e-02   2.4349129e-02   2.4552961e-02   2.8129357e-02   2.9460247e-02   2.6613217e-02   2.9159142e-02   1.4300801e-02   1.4210738e-02   1.1050065e-02   1.0989584e-02   2.1186507e-02   1.9720797e-02   1.1324554e-02   1.1121783e-02   1.1355690e-02   1.0879222e-02   1.6423644e-02   1.4947318e-02   1.8814413e-02   2.1965546e-02   1.0826772e-02   1.1186402e-02   1.1124765e-02   1.0949646e-02   1.1280850e-02   1.1184288e-02   1.0738718e-02   1.0809986e-02   1.0840586e-02   1.0527317e-02   1.2267322e-02   1.2379149e-02   1.0934571e-02   1.0350698e-02   1.3862993e-02   1.6284910e-02   1.8738801e-02   1.7608305e-02   2.5260139e-02   1.9432526e-02   1.9308451e-02   1.8868910e-02   1.0455477e-02   1.1041909e-02   1.1885028e-02   1.1783603e-02   2.3540548e-02   1.7430031e-02   1.4499075e-02   1.3625975e-02   2.0673216e-02   2.0582929e-02   1.8167882e-02   1.8354393e-02
   1.0840165e-02   1.1134104e-02   1.1179022e-02   1.0948020e-02   1.4726137e-02   1.7815448e-02   1.1139094e-02   1.1121911e-02   1.1988852e-02   1.1542429e-02   1.1673890e-02   1.0838469e-02   1.0503992e-02   0.0000000e+00   1.6444197e-02   1.5374179e-02   1.1115878e-02   1.1313894e-02   1.0566263e-02   1.0794815e-02   2.5539512e-02   2.6589993e-02   1.1056696e-02   1.1262300e-02   1.2619330e-02   1.4763991e-02   2.0876576e-02   2.4100610e-02   1.5613398e-02   1.4554215e-02   1.2049861e-02   1.1059691e-02   1.1164033e-02   1.1276830e-02   1.7049363e-02   2.0485661e-02   2.5339774e-02   2.2452120e-02   2.8069533e-02   2.7519713e-02   3.2917813e-02   3.0405302e-02   1.4506840e-02   1.3894718e-02   1.0327062e-02   1.0666805e-02   1.9180266e-02   1.9220576e-02   1.0597571e-02   1.0799003e-02   1.1065421e-02   1.0964273e-02   1.5026290e-02   1.2927311e-02   1.9825110e-02   2.0547752e-02   1.0318511e-02   1.0462982e-02   1.0801986e-02   1.0626866e-02   1.0553867e-02   1.0457305e-02   1.1465304e-02   1.0777904e-02   1.0922010e-02   1.0936825e-02   1.2282878e-02   1.2379506e-02   1.0611791e-02   1.0432122e-02   1.4723496e-02   1.5506662e-02   1.9614271e-02   1.4786227e-02   2.0286808e-02   2.1892376e-02   1.9000584e-02   2.0116603e-02   1.0536901e-02   1.1123333e-02   1.1796447e-02   1.1435501e-02   2.0886983e-02   1.9442475e-02   1.3784396e-02   1.4411460e-02   1.9958384e-02   2.0092138e-02   1.7927553e-02   1.9669381e-02
   1.7279654e-02   1.6147235e-02   1.6412842e-02   1.7095354e-02   2.3079742e-02   2.3638695e-02   1.6274725e-02   1.6528046e-02   1.8742814e-02   1.8629578e-02   1.8325124e-02   1.6556903e-02   1.5123587e-02   1.6444197e-02   0.0000000e+00   1.8429104e-02   1.6043060e-02   1.7108060e-02   1.7145580e-02   1.6138959e-02   3.0330158e-02   3.0563879e-02   1.5592220e-02   1.5051034e-02   1.7153277e-02   1.8205498e-02   2.4958706e-02   3.1565714e-02   2.0332216e-02   1.9585705e-02   1.5676244e-02   1.4431698e-02   1.3235181e-02   1.3966340e-02   2.0602399e-02   2.5734885e-02   2.9322315e-02   2.8344048e-02   3.3683384e-02   3.1472312e-02   3.6699900e-02   3.1783916e-02   1.8718985e-02   1.7666853e-02   1.3934447e-02   1.3450777e-02   2.2471611e-02   2.5141791e-02   1.4375316e-02   1.5193062e-02   1.5608746e-02   1.3536450e-02   1.5536390e-02   1.6948720e-02   2.4955477e-02   2.3716776e-02   1.5095566e-02   1.6064836e-02   1.6830786e-02   1.5630752e-02   1.5274112e-02   1.5544446e-02   1.5583348e-02   1.4374282e-02   1.5280658e-02   1.4816163e-02   1.7845244e-02   1.7795591e-02   1.6599126e-02   1.4847149e-02   2.0942683e-02   1.8589780e-02   2.4322811e-02   2.1925578e-02   2.4431563e-02   2.5566129e-02   2.4771560e-02   2.5661029e-02   1.6356411e-02   1.7530171e-02   1.9958504e-02   1.8188992e-02   2.5215251e-02   2.3090002e-02   1.8250261e-02   2.0723517e-02   2.7423716e-02   2.6614077e-02   2.5450547e-02   2.6529391e-02
   1.5016171e-02   1.4790413e-02   1.4690095e-02   1.5372410e-02   1.9274819e-02   2.2434694e-02   1.4076820e-02   1.4949636e-02   1.6446300e-02   1.5710925e-02   1.5786289e-02   1.5028206e-02   1.5036751e-02   1.5374179e-02   1.8429104e-02   0.0000000e+00   1.5384864e-02   1.5166310e-02   1.5001590e-02   1.5303464e-02   3.3253727e-02   3.1501614e-02   1.5211576e-02   1.5384890e-02   1.9594695e-02   1.7849661e-02   2.5209865e-02   2.6384588e-02   1.9695874e-02   2.0144258e-02   1.6774785e-02   1.4666040e-02   1.5203690e-02   1.5251366e-02   1.7955047e-02   2.5416318e-02   2.9449936e-02   3.0400223e-02   3.0242895e-02   2.6656052e-02   4.1633597e-02   3.4117978e-02   1.8668635e-02   2.0218089e-02   1.4161323e-02   1.4363192e-02   2.2862943e-02   2.5240044e-02   1.5520449e-02   1.6452806e-02   1.6733643e-02   1.6491646e-02   1.7288310e-02   1.9329132e-02   2.4172805e-02   2.6570312e-02   1.5165084e-02   1.5754790e-02   1.5024968e-02   1.4867661e-02   1.4349984e-02   1.4855162e-02   1.5621282e-02   1.4767604e-02   1.5988261e-02   1.5648727e-02   1.7032303e-02   1.6278673e-02   1.4343058e-02   1.3821737e-02   2.1721082e-02   1.9703629e-02   2.4862149e-02   2.1501398e-02   3.0859947e-02   3.1577403e-02   2.4274965e-02   2.5221594e-02   1.4746731e-02   1.6482542e-02   1.6751505e-02   1.6411868e-02   2.4334137e-02   2.1762237e-02   1.7210212e-02   1.7958943e-02   2.4199683e-02   2.5455624e-02   2.0869803e-02   2.4664224e-02
   1.0849938e-02   1.0932278e-02   1.0977196e-02   1.1150397e-02   1.5530878e-02   1.7444969e-02   1.1081485e-02   1.1050158e-02   1.2424883e-02   1.1052864e-02   1.1472064e-02   1.1445050e-02   1.0706370e-02   1.1115878e-02   1.6043060e-02   1.5384864e-02   0.0000000e+00   1.1112068e-02   1.0768641e-02   1.0997192e-02   3.2868347e-02   3.0247974e-02   1.1259074e-02   1.1060474e-02   1.3663460e-02   1.5521559e-02   2.3389384e-02   2.1312154e-02   1.5300561e-02   1.6820783e-02   1.2704899e-02   1.2139634e-02   1.1644336e-02   1.1757132e-02   1.7126015e-02   2.1563838e-02   2.5243924e-02   2.7038005e-02   3.0239375e-02   2.6264242e-02   3.0540733e-02   2.9225597e-02   1.4675884e-02   1.4397514e-02   1.0930160e-02   1.0869182e-02   1.8923560e-02   2.0222856e-02   1.1204152e-02   1.1001381e-02   1.1102431e-02   1.1166651e-02   1.3302598e-02   1.6138176e-02   1.9363868e-02   2.1578949e-02   1.0925092e-02   1.0865680e-02   1.1004363e-02   1.0829244e-02   1.1160448e-02   1.1063886e-02   1.1263478e-02   1.0980282e-02   1.0720184e-02   1.0734999e-02   1.2541685e-02   1.2463868e-02   1.0814169e-02   1.0230296e-02   1.5290080e-02   1.4086588e-02   1.9459314e-02   1.7611880e-02   2.2446230e-02   2.1450208e-02   1.9113561e-02   2.1183261e-02   1.0335075e-02   1.0921507e-02   1.2200364e-02   1.1676306e-02   2.0607129e-02   1.8600952e-02   1.3902737e-02   1.3868752e-02   1.8683235e-02   1.9204276e-02   1.8383056e-02   1.9914083e-02
   1.1240559e-02   1.1130294e-02   1.1175212e-02   1.1348414e-02   1.5788283e-02   1.7626106e-02   1.1135285e-02   1.1248175e-02   1.2192007e-02   1.1337045e-02   1.1670080e-02   1.1643066e-02   1.0904386e-02   1.1313894e-02   1.7108060e-02   1.5166310e-02   1.1112068e-02   0.0000000e+00   1.0495404e-02   1.0723955e-02   3.2792751e-02   3.3830772e-02   1.0985837e-02   1.0787237e-02   1.3109340e-02   1.4345035e-02   2.0904439e-02   2.4599173e-02   1.4761233e-02   1.4919751e-02   1.1037831e-02   1.0583309e-02   1.0688970e-02   1.0801766e-02   1.3582329e-02   1.6893283e-02   2.4986015e-02   2.7072284e-02   2.9495175e-02   3.0680482e-02   2.7458727e-02   2.8576757e-02   1.4093223e-02   1.4665356e-02   1.1127878e-02   1.1067199e-02   2.0213160e-02   2.1156954e-02   1.0827456e-02   1.1199397e-02   1.1254193e-02   1.0956837e-02   1.5524286e-02   1.5212448e-02   1.9211215e-02   2.0031437e-02   1.1123109e-02   1.1264017e-02   1.1202380e-02   1.1410990e-02   1.1358464e-02   1.1261903e-02   1.1461494e-02   1.0887601e-02   1.0918200e-02   1.0933016e-02   1.2584182e-02   1.2817349e-02   1.1012185e-02   1.0428312e-02   1.6332867e-02   1.5218911e-02   1.9620857e-02   1.7448727e-02   2.1777202e-02   1.8147315e-02   1.9793468e-02   2.2441414e-02   1.0533091e-02   1.1119523e-02   1.1712762e-02   1.2037761e-02   1.9951117e-02   2.0516539e-02   1.4374477e-02   1.4629351e-02   1.7961283e-02   1.9127821e-02   1.8352956e-02   1.8604606e-02
   1.1251239e-02   1.1140974e-02   1.1185892e-02   1.1359094e-02   1.7320799e-02   2.0111396e-02   1.1290182e-02   1.1128782e-02   1.1483579e-02   1.1308803e-02   1.1326652e-02   1.1299639e-02   1.0889043e-02   1.0566263e-02   1.7145580e-02   1.5001590e-02   1.0768641e-02   1.0495404e-02   0.0000000e+00   1.0851781e-02   3.2325294e-02   3.7516787e-02   1.1113663e-02   1.0915063e-02   1.5255916e-02   1.4234106e-02   1.9695192e-02   2.5534875e-02   1.4687172e-02   1.3925046e-02   1.1455338e-02   1.1218209e-02   1.0816796e-02   1.0929592e-02   1.3964899e-02   1.7459083e-02   2.4509125e-02   2.4013013e-02   2.7650066e-02   3.1308864e-02   3.2034143e-02   2.6386294e-02   1.4467117e-02   1.4951785e-02   1.1138359e-02   1.1077879e-02   1.9099917e-02   2.1382986e-02   1.1412849e-02   1.1210077e-02   1.1279081e-02   1.1375347e-02   1.5422405e-02   1.4741977e-02   2.0092693e-02   2.1344617e-02   1.1133789e-02   1.1274697e-02   1.1213060e-02   1.1421670e-02   1.1052288e-02   1.1272583e-02   1.0827013e-02   1.0898281e-02   1.0928880e-02   1.0943696e-02   1.2895958e-02   1.3125189e-02   1.1022865e-02   1.0438992e-02   1.7949404e-02   1.4899117e-02   1.9517674e-02   1.6869699e-02   2.3698109e-02   1.8926631e-02   2.0360840e-02   2.0641021e-02   1.3474991e-02   1.1130203e-02   1.1858074e-02   1.1847419e-02   2.1926879e-02   1.9528412e-02   1.4250950e-02   1.4137651e-02   1.9429997e-02   1.9231308e-02   1.8593057e-02   1.8934044e-02
   1.1125682e-02   1.1015418e-02   1.1060336e-02   1.1233537e-02   1.4723755e-02   1.8083145e-02   1.1164625e-02   1.1133298e-02   1.1803738e-02   1.2146353e-02   1.1555204e-02   1.1528190e-02   1.1117594e-02   1.0794815e-02   1.6138959e-02   1.5303464e-02   1.0997192e-02   1.0723955e-02   1.0851781e-02   0.0000000e+00   2.9167525e-02   2.8663873e-02   1.1342214e-02   1.1143614e-02   1.4958549e-02   1.4301412e-02   2.0582280e-02   2.3876613e-02   1.6335621e-02   1.5822142e-02   1.1848890e-02   1.1528775e-02   1.1045348e-02   1.1158144e-02   1.5154400e-02   1.6611685e-02   2.6997082e-02   2.5086472e-02   2.9249097e-02   2.7692921e-02   3.8214903e-02   2.6723595e-02   1.3719582e-02   1.4238703e-02   1.1015490e-02   1.0952323e-02   1.8225918e-02   2.0492914e-02   1.1287293e-02   1.1084521e-02   1.1151788e-02   1.0841961e-02   1.5911825e-02   1.2721562e-02   2.1559700e-02   2.0718099e-02   1.1008233e-02   1.0948820e-02   1.1087503e-02   1.1296114e-02   1.1243588e-02   1.1147026e-02   1.1346618e-02   1.0772724e-02   1.0803324e-02   1.0818139e-02   1.2451652e-02   1.2741457e-02   1.0897309e-02   9.9671755e-03   1.9127195e-02   1.3381955e-02   1.7652145e-02   1.4990163e-02   2.5460621e-02   2.1761075e-02   2.0629261e-02   2.0618965e-02   1.0764475e-02   1.1004647e-02   1.1772826e-02   1.2149984e-02   2.0509588e-02   1.9410448e-02   1.4068519e-02   1.4282658e-02   1.5009589e-02   1.9803918e-02   2.0175012e-02   1.9367201e-02
   2.8228912e-02   2.5250724e-02   3.0664509e-02   3.0287239e-02   3.7636011e-02   4.2883092e-02   3.5385903e-02   2.8370019e-02   2.5448197e-02   2.2451933e-02   2.8982490e-02   2.5144628e-02   2.1229315e-02   2.5539512e-02   3.0330158e-02   3.3253727e-02   3.2868347e-02   3.2792751e-02   3.2325294e-02   2.9167525e-02   0.0000000e+00   4.4429904e-02   2.9650633e-02   2.7129863e-02   3.4958702e-02   3.3031756e-02   3.9208029e-02   4.5938218e-02   3.6777873e-02   3.6912558e-02   3.4318565e-02   3.4627924e-02   3.0522634e-02   3.6144393e-02   3.7271605e-02   4.4573137e-02   5.2186025e-02   5.7187795e-02   5.2052379e-02   6.0622110e-02   6.3680184e-02   5.5019714e-02   3.0617820e-02   4.1531218e-02   3.2565473e-02   3.6809326e-02   4.3027273e-02   4.3372846e-02   2.9114108e-02   2.8704260e-02   3.1021726e-02   2.8521417e-02   3.2832595e-02   3.3068247e-02   3.9002830e-02   4.0024771e-02   2.6619010e-02   2.5963220e-02   3.0331300e-02   2.4831891e-02   2.8852950e-02   2.2930445e-02   2.5486290e-02   2.8194482e-02   2.1001837e-02   2.7381747e-02   3.2362888e-02   3.7846388e-02   2.9314690e-02   3.2649213e-02   3.3503902e-02   3.6158263e-02   4.4571973e-02   3.5109094e-02   4.6199314e-02   4.3945137e-02   4.1345911e-02   3.9023582e-02   3.5168615e-02   3.7722971e-02   3.6326803e-02   3.3910704e-02   4.2348306e-02   4.0676662e-02   3.8188296e-02   3.5219550e-02   4.1593207e-02   4.4546509e-02   4.4075358e-02   3.8958151e-02
   2.5542413e-02   2.6926114e-02   2.6963704e-02   2.5261044e-02   3.2287122e-02   3.0217272e-02   2.8929991e-02   3.1957456e-02   3.7589421e-02   3.4784255e-02   3.1457710e-02   2.5179834e-02   2.7558462e-02   2.6589993e-02   3.0563879e-02   3.1501614e-02   3.0247974e-02   3.3830772e-02   3.7516787e-02   2.8663873e-02   4.4429904e-02   0.0000000e+00   2.4575324e-02   2.6077586e-02   2.4839573e-02   3.2356895e-02   3.6470828e-02   4.2494460e-02   3.6840118e-02   3.4025942e-02   3.0607258e-02   3.0492290e-02   2.6299578e-02   3.0161512e-02   3.3726878e-02   4.1568927e-02   4.0538368e-02   5.1616297e-02   4.4476440e-02   4.0754428e-02   5.7968739e-02   3.9695833e-02   3.1714202e-02   3.1680404e-02   2.7347305e-02   2.0466467e-02   3.5589184e-02   3.2685435e-02   2.2533333e-02   2.5229269e-02   2.6140061e-02   2.6596263e-02   3.7051984e-02   3.9369100e-02   4.0194651e-02   3.6262175e-02   2.8647377e-02   2.9419319e-02   2.8939148e-02   3.2844310e-02   2.6686612e-02   2.9009015e-02   2.4765934e-02   2.4131445e-02   2.7863158e-02   2.5906422e-02   2.7011130e-02   2.4324938e-02   2.0178695e-02   2.4131242e-02   4.0569420e-02   2.9852202e-02   3.7367420e-02   3.2816139e-02   3.6454624e-02   3.9925078e-02   3.6386220e-02   4.2581446e-02   2.5792704e-02   3.3703274e-02   4.0348365e-02   3.3353181e-02   3.7541821e-02   3.1721184e-02   2.5391470e-02   2.8121031e-02   3.5417181e-02   4.0525708e-02   3.4113790e-02   3.3660862e-02
   1.1046267e-02   1.0936003e-02   1.0980921e-02   1.1154122e-02   1.5350320e-02   1.7051389e-02   1.1085210e-02   1.0923810e-02   1.1848072e-02   1.1753327e-02   1.1817085e-02   1.1790072e-02   1.1379476e-02   1.1056696e-02   1.5592220e-02   1.5211576e-02   1.1259074e-02   1.0985837e-02   1.1113663e-02   1.1342214e-02   2.9650633e-02   2.4575324e-02   0.0000000e+00   1.1405496e-02   1.3523371e-02   1.5167446e-02   2.0461072e-02   2.3135564e-02   1.4102648e-02   1.6084370e-02   1.1301835e-02   1.1784302e-02   1.1307229e-02   1.1420025e-02   1.5875405e-02   2.0530371e-02   2.6195568e-02   2.6984068e-02   2.7777840e-02   3.1483611e-02   3.5120751e-02   2.8764751e-02   1.3176554e-02   1.4071343e-02   1.0933388e-02   1.0872907e-02   1.9767577e-02   2.1589664e-02   1.1207877e-02   1.1005106e-02   1.1133338e-02   1.1170376e-02   1.5114857e-02   1.4095145e-02   2.1146076e-02   2.2941472e-02   1.0928817e-02   1.1069725e-02   1.1008088e-02   1.1216699e-02   1.1164173e-02   1.1067611e-02   1.1267202e-02   1.0984007e-02   1.0723909e-02   1.0738724e-02   1.1909493e-02   1.2171379e-02   1.0817894e-02   1.1427338e-02   1.8480207e-02   1.3904364e-02   2.1399782e-02   1.7802622e-02   2.2668705e-02   2.1110296e-02   1.9675239e-02   2.0453766e-02   1.0338800e-02   1.0925232e-02   1.2322127e-02   1.1959152e-02   2.0592362e-02   1.9214981e-02   1.3999621e-02   1.4336075e-02   1.9143590e-02   2.1785716e-02   1.8437225e-02   1.8425027e-02
   1.1188964e-02   1.0859690e-02   1.1123618e-02   1.1296820e-02   1.7158386e-02   1.7321888e-02   1.1227907e-02   1.1066508e-02   1.2287734e-02   1.2625158e-02   1.1618486e-02   1.1591472e-02   1.1180876e-02   1.1262300e-02   1.5051034e-02   1.5384890e-02   1.1060474e-02   1.0787237e-02   1.0915063e-02   1.1143614e-02   2.7129863e-02   2.6077586e-02   1.1405496e-02   0.0000000e+00   1.4557125e-02   1.3407774e-02   2.5066050e-02   2.6829822e-02   1.4905592e-02   1.5582131e-02   1.1007520e-02   1.1152030e-02   1.0677595e-02   1.0790391e-02   1.2995042e-02   1.4938869e-02   2.4445228e-02   3.0009031e-02   2.8382888e-02   2.8927045e-02   3.2769764e-02   2.7530305e-02   1.4406436e-02   1.4811532e-02   1.1076085e-02   1.1015605e-02   2.0167133e-02   2.1664918e-02   1.1350575e-02   1.1147803e-02   1.1479394e-02   1.1313073e-02   1.5010856e-02   1.3914464e-02   2.0524222e-02   2.1927343e-02   1.1071515e-02   1.1212423e-02   1.1150786e-02   1.1359396e-02   1.1306870e-02   1.1210308e-02   1.0764739e-02   1.0836006e-02   1.0866606e-02   1.0881422e-02   1.2774593e-02   1.2705342e-02   1.0960591e-02   1.1570035e-02   1.8486503e-02   1.3167317e-02   2.1490931e-02   1.8503682e-02   2.2768789e-02   2.5867994e-02   1.9175102e-02   2.2645867e-02   1.0481985e-02   1.1067929e-02   1.3220235e-02   1.1917176e-02   2.0601485e-02   1.8752472e-02   1.4677478e-02   1.4620599e-02   1.7616085e-02   2.1362828e-02   1.8162134e-02   2.0197609e-02
   1.3966215e-02   1.3170656e-02   1.3539287e-02   1.3316165e-02   1.8609057e-02   1.9407715e-02   1.4308367e-02   1.3208941e-02   1.5867463e-02   1.4169206e-02   1.2899596e-02   1.4030303e-02   1.3474160e-02   1.2619330e-02   1.7153277e-02   1.9594695e-02   1.3663460e-02   1.3109340e-02   1.5255916e-02   1.4958549e-02   3.4958702e-02   2.4839573e-02   1.3523371e-02   1.4557125e-02   0.0000000e+00   1.5978936e-02   2.5452434e-02   2.7743300e-02   1.6899012e-02   1.7101421e-02   1.4054158e-02   1.4600953e-02   1.2482755e-02   1.3434889e-02   1.6311436e-02   1.7726489e-02   2.9894013e-02   3.3750447e-02   3.2938334e-02   3.1436268e-02   3.4854257e-02   3.0314151e-02   1.7611638e-02   1.7878521e-02   1.5632012e-02   1.4364362e-02   2.1902388e-02   2.5944111e-02   1.3762200e-02   1.2898031e-02   1.5038526e-02   1.4198595e-02   1.9004696e-02   1.6675958e-02   2.3970656e-02   2.5315939e-02   1.3835530e-02   1.3111411e-02   1.1629139e-02   1.2429661e-02   1.3272043e-02   1.3431125e-02   1.3201672e-02   1.2139543e-02   1.3118305e-02   1.2762900e-02   1.4437524e-02   1.4093090e-02   1.3019275e-02   1.3730374e-02   1.8171538e-02   1.6785176e-02   2.0697355e-02   1.9350477e-02   2.5695321e-02   2.7502747e-02   2.1296819e-02   2.4684520e-02   1.2489813e-02   1.2752349e-02   1.5371081e-02   1.4033524e-02   2.4236157e-02   2.2794531e-02   1.6423713e-02   1.8445138e-02   2.0321895e-02   2.1319216e-02   2.1192561e-02   2.3311093e-02
   1.4479936e-02   1.3604858e-02   1.3739720e-02   1.3605309e-02   1.7374373e-02   1.9692109e-02   1.3512249e-02   1.3202160e-02   1.6087369e-02   1.3859401e-02   1.3144300e-02   1.4336294e-02   1.5260300e-02   1.4763991e-02   1.8205498e-02   1.7849661e-02   1.5521559e-02   1.4345035e-02   1.4234106e-02   1.4301412e-02   3.3031756e-02   3.2356895e-02   1.5167446e-02   1.3407774e-02   1.5978936e-02   0.0000000e+00   2.3734917e-02   2.7225213e-02   1.9898992e-02   1.8334287e-02   1.5073464e-02   1.4638795e-02   1.4155873e-02   1.5424033e-02   1.8990612e-02   2.0247273e-02   3.0396390e-02   3.0907548e-02   3.3307968e-02   3.6889917e-02   3.7268467e-02   3.5388512e-02   2.1060739e-02   1.9646685e-02   1.5931979e-02   1.4966482e-02   2.2949332e-02   2.4690764e-02   1.3660967e-02   1.4590722e-02   1.5004266e-02   1.4682116e-02   1.8338988e-02   1.7096339e-02   2.4549227e-02   2.4212946e-02   1.5932080e-02   1.4316068e-02   1.4898202e-02   1.6194702e-02   1.6918399e-02   1.7223469e-02   1.5218032e-02   1.5104530e-02   1.7268867e-02   1.7329665e-02   1.6964515e-02   1.7872387e-02   1.6480845e-02   1.7164338e-02   2.3446741e-02   1.8358013e-02   2.3495429e-02   2.3656158e-02   3.3638322e-02   3.2459712e-02   2.2593447e-02   2.5581777e-02   1.5415765e-02   1.5215865e-02   1.6536728e-02   1.6735324e-02   2.9419788e-02   2.5502815e-02   1.7763621e-02   1.9441565e-02   2.1638782e-02   2.1682281e-02   2.2688610e-02   2.3185192e-02
   1.9734784e-02   2.2195089e-02   2.6063259e-02   2.1548411e-02   2.6369089e-02   2.8455032e-02   2.0059429e-02   1.6655905e-02   2.2268645e-02   2.2644606e-02   2.2017792e-02   2.2582495e-02   2.4070273e-02   2.0876576e-02   2.4958706e-02   2.5209865e-02   2.3389384e-02   2.0904439e-02   1.9695192e-02   2.0582280e-02   3.9208029e-02   3.6470828e-02   2.0461072e-02   2.5066050e-02   2.5452434e-02   2.3734917e-02   0.0000000e+00   3.6744914e-02   2.3564754e-02   2.7532124e-02   2.4581935e-02   2.1482530e-02   2.1926320e-02   2.0344644e-02   2.6711020e-02   2.4933132e-02   3.6990317e-02   3.4004678e-02   3.7384078e-02   3.9822635e-02   4.1178870e-02   4.4180887e-02   2.3064239e-02   2.2253171e-02   1.7580010e-02   1.9481587e-02   2.7301686e-02   2.5602853e-02   1.5798346e-02   1.6138339e-02   1.7807685e-02   1.9688136e-02   2.3365306e-02   2.1783534e-02   2.5936286e-02   2.5721642e-02   1.9405302e-02   1.9985397e-02   1.7395371e-02   1.6164566e-02   1.6792419e-02   1.8332714e-02   2.1972956e-02   1.7187843e-02   1.9113239e-02   1.8063009e-02   1.9898486e-02   2.0329716e-02   1.8188525e-02   2.0808538e-02   2.7359664e-02   2.5881461e-02   3.1459176e-02   2.8345879e-02   3.7797995e-02   3.5326803e-02   3.2458638e-02   3.0758231e-02   2.1404878e-02   2.0777326e-02   2.3300671e-02   2.4474798e-02   3.5263308e-02   3.3619877e-02   2.4819794e-02   2.4607372e-02   3.0716928e-02   3.5973308e-02   3.0808895e-02   2.9581862e-02
   2.0691560e-02   2.1623604e-02   2.3049291e-02   2.0188388e-02   2.9964792e-02   2.7615306e-02   2.1177939e-02   2.3405733e-02   2.2837495e-02   2.3095623e-02   2.2041546e-02   2.2580148e-02   2.1930725e-02   2.4100610e-02   3.1565714e-02   2.6384588e-02   2.1312154e-02   2.4599173e-02   2.5534875e-02   2.3876613e-02   4.5938218e-02   4.2494460e-02   2.3135564e-02   2.6829822e-02   2.7743300e-02   2.7225213e-02   3.6744914e-02   0.0000000e+00   2.7467379e-02   2.8861835e-02   2.4426885e-02   2.6430861e-02   2.2962141e-02   2.3336842e-02   2.5842256e-02   3.1307857e-02   3.4883628e-02   3.8833100e-02   3.7131287e-02   4.3269178e-02   5.6771425e-02   4.5509875e-02   2.6818409e-02   2.5037624e-02   2.3365414e-02   2.3732853e-02   3.2641324e-02   3.2801289e-02   2.5006833e-02   2.6151315e-02   2.6306396e-02   2.1862921e-02   2.9187344e-02   3.0035602e-02   3.4990794e-02   2.9936641e-02   2.1711656e-02   2.3019231e-02   2.2296281e-02   2.4815288e-02   2.2606536e-02   2.3788179e-02   2.4883558e-02   2.2240617e-02   2.1879825e-02   2.4441377e-02   2.5507355e-02   2.6812200e-02   2.4690659e-02   2.7037466e-02   3.0158400e-02   2.6434446e-02   3.3330613e-02   3.5627456e-02   4.1253130e-02   3.2736247e-02   3.0445609e-02   3.4660543e-02   2.3485924e-02   2.5129316e-02   2.2563945e-02   2.4833269e-02   3.3259819e-02   3.2288630e-02   2.4013777e-02   2.4626852e-02   2.9964159e-02   3.1790322e-02   3.1616833e-02   2.9471933e-02
   1.4519928e-02   1.4715933e-02   1.5882434e-02   1.5041580e-02   2.0381114e-02   2.2113372e-02   1.5145471e-02   1.4353111e-02   1.6030613e-02   1.4935592e-02   1.4981082e-02   1.5623101e-02   1.5425713e-02   1.5613398e-02   2.0332216e-02   1.9695874e-02   1.5300561e-02   1.4761233e-02   1.4687172e-02   1.6335621e-02   3.6777873e-02   3.6840118e-02   1.4102648e-02   1.4905592e-02   1.6899012e-02   1.9898992e-02   2.3564754e-02   2.7467379e-02   0.0000000e+00   1.9767442e-02   1.5798435e-02   1.6839716e-02   1.6385027e-02   1.5983930e-02   1.8345188e-02   2.1529186e-02   2.7735424e-02   2.8665452e-02   2.8644657e-02   3.2932232e-02   4.4411486e-02   3.3544585e-02   1.8368491e-02   1.8760981e-02   1.6227010e-02   1.5485398e-02   2.6104515e-02   2.4664038e-02   1.4168396e-02   1.4685435e-02   1.4956956e-02   1.5251966e-02   2.0725573e-02   1.6447084e-02   2.3153560e-02   2.3328392e-02   1.6309833e-02   1.5256230e-02   1.4895193e-02   1.5811265e-02   1.4748877e-02   1.5749828e-02   1.4141222e-02   1.4908459e-02   1.3662386e-02   1.4322377e-02   1.4865781e-02   1.5662699e-02   1.2876611e-02   1.4902608e-02   1.9812655e-02   2.0037353e-02   2.3272841e-02   2.0095337e-02   3.1759316e-02   2.6202136e-02   2.1081689e-02   2.3502273e-02   1.3069660e-02   1.3148443e-02   1.5012670e-02   1.5126661e-02   2.5192989e-02   2.4519504e-02   1.6922810e-02   1.7878455e-02   2.0617679e-02   2.1651013e-02   2.3950194e-02   2.2952829e-02
   1.4126417e-02   1.4493244e-02   1.4426496e-02   1.3644716e-02   1.8773555e-02   1.8480406e-02   1.5585528e-02   1.5054051e-02   1.6510268e-02   1.6240744e-02   1.3867057e-02   1.5818180e-02   1.5258364e-02   1.4554215e-02   1.9585705e-02   2.0144258e-02   1.6820783e-02   1.4919751e-02   1.3925046e-02   1.5822142e-02   3.6912558e-02   3.4025942e-02   1.6084370e-02   1.5582131e-02   1.7101421e-02   1.8334287e-02   2.7532124e-02   2.8861835e-02   1.9767442e-02   0.0000000e+00   1.7031175e-02   1.6497066e-02   1.4919219e-02   1.4007579e-02   2.0674339e-02   1.9585988e-02   2.7492969e-02   3.2406152e-02   2.9519530e-02   3.4087283e-02   3.7809330e-02   3.7808587e-02   1.8992132e-02   2.0402209e-02   1.5795167e-02   1.5646299e-02   2.5602625e-02   2.6743217e-02   1.6552586e-02   1.6607006e-02   1.6351232e-02   1.5941049e-02   1.9317836e-02   1.9662589e-02   2.5408578e-02   2.5021206e-02   1.6924566e-02   1.6423879e-02   1.5757823e-02   1.5264180e-02   1.6138951e-02   1.5461713e-02   1.6112691e-02   1.5533771e-02   1.6845827e-02   1.6439284e-02   1.6388525e-02   1.7236675e-02   1.4823521e-02   1.6715547e-02   2.1717894e-02   2.1720072e-02   2.5869971e-02   2.4004234e-02   3.3108702e-02   2.6016316e-02   2.4249861e-02   2.4847846e-02   1.5026142e-02   1.5158068e-02   1.5552965e-02   1.6570638e-02   2.6563388e-02   2.6417552e-02   1.8910124e-02   1.8056938e-02   2.2784910e-02   2.1819443e-02   2.4090897e-02   2.2122435e-02
   1.2987325e-02   1.2002944e-02   1.2585888e-02   1.2288441e-02   1.7666973e-02   1.8297660e-02   1.2599140e-02   1.1720898e-02   1.3535786e-02   1.2822102e-02   1.1917732e-02   1.2477519e-02   1.2051151e-02   1.2049861e-02   1.5676244e-02   1.6774785e-02   1.2704899e-02   1.1037831e-02   1.1455338e-02   1.1848890e-02   3.4318565e-02   3.0607258e-02   1.1301835e-02   1.1007520e-02   1.4054158e-02   1.5073464e-02   2.4581935e-02   2.4426885e-02   1.5798435e-02   1.7031175e-02   0.0000000e+00   1.3848550e-02   1.2285181e-02   1.1796424e-02   1.8662941e-02   1.4147027e-02   2.4626405e-02   3.0191807e-02   2.8565479e-02   3.2896522e-02   2.9086305e-02   3.0295195e-02   1.5658827e-02   1.4864605e-02   1.3010480e-02   1.1477050e-02   1.9735196e-02   2.2499382e-02   1.1617446e-02   1.1664461e-02   1.1541785e-02   1.2037284e-02   1.4973256e-02   1.6274441e-02   2.3665229e-02   2.2070464e-02   1.2619875e-02   1.2497911e-02   1.1643401e-02   1.2440735e-02   1.2415821e-02   1.2104626e-02   1.2006026e-02   1.2422618e-02   1.2568371e-02   1.2151859e-02   1.2983429e-02   1.3970035e-02   1.1746717e-02   1.2419885e-02   1.6228269e-02   1.5900238e-02   2.0174477e-02   2.2534004e-02   3.2494304e-02   2.7433240e-02   2.1104582e-02   2.1297726e-02   1.0816134e-02   1.2027140e-02   1.3556610e-02   1.2646866e-02   2.1885614e-02   2.3217858e-02   1.6102888e-02   1.5932475e-02   2.1777684e-02   2.0413413e-02   1.9925465e-02   2.1421388e-02
   1.1100624e-02   1.1425252e-02   1.1444355e-02   1.1988358e-02   1.5736218e-02   1.7880398e-02   1.1188248e-02   1.1431861e-02   1.2075952e-02   1.2581467e-02   1.0764956e-02   1.0841740e-02   1.0993135e-02   1.1059691e-02   1.4431698e-02   1.4666040e-02   1.2139634e-02   1.0583309e-02   1.1218209e-02   1.1528775e-02   3.4627924e-02   3.0492290e-02   1.1784302e-02   1.1152030e-02   1.4600953e-02   1.4638795e-02   2.1482530e-02   2.6430861e-02   1.6839716e-02   1.6497066e-02   1.3848550e-02   0.0000000e+00   1.2871129e-02   1.2823781e-02   1.6342922e-02   1.7614602e-02   2.8285119e-02   3.2326496e-02   2.7258437e-02   3.1158949e-02   3.0959684e-02   3.1413277e-02   1.5634797e-02   1.4824257e-02   1.3447224e-02   1.2496929e-02   2.0511823e-02   2.1464957e-02   1.1625304e-02   1.1650950e-02   1.1570070e-02   1.1439961e-02   1.6488375e-02   1.4201444e-02   2.2315280e-02   2.0982742e-02   1.2095285e-02   1.2014130e-02   1.1588944e-02   1.1740600e-02   1.2227403e-02   1.2060577e-02   1.0959175e-02   1.1660306e-02   1.1613398e-02   1.2226721e-02   1.3094828e-02   1.3787028e-02   1.2312539e-02   1.2778578e-02   1.6242806e-02   1.8133210e-02   2.0121242e-02   2.0799708e-02   2.7954687e-02   2.6910459e-02   2.1257881e-02   2.2559182e-02   1.0924691e-02   1.1394337e-02   1.2463570e-02   1.2556703e-02   2.2002559e-02   2.1917465e-02   1.5116387e-02   1.5609240e-02   2.0173238e-02   1.6468076e-02   1.8932255e-02   1.9401992e-02
   1.1414532e-02   1.1304267e-02   1.1561500e-02   1.1319052e-02   1.8231658e-02   1.8005044e-02   1.1309258e-02   1.1292075e-02   1.1531337e-02   1.2092795e-02   1.1092173e-02   1.1218237e-02   1.1082609e-02   1.1164033e-02   1.3235181e-02   1.5203690e-02   1.1644336e-02   1.0688970e-02   1.0816796e-02   1.1045348e-02   3.0522634e-02   2.6299578e-02   1.1307229e-02   1.0677595e-02   1.2482755e-02   1.4155873e-02   2.1926320e-02   2.2962141e-02   1.6385027e-02   1.4919219e-02   1.2285181e-02   1.2871129e-02   0.0000000e+00   1.0748627e-02   1.4623794e-02   1.5458346e-02   2.5595006e-02   3.1159040e-02   2.5663175e-02   2.9232145e-02   3.5606760e-02   3.2040038e-02   1.3758103e-02   1.3856819e-02   1.1933639e-02   1.0917338e-02   1.8635466e-02   2.0004405e-02   1.1252308e-02   1.1049536e-02   1.1207575e-02   1.0806976e-02   1.4256872e-02   1.3808364e-02   2.1412469e-02   2.1278066e-02   1.0973248e-02   1.1114156e-02   1.1052519e-02   1.1261129e-02   1.0891747e-02   1.0782226e-02   1.1311633e-02   1.1028437e-02   1.0768339e-02   1.1135019e-02   1.1666788e-02   1.2999200e-02   1.0862324e-02   1.1471768e-02   1.5892838e-02   1.7632189e-02   2.0299394e-02   1.8440971e-02   3.1201772e-02   2.4925636e-02   1.6801402e-02   2.2156629e-02   1.0383230e-02   1.0969662e-02   1.2446980e-02   1.2254626e-02   1.9295987e-02   2.0130344e-02   1.4116822e-02   1.5259714e-02   2.0752139e-02   1.9066817e-02   1.7595369e-02   1.9381935e-02
   1.1203494e-02   1.1312239e-02   1.1350462e-02   1.1108014e-02   1.7167769e-02   1.8275566e-02   1.1242437e-02   1.1211110e-02   1.2497442e-02   1.1838113e-02   1.0881135e-02   1.1007199e-02   1.0867321e-02   1.1276830e-02   1.3966340e-02   1.5251366e-02   1.1757132e-02   1.0801766e-02   1.0929592e-02   1.1158144e-02   3.6144393e-02   3.0161512e-02   1.1420025e-02   1.0790391e-02   1.3434889e-02   1.5424033e-02   2.0344644e-02   2.3336842e-02   1.5983930e-02   1.4007579e-02   1.1796424e-02   1.2823781e-02   1.0748627e-02   0.0000000e+00   1.3409869e-02   1.4695977e-02   2.6802428e-02   2.7430309e-02   2.4372663e-02   2.8285650e-02   3.3476604e-02   2.6885731e-02   1.3121998e-02   1.3585118e-02   1.1213595e-02   1.1030134e-02   1.7950847e-02   2.1795994e-02   1.1365104e-02   1.1162332e-02   1.1756935e-02   1.0511942e-02   1.2605256e-02   1.3301209e-02   2.1841230e-02   2.0417016e-02   1.1086044e-02   1.1226952e-02   1.1165315e-02   1.1373925e-02   1.1004543e-02   1.0895022e-02   1.1424429e-02   1.1141233e-02   1.0881135e-02   1.1247816e-02   1.1396874e-02   1.2982220e-02   1.0379882e-02   1.1584565e-02   1.5811074e-02   1.6264510e-02   2.0224438e-02   1.7039849e-02   3.0290137e-02   2.8848432e-02   1.6082229e-02   2.3103156e-02   1.0496026e-02   1.1082458e-02   1.2503980e-02   1.2714335e-02   2.1784506e-02   1.9253119e-02   1.4616106e-02   1.5679721e-02   2.0751519e-02   1.9624748e-02   1.7745155e-02   1.9041150e-02
   1.1677487e-02   1.3042405e-02   1.4739418e-02   1.5417409e-02   1.8673577e-02   2.0884205e-02   1.5176284e-02   1.3815614e-02   1.5924602e-02   1.4816400e-02   1.3212793e-02   1.3749076e-02   1.3824508e-02   1.7049363e-02   2.0602399e-02   1.7955047e-02   1.7126015e-02   1.3582329e-02   1.3964899e-02   1.5154400e-02   3.7271605e-02   3.3726878e-02   1.5875405e-02   1.2995042e-02   1.6311436e-02   1.8990612e-02   2.6711020e-02   2.5842256e-02   1.8345188e-02   2.0674339e-02   1.8662941e-02   1.6342922e-02   1.4623794e-02   1.3409869e-02   0.0000000e+00   1.9013194e-02   2.7436946e-02   2.8402137e-02   2.9460042e-02   2.9847005e-02   3.4431537e-02   2.8552419e-02   1.5135842e-02   1.7237096e-02   1.5586656e-02   1.3276390e-02   2.3673034e-02   2.6838857e-02   1.6470484e-02   1.6614428e-02   1.3768743e-02   1.3294860e-02   1.7574818e-02   1.2648214e-02   2.1655969e-02   2.0036381e-02   1.1213212e-02   1.1202040e-02   1.2834564e-02   1.1848649e-02   1.1569412e-02   1.1704052e-02   1.3674429e-02   1.4053548e-02   1.0921552e-02   1.3675824e-02   1.4271847e-02   1.5102979e-02   1.0451686e-02   1.1769507e-02   1.6003570e-02   1.7061861e-02   2.1127020e-02   1.8215866e-02   2.8499216e-02   2.7747691e-02   1.7901574e-02   2.2155266e-02   1.2578049e-02   1.2995503e-02   1.2579738e-02   1.2997801e-02   2.6086833e-02   2.0760232e-02   1.5454887e-02   1.9004769e-02   2.5511371e-02   2.1894857e-02   2.2378128e-02   2.0821145e-02
   2.1728988e-02   2.1696161e-02   1.8858433e-02   2.0608391e-02   2.7628845e-02   2.7254251e-02   2.0490282e-02   2.4118449e-02   2.5531302e-02   2.3315720e-02   1.8653031e-02   1.9208209e-02   2.2131225e-02   2.0485661e-02   2.5734885e-02   2.5416318e-02   2.1563838e-02   1.6893283e-02   1.7459083e-02   1.6611685e-02   4.4573137e-02   4.1568927e-02   2.0530371e-02   1.4938869e-02   1.7726489e-02   2.0247273e-02   2.4933132e-02   3.1307857e-02   2.1529186e-02   1.9585988e-02   1.4147027e-02   1.7614602e-02   1.5458346e-02   1.4695977e-02   1.9013194e-02   0.0000000e+00   2.8014201e-02   2.8817972e-02   2.7708998e-02   2.9124313e-02   3.3521193e-02   3.5016040e-02   1.5595008e-02   1.6055517e-02   1.3989200e-02   1.2317853e-02   2.4413515e-02   2.4222076e-02   1.5327506e-02   1.4173469e-02   1.4516538e-02   1.3733205e-02   1.8596153e-02   1.6887705e-02   2.5812951e-02   2.4044177e-02   1.7135155e-02   2.0048527e-02   1.4678983e-02   1.8604682e-02   1.8561650e-02   1.7976412e-02   1.7663189e-02   1.4750471e-02   1.7320753e-02   1.8114648e-02   1.9239758e-02   1.8038761e-02   1.7716968e-02   2.0455195e-02   2.4273010e-02   2.4150989e-02   3.0474592e-02   2.5923841e-02   3.5005811e-02   3.6393096e-02   2.4702954e-02   2.6323681e-02   1.8448935e-02   2.0741063e-02   2.0049932e-02   1.9555528e-02   2.9454355e-02   3.0774609e-02   2.1947746e-02   2.5266201e-02   3.0709822e-02   3.1929703e-02   2.8075467e-02   2.8315674e-02
   2.7858807e-02   2.7667780e-02   3.0543136e-02   2.6946157e-02   3.0470652e-02   2.8663838e-02   2.4080262e-02   2.4583911e-02   2.3787325e-02   2.7868775e-02   2.6060614e-02   2.4528490e-02   2.4349129e-02   2.5339774e-02   2.9322315e-02   2.9449936e-02   2.5243924e-02   2.4986015e-02   2.4509125e-02   2.6997082e-02   5.2186025e-02   4.0538368e-02   2.6195568e-02   2.4445228e-02   2.9894013e-02   3.0396390e-02   3.6990317e-02   3.4883628e-02   2.7735424e-02   2.7492969e-02   2.4626405e-02   2.8285119e-02   2.5595006e-02   2.6802428e-02   2.7436946e-02   2.8014201e-02   0.0000000e+00   4.2116059e-02   4.1196856e-02   4.0456767e-02   4.2210658e-02   5.3806346e-02   2.8959317e-02   2.6387073e-02   2.3088127e-02   2.3110249e-02   3.0135034e-02   3.4492792e-02   2.2943788e-02   2.2994275e-02   2.4286843e-02   2.3625006e-02   2.5841969e-02   2.6792390e-02   3.4709524e-02   3.5550134e-02   2.6579476e-02   2.3825032e-02   2.3852743e-02   2.3622403e-02   2.6244599e-02   2.2365280e-02   2.3088964e-02   2.4310378e-02   2.4585892e-02   2.7134131e-02   2.7858383e-02   2.8587442e-02   2.5875259e-02   2.7124457e-02   3.3582001e-02   3.0299760e-02   3.6726845e-02   3.4115955e-02   4.7699841e-02   4.1890577e-02   3.2350711e-02   3.7253986e-02   2.3610481e-02   2.5794688e-02   2.6736710e-02   2.7645907e-02   3.5888924e-02   3.5013124e-02   2.9095951e-02   2.8247179e-02   3.2893056e-02   3.4417202e-02   3.4674833e-02   3.8514039e-02
   2.7466633e-02   2.7377551e-02   2.6491762e-02   2.5104979e-02   3.2751653e-02   3.2297550e-02   2.6949090e-02   2.9759775e-02   2.6726310e-02   2.4265119e-02   2.4834094e-02   2.4001701e-02   2.4552961e-02   2.2452120e-02   2.8344048e-02   3.0400223e-02   2.7038005e-02   2.7072284e-02   2.4013013e-02   2.5086472e-02   5.7187795e-02   5.1616297e-02   2.6984068e-02   3.0009031e-02   3.3750447e-02   3.0907548e-02   3.4004678e-02   3.8833100e-02   2.8665452e-02   3.2406152e-02   3.0191807e-02   3.2326496e-02   3.1159040e-02   2.7430309e-02   2.8402137e-02   2.8817972e-02   4.2116059e-02   0.0000000e+00   4.4855150e-02   4.8422091e-02   4.2850652e-02   5.0487251e-02   3.3576500e-02   3.4897996e-02   3.1481249e-02   2.9659447e-02   3.8838468e-02   4.0739863e-02   2.6449097e-02   2.3920874e-02   2.5551876e-02   2.5692815e-02   3.1203924e-02   3.3361893e-02   3.8723281e-02   4.1337076e-02   2.8774966e-02   2.9357266e-02   2.7052920e-02   2.6302253e-02   2.5823291e-02   2.5714976e-02   2.6131082e-02   2.6714881e-02   2.7317181e-02   3.0198311e-02   3.1683205e-02   3.1158495e-02   2.6961905e-02   2.6128656e-02   3.2082882e-02   2.8890488e-02   3.3911737e-02   3.3958765e-02   4.9532081e-02   4.0609080e-02   3.6337501e-02   3.9528434e-02   2.5813517e-02   2.4022116e-02   2.6176058e-02   2.7251064e-02   3.8376017e-02   3.7857722e-02   3.1659472e-02   3.0746799e-02   3.8926315e-02   3.8302171e-02   3.4127422e-02   3.3797484e-02
   2.8136784e-02   2.7110028e-02   2.7610247e-02   2.7561150e-02   3.7267990e-02   3.1072917e-02   2.9840887e-02   2.8952585e-02   2.8898011e-02   2.8047516e-02   2.8329310e-02   2.9787568e-02   2.8129357e-02   2.8069533e-02   3.3683384e-02   3.0242895e-02   3.0239375e-02   2.9495175e-02   2.7650066e-02   2.9249097e-02   5.2052379e-02   4.4476440e-02   2.7777840e-02   2.8382888e-02   3.2938334e-02   3.3307968e-02   3.7384078e-02   3.7131287e-02   2.8644657e-02   2.9519530e-02   2.8565479e-02   2.7258437e-02   2.5663175e-02   2.4372663e-02   2.9460042e-02   2.7708998e-02   4.1196856e-02   4.4855150e-02   0.0000000e+00   4.1141915e-02   4.4686887e-02   4.1682058e-02   2.9128446e-02   2.8971043e-02   2.6784372e-02   2.5825056e-02   3.2593636e-02   3.3940929e-02   2.5703246e-02   2.7542150e-02   2.4391266e-02   2.3831450e-02   3.0917401e-02   3.2600933e-02   3.7006242e-02   3.3894133e-02   2.6631552e-02   2.4853958e-02   2.5346896e-02   2.6190457e-02   2.7065385e-02   2.6818610e-02   2.4189736e-02   2.4531676e-02   2.7178263e-02   2.5299408e-02   2.6207137e-02   2.5085761e-02   2.8235554e-02   2.9565374e-02   2.8727047e-02   3.0313407e-02   3.6113081e-02   3.3730659e-02   4.4710292e-02   4.0829123e-02   3.2350886e-02   3.5996256e-02   2.5244412e-02   2.6339674e-02   2.6940469e-02   2.7039526e-02   3.7965595e-02   3.8593529e-02   3.1795499e-02   3.0321726e-02   3.7366848e-02   3.6659431e-02   3.7828741e-02   4.0229596e-02
   2.9807684e-02   3.0767298e-02   2.9933422e-02   2.7026613e-02   3.6851702e-02   3.5202680e-02   3.0416722e-02   3.0079941e-02   2.8428441e-02   2.8332610e-02   3.0790942e-02   2.7887932e-02   2.9460247e-02   2.7519713e-02   3.1472312e-02   2.6656052e-02   2.6264242e-02   3.0680482e-02   3.1308864e-02   2.7692921e-02   6.0622110e-02   4.0754428e-02   3.1483611e-02   2.8927045e-02   3.1436268e-02   3.6889917e-02   3.9822635e-02   4.3269178e-02   3.2932232e-02   3.4087283e-02   3.2896522e-02   3.1158949e-02   2.9232145e-02   2.8285650e-02   2.9847005e-02   2.9124313e-02   4.0456767e-02   4.8422091e-02   4.1141915e-02   0.0000000e+00   4.7361552e-02   4.6633133e-02   3.3952329e-02   3.3794622e-02   3.0059012e-02   3.0005709e-02   3.6162096e-02   4.1519223e-02   3.0622976e-02   3.0836383e-02   3.0506794e-02   2.9374831e-02   3.3452322e-02   3.4068785e-02   4.0482335e-02   4.1831680e-02   2.9177762e-02   3.2150123e-02   3.0958474e-02   3.0582325e-02   3.1958756e-02   3.4039999e-02   2.9199300e-02   2.8916966e-02   3.2879336e-02   3.8076731e-02   3.2205202e-02   3.0441766e-02   3.2183593e-02   3.6058615e-02   3.8488322e-02   3.6919527e-02   4.1750962e-02   3.8758712e-02   4.8889829e-02   4.9874300e-02   3.8653695e-02   4.1211183e-02   3.0007592e-02   3.0858268e-02   3.1406932e-02   3.0516344e-02   4.0336573e-02   3.9544579e-02   3.4460496e-02   3.6034615e-02   3.8401333e-02   4.0843878e-02   3.8065649e-02   3.8555149e-02
   3.5082885e-02   3.6178936e-02   3.7565116e-02   3.2530563e-02   3.7726157e-02   3.3011165e-02   3.1270769e-02   2.9487869e-02   3.4964267e-02   3.0333081e-02   2.2689474e-02   2.2092379e-02   2.6613217e-02   3.2917813e-02   3.6699900e-02   4.1633597e-02   3.0540733e-02   2.7458727e-02   3.2034143e-02   3.8214903e-02   6.3680184e-02   5.7968739e-02   3.5120751e-02   3.2769764e-02   3.4854257e-02   3.7268467e-02   4.1178870e-02   5.6771425e-02   4.4411486e-02   3.7809330e-02   2.9086305e-02   3.0959684e-02   3.5606760e-02   3.3476604e-02   3.4431537e-02   3.3521193e-02   4.2210658e-02   4.2850652e-02   4.4686887e-02   4.7361552e-02   0.0000000e+00   4.9798045e-02   3.0701457e-02   3.6347359e-02   3.4995412e-02   3.4544788e-02   3.7481608e-02   4.2112525e-02   3.5277653e-02   3.4518565e-02   3.6200973e-02   3.2492847e-02   4.3153159e-02   3.6533696e-02   4.5841010e-02   4.0975888e-02   3.6087315e-02   3.7028448e-02   3.8634179e-02   3.3734895e-02   3.1158159e-02   3.1037571e-02   2.7768031e-02   3.3397295e-02   2.9237895e-02   3.0707207e-02   2.7743540e-02   2.6819422e-02   3.1345063e-02   2.8885534e-02   4.2520537e-02   3.7377172e-02   4.2197463e-02   3.9879181e-02   5.6744653e-02   5.2582751e-02   4.1486734e-02   4.1463270e-02   3.2748575e-02   3.5835007e-02   3.5502942e-02   3.2654740e-02   4.2879655e-02   4.6651223e-02   3.9110229e-02   4.2819092e-02   3.6658961e-02   4.0804890e-02   3.9854630e-02   3.8726897e-02
   2.4156373e-02   2.8361691e-02   3.0334770e-02   2.3381465e-02   2.9549552e-02   3.2497171e-02   2.9575316e-02   3.3516774e-02   2.9073429e-02   2.7704171e-02   2.5166586e-02   2.7737222e-02   2.9159142e-02   3.0405302e-02   3.1783916e-02   3.4117978e-02   2.9225597e-02   2.8576757e-02   2.6386294e-02   2.6723595e-02   5.5019714e-02   3.9695833e-02   2.8764751e-02   2.7530305e-02   3.0314151e-02   3.5388512e-02   4.4180887e-02   4.5509875e-02   3.3544585e-02   3.7808587e-02   3.0295195e-02   3.1413277e-02   3.2040038e-02   2.6885731e-02   2.8552419e-02   3.5016040e-02   5.3806346e-02   5.0487251e-02   4.1682058e-02   4.6633133e-02   4.9798045e-02   0.0000000e+00   3.8078310e-02   3.7526021e-02   3.3860435e-02   3.8939014e-02   4.3705267e-02   4.5864983e-02   3.1307698e-02   3.1501498e-02   3.1057081e-02   3.4880652e-02   3.5222973e-02   3.3147680e-02   3.7555786e-02   3.8211760e-02   3.6326218e-02   3.1166117e-02   3.1932480e-02   3.2427376e-02   3.1678565e-02   3.0902759e-02   2.6632166e-02   2.9902113e-02   2.8283729e-02   3.6471552e-02   3.2187881e-02   3.8533991e-02   3.7093714e-02   3.1292873e-02   3.5077090e-02   3.6125480e-02   3.8994379e-02   3.5859599e-02   5.1682036e-02   5.1086519e-02   4.1166880e-02   4.5022969e-02   2.7282049e-02   3.0243909e-02   3.0110597e-02   2.8856969e-02   3.4705008e-02   3.7745588e-02   3.2203741e-02   3.4304513e-02   3.3477228e-02   4.0402784e-02   3.6623483e-02   3.6653163e-02
   1.3621506e-02   1.3492848e-02   1.4166216e-02   1.4684924e-02   1.9175944e-02   1.7991049e-02   1.4241923e-02   1.4957143e-02   1.4978962e-02   1.4053326e-02   1.2985004e-02   1.3395198e-02   1.4300801e-02   1.4506840e-02   1.8718985e-02   1.8668635e-02   1.4675884e-02   1.4093223e-02   1.4467117e-02   1.3719582e-02   3.0617820e-02   3.1714202e-02   1.3176554e-02   1.4406436e-02   1.7611638e-02   2.1060739e-02   2.3064239e-02   2.6818409e-02   1.8368491e-02   1.8992132e-02   1.5658827e-02   1.5634797e-02   1.3758103e-02   1.3121998e-02   1.5135842e-02   1.5595008e-02   2.8959317e-02   3.3576500e-02   2.9128446e-02   3.3952329e-02   3.0701457e-02   3.8078310e-02   0.0000000e+00   1.8696342e-02   1.5074465e-02   1.4734799e-02   2.4589254e-02   2.4488335e-02   1.4540486e-02   1.5043890e-02   1.5386247e-02   1.5257771e-02   1.8326731e-02   1.5600994e-02   2.3638411e-02   2.3993523e-02   1.3905185e-02   1.3254670e-02   1.3926554e-02   1.2901434e-02   1.3745321e-02   1.4183486e-02   1.3768196e-02   1.3881888e-02   1.3255522e-02   1.3780436e-02   1.4569534e-02   1.5146597e-02   1.4358072e-02   1.4232258e-02   1.9343932e-02   1.8904824e-02   2.3899285e-02   2.2362137e-02   3.1959987e-02   3.3031871e-02   1.8863743e-02   2.6602546e-02   1.3593122e-02   1.3472715e-02   1.5423864e-02   1.4638468e-02   2.4187784e-02   2.4787986e-02   1.6715080e-02   1.7826618e-02   2.1479145e-02   2.1737262e-02   2.1571335e-02   2.0966304e-02
   1.4454018e-02   1.4846402e-02   1.4564003e-02   1.4454984e-02   1.9049958e-02   2.0895237e-02   1.5786480e-02   1.5292296e-02   1.5032953e-02   1.5206226e-02   1.4362531e-02   1.3551661e-02   1.4210738e-02   1.3894718e-02   1.7666853e-02   2.0218089e-02   1.4397514e-02   1.4665356e-02   1.4951785e-02   1.4238703e-02   4.1531218e-02   3.1680404e-02   1.4071343e-02   1.4811532e-02   1.7878521e-02   1.9646685e-02   2.2253171e-02   2.5037624e-02   1.8760981e-02   2.0402209e-02   1.4864605e-02   1.4824257e-02   1.3856819e-02   1.3585118e-02   1.7237096e-02   1.6055517e-02   2.6387073e-02   3.4897996e-02   2.8971043e-02   3.3794622e-02   3.6347359e-02   3.7526021e-02   1.8696342e-02   0.0000000e+00   1.4364206e-02   1.4186373e-02   2.3643971e-02   2.2729581e-02   1.5055977e-02   1.5570696e-02   1.4703765e-02   1.4215801e-02   1.8545484e-02   1.6481330e-02   2.5777691e-02   2.6757222e-02   1.4416057e-02   1.3602703e-02   1.3183574e-02   1.3284343e-02   1.3636662e-02   1.3846383e-02   1.4436482e-02   1.4757576e-02   1.4636538e-02   1.5408584e-02   1.6057336e-02   1.6802526e-02   1.4982787e-02   1.5945612e-02   2.1488652e-02   1.7701923e-02   2.3936021e-02   2.1367996e-02   3.6052455e-02   3.5720778e-02   1.9780170e-02   2.6169525e-02   1.3373031e-02   1.4137791e-02   1.6481946e-02   1.6996332e-02   2.5814434e-02   2.6664963e-02   1.9975684e-02   1.9725744e-02   2.5156073e-02   1.8380625e-02   2.1851577e-02   2.2689375e-02
   1.1392083e-02   1.1049182e-02   1.1352783e-02   1.0962673e-02   1.5171956e-02   1.5280036e-02   1.1437295e-02   1.1088631e-02   1.2538530e-02   1.1427867e-02   1.0735795e-02   1.0861858e-02   1.1050065e-02   1.0327062e-02   1.3934447e-02   1.4161323e-02   1.0930160e-02   1.1127878e-02   1.1138359e-02   1.1015490e-02   3.2565473e-02   2.7347305e-02   1.0933388e-02   1.1076085e-02   1.5632012e-02   1.5931979e-02   1.7580010e-02   2.3365414e-02   1.6227010e-02   1.5795167e-02   1.3010480e-02   1.3447224e-02   1.1933639e-02   1.1213595e-02   1.5586656e-02   1.3989200e-02   2.3088127e-02   3.1481249e-02   2.6784372e-02   3.0059012e-02   3.4995412e-02   3.3860435e-02   1.5074465e-02   1.4364206e-02   0.0000000e+00   1.0885191e-02   1.8688541e-02   2.0873075e-02   1.1219763e-02   1.1017688e-02   1.1390238e-02   1.0774531e-02   1.6246872e-02   1.3539099e-02   2.1403028e-02   2.2344079e-02   1.0940803e-02   1.0881291e-02   1.1021069e-02   1.1228585e-02   1.1177054e-02   1.0750179e-02   9.3441021e-03   1.0705195e-02   1.0740471e-02   1.1107152e-02   1.2247612e-02   1.2091320e-02   1.0829780e-02   1.1439224e-02   1.8601298e-02   1.4915703e-02   2.0344508e-02   1.8685385e-02   3.3786273e-02   2.7996117e-02   1.6868070e-02   2.2220167e-02   1.0350686e-02   1.0937416e-02   1.3572229e-02   1.1367750e-02   2.1871500e-02   2.0936628e-02   1.4509805e-02   1.5117684e-02   2.0329757e-02   1.7543795e-02   1.8531983e-02   1.9045556e-02
   1.0997673e-02   1.1106418e-02   1.0932326e-02   1.0902193e-02   1.5528290e-02   1.4639249e-02   1.0892399e-02   1.1005289e-02   1.1933942e-02   1.1834766e-02   1.0675314e-02   1.0801378e-02   1.0989584e-02   1.0666805e-02   1.3450777e-02   1.4363192e-02   1.0869182e-02   1.1067199e-02   1.1077879e-02   1.0952323e-02   3.6809326e-02   2.0466467e-02   1.0872907e-02   1.1015605e-02   1.4364362e-02   1.4966482e-02   1.9481587e-02   2.3732853e-02   1.5485398e-02   1.5646299e-02   1.1477050e-02   1.2496929e-02   1.0917338e-02   1.1030134e-02   1.3276390e-02   1.2317853e-02   2.3110249e-02   2.9659447e-02   2.5825056e-02   3.0005709e-02   3.4544788e-02   3.8939014e-02   1.4734799e-02   1.4186373e-02   1.0885191e-02   0.0000000e+00   1.8438483e-02   2.1590603e-02   1.1575603e-02   1.1372831e-02   1.1682723e-02   1.1130271e-02   1.4742486e-02   1.3134229e-02   2.1690797e-02   2.1486265e-02   1.1077820e-02   1.1437451e-02   1.1375814e-02   1.1584424e-02   1.1531898e-02   1.1105521e-02   1.0989767e-02   1.1351732e-02   1.1091634e-02   1.1458314e-02   1.2839191e-02   1.2781187e-02   1.1185619e-02   1.1795063e-02   1.6900234e-02   1.6439425e-02   2.0157817e-02   2.1601459e-02   3.0628476e-02   2.8470749e-02   1.6810109e-02   2.1613179e-02   1.0290205e-02   1.0876637e-02   1.2226635e-02   1.1480260e-02   2.0498107e-02   2.0342851e-02   1.4320666e-02   1.4601656e-02   1.8956306e-02   1.7117234e-02   1.7924207e-02   2.0076616e-02
   1.9845954e-02   1.9304335e-02   1.8829592e-02   1.9710978e-02   2.2182215e-02   2.1471313e-02   1.8295352e-02   1.9206320e-02   1.8902044e-02   1.9321370e-02   1.6988009e-02   1.8866491e-02   2.1186507e-02   1.9180266e-02   2.2471611e-02   2.2862943e-02   1.8923560e-02   2.0213160e-02   1.9099917e-02   1.8225918e-02   4.3027273e-02   3.5589184e-02   1.9767577e-02   2.0167133e-02   2.1902388e-02   2.2949332e-02   2.7301686e-02   3.2641324e-02   2.6104515e-02   2.5602625e-02   1.9735196e-02   2.0511823e-02   1.8635466e-02   1.7950847e-02   2.3673034e-02   2.4413515e-02   3.0135034e-02   3.8838468e-02   3.2593636e-02   3.6162096e-02   3.7481608e-02   4.3705267e-02   2.4589254e-02   2.3643971e-02   1.8688541e-02   1.8438483e-02   0.0000000e+00   2.9192282e-02   2.0712799e-02   1.9596244e-02   1.8735374e-02   1.8361028e-02   2.4435585e-02   2.2588899e-02   3.2484501e-02   2.8524377e-02   1.9405906e-02   1.9233836e-02   1.8151048e-02   1.9068473e-02   1.9204524e-02   2.0605270e-02   1.9630311e-02   2.1656192e-02   2.0176611e-02   1.8798957e-02   1.9712286e-02   2.0087323e-02   1.8905652e-02   1.9969967e-02   2.4450157e-02   2.5095527e-02   2.6286391e-02   2.9259537e-02   3.6622510e-02   3.4290191e-02   2.6382822e-02   3.2270988e-02   1.9048692e-02   2.0714249e-02   2.1019252e-02   2.0724460e-02   3.0103595e-02   2.7368911e-02   2.3484719e-02   2.2478655e-02   3.1188506e-02   2.6599034e-02   2.5640883e-02   2.6536645e-02
   2.0409292e-02   2.0508181e-02   1.8032655e-02   1.8941112e-02   2.3455624e-02   2.1949780e-02   1.9998474e-02   2.1165892e-02   2.1411074e-02   2.0428815e-02   1.9135320e-02   1.9389879e-02   1.9720797e-02   1.9220576e-02   2.5141791e-02   2.5240044e-02   2.0222856e-02   2.1156954e-02   2.1382986e-02   2.0492914e-02   4.3372846e-02   3.2685435e-02   2.1589664e-02   2.1664918e-02   2.5944111e-02   2.4690764e-02   2.5602853e-02   3.2801289e-02   2.4664038e-02   2.6743217e-02   2.2499382e-02   2.1464957e-02   2.0004405e-02   2.1795994e-02   2.6838857e-02   2.4222076e-02   3.4492792e-02   4.0739863e-02   3.3940929e-02   4.1519223e-02   4.2112525e-02   4.5864983e-02   2.4488335e-02   2.2729581e-02   2.0873075e-02   2.1590603e-02   2.9192282e-02   0.0000000e+00   2.0975741e-02   2.1345490e-02   2.1388929e-02   2.1131778e-02   2.4258262e-02   2.3223955e-02   3.0461834e-02   2.9510842e-02   1.9459489e-02   1.9900850e-02   1.9682224e-02   2.0601049e-02   2.1345835e-02   2.1852977e-02   2.0181661e-02   2.0442415e-02   1.9412799e-02   1.9057006e-02   2.0790011e-02   2.2243301e-02   2.0779664e-02   2.1242334e-02   2.6915642e-02   2.3126398e-02   2.7178933e-02   2.8215911e-02   3.1944097e-02   3.1458754e-02   2.7020454e-02   3.1021984e-02   1.8945552e-02   2.0442199e-02   2.0979436e-02   2.0403503e-02   3.0770394e-02   2.8546205e-02   2.2916051e-02   2.3035996e-02   3.0863798e-02   2.9155984e-02   2.7286215e-02   2.8342472e-02
   1.1332643e-02   1.1441388e-02   1.1267296e-02   1.1237163e-02   1.5525569e-02   1.5561311e-02   1.1371586e-02   1.1340259e-02   1.1963912e-02   1.2226991e-02   1.1010284e-02   1.1136348e-02   1.1324554e-02   1.0597571e-02   1.4375316e-02   1.5520449e-02   1.1204152e-02   1.0827456e-02   1.1412849e-02   1.1287293e-02   2.9114108e-02   2.2533333e-02   1.1207877e-02   1.1350575e-02   1.3762200e-02   1.3660967e-02   1.5798346e-02   2.5006833e-02   1.4168396e-02   1.6552586e-02   1.1617446e-02   1.1625304e-02   1.1252308e-02   1.1365104e-02   1.6470484e-02   1.5327506e-02   2.2943788e-02   2.6449097e-02   2.5703246e-02   3.0622976e-02   3.5277653e-02   3.1307698e-02   1.4540486e-02   1.5055977e-02   1.1219763e-02   1.1575603e-02   2.0712799e-02   2.0975741e-02   0.0000000e+00   1.1291481e-02   1.1491528e-02   1.1048921e-02   1.5751635e-02   1.4568424e-02   2.0908455e-02   2.1007944e-02   1.1433916e-02   1.0955460e-02   1.1294464e-02   1.1503074e-02   1.0558979e-02   1.0779274e-02   1.0333704e-02   1.0695670e-02   1.0435572e-02   1.0802252e-02   1.1468071e-02   1.2811312e-02   1.0529557e-02   1.1139001e-02   1.7741033e-02   1.2802888e-02   1.9065415e-02   2.0035689e-02   2.5096846e-02   2.3602868e-02   1.7919185e-02   2.2803078e-02   1.0226560e-02   1.0636895e-02   1.1493001e-02   1.1293071e-02   2.2630575e-02   1.9348227e-02   1.3407948e-02   1.4165063e-02   1.9299559e-02   1.7978197e-02   1.9071683e-02   1.8326759e-02
   1.1129871e-02   1.1238617e-02   1.1064525e-02   1.1034391e-02   1.7827387e-02   1.4520100e-02   1.0880380e-02   1.1137487e-02   1.1532494e-02   1.2606767e-02   1.0807513e-02   1.0933576e-02   1.1121783e-02   1.0799003e-02   1.5193062e-02   1.6452806e-02   1.1001381e-02   1.1199397e-02   1.1210077e-02   1.1084521e-02   2.8704260e-02   2.5229269e-02   1.1005106e-02   1.1147803e-02   1.2898031e-02   1.4590722e-02   1.6138339e-02   2.6151315e-02   1.4685435e-02   1.6607006e-02   1.1664461e-02   1.1650950e-02   1.1049536e-02   1.1162332e-02   1.6614428e-02   1.4173469e-02   2.2994275e-02   2.3920874e-02   2.7542150e-02   3.0836383e-02   3.4518565e-02   3.1501498e-02   1.5043890e-02   1.5570696e-02   1.1017688e-02   1.1372831e-02   1.9596244e-02   2.1345490e-02   1.1291481e-02   0.0000000e+00   1.1226749e-02   1.0846149e-02   1.4286223e-02   1.3790622e-02   2.1019516e-02   2.1565028e-02   1.1231144e-02   1.0953009e-02   1.1091692e-02   1.1300303e-02   1.0614063e-02   1.1151215e-02   1.0705645e-02   1.1067611e-02   1.0807513e-02   1.1174193e-02   1.2203162e-02   1.2969570e-02   1.0901498e-02   1.1510942e-02   1.6982221e-02   1.4457858e-02   2.0238433e-02   2.2178624e-02   2.5058559e-02   2.9529809e-02   1.8541520e-02   2.3325445e-02   1.0422404e-02   1.1008836e-02   1.2441084e-02   1.1687891e-02   2.3555202e-02   1.9282750e-02   1.3973626e-02   1.5375611e-02   1.8549971e-02   1.6413607e-02   1.9587495e-02   1.9846838e-02
   1.0996829e-02   1.1342988e-02   1.0559593e-02   1.1311118e-02   1.4808821e-02   1.4480611e-02   1.1453880e-02   1.1402399e-02   1.1354411e-02   1.2284554e-02   1.0863544e-02   1.1000457e-02   1.1355690e-02   1.1065421e-02   1.5608746e-02   1.6733643e-02   1.1102431e-02   1.1254193e-02   1.1279081e-02   1.1151788e-02   3.1021726e-02   2.6140061e-02   1.1133338e-02   1.1479394e-02   1.5038526e-02   1.5004266e-02   1.7807685e-02   2.6306396e-02   1.4956956e-02   1.6351232e-02   1.1541785e-02   1.1570070e-02   1.1207575e-02   1.1756935e-02   1.3768743e-02   1.4516538e-02   2.4286843e-02   2.5551876e-02   2.4391266e-02   3.0506794e-02   3.6200973e-02   3.1057081e-02   1.5386247e-02   1.4703765e-02   1.1390238e-02   1.1682723e-02   1.8735374e-02   2.1388929e-02   1.1491528e-02   1.1226749e-02   0.0000000e+00   1.0903995e-02   1.2964445e-02   1.4556368e-02   2.0886477e-02   2.1047415e-02   1.1323083e-02   1.0820970e-02   1.1330194e-02   1.1411392e-02   1.1002087e-02   1.1214003e-02   1.0579900e-02   1.0944913e-02   1.1394609e-02   1.0936672e-02   1.1928321e-02   1.2408249e-02   1.0983127e-02   1.1789560e-02   1.5972649e-02   1.4212847e-02   1.8496127e-02   1.8684802e-02   2.5428876e-02   3.0854796e-02   1.9256002e-02   2.2840455e-02   1.0375964e-02   1.1306180e-02   1.2603527e-02   1.1789783e-02   2.2244243e-02   2.0400628e-02   1.3686941e-02   1.5333817e-02   1.6746488e-02   1.8164652e-02   1.8593285e-02   1.8842954e-02
   1.0071650e-02   1.1403887e-02   1.1229795e-02   1.1199661e-02   1.6250751e-02   1.5752404e-02   1.1045650e-02   1.1302757e-02   1.1135902e-02   1.1230928e-02   1.0972783e-02   1.0691016e-02   1.0879222e-02   1.0964273e-02   1.3536450e-02   1.6491646e-02   1.1166651e-02   1.0956837e-02   1.1375347e-02   1.0841961e-02   2.8521417e-02   2.6596263e-02   1.1170376e-02   1.1313073e-02   1.4198595e-02   1.4682116e-02   1.9688136e-02   2.1862921e-02   1.5251966e-02   1.5941049e-02   1.2037284e-02   1.1439961e-02   1.0806976e-02   1.0511942e-02   1.3294860e-02   1.3733205e-02   2.3625006e-02   2.5692815e-02   2.3831450e-02   2.9374831e-02   3.2492847e-02   3.4880652e-02   1.5257771e-02   1.4215801e-02   1.0774531e-02   1.1130271e-02   1.8361028e-02   2.1131778e-02   1.1048921e-02   1.0846149e-02   1.0903995e-02   0.0000000e+00   1.5871038e-02   1.3411590e-02   2.1450332e-02   1.9692233e-02   1.0988584e-02   1.0710448e-02   1.0849132e-02   1.1057742e-02   1.0688360e-02   1.0908655e-02   1.0463085e-02   1.0825050e-02   1.0275607e-02   1.0115972e-02   1.1343964e-02   1.2489745e-02   1.0251107e-02   1.1268382e-02   1.6049314e-02   1.1859508e-02   1.8772589e-02   2.0208923e-02   2.4964170e-02   2.6698613e-02   1.7674279e-02   2.0892078e-02   9.7720129e-03   1.0358445e-02   1.3543102e-02   1.1545420e-02   1.9524770e-02   2.0019148e-02   1.3914762e-02   1.6648407e-02   1.6736116e-02   1.7725913e-02   1.7455211e-02   1.7779297e-02
   1.5820299e-02   1.5964149e-02   1.9193600e-02   1.6079570e-02   2.1300116e-02   2.0579697e-02   1.6900144e-02   1.3912939e-02   1.6780572e-02   1.5464757e-02   1.4117747e-02   1.6318529e-02   1.6423644e-02   1.5026290e-02   1.5536390e-02   1.7288310e-02   1.3302598e-02   1.5524286e-02   1.5422405e-02   1.5911825e-02   3.2832595e-02   3.7051984e-02   1.5114857e-02   1.5010856e-02   1.9004696e-02   1.8338988e-02   2.3365306e-02   2.9187344e-02   2.0725573e-02   1.9317836e-02   1.4973256e-02   1.6488375e-02   1.4256872e-02   1.2605256e-02   1.7574818e-02   1.8596153e-02   2.5841969e-02   3.1203924e-02   3.0917401e-02   3.3452322e-02   4.3153159e-02   3.5222973e-02   1.8326731e-02   1.8545484e-02   1.6246872e-02   1.4742486e-02   2.4435585e-02   2.4258262e-02   1.5751635e-02   1.4286223e-02   1.2964445e-02   1.5871038e-02   0.0000000e+00   1.7188584e-02   2.6212436e-02   2.4725127e-02   1.6078255e-02   1.4936029e-02   1.3794197e-02   1.3962067e-02   1.4555164e-02   1.4178841e-02   1.3810888e-02   1.3390084e-02   1.3733918e-02   1.5050289e-02   1.5884706e-02   1.5879029e-02   1.2988544e-02   1.3422304e-02   1.9998966e-02   1.6456351e-02   2.2513305e-02   2.7166595e-02   3.3609696e-02   3.0093495e-02   2.0015877e-02   2.4018198e-02   1.4733926e-02   1.3753048e-02   1.8848464e-02   1.9978996e-02   2.8229448e-02   2.4303452e-02   1.9931105e-02   2.1575501e-02   2.4889362e-02   2.6016746e-02   2.4246236e-02   2.5397783e-02
   1.4527254e-02   1.3792105e-02   1.4790549e-02   1.5383060e-02   1.8104112e-02   1.8574773e-02   1.5155671e-02   1.5364895e-02   1.4875639e-02   1.3874499e-02   1.3772583e-02   1.4513579e-02   1.4947318e-02   1.2927311e-02   1.6948720e-02   1.9329132e-02   1.6138176e-02   1.5212448e-02   1.4741977e-02   1.2721562e-02   3.3068247e-02   3.9369100e-02   1.4095145e-02   1.3914464e-02   1.6675958e-02   1.7096339e-02   2.1783534e-02   3.0035602e-02   1.6447084e-02   1.9662589e-02   1.6274441e-02   1.4201444e-02   1.3808364e-02   1.3301209e-02   1.2648214e-02   1.6887705e-02   2.6792390e-02   3.3361893e-02   3.2600933e-02   3.4068785e-02   3.6533696e-02   3.3147680e-02   1.5600994e-02   1.6481330e-02   1.3539099e-02   1.3134229e-02   2.2588899e-02   2.3223955e-02   1.4568424e-02   1.3790622e-02   1.4556368e-02   1.3411590e-02   1.7188584e-02   0.0000000e+00   2.3601877e-02   2.4286762e-02   1.3127181e-02   1.3509878e-02   1.3576835e-02   1.4811639e-02   1.5085953e-02   1.4354963e-02   1.4348561e-02   1.4433537e-02   1.4390575e-02   1.4393608e-02   1.4996200e-02   1.4586210e-02   1.3339395e-02   1.4534641e-02   2.0452994e-02   1.7788340e-02   1.9728737e-02   2.3789977e-02   2.6714539e-02   3.1017997e-02   1.9325204e-02   2.5185680e-02   1.4195674e-02   1.4972559e-02   1.5682437e-02   1.5721346e-02   2.5080658e-02   2.2361740e-02   1.7445671e-02   2.0325486e-02   2.4535275e-02   2.4335348e-02   2.3981402e-02   2.3995501e-02
   2.1601480e-02   2.2400367e-02   2.1529986e-02   1.9313388e-02   2.5218645e-02   2.5657754e-02   2.1365709e-02   2.2182522e-02   2.2583850e-02   2.2855209e-02   2.2183535e-02   2.1242717e-02   1.8814413e-02   1.9825110e-02   2.4955477e-02   2.4172805e-02   1.9363868e-02   1.9211215e-02   2.0092693e-02   2.1559700e-02   3.9002830e-02   4.0194651e-02   2.1146076e-02   2.0524222e-02   2.3970656e-02   2.4549227e-02   2.5936286e-02   3.4990794e-02   2.3153560e-02   2.5408578e-02   2.3665229e-02   2.2315280e-02   2.1412469e-02   2.1841230e-02   2.1655969e-02   2.5812951e-02   3.4709524e-02   3.8723281e-02   3.7006242e-02   4.0482335e-02   4.5841010e-02   3.7555786e-02   2.3638411e-02   2.5777691e-02   2.1403028e-02   2.1690797e-02   3.2484501e-02   3.0461834e-02   2.0908455e-02   2.1019516e-02   2.0886477e-02   2.1450332e-02   2.6212436e-02   2.3601877e-02   0.0000000e+00   2.9107810e-02   1.9819263e-02   1.8745144e-02   2.0481844e-02   2.0842611e-02   2.0683838e-02   1.9740227e-02   1.9174230e-02   2.0203753e-02   2.1310247e-02   2.0863700e-02   2.2007280e-02   2.1113810e-02   1.9196211e-02   2.0458754e-02   2.4171999e-02   2.5410483e-02   2.6387034e-02   2.9838657e-02   4.0001458e-02   4.1244442e-02   2.6852409e-02   3.4536492e-02   2.0619744e-02   2.0997054e-02   2.2163065e-02   2.1260266e-02   3.0679876e-02   2.6786208e-02   2.4841299e-02   2.4349728e-02   2.6103094e-02   3.0365340e-02   3.0365549e-02   2.9399525e-02
   1.9009891e-02   1.9632195e-02   1.9680554e-02   1.9874748e-02   2.5117036e-02   2.3716881e-02   1.9283333e-02   2.0430704e-02   2.2250652e-02   2.1722718e-02   2.0289360e-02   2.0716193e-02   2.1965546e-02   2.0547752e-02   2.3716776e-02   2.6570312e-02   2.1578949e-02   2.0031437e-02   2.1344617e-02   2.0718099e-02   4.0024771e-02   3.6262175e-02   2.2941472e-02   2.1927343e-02   2.5315939e-02   2.4212946e-02   2.5721642e-02   2.9936641e-02   2.3328392e-02   2.5021206e-02   2.2070464e-02   2.0982742e-02   2.1278066e-02   2.0417016e-02   2.0036381e-02   2.4044177e-02   3.5550134e-02   4.1337076e-02   3.3894133e-02   4.1831680e-02   4.0975888e-02   3.8211760e-02   2.3993523e-02   2.6757222e-02   2.2344079e-02   2.1486265e-02   2.8524377e-02   2.9510842e-02   2.1007944e-02   2.1565028e-02   2.1047415e-02   1.9692233e-02   2.4725127e-02   2.4286762e-02   2.9107810e-02   0.0000000e+00   2.2166933e-02   2.0960577e-02   2.0616039e-02   2.1305563e-02   2.0608681e-02   2.0093583e-02   2.0959367e-02   2.0707679e-02   2.1013464e-02   2.0910175e-02   2.1695102e-02   2.1540232e-02   1.9506085e-02   2.1490049e-02   2.7068821e-02   2.3607387e-02   2.7124916e-02   3.3955171e-02   3.6296141e-02   3.7480232e-02   2.6837079e-02   3.0693884e-02   1.7833145e-02   1.9409865e-02   2.0529709e-02   1.9912794e-02   3.1462639e-02   2.6391510e-02   2.3816200e-02   2.3085540e-02   2.6247421e-02   2.6358917e-02   2.5861971e-02   2.8514004e-02
   1.1053583e-02   1.0943318e-02   1.0988236e-02   1.0958103e-02   1.5351933e-02   1.4201684e-02   1.1092526e-02   1.0931126e-02   1.1458245e-02   1.1716773e-02   1.0731224e-02   1.0857288e-02   1.0826772e-02   1.0318511e-02   1.5095566e-02   1.5165084e-02   1.0925092e-02   1.1123109e-02   1.1133789e-02   1.1008233e-02   2.6619010e-02   2.8647377e-02   1.0928817e-02   1.1071515e-02   1.3835530e-02   1.5932080e-02   1.9405302e-02   2.1711656e-02   1.6309833e-02   1.6924566e-02   1.2619875e-02   1.2095285e-02   1.0973248e-02   1.1086044e-02   1.1213212e-02   1.7135155e-02   2.6579476e-02   2.8774966e-02   2.6631552e-02   2.9177762e-02   3.6087315e-02   3.6326218e-02   1.3905185e-02   1.4416057e-02   1.0940803e-02   1.1077820e-02   1.9405906e-02   1.9459489e-02   1.1433916e-02   1.1231144e-02   1.1323083e-02   1.0988584e-02   1.6078255e-02   1.3127181e-02   1.9819263e-02   2.2166933e-02   0.0000000e+00   1.0694802e-02   1.1234126e-02   1.1442737e-02   1.1073354e-02   1.1293649e-02   1.0629357e-02   1.1210045e-02   1.1476263e-02   1.1316627e-02   1.2750669e-02   1.2988553e-02   1.1043932e-02   1.1653376e-02   1.7606769e-02   1.6000110e-02   1.7540879e-02   2.5134382e-02   2.8611816e-02   2.2928521e-02   1.8865704e-02   2.3946261e-02   1.0346115e-02   1.0932547e-02   1.3122804e-02   1.1627507e-02   2.3114451e-02   1.9882058e-02   1.3732838e-02   1.4751231e-02   2.1248098e-02   1.8585838e-02   1.8451217e-02   1.9352940e-02
   1.0994170e-02   1.1303236e-02   1.0928824e-02   1.1099011e-02   1.4535497e-02   1.4088722e-02   1.0832793e-02   1.0941961e-02   1.2231296e-02   1.2400200e-02   1.0872132e-02   1.0797875e-02   1.1186402e-02   1.0462982e-02   1.6064836e-02   1.5754790e-02   1.0865680e-02   1.1264017e-02   1.1274697e-02   1.0948820e-02   2.5963220e-02   2.9419319e-02   1.1069725e-02   1.1212423e-02   1.3111411e-02   1.4316068e-02   1.9985397e-02   2.3019231e-02   1.5256230e-02   1.6423879e-02   1.2497911e-02   1.2014130e-02   1.1114156e-02   1.1226952e-02   1.1202040e-02   2.0048527e-02   2.3825032e-02   2.9357266e-02   2.4853958e-02   3.2150123e-02   3.7028448e-02   3.1166117e-02   1.3254670e-02   1.3602703e-02   1.0881291e-02   1.1437451e-02   1.9233836e-02   1.9900850e-02   1.0955460e-02   1.0953009e-02   1.0820970e-02   1.0710448e-02   1.4936029e-02   1.3509878e-02   1.8745144e-02   2.0960577e-02   1.0694802e-02   0.0000000e+00   1.0955991e-02   1.1164602e-02   1.0795219e-02   1.1015514e-02   1.0569944e-02   1.0931910e-02   1.1198128e-02   1.1038492e-02   1.2005326e-02   1.2602242e-02   1.0765797e-02   1.1375241e-02   1.7151122e-02   1.5505049e-02   1.6859259e-02   2.3637395e-02   2.8299883e-02   2.1957156e-02   1.7776055e-02   2.2225008e-02   1.0487023e-02   1.3805696e-02   1.3323068e-02   1.1744559e-02   1.9147187e-02   2.0522098e-02   1.3847742e-02   1.5045236e-02   2.0544223e-02   1.9931644e-02   1.8577713e-02   1.9793986e-02
   1.1132853e-02   1.1241599e-02   1.1067507e-02   1.1037374e-02   1.4686141e-02   1.8183791e-02   1.1171796e-02   1.1010397e-02   1.2026266e-02   1.2351387e-02   1.0810495e-02   1.0936559e-02   1.1124765e-02   1.0801986e-02   1.6830786e-02   1.5024968e-02   1.1004363e-02   1.1202380e-02   1.1213060e-02   1.1087503e-02   3.0331300e-02   2.8939148e-02   1.1008088e-02   1.1150786e-02   1.1629139e-02   1.4898202e-02   1.7395371e-02   2.2296281e-02   1.4895193e-02   1.5757823e-02   1.1643401e-02   1.1588944e-02   1.1052519e-02   1.1165315e-02   1.2834564e-02   1.4678983e-02   2.3852743e-02   2.7052920e-02   2.5346896e-02   3.0958474e-02   3.8634179e-02   3.1932480e-02   1.3926554e-02   1.3183574e-02   1.1021069e-02   1.1375814e-02   1.8151048e-02   1.9682224e-02   1.1294464e-02   1.1091692e-02   1.1330194e-02   1.0849132e-02   1.3794197e-02   1.3576835e-02   2.0481844e-02   2.0616039e-02   1.1234126e-02   1.0955991e-02   0.0000000e+00   1.1303285e-02   1.0617046e-02   1.1154197e-02   1.0708628e-02   1.0779895e-02   1.1336811e-02   1.0825311e-02   1.2168116e-02   1.2510848e-02   1.0904480e-02   1.1513924e-02   1.6310099e-02   1.4233286e-02   1.8832398e-02   2.3220905e-02   2.8179155e-02   2.7738246e-02   1.8093007e-02   2.3700830e-02   1.0954654e-02   1.3744059e-02   1.2740940e-02   1.2149869e-02   1.9615622e-02   1.8694626e-02   1.4349448e-02   1.4857558e-02   2.1963718e-02   1.8847478e-02   1.8573576e-02   1.8659015e-02
   1.0957734e-02   1.1066480e-02   1.0892388e-02   1.0862255e-02   1.5474026e-02   1.5108672e-02   1.0852460e-02   1.0965350e-02   1.1646504e-02   1.2203489e-02   1.0635376e-02   1.0761440e-02   1.0949646e-02   1.0626866e-02   1.5630752e-02   1.4867661e-02   1.0829244e-02   1.1410990e-02   1.1421670e-02   1.1296114e-02   2.4831891e-02   3.2844310e-02   1.1216699e-02   1.1359396e-02   1.2429661e-02   1.6194702e-02   1.6164566e-02   2.4815288e-02   1.5811265e-02   1.5264180e-02   1.2440735e-02   1.1740600e-02   1.1261129e-02   1.1373925e-02   1.1848649e-02   1.8604682e-02   2.3622403e-02   2.6302253e-02   2.6190457e-02   3.0582325e-02   3.3734895e-02   3.2427376e-02   1.2901434e-02   1.3284343e-02   1.1228585e-02   1.1584424e-02   1.9068473e-02   2.0601049e-02   1.1503074e-02   1.1300303e-02   1.1411392e-02   1.1057742e-02   1.3962067e-02   1.4811639e-02   2.0842611e-02   2.1305563e-02   1.1442737e-02   1.1164602e-02   1.1303285e-02   0.0000000e+00   1.0758783e-02   1.0979078e-02   9.8883470e-03   1.0895474e-02   1.1161692e-02   1.1002056e-02   1.1844742e-02   1.2438526e-02   1.0729361e-02   1.1338805e-02   1.6819917e-02   1.3798130e-02   1.7932783e-02   2.3178066e-02   3.4381877e-02   2.5674945e-02   1.9148438e-02   2.1269152e-02   1.0250267e-02   1.3568939e-02   1.2517913e-02   1.1528015e-02   1.9647425e-02   2.0157576e-02   1.4701456e-02   1.5234521e-02   2.3030252e-02   1.9387874e-02   1.8375609e-02   1.8848770e-02
   1.1288938e-02   1.1397684e-02   1.1223592e-02   1.1193459e-02   1.3209959e-02   1.5217487e-02   1.1183664e-02   1.1166481e-02   1.1183601e-02   1.2367764e-02   1.0966580e-02   1.0775787e-02   1.1280850e-02   1.0553867e-02   1.5274112e-02   1.4349984e-02   1.1160448e-02   1.1358464e-02   1.1052288e-02   1.1243588e-02   2.8852950e-02   2.6686612e-02   1.1164173e-02   1.1306870e-02   1.3272043e-02   1.6918399e-02   1.6792419e-02   2.2606536e-02   1.4748877e-02   1.6138951e-02   1.2415821e-02   1.2227403e-02   1.0891747e-02   1.1004543e-02   1.1569412e-02   1.8561650e-02   2.6244599e-02   2.5823291e-02   2.7065385e-02   3.1958756e-02   3.1158159e-02   3.1678565e-02   1.3745321e-02   1.3636662e-02   1.1177054e-02   1.1531898e-02   1.9204524e-02   2.1345835e-02   1.0558979e-02   1.0614063e-02   1.1002087e-02   1.0688360e-02   1.4555164e-02   1.5085953e-02   2.0683838e-02   2.0608681e-02   1.1073354e-02   1.0795219e-02   1.0617046e-02   1.0758783e-02   0.0000000e+00   1.0663610e-02   1.0547856e-02   1.0619123e-02   1.1176039e-02   1.0699547e-02   1.2085551e-02   1.2748484e-02   1.1338946e-02   1.1353152e-02   1.6028825e-02   1.7338208e-02   1.8928019e-02   2.4359080e-02   3.0668952e-02   2.8311111e-02   1.9491132e-02   2.1468167e-02   1.2703638e-02   1.0851046e-02   1.2456000e-02   1.1640452e-02   2.0322309e-02   1.8915958e-02   1.4128294e-02   1.5342323e-02   2.3680481e-02   2.2190514e-02   1.8951876e-02   2.0000542e-02
   1.1192376e-02   1.1301122e-02   1.1127030e-02   1.1096897e-02   1.4644830e-02   1.8685300e-02   1.1087102e-02   1.1199992e-02   1.1020074e-02   1.1867940e-02   1.0870018e-02   1.0996082e-02   1.1184288e-02   1.0457305e-02   1.5544446e-02   1.4855162e-02   1.1063886e-02   1.1261903e-02   1.1272583e-02   1.1147026e-02   2.2930445e-02   2.9009015e-02   1.1067611e-02   1.1210308e-02   1.3431125e-02   1.7223469e-02   1.8332714e-02   2.3788179e-02   1.5749828e-02   1.5461713e-02   1.2104626e-02   1.2060577e-02   1.0782226e-02   1.0895022e-02   1.1704052e-02   1.7976412e-02   2.2365280e-02   2.5714976e-02   2.6818610e-02   3.4039999e-02   3.1037571e-02   3.0902759e-02   1.4183486e-02   1.3846383e-02   1.0750179e-02   1.1105521e-02   2.0605270e-02   2.1852977e-02   1.0779274e-02   1.1151215e-02   1.1214003e-02   1.0908655e-02   1.4178841e-02   1.4354963e-02   1.9740227e-02   2.0093583e-02   1.1293649e-02   1.1015514e-02   1.1154197e-02   1.0979078e-02   1.0663610e-02   0.0000000e+00   1.0768150e-02   1.0258023e-02   1.1396334e-02   1.1236698e-02   1.2379628e-02   1.2988142e-02   1.1559241e-02   1.1573447e-02   1.6376525e-02   1.6178940e-02   1.8224088e-02   2.3939960e-02   3.0731860e-02   2.7444133e-02   2.0167963e-02   2.1458308e-02   1.2923933e-02   1.1071341e-02   1.3088486e-02   1.1613391e-02   2.1617087e-02   1.8277142e-02   1.4940897e-02   1.5603080e-02   2.3567547e-02   2.1751571e-02   1.8151565e-02   1.9902768e-02
   1.1391968e-02   1.1281703e-02   1.0681460e-02   1.1296488e-02   1.5471681e-02   1.9526877e-02   1.1286694e-02   1.0624350e-02   1.2138773e-02   1.2006902e-02   1.1069610e-02   1.1195673e-02   1.0738718e-02   1.1465304e-02   1.5583348e-02   1.5621282e-02   1.1263478e-02   1.1461494e-02   1.0827013e-02   1.1346618e-02   2.5486290e-02   2.4765934e-02   1.1267202e-02   1.0764739e-02   1.3201672e-02   1.5218032e-02   2.1972956e-02   2.4883558e-02   1.4141222e-02   1.6112691e-02   1.2006026e-02   1.0959175e-02   1.1311633e-02   1.1424429e-02   1.3674429e-02   1.7663189e-02   2.3088964e-02   2.6131082e-02   2.4189736e-02   2.9199300e-02   2.7768031e-02   2.6632166e-02   1.3768196e-02   1.4436482e-02   9.3441021e-03   1.0989767e-02   1.9630311e-02   2.0181661e-02   1.0333704e-02   1.0705645e-02   1.0579900e-02   1.0463085e-02   1.3810888e-02   1.4348561e-02   1.9174230e-02   2.0959367e-02   1.0629357e-02   1.0569944e-02   1.0708628e-02   9.8883470e-03   1.0547856e-02   1.0768150e-02   0.0000000e+00   1.0684546e-02   1.0950764e-02   1.0791128e-02   1.2021193e-02   1.2597693e-02   1.1113671e-02   1.1127877e-02   1.4787023e-02   1.3755268e-02   1.7339621e-02   2.3749010e-02   2.4243677e-02   2.6122654e-02   1.8525857e-02   2.2161290e-02   1.1833202e-02   1.0625771e-02   1.2164080e-02   1.1880819e-02   2.1906435e-02   1.6536995e-02   1.5125478e-02   1.4938793e-02   2.0815580e-02   1.9382051e-02   1.9147245e-02   1.9044659e-02
   1.1206866e-02   1.0926820e-02   1.1043426e-02   1.1303990e-02   1.5195734e-02   1.8213469e-02   1.1294196e-02   1.1146940e-02   1.1256275e-02   1.2005517e-02   1.0786414e-02   1.0621780e-02   1.0809986e-02   1.0777904e-02   1.4374282e-02   1.4767604e-02   1.0980282e-02   1.0887601e-02   1.0898281e-02   1.0772724e-02   2.8194482e-02   2.4131445e-02   1.0984007e-02   1.0836006e-02   1.2139543e-02   1.5104530e-02   1.7187843e-02   2.2240617e-02   1.4908459e-02   1.5533771e-02   1.2422618e-02   1.1660306e-02   1.1028437e-02   1.1141233e-02   1.4053548e-02   1.4750471e-02   2.4310378e-02   2.6714881e-02   2.4531676e-02   2.8916966e-02   3.3397295e-02   2.9902113e-02   1.3881888e-02   1.4757576e-02   1.0705195e-02   1.1351732e-02   2.1656192e-02   2.0442415e-02   1.0695670e-02   1.1067611e-02   1.0944913e-02   1.0825050e-02   1.3390084e-02   1.4433537e-02   2.0203753e-02   2.0707679e-02   1.1210045e-02   1.0931910e-02   1.0779895e-02   1.0895474e-02   1.0619123e-02   1.0258023e-02   1.0684546e-02   0.0000000e+00   1.1022032e-02   1.1153094e-02   1.2349392e-02   1.2716594e-02   1.1184939e-02   1.1489843e-02   1.5045641e-02   1.3797526e-02   1.8897296e-02   2.2460106e-02   2.5150529e-02   2.6791195e-02   1.8485629e-02   2.2714397e-02   1.2258934e-02   1.0987737e-02   1.2589586e-02   1.1134575e-02   2.3155487e-02   1.7771253e-02   1.4664781e-02   1.5143802e-02   1.9176084e-02   1.9048503e-02   1.8280132e-02   1.9497785e-02
   1.1374990e-02   1.1483736e-02   1.1309644e-02   1.1279510e-02   1.4920628e-02   1.8154580e-02   1.1125499e-02   1.1252533e-02   1.1233224e-02   1.1466864e-02   1.0526316e-02   1.0652379e-02   1.0840586e-02   1.0922010e-02   1.5280658e-02   1.5988261e-02   1.0720184e-02   1.0918200e-02   1.0928880e-02   1.0803324e-02   2.1001837e-02   2.7863158e-02   1.0723909e-02   1.0866606e-02   1.3118305e-02   1.7268867e-02   1.9113239e-02   2.1879825e-02   1.3662386e-02   1.6845827e-02   1.2568371e-02   1.1613398e-02   1.0768339e-02   1.0881135e-02   1.0921552e-02   1.7320753e-02   2.4585892e-02   2.7317181e-02   2.7178263e-02   3.2879336e-02   2.9237895e-02   2.8283729e-02   1.3255522e-02   1.4636538e-02   1.0740471e-02   1.1091634e-02   2.0176611e-02   1.9412799e-02   1.0435572e-02   1.0807513e-02   1.1394609e-02   1.0275607e-02   1.3733918e-02   1.4390575e-02   2.1310247e-02   2.1013464e-02   1.1476263e-02   1.1198128e-02   1.1336811e-02   1.1161692e-02   1.1176039e-02   1.1396334e-02   1.0950764e-02   1.1022032e-02   0.0000000e+00   1.1419312e-02   1.2926893e-02   1.3031212e-02   1.1741855e-02   1.1756061e-02   1.4348470e-02   1.5540386e-02   1.9991223e-02   2.3747018e-02   3.1236633e-02   2.5938565e-02   1.9776560e-02   2.4417923e-02   1.3106547e-02   1.1253955e-02   1.2292119e-02   1.1479789e-02   2.3121085e-02   1.8240124e-02   1.4288963e-02   1.4859617e-02   1.9739864e-02   1.8539826e-02   1.9020564e-02   2.0168324e-02
   1.1215354e-02   1.1105090e-02   1.0937694e-02   1.1119875e-02   1.5866139e-02   1.9215937e-02   1.0469782e-02   1.0741033e-02   1.0655473e-02   1.1455476e-02   1.0541131e-02   1.0667195e-02   1.0527317e-02   1.0936825e-02   1.4816163e-02   1.5648727e-02   1.0734999e-02   1.0933016e-02   1.0943696e-02   1.0818139e-02   2.7381747e-02   2.5906422e-02   1.0738724e-02   1.0881422e-02   1.2762900e-02   1.7329665e-02   1.8063009e-02   2.4441377e-02   1.4322377e-02   1.6439284e-02   1.2151859e-02   1.2226721e-02   1.1135019e-02   1.1247816e-02   1.3675824e-02   1.8114648e-02   2.7134131e-02   3.0198311e-02   2.5299408e-02   3.8076731e-02   3.0707207e-02   3.6471552e-02   1.3780436e-02   1.5408584e-02   1.1107152e-02   1.1458314e-02   1.8798957e-02   1.9057006e-02   1.0802252e-02   1.1174193e-02   1.0936672e-02   1.0115972e-02   1.5050289e-02   1.4393608e-02   2.0863700e-02   2.0910175e-02   1.1316627e-02   1.1038492e-02   1.0825311e-02   1.1002056e-02   1.0699547e-02   1.1236698e-02   1.0791128e-02   1.1153094e-02   1.1419312e-02   0.0000000e+00   1.2381421e-02   1.2715595e-02   1.1582219e-02   1.1596425e-02   1.5957680e-02   1.4674181e-02   2.0808438e-02   2.4761066e-02   3.1463929e-02   2.9770747e-02   2.0778500e-02   2.3862376e-02   1.2946911e-02   1.1094319e-02   1.2150377e-02   1.2135347e-02   2.2171160e-02   1.7538190e-02   1.3925754e-02   1.5044959e-02   1.7810025e-02   2.0165240e-02   1.9091445e-02   1.9516505e-02
   1.2214656e-02   1.2003742e-02   1.1748417e-02   1.2108949e-02   1.7675894e-02   1.9498007e-02   1.1519528e-02   1.1784772e-02   1.2255682e-02   1.2374510e-02   1.1892338e-02   1.1616575e-02   1.2267322e-02   1.2282878e-02   1.7845244e-02   1.7032303e-02   1.2541685e-02   1.2584182e-02   1.2895958e-02   1.2451652e-02   3.2362888e-02   2.7011130e-02   1.1909493e-02   1.2774593e-02   1.4437524e-02   1.6964515e-02   1.9898486e-02   2.5507355e-02   1.4865781e-02   1.6388525e-02   1.2983429e-02   1.3094828e-02   1.1666788e-02   1.1396874e-02   1.4271847e-02   1.9239758e-02   2.7858383e-02   3.1683205e-02   2.6207137e-02   3.2205202e-02   2.7743540e-02   3.2187881e-02   1.4569534e-02   1.6057336e-02   1.2247612e-02   1.2839191e-02   1.9712286e-02   2.0790011e-02   1.1468071e-02   1.2203162e-02   1.1928321e-02   1.1343964e-02   1.5884706e-02   1.4996200e-02   2.2007280e-02   2.1695102e-02   1.2750669e-02   1.2005326e-02   1.2168116e-02   1.1844742e-02   1.2085551e-02   1.2379628e-02   1.2021193e-02   1.2349392e-02   1.2926893e-02   1.2381421e-02   0.0000000e+00   1.3581656e-02   1.2414475e-02   1.3006157e-02   1.7141260e-02   1.4249331e-02   1.9947145e-02   2.1395580e-02   2.8897037e-02   2.9323093e-02   2.0671316e-02   2.2895874e-02   1.4458023e-02   1.1810625e-02   1.3277626e-02   1.3110385e-02   2.2586681e-02   1.9806630e-02   1.5343231e-02   1.6266549e-02   2.0181430e-02   2.1246603e-02   2.0087410e-02   2.1169150e-02
   1.2168385e-02   1.2154348e-02   1.1996030e-02   1.2273126e-02   1.5201268e-02   1.8834521e-02   1.1926499e-02   1.2321966e-02   1.2390140e-02   1.2851683e-02   1.2429853e-02   1.2711037e-02   1.2379149e-02   1.2379506e-02   1.7795591e-02   1.6278673e-02   1.2463868e-02   1.2817349e-02   1.3125189e-02   1.2741457e-02   3.7846388e-02   2.4324938e-02   1.2171379e-02   1.2705342e-02   1.4093090e-02   1.7872387e-02   2.0329716e-02   2.6812200e-02   1.5662699e-02   1.7236675e-02   1.3970035e-02   1.3787028e-02   1.2999200e-02   1.2982220e-02   1.5102979e-02   1.8038761e-02   2.8587442e-02   3.1158495e-02   2.5085761e-02   3.0441766e-02   2.6819422e-02   3.8533991e-02   1.5146597e-02   1.6802526e-02   1.2091320e-02   1.2781187e-02   2.0087323e-02   2.2243301e-02   1.2811312e-02   1.2969570e-02   1.2408249e-02   1.2489745e-02   1.5879029e-02   1.4586210e-02   2.1113810e-02   2.1540232e-02   1.2988553e-02   1.2602242e-02   1.2510848e-02   1.2438526e-02   1.2748484e-02   1.2988142e-02   1.2597693e-02   1.2716594e-02   1.3031212e-02   1.2715595e-02   1.3581656e-02   0.0000000e+00   1.2954662e-02   1.3327947e-02   1.8709134e-02   1.6299204e-02   2.0712093e-02   2.0947345e-02   2.8862015e-02   2.9032831e-02   2.0272656e-02   2.2474179e-02   1.4455670e-02   1.2999679e-02   1.3651096e-02   1.3293404e-02   2.0070347e-02   1.9479856e-02   1.5743239e-02   1.6807439e-02   2.1609225e-02   2.5338334e-02   2.1042739e-02   2.0691161e-02
   1.0942659e-02   1.0832395e-02   1.0877313e-02   1.0847179e-02   1.6603040e-02   1.6718278e-02   1.0837385e-02   1.0690129e-02   1.0721429e-02   1.1575253e-02   1.0620301e-02   1.0746364e-02   1.0934571e-02   1.0611791e-02   1.6599126e-02   1.4343058e-02   1.0814169e-02   1.1012185e-02   1.1022865e-02   1.0897309e-02   2.9314690e-02   2.0178695e-02   1.0817894e-02   1.0960591e-02   1.3019275e-02   1.6480845e-02   1.8188525e-02   2.4690659e-02   1.2876611e-02   1.4823521e-02   1.1746717e-02   1.2312539e-02   1.0862324e-02   1.0379882e-02   1.0451686e-02   1.7716968e-02   2.5875259e-02   2.6961905e-02   2.8235554e-02   3.2183593e-02   3.1345063e-02   3.7093714e-02   1.4358072e-02   1.4982787e-02   1.0829780e-02   1.1185619e-02   1.8905652e-02   2.0779664e-02   1.0529557e-02   1.0901498e-02   1.0983127e-02   1.0251107e-02   1.2988544e-02   1.3339395e-02   1.9196211e-02   1.9506085e-02   1.1043932e-02   1.0765797e-02   1.0904480e-02   1.0729361e-02   1.1338946e-02   1.1559241e-02   1.1113671e-02   1.1184939e-02   1.1741855e-02   1.1582219e-02   1.2414475e-02   1.2954662e-02   0.0000000e+00   1.1918968e-02   1.4553845e-02   1.5213512e-02   2.0632058e-02   2.0738229e-02   2.8439313e-02   3.0845563e-02   1.9002460e-02   2.1923931e-02   1.4007503e-02   1.1416862e-02   1.3036364e-02   1.1878014e-02   2.0475212e-02   1.9388607e-02   1.5029917e-02   1.5191198e-02   2.1985610e-02   1.8726429e-02   1.7974760e-02   2.0675875e-02
   1.0358786e-02   9.8105014e-03   1.0293440e-02   1.0263306e-02   1.5873826e-02   1.7273412e-02   1.0253512e-02   1.0106256e-02   1.0132377e-02   1.0618152e-02   1.0036428e-02   1.0162491e-02   1.0350698e-02   1.0432122e-02   1.4847149e-02   1.3821737e-02   1.0230296e-02   1.0428312e-02   1.0438992e-02   9.9671755e-03   3.2649213e-02   2.4131242e-02   1.1427338e-02   1.1570035e-02   1.3730374e-02   1.7164338e-02   2.0808538e-02   2.7037466e-02   1.4902608e-02   1.6715547e-02   1.2419885e-02   1.2778578e-02   1.1471768e-02   1.1584565e-02   1.1769507e-02   2.0455195e-02   2.7124457e-02   2.6128656e-02   2.9565374e-02   3.6058615e-02   2.8885534e-02   3.1292873e-02   1.4232258e-02   1.5945612e-02   1.1439224e-02   1.1795063e-02   1.9969967e-02   2.1242334e-02   1.1139001e-02   1.1510942e-02   1.1789560e-02   1.1268382e-02   1.3422304e-02   1.4534641e-02   2.0458754e-02   2.1490049e-02   1.1653376e-02   1.1375241e-02   1.1513924e-02   1.1338805e-02   1.1353152e-02   1.1573447e-02   1.1127877e-02   1.1489843e-02   1.1756061e-02   1.1596425e-02   1.3006157e-02   1.3327947e-02   1.1918968e-02   0.0000000e+00   1.6110939e-02   1.4895784e-02   2.0540746e-02   1.9573839e-02   2.8702383e-02   2.9750223e-02   2.0449737e-02   2.2122124e-02   1.3283660e-02   1.1431068e-02   1.2100831e-02   1.1111875e-02   1.9878848e-02   1.8466545e-02   1.4297470e-02   1.4308516e-02   1.9765313e-02   1.9905851e-02   1.6223191e-02   1.9137546e-02
   1.7240956e-02   1.8296200e-02   1.7697994e-02   1.7579995e-02   2.4771248e-02   2.2015852e-02   1.7133724e-02   1.6163740e-02   1.5126567e-02   1.5037743e-02   1.6854162e-02   1.5764535e-02   1.3862993e-02   1.4723496e-02   2.0942683e-02   2.1721082e-02   1.5290080e-02   1.6332867e-02   1.7949404e-02   1.9127195e-02   3.3503902e-02   4.0569420e-02   1.8480207e-02   1.8486503e-02   1.8171538e-02   2.3446741e-02   2.7359664e-02   3.0158400e-02   1.9812655e-02   2.1717894e-02   1.6228269e-02   1.6242806e-02   1.5892838e-02   1.5811074e-02   1.6003570e-02   2.4273010e-02   3.3582001e-02   3.2082882e-02   2.8727047e-02   3.8488322e-02   4.2520537e-02   3.5077090e-02   1.9343932e-02   2.1488652e-02   1.8601298e-02   1.6900234e-02   2.4450157e-02   2.6915642e-02   1.7741033e-02   1.6982221e-02   1.5972649e-02   1.6049314e-02   1.9998966e-02   2.0452994e-02   2.4171999e-02   2.7068821e-02   1.7606769e-02   1.7151122e-02   1.6310099e-02   1.6819917e-02   1.6028825e-02   1.6376525e-02   1.4787023e-02   1.5045641e-02   1.4348470e-02   1.5957680e-02   1.7141260e-02   1.8709134e-02   1.4553845e-02   1.6110939e-02   0.0000000e+00   2.3585300e-02   2.9577917e-02   2.8140780e-02   3.6505630e-02   3.6960135e-02   2.7294256e-02   3.0859913e-02   2.0786320e-02   1.8356322e-02   1.9751637e-02   1.9001707e-02   3.0113533e-02   2.7560329e-02   2.2528375e-02   2.3435466e-02   2.7609407e-02   2.6395617e-02   2.4391760e-02   2.6976680e-02
   1.6165808e-02   1.6255877e-02   1.7510958e-02   1.5503723e-02   1.9859579e-02   1.9843929e-02   1.8379695e-02   1.6103388e-02   1.6055660e-02   1.4876029e-02   1.5112245e-02   1.4946156e-02   1.6284910e-02   1.5506662e-02   1.8589780e-02   1.9703629e-02   1.4086588e-02   1.5218911e-02   1.4899117e-02   1.3381955e-02   3.6158263e-02   2.9852202e-02   1.3904364e-02   1.3167317e-02   1.6785176e-02   1.8358013e-02   2.5881461e-02   2.6434446e-02   2.0037353e-02   2.1720072e-02   1.5900238e-02   1.8133210e-02   1.7632189e-02   1.6264510e-02   1.7061861e-02   2.4150989e-02   3.0299760e-02   2.8890488e-02   3.0313407e-02   3.6919527e-02   3.7377172e-02   3.6125480e-02   1.8904824e-02   1.7701923e-02   1.4915703e-02   1.6439425e-02   2.5095527e-02   2.3126398e-02   1.2802888e-02   1.4457858e-02   1.4212847e-02   1.1859508e-02   1.6456351e-02   1.7788340e-02   2.5410483e-02   2.3607387e-02   1.6000110e-02   1.5505049e-02   1.4233286e-02   1.3798130e-02   1.7338208e-02   1.6178940e-02   1.3755268e-02   1.3797526e-02   1.5540386e-02   1.4674181e-02   1.4249331e-02   1.6299204e-02   1.5213512e-02   1.4895784e-02   2.3585300e-02   0.0000000e+00   2.4306745e-02   2.1708638e-02   3.4105524e-02   3.1375614e-02   2.3497354e-02   2.6998632e-02   1.8345358e-02   1.4417036e-02   1.6433938e-02   1.6988748e-02   2.4263111e-02   2.4165350e-02   1.7951155e-02   1.9758241e-02   2.3875978e-02   2.5255616e-02   2.2334898e-02   2.3484345e-02
   2.4952805e-02   2.4132856e-02   2.4077370e-02   2.1700968e-02   2.8569169e-02   2.9626619e-02   2.1655406e-02   2.1391937e-02   2.4169374e-02   2.1832387e-02   2.0162081e-02   1.9444672e-02   1.8738801e-02   1.9614271e-02   2.4322811e-02   2.4862149e-02   1.9459314e-02   1.9620857e-02   1.9517674e-02   1.7652145e-02   4.4571973e-02   3.7367420e-02   2.1399782e-02   2.1490931e-02   2.0697355e-02   2.3495429e-02   3.1459176e-02   3.3330613e-02   2.3272841e-02   2.5869971e-02   2.0174477e-02   2.0121242e-02   2.0299394e-02   2.0224438e-02   2.1127020e-02   3.0474592e-02   3.6726845e-02   3.3911737e-02   3.6113081e-02   4.1750962e-02   4.2197463e-02   3.8994379e-02   2.3899285e-02   2.3936021e-02   2.0344508e-02   2.0157817e-02   2.6286391e-02   2.7178933e-02   1.9065415e-02   2.0238433e-02   1.8496127e-02   1.8772589e-02   2.2513305e-02   1.9728737e-02   2.6387034e-02   2.7124916e-02   1.7540879e-02   1.6859259e-02   1.8832398e-02   1.7932783e-02   1.8928019e-02   1.8224088e-02   1.7339621e-02   1.8897296e-02   1.9991223e-02   2.0808438e-02   1.9947145e-02   2.0712093e-02   2.0632058e-02   2.0540746e-02   2.9577917e-02   2.4306745e-02   0.0000000e+00   2.6650273e-02   4.1647268e-02   3.4144418e-02   2.9948498e-02   3.1511109e-02   2.4321245e-02   2.1999609e-02   2.1504576e-02   2.1349289e-02   3.1675591e-02   3.5457975e-02   2.8408798e-02   2.8740807e-02   3.2794102e-02   3.0729945e-02   3.0061882e-02   3.0408162e-02
   1.4708585e-02   1.5238410e-02   1.6927655e-02   1.5119333e-02   2.1359115e-02   2.0867383e-02   1.7275213e-02   1.5454624e-02   1.7426066e-02   1.7387411e-02   1.5121988e-02   1.6277643e-02   1.7608305e-02   1.4786227e-02   2.1925578e-02   2.1501398e-02   1.7611880e-02   1.7448727e-02   1.6869699e-02   1.4990163e-02   3.5109094e-02   3.2816139e-02   1.7802622e-02   1.8503682e-02   1.9350477e-02   2.3656158e-02   2.8345879e-02   3.5627456e-02   2.0095337e-02   2.4004234e-02   2.2534004e-02   2.0799708e-02   1.8440971e-02   1.7039849e-02   1.8215866e-02   2.5923841e-02   3.4115955e-02   3.3958765e-02   3.3730659e-02   3.8758712e-02   3.9879181e-02   3.5859599e-02   2.2362137e-02   2.1367996e-02   1.8685385e-02   2.1601459e-02   2.9259537e-02   2.8215911e-02   2.0035689e-02   2.2178624e-02   1.8684802e-02   2.0208923e-02   2.7166595e-02   2.3789977e-02   2.9838657e-02   3.3955171e-02   2.5134382e-02   2.3637395e-02   2.3220905e-02   2.3178066e-02   2.4359080e-02   2.3939960e-02   2.3749010e-02   2.2460106e-02   2.3747018e-02   2.4761066e-02   2.1395580e-02   2.0947345e-02   2.0738229e-02   1.9573839e-02   2.8140780e-02   2.1708638e-02   2.6650273e-02   0.0000000e+00   3.6584769e-02   3.4432313e-02   2.3720626e-02   2.4464896e-02   1.9357424e-02   1.7863077e-02   1.8036517e-02   1.7488213e-02   2.6351701e-02   2.3231907e-02   1.7673283e-02   2.1575896e-02   3.0695881e-02   2.2350400e-02   2.1818074e-02   2.2878397e-02
   3.1703130e-02   2.7662184e-02   2.8377556e-02   3.0855946e-02   3.6846148e-02   3.7000827e-02   2.4846720e-02   3.0152264e-02   3.2720974e-02   2.3212503e-02   2.4683612e-02   2.5042631e-02   2.5260139e-02   2.0286808e-02   2.4431563e-02   3.0859947e-02   2.2446230e-02   2.1777202e-02   2.3698109e-02   2.5460621e-02   4.6199314e-02   3.6454624e-02   2.2668705e-02   2.2768789e-02   2.5695321e-02   3.3638322e-02   3.7797995e-02   4.1253130e-02   3.1759316e-02   3.3108702e-02   3.2494304e-02   2.7954687e-02   3.1201772e-02   3.0290137e-02   2.8499216e-02   3.5005811e-02   4.7699841e-02   4.9532081e-02   4.4710292e-02   4.8889829e-02   5.6744653e-02   5.1682036e-02   3.1959987e-02   3.6052455e-02   3.3786273e-02   3.0628476e-02   3.6622510e-02   3.1944097e-02   2.5096846e-02   2.5058559e-02   2.5428876e-02   2.4964170e-02   3.3609696e-02   2.6714539e-02   4.0001458e-02   3.6296141e-02   2.8611816e-02   2.8299883e-02   2.8179155e-02   3.4381877e-02   3.0668952e-02   3.0731860e-02   2.4243677e-02   2.5150529e-02   3.1236633e-02   3.1463929e-02   2.8897037e-02   2.8862015e-02   2.8439313e-02   2.8702383e-02   3.6505630e-02   3.4105524e-02   4.1647268e-02   3.6584769e-02   0.0000000e+00   4.8280795e-02   3.5985993e-02   3.7764652e-02   3.2919346e-02   2.3466185e-02   1.9986174e-02   2.4269936e-02   3.5558936e-02   3.4423083e-02   2.7646061e-02   2.9952927e-02   3.8632821e-02   3.7364333e-02   3.3095249e-02   4.2787754e-02
   2.1809730e-02   2.3796615e-02   2.1149261e-02   1.8635946e-02   2.5807082e-02   3.0070155e-02   2.2331025e-02   2.0117986e-02   1.9185179e-02   2.0706816e-02   2.2330431e-02   2.1537858e-02   1.9432526e-02   2.1892376e-02   2.5566129e-02   3.1577403e-02   2.1450208e-02   1.8147315e-02   1.8926631e-02   2.1761075e-02   4.3945137e-02   3.9925078e-02   2.1110296e-02   2.5867994e-02   2.7502747e-02   3.2459712e-02   3.5326803e-02   3.2736247e-02   2.6202136e-02   2.6016316e-02   2.7433240e-02   2.6910459e-02   2.4925636e-02   2.8848432e-02   2.7747691e-02   3.6393096e-02   4.1890577e-02   4.0609080e-02   4.0829123e-02   4.9874300e-02   5.2582751e-02   5.1086519e-02   3.3031871e-02   3.5720778e-02   2.7996117e-02   2.8470749e-02   3.4290191e-02   3.1458754e-02   2.3602868e-02   2.9529809e-02   3.0854796e-02   2.6698613e-02   3.0093495e-02   3.1017997e-02   4.1244442e-02   3.7480232e-02   2.2928521e-02   2.1957156e-02   2.7738246e-02   2.5674945e-02   2.8311111e-02   2.7444133e-02   2.6122654e-02   2.6791195e-02   2.5938565e-02   2.9770747e-02   2.9323093e-02   2.9032831e-02   3.0845563e-02   2.9750223e-02   3.6960135e-02   3.1375614e-02   3.4144418e-02   3.4432313e-02   4.8280795e-02   0.0000000e+00   3.2542878e-02   3.3435685e-02   2.9764346e-02   2.2401754e-02   2.5167578e-02   2.4106017e-02   3.2008864e-02   3.0120714e-02   2.6368939e-02   2.6375693e-02   3.3068869e-02   2.7174715e-02   3.0115325e-02   2.9587377e-02
   1.7924245e-02   1.9721551e-02   1.9354343e-02   1.8157438e-02   2.6228323e-02   2.6102595e-02   2.0114293e-02   2.0382120e-02   2.1039381e-02   2.0053296e-02   1.8091347e-02   1.8415678e-02   1.9308451e-02   1.9000584e-02   2.4771560e-02   2.4274965e-02   1.9113561e-02   1.9793468e-02   2.0360840e-02   2.0629261e-02   4.1345911e-02   3.6386220e-02   1.9675239e-02   1.9175102e-02   2.1296819e-02   2.2593447e-02   3.2458638e-02   3.0445609e-02   2.1081689e-02   2.4249861e-02   2.1104582e-02   2.1257881e-02   1.6801402e-02   1.6082229e-02   1.7901574e-02   2.4702954e-02   3.2350711e-02   3.6337501e-02   3.2350886e-02   3.8653695e-02   4.1486734e-02   4.1166880e-02   1.8863743e-02   1.9780170e-02   1.6868070e-02   1.6810109e-02   2.6382822e-02   2.7020454e-02   1.7919185e-02   1.8541520e-02   1.9256002e-02   1.7674279e-02   2.0015877e-02   1.9325204e-02   2.6852409e-02   2.6837079e-02   1.8865704e-02   1.7776055e-02   1.8093007e-02   1.9148438e-02   1.9491132e-02   2.0167963e-02   1.8525857e-02   1.8485629e-02   1.9776560e-02   2.0778500e-02   2.0671316e-02   2.0272656e-02   1.9002460e-02   2.0449737e-02   2.7294256e-02   2.3497354e-02   2.9948498e-02   2.3720626e-02   3.5985993e-02   3.2542878e-02   0.0000000e+00   3.0039174e-02   2.2129042e-02   2.1442749e-02   2.3185255e-02   2.1329630e-02   3.2061605e-02   2.8047830e-02   2.4446467e-02   2.6391364e-02   3.3651285e-02   3.1261686e-02   2.8694911e-02   3.0884282e-02
   2.0763511e-02   1.9960431e-02   1.8768162e-02   1.9379304e-02   2.4762123e-02   2.5299648e-02   2.0723002e-02   2.1908966e-02   2.2051654e-02   1.9670633e-02   1.9851062e-02   1.8299613e-02   1.8868910e-02   2.0116603e-02   2.5661029e-02   2.5221594e-02   2.1183261e-02   2.2441414e-02   2.0641021e-02   2.0618965e-02   3.9023582e-02   4.2581446e-02   2.0453766e-02   2.2645867e-02   2.4684520e-02   2.5581777e-02   3.0758231e-02   3.4660543e-02   2.3502273e-02   2.4847846e-02   2.1297726e-02   2.2559182e-02   2.2156629e-02   2.3103156e-02   2.2155266e-02   2.6323681e-02   3.7253986e-02   3.9528434e-02   3.5996256e-02   4.1211183e-02   4.1463270e-02   4.5022969e-02   2.6602546e-02   2.6169525e-02   2.2220167e-02   2.1613179e-02   3.2270988e-02   3.1021984e-02   2.2803078e-02   2.3325445e-02   2.2840455e-02   2.0892078e-02   2.4018198e-02   2.5185680e-02   3.4536492e-02   3.0693884e-02   2.3946261e-02   2.2225008e-02   2.3700830e-02   2.1269152e-02   2.1468167e-02   2.1458308e-02   2.2161290e-02   2.2714397e-02   2.4417923e-02   2.3862376e-02   2.2895874e-02   2.2474179e-02   2.1923931e-02   2.2122124e-02   3.0859913e-02   2.6998632e-02   3.1511109e-02   2.4464896e-02   3.7764652e-02   3.3435685e-02   3.0039174e-02   0.0000000e+00   2.2056426e-02   1.9612181e-02   2.3855062e-02   1.9953578e-02   2.9317938e-02   2.6566635e-02   2.4639352e-02   2.2496436e-02   3.1233889e-02   3.0197825e-02   2.5639091e-02   2.9421465e-02
   1.0270961e-02   1.0353301e-02   1.0398219e-02   1.0368085e-02   1.4893904e-02   1.5517623e-02   1.0358291e-02   1.0211035e-02   1.1213476e-02   1.0739016e-02   1.0141207e-02   1.0267270e-02   1.0455477e-02   1.0536901e-02   1.6356411e-02   1.4746731e-02   1.0335075e-02   1.0533091e-02   1.3474991e-02   1.0764475e-02   3.5168615e-02   2.5792704e-02   1.0338800e-02   1.0481985e-02   1.2489813e-02   1.5415765e-02   2.1404878e-02   2.3485924e-02   1.3069660e-02   1.5026142e-02   1.0816134e-02   1.0924691e-02   1.0383230e-02   1.0496026e-02   1.2578049e-02   1.8448935e-02   2.3610481e-02   2.5813517e-02   2.5244412e-02   3.0007592e-02   3.2748575e-02   2.7282049e-02   1.3593122e-02   1.3373031e-02   1.0350686e-02   1.0290205e-02   1.9048692e-02   1.8945552e-02   1.0226560e-02   1.0422404e-02   1.0375964e-02   9.7720129e-03   1.4733926e-02   1.4195674e-02   2.0619744e-02   1.7833145e-02   1.0346115e-02   1.0487023e-02   1.0954654e-02   1.0250267e-02   1.2703638e-02   1.2923933e-02   1.1833202e-02   1.2258934e-02   1.3106547e-02   1.2946911e-02   1.4458023e-02   1.4455670e-02   1.4007503e-02   1.3283660e-02   2.0786320e-02   1.8345358e-02   2.4321245e-02   1.9357424e-02   3.2919346e-02   2.9764346e-02   2.2129042e-02   2.2056426e-02   0.0000000e+00   1.2781554e-02   1.5541845e-02   1.3327469e-02   2.0508292e-02   1.8698201e-02   1.6364112e-02   1.4663733e-02   2.3260576e-02   2.0345327e-02   2.0684598e-02   1.8850371e-02
   1.0857393e-02   1.0720723e-02   1.0984651e-02   1.0954517e-02   1.6152659e-02   1.7786750e-02   1.0800506e-02   1.0797467e-02   1.1790017e-02   1.0938384e-02   1.0727639e-02   1.0853702e-02   1.1041909e-02   1.1123333e-02   1.7530171e-02   1.6482542e-02   1.0921507e-02   1.1119523e-02   1.1130203e-02   1.1004647e-02   3.7722971e-02   3.3703274e-02   1.0925232e-02   1.1067929e-02   1.2752349e-02   1.5215865e-02   2.0777326e-02   2.5129316e-02   1.3148443e-02   1.5158068e-02   1.2027140e-02   1.1394337e-02   1.0969662e-02   1.1082458e-02   1.2995503e-02   2.0741063e-02   2.5794688e-02   2.4022116e-02   2.6339674e-02   3.0858268e-02   3.5835007e-02   3.0243909e-02   1.3472715e-02   1.4137791e-02   1.0937416e-02   1.0876637e-02   2.0714249e-02   2.0442199e-02   1.0636895e-02   1.1008836e-02   1.1306180e-02   1.0358445e-02   1.3753048e-02   1.4972559e-02   2.0997054e-02   1.9409865e-02   1.0932547e-02   1.3805696e-02   1.3744059e-02   1.3568939e-02   1.0851046e-02   1.1071341e-02   1.0625771e-02   1.0987737e-02   1.1253955e-02   1.1094319e-02   1.1810625e-02   1.2999679e-02   1.1416862e-02   1.1431068e-02   1.8356322e-02   1.4417036e-02   2.1999609e-02   1.7863077e-02   2.3466185e-02   2.2401754e-02   2.1442749e-02   1.9612181e-02   1.2781554e-02   0.0000000e+00   1.3018112e-02   1.1804996e-02   1.7338861e-02   1.8513288e-02   1.4014141e-02   1.5519749e-02   1.8219083e-02   2.0525553e-02   1.8717011e-02   1.9134550e-02
   1.2363138e-02   1.2244169e-02   1.1891021e-02   1.2033663e-02   1.7343973e-02   1.6998951e-02   1.2105001e-02   1.2404281e-02   1.3371067e-02   1.1737876e-02   1.2774537e-02   1.1595763e-02   1.1885028e-02   1.1796447e-02   1.9958504e-02   1.6751505e-02   1.2200364e-02   1.1712762e-02   1.1858074e-02   1.1772826e-02   3.6326803e-02   4.0348365e-02   1.2322127e-02   1.3220235e-02   1.5371081e-02   1.6536728e-02   2.3300671e-02   2.2563945e-02   1.5012670e-02   1.5552965e-02   1.3556610e-02   1.2463570e-02   1.2446980e-02   1.2503980e-02   1.2579738e-02   2.0049932e-02   2.6736710e-02   2.6176058e-02   2.6940469e-02   3.1406932e-02   3.5502942e-02   3.0110597e-02   1.5423864e-02   1.6481946e-02   1.3572229e-02   1.2226635e-02   2.1019252e-02   2.0979436e-02   1.1493001e-02   1.2441084e-02   1.2603527e-02   1.3543102e-02   1.8848464e-02   1.5682437e-02   2.2163065e-02   2.0529709e-02   1.3122804e-02   1.3323068e-02   1.2740940e-02   1.2517913e-02   1.2456000e-02   1.3088486e-02   1.2164080e-02   1.2589586e-02   1.2292119e-02   1.2150377e-02   1.3277626e-02   1.3651096e-02   1.3036364e-02   1.2100831e-02   1.9751637e-02   1.6433938e-02   2.1504576e-02   1.8036517e-02   1.9986174e-02   2.5167578e-02   2.3185255e-02   2.3855062e-02   1.5541845e-02   1.3018112e-02   0.0000000e+00   1.1844307e-02   2.0883103e-02   2.0745593e-02   1.5325156e-02   1.5308160e-02   2.0876449e-02   2.3986123e-02   1.9519038e-02   1.9607536e-02
   1.1788248e-02   1.1386140e-02   1.1642249e-02   1.1111316e-02   1.5542836e-02   1.4666872e-02   1.1808408e-02   1.1440536e-02   1.3768697e-02   1.2868256e-02   1.2514149e-02   1.1843553e-02   1.1783603e-02   1.1435501e-02   1.8188992e-02   1.6411868e-02   1.1676306e-02   1.2037761e-02   1.1847419e-02   1.2149984e-02   3.3910704e-02   3.3353181e-02   1.1959152e-02   1.1917176e-02   1.4033524e-02   1.6735324e-02   2.4474798e-02   2.4833269e-02   1.5126661e-02   1.6570638e-02   1.2646866e-02   1.2556703e-02   1.2254626e-02   1.2714335e-02   1.2997801e-02   1.9555528e-02   2.7645907e-02   2.7251064e-02   2.7039526e-02   3.0516344e-02   3.2654740e-02   2.8856969e-02   1.4638468e-02   1.6996332e-02   1.1367750e-02   1.1480260e-02   2.0724460e-02   2.0403503e-02   1.1293071e-02   1.1687891e-02   1.1789783e-02   1.1545420e-02   1.9978996e-02   1.5721346e-02   2.1260266e-02   1.9912794e-02   1.1627507e-02   1.1744559e-02   1.2149869e-02   1.1528015e-02   1.1640452e-02   1.1613391e-02   1.1880819e-02   1.1134575e-02   1.1479789e-02   1.2135347e-02   1.3110385e-02   1.3293404e-02   1.1878014e-02   1.1111875e-02   1.9001707e-02   1.6988748e-02   2.1349289e-02   1.7488213e-02   2.4269936e-02   2.4106017e-02   2.1329630e-02   1.9953578e-02   1.3327469e-02   1.1804996e-02   1.1844307e-02   0.0000000e+00   2.0542962e-02   1.8874900e-02   1.4543216e-02   1.5414364e-02   2.1781903e-02   2.1532308e-02   1.9721314e-02   1.9265610e-02
   2.0943655e-02   2.1731760e-02   2.1922856e-02   2.1879161e-02   2.6296507e-02   2.5513303e-02   2.2128383e-02   2.1685971e-02   2.2692518e-02   2.2144838e-02   2.2737971e-02   2.1384986e-02   2.3540548e-02   2.0886983e-02   2.5215251e-02   2.4334137e-02   2.0607129e-02   1.9951117e-02   2.1926879e-02   2.0509588e-02   4.2348306e-02   3.7541821e-02   2.0592362e-02   2.0601485e-02   2.4236157e-02   2.9419788e-02   3.5263308e-02   3.3259819e-02   2.5192989e-02   2.6563388e-02   2.1885614e-02   2.2002559e-02   1.9295987e-02   2.1784506e-02   2.6086833e-02   2.9454355e-02   3.5888924e-02   3.8376017e-02   3.7965595e-02   4.0336573e-02   4.2879655e-02   3.4705008e-02   2.4187784e-02   2.5814434e-02   2.1871500e-02   2.0498107e-02   3.0103595e-02   3.0770394e-02   2.2630575e-02   2.3555202e-02   2.2244243e-02   1.9524770e-02   2.8229448e-02   2.5080658e-02   3.0679876e-02   3.1462639e-02   2.3114451e-02   1.9147187e-02   1.9615622e-02   1.9647425e-02   2.0322309e-02   2.1617087e-02   2.1906435e-02   2.3155487e-02   2.3121085e-02   2.2171160e-02   2.2586681e-02   2.0070347e-02   2.0475212e-02   1.9878848e-02   3.0113533e-02   2.4263111e-02   3.1675591e-02   2.6351701e-02   3.5558936e-02   3.2008864e-02   3.2061605e-02   2.9317938e-02   2.0508292e-02   1.7338861e-02   2.0883103e-02   2.0542962e-02   0.0000000e+00   2.8334123e-02   2.4859027e-02   2.2778825e-02   3.1772599e-02   3.3612886e-02   2.8879779e-02   2.9281446e-02
   1.8051481e-02   1.9499300e-02   1.8252057e-02   1.6660427e-02   2.2331299e-02   2.0224722e-02   1.8886641e-02   1.8653702e-02   2.1286550e-02   2.0113030e-02   1.8849528e-02   1.8329026e-02   1.7430031e-02   1.9442475e-02   2.3090002e-02   2.1762237e-02   1.8600952e-02   2.0516539e-02   1.9528412e-02   1.9410448e-02   4.0676662e-02   3.1721184e-02   1.9214981e-02   1.8752472e-02   2.2794531e-02   2.5502815e-02   3.3619877e-02   3.2288630e-02   2.4519504e-02   2.6417552e-02   2.3217858e-02   2.1917465e-02   2.0130344e-02   1.9253119e-02   2.0760232e-02   3.0774609e-02   3.5013124e-02   3.7857722e-02   3.8593529e-02   3.9544579e-02   4.6651223e-02   3.7745588e-02   2.4787986e-02   2.6664963e-02   2.0936628e-02   2.0342851e-02   2.7368911e-02   2.8546205e-02   1.9348227e-02   1.9282750e-02   2.0400628e-02   2.0019148e-02   2.4303452e-02   2.2361740e-02   2.6786208e-02   2.6391510e-02   1.9882058e-02   2.0522098e-02   1.8694626e-02   2.0157576e-02   1.8915958e-02   1.8277142e-02   1.6536995e-02   1.7771253e-02   1.8240124e-02   1.7538190e-02   1.9806630e-02   1.9479856e-02   1.9388607e-02   1.8466545e-02   2.7560329e-02   2.4165350e-02   3.5457975e-02   2.3231907e-02   3.4423083e-02   3.0120714e-02   2.8047830e-02   2.6566635e-02   1.8698201e-02   1.8513288e-02   2.0745593e-02   1.8874900e-02   2.8334123e-02   0.0000000e+00   2.1684821e-02   2.0830364e-02   2.8923779e-02   2.4226934e-02   2.5141360e-02   2.5442228e-02
   1.3853269e-02   1.4276886e-02   1.4490830e-02   1.4837075e-02   1.9134494e-02   1.6893278e-02   1.3430583e-02   1.3814743e-02   1.6263825e-02   1.4739150e-02   1.4218714e-02   1.4230270e-02   1.4499075e-02   1.3784396e-02   1.8250261e-02   1.7210212e-02   1.3902737e-02   1.4374477e-02   1.4250950e-02   1.4068519e-02   3.8188296e-02   2.5391470e-02   1.3999621e-02   1.4677478e-02   1.6423713e-02   1.7763621e-02   2.4819794e-02   2.4013777e-02   1.6922810e-02   1.8910124e-02   1.6102888e-02   1.5116387e-02   1.4116822e-02   1.4616106e-02   1.5454887e-02   2.1947746e-02   2.9095951e-02   3.1659472e-02   3.1795499e-02   3.4460496e-02   3.9110229e-02   3.2203741e-02   1.6715080e-02   1.9975684e-02   1.4509805e-02   1.4320666e-02   2.3484719e-02   2.2916051e-02   1.3407948e-02   1.3973626e-02   1.3686941e-02   1.3914762e-02   1.9931105e-02   1.7445671e-02   2.4841299e-02   2.3816200e-02   1.3732838e-02   1.3847742e-02   1.4349448e-02   1.4701456e-02   1.4128294e-02   1.4940897e-02   1.5125478e-02   1.4664781e-02   1.4288963e-02   1.3925754e-02   1.5343231e-02   1.5743239e-02   1.5029917e-02   1.4297470e-02   2.2528375e-02   1.7951155e-02   2.8408798e-02   1.7673283e-02   2.7646061e-02   2.6368939e-02   2.4446467e-02   2.4639352e-02   1.6364112e-02   1.4014141e-02   1.5325156e-02   1.4543216e-02   2.4859027e-02   2.1684821e-02   0.0000000e+00   1.7293291e-02   2.2170177e-02   2.3216786e-02   2.1223674e-02   2.4052767e-02
   1.4026794e-02   1.4293698e-02   1.4412784e-02   1.4477191e-02   1.8031672e-02   1.8751867e-02   1.4282027e-02   1.4243347e-02   1.4848583e-02   1.5310666e-02   1.4216648e-02   1.3668431e-02   1.3625975e-02   1.4411460e-02   2.0723517e-02   1.7958943e-02   1.3868752e-02   1.4629351e-02   1.4137651e-02   1.4282658e-02   3.5219550e-02   2.8121031e-02   1.4336075e-02   1.4620599e-02   1.8445138e-02   1.9441565e-02   2.4607372e-02   2.4626852e-02   1.7878455e-02   1.8056938e-02   1.5932475e-02   1.5609240e-02   1.5259714e-02   1.5679721e-02   1.9004769e-02   2.5266201e-02   2.8247179e-02   3.0746799e-02   3.0321726e-02   3.6034615e-02   4.2819092e-02   3.4304513e-02   1.7826618e-02   1.9725744e-02   1.5117684e-02   1.4601656e-02   2.2478655e-02   2.3035996e-02   1.4165063e-02   1.5375611e-02   1.5333817e-02   1.6648407e-02   2.1575501e-02   2.0325486e-02   2.4349728e-02   2.3085540e-02   1.4751231e-02   1.5045236e-02   1.4857558e-02   1.5234521e-02   1.5342323e-02   1.5603080e-02   1.4938793e-02   1.5143802e-02   1.4859617e-02   1.5044959e-02   1.6266549e-02   1.6807439e-02   1.5191198e-02   1.4308516e-02   2.3435466e-02   1.9758241e-02   2.8740807e-02   2.1575896e-02   2.9952927e-02   2.6375693e-02   2.6391364e-02   2.2496436e-02   1.4663733e-02   1.5519749e-02   1.5308160e-02   1.5414364e-02   2.2778825e-02   2.0830364e-02   1.7293291e-02   0.0000000e+00   2.4557047e-02   2.4122347e-02   2.2638887e-02   2.3812093e-02
   1.9525673e-02   2.1361078e-02   2.4057299e-02   1.8657587e-02   2.1431366e-02   2.0921809e-02   1.8078771e-02   1.7775264e-02   1.9504653e-02   1.8917039e-02   2.0836254e-02   1.7679705e-02   2.0673216e-02   1.9958384e-02   2.7423716e-02   2.4199683e-02   1.8683235e-02   1.7961283e-02   1.9429997e-02   1.5009589e-02   4.1593207e-02   3.5417181e-02   1.9143590e-02   1.7616085e-02   2.0321895e-02   2.1638782e-02   3.0716928e-02   2.9964159e-02   2.0617679e-02   2.2784910e-02   2.1777684e-02   2.0173238e-02   2.0752139e-02   2.0751519e-02   2.5511371e-02   3.0709822e-02   3.2893056e-02   3.8926315e-02   3.7366848e-02   3.8401333e-02   3.6658961e-02   3.3477228e-02   2.1479145e-02   2.5156073e-02   2.0329757e-02   1.8956306e-02   3.1188506e-02   3.0863798e-02   1.9299559e-02   1.8549971e-02   1.6746488e-02   1.6736116e-02   2.4889362e-02   2.4535275e-02   2.6103094e-02   2.6247421e-02   2.1248098e-02   2.0544223e-02   2.1963718e-02   2.3030252e-02   2.3680481e-02   2.3567547e-02   2.0815580e-02   1.9176084e-02   1.9739864e-02   1.7810025e-02   2.0181430e-02   2.1609225e-02   2.1985610e-02   1.9765313e-02   2.7609407e-02   2.3875978e-02   3.2794102e-02   3.0695881e-02   3.8632821e-02   3.3068869e-02   3.3651285e-02   3.1233889e-02   2.3260576e-02   1.8219083e-02   2.0876449e-02   2.1781903e-02   3.1772599e-02   2.8923779e-02   2.2170177e-02   2.4557047e-02   0.0000000e+00   2.7300398e-02   2.8403133e-02   2.8963679e-02
   2.0051868e-02   1.8875675e-02   1.8602680e-02   2.1319605e-02   3.0126666e-02   2.4288190e-02   2.2041032e-02   2.0296849e-02   2.1339630e-02   2.1201350e-02   2.2044516e-02   2.2190209e-02   2.0582929e-02   2.0092138e-02   2.6614077e-02   2.5455624e-02   1.9204276e-02   1.9127821e-02   1.9231308e-02   1.9803918e-02   4.4546509e-02   4.0525708e-02   2.1785716e-02   2.1362828e-02   2.1319216e-02   2.1682281e-02   3.5973308e-02   3.1790322e-02   2.1651013e-02   2.1819443e-02   2.0413413e-02   1.6468076e-02   1.9066817e-02   1.9624748e-02   2.1894857e-02   3.1929703e-02   3.4417202e-02   3.8302171e-02   3.6659431e-02   4.0843878e-02   4.0804890e-02   4.0402784e-02   2.1737262e-02   1.8380625e-02   1.7543795e-02   1.7117234e-02   2.6599034e-02   2.9155984e-02   1.7978197e-02   1.6413607e-02   1.8164652e-02   1.7725913e-02   2.6016746e-02   2.4335348e-02   3.0365340e-02   2.6358917e-02   1.8585838e-02   1.9931644e-02   1.8847478e-02   1.9387874e-02   2.2190514e-02   2.1751571e-02   1.9382051e-02   1.9048503e-02   1.8539826e-02   2.0165240e-02   2.1246603e-02   2.5338334e-02   1.8726429e-02   1.9905851e-02   2.6395617e-02   2.5255616e-02   3.0729945e-02   2.2350400e-02   3.7364333e-02   2.7174715e-02   3.1261686e-02   3.0197825e-02   2.0345327e-02   2.0525553e-02   2.3986123e-02   2.1532308e-02   3.3612886e-02   2.4226934e-02   2.3216786e-02   2.4122347e-02   2.7300398e-02   0.0000000e+00   2.9104296e-02   3.1292785e-02
   1.8262396e-02   1.8568992e-02   1.8449539e-02   1.8131139e-02   2.1950622e-02   2.4189541e-02   1.9709611e-02   1.8761077e-02   1.9210607e-02   1.9603329e-02   1.9899649e-02   1.8304767e-02   1.8167882e-02   1.7927553e-02   2.5450547e-02   2.0869803e-02   1.8383056e-02   1.8352956e-02   1.8593057e-02   2.0175012e-02   4.4075358e-02   3.4113790e-02   1.8437225e-02   1.8162134e-02   2.1192561e-02   2.2688610e-02   3.0808895e-02   3.1616833e-02   2.3950194e-02   2.4090897e-02   1.9925465e-02   1.8932255e-02   1.7595369e-02   1.7745155e-02   2.2378128e-02   2.8075467e-02   3.4674833e-02   3.4127422e-02   3.7828741e-02   3.8065649e-02   3.9854630e-02   3.6623483e-02   2.1571335e-02   2.1851577e-02   1.8531983e-02   1.7924207e-02   2.5640883e-02   2.7286215e-02   1.9071683e-02   1.9587495e-02   1.8593285e-02   1.7455211e-02   2.4246236e-02   2.3981402e-02   3.0365549e-02   2.5861971e-02   1.8451217e-02   1.8577713e-02   1.8573576e-02   1.8375609e-02   1.8951876e-02   1.8151565e-02   1.9147245e-02   1.8280132e-02   1.9020564e-02   1.9091445e-02   2.0087410e-02   2.1042739e-02   1.7974760e-02   1.6223191e-02   2.4391760e-02   2.2334898e-02   3.0061882e-02   2.1818074e-02   3.3095249e-02   3.0115325e-02   2.8694911e-02   2.5639091e-02   2.0684598e-02   1.8717011e-02   1.9519038e-02   1.9721314e-02   2.8879779e-02   2.5141360e-02   2.1223674e-02   2.2638887e-02   2.8403133e-02   2.9104296e-02   0.0000000e+00   2.5705900e-02
   1.8593648e-02   1.8044196e-02   1.7820308e-02   1.9053877e-02   2.6234454e-02   2.5131550e-02   2.0419277e-02   1.9217776e-02   2.0387323e-02   1.8707523e-02   1.8368739e-02   1.7915888e-02   1.8354393e-02   1.9669381e-02   2.6529391e-02   2.4664224e-02   1.9914083e-02   1.8604606e-02   1.8934044e-02   1.9367201e-02   3.8958151e-02   3.3660862e-02   1.8425027e-02   2.0197609e-02   2.3311093e-02   2.3185192e-02   2.9581862e-02   2.9471933e-02   2.2952829e-02   2.2122435e-02   2.1421388e-02   1.9401992e-02   1.9381935e-02   1.9041150e-02   2.0821145e-02   2.8315674e-02   3.8514039e-02   3.3797484e-02   4.0229596e-02   3.8555149e-02   3.8726897e-02   3.6653163e-02   2.0966304e-02   2.2689375e-02   1.9045556e-02   2.0076616e-02   2.6536645e-02   2.8342472e-02   1.8326759e-02   1.9846838e-02   1.8842954e-02   1.7779297e-02   2.5397783e-02   2.3995501e-02   2.9399525e-02   2.8514004e-02   1.9352940e-02   1.9793986e-02   1.8659015e-02   1.8848770e-02   2.0000542e-02   1.9902768e-02   1.9044659e-02   1.9497785e-02   2.0168324e-02   1.9516505e-02   2.1169150e-02   2.0691161e-02   2.0675875e-02   1.9137546e-02   2.6976680e-02   2.3484345e-02   3.0408162e-02   2.2878397e-02   4.2787754e-02   2.9587377e-02   3.0884282e-02   2.9421465e-02   1.8850371e-02   1.9134550e-02   1.9607536e-02   1.9265610e-02   2.9281446e-02   2.5442228e-02   2.4052767e-02   2.3812093e-02   2.8963679e-02   3.1292785e-02   2.5705900e-02   0.0000000e+00
