# Supplementary material for: Autistic traits and individual brain differences: functional network efficiency reflects attentional and social impairments, structural nodal efficiencies index systemising and theory-of-mind skills
Source: Mol Autism. 2021 Jan 21;12:3. doi: 10.1186/s13229-020-00377-8 (PMC7818759; doi:10.1186/s13229-020-00377-8)
Supplement: Supplementary file 8 — Additional file 8. Connectivity matrices. Connection matrices and functional correlation matrices for each subject, as floating-point values in ASCII text format, and MATLAB code for producing these. [file 13229_2020_377_MOESM8_ESM.zip › Paul_Arora_et_al_data/Physiological/BBC/DTI_rsfMRI_ConnectivityMatrices/connectivity_matrices/Connection_Matrix_sym_aHU0404.txt]

   0.0000000e+00   2.6355726e-02   2.7933896e-02   3.3577055e-02   3.1949180e-02   3.3737211e-02   2.5804269e-02   2.7170825e-02   3.0115693e-02   3.3149932e-02   3.5660106e-02   3.3022084e-02   2.9530512e-02   2.9171626e-02   2.8902045e-02   2.8556089e-02   2.8036638e-02   3.1270624e-02   3.0213423e-02   3.2675554e-02   4.7531689e-02   3.2811898e-02   3.4766329e-02   3.4590196e-02   4.0932504e-02   3.6990435e-02   3.1051340e-02   2.4752629e-02   2.9975813e-02   3.0094522e-02   3.6367815e-02   3.4542228e-02   3.3678109e-02   3.1553775e-02   3.9744168e-02   4.7299370e-02   3.2868788e-02   3.5824112e-02   2.9068369e-02   2.8558193e-02   3.8253427e-02   3.4394530e-02   3.1066938e-02   3.4225805e-02   3.4953009e-02   3.3405846e-02   2.7393600e-02   2.9214643e-02   3.3202007e-02   3.2736912e-02   3.0250359e-02   2.7126307e-02   3.4821024e-02   2.5303609e-02   2.6405461e-02   2.5732867e-02   3.1703896e-02   2.6285616e-02   3.0314764e-02   3.0856981e-02   2.9852216e-02   2.6253528e-02   3.0112731e-02   2.5326393e-02   3.0029591e-02   2.9204842e-02   3.3977894e-02   3.5075592e-02   3.1721722e-02   3.3511586e-02   3.1425129e-02   3.2539808e-02   3.6117619e-02   3.9027485e-02   3.5244466e-02   3.7876481e-02   3.4790187e-02   3.8948675e-02   3.0954360e-02   3.4367654e-02   2.7365414e-02   2.8538474e-02   2.6516467e-02   3.0072272e-02   2.5502824e-02   2.5358675e-02   2.5251094e-02   2.3339699e-02   2.6424926e-02   2.3795666e-02
   2.6355726e-02   0.0000000e+00   2.7679663e-02   3.3243013e-02   3.1983946e-02   3.5724441e-02   2.5680500e-02   2.6304403e-02   3.0941892e-02   3.2717616e-02   3.4831329e-02   3.2909213e-02   2.9985385e-02   3.1073311e-02   2.9913739e-02   2.8457054e-02   3.0192705e-02   3.2081958e-02   2.9964883e-02   3.0153609e-02   4.4448656e-02   3.6317164e-02   3.3271258e-02   3.4788435e-02   3.8723559e-02   3.4473158e-02   3.3071135e-02   2.6319016e-02   2.8776257e-02   3.0173799e-02   3.6641757e-02   3.3360305e-02   3.4500226e-02   3.2462955e-02   4.5532349e-02   4.4966283e-02   3.4549048e-02   3.6724991e-02   2.7242728e-02   2.9343377e-02   4.0109552e-02   3.4492558e-02   3.4646615e-02   3.3489688e-02   3.4211357e-02   3.6804310e-02   2.8925988e-02   2.8879837e-02   3.3682667e-02   3.1635634e-02   2.9866440e-02   2.7088265e-02   3.4535680e-02   2.5139239e-02   2.6979516e-02   2.5399059e-02   3.0859367e-02   2.6948055e-02   3.0301844e-02   2.7610123e-02   3.0404175e-02   2.7540644e-02   3.0325564e-02   2.5526784e-02   2.9400764e-02   2.9145781e-02   3.4851801e-02   3.5721037e-02   3.1515686e-02   3.2802604e-02   3.4849272e-02   3.4923379e-02   3.7702521e-02   3.9693527e-02   4.3863491e-02   3.8522061e-02   3.4069113e-02   3.9546716e-02   3.1963755e-02   2.9284318e-02   2.7331886e-02   2.8942178e-02   2.8900713e-02   2.6330728e-02   2.6315553e-02   2.6274386e-02   2.5276071e-02   2.3134238e-02   2.5813517e-02   2.5387651e-02
   2.7933896e-02   2.7679663e-02   0.0000000e+00   3.3456008e-02   3.4548620e-02   3.9687262e-02   2.8247591e-02   2.7561204e-02   3.4248959e-02   3.2265014e-02   3.6081475e-02   3.4531450e-02   3.0984125e-02   3.2439735e-02   3.0646499e-02   2.9961951e-02   3.2249684e-02   3.5489870e-02   3.1620919e-02   3.3239015e-02   4.4780551e-02   3.4073254e-02   3.3661888e-02   3.6848339e-02   3.9592525e-02   3.4198509e-02   3.3650386e-02   3.2157110e-02   3.1120839e-02   3.3941875e-02   3.8431561e-02   3.3585470e-02   3.7029872e-02   3.7036132e-02   4.7805299e-02   4.7866415e-02   3.3571878e-02   3.7435782e-02   2.8210910e-02   3.0151035e-02   4.1116849e-02   3.3713981e-02   3.5205793e-02   3.5471445e-02   3.6782215e-02   3.6393056e-02   2.9652258e-02   2.9102864e-02   3.6279984e-02   3.3641478e-02   3.0312982e-02   2.8227440e-02   3.5169013e-02   2.6976037e-02   2.8477573e-02   2.6529486e-02   3.0833134e-02   2.7663815e-02   3.3580337e-02   2.7850405e-02   3.0951695e-02   2.6817569e-02   3.0164341e-02   2.7645189e-02   2.8893806e-02   3.0461579e-02   3.4798741e-02   3.6754078e-02   3.2735218e-02   3.3448996e-02   3.4537448e-02   3.1935590e-02   3.6056429e-02   4.1365731e-02   4.4791007e-02   4.0453497e-02   3.5409043e-02   3.8202150e-02   3.1247610e-02   3.1270858e-02   2.7476371e-02   2.8820467e-02   2.9388775e-02   3.0046934e-02   2.7672574e-02   2.8264067e-02   2.7655431e-02   2.3682437e-02   2.8516653e-02   2.7525540e-02
   3.3577055e-02   3.3243013e-02   3.3456008e-02   0.0000000e+00   4.0458349e-02   3.9830705e-02   2.9930505e-02   3.1461668e-02   3.7161278e-02   3.9150206e-02   3.9906441e-02   3.8097959e-02   3.5800755e-02   3.8562694e-02   3.5763808e-02   3.6335523e-02   3.6525379e-02   3.8571320e-02   3.5163691e-02   3.7043269e-02   5.1765819e-02   4.2443562e-02   4.0816992e-02   4.1850002e-02   4.5024976e-02   3.9904650e-02   3.7244057e-02   3.4680587e-02   3.5601061e-02   3.5829541e-02   4.4209428e-02   3.8150110e-02   4.0182937e-02   3.9150283e-02   4.9809002e-02   4.8184610e-02   3.8154389e-02   4.3998791e-02   3.2590893e-02   3.5207913e-02   4.6911873e-02   4.5161832e-02   3.8923114e-02   4.1209652e-02   3.9834441e-02   4.0894852e-02   3.2987481e-02   3.4042031e-02   4.0239913e-02   3.8441463e-02   3.3864989e-02   3.3237319e-02   3.9218787e-02   3.1835278e-02   3.3761226e-02   3.2552804e-02   3.5755745e-02   3.2539469e-02   3.8618765e-02   3.6235618e-02   3.4852867e-02   3.1846690e-02   3.3947172e-02   3.3011542e-02   3.5425394e-02   3.5756879e-02   4.1109946e-02   4.0597879e-02   3.9772165e-02   3.6184145e-02   3.9865343e-02   4.0871359e-02   4.2782282e-02   4.7929659e-02   4.6276259e-02   4.2161626e-02   4.1791997e-02   4.4143789e-02   3.7619347e-02   3.8551665e-02   3.4152420e-02   3.5330763e-02   3.3173111e-02   3.1668557e-02   3.1112616e-02   3.1510750e-02   3.2671500e-02   2.8882098e-02   3.2442636e-02   3.0833383e-02
   3.1949180e-02   3.1983946e-02   3.4548620e-02   4.0458349e-02   0.0000000e+00   4.2700455e-02   3.1820515e-02   3.4205117e-02   3.8691664e-02   3.7431825e-02   3.9858423e-02   4.0900714e-02   3.6126952e-02   3.7930812e-02   3.7475890e-02   3.5921188e-02   3.6949877e-02   3.8068124e-02   3.4489762e-02   3.9079419e-02   5.2796426e-02   3.9600781e-02   3.9351530e-02   4.1096738e-02   4.1900286e-02   4.0138098e-02   3.5675426e-02   3.4063612e-02   3.7241900e-02   4.0685347e-02   4.1306151e-02   3.6896517e-02   4.0596150e-02   3.9653607e-02   5.4976812e-02   4.3671347e-02   3.8693520e-02   4.1910236e-02   3.3122894e-02   3.5449620e-02   4.6481042e-02   5.2039469e-02   3.7106493e-02   4.1708234e-02   4.2364150e-02   4.3823571e-02   3.2332352e-02   3.4189469e-02   3.8032013e-02   4.1972958e-02   3.3701535e-02   3.2955233e-02   3.9660399e-02   3.2038035e-02   3.2137176e-02   3.2131213e-02   3.3557032e-02   3.2423338e-02   3.8508824e-02   3.6204777e-02   3.6800861e-02   2.9278311e-02   3.2403449e-02   3.5419516e-02   3.5668825e-02   3.4197851e-02   4.1602877e-02   4.1033041e-02   3.4198175e-02   3.9180400e-02   3.7813452e-02   3.8603745e-02   4.1139404e-02   4.5345175e-02   4.2708690e-02   4.5840977e-02   4.0942000e-02   4.4500130e-02   4.0218645e-02   3.8027675e-02   3.4252280e-02   3.3829841e-02   3.2644608e-02   3.2868366e-02   3.2055764e-02   2.9572568e-02   3.2028042e-02   2.8631171e-02   3.3994637e-02   3.2700409e-02
   3.3737211e-02   3.5724441e-02   3.9687262e-02   3.9830705e-02   4.2700455e-02   0.0000000e+00   3.5072893e-02   3.4173059e-02   4.0676557e-02   4.2004118e-02   4.0117162e-02   3.9838779e-02   3.7725146e-02   4.0303362e-02   3.8446177e-02   3.8542707e-02   3.6256013e-02   4.1238639e-02   3.4020129e-02   3.9377915e-02   5.5179762e-02   4.3149769e-02   4.0272732e-02   4.1334308e-02   4.6601956e-02   4.2198138e-02   4.1273470e-02   3.6665418e-02   3.9016416e-02   3.9106291e-02   4.7036044e-02   4.1281475e-02   4.1805986e-02   4.2342264e-02   5.3218011e-02   5.1822599e-02   3.9607460e-02   4.5889853e-02   3.4301243e-02   3.8468527e-02   4.8628285e-02   4.7813332e-02   4.2492360e-02   4.2514250e-02   4.3296098e-02   4.3344595e-02   3.5765676e-02   3.7994308e-02   4.0388261e-02   4.0354402e-02   3.5624878e-02   3.6820756e-02   3.6500065e-02   2.9490739e-02   3.5408761e-02   3.3238712e-02   3.3643219e-02   3.1736735e-02   3.6276626e-02   3.7546387e-02   3.5606520e-02   3.1801567e-02   3.5864637e-02   3.2207198e-02   3.2542703e-02   3.6655722e-02   4.1007504e-02   4.1385601e-02   3.4453022e-02   4.1549250e-02   4.1943921e-02   3.9551811e-02   4.2640085e-02   4.6632041e-02   3.9599653e-02   4.3550124e-02   4.0585666e-02   4.7738754e-02   4.1457749e-02   3.6169340e-02   3.5013593e-02   3.7030783e-02   3.5048480e-02   3.2869519e-02   3.3908067e-02   3.3292631e-02   3.0258166e-02   2.7778280e-02   3.5529210e-02   3.2567254e-02
   2.5804269e-02   2.5680500e-02   2.8247591e-02   2.9930505e-02   3.1820515e-02   3.5072893e-02   0.0000000e+00   2.7288198e-02   3.4457489e-02   3.2562097e-02   3.3775675e-02   3.1029923e-02   2.7629283e-02   3.2098961e-02   2.9407519e-02   3.2241841e-02   3.2467717e-02   3.4057570e-02   2.8431497e-02   3.3243902e-02   4.2815997e-02   3.4132544e-02   3.3009133e-02   3.4133544e-02   3.7841271e-02   3.8912216e-02   3.1871277e-02   2.9413001e-02   2.9660347e-02   3.1352113e-02   3.5737786e-02   3.1059380e-02   3.1914661e-02   3.2929771e-02   4.2758516e-02   4.2096198e-02   3.3348162e-02   3.6114236e-02   2.7755972e-02   2.8184477e-02   4.2453974e-02   3.5799935e-02   3.2425078e-02   3.6562155e-02   3.3030957e-02   3.5779984e-02   2.7447275e-02   2.6266332e-02   3.3605616e-02   3.1754705e-02   2.8749887e-02   2.6711841e-02   3.2196534e-02   2.3645391e-02   2.6694402e-02   2.5880357e-02   2.7466349e-02   2.4962154e-02   2.9021878e-02   3.0822203e-02   2.9499666e-02   2.4543811e-02   2.9511061e-02   2.5736215e-02   2.8760223e-02   2.8788669e-02   3.3233661e-02   3.4764799e-02   2.8926126e-02   3.3383451e-02   3.3577160e-02   3.3604095e-02   3.7463730e-02   4.1266685e-02   3.8096286e-02   3.8132196e-02   3.3151982e-02   3.9027751e-02   3.3626949e-02   3.4739082e-02   2.6325489e-02   2.6915126e-02   2.8262879e-02   2.7233376e-02   2.4636080e-02   2.5688538e-02   2.6790597e-02   2.1402942e-02   2.4561198e-02   2.5154220e-02
   2.7170825e-02   2.6304403e-02   2.7561204e-02   3.1461668e-02   3.4205117e-02   3.4173059e-02   2.7288198e-02   0.0000000e+00   3.1012968e-02   3.2756723e-02   3.4908140e-02   3.2006119e-02   2.8998345e-02   3.1765716e-02   2.8296258e-02   3.1214077e-02   3.0816754e-02   3.3739578e-02   3.1986094e-02   3.3983727e-02   4.2413729e-02   3.9213482e-02   3.1914950e-02   3.4082306e-02   3.6259508e-02   3.3475967e-02   3.2454247e-02   3.1205613e-02   3.1698996e-02   3.0320770e-02   3.8334635e-02   3.0660507e-02   3.2716349e-02   3.3330673e-02   4.2201052e-02   4.2500302e-02   3.1652977e-02   3.7158297e-02   3.0333381e-02   2.8514667e-02   3.7745850e-02   3.5073661e-02   3.3765684e-02   3.6539803e-02   3.3920962e-02   3.7384626e-02   2.8121090e-02   2.7270977e-02   3.2967859e-02   3.3139741e-02   3.0124970e-02   2.7521084e-02   3.0775238e-02   2.4619166e-02   2.7958115e-02   2.6352945e-02   2.9332987e-02   2.5349325e-02   2.9838912e-02   2.9873936e-02   2.8633142e-02   2.4194874e-02   2.8254781e-02   2.4605455e-02   2.8618508e-02   2.9189978e-02   3.3892275e-02   3.5016999e-02   2.9740347e-02   3.2872588e-02   3.2793456e-02   3.4760095e-02   3.6800905e-02   3.8062230e-02   3.8128290e-02   3.7343129e-02   3.2406456e-02   3.8668599e-02   3.3556911e-02   3.3867008e-02   2.8867387e-02   2.9867652e-02   2.9994741e-02   2.7057926e-02   2.4695324e-02   2.5793912e-02   2.4477556e-02   2.1787928e-02   2.4917617e-02   2.5235782e-02
   3.0115693e-02   3.0941892e-02   3.4248959e-02   3.7161278e-02   3.8691664e-02   4.0676557e-02   3.4457489e-02   3.1012968e-02   0.0000000e+00   3.7785364e-02   3.9324019e-02   4.1484299e-02   3.4679326e-02   3.8236293e-02   3.4802313e-02   3.7664847e-02   3.7138609e-02   4.2270539e-02   3.5898576e-02   3.7875737e-02   5.0579784e-02   3.2568100e-02   3.7110229e-02   3.6266429e-02   3.7851593e-02   3.9477310e-02   3.6085627e-02   3.3526129e-02   3.2921672e-02   3.4130156e-02   4.0381569e-02   3.3759375e-02   3.8696232e-02   3.7118623e-02   4.7066704e-02   4.9191154e-02   3.7768505e-02   4.1781754e-02   3.5186387e-02   3.5784574e-02   4.4715784e-02   3.7723797e-02   4.1789684e-02   4.0440942e-02   3.6901576e-02   3.8784211e-02   3.0817219e-02   2.9308486e-02   3.6081871e-02   3.5498251e-02   3.0010203e-02   3.0332893e-02   3.4679519e-02   3.0215418e-02   2.9199187e-02   2.7515402e-02   3.1230896e-02   2.9003673e-02   3.5706516e-02   3.2341555e-02   3.1031489e-02   2.7191673e-02   3.1638528e-02   2.8513122e-02   2.9382097e-02   3.5644790e-02   3.7449317e-02   3.8856624e-02   3.4252539e-02   3.5400395e-02   3.4050193e-02   3.6263860e-02   4.0317958e-02   4.3213189e-02   3.9990017e-02   3.8303187e-02   3.7515501e-02   4.0665561e-02   3.3206736e-02   3.8765184e-02   2.9186708e-02   3.2831665e-02   3.2379562e-02   2.9093047e-02   2.8931112e-02   2.9354231e-02   3.0570169e-02   2.5199786e-02   2.7841838e-02   2.9778010e-02
   3.3149932e-02   3.2717616e-02   3.2265014e-02   3.9150206e-02   3.7431825e-02   4.2004118e-02   3.2562097e-02   3.2756723e-02   3.7785364e-02   0.0000000e+00   3.6950026e-02   3.7649886e-02   3.2849827e-02   3.6044454e-02   3.5293383e-02   3.6158245e-02   3.8762755e-02   4.0437969e-02   3.4801746e-02   3.6818638e-02   4.7661771e-02   3.6395060e-02   3.5592565e-02   3.8152741e-02   3.8562280e-02   3.8883949e-02   3.7229242e-02   3.4132225e-02   3.2356516e-02   3.6133839e-02   4.3165728e-02   3.6583339e-02   4.0299204e-02   3.7811059e-02   4.1964674e-02   4.2712371e-02   3.8428904e-02   4.1668297e-02   3.2074327e-02   3.3818598e-02   4.5278995e-02   4.2347246e-02   4.1050021e-02   4.0182735e-02   4.1217592e-02   3.6982125e-02   3.1914103e-02   3.3080988e-02   3.9500037e-02   3.7972629e-02   3.1547101e-02   3.3169340e-02   3.6956068e-02   3.2242701e-02   3.2253567e-02   3.0219967e-02   3.3413210e-02   3.0195220e-02   3.4687890e-02   3.3138368e-02   3.4799581e-02   3.2924892e-02   3.4288978e-02   3.2011332e-02   3.2267382e-02   3.3850055e-02   3.9604885e-02   4.1464130e-02   3.4276163e-02   3.6389632e-02   3.8120740e-02   3.6548690e-02   4.3774559e-02   4.7048025e-02   3.9607818e-02   4.2503823e-02   3.9663704e-02   4.4482291e-02   3.5311408e-02   3.8401590e-02   3.5417331e-02   3.5542928e-02   3.5765258e-02   3.1947572e-02   3.0316685e-02   3.0583000e-02   2.8955544e-02   2.8413339e-02   3.0961379e-02   3.2679754e-02
   3.5660106e-02   3.4831329e-02   3.6081475e-02   3.9906441e-02   3.9858423e-02   4.0117162e-02   3.3775675e-02   3.4908140e-02   3.9324019e-02   3.6950026e-02   0.0000000e+00   4.1236732e-02   3.8460957e-02   3.9215057e-02   3.8578847e-02   3.6961128e-02   4.1090575e-02   3.8836366e-02   3.4123199e-02   3.8879674e-02   4.5333028e-02   4.0231868e-02   4.1447046e-02   4.0052617e-02   4.5048085e-02   4.3361676e-02   4.0998558e-02   3.7572291e-02   3.6318896e-02   3.6058280e-02   4.4477131e-02   3.4211521e-02   3.9097612e-02   3.5686142e-02   4.4543598e-02   4.6071379e-02   4.0361206e-02   4.0387060e-02   3.2943888e-02   3.5564638e-02   4.6994682e-02   5.2223759e-02   3.9354175e-02   4.0708041e-02   4.1428354e-02   3.8737556e-02   3.4336626e-02   3.4945031e-02   4.0129119e-02   3.8820831e-02   3.7765256e-02   3.5434606e-02   4.0055959e-02   3.2349916e-02   3.2307352e-02   3.2693031e-02   3.4041371e-02   3.0853242e-02   3.7480227e-02   3.6787112e-02   3.6087120e-02   3.4580773e-02   3.8219532e-02   3.3781708e-02   3.5832215e-02   3.7578990e-02   3.9173646e-02   4.0742389e-02   3.6865527e-02   3.6273747e-02   4.0132624e-02   3.9224288e-02   4.4188254e-02   4.5415460e-02   4.3731798e-02   4.4642425e-02   4.0409951e-02   4.4766505e-02   3.7002012e-02   3.9614179e-02   3.5212100e-02   3.4825164e-02   3.7378993e-02   3.4888798e-02   3.2661276e-02   3.4741997e-02   3.3373845e-02   3.0476972e-02   3.2206063e-02   3.4942836e-02
   3.3022084e-02   3.2909213e-02   3.4531450e-02   3.8097959e-02   4.0900714e-02   3.9838779e-02   3.1029923e-02   3.2006119e-02   4.1484299e-02   3.7649886e-02   4.1236732e-02   0.0000000e+00   3.6837475e-02   3.6687353e-02   3.5269219e-02   3.5812649e-02   3.9557524e-02   3.9428431e-02   3.5536544e-02   4.0833431e-02   5.2354484e-02   3.8982957e-02   4.1307605e-02   4.4021597e-02   4.2900360e-02   4.5193382e-02   4.3369447e-02   4.0068655e-02   3.9687748e-02   3.8231656e-02   4.5281636e-02   3.3775369e-02   4.2430120e-02   3.7557208e-02   4.6904482e-02   4.9295280e-02   4.0937813e-02   4.3697701e-02   3.5905602e-02   3.8630222e-02   4.5836015e-02   4.5507741e-02   4.0029885e-02   4.0655115e-02   4.0681933e-02   4.1378906e-02   3.2127604e-02   3.4615899e-02   4.0825307e-02   4.0369816e-02   3.5662378e-02   3.2645132e-02   4.0674926e-02   3.3317987e-02   3.4667291e-02   3.1943881e-02   3.6255548e-02   3.1966603e-02   3.9590366e-02   3.5896780e-02   3.5372879e-02   3.3462626e-02   3.7429601e-02   3.5686009e-02   3.6044524e-02   3.9527252e-02   4.3503885e-02   4.1763233e-02   3.8650909e-02   3.9342488e-02   3.9606120e-02   4.2827747e-02   4.0286954e-02   4.3145668e-02   4.2467894e-02   4.6871093e-02   3.9343233e-02   4.4143472e-02   3.9970640e-02   3.7869743e-02   3.4756902e-02   3.4967404e-02   3.4790126e-02   3.3831540e-02   3.1501206e-02   3.2312295e-02   3.4459381e-02   3.1354128e-02   3.4474197e-02   3.4679163e-02
   2.9530512e-02   2.9985385e-02   3.0984125e-02   3.5800755e-02   3.6126952e-02   3.7725146e-02   2.7629283e-02   2.8998345e-02   3.4679326e-02   3.2849827e-02   3.8460957e-02   3.6837475e-02   0.0000000e+00   3.4627686e-02   3.2177917e-02   3.4123896e-02   3.4054266e-02   3.6752893e-02   3.2855193e-02   3.5304399e-02   5.1391369e-02   3.3492388e-02   3.6060623e-02   3.8170683e-02   4.0159536e-02   3.8052147e-02   3.3622099e-02   3.3363870e-02   3.3502348e-02   3.3250092e-02   4.1140510e-02   3.3935190e-02   3.6373768e-02   3.5152233e-02   4.2284965e-02   4.1655704e-02   3.6337719e-02   3.8590059e-02   2.8990262e-02   3.2573547e-02   4.0214955e-02   3.9095465e-02   3.5520916e-02   3.7885984e-02   3.7790408e-02   3.7037456e-02   3.0442459e-02   3.1315746e-02   3.6201495e-02   3.6195134e-02   3.0849466e-02   2.7874903e-02   3.5688443e-02   2.4157427e-02   3.0980736e-02   3.0368554e-02   3.1794258e-02   2.9080438e-02   3.4065687e-02   3.1885186e-02   3.2461277e-02   2.7835281e-02   3.1611487e-02   2.8892795e-02   3.1899281e-02   3.4386649e-02   3.7903933e-02   3.7770377e-02   3.5863095e-02   3.3853023e-02   3.8558545e-02   3.6985064e-02   4.0785090e-02   3.7418295e-02   3.7313259e-02   4.0193683e-02   3.7940304e-02   4.1140682e-02   3.8694663e-02   3.5247100e-02   2.9593415e-02   3.1177157e-02   3.1337706e-02   2.9835985e-02   2.7160224e-02   2.8004657e-02   2.8321483e-02   2.6919956e-02   2.8292568e-02   2.8045303e-02
   2.9171626e-02   3.1073311e-02   3.2439735e-02   3.8562694e-02   3.7930812e-02   4.0303362e-02   3.2098961e-02   3.1765716e-02   3.8236293e-02   3.6044454e-02   3.9215057e-02   3.6687353e-02   3.4627686e-02   0.0000000e+00   3.4916818e-02   3.8087465e-02   3.5882100e-02   3.9249377e-02   3.7121543e-02   3.8564760e-02   5.4464742e-02   4.0356709e-02   4.0063511e-02   3.9578902e-02   4.4489997e-02   4.3594659e-02   3.9383084e-02   3.9139425e-02   3.5119555e-02   3.5220565e-02   4.3066802e-02   3.7843000e-02   4.0332824e-02   4.0172608e-02   4.7048675e-02   4.0546462e-02   3.8312212e-02   4.0412626e-02   3.2916448e-02   3.4636355e-02   4.3457310e-02   4.3566213e-02   3.7141070e-02   4.0339556e-02   4.0962041e-02   4.2196578e-02   3.4586444e-02   3.4613371e-02   3.9689208e-02   3.8954321e-02   3.2637139e-02   3.0263745e-02   3.7305305e-02   3.0662650e-02   3.1696699e-02   3.2884034e-02   3.4923752e-02   3.1548274e-02   3.8505533e-02   3.4118261e-02   3.4600822e-02   2.9424517e-02   3.4083489e-02   3.1071405e-02   3.4426397e-02   3.6574648e-02   4.0908944e-02   4.2371926e-02   3.8618342e-02   3.9406755e-02   3.7183504e-02   3.6038479e-02   4.2202325e-02   4.5424149e-02   4.0389784e-02   4.0972163e-02   4.2527280e-02   4.7680876e-02   3.5688664e-02   3.9498598e-02   3.2841008e-02   3.5674588e-02   3.8849917e-02   3.2707459e-02   2.8849519e-02   2.9962704e-02   3.1035489e-02   2.8348634e-02   3.1300676e-02   2.8087678e-02
   2.8902045e-02   2.9913739e-02   3.0646499e-02   3.5763808e-02   3.7475890e-02   3.8446177e-02   2.9407519e-02   2.8296258e-02   3.4802313e-02   3.5293383e-02   3.8578847e-02   3.5269219e-02   3.2177917e-02   3.4916818e-02   0.0000000e+00   3.4538809e-02   3.4100182e-02   3.5188716e-02   3.2046041e-02   3.5733296e-02   5.2963736e-02   3.4790723e-02   3.6950299e-02   3.6720157e-02   4.4328025e-02   3.7754608e-02   3.4444178e-02   3.4142439e-02   3.3376393e-02   3.0539282e-02   4.0639184e-02   3.3939300e-02   3.8594647e-02   3.7668382e-02   4.3518780e-02   4.4583859e-02   3.6444296e-02   3.5831591e-02   3.0449096e-02   3.1926528e-02   4.1928053e-02   4.0810879e-02   3.3483460e-02   3.7132769e-02   3.7414435e-02   4.0129248e-02   3.2553784e-02   3.0609530e-02   3.7720453e-02   3.5645631e-02   3.1811518e-02   2.7484326e-02   3.6072149e-02   2.8374296e-02   2.7864205e-02   2.7787991e-02   3.1312792e-02   2.9762829e-02   3.4822049e-02   3.1897312e-02   3.1643920e-02   2.8557522e-02   3.2248531e-02   3.0436875e-02   3.0420448e-02   3.2752569e-02   3.8114216e-02   3.8643963e-02   3.2068165e-02   3.5904815e-02   3.5957711e-02   3.6239053e-02   3.8923233e-02   4.1564454e-02   4.1751386e-02   3.6643873e-02   3.7391487e-02   4.6688397e-02   3.3209259e-02   3.6824932e-02   3.0451912e-02   3.3196809e-02   3.2953103e-02   3.1356475e-02   2.8414260e-02   2.9118837e-02   3.0372690e-02   2.6440440e-02   2.8808444e-02   2.7410946e-02
   2.8556089e-02   2.8457054e-02   2.9961951e-02   3.6335523e-02   3.5921188e-02   3.8542707e-02   3.2241841e-02   3.1214077e-02   3.7664847e-02   3.6158245e-02   3.6961128e-02   3.5812649e-02   3.4123896e-02   3.8087465e-02   3.4538809e-02   0.0000000e+00   3.7355370e-02   3.8382634e-02   3.3661111e-02   3.5836264e-02   4.8423303e-02   3.9436935e-02   3.7697109e-02   3.9159191e-02   4.4912909e-02   4.2598481e-02   3.6222161e-02   3.5075041e-02   3.6579404e-02   3.3185307e-02   4.2634665e-02   3.4146523e-02   3.8581277e-02   3.8238682e-02   3.9751015e-02   4.4575075e-02   3.8726218e-02   3.9737256e-02   3.0693586e-02   3.3429979e-02   4.9776820e-02   3.9201367e-02   3.9623688e-02   4.1204641e-02   3.9219134e-02   4.1304741e-02   3.3051798e-02   3.3093477e-02   3.8998882e-02   3.5064966e-02   3.3088942e-02   3.0752410e-02   3.5033465e-02   3.2490576e-02   3.3455382e-02   3.2001688e-02   3.5077077e-02   3.0591593e-02   3.8287444e-02   3.2829682e-02   3.3489507e-02   2.9475397e-02   3.4086362e-02   3.1955391e-02   3.3858794e-02   3.3823500e-02   3.9316412e-02   4.0907454e-02   3.3276154e-02   3.6752599e-02   3.5780735e-02   3.6963571e-02   3.9294006e-02   4.1904312e-02   3.6885676e-02   3.9745577e-02   3.7782966e-02   4.5916291e-02   3.9799313e-02   3.2319096e-02   2.9229234e-02   2.9289394e-02   3.1608458e-02   3.0078440e-02   2.8199703e-02   3.0820433e-02   3.1266670e-02   2.6464343e-02   2.9305447e-02   2.8229905e-02
   2.8036638e-02   3.0192705e-02   3.2249684e-02   3.6525379e-02   3.6949877e-02   3.6256013e-02   3.2467717e-02   3.0816754e-02   3.7138609e-02   3.8762755e-02   4.1090575e-02   3.9557524e-02   3.4054266e-02   3.5882100e-02   3.4100182e-02   3.7355370e-02   0.0000000e+00   3.6478293e-02   3.1742174e-02   3.7086408e-02   5.4810602e-02   4.3905016e-02   3.7530154e-02   3.9653522e-02   4.0662908e-02   3.6118056e-02   3.3834573e-02   3.2089654e-02   3.3575868e-02   3.5504239e-02   4.2673161e-02   3.5909705e-02   3.6707506e-02   3.5824554e-02   3.9045663e-02   5.6631148e-02   3.5637699e-02   3.7298965e-02   3.3474045e-02   3.1555156e-02   4.0913589e-02   3.7529602e-02   4.0921390e-02   4.0560883e-02   3.9038007e-02   3.8540520e-02   2.9933895e-02   3.1627536e-02   3.6618686e-02   3.8939235e-02   3.3515971e-02   3.2804703e-02   4.0668381e-02   3.3028045e-02   3.2870241e-02   3.1382052e-02   3.5500788e-02   3.4432852e-02   3.9309822e-02   3.4112179e-02   3.6062838e-02   3.3297048e-02   3.7010413e-02   3.3243084e-02   3.6885414e-02   3.5139008e-02   4.1166290e-02   4.3359040e-02   3.6002849e-02   3.8161530e-02   4.1561882e-02   4.2922383e-02   4.4299452e-02   4.6015599e-02   3.9051544e-02   4.3597898e-02   3.8896760e-02   4.4965703e-02   3.6527820e-02   3.5739701e-02   3.2090268e-02   3.2591471e-02   3.4730617e-02   2.8763044e-02   2.9032759e-02   3.1896267e-02   3.0604924e-02   2.8410339e-02   2.9617657e-02   2.8341770e-02
   3.1270624e-02   3.2081958e-02   3.5489870e-02   3.8571320e-02   3.8068124e-02   4.1238639e-02   3.4057570e-02   3.3739578e-02   4.2270539e-02   4.0437969e-02   3.8836366e-02   3.9428431e-02   3.6752893e-02   3.9249377e-02   3.5188716e-02   3.8382634e-02   3.6478293e-02   0.0000000e+00   3.5945102e-02   3.8899878e-02   4.6854640e-02   4.2976511e-02   3.8103681e-02   4.0717816e-02   4.2649320e-02   4.1163377e-02   3.5545852e-02   3.5673578e-02   3.6558917e-02   3.4518218e-02   4.2287920e-02   3.6370849e-02   4.2908852e-02   3.9896693e-02   4.4826646e-02   6.0427202e-02   3.8419503e-02   3.6537587e-02   3.1650266e-02   3.0731559e-02   4.3268705e-02   4.4139892e-02   4.2390524e-02   4.3340373e-02   4.3067438e-02   4.2465212e-02   3.3537078e-02   3.3770904e-02   3.8834164e-02   3.8430130e-02   3.5539974e-02   3.4563067e-02   3.8839604e-02   3.3223013e-02   3.1774695e-02   3.1723918e-02   3.3669623e-02   2.9601894e-02   3.6649000e-02   3.5368739e-02   3.5934858e-02   3.0198587e-02   3.2385028e-02   3.2499131e-02   3.4350394e-02   3.5121922e-02   3.9304748e-02   4.1685438e-02   3.7205984e-02   3.8475532e-02   3.8020042e-02   3.6781920e-02   4.3142243e-02   4.3505247e-02   4.3552735e-02   4.4883197e-02   4.0138009e-02   4.4692364e-02   3.5958396e-02   3.9340087e-02   3.3855839e-02   3.4081956e-02   3.4887307e-02   3.3348470e-02   2.9631547e-02   3.1116652e-02   3.2804907e-02   2.8601495e-02   3.0634092e-02   3.2129422e-02
   3.0213423e-02   2.9964883e-02   3.1620919e-02   3.5163691e-02   3.4489762e-02   3.4020129e-02   2.8431497e-02   3.1986094e-02   3.5898576e-02   3.4801746e-02   3.4123199e-02   3.5536544e-02   3.2855193e-02   3.7121543e-02   3.2046041e-02   3.3661111e-02   3.1742174e-02   3.5945102e-02   0.0000000e+00   3.6823043e-02   4.2893054e-02   3.5213356e-02   3.6844203e-02   3.9401869e-02   4.1128043e-02   3.9024224e-02   3.4680906e-02   3.5297111e-02   3.4543911e-02   3.4651309e-02   4.1776791e-02   3.7029026e-02   4.0135037e-02   3.8440096e-02   4.4445329e-02   6.0944988e-02   3.7765818e-02   3.6216946e-02   3.4378186e-02   3.5803140e-02   3.7312225e-02   4.4488482e-02   4.0374333e-02   4.0474875e-02   4.2133193e-02   3.9373920e-02   3.2681384e-02   3.5254656e-02   3.7329338e-02   3.8773780e-02   3.4554048e-02   3.4888235e-02   4.1581451e-02   2.9556286e-02   3.0938878e-02   3.2737382e-02   3.3898932e-02   3.2341816e-02   3.9658973e-02   3.5311183e-02   3.6910991e-02   3.1639137e-02   3.2622344e-02   3.1378373e-02   3.4509509e-02   3.5586463e-02   3.9832890e-02   4.0794451e-02   3.2910029e-02   3.8077042e-02   3.5076906e-02   3.6815554e-02   4.1695009e-02   4.1642789e-02   3.8784287e-02   4.3422663e-02   4.0390710e-02   4.2129994e-02   3.8117958e-02   3.2073167e-02   2.9498052e-02   3.0225457e-02   3.0274055e-02   3.0785682e-02   2.7989252e-02   2.9197938e-02   2.8323852e-02   2.4431157e-02   2.7799993e-02   2.8403930e-02
   3.2675554e-02   3.0153609e-02   3.3239015e-02   3.7043269e-02   3.9079419e-02   3.9377915e-02   3.3243902e-02   3.3983727e-02   3.7875737e-02   3.6818638e-02   3.8879674e-02   4.0833431e-02   3.5304399e-02   3.8564760e-02   3.5733296e-02   3.5836264e-02   3.7086408e-02   3.8899878e-02   3.6823043e-02   0.0000000e+00   4.5256748e-02   4.3891178e-02   3.9359862e-02   4.0085150e-02   4.3203257e-02   4.3137971e-02   3.7670419e-02   3.7183377e-02   3.6906471e-02   3.8005189e-02   4.0879027e-02   3.6316240e-02   4.2654628e-02   3.8075815e-02   4.4644425e-02   5.4920601e-02   3.5838216e-02   4.0370239e-02   3.5182914e-02   3.6215714e-02   3.9135103e-02   4.6947019e-02   4.1743264e-02   4.1405788e-02   4.0020701e-02   4.1374154e-02   3.6843450e-02   3.5566326e-02   4.0043739e-02   3.7873858e-02   3.4139555e-02   3.5341462e-02   3.9112314e-02   3.2263172e-02   3.5081326e-02   3.2981711e-02   3.4559597e-02   3.2609284e-02   3.9711855e-02   3.7420296e-02   3.8716690e-02   3.2427947e-02   3.6823612e-02   3.3725749e-02   3.6357751e-02   3.6009932e-02   4.2403790e-02   4.3155931e-02   3.8124168e-02   3.8982072e-02   3.9424457e-02   3.6766759e-02   4.3802011e-02   4.3659531e-02   3.7660050e-02   4.6849144e-02   4.5404458e-02   4.6789874e-02   3.4690069e-02   3.3829116e-02   3.3041660e-02   3.5013456e-02   3.3651944e-02   3.3253026e-02   3.3019151e-02   3.1210903e-02   3.0968628e-02   2.6154918e-02   3.0907605e-02   3.2072874e-02
   4.7531689e-02   4.4448656e-02   4.4780551e-02   5.1765819e-02   5.2796426e-02   5.5179762e-02   4.2815997e-02   4.2413729e-02   5.0579784e-02   4.7661771e-02   4.5333028e-02   5.2354484e-02   5.1391369e-02   5.4464742e-02   5.2963736e-02   4.8423303e-02   5.4810602e-02   4.6854640e-02   4.2893054e-02   4.5256748e-02   0.0000000e+00   5.2284492e-02   5.4904985e-02   5.2921666e-02   5.3717423e-02   5.5243431e-02   5.0905052e-02   4.8762100e-02   5.1849979e-02   4.7388565e-02   5.1266519e-02   4.9224128e-02   4.9940463e-02   4.8733690e-02   5.6108360e-02   6.9633778e-02   5.1939939e-02   5.6058996e-02   4.7471959e-02   5.0078473e-02   5.5478000e-02   5.2317613e-02   4.8571901e-02   5.0018033e-02   4.9305752e-02   5.3049027e-02   4.2088361e-02   4.2539967e-02   4.6379676e-02   5.0275321e-02   4.5527102e-02   4.1606376e-02   4.4873204e-02   4.0629077e-02   3.5167319e-02   3.1042129e-02   4.1323901e-02   3.6393086e-02   4.8385289e-02   4.4307610e-02   4.4245833e-02   3.7253548e-02   4.0996642e-02   3.7889373e-02   3.8190760e-02   3.8315233e-02   4.6497578e-02   4.8979173e-02   4.8023279e-02   4.5606223e-02   4.5967945e-02   4.3364954e-02   5.2283139e-02   5.4980831e-02   4.6952236e-02   5.3728257e-02   5.0704070e-02   5.3672053e-02   4.9432693e-02   3.9565740e-02   4.2687067e-02   4.4933872e-02   4.3626266e-02   4.2048141e-02   3.8167692e-02   4.0857320e-02   4.5792051e-02   4.3050238e-02   4.5380068e-02   4.6797085e-02
   3.2811898e-02   3.6317164e-02   3.4073254e-02   4.2443562e-02   3.9600781e-02   4.3149769e-02   3.4132544e-02   3.9213482e-02   3.2568100e-02   3.6395060e-02   4.0231868e-02   3.8982957e-02   3.3492388e-02   4.0356709e-02   3.4790723e-02   3.9436935e-02   4.3905016e-02   4.2976511e-02   3.5213356e-02   4.3891178e-02   5.2284492e-02   0.0000000e+00   3.9841137e-02   3.9546939e-02   4.5498312e-02   4.3516426e-02   4.3688296e-02   3.5630047e-02   3.5813475e-02   3.8295679e-02   4.8223667e-02   3.9185460e-02   4.0069144e-02   4.7063615e-02   4.5039913e-02   5.7983887e-02   4.0064359e-02   4.1545374e-02   3.0832150e-02   3.5632465e-02   4.4614345e-02   4.4934066e-02   3.8853209e-02   4.4075942e-02   4.2472614e-02   4.0439799e-02   3.7546888e-02   3.6334350e-02   3.6983998e-02   4.2043634e-02   3.3071800e-02   3.7914146e-02   4.2997942e-02   3.8418322e-02   3.1652751e-02   3.2190555e-02   3.6152885e-02   3.4836703e-02   4.4000609e-02   4.1726772e-02   4.1343821e-02   3.8390601e-02   3.8634684e-02   3.4247876e-02   3.9661257e-02   4.1287041e-02   4.0477404e-02   4.6105174e-02   3.7942510e-02   3.9644828e-02   4.7407166e-02   4.2920530e-02   4.5302821e-02   4.9680854e-02   4.5305877e-02   4.9517053e-02   4.7001240e-02   5.0997654e-02   4.3788463e-02   3.9593887e-02   3.2442661e-02   3.4671976e-02   3.5295998e-02   3.7830055e-02   3.3462462e-02   3.2718000e-02   2.8301942e-02   3.0248719e-02   3.6165116e-02   3.6650432e-02
   3.4766329e-02   3.3271258e-02   3.3661888e-02   4.0816992e-02   3.9351530e-02   4.0272732e-02   3.3009133e-02   3.1914950e-02   3.7110229e-02   3.5592565e-02   4.1447046e-02   4.1307605e-02   3.6060623e-02   4.0063511e-02   3.6950299e-02   3.7697109e-02   3.7530154e-02   3.8103681e-02   3.6844203e-02   3.9359862e-02   5.4904985e-02   3.9841137e-02   0.0000000e+00   4.2142252e-02   4.2717365e-02   4.2230762e-02   3.7578639e-02   3.4898557e-02   3.6633100e-02   3.7118978e-02   4.2250105e-02   3.7911691e-02   4.0059284e-02   3.8413284e-02   4.5659674e-02   6.5679225e-02   4.0889431e-02   4.0328065e-02   3.3395233e-02   3.3682526e-02   5.0039291e-02   4.4607183e-02   4.1866697e-02   4.1747884e-02   3.8008184e-02   4.1990643e-02   3.2707363e-02   3.4572353e-02   3.8185489e-02   3.9554351e-02   3.5006214e-02   3.3434790e-02   3.8691290e-02   3.6515630e-02   3.3694243e-02   3.2766250e-02   3.6512134e-02   3.2857915e-02   4.0260044e-02   3.6376986e-02   3.6750708e-02   3.2326142e-02   3.5207566e-02   3.4133042e-02   3.5573929e-02   3.7027685e-02   4.1201242e-02   4.2481627e-02   3.8071789e-02   3.8966483e-02   3.7306418e-02   4.2339421e-02   4.4852812e-02   4.5844691e-02   4.2961660e-02   4.8692621e-02   4.2432344e-02   4.7378256e-02   3.7267235e-02   3.5205144e-02   3.4102815e-02   3.5368451e-02   3.4837415e-02   3.5412962e-02   3.2150536e-02   3.2556905e-02   3.1799345e-02   3.0120465e-02   3.1691254e-02   3.2202014e-02
   3.4590196e-02   3.4788435e-02   3.6848339e-02   4.1850002e-02   4.1096738e-02   4.1334308e-02   3.4133544e-02   3.4082306e-02   3.6266429e-02   3.8152741e-02   4.0052617e-02   4.4021597e-02   3.8170683e-02   3.9578902e-02   3.6720157e-02   3.9159191e-02   3.9653522e-02   4.0717816e-02   3.9401869e-02   4.0085150e-02   5.2921666e-02   3.9546939e-02   4.2142252e-02   0.0000000e+00   4.7844984e-02   4.3388533e-02   4.0046657e-02   3.7906092e-02   3.9662470e-02   3.6170208e-02   4.2774307e-02   3.7685049e-02   4.1186953e-02   3.9983677e-02   4.4370478e-02   5.4813020e-02   4.1110374e-02   4.2811898e-02   3.4275518e-02   3.3888249e-02   4.6867822e-02   4.7783973e-02   4.2751800e-02   4.1629695e-02   4.1584352e-02   4.2995213e-02   3.4867445e-02   3.4477423e-02   3.9464953e-02   3.9708380e-02   3.5948272e-02   3.5084313e-02   3.9266744e-02   3.5604371e-02   3.3784925e-02   3.2934046e-02   3.6271822e-02   3.5994539e-02   4.1525346e-02   3.6067682e-02   3.6383560e-02   3.3376368e-02   3.7042519e-02   3.3146439e-02   3.3390761e-02   3.6480302e-02   4.1957891e-02   4.1263500e-02   3.5906762e-02   4.0796001e-02   3.9827095e-02   3.9063326e-02   4.1210747e-02   4.6949231e-02   4.6470480e-02   4.9827900e-02   4.0445593e-02   4.8548969e-02   3.9471887e-02   3.7377834e-02   3.4746335e-02   3.6934355e-02   3.8456918e-02   3.7105428e-02   3.3582492e-02   3.5272918e-02   3.3703162e-02   3.1605945e-02   3.7105928e-02   3.4211770e-02
   4.0932504e-02   3.8723559e-02   3.9592525e-02   4.5024976e-02   4.1900286e-02   4.6601956e-02   3.7841271e-02   3.6259508e-02   3.7851593e-02   3.8562280e-02   4.5048085e-02   4.2900360e-02   4.0159536e-02   4.4489997e-02   4.4328025e-02   4.4912909e-02   4.0662908e-02   4.2649320e-02   4.1128043e-02   4.3203257e-02   5.3717423e-02   4.5498312e-02   4.2717365e-02   4.7844984e-02   0.0000000e+00   4.8280864e-02   4.4858687e-02   4.4998702e-02   3.9454141e-02   4.2560917e-02   4.3065028e-02   4.5786838e-02   4.7283092e-02   4.1829579e-02   5.3239568e-02   5.3957918e-02   4.8077865e-02   4.5488064e-02   3.8922079e-02   4.1950384e-02   4.3681259e-02   4.5238071e-02   4.4845671e-02   4.4340821e-02   4.5839361e-02   4.6202390e-02   3.7746388e-02   4.0670199e-02   4.5133043e-02   4.3914537e-02   4.0673570e-02   3.9948482e-02   4.2110858e-02   3.5176891e-02   3.5016214e-02   3.9094920e-02   4.2456532e-02   3.5976825e-02   4.2578733e-02   4.1309805e-02   4.2337402e-02   3.7128119e-02   3.9046469e-02   3.9427558e-02   4.0448645e-02   4.0573885e-02   4.6404851e-02   4.5386398e-02   4.1111863e-02   4.8488138e-02   4.6454876e-02   4.4716262e-02   4.6731474e-02   5.2142104e-02   4.8786672e-02   5.4127443e-02   4.7565264e-02   5.2063041e-02   4.3855540e-02   4.1649922e-02   3.9020393e-02   4.2763634e-02   4.3749073e-02   4.1004537e-02   3.8824600e-02   4.1156158e-02   3.7494270e-02   3.4399127e-02   4.1492398e-02   3.8669848e-02
   3.6990435e-02   3.4473158e-02   3.4198509e-02   3.9904650e-02   4.0138098e-02   4.2198138e-02   3.8912216e-02   3.3475967e-02   3.9477310e-02   3.8883949e-02   4.3361676e-02   4.5193382e-02   3.8052147e-02   4.3594659e-02   3.7754608e-02   4.2598481e-02   3.6118056e-02   4.1163377e-02   3.9024224e-02   4.3137971e-02   5.5243431e-02   4.3516426e-02   4.2230762e-02   4.3388533e-02   4.8280864e-02   0.0000000e+00   4.1172877e-02   3.9995479e-02   4.1388600e-02   4.4329749e-02   4.4371850e-02   4.0827469e-02   4.5544802e-02   4.1711208e-02   4.7995402e-02   6.6488725e-02   4.5009061e-02   4.2208223e-02   3.6142436e-02   3.6131402e-02   4.4328064e-02   4.8625095e-02   4.4538660e-02   4.2845812e-02   4.4550511e-02   4.8219478e-02   3.8057540e-02   4.0283929e-02   4.3415829e-02   4.3861967e-02   3.9467331e-02   3.8350983e-02   4.0683105e-02   3.4175805e-02   3.5797598e-02   3.5334877e-02   3.8068690e-02   3.4895431e-02   4.1389329e-02   3.7729853e-02   3.5875793e-02   3.4194325e-02   3.7238639e-02   3.6327615e-02   3.6061637e-02   3.7420215e-02   4.2086127e-02   4.2420672e-02   3.7444568e-02   4.1798320e-02   4.0570017e-02   4.3670065e-02   4.7085067e-02   4.6164089e-02   4.9986282e-02   4.9009653e-02   4.3910726e-02   4.9791493e-02   3.6663059e-02   4.1926589e-02   3.3567587e-02   3.8164823e-02   3.8960993e-02   3.7379925e-02   3.5957954e-02   3.6039491e-02   3.4296061e-02   3.0186765e-02   3.7108446e-02   3.5668148e-02
   3.1051340e-02   3.3071135e-02   3.3650386e-02   3.7244057e-02   3.5675426e-02   4.1273470e-02   3.1871277e-02   3.2454247e-02   3.6085627e-02   3.7229242e-02   4.0998558e-02   4.3369447e-02   3.3622099e-02   3.9383084e-02   3.4444178e-02   3.6222161e-02   3.3834573e-02   3.5545852e-02   3.4680906e-02   3.7670419e-02   5.0905052e-02   4.3688296e-02   3.7578639e-02   4.0046657e-02   4.4858687e-02   4.1172877e-02   0.0000000e+00   3.6850739e-02   3.6043216e-02   3.7412797e-02   4.4501997e-02   3.6772528e-02   3.9819668e-02   3.7488785e-02   4.4028044e-02   5.8799284e-02   3.5734236e-02   4.1796537e-02   3.4122694e-02   3.4493815e-02   3.7192053e-02   4.4458930e-02   3.7775965e-02   3.8232979e-02   4.2873326e-02   4.0875249e-02   3.2436453e-02   3.3046804e-02   3.9333050e-02   4.1974360e-02   3.4172356e-02   3.0206214e-02   3.6994581e-02   3.0569023e-02   3.0375525e-02   3.1532998e-02   3.6211363e-02   3.1485042e-02   3.2562838e-02   3.3614326e-02   3.6684178e-02   3.0933487e-02   3.3832919e-02   3.1006801e-02   3.5854198e-02   3.6181349e-02   3.9850542e-02   4.2149895e-02   3.6694502e-02   4.0483091e-02   3.7706504e-02   4.2364335e-02   4.7825687e-02   4.2587188e-02   4.6099006e-02   4.6935490e-02   4.1174858e-02   4.4879500e-02   3.4680789e-02   3.6442632e-02   3.3974450e-02   3.6591409e-02   3.4038984e-02   3.1773199e-02   3.0793295e-02   3.1889651e-02   3.1152261e-02   3.0857497e-02   3.1601940e-02   3.1189423e-02
   2.4752629e-02   2.6319016e-02   3.2157110e-02   3.4680587e-02   3.4063612e-02   3.6665418e-02   2.9413001e-02   3.1205613e-02   3.3526129e-02   3.4132225e-02   3.7572291e-02   4.0068655e-02   3.3363870e-02   3.9139425e-02   3.4142439e-02   3.5075041e-02   3.2089654e-02   3.5673578e-02   3.5297111e-02   3.7183377e-02   4.8762100e-02   3.5630047e-02   3.4898557e-02   3.7906092e-02   4.4998702e-02   3.9995479e-02   3.6850739e-02   0.0000000e+00   3.0410047e-02   3.4080097e-02   4.3025142e-02   3.5299560e-02   3.5560079e-02   3.4742893e-02   4.0348815e-02   5.0187290e-02   3.3965720e-02   3.7971699e-02   3.0725482e-02   3.4397253e-02   3.6915144e-02   3.6052982e-02   3.2565334e-02   3.1919603e-02   3.5573921e-02   3.7917557e-02   2.8912964e-02   2.9840166e-02   3.5410512e-02   3.2186900e-02   3.0633394e-02   2.8122893e-02   3.6099617e-02   3.4116761e-02   3.1602418e-02   2.8779392e-02   3.1284932e-02   2.7028071e-02   3.4679831e-02   3.4633556e-02   3.2091594e-02   2.8739579e-02   3.0647107e-02   2.9941031e-02   3.1288873e-02   3.6573984e-02   3.8638325e-02   3.8475775e-02   3.2408873e-02   3.2755039e-02   3.6310431e-02   4.0297345e-02   4.1220689e-02   4.1748585e-02   4.4373132e-02   4.5238394e-02   3.6598884e-02   3.8798482e-02   3.1178586e-02   2.9310254e-02   3.0033736e-02   3.0580610e-02   2.7839919e-02   2.8328732e-02   2.5406902e-02   2.6065995e-02   2.4502786e-02   2.5683669e-02   2.7752548e-02   2.5308858e-02
   2.9975813e-02   2.8776257e-02   3.1120839e-02   3.5601061e-02   3.7241900e-02   3.9016416e-02   2.9660347e-02   3.1698996e-02   3.2921672e-02   3.2356516e-02   3.6318896e-02   3.9687748e-02   3.3502348e-02   3.5119555e-02   3.3376393e-02   3.6579404e-02   3.3575868e-02   3.6558917e-02   3.4543911e-02   3.6906471e-02   5.1849979e-02   3.5813475e-02   3.6633100e-02   3.9662470e-02   3.9454141e-02   4.1388600e-02   3.6043216e-02   3.0410047e-02   0.0000000e+00   3.6110521e-02   3.9393544e-02   3.3715498e-02   3.6527044e-02   3.7388965e-02   4.4378104e-02   6.0460495e-02   3.6170628e-02   4.0598171e-02   3.0507119e-02   3.3520002e-02   4.0127522e-02   3.7210885e-02   3.5864968e-02   3.7776160e-02   3.8634434e-02   3.9440169e-02   3.2431772e-02   3.2048660e-02   3.7536956e-02   3.6462290e-02   2.9843197e-02   2.9527272e-02   3.3330482e-02   3.1133384e-02   2.9943764e-02   2.8816435e-02   3.1007157e-02   2.8743509e-02   3.4320833e-02   3.2305446e-02   3.2429795e-02   3.1133194e-02   3.2075586e-02   2.9216786e-02   3.2772582e-02   3.6513315e-02   3.7319659e-02   3.8352688e-02   3.2917322e-02   3.4264160e-02   3.5919488e-02   3.6017945e-02   4.2257857e-02   4.1979622e-02   4.5369680e-02   4.3851952e-02   3.9434811e-02   4.0864352e-02   3.4131017e-02   3.3063990e-02   3.1095449e-02   3.2832270e-02   3.1049575e-02   3.0514123e-02   2.7913299e-02   2.7959756e-02   2.7819358e-02   2.9533277e-02   2.9876308e-02   2.9616264e-02
   3.0094522e-02   3.0173799e-02   3.3941875e-02   3.5829541e-02   4.0685347e-02   3.9106291e-02   3.1352113e-02   3.0320770e-02   3.4130156e-02   3.6133839e-02   3.6058280e-02   3.8231656e-02   3.3250092e-02   3.5220565e-02   3.0539282e-02   3.3185307e-02   3.5504239e-02   3.4518218e-02   3.4651309e-02   3.8005189e-02   4.7388565e-02   3.8295679e-02   3.7118978e-02   3.6170208e-02   4.2560917e-02   4.4329749e-02   3.7412797e-02   3.4080097e-02   3.6110521e-02   0.0000000e+00   4.2521566e-02   3.8829938e-02   4.1188348e-02   3.9997560e-02   4.6453942e-02   6.0400313e-02   3.9862537e-02   4.0706158e-02   3.6619208e-02   3.5181970e-02   4.1383403e-02   3.8754329e-02   4.0580014e-02   4.3549315e-02   3.9475285e-02   4.4252880e-02   3.2552481e-02   3.6320823e-02   4.2020354e-02   3.9877234e-02   3.5189515e-02   3.4939476e-02   3.8418368e-02   3.3171266e-02   3.2143030e-02   3.0629148e-02   3.3347725e-02   3.1520608e-02   3.8003518e-02   3.3670953e-02   3.4307773e-02   3.2000863e-02   3.2563601e-02   3.1699353e-02   3.4873322e-02   3.6906361e-02   4.2011207e-02   4.1199045e-02   3.8201561e-02   3.9444114e-02   3.8206062e-02   3.7841396e-02   4.5340564e-02   4.2737181e-02   4.3301921e-02   4.6810335e-02   4.1087239e-02   4.4052313e-02   3.4486797e-02   3.5307209e-02   3.2855104e-02   3.4801141e-02   3.0904699e-02   2.9958100e-02   2.9341028e-02   3.0087552e-02   2.8799568e-02   2.8217335e-02   2.8717146e-02   3.0321401e-02
   3.6367815e-02   3.6641757e-02   3.8431561e-02   4.4209428e-02   4.1306151e-02   4.7036044e-02   3.5737786e-02   3.8334635e-02   4.0381569e-02   4.3165728e-02   4.4477131e-02   4.5281636e-02   4.1140510e-02   4.3066802e-02   4.0639184e-02   4.2634665e-02   4.2673161e-02   4.2287920e-02   4.1776791e-02   4.0879027e-02   5.1266519e-02   4.8223667e-02   4.2250105e-02   4.2774307e-02   4.3065028e-02   4.4371850e-02   4.4501997e-02   4.3025142e-02   3.9393544e-02   4.2521566e-02   0.0000000e+00   4.3286207e-02   4.4574907e-02   4.3903591e-02   4.6799845e-02   6.1523980e-02   4.6958415e-02   4.8075960e-02   3.6002591e-02   3.7782001e-02   4.3528909e-02   4.5627465e-02   4.5578471e-02   4.8197150e-02   4.4116390e-02   4.4658962e-02   3.7319569e-02   3.8474873e-02   4.7456967e-02   4.3562709e-02   4.0643011e-02   4.0022976e-02   4.3217117e-02   3.6109691e-02   3.7447978e-02   3.7987777e-02   3.9841064e-02   3.8538442e-02   4.4844215e-02   4.0793942e-02   4.2026766e-02   3.6253840e-02   3.8213304e-02   3.3417380e-02   3.9444939e-02   4.2521722e-02   4.5637067e-02   4.4626460e-02   3.8874696e-02   3.9786144e-02   4.3748479e-02   4.6417204e-02   4.6321917e-02   4.8677144e-02   4.5120227e-02   5.0771256e-02   4.5967007e-02   5.1436935e-02   3.9634898e-02   4.1893605e-02   3.8892376e-02   4.2366449e-02   4.0180731e-02   4.1127928e-02   3.6802342e-02   3.7313364e-02   3.6909405e-02   3.5019837e-02   3.5623619e-02   3.6014223e-02
   3.4542228e-02   3.3360305e-02   3.3585470e-02   3.8150110e-02   3.6896517e-02   4.1281475e-02   3.1059380e-02   3.0660507e-02   3.3759375e-02   3.6583339e-02   3.4211521e-02   3.3775369e-02   3.3935190e-02   3.7843000e-02   3.3939300e-02   3.4146523e-02   3.5909705e-02   3.6370849e-02   3.7029026e-02   3.6316240e-02   4.9224128e-02   3.9185460e-02   3.7911691e-02   3.7685049e-02   4.5786838e-02   4.0827469e-02   3.6772528e-02   3.5299560e-02   3.3715498e-02   3.8829938e-02   4.3286207e-02   0.0000000e+00   3.9344024e-02   3.8543269e-02   4.2623032e-02   5.4199225e-02   3.8445593e-02   4.1814212e-02   3.3126560e-02   3.4596138e-02   3.4380915e-02   4.2573168e-02   3.8739564e-02   4.5035772e-02   4.2902309e-02   4.3000708e-02   3.5508354e-02   3.3647096e-02   4.2258773e-02   4.0260004e-02   3.6149181e-02   3.4551285e-02   3.8041240e-02   2.9863323e-02   3.2116779e-02   3.2902569e-02   3.7046746e-02   3.3379164e-02   3.8636180e-02   3.6234411e-02   3.7845546e-02   3.4563872e-02   3.5377756e-02   3.3613081e-02   3.6135823e-02   3.4447502e-02   4.1142094e-02   4.0861936e-02   3.6279950e-02   3.8957605e-02   3.8372197e-02   3.7813650e-02   4.5139708e-02   4.4664716e-02   4.4320956e-02   5.0218563e-02   4.2436706e-02   4.8311060e-02   3.8265157e-02   3.6361877e-02   3.6709299e-02   3.7022291e-02   3.6411590e-02   3.4340214e-02   3.0996112e-02   3.4491891e-02   3.3036961e-02   3.0352212e-02   3.0796228e-02   3.2359490e-02
   3.3678109e-02   3.4500226e-02   3.7029872e-02   4.0182937e-02   4.0596150e-02   4.1805986e-02   3.1914661e-02   3.2716349e-02   3.8696232e-02   4.0299204e-02   3.9097612e-02   4.2430120e-02   3.6373768e-02   4.0332824e-02   3.8594647e-02   3.8581277e-02   3.6707506e-02   4.2908852e-02   4.0135037e-02   4.2654628e-02   4.9940463e-02   4.0069144e-02   4.0059284e-02   4.1186953e-02   4.7283092e-02   4.5544802e-02   3.9819668e-02   3.5560079e-02   3.6527044e-02   4.1188348e-02   4.4574907e-02   3.9344024e-02   0.0000000e+00   4.2648448e-02   4.6422831e-02   5.9024208e-02   3.7634008e-02   4.6927624e-02   3.4499136e-02   3.5673484e-02   3.8803906e-02   4.7052264e-02   4.3510852e-02   4.2604152e-02   4.5093064e-02   4.4267029e-02   3.6730509e-02   3.6433457e-02   4.0752885e-02   3.8980071e-02   3.7088525e-02   3.5619652e-02   3.9478266e-02   3.3794821e-02   3.4914157e-02   3.5026723e-02   3.6599726e-02   3.4324132e-02   4.0111261e-02   3.6974716e-02   3.7970284e-02   3.3662733e-02   3.5501358e-02   3.3911948e-02   3.6446262e-02   3.8600489e-02   4.3251097e-02   4.2811613e-02   3.9617247e-02   3.9363895e-02   3.9527861e-02   4.1934300e-02   4.8904252e-02   4.8693833e-02   5.3025215e-02   4.9082539e-02   4.3670494e-02   4.7845818e-02   3.6129402e-02   3.6062487e-02   3.6202274e-02   3.7292298e-02   3.7663415e-02   3.7463454e-02   3.3897939e-02   3.3608695e-02   3.1791167e-02   3.2167487e-02   3.2390012e-02   3.2985939e-02
   3.1553775e-02   3.2462955e-02   3.7036132e-02   3.9150283e-02   3.9653607e-02   4.2342264e-02   3.2929771e-02   3.3330673e-02   3.7118623e-02   3.7811059e-02   3.5686142e-02   3.7557208e-02   3.5152233e-02   4.0172608e-02   3.7668382e-02   3.8238682e-02   3.5824554e-02   3.9896693e-02   3.8440096e-02   3.8075815e-02   4.8733690e-02   4.7063615e-02   3.8413284e-02   3.9983677e-02   4.1829579e-02   4.1711208e-02   3.7488785e-02   3.4742893e-02   3.7388965e-02   3.9997560e-02   4.3903591e-02   3.8543269e-02   4.2648448e-02   0.0000000e+00   4.3079968e-02   5.5802610e-02   4.0140105e-02   4.2299647e-02   3.2029378e-02   3.7203475e-02   4.0702726e-02   3.9965701e-02   4.1727871e-02   4.1500041e-02   4.3382376e-02   4.3704370e-02   3.4593199e-02   3.3271757e-02   3.8820741e-02   3.7455730e-02   3.6470097e-02   3.4628451e-02   3.5198849e-02   3.4758742e-02   3.5046481e-02   3.0647192e-02   3.4986896e-02   3.3318396e-02   4.0081606e-02   3.4874369e-02   3.6497585e-02   3.2029085e-02   3.4369205e-02   3.3617437e-02   3.5246785e-02   3.4586103e-02   4.1901160e-02   4.1109936e-02   3.8492287e-02   3.8827793e-02   4.0423504e-02   4.2441546e-02   4.4086825e-02   4.5031508e-02   5.5300520e-02   5.0750229e-02   4.2568078e-02   4.4030186e-02   3.7096202e-02   3.7772461e-02   3.4336184e-02   3.4049728e-02   3.5797292e-02   3.3833975e-02   3.2151059e-02   3.4313742e-02   3.1997389e-02   3.0862684e-02   3.2131393e-02   3.2824212e-02
   3.9744168e-02   4.5532349e-02   4.7805299e-02   4.9809002e-02   5.4976812e-02   5.3218011e-02   4.2758516e-02   4.2201052e-02   4.7066704e-02   4.1964674e-02   4.4543598e-02   4.6904482e-02   4.2284965e-02   4.7048675e-02   4.3518780e-02   3.9751015e-02   3.9045663e-02   4.4826646e-02   4.4445329e-02   4.4644425e-02   5.6108360e-02   4.5039913e-02   4.5659674e-02   4.4370478e-02   5.3239568e-02   4.7995402e-02   4.4028044e-02   4.0348815e-02   4.4378104e-02   4.6453942e-02   4.6799845e-02   4.2623032e-02   4.6422831e-02   4.3079968e-02   0.0000000e+00   4.9850881e-02   4.3242163e-02   4.4381040e-02   3.4720591e-02   3.7515790e-02   4.5963183e-02   5.0972848e-02   4.5837753e-02   4.8587349e-02   4.8670514e-02   5.4612993e-02   4.3127249e-02   4.0362025e-02   4.6399479e-02   4.4109104e-02   4.1554179e-02   3.7893997e-02   4.3071397e-02   4.1865920e-02   3.6390788e-02   3.7177875e-02   4.7079311e-02   3.7767143e-02   4.5613639e-02   4.0936211e-02   3.9982507e-02   4.1478069e-02   4.4908971e-02   4.0908421e-02   4.4056771e-02   3.9172378e-02   4.4517492e-02   4.9248307e-02   4.0131124e-02   4.6310358e-02   4.5118131e-02   4.8497287e-02   5.3509991e-02   5.2662424e-02   5.8333333e-02   5.2280850e-02   4.7045702e-02   4.8591567e-02   4.2502451e-02   3.8885108e-02   4.0276016e-02   3.9726715e-02   4.3525157e-02   3.9645116e-02   3.5031953e-02   3.6981903e-02   3.5321454e-02   4.1330837e-02   4.0454739e-02   4.0308648e-02
   4.7299370e-02   4.4966283e-02   4.7866415e-02   4.8184610e-02   4.3671347e-02   5.1822599e-02   4.2096198e-02   4.2500302e-02   4.9191154e-02   4.2712371e-02   4.6071379e-02   4.9295280e-02   4.1655704e-02   4.0546462e-02   4.4583859e-02   4.4575075e-02   5.6631148e-02   6.0427202e-02   6.0944988e-02   5.4920601e-02   6.9633778e-02   5.7983887e-02   6.5679225e-02   5.4813020e-02   5.3957918e-02   6.6488725e-02   5.8799284e-02   5.0187290e-02   6.0460495e-02   6.0400313e-02   6.1523980e-02   5.4199225e-02   5.9024208e-02   5.5802610e-02   4.9850881e-02   0.0000000e+00   5.0933211e-02   5.5158192e-02   5.5451875e-02   5.2728075e-02   6.3272442e-02   5.1870376e-02   4.5919580e-02   4.7044454e-02   5.4286161e-02   5.1109267e-02   4.1863378e-02   4.0865464e-02   5.2989576e-02   4.4722871e-02   4.4494704e-02   4.6058802e-02   4.7662651e-02   4.7277576e-02   3.9098816e-02   4.6168099e-02   4.8987462e-02   4.9375541e-02   5.3062042e-02   4.9602332e-02   4.9697081e-02   4.0231538e-02   4.3637407e-02   4.0470798e-02   4.4647062e-02   4.4432440e-02   4.8610525e-02   5.1808101e-02   4.8642569e-02   4.4264607e-02   4.6993750e-02   4.6071719e-02   4.9838401e-02   4.3357344e-02   5.5286447e-02   5.3903075e-02   5.2040764e-02   5.5930749e-02   4.5522966e-02   4.9407980e-02   4.6711389e-02   5.0254686e-02   5.0401015e-02   4.5628252e-02   3.1496289e-02   4.4803506e-02   4.4303257e-02   4.7451287e-02   5.0416610e-02   3.7358103e-02
   3.2868788e-02   3.4549048e-02   3.3571878e-02   3.8154389e-02   3.8693520e-02   3.9607460e-02   3.3348162e-02   3.1652977e-02   3.7768505e-02   3.8428904e-02   4.0361206e-02   4.0937813e-02   3.6337719e-02   3.8312212e-02   3.6444296e-02   3.8726218e-02   3.5637699e-02   3.8419503e-02   3.7765818e-02   3.5838216e-02   5.1939939e-02   4.0064359e-02   4.0889431e-02   4.1110374e-02   4.8077865e-02   4.5009061e-02   3.5734236e-02   3.3965720e-02   3.6170628e-02   3.9862537e-02   4.6958415e-02   3.8445593e-02   3.7634008e-02   4.0140105e-02   4.3242163e-02   5.0933211e-02   0.0000000e+00   4.2161386e-02   3.9014774e-02   3.9792149e-02   4.6511633e-02   4.6826054e-02   4.0698338e-02   4.4317276e-02   4.2130720e-02   4.3011306e-02   3.6235872e-02   3.7546719e-02   4.4250789e-02   4.1254887e-02   4.0234756e-02   3.8669238e-02   4.3561929e-02   3.7592343e-02   3.7371404e-02   3.5461532e-02   3.9130740e-02   3.5816383e-02   3.9090564e-02   3.5872853e-02   3.8247033e-02   3.5334351e-02   3.5932583e-02   3.3919738e-02   3.6509597e-02   3.7494811e-02   4.0901623e-02   4.5421239e-02   3.6833306e-02   4.0071522e-02   4.2431383e-02   4.4279105e-02   4.4313490e-02   4.7139827e-02   4.6739413e-02   4.7294723e-02   3.8347938e-02   4.6310685e-02   3.3905672e-02   3.6556065e-02   3.3922347e-02   3.6167469e-02   3.8604011e-02   3.7002818e-02   3.3588199e-02   3.3293990e-02   3.4118925e-02   3.1452814e-02   3.1736592e-02   3.1528997e-02
   3.5824112e-02   3.6724991e-02   3.7435782e-02   4.3998791e-02   4.1910236e-02   4.5889853e-02   3.6114236e-02   3.7158297e-02   4.1781754e-02   4.1668297e-02   4.0387060e-02   4.3697701e-02   3.8590059e-02   4.0412626e-02   3.5831591e-02   3.9737256e-02   3.7298965e-02   3.6537587e-02   3.6216946e-02   4.0370239e-02   5.6058996e-02   4.1545374e-02   4.0328065e-02   4.2811898e-02   4.5488064e-02   4.2208223e-02   4.1796537e-02   3.7971699e-02   4.0598171e-02   4.0706158e-02   4.8075960e-02   4.1814212e-02   4.6927624e-02   4.2299647e-02   4.4381040e-02   5.5158192e-02   4.2161386e-02   0.0000000e+00   3.6536841e-02   3.8052815e-02   4.6700248e-02   4.3996241e-02   4.2143731e-02   4.1702102e-02   4.1626770e-02   4.4503683e-02   3.3801230e-02   3.4828326e-02   3.9328740e-02   3.9563761e-02   3.9087442e-02   3.7099649e-02   4.2868961e-02   3.4409696e-02   3.6242487e-02   3.3364757e-02   3.8893944e-02   3.8030548e-02   4.4142264e-02   3.8981843e-02   3.8104867e-02   3.4673195e-02   3.2910509e-02   3.2983625e-02   3.9379727e-02   3.9752395e-02   4.5959612e-02   4.8588737e-02   4.2003001e-02   4.4241335e-02   4.2466609e-02   4.2391288e-02   4.7813630e-02   4.9695351e-02   4.7448912e-02   5.4086356e-02   4.5739430e-02   4.4038758e-02   3.1754529e-02   3.9639836e-02   3.6477559e-02   4.0006270e-02   4.1805052e-02   3.6416282e-02   3.4769934e-02   3.6989106e-02   3.2767486e-02   3.4047424e-02   3.8031180e-02   3.6374560e-02
   2.9068369e-02   2.7242728e-02   2.8210910e-02   3.2590893e-02   3.3122894e-02   3.4301243e-02   2.7755972e-02   3.0333381e-02   3.5186387e-02   3.2074327e-02   3.2943888e-02   3.5905602e-02   2.8990262e-02   3.2916448e-02   3.0449096e-02   3.0693586e-02   3.3474045e-02   3.1650266e-02   3.4378186e-02   3.5182914e-02   4.7471959e-02   3.0832150e-02   3.3395233e-02   3.4275518e-02   3.8922079e-02   3.6142436e-02   3.4122694e-02   3.0725482e-02   3.0507119e-02   3.6619208e-02   3.6002591e-02   3.3126560e-02   3.4499136e-02   3.2029378e-02   3.4720591e-02   5.5451875e-02   3.9014774e-02   3.6536841e-02   0.0000000e+00   3.0595677e-02   4.1157746e-02   3.7306337e-02   3.4501304e-02   3.7797193e-02   3.9559268e-02   4.1951011e-02   3.2871505e-02   3.4057511e-02   3.8836350e-02   3.6606501e-02   3.2760498e-02   3.0752117e-02   3.6030669e-02   2.9384558e-02   2.9926640e-02   3.2091504e-02   3.4021873e-02   3.0934782e-02   3.6235715e-02   3.5064194e-02   3.3415610e-02   2.8835464e-02   3.0415950e-02   2.8036778e-02   3.2562951e-02   3.3879450e-02   3.7353578e-02   3.9215040e-02   3.2995474e-02   3.1918558e-02   3.4219824e-02   3.5493854e-02   3.6714197e-02   4.2209105e-02   4.6125800e-02   4.5099510e-02   3.8868625e-02   4.1509637e-02   2.9602030e-02   2.8874395e-02   2.7180899e-02   2.9515490e-02   3.0571501e-02   2.9527557e-02   2.6303971e-02   2.7183394e-02   2.5772103e-02   2.4128500e-02   2.8136892e-02   2.6879538e-02
   2.8558193e-02   2.9343377e-02   3.0151035e-02   3.5207913e-02   3.5449620e-02   3.8468527e-02   2.8184477e-02   2.8514667e-02   3.5784574e-02   3.3818598e-02   3.5564638e-02   3.8630222e-02   3.2573547e-02   3.4636355e-02   3.1926528e-02   3.3429979e-02   3.1555156e-02   3.0731559e-02   3.5803140e-02   3.6215714e-02   5.0078473e-02   3.5632465e-02   3.3682526e-02   3.3888249e-02   4.1950384e-02   3.6131402e-02   3.4493815e-02   3.4397253e-02   3.3520002e-02   3.5181970e-02   3.7782001e-02   3.4596138e-02   3.5673484e-02   3.7203475e-02   3.7515790e-02   5.2728075e-02   3.9792149e-02   3.8052815e-02   3.0595677e-02   0.0000000e+00   4.1944643e-02   4.0592761e-02   3.8327285e-02   3.9686513e-02   3.7364899e-02   3.8552880e-02   2.9770575e-02   3.0399654e-02   3.5221594e-02   3.3831097e-02   3.0301744e-02   3.2140512e-02   3.1304342e-02   2.5007102e-02   2.8491395e-02   2.7761604e-02   3.1853731e-02   3.1500506e-02   3.2328414e-02   3.0253307e-02   3.1493998e-02   2.7787992e-02   2.9914536e-02   2.9052146e-02   2.9742562e-02   3.0224447e-02   3.7526805e-02   3.5921691e-02   3.0948504e-02   3.3222440e-02   3.3808852e-02   3.5924447e-02   3.7098397e-02   4.1922264e-02   4.4803923e-02   3.8098748e-02   3.9065037e-02   4.0001225e-02   3.7275196e-02   3.5628268e-02   3.0916076e-02   3.1624442e-02   2.9204267e-02   2.9926571e-02   2.6844246e-02   2.6479182e-02   2.5496548e-02   2.5440017e-02   2.7284552e-02   2.6287371e-02
   3.8253427e-02   4.0109552e-02   4.1116849e-02   4.6911873e-02   4.6481042e-02   4.8628285e-02   4.2453974e-02   3.7745850e-02   4.4715784e-02   4.5278995e-02   4.6994682e-02   4.5836015e-02   4.0214955e-02   4.3457310e-02   4.1928053e-02   4.9776820e-02   4.0913589e-02   4.3268705e-02   3.7312225e-02   3.9135103e-02   5.5478000e-02   4.4614345e-02   5.0039291e-02   4.6867822e-02   4.3681259e-02   4.4328064e-02   3.7192053e-02   3.6915144e-02   4.0127522e-02   4.1383403e-02   4.3528909e-02   3.4380915e-02   3.8803906e-02   4.0702726e-02   4.5963183e-02   6.3272442e-02   4.6511633e-02   4.6700248e-02   4.1157746e-02   4.1944643e-02   0.0000000e+00   4.8632315e-02   4.5051567e-02   4.4169564e-02   4.1329939e-02   5.2572332e-02   4.0332698e-02   3.6645121e-02   4.8624116e-02   4.2636676e-02   4.2088226e-02   4.3479780e-02   4.4765927e-02   3.1807756e-02   3.4708793e-02   3.0888820e-02   3.5867124e-02   3.5338848e-02   4.2887191e-02   3.5524574e-02   3.4411837e-02   3.1574584e-02   4.1905703e-02   4.3493496e-02   3.2578454e-02   4.0224559e-02   4.6687921e-02   4.9065242e-02   4.2599959e-02   4.6107359e-02   4.6448512e-02   4.6932858e-02   4.9953916e-02   5.4513515e-02   5.2090448e-02   5.2964972e-02   4.9228705e-02   5.3596190e-02   4.3908190e-02   3.0876471e-02   3.6069681e-02   3.9198141e-02   4.2444628e-02   4.1543342e-02   2.8574293e-02   3.0577623e-02   4.0351589e-02   3.9520199e-02   3.9862552e-02   3.8772598e-02
   3.4394530e-02   3.4492558e-02   3.3713981e-02   4.5161832e-02   5.2039469e-02   4.7813332e-02   3.5799935e-02   3.5073661e-02   3.7723797e-02   4.2347246e-02   5.2223759e-02   4.5507741e-02   3.9095465e-02   4.3566213e-02   4.0810879e-02   3.9201367e-02   3.7529602e-02   4.4139892e-02   4.4488482e-02   4.6947019e-02   5.2317613e-02   4.4934066e-02   4.4607183e-02   4.7783973e-02   4.5238071e-02   4.8625095e-02   4.4458930e-02   3.6052982e-02   3.7210885e-02   3.8754329e-02   4.5627465e-02   4.2573168e-02   4.7052264e-02   3.9965701e-02   5.0972848e-02   5.1870376e-02   4.6826054e-02   4.3996241e-02   3.7306337e-02   4.0592761e-02   4.8632315e-02   0.0000000e+00   4.5200271e-02   4.2672400e-02   4.2125382e-02   4.6121982e-02   3.4119040e-02   3.9291337e-02   5.1447805e-02   4.1406949e-02   4.0520617e-02   3.2861367e-02   3.5609997e-02   3.6806844e-02   3.6682512e-02   3.5432191e-02   3.9477254e-02   3.4908454e-02   4.2667781e-02   4.0008375e-02   3.7150969e-02   3.3306486e-02   3.8336883e-02   3.5191460e-02   3.5456285e-02   3.6102201e-02   4.4086863e-02   4.4794605e-02   3.7675261e-02   3.7945595e-02   3.8079802e-02   4.2990681e-02   4.1096573e-02   4.6357440e-02   4.9718275e-02   4.4943144e-02   3.8414113e-02   4.1425374e-02   3.5597001e-02   3.8017872e-02   3.8250867e-02   4.1790423e-02   3.8431024e-02   3.5706898e-02   3.3584573e-02   3.2015202e-02   3.3239198e-02   4.0629415e-02   3.8688995e-02   3.4366627e-02
   3.1066938e-02   3.4646615e-02   3.5205793e-02   3.8923114e-02   3.7106493e-02   4.2492360e-02   3.2425078e-02   3.3765684e-02   4.1789684e-02   4.1050021e-02   3.9354175e-02   4.0029885e-02   3.5520916e-02   3.7141070e-02   3.3483460e-02   3.9623688e-02   4.0921390e-02   4.2390524e-02   4.0374333e-02   4.1743264e-02   4.8571901e-02   3.8853209e-02   4.1866697e-02   4.2751800e-02   4.4845671e-02   4.4538660e-02   3.7775965e-02   3.2565334e-02   3.5864968e-02   4.0580014e-02   4.5578471e-02   3.8739564e-02   4.3510852e-02   4.1727871e-02   4.5837753e-02   4.5919580e-02   4.0698338e-02   4.2143731e-02   3.4501304e-02   3.8327285e-02   4.5051567e-02   4.5200271e-02   0.0000000e+00   4.1507685e-02   4.1105382e-02   4.4321511e-02   3.5533383e-02   3.5373639e-02   4.1867486e-02   3.9726392e-02   3.4966887e-02   3.3140296e-02   3.5015534e-02   3.0610274e-02   3.5423240e-02   3.0247555e-02   3.3300137e-02   3.2969869e-02   3.8050530e-02   3.6291738e-02   3.8897941e-02   3.2797004e-02   3.4785927e-02   3.0260922e-02   3.4743864e-02   3.6944180e-02   4.1945873e-02   4.1777053e-02   3.5562972e-02   3.8956259e-02   3.8947404e-02   3.9598151e-02   4.2540096e-02   4.4066141e-02   4.7107281e-02   4.5339845e-02   3.9748067e-02   4.1559736e-02   3.8855099e-02   3.5341914e-02   3.3425027e-02   3.5377544e-02   3.5337395e-02   3.4229828e-02   3.2474644e-02   3.2764442e-02   3.0089361e-02   3.1973025e-02   3.1427403e-02   3.1932778e-02
   3.4225805e-02   3.3489688e-02   3.5471445e-02   4.1209652e-02   4.1708234e-02   4.2514250e-02   3.6562155e-02   3.6539803e-02   4.0440942e-02   4.0182735e-02   4.0708041e-02   4.0655115e-02   3.7885984e-02   4.0339556e-02   3.7132769e-02   4.1204641e-02   4.0560883e-02   4.3340373e-02   4.0474875e-02   4.1405788e-02   5.0018033e-02   4.4075942e-02   4.1747884e-02   4.1629695e-02   4.4340821e-02   4.2845812e-02   3.8232979e-02   3.1919603e-02   3.7776160e-02   4.3549315e-02   4.8197150e-02   4.5035772e-02   4.2604152e-02   4.1500041e-02   4.8587349e-02   4.7044454e-02   4.4317276e-02   4.1702102e-02   3.7797193e-02   3.9686513e-02   4.4169564e-02   4.2672400e-02   4.1507685e-02   0.0000000e+00   4.3967522e-02   4.4133285e-02   3.4365267e-02   3.7118843e-02   4.2502525e-02   4.2043250e-02   3.7593395e-02   3.5473939e-02   3.8607714e-02   3.5421073e-02   3.6935468e-02   3.2644340e-02   3.6839082e-02   3.4867978e-02   4.0827697e-02   3.7940286e-02   3.8827530e-02   3.3732152e-02   3.5963374e-02   3.6087135e-02   3.7797273e-02   3.8187237e-02   4.4294390e-02   4.5025446e-02   3.8652061e-02   4.1767487e-02   3.8527087e-02   4.1723118e-02   4.5788048e-02   4.5558730e-02   4.8747138e-02   4.9967267e-02   4.1913807e-02   4.6331901e-02   4.4134320e-02   3.8050804e-02   3.5561683e-02   3.6430763e-02   3.8762144e-02   3.5466662e-02   3.2564095e-02   3.3712757e-02   3.1232319e-02   3.1415075e-02   3.3692416e-02   3.3555015e-02
   3.4953009e-02   3.4211357e-02   3.6782215e-02   3.9834441e-02   4.2364150e-02   4.3296098e-02   3.3030957e-02   3.3920962e-02   3.6901576e-02   4.1217592e-02   4.1428354e-02   4.0681933e-02   3.7790408e-02   4.0962041e-02   3.7414435e-02   3.9219134e-02   3.9038007e-02   4.3067438e-02   4.2133193e-02   4.0020701e-02   4.9305752e-02   4.2472614e-02   3.8008184e-02   4.1584352e-02   4.5839361e-02   4.4550511e-02   4.2873326e-02   3.5573921e-02   3.8634434e-02   3.9475285e-02   4.4116390e-02   4.2902309e-02   4.5093064e-02   4.3382376e-02   4.8670514e-02   5.4286161e-02   4.2130720e-02   4.1626770e-02   3.9559268e-02   3.7364899e-02   4.1329939e-02   4.2125382e-02   4.1105382e-02   4.3967522e-02   0.0000000e+00   4.7244457e-02   3.1916973e-02   3.2805001e-02   4.2604439e-02   3.9655867e-02   3.9839571e-02   3.6388770e-02   3.7627489e-02   3.2706927e-02   3.3895798e-02   3.1936733e-02   3.5014773e-02   3.3269222e-02   3.9791652e-02   3.7124643e-02   3.8071047e-02   3.2977873e-02   3.4714802e-02   3.7190050e-02   3.7759942e-02   3.7121753e-02   4.2947659e-02   4.5191911e-02   3.7755412e-02   4.2876737e-02   4.2843446e-02   4.3653714e-02   3.9287716e-02   4.2937619e-02   5.2218143e-02   5.1575031e-02   4.1202232e-02   4.4846929e-02   4.3800687e-02   3.2221120e-02   3.5754511e-02   3.7214167e-02   3.8155077e-02   3.6861627e-02   3.3275944e-02   3.2903343e-02   3.0522624e-02   3.0804290e-02   3.2413172e-02   3.3570249e-02
   3.3405846e-02   3.6804310e-02   3.6393056e-02   4.0894852e-02   4.3823571e-02   4.3344595e-02   3.5779984e-02   3.7384626e-02   3.8784211e-02   3.6982125e-02   3.8737556e-02   4.1378906e-02   3.7037456e-02   4.2196578e-02   4.0129248e-02   4.1304741e-02   3.8540520e-02   4.2465212e-02   3.9373920e-02   4.1374154e-02   5.3049027e-02   4.0439799e-02   4.1990643e-02   4.2995213e-02   4.6202390e-02   4.8219478e-02   4.0875249e-02   3.7917557e-02   3.9440169e-02   4.4252880e-02   4.4658962e-02   4.3000708e-02   4.4267029e-02   4.3704370e-02   5.4612993e-02   5.1109267e-02   4.3011306e-02   4.4503683e-02   4.1951011e-02   3.8552880e-02   5.2572332e-02   4.6121982e-02   4.4321511e-02   4.4133285e-02   4.7244457e-02   0.0000000e+00   3.6829370e-02   3.6747138e-02   4.5518016e-02   4.0307507e-02   3.9317372e-02   3.8475702e-02   4.0391847e-02   3.9170865e-02   3.8429791e-02   3.6203216e-02   3.9111521e-02   3.5810293e-02   3.8876106e-02   3.7155300e-02   4.1673851e-02   3.7137292e-02   4.0221861e-02   3.8629754e-02   4.0712104e-02   4.0560201e-02   4.4033309e-02   4.4036469e-02   3.9426094e-02   4.0328031e-02   4.2812379e-02   4.4626844e-02   4.7507008e-02   4.9599761e-02   5.1205061e-02   5.1860024e-02   4.1297626e-02   4.5957577e-02   4.0111161e-02   3.5447902e-02   3.7144558e-02   3.6577895e-02   4.0115010e-02   3.6973383e-02   3.2991758e-02   3.4687146e-02   3.4906263e-02   3.2950903e-02   3.5944612e-02   3.4373318e-02
   2.7393600e-02   2.8925988e-02   2.9652258e-02   3.2987481e-02   3.2332352e-02   3.5765676e-02   2.7447275e-02   2.8121090e-02   3.0817219e-02   3.1914103e-02   3.4336626e-02   3.2127604e-02   3.0442459e-02   3.4586444e-02   3.2553784e-02   3.3051798e-02   2.9933895e-02   3.3537078e-02   3.2681384e-02   3.6843450e-02   4.2088361e-02   3.7546888e-02   3.2707363e-02   3.4867445e-02   3.7746388e-02   3.8057540e-02   3.2436453e-02   2.8912964e-02   3.2431772e-02   3.2552481e-02   3.7319569e-02   3.5508354e-02   3.6730509e-02   3.4593199e-02   4.3127249e-02   4.1863378e-02   3.6235872e-02   3.3801230e-02   3.2871505e-02   2.9770575e-02   4.0332698e-02   3.4119040e-02   3.5533383e-02   3.4365267e-02   3.1916973e-02   3.6829370e-02   0.0000000e+00   2.9373999e-02   3.4858405e-02   3.3013324e-02   2.9951291e-02   2.7825857e-02   3.1384504e-02   2.6109324e-02   2.5811461e-02   2.3496910e-02   2.8885378e-02   2.6793874e-02   3.4276660e-02   2.9862228e-02   3.0729974e-02   2.6537348e-02   2.8386502e-02   3.0119285e-02   3.2390884e-02   3.1132095e-02   3.5986380e-02   3.6708381e-02   2.9505270e-02   3.0362392e-02   3.6013116e-02   3.4674999e-02   3.7096711e-02   3.8512994e-02   4.1679899e-02   4.3739042e-02   4.0914464e-02   3.7565784e-02   3.7280926e-02   2.8757858e-02   2.8681330e-02   2.8727159e-02   3.1974197e-02   2.7806156e-02   2.5168135e-02   2.6173435e-02   2.5580855e-02   2.5119101e-02   2.8021045e-02   2.6610153e-02
   2.9214643e-02   2.8879837e-02   2.9102864e-02   3.4042031e-02   3.4189469e-02   3.7994308e-02   2.6266332e-02   2.7270977e-02   2.9308486e-02   3.3080988e-02   3.4945031e-02   3.4615899e-02   3.1315746e-02   3.4613371e-02   3.0609530e-02   3.3093477e-02   3.1627536e-02   3.3770904e-02   3.5254656e-02   3.5566326e-02   4.2539967e-02   3.6334350e-02   3.4572353e-02   3.4477423e-02   4.0670199e-02   4.0283929e-02   3.3046804e-02   2.9840166e-02   3.2048660e-02   3.6320823e-02   3.8474873e-02   3.3647096e-02   3.6433457e-02   3.3271757e-02   4.0362025e-02   4.0865464e-02   3.7546719e-02   3.4828326e-02   3.4057511e-02   3.0399654e-02   3.6645121e-02   3.9291337e-02   3.5373639e-02   3.7118843e-02   3.2805001e-02   3.6747138e-02   2.9373999e-02   0.0000000e+00   3.3921795e-02   3.2483309e-02   3.0806864e-02   2.7398896e-02   3.0603644e-02   2.9121762e-02   2.8531146e-02   2.6685580e-02   3.1021997e-02   2.9801844e-02   3.4058272e-02   3.2257415e-02   3.1155997e-02   2.8337311e-02   2.9582907e-02   2.7637439e-02   3.1261513e-02   3.0890799e-02   3.7239095e-02   3.5944510e-02   3.2102166e-02   3.3591022e-02   3.1802043e-02   3.2952391e-02   3.6502716e-02   3.8755946e-02   4.1473169e-02   4.1658333e-02   4.0105174e-02   3.7170694e-02   3.4561478e-02   2.9587254e-02   2.9243151e-02   3.1264561e-02   3.0953286e-02   2.8658122e-02   2.5995647e-02   2.5734324e-02   2.4542197e-02   2.6003106e-02   2.6634921e-02   2.7175143e-02
   3.3202007e-02   3.3682667e-02   3.6279984e-02   4.0239913e-02   3.8032013e-02   4.0388261e-02   3.3605616e-02   3.2967859e-02   3.6081871e-02   3.9500037e-02   4.0129119e-02   4.0825307e-02   3.6201495e-02   3.9689208e-02   3.7720453e-02   3.8998882e-02   3.6618686e-02   3.8834164e-02   3.7329338e-02   4.0043739e-02   4.6379676e-02   3.6983998e-02   3.8185489e-02   3.9464953e-02   4.5133043e-02   4.3415829e-02   3.9333050e-02   3.5410512e-02   3.7536956e-02   4.2020354e-02   4.7456967e-02   4.2258773e-02   4.0752885e-02   3.8820741e-02   4.6399479e-02   5.2989576e-02   4.4250789e-02   3.9328740e-02   3.8836350e-02   3.5221594e-02   4.8624116e-02   5.1447805e-02   4.1867486e-02   4.2502525e-02   4.2604439e-02   4.5518016e-02   3.4858405e-02   3.3921795e-02   0.0000000e+00   3.9845538e-02   3.6854906e-02   3.4881560e-02   3.6229932e-02   3.3909755e-02   3.4595047e-02   3.3145812e-02   3.7789942e-02   3.4468934e-02   3.7835015e-02   3.8330923e-02   3.8886727e-02   3.3074765e-02   3.4723510e-02   3.2285258e-02   3.6809962e-02   3.7055596e-02   4.3832416e-02   4.1043951e-02   3.8864991e-02   4.0516216e-02   3.5678980e-02   3.9098349e-02   4.0719763e-02   4.2123170e-02   5.1372706e-02   4.5385443e-02   4.2469002e-02   4.1032094e-02   3.7488067e-02   3.2583000e-02   3.5668294e-02   3.5606434e-02   3.4470880e-02   3.5886659e-02   3.3350493e-02   3.2903792e-02   2.9056669e-02   2.7871797e-02   3.0919771e-02   3.1737537e-02
   3.2736912e-02   3.1635634e-02   3.3641478e-02   3.8441463e-02   4.1972958e-02   4.0354402e-02   3.1754705e-02   3.3139741e-02   3.5498251e-02   3.7972629e-02   3.8820831e-02   4.0369816e-02   3.6195134e-02   3.8954321e-02   3.5645631e-02   3.5064966e-02   3.8939235e-02   3.8430130e-02   3.8773780e-02   3.7873858e-02   5.0275321e-02   4.2043634e-02   3.9554351e-02   3.9708380e-02   4.3914537e-02   4.3861967e-02   4.1974360e-02   3.2186900e-02   3.6462290e-02   3.9877234e-02   4.3562709e-02   4.0260004e-02   3.8980071e-02   3.7455730e-02   4.4109104e-02   4.4722871e-02   4.1254887e-02   3.9563761e-02   3.6606501e-02   3.3831097e-02   4.2636676e-02   4.1406949e-02   3.9726392e-02   4.2043250e-02   3.9655867e-02   4.0307507e-02   3.3013324e-02   3.2483309e-02   3.9845538e-02   0.0000000e+00   3.3603366e-02   3.2530145e-02   3.6518601e-02   3.2758042e-02   3.2419168e-02   3.1747522e-02   3.4382506e-02   3.1769898e-02   3.6223812e-02   3.5655082e-02   3.7272996e-02   2.8510195e-02   3.2763822e-02   3.1366564e-02   3.5122690e-02   3.5720636e-02   4.0455229e-02   3.9498207e-02   3.6703198e-02   3.9704296e-02   3.5297452e-02   3.8036991e-02   4.1207834e-02   3.9990073e-02   4.3960004e-02   4.5417334e-02   3.9382911e-02   4.1902013e-02   3.9605013e-02   3.0440696e-02   3.3696216e-02   3.4285812e-02   3.3459342e-02   3.2954996e-02   2.9926637e-02   3.1020871e-02   3.1248026e-02   2.9353405e-02   3.3504120e-02   3.1919874e-02
   3.0250359e-02   2.9866440e-02   3.0312982e-02   3.3864989e-02   3.3701535e-02   3.5624878e-02   2.8749887e-02   3.0124970e-02   3.0010203e-02   3.1547101e-02   3.7765256e-02   3.5662378e-02   3.0849466e-02   3.2637139e-02   3.1811518e-02   3.3088942e-02   3.3515971e-02   3.5539974e-02   3.4554048e-02   3.4139555e-02   4.5527102e-02   3.3071800e-02   3.5006214e-02   3.5948272e-02   4.0673570e-02   3.9467331e-02   3.4172356e-02   3.0633394e-02   2.9843197e-02   3.5189515e-02   4.0643011e-02   3.6149181e-02   3.7088525e-02   3.6470097e-02   4.1554179e-02   4.4494704e-02   4.0234756e-02   3.9087442e-02   3.2760498e-02   3.0301744e-02   4.2088226e-02   4.0520617e-02   3.4966887e-02   3.7593395e-02   3.9839571e-02   3.9317372e-02   2.9951291e-02   3.0806864e-02   3.6854906e-02   3.3603366e-02   0.0000000e+00   2.9042444e-02   3.3466430e-02   3.0426060e-02   2.9988349e-02   2.8111920e-02   3.1831467e-02   2.8750592e-02   3.2529149e-02   3.2172341e-02   3.1996825e-02   2.6906536e-02   2.8049095e-02   2.6243835e-02   3.1849014e-02   3.1543189e-02   3.6347259e-02   3.6606722e-02   3.2455515e-02   3.6284102e-02   3.8050200e-02   3.6673963e-02   3.5723716e-02   3.7061158e-02   4.4543318e-02   4.3819083e-02   3.4507182e-02   3.9067253e-02   3.6004886e-02   2.8489610e-02   2.9797919e-02   3.1565920e-02   2.9335885e-02   3.0911644e-02   2.7799855e-02   2.7101356e-02   2.5599725e-02   2.3484003e-02   2.8318921e-02   2.8231913e-02
   2.7126307e-02   2.7088265e-02   2.8227440e-02   3.3237319e-02   3.2955233e-02   3.6820756e-02   2.6711841e-02   2.7521084e-02   3.0332893e-02   3.3169340e-02   3.5434606e-02   3.2645132e-02   2.7874903e-02   3.0263745e-02   2.7484326e-02   3.0752410e-02   3.2804703e-02   3.4563067e-02   3.4888235e-02   3.5341462e-02   4.1606376e-02   3.7914146e-02   3.3434790e-02   3.5084313e-02   3.9948482e-02   3.8350983e-02   3.0206214e-02   2.8122893e-02   2.9527272e-02   3.4939476e-02   4.0022976e-02   3.4551285e-02   3.5619652e-02   3.4628451e-02   3.7893997e-02   4.6058802e-02   3.8669238e-02   3.7099649e-02   3.0752117e-02   3.2140512e-02   4.3479780e-02   3.2861367e-02   3.3140296e-02   3.5473939e-02   3.6388770e-02   3.8475702e-02   2.7825857e-02   2.7398896e-02   3.4881560e-02   3.2530145e-02   2.9042444e-02   0.0000000e+00   3.0272392e-02   2.6990625e-02   2.7852417e-02   2.4431242e-02   2.7970122e-02   2.6458306e-02   3.2030876e-02   3.3283659e-02   3.2181898e-02   2.5995925e-02   2.7144560e-02   2.5695416e-02   2.9204330e-02   2.8826301e-02   3.4920115e-02   3.6440092e-02   2.8212474e-02   3.1776626e-02   3.4043251e-02   3.4381122e-02   3.3476081e-02   3.9329860e-02   3.8800004e-02   3.9553511e-02   2.9607799e-02   3.7585061e-02   3.2234650e-02   2.7892612e-02   2.8681544e-02   3.0043096e-02   2.9417689e-02   2.7311355e-02   2.5090934e-02   2.6135318e-02   2.4318593e-02   2.2533001e-02   2.6193122e-02   2.7232125e-02
   3.4821024e-02   3.4535680e-02   3.5169013e-02   3.9218787e-02   3.9660399e-02   3.6500065e-02   3.2196534e-02   3.0775238e-02   3.4679519e-02   3.6956068e-02   4.0055959e-02   4.0674926e-02   3.5688443e-02   3.7305305e-02   3.6072149e-02   3.5033465e-02   4.0668381e-02   3.8839604e-02   4.1581451e-02   3.9112314e-02   4.4873204e-02   4.2997942e-02   3.8691290e-02   3.9266744e-02   4.2110858e-02   4.0683105e-02   3.6994581e-02   3.6099617e-02   3.3330482e-02   3.8418368e-02   4.3217117e-02   3.8041240e-02   3.9478266e-02   3.5198849e-02   4.3071397e-02   4.7662651e-02   4.3561929e-02   4.2868961e-02   3.6030669e-02   3.1304342e-02   4.4765927e-02   3.5609997e-02   3.5015534e-02   3.8607714e-02   3.7627489e-02   4.0391847e-02   3.1384504e-02   3.0603644e-02   3.6229932e-02   3.6518601e-02   3.3466430e-02   3.0272392e-02   0.0000000e+00   3.0104535e-02   2.9024334e-02   2.9791370e-02   3.3143080e-02   2.8981277e-02   3.4317224e-02   3.6003108e-02   3.5853384e-02   3.1316230e-02   3.2825646e-02   3.1552993e-02   3.3578264e-02   3.6191373e-02   3.8960788e-02   4.2650175e-02   3.5797254e-02   3.7748011e-02   3.8041149e-02   3.9920468e-02   4.0121675e-02   4.0173326e-02   4.4186568e-02   4.4188968e-02   4.1060320e-02   4.4652556e-02   3.6649742e-02   3.0152911e-02   3.1639975e-02   3.6634363e-02   3.6254263e-02   3.6347584e-02   3.5163102e-02   3.2942600e-02   3.2173046e-02   2.6367771e-02   3.0776361e-02   3.2336919e-02
   2.5303609e-02   2.5139239e-02   2.6976037e-02   3.1835278e-02   3.2038035e-02   2.9490739e-02   2.3645391e-02   2.4619166e-02   3.0215418e-02   3.2242701e-02   3.2349916e-02   3.3317987e-02   2.4157427e-02   3.0662650e-02   2.8374296e-02   3.2490576e-02   3.3028045e-02   3.3223013e-02   2.9556286e-02   3.2263172e-02   4.0629077e-02   3.8418322e-02   3.6515630e-02   3.5604371e-02   3.5176891e-02   3.4175805e-02   3.0569023e-02   3.4116761e-02   3.1133384e-02   3.3171266e-02   3.6109691e-02   2.9863323e-02   3.3794821e-02   3.4758742e-02   4.1865920e-02   4.7277576e-02   3.7592343e-02   3.4409696e-02   2.9384558e-02   2.5007102e-02   3.1807756e-02   3.6806844e-02   3.0610274e-02   3.5421073e-02   3.2706927e-02   3.9170865e-02   2.6109324e-02   2.9121762e-02   3.3909755e-02   3.2758042e-02   3.0426060e-02   2.6990625e-02   3.0104535e-02   0.0000000e+00   2.5233909e-02   2.5048312e-02   2.8330529e-02   2.6676554e-02   3.0414419e-02   2.9379448e-02   2.8705133e-02   2.7918250e-02   2.9256596e-02   2.5526119e-02   2.8211168e-02   2.8665228e-02   3.5972162e-02   3.5289717e-02   2.9801597e-02   3.3307929e-02   2.8137070e-02   3.3260872e-02   3.2979942e-02   3.7419114e-02   4.1666685e-02   3.6443034e-02   3.2081688e-02   3.4391893e-02   2.7067072e-02   2.8353210e-02   2.5865651e-02   2.6266381e-02   3.0267695e-02   2.5628041e-02   2.3557248e-02   2.4797317e-02   2.3128150e-02   2.2484927e-02   2.3335718e-02   2.2729044e-02
   2.6405461e-02   2.6979516e-02   2.8477573e-02   3.3761226e-02   3.2137176e-02   3.5408761e-02   2.6694402e-02   2.7958115e-02   2.9199187e-02   3.2253567e-02   3.2307352e-02   3.4667291e-02   3.0980736e-02   3.1696699e-02   2.7864205e-02   3.3455382e-02   3.2870241e-02   3.1774695e-02   3.0938878e-02   3.5081326e-02   3.5167319e-02   3.1652751e-02   3.3694243e-02   3.3784925e-02   3.5016214e-02   3.5797598e-02   3.0375525e-02   3.1602418e-02   2.9943764e-02   3.2143030e-02   3.7447978e-02   3.2116779e-02   3.4914157e-02   3.5046481e-02   3.6390788e-02   3.9098816e-02   3.7371404e-02   3.6242487e-02   2.9926640e-02   2.8491395e-02   3.4708793e-02   3.6682512e-02   3.5423240e-02   3.6935468e-02   3.3895798e-02   3.8429791e-02   2.5811461e-02   2.8531146e-02   3.4595047e-02   3.2419168e-02   2.9988349e-02   2.7852417e-02   2.9024334e-02   2.5233909e-02   0.0000000e+00   2.5241114e-02   2.7908697e-02   2.8320397e-02   3.1561412e-02   3.0620848e-02   2.8613361e-02   2.7139352e-02   2.8096702e-02   2.7255923e-02   2.8484062e-02   2.8534184e-02   3.4788655e-02   3.4742245e-02   2.9298731e-02   3.3855529e-02   3.0740571e-02   3.7279759e-02   3.3715792e-02   3.7185594e-02   4.5472014e-02   4.0104312e-02   3.6654310e-02   3.6095655e-02   3.5163228e-02   2.4345360e-02   2.7345328e-02   2.9143743e-02   3.2202261e-02   2.8638257e-02   2.4948840e-02   2.6855737e-02   2.7082871e-02   2.5340147e-02   2.4460604e-02   2.4473159e-02
   2.5732867e-02   2.5399059e-02   2.6529486e-02   3.2552804e-02   3.2131213e-02   3.3238712e-02   2.5880357e-02   2.6352945e-02   2.7515402e-02   3.0219967e-02   3.2693031e-02   3.1943881e-02   3.0368554e-02   3.2884034e-02   2.7787991e-02   3.2001688e-02   3.1382052e-02   3.1723918e-02   3.2737382e-02   3.2981711e-02   3.1042129e-02   3.2190555e-02   3.2766250e-02   3.2934046e-02   3.9094920e-02   3.5334877e-02   3.1532998e-02   2.8779392e-02   2.8816435e-02   3.0629148e-02   3.7987777e-02   3.2902569e-02   3.5026723e-02   3.0647192e-02   3.7177875e-02   4.6168099e-02   3.5461532e-02   3.3364757e-02   3.2091504e-02   2.7761604e-02   3.0888820e-02   3.5432191e-02   3.0247555e-02   3.2644340e-02   3.1936733e-02   3.6203216e-02   2.3496910e-02   2.6685580e-02   3.3145812e-02   3.1747522e-02   2.8111920e-02   2.4431242e-02   2.9791370e-02   2.5048312e-02   2.5241114e-02   0.0000000e+00   2.8124671e-02   2.8299236e-02   3.3301579e-02   2.9950872e-02   2.8307346e-02   2.4710604e-02   2.8663513e-02   2.6206711e-02   2.7378828e-02   2.8418285e-02   3.4323183e-02   3.6141461e-02   2.9994803e-02   3.4557760e-02   3.3374879e-02   3.6317354e-02   3.0176490e-02   3.6510673e-02   4.4492806e-02   3.8935832e-02   3.5339445e-02   3.4055118e-02   3.5410415e-02   2.4897044e-02   2.7870711e-02   2.9291400e-02   3.1466188e-02   2.6168904e-02   2.5473080e-02   2.5054067e-02   2.4821615e-02   2.3746911e-02   2.4015084e-02   2.5076143e-02
   3.1703896e-02   3.0859367e-02   3.0833134e-02   3.5755745e-02   3.3557032e-02   3.3643219e-02   2.7466349e-02   2.9332987e-02   3.1230896e-02   3.3413210e-02   3.4041371e-02   3.6255548e-02   3.1794258e-02   3.4923752e-02   3.1312792e-02   3.5077077e-02   3.5500788e-02   3.3669623e-02   3.3898932e-02   3.4559597e-02   4.1323901e-02   3.6152885e-02   3.6512134e-02   3.6271822e-02   4.2456532e-02   3.8068690e-02   3.6211363e-02   3.1284932e-02   3.1007157e-02   3.3347725e-02   3.9841064e-02   3.7046746e-02   3.6599726e-02   3.4986896e-02   4.7079311e-02   4.8987462e-02   3.9130740e-02   3.8893944e-02   3.4021873e-02   3.1853731e-02   3.5867124e-02   3.9477254e-02   3.3300137e-02   3.6839082e-02   3.5014773e-02   3.9111521e-02   2.8885378e-02   3.1021997e-02   3.7789942e-02   3.4382506e-02   3.1831467e-02   2.7970122e-02   3.3143080e-02   2.8330529e-02   2.7908697e-02   2.8124671e-02   0.0000000e+00   2.9803409e-02   3.5204229e-02   3.2609654e-02   3.2996427e-02   2.9535014e-02   3.1932921e-02   3.0964443e-02   3.0653632e-02   3.0946301e-02   3.6998732e-02   3.8461839e-02   3.4169086e-02   3.8187730e-02   3.8613608e-02   4.0827691e-02   3.7671995e-02   4.0618182e-02   4.2125472e-02   4.1666748e-02   3.9618851e-02   3.9116188e-02   3.6022754e-02   3.1416815e-02   3.3035353e-02   3.3508033e-02   3.0913262e-02   3.2822543e-02   2.8916668e-02   2.8057266e-02   2.7515238e-02   2.6585719e-02   2.9166074e-02   2.9517784e-02
   2.6285616e-02   2.6948055e-02   2.7663815e-02   3.2539469e-02   3.2423338e-02   3.1736735e-02   2.4962154e-02   2.5349325e-02   2.9003673e-02   3.0195220e-02   3.0853242e-02   3.1966603e-02   2.9080438e-02   3.1548274e-02   2.9762829e-02   3.0591593e-02   3.4432852e-02   2.9601894e-02   3.2341816e-02   3.2609284e-02   3.6393086e-02   3.4836703e-02   3.2857915e-02   3.5994539e-02   3.5976825e-02   3.4895431e-02   3.1485042e-02   2.7028071e-02   2.8743509e-02   3.1520608e-02   3.8538442e-02   3.3379164e-02   3.4324132e-02   3.3318396e-02   3.7767143e-02   4.9375541e-02   3.5816383e-02   3.8030548e-02   3.0934782e-02   3.1500506e-02   3.5338848e-02   3.4908454e-02   3.2969869e-02   3.4867978e-02   3.3269222e-02   3.5810293e-02   2.6793874e-02   2.9801844e-02   3.4468934e-02   3.1769898e-02   2.8750592e-02   2.6458306e-02   2.8981277e-02   2.6676554e-02   2.8320397e-02   2.8299236e-02   2.9803409e-02   0.0000000e+00   3.3941903e-02   3.0961757e-02   3.0188023e-02   2.6848377e-02   2.9816546e-02   2.8418528e-02   2.9485929e-02   2.9581509e-02   3.4989092e-02   3.6855165e-02   3.1479177e-02   3.4037181e-02   3.3286443e-02   3.7017210e-02   3.4812991e-02   3.7022827e-02   4.3727574e-02   3.9834100e-02   3.7556134e-02   3.6935324e-02   2.8515974e-02   2.8288547e-02   2.8609734e-02   3.0469984e-02   2.7259313e-02   3.0078053e-02   2.6203462e-02   2.6160820e-02   2.6211533e-02   2.5890573e-02   2.5829038e-02   2.5957570e-02
   3.0314764e-02   3.0301844e-02   3.3580337e-02   3.8618765e-02   3.8508824e-02   3.6276626e-02   2.9021878e-02   2.9838912e-02   3.5706516e-02   3.4687890e-02   3.7480227e-02   3.9590366e-02   3.4065687e-02   3.8505533e-02   3.4822049e-02   3.8287444e-02   3.9309822e-02   3.6649000e-02   3.9658973e-02   3.9711855e-02   4.8385289e-02   4.4000609e-02   4.0260044e-02   4.1525346e-02   4.2578733e-02   4.1389329e-02   3.2562838e-02   3.4679831e-02   3.4320833e-02   3.8003518e-02   4.4844215e-02   3.8636180e-02   4.0111261e-02   4.0081606e-02   4.5613639e-02   5.3062042e-02   3.9090564e-02   4.4142264e-02   3.6235715e-02   3.2328414e-02   4.2887191e-02   4.2667781e-02   3.8050530e-02   4.0827697e-02   3.9791652e-02   3.8876106e-02   3.4276660e-02   3.4058272e-02   3.7835015e-02   3.6223812e-02   3.2529149e-02   3.2030876e-02   3.4317224e-02   3.0414419e-02   3.1561412e-02   3.3301579e-02   3.5204229e-02   3.3941903e-02   0.0000000e+00   3.5124900e-02   3.4849653e-02   3.0701607e-02   3.1315219e-02   3.0535270e-02   3.2974891e-02   3.5740557e-02   3.9315053e-02   4.1050243e-02   3.5563506e-02   3.7646330e-02   3.6870402e-02   4.0835871e-02   4.0122408e-02   4.3912948e-02   4.6291856e-02   3.9834702e-02   4.1483099e-02   4.0335730e-02   3.2599644e-02   3.0851832e-02   3.1515211e-02   3.3363191e-02   3.2050221e-02   3.1962949e-02   2.7953995e-02   2.9619442e-02   2.7705668e-02   2.8712586e-02   3.0429934e-02   2.9523650e-02
   3.0856981e-02   2.7610123e-02   2.7850405e-02   3.6235618e-02   3.6204777e-02   3.7546387e-02   3.0822203e-02   2.9873936e-02   3.2341555e-02   3.3138368e-02   3.6787112e-02   3.5896780e-02   3.1885186e-02   3.4118261e-02   3.1897312e-02   3.2829682e-02   3.4112179e-02   3.5368739e-02   3.5311183e-02   3.7420296e-02   4.4307610e-02   4.1726772e-02   3.6376986e-02   3.6067682e-02   4.1309805e-02   3.7729853e-02   3.3614326e-02   3.4633556e-02   3.2305446e-02   3.3670953e-02   4.0793942e-02   3.6234411e-02   3.6974716e-02   3.4874369e-02   4.0936211e-02   4.9602332e-02   3.5872853e-02   3.8981843e-02   3.5064194e-02   3.0253307e-02   3.5524574e-02   4.0008375e-02   3.6291738e-02   3.7940286e-02   3.7124643e-02   3.7155300e-02   2.9862228e-02   3.2257415e-02   3.8330923e-02   3.5655082e-02   3.2172341e-02   3.3283659e-02   3.6003108e-02   2.9379448e-02   3.0620848e-02   2.9950872e-02   3.2609654e-02   3.0961757e-02   3.5124900e-02   0.0000000e+00   3.3202703e-02   2.9503398e-02   3.2272610e-02   2.9802949e-02   3.3200330e-02   3.4159829e-02   3.8958935e-02   3.8567632e-02   3.6071211e-02   3.9914557e-02   3.4659872e-02   3.7931390e-02   3.5945405e-02   3.9289014e-02   4.0619849e-02   3.7235971e-02   3.7933580e-02   3.7625158e-02   3.6483540e-02   2.9981324e-02   3.1751453e-02   3.4167540e-02   3.0972971e-02   3.1040493e-02   2.9629953e-02   3.0213130e-02   2.7739587e-02   2.8504181e-02   2.8699022e-02   2.9357849e-02
   2.9852216e-02   3.0404175e-02   3.0951695e-02   3.4852867e-02   3.6800861e-02   3.5606520e-02   2.9499666e-02   2.8633142e-02   3.1031489e-02   3.4799581e-02   3.6087120e-02   3.5372879e-02   3.2461277e-02   3.4600822e-02   3.1643920e-02   3.3489507e-02   3.6062838e-02   3.5934858e-02   3.6910991e-02   3.8716690e-02   4.4245833e-02   4.1343821e-02   3.6750708e-02   3.6383560e-02   4.2337402e-02   3.5875793e-02   3.6684178e-02   3.2091594e-02   3.2429795e-02   3.4307773e-02   4.2026766e-02   3.7845546e-02   3.7970284e-02   3.6497585e-02   3.9982507e-02   4.9697081e-02   3.8247033e-02   3.8104867e-02   3.3415610e-02   3.1493998e-02   3.4411837e-02   3.7150969e-02   3.8897941e-02   3.8827530e-02   3.8071047e-02   4.1673851e-02   3.0729974e-02   3.1155997e-02   3.8886727e-02   3.7272996e-02   3.1996825e-02   3.2181898e-02   3.5853384e-02   2.8705133e-02   2.8613361e-02   2.8307346e-02   3.2996427e-02   3.0188023e-02   3.4849653e-02   3.3202703e-02   0.0000000e+00   2.7998184e-02   3.0544327e-02   2.8322200e-02   3.0421449e-02   3.2769912e-02   3.7831777e-02   3.8744570e-02   3.2538747e-02   3.4980497e-02   3.6776705e-02   3.6511698e-02   3.4983200e-02   3.8385005e-02   4.1202590e-02   3.9284602e-02   3.6065320e-02   3.7543764e-02   3.4707957e-02   2.8161822e-02   3.1564990e-02   3.2875350e-02   2.9717286e-02   3.1527297e-02   2.9200845e-02   2.8916393e-02   2.8410285e-02   2.6152735e-02   2.6691655e-02   2.7710451e-02
   2.6253528e-02   2.7540644e-02   2.6817569e-02   3.1846690e-02   2.9278311e-02   3.1801567e-02   2.4543811e-02   2.4194874e-02   2.7191673e-02   3.2924892e-02   3.4580773e-02   3.3462626e-02   2.7835281e-02   2.9424517e-02   2.8557522e-02   2.9475397e-02   3.3297048e-02   3.0198587e-02   3.1639137e-02   3.2427947e-02   3.7253548e-02   3.8390601e-02   3.2326142e-02   3.3376368e-02   3.7128119e-02   3.4194325e-02   3.0933487e-02   2.8739579e-02   3.1133194e-02   3.2000863e-02   3.6253840e-02   3.4563872e-02   3.3662733e-02   3.2029085e-02   4.1478069e-02   4.0231538e-02   3.5334351e-02   3.4673195e-02   2.8835464e-02   2.7787992e-02   3.1574584e-02   3.3306486e-02   3.2797004e-02   3.3732152e-02   3.2977873e-02   3.7137292e-02   2.6537348e-02   2.8337311e-02   3.3074765e-02   2.8510195e-02   2.6906536e-02   2.5995925e-02   3.1316230e-02   2.7918250e-02   2.7139352e-02   2.4710604e-02   2.9535014e-02   2.6848377e-02   3.0701607e-02   2.9503398e-02   2.7998184e-02   0.0000000e+00   2.7646056e-02   2.7553575e-02   2.9124357e-02   3.0873043e-02   3.4071128e-02   3.5185323e-02   3.0449367e-02   3.3144106e-02   3.4235778e-02   3.1788767e-02   3.3199367e-02   3.7606812e-02   3.5648897e-02   3.7379047e-02   3.1407105e-02   3.6968922e-02   2.9410549e-02   2.4834382e-02   2.7085548e-02   2.7804141e-02   2.6863931e-02   2.5629849e-02   2.5509991e-02   2.5704462e-02   2.6995668e-02   2.2624451e-02   2.4923810e-02   2.5117871e-02
   3.0112731e-02   3.0325564e-02   3.0164341e-02   3.3947172e-02   3.2403449e-02   3.5864637e-02   2.9511061e-02   2.8254781e-02   3.1638528e-02   3.4288978e-02   3.8219532e-02   3.7429601e-02   3.1611487e-02   3.4083489e-02   3.2248531e-02   3.4086362e-02   3.7010413e-02   3.2385028e-02   3.2622344e-02   3.6823612e-02   4.0996642e-02   3.8634684e-02   3.5207566e-02   3.7042519e-02   3.9046469e-02   3.7238639e-02   3.3832919e-02   3.0647107e-02   3.2075586e-02   3.2563601e-02   3.8213304e-02   3.5377756e-02   3.5501358e-02   3.4369205e-02   4.4908971e-02   4.3637407e-02   3.5932583e-02   3.2910509e-02   3.0415950e-02   2.9914536e-02   4.1905703e-02   3.8336883e-02   3.4785927e-02   3.5963374e-02   3.4714802e-02   4.0221861e-02   2.8386502e-02   2.9582907e-02   3.4723510e-02   3.2763822e-02   2.8049095e-02   2.7144560e-02   3.2825646e-02   2.9256596e-02   2.8096702e-02   2.8663513e-02   3.1932921e-02   2.9816546e-02   3.1315219e-02   3.2272610e-02   3.0544327e-02   2.7646056e-02   0.0000000e+00   2.9784365e-02   2.9580667e-02   2.8955593e-02   3.6436954e-02   3.8897128e-02   3.2370806e-02   3.4366018e-02   3.6935217e-02   3.5101936e-02   3.4355277e-02   3.9681097e-02   4.2049660e-02   4.1183052e-02   3.6505787e-02   3.8748093e-02   3.4768103e-02   2.9588540e-02   3.0792255e-02   3.1588569e-02   3.0085862e-02   3.1534268e-02   2.5851534e-02   2.9418348e-02   2.7494222e-02   2.4114277e-02   2.8169682e-02   2.8432144e-02
   2.5326393e-02   2.5526784e-02   2.7645189e-02   3.3011542e-02   3.5419516e-02   3.2207198e-02   2.5736215e-02   2.4605455e-02   2.8513122e-02   3.2011332e-02   3.3781708e-02   3.5686009e-02   2.8892795e-02   3.1071405e-02   3.0436875e-02   3.1955391e-02   3.3243084e-02   3.2499131e-02   3.1378373e-02   3.3725749e-02   3.7889373e-02   3.4247876e-02   3.4133042e-02   3.3146439e-02   3.9427558e-02   3.6327615e-02   3.1006801e-02   2.9941031e-02   2.9216786e-02   3.1699353e-02   3.3417380e-02   3.3613081e-02   3.3911948e-02   3.3617437e-02   4.0908421e-02   4.0470798e-02   3.3919738e-02   3.2983625e-02   2.8036778e-02   2.9052146e-02   4.3493496e-02   3.5191460e-02   3.0260922e-02   3.6087135e-02   3.7190050e-02   3.8629754e-02   3.0119285e-02   2.7637439e-02   3.2285258e-02   3.1366564e-02   2.6243835e-02   2.5695416e-02   3.1552993e-02   2.5526119e-02   2.7255923e-02   2.6206711e-02   3.0964443e-02   2.8418528e-02   3.0535270e-02   2.9802949e-02   2.8322200e-02   2.7553575e-02   2.9784365e-02   0.0000000e+00   2.6758131e-02   3.0069657e-02   3.4874361e-02   3.6631130e-02   3.1933849e-02   3.2193356e-02   3.2914479e-02   3.4247325e-02   3.3566389e-02   3.7051911e-02   4.1563718e-02   3.6975727e-02   3.5944405e-02   3.6535753e-02   3.0563403e-02   2.8897432e-02   2.8193654e-02   2.9033746e-02   2.8466689e-02   2.9910444e-02   2.4580460e-02   2.7167086e-02   2.6368215e-02   2.2023659e-02   2.6413777e-02   2.5651325e-02
   3.0029591e-02   2.9400764e-02   2.8893806e-02   3.5425394e-02   3.5668825e-02   3.2542703e-02   2.8760223e-02   2.8618508e-02   2.9382097e-02   3.2267382e-02   3.5832215e-02   3.6044524e-02   3.1899281e-02   3.4426397e-02   3.0420448e-02   3.3858794e-02   3.6885414e-02   3.4350394e-02   3.4509509e-02   3.6357751e-02   3.8190760e-02   3.9661257e-02   3.5573929e-02   3.3390761e-02   4.0448645e-02   3.6061637e-02   3.5854198e-02   3.1288873e-02   3.2772582e-02   3.4873322e-02   3.9444939e-02   3.6135823e-02   3.6446262e-02   3.5246785e-02   4.4056771e-02   4.4647062e-02   3.6509597e-02   3.9379727e-02   3.2562951e-02   2.9742562e-02   3.2578454e-02   3.5456285e-02   3.4743864e-02   3.7797273e-02   3.7759942e-02   4.0712104e-02   3.2390884e-02   3.1261513e-02   3.6809962e-02   3.5122690e-02   3.1849014e-02   2.9204330e-02   3.3578264e-02   2.8211168e-02   2.8484062e-02   2.7378828e-02   3.0653632e-02   2.9485929e-02   3.2974891e-02   3.3200330e-02   3.0421449e-02   2.9124357e-02   2.9580667e-02   2.6758131e-02   0.0000000e+00   3.0991312e-02   3.4500408e-02   3.7778886e-02   3.2525343e-02   3.2632279e-02   3.3115116e-02   3.5721113e-02   3.1870013e-02   3.4934997e-02   3.8631318e-02   3.7595990e-02   3.8731425e-02   4.0642496e-02   3.0754311e-02   2.6600795e-02   2.9195047e-02   3.1593792e-02   2.9719458e-02   2.9118966e-02   2.6168034e-02   2.6441681e-02   2.8371622e-02   2.1950166e-02   2.8427281e-02   2.9086942e-02
   2.9204842e-02   2.9145781e-02   3.0461579e-02   3.5756879e-02   3.4197851e-02   3.6655722e-02   2.8788669e-02   2.9189978e-02   3.5644790e-02   3.3850055e-02   3.7578990e-02   3.9527252e-02   3.4386649e-02   3.6574648e-02   3.2752569e-02   3.3823500e-02   3.5139008e-02   3.5121922e-02   3.5586463e-02   3.6009932e-02   3.8315233e-02   4.1287041e-02   3.7027685e-02   3.6480302e-02   4.0573885e-02   3.7420215e-02   3.6181349e-02   3.6573984e-02   3.6513315e-02   3.6906361e-02   4.2521722e-02   3.4447502e-02   3.8600489e-02   3.4586103e-02   3.9172378e-02   4.4432440e-02   3.7494811e-02   3.9752395e-02   3.3879450e-02   3.0224447e-02   4.0224559e-02   3.6102201e-02   3.6944180e-02   3.8187237e-02   3.7121753e-02   4.0560201e-02   3.1132095e-02   3.0890799e-02   3.7055596e-02   3.5720636e-02   3.1543189e-02   2.8826301e-02   3.6191373e-02   2.8665228e-02   2.8534184e-02   2.8418285e-02   3.0946301e-02   2.9581509e-02   3.5740557e-02   3.4159829e-02   3.2769912e-02   3.0873043e-02   2.8955593e-02   3.0069657e-02   3.0991312e-02   0.0000000e+00   3.7934532e-02   3.9025092e-02   3.5849544e-02   3.4595742e-02   3.3889103e-02   3.6339745e-02   3.4907082e-02   3.9673941e-02   4.4938826e-02   4.2390896e-02   3.9331198e-02   4.1788060e-02   3.6014038e-02   2.7867476e-02   3.1304893e-02   3.2082530e-02   3.1218221e-02   2.9232451e-02   2.9208462e-02   2.8462841e-02   2.8798571e-02   2.5306457e-02   2.8067742e-02   2.7663537e-02
   3.3977894e-02   3.4851801e-02   3.4798741e-02   4.1109946e-02   4.1602877e-02   4.1007504e-02   3.3233661e-02   3.3892275e-02   3.7449317e-02   3.9604885e-02   3.9173646e-02   4.3503885e-02   3.7903933e-02   4.0908944e-02   3.8114216e-02   3.9316412e-02   4.1166290e-02   3.9304748e-02   3.9832890e-02   4.2403790e-02   4.6497578e-02   4.0477404e-02   4.1201242e-02   4.1957891e-02   4.6404851e-02   4.2086127e-02   3.9850542e-02   3.8638325e-02   3.7319659e-02   4.2011207e-02   4.5637067e-02   4.1142094e-02   4.3251097e-02   4.1901160e-02   4.4517492e-02   4.8610525e-02   4.0901623e-02   4.5959612e-02   3.7353578e-02   3.7526805e-02   4.6687921e-02   4.4086863e-02   4.1945873e-02   4.4294390e-02   4.2947659e-02   4.4033309e-02   3.5986380e-02   3.7239095e-02   4.3832416e-02   4.0455229e-02   3.6347259e-02   3.4920115e-02   3.8960788e-02   3.5972162e-02   3.4788655e-02   3.4323183e-02   3.6998732e-02   3.4989092e-02   3.9315053e-02   3.8958935e-02   3.7831777e-02   3.4071128e-02   3.6436954e-02   3.4874361e-02   3.4500408e-02   3.7934532e-02   0.0000000e+00   4.5071313e-02   4.0699466e-02   4.0956228e-02   4.2936376e-02   4.2321061e-02   4.0990671e-02   4.5451814e-02   4.6619276e-02   4.2849005e-02   4.2113446e-02   4.3624651e-02   4.1751195e-02   3.4054821e-02   3.6156323e-02   3.6392338e-02   3.5838274e-02   3.4846047e-02   3.4188348e-02   3.4798458e-02   3.4323243e-02   3.2569428e-02   3.3454861e-02   3.2603613e-02
   3.5075592e-02   3.5721037e-02   3.6754078e-02   4.0597879e-02   4.1033041e-02   4.1385601e-02   3.4764799e-02   3.5016999e-02   3.8856624e-02   4.1464130e-02   4.0742389e-02   4.1763233e-02   3.7770377e-02   4.2371926e-02   3.8643963e-02   4.0907454e-02   4.3359040e-02   4.1685438e-02   4.0794451e-02   4.3155931e-02   4.8979173e-02   4.6105174e-02   4.2481627e-02   4.1263500e-02   4.5386398e-02   4.2420672e-02   4.2149895e-02   3.8475775e-02   3.8352688e-02   4.1199045e-02   4.4626460e-02   4.0861936e-02   4.2811613e-02   4.1109936e-02   4.9248307e-02   5.1808101e-02   4.5421239e-02   4.8588737e-02   3.9215040e-02   3.5921691e-02   4.9065242e-02   4.4794605e-02   4.1777053e-02   4.5025446e-02   4.5191911e-02   4.4036469e-02   3.6708381e-02   3.5944510e-02   4.1043951e-02   3.9498207e-02   3.6606722e-02   3.6440092e-02   4.2650175e-02   3.5289717e-02   3.4742245e-02   3.6141461e-02   3.8461839e-02   3.6855165e-02   4.1050243e-02   3.8567632e-02   3.8744570e-02   3.5185323e-02   3.8897128e-02   3.6631130e-02   3.7778886e-02   3.9025092e-02   4.5071313e-02   0.0000000e+00   4.1143906e-02   4.2475606e-02   4.2320810e-02   4.4867752e-02   4.4204205e-02   4.4441783e-02   4.7358141e-02   4.9213425e-02   4.5045718e-02   4.5978318e-02   4.2005454e-02   3.7973404e-02   3.8411612e-02   3.8562141e-02   3.9250662e-02   3.6786557e-02   3.4437006e-02   3.4590978e-02   3.3363504e-02   3.1702149e-02   3.5387505e-02   3.5950184e-02
   3.1721722e-02   3.1515686e-02   3.2735218e-02   3.9772165e-02   3.4198175e-02   3.4453022e-02   2.8926126e-02   2.9740347e-02   3.4252539e-02   3.4276163e-02   3.6865527e-02   3.8650909e-02   3.5863095e-02   3.8618342e-02   3.2068165e-02   3.3276154e-02   3.6002849e-02   3.7205984e-02   3.2910029e-02   3.8124168e-02   4.8023279e-02   3.7942510e-02   3.8071789e-02   3.5906762e-02   4.1111863e-02   3.7444568e-02   3.6694502e-02   3.2408873e-02   3.2917322e-02   3.8201561e-02   3.8874696e-02   3.6279950e-02   3.9617247e-02   3.8492287e-02   4.0131124e-02   4.8642569e-02   3.6833306e-02   4.2003001e-02   3.2995474e-02   3.0948504e-02   4.2599959e-02   3.7675261e-02   3.5562972e-02   3.8652061e-02   3.7755412e-02   3.9426094e-02   2.9505270e-02   3.2102166e-02   3.8864991e-02   3.6703198e-02   3.2455515e-02   2.8212474e-02   3.5797254e-02   2.9801597e-02   2.9298731e-02   2.9994803e-02   3.4169086e-02   3.1479177e-02   3.5563506e-02   3.6071211e-02   3.2538747e-02   3.0449367e-02   3.2370806e-02   3.1933849e-02   3.2525343e-02   3.5849544e-02   4.0699466e-02   4.1143906e-02   0.0000000e+00   3.8687124e-02   3.7499295e-02   3.6154096e-02   3.4386401e-02   4.1176591e-02   4.6661121e-02   4.2034490e-02   4.0393889e-02   3.8896588e-02   3.3896543e-02   3.2699540e-02   3.3639439e-02   3.1876815e-02   3.4861615e-02   3.4319434e-02   3.1493354e-02   3.0737435e-02   2.8544256e-02   2.8608209e-02   2.9498855e-02   2.8713383e-02
   3.3511586e-02   3.2802604e-02   3.3448996e-02   3.6184145e-02   3.9180400e-02   4.1549250e-02   3.3383451e-02   3.2872588e-02   3.5400395e-02   3.6389632e-02   3.6273747e-02   3.9342488e-02   3.3853023e-02   3.9406755e-02   3.5904815e-02   3.6752599e-02   3.8161530e-02   3.8475532e-02   3.8077042e-02   3.8982072e-02   4.5606223e-02   3.9644828e-02   3.8966483e-02   4.0796001e-02   4.8488138e-02   4.1798320e-02   4.0483091e-02   3.2755039e-02   3.4264160e-02   3.9444114e-02   3.9786144e-02   3.8957605e-02   3.9363895e-02   3.8827793e-02   4.6310358e-02   4.4264607e-02   4.0071522e-02   4.4241335e-02   3.1918558e-02   3.3222440e-02   4.6107359e-02   3.7945595e-02   3.8956259e-02   4.1767487e-02   4.2876737e-02   4.0328031e-02   3.0362392e-02   3.3591022e-02   4.0516216e-02   3.9704296e-02   3.6284102e-02   3.1776626e-02   3.7748011e-02   3.3307929e-02   3.3855529e-02   3.4557760e-02   3.8187730e-02   3.4037181e-02   3.7646330e-02   3.9914557e-02   3.4980497e-02   3.3144106e-02   3.4366018e-02   3.2193356e-02   3.2632279e-02   3.4595742e-02   4.0956228e-02   4.2475606e-02   3.8687124e-02   0.0000000e+00   4.1695731e-02   3.9826890e-02   3.9101320e-02   4.4356778e-02   5.2853481e-02   4.4031801e-02   4.3635663e-02   4.3237921e-02   3.8432654e-02   3.6108564e-02   3.6401823e-02   3.4295562e-02   3.4595342e-02   3.4049830e-02   3.2651875e-02   3.3562018e-02   3.3841278e-02   2.8853998e-02   3.0012593e-02   3.1976251e-02
   3.1425129e-02   3.4849272e-02   3.4537448e-02   3.9865343e-02   3.7813452e-02   4.1943921e-02   3.3577160e-02   3.2793456e-02   3.4050193e-02   3.8120740e-02   4.0132624e-02   3.9606120e-02   3.8558545e-02   3.7183504e-02   3.5957711e-02   3.5780735e-02   4.1561882e-02   3.8020042e-02   3.5076906e-02   3.9424457e-02   4.5967945e-02   4.7407166e-02   3.7306418e-02   3.9827095e-02   4.6454876e-02   4.0570017e-02   3.7706504e-02   3.6310431e-02   3.5919488e-02   3.8206062e-02   4.3748479e-02   3.8372197e-02   3.9527861e-02   4.0423504e-02   4.5118131e-02   4.6993750e-02   4.2431383e-02   4.2466609e-02   3.4219824e-02   3.3808852e-02   4.6448512e-02   3.8079802e-02   3.8947404e-02   3.8527087e-02   4.2843446e-02   4.2812379e-02   3.6013116e-02   3.1802043e-02   3.5678980e-02   3.5297452e-02   3.8050200e-02   3.4043251e-02   3.8041149e-02   2.8137070e-02   3.0740571e-02   3.3374879e-02   3.8613608e-02   3.3286443e-02   3.6870402e-02   3.4659872e-02   3.6776705e-02   3.4235778e-02   3.6935217e-02   3.2914479e-02   3.3115116e-02   3.3889103e-02   4.2936376e-02   4.2320810e-02   3.7499295e-02   4.1695731e-02   0.0000000e+00   4.0066877e-02   3.7943945e-02   4.4726552e-02   4.7263084e-02   4.9485106e-02   4.2836860e-02   4.1915445e-02   4.0031709e-02   3.4474858e-02   3.4364376e-02   3.6613028e-02   3.6836488e-02   3.6223772e-02   3.3274012e-02   3.2574703e-02   3.3379470e-02   3.1362247e-02   3.3043464e-02   3.1542566e-02
   3.2539808e-02   3.4923379e-02   3.1935590e-02   4.0871359e-02   3.8603745e-02   3.9551811e-02   3.3604095e-02   3.4760095e-02   3.6263860e-02   3.6548690e-02   3.9224288e-02   4.2827747e-02   3.6985064e-02   3.6038479e-02   3.6239053e-02   3.6963571e-02   4.2922383e-02   3.6781920e-02   3.6815554e-02   3.6766759e-02   4.3364954e-02   4.2920530e-02   4.2339421e-02   3.9063326e-02   4.4716262e-02   4.3670065e-02   4.2364335e-02   4.0297345e-02   3.6017945e-02   3.7841396e-02   4.6417204e-02   3.7813650e-02   4.1934300e-02   4.2441546e-02   4.8497287e-02   4.6071719e-02   4.4279105e-02   4.2391288e-02   3.5493854e-02   3.5924447e-02   4.6932858e-02   4.2990681e-02   3.9598151e-02   4.1723118e-02   4.3653714e-02   4.4626844e-02   3.4674999e-02   3.2952391e-02   3.9098349e-02   3.8036991e-02   3.6673963e-02   3.4381122e-02   3.9920468e-02   3.3260872e-02   3.7279759e-02   3.6317354e-02   4.0827691e-02   3.7017210e-02   4.0835871e-02   3.7931390e-02   3.6511698e-02   3.1788767e-02   3.5101936e-02   3.4247325e-02   3.5721113e-02   3.6339745e-02   4.2321061e-02   4.4867752e-02   3.6154096e-02   3.9826890e-02   4.0066877e-02   0.0000000e+00   4.2301806e-02   4.7023494e-02   4.3643219e-02   4.2940730e-02   4.2577263e-02   4.0856929e-02   3.8612558e-02   3.5182805e-02   3.6709117e-02   3.9387489e-02   3.4322290e-02   3.3310160e-02   3.4176213e-02   3.3680128e-02   3.2653351e-02   2.9198843e-02   3.1875419e-02   3.4073525e-02
   3.6117619e-02   3.7702521e-02   3.6056429e-02   4.2782282e-02   4.1139404e-02   4.2640085e-02   3.7463730e-02   3.6800905e-02   4.0317958e-02   4.3774559e-02   4.4188254e-02   4.0286954e-02   4.0785090e-02   4.2202325e-02   3.8923233e-02   3.9294006e-02   4.4299452e-02   4.3142243e-02   4.1695009e-02   4.3802011e-02   5.2283139e-02   4.5302821e-02   4.4852812e-02   4.1210747e-02   4.6731474e-02   4.7085067e-02   4.7825687e-02   4.1220689e-02   4.2257857e-02   4.5340564e-02   4.6321917e-02   4.5139708e-02   4.8904252e-02   4.4086825e-02   5.3509991e-02   4.9838401e-02   4.4313490e-02   4.7813630e-02   3.6714197e-02   3.7098397e-02   4.9953916e-02   4.1096573e-02   4.2540096e-02   4.5788048e-02   3.9287716e-02   4.7507008e-02   3.7096711e-02   3.6502716e-02   4.0719763e-02   4.1207834e-02   3.5723716e-02   3.3476081e-02   4.0121675e-02   3.2979942e-02   3.3715792e-02   3.0176490e-02   3.7671995e-02   3.4812991e-02   4.0122408e-02   3.5945405e-02   3.4983200e-02   3.3199367e-02   3.4355277e-02   3.3566389e-02   3.1870013e-02   3.4907082e-02   4.0990671e-02   4.4204205e-02   3.4386401e-02   3.9101320e-02   3.7943945e-02   4.2301806e-02   0.0000000e+00   4.2291240e-02   4.5667859e-02   4.3675799e-02   4.3746182e-02   4.3877587e-02   3.4680020e-02   3.5261894e-02   3.5546207e-02   3.6026069e-02   3.5994888e-02   3.3801623e-02   3.1446554e-02   3.4942938e-02   3.8234913e-02   3.4541893e-02   3.3862634e-02   3.5848587e-02
   3.9027485e-02   3.9693527e-02   4.1365731e-02   4.7929659e-02   4.5345175e-02   4.6632041e-02   4.1266685e-02   3.8062230e-02   4.3213189e-02   4.7048025e-02   4.5415460e-02   4.3145668e-02   3.7418295e-02   4.5424149e-02   4.1564454e-02   4.1904312e-02   4.6015599e-02   4.3505247e-02   4.1642789e-02   4.3659531e-02   5.4980831e-02   4.9680854e-02   4.5844691e-02   4.6949231e-02   5.2142104e-02   4.6164089e-02   4.2587188e-02   4.1748585e-02   4.1979622e-02   4.2737181e-02   4.8677144e-02   4.4664716e-02   4.8693833e-02   4.5031508e-02   5.2662424e-02   4.3357344e-02   4.7139827e-02   4.9695351e-02   4.2209105e-02   4.1922264e-02   5.4513515e-02   4.6357440e-02   4.4066141e-02   4.5558730e-02   4.2937619e-02   4.9599761e-02   3.8512994e-02   3.8755946e-02   4.2123170e-02   3.9990073e-02   3.7061158e-02   3.9329860e-02   4.0173326e-02   3.7419114e-02   3.7185594e-02   3.6510673e-02   4.0618182e-02   3.7022827e-02   4.3912948e-02   3.9289014e-02   3.8385005e-02   3.7606812e-02   3.9681097e-02   3.7051911e-02   3.4934997e-02   3.9673941e-02   4.5451814e-02   4.4441783e-02   4.1176591e-02   4.4356778e-02   4.4726552e-02   4.7023494e-02   4.2291240e-02   0.0000000e+00   4.8282992e-02   5.0656401e-02   4.8331247e-02   4.7769013e-02   4.1491792e-02   3.6699263e-02   3.7944125e-02   3.9887244e-02   4.3944800e-02   3.8756696e-02   3.3940234e-02   3.5635721e-02   3.6894823e-02   3.9591422e-02   3.7349715e-02   3.8255900e-02
   3.5244466e-02   4.3863491e-02   4.4791007e-02   4.6276259e-02   4.2708690e-02   3.9599653e-02   3.8096286e-02   3.8128290e-02   3.9990017e-02   3.9607818e-02   4.3731798e-02   4.2467894e-02   3.7313259e-02   4.0389784e-02   4.1751386e-02   3.6885676e-02   3.9051544e-02   4.3552735e-02   3.8784287e-02   3.7660050e-02   4.6952236e-02   4.5305877e-02   4.2961660e-02   4.6470480e-02   4.8786672e-02   4.9986282e-02   4.6099006e-02   4.4373132e-02   4.5369680e-02   4.3301921e-02   4.5120227e-02   4.4320956e-02   5.3025215e-02   5.5300520e-02   5.8333333e-02   5.5286447e-02   4.6739413e-02   4.7448912e-02   4.6125800e-02   4.4803923e-02   5.2090448e-02   4.9718275e-02   4.7107281e-02   4.8747138e-02   5.2218143e-02   5.1205061e-02   4.1679899e-02   4.1473169e-02   5.1372706e-02   4.3960004e-02   4.4543318e-02   3.8800004e-02   4.4186568e-02   4.1666685e-02   4.5472014e-02   4.4492806e-02   4.2125472e-02   4.3727574e-02   4.6291856e-02   4.0619849e-02   4.1202590e-02   3.5648897e-02   4.2049660e-02   4.1563718e-02   3.8631318e-02   4.4938826e-02   4.6619276e-02   4.7358141e-02   4.6661121e-02   5.2853481e-02   4.7263084e-02   4.3643219e-02   4.5667859e-02   4.8282992e-02   0.0000000e+00   4.9555496e-02   4.9032892e-02   4.7761298e-02   3.5132757e-02   3.2878550e-02   4.1279095e-02   4.3389116e-02   4.6301776e-02   3.6927637e-02   3.5008596e-02   3.5937673e-02   4.2642399e-02   4.1554768e-02   3.5470821e-02   3.4075227e-02
   3.7876481e-02   3.8522061e-02   4.0453497e-02   4.2161626e-02   4.5840977e-02   4.3550124e-02   3.8132196e-02   3.7343129e-02   3.8303187e-02   4.2503823e-02   4.4642425e-02   4.6871093e-02   4.0193683e-02   4.0972163e-02   3.6643873e-02   3.9745577e-02   4.3597898e-02   4.4883197e-02   4.3422663e-02   4.6849144e-02   5.3728257e-02   4.9517053e-02   4.8692621e-02   4.9827900e-02   5.4127443e-02   4.9009653e-02   4.6935490e-02   4.5238394e-02   4.3851952e-02   4.6810335e-02   5.0771256e-02   5.0218563e-02   4.9082539e-02   5.0750229e-02   5.2280850e-02   5.3903075e-02   4.7294723e-02   5.4086356e-02   4.5099510e-02   3.8098748e-02   5.2964972e-02   4.4943144e-02   4.5339845e-02   4.9967267e-02   5.1575031e-02   5.1860024e-02   4.3739042e-02   4.1658333e-02   4.5385443e-02   4.5417334e-02   4.3819083e-02   3.9553511e-02   4.4188968e-02   3.6443034e-02   4.0104312e-02   3.8935832e-02   4.1666748e-02   3.9834100e-02   3.9834702e-02   3.7235971e-02   3.9284602e-02   3.7379047e-02   4.1183052e-02   3.6975727e-02   3.7595990e-02   4.2390896e-02   4.2849005e-02   4.9213425e-02   4.2034490e-02   4.4031801e-02   4.9485106e-02   4.2940730e-02   4.3675799e-02   5.0656401e-02   4.9555496e-02   0.0000000e+00   5.1887039e-02   5.3550718e-02   4.9110344e-02   4.0146009e-02   3.8835991e-02   3.8149915e-02   4.3837884e-02   4.1065988e-02   3.6171399e-02   3.6871702e-02   3.7414528e-02   3.5852041e-02   3.6774096e-02   3.8324479e-02
   3.4790187e-02   3.4069113e-02   3.5409043e-02   4.1791997e-02   4.0942000e-02   4.0585666e-02   3.3151982e-02   3.2406456e-02   3.7515501e-02   3.9663704e-02   4.0409951e-02   3.9343233e-02   3.7940304e-02   4.2527280e-02   3.7391487e-02   3.7782966e-02   3.8896760e-02   4.0138009e-02   4.0390710e-02   4.5404458e-02   5.0704070e-02   4.7001240e-02   4.2432344e-02   4.0445593e-02   4.7565264e-02   4.3910726e-02   4.1174858e-02   3.6598884e-02   3.9434811e-02   4.1087239e-02   4.5967007e-02   4.2436706e-02   4.3670494e-02   4.2568078e-02   4.7045702e-02   5.2040764e-02   3.8347938e-02   4.5739430e-02   3.8868625e-02   3.9065037e-02   4.9228705e-02   3.8414113e-02   3.9748067e-02   4.1913807e-02   4.1202232e-02   4.1297626e-02   4.0914464e-02   4.0105174e-02   4.2469002e-02   3.9382911e-02   3.4507182e-02   2.9607799e-02   4.1060320e-02   3.2081688e-02   3.6654310e-02   3.5339445e-02   3.9618851e-02   3.7556134e-02   4.1483099e-02   3.7933580e-02   3.6065320e-02   3.1407105e-02   3.6505787e-02   3.5944405e-02   3.8731425e-02   3.9331198e-02   4.2113446e-02   4.5045718e-02   4.0393889e-02   4.3635663e-02   4.2836860e-02   4.2577263e-02   4.3746182e-02   4.8331247e-02   4.9032892e-02   5.1887039e-02   0.0000000e+00   4.3711321e-02   3.9341628e-02   3.3812803e-02   3.7883410e-02   3.6447404e-02   3.9407185e-02   4.0270819e-02   3.4521757e-02   3.2910160e-02   3.5210519e-02   3.1642215e-02   3.3005067e-02   3.5272878e-02
   3.8948675e-02   3.9546716e-02   3.8202150e-02   4.4143789e-02   4.4500130e-02   4.7738754e-02   3.9027751e-02   3.8668599e-02   4.0665561e-02   4.4482291e-02   4.4766505e-02   4.4143472e-02   4.1140682e-02   4.7680876e-02   4.6688397e-02   4.5916291e-02   4.4965703e-02   4.4692364e-02   4.2129994e-02   4.6789874e-02   5.3672053e-02   5.0997654e-02   4.7378256e-02   4.8548969e-02   5.2063041e-02   4.9791493e-02   4.4879500e-02   3.8798482e-02   4.0864352e-02   4.4052313e-02   5.1436935e-02   4.8311060e-02   4.7845818e-02   4.4030186e-02   4.8591567e-02   5.5930749e-02   4.6310685e-02   4.4038758e-02   4.1509637e-02   4.0001225e-02   5.3596190e-02   4.1425374e-02   4.1559736e-02   4.6331901e-02   4.4846929e-02   4.5957577e-02   3.7565784e-02   3.7170694e-02   4.1032094e-02   4.1902013e-02   3.9067253e-02   3.7585061e-02   4.4652556e-02   3.4391893e-02   3.6095655e-02   3.4055118e-02   3.9116188e-02   3.6935324e-02   4.0335730e-02   3.7625158e-02   3.7543764e-02   3.6968922e-02   3.8748093e-02   3.6535753e-02   4.0642496e-02   4.1788060e-02   4.3624651e-02   4.5978318e-02   3.8896588e-02   4.3237921e-02   4.1915445e-02   4.0856929e-02   4.3877587e-02   4.7769013e-02   4.7761298e-02   5.3550718e-02   4.3711321e-02   0.0000000e+00   3.8297652e-02   3.5771202e-02   3.7018610e-02   3.9838731e-02   3.9561151e-02   3.8165858e-02   3.7681356e-02   3.7236865e-02   3.6762014e-02   3.4439931e-02   3.6734770e-02   3.5526029e-02
   3.0954360e-02   3.1963755e-02   3.1247610e-02   3.7619347e-02   4.0218645e-02   4.1457749e-02   3.3626949e-02   3.3556911e-02   3.3206736e-02   3.5311408e-02   3.7002012e-02   3.9970640e-02   3.8694663e-02   3.5688664e-02   3.3209259e-02   3.9799313e-02   3.6527820e-02   3.5958396e-02   3.8117958e-02   3.4690069e-02   4.9432693e-02   4.3788463e-02   3.7267235e-02   3.9471887e-02   4.3855540e-02   3.6663059e-02   3.4680789e-02   3.1178586e-02   3.4131017e-02   3.4486797e-02   3.9634898e-02   3.8265157e-02   3.6129402e-02   3.7096202e-02   4.2502451e-02   4.5522966e-02   3.3905672e-02   3.1754529e-02   2.9602030e-02   3.7275196e-02   4.3908190e-02   3.5597001e-02   3.8855099e-02   4.4134320e-02   4.3800687e-02   4.0111161e-02   3.7280926e-02   3.4561478e-02   3.7488067e-02   3.9605013e-02   3.6004886e-02   3.2234650e-02   3.6649742e-02   2.7067072e-02   3.5163228e-02   3.5410415e-02   3.6022754e-02   2.8515974e-02   3.2599644e-02   3.6483540e-02   3.4707957e-02   2.9410549e-02   3.4768103e-02   3.0563403e-02   3.0754311e-02   3.6014038e-02   4.1751195e-02   4.2005454e-02   3.3896543e-02   3.8432654e-02   4.0031709e-02   3.8612558e-02   3.4680020e-02   4.1491792e-02   3.5132757e-02   4.9110344e-02   3.9341628e-02   3.8297652e-02   0.0000000e+00   2.9682336e-02   3.1548338e-02   3.5816971e-02   3.6512370e-02   3.3634015e-02   3.5978510e-02   3.3323412e-02   3.5522797e-02   2.9391294e-02   3.4513438e-02   3.2744556e-02
   3.4367654e-02   2.9284318e-02   3.1270858e-02   3.8551665e-02   3.8027675e-02   3.6169340e-02   3.4739082e-02   3.3867008e-02   3.8765184e-02   3.8401590e-02   3.9614179e-02   3.7869743e-02   3.5247100e-02   3.9498598e-02   3.6824932e-02   3.2319096e-02   3.5739701e-02   3.9340087e-02   3.2073167e-02   3.3829116e-02   3.9565740e-02   3.9593887e-02   3.5205144e-02   3.7377834e-02   4.1649922e-02   4.1926589e-02   3.6442632e-02   2.9310254e-02   3.3063990e-02   3.5307209e-02   4.1893605e-02   3.6361877e-02   3.6062487e-02   3.7772461e-02   3.8885108e-02   4.9407980e-02   3.6556065e-02   3.9639836e-02   2.8874395e-02   3.5628268e-02   3.0876471e-02   3.8017872e-02   3.5341914e-02   3.8050804e-02   3.2221120e-02   3.5447902e-02   2.8757858e-02   2.9587254e-02   3.2583000e-02   3.0440696e-02   2.8489610e-02   2.7892612e-02   3.0152911e-02   2.8353210e-02   2.4345360e-02   2.4897044e-02   3.1416815e-02   2.8288547e-02   3.0851832e-02   2.9981324e-02   2.8161822e-02   2.4834382e-02   2.9588540e-02   2.8897432e-02   2.6600795e-02   2.7867476e-02   3.4054821e-02   3.7973404e-02   3.2699540e-02   3.6108564e-02   3.4474858e-02   3.5182805e-02   3.5261894e-02   3.6699263e-02   3.2878550e-02   4.0146009e-02   3.3812803e-02   3.5771202e-02   2.9682336e-02   0.0000000e+00   2.9094433e-02   3.0571324e-02   2.7800931e-02   2.8349989e-02   2.8428274e-02   2.8388625e-02   2.7890323e-02   2.5158397e-02   2.6327471e-02   3.1090063e-02
   2.7365414e-02   2.7331886e-02   2.7476371e-02   3.4152420e-02   3.4252280e-02   3.5013593e-02   2.6325489e-02   2.8867387e-02   2.9186708e-02   3.5417331e-02   3.5212100e-02   3.4756902e-02   2.9593415e-02   3.2841008e-02   3.0451912e-02   2.9229234e-02   3.2090268e-02   3.3855839e-02   2.9498052e-02   3.3041660e-02   4.2687067e-02   3.2442661e-02   3.4102815e-02   3.4746335e-02   3.9020393e-02   3.3567587e-02   3.3974450e-02   3.0033736e-02   3.1095449e-02   3.2855104e-02   3.8892376e-02   3.6709299e-02   3.6202274e-02   3.4336184e-02   4.0276016e-02   4.6711389e-02   3.3922347e-02   3.6477559e-02   2.7180899e-02   3.0916076e-02   3.6069681e-02   3.8250867e-02   3.3425027e-02   3.5561683e-02   3.5754511e-02   3.7144558e-02   2.8681330e-02   2.9243151e-02   3.5668294e-02   3.3696216e-02   2.9797919e-02   2.8681544e-02   3.1639975e-02   2.5865651e-02   2.7345328e-02   2.7870711e-02   3.3035353e-02   2.8609734e-02   3.1515211e-02   3.1751453e-02   3.1564990e-02   2.7085548e-02   3.0792255e-02   2.8193654e-02   2.9195047e-02   3.1304893e-02   3.6156323e-02   3.8411612e-02   3.3639439e-02   3.6401823e-02   3.4364376e-02   3.6709117e-02   3.5546207e-02   3.7944125e-02   4.1279095e-02   3.8835991e-02   3.7883410e-02   3.7018610e-02   3.1548338e-02   2.9094433e-02   0.0000000e+00   2.9294066e-02   2.9983043e-02   3.2317192e-02   2.6827288e-02   2.6986224e-02   2.6569246e-02   2.5406241e-02   2.7494789e-02   2.6867715e-02
   2.8538474e-02   2.8942178e-02   2.8820467e-02   3.5330763e-02   3.3829841e-02   3.7030783e-02   2.6915126e-02   2.9867652e-02   3.2831665e-02   3.5542928e-02   3.4825164e-02   3.4967404e-02   3.1177157e-02   3.5674588e-02   3.3196809e-02   2.9289394e-02   3.2591471e-02   3.4081956e-02   3.0225457e-02   3.5013456e-02   4.4933872e-02   3.4671976e-02   3.5368451e-02   3.6934355e-02   4.2763634e-02   3.8164823e-02   3.6591409e-02   3.0580610e-02   3.2832270e-02   3.4801141e-02   4.2366449e-02   3.7022291e-02   3.7292298e-02   3.4049728e-02   3.9726715e-02   5.0254686e-02   3.6167469e-02   4.0006270e-02   2.9515490e-02   3.1624442e-02   3.9198141e-02   4.1790423e-02   3.5377544e-02   3.6430763e-02   3.7214167e-02   3.6577895e-02   2.8727159e-02   3.1264561e-02   3.5606434e-02   3.4285812e-02   3.1565920e-02   3.0043096e-02   3.6634363e-02   2.6266381e-02   2.9143743e-02   2.9291400e-02   3.3508033e-02   3.0469984e-02   3.3363191e-02   3.4167540e-02   3.2875350e-02   2.7804141e-02   3.1588569e-02   2.9033746e-02   3.1593792e-02   3.2082530e-02   3.6392338e-02   3.8562141e-02   3.1876815e-02   3.4295562e-02   3.6613028e-02   3.9387489e-02   3.6026069e-02   3.9887244e-02   4.3389116e-02   3.8149915e-02   3.6447404e-02   3.9838731e-02   3.5816971e-02   3.0571324e-02   2.9294066e-02   0.0000000e+00   3.0879155e-02   3.0290383e-02   2.8798951e-02   2.9152444e-02   2.7760994e-02   2.7350469e-02   2.7721584e-02   2.7054731e-02
   2.6516467e-02   2.8900713e-02   2.9388775e-02   3.3173111e-02   3.2644608e-02   3.5048480e-02   2.8262879e-02   2.9994741e-02   3.2379562e-02   3.5765258e-02   3.7378993e-02   3.4790126e-02   3.1337706e-02   3.8849917e-02   3.2953103e-02   3.1608458e-02   3.4730617e-02   3.4887307e-02   3.0274055e-02   3.3651944e-02   4.3626266e-02   3.5295998e-02   3.4837415e-02   3.8456918e-02   4.3749073e-02   3.8960993e-02   3.4038984e-02   2.7839919e-02   3.1049575e-02   3.0904699e-02   4.0180731e-02   3.6411590e-02   3.7663415e-02   3.5797292e-02   4.3525157e-02   5.0401015e-02   3.8604011e-02   4.1805052e-02   3.0571501e-02   2.9204267e-02   4.2444628e-02   3.8431024e-02   3.5337395e-02   3.8762144e-02   3.8155077e-02   4.0115010e-02   3.1974197e-02   3.0953286e-02   3.4470880e-02   3.3459342e-02   2.9335885e-02   2.9417689e-02   3.6254263e-02   3.0267695e-02   3.2202261e-02   3.1466188e-02   3.0913262e-02   2.7259313e-02   3.2050221e-02   3.0972971e-02   2.9717286e-02   2.6863931e-02   3.0085862e-02   2.8466689e-02   2.9719458e-02   3.1218221e-02   3.5838274e-02   3.9250662e-02   3.4861615e-02   3.4595342e-02   3.6836488e-02   3.4322290e-02   3.5994888e-02   4.3944800e-02   4.6301776e-02   4.3837884e-02   3.9407185e-02   3.9561151e-02   3.6512370e-02   2.7800931e-02   2.9983043e-02   3.0879155e-02   0.0000000e+00   3.2944156e-02   3.0497930e-02   3.0311381e-02   2.3568681e-02   2.5326492e-02   2.6757446e-02   2.5749481e-02
   3.0072272e-02   2.6330728e-02   3.0046934e-02   3.1668557e-02   3.2868366e-02   3.2869519e-02   2.7233376e-02   2.7057926e-02   2.9093047e-02   3.1947572e-02   3.4888798e-02   3.3831540e-02   2.9835985e-02   3.2707459e-02   3.1356475e-02   3.0078440e-02   2.8763044e-02   3.3348470e-02   3.0785682e-02   3.3253026e-02   4.2048141e-02   3.7830055e-02   3.5412962e-02   3.7105428e-02   4.1004537e-02   3.7379925e-02   3.1773199e-02   2.8328732e-02   3.0514123e-02   2.9958100e-02   4.1127928e-02   3.4340214e-02   3.7463454e-02   3.3833975e-02   3.9645116e-02   4.5628252e-02   3.7002818e-02   3.6416282e-02   2.9527557e-02   2.9926571e-02   4.1543342e-02   3.5706898e-02   3.4229828e-02   3.5466662e-02   3.6861627e-02   3.6973383e-02   2.7806156e-02   2.8658122e-02   3.5886659e-02   3.2954996e-02   3.0911644e-02   2.7311355e-02   3.6347584e-02   2.5628041e-02   2.8638257e-02   2.6168904e-02   3.2822543e-02   3.0078053e-02   3.1962949e-02   3.1040493e-02   3.1527297e-02   2.5629849e-02   3.1534268e-02   2.9910444e-02   2.9118966e-02   2.9232451e-02   3.4846047e-02   3.6786557e-02   3.4319434e-02   3.4049830e-02   3.6223772e-02   3.3310160e-02   3.3801623e-02   3.8756696e-02   3.6927637e-02   4.1065988e-02   4.0270819e-02   3.8165858e-02   3.3634015e-02   2.8349989e-02   3.2317192e-02   3.0290383e-02   3.2944156e-02   0.0000000e+00   2.7865116e-02   2.7152150e-02   2.6570884e-02   2.4217888e-02   2.5758077e-02   2.9027977e-02
   2.5502824e-02   2.6315553e-02   2.7672574e-02   3.1112616e-02   3.2055764e-02   3.3908067e-02   2.4636080e-02   2.4695324e-02   2.8931112e-02   3.0316685e-02   3.2661276e-02   3.1501206e-02   2.7160224e-02   2.8849519e-02   2.8414260e-02   2.8199703e-02   2.9032759e-02   2.9631547e-02   2.7989252e-02   3.3019151e-02   3.8167692e-02   3.3462462e-02   3.2150536e-02   3.3582492e-02   3.8824600e-02   3.5957954e-02   3.0793295e-02   2.5406902e-02   2.7913299e-02   2.9341028e-02   3.6802342e-02   3.0996112e-02   3.3897939e-02   3.2151059e-02   3.5031953e-02   3.1496289e-02   3.3588199e-02   3.4769934e-02   2.6303971e-02   2.6844246e-02   2.8574293e-02   3.3584573e-02   3.2474644e-02   3.2564095e-02   3.3275944e-02   3.2991758e-02   2.5168135e-02   2.5995647e-02   3.3350493e-02   2.9926637e-02   2.7799855e-02   2.5090934e-02   3.5163102e-02   2.3557248e-02   2.4948840e-02   2.5473080e-02   2.8916668e-02   2.6203462e-02   2.7953995e-02   2.9629953e-02   2.9200845e-02   2.5509991e-02   2.5851534e-02   2.4580460e-02   2.6168034e-02   2.9208462e-02   3.4188348e-02   3.4437006e-02   3.1493354e-02   3.2651875e-02   3.3274012e-02   3.4176213e-02   3.1446554e-02   3.3940234e-02   3.5008596e-02   3.6171399e-02   3.4521757e-02   3.7681356e-02   3.5978510e-02   2.8428274e-02   2.6827288e-02   2.8798951e-02   3.0497930e-02   2.7865116e-02   0.0000000e+00   2.4196654e-02   2.3991664e-02   2.3344096e-02   2.5826776e-02   2.4749964e-02
   2.5358675e-02   2.6274386e-02   2.8264067e-02   3.1510750e-02   2.9572568e-02   3.3292631e-02   2.5688538e-02   2.5793912e-02   2.9354231e-02   3.0583000e-02   3.4741997e-02   3.2312295e-02   2.8004657e-02   2.9962704e-02   2.9118837e-02   3.0820433e-02   3.1896267e-02   3.1116652e-02   2.9197938e-02   3.1210903e-02   4.0857320e-02   3.2718000e-02   3.2556905e-02   3.5272918e-02   4.1156158e-02   3.6039491e-02   3.1889651e-02   2.6065995e-02   2.7959756e-02   3.0087552e-02   3.7313364e-02   3.4491891e-02   3.3608695e-02   3.4313742e-02   3.6981903e-02   4.4803506e-02   3.3293990e-02   3.6989106e-02   2.7183394e-02   2.6479182e-02   3.0577623e-02   3.2015202e-02   3.2764442e-02   3.3712757e-02   3.2903343e-02   3.4687146e-02   2.6173435e-02   2.5734324e-02   3.2903792e-02   3.1020871e-02   2.7101356e-02   2.6135318e-02   3.2942600e-02   2.4797317e-02   2.6855737e-02   2.5054067e-02   2.8057266e-02   2.6160820e-02   2.9619442e-02   3.0213130e-02   2.8916393e-02   2.5704462e-02   2.9418348e-02   2.7167086e-02   2.6441681e-02   2.8462841e-02   3.4798458e-02   3.4590978e-02   3.0737435e-02   3.3562018e-02   3.2574703e-02   3.3680128e-02   3.4942938e-02   3.5635721e-02   3.5937673e-02   3.6871702e-02   3.2910160e-02   3.7236865e-02   3.3323412e-02   2.8388625e-02   2.6986224e-02   2.9152444e-02   3.0311381e-02   2.7152150e-02   2.4196654e-02   0.0000000e+00   2.5451237e-02   2.4662733e-02   2.5967342e-02   2.5222933e-02
   2.5251094e-02   2.5276071e-02   2.7655431e-02   3.2671500e-02   3.2028042e-02   3.0258166e-02   2.6790597e-02   2.4477556e-02   3.0570169e-02   2.8955544e-02   3.3373845e-02   3.4459381e-02   2.8321483e-02   3.1035489e-02   3.0372690e-02   3.1266670e-02   3.0604924e-02   3.2804907e-02   2.8323852e-02   3.0968628e-02   4.5792051e-02   2.8301942e-02   3.1799345e-02   3.3703162e-02   3.7494270e-02   3.4296061e-02   3.1152261e-02   2.4502786e-02   2.7819358e-02   2.8799568e-02   3.6909405e-02   3.3036961e-02   3.1791167e-02   3.1997389e-02   3.5321454e-02   4.4303257e-02   3.4118925e-02   3.2767486e-02   2.5772103e-02   2.5496548e-02   4.0351589e-02   3.3239198e-02   3.0089361e-02   3.1232319e-02   3.0522624e-02   3.4906263e-02   2.5580855e-02   2.4542197e-02   2.9056669e-02   3.1248026e-02   2.5599725e-02   2.4318593e-02   3.2173046e-02   2.3128150e-02   2.7082871e-02   2.4821615e-02   2.7515238e-02   2.6211533e-02   2.7705668e-02   2.7739587e-02   2.8410285e-02   2.6995668e-02   2.7494222e-02   2.6368215e-02   2.8371622e-02   2.8798571e-02   3.4323243e-02   3.3363504e-02   2.8544256e-02   3.3841278e-02   3.3379470e-02   3.2653351e-02   3.8234913e-02   3.6894823e-02   4.2642399e-02   3.7414528e-02   3.5210519e-02   3.6762014e-02   3.5522797e-02   2.7890323e-02   2.6569246e-02   2.7760994e-02   2.3568681e-02   2.6570884e-02   2.3991664e-02   2.5451237e-02   0.0000000e+00   2.5373845e-02   2.5303342e-02   2.3554347e-02
   2.3339699e-02   2.3134238e-02   2.3682437e-02   2.8882098e-02   2.8631171e-02   2.7778280e-02   2.1402942e-02   2.1787928e-02   2.5199786e-02   2.8413339e-02   3.0476972e-02   3.1354128e-02   2.6919956e-02   2.8348634e-02   2.6440440e-02   2.6464343e-02   2.8410339e-02   2.8601495e-02   2.4431157e-02   2.6154918e-02   4.3050238e-02   3.0248719e-02   3.0120465e-02   3.1605945e-02   3.4399127e-02   3.0186765e-02   3.0857497e-02   2.5683669e-02   2.9533277e-02   2.8217335e-02   3.5019837e-02   3.0352212e-02   3.2167487e-02   3.0862684e-02   4.1330837e-02   4.7451287e-02   3.1452814e-02   3.4047424e-02   2.4128500e-02   2.5440017e-02   3.9520199e-02   4.0629415e-02   3.1973025e-02   3.1415075e-02   3.0804290e-02   3.2950903e-02   2.5119101e-02   2.6003106e-02   2.7871797e-02   2.9353405e-02   2.3484003e-02   2.2533001e-02   2.6367771e-02   2.2484927e-02   2.5340147e-02   2.3746911e-02   2.6585719e-02   2.5890573e-02   2.8712586e-02   2.8504181e-02   2.6152735e-02   2.2624451e-02   2.4114277e-02   2.2023659e-02   2.1950166e-02   2.5306457e-02   3.2569428e-02   3.1702149e-02   2.8608209e-02   2.8853998e-02   3.1362247e-02   2.9198843e-02   3.4541893e-02   3.9591422e-02   4.1554768e-02   3.5852041e-02   3.1642215e-02   3.4439931e-02   2.9391294e-02   2.5158397e-02   2.5406241e-02   2.7350469e-02   2.5326492e-02   2.4217888e-02   2.3344096e-02   2.4662733e-02   2.5373845e-02   0.0000000e+00   2.3951720e-02   2.2335775e-02
   2.6424926e-02   2.5813517e-02   2.8516653e-02   3.2442636e-02   3.3994637e-02   3.5529210e-02   2.4561198e-02   2.4917617e-02   2.7841838e-02   3.0961379e-02   3.2206063e-02   3.4474197e-02   2.8292568e-02   3.1300676e-02   2.8808444e-02   2.9305447e-02   2.9617657e-02   3.0634092e-02   2.7799993e-02   3.0907605e-02   4.5380068e-02   3.6165116e-02   3.1691254e-02   3.7105928e-02   4.1492398e-02   3.7108446e-02   3.1601940e-02   2.7752548e-02   2.9876308e-02   2.8717146e-02   3.5623619e-02   3.0796228e-02   3.2390012e-02   3.2131393e-02   4.0454739e-02   5.0416610e-02   3.1736592e-02   3.8031180e-02   2.8136892e-02   2.7284552e-02   3.9862552e-02   3.8688995e-02   3.1427403e-02   3.3692416e-02   3.2413172e-02   3.5944612e-02   2.8021045e-02   2.6634921e-02   3.0919771e-02   3.3504120e-02   2.8318921e-02   2.6193122e-02   3.0776361e-02   2.3335718e-02   2.4460604e-02   2.4015084e-02   2.9166074e-02   2.5829038e-02   3.0429934e-02   2.8699022e-02   2.6691655e-02   2.4923810e-02   2.8169682e-02   2.6413777e-02   2.8427281e-02   2.8067742e-02   3.3454861e-02   3.5387505e-02   2.9498855e-02   3.0012593e-02   3.3043464e-02   3.1875419e-02   3.3862634e-02   3.7349715e-02   3.5470821e-02   3.6774096e-02   3.3005067e-02   3.6734770e-02   3.4513438e-02   2.6327471e-02   2.7494789e-02   2.7721584e-02   2.6757446e-02   2.5758077e-02   2.5826776e-02   2.5967342e-02   2.5303342e-02   2.3951720e-02   0.0000000e+00   2.5455717e-02
   2.3795666e-02   2.5387651e-02   2.7525540e-02   3.0833383e-02   3.2700409e-02   3.2567254e-02   2.5154220e-02   2.5235782e-02   2.9778010e-02   3.2679754e-02   3.4942836e-02   3.4679163e-02   2.8045303e-02   2.8087678e-02   2.7410946e-02   2.8229905e-02   2.8341770e-02   3.2129422e-02   2.8403930e-02   3.2072874e-02   4.6797085e-02   3.6650432e-02   3.2202014e-02   3.4211770e-02   3.8669848e-02   3.5668148e-02   3.1189423e-02   2.5308858e-02   2.9616264e-02   3.0321401e-02   3.6014223e-02   3.2359490e-02   3.2985939e-02   3.2824212e-02   4.0308648e-02   3.7358103e-02   3.1528997e-02   3.6374560e-02   2.6879538e-02   2.6287371e-02   3.8772598e-02   3.4366627e-02   3.1932778e-02   3.3555015e-02   3.3570249e-02   3.4373318e-02   2.6610153e-02   2.7175143e-02   3.1737537e-02   3.1919874e-02   2.8231913e-02   2.7232125e-02   3.2336919e-02   2.2729044e-02   2.4473159e-02   2.5076143e-02   2.9517784e-02   2.5957570e-02   2.9523650e-02   2.9357849e-02   2.7710451e-02   2.5117871e-02   2.8432144e-02   2.5651325e-02   2.9086942e-02   2.7663537e-02   3.2603613e-02   3.5950184e-02   2.8713383e-02   3.1976251e-02   3.1542566e-02   3.4073525e-02   3.5848587e-02   3.8255900e-02   3.4075227e-02   3.8324479e-02   3.5272878e-02   3.5526029e-02   3.2744556e-02   3.1090063e-02   2.6867715e-02   2.7054731e-02   2.5749481e-02   2.9027977e-02   2.4749964e-02   2.5222933e-02   2.3554347e-02   2.2335775e-02   2.5455717e-02   0.0000000e+00
