# Supplementary material for: Autistic traits and individual brain differences: functional network efficiency reflects attentional and social impairments, structural nodal efficiencies index systemising and theory-of-mind skills
Source: Mol Autism. 2021 Jan 21;12:3. doi: 10.1186/s13229-020-00377-8 (PMC7818759; doi:10.1186/s13229-020-00377-8)
Supplement: Supplementary file 8 — Additional file 8. Connectivity matrices. Connection matrices and functional correlation matrices for each subject, as floating-point values in ASCII text format, and MATLAB code for producing these. [file 13229_2020_377_MOESM8_ESM.zip › Paul_Arora_et_al_data/Physiological/BBC/DTI_rsfMRI_ConnectivityMatrices/connectivity_matrices/Connection_Matrix_sym_aHU0399.txt]

   0.0000000e+00   2.6226611e-02   2.7136574e-02   2.7939572e-02   2.6961241e-02   3.2433831e-02   2.3521134e-02   2.5954116e-02   3.3925024e-02   3.1885212e-02   3.0255318e-02   2.8253792e-02   2.8646076e-02   3.0258201e-02   2.7582497e-02   2.6762509e-02   2.8672600e-02   2.7496997e-02   2.6874509e-02   2.9166545e-02   3.3943262e-02   3.1469035e-02   2.9479221e-02   3.2321241e-02   2.9489556e-02   2.9704317e-02   2.6360355e-02   2.6376150e-02   2.6960008e-02   2.9828304e-02   3.4171774e-02   2.9760361e-02   2.8990813e-02   3.1761047e-02   3.3885701e-02   3.3243398e-02   3.0686473e-02   2.9488544e-02   2.5325256e-02   2.6009896e-02   3.7578039e-02   3.7819396e-02   2.7623413e-02   3.1463588e-02   3.0853872e-02   3.5149345e-02   2.6444746e-02   2.4538090e-02   3.0149444e-02   2.8075276e-02   2.7043392e-02   2.3160523e-02   2.7380393e-02   2.7188406e-02   2.4513347e-02   2.7706547e-02   2.5200660e-02   2.7249990e-02   3.0530759e-02   2.7666300e-02   3.0063096e-02   2.8123937e-02   2.9021675e-02   2.8527112e-02   2.8365368e-02   3.0788919e-02   2.9503145e-02   3.0861396e-02   2.5077429e-02   2.9964183e-02   3.1720303e-02   3.2928335e-02   3.4581355e-02   3.1856701e-02   3.5309812e-02   3.6294843e-02   3.0741212e-02   3.0733456e-02   3.0300129e-02   2.9524985e-02   2.6369542e-02   2.5623901e-02   2.8246847e-02   2.7637776e-02   2.5950100e-02   2.5899233e-02   2.4635713e-02   2.5606882e-02   2.4608547e-02   2.5894320e-02
   2.6226611e-02   0.0000000e+00   2.9383607e-02   3.0891456e-02   2.9410035e-02   3.5468456e-02   2.6554683e-02   2.8825867e-02   3.4081488e-02   3.2804304e-02   3.4153846e-02   3.0004916e-02   2.9596798e-02   3.1594507e-02   2.9205196e-02   2.8371995e-02   3.3666623e-02   3.1575730e-02   3.1632429e-02   3.1568341e-02   2.9143955e-02   3.0563869e-02   3.2318883e-02   3.5685195e-02   3.1373319e-02   3.3933453e-02   2.6158018e-02   2.6605320e-02   2.8530318e-02   3.1023876e-02   3.4799093e-02   3.1363708e-02   3.1379150e-02   3.3795757e-02   3.6701376e-02   3.8501637e-02   3.0904907e-02   2.8618741e-02   2.6306141e-02   2.8615259e-02   3.7434480e-02   3.4223418e-02   3.0380232e-02   3.5114511e-02   3.2061002e-02   3.4594838e-02   2.8744001e-02   2.7655229e-02   3.2434125e-02   2.9709212e-02   2.9300794e-02   2.8532830e-02   2.9423437e-02   2.9492276e-02   2.6491668e-02   2.8068182e-02   2.6300349e-02   2.8229564e-02   3.2442790e-02   2.8000425e-02   2.9681060e-02   2.9477277e-02   2.8557312e-02   2.9380604e-02   2.9733033e-02   3.1947266e-02   3.2130525e-02   3.4257641e-02   2.8332632e-02   3.2563711e-02   3.2853081e-02   3.6656580e-02   3.5478906e-02   3.6051586e-02   3.2906507e-02   3.9309693e-02   2.9410461e-02   2.9560142e-02   3.0979977e-02   3.1938910e-02   2.9011686e-02   2.8019788e-02   3.0025928e-02   2.9260184e-02   2.7871401e-02   2.7719288e-02   2.6409405e-02   2.5365446e-02   2.5270913e-02   2.4997551e-02
   2.7136574e-02   2.9383607e-02   0.0000000e+00   3.0551422e-02   3.0335014e-02   3.4956468e-02   2.5896243e-02   2.6990381e-02   3.1754987e-02   3.1752872e-02   3.2163905e-02   3.1584407e-02   3.0594311e-02   3.1233671e-02   2.8734870e-02   2.8764140e-02   3.3065922e-02   2.8088095e-02   3.0879887e-02   3.2220607e-02   2.8992654e-02   3.0615029e-02   3.2945432e-02   3.6351779e-02   3.2192992e-02   3.4649682e-02   2.9430233e-02   2.8261400e-02   2.9133239e-02   3.2200620e-02   3.5564627e-02   2.9809044e-02   3.0880865e-02   3.3751218e-02   3.5840278e-02   3.6482808e-02   3.1465500e-02   3.0397505e-02   2.6003229e-02   2.7527753e-02   3.3553883e-02   3.4131528e-02   2.7313958e-02   3.1850779e-02   3.0068463e-02   3.3188109e-02   2.6135833e-02   2.5812104e-02   3.2049727e-02   2.9482723e-02   2.7463517e-02   2.6143008e-02   2.5350358e-02   2.8298288e-02   2.4725538e-02   2.6697286e-02   2.5164361e-02   2.8554834e-02   2.9562797e-02   2.8862243e-02   2.8697156e-02   2.6582588e-02   2.6761806e-02   2.8202106e-02   2.7173123e-02   3.1369361e-02   2.9608675e-02   3.4729819e-02   2.8031754e-02   3.0862661e-02   3.0536162e-02   3.6401153e-02   3.6938597e-02   3.3737609e-02   3.3940073e-02   3.9858268e-02   3.0750075e-02   3.2104735e-02   3.1075848e-02   2.9878808e-02   3.0474637e-02   2.7302286e-02   2.8874413e-02   2.8214395e-02   2.7980701e-02   2.6767114e-02   2.8259027e-02   2.5305063e-02   2.5855889e-02   2.6488359e-02
   2.7939572e-02   3.0891456e-02   3.0551422e-02   0.0000000e+00   3.0513385e-02   3.5130645e-02   2.6249061e-02   2.8421705e-02   3.2982091e-02   3.2884776e-02   3.3217580e-02   3.1693652e-02   3.0932014e-02   3.3778015e-02   3.1009835e-02   3.0283102e-02   3.1991215e-02   2.7929942e-02   2.9490774e-02   3.2895131e-02   3.6231467e-02   3.0889967e-02   3.3818959e-02   3.4255839e-02   3.0449677e-02   3.5245103e-02   2.6937363e-02   3.2459061e-02   3.0689707e-02   3.2596271e-02   3.4584868e-02   3.4032304e-02   3.2227948e-02   3.4166528e-02   3.6791095e-02   3.2900811e-02   3.4863049e-02   3.2395755e-02   2.8651794e-02   2.8138205e-02   3.3772031e-02   3.6448891e-02   2.9499069e-02   3.5022698e-02   3.2184308e-02   3.5424407e-02   2.9575916e-02   2.7824102e-02   3.3169552e-02   3.0675234e-02   2.8358477e-02   2.8566357e-02   2.7972778e-02   2.5666684e-02   2.8061390e-02   3.0580960e-02   2.7929270e-02   3.1365933e-02   2.9454718e-02   3.0465814e-02   3.1376414e-02   2.8981449e-02   3.0936790e-02   3.0651592e-02   2.9690170e-02   3.3087488e-02   3.1924937e-02   3.6644164e-02   3.0180252e-02   3.1972055e-02   3.2172820e-02   3.4455396e-02   3.9118306e-02   3.5184540e-02   3.9763017e-02   4.0263780e-02   3.4580755e-02   3.3197299e-02   3.4725794e-02   3.0411764e-02   3.1311115e-02   3.0173154e-02   3.0615098e-02   2.8174660e-02   2.9986475e-02   2.9165930e-02   2.8224592e-02   2.8057468e-02   2.7172858e-02   2.8275869e-02
   2.6961241e-02   2.9410035e-02   3.0335014e-02   3.0513385e-02   0.0000000e+00   3.5277086e-02   2.7263255e-02   2.9690102e-02   3.4597109e-02   3.3864284e-02   3.7399819e-02   3.3257012e-02   3.2130598e-02   3.5618757e-02   2.9844977e-02   3.0480910e-02   3.5277143e-02   3.3129943e-02   3.1688084e-02   3.6003622e-02   3.8548605e-02   3.9221290e-02   3.5322030e-02   3.8757972e-02   3.3130711e-02   3.8137049e-02   2.8563890e-02   3.2143548e-02   3.2891136e-02   3.4896742e-02   3.8190577e-02   3.1544110e-02   3.5242758e-02   3.9378467e-02   3.8334562e-02   3.2067877e-02   3.5573086e-02   3.5671485e-02   3.2220897e-02   3.1388471e-02   4.0097879e-02   4.3864734e-02   3.3505133e-02   3.8184450e-02   3.5263743e-02   3.7659588e-02   3.1501295e-02   2.9613088e-02   3.5423769e-02   3.3490726e-02   2.9504199e-02   3.0797618e-02   2.8852746e-02   2.9972769e-02   2.8604786e-02   2.9160837e-02   2.7667145e-02   3.1390211e-02   3.1345589e-02   3.2222441e-02   2.9258438e-02   2.9998669e-02   2.8167880e-02   3.1003015e-02   3.1742926e-02   3.2281367e-02   3.1803111e-02   3.4521271e-02   3.2712321e-02   3.4072058e-02   3.3681197e-02   3.9376527e-02   3.6503000e-02   3.9609574e-02   4.1741276e-02   3.9619543e-02   3.5131967e-02   3.3661555e-02   3.8047321e-02   2.8993646e-02   3.4095559e-02   3.3268320e-02   3.1557353e-02   3.1668275e-02   2.9442152e-02   3.0420036e-02   3.4883989e-02   2.8769326e-02   2.9893274e-02   2.9082625e-02
   3.2433831e-02   3.5468456e-02   3.4956468e-02   3.5130645e-02   3.5277086e-02   0.0000000e+00   3.0546885e-02   3.2629662e-02   3.9193345e-02   3.8230808e-02   4.0351212e-02   3.4115535e-02   3.5751906e-02   3.7701335e-02   3.4429349e-02   3.4578334e-02   3.9071997e-02   3.6144452e-02   3.6081697e-02   4.0128750e-02   4.6108595e-02   4.8234508e-02   3.9524152e-02   4.1407600e-02   3.8826480e-02   4.1246987e-02   3.0883252e-02   3.0972791e-02   3.2424147e-02   3.2972976e-02   3.8517449e-02   3.6537490e-02   3.6724006e-02   3.9188285e-02   3.7604077e-02   4.4488304e-02   3.2831306e-02   3.5800277e-02   3.5375742e-02   3.2666092e-02   4.7733153e-02   4.5026241e-02   3.1972398e-02   3.8836545e-02   3.5359075e-02   3.8559759e-02   3.2496839e-02   2.8704648e-02   3.5802573e-02   3.5878810e-02   3.6020296e-02   3.4184587e-02   3.3086840e-02   3.1564158e-02   3.2237458e-02   3.3253686e-02   3.3377423e-02   3.3450574e-02   3.5064948e-02   3.6623698e-02   3.3258821e-02   3.7108607e-02   3.4863414e-02   3.3166372e-02   3.1127862e-02   3.3757423e-02   3.8764399e-02   3.9264077e-02   3.1865548e-02   3.8443552e-02   4.0268986e-02   4.1697902e-02   4.0447339e-02   4.0220238e-02   4.5870707e-02   4.3571065e-02   3.6947272e-02   3.5423671e-02   3.8368242e-02   3.3769311e-02   3.4856508e-02   3.4226734e-02   3.4982745e-02   3.1641314e-02   3.1051413e-02   3.3580402e-02   3.6913383e-02   3.5428414e-02   3.3633880e-02   3.5117061e-02
   2.3521134e-02   2.6554683e-02   2.5896243e-02   2.6249061e-02   2.7263255e-02   3.0546885e-02   0.0000000e+00   2.4841278e-02   2.8423907e-02   2.9704330e-02   3.1235327e-02   2.9267590e-02   2.8356315e-02   3.0140329e-02   2.5170175e-02   2.6543494e-02   2.9968415e-02   2.6786350e-02   2.6364815e-02   2.8117515e-02   3.2433153e-02   3.1914707e-02   2.9189771e-02   3.1959944e-02   2.8642975e-02   2.9846422e-02   2.5623089e-02   2.7928817e-02   2.6750895e-02   2.8628054e-02   3.0764274e-02   2.6817460e-02   2.7609850e-02   3.1569554e-02   3.1386642e-02   3.4363812e-02   2.6433440e-02   2.9411329e-02   2.5787498e-02   2.5613196e-02   3.3165351e-02   3.5565557e-02   2.6195095e-02   3.0884512e-02   2.8592862e-02   3.3090916e-02   2.4014792e-02   2.2628293e-02   2.7774604e-02   2.6171643e-02   2.6762592e-02   2.4325770e-02   2.4692963e-02   2.4444383e-02   2.2879303e-02   2.5597966e-02   2.3815225e-02   2.6135726e-02   2.7448380e-02   2.8326335e-02   2.6659018e-02   2.7528702e-02   2.5926385e-02   2.6308688e-02   2.8282519e-02   2.8160366e-02   2.8904668e-02   2.9969669e-02   2.5379506e-02   3.0930103e-02   2.8838252e-02   2.9357807e-02   3.3920556e-02   3.1919423e-02   3.4855821e-02   3.4599544e-02   2.8033177e-02   2.8916119e-02   2.7326538e-02   2.4871620e-02   2.6584813e-02   2.5841515e-02   2.7507322e-02   2.5531132e-02   2.4434693e-02   2.5045464e-02   2.5770490e-02   2.6560888e-02   2.4374284e-02   2.4871100e-02
   2.5954116e-02   2.8825867e-02   2.6990381e-02   2.8421705e-02   2.9690102e-02   3.2629662e-02   2.4841278e-02   0.0000000e+00   3.1566954e-02   3.1730979e-02   3.2957929e-02   2.9725770e-02   3.0339424e-02   3.0468806e-02   2.6492901e-02   2.8046225e-02   3.1497407e-02   2.9233391e-02   2.9644151e-02   3.0945950e-02   3.1923201e-02   3.1862905e-02   3.1097509e-02   3.3600407e-02   2.7379877e-02   3.2149692e-02   2.6063885e-02   2.7429282e-02   2.7410526e-02   3.0319100e-02   3.3007933e-02   3.0792506e-02   2.9572972e-02   3.2326455e-02   3.2028796e-02   3.3340230e-02   2.8049080e-02   2.9587010e-02   2.6612002e-02   2.6827703e-02   3.4674888e-02   3.2971811e-02   2.7959928e-02   3.2909790e-02   3.2228896e-02   3.5746835e-02   2.7363410e-02   2.3995038e-02   3.0203644e-02   2.8226231e-02   2.9834762e-02   2.6014218e-02   2.7190504e-02   2.5161964e-02   2.4303153e-02   2.5490082e-02   2.5771434e-02   2.8934245e-02   2.8582634e-02   2.9873697e-02   2.8553358e-02   2.9736644e-02   2.5850926e-02   2.7266487e-02   2.7680225e-02   3.1977408e-02   2.9263947e-02   3.1726068e-02   2.6046575e-02   3.1660056e-02   2.9346915e-02   3.5045636e-02   3.4854446e-02   3.4123651e-02   3.4419199e-02   3.6258797e-02   2.8913528e-02   2.9980747e-02   2.4628130e-02   2.7225550e-02   3.0020794e-02   2.8072771e-02   2.6894291e-02   2.8390648e-02   2.5614067e-02   2.7459990e-02   2.7014889e-02   2.9005186e-02   2.5972743e-02   2.7182104e-02
   3.3925024e-02   3.4081488e-02   3.1754987e-02   3.2982091e-02   3.4597109e-02   3.9193345e-02   2.8423907e-02   3.1566954e-02   0.0000000e+00   3.7933077e-02   4.0003762e-02   3.5778069e-02   3.4744838e-02   3.2225330e-02   3.0024183e-02   3.1673622e-02   3.3510179e-02   3.2505730e-02   3.4111211e-02   3.6787732e-02   3.9969596e-02   3.5726936e-02   3.8376487e-02   3.8536919e-02   3.6193705e-02   3.9112246e-02   3.2579121e-02   3.0588539e-02   3.1736487e-02   3.4143227e-02   3.4555552e-02   3.5004412e-02   3.6578486e-02   3.7010828e-02   3.7943093e-02   4.0805274e-02   3.2639774e-02   3.2480460e-02   3.1843329e-02   3.2342798e-02   3.4950948e-02   4.0216590e-02   3.4923837e-02   3.6598529e-02   3.7286822e-02   4.0242538e-02   3.4636102e-02   3.3613860e-02   3.6951528e-02   3.5523525e-02   3.3447751e-02   3.1389649e-02   3.1164948e-02   3.2853923e-02   3.5610676e-02   3.3513775e-02   3.4012092e-02   3.5845889e-02   3.3889763e-02   3.6059431e-02   3.7354125e-02   3.8382330e-02   3.3424889e-02   3.3546544e-02   3.2629564e-02   3.8031500e-02   3.7094119e-02   4.0821484e-02   3.3069220e-02   3.5562084e-02   3.9082420e-02   4.0516348e-02   4.2774656e-02   4.3997084e-02   4.7265394e-02   4.3848106e-02   3.2518415e-02   3.4011965e-02   3.3006199e-02   3.6623318e-02   3.8164839e-02   3.5231529e-02   3.4813087e-02   3.4623315e-02   3.0705227e-02   3.1463285e-02   3.2638614e-02   3.2377684e-02   3.0605380e-02   3.1356060e-02
   3.1885212e-02   3.2804304e-02   3.1752872e-02   3.2884776e-02   3.3864284e-02   3.8230808e-02   2.9704330e-02   3.1730979e-02   3.7933077e-02   0.0000000e+00   3.6180256e-02   3.6134880e-02   3.5525524e-02   3.4082457e-02   3.2029696e-02   3.0590679e-02   3.3417504e-02   3.4726856e-02   3.3790669e-02   3.6165079e-02   3.7082257e-02   3.8733593e-02   3.5520115e-02   3.7413295e-02   3.5051732e-02   3.7640218e-02   3.0373267e-02   3.3668445e-02   3.4903636e-02   3.5608749e-02   3.6670003e-02   3.3904214e-02   3.5583130e-02   3.8251839e-02   3.4734475e-02   4.1594788e-02   3.0488296e-02   3.5676632e-02   2.9670775e-02   2.9227218e-02   3.8544039e-02   3.4099831e-02   3.0292233e-02   3.7789298e-02   3.6586875e-02   3.7998321e-02   2.8562448e-02   2.6820916e-02   3.2877404e-02   3.3189518e-02   3.0542326e-02   3.0729409e-02   3.0972632e-02   3.1146544e-02   3.1124203e-02   3.1065826e-02   2.9431771e-02   3.1152734e-02   3.1627631e-02   3.1396311e-02   3.2422834e-02   3.1970535e-02   2.9460460e-02   3.1633039e-02   3.4118432e-02   3.7140647e-02   3.6686651e-02   3.8343196e-02   3.2587153e-02   3.8382153e-02   3.5375067e-02   3.4819913e-02   3.6696683e-02   3.7201789e-02   4.1101411e-02   4.3454204e-02   3.3790695e-02   3.4685020e-02   3.2997993e-02   3.0039789e-02   3.4759640e-02   3.3288580e-02   3.2895522e-02   3.0687940e-02   3.0452386e-02   3.0363976e-02   3.1050777e-02   3.1836089e-02   3.0932627e-02   3.1922984e-02
   3.0255318e-02   3.4153846e-02   3.2163905e-02   3.3217580e-02   3.7399819e-02   4.0351212e-02   3.1235327e-02   3.2957929e-02   4.0003762e-02   3.6180256e-02   0.0000000e+00   3.5637828e-02   3.5603198e-02   3.9311271e-02   3.6504318e-02   3.4544628e-02   3.5674816e-02   3.6174816e-02   3.4749854e-02   3.7938981e-02   4.5423837e-02   4.1773276e-02   3.9350867e-02   4.1917694e-02   3.5084311e-02   3.7350864e-02   3.0189324e-02   3.4127047e-02   3.6019914e-02   3.6834595e-02   4.0812756e-02   3.8462107e-02   3.5883196e-02   3.9239607e-02   3.9513044e-02   4.3518732e-02   3.4282544e-02   3.5714403e-02   3.0800848e-02   3.2241981e-02   3.8933011e-02   4.0879636e-02   3.1242730e-02   3.8427867e-02   3.5949429e-02   3.9423571e-02   3.2267463e-02   3.0470883e-02   3.7056399e-02   3.5976564e-02   3.4748460e-02   3.2332474e-02   3.4706061e-02   3.3829668e-02   3.0591687e-02   3.1562669e-02   3.2174529e-02   3.3759108e-02   3.5188461e-02   3.2421898e-02   3.5936847e-02   3.4546300e-02   3.4399645e-02   3.6627154e-02   3.2736992e-02   3.9262368e-02   3.6993594e-02   3.8029421e-02   3.2312066e-02   3.7985762e-02   3.7180693e-02   3.7200324e-02   4.1320952e-02   3.9704818e-02   4.0636039e-02   3.7772566e-02   3.6057778e-02   3.8705333e-02   3.5629448e-02   3.2492047e-02   3.5749362e-02   3.3945581e-02   3.3164349e-02   3.1138316e-02   3.4248182e-02   3.3856861e-02   3.4826891e-02   3.2527344e-02   3.5870447e-02   3.4089671e-02
   2.8253792e-02   3.0004916e-02   3.1584407e-02   3.1693652e-02   3.3257012e-02   3.4115535e-02   2.9267590e-02   2.9725770e-02   3.5778069e-02   3.6134880e-02   3.5637828e-02   0.0000000e+00   3.0531957e-02   3.2844512e-02   3.0088173e-02   2.9483622e-02   3.6828280e-02   3.3160835e-02   3.4206412e-02   3.6397829e-02   3.5503376e-02   3.7572343e-02   3.3372928e-02   3.5047512e-02   3.0152746e-02   3.5858707e-02   2.9927767e-02   3.2351711e-02   3.4972924e-02   3.3332495e-02   3.7096426e-02   3.4086047e-02   3.1293816e-02   3.6757047e-02   3.3608841e-02   4.2904182e-02   3.3476867e-02   3.4506731e-02   2.9257195e-02   2.8972373e-02   3.5758086e-02   3.6899460e-02   3.1974449e-02   3.6760804e-02   3.2978333e-02   3.6858280e-02   3.0057111e-02   2.7059820e-02   3.5507235e-02   3.3658842e-02   3.0994048e-02   3.1993548e-02   3.2155784e-02   2.9546556e-02   3.0123586e-02   3.0663132e-02   3.0708688e-02   3.3677193e-02   3.4618768e-02   3.1827061e-02   3.3207944e-02   3.3433347e-02   3.0631207e-02   3.2412464e-02   3.1893409e-02   3.2638604e-02   3.1218708e-02   3.4844513e-02   3.1868788e-02   3.8393170e-02   3.1737674e-02   3.5982087e-02   4.0202223e-02   3.9587511e-02   4.0306081e-02   3.6038318e-02   3.3363055e-02   3.3038687e-02   2.9581751e-02   2.9333093e-02   3.2902118e-02   3.3796469e-02   3.7034850e-02   3.0509915e-02   3.1677810e-02   3.0408512e-02   2.9246572e-02   2.6457165e-02   2.9689568e-02   2.9578322e-02
   2.8646076e-02   2.9596798e-02   3.0594311e-02   3.0932014e-02   3.2130598e-02   3.5751906e-02   2.8356315e-02   3.0339424e-02   3.4744838e-02   3.5525524e-02   3.5603198e-02   3.0531957e-02   0.0000000e+00   3.2951215e-02   2.8995177e-02   2.8625079e-02   3.2723749e-02   3.0508606e-02   3.1006025e-02   3.3040785e-02   3.6618996e-02   3.7080684e-02   3.1850974e-02   3.5813564e-02   3.2512571e-02   3.3933822e-02   2.9341404e-02   3.0225342e-02   3.1391636e-02   3.1711561e-02   3.6982906e-02   3.4986894e-02   3.1603921e-02   3.4283312e-02   3.5900167e-02   4.5373080e-02   3.2809971e-02   3.2659482e-02   2.7432442e-02   2.9001715e-02   3.7951775e-02   3.5261434e-02   3.1210029e-02   3.7224728e-02   3.5397515e-02   3.6737319e-02   2.9606344e-02   2.8594927e-02   3.5175328e-02   3.0396257e-02   3.1416938e-02   2.9809627e-02   2.8167331e-02   2.8046794e-02   2.5672186e-02   2.8681357e-02   2.9043581e-02   3.1669466e-02   3.2799892e-02   3.0116543e-02   3.1364924e-02   3.2708763e-02   2.8884631e-02   3.0198981e-02   2.9859936e-02   3.2666021e-02   3.2942811e-02   3.4644650e-02   3.0027353e-02   3.6019451e-02   3.4204887e-02   3.6886054e-02   4.1529973e-02   3.8555723e-02   4.1760323e-02   3.4732954e-02   3.5877781e-02   3.4349874e-02   2.7888990e-02   3.3613770e-02   3.3267065e-02   2.9787213e-02   3.0473166e-02   2.9709136e-02   2.9791231e-02   2.8491445e-02   3.1251247e-02   2.4915762e-02   2.9429359e-02   3.0060617e-02
   3.0258201e-02   3.1594507e-02   3.1233671e-02   3.3778015e-02   3.5618757e-02   3.7701335e-02   3.0140329e-02   3.0468806e-02   3.2225330e-02   3.4082457e-02   3.9311271e-02   3.2844512e-02   3.2951215e-02   0.0000000e+00   2.9698574e-02   2.9711556e-02   3.4876122e-02   3.1599432e-02   3.2667425e-02   3.1560536e-02   3.6611225e-02   3.8471681e-02   3.3710919e-02   3.5816883e-02   3.5126552e-02   3.8165852e-02   3.0831836e-02   2.9747172e-02   3.1980545e-02   3.0821316e-02   3.4306896e-02   3.3129284e-02   3.1013333e-02   3.4877762e-02   3.6938233e-02   4.2085707e-02   3.6523216e-02   3.3598601e-02   3.0034006e-02   3.1962753e-02   4.1028777e-02   3.6736544e-02   3.1875838e-02   3.6622333e-02   3.2473546e-02   3.5541810e-02   3.1147878e-02   2.9043452e-02   3.6777967e-02   3.3659136e-02   3.2874599e-02   2.9899694e-02   2.8855433e-02   2.9154790e-02   2.7385740e-02   3.0540642e-02   3.0875525e-02   3.0179154e-02   3.3454596e-02   3.2712495e-02   3.2552384e-02   3.1983819e-02   2.7366601e-02   3.0153921e-02   3.3685373e-02   3.3554301e-02   3.3526409e-02   3.3231977e-02   2.9732435e-02   3.5238133e-02   3.4614230e-02   3.8268141e-02   3.7421909e-02   3.5005230e-02   4.0841577e-02   3.8124355e-02   3.3043699e-02   3.3567094e-02   3.0285717e-02   3.4596497e-02   3.1393472e-02   3.0870122e-02   3.1187669e-02   3.1532945e-02   2.8919852e-02   3.1123343e-02   3.2568148e-02   2.7807963e-02   2.8655782e-02   2.9667781e-02
   2.7582497e-02   2.9205196e-02   2.8734870e-02   3.1009835e-02   2.9844977e-02   3.4429349e-02   2.5170175e-02   2.6492901e-02   3.0024183e-02   3.2029696e-02   3.6504318e-02   3.0088173e-02   2.8995177e-02   2.9698574e-02   0.0000000e+00   2.8042733e-02   3.1657650e-02   3.0051800e-02   3.0504471e-02   3.2174072e-02   3.4990501e-02   3.8931069e-02   3.1910745e-02   3.6176487e-02   3.2147157e-02   3.4825189e-02   2.8023796e-02   3.0607746e-02   3.3103141e-02   2.9936330e-02   3.3983274e-02   3.3918580e-02   3.2192366e-02   3.5132144e-02   3.7372690e-02   3.5771333e-02   3.0398408e-02   3.0813467e-02   2.7199802e-02   2.8600358e-02   4.0868983e-02   3.5754641e-02   2.8589031e-02   3.4941506e-02   3.3191243e-02   3.2190768e-02   2.5773932e-02   2.3118440e-02   2.9421244e-02   3.2025600e-02   3.0197411e-02   2.8611795e-02   2.8496229e-02   2.7280537e-02   2.3936967e-02   2.6695554e-02   2.4447719e-02   2.6541826e-02   2.9510492e-02   2.6105095e-02   2.9002265e-02   2.7452366e-02   2.7071539e-02   2.7400639e-02   2.9410038e-02   3.1437578e-02   3.0278021e-02   3.1264748e-02   2.6977266e-02   3.0964489e-02   3.3560777e-02   3.1247984e-02   3.4483799e-02   3.4342171e-02   3.6350061e-02   3.4281464e-02   3.0855812e-02   2.9098172e-02   2.7711987e-02   3.1468069e-02   2.9129741e-02   2.7863323e-02   2.8749748e-02   3.1081538e-02   2.7519869e-02   2.7944995e-02   2.5355576e-02   2.4634626e-02   2.5112881e-02   2.5269165e-02
   2.6762509e-02   2.8371995e-02   2.8764140e-02   3.0283102e-02   3.0480910e-02   3.4578334e-02   2.6543494e-02   2.8046225e-02   3.1673622e-02   3.0590679e-02   3.4544628e-02   2.9483622e-02   2.8625079e-02   2.9711556e-02   2.8042733e-02   0.0000000e+00   2.9164022e-02   3.0266162e-02   3.0881640e-02   3.1497887e-02   4.1483675e-02   3.5691446e-02   3.2858315e-02   3.4754993e-02   2.9629022e-02   3.0841916e-02   2.5033804e-02   2.6458840e-02   3.0193957e-02   2.8799225e-02   3.2163948e-02   3.2376639e-02   3.0763425e-02   3.3066887e-02   3.8753633e-02   3.3912269e-02   3.0464464e-02   3.2747150e-02   2.8127656e-02   2.7735898e-02   3.8330432e-02   3.6182393e-02   3.0798755e-02   3.4502053e-02   3.2265357e-02   3.4507385e-02   2.6432700e-02   2.3792316e-02   3.1061156e-02   3.1975217e-02   3.0703055e-02   2.9969123e-02   2.8139710e-02   2.3941960e-02   2.6976693e-02   2.8458818e-02   2.6561260e-02   2.8482706e-02   3.1489812e-02   2.9848493e-02   3.1242137e-02   3.0340062e-02   2.8826266e-02   2.8770709e-02   2.8061326e-02   2.9979750e-02   3.0939130e-02   3.2640275e-02   2.7154359e-02   3.5402595e-02   3.3139095e-02   3.2984225e-02   3.2268377e-02   3.3082386e-02   3.2569898e-02   3.7075297e-02   3.3425547e-02   2.9849605e-02   3.1488936e-02   2.5672710e-02   2.9720228e-02   2.8409903e-02   2.8956982e-02   2.7539150e-02   2.7744197e-02   2.8545821e-02   2.5072299e-02   2.6220250e-02   2.7630046e-02   2.6383080e-02
   2.8672600e-02   3.3666623e-02   3.3065922e-02   3.1991215e-02   3.5277143e-02   3.9071997e-02   2.9968415e-02   3.1497407e-02   3.3510179e-02   3.3417504e-02   3.5674816e-02   3.6828280e-02   3.2723749e-02   3.4876122e-02   3.1657650e-02   2.9164022e-02   0.0000000e+00   3.1824047e-02   3.0316234e-02   3.2579370e-02   4.4824476e-02   3.5096372e-02   3.3306088e-02   3.3198055e-02   3.2124405e-02   3.5338046e-02   2.7257494e-02   3.0521812e-02   3.1693240e-02   3.0207410e-02   3.3892171e-02   3.4960230e-02   3.2620743e-02   3.4230734e-02   3.7880017e-02   4.3202857e-02   3.0218856e-02   3.3180358e-02   2.7913963e-02   2.6988856e-02   3.7552850e-02   3.8507795e-02   3.2849006e-02   3.7047371e-02   3.2506493e-02   3.5436262e-02   3.1603282e-02   3.0280357e-02   3.4699957e-02   3.5186257e-02   3.0996324e-02   2.8989814e-02   2.6853595e-02   2.8799221e-02   2.9076853e-02   3.2107123e-02   3.0604216e-02   3.1046991e-02   3.2672182e-02   3.3001463e-02   3.4317820e-02   3.1973653e-02   2.8459834e-02   3.0199279e-02   3.4097477e-02   3.4475798e-02   3.5343992e-02   3.5297116e-02   2.8143100e-02   3.5891721e-02   3.5769039e-02   3.7998814e-02   3.8916735e-02   3.9295534e-02   3.5171049e-02   3.5264935e-02   3.1777569e-02   3.2908757e-02   3.3196918e-02   3.0087027e-02   3.2961053e-02   3.1101628e-02   3.3460670e-02   3.3011269e-02   3.3401224e-02   3.0366470e-02   3.1954073e-02   3.1353425e-02   3.1611434e-02   3.0486858e-02
   2.7496997e-02   3.1575730e-02   2.8088095e-02   2.7929942e-02   3.3129943e-02   3.6144452e-02   2.6786350e-02   2.9233391e-02   3.2505730e-02   3.4726856e-02   3.6174816e-02   3.3160835e-02   3.0508606e-02   3.1599432e-02   3.0051800e-02   3.0266162e-02   3.1824047e-02   0.0000000e+00   3.2559986e-02   3.1601482e-02   3.8730674e-02   2.9071960e-02   3.1679878e-02   3.5875983e-02   3.4368380e-02   3.6776612e-02   2.9769397e-02   3.0552126e-02   3.4513594e-02   3.0821618e-02   3.5717333e-02   3.6261145e-02   3.3254892e-02   3.6462315e-02   4.1657407e-02   3.8884363e-02   3.1127459e-02   3.1288982e-02   3.1763462e-02   2.8911568e-02   3.6468907e-02   3.2019322e-02   2.8355280e-02   3.0981026e-02   3.4161203e-02   3.7070435e-02   2.7719409e-02   2.5505904e-02   3.2439994e-02   3.2137081e-02   2.9166393e-02   2.8607427e-02   2.9804259e-02   3.0176875e-02   2.6649454e-02   2.9045753e-02   2.6818914e-02   2.9076757e-02   3.1589836e-02   3.0554304e-02   2.9199823e-02   3.0150747e-02   2.6439336e-02   2.9547353e-02   3.1058591e-02   3.4603573e-02   3.3948840e-02   3.4231550e-02   2.9465244e-02   3.5256937e-02   3.4746214e-02   3.3288262e-02   3.7226887e-02   3.7425195e-02   4.3240272e-02   3.4362084e-02   3.0612070e-02   3.2217544e-02   2.7462995e-02   2.4169725e-02   2.9250595e-02   2.9182036e-02   3.0709701e-02   2.8562500e-02   2.8739331e-02   2.8956358e-02   2.8892426e-02   2.7254612e-02   2.9129229e-02   2.9348654e-02
   2.6874509e-02   3.1632429e-02   3.0879887e-02   2.9490774e-02   3.1688084e-02   3.6081697e-02   2.6364815e-02   2.9644151e-02   3.4111211e-02   3.3790669e-02   3.4749854e-02   3.4206412e-02   3.1006025e-02   3.2667425e-02   3.0504471e-02   3.0881640e-02   3.0316234e-02   3.2559986e-02   0.0000000e+00   3.3834056e-02   4.3040964e-02   3.3137813e-02   3.3259852e-02   3.4818926e-02   3.3050323e-02   3.6599174e-02   2.7976524e-02   2.9968365e-02   3.1459734e-02   3.1535061e-02   3.7532265e-02   3.5948815e-02   3.1719642e-02   3.4799256e-02   3.7609660e-02   3.9513767e-02   3.1628312e-02   3.0821580e-02   3.2261341e-02   2.9719606e-02   3.5897749e-02   3.6267490e-02   3.0391473e-02   3.5958937e-02   3.4819629e-02   3.6610338e-02   2.8449322e-02   2.9161085e-02   3.3298781e-02   3.2172089e-02   3.0206729e-02   2.5581829e-02   2.8021762e-02   2.6375990e-02   2.7091263e-02   2.9918440e-02   2.9051396e-02   3.1618773e-02   3.2601753e-02   3.2733604e-02   3.1347847e-02   3.4356392e-02   2.8668497e-02   3.0919394e-02   3.0927372e-02   3.4146684e-02   3.3519907e-02   3.5977768e-02   3.1162331e-02   3.8860418e-02   3.6359953e-02   3.6468748e-02   4.0289143e-02   4.2104199e-02   4.3833217e-02   3.4015817e-02   3.3484681e-02   3.3258321e-02   3.0209460e-02   3.3116586e-02   3.1381108e-02   3.0177540e-02   3.3698049e-02   2.9874483e-02   2.9964640e-02   3.1571894e-02   2.8208470e-02   2.8254268e-02   2.8456712e-02   2.9684711e-02
   2.9166545e-02   3.1568341e-02   3.2220607e-02   3.2895131e-02   3.6003622e-02   4.0128750e-02   2.8117515e-02   3.0945950e-02   3.6787732e-02   3.6165079e-02   3.7938981e-02   3.6397829e-02   3.3040785e-02   3.1560536e-02   3.2174072e-02   3.1497887e-02   3.2579370e-02   3.1601482e-02   3.3834056e-02   0.0000000e+00   3.7270372e-02   3.2329299e-02   3.2623228e-02   3.5704741e-02   3.5750463e-02   3.7859948e-02   2.8426342e-02   3.1589410e-02   3.3897851e-02   3.2375927e-02   3.6068119e-02   3.8695863e-02   3.6074507e-02   3.8105121e-02   3.8269565e-02   3.8836900e-02   3.3473964e-02   3.2778875e-02   3.2410065e-02   3.2223205e-02   3.6214329e-02   3.7260519e-02   3.1874420e-02   3.6404358e-02   3.6156753e-02   3.5891341e-02   2.9163414e-02   2.9598713e-02   3.4012673e-02   3.3915968e-02   3.0578655e-02   2.8292932e-02   2.8330728e-02   2.8356827e-02   2.9319796e-02   3.0144590e-02   2.8389833e-02   3.0981897e-02   3.3369904e-02   3.1780456e-02   3.3076285e-02   3.5254980e-02   2.9572142e-02   3.3066653e-02   3.2361222e-02   3.5784162e-02   3.6527033e-02   3.7728488e-02   3.2988627e-02   3.9814587e-02   3.8974049e-02   3.8469442e-02   4.0200560e-02   3.9550694e-02   3.9779327e-02   3.9114735e-02   3.4410294e-02   3.5193620e-02   3.1480265e-02   3.5454706e-02   3.4029365e-02   3.2986405e-02   3.4914884e-02   3.0162891e-02   3.3071612e-02   3.0454109e-02   3.0195888e-02   3.2220881e-02   3.0943302e-02   3.1624191e-02
   3.3943262e-02   2.9143955e-02   2.8992654e-02   3.6231467e-02   3.8548605e-02   4.6108595e-02   3.2433153e-02   3.1923201e-02   3.9969596e-02   3.7082257e-02   4.5423837e-02   3.5503376e-02   3.6618996e-02   3.6611225e-02   3.4990501e-02   4.1483675e-02   4.4824476e-02   3.8730674e-02   4.3040964e-02   3.7270372e-02   0.0000000e+00   4.0633714e-02   3.9903078e-02   4.0237859e-02   3.7613389e-02   3.9140922e-02   3.4906043e-02   4.2046272e-02   4.0601960e-02   4.3332346e-02   4.0164612e-02   3.9664857e-02   3.2507813e-02   3.9017230e-02   3.4406391e-02   3.4469205e-02   3.0296830e-02   3.7305745e-02   3.1613604e-02   3.5914498e-02   4.5107283e-02   3.9599420e-02   3.0838770e-02   3.4077375e-02   3.7682807e-02   3.6699201e-02   3.2633016e-02   3.1689464e-02   3.5184212e-02   3.4900184e-02   3.5424877e-02   3.4827584e-02   2.9844495e-02   2.9125058e-02   2.7820400e-02   2.9179447e-02   2.8120632e-02   3.3832649e-02   3.6414942e-02   3.5884144e-02   3.1004138e-02   3.0988561e-02   2.6991209e-02   3.4197685e-02   3.2248007e-02   3.8157635e-02   3.5452397e-02   3.6086230e-02   3.7504125e-02   4.5631893e-02   3.9134168e-02   3.6282650e-02   4.1746347e-02   3.8626309e-02   4.8142929e-02   3.5242944e-02   3.0455069e-02   3.0667765e-02   3.4344055e-02   3.3570468e-02   3.9850614e-02   4.1427736e-02   4.0808128e-02   3.3207931e-02   3.5073741e-02   3.4123280e-02   3.8745807e-02   3.9180045e-02   3.0259428e-02   3.2494681e-02
   3.1469035e-02   3.0563869e-02   3.0615029e-02   3.0889967e-02   3.9221290e-02   4.8234508e-02   3.1914707e-02   3.1862905e-02   3.5726936e-02   3.8733593e-02   4.1773276e-02   3.7572343e-02   3.7080684e-02   3.8471681e-02   3.8931069e-02   3.5691446e-02   3.5096372e-02   2.9071960e-02   3.3137813e-02   3.2329299e-02   4.0633714e-02   0.0000000e+00   3.8526528e-02   3.9496327e-02   3.5494144e-02   3.6419778e-02   3.0018777e-02   3.5384964e-02   3.6477052e-02   3.7213653e-02   3.9664837e-02   3.4812645e-02   3.5317217e-02   4.2249596e-02   4.2499885e-02   4.2294840e-02   3.4786939e-02   3.1206327e-02   2.8581824e-02   3.0856939e-02   3.5938931e-02   4.3672896e-02   3.1501439e-02   3.8084326e-02   3.7188888e-02   4.0678580e-02   3.4342092e-02   2.6324815e-02   3.1840992e-02   3.8174920e-02   2.8285027e-02   2.6537150e-02   3.1146520e-02   2.6865887e-02   3.0392904e-02   3.3346677e-02   2.8364643e-02   3.2359419e-02   3.5252864e-02   3.1864993e-02   3.2203373e-02   3.7972770e-02   2.9824653e-02   3.4868710e-02   3.3559851e-02   3.3903842e-02   3.0938647e-02   3.4749708e-02   2.8225344e-02   3.6449076e-02   2.9253985e-02   3.8285162e-02   3.8204515e-02   4.3327248e-02   4.6913950e-02   3.6145252e-02   3.6525341e-02   3.9194340e-02   3.3903008e-02   3.1454334e-02   3.4043901e-02   3.6670684e-02   3.6739385e-02   3.1213785e-02   3.7549147e-02   3.3333521e-02   3.5834813e-02   3.3630687e-02   2.5211175e-02   2.8567323e-02
   2.9479221e-02   3.2318883e-02   3.2945432e-02   3.3818959e-02   3.5322030e-02   3.9524152e-02   2.9189771e-02   3.1097509e-02   3.8376487e-02   3.5520115e-02   3.9350867e-02   3.3372928e-02   3.1850974e-02   3.3710919e-02   3.1910745e-02   3.2858315e-02   3.3306088e-02   3.1679878e-02   3.3259852e-02   3.2623228e-02   3.9903078e-02   3.8526528e-02   0.0000000e+00   3.7177717e-02   3.3180915e-02   3.5747716e-02   2.9969534e-02   2.9974513e-02   3.4734169e-02   3.1605670e-02   3.6700817e-02   3.9313738e-02   3.4504187e-02   3.6811304e-02   4.1455373e-02   4.2808984e-02   3.4169043e-02   3.0843524e-02   3.0793412e-02   3.0479463e-02   4.0789934e-02   4.8366397e-02   3.1172989e-02   3.6093073e-02   3.3549856e-02   3.3841132e-02   3.0368564e-02   2.8788290e-02   3.5774894e-02   3.5455638e-02   3.1264361e-02   2.8996382e-02   2.8907186e-02   2.9552836e-02   2.9823896e-02   2.8426573e-02   2.8100956e-02   3.0925655e-02   3.3044994e-02   3.2258709e-02   3.2180682e-02   3.1668019e-02   2.8072680e-02   3.1242369e-02   3.1496004e-02   3.3392313e-02   3.3553768e-02   3.5512041e-02   2.9707061e-02   3.5319271e-02   3.8294647e-02   3.9588837e-02   3.9633855e-02   4.0192493e-02   4.0248028e-02   3.8181243e-02   3.5495656e-02   3.6371038e-02   3.1960011e-02   3.0746619e-02   3.4414239e-02   3.1307426e-02   3.1531371e-02   3.0648420e-02   3.1903503e-02   3.0491711e-02   3.1930603e-02   3.0959610e-02   3.0485785e-02   2.9264873e-02
   3.2321241e-02   3.5685195e-02   3.6351779e-02   3.4255839e-02   3.8757972e-02   4.1407600e-02   3.1959944e-02   3.3600407e-02   3.8536919e-02   3.7413295e-02   4.1917694e-02   3.5047512e-02   3.5813564e-02   3.5816883e-02   3.6176487e-02   3.4754993e-02   3.3198055e-02   3.5875983e-02   3.4818926e-02   3.5704741e-02   4.0237859e-02   3.9496327e-02   3.7177717e-02   0.0000000e+00   3.7677403e-02   3.9632535e-02   3.1347356e-02   3.4511058e-02   3.6604029e-02   3.6183486e-02   4.0608604e-02   4.1878711e-02   3.7667789e-02   4.1118201e-02   4.5216737e-02   4.5622794e-02   3.6573736e-02   3.6787604e-02   3.6172449e-02   3.3640387e-02   4.2993225e-02   4.0517157e-02   3.3705473e-02   4.1675963e-02   3.8427721e-02   4.0803303e-02   3.5864299e-02   3.2254678e-02   3.7365768e-02   3.9375116e-02   3.6075280e-02   3.2847257e-02   3.4120708e-02   3.5745506e-02   3.2147391e-02   3.2300825e-02   3.2536012e-02   3.4657240e-02   3.7650682e-02   3.4429429e-02   3.5989794e-02   3.8074434e-02   3.4174402e-02   3.5573071e-02   3.5147565e-02   3.7198746e-02   3.6746814e-02   3.7504105e-02   3.3973134e-02   3.7242991e-02   4.0380343e-02   4.1967772e-02   4.1931292e-02   4.3354869e-02   4.3857568e-02   3.6426654e-02   3.6330918e-02   3.8038325e-02   3.5089257e-02   3.3115300e-02   3.7628959e-02   3.5387541e-02   3.3383685e-02   3.3304678e-02   3.3419520e-02   3.4281983e-02   3.4887791e-02   3.5221967e-02   3.3575615e-02   3.2172317e-02
   2.9489556e-02   3.1373319e-02   3.2192992e-02   3.0449677e-02   3.3130711e-02   3.8826480e-02   2.8642975e-02   2.7379877e-02   3.6193705e-02   3.5051732e-02   3.5084311e-02   3.0152746e-02   3.2512571e-02   3.5126552e-02   3.2147157e-02   2.9629022e-02   3.2124405e-02   3.4368380e-02   3.3050323e-02   3.5750463e-02   3.7613389e-02   3.5494144e-02   3.3180915e-02   3.7677403e-02   0.0000000e+00   3.5603888e-02   2.9522476e-02   3.1387948e-02   3.2788133e-02   2.9890487e-02   3.5713676e-02   3.7976754e-02   3.5111338e-02   3.9200610e-02   4.0619393e-02   4.1594258e-02   3.1965395e-02   3.3609177e-02   3.3576497e-02   3.0284582e-02   4.0457933e-02   3.5804816e-02   3.3398790e-02   3.5577639e-02   3.5118558e-02   3.5542207e-02   2.8972622e-02   3.1923642e-02   3.3491976e-02   3.4120823e-02   2.9673928e-02   2.9529931e-02   3.1007937e-02   3.1830929e-02   2.7897210e-02   2.8275060e-02   2.8341371e-02   3.3556980e-02   3.3391802e-02   3.1837063e-02   3.0659154e-02   3.3287253e-02   3.3457290e-02   3.2342405e-02   2.9215088e-02   3.3850458e-02   3.6550547e-02   3.5808057e-02   2.7965332e-02   3.5242924e-02   3.7080997e-02   3.7791750e-02   3.9962541e-02   3.5980095e-02   4.3032908e-02   3.7198268e-02   3.5730397e-02   3.3909959e-02   3.1879398e-02   3.2059814e-02   3.5700473e-02   3.5172792e-02   3.2316728e-02   3.2257847e-02   3.0445823e-02   3.4368107e-02   3.0966837e-02   3.1276448e-02   3.0354306e-02   2.7192033e-02
   2.9704317e-02   3.3933453e-02   3.4649682e-02   3.5245103e-02   3.8137049e-02   4.1246987e-02   2.9846422e-02   3.2149692e-02   3.9112246e-02   3.7640218e-02   3.7350864e-02   3.5858707e-02   3.3933822e-02   3.8165852e-02   3.4825189e-02   3.0841916e-02   3.5338046e-02   3.6776612e-02   3.6599174e-02   3.7859948e-02   3.9140922e-02   3.6419778e-02   3.5747716e-02   3.9632535e-02   3.5603888e-02   0.0000000e+00   3.2513333e-02   3.6447640e-02   3.3677290e-02   3.0844685e-02   3.8855734e-02   4.2293489e-02   3.4323120e-02   3.4853291e-02   4.0079412e-02   4.5456537e-02   3.1076562e-02   3.4916329e-02   3.0155512e-02   3.3477059e-02   4.4124853e-02   3.2287309e-02   3.2564064e-02   3.6281891e-02   3.7755263e-02   3.8096532e-02   2.7086535e-02   2.7789393e-02   3.3797383e-02   3.5951058e-02   3.2195532e-02   2.8092100e-02   2.9658286e-02   2.8775521e-02   3.0566896e-02   3.1071605e-02   2.9356065e-02   3.1436102e-02   3.3159643e-02   3.2656263e-02   3.4440258e-02   3.3217002e-02   2.9613607e-02   3.1311297e-02   3.1054216e-02   3.3817303e-02   3.5735369e-02   3.8454686e-02   3.1442399e-02   3.8260907e-02   3.6934638e-02   3.8065453e-02   3.8248528e-02   4.1131404e-02   4.5411704e-02   3.7615106e-02   3.4575845e-02   3.7598809e-02   3.1584167e-02   3.2415105e-02   3.4001254e-02   3.4993480e-02   3.4437812e-02   2.9894460e-02   3.3012639e-02   3.1445609e-02   3.3036481e-02   3.2350672e-02   3.1109801e-02   3.1283017e-02
   2.6360355e-02   2.6158018e-02   2.9430233e-02   2.6937363e-02   2.8563890e-02   3.0883252e-02   2.5623089e-02   2.6063885e-02   3.2579121e-02   3.0373267e-02   3.0189324e-02   2.9927767e-02   2.9341404e-02   3.0831836e-02   2.8023796e-02   2.5033804e-02   2.7257494e-02   2.9769397e-02   2.7976524e-02   2.8426342e-02   3.4906043e-02   3.0018777e-02   2.9969534e-02   3.1347356e-02   2.9522476e-02   3.2513333e-02   0.0000000e+00   2.4988273e-02   2.7221842e-02   2.3847402e-02   3.1225792e-02   3.6002025e-02   3.2075204e-02   3.0735873e-02   3.2206793e-02   3.6024769e-02   2.7772193e-02   3.0684741e-02   3.0173459e-02   2.7010033e-02   4.1232696e-02   3.7184844e-02   2.7662215e-02   3.0920624e-02   3.2463002e-02   3.5271557e-02   2.3310239e-02   2.3319031e-02   3.1345245e-02   3.2529438e-02   2.8744910e-02   2.4119028e-02   2.1383703e-02   2.6062397e-02   2.4843843e-02   2.6001066e-02   2.7942339e-02   2.7118259e-02   2.9906663e-02   2.9086176e-02   2.8467023e-02   2.7437063e-02   2.6837862e-02   2.7469963e-02   2.7089302e-02   3.2810805e-02   3.2794122e-02   3.2866277e-02   2.5511998e-02   3.1417880e-02   2.9921328e-02   3.3466421e-02   3.6911364e-02   3.6901828e-02   3.5060935e-02   3.1903275e-02   2.9496489e-02   2.6710159e-02   3.3987330e-02   2.5426486e-02   2.7022641e-02   2.5885198e-02   2.7388448e-02   2.5282549e-02   2.4965800e-02   2.4862164e-02   2.9757588e-02   2.4902900e-02   2.4196876e-02   2.5161123e-02
   2.6376150e-02   2.6605320e-02   2.8261400e-02   3.2459061e-02   3.2143548e-02   3.0972791e-02   2.7928817e-02   2.7429282e-02   3.0588539e-02   3.3668445e-02   3.4127047e-02   3.2351711e-02   3.0225342e-02   2.9747172e-02   3.0607746e-02   2.6458840e-02   3.0521812e-02   3.0552126e-02   2.9968365e-02   3.1589410e-02   4.2046272e-02   3.5384964e-02   2.9974513e-02   3.4511058e-02   3.1387948e-02   3.6447640e-02   2.4988273e-02   0.0000000e+00   2.8822352e-02   2.8006335e-02   3.6532423e-02   3.6188822e-02   2.9940235e-02   3.3111432e-02   3.8373560e-02   3.8405717e-02   3.0522195e-02   2.8782672e-02   2.8945440e-02   2.9266217e-02   3.5862102e-02   3.9619587e-02   3.1987633e-02   3.2439882e-02   3.3776477e-02   3.6507638e-02   2.6911089e-02   2.5415490e-02   3.4323035e-02   3.7345712e-02   2.9555510e-02   2.6448939e-02   2.7431053e-02   2.6619273e-02   2.5566992e-02   2.5095172e-02   2.6897013e-02   3.0650003e-02   3.1109731e-02   3.0015569e-02   3.0547593e-02   2.9398099e-02   2.4733305e-02   2.9177234e-02   3.0585396e-02   3.2788037e-02   3.2178121e-02   3.2959695e-02   2.6862722e-02   3.1335765e-02   2.9876101e-02   3.4783377e-02   3.7170277e-02   3.7237542e-02   3.7008145e-02   3.2648338e-02   3.3302246e-02   3.1013793e-02   3.1240534e-02   3.2883233e-02   3.0737152e-02   3.0639354e-02   2.9767374e-02   2.5129502e-02   3.1445799e-02   2.6429818e-02   2.9522895e-02   2.7204337e-02   2.7020694e-02   3.0230180e-02
   2.6960008e-02   2.8530318e-02   2.9133239e-02   3.0689707e-02   3.2891136e-02   3.2424147e-02   2.6750895e-02   2.7410526e-02   3.1736487e-02   3.4903636e-02   3.6019914e-02   3.4972924e-02   3.1391636e-02   3.1980545e-02   3.3103141e-02   3.0193957e-02   3.1693240e-02   3.4513594e-02   3.1459734e-02   3.3897851e-02   4.0601960e-02   3.6477052e-02   3.4734169e-02   3.6604029e-02   3.2788133e-02   3.3677290e-02   2.7221842e-02   2.8822352e-02   0.0000000e+00   3.1886065e-02   3.5977909e-02   3.6139952e-02   3.6256400e-02   3.6335035e-02   4.0356940e-02   3.7922062e-02   3.2663832e-02   3.3037395e-02   3.1002758e-02   3.1281430e-02   3.3658400e-02   3.9752660e-02   3.1788886e-02   3.2854657e-02   3.6758576e-02   3.6369563e-02   2.8372194e-02   2.6629057e-02   3.6466416e-02   3.5696839e-02   3.0928356e-02   2.8463175e-02   2.9817329e-02   2.9379496e-02   2.7850856e-02   3.0308268e-02   2.8715952e-02   3.1020658e-02   3.4486381e-02   3.1032072e-02   3.2110357e-02   3.1310593e-02   2.7654337e-02   3.0686745e-02   3.1744544e-02   3.2276350e-02   3.3716102e-02   3.5672195e-02   2.8806708e-02   3.7159723e-02   3.2725953e-02   3.5285706e-02   3.8401077e-02   3.7232228e-02   4.3032551e-02   3.5992071e-02   3.3361285e-02   3.2711024e-02   3.0512846e-02   3.2283923e-02   3.2338145e-02   3.1111386e-02   3.0832839e-02   2.7105132e-02   2.7543627e-02   2.8404910e-02   2.9901724e-02   2.6955436e-02   2.6481596e-02   2.5766186e-02
   2.9828304e-02   3.1023876e-02   3.2200620e-02   3.2596271e-02   3.4896742e-02   3.2972976e-02   2.8628054e-02   3.0319100e-02   3.4143227e-02   3.5608749e-02   3.6834595e-02   3.3332495e-02   3.1711561e-02   3.0821316e-02   2.9936330e-02   2.8799225e-02   3.0207410e-02   3.0821618e-02   3.1535061e-02   3.2375927e-02   4.3332346e-02   3.7213653e-02   3.1605670e-02   3.6183486e-02   2.9890487e-02   3.0844685e-02   2.3847402e-02   2.8006335e-02   3.1886065e-02   0.0000000e+00   3.2385108e-02   3.3926614e-02   2.9568425e-02   3.2164532e-02   3.4421425e-02   3.7239996e-02   2.7501769e-02   3.0141436e-02   2.8623377e-02   2.7051293e-02   3.2765963e-02   3.8081158e-02   2.8042147e-02   3.1228556e-02   3.5141561e-02   3.6796725e-02   2.6889338e-02   2.7062403e-02   3.2429134e-02   3.3327681e-02   3.0969771e-02   2.9472470e-02   2.9383816e-02   3.3402865e-02   3.1157788e-02   3.3985580e-02   3.1426695e-02   3.3418228e-02   3.6047823e-02   3.4876382e-02   3.6921484e-02   3.5078057e-02   3.2529909e-02   3.4357769e-02   3.5134649e-02   3.5584577e-02   3.6051376e-02   3.9519747e-02   3.0941435e-02   3.7503299e-02   3.6092954e-02   3.9853803e-02   4.2762611e-02   3.8900710e-02   4.6449845e-02   3.6010471e-02   3.4449639e-02   3.8285806e-02   3.4289760e-02   3.0866952e-02   3.4605848e-02   3.4187886e-02   3.4394789e-02   2.9517755e-02   3.1945511e-02   3.1273635e-02   3.0538332e-02   3.1093271e-02   3.1012404e-02   3.0162241e-02
   3.4171774e-02   3.4799093e-02   3.5564627e-02   3.4584868e-02   3.8190577e-02   3.8517449e-02   3.0764274e-02   3.3007933e-02   3.4555552e-02   3.6670003e-02   4.0812756e-02   3.7096426e-02   3.6982906e-02   3.4306896e-02   3.3983274e-02   3.2163948e-02   3.3892171e-02   3.5717333e-02   3.7532265e-02   3.6068119e-02   4.0164612e-02   3.9664837e-02   3.6700817e-02   4.0608604e-02   3.5713676e-02   3.8855734e-02   3.1225792e-02   3.6532423e-02   3.5977909e-02   3.2385108e-02   0.0000000e+00   3.7572521e-02   3.5679111e-02   4.0466812e-02   4.2196786e-02   4.3679052e-02   3.3852608e-02   3.2969867e-02   3.4927276e-02   3.1668292e-02   3.4564776e-02   4.0385911e-02   3.1766136e-02   3.6260205e-02   3.8555808e-02   3.7205529e-02   2.8035357e-02   2.9551881e-02   3.3998242e-02   3.3993898e-02   3.2287124e-02   3.2883894e-02   3.1023039e-02   3.4963406e-02   3.1752957e-02   3.1361881e-02   3.3203854e-02   3.4027224e-02   3.5710294e-02   3.3334325e-02   3.4565062e-02   3.4975209e-02   3.1857951e-02   3.2139272e-02   3.3852850e-02   3.5609242e-02   3.6640571e-02   3.9010472e-02   3.2301465e-02   3.8405509e-02   4.0720939e-02   3.8737528e-02   4.2065794e-02   3.9753002e-02   4.4799241e-02   3.7100387e-02   3.8044247e-02   3.9441484e-02   4.0642218e-02   3.7972872e-02   3.5091968e-02   3.5056142e-02   3.6725660e-02   3.3152147e-02   3.5074776e-02   3.3294758e-02   3.3401967e-02   3.6739810e-02   3.1350258e-02   3.2594121e-02
   2.9760361e-02   3.1363708e-02   2.9809044e-02   3.4032304e-02   3.1544110e-02   3.6537490e-02   2.6817460e-02   3.0792506e-02   3.5004412e-02   3.3904214e-02   3.8462107e-02   3.4086047e-02   3.4986894e-02   3.3129284e-02   3.3918580e-02   3.2376639e-02   3.4960230e-02   3.6261145e-02   3.5948815e-02   3.8695863e-02   3.9664857e-02   3.4812645e-02   3.9313738e-02   4.1878711e-02   3.7976754e-02   4.2293489e-02   3.6002025e-02   3.6188822e-02   3.6139952e-02   3.3926614e-02   3.7572521e-02   0.0000000e+00   3.4712447e-02   3.8511219e-02   4.3208143e-02   4.0932882e-02   3.4073853e-02   3.2464772e-02   3.4778233e-02   3.2655469e-02   4.1187981e-02   4.2657754e-02   3.3464865e-02   3.7590687e-02   3.8979861e-02   3.8667149e-02   3.3239758e-02   3.1905793e-02   3.7085466e-02   3.6080378e-02   3.3918399e-02   3.1541898e-02   3.1530417e-02   3.0792472e-02   3.1242745e-02   3.2147464e-02   3.1461785e-02   3.4154940e-02   3.7559714e-02   3.4331967e-02   3.3969353e-02   3.7745134e-02   3.3671773e-02   3.3392163e-02   3.2279744e-02   3.4676728e-02   3.7094648e-02   3.9269877e-02   2.9583684e-02   3.7100125e-02   4.0000274e-02   3.9488707e-02   4.1693423e-02   3.8044962e-02   4.2276366e-02   3.4614882e-02   3.3450163e-02   3.3602865e-02   3.7523633e-02   3.3212953e-02   2.9324200e-02   3.1393412e-02   3.2295312e-02   2.8563149e-02   3.0912415e-02   3.0721510e-02   3.1633830e-02   2.9519882e-02   3.0925164e-02   3.0483022e-02
   2.8990813e-02   3.1379150e-02   3.0880865e-02   3.2227948e-02   3.5242758e-02   3.6724006e-02   2.7609850e-02   2.9572972e-02   3.6578486e-02   3.5583130e-02   3.5883196e-02   3.1293816e-02   3.1603921e-02   3.1013333e-02   3.2192366e-02   3.0763425e-02   3.2620743e-02   3.3254892e-02   3.1719642e-02   3.6074507e-02   3.2507813e-02   3.5317217e-02   3.4504187e-02   3.7667789e-02   3.5111338e-02   3.4323120e-02   3.2075204e-02   2.9940235e-02   3.6256400e-02   2.9568425e-02   3.5679111e-02   3.4712447e-02   0.0000000e+00   3.6172687e-02   3.8898047e-02   4.0697186e-02   3.3575401e-02   3.2527528e-02   3.3754306e-02   3.0200300e-02   3.7852176e-02   4.0137157e-02   2.8612890e-02   3.7094860e-02   3.6298806e-02   3.6095719e-02   2.8765358e-02   2.7113327e-02   3.3219481e-02   3.2973033e-02   3.1752486e-02   2.8547675e-02   3.1172896e-02   3.2052954e-02   2.8869269e-02   2.7951445e-02   2.8301366e-02   3.1282596e-02   3.3553015e-02   3.0355386e-02   3.2028224e-02   3.3514875e-02   2.9142736e-02   2.9808462e-02   3.0801801e-02   3.0413273e-02   3.4475105e-02   3.6619574e-02   2.8217740e-02   3.5525844e-02   3.3703667e-02   3.5282059e-02   3.9916894e-02   3.6319054e-02   3.7481795e-02   3.5650272e-02   3.6446660e-02   3.4656661e-02   3.4685492e-02   3.0691754e-02   2.9805238e-02   3.2357097e-02   3.3139175e-02   2.9010015e-02   2.9764325e-02   3.0981696e-02   2.9681157e-02   2.9998379e-02   2.8208727e-02   2.8583132e-02
   3.1761047e-02   3.3795757e-02   3.3751218e-02   3.4166528e-02   3.9378467e-02   3.9188285e-02   3.1569554e-02   3.2326455e-02   3.7010828e-02   3.8251839e-02   3.9239607e-02   3.6757047e-02   3.4283312e-02   3.4877762e-02   3.5132144e-02   3.3066887e-02   3.4230734e-02   3.6462315e-02   3.4799256e-02   3.8105121e-02   3.9017230e-02   4.2249596e-02   3.6811304e-02   4.1118201e-02   3.9200610e-02   3.4853291e-02   3.0735873e-02   3.3111432e-02   3.6335035e-02   3.2164532e-02   4.0466812e-02   3.8511219e-02   3.6172687e-02   0.0000000e+00   4.4147707e-02   4.2566569e-02   3.5925784e-02   3.3218048e-02   3.4837644e-02   3.2202829e-02   3.9576285e-02   4.0648679e-02   3.1159681e-02   3.7719373e-02   3.8549204e-02   4.0190891e-02   3.1398417e-02   2.9852784e-02   3.3432483e-02   4.0081797e-02   3.4860026e-02   3.1983935e-02   3.3260797e-02   3.2894168e-02   3.3797630e-02   3.2994034e-02   3.1017852e-02   3.4209823e-02   3.4641010e-02   3.2923880e-02   3.3087513e-02   3.4043895e-02   3.1548860e-02   3.2405133e-02   3.3326589e-02   3.3080322e-02   3.3386011e-02   3.5361450e-02   2.8063801e-02   3.5855576e-02   3.6948872e-02   3.3823678e-02   4.1080659e-02   3.8867014e-02   4.5567165e-02   4.1260405e-02   3.8793652e-02   3.6022379e-02   3.3170303e-02   3.2684471e-02   3.4902017e-02   3.5566221e-02   3.4801626e-02   3.1999947e-02   3.1613972e-02   3.3743314e-02   3.2229769e-02   3.3914563e-02   3.2532004e-02   3.1940023e-02
   3.3885701e-02   3.6701376e-02   3.5840278e-02   3.6791095e-02   3.8334562e-02   3.7604077e-02   3.1386642e-02   3.2028796e-02   3.7943093e-02   3.4734475e-02   3.9513044e-02   3.3608841e-02   3.5900167e-02   3.6938233e-02   3.7372690e-02   3.8753633e-02   3.7880017e-02   4.1657407e-02   3.7609660e-02   3.8269565e-02   3.4406391e-02   4.2499885e-02   4.1455373e-02   4.5216737e-02   4.0619393e-02   4.0079412e-02   3.2206793e-02   3.8373560e-02   4.0356940e-02   3.4421425e-02   4.2196786e-02   4.3208143e-02   3.8898047e-02   4.4147707e-02   0.0000000e+00   4.7160071e-02   4.0409871e-02   4.4981083e-02   3.8212643e-02   3.7751065e-02   4.9556217e-02   4.6954298e-02   4.3102315e-02   4.2483919e-02   3.9505861e-02   4.4195864e-02   3.7240530e-02   3.5933213e-02   4.0279034e-02   4.3072304e-02   3.6386072e-02   3.3949737e-02   3.6794500e-02   3.6044457e-02   3.3588300e-02   3.7785815e-02   3.6138589e-02   3.9073891e-02   4.1788450e-02   4.1723608e-02   4.0177214e-02   3.9318147e-02   3.6033851e-02   3.9969946e-02   3.7393818e-02   3.9747079e-02   4.3443589e-02   4.7693135e-02   3.7422161e-02   4.0985072e-02   4.3815761e-02   4.4610349e-02   4.9206190e-02   4.3059834e-02   5.0450166e-02   4.3450025e-02   4.1853307e-02   3.9191703e-02   4.0218912e-02   3.5129442e-02   3.9477886e-02   3.9019104e-02   4.1858696e-02   3.9257456e-02   3.8775078e-02   3.8330513e-02   3.5545482e-02   4.4678981e-02   3.4811312e-02   3.2665867e-02
   3.3243398e-02   3.8501637e-02   3.6482808e-02   3.2900811e-02   3.2067877e-02   4.4488304e-02   3.4363812e-02   3.3340230e-02   4.0805274e-02   4.1594788e-02   4.3518732e-02   4.2904182e-02   4.5373080e-02   4.2085707e-02   3.5771333e-02   3.3912269e-02   4.3202857e-02   3.8884363e-02   3.9513767e-02   3.8836900e-02   3.4469205e-02   4.2294840e-02   4.2808984e-02   4.5622794e-02   4.1594258e-02   4.5456537e-02   3.6024769e-02   3.8405717e-02   3.7922062e-02   3.7239996e-02   4.3679052e-02   4.0932882e-02   4.0697186e-02   4.2566569e-02   4.7160071e-02   0.0000000e+00   4.1658212e-02   3.5204503e-02   3.1003375e-02   3.2836174e-02   4.3963021e-02   3.9789706e-02   3.6854886e-02   4.1549533e-02   3.8261491e-02   4.0888124e-02   3.1603204e-02   2.9826581e-02   3.5553340e-02   4.1806735e-02   3.7759199e-02   3.4486028e-02   3.5479823e-02   3.5475335e-02   3.2863354e-02   3.5136305e-02   3.3282024e-02   4.2184095e-02   4.1220904e-02   3.6623525e-02   3.5975502e-02   3.8465118e-02   3.8218840e-02   4.1247665e-02   3.7977994e-02   3.6354394e-02   4.5490402e-02   4.0630951e-02   3.1253376e-02   3.9158160e-02   4.3994571e-02   3.8590321e-02   4.3572893e-02   4.1878293e-02   5.5686742e-02   4.4043479e-02   4.4755564e-02   4.2110911e-02   3.8782988e-02   3.1645279e-02   4.1889766e-02   4.0391483e-02   3.9191967e-02   4.2796831e-02   4.1193488e-02   3.4518705e-02   3.8080002e-02   4.1489136e-02   3.2990324e-02   3.0458685e-02
   3.0686473e-02   3.0904907e-02   3.1465500e-02   3.4863049e-02   3.5573086e-02   3.2831306e-02   2.6433440e-02   2.8049080e-02   3.2639774e-02   3.0488296e-02   3.4282544e-02   3.3476867e-02   3.2809971e-02   3.6523216e-02   3.0398408e-02   3.0464464e-02   3.0218856e-02   3.1127459e-02   3.1628312e-02   3.3473964e-02   3.0296830e-02   3.4786939e-02   3.4169043e-02   3.6573736e-02   3.1965395e-02   3.1076562e-02   2.7772193e-02   3.0522195e-02   3.2663832e-02   2.7501769e-02   3.3852608e-02   3.4073853e-02   3.3575401e-02   3.5925784e-02   4.0409871e-02   4.1658212e-02   0.0000000e+00   3.4378233e-02   3.1631180e-02   3.2957560e-02   3.3718423e-02   3.5941152e-02   3.0957436e-02   3.3060732e-02   3.3801216e-02   3.6188346e-02   2.6279252e-02   2.6690275e-02   3.1186463e-02   3.2289730e-02   2.8666166e-02   2.4685396e-02   2.6317590e-02   2.6449302e-02   2.6686194e-02   2.7833196e-02   2.7880293e-02   3.0671872e-02   3.3964791e-02   3.1582419e-02   3.1665285e-02   3.0600689e-02   3.0193672e-02   3.2039848e-02   2.9080098e-02   3.1934477e-02   3.2111367e-02   3.4750322e-02   2.8167798e-02   3.5756030e-02   3.8538475e-02   3.6439508e-02   4.2684892e-02   3.5809791e-02   4.1152466e-02   3.8590926e-02   3.0766726e-02   2.9089409e-02   3.4340929e-02   2.8659532e-02   3.0630817e-02   3.1174916e-02   3.1771293e-02   3.0763225e-02   3.0117426e-02   2.8768829e-02   2.7856048e-02   3.1333125e-02   2.8524582e-02   2.8936770e-02
   2.9488544e-02   2.8618741e-02   3.0397505e-02   3.2395755e-02   3.5671485e-02   3.5800277e-02   2.9411329e-02   2.9587010e-02   3.2480460e-02   3.5676632e-02   3.5714403e-02   3.4506731e-02   3.2659482e-02   3.3598601e-02   3.0813467e-02   3.2747150e-02   3.3180358e-02   3.1288982e-02   3.0821580e-02   3.2778875e-02   3.7305745e-02   3.1206327e-02   3.0843524e-02   3.6787604e-02   3.3609177e-02   3.4916329e-02   3.0684741e-02   2.8782672e-02   3.3037395e-02   3.0141436e-02   3.2969867e-02   3.2464772e-02   3.2527528e-02   3.3218048e-02   4.4981083e-02   3.5204503e-02   3.4378233e-02   0.0000000e+00   2.7947963e-02   2.8682187e-02   3.0723910e-02   4.2095189e-02   3.5202685e-02   3.6128368e-02   3.6106541e-02   3.9495233e-02   2.7396938e-02   2.5852193e-02   3.0997198e-02   3.3379821e-02   2.8242530e-02   2.7730321e-02   2.8488174e-02   2.7245383e-02   2.8015919e-02   3.0878666e-02   2.9333840e-02   3.2260523e-02   2.9457081e-02   2.8822918e-02   3.0300640e-02   3.0200891e-02   3.0131783e-02   3.2272828e-02   2.9853576e-02   3.2063222e-02   3.3262612e-02   3.6114796e-02   3.1644708e-02   3.4627444e-02   3.5686532e-02   3.5758873e-02   3.7866705e-02   3.6389531e-02   4.4063367e-02   3.8115694e-02   3.3609122e-02   2.9605131e-02   3.0043316e-02   2.5718077e-02   2.9384073e-02   2.9555409e-02   3.0149142e-02   3.0870109e-02   2.9851813e-02   2.9245407e-02   2.9548146e-02   3.1896412e-02   2.9228357e-02   2.7734769e-02
   2.5325256e-02   2.6306141e-02   2.6003229e-02   2.8651794e-02   3.2220897e-02   3.5375742e-02   2.5787498e-02   2.6612002e-02   3.1843329e-02   2.9670775e-02   3.0800848e-02   2.9257195e-02   2.7432442e-02   3.0034006e-02   2.7199802e-02   2.8127656e-02   2.7913963e-02   3.1763462e-02   3.2261341e-02   3.2410065e-02   3.1613604e-02   2.8581824e-02   3.0793412e-02   3.6172449e-02   3.3576497e-02   3.0155512e-02   3.0173459e-02   2.8945440e-02   3.1002758e-02   2.8623377e-02   3.4927276e-02   3.4778233e-02   3.3754306e-02   3.4837644e-02   3.8212643e-02   3.1003375e-02   3.1631180e-02   2.7947963e-02   0.0000000e+00   2.9279690e-02   2.9927762e-02   3.7854713e-02   3.0058206e-02   3.1438225e-02   3.1836173e-02   3.5572811e-02   2.5928226e-02   2.4650700e-02   3.1003297e-02   3.1645779e-02   2.9325138e-02   2.5497334e-02   2.6654688e-02   2.9530781e-02   2.6576305e-02   2.8188542e-02   2.5905306e-02   3.0028995e-02   3.0471879e-02   2.9328688e-02   2.7039247e-02   2.5397281e-02   2.5289498e-02   2.9696714e-02   2.6592475e-02   2.9876039e-02   3.0260880e-02   3.3292815e-02   2.4662378e-02   3.0470948e-02   3.4143499e-02   3.5476358e-02   3.6737616e-02   3.3281379e-02   4.3395271e-02   3.7777515e-02   3.0474512e-02   2.9904211e-02   2.6947399e-02   2.9281691e-02   3.0182653e-02   2.8672153e-02   2.9498806e-02   2.6887974e-02   2.7132620e-02   2.5550997e-02   2.5202809e-02   2.7141742e-02   2.6194967e-02   2.6653996e-02
   2.6009896e-02   2.8615259e-02   2.7527753e-02   2.8138205e-02   3.1388471e-02   3.2666092e-02   2.5613196e-02   2.6827703e-02   3.2342798e-02   2.9227218e-02   3.2241981e-02   2.8972373e-02   2.9001715e-02   3.1962753e-02   2.8600358e-02   2.7735898e-02   2.6988856e-02   2.8911568e-02   2.9719606e-02   3.2223205e-02   3.5914498e-02   3.0856939e-02   3.0479463e-02   3.3640387e-02   3.0284582e-02   3.3477059e-02   2.7010033e-02   2.9266217e-02   3.1281430e-02   2.7051293e-02   3.1668292e-02   3.2655469e-02   3.0200300e-02   3.2202829e-02   3.7751065e-02   3.2836174e-02   3.2957560e-02   2.8682187e-02   2.9279690e-02   0.0000000e+00   2.6078367e-02   3.5869367e-02   2.7517473e-02   3.3303653e-02   3.4151099e-02   3.5732005e-02   2.6467233e-02   2.4593046e-02   2.7985392e-02   3.1604429e-02   2.7689423e-02   2.6278098e-02   3.1181317e-02   2.6348508e-02   2.7299807e-02   2.7231493e-02   2.8286691e-02   2.9688849e-02   2.9165899e-02   2.7410225e-02   2.9874329e-02   3.0839080e-02   2.8605597e-02   3.0300711e-02   3.0075947e-02   3.1127323e-02   3.2343554e-02   3.4767822e-02   2.6562747e-02   3.3220135e-02   3.2525511e-02   3.6685828e-02   3.9418335e-02   3.5793505e-02   4.5012863e-02   4.1069379e-02   3.2017636e-02   3.2032929e-02   3.4759650e-02   2.7713386e-02   2.9504954e-02   2.9028852e-02   3.0042005e-02   2.6838903e-02   2.8839955e-02   2.6417230e-02   2.7416086e-02   3.0694310e-02   2.8571171e-02   2.5865512e-02
   3.7578039e-02   3.7434480e-02   3.3553883e-02   3.3772031e-02   4.0097879e-02   4.7733153e-02   3.3165351e-02   3.4674888e-02   3.4950948e-02   3.8544039e-02   3.8933011e-02   3.5758086e-02   3.7951775e-02   4.1028777e-02   4.0868983e-02   3.8330432e-02   3.7552850e-02   3.6468907e-02   3.5897749e-02   3.6214329e-02   4.5107283e-02   3.5938931e-02   4.0789934e-02   4.2993225e-02   4.0457933e-02   4.4124853e-02   4.1232696e-02   3.5862102e-02   3.3658400e-02   3.2765963e-02   3.4564776e-02   4.1187981e-02   3.7852176e-02   3.9576285e-02   4.9556217e-02   4.3963021e-02   3.3718423e-02   3.0723910e-02   2.9927762e-02   2.6078367e-02   0.0000000e+00   3.8485242e-02   3.7971376e-02   3.6489753e-02   3.5500948e-02   3.9176020e-02   3.0328618e-02   2.8058465e-02   2.9598737e-02   3.6685103e-02   3.7705599e-02   3.5094027e-02   3.4979651e-02   3.3809945e-02   3.7789116e-02   3.6905226e-02   3.1320394e-02   3.4010140e-02   3.0438650e-02   2.8531013e-02   3.2301551e-02   3.5746837e-02   3.4354905e-02   3.3484785e-02   3.2330240e-02   3.8771984e-02   3.6187181e-02   4.1154078e-02   3.3617640e-02   4.4234845e-02   4.6747618e-02   4.7671842e-02   4.6051395e-02   4.8769805e-02   5.5227106e-02   5.4874197e-02   4.4641374e-02   3.8505917e-02   3.8361648e-02   3.5186339e-02   3.5976356e-02   4.4008669e-02   4.7165558e-02   4.1107120e-02   4.3010180e-02   3.3662265e-02   3.4180082e-02   3.3850155e-02   3.2046201e-02   3.3225097e-02
   3.7819396e-02   3.4223418e-02   3.4131528e-02   3.6448891e-02   4.3864734e-02   4.5026241e-02   3.5565557e-02   3.2971811e-02   4.0216590e-02   3.4099831e-02   4.0879636e-02   3.6899460e-02   3.5261434e-02   3.6736544e-02   3.5754641e-02   3.6182393e-02   3.8507795e-02   3.2019322e-02   3.6267490e-02   3.7260519e-02   3.9599420e-02   4.3672896e-02   4.8366397e-02   4.0517157e-02   3.5804816e-02   3.2287309e-02   3.7184844e-02   3.9619587e-02   3.9752660e-02   3.8081158e-02   4.0385911e-02   4.2657754e-02   4.0137157e-02   4.0648679e-02   4.6954298e-02   3.9789706e-02   3.5941152e-02   4.2095189e-02   3.7854713e-02   3.5869367e-02   3.8485242e-02   0.0000000e+00   3.7967220e-02   3.7460530e-02   3.8198024e-02   4.3769942e-02   3.5165093e-02   3.6648968e-02   4.2080587e-02   4.9651124e-02   3.7655504e-02   3.4750123e-02   3.1962313e-02   3.8888768e-02   3.7657512e-02   3.5939236e-02   3.3617887e-02   3.7558562e-02   3.5878175e-02   3.4221669e-02   3.4332107e-02   3.8338460e-02   3.7767821e-02   3.5927548e-02   3.3619448e-02   4.3326451e-02   4.0643078e-02   3.7834668e-02   2.8082528e-02   4.1307980e-02   3.8907457e-02   4.5708591e-02   4.3876093e-02   3.6162047e-02   3.7625578e-02   4.1142394e-02   3.5576790e-02   4.0217090e-02   3.5314353e-02   3.3396099e-02   3.0596140e-02   2.9201976e-02   3.0784493e-02   3.1701816e-02   3.0049427e-02   3.2714635e-02   3.3510506e-02   3.3374922e-02   3.5075822e-02   3.9846678e-02
   2.7623413e-02   3.0380232e-02   2.7313958e-02   2.9499069e-02   3.3505133e-02   3.1972398e-02   2.6195095e-02   2.7959928e-02   3.4923837e-02   3.0292233e-02   3.1242730e-02   3.1974449e-02   3.1210029e-02   3.1875838e-02   2.8589031e-02   3.0798755e-02   3.2849006e-02   2.8355280e-02   3.0391473e-02   3.1874420e-02   3.0838770e-02   3.1501439e-02   3.1172989e-02   3.3705473e-02   3.3398790e-02   3.2564064e-02   2.7662215e-02   3.1987633e-02   3.1788886e-02   2.8042147e-02   3.1766136e-02   3.3464865e-02   2.8612890e-02   3.1159681e-02   4.3102315e-02   3.6854886e-02   3.0957436e-02   3.5202685e-02   3.0058206e-02   2.7517473e-02   3.7971376e-02   3.7967220e-02   0.0000000e+00   3.4691308e-02   3.4933883e-02   3.4889520e-02   2.6225023e-02   2.7868456e-02   3.2669840e-02   3.3194997e-02   3.0949034e-02   2.8861151e-02   2.9047487e-02   2.7907558e-02   2.5704882e-02   2.9370003e-02   2.8213266e-02   3.1103111e-02   3.1650346e-02   2.7251380e-02   2.9184938e-02   2.8673045e-02   2.8621807e-02   2.9520146e-02   3.1829257e-02   3.1755513e-02   3.1032154e-02   3.3949463e-02   2.5020424e-02   3.3481159e-02   3.2816552e-02   3.3367103e-02   4.0475580e-02   3.3015795e-02   3.9214973e-02   3.7127166e-02   3.2817279e-02   3.2295849e-02   3.2153612e-02   2.7755417e-02   2.9128564e-02   3.0591259e-02   2.7946834e-02   2.5381182e-02   2.6293749e-02   2.5903392e-02   2.7809087e-02   2.8172254e-02   2.7572994e-02   2.8214801e-02
   3.1463588e-02   3.5114511e-02   3.1850779e-02   3.5022698e-02   3.8184450e-02   3.8836545e-02   3.0884512e-02   3.2909790e-02   3.6598529e-02   3.7789298e-02   3.8427867e-02   3.6760804e-02   3.7224728e-02   3.6622333e-02   3.4941506e-02   3.4502053e-02   3.7047371e-02   3.0981026e-02   3.5958937e-02   3.6404358e-02   3.4077375e-02   3.8084326e-02   3.6093073e-02   4.1675963e-02   3.5577639e-02   3.6281891e-02   3.0920624e-02   3.2439882e-02   3.2854657e-02   3.1228556e-02   3.6260205e-02   3.7590687e-02   3.7094860e-02   3.7719373e-02   4.2483919e-02   4.1549533e-02   3.3060732e-02   3.6128368e-02   3.1438225e-02   3.3303653e-02   3.6489753e-02   3.7460530e-02   3.4691308e-02   0.0000000e+00   3.8698208e-02   3.5975098e-02   2.7620275e-02   2.6586765e-02   3.5686171e-02   3.6187197e-02   3.3399967e-02   2.9135163e-02   3.3338472e-02   3.3944530e-02   3.2725438e-02   3.2330195e-02   2.9031305e-02   3.2120185e-02   3.3418008e-02   3.0172641e-02   3.1859537e-02   3.1411384e-02   3.1835220e-02   3.2914459e-02   3.2958640e-02   3.4049079e-02   3.3875873e-02   3.8415687e-02   3.0344487e-02   3.6696825e-02   3.6271648e-02   3.9228918e-02   4.4224200e-02   3.8015361e-02   4.5370596e-02   4.2740521e-02   3.6756288e-02   3.3554621e-02   3.7399513e-02   3.3761597e-02   3.2401769e-02   3.2653361e-02   3.0667922e-02   3.2169283e-02   3.2856061e-02   3.1430495e-02   3.2540353e-02   3.0018772e-02   3.1877743e-02   3.2047547e-02
   3.0853872e-02   3.2061002e-02   3.0068463e-02   3.2184308e-02   3.5263743e-02   3.5359075e-02   2.8592862e-02   3.2228896e-02   3.7286822e-02   3.6586875e-02   3.5949429e-02   3.2978333e-02   3.5397515e-02   3.2473546e-02   3.3191243e-02   3.2265357e-02   3.2506493e-02   3.4161203e-02   3.4819629e-02   3.6156753e-02   3.7682807e-02   3.7188888e-02   3.3549856e-02   3.8427721e-02   3.5118558e-02   3.7755263e-02   3.2463002e-02   3.3776477e-02   3.6758576e-02   3.5141561e-02   3.8555808e-02   3.8979861e-02   3.6298806e-02   3.8549204e-02   3.9505861e-02   3.8261491e-02   3.3801216e-02   3.6106541e-02   3.1836173e-02   3.4151099e-02   3.5500948e-02   3.8198024e-02   3.4933883e-02   3.8698208e-02   0.0000000e+00   3.9212966e-02   3.0598486e-02   2.9520983e-02   3.4285011e-02   3.4956597e-02   3.3168019e-02   3.0686566e-02   3.3111460e-02   3.5995928e-02   3.1594462e-02   3.2126916e-02   3.0257365e-02   3.2036828e-02   3.3150883e-02   3.0122639e-02   3.2853212e-02   3.3328613e-02   3.1934907e-02   3.3121904e-02   3.4074864e-02   3.3420419e-02   3.4054274e-02   3.6647268e-02   3.0870751e-02   3.6655874e-02   3.8604850e-02   3.6828834e-02   4.1926578e-02   4.1085823e-02   4.1941922e-02   4.5652948e-02   3.3915592e-02   3.3762349e-02   3.6825766e-02   3.2875353e-02   3.0846061e-02   3.1054897e-02   3.2010231e-02   3.3327451e-02   2.8591224e-02   2.6522840e-02   3.1509429e-02   3.0696191e-02   3.1263264e-02   3.1372678e-02
   3.5149345e-02   3.4594838e-02   3.3188109e-02   3.5424407e-02   3.7659588e-02   3.8559759e-02   3.3090916e-02   3.5746835e-02   4.0242538e-02   3.7998321e-02   3.9423571e-02   3.6858280e-02   3.6737319e-02   3.5541810e-02   3.2190768e-02   3.4507385e-02   3.5436262e-02   3.7070435e-02   3.6610338e-02   3.5891341e-02   3.6699201e-02   4.0678580e-02   3.3841132e-02   4.0803303e-02   3.5542207e-02   3.8096532e-02   3.5271557e-02   3.6507638e-02   3.6369563e-02   3.6796725e-02   3.7205529e-02   3.8667149e-02   3.6095719e-02   4.0190891e-02   4.4195864e-02   4.0888124e-02   3.6188346e-02   3.9495233e-02   3.5572811e-02   3.5732005e-02   3.9176020e-02   4.3769942e-02   3.4889520e-02   3.5975098e-02   3.9212966e-02   0.0000000e+00   3.0577338e-02   3.1608061e-02   3.8890826e-02   4.0883981e-02   3.4241470e-02   3.1715650e-02   3.2921114e-02   3.5228857e-02   3.3823565e-02   3.3630562e-02   3.2473758e-02   3.4140432e-02   3.7404600e-02   3.5017274e-02   3.6040268e-02   3.4734976e-02   3.2372861e-02   3.4692017e-02   3.5929005e-02   3.4584067e-02   3.7134000e-02   3.8834951e-02   3.3833954e-02   3.9288621e-02   3.8945061e-02   4.1684223e-02   4.0719615e-02   3.9246857e-02   4.5128143e-02   5.3764791e-02   3.5414846e-02   3.6124360e-02   4.1297187e-02   3.9888549e-02   3.7409411e-02   3.7213338e-02   3.6858544e-02   3.3778641e-02   3.2491995e-02   3.1518760e-02   3.5429932e-02   3.5060322e-02   3.3901744e-02   3.4032992e-02
   2.6444746e-02   2.8744001e-02   2.6135833e-02   2.9575916e-02   3.1501295e-02   3.2496839e-02   2.4014792e-02   2.7363410e-02   3.4636102e-02   2.8562448e-02   3.2267463e-02   3.0057111e-02   2.9606344e-02   3.1147878e-02   2.5773932e-02   2.6432700e-02   3.1603282e-02   2.7719409e-02   2.8449322e-02   2.9163414e-02   3.2633016e-02   3.4342092e-02   3.0368564e-02   3.5864299e-02   2.8972622e-02   2.7086535e-02   2.3310239e-02   2.6911089e-02   2.8372194e-02   2.6889338e-02   2.8035357e-02   3.3239758e-02   2.8765358e-02   3.1398417e-02   3.7240530e-02   3.1603204e-02   2.6279252e-02   2.7396938e-02   2.5928226e-02   2.6467233e-02   3.0328618e-02   3.5165093e-02   2.6225023e-02   2.7620275e-02   3.0598486e-02   3.0577338e-02   0.0000000e+00   2.2458109e-02   2.7494409e-02   2.8868311e-02   2.4197073e-02   2.2667628e-02   2.4848616e-02   2.3865684e-02   2.3501311e-02   2.4270982e-02   2.3762093e-02   2.8174774e-02   2.7655337e-02   2.8018457e-02   2.7492294e-02   2.5199739e-02   2.5585622e-02   2.6564886e-02   2.6365904e-02   2.8287253e-02   2.8522962e-02   3.1685344e-02   2.3189742e-02   2.9837093e-02   2.9161894e-02   3.4685518e-02   3.6955851e-02   2.7451170e-02   3.6824968e-02   3.7288829e-02   2.7085140e-02   2.8814760e-02   3.7018833e-02   3.0607098e-02   2.6950101e-02   2.7857337e-02   2.7908889e-02   2.6754244e-02   2.4698950e-02   2.5529093e-02   2.7629821e-02   2.7540983e-02   2.4327099e-02   2.4270694e-02
   2.4538090e-02   2.7655229e-02   2.5812104e-02   2.7824102e-02   2.9613088e-02   2.8704648e-02   2.2628293e-02   2.3995038e-02   3.3613860e-02   2.6820916e-02   3.0470883e-02   2.7059820e-02   2.8594927e-02   2.9043452e-02   2.3118440e-02   2.3792316e-02   3.0280357e-02   2.5505904e-02   2.9161085e-02   2.9598713e-02   3.1689464e-02   2.6324815e-02   2.8788290e-02   3.2254678e-02   3.1923642e-02   2.7789393e-02   2.3319031e-02   2.5415490e-02   2.6629057e-02   2.7062403e-02   2.9551881e-02   3.1905793e-02   2.7113327e-02   2.9852784e-02   3.5933213e-02   2.9826581e-02   2.6690275e-02   2.5852193e-02   2.4650700e-02   2.4593046e-02   2.8058465e-02   3.6648968e-02   2.7868456e-02   2.6586765e-02   2.9520983e-02   3.1608061e-02   2.2458109e-02   0.0000000e+00   2.8740591e-02   2.7984789e-02   2.4906269e-02   2.3031849e-02   2.7602006e-02   2.3212011e-02   2.1947016e-02   2.4040048e-02   2.3278583e-02   2.5073041e-02   2.6230951e-02   2.5610902e-02   2.8175322e-02   2.6157379e-02   2.5001860e-02   2.6914562e-02   2.5720801e-02   2.6361219e-02   2.8205986e-02   3.0461712e-02   2.5122880e-02   2.9071844e-02   2.8523845e-02   3.0325718e-02   3.4185459e-02   2.9636236e-02   3.5537625e-02   4.0707767e-02   2.8565998e-02   2.7948481e-02   3.5478087e-02   3.3240903e-02   2.7647536e-02   2.7141619e-02   2.7473001e-02   2.6708630e-02   2.4314781e-02   2.3865787e-02   2.5316796e-02   2.6135518e-02   2.3805704e-02   2.2894735e-02
   3.0149444e-02   3.2434125e-02   3.2049727e-02   3.3169552e-02   3.5423769e-02   3.5802573e-02   2.7774604e-02   3.0203644e-02   3.6951528e-02   3.2877404e-02   3.7056399e-02   3.5507235e-02   3.5175328e-02   3.6777967e-02   2.9421244e-02   3.1061156e-02   3.4699957e-02   3.2439994e-02   3.3298781e-02   3.4012673e-02   3.5184212e-02   3.1840992e-02   3.5774894e-02   3.7365768e-02   3.3491976e-02   3.3797383e-02   3.1345245e-02   3.4323035e-02   3.6466416e-02   3.2429134e-02   3.3998242e-02   3.7085466e-02   3.3219481e-02   3.3432483e-02   4.0279034e-02   3.5553340e-02   3.1186463e-02   3.0997198e-02   3.1003297e-02   2.7985392e-02   2.9598737e-02   4.2080587e-02   3.2669840e-02   3.5686171e-02   3.4285011e-02   3.8890826e-02   2.7494409e-02   2.8740591e-02   0.0000000e+00   3.3177066e-02   3.1379124e-02   3.0230586e-02   3.0297203e-02   2.7319699e-02   2.8185908e-02   3.1282363e-02   2.9898371e-02   3.2595440e-02   3.4364678e-02   3.0382563e-02   3.4437445e-02   3.0453554e-02   2.9289145e-02   3.2440924e-02   3.0624987e-02   3.3618239e-02   3.4492073e-02   3.5944119e-02   2.9257887e-02   3.7274451e-02   3.5123579e-02   3.9209198e-02   3.7888272e-02   3.5730807e-02   4.4968703e-02   3.9727947e-02   3.5204141e-02   3.4837146e-02   3.0525591e-02   3.1593413e-02   3.0624897e-02   3.3115121e-02   3.3397612e-02   3.1223879e-02   3.0459113e-02   2.9970350e-02   3.1476317e-02   3.2627792e-02   2.9066744e-02   2.8556303e-02
   2.8075276e-02   2.9709212e-02   2.9482723e-02   3.0675234e-02   3.3490726e-02   3.5878810e-02   2.6171643e-02   2.8226231e-02   3.5523525e-02   3.3189518e-02   3.5976564e-02   3.3658842e-02   3.0396257e-02   3.3659136e-02   3.2025600e-02   3.1975217e-02   3.5186257e-02   3.2137081e-02   3.2172089e-02   3.3915968e-02   3.4900184e-02   3.8174920e-02   3.5455638e-02   3.9375116e-02   3.4120823e-02   3.5951058e-02   3.2529438e-02   3.7345712e-02   3.5696839e-02   3.3327681e-02   3.3993898e-02   3.6080378e-02   3.2973033e-02   4.0081797e-02   4.3072304e-02   4.1806735e-02   3.2289730e-02   3.3379821e-02   3.1645779e-02   3.1604429e-02   3.6685103e-02   4.9651124e-02   3.3194997e-02   3.6187197e-02   3.4956597e-02   4.0883981e-02   2.8868311e-02   2.7984789e-02   3.3177066e-02   0.0000000e+00   3.1693282e-02   2.8490192e-02   3.0844202e-02   2.9535261e-02   2.9566909e-02   3.1580880e-02   2.8381990e-02   3.2121427e-02   3.7793355e-02   2.8501464e-02   3.3041416e-02   3.1342625e-02   2.7511698e-02   3.1113559e-02   2.9308553e-02   2.9766719e-02   3.4038244e-02   3.5510681e-02   2.7668856e-02   3.4796256e-02   2.9283906e-02   3.5907691e-02   4.1839862e-02   3.5702160e-02   4.0680036e-02   3.9795457e-02   3.1957383e-02   3.3472060e-02   3.0601637e-02   3.3625428e-02   3.0594036e-02   3.0129037e-02   3.0298545e-02   2.9660123e-02   2.7581438e-02   2.8030464e-02   2.7982682e-02   3.0318597e-02   2.9777545e-02   2.8712113e-02
   2.7043392e-02   2.9300794e-02   2.7463517e-02   2.8358477e-02   2.9504199e-02   3.6020296e-02   2.6762592e-02   2.9834762e-02   3.3447751e-02   3.0542326e-02   3.4748460e-02   3.0994048e-02   3.1416938e-02   3.2874599e-02   3.0197411e-02   3.0703055e-02   3.0996324e-02   2.9166393e-02   3.0206729e-02   3.0578655e-02   3.5424877e-02   2.8285027e-02   3.1264361e-02   3.6075280e-02   2.9673928e-02   3.2195532e-02   2.8744910e-02   2.9555510e-02   3.0928356e-02   3.0969771e-02   3.2287124e-02   3.3918399e-02   3.1752486e-02   3.4860026e-02   3.6386072e-02   3.7759199e-02   2.8666166e-02   2.8242530e-02   2.9325138e-02   2.7689423e-02   3.7705599e-02   3.7655504e-02   3.0949034e-02   3.3399967e-02   3.3168019e-02   3.4241470e-02   2.4197073e-02   2.4906269e-02   3.1379124e-02   3.1693282e-02   0.0000000e+00   2.9439356e-02   2.7872674e-02   2.4804688e-02   2.5787120e-02   2.8375905e-02   2.7496018e-02   3.0062241e-02   3.3216480e-02   2.8102588e-02   3.1949944e-02   3.1771227e-02   3.0098547e-02   2.9877044e-02   2.9471979e-02   2.8792732e-02   3.2149106e-02   3.5182178e-02   2.6572844e-02   3.3509635e-02   3.3248323e-02   3.2573147e-02   3.9032975e-02   3.4355065e-02   4.1512995e-02   4.1221945e-02   3.1576207e-02   3.2685136e-02   3.4036361e-02   3.1272232e-02   2.9669855e-02   2.9342710e-02   2.9408218e-02   2.8399032e-02   2.7088043e-02   2.8703566e-02   2.7313204e-02   2.9087753e-02   2.6611521e-02   2.7009982e-02
   2.3160523e-02   2.8532830e-02   2.6143008e-02   2.8566357e-02   3.0797618e-02   3.4184587e-02   2.4325770e-02   2.6014218e-02   3.1389649e-02   3.0729409e-02   3.2332474e-02   3.1993548e-02   2.9809627e-02   2.9899694e-02   2.8611795e-02   2.9969123e-02   2.8989814e-02   2.8607427e-02   2.5581829e-02   2.8292932e-02   3.4827584e-02   2.6537150e-02   2.8996382e-02   3.2847257e-02   2.9529931e-02   2.8092100e-02   2.4119028e-02   2.6448939e-02   2.8463175e-02   2.9472470e-02   3.2883894e-02   3.1541898e-02   2.8547675e-02   3.1983935e-02   3.3949737e-02   3.4486028e-02   2.4685396e-02   2.7730321e-02   2.5497334e-02   2.6278098e-02   3.5094027e-02   3.4750123e-02   2.8861151e-02   2.9135163e-02   3.0686566e-02   3.1715650e-02   2.2667628e-02   2.3031849e-02   3.0230586e-02   2.8490192e-02   2.9439356e-02   0.0000000e+00   2.6701384e-02   2.6353449e-02   2.4791128e-02   2.8552154e-02   2.5269001e-02   2.6050412e-02   3.1301430e-02   2.8681884e-02   3.0620481e-02   3.0134396e-02   2.6507905e-02   3.0479390e-02   3.0931517e-02   2.9804835e-02   3.2465027e-02   3.2222600e-02   2.5402573e-02   3.4142967e-02   3.3125097e-02   3.6659766e-02   3.5058126e-02   3.2909053e-02   3.9578788e-02   4.4380335e-02   3.1728497e-02   2.9354259e-02   3.3224840e-02   2.7749027e-02   2.9838168e-02   3.0240916e-02   3.0593759e-02   2.9743043e-02   2.8232412e-02   2.9321291e-02   2.8085863e-02   2.9617634e-02   2.8847052e-02   2.5816042e-02
   2.7380393e-02   2.9423437e-02   2.5350358e-02   2.7972778e-02   2.8852746e-02   3.3086840e-02   2.4692963e-02   2.7190504e-02   3.1164948e-02   3.0972632e-02   3.4706061e-02   3.2155784e-02   2.8167331e-02   2.8855433e-02   2.8496229e-02   2.8139710e-02   2.6853595e-02   2.9804259e-02   2.8021762e-02   2.8330728e-02   2.9844495e-02   3.1146520e-02   2.8907186e-02   3.4120708e-02   3.1007937e-02   2.9658286e-02   2.1383703e-02   2.7431053e-02   2.9817329e-02   2.9383816e-02   3.1023039e-02   3.1530417e-02   3.1172896e-02   3.3260797e-02   3.6794500e-02   3.5479823e-02   2.6317590e-02   2.8488174e-02   2.6654688e-02   3.1181317e-02   3.4979651e-02   3.1962313e-02   2.9047487e-02   3.3338472e-02   3.3111460e-02   3.2921114e-02   2.4848616e-02   2.7602006e-02   3.0297203e-02   3.0844202e-02   2.7872674e-02   2.6701384e-02   0.0000000e+00   3.0297081e-02   2.8914852e-02   2.8815757e-02   2.3264107e-02   2.8667773e-02   3.1135479e-02   2.9384443e-02   3.0044504e-02   3.0306259e-02   2.6463125e-02   3.0207950e-02   3.0667951e-02   2.9833825e-02   3.6246897e-02   3.5403338e-02   3.0280357e-02   3.5763795e-02   3.3607992e-02   3.7423754e-02   4.6760468e-02   3.8109707e-02   4.7934788e-02   4.8100645e-02   3.4826411e-02   3.1834212e-02   3.5047845e-02   3.0738554e-02   2.9691524e-02   3.0390280e-02   3.0483184e-02   2.6094743e-02   2.6214945e-02   2.6398719e-02   3.0248550e-02   2.6954363e-02   2.6040253e-02   2.6421947e-02
   2.7188406e-02   2.9492276e-02   2.8298288e-02   2.5666684e-02   2.9972769e-02   3.1564158e-02   2.4444383e-02   2.5161964e-02   3.2853923e-02   3.1146544e-02   3.3829668e-02   2.9546556e-02   2.8046794e-02   2.9154790e-02   2.7280537e-02   2.3941960e-02   2.8799221e-02   3.0176875e-02   2.6375990e-02   2.8356827e-02   2.9125058e-02   2.6865887e-02   2.9552836e-02   3.5745506e-02   3.1830929e-02   2.8775521e-02   2.6062397e-02   2.6619273e-02   2.9379496e-02   3.3402865e-02   3.4963406e-02   3.0792472e-02   3.2052954e-02   3.2894168e-02   3.6044457e-02   3.5475335e-02   2.6449302e-02   2.7245383e-02   2.9530781e-02   2.6348508e-02   3.3809945e-02   3.8888768e-02   2.7907558e-02   3.3944530e-02   3.5995928e-02   3.5228857e-02   2.3865684e-02   2.3212011e-02   2.7319699e-02   2.9535261e-02   2.4804688e-02   2.6353449e-02   3.0297081e-02   0.0000000e+00   2.6118561e-02   2.9669582e-02   2.3860529e-02   2.9851291e-02   3.0924078e-02   2.7630008e-02   2.7752323e-02   3.0281258e-02   2.8685330e-02   2.9381751e-02   3.2702185e-02   3.0702268e-02   3.1375117e-02   3.3048542e-02   2.7000086e-02   3.2349002e-02   2.9793553e-02   3.5973230e-02   4.0758554e-02   3.2824345e-02   4.8421602e-02   4.2825887e-02   3.1995885e-02   3.1704483e-02   3.4926919e-02   3.0708540e-02   2.9280730e-02   2.8145429e-02   3.0329187e-02   3.0326502e-02   3.0559216e-02   3.1846084e-02   3.0259278e-02   3.1183979e-02   2.9005951e-02   2.5865437e-02
   2.4513347e-02   2.6491668e-02   2.4725538e-02   2.8061390e-02   2.8604786e-02   3.2237458e-02   2.2879303e-02   2.4303153e-02   3.5610676e-02   3.1124203e-02   3.0591687e-02   3.0123586e-02   2.5672186e-02   2.7385740e-02   2.3936967e-02   2.6976693e-02   2.9076853e-02   2.6649454e-02   2.7091263e-02   2.9319796e-02   2.7820400e-02   3.0392904e-02   2.9823896e-02   3.2147391e-02   2.7897210e-02   3.0566896e-02   2.4843843e-02   2.5566992e-02   2.7850856e-02   3.1157788e-02   3.1752957e-02   3.1242745e-02   2.8869269e-02   3.3797630e-02   3.3588300e-02   3.2863354e-02   2.6686194e-02   2.8015919e-02   2.6576305e-02   2.7299807e-02   3.7789116e-02   3.7657512e-02   2.5704882e-02   3.2725438e-02   3.1594462e-02   3.3823565e-02   2.3501311e-02   2.1947016e-02   2.8185908e-02   2.9566909e-02   2.5787120e-02   2.4791128e-02   2.8914852e-02   2.6118561e-02   0.0000000e+00   2.5547160e-02   2.4529627e-02   2.6597502e-02   2.8722711e-02   2.5976054e-02   2.6258002e-02   2.8612140e-02   2.4527198e-02   2.7015334e-02   2.7456535e-02   2.5092354e-02   3.0154202e-02   3.0699418e-02   2.3564563e-02   3.4522437e-02   2.7977953e-02   3.0586107e-02   3.6781408e-02   3.2298546e-02   2.9375946e-02   3.7116489e-02   2.7641652e-02   2.9981576e-02   2.7189057e-02   2.3899967e-02   2.6840994e-02   2.7642191e-02   2.7561950e-02   2.7517792e-02   2.5508111e-02   2.4727096e-02   2.6120754e-02   2.6994718e-02   2.6035505e-02   2.4252559e-02
   2.7706547e-02   2.8068182e-02   2.6697286e-02   3.0580960e-02   2.9160837e-02   3.3253686e-02   2.5597966e-02   2.5490082e-02   3.3513775e-02   3.1065826e-02   3.1562669e-02   3.0663132e-02   2.8681357e-02   3.0540642e-02   2.6695554e-02   2.8458818e-02   3.2107123e-02   2.9045753e-02   2.9918440e-02   3.0144590e-02   2.9179447e-02   3.3346677e-02   2.8426573e-02   3.2300825e-02   2.8275060e-02   3.1071605e-02   2.6001066e-02   2.5095172e-02   3.0308268e-02   3.3985580e-02   3.1361881e-02   3.2147464e-02   2.7951445e-02   3.2994034e-02   3.7785815e-02   3.5136305e-02   2.7833196e-02   3.0878666e-02   2.8188542e-02   2.7231493e-02   3.6905226e-02   3.5939236e-02   2.9370003e-02   3.2330195e-02   3.2126916e-02   3.3630562e-02   2.4270982e-02   2.4040048e-02   3.1282363e-02   3.1580880e-02   2.8375905e-02   2.8552154e-02   2.8815757e-02   2.9669582e-02   2.5547160e-02   0.0000000e+00   2.3022976e-02   2.7552128e-02   3.0903214e-02   2.6054676e-02   2.6513465e-02   2.8377902e-02   2.8662862e-02   2.7750246e-02   3.0539711e-02   2.8495839e-02   2.9348772e-02   3.0074185e-02   2.4177366e-02   3.4533638e-02   3.0286283e-02   3.1735207e-02   3.5575853e-02   3.2217392e-02   3.4081266e-02   3.5427953e-02   2.7974498e-02   2.9689192e-02   2.9854671e-02   3.2171253e-02   2.6721541e-02   2.9111856e-02   2.9049162e-02   2.7230827e-02   2.4945182e-02   2.5287689e-02   2.7150246e-02   2.8178084e-02   2.6679862e-02   2.5930056e-02
   2.5200660e-02   2.6300349e-02   2.5164361e-02   2.7929270e-02   2.7667145e-02   3.3377423e-02   2.3815225e-02   2.5771434e-02   3.4012092e-02   2.9431771e-02   3.2174529e-02   3.0708688e-02   2.9043581e-02   3.0875525e-02   2.4447719e-02   2.6561260e-02   3.0604216e-02   2.6818914e-02   2.9051396e-02   2.8389833e-02   2.8120632e-02   2.8364643e-02   2.8100956e-02   3.2536012e-02   2.8341371e-02   2.9356065e-02   2.7942339e-02   2.6897013e-02   2.8715952e-02   3.1426695e-02   3.3203854e-02   3.1461785e-02   2.8301366e-02   3.1017852e-02   3.6138589e-02   3.3282024e-02   2.7880293e-02   2.9333840e-02   2.5905306e-02   2.8286691e-02   3.1320394e-02   3.3617887e-02   2.8213266e-02   2.9031305e-02   3.0257365e-02   3.2473758e-02   2.3762093e-02   2.3278583e-02   2.9898371e-02   2.8381990e-02   2.7496018e-02   2.5269001e-02   2.3264107e-02   2.3860529e-02   2.4529627e-02   2.3022976e-02   0.0000000e+00   2.7344902e-02   2.9908406e-02   2.5700781e-02   2.8687635e-02   2.7604515e-02   2.6757574e-02   2.7641550e-02   2.8416863e-02   2.9184887e-02   3.1171387e-02   3.1003612e-02   2.3198800e-02   3.2047128e-02   2.8761869e-02   3.2078329e-02   3.7070134e-02   3.0491801e-02   3.4985554e-02   3.9657948e-02   2.7962576e-02   2.9816253e-02   2.9048798e-02   2.8532639e-02   2.6926435e-02   2.7651323e-02   2.8779169e-02   2.7106136e-02   2.4798786e-02   2.5469120e-02   2.5497603e-02   2.3477062e-02   2.5651695e-02   2.5064975e-02
   2.7249990e-02   2.8229564e-02   2.8554834e-02   3.1365933e-02   3.1390211e-02   3.3450574e-02   2.6135726e-02   2.8934245e-02   3.5845889e-02   3.1152734e-02   3.3759108e-02   3.3677193e-02   3.1669466e-02   3.0179154e-02   2.6541826e-02   2.8482706e-02   3.1046991e-02   2.9076757e-02   3.1618773e-02   3.0981897e-02   3.3832649e-02   3.2359419e-02   3.0925655e-02   3.4657240e-02   3.3556980e-02   3.1436102e-02   2.7118259e-02   3.0650003e-02   3.1020658e-02   3.3418228e-02   3.4027224e-02   3.4154940e-02   3.1282596e-02   3.4209823e-02   3.9073891e-02   4.2184095e-02   3.0671872e-02   3.2260523e-02   3.0028995e-02   2.9688849e-02   3.4010140e-02   3.7558562e-02   3.1103111e-02   3.2120185e-02   3.2036828e-02   3.4140432e-02   2.8174774e-02   2.5073041e-02   3.2595440e-02   3.2121427e-02   3.0062241e-02   2.6050412e-02   2.8667773e-02   2.9851291e-02   2.6597502e-02   2.7552128e-02   2.7344902e-02   0.0000000e+00   3.3225471e-02   3.0020075e-02   3.1301331e-02   3.1628133e-02   3.0149310e-02   3.0589175e-02   3.3071625e-02   3.0039429e-02   3.4314341e-02   3.3853598e-02   2.5818069e-02   3.3468337e-02   2.9728291e-02   3.5647552e-02   3.7042077e-02   3.2020426e-02   4.3171727e-02   4.2960172e-02   3.1503430e-02   3.2717798e-02   3.1852381e-02   2.7825492e-02   3.0563466e-02   3.1148479e-02   3.0235380e-02   2.9391917e-02   2.6704398e-02   2.7512314e-02   2.8721339e-02   2.6767695e-02   2.7542979e-02   2.4752596e-02
   3.0530759e-02   3.2442790e-02   2.9562797e-02   2.9454718e-02   3.1345589e-02   3.5064948e-02   2.7448380e-02   2.8582634e-02   3.3889763e-02   3.1627631e-02   3.5188461e-02   3.4618768e-02   3.2799892e-02   3.3454596e-02   2.9510492e-02   3.1489812e-02   3.2672182e-02   3.1589836e-02   3.2601753e-02   3.3369904e-02   3.6414942e-02   3.5252864e-02   3.3044994e-02   3.7650682e-02   3.3391802e-02   3.3159643e-02   2.9906663e-02   3.1109731e-02   3.4486381e-02   3.6047823e-02   3.5710294e-02   3.7559714e-02   3.3553015e-02   3.4641010e-02   4.1788450e-02   4.1220904e-02   3.3964791e-02   2.9457081e-02   3.0471879e-02   2.9165899e-02   3.0438650e-02   3.5878175e-02   3.1650346e-02   3.3418008e-02   3.3150883e-02   3.7404600e-02   2.7655337e-02   2.6230951e-02   3.4364678e-02   3.7793355e-02   3.3216480e-02   3.1301430e-02   3.1135479e-02   3.0924078e-02   2.8722711e-02   3.0903214e-02   2.9908406e-02   3.3225471e-02   0.0000000e+00   3.1509367e-02   3.1870397e-02   3.3108108e-02   3.0434233e-02   3.2749519e-02   3.3156229e-02   3.3171879e-02   3.7338135e-02   3.7429904e-02   3.1132009e-02   3.5468691e-02   3.3969273e-02   4.0011303e-02   4.5152616e-02   3.6374104e-02   4.0856881e-02   4.7946343e-02   3.4690667e-02   3.4388029e-02   3.4032150e-02   3.3366730e-02   3.3604638e-02   3.3681456e-02   3.1607336e-02   3.1328746e-02   3.0687279e-02   3.0811401e-02   3.0820223e-02   2.8668745e-02   2.8665340e-02   2.7598012e-02
   2.7666300e-02   2.8000425e-02   2.8862243e-02   3.0465814e-02   3.2222441e-02   3.6623698e-02   2.8326335e-02   2.9873697e-02   3.6059431e-02   3.1396311e-02   3.2421898e-02   3.1827061e-02   3.0116543e-02   3.2712495e-02   2.6105095e-02   2.9848493e-02   3.3001463e-02   3.0554304e-02   3.2733604e-02   3.1780456e-02   3.5884144e-02   3.1864993e-02   3.2258709e-02   3.4429429e-02   3.1837063e-02   3.2656263e-02   2.9086176e-02   3.0015569e-02   3.1032072e-02   3.4876382e-02   3.3334325e-02   3.4331967e-02   3.0355386e-02   3.2923880e-02   4.1723608e-02   3.6623525e-02   3.1582419e-02   2.8822918e-02   2.9328688e-02   2.7410225e-02   2.8531013e-02   3.4221669e-02   2.7251380e-02   3.0172641e-02   3.0122639e-02   3.5017274e-02   2.8018457e-02   2.5610902e-02   3.0382563e-02   2.8501464e-02   2.8102588e-02   2.8681884e-02   2.9384443e-02   2.7630008e-02   2.5976054e-02   2.6054676e-02   2.5700781e-02   3.0020075e-02   3.1509367e-02   0.0000000e+00   2.8381086e-02   2.9067190e-02   2.5841913e-02   2.8836977e-02   3.1077822e-02   2.9765172e-02   3.3526524e-02   3.2824610e-02   2.5242689e-02   3.2283080e-02   2.9143112e-02   3.2133702e-02   3.7792294e-02   3.4638334e-02   4.0961105e-02   4.3004570e-02   2.9019584e-02   3.2577773e-02   3.0659483e-02   3.2418686e-02   2.6437967e-02   2.8682801e-02   3.0169326e-02   2.9905675e-02   2.8798605e-02   3.1418230e-02   3.1489479e-02   2.6935955e-02   2.6583287e-02   2.5749649e-02
   3.0063096e-02   2.9681060e-02   2.8697156e-02   3.1376414e-02   2.9258438e-02   3.3258821e-02   2.6659018e-02   2.8553358e-02   3.7354125e-02   3.2422834e-02   3.5936847e-02   3.3207944e-02   3.1364924e-02   3.2552384e-02   2.9002265e-02   3.1242137e-02   3.4317820e-02   2.9199823e-02   3.1347847e-02   3.3076285e-02   3.1004138e-02   3.2203373e-02   3.2180682e-02   3.5989794e-02   3.0659154e-02   3.4440258e-02   2.8467023e-02   3.0547593e-02   3.2110357e-02   3.6921484e-02   3.4565062e-02   3.3969353e-02   3.2028224e-02   3.3087513e-02   4.0177214e-02   3.5975502e-02   3.1665285e-02   3.0300640e-02   2.7039247e-02   2.9874329e-02   3.2301551e-02   3.4332107e-02   2.9184938e-02   3.1859537e-02   3.2853212e-02   3.6040268e-02   2.7492294e-02   2.8175322e-02   3.4437445e-02   3.3041416e-02   3.1949944e-02   3.0620481e-02   3.0044504e-02   2.7752323e-02   2.6258002e-02   2.6513465e-02   2.8687635e-02   3.1301331e-02   3.1870397e-02   2.8381086e-02   0.0000000e+00   3.2927603e-02   2.9572049e-02   2.9203007e-02   3.2028354e-02   2.9429278e-02   3.4411720e-02   3.5794869e-02   2.7750064e-02   3.5650517e-02   3.4540577e-02   3.2093883e-02   3.7926111e-02   3.6256559e-02   3.8959546e-02   3.8378247e-02   3.3098769e-02   3.2107049e-02   3.0538281e-02   3.3220668e-02   3.0535226e-02   3.0611766e-02   3.1996643e-02   3.0023645e-02   2.9230621e-02   2.9583379e-02   3.0471708e-02   2.8312532e-02   3.0040415e-02   2.9598750e-02
   2.8123937e-02   2.9477277e-02   2.6582588e-02   2.8981449e-02   2.9998669e-02   3.7108607e-02   2.7528702e-02   2.9736644e-02   3.8382330e-02   3.1970535e-02   3.4546300e-02   3.3433347e-02   3.2708763e-02   3.1983819e-02   2.7452366e-02   3.0340062e-02   3.1973653e-02   3.0150747e-02   3.4356392e-02   3.5254980e-02   3.0988561e-02   3.7972770e-02   3.1668019e-02   3.8074434e-02   3.3287253e-02   3.3217002e-02   2.7437063e-02   2.9398099e-02   3.1310593e-02   3.5078057e-02   3.4975209e-02   3.7745134e-02   3.3514875e-02   3.4043895e-02   3.9318147e-02   3.8465118e-02   3.0600689e-02   3.0200891e-02   2.5397281e-02   3.0839080e-02   3.5746837e-02   3.8338460e-02   2.8673045e-02   3.1411384e-02   3.3328613e-02   3.4734976e-02   2.5199739e-02   2.6157379e-02   3.0453554e-02   3.1342625e-02   3.1771227e-02   3.0134396e-02   3.0306259e-02   3.0281258e-02   2.8612140e-02   2.8377902e-02   2.7604515e-02   3.1628133e-02   3.3108108e-02   2.9067190e-02   3.2927603e-02   0.0000000e+00   3.0915429e-02   3.0946991e-02   3.5814786e-02   3.2863679e-02   3.5307381e-02   3.5524789e-02   2.8706888e-02   3.5435869e-02   3.6103007e-02   3.7892472e-02   3.8947710e-02   3.3294797e-02   4.2191658e-02   4.2506865e-02   2.9953325e-02   3.4013131e-02   3.3663426e-02   2.7692055e-02   3.0634319e-02   3.0547799e-02   3.1030636e-02   2.9676261e-02   2.8269707e-02   3.0141795e-02   2.7721007e-02   2.7039202e-02   2.8507186e-02   2.8558835e-02
   2.9021675e-02   2.8557312e-02   2.6761806e-02   3.0936790e-02   2.8167880e-02   3.4863414e-02   2.5926385e-02   2.5850926e-02   3.3424889e-02   2.9460460e-02   3.4399645e-02   3.0631207e-02   2.8884631e-02   2.7366601e-02   2.7071539e-02   2.8826266e-02   2.8459834e-02   2.6439336e-02   2.8668497e-02   2.9572142e-02   2.6991209e-02   2.9824653e-02   2.8072680e-02   3.4174402e-02   3.3457290e-02   2.9613607e-02   2.6837862e-02   2.4733305e-02   2.7654337e-02   3.2529909e-02   3.1857951e-02   3.3671773e-02   2.9142736e-02   3.1548860e-02   3.6033851e-02   3.8218840e-02   3.0193672e-02   3.0131783e-02   2.5289498e-02   2.8605597e-02   3.4354905e-02   3.7767821e-02   2.8621807e-02   3.1835220e-02   3.1934907e-02   3.2372861e-02   2.5585622e-02   2.5001860e-02   2.9289145e-02   2.7511698e-02   3.0098547e-02   2.6507905e-02   2.6463125e-02   2.8685330e-02   2.4527198e-02   2.8662862e-02   2.6757574e-02   3.0149310e-02   3.0434233e-02   2.5841913e-02   2.9572049e-02   3.0915429e-02   0.0000000e+00   2.6860045e-02   3.0558129e-02   2.6079356e-02   3.1754068e-02   3.3056517e-02   2.4232782e-02   3.1020874e-02   3.1429565e-02   3.0552945e-02   3.4133532e-02   3.1319323e-02   3.4745822e-02   4.1318772e-02   2.9921070e-02   3.2661822e-02   3.1895382e-02   2.3693144e-02   2.8961812e-02   2.9123124e-02   3.0637786e-02   2.8608592e-02   2.7747379e-02   2.7858171e-02   2.8211178e-02   2.8482653e-02   2.7955354e-02   2.8715627e-02
   2.8527112e-02   2.9380604e-02   2.8202106e-02   3.0651592e-02   3.1003015e-02   3.3166372e-02   2.6308688e-02   2.7266487e-02   3.3546544e-02   3.1633039e-02   3.6627154e-02   3.2412464e-02   3.0198981e-02   3.0153921e-02   2.7400639e-02   2.8770709e-02   3.0199279e-02   2.9547353e-02   3.0919394e-02   3.3066653e-02   3.4197685e-02   3.4868710e-02   3.1242369e-02   3.5573071e-02   3.2342405e-02   3.1311297e-02   2.7469963e-02   2.9177234e-02   3.0686745e-02   3.4357769e-02   3.2139272e-02   3.3392163e-02   2.9808462e-02   3.2405133e-02   3.9969946e-02   4.1247665e-02   3.2039848e-02   3.2272828e-02   2.9696714e-02   3.0300711e-02   3.3484785e-02   3.5927548e-02   2.9520146e-02   3.2914459e-02   3.3121904e-02   3.4692017e-02   2.6564886e-02   2.6914562e-02   3.2440924e-02   3.1113559e-02   2.9877044e-02   3.0479390e-02   3.0207950e-02   2.9381751e-02   2.7015334e-02   2.7750246e-02   2.7641550e-02   3.0589175e-02   3.2749519e-02   2.8836977e-02   2.9203007e-02   3.0946991e-02   2.6860045e-02   0.0000000e+00   3.0127227e-02   2.9301806e-02   3.2053112e-02   3.3048120e-02   2.6820714e-02   3.5012966e-02   2.9762522e-02   3.2448621e-02   3.6567643e-02   3.0971251e-02   3.3712413e-02   3.6925311e-02   2.9985273e-02   2.9416510e-02   3.2027178e-02   2.9208349e-02   2.8163950e-02   2.9349321e-02   2.9989918e-02   2.9210889e-02   2.8177750e-02   2.6339420e-02   2.4402182e-02   2.8384860e-02   2.7801303e-02   2.8593448e-02
   2.8365368e-02   2.9733033e-02   2.7173123e-02   2.9690170e-02   3.1742926e-02   3.1127862e-02   2.8282519e-02   2.7680225e-02   3.2629564e-02   3.4118432e-02   3.2736992e-02   3.1893409e-02   2.9859936e-02   3.3685373e-02   2.9410038e-02   2.8061326e-02   3.4097477e-02   3.1058591e-02   3.0927372e-02   3.2361222e-02   3.2248007e-02   3.3559851e-02   3.1496004e-02   3.5147565e-02   2.9215088e-02   3.1054216e-02   2.7089302e-02   3.0585396e-02   3.1744544e-02   3.5134649e-02   3.3852850e-02   3.2279744e-02   3.0801801e-02   3.3326589e-02   3.7393818e-02   3.7977994e-02   2.9080098e-02   2.9853576e-02   2.6592475e-02   3.0075947e-02   3.2330240e-02   3.3619448e-02   3.1829257e-02   3.2958640e-02   3.4074864e-02   3.5929005e-02   2.6365904e-02   2.5720801e-02   3.0624987e-02   2.9308553e-02   2.9471979e-02   3.0931517e-02   3.0667951e-02   3.2702185e-02   2.7456535e-02   3.0539711e-02   2.8416863e-02   3.3071625e-02   3.3156229e-02   3.1077822e-02   3.2028354e-02   3.5814786e-02   3.0558129e-02   3.0127227e-02   0.0000000e+00   3.2731447e-02   3.7120833e-02   3.5218478e-02   2.7078356e-02   3.7293023e-02   3.7440471e-02   3.5284846e-02   3.8448486e-02   3.5049050e-02   3.7006689e-02   4.2673097e-02   3.2622369e-02   3.3319435e-02   3.5294678e-02   3.0200605e-02   3.0873614e-02   3.3022736e-02   3.1182073e-02   3.2435663e-02   3.0742605e-02   2.6706579e-02   2.8506014e-02   2.7425665e-02   2.6377841e-02   2.6762069e-02
   3.0788919e-02   3.1947266e-02   3.1369361e-02   3.3087488e-02   3.2281367e-02   3.3757423e-02   2.8160366e-02   3.1977408e-02   3.8031500e-02   3.7140647e-02   3.9262368e-02   3.2638604e-02   3.2666021e-02   3.3554301e-02   3.1437578e-02   2.9979750e-02   3.4475798e-02   3.4603573e-02   3.4146684e-02   3.5784162e-02   3.8157635e-02   3.3903842e-02   3.3392313e-02   3.7198746e-02   3.3850458e-02   3.3817303e-02   3.2810805e-02   3.2788037e-02   3.2276350e-02   3.5584577e-02   3.5609242e-02   3.4676728e-02   3.0413273e-02   3.3080322e-02   3.9747079e-02   3.6354394e-02   3.1934477e-02   3.2063222e-02   2.9876039e-02   3.1127323e-02   3.8771984e-02   4.3326451e-02   3.1755513e-02   3.4049079e-02   3.3420419e-02   3.4584067e-02   2.8287253e-02   2.6361219e-02   3.3618239e-02   2.9766719e-02   2.8792732e-02   2.9804835e-02   2.9833825e-02   3.0702268e-02   2.5092354e-02   2.8495839e-02   2.9184887e-02   3.0039429e-02   3.3171879e-02   2.9765172e-02   2.9429278e-02   3.2863679e-02   2.6079356e-02   2.9301806e-02   3.2731447e-02   0.0000000e+00   3.1737918e-02   3.2115324e-02   2.5610499e-02   3.3032768e-02   3.5047722e-02   3.3478460e-02   3.5434976e-02   3.4391006e-02   3.9840113e-02   3.9469679e-02   2.8784526e-02   3.1896157e-02   3.1256383e-02   2.9304936e-02   3.1905048e-02   3.2149668e-02   3.2653958e-02   3.2044358e-02   2.9898796e-02   2.9866879e-02   2.8770796e-02   3.3732818e-02   3.1849516e-02   3.0885875e-02
   2.9503145e-02   3.2130525e-02   2.9608675e-02   3.1924937e-02   3.1803111e-02   3.8764399e-02   2.8904668e-02   2.9263947e-02   3.7094119e-02   3.6686651e-02   3.6993594e-02   3.1218708e-02   3.2942811e-02   3.3526409e-02   3.0278021e-02   3.0939130e-02   3.5343992e-02   3.3948840e-02   3.3519907e-02   3.6527033e-02   3.5452397e-02   3.0938647e-02   3.3553768e-02   3.6746814e-02   3.6550547e-02   3.5735369e-02   3.2794122e-02   3.2178121e-02   3.3716102e-02   3.6051376e-02   3.6640571e-02   3.7094648e-02   3.4475105e-02   3.3386011e-02   4.3443589e-02   4.5490402e-02   3.2111367e-02   3.3262612e-02   3.0260880e-02   3.2343554e-02   3.6187181e-02   4.0643078e-02   3.1032154e-02   3.3875873e-02   3.4054274e-02   3.7134000e-02   2.8522962e-02   2.8205986e-02   3.4492073e-02   3.4038244e-02   3.2149106e-02   3.2465027e-02   3.6246897e-02   3.1375117e-02   3.0154202e-02   2.9348772e-02   3.1171387e-02   3.4314341e-02   3.7338135e-02   3.3526524e-02   3.4411720e-02   3.5307381e-02   3.1754068e-02   3.2053112e-02   3.7120833e-02   3.1737918e-02   0.0000000e+00   3.5839686e-02   3.0065152e-02   3.7966281e-02   3.6655640e-02   3.5784912e-02   3.7423997e-02   3.7113771e-02   4.4575064e-02   3.3873227e-02   3.4945626e-02   3.4616150e-02   3.1205405e-02   3.0059040e-02   3.2921745e-02   3.1682061e-02   3.2256594e-02   3.0537089e-02   2.9480149e-02   3.1100526e-02   3.0600294e-02   3.2941957e-02   3.1247511e-02   2.9677262e-02
   3.0861396e-02   3.4257641e-02   3.4729819e-02   3.6644164e-02   3.4521271e-02   3.9264077e-02   2.9969669e-02   3.1726068e-02   4.0821484e-02   3.8343196e-02   3.8029421e-02   3.4844513e-02   3.4644650e-02   3.3231977e-02   3.1264748e-02   3.2640275e-02   3.5297116e-02   3.4231550e-02   3.5977768e-02   3.7728488e-02   3.6086230e-02   3.4749708e-02   3.5512041e-02   3.7504105e-02   3.5808057e-02   3.8454686e-02   3.2866277e-02   3.2959695e-02   3.5672195e-02   3.9519747e-02   3.9010472e-02   3.9269877e-02   3.6619574e-02   3.5361450e-02   4.7693135e-02   4.0630951e-02   3.4750322e-02   3.6114796e-02   3.3292815e-02   3.4767822e-02   4.1154078e-02   3.7834668e-02   3.3949463e-02   3.8415687e-02   3.6647268e-02   3.8834951e-02   3.1685344e-02   3.0461712e-02   3.5944119e-02   3.5510681e-02   3.5182178e-02   3.2222600e-02   3.5403338e-02   3.3048542e-02   3.0699418e-02   3.0074185e-02   3.1003612e-02   3.3853598e-02   3.7429904e-02   3.2824610e-02   3.5794869e-02   3.5524789e-02   3.3056517e-02   3.3048120e-02   3.5218478e-02   3.2115324e-02   3.5839686e-02   0.0000000e+00   3.1038978e-02   3.9943602e-02   3.9214880e-02   3.7535864e-02   3.8811787e-02   3.6734313e-02   3.8179490e-02   4.0337184e-02   3.5032542e-02   3.6726095e-02   3.3896636e-02   3.4075442e-02   3.4243696e-02   3.2571077e-02   3.4929827e-02   3.3718922e-02   3.2179953e-02   3.3091461e-02   3.1527339e-02   3.3679568e-02   3.1227178e-02   3.0444275e-02
   2.5077429e-02   2.8332632e-02   2.8031754e-02   3.0180252e-02   3.2712321e-02   3.1865548e-02   2.5379506e-02   2.6046575e-02   3.3069220e-02   3.2587153e-02   3.2312066e-02   3.1868788e-02   3.0027353e-02   2.9732435e-02   2.6977266e-02   2.7154359e-02   2.8143100e-02   2.9465244e-02   3.1162331e-02   3.2988627e-02   3.7504125e-02   2.8225344e-02   2.9707061e-02   3.3973134e-02   2.7965332e-02   3.1442399e-02   2.5511998e-02   2.6862722e-02   2.8806708e-02   3.0941435e-02   3.2301465e-02   2.9583684e-02   2.8217740e-02   2.8063801e-02   3.7422161e-02   3.1253376e-02   2.8167798e-02   3.1644708e-02   2.4662378e-02   2.6562747e-02   3.3617640e-02   2.8082528e-02   2.5020424e-02   3.0344487e-02   3.0870751e-02   3.3833954e-02   2.3189742e-02   2.5122880e-02   2.9257887e-02   2.7668856e-02   2.6572844e-02   2.5402573e-02   3.0280357e-02   2.7000086e-02   2.3564563e-02   2.4177366e-02   2.3198800e-02   2.5818069e-02   3.1132009e-02   2.5242689e-02   2.7750064e-02   2.8706888e-02   2.4232782e-02   2.6820714e-02   2.7078356e-02   2.5610499e-02   3.0065152e-02   3.1038978e-02   0.0000000e+00   3.3878514e-02   2.8971708e-02   3.0651234e-02   3.1150456e-02   3.1587316e-02   3.3599918e-02   3.2550634e-02   2.7543327e-02   3.1944179e-02   2.6605356e-02   2.7552213e-02   2.7464634e-02   2.6445385e-02   3.0471191e-02   2.8312039e-02   2.6247349e-02   2.6257134e-02   2.9470803e-02   2.9024326e-02   2.8036154e-02   2.5916403e-02
   2.9964183e-02   3.2563711e-02   3.0862661e-02   3.1972055e-02   3.4072058e-02   3.8443552e-02   3.0930103e-02   3.1660056e-02   3.5562084e-02   3.8382153e-02   3.7985762e-02   3.8393170e-02   3.6019451e-02   3.5238133e-02   3.0964489e-02   3.5402595e-02   3.5891721e-02   3.5256937e-02   3.8860418e-02   3.9814587e-02   4.5631893e-02   3.6449076e-02   3.5319271e-02   3.7242991e-02   3.5242924e-02   3.8260907e-02   3.1417880e-02   3.1335765e-02   3.7159723e-02   3.7503299e-02   3.8405509e-02   3.7100125e-02   3.5525844e-02   3.5855576e-02   4.0985072e-02   3.9158160e-02   3.5756030e-02   3.4627444e-02   3.0470948e-02   3.3220135e-02   4.4234845e-02   4.1307980e-02   3.3481159e-02   3.6696825e-02   3.6655874e-02   3.9288621e-02   2.9837093e-02   2.9071844e-02   3.7274451e-02   3.4796256e-02   3.3509635e-02   3.4142967e-02   3.5763795e-02   3.2349002e-02   3.4522437e-02   3.4533638e-02   3.2047128e-02   3.3468337e-02   3.5468691e-02   3.2283080e-02   3.5650517e-02   3.5435869e-02   3.1020874e-02   3.5012966e-02   3.7293023e-02   3.3032768e-02   3.7966281e-02   3.9943602e-02   3.3878514e-02   0.0000000e+00   4.1004555e-02   4.0050137e-02   3.9559234e-02   3.8464766e-02   3.9660783e-02   3.7407384e-02   3.4537723e-02   3.6657393e-02   3.4907215e-02   3.2378892e-02   3.2325990e-02   3.2709801e-02   3.5360584e-02   3.4369938e-02   3.2285049e-02   3.0293660e-02   3.5360986e-02   3.2133244e-02   3.0746091e-02   3.0384156e-02
   3.1720303e-02   3.2853081e-02   3.0536162e-02   3.2172820e-02   3.3681197e-02   4.0268986e-02   2.8838252e-02   2.9346915e-02   3.9082420e-02   3.5375067e-02   3.7180693e-02   3.1737674e-02   3.4204887e-02   3.4614230e-02   3.3560777e-02   3.3139095e-02   3.5769039e-02   3.4746214e-02   3.6359953e-02   3.8974049e-02   3.9134168e-02   2.9253985e-02   3.8294647e-02   4.0380343e-02   3.7080997e-02   3.6934638e-02   2.9921328e-02   2.9876101e-02   3.2725953e-02   3.6092954e-02   4.0720939e-02   4.0000274e-02   3.3703667e-02   3.6948872e-02   4.3815761e-02   4.3994571e-02   3.8538475e-02   3.5686532e-02   3.4143499e-02   3.2525511e-02   4.6747618e-02   3.8907457e-02   3.2816552e-02   3.6271648e-02   3.8604850e-02   3.8945061e-02   2.9161894e-02   2.8523845e-02   3.5123579e-02   2.9283906e-02   3.3248323e-02   3.3125097e-02   3.3607992e-02   2.9793553e-02   2.7977953e-02   3.0286283e-02   2.8761869e-02   2.9728291e-02   3.3969273e-02   2.9143112e-02   3.4540577e-02   3.6103007e-02   3.1429565e-02   2.9762522e-02   3.7440471e-02   3.5047722e-02   3.6655640e-02   3.9214880e-02   2.8971708e-02   4.1004555e-02   0.0000000e+00   4.0281593e-02   3.8946994e-02   3.9512575e-02   3.7146692e-02   3.9298083e-02   3.3507242e-02   3.7857318e-02   3.5881721e-02   3.5213109e-02   3.2210403e-02   3.5620276e-02   3.6728301e-02   3.5757880e-02   3.2648411e-02   3.3436556e-02   4.0161901e-02   3.0617669e-02   3.1579832e-02   2.8755675e-02
   3.2928335e-02   3.6656580e-02   3.6401153e-02   3.4455396e-02   3.9376527e-02   4.1697902e-02   2.9357807e-02   3.5045636e-02   4.0516348e-02   3.4819913e-02   3.7200324e-02   3.5982087e-02   3.6886054e-02   3.8268141e-02   3.1247984e-02   3.2984225e-02   3.7998814e-02   3.3288262e-02   3.6468748e-02   3.8469442e-02   3.6282650e-02   3.8285162e-02   3.9588837e-02   4.1967772e-02   3.7791750e-02   3.8065453e-02   3.3466421e-02   3.4783377e-02   3.5285706e-02   3.9853803e-02   3.8737528e-02   3.9488707e-02   3.5282059e-02   3.3823678e-02   4.4610349e-02   3.8590321e-02   3.6439508e-02   3.5758873e-02   3.5476358e-02   3.6685828e-02   4.7671842e-02   4.5708591e-02   3.3367103e-02   3.9228918e-02   3.6828834e-02   4.1684223e-02   3.4685518e-02   3.0325718e-02   3.9209198e-02   3.5907691e-02   3.2573147e-02   3.6659766e-02   3.7423754e-02   3.5973230e-02   3.0586107e-02   3.1735207e-02   3.2078329e-02   3.5647552e-02   4.0011303e-02   3.2133702e-02   3.2093883e-02   3.7892472e-02   3.0552945e-02   3.2448621e-02   3.5284846e-02   3.3478460e-02   3.5784912e-02   3.7535864e-02   3.0651234e-02   4.0050137e-02   4.0281593e-02   0.0000000e+00   3.7247817e-02   3.8467835e-02   3.9501758e-02   3.9703134e-02   3.6632724e-02   3.9579636e-02   3.5386638e-02   3.5805491e-02   3.6021899e-02   3.4224168e-02   3.4297622e-02   3.4734030e-02   3.2822551e-02   3.3350071e-02   3.7839635e-02   3.5369091e-02   3.2690707e-02   3.0981576e-02
   3.4581355e-02   3.5478906e-02   3.6938597e-02   3.9118306e-02   3.6503000e-02   4.0447339e-02   3.3920556e-02   3.4854446e-02   4.2774656e-02   3.6696683e-02   4.1320952e-02   4.0202223e-02   4.1529973e-02   3.7421909e-02   3.4483799e-02   3.2268377e-02   3.8916735e-02   3.7226887e-02   4.0289143e-02   4.0200560e-02   4.1746347e-02   3.8204515e-02   3.9633855e-02   4.1931292e-02   3.9962541e-02   3.8248528e-02   3.6911364e-02   3.7170277e-02   3.8401077e-02   4.2762611e-02   4.2065794e-02   4.1693423e-02   3.9916894e-02   4.1080659e-02   4.9206190e-02   4.3572893e-02   4.2684892e-02   3.7866705e-02   3.6737616e-02   3.9418335e-02   4.6051395e-02   4.3876093e-02   4.0475580e-02   4.4224200e-02   4.1926578e-02   4.0719615e-02   3.6955851e-02   3.4185459e-02   3.7888272e-02   4.1839862e-02   3.9032975e-02   3.5058126e-02   4.6760468e-02   4.0758554e-02   3.6781408e-02   3.5575853e-02   3.7070134e-02   3.7042077e-02   4.5152616e-02   3.7792294e-02   3.7926111e-02   3.8947710e-02   3.4133532e-02   3.6567643e-02   3.8448486e-02   3.5434976e-02   3.7423997e-02   3.8811787e-02   3.1150456e-02   3.9559234e-02   3.8946994e-02   3.7247817e-02   0.0000000e+00   4.0109210e-02   4.4487722e-02   3.3897662e-02   3.1938386e-02   3.8816570e-02   3.8003482e-02   3.5227196e-02   3.4002859e-02   3.2610278e-02   3.3452661e-02   3.6362524e-02   3.3556193e-02   3.3574750e-02   3.5559113e-02   3.3022025e-02   3.3779135e-02   3.3300306e-02
   3.1856701e-02   3.6051586e-02   3.3737609e-02   3.5184540e-02   3.9609574e-02   4.0220238e-02   3.1919423e-02   3.4123651e-02   4.3997084e-02   3.7201789e-02   3.9704818e-02   3.9587511e-02   3.8555723e-02   3.5005230e-02   3.4342171e-02   3.3082386e-02   3.9295534e-02   3.7425195e-02   4.2104199e-02   3.9550694e-02   3.8626309e-02   4.3327248e-02   4.0192493e-02   4.3354869e-02   3.5980095e-02   4.1131404e-02   3.6901828e-02   3.7237542e-02   3.7232228e-02   3.8900710e-02   3.9753002e-02   3.8044962e-02   3.6319054e-02   3.8867014e-02   4.3059834e-02   4.1878293e-02   3.5809791e-02   3.6389531e-02   3.3281379e-02   3.5793505e-02   4.8769805e-02   3.6162047e-02   3.3015795e-02   3.8015361e-02   4.1085823e-02   3.9246857e-02   2.7451170e-02   2.9636236e-02   3.5730807e-02   3.5702160e-02   3.4355065e-02   3.2909053e-02   3.8109707e-02   3.2824345e-02   3.2298546e-02   3.2217392e-02   3.0491801e-02   3.2020426e-02   3.6374104e-02   3.4638334e-02   3.6256559e-02   3.3294797e-02   3.1319323e-02   3.0971251e-02   3.5049050e-02   3.4391006e-02   3.7113771e-02   3.6734313e-02   3.1587316e-02   3.8464766e-02   3.9512575e-02   3.8467835e-02   4.0109210e-02   0.0000000e+00   4.2237558e-02   3.4320192e-02   3.5794167e-02   3.7791789e-02   3.6326809e-02   3.5971267e-02   3.6726139e-02   3.4639313e-02   3.7136756e-02   3.5152258e-02   3.4254026e-02   3.3378776e-02   3.1504528e-02   3.3560928e-02   3.0262557e-02   2.9865187e-02
   3.5309812e-02   3.2906507e-02   3.3940073e-02   3.9763017e-02   4.1741276e-02   4.5870707e-02   3.4855821e-02   3.4419199e-02   4.7265394e-02   4.1101411e-02   4.0636039e-02   4.0306081e-02   4.1760323e-02   4.0841577e-02   3.6350061e-02   3.2569898e-02   3.5171049e-02   4.3240272e-02   4.3833217e-02   3.9779327e-02   4.8142929e-02   4.6913950e-02   4.0248028e-02   4.3857568e-02   4.3032908e-02   4.5411704e-02   3.5060935e-02   3.7008145e-02   4.3032551e-02   4.6449845e-02   4.4799241e-02   4.2276366e-02   3.7481795e-02   4.5567165e-02   5.0450166e-02   5.5686742e-02   4.1152466e-02   4.4063367e-02   4.3395271e-02   4.5012863e-02   5.5227106e-02   3.7625578e-02   3.9214973e-02   4.5370596e-02   4.1941922e-02   4.5128143e-02   3.6824968e-02   3.5537625e-02   4.4968703e-02   4.0680036e-02   4.1512995e-02   3.9578788e-02   4.7934788e-02   4.8421602e-02   2.9375946e-02   3.4081266e-02   3.4985554e-02   4.3171727e-02   4.0856881e-02   4.0961105e-02   3.8959546e-02   4.2191658e-02   3.4745822e-02   3.3712413e-02   3.7006689e-02   3.9840113e-02   4.4575064e-02   3.8179490e-02   3.3599918e-02   3.9660783e-02   3.7146692e-02   3.9501758e-02   4.4487722e-02   4.2237558e-02   0.0000000e+00   4.7038817e-02   3.9544522e-02   4.2936220e-02   4.1122965e-02   4.3392470e-02   4.0513038e-02   3.6598557e-02   3.9961468e-02   4.4925890e-02   4.2522658e-02   4.2090631e-02   3.8794631e-02   3.7799382e-02   4.0613144e-02   3.3493955e-02
   3.6294843e-02   3.9309693e-02   3.9858268e-02   4.0263780e-02   3.9619543e-02   4.3571065e-02   3.4599544e-02   3.6258797e-02   4.3848106e-02   4.3454204e-02   3.7772566e-02   3.6038318e-02   3.4732954e-02   3.8124355e-02   3.4281464e-02   3.7075297e-02   3.5264935e-02   3.4362084e-02   3.4015817e-02   3.9114735e-02   3.5242944e-02   3.6145252e-02   3.8181243e-02   3.6426654e-02   3.7198268e-02   3.7615106e-02   3.1903275e-02   3.2648338e-02   3.5992071e-02   3.6010471e-02   3.7100387e-02   3.4614882e-02   3.5650272e-02   4.1260405e-02   4.3450025e-02   4.4043479e-02   3.8590926e-02   3.8115694e-02   3.7777515e-02   4.1069379e-02   5.4874197e-02   4.1142394e-02   3.7127166e-02   4.2740521e-02   4.5652948e-02   5.3764791e-02   3.7288829e-02   4.0707767e-02   3.9727947e-02   3.9795457e-02   4.1221945e-02   4.4380335e-02   4.8100645e-02   4.2825887e-02   3.7116489e-02   3.5427953e-02   3.9657948e-02   4.2960172e-02   4.7946343e-02   4.3004570e-02   3.8378247e-02   4.2506865e-02   4.1318772e-02   3.6925311e-02   4.2673097e-02   3.9469679e-02   3.3873227e-02   4.0337184e-02   3.2550634e-02   3.7407384e-02   3.9298083e-02   3.9703134e-02   3.3897662e-02   3.4320192e-02   4.7038817e-02   0.0000000e+00   3.8061938e-02   3.7699802e-02   3.6335371e-02   3.8256952e-02   3.7279864e-02   3.8812569e-02   4.1315483e-02   3.8387354e-02   3.4664737e-02   3.7386357e-02   3.5637072e-02   3.8502379e-02   4.1268446e-02   3.7477355e-02
   3.0741212e-02   2.9410461e-02   3.0750075e-02   3.4580755e-02   3.5131967e-02   3.6947272e-02   2.8033177e-02   2.8913528e-02   3.2518415e-02   3.3790695e-02   3.6057778e-02   3.3363055e-02   3.5877781e-02   3.3043699e-02   3.0855812e-02   3.3425547e-02   3.1777569e-02   3.0612070e-02   3.3484681e-02   3.4410294e-02   3.0455069e-02   3.6525341e-02   3.5495656e-02   3.6330918e-02   3.5730397e-02   3.4575845e-02   2.9496489e-02   3.3302246e-02   3.3361285e-02   3.4449639e-02   3.8044247e-02   3.3450163e-02   3.6446660e-02   3.8793652e-02   4.1853307e-02   4.4755564e-02   3.0766726e-02   3.3609122e-02   3.0474512e-02   3.2017636e-02   4.4641374e-02   3.5576790e-02   3.2817279e-02   3.6756288e-02   3.3915592e-02   3.5414846e-02   2.7085140e-02   2.8565998e-02   3.5204141e-02   3.1957383e-02   3.1576207e-02   3.1728497e-02   3.4826411e-02   3.1995885e-02   2.7641652e-02   2.7974498e-02   2.7962576e-02   3.1503430e-02   3.4690667e-02   2.9019584e-02   3.3098769e-02   2.9953325e-02   2.9921070e-02   2.9985273e-02   3.2622369e-02   2.8784526e-02   3.4945626e-02   3.5032542e-02   2.7543327e-02   3.4537723e-02   3.3507242e-02   3.6632724e-02   3.1938386e-02   3.5794167e-02   3.9544522e-02   3.8061938e-02   0.0000000e+00   3.4374572e-02   3.1615016e-02   3.7079384e-02   3.0333059e-02   3.0357415e-02   3.1954088e-02   3.0758914e-02   3.1267134e-02   3.1531476e-02   3.0239709e-02   2.9489256e-02   2.7871595e-02   2.7809790e-02
   3.0733456e-02   2.9560142e-02   3.2104735e-02   3.3197299e-02   3.3661555e-02   3.5423671e-02   2.8916119e-02   2.9980747e-02   3.4011965e-02   3.4685020e-02   3.8705333e-02   3.3038687e-02   3.4349874e-02   3.3567094e-02   2.9098172e-02   2.9849605e-02   3.2908757e-02   3.2217544e-02   3.3258321e-02   3.5193620e-02   3.0667765e-02   3.9194340e-02   3.6371038e-02   3.8038325e-02   3.3909959e-02   3.7598809e-02   2.6710159e-02   3.1013793e-02   3.2711024e-02   3.8285806e-02   3.9441484e-02   3.3602865e-02   3.4656661e-02   3.6022379e-02   3.9191703e-02   4.2110911e-02   2.9089409e-02   2.9605131e-02   2.9904211e-02   3.2032929e-02   3.8505917e-02   4.0217090e-02   3.2295849e-02   3.3554621e-02   3.3762349e-02   3.6124360e-02   2.8814760e-02   2.7948481e-02   3.4837146e-02   3.3472060e-02   3.2685136e-02   2.9354259e-02   3.1834212e-02   3.1704483e-02   2.9981576e-02   2.9689192e-02   2.9816253e-02   3.2717798e-02   3.4388029e-02   3.2577773e-02   3.2107049e-02   3.4013131e-02   3.2661822e-02   2.9416510e-02   3.3319435e-02   3.1896157e-02   3.4616150e-02   3.6726095e-02   3.1944179e-02   3.6657393e-02   3.7857318e-02   3.9579636e-02   3.8816570e-02   3.7791789e-02   4.2936220e-02   3.7699802e-02   3.4374572e-02   0.0000000e+00   3.5110716e-02   3.5632964e-02   3.5258756e-02   3.4399543e-02   3.2684609e-02   3.2380983e-02   3.2425859e-02   3.1524625e-02   3.2465733e-02   3.4322052e-02   3.2949804e-02   3.1931155e-02
   3.0300129e-02   3.0979977e-02   3.1075848e-02   3.4725794e-02   3.8047321e-02   3.8368242e-02   2.7326538e-02   2.4628130e-02   3.3006199e-02   3.2997993e-02   3.5629448e-02   2.9581751e-02   2.7888990e-02   3.0285717e-02   2.7711987e-02   3.1488936e-02   3.3196918e-02   2.7462995e-02   3.0209460e-02   3.1480265e-02   3.4344055e-02   3.3903008e-02   3.1960011e-02   3.5089257e-02   3.1879398e-02   3.1584167e-02   3.3987330e-02   3.1240534e-02   3.0512846e-02   3.4289760e-02   4.0642218e-02   3.7523633e-02   3.4685492e-02   3.3170303e-02   4.0218912e-02   3.8782988e-02   3.4340929e-02   3.0043316e-02   2.6947399e-02   3.4759650e-02   3.8361648e-02   3.5314353e-02   3.2153612e-02   3.7399513e-02   3.6825766e-02   4.1297187e-02   3.7018833e-02   3.5478087e-02   3.0525591e-02   3.0601637e-02   3.4036361e-02   3.3224840e-02   3.5047845e-02   3.4926919e-02   2.7189057e-02   2.9854671e-02   2.9048798e-02   3.1852381e-02   3.4032150e-02   3.0659483e-02   3.0538281e-02   3.3663426e-02   3.1895382e-02   3.2027178e-02   3.5294678e-02   3.1256383e-02   3.1205405e-02   3.3896636e-02   2.6605356e-02   3.4907215e-02   3.5881721e-02   3.5386638e-02   3.8003482e-02   3.6326809e-02   4.1122965e-02   3.6335371e-02   3.1615016e-02   3.5110716e-02   0.0000000e+00   3.4246756e-02   3.4164056e-02   2.9347441e-02   3.0591889e-02   2.9492200e-02   2.7801448e-02   3.2127997e-02   3.0226310e-02   3.5378910e-02   2.9844238e-02   2.9992430e-02
   2.9524985e-02   3.1938910e-02   2.9878808e-02   3.0411764e-02   2.8993646e-02   3.3769311e-02   2.4871620e-02   2.7225550e-02   3.6623318e-02   3.0039789e-02   3.2492047e-02   2.9333093e-02   3.3613770e-02   3.4596497e-02   3.1468069e-02   2.5672710e-02   3.0087027e-02   2.4169725e-02   3.3116586e-02   3.5454706e-02   3.3570468e-02   3.1454334e-02   3.0746619e-02   3.3115300e-02   3.2059814e-02   3.2415105e-02   2.5426486e-02   3.2883233e-02   3.2283923e-02   3.0866952e-02   3.7972872e-02   3.3212953e-02   3.0691754e-02   3.2684471e-02   3.5129442e-02   3.1645279e-02   2.8659532e-02   2.5718077e-02   2.9281691e-02   2.7713386e-02   3.5186339e-02   3.3396099e-02   2.7755417e-02   3.3761597e-02   3.2875353e-02   3.9888549e-02   3.0607098e-02   3.3240903e-02   3.1593413e-02   3.3625428e-02   3.1272232e-02   2.7749027e-02   3.0738554e-02   3.0708540e-02   2.3899967e-02   3.2171253e-02   2.8532639e-02   2.7825492e-02   3.3366730e-02   3.2418686e-02   3.3220668e-02   2.7692055e-02   2.3693144e-02   2.9208349e-02   3.0200605e-02   2.9304936e-02   3.0059040e-02   3.4075442e-02   2.7552213e-02   3.2378892e-02   3.5213109e-02   3.5805491e-02   3.5227196e-02   3.5971267e-02   4.3392470e-02   3.8256952e-02   3.7079384e-02   3.5632964e-02   3.4246756e-02   0.0000000e+00   3.2706000e-02   2.8343300e-02   3.2827988e-02   3.0339287e-02   3.2525714e-02   3.1138378e-02   3.2202016e-02   3.2659376e-02   3.0066757e-02   2.8397957e-02
   2.6369542e-02   2.9011686e-02   3.0474637e-02   3.1311115e-02   3.4095559e-02   3.4856508e-02   2.6584813e-02   3.0020794e-02   3.8164839e-02   3.4759640e-02   3.5749362e-02   3.2902118e-02   3.3267065e-02   3.1393472e-02   2.9129741e-02   2.9720228e-02   3.2961053e-02   2.9250595e-02   3.1381108e-02   3.4029365e-02   3.9850614e-02   3.4043901e-02   3.4414239e-02   3.7628959e-02   3.5700473e-02   3.4001254e-02   2.7022641e-02   3.0737152e-02   3.2338145e-02   3.4605848e-02   3.5091968e-02   2.9324200e-02   2.9805238e-02   3.4902017e-02   3.9477886e-02   4.1889766e-02   3.0630817e-02   2.9384073e-02   3.0182653e-02   2.9504954e-02   3.5976356e-02   3.0596140e-02   2.9128564e-02   3.2401769e-02   3.0846061e-02   3.7409411e-02   2.6950101e-02   2.7647536e-02   3.0624897e-02   3.0594036e-02   2.9669855e-02   2.9838168e-02   2.9691524e-02   2.9280730e-02   2.6840994e-02   2.6721541e-02   2.6926435e-02   3.0563466e-02   3.3604638e-02   2.6437967e-02   3.0535226e-02   3.0634319e-02   2.8961812e-02   2.8163950e-02   3.0873614e-02   3.1905048e-02   3.2921745e-02   3.4243696e-02   2.7464634e-02   3.2325990e-02   3.2210403e-02   3.6021899e-02   3.4002859e-02   3.6726139e-02   4.0513038e-02   3.7279864e-02   3.0333059e-02   3.5258756e-02   3.4164056e-02   3.2706000e-02   0.0000000e+00   2.8630139e-02   3.4859166e-02   3.0926927e-02   2.8400495e-02   2.8255187e-02   3.0519339e-02   3.3759887e-02   2.8859210e-02   2.7904647e-02
   2.5623901e-02   2.8019788e-02   2.7302286e-02   3.0173154e-02   3.3268320e-02   3.4226734e-02   2.5841515e-02   2.8072771e-02   3.5231529e-02   3.3288580e-02   3.3945581e-02   3.3796469e-02   2.9787213e-02   3.0870122e-02   2.7863323e-02   2.8409903e-02   3.1101628e-02   2.9182036e-02   3.0177540e-02   3.2986405e-02   4.1427736e-02   3.6670684e-02   3.1307426e-02   3.5387541e-02   3.5172792e-02   3.4993480e-02   2.5885198e-02   3.0639354e-02   3.1111386e-02   3.4187886e-02   3.5056142e-02   3.1393412e-02   3.2357097e-02   3.5566221e-02   3.9019104e-02   4.0391483e-02   3.1174916e-02   2.9555409e-02   2.8672153e-02   2.9028852e-02   4.4008669e-02   2.9201976e-02   3.0591259e-02   3.2653361e-02   3.1054897e-02   3.7213338e-02   2.7857337e-02   2.7141619e-02   3.3115121e-02   3.0129037e-02   2.9342710e-02   3.0240916e-02   3.0390280e-02   2.8145429e-02   2.7642191e-02   2.9111856e-02   2.7651323e-02   3.1148479e-02   3.3681456e-02   2.8682801e-02   3.0611766e-02   3.0547799e-02   2.9123124e-02   2.9349321e-02   3.3022736e-02   3.2149668e-02   3.1682061e-02   3.2571077e-02   2.6445385e-02   3.2709801e-02   3.5620276e-02   3.4224168e-02   3.2610278e-02   3.4639313e-02   3.6598557e-02   3.8812569e-02   3.0357415e-02   3.4399543e-02   2.9347441e-02   2.8343300e-02   2.8630139e-02   0.0000000e+00   3.2602336e-02   3.0595978e-02   2.8631790e-02   2.8281728e-02   2.7268066e-02   3.2325247e-02   2.7943540e-02   2.7684533e-02
   2.8246847e-02   3.0025928e-02   2.8874413e-02   3.0615098e-02   3.1557353e-02   3.4982745e-02   2.7507322e-02   2.6894291e-02   3.4813087e-02   3.2895522e-02   3.3164349e-02   3.7034850e-02   3.0473166e-02   3.1187669e-02   2.8749748e-02   2.8956982e-02   3.3460670e-02   3.0709701e-02   3.3698049e-02   3.4914884e-02   4.0808128e-02   3.6739385e-02   3.1531371e-02   3.3383685e-02   3.2316728e-02   3.4437812e-02   2.7388448e-02   2.9767374e-02   3.0832839e-02   3.4394789e-02   3.6725660e-02   3.2295312e-02   3.3139175e-02   3.4801626e-02   4.1858696e-02   3.9191967e-02   3.1771293e-02   3.0149142e-02   2.9498806e-02   3.0042005e-02   4.7165558e-02   3.0784493e-02   2.7946834e-02   3.0667922e-02   3.2010231e-02   3.6858544e-02   2.7908889e-02   2.7473001e-02   3.3397612e-02   3.0298545e-02   2.9408218e-02   3.0593759e-02   3.0483184e-02   3.0329187e-02   2.7561950e-02   2.9049162e-02   2.8779169e-02   3.0235380e-02   3.1607336e-02   3.0169326e-02   3.1996643e-02   3.1030636e-02   3.0637786e-02   2.9989918e-02   3.1182073e-02   3.2653958e-02   3.2256594e-02   3.4929827e-02   3.0471191e-02   3.5360584e-02   3.6728301e-02   3.4297622e-02   3.3452661e-02   3.7136756e-02   3.9961468e-02   4.1315483e-02   3.1954088e-02   3.2684609e-02   3.0591889e-02   3.2827988e-02   3.4859166e-02   3.2602336e-02   0.0000000e+00   3.0132801e-02   2.9143699e-02   2.9698390e-02   3.1624354e-02   3.1861115e-02   2.8215377e-02   2.8177370e-02
   2.7637776e-02   2.9260184e-02   2.8214395e-02   2.8174660e-02   3.1668275e-02   3.1641314e-02   2.5531132e-02   2.8390648e-02   3.4623315e-02   3.0687940e-02   3.1138316e-02   3.0509915e-02   2.9709136e-02   3.1532945e-02   3.1081538e-02   2.7539150e-02   3.3011269e-02   2.8562500e-02   2.9874483e-02   3.0162891e-02   3.3207931e-02   3.1213785e-02   3.0648420e-02   3.3304678e-02   3.2257847e-02   2.9894460e-02   2.5282549e-02   2.5129502e-02   2.7105132e-02   2.9517755e-02   3.3152147e-02   2.8563149e-02   2.9010015e-02   3.1999947e-02   3.9257456e-02   4.2796831e-02   3.0763225e-02   3.0870109e-02   2.6887974e-02   2.6838903e-02   4.1107120e-02   3.1701816e-02   2.5381182e-02   3.2169283e-02   3.3327451e-02   3.3778641e-02   2.6754244e-02   2.6708630e-02   3.1223879e-02   2.9660123e-02   2.8399032e-02   2.9743043e-02   2.6094743e-02   3.0326502e-02   2.7517792e-02   2.7230827e-02   2.7106136e-02   2.9391917e-02   3.1328746e-02   2.9905675e-02   3.0023645e-02   2.9676261e-02   2.8608592e-02   2.9210889e-02   3.2435663e-02   3.2044358e-02   3.0537089e-02   3.3718922e-02   2.8312039e-02   3.4369938e-02   3.5757880e-02   3.4734030e-02   3.6362524e-02   3.5152258e-02   4.4925890e-02   3.8387354e-02   3.0758914e-02   3.2380983e-02   2.9492200e-02   3.0339287e-02   3.0926927e-02   3.0595978e-02   3.0132801e-02   0.0000000e+00   2.7269246e-02   2.7612608e-02   2.9097395e-02   2.8823149e-02   2.5770941e-02   2.7797029e-02
   2.5950100e-02   2.7871401e-02   2.7980701e-02   2.9986475e-02   2.9442152e-02   3.1051413e-02   2.4434693e-02   2.5614067e-02   3.0705227e-02   3.0452386e-02   3.4248182e-02   3.1677810e-02   2.9791231e-02   2.8919852e-02   2.7519869e-02   2.7744197e-02   3.3401224e-02   2.8739331e-02   2.9964640e-02   3.3071612e-02   3.5073741e-02   3.7549147e-02   3.1903503e-02   3.3419520e-02   3.0445823e-02   3.3012639e-02   2.4965800e-02   3.1445799e-02   2.7543627e-02   3.1945511e-02   3.5074776e-02   3.0912415e-02   2.9764325e-02   3.1613972e-02   3.8775078e-02   4.1193488e-02   3.0117426e-02   2.9851813e-02   2.7132620e-02   2.8839955e-02   4.3010180e-02   3.0049427e-02   2.6293749e-02   3.2856061e-02   2.8591224e-02   3.2491995e-02   2.4698950e-02   2.4314781e-02   3.0459113e-02   2.7581438e-02   2.7088043e-02   2.8232412e-02   2.6214945e-02   3.0559216e-02   2.5508111e-02   2.4945182e-02   2.4798786e-02   2.6704398e-02   3.0687279e-02   2.8798605e-02   2.9230621e-02   2.8269707e-02   2.7747379e-02   2.8177750e-02   3.0742605e-02   2.9898796e-02   2.9480149e-02   3.2179953e-02   2.6247349e-02   3.2285049e-02   3.2648411e-02   3.2822551e-02   3.3556193e-02   3.4254026e-02   4.2522658e-02   3.4664737e-02   3.1267134e-02   3.2425859e-02   2.7801448e-02   3.2525714e-02   2.8400495e-02   2.8631790e-02   2.9143699e-02   2.7269246e-02   0.0000000e+00   2.7617842e-02   2.8218112e-02   2.7528495e-02   2.5161919e-02   2.6321012e-02
   2.5899233e-02   2.7719288e-02   2.6767114e-02   2.9165930e-02   3.0420036e-02   3.3580402e-02   2.5045464e-02   2.7459990e-02   3.1463285e-02   3.0363976e-02   3.3856861e-02   3.0408512e-02   2.8491445e-02   3.1123343e-02   2.7944995e-02   2.8545821e-02   3.0366470e-02   2.8956358e-02   3.1571894e-02   3.0454109e-02   3.4123280e-02   3.3333521e-02   3.0491711e-02   3.4281983e-02   3.4368107e-02   3.1445609e-02   2.4862164e-02   2.6429818e-02   2.8404910e-02   3.1273635e-02   3.3294758e-02   3.0721510e-02   3.0981696e-02   3.3743314e-02   3.8330513e-02   3.4518705e-02   2.8768829e-02   2.9245407e-02   2.5550997e-02   2.6417230e-02   3.3662265e-02   3.2714635e-02   2.5903392e-02   3.1430495e-02   2.6522840e-02   3.1518760e-02   2.5529093e-02   2.3865787e-02   2.9970350e-02   2.8030464e-02   2.8703566e-02   2.9321291e-02   2.6398719e-02   3.1846084e-02   2.4727096e-02   2.5287689e-02   2.5469120e-02   2.7512314e-02   3.0811401e-02   3.1418230e-02   2.9583379e-02   3.0141795e-02   2.7858171e-02   2.6339420e-02   2.6706579e-02   2.9866879e-02   3.1100526e-02   3.3091461e-02   2.6257134e-02   3.0293660e-02   3.3436556e-02   3.3350071e-02   3.3574750e-02   3.3378776e-02   4.2090631e-02   3.7386357e-02   3.1531476e-02   3.1524625e-02   3.2127997e-02   3.1138378e-02   2.8255187e-02   2.8281728e-02   2.9698390e-02   2.7612608e-02   2.7617842e-02   0.0000000e+00   2.6213315e-02   2.9599725e-02   2.8072812e-02   2.8329236e-02
   2.4635713e-02   2.6409405e-02   2.8259027e-02   2.8224592e-02   3.4883989e-02   3.6913383e-02   2.5770490e-02   2.7014889e-02   3.2638614e-02   3.1050777e-02   3.4826891e-02   2.9246572e-02   3.1251247e-02   3.2568148e-02   2.5355576e-02   2.5072299e-02   3.1954073e-02   2.8892426e-02   2.8208470e-02   3.0195888e-02   3.8745807e-02   3.5834813e-02   3.1930603e-02   3.4887791e-02   3.0966837e-02   3.3036481e-02   2.9757588e-02   2.9522895e-02   2.9901724e-02   3.0538332e-02   3.3401967e-02   3.1633830e-02   2.9681157e-02   3.2229769e-02   3.5545482e-02   3.8080002e-02   2.7856048e-02   2.9548146e-02   2.5202809e-02   2.7416086e-02   3.4180082e-02   3.3510506e-02   2.7809087e-02   3.2540353e-02   3.1509429e-02   3.5429932e-02   2.7629821e-02   2.5316796e-02   3.1476317e-02   2.7982682e-02   2.7313204e-02   2.8085863e-02   3.0248550e-02   3.0259278e-02   2.6120754e-02   2.7150246e-02   2.5497603e-02   2.8721339e-02   3.0820223e-02   3.1489479e-02   3.0471708e-02   2.7721007e-02   2.8211178e-02   2.4402182e-02   2.8506014e-02   2.8770796e-02   3.0600294e-02   3.1527339e-02   2.9470803e-02   3.5360986e-02   4.0161901e-02   3.7839635e-02   3.5559113e-02   3.1504528e-02   3.8794631e-02   3.5637072e-02   3.0239709e-02   3.2465733e-02   3.0226310e-02   3.2202016e-02   3.0519339e-02   2.7268066e-02   3.1624354e-02   2.9097395e-02   2.8218112e-02   2.6213315e-02   0.0000000e+00   2.7174052e-02   2.6434749e-02   2.4992276e-02
   2.5606882e-02   2.5365446e-02   2.5305063e-02   2.8057468e-02   2.8769326e-02   3.5428414e-02   2.6560888e-02   2.9005186e-02   3.2377684e-02   3.1836089e-02   3.2527344e-02   2.6457165e-02   2.4915762e-02   2.7807963e-02   2.4634626e-02   2.6220250e-02   3.1353425e-02   2.7254612e-02   2.8254268e-02   3.2220881e-02   3.9180045e-02   3.3630687e-02   3.0959610e-02   3.5221967e-02   3.1276448e-02   3.2350672e-02   2.4902900e-02   2.7204337e-02   2.6955436e-02   3.1093271e-02   3.6739810e-02   2.9519882e-02   2.9998379e-02   3.3914563e-02   4.4678981e-02   4.1489136e-02   3.1333125e-02   3.1896412e-02   2.7141742e-02   3.0694310e-02   3.3850155e-02   3.3374922e-02   2.8172254e-02   3.0018772e-02   3.0696191e-02   3.5060322e-02   2.7540983e-02   2.6135518e-02   3.2627792e-02   3.0318597e-02   2.9087753e-02   2.9617634e-02   2.6954363e-02   3.1183979e-02   2.6994718e-02   2.8178084e-02   2.3477062e-02   2.6767695e-02   2.8668745e-02   2.6935955e-02   2.8312532e-02   2.7039202e-02   2.8482653e-02   2.8384860e-02   2.7425665e-02   3.3732818e-02   3.2941957e-02   3.3679568e-02   2.9024326e-02   3.2133244e-02   3.0617669e-02   3.5369091e-02   3.3022025e-02   3.3560928e-02   3.7799382e-02   3.8502379e-02   2.9489256e-02   3.4322052e-02   3.5378910e-02   3.2659376e-02   3.3759887e-02   3.2325247e-02   3.1861115e-02   2.8823149e-02   2.7528495e-02   2.9599725e-02   2.7174052e-02   0.0000000e+00   2.6689213e-02   2.4878924e-02
   2.4608547e-02   2.5270913e-02   2.5855889e-02   2.7172858e-02   2.9893274e-02   3.3633880e-02   2.4374284e-02   2.5972743e-02   3.0605380e-02   3.0932627e-02   3.5870447e-02   2.9689568e-02   2.9429359e-02   2.8655782e-02   2.5112881e-02   2.7630046e-02   3.1611434e-02   2.9129229e-02   2.8456712e-02   3.0943302e-02   3.0259428e-02   2.5211175e-02   3.0485785e-02   3.3575615e-02   3.0354306e-02   3.1109801e-02   2.4196876e-02   2.7020694e-02   2.6481596e-02   3.1012404e-02   3.1350258e-02   3.0925164e-02   2.8208727e-02   3.2532004e-02   3.4811312e-02   3.2990324e-02   2.8524582e-02   2.9228357e-02   2.6194967e-02   2.8571171e-02   3.2046201e-02   3.5075822e-02   2.7572994e-02   3.1877743e-02   3.1263264e-02   3.3901744e-02   2.4327099e-02   2.3805704e-02   2.9066744e-02   2.9777545e-02   2.6611521e-02   2.8847052e-02   2.6040253e-02   2.9005951e-02   2.6035505e-02   2.6679862e-02   2.5651695e-02   2.7542979e-02   2.8665340e-02   2.6583287e-02   3.0040415e-02   2.8507186e-02   2.7955354e-02   2.7801303e-02   2.6377841e-02   3.1849516e-02   3.1247511e-02   3.1227178e-02   2.8036154e-02   3.0746091e-02   3.1579832e-02   3.2690707e-02   3.3779135e-02   3.0262557e-02   4.0613144e-02   4.1268446e-02   2.7871595e-02   3.2949804e-02   2.9844238e-02   3.0066757e-02   2.8859210e-02   2.7943540e-02   2.8215377e-02   2.5770941e-02   2.5161919e-02   2.8072812e-02   2.6434749e-02   2.6689213e-02   0.0000000e+00   2.5924219e-02
   2.5894320e-02   2.4997551e-02   2.6488359e-02   2.8275869e-02   2.9082625e-02   3.5117061e-02   2.4871100e-02   2.7182104e-02   3.1356060e-02   3.1922984e-02   3.4089671e-02   2.9578322e-02   3.0060617e-02   2.9667781e-02   2.5269165e-02   2.6383080e-02   3.0486858e-02   2.9348654e-02   2.9684711e-02   3.1624191e-02   3.2494681e-02   2.8567323e-02   2.9264873e-02   3.2172317e-02   2.7192033e-02   3.1283017e-02   2.5161123e-02   3.0230180e-02   2.5766186e-02   3.0162241e-02   3.2594121e-02   3.0483022e-02   2.8583132e-02   3.1940023e-02   3.2665867e-02   3.0458685e-02   2.8936770e-02   2.7734769e-02   2.6653996e-02   2.5865512e-02   3.3225097e-02   3.9846678e-02   2.8214801e-02   3.2047547e-02   3.1372678e-02   3.4032992e-02   2.4270694e-02   2.2894735e-02   2.8556303e-02   2.8712113e-02   2.7009982e-02   2.5816042e-02   2.6421947e-02   2.5865437e-02   2.4252559e-02   2.5930056e-02   2.5064975e-02   2.4752596e-02   2.7598012e-02   2.5749649e-02   2.9598750e-02   2.8558835e-02   2.8715627e-02   2.8593448e-02   2.6762069e-02   3.0885875e-02   2.9677262e-02   3.0444275e-02   2.5916403e-02   3.0384156e-02   2.8755675e-02   3.0981576e-02   3.3300306e-02   2.9865187e-02   3.3493955e-02   3.7477355e-02   2.7809790e-02   3.1931155e-02   2.9992430e-02   2.8397957e-02   2.7904647e-02   2.7684533e-02   2.8177370e-02   2.7797029e-02   2.6321012e-02   2.8329236e-02   2.4992276e-02   2.4878924e-02   2.5924219e-02   0.0000000e+00
