# Supplementary material for: Autistic traits and individual brain differences: functional network efficiency reflects attentional and social impairments, structural nodal efficiencies index systemising and theory-of-mind skills
Source: Mol Autism. 2021 Jan 21;12:3. doi: 10.1186/s13229-020-00377-8 (PMC7818759; doi:10.1186/s13229-020-00377-8)
Supplement: Supplementary file 8 — Additional file 8. Connectivity matrices. Connection matrices and functional correlation matrices for each subject, as floating-point values in ASCII text format, and MATLAB code for producing these. [file 13229_2020_377_MOESM8_ESM.zip › Paul_Arora_et_al_data/Physiological/BBC/DTI_rsfMRI_ConnectivityMatrices/connectivity_matrices/Connection_Matrix_sym_aHU0207.txt]

   0.0000000e+00   2.7082444e-02   2.3443064e-02   2.6634234e-02   3.0611271e-02   2.3510214e-02   2.1058725e-02   2.1093100e-02   2.5622337e-02   2.6675826e-02   2.6232970e-02   2.9582678e-02   2.0812584e-02   2.7521046e-02   2.3065498e-02   2.3496825e-02   2.8139293e-02   3.0173710e-02   2.8369461e-02   3.1768872e-02   3.2143754e-02   2.5359905e-02   2.6142229e-02   3.0792902e-02   2.9284213e-02   2.8230166e-02   2.5810845e-02   2.5084234e-02   2.7493843e-02   3.0876011e-02   3.6391188e-02   3.1321557e-02   3.3451203e-02   3.6333792e-02   4.3791888e-02   4.2464258e-02   3.2264914e-02   2.5928150e-02   2.3330220e-02   2.4228812e-02   3.3918597e-02   2.6215099e-02   3.4926738e-02   3.3327802e-02   3.4050016e-02   3.2293173e-02   2.6296252e-02   2.3288811e-02   2.9353258e-02   2.4251685e-02   2.9017449e-02   1.9964416e-02   3.6992931e-02   1.3869177e-02   2.3087628e-02   2.2377540e-02   2.5691936e-02   2.6108679e-02   2.7008590e-02   2.3315787e-02   2.7230720e-02   2.2025321e-02   2.4070482e-02   2.2195250e-02   2.8106095e-02   2.1566501e-02   3.0782029e-02   3.2046818e-02   3.6973976e-02   3.3291866e-02   2.9006501e-02   2.8280691e-02   3.0245377e-02   3.2688374e-02   3.1003667e-02   3.3695802e-02   2.7719384e-02   3.3794295e-02   2.4597697e-02   4.1509046e-02   2.5644415e-02   3.0595955e-02   2.5707434e-02   2.8059329e-02   2.2725286e-02   2.6405538e-02   2.4099459e-02   2.2085313e-02   2.4806808e-02   1.9529749e-02
   2.7082444e-02   0.0000000e+00   2.7540902e-02   3.4383922e-02   3.6434915e-02   2.9443347e-02   2.5799423e-02   2.7379786e-02   3.1429173e-02   2.9798053e-02   3.2616395e-02   3.4110424e-02   2.4967708e-02   3.0028643e-02   3.0843197e-02   3.0865041e-02   3.6111448e-02   3.2682228e-02   3.5057879e-02   3.8567195e-02   4.2632141e-02   3.0596000e-02   3.0715723e-02   3.6250516e-02   3.5658651e-02   3.1711962e-02   2.9914623e-02   2.9137140e-02   3.2893530e-02   3.6996765e-02   3.8685866e-02   3.4691757e-02   4.2456999e-02   4.2213043e-02   4.7691560e-02   4.5720093e-02   3.4891155e-02   3.0997281e-02   2.8162015e-02   2.7915612e-02   3.9548234e-02   3.1848206e-02   3.8213761e-02   3.6588684e-02   3.8617255e-02   3.8024534e-02   3.2373304e-02   3.0313552e-02   3.6764566e-02   2.9904195e-02   3.2251215e-02   2.5701874e-02   4.2367115e-02   2.0437615e-02   2.8450466e-02   2.7913030e-02   2.9502223e-02   3.3729912e-02   3.4347824e-02   2.9989249e-02   3.2971944e-02   2.7061581e-02   2.9236654e-02   2.8477062e-02   3.4238563e-02   2.7067807e-02   3.8320257e-02   3.7603972e-02   3.7873680e-02   4.1892307e-02   3.3405727e-02   3.6141371e-02   3.9287361e-02   3.7504343e-02   4.3076170e-02   3.5722920e-02   3.0459218e-02   3.8706055e-02   2.5486461e-02   4.3607915e-02   3.0554786e-02   3.6298178e-02   3.2682313e-02   3.5086918e-02   2.9098650e-02   3.0034351e-02   2.9225562e-02   2.6759167e-02   3.0586328e-02   2.4258454e-02
   2.3443064e-02   2.7540902e-02   0.0000000e+00   2.7694082e-02   3.0599687e-02   2.4631512e-02   2.1946939e-02   2.3101194e-02   2.8318638e-02   2.5437794e-02   2.7456343e-02   2.8832968e-02   2.0980789e-02   2.7451713e-02   2.6303986e-02   2.4747308e-02   3.0413169e-02   2.9629797e-02   3.1675732e-02   3.4263385e-02   3.8262972e-02   3.5015974e-02   2.6129642e-02   2.9145734e-02   3.2750461e-02   3.0869936e-02   2.3929377e-02   2.7361106e-02   2.8396218e-02   3.2331758e-02   3.4324767e-02   2.9439446e-02   3.4360601e-02   3.8858972e-02   4.2221354e-02   4.3986849e-02   3.2461062e-02   2.8296824e-02   2.4811528e-02   2.6913577e-02   3.6092063e-02   2.8186040e-02   3.5166023e-02   3.3485704e-02   3.5860188e-02   3.1918370e-02   2.6021624e-02   2.5379802e-02   3.3087439e-02   2.6000583e-02   2.8320445e-02   2.1482330e-02   3.4385685e-02   1.6447165e-02   2.3627097e-02   2.2577742e-02   2.6715536e-02   2.8558716e-02   3.0328662e-02   2.6365498e-02   2.7777415e-02   2.4643392e-02   2.6122093e-02   2.4993431e-02   2.9866705e-02   2.4076651e-02   3.4679048e-02   3.6196534e-02   3.5224725e-02   3.8574775e-02   3.1032792e-02   3.1617357e-02   3.1411050e-02   3.3325735e-02   3.2050889e-02   3.3674677e-02   2.9240289e-02   3.3118485e-02   2.1588492e-02   4.0817818e-02   2.6822665e-02   3.2067561e-02   2.5997020e-02   3.0668902e-02   2.3888764e-02   2.6718387e-02   2.4934420e-02   2.1333588e-02   2.4191965e-02   2.1019891e-02
   2.6634234e-02   3.4383922e-02   2.7694082e-02   0.0000000e+00   3.4395536e-02   3.2630415e-02   2.9890355e-02   2.8637088e-02   3.1018135e-02   3.0637744e-02   3.2589836e-02   3.4862610e-02   2.9102083e-02   3.2723577e-02   3.2978690e-02   3.0710376e-02   3.9496309e-02   3.4325332e-02   3.5563401e-02   4.0127933e-02   4.0623356e-02   3.9212087e-02   3.2302974e-02   3.7829040e-02   3.8804069e-02   4.0741675e-02   3.3468841e-02   3.3089210e-02   3.3432401e-02   3.9054288e-02   3.9927236e-02   3.6526473e-02   4.2693655e-02   4.1491498e-02   4.5342933e-02   4.9064880e-02   3.8534842e-02   3.5192990e-02   2.8763342e-02   3.0613501e-02   4.4211347e-02   3.4458799e-02   4.1217792e-02   3.5204097e-02   4.0791727e-02   3.8502992e-02   3.2534585e-02   2.9596612e-02   3.5338054e-02   3.0046540e-02   3.3346696e-02   2.5604277e-02   4.2765744e-02   2.1343832e-02   2.8369278e-02   2.6838943e-02   3.1685604e-02   3.2166373e-02   3.2066126e-02   3.1158277e-02   3.3041221e-02   2.7576679e-02   2.9675316e-02   2.9501797e-02   3.3806959e-02   2.8012910e-02   3.8611247e-02   3.7309772e-02   3.9355456e-02   4.3021793e-02   3.1382543e-02   3.3717228e-02   3.5410769e-02   3.5682208e-02   3.8220261e-02   3.3398412e-02   3.1112576e-02   3.7518113e-02   2.8649909e-02   4.0218781e-02   3.1727352e-02   3.6783270e-02   3.1713262e-02   3.3849889e-02   2.7950281e-02   2.8870217e-02   2.8809222e-02   2.7286217e-02   3.1394021e-02   2.4810266e-02
   3.0611271e-02   3.6434915e-02   3.0599687e-02   3.4395536e-02   0.0000000e+00   3.2625204e-02   2.5294614e-02   2.8666425e-02   3.2557385e-02   3.0986539e-02   2.9467129e-02   3.3789732e-02   2.8692165e-02   3.2014431e-02   3.1091841e-02   2.9102872e-02   3.9109534e-02   3.3686923e-02   3.4993906e-02   3.9369811e-02   3.1562403e-02   3.8707656e-02   3.3366135e-02   3.8956010e-02   3.7946105e-02   3.8039756e-02   3.3037529e-02   3.3127229e-02   3.3227026e-02   3.6964056e-02   4.4793962e-02   3.9110633e-02   4.1293470e-02   4.2430294e-02   4.5626142e-02   4.9028159e-02   3.7415081e-02   3.5902180e-02   3.1036280e-02   3.3943099e-02   3.9751921e-02   3.8035518e-02   4.3821010e-02   3.6984444e-02   4.4451436e-02   3.9694851e-02   3.5381405e-02   3.3014443e-02   3.9117937e-02   3.1378240e-02   3.6918619e-02   2.7692647e-02   4.2643577e-02   2.0266707e-02   3.2736805e-02   3.0618995e-02   3.1636792e-02   3.3267319e-02   3.5561550e-02   3.1252125e-02   3.6726929e-02   3.1460907e-02   3.2286383e-02   3.0939175e-02   3.6078326e-02   3.2268768e-02   4.0253827e-02   3.9445889e-02   4.0607654e-02   4.2979536e-02   3.4711731e-02   3.8095606e-02   4.0260609e-02   3.7721966e-02   3.6903170e-02   3.7213385e-02   3.5475635e-02   4.1688017e-02   2.8133042e-02   4.5678142e-02   3.0146483e-02   3.8377619e-02   3.1988801e-02   3.5333869e-02   3.1780983e-02   2.8405480e-02   2.9582647e-02   2.9109185e-02   3.2429029e-02   2.3311527e-02
   2.3510214e-02   2.9443347e-02   2.4631512e-02   3.2630415e-02   3.2625204e-02   0.0000000e+00   2.5190106e-02   2.6366878e-02   2.9484575e-02   3.0522172e-02   2.9716970e-02   3.2023825e-02   2.3268668e-02   2.6726177e-02   2.8958434e-02   2.8766859e-02   4.0945228e-02   3.5241115e-02   3.1325603e-02   3.5645154e-02   3.1983639e-02   3.3688418e-02   2.7948054e-02   3.6218248e-02   3.3472384e-02   3.1897233e-02   2.7327236e-02   2.8078942e-02   3.0162546e-02   3.5313185e-02   3.5012740e-02   3.3180112e-02   3.7136271e-02   3.9093713e-02   4.4431955e-02   4.3999549e-02   3.5867996e-02   3.5245158e-02   3.0723843e-02   2.8738174e-02   3.6851716e-02   3.3889452e-02   4.1695465e-02   3.9008857e-02   4.1211520e-02   3.7108702e-02   3.4736646e-02   3.0766285e-02   3.5164267e-02   3.1820563e-02   3.2151737e-02   2.7745322e-02   4.1143187e-02   1.9019870e-02   3.1311845e-02   3.0100908e-02   2.9455400e-02   3.0596685e-02   2.9863402e-02   2.9940537e-02   3.1328262e-02   2.8565501e-02   2.9505055e-02   3.0489493e-02   3.0466636e-02   2.7835008e-02   3.9342192e-02   3.8895509e-02   4.0857701e-02   3.8210018e-02   3.2555558e-02   3.6888991e-02   3.4944052e-02   3.4812322e-02   4.2942503e-02   4.2488372e-02   3.4080151e-02   3.7731057e-02   2.8534669e-02   4.4003836e-02   3.0574283e-02   3.8589842e-02   2.8139276e-02   3.2214406e-02   2.6506561e-02   2.8037321e-02   2.9253781e-02   2.7226695e-02   2.8677886e-02   2.2639596e-02
   2.1058725e-02   2.5799423e-02   2.1946939e-02   2.9890355e-02   2.5294614e-02   2.5190106e-02   0.0000000e+00   2.1486734e-02   2.5538030e-02   2.5430256e-02   2.4253014e-02   2.9635881e-02   2.0676489e-02   2.4364946e-02   2.2333053e-02   2.3731919e-02   3.2612718e-02   3.0042862e-02   2.7241269e-02   3.1991845e-02   3.1945551e-02   2.8458165e-02   2.6412033e-02   3.0738321e-02   2.8604911e-02   2.4920965e-02   2.4249353e-02   2.4044568e-02   2.6236778e-02   3.0595909e-02   2.9992372e-02   2.8718369e-02   3.4112570e-02   3.6566395e-02   4.3290432e-02   3.8220914e-02   2.7956512e-02   2.5900850e-02   2.4575085e-02   2.3544647e-02   2.5318581e-02   2.7757612e-02   3.3189438e-02   2.8704253e-02   3.2330354e-02   2.9449748e-02   2.6656616e-02   2.4263506e-02   2.8562317e-02   2.3825917e-02   2.6193084e-02   1.5927917e-02   3.2576928e-02   1.3624645e-02   2.1750764e-02   2.1523033e-02   2.5840095e-02   2.5063717e-02   2.7322428e-02   2.2546556e-02   2.5490638e-02   2.1534628e-02   2.4007162e-02   2.2897080e-02   2.6657703e-02   2.1513593e-02   3.1978421e-02   3.2311992e-02   3.3131632e-02   3.6612439e-02   2.6128657e-02   2.9523483e-02   3.1408550e-02   3.1264902e-02   2.9933248e-02   3.2941414e-02   2.8235400e-02   2.9153058e-02   2.6462904e-02   3.2969968e-02   2.5836986e-02   3.1673788e-02   2.6107708e-02   2.8090517e-02   2.2794044e-02   2.5870867e-02   2.3324113e-02   2.1645213e-02   2.3287719e-02   1.8294284e-02
   2.1093100e-02   2.7379786e-02   2.3101194e-02   2.8637088e-02   2.8666425e-02   2.6366878e-02   2.1486734e-02   0.0000000e+00   2.6490047e-02   2.7591739e-02   2.4773790e-02   3.0599420e-02   2.2049972e-02   2.6716386e-02   2.5572900e-02   2.5723306e-02   3.1157461e-02   3.2025037e-02   3.1085263e-02   3.7887937e-02   3.3571123e-02   2.7404180e-02   2.7063845e-02   3.3998694e-02   3.3502309e-02   2.7507353e-02   2.4465352e-02   2.9099915e-02   2.8607396e-02   3.4258046e-02   3.6475103e-02   2.9686641e-02   3.4551807e-02   4.0275403e-02   4.3365389e-02   4.3111553e-02   3.2097931e-02   2.8556458e-02   2.6404344e-02   2.7407671e-02   3.5072367e-02   2.8022215e-02   3.4711918e-02   3.3423575e-02   3.4357818e-02   3.4798187e-02   2.9504882e-02   2.5597144e-02   3.0730393e-02   2.6906509e-02   2.9963422e-02   1.9140845e-02   3.5972474e-02   1.7946655e-02   2.4695868e-02   2.4770218e-02   2.7800266e-02   2.8156514e-02   3.0196754e-02   2.5313683e-02   2.8087146e-02   2.4981886e-02   2.5847321e-02   2.7226516e-02   3.2246927e-02   2.5494009e-02   3.4867240e-02   3.5722307e-02   3.6872787e-02   3.6853424e-02   2.8370936e-02   3.2056325e-02   3.2861038e-02   3.4444152e-02   3.4202475e-02   3.0069807e-02   2.9521151e-02   3.2035988e-02   2.6895203e-02   3.5150611e-02   2.5384374e-02   3.2083797e-02   2.8004964e-02   2.9100322e-02   2.4454552e-02   2.7271496e-02   2.4843316e-02   2.1361015e-02   2.5203651e-02   1.9709089e-02
   2.5622337e-02   3.1429173e-02   2.8318638e-02   3.1018135e-02   3.2557385e-02   2.9484575e-02   2.5538030e-02   2.6490047e-02   0.0000000e+00   2.9668930e-02   2.7529213e-02   3.4634475e-02   2.6807735e-02   3.0098347e-02   2.9013754e-02   2.8219426e-02   3.6080273e-02   3.5022449e-02   3.2985464e-02   3.5908640e-02   3.1978223e-02   3.3312226e-02   2.9205423e-02   3.4519901e-02   3.5284671e-02   2.9260136e-02   2.8531895e-02   2.9140431e-02   2.8188547e-02   3.3051976e-02   3.1398548e-02   3.2966456e-02   3.6919713e-02   4.4456442e-02   4.5062582e-02   3.8146870e-02   3.3809929e-02   3.0291208e-02   2.5521489e-02   2.8291882e-02   3.5770185e-02   2.9111702e-02   3.7335342e-02   3.3502012e-02   3.5911878e-02   3.7809096e-02   3.1231028e-02   2.7451897e-02   2.9877410e-02   2.6271813e-02   3.1292991e-02   2.1376467e-02   4.0528946e-02   1.8432790e-02   2.7211362e-02   2.6545412e-02   3.1508430e-02   3.0137966e-02   3.2086295e-02   2.5513920e-02   2.6882886e-02   2.7100392e-02   3.0821981e-02   2.7711714e-02   3.2347301e-02   2.8670790e-02   3.6574815e-02   3.6479383e-02   3.8516819e-02   3.8156855e-02   2.8504412e-02   3.3433216e-02   3.5205627e-02   3.3714095e-02   3.7303529e-02   3.7177522e-02   3.1980708e-02   3.4440970e-02   2.6668546e-02   3.7659786e-02   2.8121751e-02   3.4618627e-02   3.0262960e-02   3.2837140e-02   2.5377903e-02   2.8028380e-02   3.0893026e-02   2.3821465e-02   2.7353214e-02   2.4878847e-02
   2.6675826e-02   2.9798053e-02   2.5437794e-02   3.0637744e-02   3.0986539e-02   3.0522172e-02   2.5430256e-02   2.7591739e-02   2.9668930e-02   0.0000000e+00   2.7692631e-02   3.2343859e-02   2.5019810e-02   2.8049007e-02   2.7462359e-02   2.6646205e-02   3.5932353e-02   3.1766504e-02   3.1929669e-02   3.4188251e-02   3.4346353e-02   2.9213840e-02   2.6526639e-02   3.4185511e-02   3.3231470e-02   3.5311417e-02   2.8414907e-02   2.6714541e-02   2.9274120e-02   3.5243115e-02   3.4037098e-02   3.4873538e-02   3.5610223e-02   3.8860461e-02   4.1514752e-02   4.3111341e-02   3.2497360e-02   2.8997384e-02   2.7106705e-02   2.8761400e-02   3.5485942e-02   3.0736392e-02   3.9595814e-02   3.4290871e-02   3.4935474e-02   3.3985015e-02   3.0162357e-02   2.6144995e-02   2.7599495e-02   2.5135859e-02   2.9032397e-02   2.0597919e-02   3.4599923e-02   1.6143120e-02   2.4667883e-02   2.4157373e-02   2.5549415e-02   2.8808653e-02   3.1255548e-02   2.6499741e-02   2.8951450e-02   2.7091096e-02   2.5228591e-02   2.5980020e-02   3.3568435e-02   2.6336897e-02   3.4894149e-02   3.8026328e-02   3.8143127e-02   3.9007492e-02   3.0436767e-02   3.2857035e-02   3.5250924e-02   3.6503913e-02   3.6199701e-02   4.8742808e-02   3.2450604e-02   3.3997302e-02   2.5945082e-02   4.1162116e-02   2.9371504e-02   3.6027522e-02   2.7827555e-02   3.3973731e-02   2.8104561e-02   2.9276646e-02   2.8939512e-02   2.6625288e-02   2.6189044e-02   2.2721659e-02
   2.6232970e-02   3.2616395e-02   2.7456343e-02   3.2589836e-02   2.9467129e-02   2.9716970e-02   2.4253014e-02   2.4773790e-02   2.7529213e-02   2.7692631e-02   0.0000000e+00   3.0335776e-02   2.5358223e-02   3.0268651e-02   2.8687037e-02   2.8324593e-02   3.7441665e-02   3.4818384e-02   3.5167411e-02   3.8434362e-02   3.0937149e-02   3.7351386e-02   2.9860187e-02   3.6993179e-02   3.6081018e-02   3.7734638e-02   3.1721463e-02   2.8081177e-02   3.4011633e-02   3.9808079e-02   4.0687120e-02   4.0726714e-02   4.1623724e-02   4.2983362e-02   4.7517366e-02   4.9129471e-02   3.9126213e-02   3.5033946e-02   2.8734537e-02   3.0121258e-02   3.5367326e-02   3.5736191e-02   4.1096383e-02   4.1367302e-02   3.9551829e-02   3.8687408e-02   3.3290223e-02   2.8286172e-02   3.3002873e-02   3.0113442e-02   3.2930705e-02   2.5664942e-02   3.8724895e-02   2.0683026e-02   2.8277091e-02   2.8716298e-02   2.8249079e-02   3.0741899e-02   3.2305259e-02   2.8279573e-02   3.0376635e-02   3.0839075e-02   2.9447853e-02   3.0041801e-02   3.5942629e-02   2.9406639e-02   4.0811947e-02   4.1640773e-02   4.3888482e-02   3.8315911e-02   3.0167526e-02   3.7019283e-02   3.7276346e-02   3.5381825e-02   4.0906702e-02   3.7271371e-02   3.5746131e-02   3.8238546e-02   2.7764304e-02   3.7577512e-02   3.4066594e-02   4.0884800e-02   3.4100484e-02   3.3572796e-02   2.6455881e-02   2.8822881e-02   2.7800962e-02   2.6677379e-02   2.9325831e-02   2.2695766e-02
   2.9582678e-02   3.4110424e-02   2.8832968e-02   3.4862610e-02   3.3789732e-02   3.2023825e-02   2.9635881e-02   3.0599420e-02   3.4634475e-02   3.2343859e-02   3.0335776e-02   0.0000000e+00   2.7395959e-02   3.3687663e-02   3.3359069e-02   3.1214831e-02   3.7941769e-02   3.4579132e-02   3.4782387e-02   3.9131947e-02   3.0510799e-02   3.5365238e-02   3.4900078e-02   3.8083570e-02   3.8869184e-02   3.2735511e-02   3.1478604e-02   2.8345245e-02   3.2478065e-02   3.8885732e-02   3.7810058e-02   3.5932931e-02   4.0230539e-02   4.4441971e-02   4.7467024e-02   4.9435146e-02   3.8365292e-02   3.3981728e-02   3.1173795e-02   3.3701762e-02   4.1925158e-02   3.9103114e-02   4.0554122e-02   4.2140848e-02   4.1356626e-02   4.0461464e-02   3.8898018e-02   3.2265087e-02   3.3229422e-02   2.9328590e-02   3.5594969e-02   2.8612509e-02   4.4685760e-02   2.1796215e-02   3.1503059e-02   2.8566182e-02   3.1386881e-02   3.4273262e-02   3.4940952e-02   3.0147915e-02   3.2679105e-02   3.2235481e-02   3.3635141e-02   2.8405692e-02   3.7439758e-02   2.8735260e-02   3.8538497e-02   4.0625419e-02   4.1260635e-02   4.5024109e-02   3.4679641e-02   3.4540727e-02   3.7228705e-02   3.8907191e-02   3.8808095e-02   4.4493507e-02   3.7619190e-02   4.0119393e-02   2.8195940e-02   4.4479281e-02   3.3511392e-02   3.7404988e-02   3.2812833e-02   3.3747348e-02   2.9001672e-02   3.2792009e-02   2.9936437e-02   2.7978874e-02   3.0727230e-02   2.4845534e-02
   2.0812584e-02   2.4967708e-02   2.0980789e-02   2.9102083e-02   2.8692165e-02   2.3268668e-02   2.0676489e-02   2.2049972e-02   2.6807735e-02   2.5019810e-02   2.5358223e-02   2.7395959e-02   0.0000000e+00   2.5639892e-02   2.6754500e-02   2.1466215e-02   3.0461697e-02   2.9082141e-02   2.7010064e-02   3.1273128e-02   2.8928901e-02   3.2046749e-02   2.6848486e-02   3.0047097e-02   3.2898101e-02   2.8145411e-02   2.3550365e-02   2.6399305e-02   2.4105333e-02   3.1547452e-02   2.8749176e-02   2.8817703e-02   3.1467662e-02   3.4702585e-02   3.9507074e-02   4.2440810e-02   2.7255070e-02   2.3440382e-02   2.3898185e-02   2.3300307e-02   2.8769096e-02   2.8607980e-02   3.1496438e-02   3.3006950e-02   3.4668609e-02   3.1207790e-02   2.8859736e-02   2.3281648e-02   2.7833974e-02   2.2457421e-02   2.6443892e-02   1.8992999e-02   3.4430663e-02   1.3553165e-02   2.3064016e-02   2.3154764e-02   2.4785630e-02   2.8133429e-02   2.6323661e-02   2.4060021e-02   2.4989099e-02   2.0380514e-02   2.5577951e-02   2.4924379e-02   2.9840238e-02   2.2149658e-02   3.3662647e-02   3.1860947e-02   3.3896002e-02   3.0636787e-02   2.7113099e-02   2.8236185e-02   2.7570254e-02   3.0345407e-02   3.1941857e-02   3.4255141e-02   3.0106521e-02   3.0232702e-02   2.6158136e-02   3.4352167e-02   2.5508679e-02   3.1434074e-02   2.6333235e-02   2.8918498e-02   2.1578880e-02   2.3773231e-02   2.2377802e-02   2.0943025e-02   2.5426698e-02   1.6937997e-02
   2.7521046e-02   3.0028643e-02   2.7451713e-02   3.2723577e-02   3.2014431e-02   2.6726177e-02   2.4364946e-02   2.6716386e-02   3.0098347e-02   2.8049007e-02   3.0268651e-02   3.3687663e-02   2.5639892e-02   0.0000000e+00   3.1274539e-02   2.8057029e-02   3.6939332e-02   3.6034813e-02   3.2209670e-02   3.7475742e-02   3.7627506e-02   3.6635584e-02   2.9671671e-02   3.3821756e-02   3.4997659e-02   3.1635543e-02   3.4238156e-02   2.6443101e-02   3.0069340e-02   3.4680846e-02   3.9255041e-02   3.5921697e-02   3.9943138e-02   4.2659589e-02   3.9832729e-02   4.1609974e-02   3.3179696e-02   2.9294413e-02   2.7902830e-02   2.9288185e-02   3.6479208e-02   2.9020234e-02   3.8429055e-02   3.6989557e-02   4.2056700e-02   3.8972416e-02   3.4692366e-02   2.7800412e-02   3.0723545e-02   2.7578495e-02   3.2965089e-02   2.4535233e-02   3.9301376e-02   2.0885350e-02   2.9027559e-02   2.6659240e-02   2.7267084e-02   2.9390182e-02   3.0240131e-02   2.6351920e-02   2.9054602e-02   2.6204538e-02   3.1730569e-02   2.9272571e-02   3.3271882e-02   2.6649814e-02   4.0587299e-02   4.1194109e-02   4.1941133e-02   4.1799012e-02   3.2962101e-02   3.5274588e-02   3.5098431e-02   3.7781491e-02   3.3033701e-02   4.1774719e-02   3.6110435e-02   3.4953044e-02   2.6033948e-02   3.7887310e-02   3.0510096e-02   3.7149466e-02   3.0443430e-02   3.1630368e-02   2.6835444e-02   2.8627224e-02   2.8916088e-02   2.5909935e-02   2.9315562e-02   2.3137852e-02
   2.3065498e-02   3.0843197e-02   2.6303986e-02   3.2978690e-02   3.1091841e-02   2.8958434e-02   2.2333053e-02   2.5572900e-02   2.9013754e-02   2.7462359e-02   2.8687037e-02   3.3359069e-02   2.6754500e-02   3.1274539e-02   0.0000000e+00   2.8533707e-02   3.6928451e-02   3.3793878e-02   3.4411509e-02   3.4620505e-02   4.1633743e-02   3.2177347e-02   2.9863367e-02   3.4363275e-02   3.4598637e-02   2.7875864e-02   3.1312035e-02   2.5630770e-02   2.7188060e-02   3.3325415e-02   3.7430935e-02   3.4563911e-02   3.8450280e-02   4.0352622e-02   4.5710879e-02   4.3549883e-02   2.9364457e-02   2.9181605e-02   2.8064942e-02   2.9315416e-02   3.6963651e-02   2.5236188e-02   4.2075243e-02   3.9202602e-02   3.6166423e-02   3.9683601e-02   3.4297648e-02   2.7756914e-02   3.1021718e-02   2.8426324e-02   3.2104951e-02   2.2559550e-02   4.1801592e-02   2.3042835e-02   2.8563944e-02   2.4942536e-02   2.6930519e-02   2.8600635e-02   3.0571265e-02   2.6535981e-02   3.0258378e-02   2.4218182e-02   2.6871111e-02   2.7291188e-02   3.4267400e-02   2.5047320e-02   3.7527150e-02   3.7275969e-02   3.7862152e-02   3.9357533e-02   3.2155947e-02   3.3352206e-02   3.4750192e-02   3.4973404e-02   3.6335702e-02   3.3346738e-02   3.5385109e-02   3.1608907e-02   2.4374645e-02   4.2278237e-02   2.7722505e-02   3.3353573e-02   2.7369508e-02   3.1838818e-02   2.7067749e-02   2.8020579e-02   2.7451338e-02   2.4096621e-02   2.7688941e-02   2.1577473e-02
   2.3496825e-02   3.0865041e-02   2.4747308e-02   3.0710376e-02   2.9102872e-02   2.8766859e-02   2.3731919e-02   2.5723306e-02   2.8219426e-02   2.6646205e-02   2.8324593e-02   3.1214831e-02   2.1466215e-02   2.8057029e-02   2.8533707e-02   0.0000000e+00   3.4259999e-02   3.4658879e-02   3.1688793e-02   3.5842783e-02   3.5596077e-02   2.8643697e-02   2.8419530e-02   3.3545610e-02   3.1853333e-02   2.6298376e-02   2.6963394e-02   2.8706946e-02   2.7254996e-02   3.8447917e-02   3.8802548e-02   3.2267960e-02   3.7931022e-02   4.0913642e-02   4.3874324e-02   4.5277765e-02   3.2898179e-02   3.0476160e-02   2.4827168e-02   2.5393773e-02   3.3307530e-02   2.1067651e-02   3.6447739e-02   3.2920740e-02   3.4418875e-02   3.5642759e-02   3.2108603e-02   2.6285724e-02   3.0246244e-02   2.6834156e-02   2.8575916e-02   1.9993883e-02   3.6954959e-02   2.0078186e-02   2.4840283e-02   2.2666500e-02   2.7195724e-02   2.9259124e-02   3.1807635e-02   2.6052160e-02   2.9279556e-02   2.3153489e-02   2.4012591e-02   2.4682283e-02   3.1249745e-02   2.5017755e-02   3.7195453e-02   3.5966046e-02   3.4975886e-02   3.2162550e-02   2.8275094e-02   3.0752667e-02   3.1629492e-02   3.1598062e-02   3.2671663e-02   3.8363590e-02   2.9424353e-02   2.9486762e-02   2.5122488e-02   3.8261185e-02   2.5107872e-02   3.2469484e-02   2.6426162e-02   3.0622848e-02   2.4773874e-02   2.5145641e-02   2.3605424e-02   2.0491018e-02   2.5363030e-02   1.9403494e-02
   2.8139293e-02   3.6111448e-02   3.0413169e-02   3.9496309e-02   3.9109534e-02   4.0945228e-02   3.2612718e-02   3.1157461e-02   3.6080273e-02   3.5932353e-02   3.7441665e-02   3.7941769e-02   3.0461697e-02   3.6939332e-02   3.6928451e-02   3.4259999e-02   0.0000000e+00   4.2216209e-02   3.5382543e-02   4.1634271e-02   4.1275607e-02   3.8242813e-02   3.1113444e-02   3.8093003e-02   4.0436311e-02   3.7678923e-02   3.6504231e-02   3.3587476e-02   3.2489321e-02   3.6812671e-02   4.1290904e-02   3.9169485e-02   4.4099283e-02   5.0759671e-02   4.8589494e-02   5.6900872e-02   4.0865579e-02   3.5657384e-02   3.3294659e-02   3.4436969e-02   4.3483617e-02   3.1848589e-02   4.3698871e-02   3.9016295e-02   4.0449623e-02   4.1448391e-02   3.6738987e-02   3.2365697e-02   3.5130997e-02   3.2113188e-02   3.5685828e-02   2.4263657e-02   4.1153797e-02   2.4117869e-02   3.1143124e-02   3.3300471e-02   3.5706695e-02   3.4041244e-02   3.5961492e-02   3.1851055e-02   3.6014577e-02   3.1409394e-02   3.5126168e-02   3.2270926e-02   3.8065898e-02   3.4231389e-02   4.4538111e-02   4.2332022e-02   4.2190585e-02   4.4750509e-02   3.9768681e-02   3.7871204e-02   3.8541848e-02   3.8145473e-02   3.6063180e-02   4.4908384e-02   4.0595086e-02   3.7963640e-02   3.7942868e-02   4.3973232e-02   3.5716277e-02   4.2568394e-02   3.3116738e-02   3.7071163e-02   3.1821137e-02   3.3427131e-02   3.2887635e-02   2.9119978e-02   3.2087661e-02   2.9583330e-02
   3.0173710e-02   3.2682228e-02   2.9629797e-02   3.4325332e-02   3.3686923e-02   3.5241115e-02   3.0042862e-02   3.2025037e-02   3.5022449e-02   3.1766504e-02   3.4818384e-02   3.4579132e-02   2.9082141e-02   3.6034813e-02   3.3793878e-02   3.4658879e-02   4.2216209e-02   0.0000000e+00   3.6316526e-02   4.0263344e-02   3.8378144e-02   3.6043020e-02   3.3286926e-02   4.0688641e-02   4.1297395e-02   4.0542510e-02   3.6100656e-02   3.3183951e-02   3.4225855e-02   4.3218374e-02   4.3025806e-02   3.8531102e-02   4.1300597e-02   4.6894996e-02   4.3929429e-02   4.8739039e-02   3.9920150e-02   3.6523988e-02   3.0893615e-02   3.1121346e-02   4.2536392e-02   3.6658606e-02   4.3055906e-02   4.1401072e-02   4.2101189e-02   4.3084527e-02   3.7058182e-02   3.2451156e-02   3.7481822e-02   3.2995789e-02   3.5918230e-02   2.7746146e-02   4.6327689e-02   2.5488188e-02   3.2147036e-02   3.0836882e-02   3.2161472e-02   3.3941263e-02   3.2926221e-02   2.8752508e-02   3.4364259e-02   2.9699670e-02   3.3429987e-02   3.3272744e-02   3.9153609e-02   2.9794846e-02   3.9871309e-02   4.1574254e-02   4.2727598e-02   4.4293273e-02   3.7005473e-02   3.6086301e-02   4.0139834e-02   3.7694203e-02   3.6134476e-02   4.6398805e-02   3.9949870e-02   3.7801298e-02   3.2886183e-02   4.5559825e-02   3.1441034e-02   3.9944565e-02   3.0265580e-02   3.3855106e-02   2.9378533e-02   3.1537981e-02   3.0771304e-02   3.0451774e-02   3.2941801e-02   2.6778578e-02
   2.8369461e-02   3.5057879e-02   3.1675732e-02   3.5563401e-02   3.4993906e-02   3.1325603e-02   2.7241269e-02   3.1085263e-02   3.2985464e-02   3.1929669e-02   3.5167411e-02   3.4782387e-02   2.7010064e-02   3.2209670e-02   3.4411509e-02   3.1688793e-02   3.5382543e-02   3.6316526e-02   0.0000000e+00   3.9323884e-02   3.8970898e-02   3.2563887e-02   3.2420486e-02   3.5953390e-02   3.5023012e-02   3.0847199e-02   3.6013309e-02   2.7413977e-02   2.9485715e-02   3.9279298e-02   3.9324863e-02   3.5027101e-02   3.9154735e-02   4.4991330e-02   4.9708614e-02   4.1253794e-02   3.4951414e-02   3.3704554e-02   2.7015722e-02   2.8971576e-02   4.0210650e-02   3.6812152e-02   4.1386580e-02   3.7642578e-02   3.9048950e-02   3.5239360e-02   3.4377354e-02   2.9524467e-02   3.4276851e-02   3.0137176e-02   3.2481469e-02   2.6368927e-02   4.4722427e-02   2.0616092e-02   2.8480668e-02   2.8507069e-02   3.2339332e-02   3.1292699e-02   3.4637442e-02   2.8712802e-02   3.3775645e-02   3.0206378e-02   2.9549438e-02   2.9423401e-02   3.3892058e-02   2.7950996e-02   3.9882493e-02   4.1307801e-02   4.3643669e-02   4.3418633e-02   3.5358028e-02   3.3272076e-02   4.0696011e-02   4.0263149e-02   3.9299975e-02   3.8078143e-02   3.6728199e-02   3.7030756e-02   2.9283264e-02   4.5537182e-02   3.2555535e-02   3.8329350e-02   3.2103304e-02   3.4167258e-02   2.9267861e-02   3.0847968e-02   3.1061085e-02   2.9119049e-02   2.9566461e-02   2.5194476e-02
   3.1768872e-02   3.8567195e-02   3.4263385e-02   4.0127933e-02   3.9369811e-02   3.5645154e-02   3.1991845e-02   3.7887937e-02   3.5908640e-02   3.4188251e-02   3.8434362e-02   3.9131947e-02   3.1273128e-02   3.7475742e-02   3.4620505e-02   3.5842783e-02   4.1634271e-02   4.0263344e-02   3.9323884e-02   0.0000000e+00   3.8227438e-02   3.6980099e-02   3.8474896e-02   4.3541673e-02   4.1668698e-02   3.5074015e-02   3.8335245e-02   3.7251112e-02   3.6255159e-02   4.3118231e-02   4.7706988e-02   4.3295149e-02   4.6643393e-02   4.8958920e-02   4.8638145e-02   5.0893907e-02   4.1233946e-02   3.8069298e-02   3.3894000e-02   3.8280097e-02   4.2760037e-02   3.7466765e-02   4.4422118e-02   4.5204792e-02   4.6965998e-02   4.4081190e-02   4.0342638e-02   3.4003792e-02   4.0398254e-02   3.5774090e-02   3.7899416e-02   2.9843666e-02   4.6004754e-02   2.5993817e-02   3.4126793e-02   3.2544057e-02   3.7642137e-02   4.0689206e-02   3.8809858e-02   3.3227439e-02   3.7288888e-02   3.7846926e-02   3.5135299e-02   3.6648029e-02   4.0376906e-02   3.6483114e-02   4.6099655e-02   4.4172615e-02   4.3710125e-02   4.8197879e-02   4.2600094e-02   4.1974768e-02   4.1745216e-02   4.4922626e-02   4.7531959e-02   5.1705633e-02   4.2760271e-02   4.3751801e-02   3.5220269e-02   5.6370652e-02   3.8098266e-02   4.3730187e-02   3.9440316e-02   4.0686028e-02   3.5842541e-02   3.7035675e-02   3.5106971e-02   3.4213544e-02   3.8309702e-02   3.2091078e-02
   3.2143754e-02   4.2632141e-02   3.8262972e-02   4.0623356e-02   3.1562403e-02   3.1983639e-02   3.1945551e-02   3.3571123e-02   3.1978223e-02   3.4346353e-02   3.0937149e-02   3.0510799e-02   2.8928901e-02   3.7627506e-02   4.1633743e-02   3.5596077e-02   4.1275607e-02   3.8378144e-02   3.8970898e-02   3.8227438e-02   0.0000000e+00   3.4470343e-02   3.7107395e-02   4.3600173e-02   4.1241280e-02   3.2868533e-02   3.2236696e-02   2.6272393e-02   2.6790191e-02   3.7518265e-02   4.0461430e-02   3.5084571e-02   4.4609129e-02   4.2438191e-02   4.5799966e-02   5.3107971e-02   3.3093677e-02   3.8389064e-02   3.2051925e-02   4.0171774e-02   4.3578947e-02   4.2322223e-02   4.6939161e-02   4.4999065e-02   5.4754807e-02   4.9316854e-02   3.8415635e-02   3.5117619e-02   4.6992138e-02   3.3369602e-02   4.2162716e-02   3.1745435e-02   5.4834765e-02   3.5063420e-02   3.8195007e-02   4.0218699e-02   3.9713749e-02   3.9389223e-02   4.3817613e-02   3.6367728e-02   4.3545445e-02   4.0822214e-02   3.7837114e-02   3.2941186e-02   4.3446066e-02   3.3437445e-02   4.0872646e-02   4.3467881e-02   5.1060114e-02   4.5861884e-02   4.9085322e-02   5.2827387e-02   4.5329350e-02   4.9374752e-02   3.8381350e-02   4.9846148e-02   4.0613521e-02   4.3455645e-02   4.1325407e-02   6.1235489e-02   3.8901961e-02   4.4957862e-02   3.9192782e-02   3.0605146e-02   2.7095571e-02   2.9589419e-02   2.6641169e-02   3.1132441e-02   3.3692975e-02   2.4349604e-02
   2.5359905e-02   3.0596000e-02   3.5015974e-02   3.9212087e-02   3.8707656e-02   3.3688418e-02   2.8458165e-02   2.7404180e-02   3.3312226e-02   2.9213840e-02   3.7351386e-02   3.5365238e-02   3.2046749e-02   3.6635584e-02   3.2177347e-02   2.8643697e-02   3.8242813e-02   3.6043020e-02   3.2563887e-02   3.6980099e-02   3.4470343e-02   0.0000000e+00   3.2139566e-02   3.3973686e-02   3.1974544e-02   3.2626311e-02   2.8727734e-02   2.8430393e-02   2.5770531e-02   3.4071710e-02   3.8929003e-02   3.4374558e-02   4.0482717e-02   4.3699644e-02   4.7599812e-02   5.7750871e-02   3.4612914e-02   2.9365634e-02   3.0907375e-02   2.6271564e-02   3.1652503e-02   2.7513285e-02   4.4130877e-02   3.2654271e-02   4.2624955e-02   3.5598387e-02   3.4934427e-02   2.6874388e-02   3.3207225e-02   2.6643679e-02   3.4066449e-02   2.1042670e-02   4.1423017e-02   2.0195137e-02   3.0739569e-02   2.7314562e-02   3.1338015e-02   3.8203801e-02   3.7301780e-02   3.4693265e-02   3.7002063e-02   3.5296409e-02   3.3141998e-02   3.3756074e-02   4.1808763e-02   3.0967496e-02   4.1708811e-02   3.9616727e-02   4.3011770e-02   4.4551001e-02   3.3535167e-02   3.3745682e-02   3.8791777e-02   3.9649806e-02   4.0825145e-02   4.1815361e-02   3.5094237e-02   3.7780551e-02   3.1899495e-02   5.1197009e-02   3.6038041e-02   4.1676121e-02   3.3994864e-02   3.5823474e-02   3.3430436e-02   3.1255891e-02   3.1473932e-02   2.6373507e-02   3.5152715e-02   2.9140445e-02
   2.6142229e-02   3.0715723e-02   2.6129642e-02   3.2302974e-02   3.3366135e-02   2.7948054e-02   2.6412033e-02   2.7063845e-02   2.9205423e-02   2.6526639e-02   2.9860187e-02   3.4900078e-02   2.6848486e-02   2.9671671e-02   2.9863367e-02   2.8419530e-02   3.1113444e-02   3.3286926e-02   3.2420486e-02   3.8474896e-02   3.7107395e-02   3.2139566e-02   0.0000000e+00   3.4153139e-02   3.5365310e-02   2.8944207e-02   3.0338704e-02   3.2825123e-02   2.9531456e-02   3.6397440e-02   4.0721652e-02   3.2185637e-02   3.9167361e-02   4.2966057e-02   4.9629913e-02   4.6868691e-02   3.5365458e-02   3.1232008e-02   2.8766889e-02   2.5913848e-02   3.2069704e-02   2.9244500e-02   4.1586907e-02   3.6486845e-02   3.8069565e-02   3.6829458e-02   3.4338448e-02   2.9187828e-02   3.3452525e-02   3.1758969e-02   3.6869003e-02   2.2084201e-02   3.9709644e-02   2.0707421e-02   2.7973454e-02   2.7293155e-02   3.0255485e-02   3.2283302e-02   3.1330339e-02   2.7455895e-02   3.2622053e-02   2.9074335e-02   2.8143741e-02   2.6763242e-02   3.5065454e-02   2.8728380e-02   3.8574953e-02   3.8817427e-02   3.8335785e-02   4.0122156e-02   3.4141711e-02   3.4895783e-02   3.4254004e-02   3.6742399e-02   3.4866272e-02   4.2931650e-02   3.3367012e-02   3.2367114e-02   3.2929957e-02   4.1179363e-02   2.9296189e-02   3.6458257e-02   3.0361399e-02   3.1704670e-02   2.8679345e-02   2.7726715e-02   2.6714736e-02   2.6364760e-02   2.8627558e-02   2.4261462e-02
   3.0792902e-02   3.6250516e-02   2.9145734e-02   3.7829040e-02   3.8956010e-02   3.6218248e-02   3.0738321e-02   3.3998694e-02   3.4519901e-02   3.4185511e-02   3.6993179e-02   3.8083570e-02   3.0047097e-02   3.3821756e-02   3.4363275e-02   3.3545610e-02   3.8093003e-02   4.0688641e-02   3.5953390e-02   4.3541673e-02   4.3600173e-02   3.3973686e-02   3.4153139e-02   0.0000000e+00   3.8962656e-02   3.9159177e-02   3.2553094e-02   3.1863537e-02   3.1934790e-02   3.9736395e-02   4.4494590e-02   3.9403601e-02   4.2042949e-02   4.7022020e-02   5.0288409e-02   4.5308602e-02   3.7436364e-02   3.2203733e-02   3.0914744e-02   2.9550270e-02   3.5981734e-02   3.0586443e-02   4.1326636e-02   4.2117499e-02   4.2132603e-02   3.9399461e-02   3.8051869e-02   3.2822965e-02   3.8126102e-02   3.3701553e-02   3.8000224e-02   2.7325864e-02   4.8797465e-02   2.6580780e-02   3.1835881e-02   3.1104364e-02   3.5126162e-02   3.6020192e-02   3.6627343e-02   3.3141967e-02   3.5174528e-02   3.3649278e-02   3.2583361e-02   3.2971675e-02   4.1680199e-02   3.3379838e-02   4.4147547e-02   4.6095450e-02   4.2722774e-02   4.9434289e-02   3.9505630e-02   4.0522287e-02   4.1178866e-02   4.7278887e-02   4.0075372e-02   5.0423797e-02   3.6461564e-02   3.9368814e-02   3.7518578e-02   5.7252717e-02   3.5923126e-02   4.1102928e-02   3.5065659e-02   3.7101429e-02   3.1884358e-02   3.3163287e-02   3.0310602e-02   3.2838288e-02   3.4558238e-02   2.9859719e-02
   2.9284213e-02   3.5658651e-02   3.2750461e-02   3.8804069e-02   3.7946105e-02   3.3472384e-02   2.8604911e-02   3.3502309e-02   3.5284671e-02   3.3231470e-02   3.6081018e-02   3.8869184e-02   3.2898101e-02   3.4997659e-02   3.4598637e-02   3.1853333e-02   4.0436311e-02   4.1297395e-02   3.5023012e-02   4.1668698e-02   4.1241280e-02   3.1974544e-02   3.5365310e-02   3.8962656e-02   0.0000000e+00   3.7066466e-02   3.6453585e-02   3.3313810e-02   3.7435193e-02   4.2784405e-02   4.1395679e-02   3.9530791e-02   4.4499162e-02   5.1016261e-02   5.5503996e-02   5.4285476e-02   4.2292872e-02   3.6934634e-02   3.6714579e-02   3.5693917e-02   4.6034838e-02   3.9589744e-02   4.6060095e-02   4.2724849e-02   4.3724600e-02   3.9599982e-02   3.6653637e-02   3.4081965e-02   3.7941381e-02   3.2253840e-02   3.7505262e-02   2.7296873e-02   4.7105076e-02   2.5112180e-02   3.3067462e-02   3.3731365e-02   3.5528892e-02   3.6061122e-02   4.0625948e-02   3.5036305e-02   3.5492640e-02   3.4286035e-02   3.7354745e-02   3.7608466e-02   3.9552826e-02   2.9796042e-02   4.4635304e-02   5.0120379e-02   4.7324399e-02   4.5059263e-02   3.5324316e-02   3.9636573e-02   4.2174284e-02   4.8070293e-02   4.0236617e-02   4.7354656e-02   3.7454892e-02   4.4549191e-02   3.8046152e-02   4.9641617e-02   3.6277933e-02   4.0267845e-02   3.6082010e-02   4.1597832e-02   3.4046450e-02   3.3304797e-02   3.3412296e-02   3.1456481e-02   3.6377286e-02   2.8671575e-02
   2.8230166e-02   3.1711962e-02   3.0869936e-02   4.0741675e-02   3.8039756e-02   3.1897233e-02   2.4920965e-02   2.7507353e-02   2.9260136e-02   3.5311417e-02   3.7734638e-02   3.2735511e-02   2.8145411e-02   3.1635543e-02   2.7875864e-02   2.6298376e-02   3.7678923e-02   4.0542510e-02   3.0847199e-02   3.5074015e-02   3.2868533e-02   3.2626311e-02   2.8944207e-02   3.9159177e-02   3.7066466e-02   0.0000000e+00   2.8718099e-02   3.2230678e-02   2.7383266e-02   3.3615804e-02   4.0048624e-02   3.7242940e-02   4.0476055e-02   4.0318304e-02   4.8430561e-02   4.4089704e-02   3.7214149e-02   3.0283030e-02   2.3788655e-02   2.6426330e-02   3.8228309e-02   3.0110408e-02   3.8105878e-02   3.8842310e-02   3.7352772e-02   3.5061529e-02   3.3347858e-02   2.7945870e-02   3.4213044e-02   3.1700407e-02   3.6048633e-02   2.8135258e-02   4.1387741e-02   2.3265422e-02   3.2750052e-02   3.2362987e-02   3.1014097e-02   3.2303906e-02   3.9542463e-02   3.5030123e-02   3.2253395e-02   2.9102496e-02   3.2343423e-02   3.4383165e-02   3.5232139e-02   3.6326538e-02   4.9202184e-02   4.2062864e-02   4.2301627e-02   4.8861808e-02   3.9451494e-02   3.4816072e-02   4.1876018e-02   4.2422878e-02   4.0694164e-02   4.4676296e-02   3.4069069e-02   3.9722097e-02   3.0716833e-02   4.4496790e-02   3.5446714e-02   4.2895111e-02   3.6342631e-02   3.8358689e-02   3.5762118e-02   3.4958189e-02   3.0475319e-02   2.7867948e-02   3.1253807e-02   2.5182842e-02
   2.5810845e-02   2.9914623e-02   2.3929377e-02   3.3468841e-02   3.3037529e-02   2.7327236e-02   2.4249353e-02   2.4465352e-02   2.8531895e-02   2.8414907e-02   3.1721463e-02   3.1478604e-02   2.3550365e-02   3.4238156e-02   3.1312035e-02   2.6963394e-02   3.6504231e-02   3.6100656e-02   3.6013309e-02   3.8335245e-02   3.2236696e-02   2.8727734e-02   3.0338704e-02   3.2553094e-02   3.6453585e-02   2.8718099e-02   0.0000000e+00   3.3199557e-02   2.7611994e-02   3.6556485e-02   4.2940302e-02   3.7012454e-02   3.9053484e-02   4.6087538e-02   5.5232606e-02   4.1101717e-02   3.3687927e-02   3.0103211e-02   3.1768975e-02   3.1938779e-02   4.7610439e-02   3.2869907e-02   3.8647056e-02   3.8482051e-02   4.0688755e-02   4.0442275e-02   3.3567080e-02   2.5247322e-02   3.4694278e-02   3.1261915e-02   3.1168468e-02   2.5164468e-02   4.0808693e-02   2.1830394e-02   2.8076576e-02   2.7755754e-02   2.7346202e-02   3.0548270e-02   3.1028137e-02   2.7140672e-02   2.9058664e-02   2.5528201e-02   2.7643340e-02   2.7473815e-02   3.1744012e-02   2.2154373e-02   3.5925225e-02   3.3721152e-02   3.6169811e-02   3.7368825e-02   3.2025032e-02   3.4931173e-02   3.2472905e-02   3.9030323e-02   3.4251114e-02   3.8424802e-02   3.2834952e-02   3.7915685e-02   3.1960300e-02   5.0120868e-02   2.9787462e-02   3.5969319e-02   3.2527359e-02   3.4866575e-02   2.9777172e-02   2.7901822e-02   2.6449313e-02   2.5775926e-02   2.6670768e-02   2.4431067e-02
   2.5084234e-02   2.9137140e-02   2.7361106e-02   3.3089210e-02   3.3127229e-02   2.8078942e-02   2.4044568e-02   2.9099915e-02   2.9140431e-02   2.6714541e-02   2.8081177e-02   2.8345245e-02   2.6399305e-02   2.6443101e-02   2.5630770e-02   2.8706946e-02   3.3587476e-02   3.3183951e-02   2.7413977e-02   3.7251112e-02   2.6272393e-02   2.8430393e-02   3.2825123e-02   3.1863537e-02   3.3313810e-02   3.2230678e-02   3.3199557e-02   0.0000000e+00   2.6651016e-02   3.3151580e-02   3.8538419e-02   3.5115457e-02   3.9908004e-02   4.0890988e-02   4.5718398e-02   3.9208983e-02   3.3853227e-02   2.9975481e-02   2.4142455e-02   2.6614408e-02   3.7489576e-02   3.0890276e-02   3.6000329e-02   3.0856605e-02   3.4330965e-02   3.1562546e-02   2.9296113e-02   2.5370305e-02   3.2009152e-02   2.8318875e-02   2.8709972e-02   2.0544338e-02   3.7404890e-02   2.0057140e-02   2.7622720e-02   2.3404416e-02   2.6672404e-02   2.9837249e-02   2.8984540e-02   2.7529389e-02   2.9219366e-02   2.8136200e-02   2.8060371e-02   2.8449129e-02   3.3040302e-02   2.5261675e-02   3.9182327e-02   3.4669397e-02   3.7618335e-02   4.0116775e-02   3.2879953e-02   3.1966037e-02   3.2391827e-02   3.9038664e-02   3.8993773e-02   3.6661510e-02   3.0076735e-02   3.8454623e-02   3.4362772e-02   4.3940006e-02   2.6563915e-02   3.4955798e-02   3.3302195e-02   3.2142118e-02   2.8860493e-02   3.0484842e-02   2.2695668e-02   2.6763503e-02   3.0209351e-02   2.4502660e-02
   2.7493843e-02   3.2893530e-02   2.8396218e-02   3.3432401e-02   3.3227026e-02   3.0162546e-02   2.6236778e-02   2.8607396e-02   2.8188547e-02   2.9274120e-02   3.4011633e-02   3.2478065e-02   2.4105333e-02   3.0069340e-02   2.7188060e-02   2.7254996e-02   3.2489321e-02   3.4225855e-02   2.9485715e-02   3.6255159e-02   2.6790191e-02   2.5770531e-02   2.9531456e-02   3.1934790e-02   3.7435193e-02   2.7383266e-02   2.7611994e-02   2.6651016e-02   0.0000000e+00   3.2302440e-02   3.6164633e-02   3.1872695e-02   3.5019441e-02   3.7495448e-02   4.6477323e-02   3.8491878e-02   3.1939056e-02   3.0498610e-02   2.7454034e-02   2.5950241e-02   3.8079838e-02   3.3573459e-02   4.1888393e-02   3.7960675e-02   3.9296896e-02   3.6184440e-02   3.2479370e-02   2.8174380e-02   3.4891833e-02   2.9699386e-02   3.1596788e-02   2.3512117e-02   4.0226117e-02   2.1017889e-02   2.9224624e-02   2.8570805e-02   2.9224932e-02   3.2393806e-02   3.0979527e-02   2.9524217e-02   3.2194089e-02   2.6221526e-02   2.7824522e-02   2.9072731e-02   3.3644220e-02   2.7622866e-02   4.1756994e-02   3.9933731e-02   4.0459710e-02   4.6502277e-02   3.5379096e-02   3.6855018e-02   3.6364816e-02   4.2974039e-02   3.7601282e-02   4.7869558e-02   3.5783315e-02   4.1726332e-02   3.4352063e-02   4.0295871e-02   3.1802208e-02   3.8164547e-02   3.3964006e-02   3.4676150e-02   2.8036692e-02   3.2594452e-02   2.9390285e-02   2.8660469e-02   3.1530514e-02   2.3899027e-02
   3.0876011e-02   3.6996765e-02   3.2331758e-02   3.9054288e-02   3.6964056e-02   3.5313185e-02   3.0595909e-02   3.4258046e-02   3.3051976e-02   3.5243115e-02   3.9808079e-02   3.8885732e-02   3.1547452e-02   3.4680846e-02   3.3325415e-02   3.8447917e-02   3.6812671e-02   4.3218374e-02   3.9279298e-02   4.3118231e-02   3.7518265e-02   3.4071710e-02   3.6397440e-02   3.9736395e-02   4.2784405e-02   3.3615804e-02   3.6556485e-02   3.3151580e-02   3.2302440e-02   0.0000000e+00   4.3533482e-02   4.4158860e-02   4.5655868e-02   4.6666944e-02   5.1113692e-02   5.8171097e-02   4.0960711e-02   3.8020778e-02   3.6837723e-02   3.5150810e-02   4.6374478e-02   3.8047096e-02   4.8501037e-02   4.3753711e-02   4.6311071e-02   4.3962694e-02   3.8147137e-02   3.6848551e-02   3.9421540e-02   3.4252503e-02   3.7205810e-02   2.9429482e-02   4.7205598e-02   2.4023180e-02   3.3495578e-02   3.2004751e-02   3.5940374e-02   3.8704000e-02   3.7649898e-02   3.6192452e-02   3.5994224e-02   3.3990759e-02   3.8214682e-02   3.5952365e-02   4.0211761e-02   3.5207964e-02   4.6786157e-02   4.8463427e-02   4.9409842e-02   4.6652975e-02   4.2611044e-02   4.1753474e-02   4.4924836e-02   4.7830876e-02   4.2899183e-02   4.7626034e-02   4.0756348e-02   4.7446800e-02   3.9836102e-02   5.2318356e-02   4.0043486e-02   4.5175023e-02   3.8820526e-02   4.1008554e-02   3.4112312e-02   3.4874750e-02   3.4291109e-02   3.1379700e-02   3.5189854e-02   3.1063330e-02
   3.6391188e-02   3.8685866e-02   3.4324767e-02   3.9927236e-02   4.4793962e-02   3.5012740e-02   2.9992372e-02   3.6475103e-02   3.1398548e-02   3.4037098e-02   4.0687120e-02   3.7810058e-02   2.8749176e-02   3.9255041e-02   3.7430935e-02   3.8802548e-02   4.1290904e-02   4.3025806e-02   3.9324863e-02   4.7706988e-02   4.0461430e-02   3.8929003e-02   4.0721652e-02   4.4494590e-02   4.1395679e-02   4.0048624e-02   4.2940302e-02   3.8538419e-02   3.6164633e-02   4.3533482e-02   0.0000000e+00   4.3355780e-02   4.3730635e-02   4.5798144e-02   5.3452031e-02   5.2021530e-02   3.8823950e-02   3.6096697e-02   3.4762587e-02   3.5272507e-02   4.5381121e-02   3.2035376e-02   4.3928686e-02   4.2983400e-02   4.5185277e-02   3.9786083e-02   4.0629575e-02   3.5520421e-02   3.5744781e-02   3.5635304e-02   3.3685579e-02   2.6942077e-02   4.4270768e-02   2.2191780e-02   3.1515782e-02   3.0699549e-02   3.3366488e-02   3.6092848e-02   3.6670593e-02   3.4639876e-02   3.9929506e-02   3.3022772e-02   3.5224822e-02   3.5037446e-02   4.0312411e-02   3.5765970e-02   4.6398664e-02   4.6327169e-02   4.4845597e-02   4.5380442e-02   3.8134370e-02   4.0335644e-02   4.1619056e-02   4.4054742e-02   4.2449793e-02   4.4012499e-02   3.5651835e-02   4.3675992e-02   3.5986500e-02   5.3948730e-02   3.6511624e-02   3.9133212e-02   3.6396302e-02   4.1889426e-02   3.7264820e-02   3.7795067e-02   3.2737153e-02   3.1849763e-02   3.8888158e-02   3.0255851e-02
   3.1321557e-02   3.4691757e-02   2.9439446e-02   3.6526473e-02   3.9110633e-02   3.3180112e-02   2.8718369e-02   2.9686641e-02   3.2966456e-02   3.4873538e-02   4.0726714e-02   3.5932931e-02   2.8817703e-02   3.5921697e-02   3.4563911e-02   3.2267960e-02   3.9169485e-02   3.8531102e-02   3.5027101e-02   4.3295149e-02   3.5084571e-02   3.4374558e-02   3.2185637e-02   3.9403601e-02   3.9530791e-02   3.7242940e-02   3.7012454e-02   3.5115457e-02   3.1872695e-02   4.4158860e-02   4.3355780e-02   0.0000000e+00   4.2052631e-02   4.7486864e-02   4.9409839e-02   5.3524551e-02   3.8978846e-02   3.4669305e-02   3.1672392e-02   3.3687238e-02   4.5373046e-02   3.2625284e-02   4.5545317e-02   4.2522229e-02   4.2618993e-02   3.8361462e-02   3.7199418e-02   3.4607121e-02   3.9124723e-02   3.3723486e-02   3.5980866e-02   3.1771435e-02   4.5257290e-02   2.4821954e-02   3.1265458e-02   3.2897754e-02   3.5703972e-02   3.5623790e-02   3.6636801e-02   3.5210568e-02   3.6464401e-02   2.9598046e-02   3.2999033e-02   3.5093979e-02   4.0649467e-02   3.1052878e-02   4.4433161e-02   4.3479853e-02   4.3556070e-02   4.9191100e-02   3.4883463e-02   3.5292161e-02   3.7331486e-02   4.2725176e-02   4.1466382e-02   4.0898342e-02   3.6276853e-02   4.5393112e-02   3.5282982e-02   4.0915494e-02   3.5182528e-02   3.9565383e-02   3.4165376e-02   3.7474531e-02   3.2068148e-02   3.2729812e-02   2.7789860e-02   2.6468898e-02   3.2118429e-02   2.7410523e-02
   3.3451203e-02   4.2456999e-02   3.4360601e-02   4.2693655e-02   4.1293470e-02   3.7136271e-02   3.4112570e-02   3.4551807e-02   3.6919713e-02   3.5610223e-02   4.1623724e-02   4.0230539e-02   3.1467662e-02   3.9943138e-02   3.8450280e-02   3.7931022e-02   4.4099283e-02   4.1300597e-02   3.9154735e-02   4.6643393e-02   4.4609129e-02   4.0482717e-02   3.9167361e-02   4.2042949e-02   4.4499162e-02   4.0476055e-02   3.9053484e-02   3.9908004e-02   3.5019441e-02   4.5655868e-02   4.3730635e-02   4.2052631e-02   0.0000000e+00   5.1228529e-02   5.5698160e-02   5.5883125e-02   4.2089122e-02   3.7700948e-02   3.6020808e-02   3.5887996e-02   4.6294965e-02   3.4685937e-02   4.7918624e-02   4.7904418e-02   4.6609802e-02   4.2463867e-02   4.3923766e-02   3.7471291e-02   4.2784899e-02   4.0879932e-02   4.4698465e-02   3.3075512e-02   4.9285081e-02   2.8835435e-02   3.7817374e-02   3.7017298e-02   4.0773549e-02   4.3127762e-02   4.3642978e-02   3.9313669e-02   4.2678643e-02   3.9246927e-02   4.0778109e-02   3.8723655e-02   4.5509383e-02   3.5484487e-02   4.9930952e-02   4.5089518e-02   5.0526673e-02   4.8701300e-02   3.9856000e-02   4.3535676e-02   4.3218520e-02   4.9599733e-02   4.4874309e-02   5.1365553e-02   4.0297239e-02   4.8656190e-02   4.1167469e-02   5.0900772e-02   4.0433936e-02   4.3520766e-02   3.9462693e-02   4.1266022e-02   3.5716161e-02   3.7443762e-02   3.3535154e-02   3.4892486e-02   3.7975748e-02   3.0675591e-02
   3.6333792e-02   4.2213043e-02   3.8858972e-02   4.1491498e-02   4.2430294e-02   3.9093713e-02   3.6566395e-02   4.0275403e-02   4.4456442e-02   3.8860461e-02   4.2983362e-02   4.4441971e-02   3.4702585e-02   4.2659589e-02   4.0352622e-02   4.0913642e-02   5.0759671e-02   4.6894996e-02   4.4991330e-02   4.8958920e-02   4.2438191e-02   4.3699644e-02   4.2966057e-02   4.7022020e-02   5.1016261e-02   4.0318304e-02   4.6087538e-02   4.0890988e-02   3.7495448e-02   4.6666944e-02   4.5798144e-02   4.7486864e-02   5.1228529e-02   0.0000000e+00   5.5407287e-02   5.3912425e-02   4.1524468e-02   3.7351211e-02   3.5956167e-02   3.8433363e-02   4.9077216e-02   4.3194575e-02   5.0186407e-02   4.6081577e-02   4.7671933e-02   4.5499635e-02   4.5423409e-02   3.8132129e-02   4.2273111e-02   4.1553687e-02   4.4924772e-02   3.1548345e-02   4.8717381e-02   2.9697122e-02   3.9861401e-02   3.7749277e-02   4.2079553e-02   4.3059063e-02   4.4532666e-02   4.0285002e-02   4.4981771e-02   3.9399268e-02   4.0330527e-02   4.1975422e-02   4.5593786e-02   4.1106913e-02   5.3196570e-02   4.8571864e-02   5.0709741e-02   4.7573239e-02   4.6328764e-02   4.7304525e-02   4.7494425e-02   5.1936457e-02   4.7310340e-02   5.0757238e-02   4.4273962e-02   5.1511974e-02   4.3475700e-02   6.2887203e-02   4.4266627e-02   5.0460201e-02   4.6710167e-02   4.2998876e-02   4.2609108e-02   3.8231645e-02   3.6338722e-02   3.5368261e-02   4.0892448e-02   3.4636402e-02
   4.3791888e-02   4.7691560e-02   4.2221354e-02   4.5342933e-02   4.5626142e-02   4.4431955e-02   4.3290432e-02   4.3365389e-02   4.5062582e-02   4.1514752e-02   4.7517366e-02   4.7467024e-02   3.9507074e-02   3.9832729e-02   4.5710879e-02   4.3874324e-02   4.8589494e-02   4.3929429e-02   4.9708614e-02   4.8638145e-02   4.5799966e-02   4.7599812e-02   4.9629913e-02   5.0288409e-02   5.5503996e-02   4.8430561e-02   5.5232606e-02   4.5718398e-02   4.6477323e-02   5.1113692e-02   5.3452031e-02   4.9409839e-02   5.5698160e-02   5.5407287e-02   0.0000000e+00   6.0672057e-02   4.5071910e-02   4.1120537e-02   4.0254744e-02   4.1126792e-02   5.5276730e-02   4.8825966e-02   5.6474101e-02   4.8847919e-02   5.4745812e-02   5.4384618e-02   5.1196515e-02   4.9393039e-02   5.1530567e-02   4.3579748e-02   4.3370310e-02   3.7943044e-02   5.4970464e-02   3.5031185e-02   3.9737596e-02   3.4718594e-02   3.8014106e-02   4.6892931e-02   4.4576826e-02   4.5943240e-02   4.5387922e-02   4.4043027e-02   4.0595770e-02   4.2359084e-02   4.8928337e-02   4.0022900e-02   4.9969678e-02   4.6956999e-02   4.6696817e-02   5.4042726e-02   4.3068097e-02   4.5641733e-02   5.1791551e-02   5.3571833e-02   4.8693738e-02   5.3826894e-02   4.8042820e-02   5.8095880e-02   5.2629535e-02   5.9048178e-02   4.3968267e-02   5.0742225e-02   4.4810493e-02   4.6463585e-02   4.0314096e-02   3.9571248e-02   4.1945424e-02   3.3913086e-02   4.3456149e-02   4.0866476e-02
   4.2464258e-02   4.5720093e-02   4.3986849e-02   4.9064880e-02   4.9028159e-02   4.3999549e-02   3.8220914e-02   4.3111553e-02   3.8146870e-02   4.3111341e-02   4.9129471e-02   4.9435146e-02   4.2440810e-02   4.1609974e-02   4.3549883e-02   4.5277765e-02   5.6900872e-02   4.8739039e-02   4.1253794e-02   5.0893907e-02   5.3107971e-02   5.7750871e-02   4.6868691e-02   4.5308602e-02   5.4285476e-02   4.4089704e-02   4.1101717e-02   3.9208983e-02   3.8491878e-02   5.8171097e-02   5.2021530e-02   5.3524551e-02   5.5883125e-02   5.3912425e-02   6.0672057e-02   0.0000000e+00   5.1260267e-02   4.4178047e-02   4.7747352e-02   4.6711291e-02   5.8436283e-02   5.1423806e-02   5.6178735e-02   5.3213210e-02   6.0114485e-02   5.5498436e-02   5.7826670e-02   4.4691215e-02   4.9807057e-02   4.4164490e-02   4.4567965e-02   3.9977673e-02   5.1698723e-02   4.4508418e-02   4.2444029e-02   4.0439713e-02   4.3403729e-02   4.5313500e-02   5.2555468e-02   4.5635104e-02   5.1220696e-02   4.7158337e-02   3.9521344e-02   4.5790224e-02   4.6306302e-02   4.5359422e-02   5.7314475e-02   5.2863009e-02   5.5529908e-02   5.4384169e-02   4.2190535e-02   5.2957605e-02   4.8428020e-02   4.7422308e-02   5.0212009e-02   4.9728891e-02   4.2596271e-02   5.3061747e-02   4.4117318e-02   5.5815282e-02   4.1309151e-02   5.1019657e-02   4.4733863e-02   4.0855715e-02   3.6003806e-02   4.4043294e-02   4.4490557e-02   3.8070807e-02   3.7110574e-02   3.5772465e-02
   3.2264914e-02   3.4891155e-02   3.2461062e-02   3.8534842e-02   3.7415081e-02   3.5867996e-02   2.7956512e-02   3.2097931e-02   3.3809929e-02   3.2497360e-02   3.9126213e-02   3.8365292e-02   2.7255070e-02   3.3179696e-02   2.9364457e-02   3.2898179e-02   4.0865579e-02   3.9920150e-02   3.4951414e-02   4.1233946e-02   3.3093677e-02   3.4612914e-02   3.5365458e-02   3.7436364e-02   4.2292872e-02   3.7214149e-02   3.3687927e-02   3.3853227e-02   3.1939056e-02   4.0960711e-02   3.8823950e-02   3.8978846e-02   4.2089122e-02   4.1524468e-02   4.5071910e-02   5.1260267e-02   0.0000000e+00   3.5526935e-02   3.2389747e-02   3.0951336e-02   3.8951941e-02   2.8368136e-02   3.8184937e-02   4.1551486e-02   4.2216210e-02   4.0464535e-02   3.3196174e-02   2.5959862e-02   3.6652672e-02   3.1956030e-02   3.4534475e-02   2.7070853e-02   3.9109103e-02   2.4243453e-02   3.0462856e-02   2.5552149e-02   2.9478834e-02   3.3377746e-02   3.5838750e-02   3.2753867e-02   3.8056503e-02   3.1908313e-02   2.8321298e-02   3.2975456e-02   3.8807253e-02   3.1281273e-02   4.5724008e-02   4.3485864e-02   4.3031534e-02   4.0326563e-02   3.4394428e-02   3.8529052e-02   4.0219846e-02   4.2301226e-02   4.0035226e-02   4.4073392e-02   3.3883688e-02   3.8935553e-02   3.9914010e-02   4.7890489e-02   3.4585875e-02   3.9085975e-02   3.3480162e-02   3.6744131e-02   3.2018842e-02   3.4814187e-02   2.7498936e-02   2.7904870e-02   3.2939247e-02   2.9217702e-02
   2.5928150e-02   3.0997281e-02   2.8296824e-02   3.5192990e-02   3.5902180e-02   3.5245158e-02   2.5900850e-02   2.8556458e-02   3.0291208e-02   2.8997384e-02   3.5033946e-02   3.3981728e-02   2.3440382e-02   2.9294413e-02   2.9181605e-02   3.0476160e-02   3.5657384e-02   3.6523988e-02   3.3704554e-02   3.8069298e-02   3.8389064e-02   2.9365634e-02   3.1232008e-02   3.2203733e-02   3.6934634e-02   3.0283030e-02   3.0103211e-02   2.9975481e-02   3.0498610e-02   3.8020778e-02   3.6096697e-02   3.4669305e-02   3.7700948e-02   3.7351211e-02   4.1120537e-02   4.4178047e-02   3.5526935e-02   0.0000000e+00   2.6737145e-02   2.8179959e-02   3.6456297e-02   2.6643656e-02   3.8733038e-02   3.8145658e-02   3.7695547e-02   3.5502914e-02   3.3218370e-02   2.6717478e-02   3.4398696e-02   3.0750153e-02   3.2734663e-02   2.1660995e-02   3.7236322e-02   1.8332564e-02   2.7666297e-02   2.7460567e-02   3.0062093e-02   2.9964884e-02   3.2789702e-02   3.0728036e-02   3.0977789e-02   3.2132698e-02   3.2087829e-02   3.2208638e-02   3.5027498e-02   2.6966208e-02   3.8016154e-02   3.9252289e-02   4.1637513e-02   4.3862088e-02   3.0551628e-02   3.5310757e-02   3.6294560e-02   4.3224199e-02   3.5589617e-02   4.0602720e-02   3.0162374e-02   3.8051134e-02   3.4300061e-02   4.3508285e-02   3.2463815e-02   3.4776139e-02   3.0293984e-02   3.4084046e-02   2.8891622e-02   3.3743891e-02   2.6259882e-02   2.5563012e-02   2.9482707e-02   2.3594637e-02
   2.3330220e-02   2.8162015e-02   2.4811528e-02   2.8763342e-02   3.1036280e-02   3.0723843e-02   2.4575085e-02   2.6404344e-02   2.5521489e-02   2.7106705e-02   2.8734537e-02   3.1173795e-02   2.3898185e-02   2.7902830e-02   2.8064942e-02   2.4827168e-02   3.3294659e-02   3.0893615e-02   2.7015722e-02   3.3894000e-02   3.2051925e-02   3.0907375e-02   2.8766889e-02   3.0914744e-02   3.6714579e-02   2.3788655e-02   3.1768975e-02   2.4142455e-02   2.7454034e-02   3.6837723e-02   3.4762587e-02   3.1672392e-02   3.6020808e-02   3.5956167e-02   4.0254744e-02   4.7747352e-02   3.2389747e-02   2.6737145e-02   0.0000000e+00   2.4615074e-02   3.4663882e-02   2.7013464e-02   3.9112056e-02   3.4000757e-02   3.5815193e-02   3.5846203e-02   3.3376717e-02   2.6549170e-02   3.2077843e-02   2.6759317e-02   2.9931527e-02   2.0747990e-02   3.7304463e-02   1.7818574e-02   2.5679363e-02   2.5136911e-02   2.7345253e-02   3.0034922e-02   3.0390420e-02   2.7801584e-02   2.9498332e-02   2.6332450e-02   2.8719814e-02   2.8288839e-02   2.9651733e-02   2.4202813e-02   3.5724545e-02   3.6037371e-02   3.5277320e-02   3.7302074e-02   3.0156309e-02   3.4314630e-02   3.5105403e-02   4.1586101e-02   3.5270773e-02   3.4075468e-02   2.8059386e-02   3.6322874e-02   2.9731996e-02   4.5116271e-02   2.9676032e-02   3.0976869e-02   3.0096682e-02   3.4456193e-02   2.6007578e-02   2.8417359e-02   2.3874594e-02   2.4087138e-02   2.6485611e-02   2.1132047e-02
   2.4228812e-02   2.7915612e-02   2.6913577e-02   3.0613501e-02   3.3943099e-02   2.8738174e-02   2.3544647e-02   2.7407671e-02   2.8291882e-02   2.8761400e-02   3.0121258e-02   3.3701762e-02   2.3300307e-02   2.9288185e-02   2.9315416e-02   2.5393773e-02   3.4436969e-02   3.1121346e-02   2.8971576e-02   3.8280097e-02   4.0171774e-02   2.6271564e-02   2.5913848e-02   2.9550270e-02   3.5693917e-02   2.6426330e-02   3.1938779e-02   2.6614408e-02   2.5950241e-02   3.5150810e-02   3.5272507e-02   3.3687238e-02   3.5887996e-02   3.8433363e-02   4.1126792e-02   4.6711291e-02   3.0951336e-02   2.8179959e-02   2.4615074e-02   0.0000000e+00   3.3772087e-02   2.8375772e-02   3.8583018e-02   3.2634959e-02   3.2832451e-02   3.1596235e-02   2.8103321e-02   2.3461350e-02   3.2317031e-02   2.6647061e-02   2.9736249e-02   1.9497493e-02   3.2278212e-02   1.5438045e-02   2.5716250e-02   2.4634036e-02   2.7835092e-02   3.0926020e-02   3.2212886e-02   2.7039540e-02   3.0497787e-02   2.6123725e-02   2.8035186e-02   2.7465608e-02   3.2579140e-02   2.7324318e-02   3.8200351e-02   3.5225078e-02   3.9261186e-02   3.9471060e-02   2.9651679e-02   3.7628968e-02   3.4521948e-02   3.8563544e-02   3.5332580e-02   4.6571638e-02   2.7145483e-02   3.5566838e-02   3.1686715e-02   4.9333156e-02   3.0941221e-02   3.4309388e-02   3.2889885e-02   3.4442134e-02   2.8314805e-02   2.7567530e-02   2.5945779e-02   2.6375891e-02   2.8490561e-02   2.2095270e-02
   3.3918597e-02   3.9548234e-02   3.6092063e-02   4.4211347e-02   3.9751921e-02   3.6851716e-02   2.5318581e-02   3.5072367e-02   3.5770185e-02   3.5485942e-02   3.5367326e-02   4.1925158e-02   2.8769096e-02   3.6479208e-02   3.6963651e-02   3.3307530e-02   4.3483617e-02   4.2536392e-02   4.0210650e-02   4.2760037e-02   4.3578947e-02   3.1652503e-02   3.2069704e-02   3.5981734e-02   4.6034838e-02   3.8228309e-02   4.7610439e-02   3.7489576e-02   3.8079838e-02   4.6374478e-02   4.5381121e-02   4.5373046e-02   4.6294965e-02   4.9077216e-02   5.5276730e-02   5.8436283e-02   3.8951941e-02   3.6456297e-02   3.4663882e-02   3.3772087e-02   0.0000000e+00   4.1523360e-02   4.6569300e-02   4.1099779e-02   4.2410851e-02   4.2970427e-02   4.4563144e-02   3.2696229e-02   3.7600916e-02   2.9246868e-02   3.4100489e-02   2.8355791e-02   4.5880392e-02   2.4688716e-02   3.3768016e-02   3.6000392e-02   4.2104337e-02   4.2683143e-02   3.8635452e-02   3.7690112e-02   3.9953450e-02   3.5101435e-02   3.6536775e-02   3.3829554e-02   4.0683483e-02   3.0851698e-02   4.2040189e-02   4.1365282e-02   4.2233198e-02   4.4634568e-02   3.6885731e-02   4.0068375e-02   4.2967049e-02   4.5224219e-02   4.1864174e-02   4.7332919e-02   3.8394620e-02   4.3422613e-02   4.4511763e-02   5.0914319e-02   3.8276619e-02   4.7115643e-02   4.2647832e-02   4.4677699e-02   3.6219652e-02   3.6800497e-02   3.3254185e-02   3.0845605e-02   3.2441630e-02   2.9603527e-02
   2.6215099e-02   3.1848206e-02   2.8186040e-02   3.4458799e-02   3.8035518e-02   3.3889452e-02   2.7757612e-02   2.8022215e-02   2.9111702e-02   3.0736392e-02   3.5736191e-02   3.9103114e-02   2.8607980e-02   2.9020234e-02   2.5236188e-02   2.1067651e-02   3.1848589e-02   3.6658606e-02   3.6812152e-02   3.7466765e-02   4.2322223e-02   2.7513285e-02   2.9244500e-02   3.0586443e-02   3.9589744e-02   3.0110408e-02   3.2869907e-02   3.0890276e-02   3.3573459e-02   3.8047096e-02   3.2035376e-02   3.2625284e-02   3.4685937e-02   4.3194575e-02   4.8825966e-02   5.1423806e-02   2.8368136e-02   2.6643656e-02   2.7013464e-02   2.8375772e-02   4.1523360e-02   0.0000000e+00   4.4466247e-02   4.0160424e-02   3.6679696e-02   4.2138121e-02   4.0384012e-02   3.0124269e-02   3.7571015e-02   3.1349427e-02   3.4023980e-02   2.4492930e-02   3.8310196e-02   1.8926103e-02   2.8069428e-02   2.8720210e-02   3.1621631e-02   3.5512929e-02   3.5226946e-02   3.0949401e-02   2.6217870e-02   2.9037370e-02   2.9911797e-02   2.6991405e-02   3.5088228e-02   2.6736927e-02   4.2369208e-02   3.7678168e-02   3.7578287e-02   3.6865997e-02   3.1982096e-02   3.7965291e-02   4.2619488e-02   4.8636945e-02   4.4091761e-02   4.7796230e-02   3.5214766e-02   3.6656246e-02   3.2336398e-02   5.6662866e-02   3.9043781e-02   3.6458429e-02   3.0534671e-02   3.5234274e-02   2.8482383e-02   2.7907451e-02   2.2469714e-02   2.2821319e-02   2.6358956e-02   2.2928844e-02
   3.4926738e-02   3.8213761e-02   3.5166023e-02   4.1217792e-02   4.3821010e-02   4.1695465e-02   3.3189438e-02   3.4711918e-02   3.7335342e-02   3.9595814e-02   4.1096383e-02   4.0554122e-02   3.1496438e-02   3.8429055e-02   4.2075243e-02   3.6447739e-02   4.3698871e-02   4.3055906e-02   4.1386580e-02   4.4422118e-02   4.6939161e-02   4.4130877e-02   4.1586907e-02   4.1326636e-02   4.6060095e-02   3.8105878e-02   3.8647056e-02   3.6000329e-02   4.1888393e-02   4.8501037e-02   4.3928686e-02   4.5545317e-02   4.7918624e-02   5.0186407e-02   5.6474101e-02   5.6178735e-02   3.8184937e-02   3.8733038e-02   3.9112056e-02   3.8583018e-02   4.6569300e-02   4.4466247e-02   0.0000000e+00   4.3240854e-02   4.9328466e-02   4.7997182e-02   4.3699849e-02   3.8416626e-02   4.2350190e-02   3.7603846e-02   4.1871981e-02   3.1480791e-02   4.4616052e-02   2.7999337e-02   3.8873293e-02   3.6609688e-02   4.0095472e-02   3.9875304e-02   4.3349156e-02   3.6710021e-02   4.1813875e-02   3.6074751e-02   4.0100320e-02   4.0819847e-02   4.0046916e-02   3.7635734e-02   5.0976383e-02   4.9798652e-02   4.6627798e-02   5.2429980e-02   3.9527741e-02   4.4397293e-02   4.4359134e-02   4.8492214e-02   4.2991350e-02   5.3695392e-02   3.9391535e-02   4.5388938e-02   4.4332731e-02   5.8838087e-02   3.8431383e-02   4.3460509e-02   4.2054182e-02   4.4434195e-02   3.8092475e-02   3.7395914e-02   3.5377372e-02   3.4011588e-02   3.9314321e-02   3.5735542e-02
   3.3327802e-02   3.6588684e-02   3.3485704e-02   3.5204097e-02   3.6984444e-02   3.9008857e-02   2.8704253e-02   3.3423575e-02   3.3502012e-02   3.4290871e-02   4.1367302e-02   4.2140848e-02   3.3006950e-02   3.6989557e-02   3.9202602e-02   3.2920740e-02   3.9016295e-02   4.1401072e-02   3.7642578e-02   4.5204792e-02   4.4999065e-02   3.2654271e-02   3.6486845e-02   4.2117499e-02   4.2724849e-02   3.8842310e-02   3.8482051e-02   3.0856605e-02   3.7960675e-02   4.3753711e-02   4.2983400e-02   4.2522229e-02   4.7904418e-02   4.6081577e-02   4.8847919e-02   5.3213210e-02   4.1551486e-02   3.8145658e-02   3.4000757e-02   3.2634959e-02   4.1099779e-02   4.0160424e-02   4.3240854e-02   0.0000000e+00   4.0815208e-02   4.2844226e-02   3.8065376e-02   3.4111086e-02   3.9952235e-02   3.5744081e-02   3.8502622e-02   2.4828280e-02   3.8853014e-02   2.4360269e-02   3.1887340e-02   2.7932258e-02   3.2956932e-02   3.3720010e-02   3.7661548e-02   3.3621901e-02   3.7377744e-02   3.4397237e-02   3.6226962e-02   3.4844988e-02   3.8552609e-02   3.3631715e-02   4.2455199e-02   4.6466631e-02   4.3185037e-02   4.7191787e-02   3.6205136e-02   4.2267230e-02   4.2669207e-02   4.5761807e-02   4.2662192e-02   5.4507156e-02   3.5398746e-02   3.7556025e-02   4.1607957e-02   5.3241812e-02   3.7234940e-02   4.1634578e-02   3.8802768e-02   4.2389858e-02   3.3905967e-02   3.6557763e-02   3.3035730e-02   3.0626663e-02   3.4471297e-02   3.1214379e-02
   3.4050016e-02   3.8617255e-02   3.5860188e-02   4.0791727e-02   4.4451436e-02   4.1211520e-02   3.2330354e-02   3.4357818e-02   3.5911878e-02   3.4935474e-02   3.9551829e-02   4.1356626e-02   3.4668609e-02   4.2056700e-02   3.6166423e-02   3.4418875e-02   4.0449623e-02   4.2101189e-02   3.9048950e-02   4.6965998e-02   5.4754807e-02   4.2624955e-02   3.8069565e-02   4.2132603e-02   4.3724600e-02   3.7352772e-02   4.0688755e-02   3.4330965e-02   3.9296896e-02   4.6311071e-02   4.5185277e-02   4.2618993e-02   4.6609802e-02   4.7671933e-02   5.4745812e-02   6.0114485e-02   4.2216210e-02   3.7695547e-02   3.5815193e-02   3.2832451e-02   4.2410851e-02   3.6679696e-02   4.9328466e-02   4.0815208e-02   0.0000000e+00   4.4882794e-02   4.1589363e-02   3.7225906e-02   4.2677309e-02   3.8767005e-02   4.1624108e-02   2.8102635e-02   4.3687575e-02   2.8081211e-02   3.7106571e-02   3.7620447e-02   3.8115157e-02   3.9569855e-02   4.2779532e-02   3.7532357e-02   3.8293580e-02   3.4837985e-02   3.8878114e-02   3.9580745e-02   3.7930524e-02   3.8057248e-02   4.7565589e-02   4.7439354e-02   4.5922568e-02   5.0569149e-02   4.3632797e-02   4.3636677e-02   4.5848419e-02   4.9841786e-02   4.8224820e-02   5.2763748e-02   3.9585089e-02   3.8721022e-02   4.5388553e-02   6.0158781e-02   4.1103440e-02   4.5607336e-02   4.2402072e-02   4.5146718e-02   3.6240760e-02   3.7552387e-02   3.5675758e-02   3.2745538e-02   3.8611877e-02   3.0768529e-02
   3.2293173e-02   3.8024534e-02   3.1918370e-02   3.8502992e-02   3.9694851e-02   3.7108702e-02   2.9449748e-02   3.4798187e-02   3.7809096e-02   3.3985015e-02   3.8687408e-02   4.0461464e-02   3.1207790e-02   3.8972416e-02   3.9683601e-02   3.5642759e-02   4.1448391e-02   4.3084527e-02   3.5239360e-02   4.4081190e-02   4.9316854e-02   3.5598387e-02   3.6829458e-02   3.9399461e-02   3.9599982e-02   3.5061529e-02   4.0442275e-02   3.1562546e-02   3.6184440e-02   4.3962694e-02   3.9786083e-02   3.8361462e-02   4.2463867e-02   4.5499635e-02   5.4384618e-02   5.5498436e-02   4.0464535e-02   3.5502914e-02   3.5846203e-02   3.1596235e-02   4.2970427e-02   4.2138121e-02   4.7997182e-02   4.2844226e-02   4.4882794e-02   0.0000000e+00   3.9269412e-02   3.4460377e-02   4.0895330e-02   3.5966345e-02   3.8480078e-02   2.6988629e-02   4.0799098e-02   2.1744316e-02   3.2712623e-02   3.3037080e-02   3.2406813e-02   3.2679747e-02   3.4953550e-02   3.2160648e-02   3.4121715e-02   3.2939031e-02   3.3329679e-02   3.4160857e-02   3.6170939e-02   3.0005010e-02   3.9929715e-02   4.1766691e-02   4.2773688e-02   4.5396563e-02   3.8506206e-02   3.8721145e-02   3.7532508e-02   4.6363844e-02   3.6932179e-02   4.9452740e-02   3.5445147e-02   3.6497325e-02   3.9952839e-02   5.1886935e-02   3.5967974e-02   4.1610776e-02   4.0816296e-02   3.8488909e-02   3.5124899e-02   3.4002897e-02   3.1910330e-02   2.9109653e-02   3.6283254e-02   3.0110733e-02
   2.6296252e-02   3.2373304e-02   2.6021624e-02   3.2534585e-02   3.5381405e-02   3.4736646e-02   2.6656616e-02   2.9504882e-02   3.1231028e-02   3.0162357e-02   3.3290223e-02   3.8898018e-02   2.8859736e-02   3.4692366e-02   3.4297648e-02   3.2108603e-02   3.6738987e-02   3.7058182e-02   3.4377354e-02   4.0342638e-02   3.8415635e-02   3.4934427e-02   3.4338448e-02   3.8051869e-02   3.6653637e-02   3.3347858e-02   3.3567080e-02   2.9296113e-02   3.2479370e-02   3.8147137e-02   4.0629575e-02   3.7199418e-02   4.3923766e-02   4.5423409e-02   5.1196515e-02   5.7826670e-02   3.3196174e-02   3.3218370e-02   3.3376717e-02   2.8103321e-02   4.4563144e-02   4.0384012e-02   4.3699849e-02   3.8065376e-02   4.1589363e-02   3.9269412e-02   0.0000000e+00   2.8618719e-02   3.6922074e-02   3.2379941e-02   3.7716613e-02   2.6183888e-02   4.4016727e-02   2.4534783e-02   3.0915373e-02   3.1153894e-02   3.3101551e-02   3.3756554e-02   3.6438510e-02   3.2550979e-02   3.1862942e-02   3.1928474e-02   3.1735624e-02   3.2953473e-02   3.5510999e-02   2.8795277e-02   3.7862437e-02   4.2219859e-02   4.4215119e-02   4.3179182e-02   3.2731615e-02   3.6447771e-02   4.1018315e-02   4.7346811e-02   3.9564955e-02   4.6236497e-02   3.2355731e-02   3.5805512e-02   4.1053091e-02   4.4214963e-02   3.3521272e-02   3.5865985e-02   3.2680162e-02   3.2409680e-02   2.8854432e-02   3.1226845e-02   2.7607782e-02   2.8683110e-02   3.2977824e-02   2.5464017e-02
   2.3288811e-02   3.0313552e-02   2.5379802e-02   2.9596612e-02   3.3014443e-02   3.0766285e-02   2.4263506e-02   2.5597144e-02   2.7451897e-02   2.6144995e-02   2.8286172e-02   3.2265087e-02   2.3281648e-02   2.7800412e-02   2.7756914e-02   2.6285724e-02   3.2365697e-02   3.2451156e-02   2.9524467e-02   3.4003792e-02   3.5117619e-02   2.6874388e-02   2.9187828e-02   3.2822965e-02   3.4081965e-02   2.7945870e-02   2.5247322e-02   2.5370305e-02   2.8174380e-02   3.6848551e-02   3.5520421e-02   3.4607121e-02   3.7471291e-02   3.8132129e-02   4.9393039e-02   4.4691215e-02   2.5959862e-02   2.6717478e-02   2.6549170e-02   2.3461350e-02   3.2696229e-02   3.0124269e-02   3.8416626e-02   3.4111086e-02   3.7225906e-02   3.4460377e-02   2.8618719e-02   0.0000000e+00   3.0945578e-02   2.5321493e-02   2.8438024e-02   1.8766058e-02   3.2454335e-02   1.7626092e-02   2.3226374e-02   2.4007487e-02   2.4741866e-02   2.6898536e-02   2.6618401e-02   2.7725898e-02   2.8928643e-02   2.8095637e-02   2.8456744e-02   2.6262701e-02   3.0178488e-02   2.4906553e-02   3.4801209e-02   3.3989704e-02   3.6970351e-02   4.2362641e-02   3.0170716e-02   3.3826456e-02   3.9237251e-02   4.3191897e-02   4.1216799e-02   4.9990617e-02   2.8280468e-02   3.1184950e-02   3.6300168e-02   4.7789533e-02   2.9136738e-02   3.4974683e-02   2.9502507e-02   3.1648152e-02   2.8400796e-02   3.1406239e-02   2.6286413e-02   2.5995749e-02   2.9104298e-02   2.2538113e-02
   2.9353258e-02   3.6764566e-02   3.3087439e-02   3.5338054e-02   3.9117937e-02   3.5164267e-02   2.8562317e-02   3.0730393e-02   2.9877410e-02   2.7599495e-02   3.3002873e-02   3.3229422e-02   2.7833974e-02   3.0723545e-02   3.1021718e-02   3.0246244e-02   3.5130997e-02   3.7481822e-02   3.4276851e-02   4.0398254e-02   4.6992138e-02   3.3207225e-02   3.3452525e-02   3.8126102e-02   3.7941381e-02   3.4213044e-02   3.4694278e-02   3.2009152e-02   3.4891833e-02   3.9421540e-02   3.5744781e-02   3.9124723e-02   4.2784899e-02   4.2273111e-02   5.1530567e-02   4.9807057e-02   3.6652672e-02   3.4398696e-02   3.2077843e-02   3.2317031e-02   3.7600916e-02   3.7571015e-02   4.2350190e-02   3.9952235e-02   4.2677309e-02   4.0895330e-02   3.6922074e-02   3.0945578e-02   0.0000000e+00   3.1369274e-02   3.5405397e-02   2.5526051e-02   3.8340336e-02   2.3375989e-02   3.0738551e-02   2.8844762e-02   3.2289359e-02   3.4910823e-02   3.4662521e-02   3.0134479e-02   3.6539738e-02   3.2769677e-02   3.3811490e-02   3.2579691e-02   3.4222825e-02   3.0660706e-02   4.2786723e-02   4.3284457e-02   4.2437328e-02   4.3622508e-02   3.9398015e-02   3.9222112e-02   4.3815449e-02   4.3578154e-02   4.3034247e-02   4.7730927e-02   3.3748981e-02   3.5081696e-02   4.1618383e-02   5.6291025e-02   3.5221294e-02   4.2350776e-02   3.4326227e-02   3.7562063e-02   3.3711754e-02   3.5578653e-02   3.2873505e-02   3.1374788e-02   3.5309331e-02   2.8216372e-02
   2.4251685e-02   2.9904195e-02   2.6000583e-02   3.0046540e-02   3.1378240e-02   3.1820563e-02   2.3825917e-02   2.6906509e-02   2.6271813e-02   2.5135859e-02   3.0113442e-02   2.9328590e-02   2.2457421e-02   2.7578495e-02   2.8426324e-02   2.6834156e-02   3.2113188e-02   3.2995789e-02   3.0137176e-02   3.5774090e-02   3.3369602e-02   2.6643679e-02   3.1758969e-02   3.3701553e-02   3.2253840e-02   3.1700407e-02   3.1261915e-02   2.8318875e-02   2.9699386e-02   3.4252503e-02   3.5635304e-02   3.3723486e-02   4.0879932e-02   4.1553687e-02   4.3579748e-02   4.4164490e-02   3.1956030e-02   3.0750153e-02   2.6759317e-02   2.6647061e-02   2.9246868e-02   3.1349427e-02   3.7603846e-02   3.5744081e-02   3.8767005e-02   3.5966345e-02   3.2379941e-02   2.5321493e-02   3.1369274e-02   0.0000000e+00   3.0623027e-02   1.9238144e-02   3.3629475e-02   1.7980814e-02   2.6905238e-02   2.5220624e-02   2.8964036e-02   3.1444549e-02   3.0721723e-02   2.7478935e-02   2.8324495e-02   2.5549226e-02   2.5658761e-02   2.6308072e-02   2.8678070e-02   2.5045585e-02   3.5739614e-02   3.2865243e-02   3.4272995e-02   4.0386434e-02   3.2679841e-02   3.1175378e-02   3.2528040e-02   4.1937542e-02   3.8315113e-02   4.6930085e-02   2.8938887e-02   2.8693466e-02   2.7980224e-02   4.1198091e-02   2.7332619e-02   3.2311425e-02   3.0495806e-02   3.4181485e-02   2.6112260e-02   2.8684023e-02   2.5716779e-02   2.3912454e-02   2.7141326e-02   2.2589014e-02
   2.9017449e-02   3.2251215e-02   2.8320445e-02   3.3346696e-02   3.6918619e-02   3.2151737e-02   2.6193084e-02   2.9963422e-02   3.1292991e-02   2.9032397e-02   3.2930705e-02   3.5594969e-02   2.6443892e-02   3.2965089e-02   3.2104951e-02   2.8575916e-02   3.5685828e-02   3.5918230e-02   3.2481469e-02   3.7899416e-02   4.2162716e-02   3.4066449e-02   3.6869003e-02   3.8000224e-02   3.7505262e-02   3.6048633e-02   3.1168468e-02   2.8709972e-02   3.1596788e-02   3.7205810e-02   3.3685579e-02   3.5980866e-02   4.4698465e-02   4.4924772e-02   4.3370310e-02   4.4567965e-02   3.4534475e-02   3.2734663e-02   2.9931527e-02   2.9736249e-02   3.4100489e-02   3.4023980e-02   4.1871981e-02   3.8502622e-02   4.1624108e-02   3.8480078e-02   3.7716613e-02   2.8438024e-02   3.5405397e-02   3.0623027e-02   0.0000000e+00   2.2677932e-02   3.9105742e-02   2.1433492e-02   2.9460325e-02   2.8124323e-02   3.1225317e-02   3.1765540e-02   3.1285859e-02   3.0209366e-02   3.4914933e-02   3.2721891e-02   3.1851542e-02   3.1600094e-02   3.6827536e-02   3.0833698e-02   3.9080626e-02   3.9353416e-02   4.4031959e-02   4.5071436e-02   3.2561548e-02   3.6156212e-02   3.8759803e-02   4.5649883e-02   4.1497951e-02   5.4997882e-02   3.1230442e-02   3.2986713e-02   3.5097290e-02   5.1502391e-02   3.3582038e-02   3.8042788e-02   3.5415378e-02   3.6853120e-02   2.9170869e-02   3.1024405e-02   2.9467605e-02   2.6083711e-02   3.0519326e-02   2.5242843e-02
   1.9964416e-02   2.5701874e-02   2.1482330e-02   2.5604277e-02   2.7692647e-02   2.7745322e-02   1.5927917e-02   1.9140845e-02   2.1376467e-02   2.0597919e-02   2.5664942e-02   2.8612509e-02   1.8992999e-02   2.4535233e-02   2.2559550e-02   1.9993883e-02   2.4263657e-02   2.7746146e-02   2.6368927e-02   2.9843666e-02   3.1745435e-02   2.1042670e-02   2.2084201e-02   2.7325864e-02   2.7296873e-02   2.8135258e-02   2.5164468e-02   2.0544338e-02   2.3512117e-02   2.9429482e-02   2.6942077e-02   3.1771435e-02   3.3075512e-02   3.1548345e-02   3.7943044e-02   3.9977673e-02   2.7070853e-02   2.1660995e-02   2.0747990e-02   1.9497493e-02   2.8355791e-02   2.4492930e-02   3.1480791e-02   2.4828280e-02   2.8102635e-02   2.6988629e-02   2.6183888e-02   1.8766058e-02   2.5526051e-02   1.9238144e-02   2.2677932e-02   0.0000000e+00   2.7011507e-02   1.1364279e-02   1.9512609e-02   1.7706471e-02   2.1081386e-02   2.4377780e-02   2.5350166e-02   2.0978929e-02   2.4049369e-02   1.9985643e-02   2.0802413e-02   2.0279630e-02   2.3273331e-02   1.8599369e-02   2.9438079e-02   3.2531191e-02   3.2149819e-02   3.8944969e-02   2.7272403e-02   2.6947130e-02   3.1176401e-02   3.5085218e-02   2.6438161e-02   3.5377532e-02   2.1690109e-02   2.4036801e-02   2.9878921e-02   4.1196865e-02   2.4532000e-02   3.0165625e-02   2.6706429e-02   2.5241092e-02   2.1978700e-02   2.0471979e-02   2.0574933e-02   1.8041338e-02   2.1730587e-02   1.5967035e-02
   3.6992931e-02   4.2367115e-02   3.4385685e-02   4.2765744e-02   4.2643577e-02   4.1143187e-02   3.2576928e-02   3.5972474e-02   4.0528946e-02   3.4599923e-02   3.8724895e-02   4.4685760e-02   3.4430663e-02   3.9301376e-02   4.1801592e-02   3.6954959e-02   4.1153797e-02   4.6327689e-02   4.4722427e-02   4.6004754e-02   5.4834765e-02   4.1423017e-02   3.9709644e-02   4.8797465e-02   4.7105076e-02   4.1387741e-02   4.0808693e-02   3.7404890e-02   4.0226117e-02   4.7205598e-02   4.4270768e-02   4.5257290e-02   4.9285081e-02   4.8717381e-02   5.4970464e-02   5.1698723e-02   3.9109103e-02   3.7236322e-02   3.7304463e-02   3.2278212e-02   4.5880392e-02   3.8310196e-02   4.4616052e-02   3.8853014e-02   4.3687575e-02   4.0799098e-02   4.4016727e-02   3.2454335e-02   3.8340336e-02   3.3629475e-02   3.9105742e-02   2.7011507e-02   0.0000000e+00   2.5386393e-02   3.4400055e-02   3.1068589e-02   3.3161099e-02   3.6043035e-02   3.7869241e-02   3.2806817e-02   3.4044879e-02   3.2971633e-02   3.7777612e-02   3.4035670e-02   3.7270332e-02   3.2408208e-02   4.2188276e-02   4.6813851e-02   4.8138449e-02   4.3048363e-02   4.0524426e-02   4.4647123e-02   4.8595246e-02   4.8937084e-02   4.2897503e-02   5.2716200e-02   3.8092832e-02   3.5006230e-02   4.0076329e-02   5.1605896e-02   3.3715093e-02   4.4414569e-02   4.0753041e-02   3.8849495e-02   3.4693449e-02   3.5463779e-02   3.4157238e-02   3.2812470e-02   3.4714054e-02   3.1393919e-02
   1.3869177e-02   2.0437615e-02   1.6447165e-02   2.1343832e-02   2.0266707e-02   1.9019870e-02   1.3624645e-02   1.7946655e-02   1.8432790e-02   1.6143120e-02   2.0683026e-02   2.1796215e-02   1.3553165e-02   2.0885350e-02   2.3042835e-02   2.0078186e-02   2.4117869e-02   2.5488188e-02   2.0616092e-02   2.5993817e-02   3.5063420e-02   2.0195137e-02   2.0707421e-02   2.6580780e-02   2.5112180e-02   2.3265422e-02   2.1830394e-02   2.0057140e-02   2.1017889e-02   2.4023180e-02   2.2191780e-02   2.4821954e-02   2.8835435e-02   2.9697122e-02   3.5031185e-02   4.4508418e-02   2.4243453e-02   1.8332564e-02   1.7818574e-02   1.5438045e-02   2.4688716e-02   1.8926103e-02   2.7999337e-02   2.4360269e-02   2.8081211e-02   2.1744316e-02   2.4534783e-02   1.7626092e-02   2.3375989e-02   1.7980814e-02   2.1433492e-02   1.1364279e-02   2.5386393e-02   0.0000000e+00   1.6908116e-02   1.5885318e-02   1.7807686e-02   1.8780992e-02   2.1097226e-02   1.8539200e-02   2.1894163e-02   1.8412160e-02   1.8315383e-02   1.7173178e-02   2.2452145e-02   1.4445947e-02   2.3137528e-02   2.8812620e-02   3.1816850e-02   2.5447013e-02   2.0660615e-02   2.3559816e-02   2.5103251e-02   2.9948049e-02   2.6214132e-02   2.9903426e-02   2.0559114e-02   1.8456425e-02   2.6590245e-02   2.8771332e-02   1.9225732e-02   2.4480161e-02   1.9650687e-02   2.3647191e-02   1.8045982e-02   1.8066576e-02   1.4840111e-02   1.4950804e-02   1.7974145e-02   1.3635218e-02
   2.3087628e-02   2.8450466e-02   2.3627097e-02   2.8369278e-02   3.2736805e-02   3.1311845e-02   2.1750764e-02   2.4695868e-02   2.7211362e-02   2.4667883e-02   2.8277091e-02   3.1503059e-02   2.3064016e-02   2.9027559e-02   2.8563944e-02   2.4840283e-02   3.1143124e-02   3.2147036e-02   2.8480668e-02   3.4126793e-02   3.8195007e-02   3.0739569e-02   2.7973454e-02   3.1835881e-02   3.3067462e-02   3.2750052e-02   2.8076576e-02   2.7622720e-02   2.9224624e-02   3.3495578e-02   3.1515782e-02   3.1265458e-02   3.7817374e-02   3.9861401e-02   3.9737596e-02   4.2444029e-02   3.0462856e-02   2.7666297e-02   2.5679363e-02   2.5716250e-02   3.3768016e-02   2.8069428e-02   3.8873293e-02   3.1887340e-02   3.7106571e-02   3.2712623e-02   3.0915373e-02   2.3226374e-02   3.0738551e-02   2.6905238e-02   2.9460325e-02   1.9512609e-02   3.4400055e-02   1.6908116e-02   0.0000000e+00   2.3518513e-02   2.7430806e-02   2.8335233e-02   2.8029104e-02   2.5997599e-02   2.8791552e-02   2.4300399e-02   2.5169155e-02   2.6850720e-02   2.9713334e-02   2.4309984e-02   3.2672468e-02   3.5587105e-02   3.8081467e-02   3.8272709e-02   2.9817371e-02   3.3177266e-02   3.4699127e-02   3.9211763e-02   3.3306561e-02   4.0254759e-02   2.7115661e-02   2.8136729e-02   3.4038568e-02   3.9327911e-02   2.7826068e-02   3.4541907e-02   2.9868208e-02   3.0690009e-02   2.5571627e-02   2.6013233e-02   2.1868604e-02   2.3234813e-02   2.6378081e-02   2.1178243e-02
   2.2377540e-02   2.7913030e-02   2.2577742e-02   2.6838943e-02   3.0618995e-02   3.0100908e-02   2.1523033e-02   2.4770218e-02   2.6545412e-02   2.4157373e-02   2.8716298e-02   2.8566182e-02   2.3154764e-02   2.6659240e-02   2.4942536e-02   2.2666500e-02   3.3300471e-02   3.0836882e-02   2.8507069e-02   3.2544057e-02   4.0218699e-02   2.7314562e-02   2.7293155e-02   3.1104364e-02   3.3731365e-02   3.2362987e-02   2.7755754e-02   2.3404416e-02   2.8570805e-02   3.2004751e-02   3.0699549e-02   3.2897754e-02   3.7017298e-02   3.7749277e-02   3.4718594e-02   4.0439713e-02   2.5552149e-02   2.7460567e-02   2.5136911e-02   2.4634036e-02   3.6000392e-02   2.8720210e-02   3.6609688e-02   2.7932258e-02   3.7620447e-02   3.3037080e-02   3.1153894e-02   2.4007487e-02   2.8844762e-02   2.5220624e-02   2.8124323e-02   1.7706471e-02   3.1068589e-02   1.5885318e-02   2.3518513e-02   0.0000000e+00   2.4439104e-02   2.7347219e-02   2.8697665e-02   2.4441134e-02   2.8062361e-02   2.6160343e-02   2.4566303e-02   2.6293462e-02   3.0946843e-02   2.5823189e-02   3.4138594e-02   3.4899956e-02   3.6227611e-02   3.6404098e-02   2.9956881e-02   3.1285828e-02   3.5608850e-02   3.9295115e-02   3.4874236e-02   4.0326470e-02   2.5201757e-02   2.6170624e-02   3.3276849e-02   4.1577928e-02   2.7781062e-02   3.3368965e-02   2.9889109e-02   3.1537737e-02   2.4493252e-02   2.4973507e-02   2.2693930e-02   2.2340241e-02   2.5643034e-02   1.8981248e-02
   2.5691936e-02   2.9502223e-02   2.6715536e-02   3.1685604e-02   3.1636792e-02   2.9455400e-02   2.5840095e-02   2.7800266e-02   3.1508430e-02   2.5549415e-02   2.8249079e-02   3.1386881e-02   2.4785630e-02   2.7267084e-02   2.6930519e-02   2.7195724e-02   3.5706695e-02   3.2161472e-02   3.2339332e-02   3.7642137e-02   3.9713749e-02   3.1338015e-02   3.0255485e-02   3.5126162e-02   3.5528892e-02   3.1014097e-02   2.7346202e-02   2.6672404e-02   2.9224932e-02   3.5940374e-02   3.3366488e-02   3.5703972e-02   4.0773549e-02   4.2079553e-02   3.8014106e-02   4.3403729e-02   2.9478834e-02   3.0062093e-02   2.7345253e-02   2.7835092e-02   4.2104337e-02   3.1621631e-02   4.0095472e-02   3.2956932e-02   3.8115157e-02   3.2406813e-02   3.3101551e-02   2.4741866e-02   3.2289359e-02   2.8964036e-02   3.1225317e-02   2.1081386e-02   3.3161099e-02   1.7807686e-02   2.7430806e-02   2.4439104e-02   0.0000000e+00   2.9675297e-02   3.1997926e-02   2.6762735e-02   2.9992444e-02   2.6993357e-02   2.7858271e-02   2.8202127e-02   3.1377626e-02   2.5894334e-02   3.5870655e-02   3.6784272e-02   4.2913201e-02   3.9308098e-02   3.3888372e-02   3.4727184e-02   3.6816095e-02   4.0872284e-02   3.6595251e-02   4.5023740e-02   2.8520009e-02   2.8054799e-02   3.7738595e-02   4.2215749e-02   2.8272079e-02   3.4136204e-02   3.0510255e-02   3.3413620e-02   2.6910930e-02   2.9429724e-02   2.7546181e-02   2.4746327e-02   2.9195172e-02   2.1345173e-02
   2.6108679e-02   3.3729912e-02   2.8558716e-02   3.2166373e-02   3.3267319e-02   3.0596685e-02   2.5063717e-02   2.8156514e-02   3.0137966e-02   2.8808653e-02   3.0741899e-02   3.4273262e-02   2.8133429e-02   2.9390182e-02   2.8600635e-02   2.9259124e-02   3.4041244e-02   3.3941263e-02   3.1292699e-02   4.0689206e-02   3.9389223e-02   3.8203801e-02   3.2283302e-02   3.6020192e-02   3.6061122e-02   3.2303906e-02   3.0548270e-02   2.9837249e-02   3.2393806e-02   3.8704000e-02   3.6092848e-02   3.5623790e-02   4.3127762e-02   4.3059063e-02   4.6892931e-02   4.5313500e-02   3.3377746e-02   2.9964884e-02   3.0034922e-02   3.0926020e-02   4.2683143e-02   3.5512929e-02   3.9875304e-02   3.3720010e-02   3.9569855e-02   3.2679747e-02   3.3756554e-02   2.6898536e-02   3.4910823e-02   3.1444549e-02   3.1765540e-02   2.4377780e-02   3.6043035e-02   1.8780992e-02   2.8335233e-02   2.7347219e-02   2.9675297e-02   0.0000000e+00   3.3713528e-02   2.8708911e-02   3.1907086e-02   2.7518073e-02   3.1956708e-02   2.8985325e-02   3.1792992e-02   2.9390144e-02   3.7635824e-02   3.8056008e-02   4.0440343e-02   4.3837280e-02   3.7414139e-02   3.3721408e-02   4.0188115e-02   4.2140469e-02   3.8396242e-02   4.7250012e-02   3.2026593e-02   3.2454934e-02   4.3902538e-02   4.1267825e-02   3.0998699e-02   3.5585457e-02   3.4051995e-02   3.7030668e-02   2.9315384e-02   3.0091696e-02   2.8407593e-02   2.6138410e-02   3.0946711e-02   2.4069736e-02
   2.7008590e-02   3.4347824e-02   3.0328662e-02   3.2066126e-02   3.5561550e-02   2.9863402e-02   2.7322428e-02   3.0196754e-02   3.2086295e-02   3.1255548e-02   3.2305259e-02   3.4940952e-02   2.6323661e-02   3.0240131e-02   3.0571265e-02   3.1807635e-02   3.5961492e-02   3.2926221e-02   3.4637442e-02   3.8809858e-02   4.3817613e-02   3.7301780e-02   3.1330339e-02   3.6627343e-02   4.0625948e-02   3.9542463e-02   3.1028137e-02   2.8984540e-02   3.0979527e-02   3.7649898e-02   3.6670593e-02   3.6636801e-02   4.3642978e-02   4.4532666e-02   4.4576826e-02   5.2555468e-02   3.5838750e-02   3.2789702e-02   3.0390420e-02   3.2212886e-02   3.8635452e-02   3.5226946e-02   4.3349156e-02   3.7661548e-02   4.2779532e-02   3.4953550e-02   3.6438510e-02   2.6618401e-02   3.4662521e-02   3.0721723e-02   3.1285859e-02   2.5350166e-02   3.7869241e-02   2.1097226e-02   2.8029104e-02   2.8697665e-02   3.1997926e-02   3.3713528e-02   0.0000000e+00   3.0903787e-02   3.3365033e-02   3.1797445e-02   3.3467700e-02   2.9515654e-02   3.3704869e-02   3.0126858e-02   3.8881340e-02   3.9420700e-02   3.9688334e-02   4.1477737e-02   3.2961981e-02   3.6519782e-02   3.9518672e-02   4.3795347e-02   3.6075622e-02   4.8762668e-02   3.0696069e-02   3.3608937e-02   3.3312697e-02   3.6399046e-02   3.0832662e-02   3.5908193e-02   3.2299811e-02   3.5038198e-02   3.1873129e-02   3.2410882e-02   2.9825338e-02   2.5102002e-02   3.2025914e-02   2.4477896e-02
   2.3315787e-02   2.9989249e-02   2.6365498e-02   3.1158277e-02   3.1252125e-02   2.9940537e-02   2.2546556e-02   2.5313683e-02   2.5513920e-02   2.6499741e-02   2.8279573e-02   3.0147915e-02   2.4060021e-02   2.6351920e-02   2.6535981e-02   2.6052160e-02   3.1851055e-02   2.8752508e-02   2.8712802e-02   3.3227439e-02   3.6367728e-02   3.4693265e-02   2.7455895e-02   3.3141967e-02   3.5036305e-02   3.5030123e-02   2.7140672e-02   2.7529389e-02   2.9524217e-02   3.6192452e-02   3.4639876e-02   3.5210568e-02   3.9313669e-02   4.0285002e-02   4.5943240e-02   4.5635104e-02   3.2753867e-02   3.0728036e-02   2.7801584e-02   2.7039540e-02   3.7690112e-02   3.0949401e-02   3.6710021e-02   3.3621901e-02   3.7532357e-02   3.2160648e-02   3.2550979e-02   2.7725898e-02   3.0134479e-02   2.7478935e-02   3.0209366e-02   2.0978929e-02   3.2806817e-02   1.8539200e-02   2.5997599e-02   2.4441134e-02   2.6762735e-02   2.8708911e-02   3.0903787e-02   0.0000000e+00   3.0276352e-02   2.5864193e-02   2.6283806e-02   2.6746038e-02   3.2399813e-02   2.7467639e-02   3.4801401e-02   3.9324011e-02   3.6457228e-02   3.3064406e-02   3.1040149e-02   3.2861604e-02   3.5760702e-02   4.4255856e-02   2.9526438e-02   4.4026716e-02   3.0783623e-02   3.1820917e-02   3.3029229e-02   4.3140495e-02   2.7852706e-02   3.5608533e-02   2.9656694e-02   2.8759796e-02   2.6743286e-02   2.9252296e-02   2.5904529e-02   2.4141753e-02   2.7504296e-02   2.1602446e-02
   2.7230720e-02   3.2971944e-02   2.7777415e-02   3.3041221e-02   3.6726929e-02   3.1328262e-02   2.5490638e-02   2.8087146e-02   2.6882886e-02   2.8951450e-02   3.0376635e-02   3.2679105e-02   2.4989099e-02   2.9054602e-02   3.0258378e-02   2.9279556e-02   3.6014577e-02   3.4364259e-02   3.3775645e-02   3.7288888e-02   4.3545445e-02   3.7002063e-02   3.2622053e-02   3.5174528e-02   3.5492640e-02   3.2253395e-02   2.9058664e-02   2.9219366e-02   3.2194089e-02   3.5994224e-02   3.9929506e-02   3.6464401e-02   4.2678643e-02   4.4981771e-02   4.5387922e-02   5.1220696e-02   3.8056503e-02   3.0977789e-02   2.9498332e-02   3.0497787e-02   3.9953450e-02   2.6217870e-02   4.1813875e-02   3.7377744e-02   3.8293580e-02   3.4121715e-02   3.1862942e-02   2.8928643e-02   3.6539738e-02   2.8324495e-02   3.4914933e-02   2.4049369e-02   3.4044879e-02   2.1894163e-02   2.8791552e-02   2.8062361e-02   2.9992444e-02   3.1907086e-02   3.3365033e-02   3.0276352e-02   0.0000000e+00   3.0043512e-02   3.0905945e-02   2.9586113e-02   3.5605910e-02   3.0307562e-02   3.7610082e-02   4.2463724e-02   4.3029470e-02   4.0026984e-02   3.3714020e-02   3.5460981e-02   3.9135361e-02   4.2207549e-02   3.7447961e-02   5.1659647e-02   3.3869005e-02   3.4053091e-02   3.9287175e-02   4.4092952e-02   3.0058742e-02   3.7366315e-02   3.1497178e-02   3.1998245e-02   2.8290537e-02   2.9904098e-02   2.6924145e-02   2.6142404e-02   3.0192189e-02   2.4670099e-02
   2.2025321e-02   2.7061581e-02   2.4643392e-02   2.7576679e-02   3.1460907e-02   2.8565501e-02   2.1534628e-02   2.4981886e-02   2.7100392e-02   2.7091096e-02   3.0839075e-02   3.2235481e-02   2.0380514e-02   2.6204538e-02   2.4218182e-02   2.3153489e-02   3.1409394e-02   2.9699670e-02   3.0206378e-02   3.7846926e-02   4.0822214e-02   3.5296409e-02   2.9074335e-02   3.3649278e-02   3.4286035e-02   2.9102496e-02   2.5528201e-02   2.8136200e-02   2.6221526e-02   3.3990759e-02   3.3022772e-02   2.9598046e-02   3.9246927e-02   3.9399268e-02   4.4043027e-02   4.7158337e-02   3.1908313e-02   3.2132698e-02   2.6332450e-02   2.6123725e-02   3.5101435e-02   2.9037370e-02   3.6074751e-02   3.4397237e-02   3.4837985e-02   3.2939031e-02   3.1928474e-02   2.8095637e-02   3.2769677e-02   2.5549226e-02   3.2721891e-02   1.9985643e-02   3.2971633e-02   1.8412160e-02   2.4300399e-02   2.6160343e-02   2.6993357e-02   2.7518073e-02   3.1797445e-02   2.5864193e-02   3.0043512e-02   0.0000000e+00   2.7198912e-02   2.5764289e-02   3.1577293e-02   2.4600814e-02   3.5266151e-02   3.7991629e-02   3.9142402e-02   3.8323735e-02   2.9670972e-02   3.1215230e-02   3.2264797e-02   3.4317398e-02   3.4293923e-02   4.0991356e-02   2.9648247e-02   3.0103586e-02   3.5048754e-02   4.2937623e-02   2.5300361e-02   3.0990732e-02   2.8404499e-02   3.1811498e-02   2.5882597e-02   2.6581562e-02   2.2998452e-02   2.0832472e-02   2.4167644e-02   1.9190526e-02
   2.4070482e-02   2.9236654e-02   2.6122093e-02   2.9675316e-02   3.2286383e-02   2.9505055e-02   2.4007162e-02   2.5847321e-02   3.0821981e-02   2.5228591e-02   2.9447853e-02   3.3635141e-02   2.5577951e-02   3.1730569e-02   2.6871111e-02   2.4012591e-02   3.5126168e-02   3.3429987e-02   2.9549438e-02   3.5135299e-02   3.7837114e-02   3.3141998e-02   2.8143741e-02   3.2583361e-02   3.7354745e-02   3.2343423e-02   2.7643340e-02   2.8060371e-02   2.7824522e-02   3.8214682e-02   3.5224822e-02   3.2999033e-02   4.0778109e-02   4.0330527e-02   4.0595770e-02   3.9521344e-02   2.8321298e-02   3.2087829e-02   2.8719814e-02   2.8035186e-02   3.6536775e-02   2.9911797e-02   4.0100320e-02   3.6226962e-02   3.8878114e-02   3.3329679e-02   3.1735624e-02   2.8456744e-02   3.3811490e-02   2.5658761e-02   3.1851542e-02   2.0802413e-02   3.7777612e-02   1.8315383e-02   2.5169155e-02   2.4566303e-02   2.7858271e-02   3.1956708e-02   3.3467700e-02   2.6283806e-02   3.0905945e-02   2.7198912e-02   0.0000000e+00   2.7596029e-02   3.1324097e-02   2.6020172e-02   3.6744079e-02   3.6235673e-02   3.6033071e-02   3.9649973e-02   3.2978741e-02   3.4746246e-02   3.3466325e-02   3.7181663e-02   3.1154362e-02   4.5137173e-02   2.5687296e-02   2.7144066e-02   3.4373660e-02   3.3065622e-02   2.8399228e-02   3.0013071e-02   2.9406111e-02   3.2441022e-02   2.6169848e-02   2.7666202e-02   2.5804911e-02   2.2263619e-02   2.7935362e-02   2.2147414e-02
   2.2195250e-02   2.8477062e-02   2.4993431e-02   2.9501797e-02   3.0939175e-02   3.0489493e-02   2.2897080e-02   2.7226516e-02   2.7711714e-02   2.5980020e-02   3.0041801e-02   2.8405692e-02   2.4924379e-02   2.9272571e-02   2.7291188e-02   2.4682283e-02   3.2270926e-02   3.3272744e-02   2.9423401e-02   3.6648029e-02   3.2941186e-02   3.3756074e-02   2.6763242e-02   3.2971675e-02   3.7608466e-02   3.4383165e-02   2.7473815e-02   2.8449129e-02   2.9072731e-02   3.5952365e-02   3.5037446e-02   3.5093979e-02   3.8723655e-02   4.1975422e-02   4.2359084e-02   4.5790224e-02   3.2975456e-02   3.2208638e-02   2.8288839e-02   2.7465608e-02   3.3829554e-02   2.6991405e-02   4.0819847e-02   3.4844988e-02   3.9580745e-02   3.4160857e-02   3.2953473e-02   2.6262701e-02   3.2579691e-02   2.6308072e-02   3.1600094e-02   2.0279630e-02   3.4035670e-02   1.7173178e-02   2.6850720e-02   2.6293462e-02   2.8202127e-02   2.8985325e-02   2.9515654e-02   2.6746038e-02   2.9586113e-02   2.5764289e-02   2.7596029e-02   0.0000000e+00   3.0824146e-02   2.6350888e-02   3.4274450e-02   3.3456924e-02   3.4624923e-02   3.5096359e-02   3.2646115e-02   3.3287564e-02   3.5552784e-02   3.9345430e-02   3.5928568e-02   4.9341431e-02   2.7974221e-02   2.8420301e-02   3.2585744e-02   3.2759430e-02   2.5867329e-02   3.2993447e-02   3.1274236e-02   3.0639164e-02   2.5705862e-02   2.4444564e-02   2.3073782e-02   2.1208422e-02   2.5328742e-02   2.0472179e-02
   2.8106095e-02   3.4238563e-02   2.9866705e-02   3.3806959e-02   3.6078326e-02   3.0466636e-02   2.6657703e-02   3.2246927e-02   3.2347301e-02   3.3568435e-02   3.5942629e-02   3.7439758e-02   2.9840238e-02   3.3271882e-02   3.4267400e-02   3.1249745e-02   3.8065898e-02   3.9153609e-02   3.3892058e-02   4.0376906e-02   4.3446066e-02   4.1808763e-02   3.5065454e-02   4.1680199e-02   3.9552826e-02   3.5232139e-02   3.1744012e-02   3.3040302e-02   3.3644220e-02   4.0211761e-02   4.0312411e-02   4.0649467e-02   4.5509383e-02   4.5593786e-02   4.8928337e-02   4.6306302e-02   3.8807253e-02   3.5027498e-02   2.9651733e-02   3.2579140e-02   4.0683483e-02   3.5088228e-02   4.0046916e-02   3.8552609e-02   3.7930524e-02   3.6170939e-02   3.5510999e-02   3.0178488e-02   3.4222825e-02   2.8678070e-02   3.6827536e-02   2.3273331e-02   3.7270332e-02   2.2452145e-02   2.9713334e-02   3.0946843e-02   3.1377626e-02   3.1792992e-02   3.3704869e-02   3.2399813e-02   3.5605910e-02   3.1577293e-02   3.1324097e-02   3.0824146e-02   0.0000000e+00   2.9065415e-02   3.8809984e-02   4.1068616e-02   4.2834435e-02   4.1622868e-02   3.4190276e-02   3.8372655e-02   3.7360985e-02   4.4114679e-02   3.6279000e-02   5.1918337e-02   3.3997148e-02   3.6132223e-02   3.7105771e-02   4.0801972e-02   3.0017096e-02   3.8829152e-02   3.3783280e-02   3.7766831e-02   3.0879510e-02   3.3172974e-02   3.0312489e-02   3.0425757e-02   3.2082412e-02   2.6676453e-02
   2.1566501e-02   2.7067807e-02   2.4076651e-02   2.8012910e-02   3.2268768e-02   2.7835008e-02   2.1513593e-02   2.5494009e-02   2.8670790e-02   2.6336897e-02   2.9406639e-02   2.8735260e-02   2.2149658e-02   2.6649814e-02   2.5047320e-02   2.5017755e-02   3.4231389e-02   2.9794846e-02   2.7950996e-02   3.6483114e-02   3.3437445e-02   3.0967496e-02   2.8728380e-02   3.3379838e-02   2.9796042e-02   3.6326538e-02   2.2154373e-02   2.5261675e-02   2.7622866e-02   3.5207964e-02   3.5765970e-02   3.1052878e-02   3.5484487e-02   4.1106913e-02   4.0022900e-02   4.5359422e-02   3.1281273e-02   2.6966208e-02   2.4202813e-02   2.7324318e-02   3.0851698e-02   2.6736927e-02   3.7635734e-02   3.3631715e-02   3.8057248e-02   3.0005010e-02   2.8795277e-02   2.4906553e-02   3.0660706e-02   2.5045585e-02   3.0833698e-02   1.8599369e-02   3.2408208e-02   1.4445947e-02   2.4309984e-02   2.5823189e-02   2.5894334e-02   2.9390144e-02   3.0126858e-02   2.7467639e-02   3.0307562e-02   2.4600814e-02   2.6020172e-02   2.6350888e-02   2.9065415e-02   0.0000000e+00   3.4163351e-02   3.3568690e-02   3.7405576e-02   3.5619464e-02   2.9697088e-02   3.3457135e-02   3.3390921e-02   3.5252169e-02   3.3698926e-02   4.1842735e-02   3.1012878e-02   2.9782531e-02   3.0537911e-02   3.5469399e-02   2.5004695e-02   3.2735093e-02   2.7263139e-02   2.9265580e-02   2.4756088e-02   2.7225377e-02   2.5176397e-02   2.2409784e-02   2.5011484e-02   1.8079662e-02
   3.0782029e-02   3.8320257e-02   3.4679048e-02   3.8611247e-02   4.0253827e-02   3.9342192e-02   3.1978421e-02   3.4867240e-02   3.6574815e-02   3.4894149e-02   4.0811947e-02   3.8538497e-02   3.3662647e-02   4.0587299e-02   3.7527150e-02   3.7195453e-02   4.4538111e-02   3.9871309e-02   3.9882493e-02   4.6099655e-02   4.0872646e-02   4.1708811e-02   3.8574953e-02   4.4147547e-02   4.4635304e-02   4.9202184e-02   3.5925225e-02   3.9182327e-02   4.1756994e-02   4.6786157e-02   4.6398664e-02   4.4433161e-02   4.9930952e-02   5.3196570e-02   4.9969678e-02   5.7314475e-02   4.5724008e-02   3.8016154e-02   3.5724545e-02   3.8200351e-02   4.2040189e-02   4.2369208e-02   5.0976383e-02   4.2455199e-02   4.7565589e-02   3.9929715e-02   3.7862437e-02   3.4801209e-02   4.2786723e-02   3.5739614e-02   3.9080626e-02   2.9438079e-02   4.2188276e-02   2.3137528e-02   3.2672468e-02   3.4138594e-02   3.5870655e-02   3.7635824e-02   3.8881340e-02   3.4801401e-02   3.7610082e-02   3.5266151e-02   3.6744079e-02   3.4274450e-02   3.8809984e-02   3.4163351e-02   0.0000000e+00   4.6634099e-02   5.0679906e-02   5.0196681e-02   4.1114292e-02   4.1308943e-02   4.3048813e-02   4.4908575e-02   4.3501831e-02   5.3726507e-02   3.8904840e-02   3.7918899e-02   3.6486424e-02   4.3027030e-02   3.5477774e-02   4.1330622e-02   3.8089469e-02   4.0890157e-02   3.3920256e-02   3.5228476e-02   3.3178216e-02   3.2978654e-02   3.6696780e-02   3.0142303e-02
   3.2046818e-02   3.7603972e-02   3.6196534e-02   3.7309772e-02   3.9445889e-02   3.8895509e-02   3.2311992e-02   3.5722307e-02   3.6479383e-02   3.8026328e-02   4.1640773e-02   4.0625419e-02   3.1860947e-02   4.1194109e-02   3.7275969e-02   3.5966046e-02   4.2332022e-02   4.1574254e-02   4.1307801e-02   4.4172615e-02   4.3467881e-02   3.9616727e-02   3.8817427e-02   4.6095450e-02   5.0120379e-02   4.2062864e-02   3.3721152e-02   3.4669397e-02   3.9933731e-02   4.8463427e-02   4.6327169e-02   4.3479853e-02   4.5089518e-02   4.8571864e-02   4.6956999e-02   5.2863009e-02   4.3485864e-02   3.9252289e-02   3.6037371e-02   3.5225078e-02   4.1365282e-02   3.7678168e-02   4.9798652e-02   4.6466631e-02   4.7439354e-02   4.1766691e-02   4.2219859e-02   3.3989704e-02   4.3284457e-02   3.2865243e-02   3.9353416e-02   3.2531191e-02   4.6813851e-02   2.8812620e-02   3.5587105e-02   3.4899956e-02   3.6784272e-02   3.8056008e-02   3.9420700e-02   3.9324011e-02   4.2463724e-02   3.7991629e-02   3.6235673e-02   3.3456924e-02   4.1068616e-02   3.3568690e-02   4.6634099e-02   0.0000000e+00   4.7507068e-02   4.7661634e-02   4.4068036e-02   4.2558564e-02   4.2117504e-02   4.4178391e-02   4.0344808e-02   5.6598302e-02   4.2541979e-02   3.9961893e-02   3.6686217e-02   5.0837565e-02   3.9573204e-02   4.2055796e-02   3.7906071e-02   3.9741203e-02   3.7385419e-02   3.8141066e-02   3.6090522e-02   3.4051730e-02   3.7236760e-02   3.0673959e-02
   3.6973976e-02   3.7873680e-02   3.5224725e-02   3.9355456e-02   4.0607654e-02   4.0857701e-02   3.3131632e-02   3.6872787e-02   3.8516819e-02   3.8143127e-02   4.3888482e-02   4.1260635e-02   3.3896002e-02   4.1941133e-02   3.7862152e-02   3.4975886e-02   4.2190585e-02   4.2727598e-02   4.3643669e-02   4.3710125e-02   5.1060114e-02   4.3011770e-02   3.8335785e-02   4.2722774e-02   4.7324399e-02   4.2301627e-02   3.6169811e-02   3.7618335e-02   4.0459710e-02   4.9409842e-02   4.4845597e-02   4.3556070e-02   5.0526673e-02   5.0709741e-02   4.6696817e-02   5.5529908e-02   4.3031534e-02   4.1637513e-02   3.5277320e-02   3.9261186e-02   4.2233198e-02   3.7578287e-02   4.6627798e-02   4.3185037e-02   4.5922568e-02   4.2773688e-02   4.4215119e-02   3.6970351e-02   4.2437328e-02   3.4272995e-02   4.4031959e-02   3.2149819e-02   4.8138449e-02   3.1816850e-02   3.8081467e-02   3.6227611e-02   4.2913201e-02   4.0440343e-02   3.9688334e-02   3.6457228e-02   4.3029470e-02   3.9142402e-02   3.6033071e-02   3.4624923e-02   4.2834435e-02   3.7405576e-02   5.0679906e-02   4.7507068e-02   0.0000000e+00   4.9949477e-02   4.5439622e-02   4.3631192e-02   4.4457318e-02   4.8321538e-02   4.2727384e-02   5.8424576e-02   4.2970010e-02   4.2575967e-02   3.8633861e-02   5.4847038e-02   3.8319804e-02   4.1023215e-02   3.9638184e-02   4.6171406e-02   3.7603246e-02   3.6754091e-02   3.3744841e-02   3.5212951e-02   3.9136571e-02   3.3823565e-02
   3.3291866e-02   4.1892307e-02   3.8574775e-02   4.3021793e-02   4.2979536e-02   3.8210018e-02   3.6612439e-02   3.6853424e-02   3.8156855e-02   3.9007492e-02   3.8315911e-02   4.5024109e-02   3.0636787e-02   4.1799012e-02   3.9357533e-02   3.2162550e-02   4.4750509e-02   4.4293273e-02   4.3418633e-02   4.8197879e-02   4.5861884e-02   4.4551001e-02   4.0122156e-02   4.9434289e-02   4.5059263e-02   4.8861808e-02   3.7368825e-02   4.0116775e-02   4.6502277e-02   4.6652975e-02   4.5380442e-02   4.9191100e-02   4.8701300e-02   4.7573239e-02   5.4042726e-02   5.4384169e-02   4.0326563e-02   4.3862088e-02   3.7302074e-02   3.9471060e-02   4.4634568e-02   3.6865997e-02   5.2429980e-02   4.7191787e-02   5.0569149e-02   4.5396563e-02   4.3179182e-02   4.2362641e-02   4.3622508e-02   4.0386434e-02   4.5071436e-02   3.8944969e-02   4.3048363e-02   2.5447013e-02   3.8272709e-02   3.6404098e-02   3.9308098e-02   4.3837280e-02   4.1477737e-02   3.3064406e-02   4.0026984e-02   3.8323735e-02   3.9649973e-02   3.5096359e-02   4.1622868e-02   3.5619464e-02   5.0196681e-02   4.7661634e-02   4.9949477e-02   0.0000000e+00   4.3396727e-02   4.2704119e-02   4.8157425e-02   4.7183980e-02   4.7948479e-02   5.9178859e-02   3.9412495e-02   4.2533895e-02   4.4833933e-02   5.1285228e-02   4.3263134e-02   4.6304880e-02   4.6039997e-02   4.8154386e-02   3.6665168e-02   3.8505794e-02   3.4314302e-02   3.5719888e-02   4.0904215e-02   3.5988975e-02
   2.9006501e-02   3.3405727e-02   3.1032792e-02   3.1382543e-02   3.4711731e-02   3.2555558e-02   2.6128657e-02   2.8370936e-02   2.8504412e-02   3.0436767e-02   3.0167526e-02   3.4679641e-02   2.7113099e-02   3.2962101e-02   3.2155947e-02   2.8275094e-02   3.9768681e-02   3.7005473e-02   3.5358028e-02   4.2600094e-02   4.9085322e-02   3.3535167e-02   3.4141711e-02   3.9505630e-02   3.5324316e-02   3.9451494e-02   3.2025032e-02   3.2879953e-02   3.5379096e-02   4.2611044e-02   3.8134370e-02   3.4883463e-02   3.9856000e-02   4.6328764e-02   4.3068097e-02   4.2190535e-02   3.4394428e-02   3.0551628e-02   3.0156309e-02   2.9651679e-02   3.6885731e-02   3.1982096e-02   3.9527741e-02   3.6205136e-02   4.3632797e-02   3.8506206e-02   3.2731615e-02   3.0170716e-02   3.9398015e-02   3.2679841e-02   3.2561548e-02   2.7272403e-02   4.0524426e-02   2.0660615e-02   2.9817371e-02   2.9956881e-02   3.3888372e-02   3.7414139e-02   3.2961981e-02   3.1040149e-02   3.3714020e-02   2.9670972e-02   3.2978741e-02   3.2646115e-02   3.4190276e-02   2.9697088e-02   4.1114292e-02   4.4068036e-02   4.5439622e-02   4.3396727e-02   0.0000000e+00   3.6061388e-02   3.8410103e-02   4.0425377e-02   4.0871178e-02   4.1774893e-02   3.1124425e-02   3.5802379e-02   3.8576953e-02   4.1755779e-02   3.3071918e-02   3.9519047e-02   3.5612174e-02   3.4216583e-02   2.9605387e-02   3.0410665e-02   3.1246524e-02   2.8992976e-02   3.2409474e-02   2.7568661e-02
   2.8280691e-02   3.6141371e-02   3.1617357e-02   3.3717228e-02   3.8095606e-02   3.6888991e-02   2.9523483e-02   3.2056325e-02   3.3433216e-02   3.2857035e-02   3.7019283e-02   3.4540727e-02   2.8236185e-02   3.5274588e-02   3.3352206e-02   3.0752667e-02   3.7871204e-02   3.6086301e-02   3.3272076e-02   4.1974768e-02   5.2827387e-02   3.3745682e-02   3.4895783e-02   4.0522287e-02   3.9636573e-02   3.4816072e-02   3.4931173e-02   3.1966037e-02   3.6855018e-02   4.1753474e-02   4.0335644e-02   3.5292161e-02   4.3535676e-02   4.7304525e-02   4.5641733e-02   5.2957605e-02   3.8529052e-02   3.5310757e-02   3.4314630e-02   3.7628968e-02   4.0068375e-02   3.7965291e-02   4.4397293e-02   4.2267230e-02   4.3636677e-02   3.8721145e-02   3.6447771e-02   3.3826456e-02   3.9222112e-02   3.1175378e-02   3.6156212e-02   2.6947130e-02   4.4647123e-02   2.3559816e-02   3.3177266e-02   3.1285828e-02   3.4727184e-02   3.3721408e-02   3.6519782e-02   3.2861604e-02   3.5460981e-02   3.1215230e-02   3.4746246e-02   3.3287564e-02   3.8372655e-02   3.3457135e-02   4.1308943e-02   4.2558564e-02   4.3631192e-02   4.2704119e-02   3.6061388e-02   0.0000000e+00   3.6132095e-02   3.7701948e-02   3.8370437e-02   3.7676578e-02   3.2848137e-02   3.6609383e-02   3.2236674e-02   4.2918002e-02   3.0464989e-02   3.7947229e-02   3.4342505e-02   3.2783458e-02   3.2326965e-02   3.2615961e-02   2.8168359e-02   2.6927041e-02   3.1438866e-02   2.7417324e-02
   3.0245377e-02   3.9287361e-02   3.1411050e-02   3.5410769e-02   4.0260609e-02   3.4944052e-02   3.1408550e-02   3.2861038e-02   3.5205627e-02   3.5250924e-02   3.7276346e-02   3.7228705e-02   2.7570254e-02   3.5098431e-02   3.4750192e-02   3.1629492e-02   3.8541848e-02   4.0139834e-02   4.0696011e-02   4.1745216e-02   4.5329350e-02   3.8791777e-02   3.4254004e-02   4.1178866e-02   4.2174284e-02   4.1876018e-02   3.2472905e-02   3.2391827e-02   3.6364816e-02   4.4924836e-02   4.1619056e-02   3.7331486e-02   4.3218520e-02   4.7494425e-02   5.1791551e-02   4.8428020e-02   4.0219846e-02   3.6294560e-02   3.5105403e-02   3.4521948e-02   4.2967049e-02   4.2619488e-02   4.4359134e-02   4.2669207e-02   4.5848419e-02   3.7532508e-02   4.1018315e-02   3.9237251e-02   4.3815449e-02   3.2528040e-02   3.8759803e-02   3.1176401e-02   4.8595246e-02   2.5103251e-02   3.4699127e-02   3.5608850e-02   3.6816095e-02   4.0188115e-02   3.9518672e-02   3.5760702e-02   3.9135361e-02   3.2264797e-02   3.3466325e-02   3.5552784e-02   3.7360985e-02   3.3390921e-02   4.3048813e-02   4.2117504e-02   4.4457318e-02   4.8157425e-02   3.8410103e-02   3.6132095e-02   0.0000000e+00   4.2304855e-02   4.3451376e-02   4.3821009e-02   3.5830399e-02   4.3537572e-02   3.8790928e-02   4.6629647e-02   3.3310557e-02   4.2182428e-02   3.5896904e-02   3.8789075e-02   3.3617214e-02   3.4612230e-02   3.1038780e-02   3.0941947e-02   3.2787705e-02   2.8674506e-02
   3.2688374e-02   3.7504343e-02   3.3325735e-02   3.5682208e-02   3.7721966e-02   3.4812322e-02   3.1264902e-02   3.4444152e-02   3.3714095e-02   3.6503913e-02   3.5381825e-02   3.8907191e-02   3.0345407e-02   3.7781491e-02   3.4973404e-02   3.1598062e-02   3.8145473e-02   3.7694203e-02   4.0263149e-02   4.4922626e-02   4.9374752e-02   3.9649806e-02   3.6742399e-02   4.7278887e-02   4.8070293e-02   4.2422878e-02   3.9030323e-02   3.9038664e-02   4.2974039e-02   4.7830876e-02   4.4054742e-02   4.2725176e-02   4.9599733e-02   5.1936457e-02   5.3571833e-02   4.7422308e-02   4.2301226e-02   4.3224199e-02   4.1586101e-02   3.8563544e-02   4.5224219e-02   4.8636945e-02   4.8492214e-02   4.5761807e-02   4.9841786e-02   4.6363844e-02   4.7346811e-02   4.3191897e-02   4.3578154e-02   4.1937542e-02   4.5649883e-02   3.5085218e-02   4.8937084e-02   2.9948049e-02   3.9211763e-02   3.9295115e-02   4.0872284e-02   4.2140469e-02   4.3795347e-02   4.4255856e-02   4.2207549e-02   3.4317398e-02   3.7181663e-02   3.9345430e-02   4.4114679e-02   3.5252169e-02   4.4908575e-02   4.4178391e-02   4.8321538e-02   4.7183980e-02   4.0425377e-02   3.7701948e-02   4.2304855e-02   0.0000000e+00   4.3692820e-02   5.3647335e-02   3.5611425e-02   4.1205835e-02   4.0246142e-02   4.6962889e-02   3.4111015e-02   3.9106543e-02   3.6056902e-02   3.9597775e-02   3.4883390e-02   3.4671860e-02   3.1803802e-02   2.9787610e-02   3.2270337e-02   2.7915342e-02
   3.1003667e-02   4.3076170e-02   3.2050889e-02   3.8220261e-02   3.6903170e-02   4.2942503e-02   2.9933248e-02   3.4202475e-02   3.7303529e-02   3.6199701e-02   4.0906702e-02   3.8808095e-02   3.1941857e-02   3.3033701e-02   3.6335702e-02   3.2671663e-02   3.6063180e-02   3.6134476e-02   3.9299975e-02   4.7531959e-02   3.8381350e-02   4.0825145e-02   3.4866272e-02   4.0075372e-02   4.0236617e-02   4.0694164e-02   3.4251114e-02   3.8993773e-02   3.7601282e-02   4.2899183e-02   4.2449793e-02   4.1466382e-02   4.4874309e-02   4.7310340e-02   4.8693738e-02   5.0212009e-02   4.0035226e-02   3.5589617e-02   3.5270773e-02   3.5332580e-02   4.1864174e-02   4.4091761e-02   4.2991350e-02   4.2662192e-02   4.8224820e-02   3.6932179e-02   3.9564955e-02   4.1216799e-02   4.3034247e-02   3.8315113e-02   4.1497951e-02   2.6438161e-02   4.2897503e-02   2.6214132e-02   3.3306561e-02   3.4874236e-02   3.6595251e-02   3.8396242e-02   3.6075622e-02   2.9526438e-02   3.7447961e-02   3.4293923e-02   3.1154362e-02   3.5928568e-02   3.6279000e-02   3.3698926e-02   4.3501831e-02   4.0344808e-02   4.2727384e-02   4.7948479e-02   4.0871178e-02   3.8370437e-02   4.3451376e-02   4.3692820e-02   0.0000000e+00   5.7235235e-02   4.3419497e-02   5.0049930e-02   4.6354424e-02   6.0783035e-02   3.7384439e-02   4.3758154e-02   4.1128670e-02   4.1947448e-02   4.0379037e-02   3.9623495e-02   3.7139620e-02   3.1407886e-02   3.3684322e-02   3.1314050e-02
   3.3695802e-02   3.5722920e-02   3.3674677e-02   3.3398412e-02   3.7213385e-02   4.2488372e-02   3.2941414e-02   3.0069807e-02   3.7177522e-02   4.8742808e-02   3.7271371e-02   4.4493507e-02   3.4255141e-02   4.1774719e-02   3.3346738e-02   3.8363590e-02   4.4908384e-02   4.6398805e-02   3.8078143e-02   5.1705633e-02   4.9846148e-02   4.1815361e-02   4.2931650e-02   5.0423797e-02   4.7354656e-02   4.4676296e-02   3.8424802e-02   3.6661510e-02   4.7869558e-02   4.7626034e-02   4.4012499e-02   4.0898342e-02   5.1365553e-02   5.0757238e-02   5.3826894e-02   4.9728891e-02   4.4073392e-02   4.0602720e-02   3.4075468e-02   4.6571638e-02   4.7332919e-02   4.7796230e-02   5.3695392e-02   5.4507156e-02   5.2763748e-02   4.9452740e-02   4.6236497e-02   4.9990617e-02   4.7730927e-02   4.6930085e-02   5.4997882e-02   3.5377532e-02   5.2716200e-02   2.9903426e-02   4.0254759e-02   4.0326470e-02   4.5023740e-02   4.7250012e-02   4.8762668e-02   4.4026716e-02   5.1659647e-02   4.0991356e-02   4.5137173e-02   4.9341431e-02   5.1918337e-02   4.1842735e-02   5.3726507e-02   5.6598302e-02   5.8424576e-02   5.9178859e-02   4.1774893e-02   3.7676578e-02   4.3821009e-02   5.3647335e-02   5.7235235e-02   0.0000000e+00   4.3066618e-02   4.4435326e-02   4.6711199e-02   4.7977245e-02   3.8437250e-02   4.5374312e-02   3.1703095e-02   4.4046109e-02   3.5786130e-02   3.5888120e-02   3.1641386e-02   2.4565432e-02   4.0460338e-02   3.8150904e-02
   2.7719384e-02   3.0459218e-02   2.9240289e-02   3.1112576e-02   3.5475635e-02   3.4080151e-02   2.8235400e-02   2.9521151e-02   3.1980708e-02   3.2450604e-02   3.5746131e-02   3.7619190e-02   3.0106521e-02   3.6110435e-02   3.5385109e-02   2.9424353e-02   4.0595086e-02   3.9949870e-02   3.6728199e-02   4.2760271e-02   4.0613521e-02   3.5094237e-02   3.3367012e-02   3.6461564e-02   3.7454892e-02   3.4069069e-02   3.2834952e-02   3.0076735e-02   3.5783315e-02   4.0756348e-02   3.5651835e-02   3.6276853e-02   4.0297239e-02   4.4273962e-02   4.8042820e-02   4.2596271e-02   3.3883688e-02   3.0162374e-02   2.8059386e-02   2.7145483e-02   3.8394620e-02   3.5214766e-02   3.9391535e-02   3.5398746e-02   3.9585089e-02   3.5445147e-02   3.2355731e-02   2.8280468e-02   3.3748981e-02   2.8938887e-02   3.1230442e-02   2.1690109e-02   3.8092832e-02   2.0559114e-02   2.7115661e-02   2.5201757e-02   2.8520009e-02   3.2026593e-02   3.0696069e-02   3.0783623e-02   3.3869005e-02   2.9648247e-02   2.5687296e-02   2.7974221e-02   3.3997148e-02   3.1012878e-02   3.8904840e-02   4.2541979e-02   4.2970010e-02   3.9412495e-02   3.1124425e-02   3.2848137e-02   3.5830399e-02   3.5611425e-02   4.3419497e-02   4.3066618e-02   0.0000000e+00   3.6833332e-02   3.4953659e-02   4.9231875e-02   3.3077585e-02   3.7088055e-02   3.3455376e-02   3.5457162e-02   2.7632671e-02   2.8326953e-02   2.9425174e-02   2.5622115e-02   2.8661904e-02   2.3012822e-02
   3.3794295e-02   3.8706055e-02   3.3118485e-02   3.7518113e-02   4.1688017e-02   3.7731057e-02   2.9153058e-02   3.2035988e-02   3.4440970e-02   3.3997302e-02   3.8238546e-02   4.0119393e-02   3.0232702e-02   3.4953044e-02   3.1608907e-02   2.9486762e-02   3.7963640e-02   3.7801298e-02   3.7030756e-02   4.3751801e-02   4.3455645e-02   3.7780551e-02   3.2367114e-02   3.9368814e-02   4.4549191e-02   3.9722097e-02   3.7915685e-02   3.8454623e-02   4.1726332e-02   4.7446800e-02   4.3675992e-02   4.5393112e-02   4.8656190e-02   5.1511974e-02   5.8095880e-02   5.3061747e-02   3.8935553e-02   3.8051134e-02   3.6322874e-02   3.5566838e-02   4.3422613e-02   3.6656246e-02   4.5388938e-02   3.7556025e-02   3.8721022e-02   3.6497325e-02   3.5805512e-02   3.1184950e-02   3.5081696e-02   2.8693466e-02   3.2986713e-02   2.4036801e-02   3.5006230e-02   1.8456425e-02   2.8136729e-02   2.6170624e-02   2.8054799e-02   3.2454934e-02   3.3608937e-02   3.1820917e-02   3.4053091e-02   3.0103586e-02   2.7144066e-02   2.8420301e-02   3.6132223e-02   2.9782531e-02   3.7918899e-02   3.9961893e-02   4.2575967e-02   4.2533895e-02   3.5802379e-02   3.6609383e-02   4.3537572e-02   4.1205835e-02   5.0049930e-02   4.4435326e-02   3.6833332e-02   0.0000000e+00   4.3485191e-02   5.6514006e-02   3.4943230e-02   4.2922066e-02   3.7427598e-02   4.0783621e-02   3.6701290e-02   3.6847945e-02   3.3181576e-02   3.4009637e-02   3.6096472e-02   3.0771231e-02
   2.4597697e-02   2.5486461e-02   2.1588492e-02   2.8649909e-02   2.8133042e-02   2.8534669e-02   2.6462904e-02   2.6895203e-02   2.6668546e-02   2.5945082e-02   2.7764304e-02   2.8195940e-02   2.6158136e-02   2.6033948e-02   2.4374645e-02   2.5122488e-02   3.7942868e-02   3.2886183e-02   2.9283264e-02   3.5220269e-02   4.1325407e-02   3.1899495e-02   3.2929957e-02   3.7518578e-02   3.8046152e-02   3.0716833e-02   3.1960300e-02   3.4362772e-02   3.4352063e-02   3.9836102e-02   3.5986500e-02   3.5282982e-02   4.1167469e-02   4.3475700e-02   5.2629535e-02   4.4117318e-02   3.9914010e-02   3.4300061e-02   2.9731996e-02   3.1686715e-02   4.4511763e-02   3.2336398e-02   4.4332731e-02   4.1607957e-02   4.5388553e-02   3.9952839e-02   4.1053091e-02   3.6300168e-02   4.1618383e-02   2.7980224e-02   3.5097290e-02   2.9878921e-02   4.0076329e-02   2.6590245e-02   3.4038568e-02   3.3276849e-02   3.7738595e-02   4.3902538e-02   3.3312697e-02   3.3029229e-02   3.9287175e-02   3.5048754e-02   3.4373660e-02   3.2585744e-02   3.7105771e-02   3.0537911e-02   3.6486424e-02   3.6686217e-02   3.8633861e-02   4.4833933e-02   3.8576953e-02   3.2236674e-02   3.8790928e-02   4.0246142e-02   4.6354424e-02   4.6711199e-02   3.4953659e-02   4.3485191e-02   0.0000000e+00   5.6523660e-02   3.3594152e-02   3.8894452e-02   3.8622222e-02   3.8792472e-02   3.1878644e-02   3.6320460e-02   2.9952584e-02   2.5562094e-02   3.1787794e-02   2.1081553e-02
   4.1509046e-02   4.3607915e-02   4.0817818e-02   4.0218781e-02   4.5678142e-02   4.4003836e-02   3.2969968e-02   3.5150611e-02   3.7659786e-02   4.1162116e-02   3.7577512e-02   4.4479281e-02   3.4352167e-02   3.7887310e-02   4.2278237e-02   3.8261185e-02   4.3973232e-02   4.5559825e-02   4.5537182e-02   5.6370652e-02   6.1235489e-02   5.1197009e-02   4.1179363e-02   5.7252717e-02   4.9641617e-02   4.4496790e-02   5.0120868e-02   4.3940006e-02   4.0295871e-02   5.2318356e-02   5.3948730e-02   4.0915494e-02   5.0900772e-02   6.2887203e-02   5.9048178e-02   5.5815282e-02   4.7890489e-02   4.3508285e-02   4.5116271e-02   4.9333156e-02   5.0914319e-02   5.6662866e-02   5.8838087e-02   5.3241812e-02   6.0158781e-02   5.1886935e-02   4.4214963e-02   4.7789533e-02   5.6291025e-02   4.1198091e-02   5.1502391e-02   4.1196865e-02   5.1605896e-02   2.8771332e-02   3.9327911e-02   4.1577928e-02   4.2215749e-02   4.1267825e-02   3.6399046e-02   4.3140495e-02   4.4092952e-02   4.2937623e-02   3.3065622e-02   3.2759430e-02   4.0801972e-02   3.5469399e-02   4.3027030e-02   5.0837565e-02   5.4847038e-02   5.1285228e-02   4.1755779e-02   4.2918002e-02   4.6629647e-02   4.6962889e-02   6.0783035e-02   4.7977245e-02   4.9231875e-02   5.6514006e-02   5.6523660e-02   0.0000000e+00   3.6893820e-02   5.2834177e-02   4.5780536e-02   4.6924793e-02   4.1337175e-02   4.0276607e-02   4.7866895e-02   3.7765449e-02   4.4110258e-02   4.2752850e-02
   2.5644415e-02   3.0554786e-02   2.6822665e-02   3.1727352e-02   3.0146483e-02   3.0574283e-02   2.5836986e-02   2.5384374e-02   2.8121751e-02   2.9371504e-02   3.4066594e-02   3.3511392e-02   2.5508679e-02   3.0510096e-02   2.7722505e-02   2.5107872e-02   3.5716277e-02   3.1441034e-02   3.2555535e-02   3.8098266e-02   3.8901961e-02   3.6038041e-02   2.9296189e-02   3.5923126e-02   3.6277933e-02   3.5446714e-02   2.9787462e-02   2.6563915e-02   3.1802208e-02   4.0043486e-02   3.6511624e-02   3.5182528e-02   4.0433936e-02   4.4266627e-02   4.3968267e-02   4.1309151e-02   3.4585875e-02   3.2463815e-02   2.9676032e-02   3.0941221e-02   3.8276619e-02   3.9043781e-02   3.8431383e-02   3.7234940e-02   4.1103440e-02   3.5967974e-02   3.3521272e-02   2.9136738e-02   3.5221294e-02   2.7332619e-02   3.3582038e-02   2.4532000e-02   3.3715093e-02   1.9225732e-02   2.7826068e-02   2.7781062e-02   2.8272079e-02   3.0998699e-02   3.0832662e-02   2.7852706e-02   3.0058742e-02   2.5300361e-02   2.8399228e-02   2.5867329e-02   3.0017096e-02   2.5004695e-02   3.5477774e-02   3.9573204e-02   3.8319804e-02   4.3263134e-02   3.3071918e-02   3.0464989e-02   3.3310557e-02   3.4111015e-02   3.7384439e-02   3.8437250e-02   3.3077585e-02   3.4943230e-02   3.3594152e-02   3.6893820e-02   0.0000000e+00   3.6533758e-02   2.7585383e-02   3.3453369e-02   2.6069746e-02   2.6186970e-02   2.5858881e-02   2.5269735e-02   2.8021559e-02   2.1907124e-02
   3.0595955e-02   3.6298178e-02   3.2067561e-02   3.6783270e-02   3.8377619e-02   3.8589842e-02   3.1673788e-02   3.2083797e-02   3.4618627e-02   3.6027522e-02   4.0884800e-02   3.7404988e-02   3.1434074e-02   3.7149466e-02   3.3353573e-02   3.2469484e-02   4.2568394e-02   3.9944565e-02   3.8329350e-02   4.3730187e-02   4.4957862e-02   4.1676121e-02   3.6458257e-02   4.1102928e-02   4.0267845e-02   4.2895111e-02   3.5969319e-02   3.4955798e-02   3.8164547e-02   4.5175023e-02   3.9133212e-02   3.9565383e-02   4.3520766e-02   5.0460201e-02   5.0742225e-02   5.1019657e-02   3.9085975e-02   3.4776139e-02   3.0976869e-02   3.4309388e-02   4.7115643e-02   3.6458429e-02   4.3460509e-02   4.1634578e-02   4.5607336e-02   4.1610776e-02   3.5865985e-02   3.4974683e-02   4.2350776e-02   3.2311425e-02   3.8042788e-02   3.0165625e-02   4.4414569e-02   2.4480161e-02   3.4541907e-02   3.3368965e-02   3.4136204e-02   3.5585457e-02   3.5908193e-02   3.5608533e-02   3.7366315e-02   3.0990732e-02   3.0013071e-02   3.2993447e-02   3.8829152e-02   3.2735093e-02   4.1330622e-02   4.2055796e-02   4.1023215e-02   4.6304880e-02   3.9519047e-02   3.7947229e-02   4.2182428e-02   3.9106543e-02   4.3758154e-02   4.5374312e-02   3.7088055e-02   4.2922066e-02   3.8894452e-02   5.2834177e-02   3.6533758e-02   0.0000000e+00   3.4371405e-02   3.9701066e-02   3.2148746e-02   3.3783490e-02   3.5450379e-02   3.0635035e-02   3.4468562e-02   2.8677664e-02
   2.5707434e-02   3.2682313e-02   2.5997020e-02   3.1713262e-02   3.1988801e-02   2.8139276e-02   2.6107708e-02   2.8004964e-02   3.0262960e-02   2.7827555e-02   3.4100484e-02   3.2812833e-02   2.6333235e-02   3.0443430e-02   2.7369508e-02   2.6426162e-02   3.3116738e-02   3.0265580e-02   3.2103304e-02   3.9440316e-02   3.9192782e-02   3.3994864e-02   3.0361399e-02   3.5065659e-02   3.6082010e-02   3.6342631e-02   3.2527359e-02   3.3302195e-02   3.3964006e-02   3.8820526e-02   3.6396302e-02   3.4165376e-02   3.9462693e-02   4.6710167e-02   4.4810493e-02   4.4733863e-02   3.3480162e-02   3.0293984e-02   3.0096682e-02   3.2889885e-02   4.2647832e-02   3.0534671e-02   4.2054182e-02   3.8802768e-02   4.2402072e-02   4.0816296e-02   3.2680162e-02   2.9502507e-02   3.4326227e-02   3.0495806e-02   3.5415378e-02   2.6706429e-02   4.0753041e-02   1.9650687e-02   2.9868208e-02   2.9889109e-02   3.0510255e-02   3.4051995e-02   3.2299811e-02   2.9656694e-02   3.1497178e-02   2.8404499e-02   2.9406111e-02   3.1274236e-02   3.3783280e-02   2.7263139e-02   3.8089469e-02   3.7906071e-02   3.9638184e-02   4.6039997e-02   3.5612174e-02   3.4342505e-02   3.5896904e-02   3.6056902e-02   4.1128670e-02   3.1703095e-02   3.3455376e-02   3.7427598e-02   3.8622222e-02   4.5780536e-02   2.7585383e-02   3.4371405e-02   0.0000000e+00   3.3905968e-02   2.6493446e-02   2.9067299e-02   2.5915749e-02   2.6255017e-02   2.7935784e-02   2.3538710e-02
   2.8059329e-02   3.5086918e-02   3.0668902e-02   3.3849889e-02   3.5333869e-02   3.2214406e-02   2.8090517e-02   2.9100322e-02   3.2837140e-02   3.3973731e-02   3.3572796e-02   3.3747348e-02   2.8918498e-02   3.1630368e-02   3.1838818e-02   3.0622848e-02   3.7071163e-02   3.3855106e-02   3.4167258e-02   4.0686028e-02   3.0605146e-02   3.5823474e-02   3.1704670e-02   3.7101429e-02   4.1597832e-02   3.8358689e-02   3.4866575e-02   3.2142118e-02   3.4676150e-02   4.1008554e-02   4.1889426e-02   3.7474531e-02   4.1266022e-02   4.2998876e-02   4.6463585e-02   4.0855715e-02   3.6744131e-02   3.4084046e-02   3.4456193e-02   3.4442134e-02   4.4677699e-02   3.5234274e-02   4.4434195e-02   4.2389858e-02   4.5146718e-02   3.8488909e-02   3.2409680e-02   3.1648152e-02   3.7562063e-02   3.4181485e-02   3.6853120e-02   2.5241092e-02   3.8849495e-02   2.3647191e-02   3.0690009e-02   3.1537737e-02   3.3413620e-02   3.7030668e-02   3.5038198e-02   2.8759796e-02   3.1998245e-02   3.1811498e-02   3.2441022e-02   3.0639164e-02   3.7766831e-02   2.9265580e-02   4.0890157e-02   3.9741203e-02   4.6171406e-02   4.8154386e-02   3.4216583e-02   3.2783458e-02   3.8789075e-02   3.9597775e-02   4.1947448e-02   4.4046109e-02   3.5457162e-02   4.0783621e-02   3.8792472e-02   4.6924793e-02   3.3453369e-02   3.9701066e-02   3.3905968e-02   0.0000000e+00   3.0505401e-02   3.1838747e-02   3.1590772e-02   2.6339190e-02   2.9771130e-02   2.5579946e-02
   2.2725286e-02   2.9098650e-02   2.3888764e-02   2.7950281e-02   3.1780983e-02   2.6506561e-02   2.2794044e-02   2.4454552e-02   2.5377903e-02   2.8104561e-02   2.6455881e-02   2.9001672e-02   2.1578880e-02   2.6835444e-02   2.7067749e-02   2.4773874e-02   3.1821137e-02   2.9378533e-02   2.9267861e-02   3.5842541e-02   2.7095571e-02   3.3430436e-02   2.8679345e-02   3.1884358e-02   3.4046450e-02   3.5762118e-02   2.9777172e-02   2.8860493e-02   2.8036692e-02   3.4112312e-02   3.7264820e-02   3.2068148e-02   3.5716161e-02   4.2609108e-02   4.0314096e-02   3.6003806e-02   3.2018842e-02   2.8891622e-02   2.6007578e-02   2.8314805e-02   3.6219652e-02   2.8482383e-02   3.8092475e-02   3.3905967e-02   3.6240760e-02   3.5124899e-02   2.8854432e-02   2.8400796e-02   3.3711754e-02   2.6112260e-02   2.9170869e-02   2.1978700e-02   3.4693449e-02   1.8045982e-02   2.5571627e-02   2.4493252e-02   2.6910930e-02   2.9315384e-02   3.1873129e-02   2.6743286e-02   2.8290537e-02   2.5882597e-02   2.6169848e-02   2.5705862e-02   3.0879510e-02   2.4756088e-02   3.3920256e-02   3.7385419e-02   3.7603246e-02   3.6665168e-02   2.9605387e-02   3.2326965e-02   3.3617214e-02   3.4883390e-02   4.0379037e-02   3.5786130e-02   2.7632671e-02   3.6701290e-02   3.1878644e-02   4.1337175e-02   2.6069746e-02   3.2148746e-02   2.6493446e-02   3.0505401e-02   0.0000000e+00   2.5846560e-02   2.4402178e-02   2.1376559e-02   2.4960957e-02   2.1537456e-02
   2.6405538e-02   3.0034351e-02   2.6718387e-02   2.8870217e-02   2.8405480e-02   2.8037321e-02   2.5870867e-02   2.7271496e-02   2.8028380e-02   2.9276646e-02   2.8822881e-02   3.2792009e-02   2.3773231e-02   2.8627224e-02   2.8020579e-02   2.5145641e-02   3.3427131e-02   3.1537981e-02   3.0847968e-02   3.7035675e-02   2.9589419e-02   3.1255891e-02   2.7726715e-02   3.3163287e-02   3.3304797e-02   3.4958189e-02   2.7901822e-02   3.0484842e-02   3.2594452e-02   3.4874750e-02   3.7795067e-02   3.2729812e-02   3.7443762e-02   3.8231645e-02   3.9571248e-02   4.4043294e-02   3.4814187e-02   3.3743891e-02   2.8417359e-02   2.7567530e-02   3.6800497e-02   2.7907451e-02   3.7395914e-02   3.6557763e-02   3.7552387e-02   3.4002897e-02   3.1226845e-02   3.1406239e-02   3.5578653e-02   2.8684023e-02   3.1024405e-02   2.0471979e-02   3.5463779e-02   1.8066576e-02   2.6013233e-02   2.4973507e-02   2.9429724e-02   3.0091696e-02   3.2410882e-02   2.9252296e-02   2.9904098e-02   2.6581562e-02   2.7666202e-02   2.4444564e-02   3.3172974e-02   2.7225377e-02   3.5228476e-02   3.8141066e-02   3.6754091e-02   3.8505794e-02   3.0410665e-02   3.2615961e-02   3.4612230e-02   3.4671860e-02   3.9623495e-02   3.5888120e-02   2.8326953e-02   3.6847945e-02   3.6320460e-02   4.0276607e-02   2.6186970e-02   3.3783490e-02   2.9067299e-02   3.1838747e-02   2.5846560e-02   0.0000000e+00   2.4047949e-02   2.2813581e-02   2.7061445e-02   2.3642487e-02
   2.4099459e-02   2.9225562e-02   2.4934420e-02   2.8809222e-02   2.9582647e-02   2.9253781e-02   2.3324113e-02   2.4843316e-02   3.0893026e-02   2.8939512e-02   2.7800962e-02   2.9936437e-02   2.2377802e-02   2.8916088e-02   2.7451338e-02   2.3605424e-02   3.2887635e-02   3.0771304e-02   3.1061085e-02   3.5106971e-02   2.6641169e-02   3.1473932e-02   2.6714736e-02   3.0310602e-02   3.3412296e-02   3.0475319e-02   2.6449313e-02   2.2695668e-02   2.9390285e-02   3.4291109e-02   3.2737153e-02   2.7789860e-02   3.3535154e-02   3.6338722e-02   4.1945424e-02   4.4490557e-02   2.7498936e-02   2.6259882e-02   2.3874594e-02   2.5945779e-02   3.3254185e-02   2.2469714e-02   3.5377372e-02   3.3035730e-02   3.5675758e-02   3.1910330e-02   2.7607782e-02   2.6286413e-02   3.2873505e-02   2.5716779e-02   2.9467605e-02   2.0574933e-02   3.4157238e-02   1.4840111e-02   2.1868604e-02   2.2693930e-02   2.7546181e-02   2.8407593e-02   2.9825338e-02   2.5904529e-02   2.6924145e-02   2.2998452e-02   2.5804911e-02   2.3073782e-02   3.0312489e-02   2.5176397e-02   3.3178216e-02   3.6090522e-02   3.3744841e-02   3.4314302e-02   3.1246524e-02   2.8168359e-02   3.1038780e-02   3.1803802e-02   3.7139620e-02   3.1641386e-02   2.9425174e-02   3.3181576e-02   2.9952584e-02   4.7866895e-02   2.5858881e-02   3.5450379e-02   2.5915749e-02   3.1590772e-02   2.4402178e-02   2.4047949e-02   0.0000000e+00   1.9963368e-02   2.4656331e-02   2.0345659e-02
   2.2085313e-02   2.6759167e-02   2.1333588e-02   2.7286217e-02   2.9109185e-02   2.7226695e-02   2.1645213e-02   2.1361015e-02   2.3821465e-02   2.6625288e-02   2.6677379e-02   2.7978874e-02   2.0943025e-02   2.5909935e-02   2.4096621e-02   2.0491018e-02   2.9119978e-02   3.0451774e-02   2.9119049e-02   3.4213544e-02   3.1132441e-02   2.6373507e-02   2.6364760e-02   3.2838288e-02   3.1456481e-02   2.7867948e-02   2.5775926e-02   2.6763503e-02   2.8660469e-02   3.1379700e-02   3.1849763e-02   2.6468898e-02   3.4892486e-02   3.5368261e-02   3.3913086e-02   3.8070807e-02   2.7904870e-02   2.5563012e-02   2.4087138e-02   2.6375891e-02   3.0845605e-02   2.2821319e-02   3.4011588e-02   3.0626663e-02   3.2745538e-02   2.9109653e-02   2.8683110e-02   2.5995749e-02   3.1374788e-02   2.3912454e-02   2.6083711e-02   1.8041338e-02   3.2812470e-02   1.4950804e-02   2.3234813e-02   2.2340241e-02   2.4746327e-02   2.6138410e-02   2.5102002e-02   2.4141753e-02   2.6142404e-02   2.0832472e-02   2.2263619e-02   2.1208422e-02   3.0425757e-02   2.2409784e-02   3.2978654e-02   3.4051730e-02   3.5212951e-02   3.5719888e-02   2.8992976e-02   2.6927041e-02   3.0941947e-02   2.9787610e-02   3.1407886e-02   2.4565432e-02   2.5622115e-02   3.4009637e-02   2.5562094e-02   3.7765449e-02   2.5269735e-02   3.0635035e-02   2.6255017e-02   2.6339190e-02   2.1376559e-02   2.2813581e-02   1.9963368e-02   0.0000000e+00   2.4259566e-02   1.9238987e-02
   2.4806808e-02   3.0586328e-02   2.4191965e-02   3.1394021e-02   3.2429029e-02   2.8677886e-02   2.3287719e-02   2.5203651e-02   2.7353214e-02   2.6189044e-02   2.9325831e-02   3.0727230e-02   2.5426698e-02   2.9315562e-02   2.7688941e-02   2.5363030e-02   3.2087661e-02   3.2941801e-02   2.9566461e-02   3.8309702e-02   3.3692975e-02   3.5152715e-02   2.8627558e-02   3.4558238e-02   3.6377286e-02   3.1253807e-02   2.6670768e-02   3.0209351e-02   3.1530514e-02   3.5189854e-02   3.8888158e-02   3.2118429e-02   3.7975748e-02   4.0892448e-02   4.3456149e-02   3.7110574e-02   3.2939247e-02   2.9482707e-02   2.6485611e-02   2.8490561e-02   3.2441630e-02   2.6358956e-02   3.9314321e-02   3.4471297e-02   3.8611877e-02   3.6283254e-02   3.2977824e-02   2.9104298e-02   3.5309331e-02   2.7141326e-02   3.0519326e-02   2.1730587e-02   3.4714054e-02   1.7974145e-02   2.6378081e-02   2.5643034e-02   2.9195172e-02   3.0946711e-02   3.2025914e-02   2.7504296e-02   3.0192189e-02   2.4167644e-02   2.7935362e-02   2.5328742e-02   3.2082412e-02   2.5011484e-02   3.6696780e-02   3.7236760e-02   3.9136571e-02   4.0904215e-02   3.2409474e-02   3.1438866e-02   3.2787705e-02   3.2270337e-02   3.3684322e-02   4.0460338e-02   2.8661904e-02   3.6096472e-02   3.1787794e-02   4.4110258e-02   2.8021559e-02   3.4468562e-02   2.7935784e-02   2.9771130e-02   2.4960957e-02   2.7061445e-02   2.4656331e-02   2.4259566e-02   0.0000000e+00   2.1483544e-02
   1.9529749e-02   2.4258454e-02   2.1019891e-02   2.4810266e-02   2.3311527e-02   2.2639596e-02   1.8294284e-02   1.9709089e-02   2.4878847e-02   2.2721659e-02   2.2695766e-02   2.4845534e-02   1.6937997e-02   2.3137852e-02   2.1577473e-02   1.9403494e-02   2.9583330e-02   2.6778578e-02   2.5194476e-02   3.2091078e-02   2.4349604e-02   2.9140445e-02   2.4261462e-02   2.9859719e-02   2.8671575e-02   2.5182842e-02   2.4431067e-02   2.4502660e-02   2.3899027e-02   3.1063330e-02   3.0255851e-02   2.7410523e-02   3.0675591e-02   3.4636402e-02   4.0866476e-02   3.5772465e-02   2.9217702e-02   2.3594637e-02   2.1132047e-02   2.2095270e-02   2.9603527e-02   2.2928844e-02   3.5735542e-02   3.1214379e-02   3.0768529e-02   3.0110733e-02   2.5464017e-02   2.2538113e-02   2.8216372e-02   2.2589014e-02   2.5242843e-02   1.5967035e-02   3.1393919e-02   1.3635218e-02   2.1178243e-02   1.8981248e-02   2.1345173e-02   2.4069736e-02   2.4477896e-02   2.1602446e-02   2.4670099e-02   1.9190526e-02   2.2147414e-02   2.0472179e-02   2.6676453e-02   1.8079662e-02   3.0142303e-02   3.0673959e-02   3.3823565e-02   3.5988975e-02   2.7568661e-02   2.7417324e-02   2.8674506e-02   2.7915342e-02   3.1314050e-02   3.8150904e-02   2.3012822e-02   3.0771231e-02   2.1081553e-02   4.2752850e-02   2.1907124e-02   2.8677664e-02   2.3538710e-02   2.5579946e-02   2.1537456e-02   2.3642487e-02   2.0345659e-02   1.9238987e-02   2.1483544e-02   0.0000000e+00
