# Supplementary material for: Autistic traits and individual brain differences: functional network efficiency reflects attentional and social impairments, structural nodal efficiencies index systemising and theory-of-mind skills
Source: Mol Autism. 2021 Jan 21;12:3. doi: 10.1186/s13229-020-00377-8 (PMC7818759; doi:10.1186/s13229-020-00377-8)
Supplement: Supplementary file 8 — Additional file 8. Connectivity matrices. Connection matrices and functional correlation matrices for each subject, as floating-point values in ASCII text format, and MATLAB code for producing these. [file 13229_2020_377_MOESM8_ESM.zip › Paul_Arora_et_al_data/Physiological/BBC/DTI_rsfMRI_ConnectivityMatrices/Make_rsfMRI_Netmats.m]

clear; clc;

cd /home/k1514724/subhadip/BBC/DTI_rsfMRI_ConnectivityMatrices/nuisances28_regdout_aal90_timeseries

files=dir('NuisancesRegdOut*.txt');

for l=1:length(files)
    temp=load(files(l).name); % temp stores the time-series data in Time x Space format
    z=0; % this ensures that r values are not z-transformed. for z-transformed r values, z value should be 1
    netmat=nets_netmats(temp,z,'ridgep'); % We are estimating partial correlation using L2-norm Ridge Regression (aka Tikhonov) with default rho=0.1
    save(strrep(files(l).name, 'NuisancesRegdOut', 'Netmat_rsfMRI'),'netmat','-ascii')
end
