# Supplementary material for: Autistic traits and individual brain differences: functional network efficiency reflects attentional and social impairments, structural nodal efficiencies index systemising and theory-of-mind skills
Source: Mol Autism. 2021 Jan 21;12:3. doi: 10.1186/s13229-020-00377-8 (PMC7818759; doi:10.1186/s13229-020-00377-8)
Supplement: Supplementary file 9 — Additional file 9. Brain-behaviour correlations. README file detailing data curation; AAL-90 region masks in NIfTI format; spreadseehts of Spearman correlations; code and data for the correlational analysis. [file 13229_2020_377_MOESM9_ESM.zip]

Archive with 476 entries (447 files):
- Paul_Arora_et_al_data/Physiological/README.doc
- Paul_Arora_et_al_data/Physiological/Spearman_correlations/
- Paul_Arora_et_al_data/Physiological/Spearman_correlations/Nodal/
- Paul_Arora_et_al_data/Physiological/Spearman_correlations/Nodal/rsfMRI/
- Paul_Arora_et_al_data/Physiological/Spearman_correlations/Nodal/rsfMRI/FMRInodalnet_clusteringcoef_correlation_coefficients.xls
- Paul_Arora_et_al_data/Physiological/Spearman_correlations/Nodal/rsfMRI/FMRInodalnet_clusteringcoef_correlation_pvals__HIGHLIGHTED.xlsx
- Paul_Arora_et_al_data/Physiological/Spearman_correlations/Nodal/rsfMRI/Superseded/
- Paul_Arora_et_al_data/Physiological/Spearman_correlations/Nodal/rsfMRI/Superseded/FMRInodalnet_strengths_correlation_pvals__HIGHLIGHTED.xlsx
- Paul_Arora_et_al_data/Physiological/Spearman_correlations/Nodal/rsfMRI/Superseded/FMRInodalnet_strengths_correlation_pvals.xls
- Paul_Arora_et_al_data/Physiological/Spearman_correlations/Nodal/rsfMRI/FMRInodalnet_clusteringcoef_correlation_pvals.xls
- Paul_Arora_et_al_data/Physiological/Spearman_correlations/Nodal/rsfMRI/FMRInodalnet_clusteringcoef_correlation_pvals.xlsx
- Paul_Arora_et_al_data/Physiological/Spearman_correlations/Nodal/rsfMRI/FMRInodalnet_strengths_correlation_pvals.xls
- Paul_Arora_et_al_data/Physiological/Spearman_correlations/Nodal/rsfMRI/FMRInodalnet_strengths_correlation_coefficients.xls
- Paul_Arora_et_al_data/Physiological/Spearman_correlations/Nodal/rsfMRI/FMRInodalnet_efficiency_correlation_coefficients.xls
- Paul_Arora_et_al_data/Physiological/Spearman_correlations/Nodal/rsfMRI/FMRInodalnet_efficiency_correlation_pvals.xls
- Paul_Arora_et_al_data/Physiological/Spearman_correlations/Nodal/rsfMRI/FMRInodalnet_efficiency_correlation_pvals__HIGHLIGHTED.xlsx
- Paul_Arora_et_al_data/Physiological/Spearman_correlations/Nodal/DTI/
- Paul_Arora_et_al_data/Physiological/Spearman_correlations/Nodal/DTI/DTInodalnet_efficiency_correlation_coefficients.xls
- Paul_Arora_et_al_data/Physiological/Spearman_correlations/Nodal/DTI/DTInodalnet_efficiency_correlation_pvals.xls
- Paul_Arora_et_al_data/Physiological/Spearman_correlations/Nodal/DTI/DTInodalnet_clusteringcoef_correlation_coefficients.xls
- Paul_Arora_et_al_data/Physiological/Spearman_correlations/Nodal/DTI/DTInodalnet_clusteringcoef_correlation_pvals.xls
- Paul_Arora_et_al_data/Physiological/Spearman_correlations/Nodal/DTI/DTInodalnet_strengths_correlation_coefficients.xls
- Paul_Arora_et_al_data/Physiological/Spearman_correlations/Nodal/DTI/DTInodalnet_strengths_correlation_pvals.xls
- Paul_Arora_et_al_data/Physiological/Spearman_correlations/Global/
- Paul_Arora_et_al_data/Physiological/Spearman_correlations/Global/DTIglobalnet_correlation_coefficient.xls
- Paul_Arora_et_al_data/Physiological/Spearman_correlations/Global/DTIglobalnet_correlation_pvals.xls
- Paul_Arora_et_al_data/Physiological/Spearman_correlations/Global/FMRIglobalnet_correlation_coefficients.xls
- Paul_Arora_et_al_data/Physiological/Spearman_correlations/Global/FMRIglobalnet_correlation_pvals.xls
- Paul_Arora_et_al_data/Physiological/aal_regions/
- Paul_Arora_et_al_data/Physiological/aal_regions/region_26_.nii
- Paul_Arora_et_al_data/Physiological/aal_regions/region_71_.nii
- Paul_Arora_et_al_data/Physiological/aal_regions/region_67_.nii
- Paul_Arora_et_al_data/Physiological/aal_regions/region_88_.nii
- Paul_Arora_et_al_data/Physiological/aal_regions/region_30_.nii
- Paul_Arora_et_al_data/Physiological/aal_regions/region_8_.nii
- Paul_Arora_et_al_data/Physiological/aal_regions/region_92_.nii
- Paul_Arora_et_al_data/Physiological/aal_regions/region_84_.nii
- Paul_Arora_et_al_data/Physiological/aal_regions/region_4_.nii
- Paul_Arora_et_al_data/Physiological/aal_regions/region_47_.nii
- Paul_Arora_et_al_data/Physiological/aal_regions/region_106_.nii
- Paul_Arora_et_al_data/Physiological/aal_regions/region_10_.nii
- Paul_Arora_et_al_data/Physiological/aal_regions/region_110_.nii
- Paul_Arora_et_al_data/Physiological/aal_regions/region_51_.nii
- Paul_Arora_et_al_data/Physiological/aal_regions/region_50_.nii
- Paul_Arora_et_al_data/Physiological/aal_regions/region_111_.nii
- Paul_Arora_et_al_data/Physiological/aal_regions/aal.txt
- Paul_Arora_et_al_data/Physiological/aal_regions/region_107_.nii
- Paul_Arora_et_al_data/Physiological/aal_regions/region_11_.nii
- Paul_Arora_et_al_data/Physiological/aal_regions/region_5_.nii
- Paul_Arora_et_al_data/Physiological/aal_regions/region_46_.nii
- Paul_Arora_et_al_data/Physiological/aal_regions/region_85_.nii
- Paul_Arora_et_al_data/Physiological/aal_regions/region_93_.nii
- Paul_Arora_et_al_data/Physiological/aal_regions/region_9_.nii
- Paul_Arora_et_al_data/Physiological/aal_regions/region_31_.nii
- Paul_Arora_et_al_data/Physiological/aal_regions/region_66_.nii
- Paul_Arora_et_al_data/Physiological/aal_regions/region_89_.nii
- Paul_Arora_et_al_data/Physiological/aal_regions/region_70_.nii
- Paul_Arora_et_al_data/Physiological/aal_regions/region_27_.nii
- Paul_Arora_et_al_data/Physiological/aal_regions/region_94_.nii
- Paul_Arora_et_al_data/Physiological/aal_regions/ch2better.nii
- Paul_Arora_et_al_data/Physiological/aal_regions/region_82_.nii
- Paul_Arora_et_al_data/Physiological/aal_regions/region_2_.nii
- Paul_Arora_et_al_data/Physiological/aal_regions/region_41_.nii
- Paul_Arora_et_al_data/Physiological/aal_regions/region_100_.nii
- Paul_Arora_et_al_data/Physiological/aal_regions/region_16_.nii
- Paul_Arora_et_al_data/Physiological/aal_regions/region_116_.nii
- Paul_Arora_et_al_data/Physiological/aal_regions/region_57_.nii
- Paul_Arora_et_al_data/Physiological/aal_regions/region_20_.nii
- Paul_Arora_et_al_data/Physiological/aal_regions/region_77_.nii
- Paul_Arora_et_al_data/Physiological/aal_regions/region_98_.nii
- Paul_Arora_et_al_data/Physiological/aal_regions/region_61_.nii
- Paul_Arora_et_al_data/Physiological/aal_regions/region_36_.nii
- Paul_Arora_et_al_data/Physiological/aal_regions/region_37_.nii
- Paul_Arora_et_al_data/Physiological/aal_regions/region_60_.nii
- Paul_Arora_et_al_data/Physiological/aal_regions/region_76_.nii
- Paul_Arora_et_al_data/Physiological/aal_regions/region_99_.nii
- Paul_Arora_et_al_data/Physiological/aal_regions/region_21_.nii
- Paul_Arora_et_al_data/Physiological/aal_regions/region_56_.nii
- Paul_Arora_et_al_data/Physiological/aal_regions/region_101_.nii
- Paul_Arora_et_al_data/Physiological/aal_regions/region_17_.nii
- Paul_Arora_et_al_data/Physiological/aal_regions/region_3_.nii
- Paul_Arora_et_al_data/Physiological/aal_regions/region_40_.nii
- Paul_Arora_et_al_data/Physiological/aal_regions/region_83_.nii
- Paul_Arora_et_al_data/Physiological/aal_regions/region_95_.nii
- Paul_Arora_et_al_data/Physiological/aal_regions/region_55_.nii
- Paul_Arora_et_al_data/Physiological/aal_regions/region_114_.nii
- Paul_Arora_et_al_data/Physiological/aal_regions/region_14_.nii
- Paul_Arora_et_al_data/Physiological/aal_regions/region_102_.nii
- Paul_Arora_et_al_data/Physiological/aal_regions/region_43_.nii
- Paul_Arora_et_al_data/Physiological/aal_regions/region_38_.nii
- Paul_Arora_et_al_data/Physiological/aal_regions/region_80_.nii
- Paul_Arora_et_al_data/Physiological/aal_regions/region_96_.nii
- Paul_Arora_et_al_data/Physiological/aal_regions/region_79_.nii
- Paul_Arora_et_al_data/Physiological/aal_regions/region_59_.nii
- Paul_Arora_et_al_data/Physiological/aal_regions/region_18_.nii
- Paul_Arora_et_al_data/Physiological/aal_regions/region_34_.nii
- Paul_Arora_et_al_data/Physiological/aal_regions/region_63_.nii
- Paul_Arora_et_al_data/Physiological/aal_regions/region_75_.nii
- Paul_Arora_et_al_data/Physiological/aal_regions/region_22_.nii
- Paul_Arora_et_al_data/Physiological/aal_regions/region_23_.nii
- Paul_Arora_et_al_data/Physiological/aal_regions/region_74_.nii
- Paul_Arora_et_al_data/Physiological/aal_regions/region_62_.nii
- Paul_Arora_et_al_data/Physiological/aal_regions/region_35_.nii
- Paul_Arora_et_al_data/Physiological/aal_regions/region_19_.nii
- Paul_Arora_et_al_data/Physiological/aal_regions/region_58_.nii
- Paul_Arora_et_al_data/Physiological/aal_regions/region_97_.nii
- Paul_Arora_et_al_data/Physiological/aal_regions/region_78_.nii
- Paul_Arora_et_al_data/Physiological/aal_regions/region_81_.nii
- Paul_Arora_et_al_data/Physiological/aal_regions/region_39_.nii
- Paul_Arora_et_al_data/Physiological/aal_regions/region_42_.nii
- Paul_Arora_et_al_data/Physiological/aal_regions/region_1_.nii
- Paul_Arora_et_al_data/Physiological/aal_regions/region_15_.nii
- Paul_Arora_et_al_data/Physiological/aal_regions/region_103_.nii
- Paul_Arora_et_al_data/Physiological/aal_regions/region_115_.nii
- Paul_Arora_et_al_data/Physiological/aal_regions/region_54_.nii
- Paul_Arora_et_al_data/Physiological/aal_regions/README.txt
- Paul_Arora_et_al_data/Physiological/aal_regions/region_108_.nii
- Paul_Arora_et_al_data/Physiological/aal_regions/region_49_.nii
- Paul_Arora_et_al_data/Physiological/aal_regions/region_32_.nii
- Paul_Arora_et_al_data/Physiological/aal_regions/region_65_.nii
- Paul_Arora_et_al_data/Physiological/aal_regions/region_73_.nii
- Paul_Arora_et_al_data/Physiological/aal_regions/region_24_.nii
- Paul_Arora_et_al_data/Physiological/aal_regions/region_53_.nii
- Paul_Arora_et_al_data/Physiological/aal_regions/region_112_.nii
- Paul_Arora_et_al_data/Physiological/aal_regions/region_12_.nii
- Paul_Arora_et_al_data/Physiological/aal_regions/region_104_.nii
- Paul_Arora_et_al_data/Physiological/aal_regions/region_45_.nii
- Paul_Arora_et_al_data/Physiological/aal_regions/region_6_.nii
- Paul_Arora_et_al_data/Physiological/aal_regions/region_86_.nii
- Paul_Arora_et_al_data/Physiological/aal_regions/region_69_.nii
- Paul_Arora_et_al_data/Physiological/aal_regions/region_90_.nii
- Paul_Arora_et_al_data/Physiological/aal_regions/region_28_.nii
- Paul_Arora_et_al_data/Physiological/aal_regions/region_29_.nii
- Paul_Arora_et_al_data/Physiological/aal_regions/region_91_.nii
- Paul_Arora_et_al_data/Physiological/aal_regions/region_87_.nii
- Paul_Arora_et_al_data/Physiological/aal_regions/region_68_.nii
- Paul_Arora_et_al_data/Physiological/aal_regions/region_44_.nii
- Paul_Arora_et_al_data/Physiological/aal_regions/region_7_.nii
- Paul_Arora_et_al_data/Physiological/aal_regions/region_13_.nii
- Paul_Arora_et_al_data/Physiological/aal_regions/region_105_.nii
- Paul_Arora_et_al_data/Physiological/aal_regions/region_113_.nii
- Paul_Arora_et_al_data/Physiological/aal_regions/region_52_.nii
- Paul_Arora_et_al_data/Physiological/aal_regions/region_25_.nii
- Paul_Arora_et_al_data/Physiological/aal_regions/region_72_.nii
- Paul_Arora_et_al_data/Physiological/aal_regions/region_64_.nii
- Paul_Arora_et_al_data/Physiological/aal_regions/region_33_.nii
- Paul_Arora_et_al_data/Physiological/aal_regions/region_48_.nii
- Paul_Arora_et_al_data/Physiological/aal_regions/region_109_.nii
- Paul_Arora_et_al_data/Physiological/BBC/analysis/
- Paul_Arora_et_al_data/Physiological/BBC/analysis/Diffusion_Analaysis/
- Paul_Arora_et_al_data/Physiological/BBC/analysis/Diffusion_Analaysis/adj_matrixes/
- Paul_Arora_et_al_data/Physiological/BBC/analysis/Diffusion_Analaysis/adj_matrixes/Connectivity_Probability_weighted/
- Paul_Arora_et_al_data/Physiological/BBC/analysis/Diffusion_Analaysis/adj_matrixes/Connectivity_Probability_weighted/fixnormed_Connection_Matrix_sym_aHU0248.txt
- Paul_Arora_et_al_data/Physiological/BBC/analysis/Diffusion_Analaysis/adj_matrixes/Connectivity_Probability_weighted/dti_nodal_strength.txt
- Paul_Arora_et_al_data/Physiological/BBC/analysis/Diffusion_Analaysis/adj_matrixes/Connectivity_Probability_weighted/fixnormed_Connection_Matrix_sym_aHU0067.txt
- Paul_Arora_et_al_data/Physiological/BBC/analysis/Diffusion_Analaysis/adj_matrixes/Connectivity_Probability_weighted/dti_Eglob.txt
- Paul_Arora_et_al_data/Physiological/BBC/analysis/Diffusion_Analaysis/adj_matrixes/Connectivity_Probability_weighted/fixnormed_Connection_Matrix_sym_aHU0338.txt
- Paul_Arora_et_al_data/Physiological/BBC/analysis/Diffusion_Analaysis/adj_matrixes/Connectivity_Probability_weighted/fixnormed_Connection_Matrix_sym_aHU0660.txt
- Paul_Arora_et_al_data/Physiological/BBC/analysis/Diffusion_Analaysis/adj_matrixes/Connectivity_Probability_weighted/dti_nodal_zscore.txt
- Paul_Arora_et_al_data/Physiological/BBC/analysis/Diffusion_Analaysis/adj_matrixes/Connectivity_Probability_weighted/dti_nodal_efficiency.txt
- Paul_Arora_et_al_data/Physiological/BBC/analysis/Diffusion_Analaysis/adj_matrixes/Connectivity_Probability_weighted/fixnormed_Connection_Matrix_sym_aHU0879.txt
- Paul_Arora_et_al_data/Physiological/BBC/analysis/Diffusion_Analaysis/adj_matrixes/Connectivity_Probability_weighted/fixnormed_Connection_Matrix_sym_aHU0878.txt
- Paul_Arora_et_al_data/Physiological/BBC/analysis/Diffusion_Analaysis/adj_matrixes/Connectivity_Probability_weighted/fixnormed_Connection_Matrix_sym_aHU0003.txt
- Paul_Arora_et_al_data/Physiological/BBC/analysis/Diffusion_Analaysis/adj_matrixes/Connectivity_Probability_weighted/fixnormed_Connection_Matrix_sym_aHU0404.txt
- Paul_Arora_et_al_data/Physiological/BBC/analysis/Diffusion_Analaysis/adj_matrixes/Connectivity_Probability_weighted/dti_global_density.txt
- Paul_Arora_et_al_data/Physiological/BBC/analysis/Diffusion_Analaysis/adj_matrixes/Connectivity_Probability_weighted/fixnormed_Connection_Matrix_sym_aHU0399.txt
- Paul_Arora_et_al_data/Physiological/BBC/analysis/Diffusion_Analaysis/adj_matrixes/Connectivity_Probability_weighted/fixnormed_Connection_Matrix_sym_aHU0207.txt
- Paul_Arora_et_al_data/Physiological/BBC/analysis/Diffusion_Analaysis/adj_matrixes/Connectivity_Probability_weighted/fixnormed_Connection_Matrix_sym_aHU0427.txt
- Paul_Arora_et_al_data/Physiological/BBC/analysis/Diffusion_Analaysis/adj_matrixes/Connectivity_Probability_weighted/fixnormed_Connection_Matrix_sym_aHU0426.txt
- Paul_Arora_et_al_data/Physiological/BBC/analysis/Diffusion_Analaysis/adj_matrixes/Connectivity_Probability_weighted/fixnormed_Connection_Matrix_sym_aHU0036.txt
- Paul_Arora_et_al_data/Physiological/BBC/analysis/Diffusion_Analaysis/adj_matrixes/Connectivity_Probability_weighted/dti_nodal_cluscoeff.txt
- Paul_Arora_et_al_data/Physiological/BBC/analysis/Diffusion_Analaysis/adj_matrixes/Connectivity_Probability_weighted/fixnormed_Connection_Matrix_sym_aHU0008.txt
- Paul_Arora_et_al_data/Physiological/BBC/analysis/Diffusion_Analaysis/adj_matrixes/Connectivity_Probability_weighted/fixnormed_Connection_Matrix_sym_aHU0183.txt
- Paul_Arora_et_al_data/Physiological/BBC/analysis/Diffusion_Analaysis/adj_matrixes/Connectivity_Probability_weighted/fixnormed_Connection_Matrix_sym_aHU0182.txt
- Paul_Arora_et_al_data/Physiological/BBC/analysis/Diffusion_Analaysis/adj_matrixes/Connectivity_Probability_weighted/fixnormed_Connection_Matrix_sym_aHU0237.txt
- Paul_Arora_et_al_data/Physiological/BBC/analysis/Diffusion_Analaysis/adj_matrixes/Connectivity_Probability_weighted/fixnormed_Connection_Matrix_sym_aHU0193.txt
- Paul_Arora_et_al_data/Physiological/BBC/analysis/Diffusion_Analaysis/adj_matrixes/Connectivity_Probability_weighted/dti_modularity.txt
- Paul_Arora_et_al_data/Physiological/BBC/analysis/Diffusion_Analaysis/adj_matrixes/Connectivity_Probability_weighted/dti_nodal_betweenness_centrality.txt
- Paul_Arora_et_al_data/Physiological/BBC/analysis/Diffusion_Analaysis/adj_matrixes/Connectivity_Probability_weighted/fixnormed_Connection_Matrix_sym_aHU0386.txt
- Paul_Arora_et_al_data/Physiological/BBC/analysis/Diffusion_Analaysis/adj_matrixes/Connectivity_Probability_weighted/fixnormed_Connection_Matrix_sym_aHU0609.txt
- Paul_Arora_et_al_data/Physiological/BBC/analysis/Diffusion_Analaysis/adj_matrixes/Connectivity_Probability_weighted/fixnormed_Connection_Matrix_sym_aHU0040.txt
- Paul_Arora_et_al_data/Physiological/BBC/analysis/Diffusion_Analaysis/adj_matrixes/Connectivity_Probability_weighted/fixnormed_Connection_Matrix_sym_aHU0446.txt
- Paul_Arora_et_al_data/Physiological/BBC/analysis/Diffusion_Analaysis/adj_matrixes/Connectivity_Probability_weighted/fixnormed_Connection_Matrix_sym_aHU0042.txt
- Paul_Arora_et_al_data/Physiological/BBC/analysis/Diffusion_Analaysis/adj_matrixes/Connectivity_Probability_weighted/fixnormed_Connection_Matrix_sym_aHU0244.txt
- Paul_Arora_et_al_data/Physiological/BBC/analysis/Diffusion_Analaysis/adj_matrixes/Connectivity_Probability_weighted/fixnormed_Connection_Matrix_sym_aHU0250.txt
- Paul_Arora_et_al_data/Physiological/BBC/analysis/Diffusion_Analaysis/adj_matrixes/Connectivity_Probability_weighted/dti_global_charpathlength.txt
- Paul_Arora_et_al_data/Physiological/BBC/analysis/Diffusion_Analaysis/adj_matrixes/Connectivity_Probability_weighted/fixnormed_Connection_Matrix_sym_aHU0669.txt
- Paul_Arora_et_al_data/Physiological/BBC/analysis/Diffusion_Analaysis/adj_matrixes/Connectivity_Probability_weighted/fixnormed_Connection_Matrix_sym_aHU0247.txt
- Paul_Arora_et_al_data/Physiological/BBC/analysis/Diffusion_Analaysis/adj_matrixes/Connectivity_Probability_weighted/fixnormed_Connection_Matrix_sym_aHU0125.txt
- Paul_Arora_et_al_data/Physiological/BBC/analysis/Diffusion_Analaysis/adj_matrixes/Connectivity_Probability_weighted/dti_average_cluscoeff.txt
- Paul_Arora_et_al_data/Physiological/BBC/analysis/Diffusion_Analaysis/adj_matrixes/Connectivity_Probability_weighted/fixnormed_Connection_Matrix_sym_aHU0642.txt
- Paul_Arora_et_al_data/Physiological/BBC/analysis/Diffusion_Analaysis/adj_matrixes/Connectivity_Probability_weighted/dti_nodal_participation_score.txt
- Paul_Arora_et_al_data/Physiological/BBC/analysis/Diffusion_Analaysis/adj_matrixes/Connectivity_Probability_weighted/fixnormed_Connection_Matrix_sym_aHU0291.txt
- Paul_Arora_et_al_data/Physiological/BBC/analysis/Diffusion_Analaysis/adj_matrixes/NOS_weighted/
- Paul_Arora_et_al_data/Physiological/BBC/analysis/Diffusion_Analaysis/adj_matrixes/NOS_weighted/symmetric/
- Paul_Arora_et_al_data/Physiological/BBC/analysis/Diffusion_Analaysis/adj_matrixes/NOS_weighted/symmetric/connection_matrix_sym_aHU0427.txt
- Paul_Arora_et_al_data/Physiological/BBC/analysis/Diffusion_Analaysis/adj_matrixes/NOS_weighted/symmetric/connection_matrix_sym_aHU0426.txt
- Paul_Arora_et_al_data/Physiological/BBC/analysis/Diffusion_Analaysis/adj_matrixes/NOS_weighted/symmetric/connection_matrix_sym_aHU0036.txt
- Paul_Arora_et_al_data/Physiological/BBC/analysis/Diffusion_Analaysis/adj_matrixes/NOS_weighted/symmetric/connection_matrix_sym_aHU0008.txt
- Paul_Arora_et_al_data/Physiological/BBC/analysis/Diffusion_Analaysis/adj_matrixes/NOS_weighted/symmetric/connection_matrix_sym_aHU0183.txt
- Paul_Arora_et_al_data/Physiological/BBC/analysis/Diffusion_Analaysis/adj_matrixes/NOS_weighted/symmetric/connection_matrix_sym_aHU0182.txt
- Paul_Arora_et_al_data/Physiological/BBC/analysis/Diffusion_Analaysis/adj_matrixes/NOS_weighted/symmetric/connection_matrix_sym_aHU0237.txt
- Paul_Arora_et_al_data/Physiological/BBC/analysis/Diffusion_Analaysis/adj_matrixes/NOS_weighted/symmetric/connection_matrix_sym_aHU0193.txt
- Paul_Arora_et_al_data/Physiological/BBC/analysis/Diffusion_Analaysis/adj_matrixes/NOS_weighted/symmetric/connection_matrix_sym_aHU0609.txt
- Paul_Arora_et_al_data/Physiological/BBC/analysis/Diffusion_Analaysis/adj_matrixes/NOS_weighted/symmetric/connection_matrix_sym_aHU0386.txt
- Paul_Arora_et_al_data/Physiological/BBC/analysis/Diffusion_Analaysis/adj_matrixes/NOS_weighted/symmetric/connection_matrix_sym_aHU0040.txt
- Paul_Arora_et_al_data/Physiological/BBC/analysis/Diffusion_Analaysis/adj_matrixes/NOS_weighted/symmetric/connection_matrix_sym_aHU0446.txt
- Paul_Arora_et_al_data/Physiological/BBC/analysis/Diffusion_Analaysis/adj_matrixes/NOS_weighted/symmetric/connection_matrix_sym_aHU0042.txt
- Paul_Arora_et_al_data/Physiological/BBC/analysis/Diffusion_Analaysis/adj_matrixes/NOS_weighted/symmetric/connection_matrix_sym_aHU0250.txt
- Paul_Arora_et_al_data/Physiological/BBC/analysis/Diffusion_Analaysis/adj_matrixes/NOS_weighted/symmetric/connection_matrix_sym_aHU0244.txt
- Paul_Arora_et_al_data/Physiological/BBC/analysis/Diffusion_Analaysis/adj_matrixes/NOS_weighted/symmetric/connection_matrix_sym_aHU0669.txt
- Paul_Arora_et_al_data/Physiological/BBC/analysis/Diffusion_Analaysis/adj_matrixes/NOS_weighted/symmetric/connection_matrix_sym_aHU0247.txt
- Paul_Arora_et_al_data/Physiological/BBC/analysis/Diffusion_Analaysis/adj_matrixes/NOS_weighted/symmetric/connection_matrix_sym_aHU0125.txt
- Paul_Arora_et_al_data/Physiological/BBC/analysis/Diffusion_Analaysis/adj_matrixes/NOS_weighted/symmetric/connection_matrix_sym_aHU0642.txt
- Paul_Arora_et_al_data/Physiological/BBC/analysis/Diffusion_Analaysis/adj_matrixes/NOS_weighted/symmetric/connection_matrix_sym_aHU0291.txt
- Paul_Arora_et_al_data/Physiological/BBC/analysis/Diffusion_Analaysis/adj_matrixes/NOS_weighted/symmetric/connection_matrix_sym_aHU0248.txt
- Paul_Arora_et_al_data/Physiological/BBC/analysis/Diffusion_Analaysis/adj_matrixes/NOS_weighted/symmetric/connection_matrix_sym_aHU0067.txt
- Paul_Arora_et_al_data/Physiological/BBC/analysis/Diffusion_Analaysis/adj_matrixes/NOS_weighted/symmetric/connection_matrix_sym_aHU0660.txt
- Paul_Arora_et_al_data/Physiological/BBC/analysis/Diffusion_Analaysis/adj_matrixes/NOS_weighted/symmetric/connection_matrix_sym_aHU0338.txt
- Paul_Arora_et_al_data/Physiological/BBC/analysis/Diffusion_Analaysis/adj_matrixes/NOS_weighted/symmetric/connection_matrix_sym_aHU0879.txt
- Paul_Arora_et_al_data/Physiological/BBC/analysis/Diffusion_Analaysis/adj_matrixes/NOS_weighted/symmetric/connection_matrix_sym_aHU0878.txt
- Paul_Arora_et_al_data/Physiological/BBC/analysis/Diffusion_Analaysis/adj_matrixes/NOS_weighted/symmetric/connection_matrix_sym_aHU0003.txt
- Paul_Arora_et_al_data/Physiological/BBC/analysis/Diffusion_Analaysis/adj_matrixes/NOS_weighted/symmetric/connection_matrix_sym_aHU0404.txt
- Paul_Arora_et_al_data/Physiological/BBC/analysis/Diffusion_Analaysis/adj_matrixes/NOS_weighted/symmetric/connection_matrix_sym_aHU0399.txt
- Paul_Arora_et_al_data/Physiological/BBC/analysis/Diffusion_Analaysis/adj_matrixes/NOS_weighted/symmetric/connection_matrix_sym_aHU0207.txt
- Paul_Arora_et_al_data/Physiological/BBC/analysis/Diffusion_Analaysis/adj_matrixes/NOS_weighted/asymmetric/
- Paul_Arora_et_al_data/Physiological/BBC/analysis/Diffusion_Analaysis/adj_matrixes/NOS_weighted/asymmetric/connection_matrix_asym_aHU0040.txt
- Paul_Arora_et_al_data/Physiological/BBC/analysis/Diffusion_Analaysis/adj_matrixes/NOS_weighted/asymmetric/connection_matrix_asym_aHU0446.txt
- Paul_Arora_et_al_data/Physiological/BBC/analysis/Diffusion_Analaysis/adj_matrixes/NOS_weighted/asymmetric/connection_matrix_asym_aHU0042.txt
- Paul_Arora_et_al_data/Physiological/BBC/analysis/Diffusion_Analaysis/adj_matrixes/NOS_weighted/asymmetric/connection_matrix_asym_aHU0244.txt
- Paul_Arora_et_al_data/Physiological/BBC/analysis/Diffusion_Analaysis/adj_matrixes/NOS_weighted/asymmetric/connection_matrix_asym_aHU0250.txt
- Paul_Arora_et_al_data/Physiological/BBC/analysis/Diffusion_Analaysis/adj_matrixes/NOS_weighted/asymmetric/connection_matrix_asym_aHU0669.txt
- Paul_Arora_et_al_data/Physiological/BBC/analysis/Diffusion_Analaysis/adj_matrixes/NOS_weighted/asymmetric/connection_matrix_asym_aHU0247.txt
- Paul_Arora_et_al_data/Physiological/BBC/analysis/Diffusion_Analaysis/adj_matrixes/NOS_weighted/asymmetric/connection_matrix_asym_aHU0125.txt
- Paul_Arora_et_al_data/Physiological/BBC/analysis/Diffusion_Analaysis/adj_matrixes/NOS_weighted/asymmetric/connection_matrix_asym_aHU0642.txt
- Paul_Arora_et_al_data/Physiological/BBC/analysis/Diffusion_Analaysis/adj_matrixes/NOS_weighted/asymmetric/connection_matrix_asym_aHU0291.txt
- Paul_Arora_et_al_data/Physiological/BBC/analysis/Diffusion_Analaysis/adj_matrixes/NOS_weighted/asymmetric/connection_matrix_asym_aHU0427.txt
- Paul_Arora_et_al_data/Physiological/BBC/analysis/Diffusion_Analaysis/adj_matrixes/NOS_weighted/asymmetric/connection_matrix_asym_aHU0426.txt
- Paul_Arora_et_al_data/Physiological/BBC/analysis/Diffusion_Analaysis/adj_matrixes/NOS_weighted/asymmetric/connection_matrix_asym_aHU0036.txt
- Paul_Arora_et_al_data/Physiological/BBC/analysis/Diffusion_Analaysis/adj_matrixes/NOS_weighted/asymmetric/connection_matrix_asym_aHU0008.txt
- Paul_Arora_et_al_data/Physiological/BBC/analysis/Diffusion_Analaysis/adj_matrixes/NOS_weighted/asymmetric/connection_matrix_asym_aHU0183.txt
- Paul_Arora_et_al_data/Physiological/BBC/analysis/Diffusion_Analaysis/adj_matrixes/NOS_weighted/asymmetric/connection_matrix_asym_aHU0182.txt
- Paul_Arora_et_al_data/Physiological/BBC/analysis/Diffusion_Analaysis/adj_matrixes/NOS_weighted/asymmetric/connection_matrix_asym_aHU0237.txt
- Paul_Arora_et_al_data/Physiological/BBC/analysis/Diffusion_Analaysis/adj_matrixes/NOS_weighted/asymmetric/connection_matrix_asym_aHU0193.txt
- Paul_Arora_et_al_data/Physiological/BBC/analysis/Diffusion_Analaysis/adj_matrixes/NOS_weighted/asymmetric/connection_matrix_asym_aHU0609.txt
- Paul_Arora_et_al_data/Physiological/BBC/analysis/Diffusion_Analaysis/adj_matrixes/NOS_weighted/asymmetric/connection_matrix_asym_aHU0386.txt
- Paul_Arora_et_al_data/Physiological/BBC/analysis/Diffusion_Analaysis/adj_matrixes/NOS_weighted/asymmetric/connection_matrix_asym_aHU0003.txt
- Paul_Arora_et_al_data/Physiological/BBC/analysis/Diffusion_Analaysis/adj_matrixes/NOS_weighted/asymmetric/connection_matrix_asym_aHU0404.txt
- Paul_Arora_et_al_data/Physiological/BBC/analysis/Diffusion_Analaysis/adj_matrixes/NOS_weighted/asymmetric/connection_matrix_asym_aHU0399.txt
- Paul_Arora_et_al_data/Physiological/BBC/analysis/Diffusion_Analaysis/adj_matrixes/NOS_weighted/asymmetric/connection_matrix_asym_aHU0207.txt
- Paul_Arora_et_al_data/Physiological/BBC/analysis/Diffusion_Analaysis/adj_matrixes/NOS_weighted/asymmetric/connection_matrix_asym_aHU0248.txt
- Paul_Arora_et_al_data/Physiological/BBC/analysis/Diffusion_Analaysis/adj_matrixes/NOS_weighted/asymmetric/connection_matrix_asym_aHU0067.txt
- Paul_Arora_et_al_data/Physiological/BBC/analysis/Diffusion_Analaysis/adj_matrixes/NOS_weighted/asymmetric/connection_matrix_asym_aHU0660.txt
- Paul_Arora_et_al_data/Physiological/BBC/analysis/Diffusion_Analaysis/adj_matrixes/NOS_weighted/asymmetric/connection_matrix_asym_aHU0338.txt
- Paul_Arora_et_al_data/Physiological/BBC/analysis/Diffusion_Analaysis/adj_matrixes/NOS_weighted/asymmetric/connection_matrix_asym_aHU0879.txt
- Paul_Arora_et_al_data/Physiological/BBC/analysis/Diffusion_Analaysis/adj_matrixes/NOS_weighted/asymmetric/connection_matrix_asym_aHU0878.txt
- Paul_Arora_et_al_data/Physiological/BBC/analysis/Diffusion_Analaysis/codes/
- Paul_Arora_et_al_data/Physiological/BBC/analysis/Diffusion_Analaysis/codes/batch_fnirt5.m
- Paul_Arora_et_al_data/Physiological/BBC/analysis/Diffusion_Analaysis/codes/batch_flirt1.m
- Paul_Arora_et_al_data/Physiological/BBC/analysis/Diffusion_Analaysis/codes/network_measures.m
- Paul_Arora_et_al_data/Physiological/BBC/analysis/Diffusion_Analaysis/codes/link_saliency_calculation.m~
- Paul_Arora_et_al_data/Physiological/BBC/analysis/Diffusion_Analaysis/codes/batch_fnirt1.m
- Paul_Arora_et_al_data/Physiological/BBC/analysis/Diffusion_Analaysis/codes/batch_flirt5.m
- Paul_Arora_et_al_data/Physiological/BBC/analysis/Diffusion_Analaysis/codes/CV_network_connections.m
- Paul_Arora_et_al_data/Physiological/BBC/analysis/Diffusion_Analaysis/codes/batch_preprocessing.m
- Paul_Arora_et_al_data/Physiological/BBC/analysis/Diffusion_Analaysis/codes/batch_eddycorrect.m
- Paul_Arora_et_al_data/Physiological/BBC/analysis/Diffusion_Analaysis/codes/batch_bedpostx2.m
- Paul_Arora_et_al_data/Physiological/BBC/analysis/Diffusion_Analaysis/codes/graph_matrices_global.m
- Paul_Arora_et_al_data/Physiological/BBC/analysis/Diffusion_Analaysis/codes/batch_probtrackx1.m
- Paul_Arora_et_al_data/Physiological/BBC/analysis/Diffusion_Analaysis/codes/batch_flirt2.m
- Paul_Arora_et_al_data/Physiological/BBC/analysis/Diffusion_Analaysis/codes/batch_applyxfm.m
- Paul_Arora_et_al_data/Physiological/BBC/analysis/Diffusion_Analaysis/codes/batch_fnirt2.m
- Paul_Arora_et_al_data/Physiological/BBC/analysis/Diffusion_Analaysis/codes/batch_average.m
- Paul_Arora_et_al_data/Physiological/BBC/analysis/Diffusion_Analaysis/codes/reduce_filesize.m
- Paul_Arora_et_al_data/Physiological/BBC/analysis/Diffusion_Analaysis/codes/connection_matrix_construction.m
- Paul_Arora_et_al_data/Physiological/BBC/analysis/Diffusion_Analaysis/codes/old_graph_matrices.m
- Paul_Arora_et_al_data/Physiological/BBC/analysis/Diffusion_Analaysis/codes/global_network_measures.asv
- Paul_Arora_et_al_data/Physiological/BBC/analysis/Diffusion_Analaysis/codes/batch_probtrackx2.m
- Paul_Arora_et_al_data/Physiological/BBC/analysis/Diffusion_Analaysis/codes/file_management.m
- Paul_Arora_et_al_data/Physiological/BBC/analysis/Diffusion_Analaysis/codes/batch_flirt3.m
- Paul_Arora_et_al_data/Physiological/BBC/analysis/Diffusion_Analaysis/codes/batch_bedpostx.m
- Paul_Arora_et_al_data/Physiological/BBC/analysis/Diffusion_Analaysis/codes/max_min_conn_prob.m
- Paul_Arora_et_al_data/Physiological/BBC/analysis/Diffusion_Analaysis/codes/batch_fnirt3.m
- Paul_Arora_et_al_data/Physiological/BBC/analysis/Diffusion_Analaysis/codes/batch_changefiletype.m
- Paul_Arora_et_al_data/Physiological/BBC/analysis/Diffusion_Analaysis/codes/connection_NOS_matrix_construction.m
- Paul_Arora_et_al_data/Physiological/BBC/analysis/Diffusion_Analaysis/codes/batch_preprocessing1.m
- Paul_Arora_et_al_data/Physiological/BBC/analysis/Diffusion_Analaysis/codes/fix_ConMat.m
- Paul_Arora_et_al_data/Physiological/BBC/analysis/Diffusion_Analaysis/codes/batch_probtrackx3.m
- Paul_Arora_et_al_data/Physiological/BBC/analysis/Diffusion_Analaysis/codes/batch_fnirt4.m
- Paul_Arora_et_al_data/Physiological/BBC/analysis/Diffusion_Analaysis/codes/connection_probability_matrix_construction.m
- Paul_Arora_et_al_data/Physiological/BBC/analysis/Diffusion_Analaysis/codes/batch_flirt4.m
- Paul_Arora_et_al_data/Physiological/BBC/analysis/Diffusion_Analaysis/codes/batch_applywarp.m
- Paul_Arora_et_al_data/Physiological/BBC/analysis/Diffusion_Analaysis/codes/calculate_ROI_voxnumbers.m
- Paul_Arora_et_al_data/Physiological/BBC/analysis/Parcorr_rsfMRI_Netmats/
- Paul_Arora_et_al_data/Physiological/BBC/analysis/Parcorr_rsfMRI_Netmats/fixnormed_Netmat_rsfMRI_aal90_subj010.txt
- Paul_Arora_et_al_data/Physiological/BBC/analysis/Parcorr_rsfMRI_Netmats/fixnormed_Netmat_rsfMRI_aal90_subj004.txt
- Paul_Arora_et_al_data/Physiological/BBC/analysis/Parcorr_rsfMRI_Netmats/rsfMRI_nodal_cluscoeff.txt
- Paul_Arora_et_al_data/Physiological/BBC/analysis/Parcorr_rsfMRI_Netmats/rsfMRI_modularity.txt
- Paul_Arora_et_al_data/Physiological/BBC/analysis/Parcorr_rsfMRI_Netmats/rsfMRI_nodal_efficiency.txt
- Paul_Arora_et_al_data/Physiological/BBC/analysis/Parcorr_rsfMRI_Netmats/fixnormed_Netmat_rsfMRI_aal90_subj005.txt
[truncated: 176 more entries]
