# Supplementary material for: Autistic traits and individual brain differences: functional network efficiency reflects attentional and social impairments, structural nodal efficiencies index systemising and theory-of-mind skills
Source: Mol Autism. 2021 Jan 21;12:3. doi: 10.1186/s13229-020-00377-8 (PMC7818759; doi:10.1186/s13229-020-00377-8)
Supplement: Supplementary file 9 — Additional file 9. Brain-behaviour correlations. README file detailing data curation; AAL-90 region masks in NIfTI format; spreadseehts of Spearman correlations; code and data for the correlational analysis. [file 13229_2020_377_MOESM9_ESM.zip › Paul_Arora_et_al_data/Physiological/Spearman_correlations/Nodal/rsfMRI/FMRInodalnet_clusteringcoef_correlation_coefficients.xls]

## Sheet: Sheet1
BrainRegion_Names	Full_IQ	Verbal_IQ	Performance_IQ	Item_1A	Item_1B	Item_2A	Item_2B	Item_3A	Item_3B	Item_4A	Item_4B	Item_5A	Item_5B	EQ	SQ	SSQ_Total	SRS	RMET_CORRECT	COWA_TOTAL_Production	AnNT_Production	FC_EFT_QAMean	ANT_ALERT	ANT_ORIENTING	ANT_CONFLICT	ANT_GRANDMEAN
Precentral_L	0.00868888	0.0742892	-0.0363801	-0.130735	-0.0634038	0.0164646	0.0827678	-0.0612063	-0.115462	0.144479	0.119001	-0.222124	-0.246898	-0.0727163	-0.135352	0.0604616	0.442614	0.218455	-0.0675511	-0.0580686	0.01802	-0.189628	-0.285174	-0.138453	0.120241
Precentral_R	0.154395	0.199666	0.0607078	0.0129176	0.0901001	-0.185115	-0.147736	-0.0300467	-0.0273637	0.255343	0.202948	-0.0533545	0.00089618	-0.0120821	-0.0267142	0.192665	0.468886	0.228496	0.193067	0.0352878	0.0220245	-0.0683285	-0.511354	-0.287145	-0.0558896
Frontal_Sup_L	-0.0276262	0.0903517	-0.154001	-0.0893096	-0.0464961	0.113027	0.159751	-0.134209	-0.181313	0.201469	0.180845	-0.332628	-0.366314	-0.102474	-0.162511	0.0665529	0.549037	0.0339174	-0.16297	-0.192073	-0.100334	-0.0794569	-0.417631	0.0316082	0.170341
Frontal_Sup_R	0.0349783	0.0477414	-0.0261133	-0.256348	-0.143493	0.0433864	0.0821003	-0.15513	-0.183982	0.121549	0.0904225	0.0323699	-0.0138908	-0.187272	0.0264915	-0.0184994	0.235333	0.230727	-0.0314347	-0.173536	-0.192881	-0.0576452	-0.34439	-0.0901503	-0.0440882
Frontal_Sup_Orb_L	-0.0247299	0.155048	-0.143735	-0.121381	-0.0202447	0.0246969	0.00467238	0.0883597	0.0736374	0.163179	0.228847	-0.335084	-0.282073	-0.268715	-0.18878	0.0525655	0.423467	0.0919339	-0.0185041	-0.0192073	-0.135484	0.111952	-0.37244	-0.107735	0.0269428
Frontal_Sup_Orb_R	0.0817646	0.167764	0.0162929	0.00356348	0.0820912	-0.0763155	-0.0358216	0.0945916	0.0598443	0.130232	0.074794	-0.156492	-0.119864	-0.132903	-0.116652	-0.120246	0.466214	0.222471	0.136886	0.118594	0.0335929	-0.135767	-0.178317	-0.207679	-0.0273881
Frontal_Mid_L	0.0746353	0.164195	-0.038612	-0.0420936	0.018465	0.0665258	0.117254	-0.092811	-0.143493	0.239982	0.208307	-0.230607	-0.251154	-0.0843509	-0.0525379	0.109869	0.305021	-0.0426199	-0.00200647	-0.0893362	-0.131479	-0.108391	-0.345281	-0.120423	0.0930751
Frontal_Mid_R	0.0169322	0.147017	-0.0897226	-0.103341	-0.0500556	-0.0874402	-0.0727556	0.111062	0.0660734	0.170971	0.181068	-0.186406	-0.213515	-0.133574	-0.0405165	-0.0331636	0.510743	0.0941653	-0.108572	-0.242325	-0.138598	-0.233474	-0.328362	-0.0988314	0.0948564
Frontal_Mid_Orb_L	0.0675059	0.197881	-0.0542353	-0.184633	-0.0789766	0.0998999	0.0705306	0.0411752	0.00867631	0.31545	0.349187	-0.298473	-0.270422	-0.356422	-0.190116	0.0999421	0.636536	0.0709587	-0.0144912	-0.0551651	-0.250723	-0.000890274	-0.48041	-0.0402894	0.069027
Frontal_Mid_Orb_R	0.106494	0.198328	-0.0162929	0.0135858	0.158621	-0.0745355	-0.0723106	-0.0100156	0.00600667	0.214826	0.206521	-0.173458	-0.111126	-0.12373	-0.10285	0.0218835	0.518535	0.104207	0.0675511	0.0699056	0.0589544	-0.152459	-0.431879	-0.276238	-0.0347362
Frontal_Inf_Oper_L	0.064164	0.0484107	0.0475396	-0.128953	-0.0771969	-0.0342641	-0.0284793	-0.192967	-0.247608	0.320347	0.246262	-0.0513453	-0.0607162	-0.216359	0.0405165	0.171684	0.382278	0.115364	-0.0849406	0.0361812	-0.0362625	-0.0692188	-0.412956	0.0411798	0.0278335
Frontal_Inf_Oper_R	-0.071739	0.00111545	-0.0711978	-0.110022	-0.136819	-0.133719	-0.132384	0.130648	0.102558	0.231078	0.225275	-0.0830455	-0.0483937	-0.0261779	-0.0193678	0.00406085	0.255149	0.171372	-0.148033	-0.144055	-0.114572	0.00289339	-0.152716	-0.140011	0.0483189
Frontal_Inf_Tri_L	0.0507965	0.102622	-0.0366032	0.0164811	0.0282536	-0.203137	-0.178218	-0.115513	-0.154171	0.13602	0.0450996	-0.076125	-0.111574	-0.037365	0.074577	-0.113027	0.212179	0.0734133	-0.0882847	-0.167729	0.0135706	-0.0803472	-0.289849	-0.107513	-0.00378535
Frontal_Inf_Tri_R	-0.0138131	0.0829897	-0.0758848	0.0287305	0.0820912	-0.18467	-0.17933	-0.0238148	-0.0233593	0.317008	0.318823	-0.207614	-0.188646	-0.0774148	-0.0607747	0.0683577	0.446176	0.0957273	-0.0987629	-0.148968	0.113237	-0.150234	-0.354185	-0.00556483	-0.0160321
Frontal_Inf_Orb_L	0.066392	0.117123	-0.0303539	-0.0993319	-0.00867631	-0.0861052	-0.0478362	-0.0077899	-0.0567297	0.164292	0.113196	-0.104477	-0.142045	-0.15483	-0.0741318	-0.0785098	0.440388	0.128529	-0.0421359	-0.0540484	0.0175751	-0.174494	-0.370436	-0.109738	0.0556669
Frontal_Inf_Orb_R	0.0249527	-0.00111545	0.0611542	0.0129176	0.062069	-0.0605184	-0.0160196	-0.0260405	-0.0602892	0.312556	0.252513	-0.0794736	-0.074607	-0.115227	-0.0191452	0.0227859	0.38918	0.182529	-0.0889535	-0.173536	-0.0794216	-0.0939239	-0.266696	-0.186311	-0.0674683
Rolandic_Oper_L	-0.0392114	0.109984	-0.0877139	-0.169711	-0.114572	-0.0525086	-0.00711981	-0.0883597	-0.148832	-0.108192	-0.144899	-0.314323	-0.312319	0.211436	-0.0491986	-0.154989	0.397863	0.0562314	-0.0280906	0.0343945	0.0749722	-0.160249	-0.229297	-0.279355	0.101759
Rolandic_Oper_R	-0.148825	-0.152148	-0.147975	-0.023608	0.0598443	-0.147736	-0.102792	-0.134209	-0.189321	0.253117	0.177496	0.099342	0.0515304	-0.0145433	0.117542	0.221993	0.490037	0.0470827	-0.0684429	-0.253045	0.0553949	-0.167149	-0.33081	-0.0311631	0.0619016
Supp_Motor_Area_L	0.0528017	0.115115	0.00669572	-0.0897551	-0.117686	-0.0680832	-0.0266993	0.0647674	-0.00956618	0.280721	0.277296	-0.122559	-0.151678	-0.114332	0.0776937	0.0539191	0.366247	0.196141	-0.130421	-0.223787	-0.195106	-0.149566	-0.301647	-0.099054	0.111779
Supp_Motor_Area_R	-0.0327504	0.00178473	-0.042183	-0.160134	-0.061624	-0.00489487	0.0244744	-0.0117961	-0.0731924	0.165183	0.153383	0.0156268	0.0237488	-0.163108	0.0652271	-0.0216579	0.324613	0.253488	-0.0294282	-0.0989399	-0.183092	-0.0289339	-0.223954	-0.215248	-0.0438655
Olfactory_L	0.192047	0.263247	0.107801	0.0734967	0.0727475	-0.320614	-0.2997	0.1854	0.164405	0.34951	0.287566	-0.0564799	-0.0203881	-0.129323	0.0115761	0.0769306	0.396082	0.23943	0.152715	0.0214407	0.140378	-0.344536	-0.355744	-0.078798	-0.109775
Olfactory_R	0.159073	0.104406	0.126995	-0.0530067	-0.0531702	-0.181778	-0.172433	0.0376141	0.00823137	0.443233	0.374863	0.0254494	0.0495139	-0.257975	0.135129	0.0473766	0.355115	0.180744	0.0570729	-0.029481	-0.132369	-0.124193	-0.450134	0.112632	-0.195057
Frontal_Sup_Medial_L	0.114292	0.208813	0.0616006	-0.0476615	-0.0558398	-0.186895	-0.194905	0.159582	0.146162	0.276937	0.283547	-0.204488	-0.215979	-0.318609	-0.0852627	-0.029554	0.274964	0.145041	-0.0688888	-0.178896	-0.183537	-0.043846	-0.380899	0.0543128	-0.0233801
Frontal_Sup_Medial_R	0.107608	0.196543	0.00602614	-0.0514477	0.00556174	-0.0749805	-0.056291	0.0709993	0.0789766	0.180543	0.171691	-0.145553	-0.0929787	-0.245669	-0.140917	-0.147093	0.413893	0.32757	0.0459259	0.0598553	-0.0958843	0.0523036	-0.367542	-0.130662	-0.0133601
Frontal_Med_Orb_L	-0.0124763	0.0841052	-0.0924009	-0.114031	-0.0242492	-0.0171321	-0.0122372	-0.0794569	-0.062069	0.122217	0.109623	-0.154259	-0.165569	-0.125743	-0.181656	-0.0561751	0.298564	0.101083	-0.202876	-0.223787	0.0300334	-0.199421	-0.333482	-0.149137	0.0543309
Frontal_Med_Orb_R	0.153281	0.26637	-0.0189712	0.0233853	0.12525	-0.151964	-0.134609	-0.0701091	-0.040267	0.0563224	-0.0330433	-0.12055	-0.107766	-0.132679	-0.13179	-0.0911436	0.298787	0.307265	0.0577417	-0.120604	0.107008	-0.119297	-0.429208	-0.148247	-0.116901
Rectus_L	-0.11808	0.0209705	-0.120523	0.0369711	0.0273637	-0.077873	-0.108577	0.0901402	0.0798665	0.347729	0.367049	-0.0504524	-0.0403281	-0.27923	-0.0278273	0.00857291	0.246911	-0.159546	-0.125739	-0.082636	-0.0300334	-0.192077	-0.0988424	0.113523	0.126698
Rectus_R	0.204746	0.204128	0.149538	-0.0899778	-0.109677	-0.0858827	-0.076538	0.0336078	0.0144605	0.42342	0.326191	-0.000892962	0.0165793	-0.193761	0.00467498	0.0428646	0.347323	0.120942	-0.00133765	-0.091793	-0.0932147	-0.232139	-0.439893	-0.0400668	-0.0701403
Insula_L	0.0626045	0.225098	-0.0383888	-0.0251671	0.0536151	-0.250973	-0.236734	0.148008	0.102113	0.151826	0.16343	-0.277488	-0.253171	-0.137602	-0.0747997	0.0681321	0.409663	0.267099	0.0231859	-0.133558	-0.0206897	-0.0358335	-0.348175	-0.0988314	0.00111334
Insula_R	-0.00579259	0.100614	-0.0631629	-0.161247	-0.16396	-0.110802	-0.0970075	-0.0233697	-0.0816463	0.296972	0.242466	-0.117201	-0.169154	-0.162884	-0.109528	0.116186	0.37738	0.107107	-0.208004	-0.21865	0.039822	-0.240374	-0.37155	0.0164719	0.206858
Cingulum_Ant_L	0.108277	0.287341	-0.0894994	-0.00935413	0.00956618	-0.214484	-0.230949	0.0349432	0.0113459	0.266029	0.234206	-0.0738926	-0.0887218	-0.248578	-0.0193678	-0.0685833	0.340421	0.103314	0.0202876	0.0142938	0.115017	-0.154017	-0.334372	0.177184	0.123803
Cingulum_Ant_R	0.229698	0.298272	0.143958	-0.0521158	0.0438265	-0.121037	-0.118367	0.162252	0.156841	0.225512	0.173477	-0.126131	-0.0530987	-0.234034	-0.148709	-0.0078961	0.437271	0.254157	0.267083	0.0833061	-0.01802	-0.111062	-0.398486	-0.269783	-0.187931
Cingulum_Mid_L	0.124541	0.172895	0.0428526	-0.110468	-0.115017	-0.137946	-0.141061	0.0482974	0.00689655	0.345281	0.276849	-0.0915286	-0.0990279	-0.224414	-0.032057	0.00383525	0.560837	0.18186	-0.0483782	0.0158572	0.000667408	-0.327176	-0.376002	-0.0115748	0.0249388
Cingulum_Mid_R	0.14682	0.273286	0.0381656	-0.217818	-0.177753	0.0077873	-0.00556235	-0.156466	-0.154171	0.127115	0.0910923	-0.123675	-0.0833447	0.0369175	0.0256011	-0.189732	0.232884	0.114471	-0.00780294	0.148298	0.0438265	-0.20365	-0.272262	-0.259544	0.0538856
Cingulum_Post_L	-0.0316364	0.01227	-0.0852588	-0.0405345	0.0505006	-0.0607409	-0.0776505	-0.168929	-0.146607	0.202805	0.172361	-0.145106	-0.120536	-0.0505658	-0.101069	-0.0534679	0.368697	0.132546	-0.204883	-0.0453381	0.12525	-0.0607612	-0.287623	-0.0810239	-0.0398575
Cingulum_Post_R	0.0356467	0.0455105	0.0323626	-0.00289532	0.010901	-0.176438	-0.175993	-0.0558647	-0.0927697	0.415628	0.368611	-0.0892962	-0.11023	-0.174295	0.0658949	0.0670041	0.372481	0.0662728	-0.224279	-0.261085	0.0157953	-0.205431	-0.33415	0.139121	-0.0409708
Hippocampus_L	0.183135	0.218852	0.153555	-0.11069	-0.168409	-0.157748	-0.146179	0.124861	0.083426	0.26447	0.210763	-0.00602749	0.0241969	-0.0496708	0.0661176	-0.0543703	0.256262	0.121612	0.100546	0.0768292	-0.0874305	-0.119297	-0.2874	-0.240846	-0.0151414
Hippocampus_R	-0.0864432	0.0287787	-0.161144	0.0734967	0.105228	-0.213372	-0.239181	-0.0839083	-0.103893	0.36821	0.324182	-0.00625074	-0.0132187	-0.205395	0.0540962	0.100393	0.410331	-0.0769835	-0.107012	-0.0761592	0.0985539	-0.220565	-0.321683	0.0977184	0.109552
ParaHippocampal_L	0.0167094	0.0399332	0.0372728	-0.0915368	-0.0580645	-0.162866	-0.190455	0.0273759	0.0028921	0.319902	0.300292	0.151134	0.160416	-0.252605	0.14203	0.0293284	0.405433	0.19324	-0.103222	-0.0741491	-0.0593993	-0.167594	-0.261576	-0.084808	0.0434202
ParaHippocampal_R	0.0338644	0.0356945	0.0363801	-0.151002	-0.137264	-0.186228	-0.178218	-0.0042288	-0.069188	0.302761	0.255416	0.0988956	0.0432407	-0.236496	0.140027	-0.0117314	0.431704	0.115587	-0.0486012	-0.152988	-0.0709677	-0.288894	-0.369101	-0.0264886	0.00423069
Amygdala_L	0.108277	0.186058	0.00357105	-0.0605791	-0.0985539	-0.219824	-0.210924	0.125306	0.0936596	0.342609	0.329317	-0.101798	-0.112695	-0.24992	-0.0509795	0.0701625	0.449961	0.156422	-0.0251923	-0.0799559	-0.0438265	-0.166259	-0.485753	-0.00356149	0.074371
Amygdala_R	0.0815418	0.194089	-0.0227654	-0.147662	-0.104338	-0.00978974	-0.0213594	-0.193412	-0.199555	0.276714	0.232643	0.000892962	0.0454811	-0.214345	0.141585	0.203043	0.418123	0.138347	0.10991	-0.00982699	-0.12703	-0.0445137	-0.479964	-0.13044	0.0570029
Calcarine_L	-0.2346	-0.124708	-0.213147	-0.17706	-0.112792	-0.0934475	-0.113027	-0.117739	-0.143493	0.23976	0.233312	-0.0254494	-0.0114263	-0.210765	0.041407	-0.030682	0.483135	0.0229835	-0.0972023	-0.0792859	-0.0358176	0.022702	-0.275156	0.0592098	0.073035
Calcarine_R	0.0552524	0.120023	-0.0183016	-0.170601	-0.120801	-0.0645233	-0.0858827	-0.0945916	-0.140823	0.322574	0.26189	-0.0200916	-0.0230766	-0.181679	0.0534283	0.114606	0.445954	-0.068281	-0.163862	-0.180013	-0.177308	-0.205653	-0.553206	-0.0821369	0.0351815
Cuneus_L	0.127883	0.22019	0.00557976	-0.168152	-0.104783	-0.0827678	-0.113917	-0.00868017	-0.0282536	0.192787	0.104265	0.0160733	0.0434647	-0.164003	0.0202582	-0.107161	0.388066	0.314405	-0.0245235	0.124177	-0.0273637	-0.202537	-0.290517	-0.157373	-0.0367402
Cuneus_R	0.154618	0.14434	0.153555	-0.0280624	0.0264739	-0.146179	-0.151074	0.180058	0.158621	0.335931	0.33981	-0.0785807	-0.0705742	-0.161766	-0.0398486	0.0516631	0.409885	0.238314	-0.152938	-0.165719	-0.0945495	-0.264411	-0.262912	-0.136227	-0.119795
Lingual_L	0.100034	0.188512	-0.0241046	0.0213809	0.0429366	-0.145956	-0.133052	0.127977	0.0727475	0.305209	0.275956	-0.150241	-0.143837	-0.115451	0.0211487	0.113253	0.487588	0.0946116	-0.07201	-0.129538	-0.107008	-0.225239	-0.380677	-0.187869	0.0151414
Lingual_R	0.0142587	0.139655	-0.123201	-0.273497	-0.212458	-0.171321	-0.155746	-0.10572	-0.182202	0.0307213	-0.00803756	-0.0540242	-0.168034	-0.0577255	0.0721282	-0.047151	0.282534	0.158207	-0.0488241	-0.11368	-0.0340378	-0.187403	-0.36732	0.0587646	0.167891
Occipital_Sup_L	0.0735213	0.166426	-0.00580295	-0.0913141	-0.118576	-0.1909	-0.201135	0.0910305	0.0562848	0.267809	0.219917	-0.123675	-0.0822245	-0.183469	-0.0207035	0.0453462	0.464656	0.183645	-0.0586335	-0.0330544	-0.0269188	-0.152459	-0.445681	-0.0899277	-0.0244934
Occipital_Sup_R	0.105826	0.149248	0.080795	-0.115368	-0.0816463	-0.140839	-0.111915	0.00556421	-0.0607341	0.0848175	0.0459927	-0.115192	-0.141148	0.0105159	0.13602	-0.106259	0.240454	0.183198	-0.022517	0.0129538	-0.0638487	-0.193412	-0.190784	-0.12621	-0.0338455
Occipital_Mid_L	-0.0376518	0.0881208	-0.0756616	-0.406904	-0.362403	-0.0487262	-0.0509512	0.011351	-0.0656285	-0.0342832	-0.0484486	-0.0430854	-0.0876016	-0.0655565	0.000890472	-0.101296	0.178114	0.234298	-0.0769147	0.0953664	-0.123471	-0.0447363	-0.130232	-0.107958	0.204186
Occipital_Mid_R	0.0251755	0.193643	-0.0993198	0.0122495	0.0246941	-0.138169	-0.133274	-0.066548	-0.0754171	0.135797	0.110293	-0.181495	-0.173411	-0.0964329	-0.0690116	0.0078961	0.193031	0.116703	-0.00289823	0.0102737	0.142603	-0.0856889	-0.230632	-0.00868114	0.14607
Occipital_Inf_L	0.111173	0.161295	0.0419598	-0.0202673	0.0665184	-0.121927	-0.125487	0.0456265	0.018465	0.196794	0.129717	0.0491129	0.0902901	-0.205843	0.0289403	-0.0523399	0.271402	0.265537	-0.0479323	-0.0455615	-0.018465	-0.12041	-0.256679	-0.192988	-0.0950791
Occipital_Inf_R	0.0732985	0.189404	0.0502179	0.00601337	0.0215795	-0.274335	-0.265881	0.149789	0.111902	0.176759	0.155393	-0.0517918	-0.0425686	-0.144314	0.0596616	-0.0706137	0.250251	0.128975	0.0249694	-0.118371	0.0304783	-0.167371	-0.191229	-0.105954	-0.0258294
Fusiform_L	0.20831	0.298941	0.0464236	-0.337862	-0.243604	-0.018022	-0.056291	-0.142666	-0.135929	0.00178094	-0.0982368	0.0598285	0.0788638	-0.0237167	-0.120214	-0.0521143	0.356674	0.290752	0.0893994	0.29414	0.173304	-0.26085	-0.386465	-0.212131	0.144511
Fusiform_R	0.133007	0.153263	0.0932936	0.0828508	0.113237	-0.27834	-0.262766	0.0514133	0.0028921	0.334595	0.212995	-0.0725532	-0.0873776	-0.104264	-0.0360641	0.100168	0.413448	0.145488	-0.0249694	-0.125741	0.103893	-0.260405	-0.294301	-0.000445186	-0.0082387
Postcentral_L	0.0971372	0.0593421	0.0616006	-0.207127	-0.12792	0.0763155	0.108355	-0.15335	-0.218687	0.219056	0.0877434	0.108718	0.0714704	-0.297354	0.0747997	0.0288772	0.314594	0.145265	-0.0336641	-0.151648	-0.292102	-0.174494	-0.38268	-0.153144	-0.067023
Postcentral_R	0.168876	0.104853	0.13503	-0.115368	-0.0460512	-0.0427189	-0.0155746	-0.111952	-0.139043	0.253339	0.118554	-0.0317002	-0.0376396	-0.185482	0.0316118	0.147544	0.325281	0.215331	0.05685	-0.121274	-0.0482759	-0.385266	-0.434105	-0.205008	-0.249388
Parietal_Sup_L	0.0307453	0.103068	-0.066734	0.00244989	-0.0135706	-0.10791	-0.0767605	0.0158024	0.00734149	0.155833	0.121903	-0.0636236	-0.089842	-0.142748	-0.0276046	0.0169202	0.252254	0.213769	-0.0258612	-0.133334	-0.154171	-0.169375	-0.225067	-0.0135782	0.067691
Parietal_Sup_R	0.0989196	0.116453	0.0718674	-0.213363	-0.225362	0.00289242	0.0233619	-0.0126864	-0.0531702	0.33415	0.282654	-0.101351	-0.111574	-0.208752	0.0409617	0.122954	0.270288	0.138124	0.0590794	0.0281409	-0.27564	-0.157578	-0.371327	-0.125765	-0.0262748
Parietal_Inf_L	-0.128774	-0.0298941	-0.138378	-0.0514477	-0.0273637	0.0358216	0.055401	-0.0923659	-0.141713	0.32569	0.314135	-0.120327	-0.166241	-0.172282	0.0336153	0.234176	0.492263	0.0185207	-0.120165	-0.21731	-0.136819	-0.147785	-0.234862	0.00178075	0.23291
Parietal_Inf_R	0.142141	0.164864	0.0403975	-0.210691	-0.119021	-0.0798754	-0.058516	-0.1213	-0.172859	0.229964	0.15383	-0.0955469	-0.129946	-0.150802	-0.0124666	0.0205299	0.356896	0.0743058	0.0407982	-0.0245675	-0.0611791	-0.17071	-0.481078	-0.027379	-0.0398575
SupraMarginal_L	0.179347	0.251423	0.0928473	-0.106013	-0.0189099	-0.169763	-0.151964	0.0420654	0.00778643	0.133571	0.0897527	-0.172565	-0.15952	-0.0534744	-0.121772	-0.0708393	0.403651	0.31619	0.0526141	0.107203	0.118576	-0.216114	-0.300534	-0.234168	-0.00935204
SupraMarginal_R	0.0220564	0.107307	-0.0781167	-0.170824	-0.149277	-0.0858827	-0.100567	-0.0994881	-0.143048	0.404274	0.327531	-0.110727	-0.154367	-0.223742	-0.0540962	0.142355	0.479573	0.0178512	-0.182812	-0.222447	-0.0972191	-0.33363	-0.571015	0.025153	0.0545536
Angular_L	0.0414393	0.100614	0.0504411	-0.116258	-0.0593993	-0.020247	-0.0224719	0.0545293	0.025584	0.218611	0.227731	-0.213641	-0.184613	-0.0644378	-0.0921639	0.0148898	0.457531	0.172041	-0.127522	0.0786159	-0.0264739	-0.136434	-0.173642	-0.103061	-0.0184814
Angular_R	-0.0496826	-0.000669272	-0.0209799	0.0240535	0.0914349	-0.229169	-0.189565	0.104385	0.0460512	0.144479	0.150481	-0.273693	-0.299772	0.0134245	-0.117765	0	0.448848	0.151289	-0.238547	-0.231158	0.147942	-0.157133	-0.246216	-0.0507513	-0.00155867
Precuneus_L	0.0962461	0.220414	-0.0379424	-0.0167038	0.0593993	-0.0863277	-0.0916676	0.111062	0.069188	0.274488	0.250727	-0.211409	-0.206794	-0.129771	-0.121995	0.0683577	0.617611	0.203058	-0.0885076	-0.117477	-0.0589544	-0.241487	-0.330588	-0.134892	0.131151
Precuneus_R	0.144592	0.239376	0.0910617	-0.0902005	-0.115907	-0.164423	-0.145289	-0.0198086	-0.0487208	0.213713	0.161868	-0.21766	-0.232111	-0.0190181	-0.0538736	-0.0232371	0.374708	0.183422	-0.127745	-0.176439	0.118576	-0.233474	-0.351069	-0.00734558	-0.0151414
Paracentral_Lobule_L	0.141027	0.166872	0.052673	-0.21559	-0.139043	-0.117699	-0.115029	-0.014467	-0.0384872	0.252004	0.213888	0.0948772	0.0999241	-0.211213	0.0926091	0.0469254	0.271847	0.363719	0.0356706	-0.140035	-0.152392	-0.12909	-0.408059	-0.140902	-0.122913
Paracentral_Lobule_R	0.175783	0.179588	0.109587	0.0948776	0.131479	-0.264101	-0.248526	0.238371	0.1604	0.313669	0.217461	0.0855011	0.10799	-0.333152	0.0736866	0.03181	0.419236	0.340513	0.187939	0.10631	-0.076307	-0.16381	-0.271371	-0.139343	-0.085059
Caudate_L	0.131447	0.232237	-0.000223191	-0.116927	-0.100334	-0.167093	-0.154188	0.150234	0.12614	0.168299	0.137532	-0.0877335	-0.101716	-0.206962	-0.0525379	-0.0338404	0.278971	0.18119	0.00735706	-0.0940264	-0.0958843	-0.275762	-0.362867	-0.0972732	0.0109107
Caudate_R	0.227248	0.216175	0.144181	-0.119822	-0.0313682	-0.145511	-0.155746	0.0402849	0.0571746	0.212155	0.146685	-0.00401833	0.0154591	-0.07294	-0.109305	-0.126563	0.290549	0.351446	-0.159626	-0.132888	-0.0193548	-0.248386	-0.377783	-0.231497	-0.165665
Putamen_L	0.069511	0.108422	0.0241046	0.00378619	-0.00867631	-0.186228	-0.178663	0.0460717	0.0304783	0.369769	0.355662	-0.12814	-0.109558	-0.146775	0.0420748	0.0956556	0.36981	0.106884	-0.0722329	-0.225574	-0.061624	-0.0994881	-0.437444	-0.0389538	-0.0819417
Putamen_R	0.11808	0.196766	0.047986	-0.205791	-0.12881	-0.0166871	0.00956725	0.0487425	0.0051168	0.250445	0.215675	-0.053801	0.00963394	-0.185259	-0.0164737	0.0785098	0.587109	0.264422	0.221826	-0.0370745	-0.183537	-0.0189183	-0.480187	-0.233723	-0.0944111
Pallidum_L	0.00980284	0.0526494	-0.0214263	-0.0841871	0.0278087	0.0367115	0.056291	-0.0531939	-0.0700779	0.390027	0.394733	-0.0689813	-0.0544429	-0.195998	-0.0469724	0.170781	0.486697	-0.00245455	-0.0873929	-0.221107	-0.16485	-0.160917	-0.471505	-0.167835	-0.076375
Pallidum_R	0.373845	0.418964	0.212254	-0.238976	-0.154171	-0.0856603	-0.127489	-0.030937	-0.0513904	0.25512	0.135076	0.101798	0.11964	-0.15483	-0.00556545	0.049407	0.366247	0.326008	0.144912	0.131324	0.0220245	-0.243712	-0.434328	-0.225932	0.0391895
Thalamus_L	-0.101816	0.00602345	-0.171187	0.116258	0.119911	-0.230281	-0.208477	0.0709993	0.0358176	0.203918	0.187097	-0.166091	-0.193351	-0.159305	-0.0812556	0.0606872	0.313926	0.114248	-0.117936	-0.106533	0.102113	-0.189406	-0.18878	0.00779076	0.0861724
Thalamus_R	0.0450039	0.0725045	0.00736529	-0.0957684	-0.0206897	-0.166426	-0.145956	0.0612063	0.032703	0.102182	0.068096	-0.13707	-0.200968	-0.0767436	-0.100178	0.00812171	0.173216	0.122281	-0.0847176	-0.258405	0.0166852	-0.334075	-0.16073	-0.153812	-0.0498776
Heschl_L	0.165534	0.0952597	0.19306	-0.0634744	-0.0642937	-0.0353766	-0.0220269	-0.073225	-0.113237	0.440338	0.388036	0.0886265	0.0799841	-0.192418	0.167409	0.126563	0.363798	0.151736	-0.105228	-0.0183139	-0.2396	-0.0115736	-0.373553	-0.0367279	-0.0180361
Heschl_R	0.108945	0.169549	0.014061	0.0877506	0.117686	-0.283458	-0.260318	0.0603161	0.0300334	0.224176	0.164323	-0.208283	-0.233455	-0.0366937	-0.0968388	0.00157922	0.204163	0.0551157	-0.09854	-0.172866	0.117686	-0.243045	-0.314114	-0.0774624	-0.0501002
Temporal_Sup_L	-0.0432216	0.0490799	-0.171187	0.0605791	0.178198	-0.0436089	0.0151296	-0.20365	-0.23693	0.0690116	0.0221033	-0.164082	-0.208362	0.042511	-0.00200356	-0.000451206	0.263386	0.0437356	-0.0274218	-0.0777225	0.076307	-0.0222568	-0.201024	-0.0215915	0.0496549
Temporal_Sup_R	0.0937954	0.180927	0.00781167	-0.181515	-0.139488	-0.141729	-0.115919	0.0282662	0.0028921	0.136242	0.0971205	-0.0294678	-0.0277816	-0.0993416	0.0251558	-0.0782842	0.309251	0.280041	0.0372312	-0.139365	-0.0678532	-0.176942	-0.31545	-0.141347	-0.0405255
Temporal_Pole_Sup_L	-0.0138131	0.037033	-0.0618238	0.00846326	0.083426	-0.0649683	-0.0680832	0.0131315	-0.0202447	0.351514	0.3186	-0.145106	-0.135771	-0.31928	-0.0894925	0.113027	0.499611	0.0551157	-0.180582	-0.184703	-0.0927697	-0.0616515	-0.424533	0.0140234	0.0202628
Temporal_Pole_Sup_R	0.0494598	0.135193	-0.00290148	-0.112918	-0.0718576	-0.264323	-0.251418	0.0580904	0.00333704	0.170303	0.102479	0.0433087	0.0510823	-0.117241	0.0540962	-0.0489558	0.354225	0.28205	0.0459259	-0.0652155	0.0362625	-0.169152	-0.277605	-0.193211	0.00311735
Temporal_Mid_L	-0.0744125	-0.041718	-0.0633861	-0.0169265	0.0447164	-0.135721	-0.0947825	-0.1213	-0.158176	0.205922	0.13329	0.00200916	0.00156832	-0.134245	0.0300534	0.013085	0.459312	0.135893	-0.01137	-0.0716923	0.062069	0.0151347	-0.296082	0.0158041	0.00267201
Temporal_Mid_R	0.0305225	0.132739	-0.0781167	-0.189532	-0.228921	-0.0211369	-0.0367115	0.0327176	0.0175751	0.214604	0.155616	-0.0457643	-0.103957	-0.407882	-0.200134	-0.044895	0.274964	0.0876943	-0.186825	-0.125517	-0.0776418	-0.225017	-0.385574	0.0592098	0.215988
Temporal_Pole_Mid_L	0.236605	0.271278	0.194845	-0.0532294	-0.000222469	-0.0998999	-0.0990099	0.0300467	0.00645161	0.378228	0.36102	-0.0732229	-0.0569074	-0.302947	0.0543188	0.185671	0.451074	0.182306	0.0708953	-0.180013	-0.138598	-0.133986	-0.49488	-0.0872566	-0.0692496
Temporal_Pole_Mid_R	0.0456723	0.136978	-0.009374	-0.0445435	-0.0318131	-0.131717	-0.137946	-0.0656577	-0.0878754	0.364871	0.325968	-0.0908589	-0.0820005	-0.257975	-0.0207035	0.130173	0.466882	0.120273	-0.100992	-0.110107	0.0420467	-0.0741153	-0.455254	0.0231497	0.133601
Temporal_Inf_L	-0.0425532	0.086113	-0.141056	-0.141871	-0.103893	0.0215819	0.0447213	-0.0901402	-0.105228	0.170748	0.103818	-0.164082	-0.125241	-0.0161094	-0.160062	0.138069	0.327062	0.0859091	0.159849	0.184033	0.0932147	-0.0692188	-0.244435	-0.185865	0.166778
Temporal_Inf_R	0.0463407	0.18985	-0.0274524	-0.295769	-0.325918	-0.0829903	-0.11236	0.168484	0.0923248	0.266919	0.27417	-0.0611679	-0.115159	-0.345234	0.012244	0.062492	0.417455	0.147719	-0.0769147	-0.250812	-0.301001	-0.214111	-0.353517	-0.0576517	0.219105
