# Supplementary material for: Autistic traits and individual brain differences: functional network efficiency reflects attentional and social impairments, structural nodal efficiencies index systemising and theory-of-mind skills
Source: Mol Autism. 2021 Jan 21;12:3. doi: 10.1186/s13229-020-00377-8 (PMC7818759; doi:10.1186/s13229-020-00377-8)
Supplement: Supplementary file 9 — Additional file 9. Brain-behaviour correlations. README file detailing data curation; AAL-90 region masks in NIfTI format; spreadseehts of Spearman correlations; code and data for the correlational analysis. [file 13229_2020_377_MOESM9_ESM.zip › Paul_Arora_et_al_data/Physiological/Spearman_correlations/Nodal/rsfMRI/FMRInodalnet_clusteringcoef_correlation_pvals.xls]

## Sheet: Sheet1
BrainRegion_Names	Full_IQ	Verbal_IQ	Performance_IQ	Item_1A	Item_1B	Item_2A	Item_2B	Item_3A	Item_3B	Item_4A	Item_4B	Item_5A	Item_5B	EQ	SQ	SSQ_Total	SRS	RMET_CORRECT	COWA_TOTAL_Production	AnNT_Production	FC_EFT_QAMean	ANT_ALERT	ANT_ORIENTING	ANT_CONFLICT	ANT_GRANDMEAN
Precentral_L	0.4784	0.3438	0.4279	0.2467	0.3748	0.4647	0.3316	0.3784	0.2797	0.2246	0.2711	0.1156	0.0914	0.3591	0.2347	0.3874	0.0084	0.1247	0.3599	0.3774	0.4583	0.1548	0.0625	0.2348	0.261
Precentral_R	0.2005	0.1486	0.3689	0.4687	0.3116	0.1637	0.2163	0.4441	0.4448	0.092	0.1396	0.3822	0.4906	0.4758	0.4443	0.1591	0.0055	0.1145	0.1556	0.4272	0.4588	0.3608	0.003	0.0606	0.3759
Frontal_Sup_L	0.4434	0.3084	0.213	0.3273	0.4127	0.2808	0.2036	0.2473	0.1725	0.1455	0.1709	0.0356	0.0236	0.2999	0.1963	0.3712	0.0013	0.4318	0.1924	0.1443	0.2988	0.3402	0.0103	0.4342	0.1792
Frontal_Sup_R	0.4342	0.4031	0.4469	0.0873	0.2273	0.4127	0.3323	0.2073	0.167	0.2682	0.3272	0.4395	0.4682	0.1592	0.4497	0.4507	0.1064	0.1096	0.4333	0.1706	0.1493	0.3846	0.0316	0.3173	0.4023
Frontal_Sup_Orb_L	0.4534	0.2006	0.2245	0.2621	0.4669	0.4476	0.4917	0.3202	0.3469	0.1966	0.1124	0.0363	0.0652	0.0744	0.1589	0.3986	0.0111	0.3179	0.4603	0.4544	0.2307	0.276	0.0198	0.281	0.4469
Frontal_Sup_Orb_R	0.3314	0.1871	0.4604	0.4908	0.3288	0.3375	0.42	0.3033	0.3698	0.2471	0.3467	0.1973	0.258	0.2348	0.2652	0.2571	0.0048	0.1156	0.2333	0.2678	0.4333	0.2343	0.1747	0.135	0.4414
Frontal_Mid_L	0.3494	0.1903	0.4202	0.4182	0.4543	0.3665	0.2643	0.3182	0.2327	0.1027	0.1416	0.1069	0.087	0.3325	0.3949	0.2864	0.0496	0.4108	0.4966	0.3089	0.2382	0.2856	0.0313	0.2641	0.3121
Frontal_Mid_R	0.4653	0.2176	0.3201	0.3006	0.402	0.3197	0.3489	0.2793	0.3566	0.1859	0.1715	0.163	0.1265	0.2428	0.4202	0.4184	0.0032	0.3124	0.2844	0.0939	0.2294	0.1081	0.0366	0.3027	0.307
Frontal_Mid_Orb_L	0.3589	0.1439	0.3911	0.1686	0.3524	0.304	0.36	0.409	0.4757	0.0442	0.03	0.0557	0.0756	0.0261	0.1598	0.3037	0.0002	0.3597	0.4712	0.3792	0.089	0.4978	0.0046	0.4154	0.3609
Frontal_Mid_Orb_R	0.2812	0.1461	0.474	0.463	0.1977	0.3445	0.3505	0.4833	0.4838	0.1266	0.1367	0.1742	0.2697	0.2591	0.2953	0.4602	0.0023	0.2936	0.3635	0.3622	0.3721	0.2108	0.0096	0.0714	0.4202
Frontal_Inf_Oper_L	0.3634	0.3986	0.3925	0.2441	0.3415	0.4286	0.4416	0.154	0.0957	0.0429	0.0986	0.3858	0.3672	0.1202	0.4179	0.1894	0.0209	0.2741	0.3267	0.4291	0.4226	0.3522	0.0125	0.4084	0.4422
Frontal_Inf_Oper_R	0.3478	0.4982	0.3562	0.2855	0.2335	0.2349	0.2353	0.2418	0.2858	0.1121	0.1161	0.326	0.3966	0.4476	0.4556	0.4974	0.0851	0.1846	0.2159	0.2189	0.2688	0.4906	0.2109	0.2301	0.4056
Frontal_Inf_Tri_L	0.3886	0.292	0.4237	0.4646	0.439	0.1416	0.1736	0.2764	0.2091	0.2407	0.4086	0.3446	0.2762	0.4147	0.351	0.273	0.1243	0.3463	0.3256	0.1853	0.4775	0.33	0.058	0.2808	0.4878
Frontal_Inf_Tri_R	0.4688	0.3289	0.3463	0.4321	0.325	0.16	0.1688	0.4548	0.4552	0.0455	0.0431	0.1315	0.1495	0.3432	0.3774	0.3706	0.0079	0.3087	0.3055	0.2101	0.2723	0.2168	0.0278	0.4914	0.4652
Frontal_Inf_Orb_L	0.3576	0.2694	0.4458	0.3012	0.4814	0.3244	0.4034	0.4802	0.3841	0.1964	0.2775	0.2822	0.2173	0.2074	0.3464	0.3343	0.0078	0.2475	0.4111	0.3815	0.4585	0.1772	0.0229	0.2808	0.3882
Frontal_Inf_Orb_R	0.4446	0.4973	0.3679	0.4631	0.3662	0.367	0.4579	0.4524	0.3844	0.0467	0.0889	0.3323	0.3397	0.2695	0.465	0.4588	0.0171	0.1694	0.319	0.1731	0.3309	0.3169	0.0774	0.1642	0.3571
Rolandic_Oper_L	0.424	0.2787	0.3223	0.1816	0.2687	0.3892	0.4792	0.3219	0.2163	0.2838	0.2235	0.0441	0.047	0.1274	0.3998	0.2069	0.0153	0.3843	0.4431	0.4329	0.3522	0.1936	0.1083	0.0692	0.298
Rolandic_Oper_R	0.2127	0.2109	0.2151	0.45	0.3744	0.213	0.2955	0.2442	0.161	0.0883	0.1697	0.3021	0.3953	0.4682	0.2646	0.1222	0.0034	0.3992	0.3583	0.0878	0.3867	0.1868	0.0369	0.44	0.3686
Supp_Motor_Area_L	0.3963	0.2722	0.482	0.3304	0.2732	0.3552	0.4378	0.3639	0.4873	0.0695	0.0729	0.2557	0.2124	0.2762	0.3372	0.3954	0.0231	0.1503	0.2424	0.1119	0.1526	0.2172	0.0499	0.3049	0.2795
Supp_Motor_Area_R	0.4308	0.4962	0.417	0.2021	0.377	0.4873	0.4494	0.4802	0.3552	0.1911	0.2092	0.4729	0.452	0.1906	0.3673	0.4528	0.0405	0.0904	0.4394	0.2984	0.161	0.4407	0.1141	0.1254	0.4033
Olfactory_L	0.1526	0.0807	0.279	0.3415	0.3462	0.0432	0.0541	0.1624	0.1894	0.0287	0.0627	0.3737	0.4454	0.2484	0.4753	0.3515	0.0172	0.1046	0.2117	0.4577	0.2264	0.0309	0.0273	0.3458	0.2795
Olfactory_R	0.1973	0.2936	0.2496	0.394	0.3867	0.1674	0.1807	0.4238	0.4856	0.0073	0.0208	0.4502	0.4033	0.0846	0.2357	0.4086	0.0276	0.1745	0.3872	0.4403	0.2392	0.2525	0.0064	0.271	0.1466
Frontal_Sup_Medial_L	0.2727	0.1304	0.3742	0.4035	0.3852	0.1601	0.1517	0.1932	0.2129	0.0681	0.0663	0.1349	0.1225	0.042	0.3299	0.4239	0.0726	0.2233	0.3601	0.171	0.1661	0.4141	0.0175	0.3843	0.4508
Frontal_Sup_Medial_R	0.2819	0.1463	0.4868	0.4005	0.4788	0.3397	0.3792	0.3492	0.3346	0.1708	0.1823	0.2148	0.3108	0.0954	0.2246	0.21	0.0135	0.0401	0.4036	0.3757	0.3075	0.3844	0.0236	0.2457	0.4664
Frontal_Med_Orb_L	0.4763	0.3266	0.3199	0.2742	0.4569	0.4608	0.468	0.3413	0.3747	0.2678	0.2881	0.2035	0.1897	0.2526	0.1686	0.3758	0.0524	0.2958	0.1371	0.1143	0.435	0.1452	0.0336	0.219	0.3915
Frontal_Med_Orb_R	0.1983	0.0709	0.4691	0.4478	0.2527	0.2093	0.2382	0.3607	0.419	0.3912	0.4275	0.2559	0.2776	0.2402	0.2401	0.3058	0.0579	0.05	0.3748	0.26	0.2874	0.262	0.0075	0.212	0.2653
Rectus_L	0.2635	0.4556	0.2575	0.4147	0.4351	0.3284	0.2737	0.3135	0.3374	0.03	0.0217	0.3955	0.4145	0.0699	0.4452	0.4874	0.0989	0.1976	0.2509	0.3267	0.4383	0.1605	0.3037	0.2738	0.2421
Rectus_R	0.1376	0.1424	0.2102	0.3266	0.2849	0.3145	0.3334	0.4272	0.4691	0.0105	0.0401	0.4949	0.4706	0.1509	0.4896	0.4175	0.031	0.2656	0.4948	0.3105	0.3148	0.1113	0.0083	0.4221	0.3477
Insula_L	0.3706	0.1111	0.4207	0.4514	0.3829	0.0898	0.1023	0.2122	0.292	0.2207	0.2004	0.0649	0.0837	0.2302	0.3397	0.3753	0.0132	0.0785	0.4531	0.2363	0.4575	0.432	0.0289	0.3012	0.4969
Insula_R	0.4866	0.2911	0.3699	0.201	0.195	0.2763	0.3052	0.4534	0.3388	0.0582	0.101	0.2592	0.1792	0.1927	0.283	0.2782	0.0201	0.2858	0.1294	0.1169	0.4161	0.0996	0.0239	0.4585	0.1358
Cingulum_Ant_L	0.2812	0.0577	0.316	0.4834	0.4778	0.1272	0.1087	0.427	0.4803	0.0808	0.1066	0.3402	0.31	0.0893	0.458	0.348	0.0346	0.2917	0.4497	0.4744	0.2681	0.208	0.0381	0.1736	0.249
Cingulum_Ant_R	0.1094	0.0563	0.2147	0.3996	0.4096	0.258	0.2651	0.1918	0.2034	0.1132	0.1808	0.245	0.3823	0.1054	0.2184	0.4779	0.009	0.0915	0.0772	0.3329	0.4546	0.2757	0.0146	0.0733	0.1578
Cingulum_Mid_L	0.2502	0.1782	0.4055	0.2764	0.2688	0.228	0.2289	0.3984	0.4809	0.033	0.0679	0.3039	0.2921	0.1144	0.4313	0.4973	0.0008	0.1725	0.4012	0.4661	0.4977	0.0389	0.0203	0.4806	0.451
Cingulum_Mid_R	0.219	0.0715	0.4188	0.1205	0.1691	0.4827	0.491	0.2055	0.206	0.2518	0.3185	0.2515	0.3238	0.4171	0.4466	0.1539	0.1058	0.2748	0.4794	0.2174	0.4058	0.1373	0.0725	0.0854	0.3941
Cingulum_Post_L	0.4422	0.4693	0.3275	0.4163	0.3875	0.3721	0.3377	0.1911	0.2242	0.1455	0.1861	0.2109	0.2531	0.3933	0.2939	0.3823	0.0247	0.2435	0.1426	0.4056	0.2515	0.3707	0.0609	0.3299	0.4155
Cingulum_Post_R	0.4287	0.4006	0.4258	0.4989	0.4716	0.1716	0.1714	0.3872	0.3212	0.0115	0.0229	0.3082	0.2729	0.178	0.3676	0.3721	0.0223	0.3684	0.1201	0.0808	0.459	0.137	0.0359	0.2271	0.4184
Hippocampus_L	0.1629	0.1247	0.2047	0.2782	0.1834	0.1985	0.2196	0.2582	0.3352	0.078	0.1301	0.4855	0.4513	0.3963	0.3589	0.3798	0.0846	0.2659	0.2941	0.3418	0.3128	0.2618	0.0618	0.1016	0.4585
Hippocampus_R	0.3235	0.4371	0.1997	0.3411	0.2858	0.1213	0.0979	0.3295	0.2978	0.0231	0.0405	0.4824	0.4651	0.1351	0.3858	0.3073	0.0116	0.3421	0.2885	0.3408	0.2972	0.1215	0.0415	0.2974	0.2767
ParaHippocampal_L	0.4564	0.4139	0.4197	0.3116	0.3738	0.1918	0.1551	0.4409	0.4912	0.0456	0.0528	0.2157	0.1998	0.0854	0.2252	0.4484	0.0129	0.153	0.2954	0.3482	0.3714	0.1883	0.0852	0.3339	0.4154
ParaHippocampal_R	0.4252	0.4214	0.4174	0.2134	0.2332	0.1608	0.1727	0.4942	0.3599	0.0522	0.0821	0.3018	0.4174	0.1034	0.2289	0.4672	0.0081	0.2746	0.4013	0.2075	0.3487	0.0614	0.0207	0.4466	0.488
Amygdala_L	0.2767	0.1621	0.4861	0.3746	0.3041	0.1195	0.131	0.2552	0.3085	0.0324	0.0382	0.2895	0.2699	0.0935	0.3953	0.3605	0.0069	0.2024	0.4495	0.3323	0.4038	0.1887	0.0035	0.4923	0.3509
Amygdala_R	0.3279	0.1515	0.4567	0.2157	0.2948	0.4794	0.4565	0.1545	0.148	0.0709	0.1094	0.4988	0.411	0.1242	0.2221	0.1455	0.0106	0.2369	0.2777	0.4762	0.2461	0.4111	0.0045	0.249	0.387
Calcarine_L	0.1071	0.2629	0.1274	0.1766	0.2783	0.3073	0.2712	0.2687	0.2292	0.1008	0.1089	0.4406	0.4705	0.1286	0.4116	0.4288	0.0039	0.4508	0.3044	0.3325	0.4255	0.4472	0.0686	0.3708	0.3497
Calcarine_R	0.3838	0.2619	0.4698	0.1851	0.2613	0.3646	0.326	0.306	0.2265	0.0437	0.0837	0.4595	0.4516	0.1671	0.3833	0.2838	0.0072	0.3631	0.1919	0.1709	0.1688	0.1407	0.0008	0.3357	0.4333
Cuneus_L	0.2431	0.1169	0.4857	0.1822	0.2836	0.3307	0.2712	0.4821	0.4408	0.1533	0.292	0.4759	0.4154	0.1886	0.4629	0.2829	0.0163	0.049	0.4472	0.2564	0.4396	0.1409	0.0574	0.2005	0.4157
Cuneus_R	0.2078	0.2212	0.2064	0.4447	0.4455	0.219	0.2122	0.1695	0.1999	0.0363	0.0334	0.3262	0.3487	0.2	0.4191	0.4041	0.0124	0.1012	0.2108	0.1932	0.308	0.0797	0.082	0.2324	0.2596
Lingual_L	0.2946	0.1571	0.456	0.4532	0.4026	0.2182	0.2392	0.2449	0.3451	0.0539	0.0707	0.2125	0.2193	0.2741	0.4549	0.2853	0.003	0.3096	0.3514	0.2428	0.2825	0.1121	0.0198	0.158	0.4764
Lingual_R	0.4694	0.223	0.2556	0.0722	0.1275	0.185	0.2051	0.2869	0.1661	0.4412	0.4725	0.3837	0.1845	0.3839	0.354	0.3933	0.0645	0.2013	0.3993	0.276	0.4319	0.1564	0.0227	0.3799	0.1852
Occipital_Sup_L	0.3431	0.187	0.4976	0.3133	0.2597	0.1576	0.1461	0.3123	0.3817	0.078	0.1189	0.2539	0.3297	0.1609	0.4564	0.4153	0.0054	0.1678	0.3811	0.4335	0.44	0.2099	0.0065	0.3189	0.4423
Occipital_Sup_R	0.2837	0.2154	0.3273	0.2698	0.3264	0.23	0.2759	0.4874	0.3789	0.3311	0.409	0.2644	0.223	0.4718	0.2382	0.2833	0.0939	0.1708	0.4521	0.4773	0.3647	0.152	0.1552	0.2537	0.427
Occipital_Mid_L	0.4265	0.3159	0.3501	0.0134	0.026	0.403	0.3997	0.4758	0.3638	0.4228	0.3955	0.4024	0.3179	0.3658	0.4984	0.2963	0.1743	0.1077	0.3411	0.3053	0.2549	0.4	0.2466	0.2866	0.1352
Occipital_Mid_R	0.4476	0.1505	0.3038	0.4707	0.4451	0.2283	0.2421	0.3652	0.3482	0.2377	0.2827	0.1622	0.173	0.3041	0.357	0.493	0.1489	0.2673	0.488	0.4787	0.226	0.3214	0.1084	0.4856	0.216
Occipital_Inf_L	0.2711	0.1943	0.4093	0.4594	0.3638	0.2546	0.2467	0.4015	0.4538	0.151	0.2493	0.4062	0.3261	0.1327	0.4416	0.3843	0.0732	0.0798	0.4058	0.4062	0.458	0.2591	0.0822	0.15	0.3071
Occipital_Inf_R	0.3489	0.1555	0.3863	0.4881	0.4597	0.0689	0.0774	0.2167	0.2795	0.1763	0.2105	0.384	0.3992	0.2215	0.3769	0.3501	0.0937	0.243	0.449	0.2595	0.4358	0.1874	0.1538	0.2959	0.4407
Fusiform_L	0.1322	0.0536	0.3925	0.0316	0.0948	0.4718	0.387	0.2275	0.2387	0.493	0.2936	0.3826	0.34	0.4482	0.2629	0.3844	0.0264	0.0595	0.3238	0.0605	0.181	0.0815	0.0189	0.1303	0.2286
Fusiform_R	0.2369	0.2116	0.307	0.3258	0.277	0.0685	0.081	0.3889	0.4871	0.0359	0.1328	0.3422	0.3111	0.2926	0.4269	0.3051	0.0121	0.2224	0.4474	0.2451	0.2954	0.0824	0.0562	0.493	0.4787
Postcentral_L	0.3	0.3777	0.3727	0.1349	0.2483	0.3416	0.2839	0.2102	0.1239	0.1257	0.3293	0.2862	0.3577	0.055	0.3436	0.4465	0.0475	0.222	0.4344	0.2057	0.059	0.1761	0.0179	0.2039	0.3596
Postcentral_R	0.1817	0.287	0.2328	0.2724	0.4079	0.41	0.467	0.2748	0.2311	0.088	0.2687	0.426	0.4117	0.1625	0.4296	0.2223	0.038	0.1297	0.388	0.2515	0.4017	0.0166	0.0078	0.1363	0.0915
Parietal_Sup_L	0.4444	0.2908	0.3625	0.4857	0.4807	0.2772	0.34	0.4605	0.4784	0.2132	0.2663	0.3634	0.3143	0.2253	0.4438	0.4684	0.0854	0.129	0.4464	0.2367	0.2094	0.1854	0.1154	0.4699	0.3637
Parietal_Sup_R	0.3038	0.2757	0.3496	0.1264	0.1155	0.4912	0.4441	0.4725	0.3881	0.0368	0.0688	0.2877	0.2684	0.1314	0.4077	0.2685	0.0737	0.2397	0.3746	0.4418	0.0677	0.1992	0.0255	0.2528	0.4435
Parietal_Inf_L	0.2467	0.4388	0.2365	0.4052	0.449	0.4257	0.3858	0.3189	0.2345	0.04	0.0451	0.2569	0.1872	0.1792	0.4297	0.1055	0.0038	0.4591	0.2595	0.1177	0.2323	0.2236	0.1073	0.4972	0.107
Parietal_Inf_R	0.2223	0.1899	0.4131	0.1297	0.2634	0.3336	0.3808	0.2598	0.1792	0.1165	0.2174	0.3001	0.2419	0.2101	0.4714	0.4643	0.0282	0.3536	0.419	0.442	0.3717	0.1784	0.0043	0.4482	0.4152
SupraMarginal_L	0.1704	0.0894	0.3066	0.2881	0.4626	0.1878	0.2125	0.4129	0.4829	0.2428	0.3202	0.1729	0.1923	0.3907	0.2592	0.3491	0.0145	0.0442	0.3911	0.2903	0.2618	0.1224	0.0531	0.1073	0.4757
SupraMarginal_R	0.4506	0.2843	0.345	0.1822	0.2183	0.3247	0.2952	0.2989	0.2293	0.0128	0.0375	0.2693	0.2036	0.1192	0.388	0.23	0.0045	0.4632	0.1655	0.1155	0.3027	0.0355	0.0011	0.4451	0.3867
Angular_L	0.4071	0.2985	0.3889	0.2705	0.377	0.4544	0.447	0.39	0.4454	0.1256	0.1155	0.1231	0.1569	0.3701	0.3071	0.4836	0.006	0.185	0.2536	0.3468	0.4438	0.2372	0.1797	0.2923	0.4616
Angular_R	0.4078	0.4977	0.462	0.4524	0.3157	0.1124	0.1608	0.2899	0.4033	0.2302	0.2232	0.0658	0.0498	0.4668	0.2621	0.4911	0.0077	0.2113	0.1059	0.1102	0.2173	0.2004	0.0932	0.3938	0.4969
Precuneus_L	0.3027	0.1189	0.432	0.475	0.3669	0.3163	0.3119	0.2694	0.3501	0.0746	0.0912	0.1297	0.1341	0.2495	0.265	0.3711	0.0002	0.1432	0.3204	0.263	0.3775	0.0966	0.0391	0.2364	0.2502
Precuneus_R	0.2135	0.098	0.3072	0.3152	0.2667	0.1951	0.2265	0.4555	0.3999	0.1329	0.2	0.1172	0.1017	0.4579	0.3864	0.4409	0.0238	0.1672	0.2447	0.1709	0.2633	0.1085	0.029	0.4872	0.4688
Paracentral_Lobule_L	0.225	0.1895	0.3961	0.1282	0.2338	0.2621	0.2672	0.4701	0.4193	0.0906	0.1259	0.3158	0.3071	0.133	0.3172	0.4102	0.0752	0.0255	0.4207	0.2209	0.2112	0.2453	0.0127	0.2309	0.2548
Paracentral_Lobule_R	0.1753	0.1717	0.2823	0.3012	0.2418	0.0757	0.0921	0.1	0.1987	0.0468	0.123	0.328	0.2885	0.0356	0.3457	0.4374	0.0115	0.0317	0.1572	0.289	0.3399	0.1916	0.0732	0.2311	0.3202
Caudate_L	0.245	0.105	0.4995	0.2698	0.2948	0.1841	0.204	0.2145	0.2547	0.188	0.2362	0.319	0.2911	0.1364	0.3924	0.4155	0.0664	0.1674	0.4845	0.3101	0.3035	0.0701	0.0239	0.3016	0.4866
Caudate_R	0.1106	0.129	0.2213	0.2631	0.4379	0.2144	0.2024	0.4162	0.3785	0.1308	0.2247	0.4845	0.4777	0.3536	0.2755	0.247	0.0601	0.0275	0.1987	0.2446	0.4617	0.0963	0.0182	0.11	0.1878
Putamen_L	0.3545	0.281	0.4422	0.4885	0.484	0.1594	0.1686	0.4026	0.4347	0.0228	0.0282	0.2379	0.2761	0.2189	0.4098	0.3155	0.0231	0.2934	0.35	0.1102	0.3707	0.3042	0.0069	0.4188	0.3331
Putamen_R	0.2587	0.1488	0.3911	0.1399	0.2507	0.4657	0.4732	0.3963	0.4863	0.0916	0.1211	0.3854	0.4828	0.1592	0.4707	0.344	0.0004	0.0815	0.1181	0.4174	0.1618	0.4648	0.0034	0.1054	0.2987
Pallidum_L	0.4829	0.3891	0.4593	0.334	0.4382	0.4317	0.3898	0.3895	0.3576	0.0196	0.0159	0.3471	0.378	0.1538	0.4065	0.1899	0.0041	0.4979	0.3263	0.1166	0.1882	0.2022	0.0045	0.1863	0.341
Pallidum_R	0.0202	0.0112	0.1245	0.0999	0.204	0.327	0.2509	0.4359	0.3983	0.088	0.2364	0.2996	0.2629	0.2014	0.4856	0.4042	0.0214	0.0415	0.2255	0.2432	0.4537	0.0975	0.0104	0.1154	0.4296
Thalamus_L	0.2955	0.4846	0.1818	0.2624	0.2593	0.1072	0.1339	0.3484	0.4226	0.1418	0.1626	0.1831	0.1466	0.1928	0.3396	0.3851	0.0455	0.2687	0.2664	0.2845	0.2931	0.1558	0.1578	0.4887	0.3196
Thalamus_R	0.4019	0.3531	0.4841	0.3075	0.4621	0.1849	0.2162	0.372	0.4295	0.302	0.3682	0.2281	0.1447	0.3512	0.3005	0.489	0.1792	0.2585	0.3306	0.0806	0.465	0.0354	0.1986	0.2118	0.3955
Heschl_L	0.1901	0.3081	0.1512	0.3705	0.3698	0.4197	0.4522	0.3471	0.2727	0.0084	0.0176	0.3219	0.3426	0.1544	0.1904	0.257	0.0227	0.2185	0.2856	0.4626	0.0993	0.4794	0.023	0.425	0.4584
Heschl_R	0.2837	0.1857	0.4729	0.3169	0.2634	0.0623	0.082	0.3728	0.4344	0.1178	0.1955	0.1311	0.1065	0.4212	0.3051	0.4988	0.1359	0.3835	0.3099	0.1725	0.2596	0.0946	0.044	0.3428	0.3888
Temporal_Sup_L	0.4034	0.3973	0.1811	0.3672	0.1667	0.4014	0.4752	0.1482	0.1099	0.3639	0.4552	0.1858	0.1285	0.4082	0.4917	0.4939	0.0783	0.4104	0.4416	0.3366	0.3366	0.4544	0.1426	0.4583	0.3923
Temporal_Sup_R	0.3093	0.1656	0.4838	0.1689	0.2288	0.2228	0.2673	0.4406	0.4899	0.2377	0.3053	0.4326	0.4364	0.2975	0.446	0.3326	0.0493	0.0684	0.4255	0.2254	0.3582	0.1714	0.0444	0.2315	0.4097
Temporal_Pole_Sup_L	0.4687	0.4207	0.3753	0.474	0.3253	0.363	0.3569	0.4662	0.4626	0.0311	0.0432	0.2133	0.2307	0.0432	0.3262	0.2805	0.0034	0.3807	0.1667	0.1622	0.3073	0.3754	0.0094	0.4745	0.4576
Temporal_Pole_Sup_R	0.3902	0.2307	0.4975	0.2711	0.347	0.0791	0.0908	0.3793	0.4895	0.1822	0.2949	0.4159	0.3988	0.2641	0.3928	0.3912	0.0294	0.0655	0.4029	0.3626	0.4314	0.1862	0.0648	0.1543	0.4987
Temporal_Mid_L	0.347	0.4154	0.3751	0.4661	0.4025	0.2358	0.305	0.2614	0.2033	0.137	0.244	0.4967	0.4913	0.2354	0.4382	0.479	0.0073	0.2362	0.4747	0.3522	0.3685	0.4668	0.0581	0.456	0.492
Temporal_Mid_R	0.4253	0.2354	0.3408	0.1572	0.1094	0.455	0.422	0.4292	0.4607	0.1283	0.2077	0.4036	0.293	0.0119	0.145	0.3944	0.0722	0.3188	0.153	0.2511	0.3418	0.1175	0.0186	0.3751	0.1265
Temporal_Pole_Mid_L	0.0998	0.0751	0.1426	0.3988	0.4947	0.2961	0.3015	0.4366	0.4847	0.019	0.0237	0.3433	0.3769	0.0509	0.3776	0.1688	0.0074	0.1679	0.359	0.1655	0.2283	0.2436	0.0037	0.3224	0.3561
Temporal_Pole_Mid_R	0.3957	0.2286	0.4867	0.4126	0.435	0.2435	0.2333	0.3689	0.325	0.026	0.0407	0.3041	0.3201	0.0853	0.4598	0.2553	0.0061	0.262	0.2969	0.2775	0.4174	0.3508	0.0053	0.4491	0.2428
Temporal_Inf_L	0.4117	0.3266	0.2268	0.2265	0.2983	0.455	0.4062	0.3206	0.2943	0.1866	0.2905	0.1885	0.2513	0.4647	0.2002	0.231	0.0426	0.3289	0.2037	0.1703	0.3124	0.3624	0.0955	0.1671	0.19
Temporal_Inf_R	0.3995	0.1552	0.4452	0.0574	0.0418	0.3381	0.2834	0.1858	0.3109	0.0768	0.0698	0.378	0.2747	0.0299	0.469	0.3757	0.0109	0.2136	0.3405	0.0887	0.0513	0.1259	0.0272	0.3791	0.1226
																	pFDR<0.05 regions:						pFDR<0.05 regions:
																	1						2
																	2						3
																	3						9
																	5						10
																	6						11
																	8						22
																	9						26
																	10						28
																	11						41
																	14						42
																	15						44
																	16						49
																	17						58
																	18						62
																	19						64
																	21						73
																	22						74
																	24						75
																	29						76
																	30						83
																	32						87
																	33						88
																	35
																	36
																	38
																	39
																	40
																	41
																	42
																	43
																	44
																	45
																	46
																	47
																	49
																	55
																	56
																	61
																	62
																	63
																	64
																	65
																	66
																	67
																	68
																	70
																	73
																	74
																	75
																	76
																	79
																	83
																	84
																	85
																	87
																	88
																	90
