# Supplementary material for: Autistic traits and individual brain differences: functional network efficiency reflects attentional and social impairments, structural nodal efficiencies index systemising and theory-of-mind skills
Source: Mol Autism. 2021 Jan 21;12:3. doi: 10.1186/s13229-020-00377-8 (PMC7818759; doi:10.1186/s13229-020-00377-8)
Supplement: Supplementary file 9 — Additional file 9. Brain-behaviour correlations. README file detailing data curation; AAL-90 region masks in NIfTI format; spreadseehts of Spearman correlations; code and data for the correlational analysis. [file 13229_2020_377_MOESM9_ESM.zip › Paul_Arora_et_al_data/Physiological/Spearman_correlations/Nodal/rsfMRI/FMRInodalnet_strengths_correlation_pvals.xls]

## Sheet: Sheet1
BrainRegion_Names	Full_IQ	Verbal_IQ	Performance_IQ	Item_1A	Item_1B	Item_2A	Item_2B	Item_3A	Item_3B	Item_4A	Item_4B	Item_5A	Item_5B	EQ	SQ	SSQ_Total	SRS	RMET_CORRECT	COWA_TOTAL_Production	AnNT_Production	FC_EFT_QAMean	ANT_ALERT	ANT_ORIENTING	ANT_CONFLICT	ANT_GRANDMEAN
Precentral_L	0.4156	0.3562	0.4322	0.0928	0.0703	0.3239	0.2733	0.479	0.4078	0.2388	0.4018	0.4517	0.4666	0.363	0.3757	0.4048	0.1777	0.3083	0.3804	0.1377	0.1389	0.4845	0.1316	0.0637	0.3583
Precentral_R	0.0685	0.2139	0.0288	0.3032	0.4508	0.2972	0.3283	0.5	0.4611	0.045	0.134	0.1673	0.0954	0.3765	0.2592	0.3536	0.0419	0.0257	0.2967	0.4727	0.3128	0.1335	0.0332	0.0133	0.0501
Frontal_Sup_L	0.4216	0.1632	0.0903	0.1404	0.1215	0.187	0.1874	0.0804	0.0796	0.2493	0.2573	0.0149	0.0146	0.4442	0.1758	0.4819	0.0268	0.1957	0.2489	0.2844	0.2958	0.4755	0.0021	0.4147	0.1552
Frontal_Sup_R	0.3364	0.2609	0.4734	0.1121	0.1469	0.4854	0.4769	0.4938	0.4448	0.1139	0.1322	0.2892	0.3649	0.1097	0.3629	0.4552	0.1352	0.0812	0.4144	0.099	0.0904	0.2243	0.0172	0.2509	0.4307
Frontal_Sup_Orb_L	0.4607	0.2864	0.2606	0.2923	0.0929	0.4799	0.4534	0.3092	0.321	0.1616	0.0777	0.0081	0.0204	0.1457	0.0564	0.2089	0.0011	0.407	0.4483	0.4188	0.3904	0.2406	0.0264	0.4877	0.4754
Frontal_Sup_Orb_R	0.2262	0.1809	0.2225	0.3036	0.1468	0.1653	0.2557	0.1396	0.2246	0.1711	0.2219	0.2823	0.3535	0.2157	0.2881	0.4549	0.0006	0.0442	0.1675	0.3484	0.4463	0.4068	0.1399	0.1379	0.4097
Frontal_Mid_L	0.1545	0.0753	0.4474	0.4943	0.4699	0.4961	0.3883	0.2087	0.2058	0.1489	0.2488	0.1234	0.0977	0.4878	0.4686	0.4931	0.1132	0.227	0.4382	0.2273	0.3565	0.167	0.023	0.2852	0.4375
Frontal_Mid_R	0.4013	0.2905	0.4802	0.4314	0.466	0.2369	0.2921	0.1112	0.1346	0.1807	0.1176	0.2199	0.1704	0.3092	0.4472	0.3555	0.0218	0.1717	0.2571	0.0433	0.1462	0.1409	0.1307	0.2353	0.408
Frontal_Mid_Orb_L	0.447	0.178	0.1646	0.3109	0.3493	0.2327	0.3026	0.3595	0.3512	0.0748	0.0555	0.0969	0.1967	0.0589	0.2233	0.2032	0.0004	0.4494	0.186	0.3259	0.2841	0.2969	0.0055	0.3311	0.39
Frontal_Mid_Orb_R	0.463	0.2111	0.3208	0.4333	0.3285	0.4396	0.4561	0.447	0.4585	0.1684	0.11	0.0846	0.1157	0.2841	0.2081	0.4783	0.001	0.4222	0.4758	0.3633	0.2502	0.1828	0.0232	0.1591	0.3731
Frontal_Inf_Oper_L	0.1499	0.1246	0.221	0.2962	0.2703	0.3832	0.4064	0.2087	0.1778	0.0687	0.15	0.4941	0.4737	0.1821	0.1935	0.3006	0.0644	0.2586	0.1425	0.1801	0.3513	0.4704	0.027	0.3757	0.4898
Frontal_Inf_Oper_R	0.3692	0.3328	0.3314	0.0424	0.0267	0.397	0.3862	0.391	0.4468	0.2834	0.2974	0.4397	0.4123	0.3619	0.4679	0.2451	0.4187	0.2454	0.2308	0.1775	0.0617	0.4131	0.4416	0.0847	0.428
Frontal_Inf_Tri_L	0.4774	0.3922	0.3349	0.4929	0.2723	0.1137	0.171	0.1658	0.0924	0.433	0.3459	0.4764	0.4315	0.4609	0.2564	0.3515	0.0566	0.2326	0.3585	0.4651	0.3184	0.4629	0.0991	0.3416	0.4663
Frontal_Inf_Tri_R	0.3735	0.3556	0.2191	0.135	0.1924	0.0302	0.0335	0.4863	0.3839	0.0822	0.0711	0.149	0.1422	0.4141	0.4687	0.3937	0.1417	0.3106	0.342	0.1564	0.1806	0.3797	0.109	0.2856	0.4438
Frontal_Inf_Orb_L	0.3196	0.0998	0.3723	0.2598	0.4313	0.1688	0.1955	0.4257	0.4484	0.4444	0.3816	0.0885	0.0712	0.4223	0.1635	0.059	0.0267	0.2189	0.4647	0.4238	0.1665	0.1669	0.0376	0.3631	0.4724
Frontal_Inf_Orb_R	0.3063	0.2429	0.3931	0.3489	0.1691	0.4799	0.4072	0.442	0.3444	0.1125	0.1402	0.1509	0.1428	0.3049	0.1879	0.2336	0.0863	0.3817	0.1036	0.0951	0.3419	0.4033	0.1739	0.2505	0.4678
Rolandic_Oper_L	0.4808	0.1994	0.2617	0.3517	0.4941	0.3942	0.4347	0.4585	0.4166	0.2261	0.2544	0.0114	0.0123	0.1194	0.3205	0.4293	0.0471	0.372	0.1499	0.2216	0.4405	0.3706	0.2564	0.0842	0.1833
Rolandic_Oper_R	0.44	0.3806	0.4016	0.4868	0.2845	0.1941	0.2079	0.1436	0.1086	0.1548	0.3464	0.3329	0.3781	0.1625	0.267	0.3099	0.0095	0.4031	0.3232	0.1807	0.2353	0.2362	0.0748	0.2889	0.4903
Supp_Motor_Area_L	0.3757	0.2682	0.4725	0.3501	0.4888	0.4302	0.4336	0.4482	0.386	0.1587	0.133	0.185	0.2125	0.4829	0.3728	0.1939	0.0006	0.1118	0.3231	0.4191	0.2534	0.4231	0.0264	0.1537	0.2778
Supp_Motor_Area_R	0.4559	0.3666	0.4179	0.0624	0.1439	0.4643	0.3954	0.1586	0.1069	0.4411	0.469	0.4534	0.4987	0.3367	0.3473	0.3608	0.0765	0.0977	0.4604	0.4186	0.369	0.3101	0.058	0.0203	0.4744
Olfactory_L	0.1134	0.1674	0.1251	0.221	0.0996	0.0481	0.0708	0.0165	0.0325	0.1462	0.1892	0.2695	0.3227	0.0728	0.2118	0.3252	0.0128	0.0056	0.3782	0.4583	0.4434	0.2246	0.2515	0.494	0.1768
Olfactory_R	0.1126	0.3184	0.0783	0.4639	0.3676	0.3641	0.4093	0.4075	0.4934	0.0089	0.0323	0.4775	0.4456	0.0947	0.2311	0.1906	0.0113	0.2019	0.3077	0.2813	0.1034	0.0647	0.0244	0.3754	0.2922
Frontal_Sup_Medial_L	0.4039	0.3969	0.4237	0.2584	0.2363	0.3916	0.4814	0.3928	0.2821	0.0115	0.0259	0.2127	0.168	0.2136	0.3261	0.247	0.0036	0.4507	0.3295	0.2386	0.3204	0.342	0.0209	0.2613	0.4095
Frontal_Sup_Medial_R	0.1971	0.1867	0.2452	0.2912	0.4191	0.2932	0.3309	0.2792	0.2825	0.1862	0.2032	0.1781	0.2606	0.1337	0.3178	0.1197	0.0408	0.0591	0.3868	0.4808	0.1235	0.4482	0.0345	0.1867	0.1508
Frontal_Med_Orb_L	0.4775	0.2216	0.2749	0.3713	0.4163	0.4641	0.4597	0.2686	0.2769	0.3354	0.2122	0.077	0.0619	0.1059	0.1897	0.479	0.0383	0.3901	0.2625	0.1663	0.1562	0.4543	0.0345	0.3134	0.26
Frontal_Med_Orb_R	0.2178	0.1087	0.4321	0.4748	0.3844	0.3447	0.4167	0.4858	0.4933	0.1876	0.3088	0.0678	0.0717	0.1656	0.2962	0.2059	0.016	0.192	0.4064	0.4871	0.3533	0.4507	0.0066	0.4544	0.3028
Rectus_L	0.4843	0.3048	0.4153	0.4983	0.4092	0.4325	0.322	0.2509	0.202	0.0441	0.0442	0.282	0.1952	0.0328	0.4261	0.4168	0.2472	0.2579	0.4582	0.4668	0.4047	0.1365	0.3054	0.4853	0.3798
Rectus_R	0.1813	0.2377	0.1809	0.3942	0.2951	0.3305	0.3987	0.3023	0.3543	0.0192	0.0735	0.3186	0.3451	0.1343	0.4743	0.4848	0.2242	0.2493	0.3146	0.4076	0.4732	0.0714	0.0766	0.3917	0.274
Insula_L	0.4024	0.1223	0.2599	0.3955	0.4981	0.3295	0.3129	0.293	0.2661	0.3733	0.4981	0.1646	0.1863	0.355	0.4284	0.3087	0.1145	0.203	0.3459	0.4135	0.4513	0.4054	0.0706	0.4781	0.4967
Insula_R	0.4508	0.4047	0.3548	0.4012	0.1741	0.1342	0.1518	0.2832	0.3183	0.2248	0.1923	0.2458	0.1745	0.452	0.3396	0.4733	0.0091	0.3793	0.1042	0.022	0.2973	0.0324	0.1225	0.3075	0.4043
Cingulum_Ant_L	0.3151	0.1429	0.4329	0.3704	0.1774	0.2628	0.3396	0.4405	0.4857	0.1957	0.1657	0.1976	0.1697	0.1956	0.3165	0.4199	0.0232	0.1024	0.4538	0.3932	0.2613	0.2696	0.1009	0.3291	0.4261
Cingulum_Ant_R	0.0782	0.0187	0.4813	0.4983	0.1337	0.2857	0.3024	0.3169	0.2715	0.4782	0.3779	0.2645	0.3982	0.2663	0.0532	0.3086	0.0426	0.0442	0.0494	0.2472	0.1649	0.2325	0.0275	0.0803	0.2058
Cingulum_Mid_L	0.101	0.0348	0.3175	0.3733	0.4876	0.0103	0.0128	0.2003	0.2217	0.115	0.1469	0.2092	0.1822	0.4434	0.4225	0.3177	0.0346	0.0363	0.458	0.4366	0.0391	0.0177	0.0398	0.3876	0.3424
Cingulum_Mid_R	0.3993	0.1758	0.1965	0.2731	0.4196	0.376	0.3852	0.4581	0.3321	0.478	0.2788	0.0241	0.1018	0.4222	0.0166	0.2973	0.2366	0.3275	0.2907	0.2115	0.1615	0.2255	0.0629	0.0849	0.253
Cingulum_Post_L	0.3007	0.3304	0.1983	0.3127	0.4467	0.4422	0.392	0.0109	0.0207	0.3212	0.4313	0.4919	0.3914	0.4428	0.4896	0.3176	0.1446	0.1935	0.2186	0.3934	0.1119	0.3102	0.1399	0.3357	0.3345
Cingulum_Post_R	0.4923	0.341	0.4934	0.1589	0.1505	0.0998	0.0698	0.3267	0.3926	0.1968	0.275	0.4343	0.3989	0.4603	0.4212	0.1581	0.1941	0.1277	0.0867	0.1547	0.4042	0.0811	0.3823	0.2441	0.3887
Hippocampus_L	0.2078	0.1369	0.2285	0.1405	0.1074	0.2104	0.1519	0.258	0.2978	0.1438	0.1957	0.4229	0.4292	0.3083	0.3875	0.321	0.0521	0.1172	0.3438	0.1439	0.2996	0.4121	0.1132	0.2046	0.4963
Hippocampus_R	0.4586	0.458	0.3782	0.3	0.4119	0.344	0.2934	0.3483	0.2452	0.0443	0.0678	0.3255	0.3925	0.2656	0.2855	0.4571	0.001	0.4792	0.1765	0.4291	0.4862	0.1889	0.1361	0.4632	0.204
ParaHippocampal_L	0.341	0.3023	0.401	0.3053	0.3167	0.1782	0.084	0.4292	0.3962	0.0467	0.0838	0.0958	0.0905	0.2006	0.103	0.3135	0.0873	0.2715	0.1513	0.4726	0.4514	0.1284	0.2487	0.4825	0.4772
ParaHippocampal_R	0.3611	0.2206	0.4711	0.446	0.3917	0.244	0.2455	0.2579	0.3323	0.2123	0.2553	0.4444	0.3805	0.4526	0.4115	0.3397	0.1496	0.272	0.3468	0.1991	0.2001	0.0377	0.0298	0.0465	0.2349
Amygdala_L	0.0433	0.0409	0.128	0.3659	0.3509	0.1399	0.1307	0.2576	0.3012	0.0313	0.0673	0.4142	0.33	0.0869	0.3639	0.3412	0.0441	0.0746	0.2738	0.3277	0.3907	0.1058	0.006	0.2027	0.3067
Amygdala_R	0.1653	0.2628	0.1498	0.2716	0.305	0.1547	0.168	0.3805	0.4775	0.0123	0.0169	0.476	0.4218	0.0669	0.1613	0.2508	0.0032	0.0793	0.2258	0.0892	0.1209	0.1249	0.0067	0.2455	0.313
Calcarine_L	0.1926	0.4712	0.2098	0.2008	0.1177	0.2357	0.1961	0.3689	0.3093	0.4495	0.4734	0.2014	0.1837	0.417	0.2322	0.3611	0.1247	0.2464	0.1133	0.2277	0.4781	0.4398	0.4514	0.4702	0.1221
Calcarine_R	0.1964	0.2514	0.2078	0.2829	0.2646	0.3421	0.2943	0.2255	0.1768	0.023	0.0543	0.2361	0.1848	0.2595	0.0959	0.3619	0.1256	0.4354	0.2598	0.3952	0.1424	0.4179	0.007	0.4558	0.4275
Cuneus_L	0.2648	0.3233	0.2966	0.166	0.2893	0.3924	0.3929	0.2644	0.1734	0.0859	0.1432	0.335	0.337	0.3553	0.1523	0.3708	0.006	0.48	0.3178	0.4217	0.4047	0.0811	0.0593	0.1216	0.4625
Cuneus_R	0.367	0.3399	0.4515	0.3283	0.4429	0.4967	0.3768	0.4613	0.3886	0.2129	0.3074	0.4546	0.4379	0.3353	0.187	0.2172	0.0363	0.0977	0.2244	0.242	0.2839	0.089	0.1581	0.187	0.4913
Lingual_L	0.0513	0.4013	0.0093	0.4075	0.1871	0.1917	0.278	0.3412	0.4724	0.0256	0.0809	0.0229	0.0361	0.1239	0.003	0.4532	0.4537	0.046	0.4715	0.3596	0.0469	0.0765	0.1455	0.4477	0.0637
Lingual_R	0.3961	0.2531	0.393	0.2614	0.1822	0.0951	0.1035	0.4915	0.3437	0.2352	0.414	0.38	0.4636	0.0471	0.4424	0.2828	0.3682	0.2479	0.4969	0.176	0.2504	0.1101	0.14	0.0758	0.1821
Occipital_Sup_L	0.2657	0.1355	0.4973	0.2254	0.1819	0.2934	0.197	0.3573	0.3379	0.3703	0.4697	0.485	0.3631	0.1905	0.4477	0.3722	0.0343	0.0193	0.466	0.2166	0.4518	0.4307	0.0894	0.2739	0.4348
Occipital_Sup_R	0.2835	0.2432	0.3284	0.1283	0.1643	0.2332	0.2666	0.3656	0.2093	0.4802	0.3296	0.4935	0.3706	0.4276	0.172	0.205	0.2102	0.0908	0.4637	0.3171	0.439	0.1006	0.2512	0.3179	0.42
Occipital_Mid_L	0.3045	0.0849	0.429	0.0371	0.0425	0.2473	0.2561	0.2041	0.3841	0.098	0.0789	0.1924	0.0895	0.3662	0.3578	0.2159	0.2186	0.1093	0.3962	0.4727	0.2022	0.4569	0.2607	0.359	0.069
Occipital_Mid_R	0.4332	0.1533	0.2333	0.2784	0.4169	0.4304	0.3981	0.3556	0.2725	0.4855	0.3129	0.1419	0.1318	0.3274	0.0896	0.2059	0.1806	0.2875	0.1864	0.2984	0.268	0.3536	0.2496	0.4848	0.109
Occipital_Inf_L	0.2359	0.4444	0.0982	0.3017	0.3575	0.3011	0.3102	0.231	0.4776	0.2294	0.3783	0.0738	0.0535	0.2373	0.1333	0.485	0.4476	0.1599	0.3955	0.1264	0.2469	0.429	0.486	0.0905	0.4725
Occipital_Inf_R	0.4527	0.2759	0.479	0.1214	0.0914	0.3152	0.3363	0.3384	0.2104	0.1988	0.3489	0.4454	0.4196	0.1873	0.2048	0.2616	0.0492	0.1663	0.3589	0.3058	0.2668	0.1322	0.1135	0.2833	0.4303
Fusiform_L	0.1299	0.1003	0.2929	0.4828	0.4087	0.1078	0.1185	0.0633	0.0761	0.289	0.4259	0.238	0.2057	0.026	0.2168	0.2232	0.0324	0.0106	0.0538	0.0992	0.2059	0.0544	0.065	0.3492	0.3715
Fusiform_R	0.4672	0.4889	0.4636	0.4238	0.3567	0.0281	0.0292	0.3991	0.2616	0.0567	0.1884	0.3513	0.489	0.3278	0.4089	0.2645	0.0851	0.3816	0.1587	0.1022	0.2017	0.0155	0.0163	0.3797	0.4836
Postcentral_L	0.368	0.3118	0.3802	0.2578	0.4591	0.4306	0.3856	0.2423	0.2553	0.138	0.3089	0.476	0.4584	0.1217	0.2043	0.3358	0.0145	0.1562	0.4606	0.2775	0.2309	0.2396	0.0355	0.1188	0.3435
Postcentral_R	0.2347	0.4781	0.1665	0.4486	0.2664	0.2038	0.2173	0.3373	0.2967	0.0186	0.0797	0.2468	0.2017	0.0781	0.2787	0.1051	0.0098	0.0493	0.3865	0.1419	0.3091	0.1214	0.0051	0.2832	0.0433
Parietal_Sup_L	0.4183	0.3385	0.4551	0.1876	0.4258	0.3258	0.3512	0.2725	0.2507	0.3703	0.4792	0.3458	0.3572	0.4687	0.2811	0.1578	0.2161	0.1376	0.3703	0.1234	0.053	0.3754	0.2265	0.0356	0.3567
Parietal_Sup_R	0.0646	0.1996	0.0428	0.3164	0.3259	0.2149	0.2158	0.4141	0.4741	0.013	0.0415	0.2766	0.3454	0.0767	0.1884	0.2133	0.0346	0.0659	0.4971	0.4282	0.1977	0.0421	0.0386	0.3153	0.2349
Parietal_Inf_L	0.4274	0.2992	0.4437	0.3041	0.2472	0.4061	0.3669	0.2438	0.175	0.065	0.0899	0.4998	0.4795	0.3853	0.06	0.3599	0.0562	0.3232	0.4184	0.2516	0.1807	0.3147	0.1814	0.3806	0.2087
Parietal_Inf_R	0.1619	0.0594	0.2422	0.061	0.0672	0.4019	0.3915	0.3739	0.2726	0.0815	0.1034	0.1785	0.1863	0.4323	0.299	0.4652	0.0174	0.2077	0.478	0.3715	0.2852	0.1847	0.0258	0.2049	0.4095
SupraMarginal_L	0.3242	0.4906	0.3348	0.0909	0.2688	0.1497	0.1058	0.1538	0.0921	0.3489	0.3558	0.0312	0.0278	0.4023	0.0743	0.3851	0.0046	0.3513	0.1711	0.4624	0.4431	0.3483	0.1372	0.2967	0.2256
SupraMarginal_R	0.4034	0.1725	0.3237	0.0813	0.2121	0.3815	0.3973	0.1307	0.0872	0.1774	0.3409	0.2917	0.3406	0.4442	0.4502	0.476	0.0203	0.3912	0.3372	0.3501	0.2679	0.2997	0.0133	0.1189	0.4682
Angular_L	0.4589	0.4794	0.495	0.4275	0.4288	0.3676	0.3906	0.4825	0.4613	0.0114	0.0076	0.3902	0.4742	0.1312	0.4038	0.0873	0.0006	0.279	0.3279	0.3265	0.3615	0.4067	0.0114	0.2798	0.4195
Angular_R	0.486	0.374	0.4445	0.1949	0.3558	0.1772	0.1994	0.4215	0.4305	0.3594	0.408	0.0444	0.0285	0.4635	0.1273	0.4591	0.0146	0.1236	0.1091	0.2249	0.1758	0.1549	0.1334	0.4251	0.3655
Precuneus_L	0.3482	0.2309	0.4603	0.4928	0.3912	0.1616	0.2228	0.4102	0.3413	0.4218	0.4354	0.0446	0.0351	0.2077	0.4017	0.2557	0.0272	0.1009	0.2973	0.3457	0.1282	0.3476	0.2096	0.4364	0.4875
Precuneus_R	0.1147	0.0584	0.2675	0.168	0.1184	0.1701	0.1712	0.4922	0.3628	0.218	0.4276	0.322	0.2357	0.3123	0.2433	0.2068	0.0304	0.0875	0.4099	0.4023	0.3253	0.1503	0.0315	0.3585	0.4106
Paracentral_Lobule_L	0.1001	0.3588	0.1005	0.3555	0.4602	0.1229	0.2065	0.3051	0.443	0.1219	0.1832	0.2152	0.2854	0.1327	0.1476	0.2323	0.0308	0.0033	0.2785	0.0998	0.1305	0.3062	0.0165	0.4556	0.0762
Paracentral_Lobule_R	0.0382	0.0218	0.16	0.1954	0.4445	0.3364	0.31	0.1725	0.2108	0.4586	0.4785	0.3246	0.2315	0.0513	0.4408	0.268	0.0585	0.0006	0.0514	0.1316	0.2096	0.3604	0.1368	0.1325	0.3259
Caudate_L	0.0868	0.0642	0.1592	0.1726	0.273	0.2652	0.2141	0.4421	0.4473	0.1811	0.2595	0.2972	0.2199	0.2821	0.278	0.0656	0.1444	0.0329	0.4326	0.1965	0.4658	0.3007	0.1576	0.1587	0.2528
Caudate_R	0.2509	0.1459	0.458	0.3241	0.4045	0.3044	0.2256	0.4586	0.332	0.0826	0.1044	0.4887	0.4859	0.1855	0.2236	0.4969	0.205	0.1563	0.3883	0.4386	0.3187	0.1155	0.0273	0.4827	0.2522
Putamen_L	0.4582	0.3227	0.4077	0.2197	0.1499	0.3107	0.3511	0.4864	0.3814	0.078	0.0721	0.4033	0.3652	0.4206	0.3611	0.2793	0.0738	0.3305	0.1154	0.1553	0.3172	0.2596	0.0527	0.2638	0.1846
Putamen_R	0.4824	0.2837	0.478	0.0393	0.0704	0.4844	0.4316	0.3428	0.2997	0.1887	0.1998	0.2897	0.2761	0.2821	0.3501	0.3566	0.1376	0.2045	0.0943	0.0907	0.2938	0.2948	0.0548	0.4834	0.3557
Pallidum_L	0.3279	0.2688	0.3778	0.2589	0.2571	0.459	0.4807	0.3983	0.3233	0.0045	0.0054	0.281	0.3776	0.3216	0.2022	0.1359	0.0558	0.2623	0.2888	0.1103	0.2232	0.0226	0.0066	0.2286	0.4564
Pallidum_R	0.0808	0.1129	0.1243	0.2811	0.1007	0.2763	0.2421	0.2388	0.2795	0.0136	0.0254	0.4398	0.3297	0.0195	0.4866	0.1181	0.0001	0.1034	0.1699	0.3777	0.4991	0.1085	0.0263	0.3766	0.3484
Thalamus_L	0.4777	0.3677	0.2644	0.3268	0.1094	0.0694	0.0481	0.2954	0.3687	0.2095	0.2581	0.4711	0.3993	0.1804	0.322	0.4927	0.0845	0.1615	0.2097	0.3849	0.1347	0.324	0.1563	0.2923	0.4126
Thalamus_R	0.4311	0.4718	0.4142	0.3253	0.46	0.2963	0.2376	0.086	0.1122	0.1838	0.2664	0.4174	0.3579	0.2935	0.4046	0.4198	0.0631	0.3314	0.3888	0.3704	0.3481	0.2719	0.1459	0.178	0.3751
Heschl_L	0.4501	0.3777	0.4331	0.0718	0.0367	0.2942	0.3264	0.1578	0.0793	0.0343	0.0714	0.3992	0.4865	0.3935	0.1938	0.4812	0.1341	0.4214	0.2617	0.1255	0.4327	0.2159	0.0204	0.3833	0.4394
Heschl_R	0.3489	0.3257	0.3463	0.0642	0.0272	0.0557	0.0681	0.4142	0.4926	0.1593	0.3285	0.3618	0.3914	0.1823	0.1778	0.4761	0.1504	0.4788	0.1722	0.4363	0.0629	0.4068	0.2463	0.2555	0.312
Temporal_Sup_L	0.4823	0.3543	0.2676	0.3921	0.1745	0.2541	0.3764	0.2714	0.2251	0.458	0.4183	0.3016	0.1876	0.366	0.4986	0.3091	0.2946	0.2094	0.402	0.3513	0.2864	0.3082	0.2737	0.4017	0.4963
Temporal_Sup_R	0.4369	0.4205	0.3658	0.1931	0.1344	0.0867	0.1017	0.3914	0.4185	0.0176	0.0646	0.1284	0.139	0.0583	0.3267	0.0661	0.1231	0.1215	0.2998	0.3925	0.4869	0.3523	0.038	0.2638	0.4502
Temporal_Pole_Sup_L	0.4492	0.2843	0.4395	0.3327	0.4546	0.4717	0.4491	0.4535	0.4702	0.0783	0.0658	0.1497	0.1949	0.0428	0.4349	0.3821	0.0279	0.4112	0.3367	0.4044	0.1209	0.3046	0.0071	0.3869	0.4467
Temporal_Pole_Sup_R	0.1896	0.2505	0.1587	0.3368	0.4766	0.1628	0.1708	0.3688	0.4969	0.0425	0.134	0.156	0.1063	0.3115	0.3584	0.3858	0.054	0.0862	0.3059	0.4273	0.468	0.1624	0.1086	0.0313	0.2691
Temporal_Mid_L	0.4301	0.3266	0.3595	0.3902	0.3511	0.1827	0.2063	0.3932	0.3678	0.0319	0.0794	0.1733	0.176	0.1059	0.3418	0.3124	0.0031	0.3096	0.4863	0.3962	0.4913	0.4061	0.0176	0.4615	0.425
Temporal_Mid_R	0.4147	0.2804	0.3454	0.0815	0.0656	0.4806	0.4596	0.4155	0.4634	0.0951	0.1829	0.3986	0.4789	0.0028	0.0988	0.2117	0.0452	0.1758	0.4148	0.4115	0.3495	0.298	0.0031	0.3347	0.1463
Temporal_Pole_Mid_L	0.0473	0.0058	0.2447	0.2519	0.2462	0.1943	0.1799	0.441	0.4808	0.0942	0.1157	0.2013	0.1892	0.0978	0.4344	0.4291	0.1088	0.1683	0.2481	0.1958	0.392	0.1316	0.0022	0.4551	0.4139
Temporal_Pole_Mid_R	0.3918	0.4672	0.3329	0.4309	0.4802	0.2671	0.2704	0.1579	0.1988	0.0819	0.1108	0.4097	0.4023	0.2601	0.493	0.2836	0.0448	0.3987	0.2903	0.1785	0.3342	0.2384	0.0106	0.3289	0.3295
Temporal_Inf_L	0.4066	0.3838	0.4755	0.0698	0.1376	0.2615	0.2999	0.2545	0.2048	0.0602	0.1093	0.2636	0.1981	0.1452	0.393	0.4022	0.039	0.1643	0.2887	0.0549	0.3338	0.308	0.3022	0.4648	0.3124
Temporal_Inf_R	0.2421	0.1674	0.2796	0.1927	0.0978	0.3874	0.3937	0.1569	0.2649	0.0041	0.0041	0.2309	0.1567	0.0119	0.4434	0.0412	0.0007	0.1399	0.483	0.1782	0.0617	0.2646	0.0092	0.332	0.106
																	pFDR<0.05 regions:
																	5
																	6
																	9
																	10
																	19
																	23
																	38
																	42
																	63
																	65
																	76
																	85
																	90
