# Supplementary material for: Autistic traits and individual brain differences: functional network efficiency reflects attentional and social impairments, structural nodal efficiencies index systemising and theory-of-mind skills
Source: Mol Autism. 2021 Jan 21;12:3. doi: 10.1186/s13229-020-00377-8 (PMC7818759; doi:10.1186/s13229-020-00377-8)
Supplement: Supplementary file 9 — Additional file 9. Brain-behaviour correlations. README file detailing data curation; AAL-90 region masks in NIfTI format; spreadseehts of Spearman correlations; code and data for the correlational analysis. [file 13229_2020_377_MOESM9_ESM.zip › Paul_Arora_et_al_data/Physiological/Spearman_correlations/Nodal/rsfMRI/FMRInodalnet_strengths_correlation_coefficients.xls]

## Sheet: Sheet1
BrainRegion_Names	Full_IQ	Verbal_IQ	Performance_IQ	Item_1A	Item_1B	Item_2A	Item_2B	Item_3A	Item_3B	Item_4A	Item_4B	Item_5A	Item_5B	EQ	SQ	SSQ_Total	SRS	RMET_CORRECT	COWA_TOTAL_Production	AnNT_Production	FC_EFT_QAMean	ANT_ALERT	ANT_ORIENTING	ANT_CONFLICT	ANT_GRANDMEAN
Precentral_L	0.0405481	0.0729506	0.0305771	-0.24588	-0.272525	0.0834353	0.11147	-0.0122413	-0.0482759	0.135574	0.0475556	-0.0227705	0.0165793	-0.0655565	-0.0583259	-0.0428646	0.177224	0.0970662	0.0584106	0.20793	-0.201335	-0.00534164	-0.211265	-0.287813	0.0708083
Precentral_R	0.27849	0.153709	0.345053	-0.0973275	0.0246941	-0.0994549	-0.0834353	0.00200312	-0.0157953	0.315005	0.205851	0.18529	0.246674	-0.0610817	0.120659	0.0712905	0.325726	0.357248	0.100101	0.0118371	-0.0901001	-0.208769	-0.343722	-0.399555	-0.309285
Frontal_Sup_L	-0.0403253	0.179588	-0.250643	-0.206459	-0.224917	0.166871	0.168651	-0.267305	-0.266296	0.132012	0.126592	-0.406967	-0.405297	-0.0252829	-0.178317	-0.00451206	0.360013	-0.166017	-0.126185	-0.105193	-0.102113	0.0106833	-0.513135	-0.0380634	0.193721
Frontal_Sup_R	0.0802051	0.120246	-0.0116059	-0.231849	-0.202225	-0.00400489	0.0129047	-0.00378366	-0.025139	0.229742	0.211432	0.106486	0.0690059	-0.233363	0.0692342	0.0257187	0.206835	0.261744	-0.0390147	-0.235624	-0.247164	-0.144892	-0.389582	-0.128659	-0.0313961
Frontal_Sup_Orb_L	-0.0200513	0.104853	-0.121416	0.0986638	0.2396	0.0120147	0.0253643	0.0896951	0.0856507	0.191897	0.271044	-0.428622	-0.374155	-0.200921	-0.291852	0.153861	0.545698	0.0457438	-0.026307	-0.0386379	-0.0522803	0.130203	-0.357079	-0.00222593	-0.01002
Frontal_Sup_Orb_R	0.141696	0.17178	0.140387	0.0944321	0.195106	-0.179775	-0.121037	0.200534	0.139933	0.180988	0.146685	-0.105146	-0.0672135	-0.148117	-0.104185	-0.0169202	0.558611	0.319314	0.177684	0.0752658	0.0260289	-0.0460717	-0.204586	-0.205454	-0.0434202
Frontal_Mid_L	0.187368	0.264362	0.023435	-0.0051225	-0.0175751	0.00133496	0.0556235	-0.158246	-0.159956	0.20236	0.13128	-0.21766	-0.243313	-0.00805472	-0.0138023	0.00721929	0.223979	0.146827	0.0287594	-0.134898	-0.0696329	-0.184064	-0.36821	-0.109516	-0.0302828
Frontal_Mid_R	0.0485686	0.105968	-0.00781167	-0.035412	-0.0197998	-0.132162	-0.102347	0.225462	0.204894	0.173642	0.223712	-0.145999	-0.179236	-0.0993416	-0.0267142	-0.0661017	0.369587	0.176727	-0.122841	-0.30821	-0.198665	-0.201202	-0.214826	-0.135782	0.0447562
Frontal_Mid_Orb_L	-0.0274034	0.169772	-0.185025	-0.0988865	0.0714127	0.136834	0.0981199	-0.066548	-0.0727475	0.274711	0.298953	-0.23976	-0.156159	-0.28818	-0.146483	0.156343	0.603139	0.0232066	0.169658	0.0884429	-0.106118	0.0968173	-0.458148	-0.0792432	-0.0549989
Frontal_Mid_Orb_R	0.0155954	0.15014	-0.0912849	-0.0314031	0.0807564	-0.0260318	-0.020247	0.0260405	0.018465	0.181656	0.228847	-0.257843	-0.222029	-0.10941	-0.154052	-0.00541447	0.547701	-0.0370413	0.0118159	0.0665555	0.125695	-0.169375	-0.373553	-0.190317	0.0625696
Frontal_Inf_Oper_L	0.191378	0.218406	0.14128	-0.102005	-0.115017	-0.0545111	-0.0451663	-0.15335	-0.173304	0.275601	0.199823	0.00692046	0.0154591	-0.170939	0.164292	0.104454	0.284983	0.128975	0.202653	0.177779	-0.0723026	-0.0151347	-0.364203	0.0558709	0.0069027
Frontal_Inf_Oper_R	0.0655008	0.0841052	0.0832501	-0.317595	-0.356618	0.0493937	0.0538436	0.0509682	0.025139	0.112199	0.107614	-0.0299142	-0.0430166	0.064214	0.0138023	-0.12724	-0.0354002	0.131653	-0.136886	-0.173312	-0.282314	-0.0409526	-0.0284951	-0.25665	0.0349588
Frontal_Inf_Tri_L	-0.0104712	0.0490799	-0.0816877	-0.00623608	0.115017	-0.224942	-0.179108	-0.183619	-0.248053	0.034951	-0.0727846	-0.00736694	-0.0273335	0.0205843	0.129341	-0.0692601	0.297451	0.138124	0.0673282	-0.0147405	0.0874305	-0.0153572	-0.239537	-0.0781302	-0.0160321
Frontal_Inf_Tri_R	-0.0577031	0.071389	-0.143958	0.206459	0.1604	-0.346868	-0.336189	0.00378366	0.054505	0.265806	0.278189	-0.190871	-0.198056	0.0416161	-0.0140249	-0.0464742	0.203273	0.0943885	-0.07959	-0.186266	0.168409	-0.0587581	-0.233081	0.106177	0.0253841
Frontal_Inf_Orb_L	0.0862204	0.235807	-0.065618	-0.121604	-0.0322581	-0.184003	-0.165313	0.0358335	0.0215795	-0.0218166	-0.053807	-0.254717	-0.274679	-0.0382599	-0.183437	-0.28629	0.357787	0.146157	0.0187271	-0.0330544	0.179088	-0.182951	-0.328807	-0.0674458	0.0133601
Frontal_Inf_Orb_R	-0.0966916	-0.132293	-0.051557	0.0672606	0.173749	-0.00578485	0.0476138	-0.0318273	-0.0820912	0.23553	0.2092	-0.188415	-0.194695	-0.0979991	-0.164515	0.138069	0.257598	0.0604711	-0.235426	-0.240985	-0.0771969	0.0469619	-0.17854	-0.126656	-0.0149187
Rolandic_Oper_L	-0.0102484	0.153486	-0.119853	-0.0719377	0.00333704	-0.0511737	-0.0293692	0.0158024	-0.0438265	-0.142698	-0.125029	-0.410986	-0.412467	0.225532	-0.0874889	-0.0304564	0.304798	0.0629256	-0.193736	-0.143831	-0.0273637	-0.0592032	-0.119991	-0.262215	0.174349
Rolandic_Oper_R	-0.0276262	-0.0557727	-0.0488787	-0.00579065	0.110122	-0.161086	-0.150851	-0.20276	-0.232925	0.191674	0.0743474	0.0841617	0.0602681	0.187272	0.115761	0.0940764	0.432818	0.0486446	-0.0896223	-0.170632	0.136374	-0.136434	-0.268255	-0.105509	-0.00467602
Supp_Motor_Area_L	0.0594854	0.116453	0.00959719	-0.0761693	-0.010901	-0.0293692	0.0351541	0.021144	-0.0571746	0.190338	0.210093	-0.16877	-0.149438	-0.0116346	0.0609973	0.164013	0.590226	0.236529	0.08338	0.0408713	-0.126585	-0.0365012	-0.356634	-0.194992	0.114229
Supp_Motor_Area_R	-0.021388	0.0658117	-0.0412903	-0.287528	-0.20178	0.0182445	0.0520636	-0.18807	-0.23693	0.0267142	-0.0149588	-0.0180825	0.00537708	0.0792048	0.0761354	-0.0656505	0.266058	0.24367	-0.0202876	-0.0381912	-0.062069	-0.0934788	-0.287177	-0.378186	0.0126921
Olfactory_L	0.22903	0.181596	0.216941	0.140312	0.23782	-0.305262	-0.274113	0.390163	0.338821	0.199466	0.167449	-0.114522	-0.0833447	-0.268267	-0.147818	-0.0846011	0.413448	0.459223	0.0546206	0.0207707	0.0233593	-0.143112	-0.130677	-0.00511964	-0.171454
Olfactory_R	0.225465	0.0890132	0.259347	-0.0173719	-0.0656285	-0.0654133	-0.0422739	0.043846	-0.000667408	0.42854	0.342043	-0.00959934	-0.0253171	-0.248578	0.13179	0.171007	0.417901	0.161108	-0.0956417	-0.11033	-0.237375	-0.282217	-0.362867	0.0578742	-0.100646
Frontal_Sup_Medial_L	-0.0465635	-0.0499723	-0.0377192	0.11804	0.133259	-0.0489487	0.0120147	-0.0540841	-0.114572	0.42008	0.362583	-0.149794	-0.178564	-0.153711	-0.0861532	0.130398	0.510297	-0.0247686	-0.0849406	-0.133111	-0.0883204	0.0745604	-0.374444	0.11931	0.0420842
Frontal_Sup_Medial_R	0.16197	0.166203	0.134138	-0.106904	-0.0442714	-0.101012	-0.0823228	0.107946	0.107453	0.16919	0.157849	-0.172342	-0.120312	-0.20987	-0.0888246	-0.217481	0.32773	0.288521	0.052837	-0.011167	-0.215128	0.0218117	-0.336376	-0.162716	-0.191049
Frontal_Med_Orb_L	-0.0109168	0.141886	-0.114274	-0.0639199	0.0375973	-0.0140171	-0.0162421	0.115068	0.111902	0.0857079	0.155839	-0.264987	-0.287226	-0.235377	-0.166741	0.0162434	0.325059	-0.0569008	-0.11749	-0.180013	-0.184872	-0.0235923	-0.33927	-0.0914858	0.122913
Frontal_Med_Orb_R	0.14526	0.228222	0.0303539	0.00979956	-0.0580645	-0.0732006	-0.0371565	0.00378366	0.000667408	0.169412	0.0982368	-0.28039	-0.272887	-0.18235	-0.100846	-0.152959	0.40521	0.165347	0.0450341	-0.00670022	-0.068743	-0.0222568	-0.447017	-0.020256	-0.0950791
Rectus_L	-0.00579259	0.095929	-0.038612	-0.00200446	0.0407119	-0.0284793	-0.0845478	0.126641	0.155951	0.32057	0.315251	0.111174	0.165345	-0.347472	-0.0356189	-0.0406085	0.131137	-0.122281	0.0182812	-0.0158572	-0.0451613	-0.211663	-0.0997329	-0.0102393	-0.0612336
Rectus_R	0.174	0.138762	0.173642	-0.0554566	-0.104783	-0.0825453	-0.0469463	0.0977076	0.069188	0.384016	0.270598	0.0884033	0.0775196	-0.207409	-0.0133571	-0.0076705	0.142714	0.127413	0.0925206	-0.0455615	-0.0149055	-0.274427	-0.273152	0.0491931	-0.113783
Insula_L	0.0458951	0.213721	-0.122755	-0.0501114	0.000667408	-0.0827678	-0.0921126	-0.107501	-0.121246	0.0630009	0.00178612	-0.179709	-0.163553	-0.0682414	-0.0313891	-0.0904668	0.227096	0.156422	-0.0742394	-0.041988	0.0215795	-0.0445137	-0.275601	-0.0097941	0
Insula_R	-0.0256211	0.0439489	-0.0732065	0.0454343	0.175528	-0.208255	-0.194015	0.107055	0.0860957	0.145592	0.164323	-0.125238	-0.171618	-0.0257304	-0.0790294	0.0182738	0.429478	0.0564546	-0.238547	-0.365385	0.0989989	-0.343646	-0.216385	-0.0972732	0.0440882
Cingulum_Ant_L	0.092013	0.198328	-0.0305771	0.059911	0.170634	-0.118367	-0.076538	0.0291565	0.00645161	0.168744	0.186203	-0.154259	-0.171618	-0.161766	-0.0877115	-0.0331636	0.366247	0.239876	-0.0211794	-0.0500283	0.115462	-0.118406	-0.239092	0.0828047	0.0327321
Cingulum_Ant_R	0.262003	0.382154	0.00691891	-0.00356348	0.211123	-0.103015	-0.09634	0.0874694	0.113237	-0.00823687	-0.0551466	-0.115862	-0.044585	-0.118136	-0.299421	-0.0911436	0.324836	0.319314	0.303869	0.129314	0.187097	-0.13688	-0.358192	-0.260434	-0.152527
Cingulum_Mid_L	0.239947	0.342444	0.0881603	0.0590201	0.00689655	-0.434086	-0.415397	0.157356	0.143048	0.226403	0.199823	-0.149348	-0.167362	0.0246117	-0.0345058	-0.0870827	0.340644	0.334265	0.0180582	0.0288109	0.322358	-0.387937	-0.327694	0.0531998	0.077043
Cingulum_Mid_R	-0.0485686	0.178473	-0.161367	-0.113586	-0.0393771	0.0618534	0.0569585	0.0193635	0.0807564	0.0140249	0.112972	-0.359864	-0.22987	0.0351275	-0.384461	0.104003	0.138484	-0.0803306	0.106566	0.155445	0.185762	0.141999	-0.290739	-0.263996	0.124694
Cingulum_Post_L	-0.101816	-0.0854437	-0.162483	-0.0902005	-0.0269188	0.0273668	0.0518411	-0.417761	-0.378865	0.0910508	0.035276	0.000669722	-0.0481697	0.0281915	0.00667854	-0.0852779	0.197039	0.160438	-0.146472	-0.051145	0.221357	-0.0905854	-0.204363	0.077685	0.077711
Cingulum_Post_R	0.00245071	0.0765201	-0.00334786	-0.188864	-0.192881	-0.243186	-0.27745	0.0843534	0.0500556	0.160062	0.114535	-0.0299142	-0.0461533	-0.0190181	-0.0358415	-0.189055	0.162752	0.21243	-0.25549	-0.193636	0.0464961	-0.25907	-0.0603295	-0.130885	0.0541082
Hippocampus_L	0.149716	0.209036	0.137039	-0.198664	-0.225362	-0.152631	-0.19268	0.125751	0.101224	0.194791	0.161868	-0.036165	0.0360712	-0.093748	0.0507569	-0.0850523	0.301681	0.226265	0.0775835	0.201453	-0.0945495	0.0427331	-0.226625	-0.158709	0.00668003
Hippocampus_R	-0.0231703	-0.022086	0.0546817	-0.098441	-0.0416018	-0.075203	-0.102347	-0.0714445	-0.1297	0.319902	0.276403	0.0884033	0.0557872	-0.119478	0.106857	0.0214323	0.575977	-0.00870248	-0.174786	0.0335011	-0.0028921	-0.167149	-0.206367	0.0180301	0.153418
ParaHippocampal_L	0.075972	0.0974906	0.0462004	-0.0957684	-0.0883204	-0.1731	-0.259428	-0.0322724	-0.0513904	0.31545	0.256086	0.243555	0.25093	-0.157962	0.238869	-0.090918	0.245798	0.11581	-0.197303	-0.0151872	-0.0220245	-0.211885	-0.129341	0.00890373	0.011356
ParaHippocampal_R	0.0668375	0.143447	0.009374	-0.0271715	0.0513904	-0.132829	-0.130159	-0.121745	-0.0812013	0.148486	0.121233	0.0285748	0.0591479	0.0219267	0.039626	-0.0712905	0.193922	0.111793	0.0749082	-0.157232	0.159511	-0.336078	-0.339938	-0.311408	-0.136273
Amygdala_L	0.31525	0.321027	0.208237	-0.0657016	-0.0736374	-0.204695	-0.213594	0.122635	0.0994438	0.350846	0.277519	0.0437551	0.0837928	-0.252829	0.0634461	0.0821195	0.315708	0.272455	0.112808	0.0844228	-0.0513904	-0.233029	-0.457925	-0.158709	-0.0897351
Amygdala_R	0.180016	0.121584	0.194176	-0.112918	-0.0954394	-0.190455	-0.18111	0.0572001	-0.00912125	0.412066	0.388929	0.0136177	-0.0327106	-0.283258	0.186109	0.131752	0.479573	0.267992	-0.142236	-0.251482	-0.216018	-0.218117	-0.449021	0.131775	-0.0915164
Calcarine_L	-0.165312	-0.0174011	-0.157573	-0.155457	-0.219577	-0.135276	-0.162866	-0.0620966	-0.0923248	-0.0260463	-0.0138425	-0.157161	-0.168706	-0.0389312	0.137355	-0.0663273	0.21819	0.12786	-0.228738	-0.139588	-0.00645161	-0.0284888	-0.0204809	0.0122426	0.21955
Calcarine_R	0.159742	0.125154	0.1511	-0.106459	-0.114572	-0.0796529	-0.104127	-0.140886	-0.173749	0.370214	0.299176	0.134168	0.169602	-0.12194	0.240205	0.0719673	0.211956	0.0307934	-0.121726	0.049805	-0.20356	-0.0378366	-0.445236	-0.0235949	-0.0322868
Cuneus_L	-0.119416	-0.0881208	-0.101998	-0.179065	-0.105228	-0.0518411	-0.0522861	-0.117739	-0.175083	0.25512	0.19826	0.0823758	0.0813283	-0.0707026	0.19301	0.0654249	0.45909	-0.00959505	-0.0898453	-0.0361812	-0.0424917	-0.262408	-0.28829	-0.219032	0.0191494
Cuneus_R	-0.065278	-0.0838821	0.0216495	-0.0844099	0.025584	0.00155746	0.0625209	-0.0229246	-0.0589544	0.154497	0.0964507	0.0283515	0.0345029	-0.0823372	-0.163624	0.150928	0.335523	0.243	-0.143797	-0.135121	0.104783	-0.251725	-0.191229	-0.170952	0.000668003
Lingual_L	0.306339	0.0504185	0.431874	-0.0429844	-0.164405	-0.161976	-0.111692	0.0754507	0.0117909	0.364203	0.2639	0.36924	0.332483	-0.222847	0.480187	-0.0182738	0.0202605	0.317975	0.01137	-0.0710223	-0.30901	-0.266637	-0.198798	0.021369	-0.281897
Lingual_R	0.0494598	0.124931	-0.0491019	-0.118263	-0.167964	-0.241629	-0.234509	0.0042288	-0.0758621	0.138468	0.0426437	0.0591587	-0.0154591	-0.310778	0.0287177	-0.108289	0.0656796	0.126967	-0.00111471	0.173982	0.123915	-0.229913	-0.204141	0.267334	0.170341
Occipital_Sup_L	0.114515	0.204574	-0.00535657	-0.139421	-0.167075	-0.108132	-0.165536	0.0701091	0.0794216	0.0627783	-0.0122796	-0.00736694	0.0681097	-0.162884	-0.0253785	-0.0575287	0.337304	0.379785	-0.0140453	0.145618	-0.018465	0.0333853	-0.250445	-0.114858	-0.0273881
Occipital_Sup_R	0.104712	0.131177	0.0812414	-0.209132	-0.179978	-0.137946	-0.119702	-0.0652126	-0.151502	-0.0102404	-0.0812687	0.00468805	-0.0613883	-0.0344563	0.181211	-0.153861	0.148948	0.249917	0.0182812	0.091793	-0.0233593	-0.2357	-0.126224	-0.0905955	0.0369628
Occipital_Mid_L	0.0882256	0.247854	-0.0345945	-0.331403	-0.321468	-0.131717	-0.125932	0.157801	0.0571746	-0.238424	-0.258095	-0.163635	-0.252723	-0.0639903	-0.0676759	-0.145063	0.150061	0.230504	-0.0483782	-0.0127304	-0.157731	-0.0160249	-0.124666	-0.0665554	0.276108
Occipital_Mid_R	0.0318592	0.191858	-0.13994	-0.110245	-0.0380423	-0.0331516	-0.0487262	-0.0701091	-0.115462	-0.00200356	-0.086627	-0.198907	-0.207242	-0.0834559	-0.250668	-0.151831	0.170544	0.105099	-0.167652	0.10229	0.118131	-0.0678834	-0.127338	0.00779076	0.232465
Occipital_Inf_L	0.133007	0.0274402	0.241269	-0.0975502	-0.0669633	-0.0985649	-0.095005	0.13777	0.0113459	0.139804	0.0593886	0.274139	0.302685	-0.138049	0.205031	0.00699369	0.0224869	0.189669	-0.0501617	0.211727	-0.126585	-0.0264856	0.00912734	-0.251753	0.0162547
Occipital_Inf_R	0.0240615	0.111322	0.0071421	-0.215145	-0.250723	-0.0907776	-0.0805429	-0.0807924	-0.153281	0.158949	0.0739009	-0.0252262	-0.0371915	-0.164898	0.154942	-0.11799	0.307692	0.179405	-0.0686659	-0.0962598	-0.115462	-0.211663	-0.226848	-0.108403	0.0318415
Fusiform_L	0.207865	0.244954	0.0966415	-0.00913141	0.0456062	-0.226499	-0.218489	0.282885	0.264961	0.105298	0.0346062	0.136846	0.156832	-0.35396	-0.144924	0.144611	0.350662	0.419727	0.296289	0.237188	0.157731	-0.29201	-0.282948	-0.0767947	0.0645736
Fusiform_R	0.0131447	-0.00736199	-0.0185248	0.0365256	0.0705228	-0.351763	-0.352208	-0.0496328	-0.12436	0.298976	0.164993	0.0721067	-0.00380877	-0.0830084	0.0449688	0.11957	0.260492	-0.0573471	-0.188831	-0.235178	0.155506	-0.398398	-0.388246	0.058542	0.00846137
Postcentral_L	-0.0628273	-0.0939212	-0.05736	-0.123163	0.0166852	0.0347091	0.0565135	-0.132428	-0.12436	0.207257	0.096674	0.012948	0.0233007	-0.216806	-0.155833	0.0850523	0.404765	0.188331	-0.0149371	-0.110777	-0.139933	-0.134431	-0.33927	-0.218587	-0.0772657
Postcentral_R	0.13323	0.0102622	0.17766	-0.029176	0.116352	-0.151519	-0.144844	-0.0807924	-0.100779	0.380232	0.260551	0.135284	0.161985	-0.263568	0.107747	0.236206	0.428587	0.32043	0.0550664	-0.20056	-0.0941046	-0.220565	-0.47106	-0.108848	-0.31218
Parietal_Sup_L	0.0389886	0.0785279	-0.0218727	-0.168374	-0.0411568	0.0834353	0.0705306	-0.114178	-0.126585	0.0625557	0.00982368	0.0736694	0.0687818	0.0143195	0.10886	0.190634	0.147612	0.207744	-0.0593023	-0.21396	-0.301891	-0.0603161	-0.140695	-0.336338	0.0694723
Parietal_Sup_R	0.282054	0.162856	0.317154	-0.0915368	-0.0825362	-0.144399	-0.144844	0.043846	0.0135706	0.405833	0.321949	0.114076	0.0793119	-0.272966	0.162956	0.153184	0.336191	0.286066	0.000222941	-0.0352878	-0.16129	-0.323837	-0.337044	0.0879243	-0.135827
Parietal_Inf_L	0.0347555	0.0990523	0.0247742	-0.0982183	-0.127475	-0.0442763	-0.0616309	-0.133319	-0.175528	0.284283	0.248048	0.00245565	0.0109782	-0.0566068	0.286287	0.0703881	0.290772	0.0890331	-0.037677	0.125071	-0.170634	-0.0894725	-0.172974	0.0558709	0.150746
Parietal_Inf_R	0.183803	0.29381	0.127888	-0.280178	-0.27564	-0.0505062	-0.0540661	-0.0598709	-0.113682	0.264248	0.24202	-0.171672	-0.166241	0.0281915	0.101069	-0.0133106	0.389848	0.159992	-0.00914058	0.0627587	-0.107008	-0.167149	-0.359973	-0.157596	0.0429749
SupraMarginal_L	-0.0908991	-0.00892363	-0.084366	-0.247884	-0.116796	0.198465	0.236734	-0.194747	-0.253393	0.0776937	0.0743474	-0.341781	-0.354215	-0.0496708	-0.264693	-0.0500839	0.478905	0.0734133	-0.177238	0.020324	0.0269188	-0.074783	-0.206144	-0.102615	0.139167
SupraMarginal_R	0.0445584	0.177357	-0.0850356	-0.268597	-0.152392	0.056291	0.0478362	-0.210772	-0.257397	0.178317	0.0812687	-0.101574	-0.074831	0.0252829	0.024488	-0.00699369	0.373372	0.052438	0.0815964	0.0768292	-0.115907	-0.0968173	-0.402048	-0.216806	-0.0169227
Angular_L	-0.0200513	0.0095929	-0.004687	0.0331849	0.032703	-0.0616309	-0.0505062	-0.0126864	-0.0206897	0.416964	0.432465	-0.0500059	-0.00940989	-0.21166	0.0427427	0.253803	0.572637	-0.107331	0.0849406	0.0853161	-0.0634038	-0.0485199	-0.414292	-0.11241	0.0405255
Angular_R	-0.00935726	0.0571112	-0.029238	-0.162584	-0.0682981	-0.17666	-0.157971	0.0371689	-0.0344828	0.0710152	0.0477788	-0.315439	-0.354663	0.0143195	-0.2126	-0.0146642	0.408995	0.217562	-0.233196	-0.144055	0.169299	-0.187403	-0.210819	-0.0360601	0.0674683
Precuneus_L	0.0701794	0.136085	0.0142842	-0.000445435	0.0509455	-0.185115	-0.143286	-0.0456265	-0.0820912	0.0385129	0.03282	-0.314546	-0.332931	0.150355	-0.0456367	-0.122728	0.36313	0.245232	-0.0994317	-0.0743724	0.207564	-0.0718896	-0.155165	0.0296049	0.0082387
Precuneus_R	0.222346	0.287787	0.115613	-0.17951	-0.219132	-0.181778	-0.178663	-0.00200312	-0.0656285	0.148486	0.0379551	-0.0866173	-0.133979	-0.0933005	0.133126	-0.149575	0.347768	0.257058	-0.0432506	-0.0491349	-0.0843159	-0.194302	-0.343277	0.0685587	-0.0414162
Paracentral_Lobule_L	0.238833	0.0693812	0.240376	-0.0721604	0.0189099	-0.213149	-0.151741	0.0937013	0.0278087	0.22195	0.170352	0.150241	0.108662	-0.214121	0.198353	0.137167	0.353112	0.490909	0.110579	-0.237411	-0.209344	-0.0916982	-0.398041	-0.0204786	-0.267424
Paracentral_Lobule_R	0.3304	0.369438	0.184355	-0.167261	-0.0273637	-0.0787629	-0.0921126	0.175161	0.150167	0.0191452	0.01094	0.0868406	0.140252	-0.30429	0.0260463	-0.113253	0.288545	0.557405	0.296289	0.2086	-0.149277	-0.0645449	-0.208593	-0.210351	-0.0821644
Caudate_L	0.257993	0.28801	0.18815	-0.175279	-0.111012	-0.116809	-0.148849	0.0278211	0.025584	0.17431	0.125029	0.101351	0.147646	-0.110305	0.114426	-0.27862	0.19882	0.34743	0.0314347	0.161252	-0.0157953	-0.099043	-0.189893	-0.187424	-0.125807
Caudate_R	0.128105	0.196989	0.0176321	-0.0868597	-0.046941	-0.0932251	-0.139059	0.0202537	0.0803115	0.26358	0.241797	-0.00200916	0.0103061	-0.172505	-0.141362	-0.000902412	0.154291	0.195694	-0.0532829	-0.0290343	0.0865406	-0.225239	-0.351291	-0.00823595	-0.125362
Putamen_L	0.0191601	0.0845514	0.0397279	-0.14588	-0.192881	-0.0918901	-0.0714206	-0.00556421	-0.0576196	0.272484	0.277519	-0.0412995	-0.0616124	-0.0380362	0.0692342	0.115283	0.265168	0.084124	-0.224056	-0.190286	-0.0887653	-0.12219	-0.305877	-0.121536	0.168782
Putamen_R	0.00490142	0.108868	-0.0129451	-0.324054	-0.2703	-0.0077873	-0.0331516	-0.0785667	-0.101669	0.1752	0.165886	-0.0995653	-0.108662	-0.108515	-0.0681211	-0.06362	0.209062	0.155975	-0.243006	-0.253492	-0.103893	-0.10483	-0.299421	-0.00823595	-0.071699
Pallidum_L	0.0873344	0.116453	0.0580295	-0.122272	-0.123471	-0.0177995	-0.00978974	-0.0478522	-0.0856507	0.487979	0.464169	0.110504	0.0609402	-0.0901682	0.158281	0.207103	0.290104	-0.118265	-0.105451	-0.228701	-0.143938	-0.370799	-0.461932	-0.141792	0.0195948
Pallidum_R	0.263786	0.229337	0.212254	0.106459	0.23871	-0.109245	-0.130159	0.132873	0.108788	0.40561	0.355885	0.0346023	0.0873776	-0.376111	-0.0106857	0.224475	0.649004	0.242777	0.182143	0.0614187	0.0028921	-0.229246	-0.364426	-0.059655	-0.071699
Thalamus_L	-0.0140359	0.0624654	-0.121192	0.0868597	0.232481	-0.276115	-0.307709	0.103494	0.0625139	0.15561	0.126368	-0.00848314	-0.0405521	-0.172505	-0.0852627	0.000451206	0.253145	0.187215	-0.154498	0.0522617	0.208009	-0.0885822	-0.188112	0.103283	0.0391895
Thalamus_R	0.0323048	-0.0136085	0.0379424	-0.0873052	0.0162403	0.100345	0.134609	-0.258402	-0.228921	0.17431	0.121233	-0.0395136	-0.0667654	0.0982229	0.0449688	-0.0347429	0.282534	0.0859091	-0.0506076	-0.0620887	-0.0709677	-0.117294	-0.202137	-0.176294	-0.0601203
Heschl_L	0.0247299	0.0588959	0.0305771	-0.269042	-0.333037	-0.100122	-0.0841028	-0.190741	-0.263181	0.337266	0.273724	0.0506756	-0.00134427	-0.0539219	0.163847	0.0115057	0.208171	0.0417273	-0.118159	-0.21664	-0.0304783	-0.147118	-0.380677	0.0523094	0.0285015
Heschl_R	-0.0730757	-0.0870054	-0.0729833	0.27951	0.351724	-0.292802	-0.272778	0.0385043	-0.00111235	0.192565	0.086627	0.0716602	0.0566834	-0.168925	-0.16919	-0.00857291	0.194145	-0.0118265	-0.17813	-0.0319377	0.284093	-0.0451814	-0.132012	0.123984	0.0928524
Temporal_Sup_L	-0.0055698	0.0696043	-0.117398	0.0487751	0.170189	-0.122149	-0.056736	-0.119074	-0.147497	-0.0138023	-0.0346062	-0.0962167	-0.162881	0.0608579	0.00289403	-0.0900156	0.100857	0.153298	-0.0477094	-0.0705756	0.101669	-0.0968173	-0.114426	-0.0474124	-0.000668003
Temporal_Sup_R	0.0309681	0.0406025	-0.0629397	0.157461	0.206229	-0.249638	-0.234064	0.0523036	0.0371524	0.38602	0.288013	0.21632	0.208362	-0.295787	0.0879341	0.279522	0.217077	0.222917	0.0996547	-0.050475	0.00556174	-0.0727799	-0.328362	0.115303	-0.0231574
Temporal_Pole_Sup_L	0.0242843	0.105522	-0.0321394	-0.0826281	-0.0215795	-0.0137946	-0.0249193	0.0238148	-0.0131257	0.268032	0.286003	-0.189085	-0.157952	-0.319952	-0.032057	0.0604616	0.356006	-0.0432893	-0.0804817	-0.0448915	-0.212903	0.0934788	-0.442565	-0.0523094	0.0253841
Temporal_Pole_Sup_R	0.164643	0.129616	0.182793	-0.0810691	-0.00823137	-0.18111	-0.17755	0.0629869	-0.0028921	0.323687	0.205181	0.191317	0.235247	-0.0926293	0.0683437	0.0566263	0.297451	0.255496	0.0967564	0.0361812	0.0202447	-0.181171	-0.232636	-0.343684	-0.111779
Temporal_Mid_L	-0.0347555	-0.0894594	0.062047	-0.0547885	-0.0705228	-0.170876	-0.155746	-0.0523036	-0.0660734	0.340606	0.260997	0.175914	0.176547	-0.232021	0.0747997	0.0936252	0.50295	0.0975124	0.00423588	-0.0500283	-0.00155729	-0.0474071	-0.390695	-0.0222593	-0.0340681
Temporal_Mid_R	0.0352011	0.107976	-0.0819109	-0.264811	-0.283648	0.00934475	-0.0169096	0.0398398	0.0157953	0.24577	0.170352	0.0513453	0.0118744	-0.49626	-0.242431	0.153861	0.316821	0.176058	-0.0372312	-0.0395313	-0.0718576	-0.0992655	-0.496883	0.0803562	0.200401
Temporal_Pole_Mid_L	0.308567	0.463805	0.126549	-0.126281	-0.128365	-0.162643	-0.174658	0.030937	0.0100111	0.250445	0.227508	-0.156715	-0.166017	-0.243208	0.0287177	0.0383525	0.235779	0.180521	0.129752	-0.162592	-0.0549499	-0.206766	-0.501558	-0.0211464	-0.0382988
Temporal_Pole_Mid_R	-0.0543612	0.0136085	-0.0865979	-0.0342985	0.00912125	-0.119257	-0.118367	-0.18807	-0.16129	0.264025	0.231973	-0.0388439	-0.0425686	-0.121716	0.000890472	0.112125	0.312591	0.0468595	-0.103222	-0.168175	0.0812013	-0.136212	-0.412066	-0.0874791	0.0828324
Temporal_Inf_L	-0.0436672	-0.0539879	-0.01049	-0.275724	-0.206674	0.117032	0.0970075	-0.124861	-0.155951	0.288068	0.227954	0.12055	0.163329	-0.200697	0.0523152	0.046023	0.337304	0.189	0.109464	0.30687	-0.0820912	0.0930336	-0.0997329	-0.0193656	0.0924071
Temporal_Inf_R	0.13323	0.183381	0.110256	-0.168152	-0.245384	-0.0538436	-0.0525086	0.190296	0.118131	0.458593	0.470197	-0.139525	-0.188198	-0.409448	-0.0302761	0.319454	0.578203	0.207967	0.00958647	-0.170186	-0.284983	-0.119742	-0.432992	0.0823595	0.235805
