# Supplementary material for: Autistic traits and individual brain differences: functional network efficiency reflects attentional and social impairments, structural nodal efficiencies index systemising and theory-of-mind skills
Source: Mol Autism. 2021 Jan 21;12:3. doi: 10.1186/s13229-020-00377-8 (PMC7818759; doi:10.1186/s13229-020-00377-8)
Supplement: Supplementary file 9 — Additional file 9. Brain-behaviour correlations. README file detailing data curation; AAL-90 region masks in NIfTI format; spreadseehts of Spearman correlations; code and data for the correlational analysis. [file 13229_2020_377_MOESM9_ESM.zip › Paul_Arora_et_al_data/Physiological/Spearman_correlations/Nodal/rsfMRI/FMRInodalnet_efficiency_correlation_coefficients.xls]

## Sheet: Sheet1
BrainRegion_Names	Full_IQ	Verbal_IQ	Performance_IQ	Item_1A	Item_1B	Item_2A	Item_2B	Item_3A	Item_3B	Item_4A	Item_4B	Item_5A	Item_5B	EQ	SQ	SSQ_Total	SRS	RMET_CORRECT	COWA_TOTAL_Production	AnNT_Production	FC_EFT_QAMean	ANT_ALERT	ANT_ORIENTING	ANT_CONFLICT	ANT_GRANDMEAN
Precentral_L	0.0204968	0.105076	-0.0278988	-0.152784	-0.0749722	0.0549561	0.120369	-0.12219	-0.175083	0.122663	0.0797058	-0.189531	-0.186854	-0.0102921	-0.0981746	0.0769306	0.45241	0.171818	-0.00334412	0.00402013	0.00155729	-0.120632	-0.304096	-0.235949	0.150301
Precentral_R	0.135903	0.113776	0.122978	-0.0109131	0.0740823	-0.185338	-0.142619	-0.0331627	-0.0500556	0.284061	0.206967	0.0812596	0.13017	-0.0639903	0.0509795	0.166269	0.514973	0.276471	0.214469	0.0614187	0.0242492	-0.0774538	-0.437444	-0.257318	-0.0921844
Frontal_Sup_L	-0.0338644	0.0990523	-0.157796	-0.158797	-0.103448	0.130159	0.168428	-0.198754	-0.248943	0.225512	0.203841	-0.262531	-0.290362	-0.0803235	-0.0837044	0.0609128	0.523879	-0.0100413	-0.16297	-0.200337	-0.123026	-0.0803472	-0.457925	-0.0218141	0.169895
Frontal_Sup_R	0.105826	0.104853	0.0397279	-0.223608	-0.139933	-0.00155746	0.0411614	-0.100378	-0.12792	0.160062	0.123689	0.0446481	0.00224045	-0.171387	0.0347284	-0.00947532	0.203941	0.255719	0.00156059	-0.142491	-0.174194	-0.0934788	-0.350846	-0.105064	-0.0705856
Frontal_Sup_Orb_L	-0.0389886	0.123146	-0.13994	-0.101559	0.0371524	0.0315942	0.0209145	0.0883597	0.0776418	0.145147	0.226838	-0.298696	-0.243313	-0.261779	-0.172752	0.0575287	0.434821	0.141248	-0.0209565	-0.0357345	-0.133259	0.118406	-0.345726	-0.133556	-0.0151414
Frontal_Sup_Orb_R	0.0242843	0.128946	-0.0287916	0.0812918	0.197775	-0.10168	-0.0496162	0.113732	0.0820912	0.0727961	0.035276	-0.173235	-0.135547	-0.115004	-0.181656	-0.0868571	0.449961	0.228942	0.132873	0.139588	0.107008	-0.0592032	-0.111309	-0.168058	0.0242708
Frontal_Mid_L	0.0550296	0.11913	-0.0372728	0.00779511	0.0936596	0.0424964	0.0985649	-0.107946	-0.149722	0.223509	0.184864	-0.187299	-0.213291	-0.0673464	-0.0567676	0.0739978	0.304798	0.00423967	-0.0463717	-0.11167	-0.0847608	-0.0856889	-0.276269	-0.103061	0.0812737
Frontal_Mid_R	0.0744125	0.185388	-0.0225422	-0.0447662	-0.000667408	-0.137501	-0.112582	0.13777	0.0874305	0.191229	0.200269	-0.183727	-0.206121	-0.0800997	0.0264915	-0.0462486	0.51052	0.104207	-0.0459259	-0.207707	-0.114572	-0.2357	-0.290294	-0.117529	0.071699
Frontal_Mid_Orb_L	0.0380974	0.188065	-0.0968647	-0.162584	0.0131257	0.116587	0.0898876	-0.0206989	-0.046941	0.29764	0.332442	-0.230831	-0.178788	-0.342102	-0.166518	0.13649	0.639208	0.0780992	0.0628694	0.0192073	-0.171079	0.019586	-0.485085	-0.0865888	0.0231574
Frontal_Mid_Orb_R	0.0274034	0.141663	-0.0734297	0.00111359	0.166185	-0.0367115	-0.0367115	-0.0398398	-0.0353726	0.210819	0.219024	-0.181048	-0.134427	-0.120597	-0.107302	0.0717417	0.532784	0.031686	-0.026307	-0.0223341	0.0598443	-0.146673	-0.402716	-0.258431	0.0382988
Frontal_Inf_Oper_L	0.04389	0.0774125	0.00401743	-0.112918	-0.0331479	-0.0901101	-0.0856603	-0.152459	-0.20356	0.271149	0.213888	-0.0872871	-0.0869295	-0.157738	0.0211487	0.165593	0.41367	0.148612	-0.0238547	0.0547185	0.00244716	-0.0171378	-0.388023	0.00511964	0.0492095
Frontal_Inf_Oper_R	-0.0619361	0.000223091	-0.052673	-0.173497	-0.174638	-0.0380465	-0.0358216	0.0175829	-0.00378198	0.195013	0.173477	-0.0372812	-0.00291259	0.0351275	0.00333927	-0.0622664	0.19036	0.141248	-0.134656	-0.091123	-0.117686	0.00267082	-0.0995103	-0.196327	0.0360722
Frontal_Inf_Tri_L	0.0548068	0.0791972	0.0024551	0.0113586	0.0705228	-0.237624	-0.204695	-0.119519	-0.16574	0.159172	0.0685425	-0.00759018	-0.0203881	-0.0311002	0.141362	-0.0913692	0.282088	0.119826	-0.0193959	-0.122614	0.00956618	-0.0304919	-0.328807	-0.136895	-0.0654643
Frontal_Inf_Tri_R	-0.0503509	0.0526494	-0.101998	0.0282851	0.0798665	-0.186228	-0.178663	-0.0362787	-0.0349277	0.302093	0.304757	-0.205381	-0.188198	-0.0476571	-0.0756901	0.0545959	0.401425	0.0600248	-0.116152	-0.143608	0.139043	-0.163143	-0.319457	-0.0186978	-0.00846137
Frontal_Inf_Orb_L	0.049237	0.122031	-0.0513338	-0.13608	-0.0131257	-0.0725331	-0.0347091	-0.0109059	-0.0567297	0.0937222	0.0506813	-0.0910821	-0.119864	-0.143643	-0.091496	-0.109869	0.434599	0.143256	0.00847176	-0.019654	0.025584	-0.140441	-0.352404	-0.144018	0.0541082
Frontal_Inf_Orb_R	0.00579259	-0.00312327	0.0218727	-0.0251671	0.0460512	-0.0467238	-0.00311492	-0.0687737	-0.113682	0.274488	0.217907	-0.0991188	-0.102613	-0.095538	-0.0233749	0.0342916	0.332628	0.14995	-0.126185	-0.174429	-0.0598443	-0.103717	-0.267587	-0.176962	-0.0467602
Rolandic_Oper_L	-0.0628273	0.0876746	-0.0926241	-0.182183	-0.121691	-0.0444988	-0.00311492	-0.0772313	-0.142158	-0.189003	-0.216344	-0.310751	-0.300668	0.283482	-0.0494212	-0.143709	0.33107	0.0821157	-0.06822	0.0364045	0.0780868	-0.157578	-0.136242	-0.369282	0.106212
Rolandic_Oper_R	-0.105381	-0.102399	-0.117621	-0.0285078	0.0767519	-0.143954	-0.104795	-0.176942	-0.223137	0.196794	0.102256	0.106932	0.074607	0.064214	0.143143	0.180031	0.452633	0.0546694	0.0124847	-0.154775	0.103448	-0.121745	-0.283615	-0.0921536	0.0541082
Supp_Motor_Area_L	0.0585942	0.117792	0.0176321	-0.153007	-0.133259	-0.0333741	0.0155746	-0.0238148	-0.100334	0.26358	0.248718	-0.0783574	-0.0934268	-0.11299	0.104853	0.0724185	0.449293	0.234967	-0.0827111	-0.186713	-0.184427	-0.116848	-0.384239	-0.142905	0.0792697
Supp_Motor_Area_R	-0.00712934	0.029448	-0.0254437	-0.109577	0.00244716	-0.0218044	0.0249193	-0.0709993	-0.129255	0.125779	0.101809	0.0136177	0.0322625	-0.0832321	0.103517	0.00518887	0.326172	0.241884	0.05306	-0.0279176	-0.121691	0.00445137	-0.243544	-0.25576	-0.0549989
Olfactory_L	0.144815	0.25767	0.0430758	0.0886415	0.151947	-0.318167	-0.297697	0.238816	0.208009	0.245325	0.193571	-0.121443	-0.0683337	-0.118807	-0.100623	0.0336148	0.437048	0.311281	0.156282	0.106757	0.181313	-0.279546	-0.271594	-0.117307	-0.0590069
Olfactory_R	0.196057	0.136308	0.170518	-0.0305123	-0.0197998	-0.173323	-0.163088	0.014467	-0.00734149	0.439448	0.363923	0.0372812	0.0607162	-0.230902	0.144924	0.0780586	0.365802	0.155752	0.0711182	0.00759358	-0.114127	-0.191854	-0.444123	0.0471898	-0.163883
Frontal_Sup_Medial_L	0.0289629	0.118238	-0.00915081	0.0198218	0.0638487	-0.172433	-0.157748	0.15335	0.12525	0.232636	0.242243	-0.206721	-0.221805	-0.296459	-0.166964	0.0157922	0.331293	0.117595	-0.0996547	-0.144055	-0.0803115	-0.0367238	-0.329697	0.0540902	0.0211534
Frontal_Sup_Medial_R	0.113624	0.186281	0.0136146	-0.0868597	-0.0135706	-0.0700857	-0.0496162	0.0193635	0.0318131	0.149822	0.12101	-0.0933145	-0.0421205	-0.214569	-0.105966	-0.175519	0.358455	0.326678	0.0653217	0.060302	-0.105673	0.0378366	-0.347507	-0.145353	-0.0369628
Frontal_Med_Orb_L	-0.0372062	0.0651425	-0.118514	-0.051225	0.0829811	-0.0444988	-0.0351541	-0.0104607	-0.0028921	0.123108	0.115652	-0.141311	-0.15123	-0.158857	-0.196794	-0.0198531	0.362685	0.0816695	-0.166537	-0.187159	0.0193548	-0.141776	-0.316563	-0.146244	0.0558896
Frontal_Med_Orb_R	0.142364	0.273509	-0.0203103	-0.00423163	0.0812013	-0.1088	-0.10168	-0.0839083	-0.0656285	0.138246	0.0526907	-0.118541	-0.0907382	-0.168254	-0.0966162	-0.106033	0.379161	0.23876	0.0383459	-0.0645454	0.0745273	-0.0850212	-0.4626	-0.126878	-0.0879537
Rectus_L	-0.0287401	0.117792	-0.060931	-0.00801782	-0.00600667	-0.0854378	-0.115252	0.124416	0.121691	0.313446	0.336684	-0.0162966	0.00380877	-0.302947	0.0166964	-0.0117314	0.212401	-0.0836777	-0.0247465	-0.0556118	-0.0754171	-0.175161	-0.130009	0.0623261	0.0774883
Rectus_R	0.174	0.182042	0.137039	-0.0699332	-0.0892102	-0.108132	-0.0970075	0.0625417	0.0420467	0.393589	0.286673	0.0383974	0.0569074	-0.184364	-0.0100178	0.0333892	0.258266	0.135669	0.0383459	-0.0743724	-0.0340378	-0.235255	-0.348175	-0.0224819	-0.0846137
Insula_L	0.0630501	0.204574	-0.0379424	-0.030735	0.0353726	-0.210702	-0.200022	0.0572001	0.0122358	0.21171	0.204288	-0.223464	-0.191783	-0.131113	-0.0115761	0.0985885	0.383168	0.158876	0.00780294	-0.0993866	-0.0500556	-0.0545293	-0.408281	-0.105732	-0.000445335
Insula_R	0.0151498	0.103291	-0.0330322	-0.0714922	-0.0393771	-0.219824	-0.20336	0.0549744	0.00600667	0.276269	0.236661	-0.0738926	-0.127482	-0.14946	-0.0879341	0.106485	0.35133	0.126521	-0.175455	-0.241431	0.0754171	-0.272646	-0.332146	-0.019143	0.133823
Cingulum_Ant_L	0.0617133	0.249638	-0.113158	-0.00712695	0.0491657	-0.19179	-0.19891	0.0255954	-0.0028921	0.252449	0.249611	-0.0899659	-0.10082	-0.219715	-0.0304987	-0.0101521	0.368697	0.0834546	-0.0104782	-0.0207707	0.110122	-0.151124	-0.336376	0.111074	0.136495
Cingulum_Ant_R	0.274257	0.366538	0.142619	-0.0423163	0.0758621	-0.1731	-0.172655	0.179613	0.179088	0.138246	0.0886364	-0.138186	-0.0553391	-0.145433	-0.185441	-0.0728697	0.376266	0.245008	0.288709	0.133111	0.107008	-0.167371	-0.353072	-0.306066	-0.171231
Cingulum_Mid_L	0.165534	0.213275	0.0836965	-0.0721604	-0.108343	-0.222049	-0.216264	0.0380592	-0.00689655	0.311888	0.240904	-0.0930913	-0.108662	-0.126862	0.0540962	-0.0399317	0.468886	0.233405	-0.033887	0.0480182	0.0723026	-0.321166	-0.313001	-0.0124652	0.0267201
Cingulum_Mid_R	0.0900079	0.247408	-0.0359337	-0.227172	-0.166185	-0.0233619	-0.0344866	-0.167594	-0.156396	0.0832591	0.0596119	-0.141535	-0.084465	0.0715975	-0.0407391	-0.119344	0.186129	0.0479752	0.0639841	0.178672	0.152392	-0.187625	-0.316563	-0.285587	0.0429749
Cingulum_Post_L	0.00311909	0.039487	-0.0571368	-0.0429844	0.0393771	-0.0647458	-0.0705306	-0.242377	-0.209789	0.19724	0.157849	-0.0830455	-0.0640769	0.00201368	-0.0155833	-0.107838	0.386063	0.179851	-0.129306	0.00379679	0.142158	-0.0658803	-0.307213	-0.0670006	-0.0583389
Cingulum_Post_R	0.0605994	0.0448412	0.052673	0.0260579	0.0260289	-0.264991	-0.266326	-0.0269308	-0.0464961	0.396037	0.310786	0.0457643	0.0342789	-0.129099	0.0857079	0.0397061	0.281866	0.151066	-0.143797	-0.199667	0.09099	-0.250835	-0.26447	0.0531998	-0.0465375
Hippocampus_L	0.239947	0.26057	0.214709	-0.110468	-0.137709	-0.139059	-0.128824	0.102604	0.0562848	0.226848	0.152714	0.0169663	0.0667654	0.0073835	0.0854853	-0.0760282	0.258711	0.176504	0.150262	0.19051	-0.0571746	-0.111062	-0.228183	-0.299611	-0.0293921
Hippocampus_R	-0.033196	0.00602345	-0.062047	0.101336	0.155061	-0.226499	-0.226499	-0.0416203	-0.0789766	0.303651	0.234652	0.0397368	0.0145629	-0.18951	0.0382903	0.0135362	0.345987	-0.0542232	-0.111025	-0.0214407	0.142158	-0.306699	-0.250223	0.0663328	0.0563349
ParaHippocampal_L	0.0646096	0.0832128	0.0520034	-0.0659243	-0.0478309	-0.205362	-0.247191	0.0496328	0.0291435	0.358192	0.305651	0.181941	0.181252	-0.226875	0.122663	0.0200787	0.337081	0.200827	-0.109464	-0.0473482	-0.0278087	-0.253728	-0.229297	-0.0730106	0.0293921
ParaHippocampal_R	0.0601538	0.0546572	0.0767775	-0.148107	-0.102558	-0.161976	-0.149071	-0.014467	-0.0794216	0.241763	0.19692	0.0772412	0.0356232	-0.189062	0.154274	-0.0408341	0.412557	0.114471	-0.0425817	-0.166389	-0.0816463	-0.293345	-0.336376	-0.116861	-0.0313961
Amygdala_L	0.140136	0.207251	0.0638325	-0.0743876	-0.100334	-0.226944	-0.214484	0.163588	0.121246	0.299866	0.296273	-0.0988956	-0.107318	-0.24276	-0.0345058	0.0480534	0.415229	0.164901	-0.00646529	-0.0565052	-0.0300334	-0.184064	-0.421639	-0.0545353	0.0765977
Amygdala_R	0.1261	0.218852	0.0249973	-0.137194	-0.0682981	-0.0798754	-0.10168	-0.120855	-0.12436	0.279608	0.244029	0.0392903	0.0907382	-0.241865	0.13268	0.17033	0.39341	0.187215	0.135102	0.00491349	-0.108343	-0.0803472	-0.476625	-0.164496	-0.0249388
Calcarine_L	-0.135235	-0.0437258	-0.0915081	-0.129399	-0.083426	-0.18378	-0.19357	0.0109059	-0.0335929	0.224399	0.212772	0.0209846	0.0286778	-0.262002	0.122663	0.034066	0.461539	0.183868	-0.0256382	-0.117701	-0.0718576	-0.0100156	-0.207035	0.0360601	0.0652416
Calcarine_R	0.121867	0.134524	0.0783399	-0.167038	-0.136374	-0.0636333	-0.0711981	-0.0937013	-0.150167	0.342164	0.26256	0.0703208	0.0757272	-0.228441	0.123998	0.115509	0.385617	-0.0631488	-0.113031	-0.0960365	-0.188877	-0.252615	-0.556322	-0.0756817	0.0082387
Cuneus_L	0.0447812	0.124485	-0.0511106	-0.205345	-0.108343	-0.058961	-0.09456	-0.0888048	-0.114572	0.168522	0.0678727	0.133944	0.16064	-0.148565	0.135574	-0.0728697	0.401202	0.226934	-0.00579647	0.110554	-0.0500556	-0.213666	-0.276046	-0.219922	-0.0380762
Cuneus_R	0.0906763	0.066481	0.123871	-0.0478842	0.09099	-0.0938925	-0.0867727	0.0652126	0.0513904	0.268255	0.254299	0.0116085	0.0327106	-0.117465	-0.0382903	0.0681321	0.381165	0.275579	-0.181474	-0.186266	-0.0202447	-0.260183	-0.250668	-0.25064	-0.149633
Lingual_L	0.213435	0.25767	0.117398	0.0191537	-0.0505006	-0.138836	-0.130827	0.0852437	0.0282536	0.432102	0.375756	-0.0412995	-0.0338308	-0.193313	0.204586	0.132203	0.445063	0.0892562	-0.0104782	-0.00938031	-0.189766	-0.22101	-0.426759	-0.0894825	0.00445335
Lingual_R	0.0561435	0.183381	-0.0834733	-0.276615	-0.266296	-0.156191	-0.127267	-0.142666	-0.231591	0.0730187	-0.00245592	-0.0301375	-0.129274	-0.0671227	0.111086	-0.0600104	0.227541	0.168025	0.00423588	-0.00469015	-0.0273637	-0.192077	-0.371327	0.0676683	0.183923
Occipital_Sup_L	0.070625	0.158394	-0.0174089	-0.139644	-0.103448	-0.152409	-0.181778	0.0460717	0.0175751	0.248442	0.171691	0.00491129	0.0586998	-0.223742	-0.0280499	0.0394805	0.492709	0.223364	-0.00601941	0.0871028	0.0429366	-0.170042	-0.427204	-0.1202	-0.0224894
Occipital_Sup_R	0.0857748	0.151032	0.0457541	-0.134967	-0.0874305	-0.153966	-0.138836	0.0287113	-0.0344828	0.0723509	0.0450996	-0.081706	-0.0949951	-0.0404974	0.138246	-0.0803146	0.264277	0.144149	0.0289823	0.0636521	-0.0967742	-0.155575	-0.216162	-0.150473	0.000890671
Occipital_Mid_L	0.00891167	0.111768	-0.0176321	-0.351448	-0.313014	-0.0447213	-0.0211369	-0.0193635	-0.124805	-0.112645	-0.168119	-0.0227705	-0.0734868	0.0440772	0.0772485	-0.129045	0.141823	0.216	-0.086947	0.0723624	-0.0976641	-0.08925	-0.0750223	-0.188536	0.188154
Occipital_Mid_R	0.022502	0.193866	-0.0959719	-0.0621381	-0.0278087	-0.0976749	-0.10257	-0.0491876	-0.0634038	0.106411	0.0821617	-0.15225	-0.13846	-0.139615	-0.0948353	-0.0207555	0.198375	0.12005	-0.026307	0.0415414	0.122136	-0.103272	-0.209484	-0.0467446	0.163215
Occipital_Inf_L	0.0980284	0.108422	0.0770007	-0.108241	-0.0197998	-0.109467	-0.109912	-0.0420654	-0.0914349	0.130009	0.0399645	0.198014	0.231438	-0.143195	0.145815	-0.113027	0.143382	0.275132	-0.04169	0.0337244	-0.0117909	-0.0810149	-0.161621	-0.222593	-0.085727
Occipital_Inf_R	0.0815418	0.157056	0.0781167	-0.0329622	0.00600667	-0.269218	-0.261208	0.12219	0.0736374	0.160953	0.117214	0.0602749	0.0766234	-0.165569	0.162289	-0.0809915	0.28053	0.185207	0.0989858	-0.0343945	0.00467186	-0.185622	-0.15049	-0.145131	-0.0456469
Fusiform_L	0.190041	0.259454	0.0910617	-0.261025	-0.182647	-0.077428	-0.109912	-0.103939	-0.109677	0.0685664	-0.039518	0.147562	0.18058	-0.0597392	-0.0102404	-0.0336148	0.36313	0.278479	0.120834	0.311337	0.179533	-0.240819	-0.322574	-0.19143	0.0997551
Fusiform_R	0.0969144	0.117569	0.0580295	0.083519	0.131924	-0.330181	-0.325286	0.0563098	0.00422692	0.31033	0.18665	-0.0256727	-0.0483937	-0.105383	-0.00556545	0.0807659	0.40855	0.108893	-0.0514994	-0.157008	0.113682	-0.302025	-0.302983	-0.0362827	-0.0420842
Postcentral_L	0.0253983	0.00379254	-0.00178552	-0.151225	-0.0420467	0.0307042	0.0823228	-0.160027	-0.23604	0.16585	0.0375086	0.0598285	0.0183717	-0.230455	0.0233749	0.0390293	0.355115	0.155975	-0.0216253	-0.0795093	-0.183982	-0.127309	-0.316785	-0.121981	0.0240481
Postcentral_R	0.143701	0.0406025	0.158912	-0.178397	-0.0927697	-0.0331516	-0.00155746	-0.153795	-0.196885	0.289181	0.148025	0.0669722	0.0564593	-0.21166	0.104408	0.143258	0.355115	0.242108	0.0198418	-0.169962	-0.137264	-0.309593	-0.45236	-0.176294	-0.242262
Parietal_Sup_L	-0.0499054	-0.0214167	-0.0566904	-0.0723831	-0.0460512	-0.00133496	0.037379	-0.102159	-0.134594	0.177427	0.131057	0.0292445	-0.0159072	-0.132008	0.0398486	0.06362	0.213737	0.201496	-0.154721	-0.271582	-0.183092	-0.150679	-0.190338	-0.103951	0.0596749
Parietal_Sup_R	0.112287	0.0684888	0.142619	-0.144098	-0.145717	-0.0620759	-0.0291467	-0.00111284	-0.0442714	0.369991	0.293817	-0.00379509	-0.0266614	-0.183021	0.0476403	0.157471	0.257152	0.171595	-0.00847176	-0.0455615	-0.184872	-0.250835	-0.321906	-0.127546	-0.0598976
Parietal_Inf_L	-0.070625	0.00646963	-0.0691891	-0.0432072	-0.0509455	-0.0157971	0.0100122	-0.0709993	-0.126585	0.341273	0.31726	-0.113853	-0.154143	-0.164227	0.0549867	0.247486	0.433263	0.0544463	-0.0700035	-0.148298	-0.098109	-0.164256	-0.20236	0.0365053	0.226008
Parietal_Inf_R	0.149271	0.207028	0.0638325	-0.251225	-0.125695	-0.0489487	-0.0275893	-0.129757	-0.193326	0.193455	0.13128	-0.143097	-0.156159	-0.0727163	-0.00957258	0.0236883	0.393855	0.0928265	0.0432506	-0.0337244	-0.0482759	-0.189406	-0.479742	-0.163383	-0.0641283
SupraMarginal_L	0.0835469	0.168433	0.0160697	-0.147216	-0.0162403	-0.0858827	-0.0640783	-0.0117961	-0.0598443	0.0988424	0.0576025	-0.184397	-0.175875	-0.0252829	-0.16073	-0.0622664	0.417455	0.233628	-0.00691117	0.0973765	0.1297	-0.182506	-0.261576	-0.256427	0.0273881
SupraMarginal_R	0.0307453	0.106637	-0.0446381	-0.214699	-0.155506	-0.0349316	-0.0451663	-0.164033	-0.213348	0.355966	0.273277	-0.0627306	-0.0864814	-0.170939	0.016919	0.100393	0.44395	-0.0200827	-0.171888	-0.219097	-0.119911	-0.281994	-0.539626	-0.071675	0.0538856
Angular_L	0.0815418	0.116453	0.0892762	-0.0864143	0.000222469	0.00422739	0.00645233	-0.0126864	-0.0340378	0.233749	0.232866	-0.163859	-0.134875	-0.0897207	-0.0373998	0.0654249	0.511411	0.17762	-0.0733476	0.114574	-0.00244716	-0.103272	-0.205254	-0.115526	-0.00668003
Angular_R	-0.0316364	0.0406025	-0.018748	0.00423163	0.0914349	-0.223384	-0.18912	0.0563098	-0.00333704	0.139582	0.146462	-0.256503	-0.277816	0.00514607	-0.0578807	0.0257187	0.445063	0.145488	-0.196411	-0.185596	0.132814	-0.111507	-0.243099	-0.0293823	0.0356268
Precuneus_L	0.0523561	0.197435	-0.0870443	0.0285078	0.12436	-0.142619	-0.126599	0.076341	0.040267	0.20325	0.199153	-0.264987	-0.255635	-0.0183469	-0.121104	0.0286516	0.567739	0.196141	-0.101661	-0.108767	0.0558398	-0.181616	-0.317008	-0.139789	0.106435
Precuneus_R	0.199399	0.285556	0.127888	-0.100223	-0.109232	-0.159973	-0.137279	-0.030937	-0.0580645	0.166518	0.0953344	-0.189308	-0.203209	0.0125296	-0.0149154	-0.0726441	0.359568	0.207074	-0.0633153	-0.134451	0.100779	-0.240151	-0.340383	-0.051419	-0.0587843
Paracentral_Lobule_L	0.145483	0.126046	0.103337	-0.173942	-0.0745273	-0.107465	-0.0825453	-0.0376141	-0.0767519	0.248219	0.211209	0.103584	0.110454	-0.166241	0.173865	0.0638456	0.316375	0.378893	0.0695576	-0.145395	-0.191991	-0.0518585	-0.365094	-0.159822	-0.151859
Paracentral_Lobule_R	0.256211	0.251646	0.189489	-0.00200446	0.0887653	-0.227612	-0.205362	0.233029	0.154616	0.211487	0.139764	0.13707	0.157728	-0.305632	0.0819234	-0.0554983	0.374263	0.418835	0.224948	0.135791	-0.101669	-0.152905	-0.260018	-0.205008	-0.101536
Caudate_L	0.134789	0.231791	0.015177	-0.0445435	-0.0126808	-0.204472	-0.174658	0.132428	0.0949944	0.162511	0.107391	-0.0370579	-0.0401041	-0.173177	-0.000667854	-0.0473766	0.305911	0.230058	0.0922976	0	-0.0211346	-0.190964	-0.318789	-0.0986088	0.010688
Caudate_R	0.17556	0.184942	0.118291	-0.189532	-0.12881	-0.0258093	-0.0418289	-0.0714445	-0.0678532	0.277159	0.20719	0.0424157	0.0515304	-0.122163	-0.034951	-0.0949788	0.28476	0.286066	-0.182143	-0.0587386	-0.0642937	-0.214556	-0.357747	-0.148025	-0.0892897
Putamen_L	0.0316364	0.0756277	0.00803486	0.0051225	0.0135706	-0.169763	-0.149739	0.0296016	-0.00467186	0.362867	0.355215	-0.0939843	-0.0817764	-0.0888257	0.0405165	0.136941	0.335968	0.0528843	-0.131535	-0.265552	-0.0295884	-0.120632	-0.40049	-0.103506	-0.0374082
Putamen_R	0.0982512	0.182711	0.0419598	-0.235858	-0.145717	0.00711981	0.0293692	-0.04073	-0.0852058	0.26358	0.215898	-0.065856	-0.00739349	-0.143866	-0.0235975	0.0728697	0.550818	0.189446	0.146249	-0.0716923	-0.148387	-0.0396172	-0.503117	-0.259321	-0.0921844
Pallidum_L	0.0204968	0.0406025	-0.00178552	-0.0498887	0.0731924	0.00511737	0.0353766	-0.0879145	-0.123026	0.413402	0.400762	0.0178592	0.0194919	-0.148565	0.0536509	0.17755	0.444395	-0.0211984	-0.0731247	-0.235624	-0.134594	-0.217227	-0.435441	-0.157373	-0.0964151
Pallidum_R	0.341317	0.31902	0.232341	-0.15078	-0.0580645	-0.10079	-0.123929	-0.000222568	-0.0246941	0.290071	0.157179	0.202256	0.221805	-0.210765	0.032057	0.157922	0.357787	0.324893	0.23275	0.182469	-0.0242492	-0.205876	-0.406723	-0.25665	-0.00155867
Thalamus_L	-0.0790911	0.0238707	-0.161144	0.182405	0.2396	-0.28813	-0.27033	0.107055	0.0629588	0.243099	0.231973	-0.103584	-0.143613	-0.236496	-0.0569902	0.060236	0.35801	0.153967	-0.0822653	-0.0232274	0.170634	-0.119964	-0.180543	0.156483	0.103763
Thalamus_R	0.0184917	0.0281094	0.00535657	-0.0868597	0.00689655	-0.150406	-0.121037	-0.0184732	-0.040267	0.132012	0.0835013	-0.0602749	-0.116055	-0.0346801	-0.0347284	0.0266211	0.21396	0.127636	-0.037677	-0.202347	0.0264739	-0.284888	-0.182769	-0.174958	-0.0532176
Heschl_L	0.124095	0.0638039	0.179892	-0.116481	-0.135929	-0.0467238	-0.039159	-0.127532	-0.159066	0.442565	0.376872	0.136623	0.138684	-0.142971	0.201469	0.0972349	0.354225	0.101529	-0.119273	-0.0739257	-0.182647	-0.0449588	-0.402271	-0.0618809	-0.0362948
Heschl_R	0.128774	0.151032	0.0348177	0.102005	0.208899	-0.243631	-0.215152	0.0509682	0.0202447	0.223954	0.147132	-0.0841617	-0.103733	-0.0639903	-0.079252	0.0291028	0.219081	0.082562	-0.04548	-0.134674	0.0932147	-0.27643	-0.304096	-0.168948	-0.0999778
Temporal_Sup_L	-0.0387658	0.0408256	-0.148868	0.063029	0.182647	-0.0631883	0.00311492	-0.191186	-0.228476	0.0596616	0.0221033	-0.123898	-0.170946	0.0881545	0.0382903	-0.0545959	0.2409	0.0606942	-0.0742394	-0.092463	0.0709677	-0.055197	-0.161175	-0.0442961	0.0331775
Temporal_Sup_R	0.135903	0.19342	0.0430758	-0.113586	-0.0638487	-0.18645	-0.148626	0.0358335	0.00778643	0.177427	0.114758	0.0604982	0.0681097	-0.0760724	0.101069	-0.0101521	0.345319	0.317529	0.143351	-0.0676722	-0.0424917	-0.191186	-0.340828	-0.166945	-0.0654643
Temporal_Pole_Sup_L	-0.0434444	0.0249862	-0.0886066	0.00935413	0.0887653	-0.0934475	-0.0938925	0.0278211	-0.0224694	0.308326	0.288906	-0.141535	-0.138012	-0.295787	-0.0658949	0.0958812	0.44484	-0.0185207	-0.174117	-0.159465	-0.0874305	-0.0360561	-0.398709	-0.0033389	0.0452015
Temporal_Pole_Sup_R	0.038543	0.119354	0.000223191	-0.0975502	-0.0309232	-0.267883	-0.260763	0.0647674	0.00244716	0.18789	0.116098	0.0861708	0.0943229	-0.1112	0.0563224	-0.00857291	0.365357	0.231843	0.049047	-0.029481	0.0709677	-0.186735	-0.260686	-0.222148	0.0285015
Temporal_Mid_L	-0.074858	-0.0564419	-0.0408439	-0.029176	0.0375973	-0.167538	-0.130159	-0.101269	-0.135929	0.228183	0.157179	0.0915286	0.0907382	-0.142076	0.0747997	0.0433158	0.473784	0.13924	0.00646529	-0.072139	0.069188	-0.0084576	-0.314559	-0.0189204	0.00512136
Temporal_Mid_R	0.0220564	0.105522	-0.0877139	-0.222272	-0.214238	0.0191345	0.00978974	-0.0122413	-0.0375973	0.162734	0.086627	0.00759018	-0.0472735	-0.392892	-0.208148	-0.0543703	0.293889	0.103314	-0.165422	-0.092463	-0.0660734	-0.174716	-0.358415	0.0385086	0.206636
Temporal_Pole_Mid_L	0.260221	0.309873	0.203103	-0.0273942	0.00956618	-0.131049	-0.129269	0.0287113	0.000222469	0.383348	0.344945	-0.0763483	-0.0490659	-0.286838	0.0569902	0.160178	0.399421	0.20395	0.105674	-0.10966	-0.0843159	-0.135099	-0.444346	-0.0701169	-0.0654643
Temporal_Pole_Mid_R	0.0082433	0.0452874	0.0127219	-0.0376392	0.0162403	-0.122149	-0.124819	-0.063432	-0.0887653	0.356411	0.324405	0.0314769	0.0340548	-0.271399	0.0465272	0.13085	0.392742	0.117818	-0.121726	-0.121274	0.0358176	-0.0801246	-0.337934	0.00712298	0.0899577
Temporal_Inf_L	-0.0835469	0.0332405	-0.143512	-0.105123	-0.0375973	0.000889977	0.0262543	-0.0879145	-0.116796	0.193455	0.133513	-0.115192	-0.0734868	-0.0272966	-0.128896	0.158373	0.353557	0.0609174	0.135994	0.182916	0.123471	-0.0409526	-0.20236	-0.169616	0.177466
Temporal_Inf_R	0.0895623	0.22019	0.00803486	-0.270824	-0.298776	-0.1088	-0.133274	0.1854	0.118131	0.257124	0.269258	-0.0522383	-0.0961153	-0.335166	0.0218166	0.0518887	0.417678	0.179628	-0.0541747	-0.219097	-0.296107	-0.184509	-0.36821	-0.0743461	0.201514
