# Supplementary material for: Autistic traits and individual brain differences: functional network efficiency reflects attentional and social impairments, structural nodal efficiencies index systemising and theory-of-mind skills
Source: Mol Autism. 2021 Jan 21;12:3. doi: 10.1186/s13229-020-00377-8 (PMC7818759; doi:10.1186/s13229-020-00377-8)
Supplement: Supplementary file 9 — Additional file 9. Brain-behaviour correlations. README file detailing data curation; AAL-90 region masks in NIfTI format; spreadseehts of Spearman correlations; code and data for the correlational analysis. [file 13229_2020_377_MOESM9_ESM.zip › Paul_Arora_et_al_data/Physiological/Spearman_correlations/Nodal/rsfMRI/FMRInodalnet_efficiency_correlation_pvals.xls]

## Sheet: Sheet1
BrainRegion_Names	Full_IQ	Verbal_IQ	Performance_IQ	Item_1A	Item_1B	Item_2A	Item_2B	Item_3A	Item_3B	Item_4A	Item_4B	Item_5A	Item_5B	EQ	SQ	SSQ_Total	SRS	RMET_CORRECT	COWA_TOTAL_Production	AnNT_Production	FC_EFT_QAMean	ANT_ALERT	ANT_ORIENTING	ANT_CONFLICT	ANT_GRANDMEAN
Precentral_L	0.4541	0.2896	0.4485	0.2085	0.3513	0.388	0.2582	0.2671	0.1868	0.258	0.3385	0.1544	0.1543	0.4903	0.3023	0.3538	0.0068	0.1844	0.4889	0.4981	0.4974	0.2571	0.0511	0.1071	0.2147
Precentral_R	0.2281	0.2771	0.2479	0.4776	0.348	0.1604	0.222	0.4342	0.3975	0.068	0.1309	0.3403	0.2513	0.3705	0.3921	0.192	0.002	0.0723	0.1279	0.3748	0.4556	0.3458	0.0091	0.0834	0.3094
Frontal_Sup_L	0.4291	0.2955	0.2046	0.208	0.306	0.2454	0.1891	0.1469	0.094	0.1209	0.1448	0.0802	0.0586	0.3422	0.3305	0.3819	0.0018	0.4823	0.1898	0.1339	0.2589	0.3411	0.0058	0.4552	0.1833
Frontal_Sup_R	0.2889	0.2885	0.4234	0.1192	0.2332	0.4932	0.4205	0.2989	0.2523	0.2053	0.267	0.4162	0.4974	0.1861	0.4363	0.4729	0.1427	0.0867	0.4922	0.2205	0.1734	0.3146	0.0308	0.2918	0.3474
Frontal_Sup_Orb_L	0.4218	0.2518	0.2305	0.2973	0.4162	0.4339	0.4555	0.316	0.3394	0.2311	0.1171	0.0527	0.096	0.0795	0.1784	0.3879	0.0103	0.2311	0.4531	0.4201	0.2375	0.2646	0.0304	0.2403	0.4652
Frontal_Sup_Orb_R	0.4491	0.2458	0.4429	0.3235	0.1396	0.2896	0.389	0.2697	0.3272	0.3545	0.4286	0.1703	0.2278	0.2659	0.162	0.3107	0.0066	0.1091	0.2446	0.2299	0.2876	0.3799	0.289	0.1864	0.4468
Frontal_Mid_L	0.3887	0.2651	0.422	0.4753	0.299	0.4176	0.3054	0.2923	0.2224	0.1189	0.1698	0.1554	0.1227	0.3652	0.3852	0.3539	0.0498	0.4907	0.4047	0.2704	0.3239	0.3306	0.0701	0.2978	0.3279
Frontal_Mid_R	0.3486	0.16	0.4598	0.4075	0.4937	0.231	0.2682	0.2329	0.3199	0.1609	0.1446	0.166	0.1359	0.3413	0.442	0.3978	0.0028	0.2946	0.4062	0.1296	0.2723	0.1076	0.0584	0.2713	0.3511
Frontal_Mid_Orb_L	0.4168	0.1561	0.3097	0.1989	0.4606	0.2688	0.3211	0.458	0.4056	0.057	0.0354	0.106	0.1675	0.0301	0.1898	0.2412	0.0002	0.3386	0.3725	0.463	0.1812	0.4533	0.0041	0.3207	0.4499
Frontal_Mid_Orb_R	0.4377	0.2238	0.3562	0.4953	0.1876	0.4184	0.4208	0.418	0.4299	0.1341	0.1234	0.1655	0.2299	0.265	0.2874	0.3604	0.001	0.4336	0.4477	0.449	0.3736	0.2168	0.0148	0.0869	0.4249
Frontal_Inf_Oper_L	0.4032	0.34	0.4846	0.2737	0.4349	0.3132	0.3281	0.2118	0.145	0.0771	0.1301	0.3141	0.3122	0.1961	0.4575	0.1962	0.013	0.2207	0.4459	0.3907	0.4971	0.4581	0.0178	0.4874	0.3972
Frontal_Inf_Oper_R	0.3673	0.4955	0.3934	0.1825	0.1788	0.4131	0.4256	0.4607	0.4958	0.1544	0.1818	0.4184	0.4903	0.4212	0.4931	0.3664	0.1571	0.2337	0.2372	0.3115	0.261	0.4903	0.3022	0.1514	0.4284
Frontal_Inf_Tri_L	0.3841	0.3327	0.4913	0.4764	0.3561	0.1036	0.1371	0.2638	0.1919	0.2028	0.3655	0.4718	0.4497	0.4344	0.2329	0.3086	0.0663	0.2636	0.4669	0.2583	0.4808	0.4333	0.0365	0.2331	0.3581
Frontal_Inf_Tri_R	0.3951	0.3884	0.2934	0.4287	0.3274	0.1552	0.1662	0.4276	0.4329	0.0547	0.0512	0.1335	0.1512	0.4006	0.3474	0.4002	0.0153	0.3779	0.2719	0.2173	0.2248	0.1947	0.0428	0.4609	0.4824
Frontal_Inf_Orb_L	0.3931	0.2593	0.3996	0.2387	0.4721	0.3478	0.4279	0.475	0.3847	0.3179	0.4008	0.3072	0.2525	0.2246	0.3127	0.2708	0.0093	0.2245	0.4822	0.4517	0.4433	0.2278	0.0274	0.2228	0.3893
Frontal_Inf_Orb_R	0.4837	0.4927	0.4495	0.4571	0.394	0.3936	0.4852	0.3664	0.2852	0.0749	0.1278	0.2903	0.285	0.3052	0.4509	0.4353	0.0359	0.2146	0.2546	0.1697	0.3731	0.2983	0.0746	0.1755	0.3995
Rolandic_Oper_L	0.3737	0.3136	0.311	0.1653	0.2534	0.411	0.4916	0.3438	0.2299	0.1571	0.1262	0.0477	0.055	0.063	0.3989	0.2236	0.0369	0.3331	0.3597	0.4276	0.344	0.1968	0.236	0.0239	0.2882
Rolandic_Oper_R	0.2867	0.2931	0.2658	0.4392	0.3442	0.2192	0.2862	0.1762	0.1176	0.1462	0.292	0.2871	0.3484	0.3723	0.2213	0.1741	0.0065	0.3858	0.4776	0.2041	0.2896	0.2623	0.0658	0.3183	0.3879
Supp_Motor_Area_L	0.381	0.2687	0.456	0.2131	0.245	0.4247	0.4713	0.4549	0.3084	0.0804	0.0929	0.3351	0.3036	0.2794	0.289	0.3573	0.0074	0.1102	0.326	0.1543	0.1635	0.2687	0.0185	0.2289	0.3401
Supp_Motor_Area_R	0.4814	0.4377	0.4523	0.2876	0.4887	0.4483	0.4504	0.36	0.2552	0.2536	0.2996	0.4782	0.4441	0.3334	0.2939	0.4882	0.0405	0.1012	0.3848	0.4375	0.2515	0.4921	0.0931	0.0867	0.3787
Olfactory_L	0.2261	0.085	0.4051	0.3059	0.2064	0.0435	0.0571	0.1	0.1318	0.0961	0.1527	0.2482	0.3439	0.267	0.2976	0.432	0.0088	0.0474	0.2038	0.2849	0.1658	0.0662	0.0711	0.2711	0.3717
Olfactory_R	0.1458	0.2354	0.1796	0.4399	0.4543	0.1783	0.1937	0.472	0.4808	0.0074	0.024	0.4274	0.3809	0.1077	0.218	0.3462	0.0259	0.2127	0.36	0.4764	0.2729	0.1532	0.0081	0.3942	0.1893
Frontal_Sup_Medial_L	0.434	0.2607	0.4814	0.4606	0.3611	0.1833	0.2061	0.2033	0.2497	0.1105	0.0995	0.1319	0.1146	0.0549	0.1875	0.4766	0.0407	0.2645	0.2976	0.2226	0.332	0.4268	0.0401	0.3851	0.457
Frontal_Sup_Medial_R	0.2739	0.1629	0.4709	0.3277	0.4819	0.3521	0.3969	0.4518	0.4258	0.2187	0.2685	0.3032	0.4101	0.1255	0.2833	0.171	0.0279	0.0414	0.3645	0.3731	0.2918	0.415	0.0298	0.2209	0.4214
Frontal_Med_Orb_L	0.4183	0.364	0.2711	0.3963	0.3245	0.3979	0.4193	0.4817	0.4982	0.2674	0.2785	0.2244	0.2049	0.1999	0.146	0.4464	0.024	0.3335	0.1847	0.1579	0.458	0.229	0.0436	0.2209	0.3875
Frontal_Med_Orb_R	0.2182	0.0657	0.4651	0.494	0.3314	0.281	0.2958	0.3324	0.3711	0.2383	0.3981	0.2569	0.3071	0.1814	0.3032	0.2767	0.0218	0.1008	0.4172	0.3644	0.3514	0.3245	0.004	0.2475	0.3204
Rectus_L	0.4368	0.2718	0.3678	0.488	0.4934	0.3203	0.2648	0.2537	0.2567	0.0458	0.033	0.4663	0.4923	0.0537	0.4592	0.4709	0.1357	0.3262	0.4508	0.3778	0.3496	0.1814	0.2491	0.3666	0.3303
Rectus_R	0.1793	0.172	0.2346	0.3636	0.3223	0.2777	0.2961	0.3653	0.4083	0.0172	0.0626	0.42	0.3878	0.1611	0.4799	0.4337	0.0878	0.2404	0.4234	0.3441	0.4319	0.1086	0.0295	0.4569	0.3257
Insula_L	0.3691	0.1371	0.4244	0.4411	0.4201	0.126	0.1411	0.3833	0.4721	0.1318	0.1421	0.111	0.149	0.2437	0.4736	0.3163	0.0197	0.2035	0.4819	0.2932	0.3964	0.3905	0.0132	0.2855	0.4938
Insula_R	0.47	0.2899	0.4333	0.3522	0.4146	0.1203	0.1419	0.3829	0.484	0.0743	0.1031	0.3377	0.2384	0.2136	0.3207	0.2992	0.0296	0.2516	0.1745	0.0952	0.3439	0.071	0.0378	0.4684	0.24
Cingulum_Ant_L	0.3706	0.0862	0.2761	0.4841	0.3973	0.1535	0.1453	0.4482	0.4882	0.092	0.0934	0.306	0.2884	0.1218	0.4329	0.4653	0.0222	0.3341	0.4799	0.4525	0.2756	0.2155	0.0357	0.2726	0.2298
Cingulum_Ant_R	0.0698	0.0223	0.2192	0.417	0.3459	0.1777	0.1805	0.1707	0.1703	0.2291	0.3205	0.2255	0.3784	0.2198	0.161	0.3526	0.021	0.0972	0.0606	0.2436	0.2871	0.1868	0.0282	0.0498	0.1773
Cingulum_Mid_L	0.1851	0.1276	0.3236	0.351	0.2748	0.1183	0.1235	0.4176	0.487	0.0498	0.0984	0.303	0.2762	0.2526	0.3871	0.4082	0.0046	0.1108	0.4339	0.3982	0.3512	0.0416	0.046	0.4788	0.4473
Cingulum_Mid_R	0.3139	0.0943	0.4313	0.1064	0.1853	0.4527	0.4335	0.1863	0.2018	0.3301	0.3766	0.2181	0.3186	0.3473	0.4149	0.2571	0.1621	0.4017	0.3716	0.1747	0.205	0.1598	0.0448	0.0651	0.4147
Cingulum_Post_L	0.4877	0.4145	0.3864	0.4082	0.4125	0.3617	0.3559	0.1008	0.1395	0.1503	0.2054	0.3223	0.3605	0.4958	0.4645	0.2747	0.0208	0.1739	0.2495	0.4897	0.2218	0.3588	0.0505	0.36	0.3777
Cingulum_Post_R	0.3737	0.4058	0.3866	0.4449	0.4431	0.0752	0.0766	0.448	0.4067	0.0162	0.0468	0.4054	0.437	0.2463	0.3297	0.4303	0.0678	0.2155	0.2283	0.1391	0.3123	0.0872	0.079	0.3827	0.4
Hippocampus_L	0.1002	0.0862	0.125	0.2762	0.2278	0.2305	0.2531	0.2916	0.3852	0.1113	0.2065	0.4642	0.3664	0.4865	0.3232	0.341	0.0815	0.1824	0.2128	0.1622	0.3722	0.2758	0.1117	0.0545	0.4295
Hippocampus_R	0.4337	0.4849	0.375	0.2915	0.2049	0.1093	0.1089	0.4169	0.3416	0.0537	0.1068	0.4232	0.4757	0.1558	0.4171	0.4752	0.03	0.3903	0.2833	0.4562	0.2197	0.0496	0.0908	0.3576	0.3788
ParaHippocampal_L	0.3614	0.3276	0.3886	0.3651	0.3978	0.138	0.0952	0.3968	0.4307	0.0289	0.0522	0.167	0.1704	0.1111	0.2579	0.4644	0.0308	0.1442	0.2814	0.4044	0.4369	0.0884	0.1112	0.3511	0.4439
ParaHippocampal_R	0.3722	0.385	0.3355	0.2192	0.2933	0.1965	0.2149	0.4705	0.34	0.0991	0.1424	0.3442	0.4308	0.1597	0.2093	0.4043	0.0111	0.2732	0.4151	0.1871	0.3292	0.059	0.0329	0.2685	0.4304
Amygdala_L	0.2233	0.1385	0.3597	0.3461	0.2976	0.1119	0.1271	0.1937	0.2596	0.0552	0.0587	0.2917	0.2815	0.0966	0.4329	0.4081	0.013	0.1914	0.4854	0.376	0.4327	0.1648	0.0107	0.396	0.3456
Amygdala_R	0.2456	0.1204	0.4354	0.2333	0.3605	0.3365	0.2962	0.2654	0.2608	0.0677	0.0978	0.4217	0.3191	0.0967	0.2372	0.1899	0.0166	0.1671	0.236	0.4944	0.2795	0.3391	0.0046	0.1955	0.4397
Calcarine_L	0.2391	0.4152	0.3195	0.2471	0.3275	0.1574	0.1482	0.4738	0.4317	0.1157	0.13	0.4614	0.4413	0.078	0.2607	0.4389	0.0055	0.1637	0.4407	0.2583	0.3457	0.4839	0.1348	0.4163	0.3666
Calcarine_R	0.2562	0.2352	0.3323	0.1837	0.2335	0.3729	0.3603	0.3035	0.2115	0.0326	0.0804	0.3528	0.3411	0.1125	0.251	0.284	0.0177	0.3728	0.2785	0.3065	0.1556	0.0885	0.0008	0.3514	0.4874
Cuneus_L	0.4019	0.2542	0.3991	0.1337	0.275	0.382	0.3102	0.3168	0.2685	0.1855	0.3652	0.2415	0.2007	0.2153	0.2397	0.3471	0.0142	0.1141	0.4852	0.2789	0.3906	0.129	0.0681	0.1194	0.4136
Cuneus_R	0.3168	0.3593	0.2529	0.4038	0.3147	0.303	0.3202	0.3643	0.3901	0.0789	0.0883	0.4823	0.441	0.27	0.4155	0.3723	0.0204	0.0696	0.1691	0.1676	0.4615	0.082	0.0911	0.0917	0.2121
Lingual_L	0.1246	0.0827	0.2611	0.4553	0.3944	0.23	0.2424	0.3253	0.4382	0.0084	0.0206	0.4072	0.4231	0.1539	0.1358	0.2509	0.0067	0.3214	0.4831	0.4783	0.1554	0.1214	0.0102	0.3212	0.496
Lingual_R	0.381	0.1632	0.3288	0.0669	0.0769	0.2039	0.2506	0.2261	0.108	0.3572	0.486	0.4293	0.2444	0.367	0.2868	0.3681	0.108	0.1915	0.4911	0.485	0.4441	0.1486	0.0223	0.3574	0.1644
Occipital_Sup_L	0.342	0.1974	0.4729	0.2248	0.2869	0.2118	0.1704	0.4075	0.4635	0.091	0.1798	0.4995	0.3834	0.1118	0.444	0.4258	0.0028	0.1198	0.4856	0.3229	0.4136	0.1855	0.0113	0.2589	0.4476
Occipital_Sup_R	0.3219	0.2131	0.401	0.233	0.3126	0.2115	0.2347	0.4398	0.4285	0.3508	0.4045	0.3292	0.3028	0.4152	0.232	0.3322	0.075	0.2259	0.4416	0.3681	0.3001	0.2024	0.1273	0.2141	0.4987
Occipital_Mid_L	0.4748	0.2676	0.4649	0.0283	0.0462	0.4056	0.4548	0.4562	0.2543	0.2732	0.1848	0.451	0.3466	0.4093	0.3444	0.2479	0.2267	0.1269	0.3228	0.348	0.2998	0.3088	0.3459	0.1617	0.1584
Occipital_Mid_R	0.4511	0.1522	0.309	0.3677	0.4418	0.2975	0.2928	0.4023	0.3714	0.291	0.337	0.2031	0.2203	0.2262	0.3074	0.4436	0.1438	0.2623	0.4414	0.4158	0.2619	0.2882	0.1317	0.4095	0.1897
Occipital_Inf_L	0.303	0.2845	0.3427	0.2812	0.4511	0.2763	0.2778	0.4068	0.3135	0.2483	0.4165	0.1457	0.1075	0.2255	0.2222	0.2694	0.2217	0.0729	0.4116	0.4288	0.4687	0.3285	0.1995	0.1194	0.3184
Occipital_Inf_R	0.3296	0.1989	0.3376	0.4296	0.4938	0.0719	0.0784	0.2587	0.348	0.1949	0.2687	0.3751	0.3444	0.1906	0.1939	0.3318	0.0662	0.1613	0.3003	0.42	0.4934	0.1616	0.2151	0.229	0.3995
Fusiform_L	0.1531	0.0831	0.302	0.0775	0.1586	0.3478	0.2815	0.2923	0.278	0.3579	0.4181	0.2204	0.1675	0.3746	0.4785	0.4214	0.0222	0.0714	0.2648	0.0472	0.1723	0.0993	0.0442	0.1582	0.3052
Fusiform_R	0.2992	0.2688	0.3759	0.3289	0.2432	0.0372	0.0413	0.3792	0.4875	0.0471	0.1612	0.4367	0.3892	0.2881	0.4893	0.342	0.0127	0.2837	0.3959	0.1953	0.2734	0.0527	0.0504	0.4308	0.4069
Postcentral_L	0.4459	0.491	0.4968	0.2176	0.4115	0.4368	0.3352	0.1977	0.1063	0.191	0.4285	0.3784	0.4692	0.1114	0.4535	0.4263	0.0293	0.2028	0.457	0.3297	0.163	0.2485	0.0435	0.2566	0.4543
Postcentral_R	0.215	0.4144	0.1941	0.1713	0.3121	0.4294	0.4958	0.2054	0.1451	0.0612	0.2209	0.3716	0.3906	0.1305	0.2871	0.2316	0.0272	0.1014	0.4591	0.1795	0.2347	0.0481	0.0067	0.1763	0.095
Parietal_Sup_L	0.3896	0.4514	0.3842	0.3621	0.4111	0.4889	0.4287	0.301	0.2487	0.1776	0.2445	0.44	0.4651	0.2449	0.4155	0.3716	0.1259	0.1411	0.2029	0.0671	0.165	0.2145	0.1575	0.2949	0.378
Parietal_Sup_R	0.2778	0.3625	0.2187	0.2232	0.2172	0.3629	0.4335	0.4955	0.4065	0.0224	0.0597	0.483	0.4342	0.1632	0.3977	0.2093	0.0827	0.189	0.487	0.4014	0.1597	0.0872	0.0433	0.2531	0.3739
Parietal_Inf_L	0.3546	0.4879	0.3573	0.4209	0.4029	0.4644	0.4753	0.3613	0.2622	0.0338	0.0428	0.2671	0.2027	0.1898	0.384	0.0919	0.0102	0.3858	0.3522	0.2062	0.3009	0.1964	0.1424	0.4247	0.1164
Parietal_Inf_R	0.2119	0.1371	0.3649	0.0881	0.2529	0.3984	0.4465	0.2406	0.1516	0.1581	0.2547	0.2163	0.1986	0.3587	0.4829	0.4582	0.0172	0.3139	0.4129	0.4242	0.3997	0.1521	0.0035	0.1891	0.3635
SupraMarginal_L	0.3236	0.1872	0.4631	0.2184	0.4676	0.3268	0.3647	0.4701	0.3773	0.3111	0.3877	0.1598	0.1705	0.4501	0.1948	0.3631	0.0115	0.1076	0.4841	0.3083	0.2464	0.1622	0.0794	0.0858	0.4477
SupraMarginal_R	0.439	0.2863	0.4109	0.1288	0.2097	0.4226	0.4038	0.1917	0.1297	0.0275	0.0704	0.3671	0.3171	0.181	0.4638	0.3051	0.0077	0.4597	0.1788	0.1198	0.2624	0.0671	0.0019	0.3565	0.387
Angular_L	0.3245	0.2691	0.3106	0.328	0.4969	0.4932	0.4883	0.4706	0.4259	0.1105	0.1118	0.1846	0.2314	0.3194	0.4147	0.379	0.0032	0.1811	0.349	0.2786	0.4957	0.2917	0.1394	0.2687	0.4836
Angular_R	0.44	0.41	0.4677	0.4932	0.3148	0.1198	0.1584	0.3863	0.4937	0.2364	0.2289	0.0784	0.0633	0.4841	0.3784	0.4581	0.0076	0.2196	0.1492	0.1617	0.2384	0.2769	0.0977	0.4408	0.4249
Precuneus_L	0.3866	0.1456	0.3284	0.4343	0.2504	0.2215	0.243	0.335	0.4052	0.1444	0.149	0.0763	0.0854	0.4655	0.2626	0.4508	0.001	0.152	0.2978	0.2797	0.3872	0.1673	0.0438	0.2307	0.292
Precuneus_R	0.1412	0.0614	0.24	0.2933	0.2776	0.1992	0.2377	0.4347	0.3808	0.1932	0.3123	0.1509	0.1336	0.4754	0.4695	0.3399	0.0268	0.1392	0.3671	0.2411	0.2955	0.1009	0.0324	0.3913	0.3763
Paracentral_Lobule_L	0.2203	0.2519	0.2947	0.1808	0.3525	0.2819	0.3258	0.422	0.3427	0.0924	0.1279	0.3022	0.2892	0.1923	0.1834	0.3728	0.0442	0.02	0.3545	0.2117	0.1541	0.3903	0.0238	0.1999	0.2094
Paracentral_Lobule_R	0.084	0.0896	0.1558	0.4984	0.3197	0.1085	0.1341	0.1041	0.2097	0.1307	0.2296	0.24	0.2082	0.0501	0.33	0.3776	0.0215	0.0122	0.1093	0.2376	0.2922	0.208	0.0831	0.1354	0.2867
Caudate_L	0.2367	0.1041	0.4685	0.4049	0.4695	0.134	0.1742	0.241	0.3086	0.1976	0.2885	0.4175	0.4055	0.1772	0.4997	0.3896	0.0509	0.1128	0.3134	0.4935	0.4504	0.1548	0.0416	0.3035	0.4848
Caudate_R	0.1776	0.1677	0.2652	0.1602	0.2479	0.4445	0.4074	0.3502	0.3573	0.0737	0.1375	0.4187	0.4016	0.2633	0.4183	0.3034	0.0635	0.0628	0.1675	0.3848	0.3668	0.1303	0.0241	0.2155	0.3138
Putamen_L	0.4334	0.3417	0.4757	0.4821	0.4667	0.1787	0.2084	0.4334	0.4921	0.0253	0.0289	0.2982	0.3276	0.3239	0.4181	0.2391	0.0353	0.393	0.2459	0.0764	0.4361	0.2626	0.0138	0.2961	0.4167
Putamen_R	0.2938	0.1661	0.4013	0.1059	0.2239	0.4833	0.4358	0.4122	0.3254	0.0812	0.124	0.3578	0.4784	0.2212	0.456	0.3552	0.0008	0.16	0.2191	0.3475	0.2105	0.4249	0.0022	0.0806	0.3078
Pallidum_L	0.4598	0.4178	0.4965	0.4	0.3451	0.4959	0.4325	0.3178	0.2588	0.0137	0.0146	0.4681	0.4655	0.2226	0.3906	0.1786	0.0083	0.4568	0.3556	0.1025	0.2399	0.1254	0.0085	0.2019	0.3047
Pallidum_R	0.0327	0.0441	0.1063	0.2134	0.3805	0.2989	0.2579	0.4973	0.4494	0.0629	0.2028	0.1415	0.1187	0.1287	0.4314	0.2036	0.0266	0.0431	0.111	0.1684	0.446	0.1329	0.015	0.0831	0.4843
Thalamus_L	0.336	0.4478	0.1963	0.1631	0.0966	0.0582	0.0704	0.287	0.3657	0.1013	0.112	0.2817	0.2139	0.0989	0.382	0.387	0.0263	0.2066	0.3344	0.4517	0.1757	0.2643	0.1684	0.2016	0.2853
Thalamus_R	0.4607	0.4418	0.4888	0.3262	0.48	0.2086	0.2569	0.4639	0.4214	0.2441	0.3346	0.3664	0.2626	0.4329	0.4323	0.4491	0.127	0.2503	0.4168	0.1341	0.446	0.0624	0.1678	0.1792	0.3904
Heschl_L	0.2551	0.3694	0.1658	0.2705	0.2367	0.4005	0.4202	0.2504	0.1975	0.0077	0.0201	0.237	0.2326	0.2267	0.1444	0.3094	0.0272	0.3012	0.2617	0.3468	0.1635	0.4116	0.015	0.3773	0.4216
Heschl_R	0.2496	0.2153	0.4261	0.2924	0.13	0.0931	0.1244	0.3919	0.4571	0.1208	0.2257	0.3167	0.2821	0.3711	0.3336	0.4485	0.1208	0.3332	0.4101	0.233	0.3059	0.0664	0.0498	0.1873	0.2944
Temporal_Sup_L	0.4112	0.4157	0.2166	0.3576	0.1573	0.3579	0.4959	0.1601	0.1172	0.3838	0.4572	0.253	0.1774	0.3207	0.4307	0.3836	0.0999	0.3774	0.3441	0.3093	0.3471	0.3866	0.1977	0.4111	0.4251
Temporal_Sup_R	0.2362	0.1533	0.409	0.2769	0.3665	0.1568	0.2103	0.4243	0.4807	0.1734	0.2744	0.3773	0.3625	0.3452	0.2937	0.4655	0.0333	0.046	0.2281	0.3542	0.4082	0.1538	0.0329	0.1906	0.3586
Temporal_Pole_Sup_L	0.4094	0.445	0.326	0.4757	0.3158	0.3119	0.3114	0.4405	0.4564	0.0496	0.0622	0.217	0.2213	0.0548	0.3715	0.3134	0.0078	0.4627	0.1774	0.1968	0.3162	0.425	0.0137	0.4887	0.4082
Temporal_Pole_Sup_R	0.4133	0.2549	0.4912	0.2993	0.4285	0.0765	0.0838	0.3669	0.4934	0.1608	0.2724	0.3246	0.3126	0.2789	0.3868	0.4756	0.0239	0.1078	0.399	0.4346	0.3577	0.1598	0.0809	0.1208	0.4456
Temporal_Mid_L	0.3432	0.3839	0.4171	0.4345	0.4199	0.1862	0.2423	0.2948	0.2348	0.1117	0.2041	0.3155	0.3198	0.2246	0.3487	0.4207	0.0056	0.2291	0.4887	0.3512	0.3563	0.4862	0.0475	0.4713	0.4857
Temporal_Mid_R	0.4452	0.2834	0.3251	0.1226	0.1274	0.4596	0.4821	0.4764	0.4255	0.1989	0.3321	0.4888	0.3999	0.016	0.1322	0.3778	0.0565	0.2878	0.1854	0.3101	0.36	0.1774	0.0255	0.4173	0.1414
Temporal_Pole_Mid_L	0.079	0.0487	0.1353	0.4513	0.4773	0.239	0.2472	0.4373	0.4964	0.0185	0.0301	0.3348	0.3913	0.0598	0.3735	0.207	0.0157	0.141	0.289	0.2797	0.3259	0.2394	0.007	0.3558	0.3619
Temporal_Pole_Mid_R	0.4766	0.3993	0.4677	0.4262	0.4678	0.2567	0.251	0.3711	0.3234	0.0293	0.0417	0.4393	0.4354	0.0742	0.4014	0.2489	0.0169	0.2658	0.2601	0.251	0.4255	0.3414	0.0356	0.4768	0.3183
Temporal_Inf_L	0.324	0.4359	0.2211	0.288	0.4245	0.4978	0.4456	0.3241	0.2739	0.1532	0.2402	0.2676	0.3453	0.4368	0.2497	0.1993	0.0315	0.3748	0.2404	0.17	0.2599	0.4166	0.1431	0.1876	0.1765
Temporal_Inf_R	0.3092	0.1193	0.4761	0.0763	0.0564	0.2861	0.2447	0.1635	0.2659	0.086	0.0751	0.3917	0.3102	0.0363	0.4489	0.3965	0.0112	0.1668	0.3875	0.1181	0.0536	0.1639	0.0228	0.3489	0.1421
																	pFDR<0.05 regions:
																	1
																	2
																	3
																	5
																	6
																	8
																	9
																	10
																	11
																	14
																	15
																	18
																	19
																	21
																	22
																	24
																	25
																	26
																	29
																	30
																	31
																	32
																	33
																	35
																	38
																	39
																	40
																	41
																	42
																	43
																	44
																	45
																	46
																	47
																	49
																	55
																	56
																	57
																	58
																	61
																	62
																	63
																	64
																	65
																	66
																	67
																	68
																	70
																	74
																	75
																	76
																	77
																	79
																	83
																	84
																	85
																	87
																	88
																	90
