# Supplementary material for: Autistic traits and individual brain differences: functional network efficiency reflects attentional and social impairments, structural nodal efficiencies index systemising and theory-of-mind skills
Source: Mol Autism. 2021 Jan 21;12:3. doi: 10.1186/s13229-020-00377-8 (PMC7818759; doi:10.1186/s13229-020-00377-8)
Supplement: Supplementary file 9 — Additional file 9. Brain-behaviour correlations. README file detailing data curation; AAL-90 region masks in NIfTI format; spreadseehts of Spearman correlations; code and data for the correlational analysis. [file 13229_2020_377_MOESM9_ESM.zip › Paul_Arora_et_al_data/Physiological/Spearman_correlations/Nodal/DTI/DTInodalnet_efficiency_correlation_coefficients.xls]

## Sheet: Sheet1
BrainRegion_Names	Full_IQ	Verbal_IQ	Performance_IQ	Item_1A	Item_1B	Item_2A	Item_2B	Item_3A	Item_3B	Item_4A	Item_4B	Item_5A	Item_5B	EQ	SQ	SSQ_Total	SRS	RMET_CORRECT	COWA_TOTAL_Production	AnNT_Production	FC_EFT_QAMean	ANT_ALERT	ANT_ORIENTING	ANT_CONFLICT	ANT_GRANDMEAN
Precentral_L	-0.242397	-0.180034	-0.136369	-0.136971	-0.251168	0.0674157	0.121259	-0.0692188	-0.187097	-0.14537	-0.0897527	-0.0214311	-0.0302461	0.171834	0.330143	0.163562	0.200156	-0.143256	-0.0673282	0.0297043	-0.111457	0.0503005	0.171193	-0.122426	0.285905
Precentral_R	-0.112064	-0.061573	-0.0470932	-0.0469933	-0.199555	0.0424964	0.117254	-0.116403	-0.233815	-0.0696794	-0.0716682	-0.137293	-0.151454	0.188839	0.303874	0.197854	0.280753	-0.20395	-0.0187271	0.0989399	-0.0820912	-0.0400623	-0.000222618	-0.087034	0.279671
Frontal_Sup_L	-0.159965	-0.0736199	-0.0781167	-0.120713	-0.246274	0.0789854	0.127044	-0.0937013	-0.19644	-0.0788068	-0.0071445	-0.0328164	-0.0423445	0.209647	0.362645	0.163562	0.13648	-0.175612	-0.0104782	0.0500283	-0.0389321	-0.0970398	0.215494	-0.11241	0.248497
Frontal_Sup_R	-0.137908	-0.142332	-0.00982038	0.0412027	-0.115462	-0.000667482	0.0442763	-0.076341	-0.191991	0.0387355	0.0455462	-0.0709905	-0.0813283	0.162213	0.304319	0.286516	0.265836	-0.216446	-0.0715641	0.120157	-0.0220245	-0.0859114	0.162066	-0.00267112	0.287687
Frontal_Sup_Orb_L	-0.162192	-0.22666	-0.0185248	0.0726058	-0.0505006	-0.0340416	0.00556235	0.0104607	-0.0829811	-0.0365094	-0.00245592	0.0995653	0.069678	0.0196893	0.337489	0.29554	0.0926194	-0.137231	-0.0800359	0.143831	-0.0206897	-0.0538616	0.237311	0.0505287	0.270319
Frontal_Sup_Orb_R	-0.0505737	-0.15014	0.0571368	0.0505568	-0.0634038	0.0102347	0.0520636	-0.0678834	-0.147942	-0.0351736	0.00602817	0.0433087	0.0226285	0.0780861	0.447685	0.208683	0.0487588	-0.0758678	-0.0657676	0.109884	-0.145717	-0.0307144	0.185886	0.0113523	0.125362
Frontal_Mid_L	-0.200513	-0.124261	-0.147529	-0.0365256	-0.167519	0.0164646	0.0711981	-0.0758958	-0.156841	-0.184105	-0.106498	-0.0636236	-0.0817764	0.33002	0.258014	0.127691	0.0133586	-0.195248	-0.0954188	0.0475716	0.0847608	-0.0839083	0.298308	-0.0879243	0.325095
Frontal_Mid_R	-0.154172	-0.117569	-0.0910617	-0.0944321	-0.214238	0.0433864	0.1088	-0.142666	-0.255172	-0.131345	-0.0962275	-0.100235	-0.10799	0.283482	0.361532	0.158373	0.165424	-0.175165	-0.0784753	0.0120604	-0.0963293	0.0120187	0.0992876	-0.0685587	0.213316
Frontal_Mid_Orb_L	-0.171772	-0.193866	-0.0426294	-0.0216036	-0.12525	0.018467	0.0887752	-0.0870243	-0.199555	-0.0322796	-0.0187543	-0.00401833	-0.0183717	0.133574	0.372217	0.272303	0.27719	-0.0930496	-0.0325494	0.0343945	-0.131924	-0.0411752	0.0788068	-0.116416	0.180138
Frontal_Mid_Orb_R	-0.126769	-0.145232	-0.0453077	-0.0365256	-0.159511	0.0469463	0.123484	-0.125751	-0.219132	-0.0959484	-0.0529139	-0.0763483	-0.111126	0.105383	0.338825	0.243651	0.197707	-0.0388265	0.000891764	0.030151	-0.102113	-0.056755	0.106411	0.0064552	0.215542
Frontal_Inf_Oper_L	-0.195166	-0.0740661	-0.165831	-0.158797	-0.301001	0.100122	0.155301	-0.213443	-0.261846	-0.279163	-0.208753	-0.16944	-0.168706	0.375887	0.27894	0.0638456	0.034287	-0.0481984	-0.0350018	0.0366279	-0.00200222	0.111062	0.208593	-0.158041	0.317301
Frontal_Inf_Oper_R	-0.17556	-0.0945904	-0.144404	-0.0120267	-0.121246	0.0729781	0.171765	-0.129757	-0.187097	-0.36732	-0.312348	-0.192657	-0.211274	0.326216	0.176313	0.0945276	0.106646	-0.0182975	0.0778064	0.135344	0.0723026	0.056755	0.230855	-0.176739	0.347362
Frontal_Inf_Tri_L	-0.265791	-0.144117	-0.214932	-0.0262806	-0.161735	0.0204695	0.0787629	-0.152014	-0.193771	-0.157391	-0.0701054	-0.115639	-0.0956672	0.369175	0.317453	0.0852779	0.0915062	-0.125851	-0.0684429	-0.0578452	0.0140156	0.0709993	0.161398	-0.163161	0.234024
Frontal_Inf_Tri_R	-0.132561	-0.0236476	-0.166054	0.0420936	0.000222469	0.0164646	0.0965625	-0.212553	-0.255172	-0.28228	-0.216791	-0.223017	-0.180132	0.465608	0.266919	0.0830219	0.161639	-0.0299008	0.109464	0.134451	0.149277	0.0834632	0.153829	-0.177407	0.16611
Frontal_Inf_Orb_L	-0.211207	-0.295372	-0.047986	0.0530067	-0.0629588	0.0291467	0.095895	-0.138215	-0.211123	-0.0391808	0.00692123	0.0162966	-0.00358472	0.126191	0.375334	0.244328	0.182122	-0.142141	-0.102107	-0.020994	-0.0260289	0.0721122	0.119323	0.064552	0.191494
Frontal_Inf_Orb_R	-0.0643868	-0.107084	0.0354873	0.118486	-0.0322581	-0.0482812	0.0140171	-0.0905854	-0.155951	0.00400712	0.0366155	-0.0104923	-0.00851371	0.0724925	0.427872	0.178678	0.30413	0.0165124	0.0550664	0.154775	-0.0393771	0.0585355	0.0389582	0.0736784	0.170118
Rolandic_Oper_L	-0.235491	-0.0780817	-0.279435	0.0868597	-0.069188	-0.101235	-0.0353766	-0.0932562	-0.137264	-0.214604	-0.152714	-0.331735	-0.325985	0.344339	0.0955031	0.210036	0.231994	-0.130984	0.00958647	0.125517	0.199555	0.0770087	0.113535	-0.00066778	0.410376
Rolandic_Oper_R	-0.333965	-0.269717	-0.26582	-0.0142539	-0.083871	0.0754255	0.150629	-0.131093	-0.240044	-0.264025	-0.252513	-0.130596	-0.155039	0.208528	0.0892698	0.253803	0.251586	-0.206405	-0.101438	0.102067	0.0723026	0.019586	0.175868	-0.0703395	0.439991
Supp_Motor_Area_L	-0.0260666	0.0508647	-0.0212031	0.0659243	-0.0700779	-0.108355	-0.0340416	-0.0260405	-0.111012	-0.134461	-0.0861805	-0.162073	-0.161985	0.250144	0.320793	0.10671	0.172103	-0.101529	0.0764688	0.172866	0.101224	-0.0367238	0.0952805	-0.0654424	0.212425
Supp_Motor_Area_R	-0.0971372	-0.00334636	-0.0979806	-0.0051225	-0.117686	0.000889977	0.0533986	-0.014467	-0.104338	-0.197907	-0.189552	-0.160063	-0.183941	0.24097	0.118433	0.22064	0.179895	-0.207074	0.071787	0.238974	0.143048	-0.18807	0.152939	-0.180301	0.376976
Olfactory_L	-0.11251	-0.239153	0.0136146	0.101559	0.0224694	0.058071	0.095005	-0.0420654	-0.131034	0.0133571	0.0171914	0.202926	0.146749	-0.0675702	0.365094	0.268919	0.0919515	-0.157537	-0.138223	0.137578	-0.0914349	-0.0981527	0.216607	-0.00178075	0.270319
Olfactory_R	-0.0280718	-0.0459567	0.0189712	0.0859689	-0.00600667	-0.00934475	0.0231394	-0.08925	-0.117241	-0.0676759	-0.0379551	0.156715	0.175651	0.0812185	0.471728	0.152056	0.0590004	-0.0107107	0.102999	0.245451	-0.0651835	0.00378366	0.108415	-0.153812	0.157649
Frontal_Sup_Medial_L	-0.144592	-0.00936981	-0.151323	-0.0788419	-0.177753	-0.00155746	0.056291	-0.154685	-0.247164	-0.176536	-0.108284	-0.166314	-0.155711	0.35217	0.29764	0.120021	0.111321	-0.166686	0.00891764	0.0393079	0.100779	-0.0322724	0.151158	-0.119533	0.230684
Frontal_Sup_Medial_R	-0.157291	-0.154156	-0.0899458	0.0554566	-0.0269188	-0.0355991	0.0275893	-0.183174	-0.296997	-0.0171416	-0.0116098	-0.162296	-0.169154	0.18056	0.23553	0.323966	0.331515	-0.208413	-0.0760229	0.0571752	0.105673	-0.0799021	0.0280499	0.0351697	0.236028
Frontal_Med_Orb_L	-0.274702	-0.176688	-0.26649	0.251893	0.118576	-0.117922	-0.0355991	-0.0839083	-0.108343	-0.265806	-0.204735	-0.201809	-0.207914	0.362463	0.136465	0.0622664	-0.0761439	-0.148612	-0.133542	0.0652155	0.285428	-0.00200312	0.313891	-0.0189204	0.338009
Frontal_Med_Orb_R	-0.187368	-0.218183	-0.0801254	0.208018	0.0723026	-0.107242	-0.037379	-0.0411752	-0.113682	-0.125334	-0.0799291	-0.0511221	-0.0306942	0.317938	0.258905	0.17597	0.0478682	-0.216	-0.0838258	0.132664	0.180868	0.0863566	0.23976	-0.047635	0.25963
Rectus_L	-0.180461	-0.227552	-0.070305	0.198887	0.0905451	-0.0687507	-0.0157971	-0.0193635	-0.0967742	-0.0592164	-0.0323735	0.11296	0.0961153	0.0248354	0.345948	0.199433	0.0284983	-0.172934	-0.101884	0.174876	0.0433815	0.0609838	0.213713	0.0556483	0.291695
Rectus_R	-0.0296313	-0.134077	0.115613	0.0694878	-0.039822	-0.0229169	0.00823228	0.00467394	-0.0829811	-0.0215939	-0.00960042	0.17569	0.16064	0.0185706	0.450802	0.155666	0.0240454	-0.0441818	-0.0619776	0.20123	-0.0789766	0.0727799	0.198575	-0.040512	0.193721
Insula_L	-0.153726	-0.0577805	-0.122085	-0.052784	-0.204449	0.00333741	0.0647458	-0.131983	-0.214238	-0.134461	-0.0870736	-0.137963	-0.132635	0.279454	0.316118	0.146868	0.243794	-0.0988513	0.0191729	0.129984	0.00689655	0.0994881	0.10886	-0.0569839	0.328212
Insula_R	-0.010694	0.00914672	0.0488787	0.117372	-0.0233593	-0.0520636	0.00222494	-0.056755	-0.147497	-0.022707	-0.0250057	-0.156715	-0.146525	0.179665	0.321238	0.196275	0.333742	-0.132099	0.0737935	0.306647	0.025139	0.0467394	0.0534283	-0.0244853	0.263861
Cingulum_Ant_L	-0.21945	-0.0626885	-0.281443	0.167038	0.047386	-0.210479	-0.148181	0.0122413	-0.0313682	-0.237979	-0.152937	-0.253824	-0.265045	0.477242	0.119546	0.0315844	0.0721363	-0.151289	-0.108349	0.0154105	0.332147	-0.0382818	0.267587	-0.045409	0.319305
Cingulum_Ant_R	-0.136571	0.0218629	-0.175428	0.181515	0.054505	-0.206475	-0.157526	0.0474071	-0.00422692	-0.214381	-0.150258	-0.289989	-0.251154	0.476571	0.130899	0.0263955	0.10531	-0.134107	-0.022517	0.133111	0.317464	0.035611	0.287623	-0.150028	0.298152
Cingulum_Mid_L	-0.104712	0.0499723	-0.178776	0.136303	0.00867631	-0.125264	-0.0634108	0.0153572	-0.0705228	-0.148931	-0.126368	-0.237528	-0.249362	0.216359	0.125779	0.196275	0.33441	-0.177397	0.106789	0.320047	0.223137	-0.0240374	0.0785842	0.0462994	0.440214
Cingulum_Mid_R	-0.10293	0.029448	-0.151323	0.0503341	-0.0607341	-0.0444988	0.000889977	0.0870243	-0.0171301	-0.134907	-0.128378	-0.222124	-0.244209	0.183021	0.0712378	0.174617	0.29656	-0.17405	0.052837	0.265552	0.144828	-0.200312	0.175646	-0.0790206	0.419729
Cingulum_Post_L	-0.215217	-0.126492	-0.159804	0.000222717	-0.0335929	0.0242519	0.11058	-0.0100156	-0.135484	-0.231523	-0.185757	-0.141758	-0.149886	0.213003	0.170525	0.201463	0.36647	-0.164678	0.0865011	0.157008	-0.00600667	-0.0284888	0.0963936	-0.15537	0.272768
Cingulum_Post_R	-0.283837	-0.259231	-0.181677	0.0126949	-0.0669633	0.0878852	0.170208	-0.0865791	-0.20356	-0.221282	-0.18531	-0.120327	-0.155039	0.175638	0.140695	0.187476	0.229545	-0.201273	-0.130421	0.0871028	-0.0331479	0.00645449	0.17943	0.0282693	0.380984
Hippocampus_L	-0.0646096	-0.0745123	0.0754384	-0.0305123	-0.117686	0.146846	0.18289	-0.194747	-0.255172	-0.0999555	-0.0951111	0.0823758	0.0929787	0.13156	0.409617	0.10107	-0.110431	-0.00758678	-0.0867241	0.10162	-0.0696329	-0.0140218	0.194346	-0.160267	0.0832777
Hippocampus_R	-0.0917902	-0.151032	0.0524498	0.163029	0.0736374	0.0355991	0.105907	-0.0772313	-0.133704	-0.157391	-0.103149	0.04822	0.0466014	0.217478	0.437444	0.0155666	-0.056106	-0.0165124	-0.056627	0.194083	-0.0758621	0.111952	0.294301	-0.0759043	0.0950791
ParaHippocampal_L	0.0147043	-0.0194089	0.129004	-0.0572383	-0.141268	0.0616309	0.0914451	-0.164923	-0.240489	-0.0102404	-0.017638	0.110281	0.118968	0.00402736	0.5561	0.0963325	0.120672	0.110455	0.00334412	0.147405	-0.159511	0.0921433	0.0391808	-0.0587646	0.0523269
ParaHippocampal_R	-0.0147043	-0.0758508	0.132575	0.00913141	-0.133259	0.0714206	0.125709	-0.0999332	-0.173749	-0.0418522	-0.0410809	0.118094	0.0934268	0.124401	0.564114	-0.0205299	0.0503173	0.0258843	-0.0448112	0.167059	-0.217798	0.011351	0.191006	-0.136004	0.120018
Amygdala_L	0.05347	-0.044172	0.200202	-0.142984	-0.288098	0.0852153	0.0985649	-0.111507	-0.195996	0.153161	0.115875	0.149348	0.103957	-0.172953	0.402271	0.13852	0.14739	0.182529	-0.160741	-0.0149638	-0.0878754	-0.223459	0.0280499	0.0451864	0.085059
Amygdala_R	0.0240615	0.0878977	0.0372728	-0.111804	-0.256062	0.0785404	0.0892202	-0.166704	-0.228921	-0.0358415	0.00491184	-0.0397368	-0.0533227	0.126862	0.456144	-0.075577	0.10197	0.0560083	-0.116598	0.119934	-0.16396	-0.00912531	0.0699021	-0.0244853	0.171009
Calcarine_L	-0.161301	-0.086113	-0.129451	0.16392	0.039822	-0.0616309	0.0282568	-0.00378366	-0.098109	-0.088602	-0.0665331	-0.19288	-0.230542	0.193313	0.132235	0.224024	0.354002	-0.176058	0.0115929	0.21865	0.0976641	-0.0718896	0.110641	0.0812465	0.452683
Calcarine_R	-0.077086	0.0071389	-0.0446381	0.105568	-0.00556174	-0.0233619	0.0643008	-0.0300467	-0.126585	-0.139136	-0.0977903	-0.137516	-0.117624	0.273189	0.295859	0.111222	0.280085	-0.135669	0.129306	0.190956	0.00467186	0.0171378	0.104185	-0.145131	0.217992
Cuneus_L	-0.125209	-0.109538	-0.0334786	-0.0113586	-0.155951	-0.0255868	0.0318167	-0.0376141	-0.159511	-0.0048976	-0.0232196	-0.0504524	-0.0815524	0.141181	0.282057	0.240493	0.302794	-0.155752	-0.0726788	0.0482416	-0.0727475	-0.163588	0.0287177	-0.0407346	0.260298
Cuneus_R	-0.165312	-0.086113	-0.074992	-0.0997773	-0.12881	0.102792	0.166426	-0.135989	-0.258287	-0.131567	-0.111856	-0.0263424	0.00560113	0.263792	0.282057	0.18522	0.333519	-0.170703	0.0713411	0.111447	-0.0335929	-0.0614289	0.0358415	-0.296717	0.17613
Lingual_L	-0.193606	-0.0624654	-0.153109	0.0608018	-0.0709677	-0.00311492	0.0676382	-0.12308	-0.185762	-0.179875	-0.140434	-0.175021	-0.177892	0.189733	0.2313	0.0121826	0.29567	-0.0747521	-0.00958647	0.218874	0.0829811	0.0934788	0.0981746	-0.0447412	0.380762
Lingual_R	-0.0913446	-0.0374792	-0.0540121	-0.0870825	-0.172859	0.144844	0.199132	-0.134654	-0.228921	-0.208816	-0.180399	-0.0263424	-0.0618364	0.200921	0.34862	0.0135362	0.106646	-0.0879174	-0.06443	0.242325	-0.0896552	0.0247051	0.222395	-0.0718976	0.339568
Occipital_Sup_L	-0.217668	-0.239822	-0.0504411	0.00111359	-0.117686	0.0246969	0.0638558	-0.0888048	-0.193771	-0.0830365	-0.0582723	0.0109388	0.00201641	0.351499	0.26447	0.12724	0.0679061	-0.315744	-0.283581	-0.032161	0.0380423	-0.172045	0.225289	-0.153812	0.198174
Occipital_Sup_R	-0.241952	-0.198997	-0.0988734	-0.0472161	-0.206229	-0.0182445	0.0284793	-0.0425106	-0.16129	-0.103072	-0.0363923	-0.0651862	-0.0524265	0.234706	0.314782	0.126112	0.131359	-0.227157	-0.146026	-0.000670022	-0.0985539	0.128867	0.164737	-0.0547579	0.237809
Occipital_Mid_L	-0.152612	-0.134301	0.00825805	-0.0474388	-0.152392	0.0122372	0.0411614	-0.0896951	-0.198665	-0.0516474	-0.0178612	0.0281283	0.045033	0.289299	0.397151	0.132203	0.0975176	-0.282496	-0.125516	0.0902296	-0.0278087	-0.0411752	0.185886	-0.20345	0.176353
Occipital_Mid_R	-0.254874	-0.187173	-0.125879	-0.0962139	-0.251613	0.0324841	0.0787629	-0.111507	-0.19911	-0.126002	-0.060505	-0.0542475	-0.0578036	0.179441	0.335485	0.080089	0.184571	-0.118265	-0.113923	0.0082636	-0.154171	0.0812375	0.0939448	-0.0999444	0.243376
Occipital_Inf_L	-0.259552	-0.173118	-0.173419	0.261025	0.0887653	-0.138614	-0.0598509	-0.0158024	-0.0780868	-0.0995103	-0.0687658	-0.118987	-0.130842	0.277217	0.166518	0.18522	0.164088	-0.221355	-0.0619776	0.166612	0.226696	0.0583129	0.22707	-0.00734558	0.441995
Occipital_Inf_R	-0.0893395	-0.0361407	-0.00178552	-0.0592428	-0.202225	0.0209145	0.0965625	-0.0100156	-0.111012	-0.0801425	-0.0250057	-0.0165198	-0.0345029	0.14946	0.412511	0.105131	0.290549	0.0430661	0.126185	0.0857628	-0.187987	0.0816826	0.0921639	-0.113523	0.187931
Fusiform_L	-0.120753	-0.0827666	-0.00334786	-0.0140312	-0.175083	0.0473913	0.0990099	-0.160917	-0.221802	-0.073464	-0.0238894	0.00245565	0.00918585	0.174743	0.456144	0.0507607	0.122008	-0.0653802	-0.0173894	0.161029	-0.0562848	0.122635	0.157836	-0.0687813	0.266756
Fusiform_R	-0.08778	-0.0948135	0.0417366	-0.093764	-0.268076	0.0821003	0.133274	-0.161807	-0.23782	-0.0480855	-0.0243359	0.0412995	0.0156832	0.182126	0.507792	0.0518887	0.178337	-0.0227603	-0.0586335	0.0853161	-0.196885	0.0449588	0.0901603	-0.077685	0.216433
Postcentral_L	-0.206305	-0.207028	-0.104453	-0.0514477	-0.141268	0.10168	0.155523	-0.180948	-0.296552	-0.14537	-0.119894	-0.0453178	-0.0714704	0.261331	0.298308	0.160178	0.0788156	-0.290975	-0.197526	0.0853161	0.0380423	-0.0745604	0.261576	-0.019143	0.313739
Postcentral_R	-0.102261	-0.0388178	-0.0352641	-0.0893096	-0.228476	0.10524	0.163088	-0.204095	-0.306785	-0.00578807	-0.00692123	-0.10537	-0.103957	0.241418	0.341719	0.222219	0.239118	-0.269777	-0.00847176	0.070129	-0.0589544	-0.133764	0.00267142	-0.114636	0.234246
Parietal_Sup_L	-0.144146	-0.0461798	-0.0966415	-0.117372	-0.252503	0.0213594	0.0587385	-0.106165	-0.195106	-0.175646	-0.129047	-0.123452	-0.148542	0.369175	0.270036	0.0692601	0.188356	-0.142141	-0.111693	0.10698	0.039822	-0.061874	0.200801	-0.114636	0.339568
Parietal_Sup_R	-0.240615	-0.188065	-0.113604	-0.0596882	-0.207119	0.0609634	0.0978974	-0.0883597	-0.195106	-0.0678985	0.00133959	-0.0453178	-0.0313663	0.238957	0.336821	0.143935	0.099744	-0.272678	-0.150708	0.00201007	-0.0776418	-0.0102381	0.228629	-0.0701169	0.246493
Parietal_Inf_L	-0.123427	-0.123592	-0.0870443	-0.0412027	-0.145273	0.0647458	0.10079	-0.135989	-0.226251	-0.104185	-0.0761336	-0.0837152	-0.104181	0.303618	0.297418	0.164239	0.185239	-0.24367	-0.140007	0.072139	-0.00689655	-0.101046	0.146705	0.0129104	0.257626
Parietal_Inf_R	-0.186477	-0.173788	-0.114943	-0.000668152	-0.108788	0.0278118	0.0825453	-0.111507	-0.206229	-0.0863758	-0.0466625	-0.0631771	-0.0622845	0.205172	0.336376	0.17394	0.109095	-0.210422	-0.133096	0.0357345	-0.115017	-0.0142444	0.0959484	-0.0937118	0.197284
SupraMarginal_L	-0.167094	-0.101729	-0.11472	-0.152784	-0.223137	0.124152	0.149516	-0.196083	-0.266741	-0.242208	-0.192232	-0.0629538	-0.0775196	0.293102	0.33415	0.0216579	0.12045	-0.0720744	-0.117267	0.160805	-0.00823137	0.0538616	0.274711	-0.0754591	0.327099
SupraMarginal_R	-0.136571	-0.133185	-0.0821341	-0.111804	-0.16396	0.0972299	0.175103	-0.285555	-0.396663	-0.166296	-0.173701	-0.0734461	-0.101716	0.312121	0.333704	0.171909	0.11711	-0.217785	-0.123955	0.00558352	-0.00823137	-0.126196	-0.00133571	-0.127769	0.154309
Angular_L	-0.105826	-0.0113776	-0.0979806	-0.0329622	-0.198665	0.0834353	0.119924	-0.121745	-0.195106	-0.115761	-0.0946646	-0.17703	-0.184613	0.362239	0.189671	0.131075	0.0741401	-0.318422	-0.106343	0.182693	0.0727475	-0.156466	0.166296	-0.13222	0.358495
Angular_R	-0.149271	-0.115784	-0.062047	-0.0492205	-0.202225	0.038714	0.0729781	-0.140441	-0.218242	-0.113535	-0.0685425	-0.06407	-0.0672135	0.270057	0.378005	0.0667785	0.0701325	-0.141025	-0.154275	0.0833061	-0.117241	-0.0084576	0.158059	-0.0723428	0.207081
Precuneus_L	-0.143478	-0.0780817	-0.0888298	0.00801782	-0.135039	-0.0347091	0.0436089	-0.0434009	-0.159066	-0.103072	-0.0968972	-0.141981	-0.182149	0.176756	0.235085	0.19447	0.31927	-0.130537	-0.01895	0.11033	-0.0175751	-0.102827	0.0476403	-0.0342794	0.321977
Precuneus_R	-0.163306	-0.0997215	-0.0687427	-0.0175947	-0.132814	0.0444988	0.129047	-0.0692188	-0.190656	-0.157391	-0.139987	-0.125684	-0.14787	0.188391	0.25	0.119118	0.341979	-0.112463	0.00624235	0.178896	-0.0362625	0.0469619	0.127115	-0.091931	0.367624
Paracentral_Lobule_L	-0.0499054	0.0736199	-0.0734297	0.153675	0.00111235	-0.0972299	-0.0211369	0.0883597	-0.00645161	-0.148486	-0.148918	-0.171895	-0.181252	0.165346	0.146705	0.210036	0.207726	-0.201719	0.172111	0.292353	0.149277	-0.0792344	0.076358	-0.0856984	0.364284
Paracentral_Lobule_R	-0.11652	-0.0180703	-0.128111	-0.128953	-0.204004	0.123707	0.20069	-0.120855	-0.224472	-0.331256	-0.333112	-0.230384	-0.27804	0.268043	0.13179	0.114832	0.19882	-0.150397	0.0133765	0.169292	0.00956618	-0.103272	0.100623	-0.196772	0.364507
Caudate_L	-0.126323	0.00401563	-0.0633861	-0.0302896	-0.183092	-0.0509512	-0.0367115	-0.0972624	-0.150612	-0.0260463	0.0484486	-0.115192	-0.0658692	0.374321	0.356189	0.0633944	0.0605589	-0.162669	-0.0809276	0.050475	0.0789766	-0.042288	0.146483	-0.184975	0.110666
Caudate_R	-0.0895623	-0.0298941	-0.0383888	-0.156793	-0.142158	0.131272	0.133941	-0.128422	-0.233815	-0.123553	-0.0837246	-0.0491129	0.0185957	0.185259	0.249555	0.220865	0.356451	-0.13143	0.067997	0.205473	0.00734149	-0.00445137	0.101069	-0.205899	0.178357
Putamen_L	-0.21945	-0.108645	-0.196631	-0.0792874	-0.204004	0.018912	0.0594059	-0.185845	-0.207119	-0.299199	-0.237555	-0.164528	-0.153919	0.266925	0.260908	0.0507607	-0.0385172	-0.0060248	-0.0905141	0.0149638	0.00867631	0.0814601	0.138246	-0.13823	0.239368
Putamen_R	-0.227248	-0.154379	-0.216048	-0.0336303	-0.0611791	0.076093	0.110802	-0.195193	-0.246719	-0.241763	-0.214558	-0.115415	-0.116503	0.205843	0.223063	0.214323	0.158967	-0.111124	-0.0196188	0.20927	0.0451613	0.029379	0.140917	-0.109071	0.303719
Pallidum_L	-0.147488	-0.0999446	-0.0879371	-0.0625836	-0.1604	0.0834353	0.111025	-0.187625	-0.205784	-0.151826	-0.0817152	-0.0812596	-0.064525	0.10404	0.38602	0.0721929	0.143827	0.0314628	-0.045257	0.0422114	-0.12703	0.0792344	0.0463046	-0.0821369	0.121131
Pallidum_R	-0.204968	-0.0292249	-0.259124	-0.0668152	-0.106563	0.146401	0.19713	-0.20276	-0.224917	-0.303874	-0.25296	-0.278827	-0.256083	0.264463	0.11821	0.127466	0.304353	-0.0801075	0.12507	0.265329	0.0767519	0.0834632	0.0476403	-0.216583	0.34892
Thalamus_L	-0.202741	-0.0990523	-0.105346	0.128285	0.00645161	-0.123262	-0.0792079	0.0042288	-0.0700779	-0.104408	-0.035276	-0.158501	-0.137116	0.122611	0.258682	0.0676809	0.174775	-0.0330248	-0.121949	0.0741491	0.0816463	0.128867	0.177872	0.01202	0.21621
Thalamus_R	-0.0933498	-0.0684888	-0.00758848	0.0786192	-0.025139	0.00823228	0.0424964	-0.128867	-0.197775	-0.116207	-0.0799291	-0.00982258	0.00806562	0.118136	0.371104	0.074449	0.0930647	-0.0452975	-0.0450341	0.324067	0.0367075	0.150456	0.205254	0.0690039	0.276553
Heschl_L	-0.0753036	-0.0825435	-0.00334786	0.0298441	-0.120801	0.00978974	0.0658583	-0.147563	-0.219132	-0.0890472	-0.0517976	-0.093761	-0.103957	0.291089	0.401603	0.150026	0.0661249	-0.101529	-0.0637612	0.146735	-0.0393771	0.0304919	0.19301	-0.00845854	0.212202
Heschl_R	-0.125432	0.0323481	-0.176097	-0.141203	-0.284093	0.056291	0.0843253	-0.0790118	-0.175528	-0.140027	-0.0991299	-0.293785	-0.310526	0.244998	0.10463	0.195598	0.203273	-0.267546	-0.0557353	0.109884	0.0883204	-0.108613	0.0814782	0.0126878	0.360944
Temporal_Sup_L	-0.146597	-0.0470721	-0.118068	-0.0623608	-0.172414	0.0729781	0.137946	-0.173381	-0.240489	-0.232413	-0.167003	-0.229268	-0.215755	0.388864	0.306322	0.0300052	0.221975	-0.0769835	-0.0247465	0.125517	-0.0229143	0.151792	0.175868	-0.127323	0.285683
Temporal_Sup_R	-0.160187	-0.0662579	-0.150207	-0.0385301	-0.09099	0.0700857	0.133274	-0.161807	-0.258732	-0.227293	-0.217907	-0.256057	-0.266165	0.298472	0.148264	0.163788	0.341089	-0.244562	0	0.208823	0.115462	-0.0264856	0.0420748	-0.13222	0.323313
Temporal_Pole_Sup_L	-0.0741897	-0.0986061	0.0586991	-0.129621	-0.267186	0.114584	0.171543	-0.259292	-0.344605	0.0545414	0.0288013	0.0580425	0.0457052	0.130889	0.431656	0.241621	0.303685	-0.0725207	-0.00222941	-0.0158572	-0.0985539	-0.0750056	-0.100401	-0.0897051	0.167669
Temporal_Pole_Sup_R	-0.0851065	0.0658117	-0.0814645	0.0211581	-0.0967742	0.0262543	0.0796529	-0.140886	-0.214238	-0.0086821	0.0274617	-0.150464	-0.114935	0.207185	0.341719	0.163562	0.406323	-0.206628	0.176792	0.257735	0.0202447	0.0409526	-0.0950579	-0.091931	0.235805
Temporal_Mid_L	-0.106494	-0.0452874	-0.0138378	-0.151002	-0.228921	0.122594	0.177328	-0.168929	-0.261402	-0.20748	-0.155839	-0.120103	-0.124569	0.304513	0.366429	0.0234627	0.244684	-0.0691736	-0.0200647	0.153658	-0.0464961	0.0794569	0.197017	-0.196995	0.257181
Temporal_Mid_R	-0.120085	-0.134077	0.032809	-0.0485524	-0.145717	0.105685	0.156858	-0.210327	-0.289433	-0.106189	-0.0875201	-0.0399601	-0.0329346	0.19309	0.41407	0.090918	0.267394	-0.057124	-0.0439194	0.180013	-0.0941046	0.108391	0.107525	-0.131775	0.209976
Temporal_Pole_Mid_L	-0.0294085	-0.0754046	0.0834733	-0.170824	-0.244049	0.19624	0.246524	-0.192522	-0.299221	-0.00356189	-0.025229	0.0718835	0.0672135	0.0664515	0.45748	0.176421	0.248024	-0.00870248	-0.0390147	0.0567285	-0.242714	-0.0563098	0.0271594	-0.153589	0.109107
Temporal_Pole_Mid_R	-0.133898	-0.109761	-0.0361569	-0.153898	-0.174194	0.18556	0.228724	-0.214333	-0.296107	-0.0946127	-0.035276	0.0747856	0.0871535	0.132232	0.523598	0.109417	0.175888	-0.0754215	0.0196188	0.0712457	-0.23515	0.0240374	0.0503117	-0.194769	0.0394122
Temporal_Inf_L	-0.109836	-0.0584498	-0.0370496	-0.0844099	-0.178643	0.0814329	0.117032	-0.152905	-0.233815	-0.0692342	-0.0573792	-0.0604982	-0.0524265	0.186825	0.400045	0.109869	0.298119	-0.108223	0.00980941	0.109437	-0.0411568	0.0431783	0.0772485	-0.140234	0.235582
Temporal_Inf_R	-0.0917902	-0.0939212	0.0437453	-0.103118	-0.273415	0.0149071	0.0433864	-0.0166926	-0.103893	-0.0247106	0.0116098	0.0692046	0.0555632	0.0610817	0.458371	0.05798	0.314594	0.0265537	-0.0176123	0.0502516	-0.199555	0.0661028	0.019813	-0.0663328	0.180361
