# Supplementary material for: Autistic traits and individual brain differences: functional network efficiency reflects attentional and social impairments, structural nodal efficiencies index systemising and theory-of-mind skills
Source: Mol Autism. 2021 Jan 21;12:3. doi: 10.1186/s13229-020-00377-8 (PMC7818759; doi:10.1186/s13229-020-00377-8)
Supplement: Supplementary file 9 — Additional file 9. Brain-behaviour correlations. README file detailing data curation; AAL-90 region masks in NIfTI format; spreadseehts of Spearman correlations; code and data for the correlational analysis. [file 13229_2020_377_MOESM9_ESM.zip › Paul_Arora_et_al_data/Physiological/Spearman_correlations/Nodal/DTI/DTInodalnet_efficiency_correlation_pvals.xls]

## Sheet: Sheet1
BrainRegion_Names	Full_IQ	Verbal_IQ	Performance_IQ	Item_1A	Item_1B	Item_2A	Item_2B	Item_3A	Item_3B	Item_4A	Item_4B	Item_5A	Item_5B	EQ	SQ	SSQ_Total	SRS	RMET_CORRECT	COWA_TOTAL_Production	AnNT_Production	FC_EFT_QAMean	ANT_ALERT	ANT_ORIENTING	ANT_CONFLICT	ANT_GRANDMEAN
Precentral_L	0.1001	0.1726	0.2358	0.2345	0.0889	0.3594	0.2579	0.3611	0.1611	0.2243	0.3166	0.4577	0.4385	0.1814	0.0358	0.1908	0.1394	0.2256	0.3554	0.4393	0.2706	0.4005	0.181	0.2582	0.0631
Precentral_R	0.2769	0.3706	0.408	0.3963	0.1394	0.412	0.2656	0.2695	0.1051	0.3623	0.3524	0.2393	0.2147	0.1592	0.0507	0.1488	0.0651	0.1413	0.4579	0.2997	0.329	0.4126	0.4931	0.3233	0.067
Frontal_Sup_L	0.197	0.3458	0.3382	0.2605	0.095	0.3363	0.2463	0.3098	0.1478	0.3419	0.4909	0.4363	0.4127	0.1334	0.0254	0.1958	0.2319	0.1762	0.4761	0.3982	0.4105	0.3012	0.1271	0.2747	0.0909
Frontal_Sup_R	0.2384	0.2239	0.485	0.4119	0.2685	0.4998	0.4079	0.3425	0.155	0.4095	0.394	0.3586	0.338	0.1978	0.0495	0.0608	0.0764	0.1222	0.3547	0.2594	0.4471	0.3205	0.1993	0.4984	0.0617
Frontal_Sup_Orb_L	0.1975	0.114	0.4679	0.352	0.3927	0.4283	0.4924	0.4766	0.3298	0.4312	0.4954	0.2959	0.3538	0.4615	0.0359	0.055	0.3055	0.2345	0.3345	0.2185	0.4508	0.3869	0.1023	0.3888	0.0762
Frontal_Sup_Orb_R	0.3937	0.2118	0.383	0.4003	0.3705	0.4776	0.3909	0.3592	0.2161	0.4315	0.4762	0.4086	0.4529	0.3341	0.0068	0.133	0.3865	0.3386	0.3638	0.274	0.2149	0.4278	0.1621	0.4695	0.2535
Frontal_Mid_L	0.1393	0.2548	0.2165	0.421	0.1853	0.4688	0.3574	0.349	0.2044	0.163	0.2867	0.3747	0.337	0.0387	0.0878	0.2544	0.4636	0.156	0.3062	0.3984	0.3233	0.323	0.0543	0.3247	0.0392
Frontal_Mid_R	0.2096	0.2656	0.3171	0.3076	0.121	0.411	0.2782	0.23	0.0876	0.2462	0.3011	0.3027	0.289	0.0684	0.0261	0.2017	0.1835	0.178	0.3338	0.4766	0.3032	0.4856	0.3046	0.3587	0.132
Frontal_Mid_Orb_L	0.1829	0.1541	0.4146	0.4521	0.2527	0.4644	0.3149	0.3236	0.1468	0.4384	0.4651	0.4883	0.4617	0.239	0.0214	0.0714	0.0681	0.3074	0.4317	0.4289	0.2372	0.408	0.3399	0.266	0.1746
Frontal_Mid_Orb_R	0.2508	0.2207	0.4076	0.4242	0.2	0.4024	0.256	0.258	0.1257	0.3074	0.3907	0.3451	0.2781	0.2891	0.0336	0.0964	0.144	0.4121	0.4955	0.4376	0.2897	0.3747	0.289	0.4834	0.1286
Frontal_Inf_Oper_L	0.1522	0.3458	0.1914	0.2016	0.0508	0.2917	0.2044	0.1271	0.0815	0.0691	0.1343	0.1874	0.185	0.0217	0.07	0.3693	0.4246	0.3911	0.4201	0.4271	0.4917	0.2795	0.1347	0.2016	0.0463
Frontal_Inf_Oper_R	0.1787	0.3137	0.2194	0.4718	0.2651	0.3461	0.1811	0.2503	0.1668	0.0259	0.0485	0.1545	0.1321	0.041	0.1821	0.3056	0.2815	0.4534	0.3388	0.2365	0.3536	0.3848	0.1068	0.1776	0.03
Frontal_Inf_Tri_L	0.0778	0.2244	0.1281	0.4425	0.1931	0.4545	0.3372	0.2142	0.1539	0.2091	0.3577	0.2717	0.3038	0.0252	0.0445	0.325	0.3117	0.2536	0.358	0.3818	0.4751	0.3515	0.1947	0.1889	0.1073
Frontal_Inf_Tri_R	0.2452	0.4496	0.1904	0.4157	0.4957	0.4648	0.3035	0.1303	0.0881	0.0682	0.1227	0.116	0.1651	0.0047	0.0807	0.3262	0.1898	0.4296	0.2806	0.2409	0.2097	0.3331	0.2039	0.1746	0.1914
Frontal_Inf_Orb_L	0.1327	0.0569	0.4001	0.3871	0.3697	0.4347	0.3044	0.2324	0.1286	0.4169	0.4837	0.4744	0.4884	0.2536	0.0214	0.0956	0.1638	0.2271	0.2889	0.4584	0.439	0.3561	0.2607	0.3631	0.1554
Frontal_Inf_Orb_R	0.3691	0.283	0.4187	0.2629	0.4348	0.4027	0.4691	0.3217	0.2102	0.4915	0.4165	0.4737	0.4786	0.3507	0.0092	0.1715	0.0479	0.4703	0.3763	0.2043	0.4157	0.3791	0.4203	0.343	0.184
Rolandic_Oper_L	0.1098	0.347	0.0684	0.3244	0.358	0.2968	0.4247	0.3153	0.2381	0.1261	0.2044	0.0364	0.0389	0.0342	0.3071	0.1293	0.1022	0.2472	0.4805	0.2547	0.1424	0.344	0.2742	0.4945	0.0136
Rolandic_Oper_R	0.0397	0.0785	0.0797	0.4747	0.3331	0.3418	0.2124	0.2483	0.1006	0.079	0.0882	0.2442	0.2043	0.1379	0.319	0.0876	0.0849	0.1399	0.2935	0.2937	0.3528	0.4608	0.1767	0.3582	0.0094
Supp_Motor_Area_L	0.4475	0.3951	0.4593	0.3646	0.352	0.2839	0.4261	0.4479	0.2751	0.2421	0.324	0.1976	0.1933	0.0922	0.0425	0.2867	0.178	0.2902	0.3432	0.1826	0.2956	0.4163	0.3079	0.3693	0.1328
Supp_Motor_Area_R	0.3044	0.4924	0.3083	0.4868	0.2604	0.4972	0.389	0.4715	0.288	0.1505	0.1597	0.2032	0.1698	0.102	0.2625	0.1162	0.1648	0.1347	0.3551	0.1018	0.2308	0.1524	0.212	0.1696	0.0254
Olfactory_L	0.2755	0.097	0.468	0.3012	0.4528	0.3783	0.3052	0.4106	0.2453	0.4651	0.4561	0.1361	0.2146	0.3603	0.026	0.0766	0.3093	0.2056	0.2309	0.2324	0.3088	0.2983	0.1236	0.4981	0.0764
Olfactory_R	0.441	0.3933	0.4585	0.3222	0.4839	0.4802	0.4457	0.3184	0.2687	0.3649	0.4298	0.1999	0.177	0.3343	0.0044	0.2054	0.3702	0.4756	0.2884	0.0998	0.3649	0.4907	0.2817	0.2056	0.208
Frontal_Sup_Medial_L	0.2217	0.4806	0.2161	0.3383	0.1694	0.4959	0.3825	0.209	0.0949	0.1726	0.2827	0.1896	0.2044	0.0292	0.0555	0.2613	0.2742	0.1913	0.4814	0.4196	0.2972	0.4282	0.2101	0.2599	0.1104
Frontal_Sup_Medial_R	0.2068	0.2097	0.3198	0.3842	0.4431	0.4237	0.4407	0.1688	0.0544	0.4695	0.4794	0.1941	0.1812	0.1702	0.1054	0.0383	0.0363	0.1381	0.3395	0.38	0.2808	0.3299	0.4472	0.4241	0.1071
Frontal_Med_Orb_L	0.072	0.1782	0.0763	0.0889	0.2634	0.2643	0.4216	0.3339	0.2891	0.0775	0.1364	0.1399	0.1347	0.0277	0.2368	0.369	0.3487	0.2222	0.2415	0.3613	0.0642	0.4976	0.0443	0.4666	0.0356
Frontal_Med_Orb_R	0.1619	0.1225	0.3351	0.1364	0.3526	0.2851	0.4233	0.4216	0.2769	0.2585	0.3372	0.4011	0.4346	0.0448	0.0853	0.171	0.3908	0.1323	0.3232	0.2439	0.1673	0.3335	0.1012	0.4052	0.0867
Rectus_L	0.1726	0.1151	0.3531	0.1511	0.318	0.3602	0.4652	0.4606	0.305	0.3792	0.4366	0.2785	0.308	0.4538	0.0324	0.1456	0.4354	0.1861	0.2973	0.1764	0.4133	0.3789	0.1286	0.3743	0.0619
Rectus_R	0.4363	0.2366	0.2687	0.3626	0.412	0.4569	0.4817	0.4917	0.3273	0.4586	0.4889	0.1738	0.1992	0.464	0.0072	0.2009	0.4417	0.4062	0.3749	0.1389	0.3303	0.3559	0.1461	0.4221	0.1565
Insula_L	0.2104	0.3763	0.2648	0.3881	0.1351	0.4935	0.3624	0.2464	0.1273	0.2426	0.3238	0.2362	0.242	0.0711	0.0446	0.2148	0.0953	0.2953	0.4625	0.2478	0.4848	0.301	0.2867	0.3861	0.0416
Insula_R	0.4767	0.4839	0.3928	0.269	0.4456	0.3947	0.4944	0.3806	0.2196	0.4578	0.4493	0.2065	0.2203	0.1712	0.0423	0.1487	0.0349	0.24	0.3441	0.0491	0.4507	0.4101	0.3974	0.4524	0.0808
Cingulum_Ant_L	0.1201	0.3769	0.0658	0.1895	0.4023	0.1321	0.2128	0.4635	0.44	0.1029	0.2065	0.0845	0.0789	0.0038	0.2713	0.4314	0.3469	0.2154	0.2902	0.4718	0.0375	0.4158	0.0791	0.4144	0.0449
Cingulum_Ant_R	0.2371	0.4544	0.1757	0.1681	0.3896	0.1356	0.2013	0.3972	0.4957	0.133	0.2162	0.0599	0.0895	0.0042	0.2487	0.4402	0.2816	0.2394	0.4463	0.2393	0.0463	0.4319	0.0618	0.2152	0.0575
Cingulum_Mid_L	0.294	0.4024	0.1762	0.2366	0.4848	0.2528	0.37	0.4612	0.3584	0.2185	0.2483	0.0994	0.0908	0.1257	0.2531	0.1452	0.0354	0.1783	0.2883	0.0434	0.1158	0.4488	0.3441	0.3964	0.0084
Cingulum_Mid_R	0.2928	0.4423	0.2174	0.3929	0.3712	0.4002	0.4989	0.317	0.4683	0.2499	0.2508	0.1245	0.0989	0.1704	0.3544	0.1729	0.0544	0.1772	0.3869	0.0757	0.222	0.1366	0.1793	0.3386	0.0115
Cingulum_Post_L	0.1289	0.2556	0.2056	0.4944	0.4336	0.451	0.2816	0.4801	0.2423	0.1087	0.163	0.226	0.2068	0.1302	0.1824	0.1423	0.0241	0.1932	0.3254	0.202	0.4825	0.4318	0.3094	0.2058	0.0724
Cingulum_Post_R	0.0636	0.0852	0.1727	0.4688	0.3663	0.3244	0.1832	0.325	0.1424	0.1188	0.163	0.2622	0.2037	0.1761	0.2288	0.1605	0.1048	0.1423	0.2429	0.3234	0.4259	0.4949	0.1722	0.4404	0.0175
Hippocampus_L	0.3606	0.3517	0.3465	0.4357	0.2675	0.2158	0.1619	0.154	0.0883	0.3009	0.3142	0.3305	0.3149	0.2421	0.0136	0.2971	0.2833	0.4842	0.327	0.2956	0.3552	0.4681	0.1468	0.1989	0.3361
Hippocampus_R	0.3055	0.2063	0.3923	0.1985	0.3521	0.4211	0.2881	0.3448	0.244	0.203	0.2928	0.4021	0.4042	0.1268	0.009	0.4629	0.3933	0.4692	0.388	0.1504	0.3438	0.279	0.0579	0.346	0.3089
ParaHippocampal_L	0.4699	0.4598	0.2504	0.3789	0.2217	0.3657	0.3028	0.1899	0.0996	0.4831	0.4688	0.2812	0.2637	0.4914	0.001	0.3122	0.2495	0.2854	0.4878	0.2183	0.1919	0.3106	0.4194	0.3822	0.3947
ParaHippocampal_R	0.4632	0.3443	0.2424	0.485	0.2355	0.3458	0.2449	0.2942	0.1749	0.4175	0.4222	0.2638	0.3134	0.2549	0.0005	0.4534	0.3876	0.4469	0.4087	0.1849	0.1209	0.4814	0.1539	0.2391	0.2686
Amygdala_L	0.3896	0.404	0.1415	0.2237	0.0644	0.3274	0.3018	0.2774	0.1485	0.2046	0.2644	0.2125	0.2931	0.1739	0.0135	0.2322	0.2079	0.1695	0.1956	0.4692	0.3205	0.1171	0.4437	0.3967	0.3266
Amygdala_R	0.4488	0.3179	0.4206	0.2759	0.0837	0.3346	0.3163	0.1884	0.1155	0.428	0.4872	0.4216	0.3938	0.2526	0.0064	0.3403	0.2906	0.3871	0.2732	0.2561	0.1889	0.474	0.3574	0.4517	0.1833
Calcarine_L	0.1992	0.3233	0.2494	0.1913	0.4111	0.3668	0.446	0.4966	0.3073	0.3178	0.3679	0.1502	0.1062	0.1559	0.2432	0.1167	0.028	0.177	0.4755	0.1187	0.3005	0.3489	0.2788	0.3276	0.0065
Calcarine_R	0.3398	0.4856	0.4038	0.2874	0.4896	0.4455	0.3734	0.4408	0.2574	0.2343	0.3092	0.2328	0.2634	0.0738	0.057	0.2755	0.0683	0.2372	0.245	0.1539	0.487	0.4677	0.2949	0.2203	0.124
Cuneus_L	0.2541	0.2795	0.4322	0.4779	0.2002	0.4432	0.4343	0.4183	0.1995	0.497	0.4603	0.4012	0.3333	0.2286	0.0659	0.0998	0.0518	0.2026	0.3493	0.4023	0.3487	0.1869	0.4458	0.4212	0.084
Cuneus_R	0.1914	0.3258	0.3497	0.2996	0.2471	0.291	0.1845	0.2391	0.0846	0.2468	0.2836	0.4457	0.4899	0.0808	0.0621	0.163	0.0394	0.1876	0.3514	0.2816	0.4272	0.3692	0.4339	0.0549	0.1776
Lingual_L	0.1598	0.3773	0.2101	0.3694	0.3539	0.4913	0.3614	0.2615	0.1655	0.1718	0.2336	0.1776	0.1704	0.1643	0.1101	0.4756	0.0516	0.354	0.4838	0.1182	0.3311	0.3134	0.302	0.4112	0.0189
Lingual_R	0.312	0.4167	0.3827	0.3265	0.1804	0.2154	0.1443	0.2426	0.1136	0.1332	0.1704	0.4418	0.3699	0.147	0.0317	0.472	0.281	0.3173	0.3683	0.098	0.3143	0.4497	0.1157	0.3533	0.0341
Occipital_Sup_L	0.122	0.1025	0.3947	0.4973	0.2616	0.4485	0.3661	0.3219	0.1563	0.3348	0.3858	0.4696	0.4875	0.0286	0.0797	0.2502	0.3451	0.0462	0.0635	0.432	0.4237	0.1743	0.1162	0.2047	0.1498
Occipital_Sup_R	0.0987	0.1466	0.3046	0.4032	0.1341	0.4608	0.4409	0.4191	0.2029	0.2939	0.4266	0.3684	0.3958	0.11	0.0443	0.2512	0.2382	0.116	0.2197	0.4999	0.2956	0.2504	0.1944	0.3863	0.1052
Occipital_Mid_L	0.2129	0.2387	0.4834	0.392	0.2028	0.4685	0.4082	0.32	0.1473	0.3969	0.4662	0.4367	0.4022	0.061	0.0162	0.2458	0.2925	0.068	0.2507	0.3194	0.4375	0.4093	0.1661	0.1382	0.1819
Occipital_Mid_R	0.0866	0.1609	0.2549	0.3074	0.0881	0.4331	0.3427	0.2856	0.1483	0.2549	0.3798	0.3901	0.3843	0.1769	0.0364	0.3372	0.1584	0.2684	0.2718	0.4787	0.2033	0.3353	0.3115	0.3006	0.0978
Occipital_Inf_L	0.0876	0.1827	0.1823	0.0876	0.3201	0.2274	0.3738	0.4709	0.3437	0.3054	0.3629	0.2641	0.243	0.0746	0.1865	0.1648	0.1872	0.1258	0.3752	0.1833	0.1159	0.3769	0.1145	0.491	0.0072
Occipital_Inf_R	0.3181	0.4269	0.4987	0.3812	0.1433	0.4573	0.3026	0.4816	0.282	0.3397	0.4517	0.4653	0.426	0.2158	0.0128	0.2878	0.0596	0.4158	0.246	0.3268	0.1573	0.3362	0.3159	0.2732	0.1611
Fusiform_L	0.2634	0.3356	0.4945	0.4723	0.1705	0.3959	0.2967	0.1951	0.1206	0.3508	0.4571	0.4919	0.4799	0.1778	0.0063	0.3973	0.2563	0.3621	0.4687	0.1932	0.3793	0.2604	0.1996	0.3628	0.0782
Fusiform_R	0.3207	0.3084	0.4101	0.3116	0.0734	0.3257	0.2307	0.1952	0.1007	0.4058	0.453	0.412	0.4678	0.1691	0.0026	0.3916	0.1646	0.4476	0.3745	0.3227	0.146	0.4112	0.3174	0.3413	0.1276
Postcentral_L	0.1364	0.1356	0.2969	0.3901	0.2216	0.2907	0.1991	0.1677	0.0544	0.2214	0.2561	0.4125	0.3533	0.0845	0.058	0.2002	0.3314	0.063	0.145	0.3239	0.4212	0.3369	0.083	0.4644	0.0462
Postcentral_R	0.2949	0.4168	0.4285	0.3168	0.1047	0.2843	0.187	0.1413	0.0463	0.4938	0.4929	0.2935	0.2936	0.1028	0.0335	0.119	0.0988	0.0796	0.4804	0.3563	0.3777	0.2367	0.4977	0.2748	0.1064
Parietal_Sup_L	0.224	0.4046	0.3114	0.2633	0.0868	0.4526	0.3806	0.2891	0.1498	0.1767	0.2485	0.2612	0.2166	0.0238	0.0776	0.3595	0.1552	0.22	0.2748	0.2831	0.4204	0.3668	0.1442	0.2715	0.0373
Parietal_Sup_R	0.0988	0.1602	0.2772	0.3729	0.1316	0.3694	0.2989	0.3237	0.1541	0.3648	0.4918	0.4092	0.4369	0.1074	0.0347	0.2236	0.2919	0.0757	0.2101	0.4915	0.3339	0.4744	0.1145	0.3569	0.0971
Parietal_Inf_L	0.2608	0.2507	0.321	0.4106	0.2207	0.3663	0.2925	0.2353	0.1173	0.2932	0.3427	0.332	0.2941	0.0534	0.0561	0.1895	0.1567	0.0974	0.2294	0.3486	0.4787	0.2888	0.2173	0.4714	0.0848
Parietal_Inf_R	0.163	0.1811	0.2715	0.4952	0.2776	0.4409	0.3306	0.2824	0.14	0.3248	0.4055	0.3711	0.3729	0.1369	0.0374	0.1786	0.2721	0.1373	0.2419	0.4206	0.268	0.4588	0.3066	0.3043	0.1538
SupraMarginal_L	0.1916	0.2958	0.2738	0.2065	0.1163	0.2526	0.207	0.1467	0.077	0.0978	0.1524	0.3733	0.3421	0.0606	0.0359	0.4552	0.257	0.3479	0.2636	0.1958	0.4749	0.3906	0.0709	0.3485	0.0405
SupraMarginal_R	0.2353	0.2421	0.3317	0.2741	0.186	0.2981	0.1712	0.0645	0.0153	0.186	0.1741	0.3511	0.2993	0.0471	0.0385	0.181	0.2598	0.1267	0.2534	0.4892	0.4825	0.2425	0.4951	0.2489	0.2137
Angular_L	0.292	0.4734	0.3061	0.4274	0.14	0.3276	0.2622	0.2613	0.1502	0.2775	0.3136	0.1792	0.166	0.0255	0.1575	0.2448	0.3393	0.0451	0.2827	0.1647	0.353	0.1951	0.1894	0.2423	0.0312
Angular_R	0.2142	0.2683	0.3695	0.3937	0.1384	0.4166	0.3477	0.2327	0.1285	0.2753	0.362	0.3693	0.3639	0.0759	0.0217	0.3586	0.3474	0.2276	0.2056	0.3282	0.2602	0.4708	0.2002	0.3506	0.1397
Precuneus_L	0.2262	0.3401	0.3194	0.4826	0.2374	0.4225	0.415	0.4104	0.2015	0.2959	0.3073	0.2247	0.1619	0.1782	0.1073	0.1526	0.0433	0.2463	0.4617	0.2771	0.4611	0.2895	0.4044	0.4347	0.0434
Precuneus_R	0.1952	0.3038	0.3604	0.4646	0.2384	0.4075	0.244	0.3604	0.1568	0.2062	0.2363	0.256	0.2137	0.1642	0.0908	0.2665	0.034	0.282	0.4854	0.1684	0.4191	0.4071	0.2515	0.321	0.0238
Paracentral_Lobule_L	0.3946	0.3522	0.3542	0.2074	0.4976	0.2971	0.4533	0.3152	0.4885	0.2217	0.2242	0.1832	0.1671	0.1952	0.2125	0.1285	0.129	0.1461	0.1829	0.0583	0.2165	0.3347	0.3495	0.3321	0.0235
Paracentral_Lobule_R	0.2685	0.4609	0.2529	0.2415	0.1345	0.2546	0.1405	0.2618	0.1144	0.0363	0.0358	0.1127	0.0709	0.0768	0.2429	0.2709	0.1452	0.2117	0.4736	0.1859	0.4819	0.2777	0.2993	0.1494	0.0251
Caudate_L	0.2509	0.4954	0.3644	0.428	0.159	0.3956	0.4275	0.3062	0.2148	0.4545	0.3942	0.2722	0.3629	0.0218	0.027	0.3727	0.3642	0.1957	0.3348	0.3968	0.3421	0.4107	0.2194	0.1609	0.2821
Caudate_R	0.322	0.4387	0.4271	0.2002	0.2201	0.2414	0.2369	0.2506	0.1063	0.2627	0.3337	0.4012	0.4613	0.166	0.088	0.1188	0.0275	0.2408	0.3618	0.138	0.4934	0.4815	0.2996	0.1347	0.1753
Putamen_L	0.1234	0.2878	0.1512	0.3356	0.1356	0.4596	0.3732	0.1644	0.1351	0.0523	0.1023	0.1959	0.2099	0.0789	0.0834	0.3983	0.4219	0.483	0.3136	0.4691	0.4812	0.3358	0.2315	0.2345	0.1044
Putamen_R	0.1156	0.212	0.1309	0.426	0.3722	0.3366	0.2768	0.1484	0.0919	0.0965	0.1275	0.2724	0.2711	0.1424	0.1218	0.1265	0.1946	0.2786	0.4573	0.1321	0.4091	0.4427	0.2294	0.2857	0.054
Pallidum_L	0.2152	0.3008	0.3237	0.3674	0.1971	0.3233	0.2784	0.1611	0.1391	0.2139	0.336	0.3363	0.3655	0.2968	0.018	0.3548	0.2121	0.4372	0.4042	0.4128	0.2437	0.3352	0.3999	0.3344	0.2657
Pallidum_R	0.1455	0.4464	0.0855	0.3589	0.2804	0.2149	0.1462	0.1402	0.1132	0.0523	0.0904	0.0702	0.0881	0.084	0.2703	0.2484	0.0476	0.3341	0.2567	0.078	0.3437	0.3305	0.4005	0.1232	0.0318
Thalamus_L	0.1407	0.3042	0.2864	0.2499	0.4872	0.263	0.3446	0.4877	0.3629	0.2912	0.4242	0.1967	0.2296	0.2631	0.0841	0.3628	0.1688	0.4372	0.261	0.34	0.339	0.2474	0.1724	0.4746	0.1246
Thalamus_R	0.31	0.364	0.4837	0.3398	0.446	0.4738	0.4044	0.253	0.1484	0.2708	0.3399	0.4779	0.4854	0.2643	0.0217	0.3479	0.3023	0.4036	0.4081	0.0404	0.4193	0.2115	0.135	0.3538	0.0688
Heschl_L	0.3405	0.3302	0.4939	0.442	0.2548	0.4835	0.3606	0.222	0.1224	0.3226	0.3948	0.314	0.2906	0.063	0.0165	0.2153	0.3551	0.2891	0.3664	0.2175	0.4157	0.4431	0.1509	0.4839	0.1311
Heschl_R	0.2573	0.4316	0.1826	0.2225	0.0585	0.3798	0.3275	0.3376	0.1712	0.2279	0.2991	0.0575	0.0474	0.0976	0.2891	0.1465	0.1385	0.0759	0.3821	0.2806	0.3202	0.2741	0.3416	0.4669	0.0256
Temporal_Sup_L	0.2204	0.4014	0.2654	0.3694	0.1762	0.3495	0.2327	0.1841	0.0992	0.1067	0.186	0.1124	0.1252	0.0195	0.0522	0.4388	0.1155	0.3383	0.4435	0.257	0.449	0.2121	0.1761	0.2514	0.0635
Temporal_Sup_R	0.2079	0.3674	0.2172	0.4151	0.3016	0.3518	0.2376	0.1968	0.0808	0.1127	0.1219	0.0902	0.0798	0.0572	0.214	0.1887	0.0316	0.0988	0.494	0.1319	0.2737	0.4322	0.4184	0.2434	0.0429
Temporal_Pole_Sup_L	0.3492	0.2978	0.3719	0.2441	0.0732	0.2644	0.176	0.0809	0.0317	0.3812	0.4322	0.3768	0.4026	0.2476	0.0077	0.1015	0.0505	0.3468	0.4953	0.4654	0.2967	0.3462	0.2961	0.3213	0.1901
Temporal_Pole_Sup_R	0.3335	0.3671	0.3425	0.459	0.296	0.4439	0.3336	0.23	0.1251	0.4817	0.4396	0.2115	0.2713	0.1407	0.0307	0.1902	0.0119	0.1408	0.175	0.0867	0.4557	0.4182	0.3059	0.3162	0.1039
Temporal_Mid_L	0.2903	0.4081	0.4774	0.2081	0.1086	0.2523	0.1701	0.1816	0.0826	0.1328	0.204	0.2669	0.2589	0.0551	0.0226	0.4545	0.0959	0.3492	0.449	0.2096	0.3952	0.3396	0.1469	0.149	0.0863
Temporal_Mid_R	0.2686	0.2415	0.4259	0.3967	0.218	0.2845	0.1988	0.1327	0.0575	0.2895	0.3248	0.4167	0.4275	0.1552	0.0103	0.3176	0.0739	0.3773	0.4077	0.166	0.2998	0.2814	0.2867	0.2449	0.135
Temporal_Pole_Mid_L	0.4341	0.3382	0.3303	0.1823	0.0915	0.1429	0.0904	0.1556	0.0524	0.495	0.4536	0.3513	0.3581	0.3625	0.0061	0.1769	0.0886	0.4724	0.4172	0.3835	0.0958	0.379	0.444	0.2061	0.2858
Temporal_Pole_Mid_R	0.2371	0.2852	0.4277	0.2071	0.1767	0.1576	0.106	0.1277	0.0566	0.3093	0.4282	0.3456	0.3251	0.2418	0.0013	0.2861	0.1722	0.3412	0.4553	0.3498	0.1001	0.4515	0.397	0.1479	0.4232
Temporal_Inf_L	0.2856	0.3787	0.427	0.3265	0.1665	0.3288	0.2631	0.2067	0.1019	0.365	0.3869	0.3791	0.3889	0.1658	0.0129	0.2788	0.0542	0.2797	0.4814	0.2811	0.4058	0.4087	0.3457	0.2325	0.1069
Temporal_Inf_R	0.315	0.3099	0.4005	0.2937	0.0684	0.4636	0.4066	0.4703	0.2931	0.4515	0.4674	0.3513	0.38	0.3743	0.0043	0.3777	0.0443	0.4461	0.465	0.395	0.1408	0.3633	0.4599	0.3612	0.169
															pFDR<0.05 regions:
															39
															40
