# Supplementary material for: Autistic traits and individual brain differences: functional network efficiency reflects attentional and social impairments, structural nodal efficiencies index systemising and theory-of-mind skills
Source: Mol Autism. 2021 Jan 21;12:3. doi: 10.1186/s13229-020-00377-8 (PMC7818759; doi:10.1186/s13229-020-00377-8)
Supplement: Supplementary file 9 — Additional file 9. Brain-behaviour correlations. README file detailing data curation; AAL-90 region masks in NIfTI format; spreadseehts of Spearman correlations; code and data for the correlational analysis. [file 13229_2020_377_MOESM9_ESM.zip › Paul_Arora_et_al_data/Physiological/Spearman_correlations/Nodal/DTI/DTInodalnet_clusteringcoef_correlation_coefficients.xls]

## Sheet: Sheet1
BrainRegion_Names	Full_IQ	Verbal_IQ	Performance_IQ	Item_1A	Item_1B	Item_2A	Item_2B	Item_3A	Item_3B	Item_4A	Item_4B	Item_5A	Item_5B	EQ	SQ	SSQ_Total	SRS	RMET_CORRECT	COWA_TOTAL_Production	AnNT_Production	FC_EFT_QAMean	ANT_ALERT	ANT_ORIENTING	ANT_CONFLICT	ANT_GRANDMEAN
Precentral_L	-0.249527	-0.182042	-0.148868	-0.137194	-0.254727	0.056291	0.110135	-0.0799021	-0.195996	-0.150935	-0.0953344	-0.0330396	-0.0425686	0.189957	0.31968	0.171684	0.17945	-0.15062	-0.0809276	0.0154105	-0.0936596	0.0465168	0.170748	-0.112632	0.290136
Precentral_R	-0.118302	-0.0693812	-0.0528962	-0.0552339	-0.208454	0.0411614	0.11325	-0.133319	-0.249388	-0.0576581	-0.0593886	-0.130372	-0.146749	0.178099	0.309884	0.219737	0.283647	-0.199711	-0.0211794	0.0951431	-0.0776418	-0.0347207	-0.00779163	-0.0605454	0.286351
Frontal_Sup_L	-0.193829	-0.0968213	-0.115836	-0.119599	-0.240934	0.0618534	0.109467	-0.0821278	-0.183092	-0.0963936	-0.0136192	-0.058489	-0.0600441	0.230678	0.322574	0.181385	0.117555	-0.197256	-0.0209565	0.0290343	-0.0122358	-0.0879145	0.223286	-0.114858	0.244934
Frontal_Sup_R	-0.147711	-0.157948	-0.0147306	0.035412	-0.114127	0.00556235	0.0527311	-0.0852437	-0.203115	0.0251558	0.0341596	-0.0745623	-0.0849131	0.168702	0.300534	0.285388	0.268062	-0.213322	-0.0829341	0.107427	-0.0233593	-0.0743379	0.167854	0.00178075	0.282788
Frontal_Sup_Orb_L	-0.159519	-0.22666	-0.0145074	0.063029	-0.0602892	-0.0295917	0.0100122	0.00333853	-0.09099	-0.0325022	0.000893062	0.0977794	0.0681097	0.0196893	0.344167	0.298473	0.103306	-0.134554	-0.0778064	0.138248	-0.0313682	-0.0547518	0.226848	0.0496383	0.263416
Frontal_Sup_Orb_R	-0.0608222	-0.160625	0.0470932	0.0510023	-0.0656285	0.00289242	0.0451663	-0.056755	-0.137709	-0.0440784	-0.000223266	0.0415227	0.0188198	0.0803235	0.435886	0.213646	0.0389625	-0.079438	-0.0731247	0.100057	-0.142603	-0.0311596	0.191674	0.0153589	0.129593
Frontal_Mid_L	-0.208533	-0.136308	-0.152439	-0.0184855	-0.152836	-0.00222494	0.0547336	-0.066548	-0.146607	-0.179875	-0.0995764	-0.0687581	-0.0871535	0.329349	0.250891	0.144386	0.00645664	-0.196587	-0.0956417	0.0341711	0.0972191	-0.083018	0.301425	-0.0767947	0.320196
Frontal_Mid_R	-0.162192	-0.124708	-0.099543	-0.0930958	-0.214683	0.0411614	0.106575	-0.13777	-0.251168	-0.142921	-0.102479	-0.110951	-0.116503	0.29713	0.346394	0.161757	0.148057	-0.188554	-0.0840488	0.00357345	-0.0825362	0.0198086	0.115984	-0.0609905	0.217769
Frontal_Mid_Orb_L	-0.173109	-0.203013	-0.0403975	-0.00824054	-0.122581	0.0037824	0.0736456	-0.0705542	-0.184872	-0.029163	-0.014289	-0.0071437	-0.0203881	0.131784	0.367542	0.279296	0.255371	-0.10376	-0.0439194	0.0270242	-0.131924	-0.0318273	0.0899377	-0.0972732	0.181474
Frontal_Mid_Orb_R	-0.128105	-0.14724	-0.0484323	-0.0374165	-0.160845	0.0473913	0.123929	-0.127087	-0.220467	-0.106634	-0.0618446	-0.0852779	-0.11964	0.111871	0.328584	0.242072	0.189246	-0.0423967	-0.00423588	0.030151	-0.0918799	-0.0494102	0.115539	0.0146912	0.22289
Frontal_Inf_Oper_L	-0.210315	-0.0834359	-0.188373	-0.169711	-0.3099	0.095895	0.150629	-0.180948	-0.23693	-0.299199	-0.22081	-0.167654	-0.173859	0.365819	0.250891	0.088662	0.0236001	-0.0669422	-0.0334412	0.0332778	-0.000222469	0.0905854	0.223286	-0.143795	0.331997
Frontal_Inf_Oper_R	-0.19873	-0.112884	-0.170741	-0.00890869	-0.123915	0.0605184	0.158416	-0.123971	-0.184427	-0.384461	-0.324851	-0.218106	-0.235471	0.347919	0.145592	0.0915948	0.103752	-0.0419504	0.0461488	0.121721	0.0954394	0.0794569	0.248442	-0.149583	0.375418
Frontal_Inf_Tri_L	-0.270246	-0.149248	-0.220735	-0.0191537	-0.157731	0.0075648	0.0671932	-0.143557	-0.186652	-0.16585	-0.074794	-0.130149	-0.10799	0.377006	0.310107	0.088662	0.0870533	-0.127413	-0.0704494	-0.0652155	0.01802	0.0932562	0.162956	-0.148915	0.231574
Frontal_Inf_Tri_R	-0.148157	-0.0334636	-0.180115	0.0514477	-0.00200222	-0.00355991	0.075648	-0.195638	-0.239155	-0.263357	-0.193794	-0.216767	-0.172291	0.458895	0.26959	0.104003	0.154959	-0.0421736	0.113254	0.116137	0.145717	0.0836857	0.150267	-0.166722	0.165442
Frontal_Inf_Orb_L	-0.20029	-0.277302	-0.0680731	0.0817372	-0.0349277	-0.00934475	0.0596284	-0.119519	-0.188432	-0.0554319	-0.00379551	-0.0209846	-0.0468254	0.151697	0.348842	0.251547	0.162975	-0.133884	-0.107681	-0.0214407	0.00600667	0.045404	0.129118	0.100612	0.192608
Frontal_Inf_Orb_R	-0.0608222	-0.0992753	0.0296843	0.123385	-0.0264739	-0.0527311	0.00956725	-0.0888048	-0.151947	0.000667854	0.0350527	-0.017636	-0.0156832	0.078981	0.426091	0.177098	0.298787	0.0191901	0.0586335	0.156338	-0.0358176	0.0531939	0.039626	0.0774624	0.167669
Rolandic_Oper_L	-0.243511	-0.0963752	-0.278319	0.0788419	-0.0767519	-0.0927801	-0.0282568	-0.103494	-0.149722	-0.206812	-0.146685	-0.31276	-0.309182	0.332929	0.10374	0.217256	0.224424	-0.135446	-0.00891764	0.115467	0.190211	0.0709993	0.118655	0.0109071	0.411712
Rolandic_Oper_R	-0.337752	-0.27574	-0.270284	-0.00334076	-0.0767519	0.0665258	0.143509	-0.127977	-0.23337	-0.272262	-0.256309	-0.130819	-0.153919	0.219267	0.0881567	0.249742	0.237337	-0.197703	-0.102553	0.0980465	0.076307	0.0320499	0.18455	-0.0643294	0.439101
Supp_Motor_Area_L	-0.0412165	0.0296711	-0.0278988	0.0672606	-0.0682981	-0.10702	-0.0327066	-0.0220343	-0.108788	-0.140249	-0.0884132	-0.162296	-0.162657	0.251263	0.31545	0.106259	0.166982	-0.103537	0.0579647	0.161029	0.0972191	-0.0287113	0.118433	-0.0589872	0.218214
Supp_Motor_Area_R	-0.0962461	-0.00267709	-0.0973111	0.000222717	-0.121246	-0.00889977	0.0427189	-0.00333853	-0.0932147	-0.195681	-0.185757	-0.164528	-0.18775	0.240523	0.116652	0.22267	0.168763	-0.208636	0.0700035	0.236294	0.141713	-0.180058	0.15984	-0.170061	0.381652
Olfactory_L	-0.130779	-0.253208	0.00111595	0.0877506	0.0117909	0.0513962	0.0847703	-0.0456265	-0.132814	-0.00133571	0.0104935	0.209623	0.15728	-0.0615291	0.366652	0.254931	0.0899477	-0.143479	-0.154052	0.121944	-0.0803115	-0.0852437	0.231078	0.00712298	0.265865
Olfactory_R	-0.032082	-0.0544341	0.0133914	0.0977729	0.00155729	-0.0222494	0.0120147	-0.08925	-0.117241	-0.0583259	-0.0283547	0.153589	0.170722	0.0872595	0.470837	0.174391	0.0632306	-0.0107107	0.103891	0.239421	-0.0607341	0.0124638	0.108192	-0.130662	0.163661
Frontal_Sup_Medial_L	-0.15083	-0.0223091	-0.153109	-0.0579065	-0.163515	-0.0255868	0.0340416	-0.144892	-0.237375	-0.175646	-0.105605	-0.182388	-0.172739	0.368727	0.281167	0.129947	0.101525	-0.173827	-0.0102553	0.019654	0.123026	-0.0287113	0.161398	-0.100835	0.230684
Frontal_Sup_Medial_R	-0.163529	-0.159287	-0.09374	0.0514477	-0.0304783	-0.0275893	0.0347091	-0.184064	-0.298331	-0.0135797	-0.0071445	-0.158501	-0.165345	0.181231	0.232413	0.330508	0.327508	-0.21667	-0.0773606	0.050475	0.103448	-0.0914756	0.0360641	0.0300501	0.237364
Frontal_Med_Orb_L	-0.273811	-0.179588	-0.267159	0.262806	0.127475	-0.131939	-0.0487262	-0.0714445	-0.0941046	-0.262467	-0.198706	-0.196675	-0.206345	0.357988	0.133793	0.0762538	-0.0830458	-0.140355	-0.127745	0.0632054	0.290768	-0.0137992	0.315227	-0.0102393	0.333111
Frontal_Med_Orb_R	-0.184472	-0.208144	-0.0823573	0.221158	0.0816463	-0.130382	-0.0618534	-0.018028	-0.0927697	-0.114648	-0.0692123	-0.0506756	-0.0268854	0.313463	0.259573	0.190183	0.0458644	-0.213099	-0.0702264	0.143608	0.175973	0.0792344	0.242654	-0.0527546	0.2554
Rectus_L	-0.182689	-0.227552	-0.0767775	0.193096	0.0847608	-0.0611859	-0.00823228	-0.0291565	-0.105673	-0.0754675	-0.046216	0.0955469	0.0808802	0.0335613	0.334372	0.20575	0.0271624	-0.179182	-0.09854	0.181353	0.046941	0.0794569	0.21683	0.0661102	0.304609
Rectus_R	-0.066392	-0.175349	0.0944096	0.0714922	-0.039822	-0.0318167	0.00600734	-0.00111284	-0.0963293	-0.0149154	0.000446531	0.169216	0.153023	0.0116346	0.436331	0.172586	0.0545475	-0.0756447	-0.0838258	0.168399	-0.054505	0.053639	0.181656	-0.0244853	0.18949
Insula_L	-0.162638	-0.0611268	-0.138601	-0.0485524	-0.20178	-0.00578485	0.0547336	-0.12219	-0.20356	-0.136465	-0.086627	-0.131265	-0.129498	0.270057	0.307436	0.158599	0.23845	-0.0963967	0.0209565	0.134228	0.0131257	0.0970398	0.110641	-0.039399	0.341795
Insula_R	-0.000891167	0.0120469	0.0544585	0.11314	-0.0215795	-0.0529536	0.000444988	-0.0393946	-0.133704	-0.0296082	-0.028578	-0.152473	-0.147646	0.165569	0.312556	0.21342	0.334187	-0.141917	0.0786982	0.308433	0.0189099	0.02426	0.054764	-0.0198108	0.259853
Cingulum_Ant_L	-0.21945	-0.0626885	-0.281443	0.167038	0.047386	-0.210479	-0.148181	0.0122413	-0.0313682	-0.237979	-0.152937	-0.253824	-0.265045	0.477242	0.119546	0.0315844	0.0721363	-0.151289	-0.108349	0.0154105	0.332147	-0.0382818	0.267587	-0.045409	0.319305
Cingulum_Ant_R	-0.141027	0.0120469	-0.173865	0.173942	0.0482759	-0.19713	-0.148181	0.0411752	-0.0113459	-0.217275	-0.15316	-0.283515	-0.246225	0.474781	0.13268	0.0239139	0.100857	-0.130984	-0.0336641	0.125071	0.31079	0.0329401	0.298753	-0.149583	0.300379
Cingulum_Mid_L	-0.101147	0.0609038	-0.183909	0.140757	0.0144605	-0.127934	-0.0651908	0.0175829	-0.0678532	-0.151158	-0.125475	-0.240653	-0.250706	0.219939	0.120214	0.212292	0.313926	-0.176727	0.127299	0.333894	0.224027	-0.0271534	0.0845949	0.0349471	0.441327
Cingulum_Mid_R	-0.104267	0.0274402	-0.154448	0.0494432	-0.062069	-0.0440538	0.00133496	0.0856889	-0.018465	-0.145592	-0.137308	-0.231054	-0.252723	0.18951	0.0609973	0.173037	0.2881	-0.17762	0.0477094	0.265552	0.155061	-0.192967	0.184773	-0.0707847	0.427077
Cingulum_Post_L	-0.220564	-0.139432	-0.158019	0.0111359	-0.0264739	0.0109022	0.096785	-0.0077899	-0.134594	-0.209706	-0.166556	-0.128363	-0.138012	0.205172	0.178985	0.217707	0.366915	-0.172265	0.0746853	0.145171	-0.00778643	-0.0373915	0.0863758	-0.143127	0.264529
Cingulum_Post_R	-0.285396	-0.262578	-0.177883	0.0262806	-0.0553949	0.0700857	0.153743	-0.0687737	-0.186652	-0.197907	-0.158295	-0.111397	-0.145853	0.1734	0.138914	0.205524	0.242013	-0.20105	-0.12128	0.0821893	-0.0313682	-0.00445137	0.171861	0.0329438	0.377867
Hippocampus_L	-0.0891167	-0.100614	0.0540121	-0.0414254	-0.133259	0.159083	0.195127	-0.196083	-0.256952	-0.100846	-0.0942181	0.0772412	0.0862573	0.125072	0.388246	0.114606	-0.111321	-0.0182975	-0.100323	0.0967065	-0.0754171	-0.0117961	0.195013	-0.150918	0.0935204
Hippocampus_R	-0.0891167	-0.145455	0.0497715	0.158129	0.0745273	0.0351541	0.105017	-0.0678834	-0.132814	-0.160062	-0.104712	0.0368347	0.0338308	0.214345	0.428317	0.0155666	-0.0378493	-0.0287851	-0.0619776	0.205473	-0.0731924	0.102381	0.304764	-0.0636617	0.104431
ParaHippocampal_L	0.00891167	-0.0194089	0.121192	-0.0503341	-0.141268	0.0616309	0.0905551	-0.166704	-0.23871	-0.00979519	-0.0138425	0.102914	0.112919	0.0116346	0.544524	0.122502	0.0968496	0.0992976	0.0135994	0.157455	-0.155506	0.0794569	0.0616652	-0.0587646	0.0692496
ParaHippocampal_R	-0.0302997	-0.0928057	0.122085	0.0298441	-0.114572	0.0734231	0.129047	-0.101269	-0.172859	-0.0447462	-0.0314804	0.0959934	0.0737108	0.138049	0.556768	0.00293284	0.0532116	0.0102645	-0.0666594	0.142045	-0.218242	0.0418429	0.199021	-0.107735	0.128257
Amygdala_L	0.0365379	-0.0602345	0.186364	-0.14343	-0.288988	0.0758705	0.0883302	-0.107946	-0.191546	0.132012	0.102925	0.13707	0.0940989	-0.158186	0.393143	0.122277	0.127797	0.17762	-0.187048	-0.0368512	-0.0745273	-0.217004	0.0480855	0.0603228	0.077711
Amygdala_R	0.0180461	0.0872284	0.0278988	-0.11559	-0.259622	0.0805429	0.0907776	-0.160917	-0.224027	-0.0402939	0.00826083	-0.0575961	-0.0730387	0.129099	0.438335	-0.0573031	0.104197	0.0365951	-0.119719	0.124624	-0.16218	-0.0122413	0.067008	-0.0158041	0.182365
Calcarine_L	-0.161301	-0.086113	-0.129451	0.16392	0.039822	-0.0616309	0.0282568	-0.00378366	-0.098109	-0.088602	-0.0665331	-0.19288	-0.230542	0.193313	0.132235	0.224024	0.354002	-0.176058	0.0115929	0.21865	0.0976641	-0.0718896	0.110641	0.0812465	0.452683
Calcarine_R	-0.103375	-0.0151702	-0.0694123	0.125613	0.0117909	-0.0469463	0.0402714	-0.00556421	-0.103448	-0.145815	-0.0953344	-0.156715	-0.133979	0.270952	0.27382	0.115283	0.282088	-0.146827	0.114146	0.178226	0.0175751	0.032495	0.120436	-0.127101	0.224004
Cuneus_L	-0.125209	-0.109538	-0.0334786	-0.0113586	-0.155951	-0.0255868	0.0318167	-0.0376141	-0.159511	-0.0048976	-0.0232196	-0.0504524	-0.0815524	0.141181	0.282057	0.240493	0.302794	-0.155752	-0.0726788	0.0482416	-0.0727475	-0.163588	0.0287177	-0.0407346	0.260298
Cuneus_R	-0.165312	-0.086113	-0.074992	-0.0997773	-0.12881	0.102792	0.166426	-0.135989	-0.258287	-0.131567	-0.111856	-0.0263424	0.00560113	0.263792	0.282057	0.18522	0.333519	-0.170703	0.0713411	0.111447	-0.0335929	-0.0614289	0.0358415	-0.296717	0.17613
Lingual_L	-0.191824	-0.0475183	-0.159804	0.0616927	-0.0696329	0.000444988	0.0711981	-0.123525	-0.183537	-0.184105	-0.136192	-0.178816	-0.174307	0.207633	0.234194	0.0263955	0.293443	-0.0941653	0.0251923	0.235624	0.0843159	0.0997107	0.0906055	-0.0560935	0.376531
Lingual_R	-0.120308	-0.0658117	-0.0772239	-0.0795101	-0.159511	0.136834	0.192902	-0.135544	-0.228031	-0.234194	-0.198037	-0.0401833	-0.0725906	0.229112	0.33504	0.00406085	0.0977402	-0.105099	-0.0880617	0.221331	-0.0634038	0.0273759	0.245548	-0.0625487	0.331997
Occipital_Sup_L	-0.21945	-0.247631	-0.0453077	0.00467706	-0.116796	0.0144621	0.055846	-0.0941465	-0.196885	-0.0752449	-0.049565	0.0162966	0.00739349	0.354855	0.27293	0.136941	0.0681287	-0.316413	-0.279791	-0.0486883	0.0487208	-0.189183	0.215494	-0.151141	0.179915
Occipital_Sup_R	-0.251309	-0.207697	-0.107801	-0.044098	-0.204004	-0.0186895	0.0289242	-0.0420654	-0.160845	-0.101514	-0.035276	-0.0671954	-0.0555632	0.22956	0.306322	0.135362	0.133586	-0.23162	-0.148256	-0.00871028	-0.0958843	0.120632	0.166518	-0.0520868	0.244489
Occipital_Mid_L	-0.163306	-0.146794	0.00401743	-0.0541203	-0.160845	0.0182445	0.0467238	-0.0816826	-0.192881	-0.0485307	-0.0133959	0.041746	0.0560113	0.28102	0.390027	0.145288	0.0961817	-0.28986	-0.125739	0.0835294	-0.0322581	-0.0563098	0.192787	-0.207679	0.182587
Occipital_Mid_R	-0.26735	-0.202343	-0.1357	-0.0826281	-0.242269	0.0200245	0.0680832	-0.106165	-0.193771	-0.123998	-0.058049	-0.0642933	-0.069454	0.182574	0.318789	0.094302	0.181899	-0.126298	-0.125739	-0.00960365	-0.140378	0.074783	0.100846	-0.0879243	0.250056
Occipital_Inf_L	-0.252423	-0.172003	-0.168062	0.270824	0.098109	-0.142619	-0.0634108	-0.0109059	-0.0736374	-0.0934996	-0.0634074	-0.113183	-0.125241	0.271176	0.169635	0.190183	0.160525	-0.223364	-0.0595253	0.173312	0.226251	0.0511907	0.225067	0.00222593	0.436874
Occipital_Inf_R	-0.0995879	-0.0372561	-0.018748	-0.0583519	-0.201335	0.0191345	0.0952275	-0.0158024	-0.114572	-0.100401	-0.0415274	-0.0375044	-0.0522025	0.171387	0.398041	0.108515	0.273183	0.0299008	0.123955	0.0868795	-0.179533	0.0923659	0.100846	-0.116861	0.197061
Fusiform_L	-0.131002	-0.0992753	-0.00758848	-0.00200446	-0.165295	0.0416064	0.09456	-0.153795	-0.216463	-0.0603295	-0.0131727	0.0107155	0.0163553	0.161766	0.455031	0.0665529	0.122008	-0.0754215	-0.0240776	0.148298	-0.0625139	0.108391	0.15472	-0.0654424	0.262748
Fusiform_R	-0.0951321	-0.0965983	0.0343713	-0.106904	-0.278309	0.0861052	0.135499	-0.165814	-0.246274	-0.0434105	-0.0178612	0.046434	0.0210602	0.180113	0.50846	0.06362	0.177446	-0.0370413	-0.0590794	0.0839761	-0.195996	0.0358335	0.0930543	-0.0754591	0.219105
Postcentral_L	-0.207642	-0.204351	-0.105346	-0.0532294	-0.147942	0.094115	0.147069	-0.173826	-0.286763	-0.142476	-0.112526	-0.0424157	-0.0683337	0.261331	0.313224	0.157245	0.0656796	-0.274463	-0.192621	0.0739257	0.0224694	-0.0674382	0.269368	-0.0233723	0.304387
Postcentral_R	-0.111173	-0.0513109	-0.0415134	-0.0959912	-0.234705	0.110802	0.168206	-0.20187	-0.304561	-0.00756901	-0.00803756	-0.100012	-0.102389	0.228217	0.337489	0.237785	0.235333	-0.263529	-0.00891764	0.0627587	-0.0705228	-0.140663	0.00756901	-0.110629	0.237141
Parietal_Sup_L	-0.147265	-0.0526494	-0.0975343	-0.106904	-0.245384	0.00934475	0.0476138	-0.101269	-0.190211	-0.1752	-0.127708	-0.131489	-0.157056	0.377453	0.261799	0.0742234	0.183458	-0.145711	-0.12128	0.0971532	0.0509455	-0.0600935	0.205922	-0.105287	0.339568
Parietal_Sup_R	-0.235268	-0.182265	-0.11405	-0.0570156	-0.204449	0.0596284	0.0970075	-0.0874694	-0.193771	-0.0667854	0.00312572	-0.0497826	-0.0360712	0.235601	0.337266	0.148898	0.107314	-0.265537	-0.141568	0.00781692	-0.0812013	-0.0084576	0.224399	-0.059655	0.246493
Parietal_Inf_L	-0.134121	-0.138985	-0.0888298	-0.0340757	-0.138598	0.0616309	0.0976749	-0.123525	-0.216018	-0.0968388	-0.0631841	-0.0790272	-0.0972355	0.29355	0.298976	0.181836	0.189246	-0.245901	-0.131535	0.0703523	-0.0149055	-0.0874694	0.158059	0.0195882	0.253396
Parietal_Inf_R	-0.186477	-0.173788	-0.114943	-0.000668152	-0.108788	0.0278118	0.0825453	-0.111507	-0.206229	-0.0863758	-0.0466625	-0.0631771	-0.0622845	0.205172	0.336376	0.17394	0.109095	-0.210422	-0.133096	0.0357345	-0.115017	-0.0142444	0.0959484	-0.0937118	0.197284
SupraMarginal_L	-0.162638	-0.105076	-0.105123	-0.153675	-0.224917	0.121037	0.146846	-0.201424	-0.271635	-0.231078	-0.181292	-0.0622841	-0.0775196	0.291089	0.343945	0.0336148	0.126906	-0.0647108	-0.113923	0.151648	-0.0149055	0.0500779	0.266029	-0.0723428	0.312848
SupraMarginal_R	-0.164643	-0.160179	-0.108694	-0.118486	-0.165295	0.107687	0.186895	-0.287336	-0.399778	-0.182992	-0.187097	-0.0779109	-0.109558	0.316819	0.30187	0.189055	0.108204	-0.236083	-0.138223	-0.0163039	0.00689655	-0.147118	0.0164737	-0.128214	0.169227
Angular_L	-0.11251	-0.0182934	-0.0997662	-0.0334076	-0.19733	0.0798754	0.114584	-0.115513	-0.189321	-0.119991	-0.0939948	-0.172118	-0.178788	0.359106	0.190561	0.116411	0.0696872	-0.31686	-0.120165	0.179343	0.0754171	-0.156466	0.177872	-0.13222	0.35471
Angular_R	-0.149271	-0.115784	-0.062047	-0.0492205	-0.202225	0.038714	0.0729781	-0.140441	-0.218242	-0.113535	-0.0685425	-0.06407	-0.0672135	0.270057	0.378005	0.0667785	0.0701325	-0.141025	-0.154275	0.0833061	-0.117241	-0.0084576	0.158059	-0.0723428	0.207081
Precuneus_L	-0.148379	-0.0776356	-0.0970879	0.010245	-0.133704	-0.0422739	0.0355991	-0.0393946	-0.154616	-0.103963	-0.0957809	-0.147785	-0.187302	0.168702	0.227293	0.19447	0.322609	-0.13143	-0.0193959	0.105193	-0.0100111	-0.108836	0.0398486	-0.0282693	0.320864
Precuneus_R	-0.168431	-0.100391	-0.0743225	-0.022049	-0.135039	0.0449438	0.129492	-0.0709993	-0.191101	-0.159395	-0.138871	-0.131489	-0.151678	0.193985	0.241541	0.127014	0.346878	-0.116703	0.0111471	0.183139	-0.0367075	0.053639	0.121104	-0.0928214	0.379648
Paracentral_Lobule_L	-0.0597082	0.059119	-0.0781167	0.15078	-0.00689655	-0.0956725	-0.0177995	0.0883597	-0.00778643	-0.148931	-0.149141	-0.172788	-0.189766	0.164674	0.137801	0.216579	0.201714	-0.209529	0.153829	0.275602	0.148387	-0.0961496	0.0825913	-0.0754591	0.374304
Paracentral_Lobule_R	-0.114738	-0.01227	-0.131682	-0.13029	-0.204004	0.122372	0.197575	-0.12219	-0.223137	-0.342164	-0.339364	-0.236412	-0.282745	0.268715	0.126224	0.102649	0.199711	-0.148835	0.0127076	0.178449	0.0269188	-0.110394	0.105966	-0.180746	0.365398
Caudate_L	-0.142364	-0.00156163	-0.0828037	-0.0187083	-0.174638	-0.0687507	-0.0513962	-0.086134	-0.138598	-0.0220392	0.0553699	-0.122782	-0.0730387	0.37186	0.348842	0.0753514	0.0743627	-0.162	-0.0688888	0.0355112	0.0843159	-0.0434009	0.135797	-0.187869	0.111556
Caudate_R	-0.0993651	-0.0403794	-0.04687	-0.162584	-0.148832	0.134609	0.136834	-0.124416	-0.230256	-0.128005	-0.0881899	-0.0453178	0.0185957	0.181008	0.239537	0.227408	0.351553	-0.133438	0.0597482	0.197433	0.00467186	-0.0169152	0.107302	-0.206344	0.186818
Putamen_L	-0.223015	-0.1256	-0.192613	-0.0757239	-0.196885	0.0162421	0.058961	-0.193857	-0.217798	-0.296082	-0.235992	-0.168547	-0.1584	0.274308	0.258237	0.0615896	-0.0322832	-0.0145041	-0.105674	-0.00245675	0.0117909	0.0756733	0.130232	-0.131107	0.224449
Putamen_R	-0.222123	-0.149694	-0.212477	-0.0365256	-0.0585095	0.074313	0.106797	-0.188961	-0.243159	-0.239314	-0.213665	-0.113183	-0.112695	0.199802	0.220837	0.219286	0.167205	-0.108893	-0.0162747	0.213737	0.0478309	0.0240374	0.141808	-0.110851	0.299265
Pallidum_L	-0.151053	-0.0997215	-0.0910617	-0.0494432	-0.158621	0.058961	0.0852153	-0.172045	-0.189766	-0.146705	-0.0741242	-0.0928681	-0.0750551	0.10583	0.377783	0.0751258	0.130691	0.0290083	-0.0557353	0.0332778	-0.120356	0.0785667	0.0498664	-0.0707847	0.120909
Pallidum_R	-0.221901	-0.031902	-0.2868	-0.0919822	-0.127475	0.136611	0.18467	-0.207656	-0.23693	-0.317008	-0.260328	-0.303607	-0.281176	0.264463	0.100623	0.120923	0.306357	-0.0992976	0.0943041	0.232051	0.0905451	0.0594258	0.0385129	-0.196327	0.34469
Thalamus_L	-0.206305	-0.0945904	-0.117621	0.126949	0.00422692	-0.131939	-0.0887752	0.0131315	-0.0602892	-0.116429	-0.0433135	-0.163859	-0.143837	0.120597	0.244435	0.0670041	0.166537	-0.0303471	-0.121503	0.0792859	0.0901001	0.116848	0.178094	0.0166945	0.221109
Thalamus_R	-0.092013	-0.0698274	-0.00959719	0.0864143	-0.0117909	0.00467238	0.0411614	-0.134209	-0.20267	-0.116874	-0.0805989	-0.0178592	-0.00134427	0.123506	0.365094	0.0823451	0.106869	-0.0401653	-0.0436965	0.322727	0.0456062	0.146005	0.199243	0.0785754	0.271877
Heschl_L	-0.0815418	-0.0760739	-0.0256669	0.0498887	-0.103893	-0.0111247	0.0467238	-0.130648	-0.200445	-0.0714604	-0.0254523	-0.0879568	-0.0963394	0.285719	0.398709	0.180031	0.0719136	-0.110231	-0.0289823	0.146958	-0.0246941	0.00890274	0.181879	0.00868114	0.208417
Heschl_R	-0.131224	0.0238707	-0.182793	-0.120267	-0.265851	0.0509512	0.0794304	-0.0714445	-0.167075	-0.139582	-0.0962275	-0.298919	-0.314783	0.250144	0.0883794	0.21703	0.187243	-0.286736	-0.0579647	0.112117	0.100779	-0.11351	0.0970615	0.0296049	0.369628
Temporal_Sup_L	-0.164866	-0.0658117	-0.137039	-0.0351893	-0.151502	0.0467238	0.117032	-0.148898	-0.217353	-0.247996	-0.176603	-0.25561	-0.239728	0.399828	0.276492	0.0406085	0.209062	-0.0905951	-0.0296512	0.103183	-0.00200222	0.164033	0.18878	-0.115303	0.288132
Temporal_Sup_R	-0.178456	-0.0696043	-0.174535	-0.0478842	-0.103003	0.0700857	0.134164	-0.169375	-0.265406	-0.22707	-0.211656	-0.26387	-0.275799	0.306527	0.146928	0.169653	0.339085	-0.256389	0.00111471	0.18917	0.118131	-0.0313822	0.0382903	-0.127991	0.329548
Temporal_Pole_Sup_L	-0.0690655	-0.0979368	0.0660644	-0.129621	-0.265851	0.111025	0.167983	-0.257067	-0.34594	0.0609973	0.0339364	0.0555869	0.0410002	0.128428	0.430543	0.246584	0.310809	-0.0760909	-0.00891764	-0.0201007	-0.0941046	-0.0847986	-0.0995103	-0.0808013	0.164774
Temporal_Pole_Sup_R	-0.0744125	0.0727276	-0.0772239	0.0316259	-0.0892102	0.0160196	0.0707531	-0.147118	-0.217798	-0.00601069	0.0303641	-0.163635	-0.130618	0.222847	0.330143	0.173489	0.405878	-0.204843	0.175678	0.261532	0.0424917	0.0184732	-0.0903829	-0.077685	0.241149
Temporal_Mid_L	-0.110059	-0.049303	-0.0232118	-0.151448	-0.228031	0.122594	0.176883	-0.172491	-0.262736	-0.230632	-0.173701	-0.139079	-0.142493	0.318385	0.34951	0.0227859	0.215964	-0.0725207	-0.0280906	0.150085	-0.0278087	0.0925885	0.218834	-0.182749	0.263861
Temporal_Mid_R	-0.120085	-0.136085	0.0316931	-0.0525613	-0.149722	0.11147	0.163088	-0.213888	-0.293882	-0.110641	-0.0919854	-0.0395136	-0.0342789	0.196893	0.410508	0.0843755	0.269398	-0.0551157	-0.0537288	0.177109	-0.0954394	0.101936	0.115761	-0.12532	0.217769
Temporal_Pole_Mid_L	-0.0603766	-0.0974906	0.0535657	-0.157684	-0.232925	0.167761	0.221159	-0.176052	-0.288988	-0.0307213	-0.0426437	0.0535777	0.0515304	0.093748	0.432547	0.191311	0.205945	-0.0426199	-0.0448112	0.049805	-0.208009	-0.0560873	0.067008	-0.153367	0.121131
Temporal_Pole_Mid_R	-0.132784	-0.104853	-0.0399511	-0.146325	-0.166185	0.17844	0.222939	-0.208547	-0.292102	-0.0883794	-0.0254523	0.0678651	0.0811043	0.134469	0.517587	0.129947	0.185239	-0.0903719	0.0345559	0.072139	-0.225362	0.0109059	0.0458593	-0.186311	0.0380762
Temporal_Inf_L	-0.134566	-0.0707197	-0.0651716	-0.0846326	-0.184427	0.0656358	0.0998999	-0.131538	-0.214683	-0.0781389	-0.0643005	-0.0729997	-0.0658692	0.185482	0.368878	0.133331	0.288545	-0.113355	0.00535059	0.0975999	-0.0353726	0.0298242	0.0992876	-0.144463	0.258962
Temporal_Inf_R	-0.125432	-0.129169	0.0185248	-0.114699	-0.282314	0.0224719	0.0536211	-0.0371689	-0.13059	-0.0233749	0.0154053	0.0685348	0.0495139	0.0742824	0.445904	0.0787354	0.326172	-0.0129422	-0.0463717	0.0207707	-0.176863	0.050523	0.0307213	-0.0369505	0.200178
