# Supplementary material for: Autistic traits and individual brain differences: functional network efficiency reflects attentional and social impairments, structural nodal efficiencies index systemising and theory-of-mind skills
Source: Mol Autism. 2021 Jan 21;12:3. doi: 10.1186/s13229-020-00377-8 (PMC7818759; doi:10.1186/s13229-020-00377-8)
Supplement: Supplementary file 9 — Additional file 9. Brain-behaviour correlations. README file detailing data curation; AAL-90 region masks in NIfTI format; spreadseehts of Spearman correlations; code and data for the correlational analysis. [file 13229_2020_377_MOESM9_ESM.zip › Paul_Arora_et_al_data/Physiological/Spearman_correlations/Nodal/DTI/DTInodalnet_clusteringcoef_correlation_pvals.xls]

## Sheet: Sheet1
BrainRegion_Names	Full_IQ	Verbal_IQ	Performance_IQ	Item_1A	Item_1B	Item_2A	Item_2B	Item_3A	Item_3B	Item_4A	Item_4B	Item_5A	Item_5B	EQ	SQ	SSQ_Total	SRS	RMET_CORRECT	COWA_TOTAL_Production	AnNT_Production	FC_EFT_QAMean	ANT_ALERT	ANT_ORIENTING	ANT_CONFLICT	ANT_GRANDMEAN
Precentral_L	0.0954	0.1703	0.216	0.2345	0.0865	0.3843	0.2804	0.3409	0.1499	0.2149	0.3061	0.433	0.4127	0.1599	0.0408	0.1794	0.1683	0.2145	0.3261	0.4666	0.3025	0.4094	0.1804	0.2766	0.0603
Precentral_R	0.2661	0.3549	0.3939	0.3797	0.1283	0.4143	0.2717	0.2412	0.0911	0.3856	0.3796	0.2494	0.2231	0.1746	0.0472	0.1236	0.0621	0.1459	0.4536	0.3067	0.3382	0.4229	0.4778	0.3771	0.0634
Frontal_Sup_L	0.1514	0.3018	0.2733	0.2645	0.0967	0.3697	0.2799	0.3328	0.1658	0.3052	0.4764	0.3825	0.3781	0.1106	0.0434	0.1694	0.2632	0.152	0.4532	0.4405	0.4695	0.3165	0.1182	0.2714	0.0963
Frontal_Sup_R	0.219	0.2006	0.4722	0.4221	0.2711	0.4871	0.3906	0.3283	0.1408	0.4364	0.4185	0.3525	0.3315	0.1871	0.0525	0.0607	0.0753	0.1259	0.3307	0.282	0.4434	0.3425	0.1895	0.4943	0.0653
Frontal_Sup_Orb_L	0.2016	0.1144	0.4754	0.3722	0.3709	0.4378	0.4815	0.4923	0.3139	0.4383	0.4887	0.2997	0.3585	0.4609	0.0331	0.0539	0.2827	0.2385	0.3373	0.2259	0.4269	0.384	0.1129	0.3909	0.0814
Frontal_Sup_Orb_R	0.3736	0.1966	0.4008	0.3994	0.3656	0.4931	0.4069	0.3818	0.2329	0.4116	0.4888	0.4113	0.4599	0.3305	0.008	0.1272	0.4066	0.3318	0.3498	0.2935	0.219	0.426	0.154	0.4612	0.2491
Frontal_Mid_L	0.1288	0.2349	0.2096	0.4563	0.2048	0.495	0.3894	0.3657	0.2206	0.1694	0.2995	0.365	0.3268	0.0388	0.094	0.227	0.4777	0.1551	0.3059	0.4275	0.3016	0.3251	0.0517	0.3466	0.0435
Frontal_Mid_R	0.197	0.252	0.3026	0.3092	0.1192	0.4158	0.2816	0.2378	0.0924	0.226	0.2901	0.2832	0.2745	0.0602	0.0321	0.1972	0.2075	0.1601	0.3227	0.4964	0.3292	0.4687	0.2756	0.3727	0.126
Frontal_Mid_Orb_L	0.1811	0.1427	0.4205	0.4811	0.2591	0.4945	0.3476	0.361	0.1645	0.4453	0.4748	0.4829	0.4562	0.2406	0.0222	0.0666	0.0833	0.2921	0.4067	0.4459	0.2366	0.4273	0.32	0.3036	0.1714
Frontal_Mid_Orb_R	0.2487	0.2195	0.4004	0.4213	0.1972	0.401	0.2546	0.2556	0.1237	0.2874	0.3705	0.3277	0.2643	0.2788	0.0389	0.0972	0.1535	0.4052	0.4933	0.4382	0.309	0.3893	0.2728	0.4655	0.1214
Frontal_Inf_Oper_L	0.1354	0.3304	0.1586	0.1854	0.0464	0.3017	0.2123	0.1716	0.1023	0.0549	0.1208	0.1889	0.1799	0.0254	0.0927	0.3215	0.4462	0.3551	0.4239	0.4323	0.4952	0.3211	0.1174	0.2227	0.0401
Frontal_Inf_Oper_R	0.1475	0.2786	0.1805	0.4795	0.2585	0.3702	0.2043	0.2625	0.1686	0.0212	0.042	0.1232	0.1048	0.0304	0.2235	0.3129	0.2838	0.4067	0.4025	0.2606	0.3068	0.3404	0.0913	0.2169	0.0214
Frontal_Inf_Tri_L	0.0737	0.218	0.1223	0.4554	0.1985	0.4824	0.3609	0.2288	0.1635	0.1971	0.3479	0.2464	0.281	0.0226	0.0482	0.3191	0.3203	0.2525	0.3544	0.3676	0.4657	0.3081	0.1916	0.2131	0.1105
Frontal_Inf_Tri_R	0.2193	0.4312	0.1695	0.3955	0.4922	0.4914	0.343	0.1528	0.1032	0.083	0.1491	0.1232	0.1753	0.0051	0.0786	0.287	0.1986	0.4061	0.2745	0.2743	0.2164	0.334	0.2104	0.1894	0.1937
Frontal_Inf_Orb_L	0.1446	0.0704	0.3569	0.3299	0.4229	0.4847	0.375	0.2628	0.1592	0.3819	0.492	0.4511	0.3989	0.2125	0.0303	0.0881	0.1886	0.2374	0.2792	0.4567	0.4901	0.4085	0.2438	0.2926	0.1523
Frontal_Inf_Orb_R	0.3758	0.2973	0.4292	0.2543	0.4473	0.3929	0.4788	0.3243	0.2149	0.4998	0.4191	0.4584	0.4642	0.3413	0.0098	0.1738	0.0517	0.4649	0.3702	0.201	0.4241	0.3906	0.4189	0.3343	0.1873
Rolandic_Oper_L	0.1005	0.3117	0.0697	0.3397	0.3418	0.3085	0.4386	0.2958	0.2188	0.137	0.2139	0.0454	0.048	0.0403	0.2912	0.1201	0.1105	0.2397	0.4753	0.2722	0.153	0.3568	0.2653	0.4718	0.0139
Rolandic_Oper_R	0.0385	0.0737	0.0756	0.4979	0.3464	0.3595	0.2235	0.2549	0.1083	0.0722	0.0854	0.2438	0.2057	0.1267	0.3202	0.0914	0.0973	0.1506	0.2911	0.3002	0.3435	0.4363	0.1646	0.3687	0.0093
Supp_Motor_Area_L	0.4154	0.439	0.4434	0.3611	0.353	0.2854	0.4294	0.457	0.2792	0.2327	0.32	0.196	0.1909	0.0901	0.0455	0.2872	0.1854	0.2893	0.3804	0.1978	0.3024	0.4316	0.2631	0.3824	0.1262
Supp_Motor_Area_R	0.3054	0.4926	0.309	0.4971	0.2547	0.4818	0.411	0.4984	0.3093	0.1532	0.1645	0.1953	0.1643	0.1023	0.2657	0.1133	0.1811	0.1338	0.3587	0.1049	0.2325	0.1631	0.2021	0.1836	0.0235
Olfactory_L	0.2438	0.0853	0.4943	0.3241	0.4751	0.3897	0.3235	0.4029	0.2425	0.4987	0.4686	0.1285	0.1967	0.3748	0.0259	0.0876	0.3131	0.2283	0.2048	0.2589	0.3311	0.3248	0.1084	0.4796	0.0811
Olfactory_R	0.434	0.3795	0.4709	0.3019	0.4972	0.4539	0.4699	0.3174	0.269	0.385	0.4521	0.2059	0.183	0.3222	0.0048	0.1742	0.3611	0.473	0.2862	0.1049	0.3726	0.4754	0.2841	0.2465	0.1989
Frontal_Sup_Medial_L	0.2132	0.4531	0.2124	0.3761	0.1901	0.4455	0.4277	0.2248	0.1028	0.1731	0.2882	0.1663	0.178	0.0229	0.0658	0.2439	0.2907	0.182	0.4753	0.463	0.2533	0.4332	0.1932	0.2961	0.1093
Frontal_Sup_Medial_R	0.1971	0.2027	0.3118	0.3936	0.4356	0.441	0.4239	0.1676	0.0548	0.4774	0.4907	0.201	0.187	0.1705	0.1084	0.0356	0.0392	0.1286	0.3374	0.3931	0.2858	0.3089	0.4314	0.4344	0.1064
Frontal_Med_Orb_L	0.0729	0.1731	0.0764	0.0787	0.2513	0.2427	0.3937	0.3569	0.3142	0.0809	0.1436	0.1456	0.1363	0.0298	0.2409	0.3408	0.3325	0.2332	0.2513	0.366	0.0604	0.4735	0.0438	0.4835	0.0382
Frontal_Med_Orb_R	0.1645	0.134	0.3306	0.1232	0.336	0.249	0.3706	0.4717	0.3174	0.2765	0.36	0.4012	0.4423	0.0464	0.0837	0.1498	0.3927	0.1343	0.3532	0.226	0.1745	0.3483	0.0982	0.3966	0.0901
Rectus_L	0.168	0.1145	0.3406	0.1587	0.33	0.3748	0.4816	0.4387	0.2899	0.3456	0.406	0.3107	0.3384	0.4356	0.0363	0.137	0.4358	0.1789	0.3018	0.1679	0.4043	0.3414	0.1251	0.3529	0.054
Rectus_R	0.361	0.177	0.3055	0.3583	0.4117	0.4376	0.4847	0.4972	0.3027	0.473	0.4891	0.1845	0.2095	0.4781	0.0086	0.1765	0.3805	0.3462	0.3247	0.1832	0.3783	0.3965	0.1671	0.4581	0.1628
Insula_L	0.1981	0.3702	0.2358	0.3966	0.1377	0.4863	0.3843	0.2634	0.1379	0.2396	0.323	0.2483	0.247	0.078	0.0497	0.1975	0.0988	0.2984	0.4583	0.2392	0.4707	0.3049	0.282	0.4217	0.0363
Insula_R	0.4982	0.4759	0.3783	0.2766	0.4457	0.3921	0.497	0.4182	0.2386	0.443	0.4427	0.215	0.2174	0.1893	0.0469	0.1271	0.0346	0.2245	0.3343	0.0486	0.4639	0.4569	0.3933	0.4638	0.0837
Cingulum_Ant_L	0.1201	0.3769	0.0658	0.1895	0.4023	0.1321	0.2128	0.4635	0.44	0.1029	0.2065	0.0845	0.0789	0.0038	0.2713	0.4314	0.3469	0.2154	0.2902	0.4718	0.0375	0.4158	0.0791	0.4144	0.0449
Cingulum_Ant_R	0.2291	0.4748	0.1779	0.1785	0.4027	0.148	0.2154	0.4079	0.4809	0.129	0.2105	0.0638	0.0946	0.0049	0.2442	0.4449	0.2894	0.2452	0.4247	0.2549	0.0495	0.4352	0.0556	0.2147	0.0561
Cingulum_Mid_L	0.2988	0.381	0.1671	0.2289	0.4736	0.2457	0.3655	0.4554	0.3635	0.2146	0.251	0.0974	0.09	0.1207	0.2631	0.1255	0.0436	0.1794	0.2527	0.0365	0.1155	0.4438	0.3306	0.4193	0.0083
Cingulum_Mid_R	0.2891	0.4471	0.2117	0.3931	0.3698	0.4041	0.4998	0.3196	0.4656	0.2307	0.235	0.1143	0.0915	0.1611	0.375	0.1762	0.0596	0.1724	0.3976	0.0771	0.2049	0.146	0.1666	0.3537	0.0104
Cingulum_Post_L	0.124	0.2345	0.2085	0.472	0.448	0.4785	0.3056	0.4828	0.2443	0.1334	0.1912	0.2467	0.2282	0.1411	0.1702	0.1248	0.0249	0.1825	0.3466	0.2196	0.4804	0.4142	0.33	0.2249	0.0791
Cingulum_Post_R	0.0638	0.0819	0.1786	0.441	0.3883	0.3595	0.2098	0.3589	0.1644	0.1468	0.2023	0.2762	0.2173	0.1794	0.2307	0.137	0.0952	0.1414	0.2582	0.3322	0.4303	0.4816	0.1814	0.4309	0.0188
Hippocampus_L	0.315	0.3008	0.3942	0.4129	0.2363	0.1985	0.1475	0.1523	0.0886	0.2996	0.3135	0.3434	0.3254	0.2545	0.0195	0.2745	0.2816	0.4617	0.3014	0.3065	0.3458	0.4737	0.1476	0.2113	0.3171
Hippocampus_R	0.3095	0.2149	0.3999	0.2056	0.3507	0.4216	0.2879	0.363	0.2443	0.1991	0.2904	0.4248	0.4317	0.1297	0.0108	0.4639	0.428	0.4404	0.374	0.1351	0.3507	0.2984	0.052	0.3682	0.2907
ParaHippocampal_L	0.4801	0.462	0.2627	0.3925	0.2219	0.363	0.3051	0.1868	0.1006	0.487	0.479	0.2926	0.2755	0.4751	0.0014	0.2642	0.2908	0.3073	0.4694	0.2012	0.1993	0.3347	0.373	0.3828	0.3615
ParaHippocampal_R	0.4304	0.3134	0.2586	0.4428	0.2681	0.3421	0.2406	0.2946	0.1789	0.4124	0.4407	0.3055	0.3495	0.2302	0.0007	0.4945	0.38	0.4812	0.3666	0.2246	0.1192	0.4142	0.1418	0.2881	0.2527
Amygdala_L	0.4239	0.3761	0.1595	0.2212	0.0632	0.3422	0.3191	0.284	0.1546	0.2381	0.2873	0.2334	0.31	0.1951	0.015	0.2604	0.2401	0.1753	0.1612	0.4229	0.3443	0.1231	0.403	0.3688	0.3404
Amygdala_R	0.4601	0.3208	0.4404	0.2677	0.0794	0.3328	0.3135	0.1964	0.1205	0.4156	0.4803	0.3901	0.3578	0.2501	0.0084	0.3771	0.2863	0.4261	0.2664	0.2489	0.1918	0.4661	0.3607	0.4709	0.1694
Calcarine_L	0.1992	0.3233	0.2494	0.1913	0.4111	0.3668	0.446	0.4966	0.3073	0.3178	0.3679	0.1502	0.1062	0.1559	0.2432	0.1167	0.028	0.177	0.4755	0.1187	0.3005	0.3489	0.2788	0.3276	0.0065
Calcarine_R	0.2934	0.4705	0.358	0.2533	0.4717	0.3954	0.4219	0.492	0.2961	0.2229	0.312	0.2036	0.2375	0.077	0.0719	0.2694	0.0668	0.2216	0.27	0.1701	0.4611	0.4348	0.2664	0.252	0.1187
Cuneus_L	0.2541	0.2795	0.4322	0.4779	0.2002	0.4432	0.4343	0.4183	0.1995	0.497	0.4603	0.4012	0.3333	0.2286	0.0659	0.0998	0.0518	0.2026	0.3493	0.4023	0.3487	0.1869	0.4458	0.4212	0.084
Cuneus_R	0.1914	0.3258	0.3497	0.2996	0.2471	0.291	0.1845	0.2391	0.0846	0.2468	0.2836	0.4457	0.4899	0.0808	0.0621	0.163	0.0394	0.1876	0.3514	0.2816	0.4272	0.3692	0.4339	0.0549	0.1776
Lingual_L	0.1608	0.4048	0.2025	0.3675	0.3545	0.4974	0.3523	0.2619	0.1666	0.1667	0.2403	0.1732	0.1752	0.1413	0.1065	0.4466	0.0544	0.322	0.4453	0.1035	0.3291	0.3002	0.3197	0.3904	0.0205
Lingual_R	0.2594	0.3604	0.3375	0.3417	0.2003	0.2275	0.1524	0.2435	0.1145	0.1051	0.1461	0.4149	0.3474	0.1141	0.0373	0.491	0.2948	0.2842	0.3196	0.1195	0.365	0.4415	0.0942	0.3717	0.037
Occipital_Sup_L	0.1181	0.0944	0.4059	0.4896	0.2648	0.4709	0.3827	0.3099	0.1512	0.3488	0.4005	0.4591	0.4771	0.0262	0.0725	0.2316	0.3449	0.0469	0.0657	0.3976	0.4006	0.1526	0.1258	0.2108	0.1739
Occipital_Sup_R	0.0913	0.1361	0.2878	0.4115	0.1369	0.4585	0.4411	0.4203	0.2047	0.2976	0.4297	0.3657	0.3889	0.1169	0.0487	0.236	0.2339	0.1117	0.2178	0.4822	0.3002	0.265	0.1926	0.393	0.0976
Occipital_Mid_L	0.1959	0.2183	0.4942	0.3786	0.1923	0.4568	0.3982	0.3335	0.155	0.405	0.4769	0.4086	0.3812	0.0678	0.0186	0.2235	0.2948	0.0632	0.2501	0.3321	0.4289	0.3757	0.1572	0.1325	0.1729
Occipital_Mid_R	0.076	0.1406	0.2394	0.3338	0.0962	0.46	0.365	0.294	0.1564	0.2589	0.3831	0.3708	0.3592	0.1727	0.0434	0.3103	0.1617	0.2558	0.2501	0.4806	0.2248	0.3458	0.2977	0.3208	0.0911
Occipital_Inf_L	0.094	0.1839	0.1891	0.0778	0.3049	0.2202	0.3664	0.482	0.3527	0.3166	0.3737	0.2737	0.2521	0.0779	0.1825	0.1571	0.1933	0.1229	0.3801	0.1736	0.1155	0.3922	0.1158	0.4899	0.008
Occipital_Inf_R	0.2989	0.4245	0.463	0.3807	0.1432	0.4609	0.3053	0.4716	0.2745	0.3024	0.4152	0.4171	0.3917	0.1842	0.0161	0.2818	0.072	0.4452	0.251	0.3246	0.1681	0.3169	0.2976	0.2676	0.1486
Fusiform_L	0.2483	0.3025	0.4879	0.499	0.1852	0.4095	0.304	0.2062	0.1269	0.379	0.4788	0.4772	0.4652	0.1963	0.0067	0.3633	0.2566	0.3458	0.4554	0.2142	0.3674	0.2859	0.204	0.3689	0.0833
Fusiform_R	0.3074	0.3052	0.4249	0.2875	0.0658	0.3189	0.229	0.1886	0.092	0.4156	0.4661	0.4019	0.4563	0.1707	0.0026	0.3703	0.1654	0.4167	0.3733	0.3249	0.1478	0.4293	0.3116	0.3458	0.1236
Postcentral_L	0.1334	0.1365	0.2934	0.3871	0.211	0.3065	0.2122	0.1796	0.0615	0.2235	0.2721	0.4164	0.3609	0.0844	0.0503	0.2059	0.356	0.0752	0.153	0.3459	0.454	0.3513	0.077	0.4554	0.0518
Postcentral_R	0.2798	0.39	0.4157	0.3048	0.099	0.2745	0.1795	0.1439	0.0481	0.491	0.4902	0.3047	0.2975	0.117	0.0341	0.102	0.1021	0.0833	0.4812	0.3707	0.3557	0.2253	0.4867	0.2839	0.104
Parietal_Sup_L	0.2171	0.3902	0.3095	0.282	0.0922	0.478	0.4027	0.2989	0.157	0.1769	0.2498	0.2457	0.2042	0.0197	0.0852	0.3486	0.1618	0.2148	0.2573	0.3007	0.4009	0.3682	0.1381	0.2879	0.0369
Parietal_Sup_R	0.1038	0.1674	0.2757	0.3788	0.1364	0.3727	0.3016	0.3262	0.1571	0.3662	0.4892	0.4002	0.4281	0.1113	0.0348	0.2148	0.2783	0.0803	0.2247	0.4805	0.3277	0.4778	0.1188	0.3756	0.0958
Parietal_Inf_L	0.2425	0.2253	0.3168	0.4233	0.2311	0.3742	0.2985	0.2549	0.1286	0.3071	0.3685	0.3414	0.3078	0.0593	0.0549	0.1651	0.1518	0.0943	0.2409	0.3505	0.4613	0.3142	0.2003	0.458	0.0886
Parietal_Inf_R	0.163	0.1811	0.2715	0.4952	0.2776	0.4409	0.3306	0.2824	0.14	0.3248	0.4055	0.3711	0.3729	0.1369	0.0374	0.1786	0.2721	0.1373	0.2419	0.4206	0.268	0.4588	0.3066	0.3043	0.1538
SupraMarginal_L	0.1971	0.2893	0.2904	0.2063	0.1135	0.2571	0.2117	0.1403	0.0729	0.109	0.1666	0.3736	0.3413	0.0623	0.0316	0.4317	0.2463	0.3596	0.2693	0.208	0.4624	0.3994	0.0769	0.3536	0.0483
SupraMarginal_R	0.1898	0.2017	0.2812	0.2629	0.1845	0.28	0.1549	0.0625	0.014	0.1634	0.1544	0.3433	0.2848	0.0449	0.0575	0.1559	0.2742	0.1084	0.2316	0.4606	0.4849	0.2089	0.468	0.248	0.1914
Angular_L	0.2793	0.4584	0.3011	0.426	0.1419	0.3354	0.2702	0.271	0.1583	0.2691	0.3153	0.1841	0.1713	0.0266	0.1572	0.2698	0.3469	0.046	0.2564	0.1693	0.3492	0.1946	0.1724	0.2406	0.0317
Angular_R	0.2142	0.2683	0.3695	0.3937	0.1384	0.4166	0.3477	0.2327	0.1285	0.2753	0.362	0.3693	0.3639	0.0759	0.0217	0.3586	0.3474	0.2276	0.2056	0.3282	0.2602	0.4708	0.2002	0.3506	0.1397
Precuneus_L	0.2192	0.3427	0.3039	0.4768	0.2371	0.4056	0.4318	0.4178	0.2107	0.2941	0.3087	0.2137	0.1551	0.1904	0.1141	0.151	0.0423	0.2447	0.4608	0.2863	0.4781	0.2765	0.4202	0.4468	0.0437
Precuneus_R	0.1878	0.3028	0.3505	0.4566	0.2344	0.4066	0.2444	0.3566	0.1567	0.2045	0.238	0.2442	0.2087	0.1574	0.0973	0.2515	0.0317	0.2725	0.473	0.1642	0.4177	0.3929	0.2606	0.3183	0.0198
Paracentral_Lobule_L	0.3748	0.3792	0.3459	0.2131	0.4808	0.2998	0.4606	0.3154	0.4879	0.2205	0.2241	0.1819	0.1555	0.1951	0.2248	0.1208	0.1356	0.1373	0.2105	0.0713	0.2169	0.2992	0.3385	0.3518	0.0199
Paracentral_Lobule_R	0.273	0.4742	0.2481	0.2394	0.1347	0.2564	0.1437	0.2598	0.1145	0.0315	0.0327	0.1075	0.0681	0.0773	0.2526	0.2923	0.1435	0.2129	0.4766	0.1726	0.4457	0.2668	0.291	0.1693	0.0248
Caudate_L	0.222	0.4931	0.3282	0.4545	0.1716	0.3593	0.3956	0.3287	0.2347	0.4628	0.3769	0.2566	0.348	0.0221	0.0294	0.3485	0.3398	0.1975	0.3583	0.4297	0.3315	0.4078	0.2366	0.158	0.2814
Caudate_R	0.3018	0.4182	0.4099	0.1917	0.2101	0.2368	0.2335	0.2581	0.1098	0.255	0.3249	0.4064	0.4607	0.1724	0.0979	0.1119	0.0286	0.2389	0.3793	0.1474	0.4977	0.4551	0.2893	0.1329	0.1635
Putamen_L	0.1186	0.2593	0.155	0.3416	0.1458	0.4653	0.3754	0.1547	0.1236	0.0545	0.1034	0.1898	0.203	0.0733	0.0861	0.3754	0.4352	0.4643	0.2874	0.4948	0.4761	0.3487	0.2457	0.2458	0.1197
Putamen_R	0.1221	0.2194	0.1352	0.4206	0.3772	0.3401	0.2833	0.1576	0.0951	0.0998	0.1282	0.2752	0.278	0.1478	0.1239	0.1208	0.1861	0.2834	0.4641	0.1264	0.405	0.4541	0.2289	0.2809	0.0563
Pallidum_L	0.2099	0.3038	0.3173	0.394	0.2	0.3757	0.3273	0.1852	0.1581	0.2215	0.351	0.3146	0.3439	0.2916	0.0203	0.3486	0.2358	0.4423	0.3829	0.429	0.2556	0.3351	0.3926	0.3554	0.2659
Pallidum_R	0.1241	0.437	0.0662	0.3122	0.2438	0.2309	0.162	0.1357	0.1016	0.0429	0.0845	0.0549	0.0685	0.0833	0.3011	0.2593	0.0469	0.2996	0.3099	0.108	0.3183	0.3752	0.4209	0.1461	0.0329
Thalamus_L	0.1363	0.3139	0.2659	0.2522	0.4925	0.2498	0.326	0.4706	0.3822	0.2665	0.4079	0.1901	0.2201	0.2666	0.0967	0.3635	0.1834	0.4438	0.2609	0.3328	0.3248	0.269	0.1724	0.4655	0.1198
Thalamus_R	0.3132	0.3623	0.4789	0.3267	0.4719	0.4809	0.4089	0.2441	0.1445	0.2704	0.3367	0.4611	0.4967	0.2545	0.0234	0.3327	0.2766	0.413	0.41	0.0406	0.3992	0.2195	0.143	0.3334	0.0723
Heschl_L	0.3313	0.3413	0.4461	0.4013	0.2848	0.4746	0.4028	0.2497	0.1475	0.3549	0.4494	0.3224	0.3071	0.0681	0.0169	0.1697	0.343	0.2723	0.4371	0.2172	0.4448	0.4853	0.167	0.4789	0.1358
Heschl_R	0.2459	0.448	0.1723	0.2577	0.0737	0.3934	0.3367	0.3542	0.1835	0.228	0.3053	0.0548	0.0447	0.0932	0.319	0.1222	0.1559	0.0595	0.3767	0.2773	0.3003	0.2683	0.3121	0.4339	0.0224
Temporal_Sup_L	0.1929	0.3633	0.2329	0.4236	0.2082	0.4025	0.2715	0.2214	0.1238	0.0937	0.1717	0.085	0.1	0.0171	0.0732	0.4138	0.129	0.3147	0.433	0.2959	0.4947	0.1949	0.1587	0.2731	0.0633
Temporal_Sup_R	0.18	0.3594	0.1831	0.3928	0.2815	0.3523	0.2345	0.1851	0.0756	0.1136	0.1269	0.0836	0.073	0.0534	0.2186	0.1803	0.0334	0.0896	0.4959	0.159	0.2682	0.424	0.4242	0.2526	0.0392
Temporal_Pole_Sup_L	0.3617	0.3	0.3563	0.243	0.0744	0.2719	0.182	0.0844	0.0314	0.3678	0.4229	0.3817	0.4112	0.251	0.0077	0.0968	0.0462	0.3401	0.4819	0.4559	0.3042	0.3266	0.298	0.3382	0.195
Temporal_Pole_Sup_R	0.3559	0.3526	0.349	0.4378	0.3108	0.4645	0.3548	0.2202	0.1194	0.4889	0.4352	0.1945	0.243	0.1226	0.0349	0.1741	0.0124	0.1433	0.1783	0.084	0.4057	0.4641	0.3159	0.3439	0.0972
Temporal_Mid_L	0.2824	0.3992	0.4548	0.2083	0.111	0.2544	0.1704	0.1779	0.0803	0.1091	0.1784	0.2337	0.2251	0.0476	0.0298	0.4549	0.1262	0.3431	0.4321	0.2131	0.438	0.3122	0.1222	0.1669	0.0802
Temporal_Mid_R	0.2678	0.2387	0.4287	0.3886	0.2125	0.2731	0.1898	0.1285	0.0545	0.2822	0.3155	0.4184	0.4235	0.1525	0.0111	0.3297	0.0725	0.3836	0.387	0.1711	0.2981	0.2945	0.2701	0.2568	0.1266
Temporal_Pole_Mid_L	0.3741	0.3	0.3894	0.2024	0.1031	0.1801	0.1156	0.1753	0.0604	0.445	0.4142	0.3872	0.3914	0.309	0.0092	0.1555	0.1314	0.4024	0.4047	0.3979	0.1291	0.3779	0.362	0.2066	0.262
Temporal_Pole_Mid_R	0.241	0.2928	0.4171	0.2186	0.1874	0.1658	0.1121	0.1353	0.0598	0.319	0.4479	0.3581	0.3365	0.2386	0.0013	0.2491	0.1585	0.3112	0.4239	0.3462	0.11	0.4812	0.4057	0.1588	0.4258
Temporal_Inf_L	0.2431	0.3525	0.3705	0.3278	0.1586	0.3605	0.295	0.2378	0.1214	0.3474	0.3695	0.3524	0.3631	0.1691	0.0208	0.2352	0.0611	0.2702	0.4897	0.3028	0.4179	0.4382	0.3051	0.2238	0.0845
Temporal_Inf_R	0.2549	0.248	0.4558	0.2734	0.0621	0.4489	0.3867	0.4253	0.2443	0.4558	0.4597	0.3556	0.392	0.3496	0.0059	0.334	0.0398	0.4676	0.4029	0.4555	0.1674	0.3933	0.4365	0.4243	0.1428
															pFDR<0.05 regions:
															40
															88
