# Supplementary material for: Autistic traits and individual brain differences: functional network efficiency reflects attentional and social impairments, structural nodal efficiencies index systemising and theory-of-mind skills
Source: Mol Autism. 2021 Jan 21;12:3. doi: 10.1186/s13229-020-00377-8 (PMC7818759; doi:10.1186/s13229-020-00377-8)
Supplement: Supplementary file 9 — Additional file 9. Brain-behaviour correlations. README file detailing data curation; AAL-90 region masks in NIfTI format; spreadseehts of Spearman correlations; code and data for the correlational analysis. [file 13229_2020_377_MOESM9_ESM.zip › Paul_Arora_et_al_data/Physiological/Spearman_correlations/Nodal/DTI/DTInodalnet_strengths_correlation_coefficients.xls]

## Sheet: Sheet1
BrainRegion_Names	Full_IQ	Verbal_IQ	Performance_IQ	Item_1A	Item_1B	Item_2A	Item_2B	Item_3A	Item_3B	Item_4A	Item_4B	Item_5A	Item_5B	EQ	SQ	SSQ_Total	SRS	RMET_CORRECT	COWA_TOTAL_Production	AnNT_Production	FC_EFT_QAMean	ANT_ALERT	ANT_ORIENTING	ANT_CONFLICT	ANT_GRANDMEAN
Precentral_L	-0.24819	-0.164418	-0.15043	-0.133185	-0.232925	0.0520636	0.110802	-0.0344981	-0.152836	-0.194346	-0.121233	-0.058489	-0.064749	0.208528	0.294078	0.137843	0.183012	-0.128752	-0.0599712	0.0125071	-0.0758621	0.0765636	0.206812	-0.149805	0.271655
Precentral_R	-0.14281	-0.0919134	-0.0602614	-0.00913141	-0.168854	0.0133496	0.0983424	-0.0616515	-0.188877	-0.0298308	-0.0256755	-0.110951	-0.125465	0.17161	0.293633	0.255157	0.286987	-0.245455	0.0220712	0.0647688	-0.0798665	-0.0689962	-0.0162511	-0.121981	0.254732
Frontal_Sup_L	-0.163975	-0.0577805	-0.0953024	-0.0991092	-0.227141	0.0489487	0.0996774	-0.0576452	-0.147942	-0.124889	-0.0343829	-0.0832687	-0.0837928	0.287733	0.307436	0.154989	0.0440833	-0.184537	-0.00133765	0.0109437	0.0295884	-0.0885822	0.266696	-0.147357	0.225785
Frontal_Sup_R	-0.157737	-0.15304	-0.0285684	0.0706014	-0.0714127	-0.0131272	0.0278118	-0.0643223	-0.181758	0.0465272	0.053807	-0.0544707	-0.0604922	0.160647	0.296082	0.302759	0.274741	-0.224033	-0.0630923	0.129091	0.00200222	-0.0921433	0.182547	0.00890373	0.2721
Frontal_Sup_Orb_L	-0.114961	-0.215729	0.0267829	0.108463	-0.00645161	-0.0649683	-0.0418289	0.0491876	-0.0313682	-0.00311665	0.0299176	0.167207	0.134875	-0.0559356	0.355744	0.298021	0.0329511	-0.0961736	-0.100323	0.141598	-0.018465	-0.0701091	0.253562	0.10039	0.225785
Frontal_Sup_Orb_R	0.0131447	-0.130954	0.109363	0.0826281	-0.0295884	-0.0106797	0.0186895	-0.00912531	-0.0825362	-0.0213713	0.0196474	0.0736694	0.0320384	0.0393786	0.448353	0.168977	0.0207058	-0.0569008	-0.109687	0.0766058	-0.156841	-0.0658803	0.213491	0.0670006	0.105767
Frontal_Mid_L	-0.216776	-0.140324	-0.16226	-0.0405345	-0.154171	0.0453888	0.100122	-0.0923659	-0.16396	-0.180988	-0.0968972	-0.0531312	-0.0669895	0.349038	0.238424	0.154538	-0.00801514	-0.182752	-0.0827111	0.0212174	0.110567	-0.0896951	0.317899	-0.128659	0.306391
Frontal_Mid_R	-0.145706	-0.119577	-0.0821341	-0.0636971	-0.182202	0.0137946	0.0809879	-0.133764	-0.248053	-0.133126	-0.093325	-0.113853	-0.110902	0.33002	0.346171	0.183641	0.0992987	-0.20462	-0.0851635	-0.0149638	-0.0589544	0.0184732	0.108638	-0.0692265	0.168559
Frontal_Mid_Orb_L	-0.16197	-0.221306	-0.0220959	-0.0111359	-0.104783	0.0293692	0.102347	-0.0825729	-0.195106	-0.0249332	-0.0149588	0.0214311	0.00224045	0.115227	0.37756	0.279071	0.260492	-0.0868017	-0.0613088	0.00357345	-0.156841	-0.0594258	0.0814782	-0.113968	0.145625
Frontal_Mid_Orb_R	-0.0806506	-0.110207	-0.0283452	-0.0445435	-0.159066	0.100345	0.179553	-0.160472	-0.256507	-0.0727961	-0.0426437	-0.0935378	-0.129498	0.0747299	0.320793	0.307497	0.195926	-0.031686	0.0512764	0.0506983	-0.140823	-0.0135767	0.0676759	0.00801336	0.223781
Frontal_Inf_Oper_L	-0.22903	-0.0999446	-0.206005	-0.155902	-0.287653	0.0852153	0.147514	-0.20187	-0.238265	-0.34016	-0.250057	-0.169886	-0.174755	0.426229	0.233081	0.0320356	-0.0271624	-0.0374876	-0.0550664	-0.00424347	0.0531702	0.0910305	0.225289	-0.184975	0.30884
Frontal_Inf_Oper_R	-0.194943	-0.0943673	-0.178552	-0.000668152	-0.09099	0.0723106	0.184893	-0.132873	-0.193326	-0.414515	-0.373077	-0.224803	-0.249362	0.338746	0.0843722	0.0958812	0.0915062	-0.0071405	0.0633153	0.131324	0.150167	0.0576452	0.20748	-0.196105	0.377422
Frontal_Inf_Tri_L	-0.298541	-0.157725	-0.256892	-0.0423163	-0.16129	0.0224719	0.0789854	-0.148453	-0.180423	-0.205476	-0.105828	-0.133051	-0.112247	0.384837	0.265806	0.0584312	0.0708004	-0.111124	-0.0998776	-0.137354	0.0447164	0.0810149	0.154942	-0.170952	0.211089
Frontal_Inf_Tri_R	-0.0880028	0.0118238	-0.138601	0.0532294	0.0331479	0.0129047	0.0970075	-0.194747	-0.238265	-0.285619	-0.232419	-0.196898	-0.153023	0.463818	0.251558	0.093174	0.109318	0.0211984	0.149148	0.126634	0.172414	0.0398398	0.153161	-0.230384	0.112447
Frontal_Inf_Orb_L	-0.267127	-0.337313	-0.129227	0.116481	0.0144605	0.00311492	0.0654133	-0.128867	-0.181313	-0.0378451	0.0223266	0.0158501	-0.00313663	0.146104	0.3061	0.264632	0.139597	-0.18476	-0.154275	-0.0466782	0.0589544	0.0694414	0.13602	0.0888147	0.203964
Frontal_Inf_Orb_R	-0.04389	-0.102399	0.0412903	0.166593	0.0149055	-0.0691957	-0.0104572	-0.0558647	-0.108788	-0.000222618	0.0346062	0.00982258	0.0089618	0.0248354	0.41407	0.191311	0.285873	0.0702893	0.0829341	0.144278	-0.0393771	0.104607	0.022707	0.1202	0.150746
Rolandic_Oper_L	-0.264454	-0.109984	-0.321171	0.117149	-0.0171301	-0.10969	-0.0402714	-0.118629	-0.145273	-0.24488	-0.182854	-0.372142	-0.365641	0.358435	0.0371772	0.208683	0.238673	-0.113355	-0.0164976	0.0908996	0.264516	0.0903628	0.0890472	0.00779076	0.392563
Rolandic_Oper_R	-0.366715	-0.258339	-0.339696	0.0510023	0.00912125	0.0485037	0.123262	-0.0941465	-0.186652	-0.306545	-0.300069	-0.181495	-0.186629	0.254619	-0.0313891	0.30321	0.236447	-0.216223	-0.0619776	0.11703	0.172414	0.0115736	0.169412	-0.137785	0.439991
Supp_Motor_Area_L	-0.0249527	0.102845	-0.079679	0.130735	-0.00467186	-0.140394	-0.0674157	0.00244825	-0.0567297	-0.138468	-0.089976	-0.182834	-0.174755	0.268491	0.249555	0.14416	0.138706	-0.079438	0.150708	0.218874	0.196885	-0.063432	0.0863758	-0.101057	0.236028
Supp_Motor_Area_R	-0.100925	0.0339098	-0.139494	0.0135858	-0.0874305	-0.0182445	0.0315942	0.00333853	-0.0789766	-0.211265	-0.201832	-0.196005	-0.215083	0.257527	0.0436331	0.235755	0.173661	-0.213769	0.0905141	0.237634	0.223137	-0.237703	0.153161	-0.194769	0.39145
Olfactory_L	-0.0730757	-0.265032	0.0249973	0.199109	0.139043	0.0647458	0.0901101	-0.0901402	-0.187987	0.120436	0.0645237	0.377946	0.277144	-0.188167	0.411621	0.256511	0.0460871	-0.164455	-0.184818	0.109214	-0.0820912	-0.125306	0.214604	0.127991	0.252728
Olfactory_R	0.0659464	-0.00267709	0.116282	0.0997773	0.0384872	-0.0253643	-0.00889977	-0.0741153	-0.107008	0.0175868	0.0174147	0.29557	0.301565	0.000223742	0.555655	0.122277	0.037404	0.0249917	0.106789	0.235624	-0.098109	-0.0821278	0.109528	-0.185865	0.081051
Frontal_Sup_Medial_L	-0.114292	0.0174011	-0.146636	-0.0616927	-0.154171	-0.0204695	0.0347091	-0.118184	-0.212013	-0.182102	-0.114758	-0.194666	-0.185733	0.352842	0.244212	0.133557	0.0801514	-0.143703	-0.000668823	0.0312677	0.141713	-0.0329401	0.164292	-0.113745	0.227566
Frontal_Sup_Medial_R	-0.153726	-0.147909	-0.106016	0.0641426	0.00556174	-0.0404939	0.0231394	-0.18629	-0.305006	-0.0282725	-0.0276849	-0.19355	-0.195815	0.230678	0.154052	0.363898	0.32016	-0.232959	-0.0853864	0.0136238	0.175973	-0.0957044	0.0115761	-0.00178075	0.230238
Frontal_Med_Orb_L	-0.32082	-0.229783	-0.317377	0.33608	0.210234	-0.165758	-0.0861052	-0.0500779	-0.0625139	-0.262244	-0.199153	-0.172342	-0.18887	0.348591	0.09439	0.0620408	-0.172771	-0.143703	-0.183703	0.00201007	0.349499	-0.0336078	0.370436	0.0287145	0.316188
Frontal_Med_Orb_R	-0.151944	-0.188289	-0.0803486	0.301114	0.153726	-0.156413	-0.0918901	0.000222568	-0.0558398	-0.0676759	-0.0317037	-0.0285748	-0.00044809	0.286838	0.260686	0.198982	0.0360681	-0.218901	-0.0356706	0.131994	0.183537	0.129535	0.18366	-0.0478575	0.244489
Rectus_L	-0.159073	-0.210821	-0.0718674	0.272383	0.176418	-0.1088	-0.058071	0.0264856	-0.0464961	-0.0512021	-0.0337131	0.109611	0.084689	-0.0149907	0.297418	0.224249	0.00667929	-0.14705	-0.0778064	0.209717	0.0887653	0.0796795	0.240205	0.102838	0.332443
Rectus_R	0.0514649	-0.102399	0.193506	0.0964366	0.0126808	-0.0404939	-0.0182445	0.0184732	-0.0709677	0.00400712	-0.0136192	0.229045	0.216652	-0.0346801	0.440561	0.147544	0.0046755	-0.00267769	-0.0659906	0.224011	-0.0638487	0.0954819	0.181879	-0.0240401	0.160989
Insula_L	-0.150162	-0.034356	-0.153332	-0.105791	-0.252058	0.00467238	0.0536211	-0.166704	-0.23604	-0.164737	-0.108954	-0.110281	-0.102837	0.29176	0.303428	0.143709	0.18368	-0.121835	0.0171665	0.0975999	0.0464961	0.0965947	0.074577	-0.060768	0.335783
Insula_R	0.0543612	0.0622423	0.0828037	0.185301	0.0562848	-0.0998999	-0.0602959	-0.000222568	-0.0736374	-0.00200356	-0.00915389	-0.147785	-0.127258	0.156396	0.305877	0.203945	0.324168	-0.122727	0.108572	0.351761	0.0438265	0.0471845	0.0333927	-0.0474124	0.22623
Cingulum_Ant_L	-0.224574	-0.0693812	-0.304432	0.173942	0.0914349	-0.221159	-0.160196	0.00689962	-0.039822	-0.233526	-0.158519	-0.248243	-0.269526	0.479256	0.076358	0.00721929	0.0794835	-0.15486	-0.166537	-0.0247908	0.388654	-0.086134	0.246216	-0.0509739	0.303941
Cingulum_Ant_R	-0.110282	0.0580036	-0.169848	0.213809	0.083426	-0.230281	-0.186228	0.100824	0.046941	-0.188112	-0.128601	-0.306509	-0.268406	0.464713	0.0939448	0.00699369	0.111544	-0.130314	-0.0222941	0.151648	0.349499	-0.0271534	0.295637	-0.147357	0.292363
Cingulum_Mid_L	-0.0969144	0.083659	-0.199086	0.228508	0.114127	-0.209367	-0.145289	0.0741153	-0.00600667	-0.171193	-0.154946	-0.268782	-0.285657	0.256632	0.0601069	0.167849	0.313036	-0.164231	0.107458	0.320717	0.313459	-0.0411752	0.111309	0.0416249	0.446894
Cingulum_Mid_R	-0.0804278	0.0660348	-0.142619	0.0603564	-0.0189099	-0.074758	-0.037824	0.142666	0.0416018	-0.130677	-0.112303	-0.238198	-0.254739	0.177428	0.0166964	0.143483	0.324836	-0.139017	0.0564041	0.280963	0.185762	-0.203205	0.213268	-0.071675	0.455133
Cingulum_Post_L	-0.247967	-0.13787	-0.199532	0.0155902	0.0291435	-0.0427189	0.0480587	0.0790118	-0.0505006	-0.181434	-0.122573	-0.203819	-0.22046	0.205395	0.00690116	0.269144	0.469776	-0.162669	0.07959	0.139811	0.0456062	-0.0801246	0.0429653	-0.128659	0.3723
Cingulum_Post_R	-0.378523	-0.295372	-0.297736	0.0276169	-0.0202447	-0.00689732	0.0691957	0.0077899	-0.108788	-0.242431	-0.178612	-0.19355	-0.240176	0.174743	-0.0523152	0.219963	0.255371	-0.217339	-0.180805	0.0250141	0.0562848	-0.0296016	0.178317	0.123317	0.486529
Hippocampus_L	-0.0617133	-0.078751	0.0834733	-0.0276169	-0.102558	0.125487	0.153521	-0.146227	-0.203115	-0.067008	-0.0569327	0.0823758	0.101044	0.0575018	0.371772	0.0746746	-0.107091	0.0457438	-0.108795	0.0770525	-0.0660734	-0.0344981	0.155833	-0.155815	0.0229348
Hippocampus_R	-0.0536928	-0.123592	0.0689659	0.2098	0.155506	-0.00355991	0.0622984	-0.0287113	-0.0852058	-0.1752	-0.129047	0.0631771	0.0443609	0.171163	0.412734	-0.0184994	-0.112657	0.0446281	-0.0595253	0.187606	-0.0723026	0.111952	0.339715	-0.0516416	0.0714763
ParaHippocampal_L	0.106049	0.026994	0.216718	-0.093764	-0.166185	0.0342641	0.0542886	-0.155575	-0.228476	0.00823687	-0.035276	0.215204	0.212171	-0.0655565	0.585485	-0.0173714	0.0728042	0.260628	0.000668823	0.138918	-0.117686	-0.011351	0.048976	-0.0182526	-0.0659096
ParaHippocampal_R	0.0634957	-0.0843283	0.22386	0.000890869	-0.143938	0.019357	0.0829903	-0.127977	-0.176863	-0.0634461	-0.136192	0.267889	0.244209	0.117241	0.592832	-0.211616	-0.0794835	0.191455	0.0459259	0.222447	-0.171524	-0.077899	0.227961	-0.158932	-0.0941884
Amygdala_L	0.132784	0.00602345	0.259124	-0.146325	-0.283648	0.0927801	0.0905551	-0.056755	-0.111902	0.250223	0.183524	0.196228	0.157952	-0.321518	0.310552	0.134685	0.129578	0.334711	-0.148256	-0.0263542	-0.108788	-0.276875	-0.0313891	0.0629939	-0.000222668
Amygdala_R	0.13011	0.158617	0.107801	-0.135412	-0.271635	0.0827678	0.0858827	-0.165368	-0.212903	-0.00890472	-0.00692123	0.0390671	0.0217324	0.0270728	0.452582	-0.16469	0.0632306	0.193017	-0.0657676	0.173089	-0.204004	-0.0369464	0.0449688	-0.0097941	0.0941884
Calcarine_L	-0.165312	-0.0794203	-0.153332	0.184187	0.0932147	-0.0738681	0.0111247	0.00556421	-0.0901001	-0.0376224	-0.0212102	-0.187299	-0.234351	0.171163	0.0623331	0.231017	0.407436	-0.211314	-0.00646529	0.213737	0.155061	-0.148231	0.0752449	0.117307	0.486306
Calcarine_R	-0.0532472	0.0722814	-0.0513338	0.105568	0.0122358	-0.0832128	0.000889977	0.0233697	-0.0642937	-0.162511	-0.102925	-0.188861	-0.151678	0.308541	0.233972	0.0827963	0.287655	-0.115587	0.173448	0.195646	0.054505	0.019586	0.0583259	-0.199444	0.181919
Cuneus_L	-0.0937954	-0.0687119	-0.0214263	-0.00200446	-0.133259	-0.0551786	0.000889977	0.0251502	-0.102113	-0.00512021	-0.0270151	-0.0687581	-0.105749	0.120597	0.207925	0.260797	0.321274	-0.144818	-0.0472635	0.0509217	-0.0384872	-0.221678	0.0267142	-0.0242627	0.29214
Cuneus_R	-0.140582	-0.0448412	-0.0662876	-0.0884188	-0.0985539	0.0885527	0.154856	-0.120855	-0.235595	-0.175646	-0.156956	-0.0448713	-0.0107542	0.298025	0.233304	0.157922	0.307915	-0.153744	0.0844947	0.10095	-0.000667408	-0.052081	0.027382	-0.318976	0.181474
Lingual_L	-0.161524	-0.000223091	-0.150877	0.0855234	-0.0598443	-0.0304817	0.0335966	-0.0972624	-0.149277	-0.180098	-0.139764	-0.199577	-0.194695	0.167359	0.206144	-0.0230115	0.272515	-0.0566777	0.0182812	0.251482	0.12614	0.0885822	0.0701247	-0.0304953	0.37564
Lingual_R	-0.0862204	-0.0276632	-0.0736529	-0.0979956	-0.158176	0.194682	0.252976	-0.111952	-0.212903	-0.253117	-0.221703	-0.0421925	-0.0909623	0.18235	0.274488	-0.0207555	0.0645664	-0.0868017	-0.0844947	0.259075	-0.0771969	-0.00445137	0.256011	-0.0759043	0.348698
Occipital_Sup_L	-0.143924	-0.181819	0.0283452	0.010245	-0.0954394	-0.0295917	0.00200245	-0.0442911	-0.149277	-0.0963936	-0.0654168	-0.00357185	-0.0188198	0.368727	0.257792	0.112125	0.00222643	-0.299901	-0.288263	-0.101173	0.0367075	-0.188738	0.23976	-0.131553	0.145402
Occipital_Sup_R	-0.224797	-0.183157	-0.0810182	-0.0365256	-0.204449	-0.00467238	0.0349316	-0.0411752	-0.159511	-0.0672306	-0.00401878	-0.0732229	-0.0522025	0.219044	0.309439	0.117539	0.134476	-0.221132	-0.148256	0.00781692	-0.114572	0.168262	0.15561	-0.0491931	0.230016
Occipital_Mid_L	-0.147043	-0.120023	0.0127219	0.0211581	-0.0892102	-0.057181	-0.0309267	-0.00511907	-0.113237	-0.029163	0.0140657	0.00446481	0.0394319	0.31749	0.343722	0.177324	0.0805967	-0.306818	-0.0815964	0.104077	0.0407119	-0.0560873	0.194791	-0.223261	0.144734
Occipital_Mid_R	-0.251755	-0.159064	-0.144404	-0.0977729	-0.256062	0.018467	0.0638558	-0.095927	-0.175973	-0.159395	-0.0814919	-0.102914	-0.100372	0.190181	0.276492	0.0548215	0.163865	-0.098405	-0.121057	-0.0270242	-0.130145	0.0770087	0.0627783	-0.113077	0.221109
Occipital_Inf_L	-0.23705	-0.157279	-0.148199	0.287751	0.116796	-0.171543	-0.095895	0.0126864	-0.0478309	-0.076358	-0.0442066	-0.0988956	-0.114263	0.257975	0.167854	0.17597	0.15162	-0.228496	-0.0648759	0.173089	0.243159	0.055197	0.222618	0.00111297	0.439323
Occipital_Inf_R	-0.0501282	0.00892363	0.0252205	-0.0347439	-0.171524	-0.00355991	0.075203	0.0153572	-0.0829811	-0.0630009	-0.00803756	-0.0317002	-0.0380877	0.172282	0.406055	0.100393	0.311032	0.0731901	0.171665	0.104077	-0.168854	0.0734476	0.0699021	-0.128881	0.162993
Fusiform_L	-0.10293	-0.0720583	0.0229886	0.0256125	-0.143938	0.00800979	0.0520636	-0.134209	-0.181758	-0.0434105	0.00200939	0.0354952	0.0371915	0.14588	0.481523	0.0106033	0.0768118	-0.0265537	-0.0423588	0.140705	-0.0282536	0.118406	0.170525	-0.0447412	0.23959
Fusiform_R	-0.0574803	-0.0887901	0.0872675	-0.13274	-0.323248	0.0938925	0.133941	-0.145337	-0.219577	0.00445236	0.0232196	0.0924216	0.0544429	0.126414	0.536732	0.029554	0.159858	0.0240992	-0.111693	0.0158572	-0.262291	0.0244825	0.0498664	-0.0741236	0.176575
Postcentral_L	-0.22747	-0.209259	-0.129227	-0.0311804	-0.109232	0.0990099	0.147959	-0.188515	-0.301891	-0.144034	-0.125475	-0.0678651	-0.0887218	0.285943	0.264248	0.1683	0.0774797	-0.343413	-0.208004	0.0873262	0.098109	-0.0948142	0.271817	-0.0356149	0.320864
Postcentral_R	-0.0732985	-0.00334636	-0.0232118	-0.104454	-0.250278	0.123039	0.176438	-0.219675	-0.319689	0.0178094	0.0122796	-0.122336	-0.11964	0.240076	0.323241	0.225152	0.264945	-0.271339	-0.0118159	0.0636521	-0.0456062	-0.165146	-0.04252	-0.0905955	0.224449
Parietal_Sup_L	-0.122981	-0.0162856	-0.0953024	-0.123385	-0.264516	0.00600734	0.0353766	-0.0661028	-0.1604	-0.167409	-0.123912	-0.147785	-0.175427	0.376111	0.22106	0.0715161	0.181899	-0.136339	-0.124624	0.0895596	0.0585095	-0.10661	0.215494	-0.121091	0.348252
Parietal_Sup_R	-0.265791	-0.197658	-0.138378	-0.0703787	-0.196885	0.0809879	0.110357	-0.0914756	-0.192881	-0.0903829	-0.0100469	-0.0663024	-0.0472735	0.236943	0.304541	0.126112	0.0964043	-0.275355	-0.179468	-0.0221107	-0.0754171	-0.0124638	0.245548	-0.0794658	0.232242
Parietal_Inf_L	-0.0724073	-0.076297	-0.0651716	-0.044098	-0.135484	0.0720881	0.101457	-0.127087	-0.211568	-0.0736866	-0.0488952	-0.0716602	-0.0940989	0.308541	0.264025	0.207555	0.183012	-0.288521	-0.104559	0.0770525	0.0362625	-0.178945	0.0908282	0	0.228902
Parietal_Inf_R	-0.170436	-0.146347	-0.118291	0.0126949	-0.104783	0.0235844	0.076983	-0.0985978	-0.194216	-0.0420748	-0.00736776	-0.0680884	-0.0656452	0.192418	0.33415	0.215	0.0863854	-0.231843	-0.105674	0.0107203	-0.135039	-0.0467394	0.0645592	-0.109516	0.181919
SupraMarginal_L	-0.182912	-0.0999446	-0.156903	-0.179733	-0.199555	0.136389	0.147514	-0.182284	-0.248498	-0.27894	-0.225275	-0.0455411	-0.0613883	0.278559	0.284728	0.0236883	0.14828	-0.0526612	-0.117267	0.158125	0.0278087	0.0104607	0.279386	-0.101503	0.319528
SupraMarginal_R	-0.12766	-0.112438	-0.098427	-0.138753	-0.176418	0.0869952	0.159973	-0.292678	-0.398443	-0.146705	-0.149141	-0.0531312	-0.0770715	0.316372	0.324577	0.205975	0.11288	-0.213322	-0.100323	-0.0370745	-0.00600667	-0.158914	-0.0656723	-0.157596	0.108662
Angular_L	-0.0911219	0.0149471	-0.0964183	-0.045657	-0.206229	0.0807654	0.10435	-0.116403	-0.184872	-0.127115	-0.0935483	-0.179932	-0.173859	0.386403	0.178094	0.110997	0.0414116	-0.353008	-0.10991	0.183139	0.0989989	-0.15335	0.166296	-0.146689	0.336228
Angular_R	-0.123649	-0.0936981	-0.0448613	-0.0567929	-0.221357	0.0347091	0.0605184	-0.132873	-0.205339	-0.071683	-0.0281315	-0.0729997	-0.0737108	0.240299	0.371104	0.0868571	0.0670155	-0.12295	-0.154052	0.0745958	-0.155061	-0.00957044	0.116652	-0.073901	0.195725
Precuneus_L	-0.129219	-0.0281094	-0.105346	0.0282851	-0.103448	-0.0921126	-0.0124597	0.00600935	-0.105673	-0.146705	-0.137755	-0.203595	-0.25093	0.195551	0.153606	0.180031	0.313258	-0.103984	-0.00668823	0.0980465	0.0286986	-0.116181	0.0491986	-0.0162493	0.360944
Precuneus_R	-0.198508	-0.114669	-0.109587	-0.0265034	-0.102558	0.018912	0.119924	-0.0300467	-0.155506	-0.186999	-0.157625	-0.16743	-0.204777	0.204053	0.145815	0.113704	0.368029	-0.0736364	-0.0158288	0.128421	-0.018465	0.0204763	0.106857	-0.101948	0.424182
Paracentral_Lobule_L	-0.0619361	0.086113	-0.0986502	0.205123	0.0558398	-0.170876	-0.0987874	0.135989	0.0513904	-0.1565	-0.156286	-0.205828	-0.209034	0.198683	0.0714604	0.217481	0.182567	-0.207074	0.170327	0.275826	0.246274	-0.106833	0.0865984	-0.0921536	0.374972
Paracentral_Lobule_R	-0.100256	0.00535418	-0.143512	-0.098441	-0.168409	0.0812104	0.154633	-0.0629869	-0.16663	-0.331033	-0.341596	-0.270121	-0.328898	0.240299	0.0500891	0.119344	0.170544	-0.134554	0.00111471	0.188723	0.0536151	-0.148008	0.0986198	-0.168726	0.381207
Caudate_L	-0.0316364	0.103737	0.000223191	-0.0171492	-0.158176	-0.0469463	-0.0625209	-0.0972624	-0.111902	0.036732	0.114312	-0.107155	-0.0365193	0.37186	0.343277	-0.0135362	0.0460871	-0.159322	-0.122618	-0.0225574	0.103893	-0.0994881	0.0919412	-0.245966	0.0120241
Caudate_R	-0.0822102	-0.0194089	-0.0265597	-0.163029	-0.116796	0.135944	0.123484	-0.0625417	-0.171079	-0.0534283	-0.0116098	-0.04822	0.0385357	0.12194	0.182992	0.265535	0.39675	-0.15776	0.098317	0.199443	-0.00823137	-0.0471845	0.0480855	-0.24975	0.137386
Putamen_L	-0.195611	-0.118684	-0.166277	-0.126503	-0.229366	0.0705306	0.09634	-0.221901	-0.229811	-0.274711	-0.216568	-0.104253	-0.0887218	0.184587	0.274265	0.0313588	-0.0514305	-0.0011157	-0.127968	-0.00536017	-0.0331479	0.0707768	0.0543188	-0.14847	0.181029
Putamen_R	-0.212989	-0.108645	-0.253768	0.00712695	0.01802	0.0233619	0.0398265	-0.149789	-0.178198	-0.29675	-0.255862	-0.137293	-0.115383	0.197341	0.162066	0.218384	0.139152	-0.0778761	0.0305429	0.241431	0.115462	0.0496328	0.135352	-0.122204	0.268537
Pallidum_L	-0.115629	-0.0814281	-0.0636093	-0.0538976	-0.151502	0.153076	0.166871	-0.187625	-0.158176	-0.0923865	-0.025229	-0.0986723	-0.0616124	0.00648853	0.286064	0.0947532	0.105978	0.0774298	-0.107012	-0.0352878	-0.179533	0.097485	-0.0578807	-0.111742	0.0467602
Pallidum_R	-0.209647	-0.0321251	-0.297736	-0.0487751	-0.0491657	0.168428	0.199577	-0.205431	-0.19644	-0.29675	-0.234652	-0.29624	-0.26863	0.221729	0.0707925	0.076705	0.311923	-0.135669	0.0737935	0.170856	0.0740823	0.0387269	-0.0418522	-0.241291	0.251837
Thalamus_L	-0.18514	-0.098383	-0.079679	0.142762	0.0100111	-0.149516	-0.113917	0.0456265	-0.0206897	-0.0287177	0.0457694	-0.125908	-0.105973	0.0496708	0.259127	0.047151	0.157408	0.0165124	-0.158734	0.0484649	0.0754171	0.116403	0.128451	0.059655	0.158317
Thalamus_R	-0.0628273	-0.0499723	0.0209799	0.124054	0.0816463	-0.0674157	-0.0416064	-0.102604	-0.155061	-0.133793	-0.0855107	0.00513453	0.0333827	0.113661	0.351514	0.0708393	0.0572192	0.012719	-0.0285365	0.320494	0.115462	0.159136	0.207703	0.0957151	0.222
Heschl_L	-0.0394342	-0.0426103	0.0158465	0.0652562	-0.083871	-0.0037824	0.0429414	-0.0963721	-0.149722	-0.0805877	-0.0296943	-0.0904124	-0.0786398	0.29713	0.388691	0.164239	-0.0120227	-0.0767604	-0.0122618	0.186936	-0.0286986	0.0275985	0.213045	-0.0489705	0.148297
Heschl_R	-0.0940181	0.0582267	-0.15043	-0.152784	-0.303671	0.0629658	0.0883302	-0.0807924	-0.169299	-0.0957258	-0.0473323	-0.282846	-0.297532	0.228665	0.0552093	0.212969	0.14828	-0.290752	-0.0673282	0.0643221	0.132814	-0.155575	0.047195	0.0563161	0.320641
Temporal_Sup_L	-0.133007	-0.0588959	-0.0899458	-0.0345212	-0.13059	0.0500612	0.119924	-0.13955	-0.20267	-0.247774	-0.155393	-0.245788	-0.21934	0.469411	0.299421	0.0121826	0.169654	-0.0923802	-0.0305429	0.0739257	0.0028921	0.150901	0.204363	-0.164942	0.181029
Temporal_Sup_R	-0.148379	-0.0450643	-0.158242	-0.0483297	-0.0571746	0.0998999	0.162198	-0.18807	-0.282314	-0.284506	-0.274393	-0.277265	-0.277144	0.337403	0.106634	0.153184	0.343315	-0.256389	0.0127076	0.229594	0.149277	-0.0146895	0.0431879	-0.189427	0.313071
Temporal_Pole_Sup_L	-0.0699566	-0.0796434	0.0520034	-0.146548	-0.251168	0.125932	0.171765	-0.266414	-0.334372	0.103072	0.0759103	0.0870638	0.0831207	0.10941	0.406501	0.271626	0.382055	-0.0272232	0.0285365	-0.0804026	-0.0803115	-0.0994881	-0.189448	-0.130217	0.0930751
Temporal_Pole_Sup_R	-0.122758	0.0867823	-0.16159	0.0739421	-0.00734149	0.00266993	0.0542886	-0.137325	-0.191101	-0.0525379	0.000446531	-0.226366	-0.183493	0.247459	0.223063	0.16469	0.416119	-0.213099	0.186379	0.268009	0.166185	0.00823503	-0.0999555	-0.0912632	0.229125
Temporal_Mid_L	-0.0804278	-0.0325712	0.00982038	-0.138976	-0.20267	0.142619	0.201357	-0.15424	-0.245384	-0.231078	-0.174594	-0.147116	-0.145629	0.320846	0.335263	0.0112801	0.211956	-0.0769835	-0.00891764	0.161922	-0.010901	0.0629869	0.223731	-0.231052	0.222
Temporal_Mid_R	-0.0822102	-0.0646963	0.0325858	0.032294	-0.0598443	0.0280343	0.076983	-0.173381	-0.227586	-0.138023	-0.11007	-0.148455	-0.120312	0.235601	0.309439	0.0588824	0.278081	-0.0466364	-0.0309888	0.19855	0.0344828	0.0839083	0.0233749	-0.148247	0.145625
Temporal_Pole_Mid_L	0.0496826	-0.0218629	0.147529	-0.18686	-0.248053	0.226499	0.271888	-0.164478	-0.264071	0.0630009	0.0149588	0.106709	0.114487	-0.0342326	0.412511	0.242072	0.22999	0.0990744	-0.0120388	0.0156338	-0.308565	-0.0859114	-0.0365094	-0.194769	0.0242708
Temporal_Pole_Mid_R	-0.0487914	-0.039487	0.0220959	-0.17216	-0.181313	0.196907	0.232951	-0.217449	-0.295217	-0.0583259	-0.0116098	0.11988	0.134203	0.0671227	0.552983	0.114155	0.143159	-0.0305703	0.0570729	0.0705756	-0.280089	-0.0109059	-0.0184773	-0.190762	-0.0331775
Temporal_Inf_L	-0.0835469	-0.0169549	-0.0265597	-0.0815145	-0.169299	0.0683057	0.0972299	-0.108836	-0.169744	-0.0823687	-0.0660866	-0.100235	-0.0813283	0.216359	0.344613	0.0681321	0.322832	-0.0618099	0.0207335	0.0971532	-0.00556174	0.0220343	0.0549867	-0.214357	0.202182
Temporal_Inf_R	-0.0628273	-0.0225322	0.0294612	-0.140757	-0.301446	0.0429414	0.0611859	-0.0158024	-0.100779	-0.0516474	-0.0167449	0.0205381	0.0141148	0.0680177	0.412289	0.0491814	0.332183	0.0546694	0.0200647	0.0652155	-0.217798	0.127754	-0.00534283	-0.111074	0.217101
