# Supplementary material for: Autistic traits and individual brain differences: functional network efficiency reflects attentional and social impairments, structural nodal efficiencies index systemising and theory-of-mind skills
Source: Mol Autism. 2021 Jan 21;12:3. doi: 10.1186/s13229-020-00377-8 (PMC7818759; doi:10.1186/s13229-020-00377-8)
Supplement: Supplementary file 9 — Additional file 9. Brain-behaviour correlations. README file detailing data curation; AAL-90 region masks in NIfTI format; spreadseehts of Spearman correlations; code and data for the correlational analysis. [file 13229_2020_377_MOESM9_ESM.zip › Paul_Arora_et_al_data/Physiological/Spearman_correlations/Nodal/DTI/DTInodalnet_strengths_correlation_pvals.xls]

## Sheet: Sheet1
BrainRegion_Names	Full_IQ	Verbal_IQ	Performance_IQ	Item_1A	Item_1B	Item_2A	Item_2B	Item_3A	Item_3B	Item_4A	Item_4B	Item_5A	Item_5B	EQ	SQ	SSQ_Total	SRS	RMET_CORRECT	COWA_TOTAL_Production	AnNT_Production	FC_EFT_QAMean	ANT_ALERT	ANT_ORIENTING	ANT_CONFLICT	ANT_GRANDMEAN
Precentral_L	0.0959	0.1948	0.2141	0.2406	0.105	0.3923	0.2756	0.4324	0.2094	0.1541	0.2623	0.3809	0.3683	0.1369	0.0582	0.2334	0.1655	0.2488	0.369	0.474	0.3362	0.3445	0.1359	0.2141	0.0718
Precentral_R	0.2274	0.3105	0.3836	0.4754	0.1781	0.4734	0.3003	0.3743	0.1584	0.4472	0.4487	0.2882	0.2561	0.1826	0.0548	0.0857	0.0613	0.1007	0.453	0.3664	0.3307	0.3523	0.4572	0.2591	0.0886
Frontal_Sup_L	0.1899	0.3754	0.3076	0.2979	0.1088	0.3991	0.2988	0.3835	0.2153	0.2569	0.4338	0.3334	0.3297	0.0642	0.0505	0.2075	0.4004	0.1659	0.496	0.4798	0.4395	0.3179	0.0764	0.2165	0.1154
Frontal_Sup_R	0.2037	0.2087	0.4453	0.3562	0.3478	0.4718	0.4415	0.3672	0.1692	0.3935	0.3795	0.3909	0.3794	0.1999	0.0546	0.0504	0.0704	0.1153	0.3704	0.2464	0.4982	0.3113	0.1678	0.4789	0.0733
Frontal_Sup_Orb_L	0.2678	0.1252	0.443	0.2883	0.4827	0.3693	0.4148	0.3995	0.4282	0.4965	0.4256	0.1857	0.234	0.3791	0.0295	0.0544	0.4232	0.3031	0.2928	0.2203	0.455	0.3554	0.0882	0.2859	0.1175
Frontal_Sup_Orb_R	0.4765	0.2405	0.2823	0.3374	0.4366	0.4802	0.4626	0.4814	0.3332	0.4582	0.4512	0.3435	0.4277	0.4128	0.0074	0.1829	0.4439	0.3823	0.2772	0.3416	0.1998	0.358	0.1297	0.3563	0.2883
Frontal_Mid_L	0.1204	0.2296	0.2008	0.4084	0.2057	0.4068	0.3056	0.3179	0.1929	0.1681	0.306	0.396	0.3679	0.0307	0.1057	0.2089	0.487	0.1706	0.3285	0.4528	0.277	0.3124	0.0441	0.2448	0.0511
Frontal_Mid_R	0.2191	0.2602	0.3329	0.3641	0.1605	0.4717	0.3275	0.2453	0.093	0.2408	0.3052	0.2766	0.2829	0.0393	0.0328	0.1631	0.2856	0.1429	0.3233	0.4653	0.3769	0.4709	0.2875	0.3563	0.1904
Frontal_Mid_Orb_L	0.1959	0.1205	0.4571	0.4781	0.2927	0.4414	0.2939	0.3334	0.1517	0.4524	0.4734	0.4533	0.4934	0.2675	0.0205	0.0656	0.077	0.3196	0.3713	0.493	0.1955	0.3688	0.336	0.2716	0.2247
Frontal_Mid_Orb_R	0.3373	0.2773	0.4438	0.4093	0.2022	0.2984	0.168	0.2011	0.084	0.3495	0.4133	0.3123	0.2476	0.3442	0.0419	0.0484	0.1422	0.4268	0.3937	0.3946	0.2224	0.4632	0.3603	0.4818	0.1205
Frontal_Inf_Oper_L	0.1159	0.3006	0.1377	0.2026	0.0596	0.3197	0.2162	0.1395	0.1011	0.0343	0.0924	0.1848	0.1786	0.0113	0.1103	0.4319	0.4431	0.414	0.3833	0.489	0.3863	0.3177	0.1133	0.1654	0.0513
Frontal_Inf_Oper_R	0.153	0.3105	0.1714	0.4973	0.3183	0.3487	0.167	0.2463	0.1566	0.0132	0.0226	0.1166	0.0897	0.0363	0.3315	0.3055	0.3097	0.4768	0.3702	0.2469	0.2156	0.3876	0.131	0.1549	0.0216
Frontal_Inf_Tri_L	0.0571	0.2085	0.0865	0.4089	0.194	0.4492	0.3352	0.2202	0.1727	0.1446	0.2898	0.2425	0.2753	0.021	0.0779	0.3786	0.3535	0.2799	0.2987	0.2354	0.408	0.3317	0.2023	0.1775	0.1307
Frontal_Inf_Tri_R	0.3249	0.4756	0.2312	0.396	0.4304	0.4717	0.3028	0.1517	0.104	0.0634	0.1064	0.1452	0.2053	0.005	0.0944	0.3084	0.2708	0.4622	0.2151	0.2585	0.1745	0.42	0.2064	0.1136	0.2804
Frontal_Inf_Orb_L	0.0781	0.0345	0.2506	0.2716	0.4682	0.4889	0.3623	0.2471	0.1673	0.4207	0.4503	0.4689	0.4911	0.2216	0.0522	0.0767	0.2242	0.1657	0.2013	0.4029	0.3794	0.3573	0.2341	0.3166	0.1389
Frontal_Inf_Orb_R	0.4095	0.2924	0.4044	0.1872	0.4657	0.3575	0.4775	0.3849	0.2871	0.4965	0.4215	0.4829	0.4805	0.4486	0.0108	0.1539	0.0607	0.3593	0.3218	0.2218	0.4172	0.289	0.4548	0.2618	0.2131
Rolandic_Oper_L	0.0831	0.2905	0.0428	0.2687	0.4635	0.2822	0.4145	0.2695	0.2249	0.0948	0.1601	0.0205	0.0245	0.0296	0.4251	0.1309	0.0953	0.2785	0.463	0.3167	0.0775	0.3181	0.3216	0.4802	0.0165
Rolandic_Oper_R	0.0267	0.0882	0.0355	0.3879	0.4768	0.397	0.255	0.3152	0.1633	0.0513	0.0559	0.1652	0.1557	0.0932	0.4351	0.0491	0.1001	0.1277	0.368	0.2692	0.1797	0.4778	0.1886	0.2312	0.0088
Supp_Motor_Area_L	0.4493	0.2949	0.3368	0.2462	0.4879	0.2302	0.3634	0.4883	0.3833	0.2345	0.3199	0.1648	0.1759	0.0795	0.0928	0.2234	0.2287	0.3273	0.2132	0.1246	0.1523	0.3651	0.3245	0.3033	0.1055
Supp_Motor_Area_R	0.2964	0.4309	0.2383	0.4739	0.3143	0.4608	0.4337	0.49	0.3383	0.1311	0.1407	0.1512	0.1276	0.0875	0.4077	0.1002	0.172	0.1282	0.3205	0.1016	0.1214	0.0942	0.2128	0.1539	0.0191
Olfactory_L	0.3517	0.0761	0.4425	0.1472	0.2311	0.3676	0.3167	0.3191	0.1606	0.2564	0.3624	0.0222	0.0674	0.1568	0.0143	0.0842	0.3943	0.1933	0.1633	0.2803	0.3252	0.247	0.1266	0.246	0.0936
Olfactory_R	0.3653	0.4892	0.2681	0.3011	0.4172	0.4488	0.4841	0.3459	0.2851	0.4521	0.4553	0.055	0.0533	0.4992	0.0007	0.2527	0.4081	0.4497	0.2832	0.1093	0.302	0.3351	0.2806	0.1608	0.3432
Frontal_Sup_Medial_L	0.2758	0.4631	0.2199	0.3696	0.2012	0.4574	0.4236	0.267	0.1305	0.1641	0.2722	0.1499	0.1602	0.0277	0.0997	0.2356	0.3305	0.2198	0.4961	0.4383	0.2255	0.4225	0.1915	0.2736	0.1143
Frontal_Sup_Medial_R	0.2144	0.2176	0.2884	0.3666	0.4908	0.4161	0.4495	0.162	0.0501	0.4486	0.4459	0.1466	0.1432	0.112	0.2043	0.0248	0.041	0.1117	0.3217	0.4715	0.171	0.298	0.4813	0.4911	0.1134
Frontal_Med_Orb_L	0.0421	0.1097	0.0426	0.0327	0.1317	0.189	0.3217	0.3986	0.379	0.0783	0.1493	0.1763	0.1554	0.0338	0.3104	0.3696	0.181	0.2287	0.1644	0.4991	0.0301	0.4293	0.0205	0.4334	0.0442
Frontal_Med_Orb_R	0.2134	0.1604	0.3391	0.054	0.2056	0.2104	0.3136	0.493	0.391	0.364	0.4401	0.4446	0.499	0.0628	0.0837	0.1395	0.4163	0.1278	0.4266	0.246	0.1633	0.2504	0.1674	0.4037	0.0977
Rectus_L	0.2005	0.1316	0.3535	0.0774	0.1771	0.2828	0.3801	0.4426	0.3992	0.3974	0.4326	0.2808	0.329	0.4583	0.0563	0.1164	0.4825	0.2274	0.3434	0.1332	0.3206	0.3411	0.1006	0.2837	0.0382
Rectus_R	0.3884	0.294	0.1506	0.3127	0.4832	0.4238	0.4658	0.459	0.3521	0.4837	0.48	0.1115	0.1278	0.4225	0.008	0.2138	0.4815	0.4887	0.3629	0.1126	0.3614	0.309	0.168	0.459	0.1995
Insula_L	0.218	0.4261	0.2148	0.2871	0.0857	0.489	0.3857	0.186	0.1033	0.1934	0.2816	0.282	0.2976	0.0604	0.0517	0.2199	0.1621	0.2549	0.4654	0.3044	0.4035	0.3082	0.3518	0.3749	0.0385
Insula_R	0.3859	0.3762	0.3235	0.1633	0.3873	0.3061	0.3781	0.4995	0.349	0.4968	0.485	0.2231	0.2525	0.2043	0.0498	0.1414	0.0385	0.2546	0.2805	0.0283	0.4115	0.4106	0.4358	0.4065	0.117
Cingulum_Ant_L	0.1148	0.3671	0.0503	0.1793	0.3189	0.1221	0.1952	0.4795	0.4228	0.1068	0.2001	0.0879	0.0728	0.0044	0.3471	0.4795	0.3314	0.2092	0.1889	0.4417	0.0177	0.3191	0.0962	0.4003	0.0525
Cingulum_Ant_R	0.2861	0.3805	0.1854	0.1279	0.328	0.1099	0.1615	0.2909	0.3954	0.1667	0.2511	0.0508	0.0785	0.0055	0.3123	0.4784	0.2687	0.2482	0.4488	0.2093	0.0299	0.4425	0.0565	0.2193	0.0604
Cingulum_Mid_L	0.3069	0.3329	0.1492	0.1119	0.2736	0.13	0.2199	0.3412	0.4963	0.1838	0.2051	0.0739	0.0619	0.0913	0.3816	0.1862	0.045	0.1937	0.2879	0.0424	0.048	0.4108	0.2835	0.4047	0.0081
Cingulum_Mid_R	0.338	0.3677	0.2299	0.3736	0.4545	0.342	0.4165	0.2184	0.4051	0.2556	0.2799	0.1046	0.088	0.1795	0.4655	0.2237	0.0394	0.2266	0.3856	0.0633	0.1658	0.1322	0.132	0.3557	0.0064
Cingulum_Post_L	0.0946	0.2361	0.1499	0.4658	0.436	0.4052	0.4074	0.3374	0.3954	0.1671	0.2622	0.14	0.1193	0.1407	0.484	0.0742	0.0043	0.1963	0.3409	0.2285	0.406	0.3334	0.4119	0.2503	0.0196
Cingulum_Post_R	0.0201	0.0569	0.0537	0.4345	0.4602	0.479	0.3683	0.4788	0.2824	0.0961	0.1746	0.1536	0.0967	0.1772	0.3913	0.1208	0.0866	0.1232	0.1663	0.4428	0.3793	0.4304	0.1695	0.2607	0.0029
Hippocampus_L	0.3736	0.3419	0.3315	0.4395	0.2914	0.2509	0.2059	0.2203	0.1445	0.3665	0.3871	0.3326	0.2983	0.3783	0.0217	0.3458	0.2906	0.4044	0.2843	0.34	0.3659	0.4266	0.2044	0.2049	0.4501
Hippocampus_R	0.3859	0.2514	0.3621	0.1367	0.2079	0.4961	0.3684	0.4364	0.3252	0.1744	0.2482	0.3724	0.411	0.1821	0.0145	0.4604	0.2849	0.4045	0.3793	0.1557	0.3522	0.2818	0.0349	0.3917	0.3504
ParaHippocampal_L	0.2884	0.445	0.1245	0.3085	0.1849	0.4205	0.3806	0.2033	0.1104	0.4767	0.4322	0.1225	0.1269	0.3659	0.0003	0.4611	0.3384	0.0848	0.4926	0.2258	0.2627	0.4718	0.3973	0.4699	0.3588
ParaHippocampal_R	0.3712	0.3253	0.1182	0.4986	0.2166	0.4513	0.3219	0.2507	0.1708	0.3707	0.2381	0.0764	0.0988	0.271	0.0004	0.1289	0.3425	0.1536	0.3976	0.1136	0.1789	0.3371	0.1109	0.2022	0.3029
Amygdala_L	0.2425	0.4902	0.0801	0.2186	0.0697	0.3143	0.3154	0.3825	0.2768	0.0879	0.162	0.1466	0.2024	0.0415	0.0449	0.2393	0.233	0.0357	0.2187	0.447	0.2829	0.0702	0.4332	0.3619	0.4998
Amygdala_R	0.2426	0.1991	0.2864	0.2352	0.0714	0.3268	0.3228	0.1962	0.1361	0.4834	0.4867	0.4128	0.4484	0.441	0.0071	0.1847	0.3644	0.1536	0.371	0.1714	0.1399	0.4178	0.4064	0.481	0.3162
Calcarine_L	0.1938	0.3412	0.2135	0.159	0.3087	0.3434	0.4815	0.4858	0.3223	0.4219	0.4597	0.1599	0.1001	0.1854	0.367	0.1107	0.0126	0.1336	0.4841	0.1246	0.2008	0.2189	0.3465	0.2628	0.003
Calcarine_R	0.3892	0.3536	0.3932	0.2896	0.4716	0.324	0.4961	0.4482	0.3702	0.1995	0.2968	0.1557	0.2088	0.0505	0.1075	0.3296	0.0616	0.2727	0.1787	0.145	0.3892	0.4655	0.3846	0.1466	0.1698
Cuneus_L	0.3111	0.3576	0.4601	0.4986	0.2378	0.3791	0.4942	0.4431	0.2913	0.4985	0.4487	0.3599	0.2876	0.2629	0.1327	0.0812	0.0427	0.2189	0.4036	0.3941	0.4145	0.1125	0.4514	0.4541	0.0578
Cuneus_R	0.2361	0.4061	0.3641	0.3222	0.2998	0.3194	0.2059	0.265	0.1038	0.1799	0.2048	0.4051	0.4724	0.0552	0.1042	0.1988	0.0523	0.2093	0.3293	0.3007	0.4997	0.3898	0.4488	0.0442	0.1686
Lingual_L	0.2021	0.4929	0.2129	0.3231	0.3762	0.4324	0.4316	0.3108	0.2168	0.1732	0.237	0.1444	0.1496	0.1927	0.1376	0.4498	0.0692	0.3873	0.4578	0.0895	0.2546	0.3197	0.3599	0.4424	0.0192
Lingual_R	0.3183	0.4391	0.3463	0.303	0.2024	0.1471	0.088	0.2861	0.1292	0.0865	0.1188	0.4127	0.312	0.1704	0.0719	0.4583	0.3594	0.3202	0.3318	0.0824	0.3388	0.4824	0.0836	0.3438	0.029
Occipital_Sup_L	0.223	0.1669	0.4457	0.4811	0.3031	0.4372	0.493	0.4048	0.2173	0.3073	0.3687	0.4996	0.4683	0.0223	0.0839	0.2743	0.4818	0.0565	0.0605	0.3007	0.4215	0.1549	0.1001	0.2395	0.2244
Occipital_Sup_R	0.1147	0.1676	0.3369	0.428	0.1357	0.4871	0.4293	0.4234	0.2042	0.3641	0.4983	0.3482	0.3958	0.129	0.0473	0.2665	0.2309	0.1221	0.2167	0.483	0.2665	0.1841	0.2068	0.4002	0.1128
Occipital_Mid_L	0.2193	0.2632	0.4725	0.4608	0.3026	0.385	0.44	0.4924	0.2703	0.4498	0.4653	0.4853	0.414	0.0439	0.0314	0.1727	0.3224	0.0514	0.3263	0.293	0.4102	0.3754	0.1541	0.115	0.2276
Occipital_Mid_R	0.0888	0.2038	0.2243	0.306	0.0842	0.4647	0.3734	0.3111	0.1794	0.2032	0.3376	0.2935	0.2981	0.1629	0.0683	0.3888	0.1876	0.3053	0.2622	0.4427	0.2388	0.3426	0.3711	0.2699	0.1206
Occipital_Inf_L	0.1097	0.2053	0.2192	0.0632	0.2741	0.1782	0.3001	0.4673	0.4039	0.3485	0.4119	0.3031	0.271	0.0903	0.185	0.1803	0.2056	0.116	0.366	0.1737	0.0992	0.3837	0.1195	0.4908	0.0079
Occipital_Inf_R	0.3963	0.4796	0.4442	0.4312	0.186	0.4869	0.3436	0.4608	0.3366	0.3719	0.4862	0.4302	0.4202	0.1823	0.0138	0.2934	0.0471	0.3562	0.173	0.2926	0.1807	0.3513	0.3585	0.2473	0.1948
Fusiform_L	0.2979	0.3553	0.4469	0.4493	0.2196	0.479	0.3846	0.2364	0.1677	0.4147	0.4912	0.4236	0.4218	0.2223	0.004	0.4781	0.3389	0.4394	0.4156	0.2227	0.4354	0.2669	0.1816	0.4146	0.1052
Fusiform_R	0.3803	0.3176	0.3215	0.2406	0.0388	0.3033	0.2327	0.2206	0.1173	0.4843	0.449	0.3061	0.382	0.2536	0.001	0.4398	0.1938	0.4514	0.2794	0.465	0.077	0.4539	0.3979	0.3462	0.1767
Postcentral_L	0.1148	0.1349	0.2527	0.4332	0.2734	0.2989	0.2122	0.1585	0.0507	0.2248	0.2505	0.3658	0.3221	0.0643	0.0838	0.187	0.3321	0.0347	0.1312	0.3222	0.3009	0.3004	0.0752	0.4291	0.042
Postcentral_R	0.347	0.49	0.454	0.2879	0.0844	0.2536	0.1671	0.1207	0.0402	0.4557	0.467	0.2626	0.2653	0.1036	0.0407	0.1149	0.0773	0.0776	0.4716	0.3688	0.4105	0.1867	0.4066	0.318	0.1172
Parietal_Sup_L	0.2613	0.4643	0.3142	0.2533	0.0756	0.4859	0.4269	0.3664	0.1993	0.19	0.2598	0.2206	0.1785	0.0203	0.1225	0.3529	0.1636	0.2312	0.2523	0.315	0.3845	0.277	0.1279	0.2607	0.0325
Parietal_Sup_R	0.0781	0.1482	0.2364	0.3544	0.1413	0.3306	0.2768	0.3185	0.1584	0.3237	0.4848	0.367	0.41	0.1088	0.0518	0.2536	0.2981	0.074	0.1684	0.46	0.3364	0.4677	0.0977	0.3379	0.1104
Parietal_Inf_L	0.3504	0.34	0.3643	0.4003	0.2324	0.3496	0.2946	0.2497	0.1312	0.3485	0.3976	0.3542	0.3104	0.0478	0.079	0.1321	0.1582	0.0626	0.2908	0.3387	0.4244	0.1647	0.3176	0.4995	0.1112
Parietal_Inf_R	0.1833	0.2223	0.2663	0.4734	0.2851	0.444	0.3431	0.3041	0.1565	0.4154	0.4917	0.3616	0.3654	0.1553	0.0361	0.1286	0.3137	0.1136	0.2899	0.4744	0.2345	0.3909	0.3686	0.2736	0.1709
SupraMarginal_L	0.1709	0.2958	0.2096	0.1693	0.1416	0.2296	0.2127	0.1662	0.0925	0.07	0.1171	0.4115	0.3752	0.0729	0.0636	0.4536	0.2106	0.386	0.2666	0.2006	0.4481	0.48	0.068	0.2974	0.0449
SupraMarginal_R	0.2499	0.2762	0.3037	0.2273	0.167	0.3195	0.1911	0.0582	0.0152	0.2168	0.2124	0.3964	0.3415	0.0449	0.0432	0.137	0.2661	0.1301	0.2997	0.4217	0.4897	0.1901	0.3575	0.2008	0.2883
Angular_L	0.3173	0.4698	0.309	0.3982	0.1304	0.3318	0.2869	0.2684	0.1642	0.2562	0.3156	0.175	0.1802	0.0195	0.1736	0.2768	0.4034	0.0299	0.2775	0.166	0.3032	0.1973	0.1899	0.2173	0.039
Angular_R	0.2569	0.3081	0.4051	0.3845	0.118	0.4271	0.3758	0.2445	0.1423	0.353	0.4427	0.3538	0.3524	0.1008	0.0248	0.3216	0.352	0.2562	0.2041	0.3409	0.205	0.4677	0.2676	0.3444	0.1544
Precuneus_L	0.2498	0.4418	0.2913	0.4343	0.2905	0.3074	0.4667	0.4822	0.29	0.2195	0.2328	0.1353	0.0845	0.1538	0.2076	0.172	0.0455	0.2878	0.4873	0.3017	0.4407	0.2664	0.4026	0.4709	0.0243
Precuneus_R	0.1527	0.2742	0.2847	0.4461	0.2956	0.4685	0.266	0.4392	0.2104	0.1617	0.2055	0.1879	0.1338	0.1433	0.2166	0.2751	0.0251	0.3494	0.4655	0.2465	0.4598	0.4613	0.2848	0.3014	0.0099
Paracentral_Lobule_L	0.374	0.3258	0.3084	0.1379	0.3872	0.181	0.2973	0.2335	0.3852	0.2068	0.212	0.1385	0.1329	0.1541	0.3487	0.1244	0.1615	0.1353	0.1859	0.0694	0.0979	0.2826	0.3336	0.3203	0.02
Paracentral_Lobule_R	0.3011	0.4929	0.2284	0.2969	0.1816	0.3302	0.2061	0.3788	0.1895	0.035	0.0317	0.0768	0.0384	0.1032	0.4003	0.2601	0.1777	0.2363	0.4991	0.1585	0.391	0.2048	0.3059	0.187	0.0205
Caudate_L	0.4321	0.2898	0.4996	0.4592	0.1882	0.4064	0.3755	0.3049	0.2792	0.4171	0.2701	0.2823	0.423	0.0234	0.0312	0.4663	0.3947	0.2003	0.2573	0.4503	0.2946	0.2921	0.3185	0.0911	0.4771
Caudate_R	0.3368	0.4581	0.4508	0.1908	0.2611	0.2308	0.2529	0.3713	0.1822	0.3967	0.4832	0.4034	0.4191	0.2609	0.1568	0.0769	0.0154	0.2037	0.302	0.1475	0.4754	0.3976	0.4084	0.0893	0.2376
Putamen_L	0.1498	0.2695	0.193	0.2506	0.108	0.3498	0.3026	0.1181	0.1105	0.0677	0.1266	0.2911	0.3176	0.1673	0.07	0.4329	0.3952	0.4956	0.2497	0.4881	0.4316	0.3587	0.3814	0.2171	0.172
Putamen_R	0.1337	0.2855	0.0913	0.49	0.4612	0.4463	0.4114	0.2152	0.1705	0.0554	0.0851	0.2326	0.2723	0.1531	0.1998	0.1207	0.2222	0.3419	0.4353	0.0964	0.2709	0.3966	0.2378	0.258	0.0795
Pallidum_L	0.2753	0.3368	0.3715	0.388	0.2105	0.202	0.1844	0.1569	0.1998	0.3145	0.451	0.3014	0.3699	0.4906	0.0623	0.3128	0.2862	0.3407	0.2846	0.4316	0.1659	0.3046	0.3781	0.2792	0.4065
Pallidum_R	0.138	0.4413	0.0561	0.3957	0.3991	0.1814	0.1425	0.1354	0.1464	0.057	0.1076	0.0572	0.0796	0.1242	0.3536	0.3417	0.0429	0.237	0.3454	0.1852	0.352	0.4194	0.4101	0.0985	0.0923
Thalamus_L	0.1617	0.3078	0.3355	0.2253	0.4812	0.2192	0.2799	0.4045	0.4633	0.4375	0.4085	0.2538	0.2824	0.391	0.0856	0.4053	0.1943	0.4621	0.1964	0.3949	0.3471	0.2658	0.2489	0.3749	0.1993
Thalamus_R	0.3711	0.3986	0.4558	0.2602	0.3346	0.3661	0.4152	0.2944	0.211	0.242	0.327	0.4934	0.4343	0.2733	0.0299	0.3535	0.3739	0.4727	0.442	0.0438	0.2652	0.2009	0.131	0.2992	0.1199
Heschl_L	0.4138	0.4049	0.4671	0.3697	0.3214	0.4905	0.4068	0.3085	0.2166	0.3369	0.4425	0.3164	0.337	0.0582	0.0197	0.1915	0.4835	0.3337	0.4743	0.1581	0.4387	0.4483	0.1279	0.4008	0.2211
Heschl_R	0.3107	0.3817	0.2202	0.202	0.0451	0.3731	0.3217	0.3352	0.1834	0.3094	0.4059	0.0683	0.0542	0.1126	0.3791	0.1298	0.2128	0.0569	0.3555	0.3716	0.2406	0.1958	0.4076	0.3804	0.0404
Temporal_Sup_L	0.2395	0.3787	0.3143	0.4204	0.2402	0.3972	0.2651	0.2352	0.1422	0.0929	0.2037	0.0955	0.1225	0.0052	0.0583	0.4715	0.1794	0.3101	0.4256	0.351	0.4942	0.2119	0.1405	0.1881	0.1722
Temporal_Sup_R	0.2232	0.4099	0.204	0.3938	0.371	0.2969	0.1939	0.1574	0.0632	0.0639	0.0731	0.0742	0.0737	0.0392	0.282	0.2063	0.0316	0.0888	0.4779	0.1097	0.2153	0.4575	0.4136	0.1594	0.0472
Temporal_Pole_Sup_L	0.361	0.3365	0.3827	0.219	0.0869	0.2511	0.1786	0.0772	0.0361	0.2863	0.3374	0.3215	0.3269	0.2856	0.0119	0.0746	0.0192	0.4369	0.4395	0.3397	0.3343	0.3006	0.156	0.2493	0.3106
Temporal_Pole_Sup_R	0.269	0.3256	0.2031	0.3546	0.4829	0.4936	0.3891	0.2334	0.1554	0.3885	0.498	0.1148	0.163	0.0959	0.1145	0.1902	0.0119	0.1352	0.1604	0.0782	0.1939	0.4815	0.2956	0.3196	0.111
Temporal_Mid_L	0.3348	0.433	0.4717	0.2247	0.137	0.2229	0.1425	0.2044	0.0947	0.1074	0.1765	0.2209	0.222	0.0453	0.0366	0.4779	0.1294	0.3368	0.4756	0.1962	0.4687	0.3753	0.1168	0.1094	0.1204
Temporal_Mid_R	0.3402	0.3753	0.427	0.4419	0.3659	0.4367	0.3376	0.1782	0.1119	0.2327	0.2815	0.2177	0.2637	0.1095	0.0486	0.3798	0.0646	0.403	0.4363	0.1421	0.4267	0.3327	0.4552	0.2184	0.223
Temporal_Pole_Mid_L	0.3992	0.4485	0.2171	0.161	0.0885	0.1091	0.0703	0.1928	0.0788	0.363	0.4624	0.2833	0.2669	0.4278	0.0111	0.0977	0.1057	0.3088	0.4736	0.4647	0.0468	0.3243	0.4203	0.1479	0.4563
Temporal_Pole_Mid_R	0.3994	0.4225	0.4535	0.1778	0.1661	0.1443	0.1	0.1241	0.0571	0.3755	0.4722	0.2636	0.2401	0.3528	0.001	0.2763	0.2197	0.4328	0.3778	0.3517	0.0632	0.4671	0.4619	0.1518	0.4212
Temporal_Inf_L	0.3323	0.4668	0.4496	0.3326	0.1805	0.3504	0.2949	0.279	0.1829	0.3413	0.3715	0.3001	0.3316	0.1327	0.0308	0.3576	0.0419	0.3664	0.4583	0.3025	0.4826	0.4598	0.3867	0.1285	0.1473
Temporal_Inf_R	0.3736	0.4592	0.4274	0.2267	0.0516	0.4062	0.3688	0.4697	0.3011	0.4006	0.4694	0.4556	0.4643	0.3595	0.0112	0.3972	0.0369	0.3868	0.4573	0.3589	0.1207	0.2474	0.486	0.2759	0.1235
															pFDR<0.05 regions:
															22
															39
															40
