# Supplementary material for: Autistic traits and individual brain differences: functional network efficiency reflects attentional and social impairments, structural nodal efficiencies index systemising and theory-of-mind skills
Source: Mol Autism. 2021 Jan 21;12:3. doi: 10.1186/s13229-020-00377-8 (PMC7818759; doi:10.1186/s13229-020-00377-8)
Supplement: Supplementary file 9 — Additional file 9. Brain-behaviour correlations. README file detailing data curation; AAL-90 region masks in NIfTI format; spreadseehts of Spearman correlations; code and data for the correlational analysis. [file 13229_2020_377_MOESM9_ESM.zip › Paul_Arora_et_al_data/Physiological/Spearman_correlations/Global/DTIglobalnet_correlation_coefficient.xls]

## Sheet: Sheet1
Global_MRINet_Measures	Full_IQ	Verbal_IQ	Performance_IQ	Item_1A	Item_1B	Item_2A	Item_2B	Item_3A	Item_3B	Item_4A	Item_4B	Item_5A	Item_5B	EQ	SQ	SSQ_Total	SRS	RMET_CORRECT	COWA_TOTAL_Production	AnNT_Production	FC_EFT_QAMean	ANT_ALERT	ANT_ORIENTING	ANT_CONFLICT	ANT_GRANDMEAN
dti_ClusterinCoefficient	-0.176006	-0.150363	-0.0743225	-0.0706014	-0.204894	0.0656358	0.126599	-0.161807	-0.265851	-0.103963	-0.0752405	-0.0667489	-0.0831207	0.22061	0.367542	0.156343	0.20728	-0.162446	-0.079367	0.0772759	-0.0878754	0.00333853	0.152271	-0.0516416	0.292808
dti_CharacterPathLength	0.25376	0.219967	0.178329	0.0249443	0.149277	0.0140171	-0.0509512	0.10483	0.216018	0.13602	0.079036	0.106932	0.13129	-0.235153	-0.255788	-0.242072	-0.175443	0.209529	0.113477	-0.00513683	-0.00155729	0.0556421	-0.164069	-0.0411798	-0.283011
dti_Efficiency	-0.13969	-0.120469	-0.0383888	-0.049666	-0.169299	0.0829903	0.143509	-0.181838	-0.280089	-0.115094	-0.0982368	-0.0625074	-0.0739349	0.213003	0.384461	0.106485	0.219081	-0.140802	-0.0724559	0.153658	-0.076307	0.0429557	0.151826	-0.0681135	0.301269
