# Supplementary material for: Autistic traits and individual brain differences: functional network efficiency reflects attentional and social impairments, structural nodal efficiencies index systemising and theory-of-mind skills
Source: Mol Autism. 2021 Jan 21;12:3. doi: 10.1186/s13229-020-00377-8 (PMC7818759; doi:10.1186/s13229-020-00377-8)
Supplement: Supplementary file 9 — Additional file 9. Brain-behaviour correlations. README file detailing data curation; AAL-90 region masks in NIfTI format; spreadseehts of Spearman correlations; code and data for the correlational analysis. [file 13229_2020_377_MOESM9_ESM.zip › Paul_Arora_et_al_data/Physiological/Spearman_correlations/Global/DTIglobalnet_correlation_pvals.xls]

## Sheet: Sheet1
Global_MRINet_Measures	Full_IQ	Verbal_IQ	Performance_IQ	Item_1A	Item_1B	Item_2A	Item_2B	Item_3A	Item_3B	Item_4A	Item_4B	Item_5A	Item_5B	EQ	SQ	SSQ_Total	SRS	RMET_CORRECT	COWA_TOTAL_Production	AnNT_Production	FC_EFT_QAMean	ANT_ALERT	ANT_ORIENTING	ANT_CONFLICT	ANT_GRANDMEAN
dti_ClusterinCoefficient	0.1769	0.2136	0.349	0.3506	0.1368	0.3648	0.248	0.197	0.0766	0.2952	0.346	0.3664	0.3347	0.1247	0.0233	0.2021	0.1287	0.1958	0.3338	0.3422	0.3142	0.4956	0.2107	0.3961	0.059
dti_CharacterPathLength	0.0879	0.1214	0.1713	0.4444	0.2162	0.4679	0.3946	0.2935	0.1302	0.2355	0.3401	0.2888	0.2457	0.1067	0.0902	0.0978	0.1684	0.1355	0.2732	0.4879	0.4984	0.3795	0.196	0.4109	0.0669
dti_Efficiency	0.2349	0.264	0.4198	0.3954	0.1805	0.3314	0.2187	0.167	0.0655	0.2732	0.3011	0.3726	0.3498	0.1313	0.0183	0.2866	0.1164	0.2294	0.3497	0.207	0.335	0.4153	0.2065	0.3653	0.0548
