# Supplementary material for: Autistic traits and individual brain differences: functional network efficiency reflects attentional and social impairments, structural nodal efficiencies index systemising and theory-of-mind skills
Source: Mol Autism. 2021 Jan 21;12:3. doi: 10.1186/s13229-020-00377-8 (PMC7818759; doi:10.1186/s13229-020-00377-8)
Supplement: Supplementary file 9 — Additional file 9. Brain-behaviour correlations. README file detailing data curation; AAL-90 region masks in NIfTI format; spreadseehts of Spearman correlations; code and data for the correlational analysis. [file 13229_2020_377_MOESM9_ESM.zip › Paul_Arora_et_al_data/Physiological/Spearman_correlations/Global/FMRIglobalnet_correlation_coefficients.xls]

## Sheet: Sheet1
Global_MRINet_Measures	Full_IQ	Verbal_IQ	Performance_IQ	Item_1A	Item_1B	Item_2A	Item_2B	Item_3A	Item_3B	Item_4A	Item_4B	Item_5A	Item_5B	EQ	SQ	SSQ_Total	SRS	RMET_CORRECT	COWA_TOTAL_Production	AnNT_Production	FC_EFT_QAMean	ANT_ALERT	ANT_ORIENTING	ANT_CONFLICT	ANT_GRANDMEAN
fmri_ClusterinCoefficient	0.069511	0.149025	-0.00691891	-0.0612473	-0.0295884	-0.142396	-0.121927	-0.000667705	-0.0362625	0.307658	0.253853	-0.106039	-0.108662	-0.17519	-0.00601069	0.049407	0.454859	0.170256	-0.0323265	-0.123284	-0.0291435	-0.20187	-0.422752	-0.0946021	-0.00222668
fmri_CharacterPathLength	-0.236605	-0.294926	-0.145297	0.0445435	-0.0153504	0.10168	0.0865502	0.00200312	0.0171301	-0.277382	-0.211879	0.127024	0.113367	0.186601	0.0211487	0.013085	-0.387399	-0.219793	-0.0240776	0.0935797	0.054505	0.0994881	0.441006	0.169839	0.0278335
fmri_Efficiency	0.107163	0.200559	0.019864	-0.0463252	-0.0028921	-0.218489	-0.202915	0.0278211	-0.00556174	0.277827	0.221479	-0.0776877	-0.0602681	-0.145209	0.0111309	0.00857291	0.467105	0.233182	0.0332182	-0.0422114	0.0389321	-0.206321	-0.406278	-0.115081	-0.0164774
