# Supplementary material for: Autistic traits and individual brain differences: functional network efficiency reflects attentional and social impairments, structural nodal efficiencies index systemising and theory-of-mind skills
Source: Mol Autism. 2021 Jan 21;12:3. doi: 10.1186/s13229-020-00377-8 (PMC7818759; doi:10.1186/s13229-020-00377-8)
Supplement: Supplementary file 9 — Additional file 9. Brain-behaviour correlations. README file detailing data curation; AAL-90 region masks in NIfTI format; spreadseehts of Spearman correlations; code and data for the correlational analysis. [file 13229_2020_377_MOESM9_ESM.zip › Paul_Arora_et_al_data/Physiological/Spearman_correlations/Global/FMRIglobalnet_correlation_pvals.xls]

## Sheet: Sheet1
Global_MRINet_Measures	Full_IQ	Verbal_IQ	Performance_IQ	Item_1A	Item_1B	Item_2A	Item_2B	Item_3A	Item_3B	Item_4A	Item_4B	Item_5A	Item_5B	EQ	SQ	SSQ_Total	SRS	RMET_CORRECT	COWA_TOTAL_Production	AnNT_Production	FC_EFT_QAMean	ANT_ALERT	ANT_ORIENTING	ANT_CONFLICT	ANT_GRANDMEAN
fmri_ClusterinCoefficient	0.3525	0.2149	0.4926	0.3779	0.4447	0.2235	0.2567	0.4964	0.4302	0.0534	0.0881	0.277	0.2729	0.1731	0.4887	0.4102	0.0075	0.1853	0.4368	0.2512	0.438	0.1425	0.0095	0.3139	0.4889
fmri_CharacterPathLength	0.0992	0.0544	0.2161	0.4109	0.4641	0.2893	0.3206	0.4981	0.4681	0.0695	0.134	0.2378	0.2643	0.1594	0.4593	0.4614	0.0182	0.119	0.4484	0.3002	0.3821	0.3047	0.007	0.1862	0.4274
fmri_Efficiency	0.2788	0.1442	0.4503	0.4082	0.4961	0.1187	0.1417	0.4379	0.4922	0.0718	0.1233	0.3297	0.3664	0.2181	0.4758	0.4916	0.006	0.1081	0.434	0.4051	0.4191	0.1363	0.0133	0.2755	0.4583
