# Supplementary material for: Autistic traits and individual brain differences: functional network efficiency reflects attentional and social impairments, structural nodal efficiencies index systemising and theory-of-mind skills
Source: Mol Autism. 2021 Jan 21;12:3. doi: 10.1186/s13229-020-00377-8 (PMC7818759; doi:10.1186/s13229-020-00377-8)
Supplement: Supplementary file 9 — Additional file 9. Brain-behaviour correlations. README file detailing data curation; AAL-90 region masks in NIfTI format; spreadseehts of Spearman correlations; code and data for the correlational analysis. [file 13229_2020_377_MOESM9_ESM.zip › Paul_Arora_et_al_data/Physiological/aal_regions/README.txt]

In our results, some node(s) (region(s)) were significantly associated with the behaviour(s).  I did the analyses using MATLAB, did not use any fancy software. In this case, we can show the region associated with a behaviour.  So, the image will convey only the information that this region is here in the brain. See one example image (region_1.png) attached to the email.  I have also attached a zipped folder which contains a nifti image file (e.g. region_x_.nii, x= region number) for each region.  Those file(s) can be visualized to display the anatomical localization of a region.  Inside the zipped folder, there is a file named aal.txt.  Inside that file, the relation between the region number and name of the anatomical region is provided (e.g. 1 Precentral_L ).  This means region_1_.nii file shows the anatomical location of Left Precentral area.  Ignore the number printed on the right-hand side of the anatomical regional name inside aal.txt file.

The attached image (region_1.png), I have created using freely available MRIcron (https://www.nitrc.org/frs/?group_id=152).  First I loaded the background anatomical file (ch2better.nii inside the zipped folder) and then overlayed the region_1.nii file.
