# Supplementary material for: Autistic traits and individual brain differences: functional network efficiency reflects attentional and social impairments, structural nodal efficiencies index systemising and theory-of-mind skills
Source: Mol Autism. 2021 Jan 21;12:3. doi: 10.1186/s13229-020-00377-8 (PMC7818759; doi:10.1186/s13229-020-00377-8)
Supplement: Supplementary file 9 — Additional file 9. Brain-behaviour correlations. README file detailing data curation; AAL-90 region masks in NIfTI format; spreadseehts of Spearman correlations; code and data for the correlational analysis. [file 13229_2020_377_MOESM9_ESM.zip › Paul_Arora_et_al_data/Physiological/BBC/analysis/Diffusion_Analaysis/adj_matrixes/Connectivity_Probability_weighted/fixnormed_Connection_Matrix_sym_aHU0248.txt]

   0.0000000e+00   4.8315406e-01   4.8866453e-01   4.8501170e-01   5.3330524e-01   4.8205560e-01   4.0423095e-01   4.2866352e-01   5.3232977e-01   4.4453719e-01   4.9190062e-01   4.9358563e-01   4.6703152e-01   4.8415646e-01   4.7999898e-01   4.5127978e-01   5.0892629e-01   4.7755505e-01   5.2046365e-01   5.2715002e-01   5.7606079e-01   5.3503694e-01   5.3872409e-01   5.6340236e-01   5.2827929e-01   5.0516914e-01   4.5136120e-01   4.5512235e-01   4.7952251e-01   4.8349623e-01   5.3615565e-01   5.3292599e-01   5.6564757e-01   6.3131560e-01   6.7123019e-01   8.0490343e-01   5.7501420e-01   4.8578115e-01   4.9518867e-01   3.9791359e-01   5.8526996e-01   5.6946245e-01   5.7070585e-01   6.1052047e-01   5.8137404e-01   6.1708944e-01   4.5330000e-01   4.9104787e-01   4.9564428e-01   5.3329755e-01   4.7965120e-01   4.4501703e-01   5.0809409e-01   4.6633449e-01   4.0712173e-01   4.3247112e-01   4.5192918e-01   4.5097826e-01   4.5246342e-01   4.3963210e-01   4.3259806e-01   4.6387664e-01   4.6273826e-01   4.5396484e-01   4.2992639e-01   4.4836518e-01   5.4607054e-01   6.0199279e-01   5.4601971e-01   5.4533826e-01   4.6694875e-01   5.8908934e-01   5.3218593e-01   5.9529944e-01   5.7515585e-01   5.7890831e-01   5.6737369e-01   5.2126034e-01   5.0486116e-01   4.7348658e-01   4.4352364e-01   4.8795552e-01   4.9109607e-01   4.9160888e-01   4.1835694e-01   3.9361556e-01   5.0910072e-01   4.2970038e-01   4.2220686e-01   4.1766937e-01
   4.8315406e-01   0.0000000e+00   5.2309377e-01   4.9293481e-01   5.8947222e-01   5.1050800e-01   4.4086485e-01   4.4977295e-01   5.3188136e-01   4.5448949e-01   4.8602799e-01   5.3690912e-01   4.7600848e-01   4.7678855e-01   4.9766800e-01   4.6111723e-01   5.3953972e-01   5.2067935e-01   5.1530920e-01   5.3385608e-01   6.0349497e-01   5.4451082e-01   5.6123908e-01   5.6175289e-01   4.8259680e-01   5.5652215e-01   4.7312343e-01   4.9283081e-01   5.0881252e-01   5.3917474e-01   5.7796147e-01   5.5197547e-01   5.7108347e-01   6.0369481e-01   6.3472262e-01   7.7201600e-01   5.2962906e-01   5.2661343e-01   4.9668270e-01   4.8440683e-01   6.9343853e-01   4.9320514e-01   5.6290800e-01   6.3340567e-01   6.2109891e-01   6.5278717e-01   4.6516909e-01   4.8628262e-01   4.6451811e-01   5.2580157e-01   4.9177411e-01   4.4542965e-01   5.3762004e-01   5.2281932e-01   4.5324426e-01   4.4445571e-01   4.8693081e-01   5.0239459e-01   5.0884099e-01   4.7808769e-01   4.5009660e-01   4.8798815e-01   4.6581089e-01   4.6434538e-01   4.5143855e-01   4.7583935e-01   5.9888731e-01   5.9907585e-01   5.3272080e-01   5.6597966e-01   5.0129466e-01   5.9520397e-01   5.6078758e-01   5.9133047e-01   5.9992920e-01   5.2376947e-01   5.8978281e-01   5.9750898e-01   5.1163697e-01   5.0117643e-01   4.5585626e-01   4.9448241e-01   4.9673278e-01   5.1680624e-01   4.4794730e-01   4.2296514e-01   5.3068481e-01   4.5777635e-01   4.5511822e-01   4.2518396e-01
   4.8866453e-01   5.2309377e-01   0.0000000e+00   5.1992331e-01   5.9516884e-01   5.4064571e-01   4.5644878e-01   4.5444427e-01   5.5687020e-01   5.1869057e-01   5.2290163e-01   5.4269919e-01   4.9400122e-01   4.9539203e-01   5.2406573e-01   4.7443533e-01   5.4372756e-01   5.2895092e-01   5.6896131e-01   5.6825219e-01   5.8504243e-01   5.2296180e-01   5.7661043e-01   5.6041812e-01   4.9427203e-01   5.3769694e-01   4.7308759e-01   5.5734372e-01   5.2856295e-01   5.3844853e-01   5.7278212e-01   5.5713438e-01   5.9041836e-01   6.2048612e-01   6.5337593e-01   7.1517076e-01   5.4917344e-01   5.7873122e-01   5.3911488e-01   5.1343745e-01   6.7699628e-01   5.5077026e-01   5.8874809e-01   6.3542432e-01   6.2266913e-01   6.5704447e-01   4.5615264e-01   5.2742415e-01   4.8139516e-01   5.6428643e-01   4.8549352e-01   4.5691818e-01   5.5034250e-01   5.5166799e-01   4.7851033e-01   4.5510962e-01   4.7736157e-01   5.1279310e-01   4.9962304e-01   4.9565760e-01   4.5463296e-01   5.1080249e-01   4.5393751e-01   4.6497119e-01   4.7792814e-01   4.7781524e-01   6.3700496e-01   6.5912331e-01   5.6811067e-01   6.2012368e-01   5.8964985e-01   5.8025121e-01   6.0632700e-01   6.2110204e-01   6.2011038e-01   6.0348247e-01   5.9846409e-01   6.1763924e-01   5.3513651e-01   4.8803468e-01   4.7965236e-01   5.0645806e-01   5.1137840e-01   5.1388348e-01   4.9108264e-01   4.7135278e-01   5.2750197e-01   5.0273752e-01   4.9118476e-01   4.4459224e-01
   4.8501170e-01   4.9293481e-01   5.1992331e-01   0.0000000e+00   5.8656325e-01   5.3292649e-01   4.7186619e-01   4.6780112e-01   5.3911825e-01   4.7173984e-01   5.1909628e-01   5.3237820e-01   4.7061232e-01   4.8460520e-01   4.9494120e-01   4.7756123e-01   5.0629644e-01   4.9537644e-01   5.2488858e-01   5.5086348e-01   6.4401693e-01   5.5938593e-01   5.9473318e-01   5.7829930e-01   4.8695845e-01   5.3677739e-01   4.3966858e-01   5.1090175e-01   5.2634325e-01   5.1861292e-01   5.6929181e-01   5.3469560e-01   5.9229290e-01   6.3928978e-01   6.8726068e-01   6.6036255e-01   5.2571325e-01   5.5880661e-01   5.6189632e-01   5.0105364e-01   6.4518493e-01   5.8203003e-01   5.9530724e-01   6.1824184e-01   6.1449096e-01   6.6310402e-01   4.5569541e-01   5.2850820e-01   5.0498343e-01   5.8776129e-01   5.0895090e-01   4.4776747e-01   5.1228114e-01   5.7951930e-01   4.9694667e-01   4.5395252e-01   5.0312536e-01   5.1277947e-01   5.3826871e-01   4.7733961e-01   4.4592791e-01   5.0373334e-01   5.1024182e-01   4.7728728e-01   5.1876208e-01   4.5327410e-01   6.2226447e-01   6.6474345e-01   5.5492230e-01   5.8456026e-01   5.9101855e-01   6.4950786e-01   5.1573900e-01   6.1277915e-01   5.7623663e-01   6.2555094e-01   5.8339871e-01   5.8304068e-01   5.3189613e-01   5.8182005e-01   4.6629451e-01   5.0634842e-01   5.1530451e-01   5.3574885e-01   4.9767800e-01   4.6843082e-01   5.0320804e-01   4.8730918e-01   4.4959564e-01   4.3457699e-01
   5.3330524e-01   5.8947222e-01   5.9516884e-01   5.8656325e-01   0.0000000e+00   5.8517456e-01   4.9296315e-01   4.9798680e-01   5.9309391e-01   5.6895861e-01   6.1879153e-01   5.7755822e-01   5.2300771e-01   5.7704247e-01   5.9993166e-01   5.4087511e-01   5.4729009e-01   5.8492569e-01   6.0213565e-01   5.4920811e-01   6.8339275e-01   6.1547439e-01   5.7685300e-01   6.2304964e-01   5.5503565e-01   6.4056173e-01   5.0219880e-01   5.4079765e-01   5.4113622e-01   5.7947665e-01   6.4772911e-01   5.9164500e-01   6.3107707e-01   6.7713363e-01   7.1381250e-01   7.4367057e-01   5.9838284e-01   6.1377940e-01   6.2222888e-01   5.4604383e-01   7.9381739e-01   6.6885257e-01   6.8503503e-01   6.9800646e-01   6.4212317e-01   7.0098225e-01   5.0452736e-01   5.7761628e-01   5.4227189e-01   6.1751955e-01   5.2509028e-01   5.3124588e-01   5.4573554e-01   5.9612821e-01   4.7948722e-01   4.9154822e-01   5.8775699e-01   6.2354562e-01   5.6267301e-01   5.3833244e-01   5.6026107e-01   5.7331177e-01   5.4650965e-01   5.7138534e-01   5.3202485e-01   5.3133161e-01   7.0948970e-01   6.9508207e-01   6.2660373e-01   5.6363788e-01   5.8845060e-01   6.6694249e-01   6.2647013e-01   6.9661152e-01   6.3024421e-01   5.3839345e-01   6.0538329e-01   6.5465003e-01   5.9906246e-01   6.0333650e-01   5.2391864e-01   5.6720200e-01   5.2913750e-01   5.5635849e-01   5.1010008e-01   5.6845457e-01   5.4616937e-01   5.4585195e-01   5.7879432e-01   5.2643280e-01
   4.8205560e-01   5.1050800e-01   5.4064571e-01   5.3292649e-01   5.8517456e-01   0.0000000e+00   4.5896970e-01   4.8073501e-01   5.4043914e-01   4.8482278e-01   5.5348457e-01   5.5122958e-01   5.2150331e-01   5.0300202e-01   5.6660036e-01   4.5625839e-01   5.7753253e-01   5.7351150e-01   6.3253317e-01   5.9267664e-01   6.2296475e-01   6.0363803e-01   6.2258382e-01   5.4798924e-01   5.3717717e-01   5.9677359e-01   4.8800878e-01   5.4710265e-01   5.2572035e-01   6.0502883e-01   6.0961100e-01   6.1678675e-01   6.6417148e-01   6.7220784e-01   8.2297020e-01   7.2278296e-01   6.0891652e-01   6.0037287e-01   5.5691439e-01   5.5629419e-01   6.3094561e-01   5.4684487e-01   6.6136060e-01   6.9148730e-01   6.1844238e-01   6.5616428e-01   4.9875315e-01   5.7647263e-01   5.3612741e-01   6.3501304e-01   5.4262918e-01   4.7491536e-01   5.2791590e-01   5.3443978e-01   5.1482237e-01   5.6077261e-01   5.7430294e-01   6.2613674e-01   5.1599926e-01   5.6727833e-01   5.0269860e-01   5.7024721e-01   5.7089731e-01   5.6603594e-01   5.5466073e-01   4.9186810e-01   6.9036924e-01   6.8061627e-01   6.5235891e-01   6.0989533e-01   5.6418549e-01   6.0437864e-01   5.6871870e-01   6.2658564e-01   6.2976491e-01   5.7399701e-01   6.2980381e-01   5.9122410e-01   5.2945931e-01   5.0446482e-01   4.7203947e-01   5.1141314e-01   5.2563348e-01   5.5099160e-01   5.2619804e-01   5.5541276e-01   5.9452034e-01   5.4351344e-01   5.0205873e-01   4.3762158e-01
   4.0423095e-01   4.4086485e-01   4.5644878e-01   4.7186619e-01   4.9296315e-01   4.5896970e-01   0.0000000e+00   4.2119123e-01   4.6083706e-01   4.1233469e-01   4.6173559e-01   4.9495419e-01   4.0534238e-01   4.3806635e-01   4.5254641e-01   3.9855058e-01   4.4196675e-01   4.4910809e-01   4.9217957e-01   5.1754976e-01   5.1823836e-01   4.5283381e-01   5.2633210e-01   5.1209898e-01   4.4832560e-01   4.9326902e-01   4.0041674e-01   4.5244629e-01   4.4439803e-01   4.5125276e-01   5.5025751e-01   4.7298328e-01   5.2682515e-01   5.7514324e-01   6.6786920e-01   5.2771642e-01   5.0024386e-01   4.6086216e-01   4.4986577e-01   3.8535715e-01   6.1163375e-01   4.9016767e-01   5.2708722e-01   5.5846839e-01   5.2367718e-01   5.7316509e-01   4.0873128e-01   4.6172936e-01   4.3255428e-01   4.9472571e-01   4.3042474e-01   4.0927173e-01   4.6603201e-01   4.7396074e-01   3.9464363e-01   4.3228743e-01   4.3205420e-01   4.4075808e-01   4.4282730e-01   4.2335662e-01   3.9764833e-01   4.3457742e-01   4.4632837e-01   4.4226561e-01   4.7690458e-01   4.2459043e-01   5.8080862e-01   6.1236211e-01   5.1704748e-01   5.4900315e-01   4.9229020e-01   5.6049365e-01   5.3156582e-01   5.5817632e-01   5.7965724e-01   5.6973548e-01   5.4102445e-01   5.2948108e-01   4.6813884e-01   4.6774935e-01   4.3358514e-01   4.5513593e-01   4.4956195e-01   4.9155363e-01   4.3052789e-01   4.2679899e-01   4.7977353e-01   4.2418035e-01   4.3419468e-01   3.8950579e-01
   4.2866352e-01   4.4977295e-01   4.5444427e-01   4.6780112e-01   4.9798680e-01   4.8073501e-01   4.2119123e-01   0.0000000e+00   4.8313135e-01   4.3406101e-01   4.3796192e-01   5.0167190e-01   4.2859193e-01   4.5935285e-01   4.4857429e-01   4.3152446e-01   4.6660785e-01   4.4396813e-01   4.9210124e-01   5.0736983e-01   5.3377267e-01   4.2935897e-01   5.2066842e-01   5.1969266e-01   4.0803540e-01   4.6989496e-01   3.9699540e-01   4.7370077e-01   4.6179084e-01   4.6491212e-01   4.9313336e-01   4.7248720e-01   5.4173625e-01   6.0149816e-01   6.7513605e-01   5.7034701e-01   5.2603795e-01   4.6161932e-01   4.7650875e-01   4.6544696e-01   6.1640210e-01   4.1214148e-01   5.2525488e-01   5.7290442e-01   5.6554695e-01   6.1573111e-01   4.2345466e-01   4.7351699e-01   4.7770025e-01   5.2529169e-01   4.4506632e-01   4.1226561e-01   4.7190190e-01   5.2896230e-01   4.0069459e-01   4.2019602e-01   4.4494476e-01   4.5924729e-01   4.5336521e-01   4.3137659e-01   4.4298177e-01   4.3886513e-01   4.5901192e-01   4.4637948e-01   4.9115051e-01   4.5171914e-01   5.7829259e-01   5.8507585e-01   5.3120823e-01   5.9749243e-01   4.8887430e-01   5.7887087e-01   5.3722010e-01   5.7946893e-01   5.6955667e-01   5.2861045e-01   5.4262874e-01   5.7349166e-01   4.6336366e-01   5.6584856e-01   4.4374850e-01   4.4796499e-01   4.8118340e-01   4.9029205e-01   4.2103554e-01   4.1210193e-01   4.9547706e-01   4.2805304e-01   4.2528531e-01   3.7564625e-01
   5.3232977e-01   5.3188136e-01   5.5687020e-01   5.3911825e-01   5.9309391e-01   5.4043914e-01   4.6083706e-01   4.8313135e-01   0.0000000e+00   5.6506359e-01   5.4862027e-01   6.1279268e-01   5.4356934e-01   5.4406507e-01   4.9733175e-01   5.2998075e-01   5.5656574e-01   5.1245330e-01   6.2900947e-01   6.4488149e-01   6.3159789e-01   5.9163214e-01   6.0872120e-01   5.9006859e-01   6.0354183e-01   5.5639604e-01   5.1234440e-01   5.3264443e-01   5.4525162e-01   5.0638020e-01   5.8502929e-01   6.7075697e-01   7.0143508e-01   7.3957514e-01   8.2833806e-01   6.2536239e-01   5.5551874e-01   5.2177062e-01   5.8940491e-01   5.4174664e-01   7.9171584e-01   5.3256170e-01   6.3550642e-01   6.4134930e-01   6.5614482e-01   6.8276093e-01   5.0553975e-01   5.5235366e-01   6.0690827e-01   6.3937567e-01   5.3927429e-01   4.9738176e-01   6.2705242e-01   6.0675489e-01   5.0329365e-01   5.2380998e-01   5.5430871e-01   5.9027866e-01   5.4607671e-01   5.6488672e-01   5.5812625e-01   4.9925616e-01   5.8628584e-01   5.2605175e-01   5.3977200e-01   5.2524886e-01   6.3696196e-01   6.5392529e-01   5.6735266e-01   6.3418539e-01   6.0939590e-01   5.7613230e-01   5.7754671e-01   6.5687741e-01   6.2110088e-01   6.7586226e-01   5.5469135e-01   6.4025627e-01   5.8850233e-01   5.4447404e-01   4.8796209e-01   4.7411172e-01   5.2592930e-01   5.4799187e-01   4.8583383e-01   4.8320840e-01   5.6821946e-01   5.3304843e-01   5.1836858e-01   5.0483096e-01
   4.4453719e-01   4.5448949e-01   5.1869057e-01   4.7173984e-01   5.6895861e-01   4.8482278e-01   4.1233469e-01   4.3406101e-01   5.6506359e-01   0.0000000e+00   5.1295579e-01   5.2215069e-01   4.4378957e-01   4.3186036e-01   4.8109867e-01   4.4616212e-01   4.3504402e-01   4.4600314e-01   5.2629010e-01   5.5524269e-01   5.4818522e-01   5.5059401e-01   5.6879353e-01   5.4074661e-01   4.5737404e-01   5.0748827e-01   4.2381367e-01   4.4337477e-01   4.7855463e-01   5.3774215e-01   5.3519583e-01   5.3910234e-01   5.4195758e-01   6.1485181e-01   7.1829511e-01   5.4813524e-01   5.0116965e-01   5.4341581e-01   5.2330149e-01   4.5748275e-01   6.5215587e-01   5.6473817e-01   5.5959353e-01   5.5596678e-01   5.8669835e-01   6.3219380e-01   4.8031445e-01   5.1856397e-01   4.8859158e-01   5.4221748e-01   4.6350524e-01   4.5024939e-01   5.6894349e-01   5.4734137e-01   4.6791052e-01   4.7378356e-01   4.4176575e-01   4.9294920e-01   4.6344577e-01   4.9561318e-01   4.8907987e-01   4.7117215e-01   5.0945997e-01   4.5691993e-01   5.0697228e-01   4.6823119e-01   6.0726558e-01   6.4605413e-01   5.4831740e-01   5.9057212e-01   5.5397170e-01   6.5516906e-01   5.6049442e-01   6.0264482e-01   5.7362975e-01   6.1515307e-01   5.4977860e-01   6.4807733e-01   5.4638031e-01   4.4333992e-01   4.3764731e-01   5.0438846e-01   5.0981891e-01   5.6871033e-01   4.4705879e-01   3.8886017e-01   5.2341239e-01   4.6139092e-01   4.5903018e-01   4.5457934e-01
   4.9190062e-01   4.8602799e-01   5.2290163e-01   5.1909628e-01   6.1879153e-01   5.5348457e-01   4.6173559e-01   4.3796192e-01   5.4862027e-01   5.1295579e-01   0.0000000e+00   5.0518095e-01   4.9145240e-01   4.8344890e-01   4.9523912e-01   4.5035385e-01   4.6625139e-01   4.7179040e-01   5.2696191e-01   5.4553128e-01   6.5355539e-01   4.9382671e-01   5.7465122e-01   5.6316069e-01   4.5783469e-01   4.7343809e-01   4.2513010e-01   4.9193761e-01   5.1070290e-01   5.1363921e-01   5.2967118e-01   5.2613099e-01   5.9204353e-01   6.5019453e-01   7.7025768e-01   7.6815196e-01   5.4097362e-01   5.8253340e-01   5.8461413e-01   4.8564323e-01   5.6324368e-01   6.1202993e-01   6.1694575e-01   6.4443373e-01   6.0635797e-01   6.2932923e-01   4.6147868e-01   5.2526709e-01   5.2631078e-01   5.8793897e-01   5.2666579e-01   4.7504588e-01   5.6681125e-01   5.6324624e-01   4.5781280e-01   4.5210146e-01   4.8334425e-01   5.3144875e-01   5.4360392e-01   5.2616913e-01   5.0749660e-01   4.9270820e-01   5.1191554e-01   5.1630856e-01   5.0502458e-01   4.7648750e-01   6.0718508e-01   6.5896337e-01   5.9969247e-01   6.7353484e-01   5.7204214e-01   6.5417497e-01   5.7828583e-01   5.9974547e-01   5.9454834e-01   6.3154070e-01   6.4720903e-01   6.2199651e-01   5.2811983e-01   4.8928559e-01   4.9405814e-01   5.2149402e-01   5.0582148e-01   5.4834014e-01   4.7443092e-01   4.4864931e-01   5.2640337e-01   4.8564996e-01   4.4108701e-01   4.6795837e-01
   4.9358563e-01   5.3690912e-01   5.4269919e-01   5.3237820e-01   5.7755822e-01   5.5122958e-01   4.9495419e-01   5.0167190e-01   6.1279268e-01   5.2215069e-01   5.0518095e-01   0.0000000e+00   4.9564651e-01   5.2773804e-01   4.8228081e-01   5.3750675e-01   5.6906455e-01   5.4306886e-01   6.1854306e-01   6.1931210e-01   7.0706407e-01   5.4787786e-01   5.5628675e-01   5.8530026e-01   5.0683392e-01   5.7696341e-01   5.4256222e-01   5.1203258e-01   5.4785255e-01   5.2346765e-01   5.4288179e-01   5.2907783e-01   5.8424675e-01   6.7208890e-01   7.6645862e-01   7.6006495e-01   5.3575701e-01   5.3483074e-01   5.7628692e-01   5.0267112e-01   6.9454632e-01   6.2286248e-01   5.6352222e-01   6.2280654e-01   6.2488058e-01   6.3478774e-01   4.7358920e-01   5.2000245e-01   5.5657304e-01   5.8642099e-01   5.5190378e-01   5.1041167e-01   5.4004142e-01   5.7478958e-01   4.7057664e-01   4.8736946e-01   5.0209648e-01   5.1985254e-01   5.2432766e-01   4.9835751e-01   4.9367532e-01   4.7133001e-01   5.2287996e-01   4.9855663e-01   5.1520320e-01   4.9599287e-01   6.1986623e-01   6.5117727e-01   5.6038259e-01   5.8310123e-01   5.5738969e-01   6.3085934e-01   5.7997088e-01   5.8693398e-01   6.0162754e-01   6.2424701e-01   6.3744538e-01   6.0871462e-01   5.8615089e-01   5.3395835e-01   4.8324047e-01   5.2639272e-01   4.8830564e-01   5.3567245e-01   4.8350636e-01   4.6104741e-01   5.0068962e-01   5.2405179e-01   4.9551017e-01   4.5005162e-01
   4.6703152e-01   4.7600848e-01   4.9400122e-01   4.7061232e-01   5.2300771e-01   5.2150331e-01   4.0534238e-01   4.2859193e-01   5.4356934e-01   4.4378957e-01   4.9145240e-01   4.9564651e-01   0.0000000e+00   4.7761960e-01   4.5178120e-01   4.1884110e-01   4.9495636e-01   4.6942135e-01   5.1253951e-01   5.3107367e-01   5.8703492e-01   4.2664362e-01   5.1811686e-01   5.3993805e-01   4.3967544e-01   4.9861119e-01   4.2564774e-01   4.7088964e-01   4.5810526e-01   4.8396342e-01   4.9630425e-01   4.9281434e-01   5.2932703e-01   5.7179737e-01   7.6667196e-01   9.1012065e-01   5.3324298e-01   5.3639979e-01   4.9052530e-01   4.1960639e-01   7.1263327e-01   5.5658521e-01   5.0030761e-01   5.9681950e-01   5.6331899e-01   6.0651791e-01   4.3272805e-01   4.8328171e-01   4.8949707e-01   5.1286422e-01   4.4354223e-01   4.1066355e-01   4.8838234e-01   4.4376778e-01   4.2361566e-01   4.1181360e-01   4.1945551e-01   4.4862487e-01   4.6363428e-01   4.5170341e-01   4.1838540e-01   4.2569411e-01   4.4811495e-01   4.3490166e-01   4.7525050e-01   4.4030990e-01   5.5623323e-01   5.7136792e-01   5.2117652e-01   6.2709836e-01   4.9268501e-01   5.8631779e-01   5.3820171e-01   5.5671887e-01   5.5357474e-01   6.0573227e-01   5.4492022e-01   5.5321077e-01   4.4534369e-01   4.8073448e-01   4.1836126e-01   4.6787042e-01   4.6201594e-01   4.8843408e-01   4.4415751e-01   4.1438123e-01   4.6297642e-01   4.4865240e-01   4.3371282e-01   3.9681706e-01
   4.8415646e-01   4.7678855e-01   4.9539203e-01   4.8460520e-01   5.7704247e-01   5.0300202e-01   4.3806635e-01   4.5935285e-01   5.4406507e-01   4.3186036e-01   4.8344890e-01   5.2773804e-01   4.7761960e-01   0.0000000e+00   4.9740661e-01   4.1468999e-01   5.1108693e-01   4.7911541e-01   5.5062718e-01   5.4531608e-01   6.0045812e-01   5.4458030e-01   5.3654954e-01   5.7140979e-01   4.6681834e-01   5.5349299e-01   4.4884200e-01   4.8954426e-01   4.7262659e-01   5.1288740e-01   5.6221547e-01   5.0545764e-01   5.8681056e-01   6.2550866e-01   7.9550135e-01   8.0508023e-01   5.5133876e-01   5.2554467e-01   5.4545415e-01   4.6841406e-01   6.6544210e-01   5.5540000e-01   5.4622879e-01   6.0615796e-01   6.1462695e-01   6.4464896e-01   4.6781224e-01   5.2890743e-01   5.3507997e-01   5.8122636e-01   4.9135267e-01   4.6535932e-01   5.6727578e-01   5.3317854e-01   4.4166943e-01   4.2457763e-01   4.5822913e-01   5.0574314e-01   5.1440607e-01   5.1663679e-01   5.0379625e-01   4.9920552e-01   5.1350064e-01   4.9204930e-01   4.7410010e-01   4.7228886e-01   6.2729728e-01   6.6415086e-01   5.5571152e-01   6.2374126e-01   5.6990456e-01   6.5868582e-01   5.5833552e-01   5.6966336e-01   6.0858085e-01   5.4514205e-01   5.8498670e-01   5.7802663e-01   4.7299921e-01   4.2895822e-01   4.4290678e-01   4.9634965e-01   5.1288645e-01   5.1575217e-01   4.7588874e-01   4.4559374e-01   4.7239712e-01   4.8234307e-01   4.5105079e-01   4.3072815e-01
   4.7999898e-01   4.9766800e-01   5.2406573e-01   4.9494120e-01   5.9993166e-01   5.6660036e-01   4.5254641e-01   4.4857429e-01   4.9733175e-01   4.8109867e-01   4.9523912e-01   4.8228081e-01   4.5178120e-01   4.9740661e-01   0.0000000e+00   4.2235626e-01   4.8344087e-01   4.8710405e-01   5.3592490e-01   5.4407615e-01   6.0326329e-01   4.1325711e-01   5.5320370e-01   5.5393380e-01   4.7907192e-01   5.1314181e-01   4.7157904e-01   5.0063509e-01   4.5882105e-01   5.1842619e-01   5.3269155e-01   4.9662870e-01   5.8194023e-01   6.7376688e-01   8.0699996e-01   6.0781300e-01   5.3430361e-01   4.8922612e-01   5.1512927e-01   4.5106582e-01   6.3332104e-01   5.0756897e-01   5.2146494e-01   5.9577469e-01   6.0003437e-01   6.3928327e-01   4.8245201e-01   5.0775154e-01   5.0470084e-01   5.5704512e-01   4.7621357e-01   4.0690543e-01   4.9237309e-01   4.8482442e-01   4.1652981e-01   4.2621512e-01   4.7314925e-01   4.7550710e-01   4.6433894e-01   4.5622393e-01   4.0895259e-01   4.6212511e-01   4.8707594e-01   4.2179346e-01   4.4064142e-01   4.4662697e-01   5.9112528e-01   6.1490536e-01   5.6542594e-01   5.9991185e-01   5.2496820e-01   6.2493090e-01   5.3760009e-01   5.0926993e-01   5.3890768e-01   5.5837906e-01   5.6779802e-01   6.0455564e-01   4.9941304e-01   4.4270829e-01   4.7448283e-01   4.8464812e-01   5.1113669e-01   5.0528039e-01   4.6316342e-01   4.5180854e-01   4.5404656e-01   4.2917831e-01   4.1667349e-01   3.9912054e-01
   4.5127978e-01   4.6111723e-01   4.7443533e-01   4.7756123e-01   5.4087511e-01   4.5625839e-01   3.9855058e-01   4.3152446e-01   5.2998075e-01   4.4616212e-01   4.5035385e-01   5.3750675e-01   4.1884110e-01   4.1468999e-01   4.2235626e-01   0.0000000e+00   4.6698587e-01   4.7904648e-01   5.1530024e-01   5.2779535e-01   5.7251552e-01   4.5244809e-01   5.4052986e-01   5.3271465e-01   4.9918499e-01   4.5190467e-01   3.9282834e-01   4.2604861e-01   4.1651503e-01   4.6664488e-01   4.7708520e-01   4.6677769e-01   5.3291758e-01   5.8512533e-01   6.9249662e-01   4.7873614e-01   4.7884364e-01   4.7975448e-01   4.8210973e-01   3.9233611e-01   5.6754125e-01   5.0416761e-01   5.1605800e-01   5.7854823e-01   5.9530373e-01   6.0986502e-01   4.5583315e-01   4.7670651e-01   4.4656874e-01   5.1724179e-01   4.4343613e-01   3.8000243e-01   5.0344063e-01   5.0392492e-01   4.1167124e-01   4.1291820e-01   4.5094776e-01   4.5638348e-01   4.4687286e-01   4.6383929e-01   4.3897687e-01   4.1382584e-01   4.4640784e-01   4.2746253e-01   4.6698580e-01   4.4310846e-01   5.5676663e-01   5.7132744e-01   5.5570537e-01   5.8798730e-01   5.0713355e-01   6.2738822e-01   5.6453585e-01   5.6993862e-01   5.7192233e-01   5.6504590e-01   5.2295589e-01   6.1464151e-01   4.5876069e-01   4.6752748e-01   4.3577891e-01   4.3403443e-01   4.5560063e-01   4.9306427e-01   4.6448364e-01   4.4545541e-01   4.8968677e-01   4.6186710e-01   3.5967612e-01   3.8032115e-01
   5.0892629e-01   5.3953972e-01   5.4372756e-01   5.0629644e-01   5.4729009e-01   5.7753253e-01   4.4196675e-01   4.6660785e-01   5.5656574e-01   4.3504402e-01   4.6625139e-01   5.6906455e-01   4.9495636e-01   5.1108693e-01   4.8344087e-01   4.6698587e-01   0.0000000e+00   5.1301676e-01   5.2691378e-01   5.9186363e-01   6.2753157e-01   5.8189928e-01   5.9824450e-01   6.0867208e-01   4.9009281e-01   5.1634754e-01   5.0997229e-01   5.0250954e-01   4.5941546e-01   5.1239528e-01   5.8750187e-01   5.2467476e-01   5.4337445e-01   5.9131795e-01   7.3612452e-01   6.5167692e-01   5.1547389e-01   5.2086940e-01   4.9709720e-01   4.6763310e-01   6.5150976e-01   6.0949749e-01   5.7517396e-01   5.9159059e-01   6.2875435e-01   5.8836540e-01   4.6310617e-01   5.4855967e-01   5.5055388e-01   5.9957665e-01   4.5372166e-01   4.5249966e-01   5.3325189e-01   5.0716266e-01   4.4428461e-01   4.4541826e-01   5.1253862e-01   5.4115348e-01   5.0062600e-01   4.8887452e-01   4.7382420e-01   5.0809287e-01   5.6967106e-01   4.7171137e-01   4.8025567e-01   4.4959329e-01   6.0164358e-01   6.5962515e-01   5.7346871e-01   6.5011812e-01   5.2934710e-01   6.0803351e-01   5.4976426e-01   5.7656147e-01   5.1485018e-01   5.7843020e-01   5.4267526e-01   6.3708750e-01   5.4192430e-01   5.3742209e-01   5.0836029e-01   5.6633282e-01   5.1642643e-01   5.4224488e-01   4.6072625e-01   4.8739038e-01   4.9962328e-01   5.0287914e-01   4.6229647e-01   4.7217126e-01
   4.7755505e-01   5.2067935e-01   5.2895092e-01   4.9537644e-01   5.8492569e-01   5.7351150e-01   4.4910809e-01   4.4396813e-01   5.1245330e-01   4.4600314e-01   4.7179040e-01   5.4306886e-01   4.6942135e-01   4.7911541e-01   4.8710405e-01   4.7904648e-01   5.1301676e-01   0.0000000e+00   5.2065587e-01   5.4859224e-01   6.2119986e-01   5.2737580e-01   5.7551623e-01   5.8923106e-01   5.1874145e-01   5.6112144e-01   5.3148756e-01   5.0883463e-01   4.9295396e-01   5.6338839e-01   5.9041917e-01   5.5609976e-01   6.5072064e-01   7.0236750e-01   7.8739468e-01   7.4332440e-01   5.5506010e-01   5.3010340e-01   5.1689625e-01   4.5058359e-01   6.1796294e-01   6.0787421e-01   5.9981836e-01   5.8620493e-01   6.3004122e-01   7.0819927e-01   5.0231992e-01   5.2796231e-01   5.4405378e-01   5.8850282e-01   4.5997998e-01   4.4718623e-01   5.5460941e-01   5.4892337e-01   4.5755950e-01   4.9138435e-01   4.9222130e-01   5.4791302e-01   5.2593132e-01   4.9800703e-01   4.6812570e-01   5.3299265e-01   5.6311364e-01   5.4045960e-01   5.1182868e-01   4.8978282e-01   5.8147841e-01   6.7751935e-01   6.0073267e-01   6.6608308e-01   5.5809261e-01   7.0572377e-01   5.9232868e-01   6.0572852e-01   5.6453944e-01   6.3601727e-01   6.3525194e-01   6.6376793e-01   5.5047134e-01   4.9665006e-01   4.7820251e-01   5.1385372e-01   4.9877766e-01   5.2068516e-01   4.3735786e-01   4.3238731e-01   5.1010839e-01   5.2849234e-01   4.8611221e-01   4.4691073e-01
   5.2046365e-01   5.1530920e-01   5.6896131e-01   5.2488858e-01   6.0213565e-01   6.3253317e-01   4.9217957e-01   4.9210124e-01   6.2900947e-01   5.2629010e-01   5.2696191e-01   6.1854306e-01   5.1253951e-01   5.5062718e-01   5.3592490e-01   5.1530024e-01   5.2691378e-01   5.2065587e-01   0.0000000e+00   5.8725580e-01   6.2147477e-01   5.5067229e-01   5.7791112e-01   5.9511257e-01   5.4256761e-01   5.7780255e-01   4.6275026e-01   5.1294293e-01   5.1900776e-01   5.9637598e-01   5.8980121e-01   5.6926154e-01   5.8782541e-01   6.5749177e-01   7.4064474e-01   7.9110037e-01   5.9380954e-01   5.7696693e-01   5.2429050e-01   5.0899428e-01   6.9142640e-01   5.5003412e-01   6.2959551e-01   6.1361544e-01   6.4617857e-01   7.1247649e-01   5.1180685e-01   5.5559386e-01   5.8914521e-01   6.0111983e-01   5.0191312e-01   4.9595106e-01   6.5789281e-01   5.3970959e-01   4.6892769e-01   4.7468150e-01   4.6363923e-01   5.4829319e-01   5.3648875e-01   5.0005990e-01   4.5834416e-01   5.2780820e-01   5.6008370e-01   5.1014124e-01   5.1037934e-01   4.9061527e-01   5.9709352e-01   6.7697333e-01   5.5582464e-01   6.8411927e-01   5.8038512e-01   6.4923385e-01   6.0907076e-01   6.0264187e-01   5.9612257e-01   6.8139060e-01   6.0634830e-01   6.4495331e-01   5.1348040e-01   5.7940824e-01   5.1494843e-01   5.4308625e-01   5.5478061e-01   5.8854211e-01   5.2465750e-01   5.3402849e-01   5.6356861e-01   5.3121651e-01   5.0277405e-01   4.8862579e-01
   5.2715002e-01   5.3385608e-01   5.6825219e-01   5.5086348e-01   5.4920811e-01   5.9267664e-01   5.1754976e-01   5.0736983e-01   6.4488149e-01   5.5524269e-01   5.4553128e-01   6.1931210e-01   5.3107367e-01   5.4531608e-01   5.4407615e-01   5.2779535e-01   5.9186363e-01   5.4859224e-01   5.8725580e-01   0.0000000e+00   6.5263910e-01   6.0606343e-01   5.9393658e-01   6.1427936e-01   5.7142667e-01   5.6152221e-01   4.7497074e-01   5.2811154e-01   5.1913671e-01   5.7691204e-01   6.2978886e-01   5.9278279e-01   5.9295320e-01   6.8703547e-01   7.0540676e-01   8.6036792e-01   6.5458643e-01   5.5495335e-01   5.8158953e-01   5.4832857e-01   6.9914838e-01   5.5533152e-01   6.0774445e-01   6.4291474e-01   6.5385111e-01   6.9984628e-01   5.0987798e-01   5.8656642e-01   5.7473170e-01   6.1382797e-01   5.3424146e-01   5.0330565e-01   6.4570806e-01   5.8913153e-01   4.8291273e-01   4.9235591e-01   5.2261358e-01   5.6408913e-01   5.4661500e-01   5.1928171e-01   5.1837658e-01   5.5648562e-01   5.1383763e-01   5.3370295e-01   5.4684110e-01   5.2901992e-01   6.1009982e-01   7.1035466e-01   5.9556790e-01   6.6744440e-01   6.0577298e-01   7.0163194e-01   6.0030712e-01   6.6458028e-01   6.8826621e-01   7.0051672e-01   6.7587313e-01   6.5522412e-01   6.0061268e-01   5.7579793e-01   5.2976962e-01   5.7965148e-01   5.8684373e-01   5.9848182e-01   5.2540551e-01   5.0621157e-01   5.6793069e-01   5.2045481e-01   5.0569473e-01   5.2787312e-01
   5.7606079e-01   6.0349497e-01   5.8504243e-01   6.4401693e-01   6.8339275e-01   6.2296475e-01   5.1823836e-01   5.3377267e-01   6.3159789e-01   5.4818522e-01   6.5355539e-01   7.0706407e-01   5.8703492e-01   6.0045812e-01   6.0326329e-01   5.7251552e-01   6.2753157e-01   6.2119986e-01   6.2147477e-01   6.5263910e-01   0.0000000e+00   6.0056733e-01   6.8796764e-01   7.2830107e-01   6.5934208e-01   6.8772539e-01   6.0354305e-01   7.2551810e-01   6.1531736e-01   6.0981350e-01   6.8862992e-01   7.5591893e-01   7.0279119e-01   7.3492700e-01   8.3544791e-01   1.0000000e+00   7.1267784e-01   6.5152682e-01   6.9359036e-01   6.9759776e-01   7.5942491e-01   7.3287449e-01   6.9191897e-01   7.5061081e-01   7.4066313e-01   7.6175507e-01   5.4801115e-01   6.1007749e-01   5.5131569e-01   6.2845469e-01   5.5499460e-01   5.6453265e-01   6.4505639e-01   6.4255523e-01   5.4679057e-01   5.7141548e-01   5.9110553e-01   5.4822695e-01   5.3829997e-01   5.3750762e-01   5.5625514e-01   5.3142851e-01   5.9687762e-01   5.6337689e-01   6.5201952e-01   6.3603648e-01   7.2093751e-01   7.4580663e-01   7.8352812e-01   8.0390915e-01   6.2939125e-01   7.0596207e-01   5.4885034e-01   6.6334103e-01   7.7974730e-01   6.7205309e-01   7.1429616e-01   7.4467818e-01   6.6137638e-01   7.1708208e-01   4.9347528e-01   5.5764146e-01   5.9060368e-01   5.6889336e-01   5.5202847e-01   4.5996201e-01   5.4237706e-01   5.5338256e-01   5.8610598e-01   5.6742722e-01
   5.3503694e-01   5.4451082e-01   5.2296180e-01   5.5938593e-01   6.1547439e-01   6.0363803e-01   4.5283381e-01   4.2935897e-01   5.9163214e-01   5.5059401e-01   4.9382671e-01   5.4787786e-01   4.2664362e-01   5.4458030e-01   4.1325711e-01   4.5244809e-01   5.8189928e-01   5.2737580e-01   5.5067229e-01   6.0606343e-01   6.0056733e-01   0.0000000e+00   5.8732023e-01   5.5805963e-01   6.0045266e-01   5.0141861e-01   4.8690434e-01   6.0675648e-01   5.0091318e-01   5.4975083e-01   5.3753892e-01   5.0775527e-01   6.0689915e-01   6.6090311e-01   7.9660449e-01   8.6830940e-01   5.7846063e-01   6.3375507e-01   5.6865972e-01   4.5621993e-01   7.0975338e-01   6.0606234e-01   5.8928360e-01   7.4549243e-01   6.7845498e-01   6.6745581e-01   5.0826775e-01   5.3227910e-01   5.4671632e-01   6.0966408e-01   4.7255550e-01   5.5839838e-01   6.4133616e-01   5.6662979e-01   5.1151897e-01   5.0313351e-01   5.5670299e-01   5.7060709e-01   5.1704760e-01   6.0451888e-01   5.5714290e-01   6.0524574e-01   5.3655770e-01   5.5157447e-01   5.2476283e-01   5.0562917e-01   6.1633243e-01   6.5293862e-01   5.9949025e-01   7.0560214e-01   6.3025262e-01   6.7228888e-01   5.8280767e-01   5.8442270e-01   5.8839507e-01   7.6116487e-01   6.6494828e-01   6.6417620e-01   5.3298082e-01   5.4641331e-01   4.6165237e-01   4.7045900e-01   4.8799806e-01   5.7044066e-01   5.1267193e-01   5.0887301e-01   4.9894247e-01   5.4865444e-01   4.8971742e-01   4.6605320e-01
   5.3872409e-01   5.6123908e-01   5.7661043e-01   5.9473318e-01   5.7685300e-01   6.2258382e-01   5.2633210e-01   5.2066842e-01   6.0872120e-01   5.6879353e-01   5.7465122e-01   5.5628675e-01   5.1811686e-01   5.3654954e-01   5.5320370e-01   5.4052986e-01   5.9824450e-01   5.7551623e-01   5.7791112e-01   5.9393658e-01   6.8796764e-01   5.8732023e-01   0.0000000e+00   6.3092719e-01   6.4424780e-01   5.9165658e-01   5.6479292e-01   5.5666045e-01   5.2829691e-01   6.1920998e-01   5.9614994e-01   6.1247068e-01   6.2729479e-01   6.7934846e-01   7.8888593e-01   7.9225129e-01   5.6805699e-01   5.5925212e-01   5.6881834e-01   5.6064422e-01   7.3515230e-01   6.2001368e-01   6.2472134e-01   6.7048423e-01   6.8009301e-01   7.0921036e-01   5.1408663e-01   5.8194274e-01   6.1887141e-01   5.5248921e-01   5.3331873e-01   5.2847643e-01   6.4075859e-01   5.6679378e-01   4.9589516e-01   5.0379208e-01   5.2549309e-01   5.4997767e-01   5.3509814e-01   5.5104192e-01   5.0853468e-01   5.0534464e-01   5.2946070e-01   5.3265225e-01   5.7476442e-01   5.1797358e-01   6.4512675e-01   7.0677120e-01   5.9982536e-01   7.1912034e-01   6.5428295e-01   7.1019101e-01   5.9165166e-01   6.7144668e-01   6.0265396e-01   6.7845665e-01   6.7724309e-01   7.0663196e-01   6.2390405e-01   5.0234832e-01   5.1990278e-01   5.5569900e-01   5.4356037e-01   5.9328595e-01   5.3165831e-01   5.1535014e-01   5.3178641e-01   5.3859388e-01   5.0499642e-01   4.9869205e-01
   5.6340236e-01   5.6175289e-01   5.6041812e-01   5.7829930e-01   6.2304964e-01   5.4798924e-01   5.1209898e-01   5.1969266e-01   5.9006859e-01   5.4074661e-01   5.6316069e-01   5.8530026e-01   5.3993805e-01   5.7140979e-01   5.5393380e-01   5.3271465e-01   6.0867208e-01   5.8923106e-01   5.9511257e-01   6.1427936e-01   7.2830107e-01   5.5805963e-01   6.3092719e-01   0.0000000e+00   6.1389452e-01   6.3064659e-01   5.1209328e-01   5.8840264e-01   5.2289868e-01   6.2319335e-01   6.4283584e-01   6.3730522e-01   6.2164709e-01   6.8580560e-01   7.2911882e-01   9.1079236e-01   6.3052012e-01   5.7136899e-01   5.4878914e-01   5.2272455e-01   7.3228267e-01   5.8095217e-01   6.2328158e-01   6.9516970e-01   6.7467167e-01   6.8205630e-01   5.0968297e-01   5.8715220e-01   6.1069204e-01   6.0246188e-01   5.3083882e-01   5.1769263e-01   6.4164620e-01   6.1003828e-01   5.1351056e-01   4.9339992e-01   5.1526464e-01   5.5650785e-01   5.5009126e-01   5.6059506e-01   5.7775643e-01   5.3391962e-01   5.1417282e-01   5.3190126e-01   5.4812035e-01   5.5351747e-01   6.5831425e-01   7.2209399e-01   6.0309732e-01   6.7165940e-01   6.4111831e-01   7.1558142e-01   6.2527701e-01   6.5185938e-01   6.0732307e-01   6.9131347e-01   6.8492608e-01   6.5579639e-01   5.6559627e-01   5.1713702e-01   4.9878495e-01   5.4443760e-01   5.5478898e-01   5.7224386e-01   5.4825579e-01   5.2890940e-01   5.0644045e-01   5.4624412e-01   5.1527398e-01   4.8298806e-01
   5.2827929e-01   4.8259680e-01   4.9427203e-01   4.8695845e-01   5.5503565e-01   5.3717717e-01   4.4832560e-01   4.0803540e-01   6.0354183e-01   4.5737404e-01   4.5783469e-01   5.0683392e-01   4.3967544e-01   4.6681834e-01   4.7907192e-01   4.9918499e-01   4.9009281e-01   5.1874145e-01   5.4256761e-01   5.7142667e-01   6.5934208e-01   6.0045266e-01   6.4424780e-01   6.1389452e-01   0.0000000e+00   6.3200883e-01   5.3702706e-01   5.4053768e-01   5.2221108e-01   5.8950464e-01   5.6781578e-01   6.0976975e-01   6.2462233e-01   6.7216772e-01   7.4117214e-01   7.7266244e-01   6.0932371e-01   5.6478456e-01   5.4583816e-01   5.1005573e-01   6.4592608e-01   5.3783393e-01   5.6343598e-01   6.6009894e-01   5.9284975e-01   6.6747289e-01   4.8691179e-01   5.7355633e-01   5.4983097e-01   6.0143339e-01   5.1547909e-01   4.7354197e-01   6.6369664e-01   5.4995737e-01   4.4041852e-01   4.5403559e-01   4.7715028e-01   5.0742743e-01   5.1830345e-01   5.1836658e-01   4.5352717e-01   5.4135099e-01   4.6685095e-01   4.9312086e-01   5.1545637e-01   4.8692304e-01   5.7943294e-01   6.7883156e-01   5.2334484e-01   6.0819059e-01   5.4920804e-01   5.8260623e-01   5.7783568e-01   5.5786357e-01   5.8769660e-01   6.4380194e-01   6.0037047e-01   6.1883381e-01   4.9415356e-01   5.2517356e-01   5.0336510e-01   5.4093796e-01   4.8851462e-01   5.3562403e-01   4.7056947e-01   5.1340367e-01   4.5758068e-01   5.2477190e-01   4.3872760e-01   4.7661192e-01
   5.0516914e-01   5.5652215e-01   5.3769694e-01   5.3677739e-01   6.4056173e-01   5.9677359e-01   4.9326902e-01   4.6989496e-01   5.5639604e-01   5.0748827e-01   4.7343809e-01   5.7696341e-01   4.9861119e-01   5.5349299e-01   5.1314181e-01   4.5190467e-01   5.1634754e-01   5.6112144e-01   5.7780255e-01   5.6152221e-01   6.8772539e-01   5.0141861e-01   5.9165658e-01   6.3064659e-01   6.3200883e-01   0.0000000e+00   4.7006489e-01   5.4594305e-01   5.3719162e-01   6.1732025e-01   5.4934870e-01   5.7990273e-01   5.8824006e-01   6.5705482e-01   7.7529060e-01   8.6383754e-01   5.6241953e-01   5.5266048e-01   4.9383198e-01   4.4252740e-01   5.4824546e-01   5.5702621e-01   4.9425725e-01   5.6581429e-01   6.5215481e-01   6.8905755e-01   5.0869025e-01   5.1527007e-01   5.3491852e-01   6.2594196e-01   5.3695088e-01   4.7605651e-01   5.7712003e-01   5.4413358e-01   4.5591672e-01   4.8520159e-01   4.8169269e-01   5.2456954e-01   5.3745582e-01   5.1390213e-01   5.0740370e-01   5.3516966e-01   4.3024172e-01   4.9090058e-01   4.8455551e-01   5.0678998e-01   6.1459962e-01   6.5093438e-01   5.4882086e-01   6.7139588e-01   6.1027454e-01   6.3014618e-01   6.4121078e-01   6.3370006e-01   6.0623942e-01   7.2738403e-01   6.3201863e-01   6.2309681e-01   5.2228589e-01   5.6989441e-01   5.1167114e-01   5.3351464e-01   5.7256441e-01   5.5226557e-01   5.0250612e-01   5.0786653e-01   4.8687282e-01   5.2730972e-01   4.8096284e-01   5.0251843e-01
   4.5136120e-01   4.7312343e-01   4.7308759e-01   4.3966858e-01   5.0219880e-01   4.8800878e-01   4.0041674e-01   3.9699540e-01   5.1234440e-01   4.2381367e-01   4.2513010e-01   5.4256222e-01   4.2564774e-01   4.4884200e-01   4.7157904e-01   3.9282834e-01   5.0997229e-01   5.3148756e-01   4.6275026e-01   4.7497074e-01   6.0354305e-01   4.8690434e-01   5.6479292e-01   5.1209328e-01   5.3702706e-01   4.7006489e-01   0.0000000e+00   5.2213877e-01   4.7856622e-01   5.4773473e-01   5.7090715e-01   5.7147594e-01   5.3438253e-01   6.3331283e-01   6.3779309e-01   6.5083207e-01   5.0186020e-01   5.0423143e-01   4.5072160e-01   4.2386659e-01   5.6646853e-01   5.2992773e-01   5.3911460e-01   5.4860637e-01   5.9408660e-01   6.3195102e-01   5.3935900e-01   5.3735042e-01   5.2906486e-01   5.5425848e-01   4.8832416e-01   4.4814226e-01   5.9891273e-01   5.2157985e-01   4.7972988e-01   5.0225919e-01   4.5465688e-01   5.4548315e-01   5.5426387e-01   5.1578524e-01   4.6804663e-01   5.0458255e-01   5.3421003e-01   5.4356025e-01   5.5714281e-01   5.2240454e-01   6.6427285e-01   6.6690704e-01   5.8244564e-01   6.1500049e-01   5.4361020e-01   6.3486883e-01   6.2997320e-01   5.8661600e-01   5.3712080e-01   6.2992408e-01   5.9977217e-01   5.3661147e-01   4.4536197e-01   5.9435474e-01   4.5079765e-01   4.7654198e-01   4.6288225e-01   4.6385356e-01   4.5791996e-01   4.4137328e-01   4.6561204e-01   4.8391340e-01   4.1171167e-01   4.5182486e-01
   4.5512235e-01   4.9283081e-01   5.5734372e-01   5.1090175e-01   5.4079765e-01   5.4710265e-01   4.5244629e-01   4.7370077e-01   5.3264443e-01   4.4337477e-01   4.9193761e-01   5.1203258e-01   4.7088964e-01   4.8954426e-01   5.0063509e-01   4.2604861e-01   5.0250954e-01   5.0883463e-01   5.1294293e-01   5.2811154e-01   7.2551810e-01   6.0675648e-01   5.5666045e-01   5.8840264e-01   5.4053768e-01   5.4594305e-01   5.2213877e-01   0.0000000e+00   5.0595918e-01   5.8333614e-01   5.7615382e-01   5.9053130e-01   6.1094316e-01   6.6740127e-01   7.4803143e-01   7.2206987e-01   5.8383775e-01   4.7458523e-01   4.9781730e-01   4.9283901e-01   6.0449527e-01   6.1029421e-01   5.9184500e-01   6.0948605e-01   6.4949776e-01   6.2796713e-01   4.8991937e-01   4.8875843e-01   4.5273097e-01   5.1936913e-01   4.6042938e-01   4.3134433e-01   5.3551489e-01   4.8556034e-01   4.1318103e-01   3.9694133e-01   4.3528666e-01   4.9485917e-01   4.8981063e-01   4.6642508e-01   4.5892534e-01   4.9947080e-01   4.2787067e-01   4.7413436e-01   4.9072086e-01   4.5563602e-01   6.0125830e-01   6.5902451e-01   5.8462074e-01   5.8958321e-01   6.0454039e-01   6.3464721e-01   6.3828065e-01   5.9154920e-01   5.8352815e-01   6.7967223e-01   6.2594480e-01   5.9201717e-01   5.2647189e-01   5.2772539e-01   5.0486304e-01   5.2119721e-01   5.3146684e-01   5.1987369e-01   5.0927771e-01   4.4664458e-01   5.3543411e-01   5.5167197e-01   4.6469573e-01   4.7382962e-01
   4.7952251e-01   5.0881252e-01   5.2856295e-01   5.2634325e-01   5.4113622e-01   5.2572035e-01   4.4439803e-01   4.6179084e-01   5.4525162e-01   4.7855463e-01   5.1070290e-01   5.4785255e-01   4.5810526e-01   4.7262659e-01   4.5882105e-01   4.1651503e-01   4.5941546e-01   4.9295396e-01   5.1900776e-01   5.1913671e-01   6.1531736e-01   5.0091318e-01   5.2829691e-01   5.2289868e-01   5.2221108e-01   5.3719162e-01   4.7856622e-01   5.0595918e-01   0.0000000e+00   5.5305178e-01   5.2896390e-01   5.6789176e-01   6.0287290e-01   6.4045716e-01   7.2257330e-01   6.6394821e-01   5.3835240e-01   4.7842971e-01   4.8108774e-01   4.9814355e-01   6.0541436e-01   5.1108920e-01   5.8128937e-01   6.0983357e-01   6.0829720e-01   6.2644577e-01   4.6474930e-01   5.0295528e-01   5.1644924e-01   5.0431422e-01   4.7222743e-01   4.5649485e-01   5.7363253e-01   5.2053458e-01   4.3313595e-01   4.1764483e-01   4.6277215e-01   5.1730784e-01   5.0477823e-01   4.8470777e-01   4.8563056e-01   4.9910938e-01   4.6650799e-01   5.0874619e-01   5.0410760e-01   4.6843493e-01   5.9123676e-01   6.4437307e-01   5.3826958e-01   6.7360972e-01   6.1261353e-01   6.4195047e-01   5.6416465e-01   6.0576062e-01   6.2056349e-01   6.5224964e-01   6.2133340e-01   5.8744958e-01   5.0555717e-01   5.5320089e-01   4.7099334e-01   5.4459964e-01   5.3467812e-01   5.3036896e-01   4.7828616e-01   4.5186440e-01   4.9807512e-01   5.4181039e-01   4.8081411e-01   4.6533975e-01
   4.8349623e-01   5.3917474e-01   5.3844853e-01   5.1861292e-01   5.7947665e-01   6.0502883e-01   4.5125276e-01   4.6491212e-01   5.0638020e-01   5.3774215e-01   5.1363921e-01   5.2346765e-01   4.8396342e-01   5.1288740e-01   5.1842619e-01   4.6664488e-01   5.1239528e-01   5.6338839e-01   5.9637598e-01   5.7691204e-01   6.0981350e-01   5.4975083e-01   6.1920998e-01   6.2319335e-01   5.8950464e-01   6.1732025e-01   5.4773473e-01   5.8333614e-01   5.5305178e-01   0.0000000e+00   6.2609331e-01   5.8649411e-01   6.1765449e-01   6.4987972e-01   8.4096891e-01   6.8807344e-01   5.8908934e-01   5.2561400e-01   5.3717101e-01   4.9720648e-01   5.9303474e-01   5.1473473e-01   5.9855687e-01   6.2645433e-01   6.2138970e-01   6.6369834e-01   5.0105294e-01   5.5128946e-01   5.7340578e-01   5.3950622e-01   5.0945614e-01   4.7704172e-01   6.0376201e-01   5.1834789e-01   4.6187079e-01   4.7315196e-01   5.0272942e-01   5.2815988e-01   5.0631656e-01   4.6777196e-01   4.5585231e-01   4.9874662e-01   4.3752266e-01   4.9984291e-01   5.2077968e-01   4.7249679e-01   5.7191488e-01   6.3090889e-01   5.1817407e-01   6.2291138e-01   6.2362819e-01   6.3236092e-01   5.5111297e-01   6.1142508e-01   6.3718912e-01   6.8132429e-01   6.4943323e-01   6.3588675e-01   5.0472224e-01   5.9513908e-01   4.9778180e-01   5.6996227e-01   5.3344715e-01   5.5963974e-01   5.2797683e-01   4.6928837e-01   5.1319976e-01   5.3954882e-01   4.7272354e-01   4.8097853e-01
   5.3615565e-01   5.7796147e-01   5.7278212e-01   5.6929181e-01   6.4772911e-01   6.0961100e-01   5.5025751e-01   4.9313336e-01   5.8502929e-01   5.3519583e-01   5.2967118e-01   5.4288179e-01   4.9630425e-01   5.6221547e-01   5.3269155e-01   4.7708520e-01   5.8750187e-01   5.9041917e-01   5.8980121e-01   6.2978886e-01   6.8862992e-01   5.3753892e-01   5.9614994e-01   6.4283584e-01   5.6781578e-01   5.4934870e-01   5.7090715e-01   5.7615382e-01   5.2896390e-01   6.2609331e-01   0.0000000e+00   6.0518560e-01   6.2240942e-01   7.2605895e-01   7.8591966e-01   7.9950145e-01   6.2618207e-01   6.1712261e-01   6.0765701e-01   5.5606922e-01   6.2349311e-01   7.7481952e-01   6.5541181e-01   6.8764330e-01   6.8776929e-01   7.3294693e-01   5.7021897e-01   5.7942981e-01   6.1582011e-01   6.5993495e-01   5.6119656e-01   5.5828854e-01   6.2674778e-01   5.7871624e-01   5.5948848e-01   4.8982704e-01   5.5391327e-01   5.6771356e-01   5.7898191e-01   6.0223258e-01   5.0457052e-01   5.2458493e-01   4.9663047e-01   5.3891710e-01   6.2718018e-01   5.4799904e-01   6.4344959e-01   6.6069090e-01   5.7047721e-01   6.7953850e-01   6.4149757e-01   6.0255971e-01   5.9153749e-01   6.0416829e-01   6.6323141e-01   7.6824159e-01   6.6552924e-01   6.1678879e-01   5.5349728e-01   6.0591048e-01   5.0452731e-01   5.6244467e-01   5.4339291e-01   5.7262425e-01   5.5140816e-01   5.0073292e-01   5.5382346e-01   5.3299393e-01   5.4480748e-01   5.1076223e-01
   5.3292599e-01   5.5197547e-01   5.5713438e-01   5.3469560e-01   5.9164500e-01   6.1678675e-01   4.7298328e-01   4.7248720e-01   6.7075697e-01   5.3910234e-01   5.2613099e-01   5.2907783e-01   4.9281434e-01   5.0545764e-01   4.9662870e-01   4.6677769e-01   5.2467476e-01   5.5609976e-01   5.6926154e-01   5.9278279e-01   7.5591893e-01   5.0775527e-01   6.1247068e-01   6.3730522e-01   6.0976975e-01   5.7990273e-01   5.7147594e-01   5.9053130e-01   5.6789176e-01   5.8649411e-01   6.0518560e-01   0.0000000e+00   6.2513415e-01   6.7179329e-01   7.4176608e-01   7.3370049e-01   6.0074538e-01   6.3941846e-01   5.8915491e-01   6.0893616e-01   6.7713044e-01   7.0924117e-01   6.5732992e-01   6.9367100e-01   7.0510879e-01   7.3644138e-01   5.1688086e-01   5.8385260e-01   5.7981572e-01   6.1661940e-01   5.6012733e-01   5.3561067e-01   6.2478350e-01   5.9501712e-01   5.3535738e-01   5.1219971e-01   5.4445409e-01   5.7525890e-01   5.5175160e-01   5.4009150e-01   5.3340374e-01   5.2852420e-01   5.4254172e-01   5.4940233e-01   5.5742426e-01   4.9574383e-01   6.0176282e-01   7.3604460e-01   5.9600686e-01   6.4815578e-01   6.1251493e-01   6.3776862e-01   6.3039679e-01   6.2680576e-01   6.4956117e-01   6.5518852e-01   6.4506604e-01   5.9427050e-01   5.0243480e-01   6.0152298e-01   5.2775560e-01   5.4162404e-01   5.2435074e-01   5.4029046e-01   5.0147656e-01   4.8285223e-01   5.1183373e-01   4.9997832e-01   4.3547137e-01   4.6639937e-01
   5.6564757e-01   5.7108347e-01   5.9041836e-01   5.9229290e-01   6.3107707e-01   6.6417148e-01   5.2682515e-01   5.4173625e-01   7.0143508e-01   5.4195758e-01   5.9204353e-01   5.8424675e-01   5.2932703e-01   5.8681056e-01   5.8194023e-01   5.3291758e-01   5.4337445e-01   6.5072064e-01   5.8782541e-01   5.9295320e-01   7.0279119e-01   6.0689915e-01   6.2729479e-01   6.2164709e-01   6.2462233e-01   5.8824006e-01   5.3438253e-01   6.1094316e-01   6.0287290e-01   6.1765449e-01   6.2240942e-01   6.2513415e-01   0.0000000e+00   6.9974636e-01   7.7826679e-01   7.3695687e-01   6.5755979e-01   6.4829129e-01   5.9403349e-01   6.0396661e-01   6.6295236e-01   7.1664835e-01   6.3914225e-01   7.2021626e-01   7.2169550e-01   7.6405487e-01   5.7105829e-01   6.2563376e-01   6.5228229e-01   6.4552073e-01   5.8761669e-01   5.4185128e-01   6.5302687e-01   6.3008011e-01   5.6373816e-01   5.3655635e-01   5.7103141e-01   5.9721718e-01   5.7546662e-01   6.1283814e-01   5.6513656e-01   5.6814899e-01   5.0517054e-01   5.2234692e-01   5.3701997e-01   5.4795408e-01   6.7080268e-01   7.2807699e-01   6.5009408e-01   6.7709700e-01   6.3083750e-01   6.7630550e-01   6.7746378e-01   6.7209261e-01   7.5288855e-01   7.4183140e-01   6.9030411e-01   6.7332385e-01   5.4920077e-01   6.2160729e-01   5.4430005e-01   5.8474992e-01   6.0755626e-01   5.9916660e-01   5.7175157e-01   5.2731236e-01   5.7769757e-01   5.7892900e-01   5.3248123e-01   5.2396619e-01
   6.3131560e-01   6.0369481e-01   6.2048612e-01   6.3928978e-01   6.7713363e-01   6.7220784e-01   5.7514324e-01   6.0149816e-01   7.3957514e-01   6.1485181e-01   6.5019453e-01   6.7208890e-01   5.7179737e-01   6.2550866e-01   6.7376688e-01   5.8512533e-01   5.9131795e-01   7.0236750e-01   6.5749177e-01   6.8703547e-01   7.3492700e-01   6.6090311e-01   6.7934846e-01   6.8580560e-01   6.7216772e-01   6.5705482e-01   6.3331283e-01   6.6740127e-01   6.4045716e-01   6.4987972e-01   7.2605895e-01   6.7179329e-01   6.9974636e-01   0.0000000e+00   8.2248283e-01   8.7102563e-01   6.4998375e-01   6.2749750e-01   6.1286665e-01   5.8438031e-01   7.4281278e-01   7.9288912e-01   7.1277519e-01   7.0881981e-01   7.6118732e-01   8.0261949e-01   5.9782445e-01   6.1575347e-01   6.7995361e-01   6.6148097e-01   5.9832117e-01   6.0240423e-01   6.3537937e-01   6.3921357e-01   5.5909073e-01   5.5411014e-01   6.4131592e-01   6.2654851e-01   6.0946996e-01   5.8309135e-01   5.9855718e-01   6.2671215e-01   6.1530765e-01   5.6562944e-01   6.2310957e-01   6.0951894e-01   7.2738431e-01   7.5892375e-01   6.6195752e-01   6.9658690e-01   6.8539864e-01   7.2459079e-01   6.8775303e-01   6.8066392e-01   6.9452852e-01   7.8890158e-01   7.1961417e-01   6.9210567e-01   5.3641527e-01   6.7335625e-01   6.4215176e-01   6.4578285e-01   6.0183380e-01   6.4040667e-01   6.0108538e-01   5.4895983e-01   6.2466148e-01   6.1851503e-01   5.6745367e-01   5.6381876e-01
   6.7123019e-01   6.3472262e-01   6.5337593e-01   6.8726068e-01   7.1381250e-01   8.2297020e-01   6.6786920e-01   6.7513605e-01   8.2833806e-01   7.1829511e-01   7.7025768e-01   7.6645862e-01   7.6667196e-01   7.9550135e-01   8.0699996e-01   6.9249662e-01   7.3612452e-01   7.8739468e-01   7.4064474e-01   7.0540676e-01   8.3544791e-01   7.9660449e-01   7.8888593e-01   7.2911882e-01   7.4117214e-01   7.7529060e-01   6.3779309e-01   7.4803143e-01   7.2257330e-01   8.4096891e-01   7.8591966e-01   7.4176608e-01   7.7826679e-01   8.2248283e-01   0.0000000e+00   7.9012652e-01   6.4606182e-01   6.8038462e-01   6.4589874e-01   7.4231684e-01   8.7776003e-01   8.5005718e-01   7.8904219e-01   8.0667856e-01   8.4335345e-01   8.4039050e-01   5.9527171e-01   6.0948192e-01   6.7247216e-01   7.0936470e-01   6.4299196e-01   6.5002943e-01   7.0287242e-01   7.1313469e-01   6.3907333e-01   6.3865129e-01   6.3462947e-01   6.9887600e-01   7.0217273e-01   6.7920114e-01   6.7443923e-01   6.8985782e-01   6.5881470e-01   6.4501450e-01   7.2613981e-01   7.2124699e-01   7.2505801e-01   7.6464163e-01   7.3134536e-01   8.0875378e-01   6.4701472e-01   6.8777529e-01   7.3556146e-01   6.7679297e-01   7.3003560e-01   8.1880539e-01   7.1857179e-01   8.0111532e-01   6.2951672e-01   7.1551954e-01   6.6323694e-01   7.3414480e-01   6.5246018e-01   6.7791441e-01   6.8780784e-01   6.6177014e-01   7.3535843e-01   6.9681560e-01   6.8920241e-01   6.2929914e-01
   8.0490343e-01   7.7201600e-01   7.1517076e-01   6.6036255e-01   7.4367057e-01   7.2278296e-01   5.2771642e-01   5.7034701e-01   6.2536239e-01   5.4813524e-01   7.6815196e-01   7.6006495e-01   9.1012065e-01   8.0508023e-01   6.0781300e-01   4.7873614e-01   6.5167692e-01   7.4332440e-01   7.9110037e-01   8.6036792e-01   1.0000000e+00   8.6830940e-01   7.9225129e-01   9.1079236e-01   7.7266244e-01   8.6383754e-01   6.5083207e-01   7.2206987e-01   6.6394821e-01   6.8807344e-01   7.9950145e-01   7.3370049e-01   7.3695687e-01   8.7102563e-01   7.9012652e-01   0.0000000e+00   8.9877966e-01   6.8119580e-01   6.7305072e-01   7.7444203e-01   8.4501127e-01   7.2497857e-01   6.5668772e-01   7.8789201e-01   7.9346770e-01   9.2072616e-01   7.4483582e-01   7.5698875e-01   6.7084732e-01   6.9895442e-01   6.4988988e-01   5.6712008e-01   6.6900774e-01   6.1929366e-01   6.1837162e-01   6.6211402e-01   7.3939912e-01   6.4317324e-01   6.3469390e-01   6.6725969e-01   6.5653751e-01   6.7798779e-01   6.8523420e-01   7.6668846e-01   8.0632565e-01   7.4480673e-01   7.3675070e-01   8.9504751e-01   7.3274491e-01   8.8510250e-01   9.4280069e-01   7.9544397e-01   8.5137647e-01   8.0763195e-01   7.7896420e-01   9.1788542e-01   8.7857146e-01   7.9360190e-01   5.3511287e-01   7.7557604e-01   7.2065762e-01   7.6156939e-01   6.7757636e-01   7.3474558e-01   6.9833502e-01   7.2183739e-01   7.8300944e-01   7.8387820e-01   6.1110579e-01   7.3006368e-01
   5.7501420e-01   5.2962906e-01   5.4917344e-01   5.2571325e-01   5.9838284e-01   6.0891652e-01   5.0024386e-01   5.2603795e-01   5.5551874e-01   5.0116965e-01   5.4097362e-01   5.3575701e-01   5.3324298e-01   5.5133876e-01   5.3430361e-01   4.7884364e-01   5.1547389e-01   5.5506010e-01   5.9380954e-01   6.5458643e-01   7.1267784e-01   5.7846063e-01   5.6805699e-01   6.3052012e-01   6.0932371e-01   5.6241953e-01   5.0186020e-01   5.8383775e-01   5.3835240e-01   5.8908934e-01   6.2618207e-01   6.0074538e-01   6.5755979e-01   6.4998375e-01   6.4606182e-01   8.9877966e-01   0.0000000e+00   5.7350870e-01   5.0892473e-01   5.1974454e-01   6.3193440e-01   7.0262830e-01   5.8717466e-01   6.0947304e-01   6.4278747e-01   6.3522864e-01   4.8367778e-01   5.6901130e-01   5.5446701e-01   5.8428395e-01   5.0631064e-01   4.6947050e-01   5.5842034e-01   5.6072395e-01   4.6980368e-01   4.8479971e-01   4.9362041e-01   5.3439914e-01   5.3593560e-01   5.2429390e-01   5.3850784e-01   5.2157712e-01   5.1523103e-01   5.1139397e-01   5.1338672e-01   5.3860905e-01   6.7627863e-01   7.2478961e-01   6.2459006e-01   6.5797539e-01   6.0442731e-01   6.7075507e-01   6.4031768e-01   6.9515416e-01   7.2474162e-01   7.3817266e-01   6.3403178e-01   6.4357951e-01   5.6114070e-01   6.1833364e-01   5.2132743e-01   5.3345647e-01   5.3769317e-01   5.7095109e-01   5.4211786e-01   5.2380088e-01   5.0468648e-01   5.8593249e-01   4.6109661e-01   4.8615798e-01
   4.8578115e-01   5.2661343e-01   5.7873122e-01   5.5880661e-01   6.1377940e-01   6.0037287e-01   4.6086216e-01   4.6161932e-01   5.2177062e-01   5.4341581e-01   5.8253340e-01   5.3483074e-01   5.3639979e-01   5.2554467e-01   4.8922612e-01   4.7975448e-01   5.2086940e-01   5.3010340e-01   5.7696693e-01   5.5495335e-01   6.5152682e-01   6.3375507e-01   5.5925212e-01   5.7136899e-01   5.6478456e-01   5.5266048e-01   5.0423143e-01   4.7458523e-01   4.7842971e-01   5.2561400e-01   6.1712261e-01   6.3941846e-01   6.4829129e-01   6.2749750e-01   6.8038462e-01   6.8119580e-01   5.7350870e-01   0.0000000e+00   4.7465191e-01   5.0614631e-01   6.3095517e-01   5.8039348e-01   5.8263465e-01   6.1102407e-01   6.1470179e-01   6.0665573e-01   4.5112198e-01   5.0426665e-01   5.4197060e-01   5.4207879e-01   5.0872271e-01   4.4955351e-01   5.7157257e-01   5.1226863e-01   4.5712167e-01   4.4764949e-01   5.0680002e-01   5.5877880e-01   5.7585409e-01   5.1536246e-01   4.7374283e-01   4.7697196e-01   4.7894598e-01   4.9692968e-01   4.8132375e-01   4.8182458e-01   6.3751417e-01   6.7752754e-01   6.0484919e-01   6.1751845e-01   5.7918568e-01   6.2631862e-01   5.7371173e-01   5.6819321e-01   7.1028863e-01   6.5746997e-01   7.0974008e-01   6.1298947e-01   5.6843525e-01   5.4987924e-01   4.8463847e-01   5.0644881e-01   5.2202406e-01   5.7057613e-01   5.4704153e-01   5.0806839e-01   5.2415263e-01   5.4350283e-01   5.0490259e-01   4.8892201e-01
   4.9518867e-01   4.9668270e-01   5.3911488e-01   5.6189632e-01   6.2222888e-01   5.5691439e-01   4.4986577e-01   4.7650875e-01   5.8940491e-01   5.2330149e-01   5.8461413e-01   5.7628692e-01   4.9052530e-01   5.4545415e-01   5.1512927e-01   4.8210973e-01   4.9709720e-01   5.1689625e-01   5.2429050e-01   5.8158953e-01   6.9359036e-01   5.6865972e-01   5.6881834e-01   5.4878914e-01   5.4583816e-01   4.9383198e-01   4.5072160e-01   4.9781730e-01   4.8108774e-01   5.3717101e-01   6.0765701e-01   5.8915491e-01   5.9403349e-01   6.1286665e-01   6.4589874e-01   6.7305072e-01   5.0892473e-01   4.7465191e-01   0.0000000e+00   4.8622045e-01   6.2811790e-01   5.5580266e-01   5.7474944e-01   5.6496398e-01   6.2416374e-01   6.1930032e-01   4.5225572e-01   4.9386280e-01   5.0961410e-01   6.0426606e-01   5.0542692e-01   4.5121774e-01   5.6406661e-01   5.2841103e-01   4.5073568e-01   4.9377466e-01   4.8957568e-01   5.0630901e-01   4.9853645e-01   4.7902341e-01   4.9444033e-01   4.9597476e-01   4.5745832e-01   4.3178792e-01   4.9338745e-01   4.5768931e-01   5.8806089e-01   6.3677902e-01   5.3027161e-01   6.1187978e-01   6.5273904e-01   6.6747669e-01   5.8256509e-01   5.8727581e-01   6.4609745e-01   5.5493222e-01   6.2679269e-01   5.8159570e-01   4.7612480e-01   5.7325741e-01   4.9246811e-01   5.1446819e-01   5.1365077e-01   6.1563176e-01   4.8635117e-01   4.5355779e-01   4.8570958e-01   5.0443931e-01   4.8619091e-01   4.6194021e-01
   3.9791359e-01   4.8440683e-01   5.1343745e-01   5.0105364e-01   5.4604383e-01   5.5629419e-01   3.8535715e-01   4.6544696e-01   5.4174664e-01   4.5748275e-01   4.8564323e-01   5.0267112e-01   4.1960639e-01   4.6841406e-01   4.5106582e-01   3.9233611e-01   4.6763310e-01   4.5058359e-01   5.0899428e-01   5.4832857e-01   6.9759776e-01   4.5621993e-01   5.6064422e-01   5.2272455e-01   5.1005573e-01   4.4252740e-01   4.2386659e-01   4.9283901e-01   4.9814355e-01   4.9720648e-01   5.5606922e-01   6.0893616e-01   6.0396661e-01   5.8438031e-01   7.4231684e-01   7.7444203e-01   5.1974454e-01   5.0614631e-01   4.8622045e-01   0.0000000e+00   6.5552820e-01   5.9055263e-01   5.3406212e-01   5.7986175e-01   6.2083923e-01   6.4027567e-01   4.5231604e-01   4.6837242e-01   4.4120987e-01   5.3291783e-01   4.5808146e-01   4.2487911e-01   5.0605816e-01   4.5255329e-01   4.1367467e-01   4.5532897e-01   4.5425316e-01   5.0092998e-01   4.7035299e-01   4.1080226e-01   4.0094934e-01   4.8352866e-01   3.9465761e-01   4.2214198e-01   4.7902830e-01   4.2473588e-01   5.4672663e-01   6.1306771e-01   4.9910909e-01   5.6387841e-01   5.3542870e-01   6.2170993e-01   5.4422225e-01   5.1653613e-01   5.5514013e-01   4.8614681e-01   6.5209045e-01   5.8807649e-01   4.5939158e-01   6.3624889e-01   4.3865253e-01   4.6678293e-01   4.7681277e-01   4.9921028e-01   4.2256387e-01   4.4919744e-01   4.7764724e-01   4.8161289e-01   4.4511311e-01   3.9344923e-01
   5.8526996e-01   6.9343853e-01   6.7699628e-01   6.4518493e-01   7.9381739e-01   6.3094561e-01   6.1163375e-01   6.1640210e-01   7.9171584e-01   6.5215587e-01   5.6324368e-01   6.9454632e-01   7.1263327e-01   6.6544210e-01   6.3332104e-01   5.6754125e-01   6.5150976e-01   6.1796294e-01   6.9142640e-01   6.9914838e-01   7.5942491e-01   7.0975338e-01   7.3515230e-01   7.3228267e-01   6.4592608e-01   5.4824546e-01   5.6646853e-01   6.0449527e-01   6.0541436e-01   5.9303474e-01   6.2349311e-01   6.7713044e-01   6.6295236e-01   7.4281278e-01   8.7776003e-01   8.4501127e-01   6.3193440e-01   6.3095517e-01   6.2811790e-01   6.5552820e-01   0.0000000e+00   8.1297132e-01   7.8816552e-01   8.1863998e-01   8.4264848e-01   8.6149673e-01   5.6669373e-01   5.1097709e-01   6.3304636e-01   7.4368213e-01   5.8224834e-01   6.2296390e-01   6.4019776e-01   5.6386498e-01   5.0490237e-01   5.8353991e-01   6.4524722e-01   6.6461607e-01   6.5325903e-01   6.3102891e-01   5.5120661e-01   5.5392026e-01   5.0499097e-01   5.2262708e-01   5.5823618e-01   6.0528639e-01   7.4876252e-01   6.6599502e-01   5.5794115e-01   6.6552731e-01   6.1295894e-01   7.1925126e-01   7.2709023e-01   6.6112312e-01   7.5584915e-01   7.0506426e-01   7.7733274e-01   7.9009576e-01   6.1753176e-01   6.9369862e-01   6.4694144e-01   7.0118890e-01   5.7902899e-01   5.8696596e-01   5.5925167e-01   5.2890193e-01   6.5422972e-01   5.3780466e-01   5.6254401e-01   5.6679342e-01
   5.6946245e-01   4.9320514e-01   5.5077026e-01   5.8203003e-01   6.6885257e-01   5.4684487e-01   4.9016767e-01   4.1214148e-01   5.3256170e-01   5.6473817e-01   6.1202993e-01   6.2286248e-01   5.5658521e-01   5.5540000e-01   5.0756897e-01   5.0416761e-01   6.0949749e-01   6.0787421e-01   5.5003412e-01   5.5533152e-01   7.3287449e-01   6.0606234e-01   6.2001368e-01   5.8095217e-01   5.3783393e-01   5.5702621e-01   5.2992773e-01   6.1029421e-01   5.1108920e-01   5.1473473e-01   7.7481952e-01   7.0924117e-01   7.1664835e-01   7.9288912e-01   8.5005718e-01   7.2497857e-01   7.0262830e-01   5.8039348e-01   5.5580266e-01   5.9055263e-01   8.1297132e-01   0.0000000e+00   5.5013400e-01   6.3407890e-01   6.9045595e-01   6.3359638e-01   4.9479537e-01   4.6934144e-01   4.5399662e-01   5.3513377e-01   6.6893003e-01   5.4529825e-01   5.2409151e-01   5.2922837e-01   5.4746210e-01   5.3915588e-01   5.3828759e-01   5.2971923e-01   5.3147856e-01   5.0576480e-01   5.4608350e-01   4.6868486e-01   5.3748204e-01   4.3602397e-01   5.1562859e-01   4.8086329e-01   6.6614822e-01   6.4180790e-01   5.7495098e-01   6.1610178e-01   7.4627719e-01   7.2604124e-01   6.4646750e-01   5.6906209e-01   6.4546138e-01   7.0612327e-01   7.3556688e-01   6.4866358e-01   5.5630483e-01   5.9363149e-01   5.3841271e-01   5.5955070e-01   5.7074312e-01   5.4056259e-01   4.9478267e-01   4.5073975e-01   5.5359202e-01   5.4689419e-01   4.8775713e-01   4.8943774e-01
   5.7070585e-01   5.6290800e-01   5.8874809e-01   5.9530724e-01   6.8503503e-01   6.6136060e-01   5.2708722e-01   5.2525488e-01   6.3550642e-01   5.5959353e-01   6.1694575e-01   5.6352222e-01   5.0030761e-01   5.4622879e-01   5.2146494e-01   5.1605800e-01   5.7517396e-01   5.9981836e-01   6.2959551e-01   6.0774445e-01   6.9191897e-01   5.8928360e-01   6.2472134e-01   6.2328158e-01   5.6343598e-01   4.9425725e-01   5.3911460e-01   5.9184500e-01   5.8128937e-01   5.9855687e-01   6.5541181e-01   6.5732992e-01   6.3914225e-01   7.1277519e-01   7.8904219e-01   6.5668772e-01   5.8717466e-01   5.8263465e-01   5.7474944e-01   5.3406212e-01   7.8816552e-01   5.5013400e-01   0.0000000e+00   6.1588281e-01   6.8033703e-01   6.6181370e-01   5.6368664e-01   5.6270229e-01   6.1677146e-01   6.0954330e-01   5.2232872e-01   5.1828180e-01   5.7022049e-01   5.8489243e-01   5.5789893e-01   5.3502700e-01   6.0702292e-01   5.8956605e-01   5.3874054e-01   5.4192152e-01   4.7926565e-01   5.0535748e-01   4.8285498e-01   5.5025657e-01   5.7089464e-01   5.1214620e-01   6.4044649e-01   6.6947835e-01   5.9815004e-01   6.9615034e-01   6.2808912e-01   6.7974675e-01   6.2683557e-01   6.1589510e-01   6.8541028e-01   6.2402623e-01   6.6603533e-01   6.4936995e-01   5.1182947e-01   6.1133486e-01   5.2743410e-01   5.6311364e-01   5.7404451e-01   5.7050212e-01   5.5765056e-01   5.2346404e-01   6.0075900e-01   5.6005508e-01   5.4147824e-01   5.1652841e-01
   6.1052047e-01   6.3340567e-01   6.3542432e-01   6.1824184e-01   6.9800646e-01   6.9148730e-01   5.5846839e-01   5.7290442e-01   6.4134930e-01   5.5596678e-01   6.4443373e-01   6.2280654e-01   5.9681950e-01   6.0615796e-01   5.9577469e-01   5.7854823e-01   5.9159059e-01   5.8620493e-01   6.1361544e-01   6.4291474e-01   7.5061081e-01   7.4549243e-01   6.7048423e-01   6.9516970e-01   6.6009894e-01   5.6581429e-01   5.4860637e-01   6.0948605e-01   6.0983357e-01   6.2645433e-01   6.8764330e-01   6.9367100e-01   7.2021626e-01   7.0881981e-01   8.0667856e-01   7.8789201e-01   6.0947304e-01   6.1102407e-01   5.6496398e-01   5.7986175e-01   8.1863998e-01   6.3407890e-01   6.1588281e-01   0.0000000e+00   6.9001648e-01   6.7314833e-01   5.3826099e-01   5.8519808e-01   5.6144722e-01   6.4401588e-01   5.5016355e-01   5.2273733e-01   6.0171777e-01   6.4494564e-01   5.1879515e-01   5.8293607e-01   5.5000281e-01   5.6421581e-01   5.6075131e-01   5.6855603e-01   5.5181094e-01   6.1198377e-01   5.2159468e-01   5.3858725e-01   6.0930399e-01   5.3996824e-01   6.7879476e-01   7.3759566e-01   6.2694000e-01   7.2201811e-01   6.6313158e-01   7.3696661e-01   6.1307743e-01   6.2458080e-01   6.7384122e-01   6.6678955e-01   6.9188524e-01   6.3584982e-01   6.7192872e-01   7.1272529e-01   5.8039488e-01   6.3223111e-01   6.0012276e-01   5.8744247e-01   5.5485553e-01   5.7371217e-01   6.4163401e-01   5.6694262e-01   5.7575468e-01   5.7161484e-01
   5.8137404e-01   6.2109891e-01   6.2266913e-01   6.1449096e-01   6.4212317e-01   6.1844238e-01   5.2367718e-01   5.6554695e-01   6.5614482e-01   5.8669835e-01   6.0635797e-01   6.2488058e-01   5.6331899e-01   6.1462695e-01   6.0003437e-01   5.9530373e-01   6.2875435e-01   6.3004122e-01   6.4617857e-01   6.5385111e-01   7.4066313e-01   6.7845498e-01   6.8009301e-01   6.7467167e-01   5.9284975e-01   6.5215481e-01   5.9408660e-01   6.4949776e-01   6.0829720e-01   6.2138970e-01   6.8776929e-01   7.0510879e-01   7.2169550e-01   7.6118732e-01   8.4335345e-01   7.9346770e-01   6.4278747e-01   6.1470179e-01   6.2416374e-01   6.2083923e-01   8.4264848e-01   6.9045595e-01   6.8033703e-01   6.9001648e-01   0.0000000e+00   7.4240780e-01   5.6318440e-01   5.7466950e-01   5.8586432e-01   6.4798825e-01   5.8055246e-01   5.4682396e-01   6.1739067e-01   5.9995943e-01   4.9943498e-01   5.4305576e-01   5.6956947e-01   5.8098162e-01   6.0530520e-01   5.6724666e-01   5.2888426e-01   5.6403407e-01   5.0988390e-01   5.4739176e-01   6.5752746e-01   5.6552610e-01   6.8002765e-01   7.3987294e-01   5.9267770e-01   6.6641603e-01   6.1855638e-01   7.0517747e-01   6.6330814e-01   6.2715726e-01   7.5560464e-01   6.5475229e-01   7.1677560e-01   6.7485813e-01   5.7201508e-01   6.8635410e-01   5.7138580e-01   6.1337347e-01   5.9929874e-01   5.7180052e-01   5.4726472e-01   5.4780262e-01   6.1944589e-01   5.6526282e-01   5.3655890e-01   5.5403101e-01
   6.1708944e-01   6.5278717e-01   6.5704447e-01   6.6310402e-01   7.0098225e-01   6.5616428e-01   5.7316509e-01   6.1573111e-01   6.8276093e-01   6.3219380e-01   6.2932923e-01   6.3478774e-01   6.0651791e-01   6.4464896e-01   6.3928327e-01   6.0986502e-01   5.8836540e-01   7.0819927e-01   7.1247649e-01   6.9984628e-01   7.6175507e-01   6.6745581e-01   7.0921036e-01   6.8205630e-01   6.6747289e-01   6.8905755e-01   6.3195102e-01   6.2796713e-01   6.2644577e-01   6.6369834e-01   7.3294693e-01   7.3644138e-01   7.6405487e-01   8.0261949e-01   8.4039050e-01   9.2072616e-01   6.3522864e-01   6.0665573e-01   6.1930032e-01   6.4027567e-01   8.6149673e-01   6.3359638e-01   6.6181370e-01   6.7314833e-01   7.4240780e-01   0.0000000e+00   5.8704471e-01   6.5477421e-01   6.1081628e-01   7.0309175e-01   5.9852636e-01   5.6872944e-01   6.1704632e-01   6.2031204e-01   5.5871166e-01   5.6162859e-01   6.1391002e-01   6.2287175e-01   6.3083763e-01   6.2155406e-01   6.1916289e-01   6.2402561e-01   5.4355204e-01   5.8431846e-01   5.6536063e-01   6.0551630e-01   7.4400347e-01   7.9120354e-01   6.7413614e-01   6.8352483e-01   6.5992445e-01   7.5626337e-01   7.1248456e-01   7.1426967e-01   6.9722558e-01   7.0172603e-01   7.0661712e-01   6.7242357e-01   5.8575804e-01   6.3389736e-01   5.5442279e-01   5.9530557e-01   6.1751924e-01   6.1857944e-01   6.1424997e-01   5.9359322e-01   6.2714913e-01   6.1389826e-01   5.5161700e-01   5.8356832e-01
   4.5330000e-01   4.6516909e-01   4.5615264e-01   4.5569541e-01   5.0452736e-01   4.9875315e-01   4.0873128e-01   4.2345466e-01   5.0553975e-01   4.8031445e-01   4.6147868e-01   4.7358920e-01   4.3272805e-01   4.6781224e-01   4.8245201e-01   4.5583315e-01   4.6310617e-01   5.0231992e-01   5.1180685e-01   5.0987798e-01   5.4801115e-01   5.0826775e-01   5.1408663e-01   5.0968297e-01   4.8691179e-01   5.0869025e-01   5.3935900e-01   4.8991937e-01   4.6474930e-01   5.0105294e-01   5.7021897e-01   5.1688086e-01   5.7105829e-01   5.9782445e-01   5.9527171e-01   7.4483582e-01   4.8367778e-01   4.5112198e-01   4.5225572e-01   4.5231604e-01   5.6669373e-01   4.9479537e-01   5.6368664e-01   5.3826099e-01   5.6318440e-01   5.8704471e-01   0.0000000e+00   5.1194919e-01   4.8932469e-01   5.7374035e-01   4.5723604e-01   4.1881750e-01   4.6250026e-01   5.3575247e-01   4.1399140e-01   4.0744840e-01   4.1979791e-01   4.5914000e-01   4.3721236e-01   4.4145158e-01   4.4695477e-01   4.5823592e-01   4.0979990e-01   4.5331240e-01   4.1861842e-01   4.4304873e-01   5.6118896e-01   5.8004615e-01   5.0105036e-01   5.6218926e-01   5.2003478e-01   6.0637427e-01   4.9243190e-01   5.1183723e-01   5.8949821e-01   4.7690966e-01   5.4858193e-01   5.4940475e-01   4.8843022e-01   4.9332361e-01   4.2103148e-01   4.4603536e-01   4.3528318e-01   4.7410278e-01   4.4486765e-01   4.2173153e-01   4.4687364e-01   4.4609072e-01   3.8668284e-01   4.2278464e-01
   4.9104787e-01   4.8628262e-01   5.2742415e-01   5.2850820e-01   5.7761628e-01   5.7647263e-01   4.6172936e-01   4.7351699e-01   5.5235366e-01   5.1856397e-01   5.2526709e-01   5.2000245e-01   4.8328171e-01   5.2890743e-01   5.0775154e-01   4.7670651e-01   5.4855967e-01   5.2796231e-01   5.5559386e-01   5.8656642e-01   6.1007749e-01   5.3227910e-01   5.8194274e-01   5.8715220e-01   5.7355633e-01   5.1527007e-01   5.3735042e-01   4.8875843e-01   5.0295528e-01   5.5128946e-01   5.7942981e-01   5.8385260e-01   6.2563376e-01   6.1575347e-01   6.0948192e-01   7.5698875e-01   5.6901130e-01   5.0426665e-01   4.9386280e-01   4.6837242e-01   5.1097709e-01   4.6934144e-01   5.6270229e-01   5.8519808e-01   5.7466950e-01   6.5477421e-01   5.1194919e-01   0.0000000e+00   4.7444279e-01   5.5522264e-01   4.7490405e-01   4.7869634e-01   5.2330180e-01   5.1806592e-01   4.9022881e-01   4.7714210e-01   4.7557405e-01   5.1227420e-01   5.3217973e-01   4.8441015e-01   4.9711099e-01   5.1037330e-01   4.4321906e-01   5.0880744e-01   4.9240278e-01   5.0664765e-01   5.9653291e-01   6.2489411e-01   5.6538142e-01   6.5266532e-01   5.9370113e-01   6.1216322e-01   5.9570906e-01   6.0484944e-01   5.9675635e-01   5.4641507e-01   5.6097570e-01   5.6852984e-01   5.0265931e-01   5.6177453e-01   4.9073253e-01   5.3305827e-01   5.1763600e-01   5.1363616e-01   4.8495274e-01   4.4671181e-01   4.8161566e-01   4.6223921e-01   4.5126659e-01   4.5963017e-01
   4.9564428e-01   4.6451811e-01   4.8139516e-01   5.0498343e-01   5.4227189e-01   5.3612741e-01   4.3255428e-01   4.7770025e-01   6.0690827e-01   4.8859158e-01   5.2631078e-01   5.5657304e-01   4.8949707e-01   5.3507997e-01   5.0470084e-01   4.4656874e-01   5.5055388e-01   5.4405378e-01   5.8914521e-01   5.7473170e-01   5.5131569e-01   5.4671632e-01   6.1887141e-01   6.1069204e-01   5.4983097e-01   5.3491852e-01   5.2906486e-01   4.5273097e-01   5.1644924e-01   5.7340578e-01   6.1582011e-01   5.7981572e-01   6.5228229e-01   6.7995361e-01   6.7247216e-01   6.7084732e-01   5.5446701e-01   5.4197060e-01   5.0961410e-01   4.4120987e-01   6.3304636e-01   4.5399662e-01   6.1677146e-01   5.6144722e-01   5.8586432e-01   6.1081628e-01   4.8932469e-01   4.7444279e-01   0.0000000e+00   5.7187546e-01   4.9331847e-01   4.6311493e-01   5.4658062e-01   5.1542503e-01   4.6470369e-01   4.0449909e-01   4.8186912e-01   4.9435570e-01   5.3907399e-01   4.8199697e-01   4.6840298e-01   4.6087025e-01   4.4719669e-01   4.8598136e-01   4.8754239e-01   4.5660316e-01   5.7325959e-01   6.0378280e-01   5.4008142e-01   5.8764226e-01   5.5824687e-01   5.5924375e-01   5.5423329e-01   5.5935471e-01   5.9631139e-01   4.6405529e-01   5.5847452e-01   5.1482169e-01   4.8315612e-01   5.4198898e-01   4.6361443e-01   4.8598473e-01   4.9916320e-01   4.6616690e-01   4.3644879e-01   4.2627040e-01   4.8790453e-01   4.3436081e-01   4.2414788e-01   4.2219026e-01
   5.3329755e-01   5.2580157e-01   5.6428643e-01   5.8776129e-01   6.1751955e-01   6.3501304e-01   4.9472571e-01   5.2529169e-01   6.3937567e-01   5.4221748e-01   5.8793897e-01   5.8642099e-01   5.1286422e-01   5.8122636e-01   5.5704512e-01   5.1724179e-01   5.9957665e-01   5.8850282e-01   6.0111983e-01   6.1382797e-01   6.2845469e-01   6.0966408e-01   5.5248921e-01   6.0246188e-01   6.0143339e-01   6.2594196e-01   5.5425848e-01   5.1936913e-01   5.0431422e-01   5.3950622e-01   6.5993495e-01   6.1661940e-01   6.4552073e-01   6.6148097e-01   7.0936470e-01   6.9895442e-01   5.8428395e-01   5.4207879e-01   6.0426606e-01   5.3291783e-01   7.4368213e-01   5.3513377e-01   6.0954330e-01   6.4401588e-01   6.4798825e-01   7.0309175e-01   5.7374035e-01   5.5522264e-01   5.7187546e-01   0.0000000e+00   5.3586368e-01   5.0527593e-01   5.8152863e-01   5.7644809e-01   4.9915513e-01   5.2211808e-01   5.7282339e-01   5.7461533e-01   5.4640952e-01   5.0823546e-01   5.0457803e-01   5.4185755e-01   5.3525092e-01   5.7339061e-01   5.7602619e-01   4.9926587e-01   6.5757268e-01   6.7215238e-01   5.8595438e-01   6.2662989e-01   6.6438997e-01   6.7204412e-01   5.9574778e-01   6.1356414e-01   6.4019364e-01   4.9866978e-01   6.7454260e-01   6.1012134e-01   5.0182936e-01   5.8367037e-01   5.3518017e-01   5.3742758e-01   5.5535813e-01   5.2890363e-01   5.4462749e-01   4.7755731e-01   5.3775804e-01   5.4173001e-01   5.4227226e-01   5.2636605e-01
   4.7965120e-01   4.9177411e-01   4.8549352e-01   5.0895090e-01   5.2509028e-01   5.4262918e-01   4.3042474e-01   4.4506632e-01   5.3927429e-01   4.6350524e-01   5.2666579e-01   5.5190378e-01   4.4354223e-01   4.9135267e-01   4.7621357e-01   4.4343613e-01   4.5372166e-01   4.5997998e-01   5.0191312e-01   5.3424146e-01   5.5499460e-01   4.7255550e-01   5.3331873e-01   5.3083882e-01   5.1547909e-01   5.3695088e-01   4.8832416e-01   4.6042938e-01   4.7222743e-01   5.0945614e-01   5.6119656e-01   5.6012733e-01   5.8761669e-01   5.9832117e-01   6.4299196e-01   6.4988988e-01   5.0631064e-01   5.0872271e-01   5.0542692e-01   4.5808146e-01   5.8224834e-01   6.6893003e-01   5.2232872e-01   5.5016355e-01   5.8055246e-01   5.9852636e-01   4.5723604e-01   4.7490405e-01   4.9331847e-01   5.3586368e-01   0.0000000e+00   4.3780757e-01   4.7809391e-01   5.0436971e-01   4.4866230e-01   4.4161027e-01   4.5870613e-01   4.9700330e-01   4.7308048e-01   4.4218645e-01   4.6211040e-01   4.7208350e-01   4.1992220e-01   4.3604554e-01   4.5781329e-01   4.3979997e-01   5.5808999e-01   6.1595812e-01   5.4741400e-01   5.0015132e-01   5.2711880e-01   6.4955495e-01   4.8139784e-01   5.1591973e-01   5.2731572e-01   4.9035485e-01   6.1046460e-01   5.4402630e-01   4.8290590e-01   5.2485629e-01   4.6643505e-01   4.8026738e-01   4.8301883e-01   4.6915725e-01   4.4123930e-01   4.3808190e-01   4.6266138e-01   4.7207012e-01   4.0479964e-01   4.3067390e-01
   4.4501703e-01   4.4542965e-01   4.5691818e-01   4.4776747e-01   5.3124588e-01   4.7491536e-01   4.0927173e-01   4.1226561e-01   4.9738176e-01   4.5024939e-01   4.7504588e-01   5.1041167e-01   4.1066355e-01   4.6535932e-01   4.0690543e-01   3.8000243e-01   4.5249966e-01   4.4718623e-01   4.9595106e-01   5.0330565e-01   5.6453265e-01   5.5839838e-01   5.2847643e-01   5.1769263e-01   4.7354197e-01   4.7605651e-01   4.4814226e-01   4.3134433e-01   4.5649485e-01   4.7704172e-01   5.5828854e-01   5.3561067e-01   5.4185128e-01   6.0240423e-01   6.5002943e-01   5.6712008e-01   4.6947050e-01   4.4955351e-01   4.5121774e-01   4.2487911e-01   6.2296390e-01   5.4529825e-01   5.1828180e-01   5.2273733e-01   5.4682396e-01   5.6872944e-01   4.1881750e-01   4.7869634e-01   4.6311493e-01   5.0527593e-01   4.3780757e-01   0.0000000e+00   4.6938413e-01   4.6549831e-01   4.0281076e-01   4.1080870e-01   4.5882935e-01   4.7173974e-01   4.6185301e-01   4.2879128e-01   4.0591079e-01   4.3402016e-01   4.1388865e-01   4.5671593e-01   4.4356773e-01   4.2225316e-01   5.6067012e-01   6.1304136e-01   5.2029127e-01   5.3787574e-01   5.1593719e-01   5.9239424e-01   4.9594366e-01   5.4029139e-01   5.2348466e-01   4.8948234e-01   6.1342172e-01   5.1055377e-01   4.5723704e-01   4.8978320e-01   4.5362179e-01   4.3515289e-01   4.7738623e-01   4.6731210e-01   4.5089516e-01   4.3400573e-01   4.3313236e-01   4.4303533e-01   4.0196740e-01   4.0059157e-01
   5.0809409e-01   5.3762004e-01   5.5034250e-01   5.1228114e-01   5.4573554e-01   5.2791590e-01   4.6603201e-01   4.7190190e-01   6.2705242e-01   5.6894349e-01   5.6681125e-01   5.4004142e-01   4.8838234e-01   5.6727578e-01   4.9237309e-01   5.0344063e-01   5.3325189e-01   5.5460941e-01   6.5789281e-01   6.4570806e-01   6.4505639e-01   6.4133616e-01   6.4075859e-01   6.4164620e-01   6.6369664e-01   5.7712003e-01   5.9891273e-01   5.3551489e-01   5.7363253e-01   6.0376201e-01   6.2674778e-01   6.2478350e-01   6.5302687e-01   6.3537937e-01   7.0287242e-01   6.6900774e-01   5.5842034e-01   5.7157257e-01   5.6406661e-01   5.0605816e-01   6.4019776e-01   5.2409151e-01   5.7022049e-01   6.0171777e-01   6.1739067e-01   6.1704632e-01   4.6250026e-01   5.2330180e-01   5.4658062e-01   5.8152863e-01   4.7809391e-01   4.6938413e-01   0.0000000e+00   5.2547899e-01   4.6429625e-01   4.5843670e-01   4.6401133e-01   4.8353338e-01   5.1039304e-01   4.9534139e-01   4.8013109e-01   5.3181015e-01   4.5467690e-01   4.7282734e-01   4.4916919e-01   4.4914116e-01   5.9229034e-01   5.7926572e-01   5.0847483e-01   6.0932988e-01   5.7972733e-01   5.4034233e-01   5.4417867e-01   5.8061534e-01   5.9036434e-01   5.5812192e-01   5.8902861e-01   5.4734559e-01   5.0874909e-01   5.1117373e-01   4.7497730e-01   4.7175264e-01   4.6468729e-01   5.2202980e-01   4.7233866e-01   4.5221657e-01   4.5624062e-01   4.1009451e-01   4.3251221e-01   4.5404510e-01
   4.6633449e-01   5.2281932e-01   5.5166799e-01   5.7951930e-01   5.9612821e-01   5.3443978e-01   4.7396074e-01   5.2896230e-01   6.0675489e-01   5.4734137e-01   5.6324624e-01   5.7478958e-01   4.4376778e-01   5.3317854e-01   4.8482442e-01   5.0392492e-01   5.0716266e-01   5.4892337e-01   5.3970959e-01   5.8913153e-01   6.4255523e-01   5.6662979e-01   5.6679378e-01   6.1003828e-01   5.4995737e-01   5.4413358e-01   5.2157985e-01   4.8556034e-01   5.2053458e-01   5.1834789e-01   5.7871624e-01   5.9501712e-01   6.3008011e-01   6.3921357e-01   7.1313469e-01   6.1929366e-01   5.6072395e-01   5.1226863e-01   5.2841103e-01   4.5255329e-01   5.6386498e-01   5.2922837e-01   5.8489243e-01   6.4494564e-01   5.9995943e-01   6.2031204e-01   5.3575247e-01   5.1806592e-01   5.1542503e-01   5.7644809e-01   5.0436971e-01   4.6549831e-01   5.2547899e-01   0.0000000e+00   3.9841018e-01   4.6684961e-01   4.8824161e-01   5.0269631e-01   5.4057882e-01   5.2097233e-01   4.7017258e-01   5.0752727e-01   4.7097556e-01   4.9090649e-01   4.7848315e-01   4.7935013e-01   6.3485080e-01   6.8787882e-01   5.7101943e-01   6.0329109e-01   6.3418946e-01   6.0834572e-01   5.7317483e-01   5.9649720e-01   6.3681359e-01   6.0087044e-01   6.5742998e-01   6.0461019e-01   4.8086945e-01   5.1115694e-01   4.8297911e-01   5.3248555e-01   5.5258901e-01   5.0831740e-01   4.9095478e-01   4.8082590e-01   5.3791696e-01   5.1617856e-01   4.9153776e-01   4.5894837e-01
   4.0712173e-01   4.5324426e-01   4.7851033e-01   4.9694667e-01   4.7948722e-01   5.1482237e-01   3.9464363e-01   4.0069459e-01   5.0329365e-01   4.6791052e-01   4.5781280e-01   4.7057664e-01   4.2361566e-01   4.4166943e-01   4.1652981e-01   4.1167124e-01   4.4428461e-01   4.5755950e-01   4.6892769e-01   4.8291273e-01   5.4679057e-01   5.1151897e-01   4.9589516e-01   5.1351056e-01   4.4041852e-01   4.5591672e-01   4.7972988e-01   4.1318103e-01   4.3313595e-01   4.6187079e-01   5.5948848e-01   5.3535738e-01   5.6373816e-01   5.5909073e-01   6.3907333e-01   6.1837162e-01   4.6980368e-01   4.5712167e-01   4.5073568e-01   4.1367467e-01   5.0490237e-01   5.4746210e-01   5.5789893e-01   5.1879515e-01   4.9943498e-01   5.5871166e-01   4.1399140e-01   4.9022881e-01   4.6470369e-01   4.9915513e-01   4.4866230e-01   4.0281076e-01   4.6429625e-01   3.9841018e-01   0.0000000e+00   3.8599568e-01   4.1635632e-01   4.4717020e-01   4.7724920e-01   4.3020494e-01   4.1675090e-01   4.1573836e-01   3.8542272e-01   4.0684259e-01   4.2195749e-01   4.0851787e-01   5.5143091e-01   5.7856156e-01   4.8773238e-01   5.4603336e-01   5.1832790e-01   5.3542773e-01   4.9304192e-01   5.2303337e-01   5.6361178e-01   5.0886829e-01   5.4917052e-01   4.9980805e-01   4.8241807e-01   5.1568371e-01   4.3051593e-01   4.3074017e-01   4.3247907e-01   4.7232836e-01   4.0708698e-01   3.8133723e-01   4.8009750e-01   4.2146180e-01   4.0191780e-01   3.9479275e-01
   4.3247112e-01   4.4445571e-01   4.5510962e-01   4.5395252e-01   4.9154822e-01   5.6077261e-01   4.3228743e-01   4.2019602e-01   5.2380998e-01   4.7378356e-01   4.5210146e-01   4.8736946e-01   4.1181360e-01   4.2457763e-01   4.2621512e-01   4.1291820e-01   4.4541826e-01   4.9138435e-01   4.7468150e-01   4.9235591e-01   5.7141548e-01   5.0313351e-01   5.0379208e-01   4.9339992e-01   4.5403559e-01   4.8520159e-01   5.0225919e-01   3.9694133e-01   4.1764483e-01   4.7315196e-01   4.8982704e-01   5.1219971e-01   5.3655635e-01   5.5411014e-01   6.3865129e-01   6.6211402e-01   4.8479971e-01   4.4764949e-01   4.9377466e-01   4.5532897e-01   5.8353991e-01   5.3915588e-01   5.3502700e-01   5.8293607e-01   5.4305576e-01   5.6162859e-01   4.0744840e-01   4.7714210e-01   4.0449909e-01   5.2211808e-01   4.4161027e-01   4.1080870e-01   4.5843670e-01   4.6684961e-01   3.8599568e-01   0.0000000e+00   4.1848780e-01   4.2905752e-01   4.7406414e-01   4.3587412e-01   3.8890770e-01   3.9261043e-01   3.9645439e-01   4.2048105e-01   4.2710176e-01   4.1852222e-01   5.5102664e-01   5.7933573e-01   4.9323644e-01   5.3153144e-01   4.5060587e-01   5.3779962e-01   4.9321765e-01   4.9884948e-01   5.2285250e-01   4.8107856e-01   5.5960673e-01   4.9032860e-01   4.5413647e-01   4.9682033e-01   4.3958173e-01   4.3403734e-01   4.0869584e-01   4.5561836e-01   4.2678786e-01   4.0604199e-01   4.3588129e-01   4.3567611e-01   3.8506809e-01   4.0288911e-01
   4.5192918e-01   4.8693081e-01   4.7736157e-01   5.0312536e-01   5.8775699e-01   5.7430294e-01   4.3205420e-01   4.4494476e-01   5.5430871e-01   4.4176575e-01   4.8334425e-01   5.0209648e-01   4.1945551e-01   4.5822913e-01   4.7314925e-01   4.5094776e-01   5.1253862e-01   4.9222130e-01   4.6363923e-01   5.2261358e-01   5.9110553e-01   5.5670299e-01   5.2549309e-01   5.1526464e-01   4.7715028e-01   4.8169269e-01   4.5465688e-01   4.3528666e-01   4.6277215e-01   5.0272942e-01   5.5391327e-01   5.4445409e-01   5.7103141e-01   6.4131592e-01   6.3462947e-01   7.3939912e-01   4.9362041e-01   5.0680002e-01   4.8957568e-01   4.5425316e-01   6.4524722e-01   5.3828759e-01   6.0702292e-01   5.5000281e-01   5.6956947e-01   6.1391002e-01   4.1979791e-01   4.7557405e-01   4.8186912e-01   5.7282339e-01   4.5870613e-01   4.5882935e-01   4.6401133e-01   4.8824161e-01   4.1635632e-01   4.1848780e-01   0.0000000e+00   4.6835130e-01   4.7881842e-01   4.6168931e-01   4.3912106e-01   4.7232063e-01   4.1793537e-01   4.6195731e-01   4.4408457e-01   4.7275155e-01   5.8574724e-01   6.1507387e-01   5.3571208e-01   6.3388612e-01   5.0550071e-01   5.9444219e-01   5.0279034e-01   5.5571448e-01   5.5610979e-01   5.8513518e-01   5.7768516e-01   5.5285892e-01   4.7089268e-01   4.8262236e-01   4.3166492e-01   4.4891247e-01   4.5986113e-01   4.9644488e-01   4.4360945e-01   4.3650217e-01   4.6111457e-01   4.3608367e-01   4.2736725e-01   4.1987890e-01
   4.5097826e-01   5.0239459e-01   5.1279310e-01   5.1277947e-01   6.2354562e-01   6.2613674e-01   4.4075808e-01   4.5924729e-01   5.9027866e-01   4.9294920e-01   5.3144875e-01   5.1985254e-01   4.4862487e-01   5.0574314e-01   4.7550710e-01   4.5638348e-01   5.4115348e-01   5.4791302e-01   5.4829319e-01   5.6408913e-01   5.4822695e-01   5.7060709e-01   5.4997767e-01   5.5650785e-01   5.0742743e-01   5.2456954e-01   5.4548315e-01   4.9485917e-01   5.1730784e-01   5.2815988e-01   5.6771356e-01   5.7525890e-01   5.9721718e-01   6.2654851e-01   6.9887600e-01   6.4317324e-01   5.3439914e-01   5.5877880e-01   5.0630901e-01   5.0092998e-01   6.6461607e-01   5.2971923e-01   5.8956605e-01   5.6421581e-01   5.8098162e-01   6.2287175e-01   4.5914000e-01   5.1227420e-01   4.9435570e-01   5.7461533e-01   4.9700330e-01   4.7173974e-01   4.8353338e-01   5.0269631e-01   4.4717020e-01   4.2905752e-01   4.6835130e-01   0.0000000e+00   4.9382438e-01   4.4948561e-01   4.2897837e-01   4.6573264e-01   4.3623256e-01   4.4882654e-01   4.8651169e-01   4.5793213e-01   5.8258737e-01   6.2729152e-01   5.4401197e-01   5.9231920e-01   5.4001049e-01   5.9412491e-01   5.0432642e-01   5.3608464e-01   5.7450528e-01   5.8115707e-01   5.9531413e-01   5.4277717e-01   5.3123198e-01   5.0323753e-01   4.5207732e-01   4.6222551e-01   4.5091553e-01   4.7166026e-01   4.6493676e-01   4.3096448e-01   4.9761572e-01   4.6045899e-01   4.4013922e-01   4.3284302e-01
   4.5246342e-01   5.0884099e-01   4.9962304e-01   5.3826871e-01   5.6267301e-01   5.1599926e-01   4.4282730e-01   4.5336521e-01   5.4607671e-01   4.6344577e-01   5.4360392e-01   5.2432766e-01   4.6363428e-01   5.1440607e-01   4.6433894e-01   4.4687286e-01   5.0062600e-01   5.2593132e-01   5.3648875e-01   5.4661500e-01   5.3829997e-01   5.1704760e-01   5.3509814e-01   5.5009126e-01   5.1830345e-01   5.3745582e-01   5.5426387e-01   4.8981063e-01   5.0477823e-01   5.0631656e-01   5.7898191e-01   5.5175160e-01   5.7546662e-01   6.0946996e-01   7.0217273e-01   6.3469390e-01   5.3593560e-01   5.7585409e-01   4.9853645e-01   4.7035299e-01   6.5325903e-01   5.3147856e-01   5.3874054e-01   5.6075131e-01   6.0530520e-01   6.3083763e-01   4.3721236e-01   5.3217973e-01   5.3907399e-01   5.4640952e-01   4.7308048e-01   4.6185301e-01   5.1039304e-01   5.4057882e-01   4.7724920e-01   4.7406414e-01   4.7881842e-01   4.9382438e-01   0.0000000e+00   4.5739452e-01   4.4749277e-01   4.7403395e-01   4.7904975e-01   4.8126365e-01   4.9714107e-01   4.3492240e-01   6.1457582e-01   6.5610557e-01   5.1143960e-01   5.8676340e-01   5.9531721e-01   6.0644307e-01   5.6269945e-01   5.3223492e-01   5.5177164e-01   5.9858463e-01   6.2137273e-01   5.5206675e-01   5.8053200e-01   5.5496508e-01   4.9552430e-01   5.1926636e-01   4.9213423e-01   5.1916448e-01   4.9468581e-01   4.5209866e-01   4.8567571e-01   4.8892733e-01   4.5058998e-01   4.2052418e-01
   4.3963210e-01   4.7808769e-01   4.9565760e-01   4.7733961e-01   5.3833244e-01   5.6727833e-01   4.2335662e-01   4.3137659e-01   5.6488672e-01   4.9561318e-01   5.2616913e-01   4.9835751e-01   4.5170341e-01   5.1663679e-01   4.5622393e-01   4.6383929e-01   4.8887452e-01   4.9800703e-01   5.0005990e-01   5.1928171e-01   5.3750762e-01   6.0451888e-01   5.5104192e-01   5.6059506e-01   5.1836658e-01   5.1390213e-01   5.1578524e-01   4.6642508e-01   4.8470777e-01   4.6777196e-01   6.0223258e-01   5.4009150e-01   6.1283814e-01   5.8309135e-01   6.7920114e-01   6.6725969e-01   5.2429390e-01   5.1536246e-01   4.7902341e-01   4.1080226e-01   6.3102891e-01   5.0576480e-01   5.4192152e-01   5.6855603e-01   5.6724666e-01   6.2155406e-01   4.4145158e-01   4.8441015e-01   4.8199697e-01   5.0823546e-01   4.4218645e-01   4.2879128e-01   4.9534139e-01   5.2097233e-01   4.3020494e-01   4.3587412e-01   4.6168931e-01   4.4948561e-01   4.5739452e-01   0.0000000e+00   4.3234521e-01   4.5867801e-01   4.0578291e-01   4.4550222e-01   4.5871507e-01   4.1620342e-01   5.5793072e-01   6.1572425e-01   5.2132014e-01   5.6048720e-01   5.7221588e-01   5.2779931e-01   4.7405822e-01   5.3407933e-01   4.7920551e-01   5.5984751e-01   5.7492241e-01   4.7924325e-01   5.2364928e-01   4.8019427e-01   4.8227533e-01   4.7582417e-01   4.7741324e-01   5.0358933e-01   4.2912748e-01   4.0321496e-01   4.5926681e-01   4.3362715e-01   3.9757552e-01   3.7907620e-01
   4.3259806e-01   4.5009660e-01   4.5463296e-01   4.4592791e-01   5.6026107e-01   5.0269860e-01   3.9764833e-01   4.4298177e-01   5.5812625e-01   4.8907987e-01   5.0749660e-01   4.9367532e-01   4.1838540e-01   5.0379625e-01   4.0895259e-01   4.3897687e-01   4.7382420e-01   4.6812570e-01   4.5834416e-01   5.1837658e-01   5.5625514e-01   5.5714290e-01   5.0853468e-01   5.7775643e-01   4.5352717e-01   5.0740370e-01   4.6804663e-01   4.5892534e-01   4.8563056e-01   4.5585231e-01   5.0457052e-01   5.3340374e-01   5.6513656e-01   5.9855718e-01   6.7443923e-01   6.5653751e-01   5.3850784e-01   4.7374283e-01   4.9444033e-01   4.0094934e-01   5.5120661e-01   5.4608350e-01   4.7926565e-01   5.5181094e-01   5.2888426e-01   6.1916289e-01   4.4695477e-01   4.9711099e-01   4.6840298e-01   5.0457803e-01   4.6211040e-01   4.0591079e-01   4.8013109e-01   4.7017258e-01   4.1675090e-01   3.8890770e-01   4.3912106e-01   4.2897837e-01   4.4749277e-01   4.3234521e-01   0.0000000e+00   4.5898571e-01   3.9418422e-01   4.2972104e-01   4.3301418e-01   4.1032417e-01   5.5901731e-01   6.1531037e-01   5.0795246e-01   5.6656679e-01   4.6078222e-01   5.3383630e-01   5.0260609e-01   5.4057458e-01   5.0153705e-01   6.3689472e-01   5.7152951e-01   5.0433308e-01   5.3000585e-01   5.2478229e-01   4.5351477e-01   4.3941675e-01   4.5400774e-01   5.0737737e-01   4.0739760e-01   4.0676975e-01   4.6285344e-01   4.3940576e-01   4.2659332e-01   4.2772703e-01
   4.6387664e-01   4.8798815e-01   5.1080249e-01   5.0373334e-01   5.7331177e-01   5.7024721e-01   4.3457742e-01   4.3886513e-01   4.9925616e-01   4.7117215e-01   4.9270820e-01   4.7133001e-01   4.2569411e-01   4.9920552e-01   4.6212511e-01   4.1382584e-01   5.0809287e-01   5.3299265e-01   5.2780820e-01   5.5648562e-01   5.3142851e-01   6.0524574e-01   5.0534464e-01   5.3391962e-01   5.4135099e-01   5.3516966e-01   5.0458255e-01   4.9947080e-01   4.9910938e-01   4.9874662e-01   5.2458493e-01   5.2852420e-01   5.6814899e-01   6.2671215e-01   6.8985782e-01   6.7798779e-01   5.2157712e-01   4.7697196e-01   4.9597476e-01   4.8352866e-01   5.5392026e-01   4.6868486e-01   5.0535748e-01   6.1198377e-01   5.6403407e-01   6.2402561e-01   4.5823592e-01   5.1037330e-01   4.6087025e-01   5.4185755e-01   4.7208350e-01   4.3402016e-01   5.3181015e-01   5.0752727e-01   4.1573836e-01   3.9261043e-01   4.7232063e-01   4.6573264e-01   4.7403395e-01   4.5867801e-01   4.5898571e-01   0.0000000e+00   4.8628162e-01   4.8756747e-01   4.3466910e-01   4.4627667e-01   5.7527376e-01   6.0132274e-01   5.0422948e-01   5.8728342e-01   4.7804633e-01   5.8611841e-01   5.0565405e-01   5.2304839e-01   5.5275805e-01   6.1452302e-01   6.0489323e-01   5.9617256e-01   5.2400157e-01   4.9851290e-01   4.5477277e-01   4.9025398e-01   5.0612196e-01   5.8665665e-01   4.5272050e-01   4.2840924e-01   4.5424780e-01   4.6321691e-01   4.2279682e-01   4.1606057e-01
   4.6273826e-01   4.6581089e-01   4.5393751e-01   5.1024182e-01   5.4650965e-01   5.7089731e-01   4.4632837e-01   4.5901192e-01   5.8628584e-01   5.0945997e-01   5.1191554e-01   5.2287996e-01   4.4811495e-01   5.1350064e-01   4.8707594e-01   4.4640784e-01   5.6967106e-01   5.6311364e-01   5.6008370e-01   5.1383763e-01   5.9687762e-01   5.3655770e-01   5.2946070e-01   5.1417282e-01   4.6685095e-01   4.3024172e-01   5.3421003e-01   4.2787067e-01   4.6650799e-01   4.3752266e-01   4.9663047e-01   5.4254172e-01   5.0517054e-01   6.1530765e-01   6.5881470e-01   6.8523420e-01   5.1523103e-01   4.7894598e-01   4.5745832e-01   3.9465761e-01   5.0499097e-01   5.3748204e-01   4.8285498e-01   5.2159468e-01   5.0988390e-01   5.4355204e-01   4.0979990e-01   4.4321906e-01   4.4719669e-01   5.3525092e-01   4.1992220e-01   4.1388865e-01   4.5467690e-01   4.7097556e-01   3.8542272e-01   3.9645439e-01   4.1793537e-01   4.3623256e-01   4.7904975e-01   4.0578291e-01   3.9418422e-01   4.8628162e-01   0.0000000e+00   4.2116528e-01   4.1450206e-01   4.1603541e-01   5.5199536e-01   6.0365094e-01   4.9069136e-01   5.7173223e-01   5.0707279e-01   5.6044247e-01   5.2852272e-01   5.1334530e-01   5.2827254e-01   6.1825656e-01   6.0056871e-01   5.6028386e-01   5.3128717e-01   5.4505837e-01   4.5581326e-01   4.8458421e-01   4.6178390e-01   5.1359638e-01   4.4476436e-01   3.9915594e-01   4.7266428e-01   4.8964641e-01   4.5663898e-01   4.5479590e-01
   4.5396484e-01   4.6434538e-01   4.6497119e-01   4.7728728e-01   5.7138534e-01   5.6603594e-01   4.4226561e-01   4.4637948e-01   5.2605175e-01   4.5691993e-01   5.1630856e-01   4.9855663e-01   4.3490166e-01   4.9204930e-01   4.2179346e-01   4.2746253e-01   4.7171137e-01   5.4045960e-01   5.1014124e-01   5.3370295e-01   5.6337689e-01   5.5157447e-01   5.3265225e-01   5.3190126e-01   4.9312086e-01   4.9090058e-01   5.4356025e-01   4.7413436e-01   5.0874619e-01   4.9984291e-01   5.3891710e-01   5.4940233e-01   5.2234692e-01   5.6562944e-01   6.4501450e-01   7.6668846e-01   5.1139397e-01   4.9692968e-01   4.3178792e-01   4.2214198e-01   5.2262708e-01   4.3602397e-01   5.5025657e-01   5.3858725e-01   5.4739176e-01   5.8431846e-01   4.5331240e-01   5.0880744e-01   4.8598136e-01   5.7339061e-01   4.3604554e-01   4.5671593e-01   4.7282734e-01   4.9090649e-01   4.0684259e-01   4.2048105e-01   4.6195731e-01   4.4882654e-01   4.8126365e-01   4.4550222e-01   4.2972104e-01   4.8756747e-01   4.2116528e-01   0.0000000e+00   4.7312259e-01   4.5183919e-01   5.7442649e-01   6.1991981e-01   4.9334592e-01   6.0240890e-01   5.6507498e-01   6.1882526e-01   5.3100388e-01   5.8541120e-01   5.6089002e-01   5.9128940e-01   5.8686752e-01   5.3223744e-01   5.2516243e-01   5.4061540e-01   4.5286753e-01   4.7182720e-01   4.9644094e-01   4.8096137e-01   4.3137993e-01   4.2879483e-01   4.3872047e-01   4.4663573e-01   4.4348769e-01   4.3000658e-01
   4.2992639e-01   4.5143855e-01   4.7792814e-01   5.1876208e-01   5.3202485e-01   5.5466073e-01   4.7690458e-01   4.9115051e-01   5.3977200e-01   5.0697228e-01   5.0502458e-01   5.1520320e-01   4.7525050e-01   4.7410010e-01   4.4064142e-01   4.6698580e-01   4.8025567e-01   5.1182868e-01   5.1037934e-01   5.4684110e-01   6.5201952e-01   5.2476283e-01   5.7476442e-01   5.4812035e-01   5.1545637e-01   4.8455551e-01   5.5714281e-01   4.9072086e-01   5.0410760e-01   5.2077968e-01   6.2718018e-01   5.5742426e-01   5.3701997e-01   6.2310957e-01   7.2613981e-01   8.0632565e-01   5.1338672e-01   4.8132375e-01   4.9338745e-01   4.7902830e-01   5.5823618e-01   5.1562859e-01   5.7089464e-01   6.0930399e-01   6.5752746e-01   5.6536063e-01   4.1861842e-01   4.9240278e-01   4.8754239e-01   5.7602619e-01   4.5781329e-01   4.4356773e-01   4.4916919e-01   4.7848315e-01   4.2195749e-01   4.2710176e-01   4.4408457e-01   4.8651169e-01   4.9714107e-01   4.5871507e-01   4.3301418e-01   4.3466910e-01   4.1450206e-01   4.7312259e-01   0.0000000e+00   4.1801729e-01   5.5452444e-01   5.8260011e-01   4.7310801e-01   5.5889043e-01   5.0514012e-01   5.7950612e-01   4.9682740e-01   5.4423669e-01   5.9943903e-01   5.9048566e-01   5.7697935e-01   5.3357836e-01   4.5916365e-01   5.0961833e-01   4.0991913e-01   4.5648183e-01   4.5532284e-01   4.3380683e-01   4.3612419e-01   4.1489103e-01   4.9269347e-01   4.5502718e-01   4.3291806e-01   4.2274412e-01
   4.4836518e-01   4.7583935e-01   4.7781524e-01   4.5327410e-01   5.3133161e-01   4.9186810e-01   4.2459043e-01   4.5171914e-01   5.2524886e-01   4.6823119e-01   4.7648750e-01   4.9599287e-01   4.4030990e-01   4.7228886e-01   4.4662697e-01   4.4310846e-01   4.4959329e-01   4.8978282e-01   4.9061527e-01   5.2901992e-01   6.3603648e-01   5.0562917e-01   5.1797358e-01   5.5351747e-01   4.8692304e-01   5.0678998e-01   5.2240454e-01   4.5563602e-01   4.6843493e-01   4.7249679e-01   5.4799904e-01   4.9574383e-01   5.4795408e-01   6.0951894e-01   7.2124699e-01   7.4480673e-01   5.3860905e-01   4.8182458e-01   4.5768931e-01   4.2473588e-01   6.0528639e-01   4.8086329e-01   5.1214620e-01   5.3996824e-01   5.6552610e-01   6.0551630e-01   4.4304873e-01   5.0664765e-01   4.5660316e-01   4.9926587e-01   4.3979997e-01   4.2225316e-01   4.4914116e-01   4.7935013e-01   4.0851787e-01   4.1852222e-01   4.7275155e-01   4.5793213e-01   4.3492240e-01   4.1620342e-01   4.1032417e-01   4.4627667e-01   4.1603541e-01   4.5183919e-01   4.1801729e-01   0.0000000e+00   5.6089214e-01   6.1369131e-01   5.3341193e-01   5.4811524e-01   5.0148208e-01   5.9718511e-01   5.1029476e-01   5.3123971e-01   6.2767474e-01   5.8397326e-01   5.9547953e-01   4.8928321e-01   5.2785153e-01   5.4179256e-01   4.4669095e-01   4.4926069e-01   4.5243650e-01   4.5121869e-01   4.4162965e-01   4.1834787e-01   5.1346437e-01   4.8646706e-01   4.5149680e-01   4.1518775e-01
   5.4607054e-01   5.9888731e-01   6.3700496e-01   6.2226447e-01   7.0948970e-01   6.9036924e-01   5.8080862e-01   5.7829259e-01   6.3696196e-01   6.0726558e-01   6.0718508e-01   6.1986623e-01   5.5623323e-01   6.2729728e-01   5.9112528e-01   5.5676663e-01   6.0164358e-01   5.8147841e-01   5.9709352e-01   6.1009982e-01   7.2093751e-01   6.1633243e-01   6.4512675e-01   6.5831425e-01   5.7943294e-01   6.1459962e-01   6.6427285e-01   6.0125830e-01   5.9123676e-01   5.7191488e-01   6.4344959e-01   6.0176282e-01   6.7080268e-01   7.2738431e-01   7.2505801e-01   7.3675070e-01   6.7627863e-01   6.3751417e-01   5.8806089e-01   5.4672663e-01   7.4876252e-01   6.6614822e-01   6.4044649e-01   6.7879476e-01   6.8002765e-01   7.4400347e-01   5.6118896e-01   5.9653291e-01   5.7325959e-01   6.5757268e-01   5.5808999e-01   5.6067012e-01   5.9229034e-01   6.3485080e-01   5.5143091e-01   5.5102664e-01   5.8574724e-01   5.8258737e-01   6.1457582e-01   5.5793072e-01   5.5901731e-01   5.7527376e-01   5.5199536e-01   5.7442649e-01   5.5452444e-01   5.6089214e-01   0.0000000e+00   7.0925726e-01   6.7025900e-01   6.7965262e-01   6.1753449e-01   7.1989886e-01   5.9793118e-01   6.6849608e-01   7.4566647e-01   7.3896441e-01   6.4338304e-01   6.3802419e-01   6.2989799e-01   5.8333337e-01   5.6931907e-01   5.9491704e-01   5.8506254e-01   6.2650915e-01   5.7350578e-01   5.5382162e-01   6.0009778e-01   6.0049645e-01   5.8917036e-01   5.5925919e-01
   6.0199279e-01   5.9907585e-01   6.5912331e-01   6.6474345e-01   6.9508207e-01   6.8061627e-01   6.1236211e-01   5.8507585e-01   6.5392529e-01   6.4605413e-01   6.5896337e-01   6.5117727e-01   5.7136792e-01   6.6415086e-01   6.1490536e-01   5.7132744e-01   6.5962515e-01   6.7751935e-01   6.7697333e-01   7.1035466e-01   7.4580663e-01   6.5293862e-01   7.0677120e-01   7.2209399e-01   6.7883156e-01   6.5093438e-01   6.6690704e-01   6.5902451e-01   6.4437307e-01   6.3090889e-01   6.6069090e-01   7.3604460e-01   7.2807699e-01   7.5892375e-01   7.6464163e-01   8.9504751e-01   7.2478961e-01   6.7752754e-01   6.3677902e-01   6.1306771e-01   6.6599502e-01   6.4180790e-01   6.6947835e-01   7.3759566e-01   7.3987294e-01   7.9120354e-01   5.8004615e-01   6.2489411e-01   6.0378280e-01   6.7215238e-01   6.1595812e-01   6.1304136e-01   5.7926572e-01   6.8787882e-01   5.7856156e-01   5.7933573e-01   6.1507387e-01   6.2729152e-01   6.5610557e-01   6.1572425e-01   6.1531037e-01   6.0132274e-01   6.0365094e-01   6.1991981e-01   5.8260011e-01   6.1369131e-01   7.0925726e-01   0.0000000e+00   6.8514496e-01   7.4084881e-01   6.5540618e-01   7.8137756e-01   6.5134972e-01   6.9589863e-01   7.5878572e-01   7.2436849e-01   6.8632557e-01   6.5401420e-01   6.4670425e-01   6.4027554e-01   5.8558211e-01   6.1333349e-01   5.8960863e-01   6.4327182e-01   6.0018577e-01   5.8284335e-01   6.2185846e-01   5.5473333e-01   5.6893711e-01   6.0210874e-01
   5.4601971e-01   5.3272080e-01   5.6811067e-01   5.5492230e-01   6.2660373e-01   6.5235891e-01   5.1704748e-01   5.3120823e-01   5.6735266e-01   5.4831740e-01   5.9969247e-01   5.6038259e-01   5.2117652e-01   5.5571152e-01   5.6542594e-01   5.5570537e-01   5.7346871e-01   6.0073267e-01   5.5582464e-01   5.9556790e-01   7.8352812e-01   5.9949025e-01   5.9982536e-01   6.0309732e-01   5.2334484e-01   5.4882086e-01   5.8244564e-01   5.8462074e-01   5.3826958e-01   5.1817407e-01   5.7047721e-01   5.9600686e-01   6.5009408e-01   6.6195752e-01   7.3134536e-01   7.3274491e-01   6.2459006e-01   6.0484919e-01   5.3027161e-01   4.9910909e-01   5.5794115e-01   5.7495098e-01   5.9815004e-01   6.2694000e-01   5.9267770e-01   6.7413614e-01   5.0105036e-01   5.6538142e-01   5.4008142e-01   5.8595438e-01   5.4741400e-01   5.2029127e-01   5.0847483e-01   5.7101943e-01   4.8773238e-01   4.9323644e-01   5.3571208e-01   5.4401197e-01   5.1143960e-01   5.2132014e-01   5.0795246e-01   5.0422948e-01   4.9069136e-01   4.9334592e-01   4.7310801e-01   5.3341193e-01   6.7025900e-01   6.8514496e-01   0.0000000e+00   6.7348853e-01   6.4935790e-01   6.3522401e-01   6.0290146e-01   6.3321512e-01   6.2546060e-01   6.6807289e-01   6.4323232e-01   6.1883395e-01   5.9107964e-01   5.3436964e-01   5.0692396e-01   5.2402217e-01   5.8655761e-01   5.9666151e-01   5.2775346e-01   5.0273091e-01   5.9301804e-01   5.1570393e-01   5.2431343e-01   4.8516782e-01
   5.4533826e-01   5.6597966e-01   6.2012368e-01   5.8456026e-01   5.6363788e-01   6.0989533e-01   5.4900315e-01   5.9749243e-01   6.3418539e-01   5.9057212e-01   6.7353484e-01   5.8310123e-01   6.2709836e-01   6.2374126e-01   5.9991185e-01   5.8798730e-01   6.5011812e-01   6.6608308e-01   6.8411927e-01   6.6744440e-01   8.0390915e-01   7.0560214e-01   7.1912034e-01   6.7165940e-01   6.0819059e-01   6.7139588e-01   6.1500049e-01   5.8958321e-01   6.7360972e-01   6.2291138e-01   6.7953850e-01   6.4815578e-01   6.7709700e-01   6.9658690e-01   8.0875378e-01   8.8510250e-01   6.5797539e-01   6.1751845e-01   6.1187978e-01   5.6387841e-01   6.6552731e-01   6.1610178e-01   6.9615034e-01   7.2201811e-01   6.6641603e-01   6.8352483e-01   5.6218926e-01   6.5266532e-01   5.8764226e-01   6.2662989e-01   5.0015132e-01   5.3787574e-01   6.0932988e-01   6.0329109e-01   5.4603336e-01   5.3153144e-01   6.3388612e-01   5.9231920e-01   5.8676340e-01   5.6048720e-01   5.6656679e-01   5.8728342e-01   5.7173223e-01   6.0240890e-01   5.5889043e-01   5.4811524e-01   6.7965262e-01   7.4084881e-01   6.7348853e-01   0.0000000e+00   6.7387824e-01   7.6559811e-01   6.4888707e-01   6.9048518e-01   6.5255654e-01   6.9094977e-01   7.2872586e-01   6.2136149e-01   6.1154325e-01   6.1704021e-01   5.9877819e-01   5.9485813e-01   6.1230185e-01   6.1199954e-01   5.5480805e-01   5.2389129e-01   5.9330195e-01   5.8851831e-01   5.0492550e-01   4.9583776e-01
   4.6694875e-01   5.0129466e-01   5.8964985e-01   5.9101855e-01   5.8845060e-01   5.6418549e-01   4.9229020e-01   4.8887430e-01   6.0939590e-01   5.5397170e-01   5.7204214e-01   5.5738969e-01   4.9268501e-01   5.6990456e-01   5.2496820e-01   5.0713355e-01   5.2934710e-01   5.5809261e-01   5.8038512e-01   6.0577298e-01   6.2939125e-01   6.3025262e-01   6.5428295e-01   6.4111831e-01   5.4920804e-01   6.1027454e-01   5.4361020e-01   6.0454039e-01   6.1261353e-01   6.2362819e-01   6.4149757e-01   6.1251493e-01   6.3083750e-01   6.8539864e-01   6.4701472e-01   9.4280069e-01   6.0442731e-01   5.7918568e-01   6.5273904e-01   5.3542870e-01   6.1295894e-01   7.4627719e-01   6.2808912e-01   6.6313158e-01   6.1855638e-01   6.5992445e-01   5.2003478e-01   5.9370113e-01   5.5824687e-01   6.6438997e-01   5.2711880e-01   5.1593719e-01   5.7972733e-01   6.3418946e-01   5.1832790e-01   4.5060587e-01   5.0550071e-01   5.4001049e-01   5.9531721e-01   5.7221588e-01   4.6078222e-01   4.7804633e-01   5.0707279e-01   5.6507498e-01   5.0514012e-01   5.0148208e-01   6.1753449e-01   6.5540618e-01   6.4935790e-01   6.7387824e-01   0.0000000e+00   6.5670243e-01   5.9822568e-01   6.3410338e-01   6.4418950e-01   6.3516630e-01   6.4055579e-01   6.5556321e-01   5.8587452e-01   6.1202347e-01   5.7307222e-01   5.7757986e-01   5.7558360e-01   5.9822285e-01   4.8399104e-01   4.5706054e-01   5.1441423e-01   5.2978436e-01   5.1250494e-01   5.1499644e-01
   5.8908934e-01   5.9520397e-01   5.8025121e-01   6.4950786e-01   6.6694249e-01   6.0437864e-01   5.6049365e-01   5.7887087e-01   5.7613230e-01   6.5516906e-01   6.5417497e-01   6.3085934e-01   5.8631779e-01   6.5868582e-01   6.2493090e-01   6.2738822e-01   6.0803351e-01   7.0572377e-01   6.4923385e-01   7.0163194e-01   7.0596207e-01   6.7228888e-01   7.1019101e-01   7.1558142e-01   5.8260623e-01   6.3014618e-01   6.3486883e-01   6.3464721e-01   6.4195047e-01   6.3236092e-01   6.0255971e-01   6.3776862e-01   6.7630550e-01   7.2459079e-01   6.8777529e-01   7.9544397e-01   6.7075507e-01   6.2631862e-01   6.6747669e-01   6.2170993e-01   7.1925126e-01   7.2604124e-01   6.7974675e-01   7.3696661e-01   7.0517747e-01   7.5626337e-01   6.0637427e-01   6.1216322e-01   5.5924375e-01   6.7204412e-01   6.4955495e-01   5.9239424e-01   5.4034233e-01   6.0834572e-01   5.3542773e-01   5.3779962e-01   5.9444219e-01   5.9412491e-01   6.0644307e-01   5.2779931e-01   5.3383630e-01   5.8611841e-01   5.6044247e-01   6.1882526e-01   5.7950612e-01   5.9718511e-01   7.1989886e-01   7.8137756e-01   6.3522401e-01   7.6559811e-01   6.5670243e-01   0.0000000e+00   5.6701802e-01   6.4967542e-01   6.3282281e-01   7.1913266e-01   6.7501138e-01   6.3227053e-01   5.3007197e-01   6.5432337e-01   5.5975070e-01   5.8542830e-01   6.0018262e-01   5.9153621e-01   5.4742753e-01   5.1407003e-01   6.3165463e-01   6.1717111e-01   5.4431178e-01   5.1304146e-01
   5.3218593e-01   5.6078758e-01   6.0632700e-01   5.1573900e-01   6.2647013e-01   5.6871870e-01   5.3156582e-01   5.3722010e-01   5.7754671e-01   5.6049442e-01   5.7828583e-01   5.7997088e-01   5.3820171e-01   5.5833552e-01   5.3760009e-01   5.6453585e-01   5.4976426e-01   5.9232868e-01   6.0907076e-01   6.0030712e-01   5.4885034e-01   5.8280767e-01   5.9165166e-01   6.2527701e-01   5.7783568e-01   6.4121078e-01   6.2997320e-01   6.3828065e-01   5.6416465e-01   5.5111297e-01   5.9153749e-01   6.3039679e-01   6.7746378e-01   6.8775303e-01   7.3556146e-01   8.5137647e-01   6.4031768e-01   5.7371173e-01   5.8256509e-01   5.4422225e-01   7.2709023e-01   6.4646750e-01   6.2683557e-01   6.1307743e-01   6.6330814e-01   7.1248456e-01   4.9243190e-01   5.9570906e-01   5.5423329e-01   5.9574778e-01   4.8139784e-01   4.9594366e-01   5.4417867e-01   5.7317483e-01   4.9304192e-01   4.9321765e-01   5.0279034e-01   5.0432642e-01   5.6269945e-01   4.7405822e-01   5.0260609e-01   5.0565405e-01   5.2852272e-01   5.3100388e-01   4.9682740e-01   5.1029476e-01   5.9793118e-01   6.5134972e-01   6.0290146e-01   6.4888707e-01   5.9822568e-01   5.6701802e-01   0.0000000e+00   6.6347916e-01   5.9788775e-01   6.8536289e-01   6.4609844e-01   5.7083110e-01   5.4879724e-01   7.4555561e-01   5.5272890e-01   5.8863909e-01   6.4476133e-01   5.9940876e-01   5.2014207e-01   4.7667782e-01   5.7502816e-01   5.7554417e-01   5.4037613e-01   5.2424426e-01
   5.9529944e-01   5.9133047e-01   6.2110204e-01   6.1277915e-01   6.9661152e-01   6.2658564e-01   5.5817632e-01   5.7946893e-01   6.5687741e-01   6.0264482e-01   5.9974547e-01   5.8693398e-01   5.5671887e-01   5.6966336e-01   5.0926993e-01   5.6993862e-01   5.7656147e-01   6.0572852e-01   6.0264187e-01   6.6458028e-01   6.6334103e-01   5.8442270e-01   6.7144668e-01   6.5185938e-01   5.5786357e-01   6.3370006e-01   5.8661600e-01   5.9154920e-01   6.0576062e-01   6.1142508e-01   6.0416829e-01   6.2680576e-01   6.7209261e-01   6.8066392e-01   6.7679297e-01   8.0763195e-01   6.9515416e-01   5.6819321e-01   5.8727581e-01   5.1653613e-01   6.6112312e-01   5.6906209e-01   6.1589510e-01   6.2458080e-01   6.2715726e-01   7.1426967e-01   5.1183723e-01   6.0484944e-01   5.5935471e-01   6.1356414e-01   5.1591973e-01   5.4029139e-01   5.8061534e-01   5.9649720e-01   5.2303337e-01   4.9884948e-01   5.5571448e-01   5.3608464e-01   5.3223492e-01   5.3407933e-01   5.4057458e-01   5.2304839e-01   5.1334530e-01   5.8541120e-01   5.4423669e-01   5.3123971e-01   6.6849608e-01   6.9589863e-01   6.3321512e-01   6.9048518e-01   6.3410338e-01   6.4967542e-01   6.6347916e-01   0.0000000e+00   7.2579036e-01   7.5628651e-01   6.9270070e-01   6.8703845e-01   5.9173647e-01   7.8648682e-01   5.7154012e-01   6.4544031e-01   6.5678056e-01   6.4881818e-01   5.9745675e-01   5.5807261e-01   6.4401064e-01   6.1897231e-01   5.7392083e-01   5.8415414e-01
   5.7515585e-01   5.9992920e-01   6.2011038e-01   5.7623663e-01   6.3024421e-01   6.2976491e-01   5.7965724e-01   5.6955667e-01   6.2110088e-01   5.7362975e-01   5.9454834e-01   6.0162754e-01   5.5357474e-01   6.0858085e-01   5.3890768e-01   5.7192233e-01   5.1485018e-01   5.6453944e-01   5.9612257e-01   6.8826621e-01   7.7974730e-01   5.8839507e-01   6.0265396e-01   6.0732307e-01   5.8769660e-01   6.0623942e-01   5.3712080e-01   5.8352815e-01   6.2056349e-01   6.3718912e-01   6.6323141e-01   6.4956117e-01   7.5288855e-01   6.9452852e-01   7.3003560e-01   7.7896420e-01   7.2474162e-01   7.1028863e-01   6.4609745e-01   5.5514013e-01   7.5584915e-01   6.4546138e-01   6.8541028e-01   6.7384122e-01   7.5560464e-01   6.9722558e-01   5.8949821e-01   5.9675635e-01   5.9631139e-01   6.4019364e-01   5.2731572e-01   5.2348466e-01   5.9036434e-01   6.3681359e-01   5.6361178e-01   5.2285250e-01   5.5610979e-01   5.7450528e-01   5.5177164e-01   4.7920551e-01   5.0153705e-01   5.5275805e-01   5.2827254e-01   5.6089002e-01   5.9943903e-01   6.2767474e-01   7.4566647e-01   7.5878572e-01   6.2546060e-01   6.5255654e-01   6.4418950e-01   6.3282281e-01   5.9788775e-01   7.2579036e-01   0.0000000e+00   7.6816664e-01   6.4743063e-01   6.1720128e-01   5.9596476e-01   6.3498332e-01   5.5563620e-01   5.3318938e-01   5.4998669e-01   5.5829673e-01   5.4864334e-01   5.1241138e-01   6.0894933e-01   5.6569899e-01   5.4970638e-01   5.5722796e-01
   5.7890831e-01   5.2376947e-01   6.0348247e-01   6.2555094e-01   5.3839345e-01   5.7399701e-01   5.6973548e-01   5.2861045e-01   6.7586226e-01   6.1515307e-01   6.3154070e-01   6.2424701e-01   6.0573227e-01   5.4514205e-01   5.5837906e-01   5.6504590e-01   5.7843020e-01   6.3601727e-01   6.8139060e-01   7.0051672e-01   6.7205309e-01   7.6116487e-01   6.7845665e-01   6.9131347e-01   6.4380194e-01   7.2738403e-01   6.2992408e-01   6.7967223e-01   6.5224964e-01   6.8132429e-01   7.6824159e-01   6.5518852e-01   7.4183140e-01   7.8890158e-01   8.1880539e-01   9.1788542e-01   7.3817266e-01   6.5746997e-01   5.5493222e-01   4.8614681e-01   7.0506426e-01   7.0612327e-01   6.2402623e-01   6.6678955e-01   6.5475229e-01   7.0172603e-01   4.7690966e-01   5.4641507e-01   4.6405529e-01   4.9866978e-01   4.9035485e-01   4.8948234e-01   5.5812192e-01   6.0087044e-01   5.0886829e-01   4.8107856e-01   5.8513518e-01   5.8115707e-01   5.9858463e-01   5.5984751e-01   6.3689472e-01   6.1452302e-01   6.1825656e-01   5.9128940e-01   5.9048566e-01   5.8397326e-01   7.3896441e-01   7.2436849e-01   6.6807289e-01   6.9094977e-01   6.3516630e-01   7.1913266e-01   6.8536289e-01   7.5628651e-01   7.6816664e-01   0.0000000e+00   7.9570720e-01   7.2066557e-01   6.9144882e-01   8.6579711e-01   6.5397967e-01   6.2629129e-01   7.4268035e-01   6.6742192e-01   6.1927684e-01   5.7149874e-01   6.0192581e-01   5.5280344e-01   5.3900890e-01   5.2039340e-01
   5.6737369e-01   5.8978281e-01   5.9846409e-01   5.8339871e-01   6.0538329e-01   6.2980381e-01   5.4102445e-01   5.4262874e-01   5.5469135e-01   5.4977860e-01   6.4720903e-01   6.3744538e-01   5.4492022e-01   5.8498670e-01   5.6779802e-01   5.2295589e-01   5.4267526e-01   6.3525194e-01   6.0634830e-01   6.7587313e-01   7.1429616e-01   6.6494828e-01   6.7724309e-01   6.8492608e-01   6.0037047e-01   6.3201863e-01   5.9977217e-01   6.2594480e-01   6.2133340e-01   6.4943323e-01   6.6552924e-01   6.4506604e-01   6.9030411e-01   7.1961417e-01   7.1857179e-01   8.7857146e-01   6.3403178e-01   7.0974008e-01   6.2679269e-01   6.5209045e-01   7.7733274e-01   7.3556688e-01   6.6603533e-01   6.9188524e-01   7.1677560e-01   7.0661712e-01   5.4858193e-01   5.6097570e-01   5.5847452e-01   6.7454260e-01   6.1046460e-01   6.1342172e-01   5.8902861e-01   6.5742998e-01   5.4917052e-01   5.5960673e-01   5.7768516e-01   5.9531413e-01   6.2137273e-01   5.7492241e-01   5.7152951e-01   6.0489323e-01   6.0056871e-01   5.8686752e-01   5.7697935e-01   5.9547953e-01   6.4338304e-01   6.8632557e-01   6.4323232e-01   7.2872586e-01   6.4055579e-01   6.7501138e-01   6.4609844e-01   6.9270070e-01   6.4743063e-01   7.9570720e-01   0.0000000e+00   6.2833405e-01   5.6438785e-01   7.7497858e-01   5.4209540e-01   5.5440766e-01   5.8622101e-01   6.2960974e-01   5.5992606e-01   5.0873575e-01   5.8285471e-01   5.5621144e-01   5.4527447e-01   5.1979941e-01
   5.2126034e-01   5.9750898e-01   6.1763924e-01   5.8304068e-01   6.5465003e-01   5.9122410e-01   5.2948108e-01   5.7349166e-01   6.4025627e-01   6.4807733e-01   6.2199651e-01   6.0871462e-01   5.5321077e-01   5.7802663e-01   6.0455564e-01   6.1464151e-01   6.3708750e-01   6.6376793e-01   6.4495331e-01   6.5522412e-01   7.4467818e-01   6.6417620e-01   7.0663196e-01   6.5579639e-01   6.1883381e-01   6.2309681e-01   5.3661147e-01   5.9201717e-01   5.8744958e-01   6.3588675e-01   6.1678879e-01   5.9427050e-01   6.7332385e-01   6.9210567e-01   8.0111532e-01   7.9360190e-01   6.4357951e-01   6.1298947e-01   5.8159570e-01   5.8807649e-01   7.9009576e-01   6.4866358e-01   6.4936995e-01   6.3584982e-01   6.7485813e-01   6.7242357e-01   5.4940475e-01   5.6852984e-01   5.1482169e-01   6.1012134e-01   5.4402630e-01   5.1055377e-01   5.4734559e-01   6.0461019e-01   4.9980805e-01   4.9032860e-01   5.5285892e-01   5.4277717e-01   5.5206675e-01   4.7924325e-01   5.0433308e-01   5.9617256e-01   5.6028386e-01   5.3223744e-01   5.3357836e-01   4.8928321e-01   6.3802419e-01   6.5401420e-01   6.1883395e-01   6.2136149e-01   6.5556321e-01   6.3227053e-01   5.7083110e-01   6.8703845e-01   6.1720128e-01   7.2066557e-01   6.2833405e-01   0.0000000e+00   5.3072438e-01   7.5612052e-01   5.2413780e-01   5.4621680e-01   5.7287237e-01   6.1259192e-01   5.4807828e-01   5.4720724e-01   6.3417865e-01   5.3407075e-01   5.1075930e-01   4.7809160e-01
   5.0486116e-01   5.1163697e-01   5.3513651e-01   5.3189613e-01   5.9906246e-01   5.2945931e-01   4.6813884e-01   4.6336366e-01   5.8850233e-01   5.4638031e-01   5.2811983e-01   5.8615089e-01   4.4534369e-01   4.7299921e-01   4.9941304e-01   4.5876069e-01   5.4192430e-01   5.5047134e-01   5.1348040e-01   6.0061268e-01   6.6137638e-01   5.3298082e-01   6.2390405e-01   5.6559627e-01   4.9415356e-01   5.2228589e-01   4.4536197e-01   5.2647189e-01   5.0555717e-01   5.0472224e-01   5.5349728e-01   5.0243480e-01   5.4920077e-01   5.3641527e-01   6.2951672e-01   5.3511287e-01   5.6114070e-01   5.6843525e-01   4.7612480e-01   4.5939158e-01   6.1753176e-01   5.5630483e-01   5.1182947e-01   6.7192872e-01   5.7201508e-01   5.8575804e-01   4.8843022e-01   5.0265931e-01   4.8315612e-01   5.0182936e-01   4.8290590e-01   4.5723704e-01   5.0874909e-01   4.8086945e-01   4.8241807e-01   4.5413647e-01   4.7089268e-01   5.3123198e-01   5.8053200e-01   5.2364928e-01   5.3000585e-01   5.2400157e-01   5.3128717e-01   5.2516243e-01   4.5916365e-01   5.2785153e-01   6.2989799e-01   6.4670425e-01   5.9107964e-01   6.1154325e-01   5.8587452e-01   5.3007197e-01   5.4879724e-01   5.9173647e-01   5.9596476e-01   6.9144882e-01   5.6438785e-01   5.3072438e-01   0.0000000e+00   6.0132891e-01   4.8427103e-01   4.9781076e-01   4.7437021e-01   5.0421356e-01   5.2370707e-01   5.1807421e-01   5.1630469e-01   4.3246076e-01   5.3535102e-01   4.4970594e-01
   4.7348658e-01   5.0117643e-01   4.8803468e-01   5.8182005e-01   6.0333650e-01   5.0446482e-01   4.6774935e-01   5.6584856e-01   5.4447404e-01   4.4333992e-01   4.8928559e-01   5.3395835e-01   4.8073448e-01   4.2895822e-01   4.4270829e-01   4.6752748e-01   5.3742209e-01   4.9665006e-01   5.7940824e-01   5.7579793e-01   7.1708208e-01   5.4641331e-01   5.0234832e-01   5.1713702e-01   5.2517356e-01   5.6989441e-01   5.9435474e-01   5.2772539e-01   5.5320089e-01   5.9513908e-01   6.0591048e-01   6.0152298e-01   6.2160729e-01   6.7335625e-01   7.1551954e-01   7.7557604e-01   6.1833364e-01   5.4987924e-01   5.7325741e-01   6.3624889e-01   6.9369862e-01   5.9363149e-01   6.1133486e-01   7.1272529e-01   6.8635410e-01   6.3389736e-01   4.9332361e-01   5.6177453e-01   5.4198898e-01   5.8367037e-01   5.2485629e-01   4.8978320e-01   5.1117373e-01   5.1115694e-01   5.1568371e-01   4.9682033e-01   4.8262236e-01   5.0323753e-01   5.5496508e-01   4.8019427e-01   5.2478229e-01   4.9851290e-01   5.4505837e-01   5.4061540e-01   5.0961833e-01   5.4179256e-01   5.8333337e-01   6.4027554e-01   5.3436964e-01   6.1704021e-01   6.1202347e-01   6.5432337e-01   7.4555561e-01   7.8648682e-01   6.3498332e-01   8.6579711e-01   7.7497858e-01   7.5612052e-01   6.0132891e-01   0.0000000e+00   5.3833165e-01   5.3735477e-01   5.7622448e-01   5.9103203e-01   5.3756246e-01   4.8682922e-01   5.7656371e-01   6.1190921e-01   5.7744726e-01   5.3657408e-01
   4.4352364e-01   4.5585626e-01   4.7965236e-01   4.6629451e-01   5.2391864e-01   4.7203947e-01   4.3358514e-01   4.4374850e-01   4.8796209e-01   4.3764731e-01   4.9405814e-01   4.8324047e-01   4.1836126e-01   4.4290678e-01   4.7448283e-01   4.3577891e-01   5.0836029e-01   4.7820251e-01   5.1494843e-01   5.2976962e-01   4.9347528e-01   4.6165237e-01   5.1990278e-01   4.9878495e-01   5.0336510e-01   5.1167114e-01   4.5079765e-01   5.0486304e-01   4.7099334e-01   4.9778180e-01   5.0452731e-01   5.2775560e-01   5.4430005e-01   6.4215176e-01   6.6323694e-01   7.2065762e-01   5.2132743e-01   4.8463847e-01   4.9246811e-01   4.3865253e-01   6.4694144e-01   5.3841271e-01   5.2743410e-01   5.8039488e-01   5.7138580e-01   5.5442279e-01   4.2103148e-01   4.9073253e-01   4.6361443e-01   5.3518017e-01   4.6643505e-01   4.5362179e-01   4.7497730e-01   4.8297911e-01   4.3051593e-01   4.3958173e-01   4.3166492e-01   4.5207732e-01   4.9552430e-01   4.8227533e-01   4.5351477e-01   4.5477277e-01   4.5581326e-01   4.5286753e-01   4.0991913e-01   4.4669095e-01   5.6931907e-01   5.8558211e-01   5.0692396e-01   5.9877819e-01   5.7307222e-01   5.5975070e-01   5.5272890e-01   5.7154012e-01   5.5563620e-01   6.5397967e-01   5.4209540e-01   5.2413780e-01   4.8427103e-01   5.3833165e-01   0.0000000e+00   4.6665284e-01   4.6662883e-01   4.9075218e-01   4.1858677e-01   4.4648624e-01   5.1990633e-01   4.4464426e-01   4.3183810e-01   4.0473037e-01
   4.8795552e-01   4.9448241e-01   5.0645806e-01   5.0634842e-01   5.6720200e-01   5.1141314e-01   4.5513593e-01   4.4796499e-01   4.7411172e-01   5.0438846e-01   5.2149402e-01   5.2639272e-01   4.6787042e-01   4.9634965e-01   4.8464812e-01   4.3403443e-01   5.6633282e-01   5.1385372e-01   5.4308625e-01   5.7965148e-01   5.5764146e-01   4.7045900e-01   5.5569900e-01   5.4443760e-01   5.4093796e-01   5.3351464e-01   4.7654198e-01   5.2119721e-01   5.4459964e-01   5.6996227e-01   5.6244467e-01   5.4162404e-01   5.8474992e-01   6.4578285e-01   7.3414480e-01   7.6156939e-01   5.3345647e-01   5.0644881e-01   5.1446819e-01   4.6678293e-01   7.0118890e-01   5.5955070e-01   5.6311364e-01   6.3223111e-01   6.1337347e-01   5.9530557e-01   4.4603536e-01   5.3305827e-01   4.8598473e-01   5.3742758e-01   4.8026738e-01   4.3515289e-01   4.7175264e-01   5.3248555e-01   4.3074017e-01   4.3403734e-01   4.4891247e-01   4.6222551e-01   5.1926636e-01   4.7582417e-01   4.3941675e-01   4.9025398e-01   4.8458421e-01   4.7182720e-01   4.5648183e-01   4.4926069e-01   5.9491704e-01   6.1333349e-01   5.2402217e-01   5.9485813e-01   5.7757986e-01   5.8542830e-01   5.8863909e-01   6.4544031e-01   5.3318938e-01   6.2629129e-01   5.5440766e-01   5.4621680e-01   4.9781076e-01   5.3735477e-01   4.6665284e-01   0.0000000e+00   5.4607415e-01   5.0137921e-01   4.8377862e-01   4.4481941e-01   5.2187479e-01   4.6303444e-01   4.4265708e-01   4.5011431e-01
   4.9109607e-01   4.9673278e-01   5.1137840e-01   5.1530451e-01   5.2913750e-01   5.2563348e-01   4.4956195e-01   4.8118340e-01   5.2592930e-01   5.0981891e-01   5.0582148e-01   4.8830564e-01   4.6201594e-01   5.1288645e-01   5.1113669e-01   4.5560063e-01   5.1642643e-01   4.9877766e-01   5.5478061e-01   5.8684373e-01   5.9060368e-01   4.8799806e-01   5.4356037e-01   5.5478898e-01   4.8851462e-01   5.7256441e-01   4.6288225e-01   5.3146684e-01   5.3467812e-01   5.3344715e-01   5.4339291e-01   5.2435074e-01   6.0755626e-01   6.0183380e-01   6.5246018e-01   6.7757636e-01   5.3769317e-01   5.2202406e-01   5.1365077e-01   4.7681277e-01   5.7902899e-01   5.7074312e-01   5.7404451e-01   6.0012276e-01   5.9929874e-01   6.1751924e-01   4.3528318e-01   5.1763600e-01   4.9916320e-01   5.5535813e-01   4.8301883e-01   4.7738623e-01   4.6468729e-01   5.5258901e-01   4.3247907e-01   4.0869584e-01   4.5986113e-01   4.5091553e-01   4.9213423e-01   4.7741324e-01   4.5400774e-01   5.0612196e-01   4.6178390e-01   4.9644094e-01   4.5532284e-01   4.5243650e-01   5.8506254e-01   5.8960863e-01   5.8655761e-01   6.1230185e-01   5.7558360e-01   6.0018262e-01   6.4476133e-01   6.5678056e-01   5.4998669e-01   7.4268035e-01   5.8622101e-01   5.7287237e-01   4.7437021e-01   5.7622448e-01   4.6662883e-01   5.4607415e-01   0.0000000e+00   5.3166421e-01   4.7512387e-01   4.6759582e-01   5.8396798e-01   5.0888798e-01   4.6040282e-01   4.2839837e-01
   4.9160888e-01   5.1680624e-01   5.1388348e-01   5.3574885e-01   5.5635849e-01   5.5099160e-01   4.9155363e-01   4.9029205e-01   5.4799187e-01   5.6871033e-01   5.4834014e-01   5.3567245e-01   4.8843408e-01   5.1575217e-01   5.0528039e-01   4.9306427e-01   5.4224488e-01   5.2068516e-01   5.8854211e-01   5.9848182e-01   5.6889336e-01   5.7044066e-01   5.9328595e-01   5.7224386e-01   5.3562403e-01   5.5226557e-01   4.6385356e-01   5.1987369e-01   5.3036896e-01   5.5963974e-01   5.7262425e-01   5.4029046e-01   5.9916660e-01   6.4040667e-01   6.7791441e-01   7.3474558e-01   5.7095109e-01   5.7057613e-01   6.1563176e-01   4.9921028e-01   5.8696596e-01   5.4056259e-01   5.7050212e-01   5.8744247e-01   5.7180052e-01   6.1857944e-01   4.7410278e-01   5.1363616e-01   4.6616690e-01   5.2890363e-01   4.6915725e-01   4.6731210e-01   5.2202980e-01   5.0831740e-01   4.7232836e-01   4.5561836e-01   4.9644488e-01   4.7166026e-01   5.1916448e-01   5.0358933e-01   5.0737737e-01   5.8665665e-01   5.1359638e-01   4.8096137e-01   4.3380683e-01   4.5121869e-01   6.2650915e-01   6.4327182e-01   5.9666151e-01   6.1199954e-01   5.9822285e-01   5.9153621e-01   5.9940876e-01   6.4881818e-01   5.5829673e-01   6.6742192e-01   6.2960974e-01   6.1259192e-01   5.0421356e-01   5.9103203e-01   4.9075218e-01   5.0137921e-01   5.3166421e-01   0.0000000e+00   4.9507390e-01   4.7331633e-01   5.1057944e-01   4.8414539e-01   4.8300344e-01   4.6604802e-01
   4.1835694e-01   4.4794730e-01   4.9108264e-01   4.9767800e-01   5.1010008e-01   5.2619804e-01   4.3052789e-01   4.2103554e-01   4.8583383e-01   4.4705879e-01   4.7443092e-01   4.8350636e-01   4.4415751e-01   4.7588874e-01   4.6316342e-01   4.6448364e-01   4.6072625e-01   4.3735786e-01   5.2465750e-01   5.2540551e-01   5.5202847e-01   5.1267193e-01   5.3165831e-01   5.4825579e-01   4.7056947e-01   5.0250612e-01   4.5791996e-01   5.0927771e-01   4.7828616e-01   5.2797683e-01   5.5140816e-01   5.0147656e-01   5.7175157e-01   6.0108538e-01   6.8780784e-01   6.9833502e-01   5.4211786e-01   5.4704153e-01   4.8635117e-01   4.2256387e-01   5.5925167e-01   4.9478267e-01   5.5765056e-01   5.5485553e-01   5.4726472e-01   6.1424997e-01   4.4486765e-01   4.8495274e-01   4.3644879e-01   5.4462749e-01   4.4123930e-01   4.5089516e-01   4.7233866e-01   4.9095478e-01   4.0708698e-01   4.2678786e-01   4.4360945e-01   4.6493676e-01   4.9468581e-01   4.2912748e-01   4.0739760e-01   4.5272050e-01   4.4476436e-01   4.3137993e-01   4.3612419e-01   4.4162965e-01   5.7350578e-01   6.0018577e-01   5.2775346e-01   5.5480805e-01   4.8399104e-01   5.4742753e-01   5.2014207e-01   5.9745675e-01   5.4864334e-01   6.1927684e-01   5.5992606e-01   5.4807828e-01   5.2370707e-01   5.3756246e-01   4.1858677e-01   4.8377862e-01   4.7512387e-01   4.9507390e-01   0.0000000e+00   4.2082076e-01   4.9182508e-01   4.5772717e-01   4.2319007e-01   3.9428267e-01
   3.9361556e-01   4.2296514e-01   4.7135278e-01   4.6843082e-01   5.6845457e-01   5.5541276e-01   4.2679899e-01   4.1210193e-01   4.8320840e-01   3.8886017e-01   4.4864931e-01   4.6104741e-01   4.1438123e-01   4.4559374e-01   4.5180854e-01   4.4545541e-01   4.8739038e-01   4.3238731e-01   5.3402849e-01   5.0621157e-01   4.5996201e-01   5.0887301e-01   5.1535014e-01   5.2890940e-01   5.1340367e-01   5.0786653e-01   4.4137328e-01   4.4664458e-01   4.5186440e-01   4.6928837e-01   5.0073292e-01   4.8285223e-01   5.2731236e-01   5.4895983e-01   6.6177014e-01   7.2183739e-01   5.2380088e-01   5.0806839e-01   4.5355779e-01   4.4919744e-01   5.2890193e-01   4.5073975e-01   5.2346404e-01   5.7371217e-01   5.4780262e-01   5.9359322e-01   4.2173153e-01   4.4671181e-01   4.2627040e-01   4.7755731e-01   4.3808190e-01   4.3400573e-01   4.5221657e-01   4.8082590e-01   3.8133723e-01   4.0604199e-01   4.3650217e-01   4.3096448e-01   4.5209866e-01   4.0321496e-01   4.0676975e-01   4.2840924e-01   3.9915594e-01   4.2879483e-01   4.1489103e-01   4.1834787e-01   5.5382162e-01   5.8284335e-01   5.0273091e-01   5.2389129e-01   4.5706054e-01   5.1407003e-01   4.7667782e-01   5.5807261e-01   5.1241138e-01   5.7149874e-01   5.0873575e-01   5.4720724e-01   5.1807421e-01   4.8682922e-01   4.4648624e-01   4.4481941e-01   4.6759582e-01   4.7331633e-01   4.2082076e-01   0.0000000e+00   4.8986899e-01   4.4137676e-01   4.3188393e-01   3.8052288e-01
   5.0910072e-01   5.3068481e-01   5.2750197e-01   5.0320804e-01   5.4616937e-01   5.9452034e-01   4.7977353e-01   4.9547706e-01   5.6821946e-01   5.2341239e-01   5.2640337e-01   5.0068962e-01   4.6297642e-01   4.7239712e-01   4.5404656e-01   4.8968677e-01   4.9962328e-01   5.1010839e-01   5.6356861e-01   5.6793069e-01   5.4237706e-01   4.9894247e-01   5.3178641e-01   5.0644045e-01   4.5758068e-01   4.8687282e-01   4.6561204e-01   5.3543411e-01   4.9807512e-01   5.1319976e-01   5.5382346e-01   5.1183373e-01   5.7769757e-01   6.2466148e-01   7.3535843e-01   7.8300944e-01   5.0468648e-01   5.2415263e-01   4.8570958e-01   4.7764724e-01   6.5422972e-01   5.5359202e-01   6.0075900e-01   6.4163401e-01   6.1944589e-01   6.2714913e-01   4.4687364e-01   4.8161566e-01   4.8790453e-01   5.3775804e-01   4.6266138e-01   4.3313236e-01   4.5624062e-01   5.3791696e-01   4.8009750e-01   4.3588129e-01   4.6111457e-01   4.9761572e-01   4.8567571e-01   4.5926681e-01   4.6285344e-01   4.5424780e-01   4.7266428e-01   4.3872047e-01   4.9269347e-01   5.1346437e-01   6.0009778e-01   6.2185846e-01   5.9301804e-01   5.9330195e-01   5.1441423e-01   6.3165463e-01   5.7502816e-01   6.4401064e-01   6.0894933e-01   6.0192581e-01   5.8285471e-01   6.3417865e-01   5.1630469e-01   5.7656371e-01   5.1990633e-01   5.2187479e-01   5.8396798e-01   5.1057944e-01   4.9182508e-01   4.8986899e-01   0.0000000e+00   5.0895671e-01   4.8174237e-01   4.7077848e-01
   4.2970038e-01   4.5777635e-01   5.0273752e-01   4.8730918e-01   5.4585195e-01   5.4351344e-01   4.2418035e-01   4.2805304e-01   5.3304843e-01   4.6139092e-01   4.8564996e-01   5.2405179e-01   4.4865240e-01   4.8234307e-01   4.2917831e-01   4.6186710e-01   5.0287914e-01   5.2849234e-01   5.3121651e-01   5.2045481e-01   5.5338256e-01   5.4865444e-01   5.3859388e-01   5.4624412e-01   5.2477190e-01   5.2730972e-01   4.8391340e-01   5.5167197e-01   5.4181039e-01   5.3954882e-01   5.3299393e-01   4.9997832e-01   5.7892900e-01   6.1851503e-01   6.9681560e-01   7.8387820e-01   5.8593249e-01   5.4350283e-01   5.0443931e-01   4.8161289e-01   5.3780466e-01   5.4689419e-01   5.6005508e-01   5.6694262e-01   5.6526282e-01   6.1389826e-01   4.4609072e-01   4.6223921e-01   4.3436081e-01   5.4173001e-01   4.7207012e-01   4.4303533e-01   4.1009451e-01   5.1617856e-01   4.2146180e-01   4.3567611e-01   4.3608367e-01   4.6045899e-01   4.8892733e-01   4.3362715e-01   4.3940576e-01   4.6321691e-01   4.8964641e-01   4.4663573e-01   4.5502718e-01   4.8646706e-01   6.0049645e-01   5.5473333e-01   5.1570393e-01   5.8851831e-01   5.2978436e-01   6.1717111e-01   5.7554417e-01   6.1897231e-01   5.6569899e-01   5.5280344e-01   5.5621144e-01   5.3407075e-01   4.3246076e-01   6.1190921e-01   4.4464426e-01   4.6303444e-01   5.0888798e-01   4.8414539e-01   4.5772717e-01   4.4137676e-01   5.0895671e-01   0.0000000e+00   4.0644361e-01   3.7705384e-01
   4.2220686e-01   4.5511822e-01   4.9118476e-01   4.4959564e-01   5.7879432e-01   5.0205873e-01   4.3419468e-01   4.2528531e-01   5.1836858e-01   4.5903018e-01   4.4108701e-01   4.9551017e-01   4.3371282e-01   4.5105079e-01   4.1667349e-01   3.5967612e-01   4.6229647e-01   4.8611221e-01   5.0277405e-01   5.0569473e-01   5.8610598e-01   4.8971742e-01   5.0499642e-01   5.1527398e-01   4.3872760e-01   4.8096284e-01   4.1171167e-01   4.6469573e-01   4.8081411e-01   4.7272354e-01   5.4480748e-01   4.3547137e-01   5.3248123e-01   5.6745367e-01   6.8920241e-01   6.1110579e-01   4.6109661e-01   5.0490259e-01   4.8619091e-01   4.4511311e-01   5.6254401e-01   4.8775713e-01   5.4147824e-01   5.7575468e-01   5.3655890e-01   5.5161700e-01   3.8668284e-01   4.5126659e-01   4.2414788e-01   5.4227226e-01   4.0479964e-01   4.0196740e-01   4.3251221e-01   4.9153776e-01   4.0191780e-01   3.8506809e-01   4.2736725e-01   4.4013922e-01   4.5058998e-01   3.9757552e-01   4.2659332e-01   4.2279682e-01   4.5663898e-01   4.4348769e-01   4.3291806e-01   4.5149680e-01   5.8917036e-01   5.6893711e-01   5.2431343e-01   5.0492550e-01   5.1250494e-01   5.4431178e-01   5.4037613e-01   5.7392083e-01   5.4970638e-01   5.3900890e-01   5.4527447e-01   5.1075930e-01   5.3535102e-01   5.7744726e-01   4.3183810e-01   4.4265708e-01   4.6040282e-01   4.8300344e-01   4.2319007e-01   4.3188393e-01   4.8174237e-01   4.0644361e-01   0.0000000e+00   4.0853526e-01
   4.1766937e-01   4.2518396e-01   4.4459224e-01   4.3457699e-01   5.2643280e-01   4.3762158e-01   3.8950579e-01   3.7564625e-01   5.0483096e-01   4.5457934e-01   4.6795837e-01   4.5005162e-01   3.9681706e-01   4.3072815e-01   3.9912054e-01   3.8032115e-01   4.7217126e-01   4.4691073e-01   4.8862579e-01   5.2787312e-01   5.6742722e-01   4.6605320e-01   4.9869205e-01   4.8298806e-01   4.7661192e-01   5.0251843e-01   4.5182486e-01   4.7382962e-01   4.6533975e-01   4.8097853e-01   5.1076223e-01   4.6639937e-01   5.2396619e-01   5.6381876e-01   6.2929914e-01   7.3006368e-01   4.8615798e-01   4.8892201e-01   4.6194021e-01   3.9344923e-01   5.6679342e-01   4.8943774e-01   5.1652841e-01   5.7161484e-01   5.5403101e-01   5.8356832e-01   4.2278464e-01   4.5963017e-01   4.2219026e-01   5.2636605e-01   4.3067390e-01   4.0059157e-01   4.5404510e-01   4.5894837e-01   3.9479275e-01   4.0288911e-01   4.1987890e-01   4.3284302e-01   4.2052418e-01   3.7907620e-01   4.2772703e-01   4.1606057e-01   4.5479590e-01   4.3000658e-01   4.2274412e-01   4.1518775e-01   5.5925919e-01   6.0210874e-01   4.8516782e-01   4.9583776e-01   5.1499644e-01   5.1304146e-01   5.2424426e-01   5.8415414e-01   5.5722796e-01   5.2039340e-01   5.1979941e-01   4.7809160e-01   4.4970594e-01   5.3657408e-01   4.0473037e-01   4.5011431e-01   4.2839837e-01   4.6604802e-01   3.9428267e-01   3.8052288e-01   4.7077848e-01   3.7705384e-01   4.0853526e-01   0.0000000e+00
