# Supplementary material for: Autistic traits and individual brain differences: functional network efficiency reflects attentional and social impairments, structural nodal efficiencies index systemising and theory-of-mind skills
Source: Mol Autism. 2021 Jan 21;12:3. doi: 10.1186/s13229-020-00377-8 (PMC7818759; doi:10.1186/s13229-020-00377-8)
Supplement: Supplementary file 9 — Additional file 9. Brain-behaviour correlations. README file detailing data curation; AAL-90 region masks in NIfTI format; spreadseehts of Spearman correlations; code and data for the correlational analysis. [file 13229_2020_377_MOESM9_ESM.zip › Paul_Arora_et_al_data/Physiological/BBC/analysis/Diffusion_Analaysis/adj_matrixes/Connectivity_Probability_weighted/dti_nodal_strength.txt]

   2.1573758e+01   2.1673893e+01   2.1938824e+01   2.1407903e+01   2.8579826e+01   2.9085423e+01   2.1823775e+01   2.1775684e+01   2.2905033e+01   2.2154417e+01   2.1444365e+01   2.1107607e+01   2.1316065e+01   2.1158826e+01   2.7917848e+01   2.7440781e+01   2.1637584e+01   2.1547635e+01   2.1788967e+01   2.1551411e+01   4.9576755e+01   4.5162378e+01   2.1702586e+01   2.1796475e+01   2.5195561e+01   2.7350240e+01   3.5049446e+01   3.9196151e+01   2.7059625e+01   2.7996328e+01   2.3415072e+01   2.2900101e+01   2.1869840e+01   2.1816600e+01   2.5238546e+01   3.1218003e+01   4.1598254e+01   4.4520439e+01   4.3608649e+01   4.8216594e+01   5.1792076e+01   4.8447010e+01   2.5999848e+01   2.6936989e+01   2.2027946e+01   2.1839075e+01   3.3262157e+01   3.4538098e+01   2.1465325e+01   2.1759882e+01   2.1722183e+01   2.1167035e+01   2.7514056e+01   2.6123804e+01   3.5265074e+01   3.4604631e+01   2.1920935e+01   2.1675599e+01   2.1746711e+01   2.1808709e+01   2.1878514e+01   2.1914867e+01   2.1252333e+01   2.1368812e+01   2.1693685e+01   2.2162901e+01   2.3284738e+01   2.3813464e+01   2.1731850e+01   2.1995798e+01   3.0357719e+01   2.7587264e+01   3.4973651e+01   3.2250056e+01   4.4917970e+01   4.1096094e+01   3.3164943e+01   3.6022194e+01   2.2070695e+01   2.1975222e+01   2.3648240e+01   2.2829493e+01   3.5919185e+01   3.3135814e+01   2.6205693e+01   2.7033334e+01   3.3971147e+01   3.4181920e+01   3.2313545e+01   3.3302582e+01
   4.3989262e+01   4.4457959e+01   4.5785891e+01   4.4589763e+01   4.5045327e+01   4.2285263e+01   4.2268476e+01   4.1415390e+01   4.5385979e+01   4.3745279e+01   5.7275351e+01   5.2652696e+01   4.7893179e+01   4.8305005e+01   4.3774676e+01   4.3472074e+01   5.2273494e+01   4.9252072e+01   4.9161760e+01   5.1665376e+01   5.2377207e+01   4.9961641e+01   5.1933425e+01   5.0152131e+01   5.4312454e+01   4.7072397e+01   4.0391318e+01   3.8089477e+01   4.9464804e+01   4.9567283e+01   5.7559824e+01   5.3384468e+01   5.4941185e+01   5.5878231e+01   6.5785359e+01   6.6868041e+01   5.1606148e+01   5.0561956e+01   4.5700827e+01   4.4172205e+01   5.8047150e+01   5.1503842e+01   5.4533769e+01   5.8316928e+01   5.5842840e+01   5.9105353e+01   5.0952699e+01   4.7837596e+01   4.7923845e+01   5.0032675e+01   4.5551039e+01   4.4905414e+01   5.4653902e+01   5.0404905e+01   4.3843746e+01   4.2982572e+01   4.2375887e+01   4.3654664e+01   5.0092891e+01   4.3793811e+01   4.3648676e+01   4.1000301e+01   4.4918377e+01   4.0071361e+01   4.4781461e+01   4.2970492e+01   5.7768917e+01   6.0182237e+01   5.0662570e+01   5.6699738e+01   5.2039571e+01   4.9743781e+01   5.4041354e+01   5.3862269e+01   5.5584543e+01   5.9138762e+01   5.3628498e+01   5.1041967e+01   4.7673999e+01   4.9078210e+01   4.7378406e+01   4.6496341e+01   4.7210814e+01   4.7654667e+01   4.5207098e+01   4.2463748e+01   4.1268926e+01   4.2164174e+01   4.3445995e+01   4.2067143e+01
   4.2939360e+01   4.2325144e+01   4.4361225e+01   4.6163167e+01   5.4324390e+01   5.5465270e+01   4.1617991e+01   4.1408532e+01   4.7670310e+01   4.8987419e+01   4.9789650e+01   5.0837822e+01   4.3838805e+01   4.7786779e+01   4.7286465e+01   4.6943754e+01   4.9604240e+01   4.6416972e+01   4.8921585e+01   5.0479645e+01   5.9958900e+01   5.6759453e+01   4.8894692e+01   5.1048608e+01   5.6439570e+01   4.8756484e+01   5.0132354e+01   4.8750030e+01   4.6390768e+01   5.0657388e+01   4.9737235e+01   4.8109764e+01   4.5873542e+01   4.8099886e+01   5.8892715e+01   6.1859736e+01   6.0200854e+01   5.7948576e+01   5.1777911e+01   4.8801812e+01   6.4907395e+01   5.1792698e+01   4.8455061e+01   5.2349742e+01   5.0236526e+01   5.0853311e+01   4.6916773e+01   4.5718043e+01   4.8138124e+01   4.6995363e+01   4.7614219e+01   4.2663566e+01   5.1386883e+01   4.3720404e+01   4.4856804e+01   4.3232857e+01   4.3830482e+01   4.1668593e+01   4.4455715e+01   4.3399590e+01   4.4398216e+01   4.3468751e+01   4.4950216e+01   4.3278933e+01   4.3141519e+01   4.4299249e+01   4.9464734e+01   5.1615489e+01   4.7794934e+01   5.1765176e+01   5.0477945e+01   4.9620327e+01   5.9310294e+01   5.7647250e+01   6.4688725e+01   5.8385119e+01   5.5013476e+01   5.7698837e+01   5.1615616e+01   4.8334164e+01   4.5529921e+01   4.5895981e+01   4.7191002e+01   4.4935770e+01   4.3584501e+01   4.3749414e+01   4.3630955e+01   4.6356249e+01   4.3022263e+01   4.0291730e+01
   4.2813566e+01   4.7166194e+01   4.6641102e+01   4.4766239e+01   4.8467580e+01   4.6077509e+01   4.2433678e+01   4.3921974e+01   4.9156258e+01   4.5564800e+01   5.1823447e+01   5.3065371e+01   4.6143984e+01   5.0437356e+01   4.6086005e+01   4.4548475e+01   4.8404513e+01   5.0843591e+01   5.0148348e+01   5.1726771e+01   5.3623619e+01   5.1459553e+01   5.1205502e+01   5.0366931e+01   5.2937431e+01   4.9358319e+01   4.3069619e+01   4.2334112e+01   4.8591283e+01   4.7649075e+01   5.1794207e+01   5.0344299e+01   5.2524217e+01   5.3720132e+01   6.2720297e+01   6.7070267e+01   5.8458061e+01   5.2055801e+01   4.9847921e+01   4.6154420e+01   6.2723335e+01   5.1007671e+01   5.1653824e+01   5.6761920e+01   5.7018776e+01   6.1453520e+01   4.6263567e+01   4.6646573e+01   4.9060624e+01   4.9989188e+01   4.3945427e+01   4.3512840e+01   5.0032631e+01   4.8228505e+01   4.2507051e+01   4.3454093e+01   4.3833922e+01   4.8887753e+01   4.6781069e+01   4.1860799e+01   4.4215864e+01   4.2820538e+01   4.1962445e+01   4.7377203e+01   4.5431268e+01   4.3624094e+01   5.6908079e+01   5.8477155e+01   5.2666113e+01   5.7726580e+01   5.0887521e+01   5.2393835e+01   5.6777836e+01   5.5585417e+01   5.7341106e+01   5.8601526e+01   5.2719229e+01   5.3528760e+01   4.8668912e+01   4.9768079e+01   4.4449430e+01   4.6663911e+01   5.1905883e+01   4.9332395e+01   4.0811068e+01   4.2216529e+01   4.6560383e+01   4.4822532e+01   4.2049376e+01   4.1693702e+01
   4.1338760e+01   4.4132469e+01   4.1849740e+01   4.5604538e+01   4.6101262e+01   4.7376667e+01   4.0603673e+01   4.1841194e+01   4.4878524e+01   4.5417737e+01   4.5866010e+01   4.6360474e+01   4.2571222e+01   4.4849199e+01   4.3108792e+01   4.3825615e+01   4.7915356e+01   4.7986758e+01   4.5655278e+01   4.9058433e+01   5.6700042e+01   4.9552073e+01   5.1291818e+01   5.5116080e+01   5.1267437e+01   5.0163958e+01   4.5436758e+01   4.4804884e+01   4.4852894e+01   4.7010261e+01   5.1172514e+01   4.7662741e+01   5.1205084e+01   4.9514062e+01   6.3661977e+01   6.7428321e+01   5.2128419e+01   5.3893141e+01   4.4747442e+01   4.3967796e+01   5.7375192e+01   5.4218568e+01   4.9491143e+01   5.5619900e+01   5.4907668e+01   5.7657858e+01   4.8166666e+01   4.8577395e+01   5.4408495e+01   5.1581845e+01   4.6547483e+01   4.5246902e+01   5.0188959e+01   4.3694300e+01   4.1198479e+01   4.1674065e+01   4.1784253e+01   4.3605537e+01   4.8319349e+01   4.4906337e+01   4.6502911e+01   4.5576644e+01   4.1447383e+01   4.4965284e+01   4.5768918e+01   4.4887071e+01   5.4632384e+01   5.5947827e+01   4.6754403e+01   5.4178793e+01   4.7301137e+01   5.1636446e+01   5.2548500e+01   5.2785317e+01   5.3869004e+01   5.4578840e+01   4.9406988e+01   5.2108803e+01   4.5286627e+01   4.6463856e+01   4.3707264e+01   4.4766229e+01   4.5828373e+01   4.3397540e+01   4.0639292e+01   4.1572449e+01   4.1987040e+01   4.3176925e+01   4.0652801e+01   4.0568294e+01
   3.9123727e+01   4.1321264e+01   4.2161581e+01   4.3905009e+01   4.8480040e+01   4.6620520e+01   3.9402562e+01   4.0852965e+01   4.5223523e+01   4.2695710e+01   4.5040201e+01   4.4451648e+01   4.2479423e+01   4.2953839e+01   4.3251526e+01   4.2588299e+01   4.3887406e+01   4.3766980e+01   4.3194041e+01   4.8413708e+01   5.0538805e+01   4.8327031e+01   4.6231781e+01   4.8445741e+01   4.8126277e+01   4.7592028e+01   4.4310296e+01   4.4303582e+01   4.2172049e+01   4.5756260e+01   4.9982735e+01   4.4703914e+01   5.1587481e+01   5.0506570e+01   6.4062558e+01   6.7359161e+01   4.6220305e+01   5.2388682e+01   4.4244871e+01   4.3396146e+01   5.0255214e+01   5.0531906e+01   4.8932274e+01   5.1529251e+01   5.1687113e+01   5.5204196e+01   4.2804804e+01   4.3860652e+01   5.0848784e+01   4.8714040e+01   4.4770040e+01   4.3441256e+01   5.0343606e+01   4.2758225e+01   4.1135253e+01   4.1441794e+01   4.0904251e+01   4.1096846e+01   4.5380437e+01   4.4453160e+01   4.1846440e+01   4.2695710e+01   4.2646629e+01   4.1525133e+01   3.9518913e+01   4.2122481e+01   5.2495322e+01   5.4226604e+01   4.5824821e+01   4.9014269e+01   4.5850274e+01   5.0437303e+01   5.2074788e+01   5.4001148e+01   5.4159900e+01   5.3511622e+01   4.7463456e+01   5.2912964e+01   4.2624308e+01   4.2489411e+01   4.0281094e+01   4.1193802e+01   4.4992737e+01   4.4946785e+01   3.8529810e+01   4.0328445e+01   3.8782822e+01   4.4146528e+01   3.8946997e+01   3.9830533e+01
   5.2482530e+01   5.5369502e+01   5.9169021e+01   5.8557309e+01   6.0085317e+01   6.1492151e+01   5.1251577e+01   4.9971431e+01   5.9835141e+01   5.5006723e+01   6.1796604e+01   5.9667656e+01   5.5342516e+01   6.3102438e+01   5.7744074e+01   5.8472699e+01   6.1201332e+01   6.0746299e+01   6.1942748e+01   6.0081850e+01   6.5620598e+01   6.3743247e+01   6.6269908e+01   6.7403630e+01   6.2930051e+01   6.1463351e+01   5.4538386e+01   5.4705910e+01   6.1033577e+01   5.9045723e+01   6.8679798e+01   6.2093385e+01   6.1608896e+01   5.8887526e+01   6.5939829e+01   6.7287333e+01   6.0303358e+01   6.4180632e+01   5.4671666e+01   5.5565489e+01   6.4004794e+01   6.6999395e+01   5.3993147e+01   6.3059138e+01   5.9739618e+01   6.4209475e+01   5.3965235e+01   5.5819554e+01   5.9179729e+01   6.3365658e+01   5.2118772e+01   5.5592748e+01   6.1211779e+01   5.3270612e+01   5.3061588e+01   5.2172491e+01   5.3531449e+01   5.8038508e+01   5.6958554e+01   5.7822106e+01   5.4164668e+01   5.5424988e+01   5.2427257e+01   5.3684235e+01   5.3786811e+01   5.4757897e+01   5.9818828e+01   6.0707627e+01   5.7492420e+01   6.2248789e+01   5.9501728e+01   5.7272139e+01   6.3270299e+01   6.9170378e+01   6.8596070e+01   6.9368464e+01   6.0839335e+01   6.0404221e+01   6.0824650e+01   6.0990765e+01   5.4676887e+01   5.5938239e+01   5.6900059e+01   5.6673893e+01   5.0324571e+01   5.3539350e+01   5.4819111e+01   5.3933021e+01   5.1433015e+01   5.0151720e+01
   4.5375677e+01   4.8119189e+01   4.3750741e+01   5.0189766e+01   5.1574461e+01   5.0926706e+01   4.1745085e+01   4.4246851e+01   5.1330066e+01   4.6077753e+01   4.9415473e+01   5.0880531e+01   4.6025191e+01   4.7665546e+01   4.6023358e+01   4.6676850e+01   4.8664529e+01   5.1548783e+01   4.8850931e+01   4.9700521e+01   5.6953526e+01   5.4616477e+01   4.8395016e+01   5.0527851e+01   5.5484025e+01   4.8078793e+01   4.8297437e+01   4.5837751e+01   4.7426806e+01   5.1757279e+01   5.4613560e+01   5.0276535e+01   5.3757225e+01   5.3011369e+01   6.7506197e+01   6.9748460e+01   5.9604847e+01   6.0476449e+01   4.9746473e+01   4.9741619e+01   5.8022478e+01   5.5241224e+01   5.8221113e+01   6.3378814e+01   6.5980153e+01   6.5553262e+01   5.0540285e+01   4.9055734e+01   5.8256219e+01   5.7480354e+01   4.9886615e+01   4.9257147e+01   5.5824525e+01   5.0857243e+01   4.4723839e+01   4.5362806e+01   4.4678235e+01   4.8117068e+01   5.0066240e+01   4.7581222e+01   4.6598652e+01   4.7671920e+01   4.4101299e+01   4.4787982e+01   4.5509555e+01   4.8644543e+01   6.0586622e+01   6.0940057e+01   5.3032618e+01   5.4576335e+01   5.3615743e+01   4.9588402e+01   5.5013097e+01   5.4911604e+01   5.7228784e+01   5.5763176e+01   5.9240282e+01   5.6373428e+01   5.1284036e+01   4.7855894e+01   4.7031713e+01   4.6824181e+01   4.9086522e+01   4.8018390e+01   4.2857884e+01   4.4413695e+01   4.5967632e+01   4.6416710e+01   4.3172308e+01   4.3362945e+01
   4.7263155e+01   4.8501284e+01   4.9300001e+01   5.1172756e+01   5.3188970e+01   5.1161661e+01   4.6691614e+01   4.6006465e+01   5.1860966e+01   5.1092299e+01   5.4604929e+01   5.5948734e+01   4.9670909e+01   5.1145232e+01   4.8371911e+01   4.9343357e+01   5.2955186e+01   5.1373566e+01   5.2390515e+01   5.4511757e+01   5.5750323e+01   5.2852605e+01   5.5450109e+01   5.4377701e+01   5.9679304e+01   5.1478525e+01   5.0884143e+01   5.1664905e+01   4.8706300e+01   5.1333331e+01   5.5302605e+01   5.6488363e+01   5.6152872e+01   5.6221529e+01   6.7029238e+01   6.9387262e+01   5.9992743e+01   6.1023311e+01   5.2237728e+01   5.0517372e+01   6.4757628e+01   5.7650410e+01   5.7225679e+01   5.7902251e+01   5.9445469e+01   6.2695286e+01   5.2227090e+01   5.1779283e+01   5.5732182e+01   5.6460793e+01   5.0866850e+01   4.9490564e+01   5.7218163e+01   5.0565162e+01   4.8575757e+01   4.6959252e+01   4.8740883e+01   5.0784148e+01   5.2178748e+01   5.1382806e+01   4.8237124e+01   5.0575514e+01   4.7780244e+01   4.5750858e+01   4.8741999e+01   4.8652510e+01   5.8255525e+01   6.4066821e+01   5.4950490e+01   5.9262237e+01   5.1641092e+01   5.1016169e+01   5.8017808e+01   5.5948837e+01   5.9512530e+01   5.7880653e+01   5.9546856e+01   6.3320897e+01   5.3139032e+01   5.1099685e+01   4.9176104e+01   4.8792246e+01   5.0193861e+01   5.0292615e+01   4.7894919e+01   4.7058318e+01   4.7468406e+01   4.7076791e+01   4.6803617e+01   4.5292388e+01
   4.6313496e+01   4.9422636e+01   4.6381091e+01   4.8498195e+01   5.6026630e+01   5.4643567e+01   4.3525478e+01   4.4970125e+01   5.5335018e+01   4.9681978e+01   5.3355598e+01   5.4767143e+01   4.8060443e+01   5.0792404e+01   4.9663509e+01   5.0297428e+01   5.5953163e+01   5.3066029e+01   5.3179908e+01   5.4497824e+01   6.2865470e+01   5.5534404e+01   5.2623570e+01   5.4661118e+01   5.8359905e+01   5.6695783e+01   5.4573555e+01   5.3990139e+01   5.2081523e+01   5.5244142e+01   5.7463717e+01   5.4414834e+01   6.0019398e+01   5.9115967e+01   6.6698269e+01   6.9847649e+01   5.4132036e+01   5.5616324e+01   5.1250066e+01   4.9534328e+01   6.4308345e+01   5.6162769e+01   5.7308251e+01   5.7482106e+01   5.8383935e+01   5.8874436e+01   5.1692634e+01   5.0132074e+01   4.9802144e+01   5.2032625e+01   4.6931942e+01   4.7301657e+01   5.6294881e+01   4.8446539e+01   4.6045187e+01   4.6274819e+01   4.5755969e+01   4.6468675e+01   5.1043118e+01   4.5503032e+01   4.6084444e+01   4.7930777e+01   4.8060973e+01   4.6987310e+01   4.7479894e+01   4.8624257e+01   6.1161711e+01   6.2571411e+01   5.5305927e+01   6.3718137e+01   5.0391021e+01   5.3319513e+01   6.3723350e+01   6.3804999e+01   6.5627530e+01   6.2469540e+01   5.7946385e+01   5.9217199e+01   5.1911637e+01   4.8981574e+01   4.7617599e+01   4.9724566e+01   4.8970758e+01   4.8986561e+01   4.5547614e+01   4.6343034e+01   4.7807914e+01   4.5726453e+01   4.6179323e+01   4.4321094e+01
   3.9617965e+01   4.7142937e+01   4.1375976e+01   4.8193853e+01   4.9654360e+01   4.6217046e+01   3.8340288e+01   4.1632008e+01   4.4368600e+01   4.3805843e+01   4.7274556e+01   4.9425253e+01   3.8632815e+01   4.5803372e+01   4.4542433e+01   4.2104645e+01   5.2349664e+01   5.1114996e+01   4.8439426e+01   5.5997994e+01   5.5284514e+01   4.9054562e+01   4.6009299e+01   5.2704017e+01   5.4123505e+01   4.9267468e+01   4.6113999e+01   4.4074411e+01   4.6239964e+01   5.5377410e+01   5.4977874e+01   5.2068076e+01   5.8489246e+01   6.1931820e+01   6.6309834e+01   6.7226193e+01   5.0635718e+01   4.6512716e+01   4.3045767e+01   4.3856810e+01   5.5621707e+01   4.7747159e+01   5.9181625e+01   5.4329258e+01   5.8126646e+01   5.3781251e+01   5.0106832e+01   4.3595053e+01   5.1168956e+01   4.3594684e+01   4.8893735e+01   3.5761154e+01   5.6725661e+01   3.0932655e+01   4.2298438e+01   4.1193730e+01   4.4753205e+01   4.7447383e+01   4.8486464e+01   4.3716198e+01   4.7658383e+01   4.2732461e+01   4.3930452e+01   4.3416964e+01   5.0144518e+01   4.1718444e+01   5.6471699e+01   5.6991565e+01   5.8739529e+01   6.0162966e+01   4.9309951e+01   5.1152738e+01   5.3989965e+01   5.7462469e+01   5.5570319e+01   6.2104157e+01   4.8037902e+01   5.2887601e+01   4.9440139e+01   6.4929918e+01   4.5560748e+01   5.3846871e+01   4.7147859e+01   5.0185442e+01   4.2525163e+01   4.4126286e+01   4.1199133e+01   3.8641547e+01   4.3882365e+01   3.6382226e+01
   4.2240418e+01   4.1991795e+01   4.4381947e+01   4.5311032e+01   4.9517811e+01   5.0365790e+01   3.9731065e+01   3.9768144e+01   4.4952470e+01   4.5730153e+01   4.9940892e+01   4.8273492e+01   4.6428108e+01   4.5231950e+01   4.5264363e+01   4.6831320e+01   4.8848400e+01   4.6547180e+01   4.7946135e+01   4.9060249e+01   5.5529941e+01   4.9401193e+01   4.8629367e+01   5.0627789e+01   5.3465987e+01   4.8521844e+01   4.6381274e+01   4.4490306e+01   4.4706479e+01   4.7990760e+01   5.1333841e+01   5.0822726e+01   4.8476684e+01   4.9977827e+01   5.8606119e+01   6.4494735e+01   5.6183214e+01   5.3354339e+01   4.8976575e+01   4.6611784e+01   6.1019683e+01   6.2198138e+01   4.8573390e+01   5.3901451e+01   5.0166796e+01   5.4284086e+01   4.7544346e+01   4.4361065e+01   4.7362701e+01   5.1524039e+01   4.4127011e+01   4.7034991e+01   4.7605985e+01   4.4767925e+01   4.4087800e+01   4.3170747e+01   4.1004232e+01   4.2606660e+01   4.5597345e+01   4.5976743e+01   4.1425200e+01   4.3973381e+01   4.4205896e+01   4.0389147e+01   4.4334283e+01   4.6730676e+01   5.0504698e+01   5.2765773e+01   4.3394600e+01   4.8592110e+01   5.4278057e+01   5.2638951e+01   5.7115411e+01   5.5659774e+01   6.3370411e+01   6.0247858e+01   6.1833512e+01   5.7890903e+01   4.7495650e+01   4.7909567e+01   4.4598984e+01   4.4979515e+01   4.6498984e+01   4.9257617e+01   4.1590224e+01   4.5101940e+01   4.1965961e+01   4.5390239e+01   4.1571511e+01   4.4060669e+01
   3.8584864e+01   3.9376977e+01   4.1938629e+01   4.1766888e+01   4.5526913e+01   4.1481375e+01   3.8948658e+01   3.7907106e+01   4.1791705e+01   4.1166538e+01   4.4577469e+01   4.2026395e+01   3.9654811e+01   3.9001866e+01   4.5297227e+01   3.9372584e+01   4.4622025e+01   4.2678112e+01   4.3171361e+01   4.2778286e+01   4.8731410e+01   4.3722833e+01   4.3890830e+01   4.2924963e+01   4.5666762e+01   4.3528675e+01   3.9715552e+01   3.9096901e+01   4.2355176e+01   4.3789787e+01   4.6007556e+01   4.5249757e+01   4.5463319e+01   4.6540500e+01   5.6175533e+01   6.0645778e+01   4.9014262e+01   5.0197220e+01   4.2233472e+01   4.1535105e+01   5.5018780e+01   4.9722001e+01   4.3440615e+01   5.0533172e+01   4.6629801e+01   5.1659138e+01   4.2185759e+01   4.3780356e+01   4.2669035e+01   4.8671244e+01   3.8218512e+01   4.3061320e+01   4.3807418e+01   4.1721390e+01   3.9457145e+01   3.8392839e+01   3.9986625e+01   4.0874241e+01   4.2214178e+01   4.2802635e+01   4.2534923e+01   4.2763202e+01   4.0185855e+01   3.9577192e+01   4.1040387e+01   4.2874048e+01   4.6601087e+01   4.8628115e+01   4.1774309e+01   4.5592594e+01   4.8509044e+01   4.8348515e+01   5.0435239e+01   5.0247472e+01   5.4824875e+01   5.8482937e+01   5.0313849e+01   4.9237498e+01   4.4574984e+01   4.7355021e+01   4.0573046e+01   4.1457606e+01   4.5110379e+01   4.4947046e+01   3.7435693e+01   3.8308707e+01   3.7088992e+01   3.7171825e+01   3.8683802e+01   3.8189854e+01
   3.9653348e+01   4.1512070e+01   4.1232627e+01   4.4355963e+01   4.9261148e+01   5.0602012e+01   4.1022804e+01   4.0570796e+01   4.5040501e+01   4.5846952e+01   4.5792382e+01   4.8053486e+01   4.1998974e+01   4.8137937e+01   4.3335678e+01   4.5315370e+01   4.7988491e+01   4.6407224e+01   4.8009618e+01   4.9030176e+01   5.6872027e+01   5.4699440e+01   4.7286435e+01   4.8906374e+01   5.5993695e+01   4.8110125e+01   4.6374411e+01   4.4625515e+01   4.5225748e+01   4.8481872e+01   5.5327994e+01   4.9776086e+01   5.5026296e+01   5.4005968e+01   6.3581829e+01   6.7267759e+01   4.9274272e+01   5.6042440e+01   4.5059002e+01   4.5522195e+01   5.4700557e+01   5.4875799e+01   5.7613233e+01   5.7763343e+01   5.3836945e+01   5.5355159e+01   4.7579201e+01   4.7777872e+01   4.6725223e+01   4.6941949e+01   4.2338539e+01   4.1819578e+01   5.1507822e+01   4.6374378e+01   4.2332470e+01   4.2046866e+01   4.1444553e+01   4.2072419e+01   4.5878952e+01   4.2234640e+01   4.6817049e+01   4.4964521e+01   4.2694983e+01   4.2163499e+01   4.4350682e+01   4.3930805e+01   5.3835191e+01   5.4570865e+01   4.6951855e+01   5.0988472e+01   4.7248485e+01   4.7182501e+01   5.0935533e+01   5.2039555e+01   5.3377834e+01   5.5056027e+01   5.0158281e+01   5.6299929e+01   4.8778513e+01   4.6030772e+01   4.4647045e+01   4.3948221e+01   4.4695372e+01   4.6339112e+01   4.0692278e+01   4.1433776e+01   4.1082163e+01   4.3487886e+01   3.9369425e+01   3.9853221e+01
   4.4877950e+01   4.6431288e+01   4.8030467e+01   4.7728303e+01   5.2490830e+01   5.0695081e+01   4.2410665e+01   4.3245149e+01   5.1158395e+01   4.5978991e+01   4.8057520e+01   4.9262526e+01   4.4285334e+01   4.6940895e+01   4.5355596e+01   4.3257782e+01   4.7548672e+01   4.8547394e+01   5.0364593e+01   5.1937384e+01   5.6999149e+01   5.0551788e+01   5.2414078e+01   5.2617432e+01   4.8563689e+01   4.9603476e+01   4.6091579e+01   4.7647507e+01   4.7098130e+01   4.9291436e+01   5.2795162e+01   5.1662865e+01   5.4706758e+01   5.8285729e+01   6.4319613e+01   6.5916142e+01   5.1277936e+01   4.9200485e+01   4.7959052e+01   4.5065214e+01   5.8258559e+01   5.1914713e+01   5.2628621e+01   5.5686525e+01   5.5883764e+01   5.8337666e+01   4.3717618e+01   4.7590502e+01   4.6680383e+01   5.1565769e+01   4.4905390e+01   4.2932067e+01   4.8420280e+01   4.8505267e+01   4.2078236e+01   4.2175726e+01   4.4875939e+01   4.6475449e+01   4.6734980e+01   4.4658533e+01   4.3565768e+01   4.5357109e+01   4.4131046e+01   4.4790838e+01   4.5286244e+01   4.4223406e+01   5.5179943e+01   5.8332375e+01   5.1065561e+01   5.5841164e+01   5.1892217e+01   5.6133888e+01   5.1940526e+01   5.4303385e+01   5.4583671e+01   5.6593649e+01   5.5611921e+01   5.3794267e+01   4.7446760e+01   5.0945580e+01   4.4396495e+01   4.6745269e+01   4.6981657e+01   4.8321908e+01   4.4308190e+01   4.2552538e+01   4.7209269e+01   4.5430486e+01   4.2927170e+01   4.1987056e+01
   4.0385705e+01   4.2864809e+01   4.3260378e+01   4.6649351e+01   4.9370238e+01   4.6938708e+01   4.0820393e+01   3.9783504e+01   4.6127288e+01   4.4847066e+01   4.5772228e+01   4.7193764e+01   4.2266428e+01   4.3816729e+01   4.3007992e+01   4.2745072e+01   4.6983354e+01   4.8191517e+01   4.3354692e+01   4.9986818e+01   5.7112366e+01   5.0955641e+01   4.6227086e+01   5.0233237e+01   5.5298704e+01   4.6790810e+01   4.4768104e+01   4.2504593e+01   4.3941351e+01   4.6623474e+01   4.8956635e+01   4.6448916e+01   5.0452936e+01   5.5246012e+01   6.4003979e+01   7.3004773e+01   5.3520972e+01   5.2335374e+01   4.5110392e+01   4.5608399e+01   6.3852725e+01   5.0079682e+01   5.7173895e+01   5.3774837e+01   5.8693261e+01   5.7654061e+01   4.7466891e+01   4.7938521e+01   5.1754450e+01   4.9679406e+01   4.4265901e+01   4.3242629e+01   5.3004368e+01   4.4635073e+01   4.2103625e+01   4.2289493e+01   4.2641657e+01   4.4660647e+01   4.5258586e+01   4.5704265e+01   4.4324594e+01   4.4793137e+01   4.2353698e+01   4.2063276e+01   4.5101228e+01   4.4338355e+01   5.6106330e+01   5.6620369e+01   4.7117669e+01   5.4789371e+01   4.6826193e+01   4.8725218e+01   5.2216938e+01   5.2654287e+01   5.4194488e+01   5.4665068e+01   4.9470780e+01   5.1903845e+01   4.5316102e+01   4.4301310e+01   4.2478222e+01   4.3145542e+01   4.6664515e+01   4.3672364e+01   4.0286016e+01   4.0718371e+01   4.3762608e+01   4.1454178e+01   4.1211495e+01   4.0180867e+01
   4.6144624e+01   4.5257811e+01   4.7917457e+01   4.7443972e+01   5.4611575e+01   5.5507444e+01   4.5071355e+01   4.4203193e+01   5.0378221e+01   4.8933611e+01   5.3174642e+01   5.0257320e+01   5.1142780e+01   4.8770567e+01   5.4417408e+01   5.2023188e+01   5.2067902e+01   4.9468338e+01   4.9444656e+01   4.6451112e+01   5.9963607e+01   5.3945176e+01   5.2856447e+01   5.2725612e+01   5.4684627e+01   5.5004822e+01   5.0095457e+01   5.0487534e+01   4.9344486e+01   5.0437126e+01   5.7909146e+01   5.3179927e+01   5.1911232e+01   5.2788339e+01   5.8864997e+01   6.4836950e+01   5.5015455e+01   5.5137018e+01   5.0183648e+01   4.8007622e+01   6.3094002e+01   5.7702575e+01   5.0741296e+01   5.2351096e+01   5.5446106e+01   5.5343475e+01   4.7001661e+01   4.8064810e+01   5.4100376e+01   5.2267277e+01   4.5400417e+01   4.5564446e+01   5.0889428e+01   4.7374869e+01   4.5747149e+01   4.6055580e+01   4.5514204e+01   4.6639732e+01   5.0215783e+01   4.7986636e+01   5.0975678e+01   4.5973864e+01   4.9666063e+01   4.3435866e+01   4.6443695e+01   4.5501932e+01   5.2097680e+01   5.4328186e+01   4.7747619e+01   4.7976939e+01   5.3827461e+01   5.6482003e+01   5.8450886e+01   5.8662053e+01   6.2644173e+01   6.4002975e+01   5.7392065e+01   5.5202114e+01   5.0954610e+01   4.9927147e+01   4.8885558e+01   4.6978912e+01   5.2506023e+01   5.0447303e+01   4.4958845e+01   4.6035688e+01   4.5077317e+01   4.7421374e+01   4.7631733e+01   4.7532971e+01
   4.4956915e+01   4.6199138e+01   4.6770667e+01   4.7177240e+01   5.0628694e+01   4.8118083e+01   4.3141840e+01   4.2445845e+01   4.8216108e+01   4.5642017e+01   4.9601190e+01   4.8822186e+01   4.6478034e+01   4.5404090e+01   4.6689455e+01   4.7276010e+01   5.1410671e+01   4.9009624e+01   5.0333031e+01   5.1400087e+01   5.4042418e+01   5.1635746e+01   5.0277974e+01   5.4564422e+01   5.3000879e+01   5.1704615e+01   4.7522388e+01   4.6659510e+01   4.7874519e+01   5.0881249e+01   4.8738819e+01   4.7027849e+01   5.4588532e+01   5.3283845e+01   6.7211306e+01   7.3297054e+01   5.3628455e+01   5.4509002e+01   4.6173540e+01   4.5980613e+01   5.1994152e+01   4.9897710e+01   5.7326462e+01   6.0803709e+01   5.9304976e+01   6.8008464e+01   5.0018099e+01   5.0388846e+01   5.4637120e+01   5.7487454e+01   5.1374448e+01   5.0232281e+01   5.6261509e+01   4.8222488e+01   4.3672079e+01   4.3457041e+01   4.5862403e+01   4.7007088e+01   4.8996319e+01   4.9504200e+01   4.8179786e+01   5.0081256e+01   4.4839340e+01   4.4807743e+01   4.8138910e+01   5.0388249e+01   5.9567401e+01   5.8802345e+01   5.4441287e+01   5.5852515e+01   4.9925813e+01   5.3185431e+01   5.6284262e+01   5.5506097e+01   5.9780578e+01   5.7074842e+01   5.3205000e+01   5.6729677e+01   4.9681690e+01   4.5365679e+01   4.6496969e+01   4.6398078e+01   4.7447330e+01   5.1030471e+01   4.4506973e+01   4.3960473e+01   4.3059170e+01   4.6244850e+01   4.3880816e+01   4.3910467e+01
   4.6266863e+01   4.9168999e+01   4.6849675e+01   5.2357732e+01   5.5388920e+01   5.3112777e+01   4.3305758e+01   4.3637268e+01   5.2019865e+01   4.9300717e+01   5.1904472e+01   5.4493790e+01   4.4938594e+01   4.9259177e+01   4.8713379e+01   5.0234722e+01   5.1002886e+01   5.3336080e+01   5.0628312e+01   5.4501402e+01   5.9841786e+01   5.4804653e+01   4.8761934e+01   5.3786684e+01   5.1847268e+01   5.4921952e+01   5.1560468e+01   5.0536157e+01   4.9636584e+01   5.5062196e+01   5.1854828e+01   5.2425176e+01   5.6785757e+01   5.7917568e+01   6.8265764e+01   6.9973411e+01   5.5370460e+01   5.6826390e+01   4.8523762e+01   4.7628311e+01   6.0751066e+01   5.5394976e+01   5.7062797e+01   5.9491432e+01   5.7634847e+01   6.5467074e+01   5.1954484e+01   4.7034111e+01   5.2480659e+01   5.4937375e+01   4.7783688e+01   4.8358753e+01   6.0295069e+01   5.2296474e+01   4.5978693e+01   4.5767428e+01   4.5152411e+01   4.7522037e+01   5.0453164e+01   4.7522444e+01   4.5456334e+01   4.3646684e+01   4.6106705e+01   4.2728723e+01   4.6292763e+01   4.6360250e+01   5.7769606e+01   6.3800129e+01   5.5714606e+01   5.5408035e+01   5.0682754e+01   5.6642762e+01   5.4502935e+01   5.7012073e+01   5.7857555e+01   6.0399169e+01   5.8161030e+01   5.9406939e+01   4.9875978e+01   5.0328096e+01   4.7272570e+01   4.9481296e+01   5.1156486e+01   5.1893277e+01   4.4955698e+01   4.7636402e+01   4.5608858e+01   4.4877594e+01   4.3625849e+01   4.6849620e+01
   4.6533569e+01   4.9116372e+01   4.8229700e+01   5.0525594e+01   5.3281946e+01   5.8064568e+01   4.4666798e+01   4.7031069e+01   5.6427450e+01   5.4093295e+01   5.7275560e+01   5.2865040e+01   5.1735681e+01   5.2785215e+01   4.8544678e+01   4.8660120e+01   5.2841144e+01   5.0638283e+01   5.2044926e+01   5.4031380e+01   5.7880620e+01   5.5689831e+01   5.3899949e+01   5.8693401e+01   5.3483012e+01   5.5379887e+01   4.6696152e+01   4.9628609e+01   5.1788096e+01   5.2807007e+01   5.7037037e+01   5.5803286e+01   5.2501030e+01   5.6541547e+01   6.3076804e+01   6.2255579e+01   5.1201230e+01   5.1537804e+01   4.8046411e+01   4.8737956e+01   6.0336100e+01   5.9994116e+01   4.9594865e+01   5.5538322e+01   5.4950723e+01   5.8715867e+01   4.5705497e+01   4.4356213e+01   5.3060484e+01   5.2893706e+01   4.9601407e+01   4.7470354e+01   4.8966228e+01   4.8479857e+01   4.5389076e+01   4.7339713e+01   4.5740370e+01   5.0034361e+01   5.3122092e+01   4.9333689e+01   5.0805054e+01   5.1299997e+01   4.7521207e+01   4.9374731e+01   5.0689692e+01   5.2079553e+01   5.3951408e+01   5.6343592e+01   4.6264446e+01   5.6485152e+01   5.5727736e+01   5.8011383e+01   6.1232823e+01   5.8144641e+01   6.5388974e+01   6.2369338e+01   5.2815076e+01   5.3915928e+01   5.2713317e+01   5.0476012e+01   5.0947160e+01   5.0358487e+01   5.1544403e+01   4.9037977e+01   4.8127652e+01   4.7862295e+01   4.8726083e+01   4.8670825e+01   4.6798550e+01   4.6236808e+01
   4.0296619e+01   4.0682075e+01   4.2192060e+01   4.8214844e+01   4.8256552e+01   4.9906265e+01   4.0186956e+01   4.0380836e+01   4.5248636e+01   4.6593607e+01   4.8898385e+01   4.9290655e+01   4.3821993e+01   4.7469499e+01   4.4234702e+01   4.5747767e+01   4.6693129e+01   4.7931801e+01   4.5697090e+01   4.8257049e+01   6.0637554e+01   5.0866657e+01   4.9072792e+01   5.0112309e+01   5.5020413e+01   5.2219245e+01   4.7672906e+01   4.3638179e+01   4.4937462e+01   4.7137216e+01   5.3936173e+01   4.8014707e+01   5.0590383e+01   4.8923340e+01   5.6683487e+01   6.3509262e+01   5.0026812e+01   5.1917049e+01   4.3166632e+01   4.3413460e+01   5.4392500e+01   5.2391529e+01   4.8866572e+01   5.1006302e+01   5.0532050e+01   5.2581907e+01   4.1694082e+01   4.2182804e+01   4.9290714e+01   4.7518260e+01   4.3199801e+01   4.1026950e+01   4.6982409e+01   3.9550417e+01   4.0474275e+01   3.9487920e+01   4.3931354e+01   4.0586228e+01   4.6764340e+01   4.4305091e+01   4.4029782e+01   3.9333835e+01   4.2755651e+01   4.0329483e+01   4.2515276e+01   4.4201030e+01   5.0460368e+01   5.1914264e+01   4.5361575e+01   4.8197683e+01   4.8476618e+01   4.9390306e+01   5.1397027e+01   5.4733762e+01   5.6105481e+01   5.6201807e+01   5.1098717e+01   5.4364142e+01   4.6595653e+01   4.2883152e+01   4.1738832e+01   4.3453376e+01   4.3525691e+01   4.1860541e+01   3.8512149e+01   3.9405770e+01   3.8903058e+01   3.6819895e+01   3.9561514e+01   3.9200593e+01
   3.8347856e+01   3.8440344e+01   3.8718355e+01   3.8783502e+01   4.4147550e+01   4.3555353e+01   3.7546899e+01   3.8856289e+01   4.0815256e+01   3.8288494e+01   4.4173340e+01   4.3764601e+01   4.0328293e+01   4.3094945e+01   4.0911021e+01   3.8011277e+01   4.5145280e+01   4.3630967e+01   4.1381294e+01   4.3480490e+01   4.9945603e+01   4.3708354e+01   4.4046241e+01   4.6128839e+01   5.1681782e+01   5.0470106e+01   4.1831329e+01   4.2278971e+01   4.2006993e+01   4.3362207e+01   4.9340208e+01   4.8156537e+01   4.4312985e+01   4.8108207e+01   5.8168695e+01   6.6860564e+01   4.7651883e+01   4.8823300e+01   4.1745754e+01   4.1391157e+01   4.9434088e+01   4.3726488e+01   4.7303782e+01   5.1330174e+01   4.7224059e+01   5.1977099e+01   4.1644681e+01   4.1724596e+01   4.3349866e+01   5.0264320e+01   4.0509660e+01   4.0200665e+01   4.8249593e+01   4.2808593e+01   3.8941184e+01   3.8670550e+01   3.8079928e+01   3.7561692e+01   3.9123869e+01   4.1195191e+01   3.8535273e+01   4.1866457e+01   3.7655788e+01   3.9406258e+01   3.9494967e+01   4.0092829e+01   4.5636770e+01   4.9307085e+01   4.1805968e+01   4.5430708e+01   4.5432308e+01   4.4734684e+01   4.9364361e+01   4.7450476e+01   4.9896423e+01   4.9824167e+01   4.9254497e+01   4.9843778e+01   4.2125970e+01   4.1549667e+01   4.1326264e+01   4.0167566e+01   4.1636274e+01   4.0302357e+01   3.8543675e+01   3.8608366e+01   3.8400065e+01   3.7332253e+01   3.8146664e+01   3.8187470e+01
   4.4278437e+01   4.8636815e+01   4.8439187e+01   4.9410523e+01   4.9919094e+01   5.0013044e+01   4.3456783e+01   4.4948791e+01   5.0180422e+01   4.5670801e+01   5.0510198e+01   5.1252627e+01   4.8565765e+01   5.2166733e+01   4.7739170e+01   4.8391042e+01   5.1593597e+01   5.0366274e+01   5.2118359e+01   5.0702964e+01   5.3247288e+01   5.1915377e+01   5.5019656e+01   5.6834904e+01   5.6630534e+01   5.6888421e+01   4.7015192e+01   4.6035537e+01   4.9715784e+01   5.3199084e+01   5.5343450e+01   5.5493405e+01   5.7421177e+01   5.7771633e+01   6.6774383e+01   7.0455933e+01   5.5249641e+01   5.5423990e+01   4.9596861e+01   4.7909472e+01   5.8901242e+01   5.6233682e+01   5.5592273e+01   6.0286475e+01   5.6928052e+01   6.3462359e+01   5.1446178e+01   4.8985974e+01   5.1274978e+01   5.5411446e+01   4.7847871e+01   4.7533287e+01   5.6527292e+01   4.9083458e+01   4.5963834e+01   4.4125988e+01   4.5080147e+01   5.0010548e+01   4.8217683e+01   4.9955008e+01   4.5410329e+01   4.7940282e+01   4.6493603e+01   4.6863300e+01   4.7658252e+01   4.8130555e+01   5.8282015e+01   6.0895477e+01   5.1695806e+01   5.2238266e+01   5.5245717e+01   5.6637804e+01   5.6080700e+01   5.7552476e+01   5.8280368e+01   5.9748173e+01   5.7903889e+01   5.9147269e+01   5.0877420e+01   4.8535152e+01   4.7419615e+01   4.7547580e+01   4.9681336e+01   5.3608744e+01   4.4130644e+01   4.5092879e+01   4.5784270e+01   4.7183812e+01   4.4281141e+01   4.1657866e+01
   4.5834318e+01   4.6550447e+01   4.8348877e+01   5.1256736e+01   5.4351370e+01   5.4506151e+01   4.4999802e+01   4.5787485e+01   5.1201144e+01   4.6113059e+01   5.4481540e+01   5.2672255e+01   4.8063879e+01   5.1158100e+01   4.8407010e+01   4.6779399e+01   5.0876317e+01   5.1568962e+01   4.7875730e+01   5.3575880e+01   5.7093874e+01   5.3067964e+01   5.0978504e+01   5.1800389e+01   5.1717851e+01   5.3385560e+01   4.7109165e+01   4.9446918e+01   5.0441879e+01   5.4993875e+01   5.7136151e+01   5.4249925e+01   5.4489214e+01   5.7937211e+01   6.5598140e+01   6.8827278e+01   5.9900694e+01   6.1823229e+01   5.0308052e+01   5.1541125e+01   6.0180616e+01   6.3691060e+01   5.3417990e+01   5.6880412e+01   5.7763595e+01   6.1379213e+01   4.7919819e+01   5.1755753e+01   5.9444442e+01   5.5850849e+01   5.2682392e+01   4.8278448e+01   5.4394215e+01   4.7633207e+01   4.5429626e+01   4.7325474e+01   4.7224789e+01   4.8188377e+01   5.7189857e+01   4.9595773e+01   5.1231168e+01   4.5951168e+01   5.2192945e+01   4.7255618e+01   5.3579061e+01   5.2571413e+01   5.5675436e+01   6.0282437e+01   4.8401256e+01   5.8125618e+01   5.7038543e+01   5.7267509e+01   5.7721917e+01   6.0564839e+01   5.9912521e+01   6.1472044e+01   5.6132159e+01   6.0136873e+01   5.5116355e+01   5.2807487e+01   4.9588417e+01   5.0487254e+01   4.9308877e+01   5.0605500e+01   4.6644439e+01   4.7252362e+01   4.6192878e+01   4.7474275e+01   4.4316847e+01   4.4518628e+01
   4.3488964e+01   4.4695037e+01   4.4020241e+01   4.7468766e+01   5.3364275e+01   4.9625037e+01   4.2368861e+01   4.2586251e+01   4.7967740e+01   4.5517611e+01   4.9033002e+01   4.7102794e+01   4.7742108e+01   4.6504036e+01   4.8577850e+01   4.4641433e+01   4.9762778e+01   4.8461701e+01   4.7370617e+01   4.8977553e+01   5.7471263e+01   5.4274387e+01   4.9419409e+01   5.2327002e+01   5.4978602e+01   5.0350146e+01   5.2345856e+01   5.2221483e+01   4.8745502e+01   4.8402281e+01   5.4787969e+01   4.8831666e+01   5.2427469e+01   5.1246868e+01   6.1076080e+01   6.5296041e+01   5.5226504e+01   5.4162639e+01   4.9946805e+01   4.6025282e+01   6.2123918e+01   5.8308181e+01   5.3019844e+01   5.2667896e+01   5.4423876e+01   5.5665552e+01   4.8332892e+01   4.7488053e+01   5.1868954e+01   5.2656713e+01   4.8061551e+01   4.4331359e+01   5.5781396e+01   4.4623782e+01   4.5847672e+01   4.4774211e+01   4.6452479e+01   4.6007658e+01   4.7454349e+01   4.8192911e+01   4.7350124e+01   4.7920671e+01   4.7405061e+01   4.5419835e+01   4.5296049e+01   4.4935090e+01   5.3099898e+01   5.4214313e+01   4.6412390e+01   4.8968122e+01   5.1158724e+01   4.8806483e+01   5.6274267e+01   5.5367679e+01   5.7507077e+01   5.5898151e+01   5.5299427e+01   5.9169702e+01   4.9061435e+01   5.0825221e+01   4.4855856e+01   4.5499086e+01   5.0632207e+01   4.8315914e+01   4.2393989e+01   4.2591600e+01   4.4972182e+01   4.6831739e+01   4.3158705e+01   4.2509743e+01
   4.3241690e+01   4.3662332e+01   4.3943713e+01   4.4029260e+01   5.0087725e+01   4.7445068e+01   4.1226870e+01   4.0463867e+01   4.8257161e+01   4.5940333e+01   4.9564511e+01   4.7175427e+01   4.6903498e+01   4.3989340e+01   4.5157326e+01   4.4130896e+01   4.7672120e+01   4.5902868e+01   4.5619063e+01   4.5501625e+01   5.4310534e+01   4.6709340e+01   4.7442613e+01   4.7843682e+01   4.8242395e+01   4.6340700e+01   4.3927408e+01   4.3626198e+01   4.6392439e+01   4.6211327e+01   4.6346914e+01   4.6111111e+01   4.4731330e+01   4.6206306e+01   4.9411756e+01   4.5744048e+01   5.0881944e+01   4.6623878e+01   4.5045742e+01   4.2691908e+01   6.0596943e+01   5.4267501e+01   4.4338129e+01   4.5566276e+01   4.2948450e+01   4.5686027e+01   4.1765507e+01   4.0979764e+01   4.3305684e+01   4.5032746e+01   3.9717760e+01   4.0418969e+01   4.5308372e+01   3.9273511e+01   4.0735902e+01   3.9256819e+01   4.1482061e+01   4.3083317e+01   4.5173065e+01   4.5381100e+01   4.2521570e+01   4.3520303e+01   3.9635842e+01   3.9859473e+01   4.3476071e+01   4.2389200e+01   4.5147060e+01   4.4586956e+01   4.3633211e+01   4.3676519e+01   5.2011078e+01   5.0517494e+01   5.4676325e+01   4.9693412e+01   6.1723365e+01   5.7443912e+01   5.1924317e+01   4.8846073e+01   4.6124933e+01   5.0146780e+01   4.3004550e+01   4.1319248e+01   4.6570029e+01   4.4111190e+01   4.0430970e+01   3.9029310e+01   4.7049923e+01   4.3648333e+01   3.9354352e+01   3.7347801e+01
   4.7112184e+01   4.5297597e+01   4.9936092e+01   4.7366471e+01   5.5726219e+01   5.4255071e+01   4.9094141e+01   4.4005192e+01   4.9469541e+01   4.4069251e+01   5.3445297e+01   5.3990363e+01   5.0819303e+01   4.9502232e+01   4.9369900e+01   4.4526689e+01   5.1366949e+01   4.9483072e+01   5.4721039e+01   5.5515432e+01   6.1552291e+01   5.7376855e+01   5.5123651e+01   5.0630117e+01   6.3790735e+01   5.9726318e+01   5.5552808e+01   5.5036243e+01   4.9949906e+01   4.8992408e+01   7.0436783e+01   6.4702048e+01   5.6340892e+01   5.7621140e+01   5.6473457e+01   5.6616905e+01   5.4103878e+01   5.5722255e+01   4.7171269e+01   4.7756201e+01   5.9014123e+01   5.5674683e+01   5.1073852e+01   5.6288466e+01   5.1359785e+01   5.6080923e+01   4.8240088e+01   4.9306513e+01   5.5414390e+01   5.1398885e+01   5.1250961e+01   4.4170210e+01   5.8377248e+01   4.3439156e+01   4.6718491e+01   4.3893153e+01   4.7770597e+01   4.4701122e+01   5.1964180e+01   4.7818130e+01   4.6797573e+01   4.7261533e+01   4.8440110e+01   4.5719757e+01   5.0881286e+01   4.5532308e+01   5.0602677e+01   5.5681164e+01   5.2900905e+01   5.2749687e+01   5.7179192e+01   5.0773703e+01   5.7167012e+01   5.7117205e+01   5.8491752e+01   5.7575597e+01   5.8666819e+01   5.7164858e+01   5.1824835e+01   4.8005992e+01   4.7760636e+01   4.5655792e+01   4.5019178e+01   4.6897438e+01   4.5438430e+01   4.3575542e+01   4.3813389e+01   4.5128076e+01   4.5383607e+01   4.2712324e+01
   4.4017405e+01   4.3618311e+01   4.4163501e+01   4.5361091e+01   4.9950063e+01   5.0137257e+01   4.2547609e+01   4.3300062e+01   5.0194669e+01   4.6955350e+01   5.1311985e+01   5.3330783e+01   4.7399256e+01   5.2227555e+01   4.8687151e+01   4.5799691e+01   4.9983012e+01   5.2625421e+01   4.7809572e+01   5.0797486e+01   5.7195245e+01   5.1115897e+01   4.9349258e+01   5.2762755e+01   5.5543768e+01   5.1523772e+01   4.8705919e+01   4.7363350e+01   4.6258801e+01   4.9195807e+01   5.7296962e+01   5.1518323e+01   5.2704874e+01   5.3179352e+01   6.5811777e+01   6.7867651e+01   5.4574435e+01   5.7024829e+01   4.7493522e+01   4.6243100e+01   5.2864210e+01   5.4347269e+01   5.1939817e+01   5.5009751e+01   5.0893218e+01   5.9718091e+01   4.6893563e+01   4.6596340e+01   4.9918170e+01   4.9601463e+01   4.4816545e+01   4.4483430e+01   5.1255497e+01   4.5557823e+01   4.2607043e+01   4.2121124e+01   4.5090062e+01   4.4718740e+01   4.6093786e+01   4.4589332e+01   4.5434256e+01   4.4976845e+01   4.6728387e+01   4.7039422e+01   4.4049815e+01   4.3008944e+01   5.1736189e+01   5.7100727e+01   4.4135596e+01   5.5167878e+01   4.8004219e+01   5.3606555e+01   5.5816548e+01   5.9003477e+01   5.8753014e+01   6.3874567e+01   5.5870399e+01   5.6594532e+01   4.8252447e+01   4.8146716e+01   4.7106273e+01   5.0494121e+01   4.8843625e+01   4.9801898e+01   4.4366059e+01   4.5546919e+01   4.4058060e+01   4.7690347e+01   4.3075674e+01   4.2127437e+01
   4.8817645e+01   5.0073516e+01   4.8592911e+01   4.7964106e+01   5.4680960e+01   5.4984787e+01   4.5284732e+01   4.6653166e+01   5.3375242e+01   5.0532395e+01   5.7752175e+01   5.6422907e+01   5.1516164e+01   5.4102769e+01   4.9327905e+01   4.8945175e+01   5.2372814e+01   5.4900016e+01   5.2577063e+01   5.4838561e+01   5.8717726e+01   5.7421570e+01   5.4089831e+01   5.0369055e+01   5.7446330e+01   5.4282138e+01   5.2616993e+01   5.0935873e+01   5.1033719e+01   5.2355940e+01   5.8441859e+01   5.5024777e+01   5.6429241e+01   5.9818845e+01   6.7722785e+01   6.9488579e+01   5.7600969e+01   5.7694327e+01   5.0856954e+01   5.0037676e+01   5.8787251e+01   5.9997854e+01   5.3043175e+01   5.8758141e+01   5.6327377e+01   6.2353223e+01   5.1223632e+01   5.1665233e+01   5.0641489e+01   5.4695042e+01   4.8543368e+01   4.8101198e+01   5.2453096e+01   4.9487581e+01   4.6679093e+01   4.6652702e+01   4.7312894e+01   4.9666760e+01   5.0776443e+01   5.1119565e+01   4.7621905e+01   4.9540714e+01   5.0076563e+01   4.7194260e+01   4.8636416e+01   4.8575264e+01   5.6090803e+01   6.2168248e+01   5.3031609e+01   6.0753800e+01   5.1649495e+01   5.7966618e+01   6.3533978e+01   6.2128098e+01   6.3678542e+01   6.5864143e+01   5.6937286e+01   5.9615559e+01   5.2323435e+01   5.1971163e+01   4.9542022e+01   5.0990301e+01   4.9755219e+01   5.0553488e+01   4.6178454e+01   4.6239227e+01   4.9436084e+01   5.2184019e+01   4.6816700e+01   4.5752703e+01
   4.5733202e+01   4.9405810e+01   4.8510997e+01   4.8195047e+01   5.2149520e+01   5.3647623e+01   4.4476216e+01   4.4764874e+01   5.1287017e+01   5.1693141e+01   5.6083158e+01   5.3431112e+01   5.0578970e+01   4.8983986e+01   5.0821502e+01   4.7036894e+01   5.1312382e+01   5.0431969e+01   5.1367661e+01   5.1747384e+01   5.7569372e+01   5.1574641e+01   5.1966382e+01   5.2392495e+01   5.7404228e+01   5.2455052e+01   5.0039936e+01   4.7993516e+01   4.8802417e+01   5.0729061e+01   5.6070004e+01   5.0869182e+01   5.4341821e+01   5.5063684e+01   6.5272071e+01   7.0858458e+01   5.4688270e+01   5.8145637e+01   4.8004186e+01   5.4786006e+01   5.7279764e+01   6.2836877e+01   5.7109525e+01   5.6768434e+01   5.4223485e+01   5.7576564e+01   5.1109531e+01   5.0783473e+01   5.0168727e+01   5.3593788e+01   4.5679918e+01   4.7685231e+01   5.7131583e+01   4.9290979e+01   4.6565666e+01   4.8756865e+01   4.6174545e+01   4.8987963e+01   4.9067003e+01   4.9363982e+01   4.5912874e+01   4.9473654e+01   4.5877041e+01   4.6692301e+01   4.9583077e+01   4.8423204e+01   5.7130853e+01   6.1142435e+01   5.0016471e+01   5.7626784e+01   5.2598256e+01   4.5769748e+01   5.7784005e+01   5.5810111e+01   6.2694153e+01   6.0678868e+01   5.7935630e+01   5.7048355e+01   5.0820101e+01   5.2026775e+01   4.8816201e+01   4.8594258e+01   4.8330919e+01   5.1708061e+01   4.5416118e+01   4.5363386e+01   4.5124325e+01   4.8620074e+01   4.3269909e+01   4.3746993e+01
