# Supplementary material for: Autistic traits and individual brain differences: functional network efficiency reflects attentional and social impairments, structural nodal efficiencies index systemising and theory-of-mind skills
Source: Mol Autism. 2021 Jan 21;12:3. doi: 10.1186/s13229-020-00377-8 (PMC7818759; doi:10.1186/s13229-020-00377-8)
Supplement: Supplementary file 9 — Additional file 9. Brain-behaviour correlations. README file detailing data curation; AAL-90 region masks in NIfTI format; spreadseehts of Spearman correlations; code and data for the correlational analysis. [file 13229_2020_377_MOESM9_ESM.zip › Paul_Arora_et_al_data/Physiological/BBC/analysis/Diffusion_Analaysis/adj_matrixes/Connectivity_Probability_weighted/fixnormed_Connection_Matrix_sym_aHU0067.txt]

   0.0000000e+00   3.9026206e-01   3.8999824e-01   4.1529943e-01   4.9184645e-01   4.5432463e-01   3.7825149e-01   3.6839397e-01   4.2054459e-01   4.1080968e-01   4.0902342e-01   4.2188970e-01   4.0973834e-01   3.8177808e-01   3.9779959e-01   4.1728003e-01   4.2646097e-01   4.1669636e-01   3.9749032e-01   4.6299128e-01   4.2755156e-01   4.6659303e-01   4.3185371e-01   4.5474576e-01   4.4568853e-01   4.0888799e-01   4.2294001e-01   4.3507901e-01   4.1185379e-01   4.4275583e-01   4.5954770e-01   4.3821975e-01   4.9752171e-01   4.7637451e-01   6.5332821e-01   8.4391678e-01   4.3488834e-01   4.9164952e-01   4.1496542e-01   4.3878909e-01   4.7595211e-01   4.7538582e-01   4.9638017e-01   5.2712051e-01   5.0337006e-01   5.5048579e-01   4.0065412e-01   3.9428598e-01   5.0043655e-01   4.4604319e-01   4.3198865e-01   3.8728476e-01   5.3024745e-01   4.2459986e-01   3.9391236e-01   3.6938502e-01   3.8769492e-01   3.8407710e-01   4.3495306e-01   4.4341885e-01   4.1718272e-01   4.1457559e-01   4.4779278e-01   3.9266733e-01   3.6918884e-01   4.0215678e-01   5.2155307e-01   5.4945977e-01   3.8230041e-01   4.2912030e-01   4.2894029e-01   4.9596159e-01   4.9586449e-01   5.2142511e-01   5.0731545e-01   5.1771481e-01   4.5320639e-01   5.3152877e-01   3.7134303e-01   3.4570237e-01   3.5471962e-01   3.8296808e-01   4.2754940e-01   4.3844503e-01   3.3874589e-01   3.7472498e-01   3.5238163e-01   4.2003881e-01   3.4930725e-01   3.7414072e-01
   3.9026206e-01   0.0000000e+00   4.1799829e-01   4.2510765e-01   4.9490844e-01   4.8245438e-01   3.8410919e-01   3.9558731e-01   4.6843859e-01   4.1938568e-01   4.5645404e-01   4.3864372e-01   4.1861042e-01   4.5655250e-01   4.1744239e-01   4.4276221e-01   4.5084329e-01   4.3881690e-01   4.4535637e-01   4.8207029e-01   4.8221903e-01   5.1180957e-01   4.7199852e-01   4.7993006e-01   4.5004185e-01   4.7075039e-01   4.3235732e-01   4.2375036e-01   4.2931835e-01   4.7880986e-01   5.2189701e-01   4.5134677e-01   5.2777255e-01   5.2399638e-01   6.6259807e-01   8.6988348e-01   4.5242506e-01   5.7233012e-01   4.6002607e-01   4.9388530e-01   5.2075457e-01   4.8756482e-01   5.1549989e-01   5.2512264e-01   5.4985996e-01   5.9876447e-01   4.1611340e-01   4.4726774e-01   5.0737943e-01   4.8608727e-01   4.4230544e-01   4.1123224e-01   5.2259082e-01   4.8094737e-01   4.1714345e-01   4.0567018e-01   4.0745836e-01   3.9689329e-01   4.4393812e-01   4.7858145e-01   4.3099325e-01   4.1910995e-01   4.6079685e-01   3.9833189e-01   3.8387782e-01   4.1483846e-01   5.3350065e-01   5.4450416e-01   4.1330554e-01   4.7377906e-01   4.3705035e-01   5.0859427e-01   5.4029694e-01   5.5324979e-01   5.8801538e-01   5.6680907e-01   4.5231006e-01   5.5577896e-01   3.7848175e-01   3.1265827e-01   3.8926738e-01   4.0879339e-01   4.4793611e-01   4.3591329e-01   3.5311263e-01   3.9986816e-01   3.7803732e-01   4.3703791e-01   3.6021764e-01   3.9067315e-01
   3.8999824e-01   4.1799829e-01   0.0000000e+00   4.4863243e-01   5.0214734e-01   4.8065517e-01   4.1251230e-01   4.0585593e-01   4.6618853e-01   4.5041565e-01   4.2993833e-01   4.4805671e-01   4.1646540e-01   4.2210316e-01   4.3418164e-01   4.4141511e-01   4.1714532e-01   4.2930879e-01   4.5216343e-01   4.7746628e-01   5.3193224e-01   4.9987624e-01   4.6780935e-01   4.8376306e-01   4.7398037e-01   4.9712549e-01   4.5727859e-01   4.2643003e-01   4.4537240e-01   4.7806494e-01   5.1099547e-01   4.6034224e-01   5.3171825e-01   5.4105869e-01   7.1038545e-01   8.2737405e-01   4.6895486e-01   5.4747279e-01   4.2356210e-01   4.5716291e-01   5.0848599e-01   4.8014837e-01   4.8288372e-01   5.1785509e-01   5.3077574e-01   5.6354411e-01   4.2947932e-01   4.5118200e-01   5.2120821e-01   4.9643810e-01   4.4384783e-01   4.4175665e-01   5.2724751e-01   4.8001770e-01   3.9841672e-01   4.3649275e-01   4.2526946e-01   4.2829598e-01   4.7299259e-01   4.6794857e-01   4.3711758e-01   4.6165953e-01   4.6591185e-01   4.0556844e-01   3.9577794e-01   4.1023959e-01   5.5538672e-01   5.7955343e-01   4.7411081e-01   5.0309052e-01   4.6954729e-01   4.7619587e-01   5.4998822e-01   6.0681393e-01   6.1316601e-01   6.2221155e-01   4.6026159e-01   5.9718174e-01   4.1258443e-01   3.9088367e-01   3.9192140e-01   4.1679204e-01   4.7677784e-01   4.7878368e-01   3.8822495e-01   4.1093161e-01   3.9460227e-01   4.5680776e-01   3.7699428e-01   3.9490047e-01
   4.1529943e-01   4.2510765e-01   4.4863243e-01   0.0000000e+00   5.1041907e-01   4.9430319e-01   4.3927959e-01   4.2926279e-01   5.0003939e-01   4.2945297e-01   4.3303278e-01   4.7710725e-01   4.4667106e-01   4.6328080e-01   4.6445200e-01   4.8112392e-01   4.3081038e-01   4.5849112e-01   4.6699523e-01   5.1962289e-01   5.6459314e-01   4.9106566e-01   5.1159644e-01   4.9397091e-01   5.2695654e-01   5.1022204e-01   4.5347617e-01   4.4885955e-01   4.7171534e-01   5.3011490e-01   5.4102150e-01   4.7208277e-01   5.6629887e-01   5.3687588e-01   6.8332340e-01   8.5510080e-01   4.7217686e-01   5.6299979e-01   4.4620176e-01   4.6406251e-01   4.9908971e-01   5.4135559e-01   5.0732779e-01   5.5297274e-01   5.2857593e-01   6.0404637e-01   4.6512831e-01   4.8635273e-01   5.5058251e-01   5.0020128e-01   4.7432722e-01   4.8383653e-01   5.5731785e-01   4.7301969e-01   4.1742931e-01   4.4760544e-01   4.4541363e-01   4.4001887e-01   4.8951642e-01   4.8167978e-01   4.4911052e-01   4.4781497e-01   4.6982883e-01   4.5287780e-01   4.1447211e-01   4.4784628e-01   5.7674129e-01   6.1688139e-01   4.7181766e-01   5.0540922e-01   4.9105727e-01   5.0994102e-01   5.7269745e-01   5.9604932e-01   6.4764986e-01   6.0856553e-01   5.2364555e-01   5.6093396e-01   4.0962621e-01   4.2616567e-01   4.4113679e-01   4.3954957e-01   4.8387597e-01   5.1641454e-01   4.1302209e-01   4.4760617e-01   3.9934183e-01   4.5198907e-01   3.9839431e-01   4.3265014e-01
   4.9184645e-01   4.9490844e-01   5.0214734e-01   5.1041907e-01   0.0000000e+00   5.8100551e-01   4.6274601e-01   4.9771795e-01   5.6796314e-01   5.0665001e-01   5.3895353e-01   5.7579596e-01   4.7017758e-01   5.6334009e-01   5.5489246e-01   5.4554397e-01   4.7009273e-01   5.6059388e-01   5.2585061e-01   5.6125551e-01   5.8453109e-01   5.5873029e-01   5.7408481e-01   6.0260789e-01   5.9529373e-01   5.4025551e-01   5.4219668e-01   5.1319004e-01   5.3817755e-01   5.8594843e-01   5.8976501e-01   5.3399281e-01   5.7205985e-01   5.3195370e-01   6.4036911e-01   8.3635657e-01   5.3172515e-01   6.4591616e-01   5.3469263e-01   5.3345513e-01   5.2638080e-01   5.6061954e-01   5.5392878e-01   6.2669387e-01   6.1249031e-01   6.6781028e-01   5.1975508e-01   5.4266334e-01   5.8652518e-01   5.3003137e-01   5.1040481e-01   4.7935256e-01   6.5859409e-01   5.0913308e-01   5.0645927e-01   4.8629268e-01   4.6036358e-01   4.5945420e-01   5.5284339e-01   5.4109853e-01   5.1302914e-01   5.1500020e-01   4.7263776e-01   4.7876016e-01   4.8171077e-01   5.0441929e-01   5.9153187e-01   6.6116007e-01   4.7950170e-01   5.2108150e-01   5.3305890e-01   5.4664756e-01   6.1178978e-01   6.3843351e-01   7.0762859e-01   6.7292991e-01   5.7207788e-01   5.9901484e-01   4.7768495e-01   4.5149334e-01   5.2376231e-01   5.4240042e-01   5.7075153e-01   5.0375905e-01   4.2346199e-01   4.9799331e-01   4.1711013e-01   5.3558077e-01   4.9000761e-01   4.8752370e-01
   4.5432463e-01   4.8245438e-01   4.8065517e-01   4.9430319e-01   5.8100551e-01   0.0000000e+00   4.6316513e-01   5.1731101e-01   5.6833116e-01   5.1446656e-01   5.0567763e-01   5.4998246e-01   4.8545970e-01   4.4786416e-01   4.2786445e-01   4.6029839e-01   4.5320393e-01   5.1478585e-01   5.0798491e-01   5.1518388e-01   6.1608670e-01   5.6762734e-01   5.2745583e-01   5.3432798e-01   5.3396957e-01   5.5008221e-01   5.2790837e-01   4.8169577e-01   4.4943710e-01   5.3350185e-01   5.7510337e-01   5.0366203e-01   5.6265752e-01   5.3452779e-01   7.2430760e-01   7.5774676e-01   4.8012062e-01   6.2261521e-01   5.2815250e-01   4.8808594e-01   5.8342663e-01   5.8594503e-01   5.3876569e-01   5.9329339e-01   5.5137893e-01   6.0379737e-01   4.7854565e-01   5.0276150e-01   5.5924679e-01   5.7962837e-01   5.4271526e-01   4.8288947e-01   5.6312562e-01   5.0734777e-01   4.9568539e-01   5.1449084e-01   4.3865216e-01   4.7385517e-01   5.2199377e-01   5.5195324e-01   5.0072247e-01   4.7625021e-01   4.4370192e-01   5.1269044e-01   4.2521071e-01   4.5213310e-01   5.9134214e-01   6.4786280e-01   4.8216897e-01   5.1413083e-01   4.8091300e-01   5.6803162e-01   6.6576121e-01   5.8218910e-01   5.8355712e-01   6.7365717e-01   5.7221237e-01   6.2216537e-01   4.6948152e-01   4.1214056e-01   4.3703182e-01   4.7253254e-01   4.9881122e-01   5.0861546e-01   4.3794286e-01   4.6186887e-01   4.3387429e-01   5.4935105e-01   5.0298137e-01   4.4829611e-01
   3.7825149e-01   3.8410919e-01   4.1251230e-01   4.3927959e-01   4.6274601e-01   4.6316513e-01   0.0000000e+00   3.8546704e-01   4.4337948e-01   4.3144470e-01   4.0808115e-01   4.3535349e-01   3.9833799e-01   3.6885027e-01   3.9538193e-01   4.0448774e-01   3.9690777e-01   4.3247289e-01   4.3013137e-01   4.6646044e-01   5.0707402e-01   4.6615340e-01   4.6260937e-01   4.9524975e-01   4.0835681e-01   4.3523443e-01   4.3981296e-01   4.2764155e-01   4.0635926e-01   4.5362368e-01   4.8067295e-01   4.4497046e-01   5.1351279e-01   4.7319164e-01   6.1938646e-01   7.1070139e-01   4.1277582e-01   5.1916057e-01   4.2775035e-01   4.0323976e-01   5.4231871e-01   4.9250819e-01   4.6681827e-01   5.0682521e-01   5.2915621e-01   5.3449773e-01   3.9273752e-01   4.3635020e-01   5.0301763e-01   4.7190262e-01   4.3509657e-01   3.9327445e-01   4.4735758e-01   4.0063216e-01   3.7241237e-01   3.7233702e-01   3.6337756e-01   3.7612527e-01   4.3326737e-01   4.0701058e-01   3.8787626e-01   4.0888161e-01   4.1964514e-01   4.1076675e-01   3.6192077e-01   4.0445251e-01   5.3306030e-01   5.3300546e-01   3.9110784e-01   4.6588956e-01   4.2100593e-01   5.0215698e-01   4.8135850e-01   5.5034129e-01   5.4671166e-01   6.2141553e-01   4.8051228e-01   5.2436210e-01   3.9188502e-01   3.5837260e-01   3.5404258e-01   3.8933906e-01   4.2592585e-01   4.2361733e-01   3.6383742e-01   3.9800235e-01   3.3754334e-01   4.3900485e-01   3.7811588e-01   3.7708468e-01
   3.6839397e-01   3.9558731e-01   4.0585593e-01   4.2926279e-01   4.9771795e-01   5.1731101e-01   3.8546704e-01   0.0000000e+00   4.5342240e-01   4.3635652e-01   3.9441105e-01   4.3598816e-01   4.0274318e-01   3.9372279e-01   4.1780904e-01   4.3050297e-01   4.1158875e-01   4.3372986e-01   4.3439559e-01   4.6634115e-01   4.4979470e-01   4.9792834e-01   4.5453119e-01   4.9671137e-01   5.0185870e-01   4.7421736e-01   4.4677927e-01   4.3406589e-01   4.3839508e-01   4.7630955e-01   5.0853310e-01   4.5344183e-01   5.5600827e-01   5.0959384e-01   7.1970960e-01   7.0411689e-01   4.3024530e-01   5.4811590e-01   4.8537102e-01   4.2021976e-01   5.4005202e-01   5.4727823e-01   4.7720553e-01   5.6177213e-01   5.4493035e-01   5.5584171e-01   4.0869028e-01   4.3428189e-01   5.3814337e-01   5.0081089e-01   4.2906464e-01   4.0741140e-01   4.7304210e-01   4.2859871e-01   4.1292334e-01   4.0441206e-01   4.0251558e-01   4.0211629e-01   4.5610139e-01   4.3417709e-01   4.1549162e-01   4.3577268e-01   4.2327899e-01   4.0027734e-01   3.7170547e-01   4.1489783e-01   5.5952040e-01   5.6407851e-01   4.0987129e-01   4.5240494e-01   4.5745298e-01   4.9791043e-01   5.0910691e-01   6.1723926e-01   5.7252714e-01   5.3942467e-01   4.4575033e-01   5.3989832e-01   3.7812253e-01   3.9167153e-01   3.8085983e-01   4.0943253e-01   4.3236030e-01   4.3248995e-01   3.6670017e-01   3.9195047e-01   3.7651111e-01   4.1964415e-01   3.7624178e-01   3.9444799e-01
   4.2054459e-01   4.6843859e-01   4.6618853e-01   5.0003939e-01   5.6796314e-01   5.6833116e-01   4.4337948e-01   4.5342240e-01   0.0000000e+00   4.7224768e-01   4.3270493e-01   5.1183771e-01   4.6871486e-01   4.6109624e-01   4.7407118e-01   4.6326109e-01   4.5208257e-01   4.8720058e-01   4.9300214e-01   5.2305181e-01   5.1136330e-01   6.2491984e-01   5.1096657e-01   5.3805904e-01   5.7468285e-01   5.2753554e-01   5.0472730e-01   4.8543794e-01   4.5878766e-01   5.2340107e-01   5.9218269e-01   5.0809508e-01   5.5490275e-01   5.3802916e-01   7.7445166e-01   7.2522758e-01   5.2013130e-01   5.7902039e-01   4.6997087e-01   4.6414420e-01   4.5580245e-01   5.5167808e-01   5.2312453e-01   5.8125681e-01   5.6611292e-01   6.2300980e-01   4.6947251e-01   4.6308978e-01   5.4325055e-01   5.2625849e-01   4.9358655e-01   4.4148549e-01   5.3121372e-01   4.9279047e-01   4.9550986e-01   4.5663255e-01   4.6018439e-01   4.7583741e-01   5.2445780e-01   4.9733621e-01   4.7188213e-01   4.7989031e-01   5.0697281e-01   4.5175386e-01   4.5308269e-01   4.4759003e-01   5.7101767e-01   6.2757825e-01   4.9367617e-01   5.1920686e-01   4.9932456e-01   5.6779380e-01   5.7270129e-01   6.4669353e-01   5.6837429e-01   6.3038708e-01   4.8244279e-01   5.8584356e-01   4.4510158e-01   4.4690919e-01   4.6455306e-01   4.4757602e-01   4.9262964e-01   4.9446749e-01   3.9276324e-01   4.3170343e-01   4.1880257e-01   4.5110515e-01   4.2734531e-01   4.4864895e-01
   4.1080968e-01   4.1938568e-01   4.5041565e-01   4.2945297e-01   5.0665001e-01   5.1446656e-01   4.3144470e-01   4.3635652e-01   4.7224768e-01   0.0000000e+00   4.0866379e-01   4.5923895e-01   4.3031884e-01   4.2452603e-01   4.3014905e-01   4.4404757e-01   4.6270243e-01   4.6143629e-01   4.9155221e-01   4.9990495e-01   5.0229490e-01   5.2935417e-01   4.7969485e-01   5.0130200e-01   4.3753128e-01   4.8406104e-01   4.2234994e-01   4.5426338e-01   4.0123727e-01   4.9938922e-01   5.2580541e-01   4.5092443e-01   5.1487389e-01   5.0640379e-01   6.6343824e-01   7.3247261e-01   5.0409768e-01   5.8266202e-01   5.0347896e-01   4.5111490e-01   4.4375724e-01   4.9737559e-01   5.1658742e-01   5.2323460e-01   5.6373395e-01   5.9791882e-01   4.4706402e-01   4.8561811e-01   5.4740210e-01   5.7389404e-01   4.8761975e-01   4.6791612e-01   4.9857855e-01   4.3176852e-01   4.1578754e-01   4.1436819e-01   4.1563761e-01   4.3471850e-01   4.7729075e-01   4.9408899e-01   4.4592052e-01   4.5241435e-01   4.8389598e-01   4.2724528e-01   4.2545924e-01   4.5601431e-01   5.6321837e-01   5.9342156e-01   4.4334901e-01   4.4740280e-01   4.6073674e-01   5.0273237e-01   5.6910401e-01   6.0242107e-01   6.2877657e-01   6.0691803e-01   4.8645186e-01   5.8290487e-01   4.2922651e-01   4.4080069e-01   4.1645237e-01   3.9444059e-01   4.5792335e-01   4.5763142e-01   3.6635153e-01   4.0860529e-01   4.2529318e-01   4.4575884e-01   3.9507937e-01   4.1488003e-01
   4.0902342e-01   4.5645404e-01   4.2993833e-01   4.3303278e-01   5.3895353e-01   5.0567763e-01   4.0808115e-01   3.9441105e-01   4.3270493e-01   4.0866379e-01   0.0000000e+00   4.5860203e-01   4.6806438e-01   5.2517509e-01   4.8051738e-01   4.5211839e-01   4.7539922e-01   4.7978348e-01   4.8907023e-01   5.2451694e-01   5.1787325e-01   5.8137146e-01   5.3100804e-01   5.9953311e-01   5.1929978e-01   5.2089554e-01   4.9988418e-01   5.1317242e-01   4.8372764e-01   5.7303694e-01   5.8439936e-01   5.1498128e-01   6.3822407e-01   5.9040069e-01   7.0867918e-01   7.3519422e-01   5.0824945e-01   6.1425731e-01   5.3450412e-01   4.9280717e-01   4.8606503e-01   4.9195531e-01   5.7378548e-01   5.6844331e-01   5.7671088e-01   6.0804444e-01   4.8872561e-01   4.7740890e-01   5.5804349e-01   5.6375176e-01   4.8683986e-01   4.6956251e-01   5.9385726e-01   5.4535732e-01   4.8796627e-01   4.6413153e-01   4.1776991e-01   4.3779298e-01   4.6430566e-01   4.5780822e-01   4.3895990e-01   4.8298052e-01   4.7887042e-01   4.5148131e-01   4.4433444e-01   4.4967714e-01   5.5804672e-01   6.1473835e-01   4.8763594e-01   5.0467304e-01   5.3097164e-01   5.5412997e-01   5.9416032e-01   6.0174116e-01   6.1674988e-01   6.0281162e-01   5.2464180e-01   6.3661752e-01   4.1742489e-01   4.1003839e-01   4.2120870e-01   4.3987483e-01   4.6711213e-01   4.8879899e-01   4.3019255e-01   4.4406440e-01   4.0536784e-01   4.6893793e-01   4.1683827e-01   4.0710800e-01
   4.2188970e-01   4.3864372e-01   4.4805671e-01   4.7710725e-01   5.7579596e-01   5.4998246e-01   4.3535349e-01   4.3598816e-01   5.1183771e-01   4.5923895e-01   4.5860203e-01   0.0000000e+00   4.4453984e-01   4.8000547e-01   4.5116135e-01   4.8236035e-01   4.8264619e-01   4.9306661e-01   4.6360006e-01   5.0880930e-01   4.6873599e-01   5.8681104e-01   5.3962900e-01   5.2504518e-01   5.3408646e-01   5.4131892e-01   5.1156361e-01   5.0133678e-01   4.4251738e-01   4.9479938e-01   5.3479037e-01   4.7646837e-01   5.4423795e-01   5.1724674e-01   7.3196495e-01   7.0415102e-01   5.2086022e-01   6.0814189e-01   4.9767414e-01   4.9256297e-01   5.5889397e-01   5.0991546e-01   5.2980052e-01   5.4454060e-01   5.5218500e-01   5.8183903e-01   5.0780006e-01   4.9214911e-01   5.7708179e-01   5.4925615e-01   4.6622839e-01   4.5122093e-01   5.9320523e-01   4.6934078e-01   4.4605754e-01   4.5813258e-01   4.3176149e-01   4.4755857e-01   4.9408900e-01   5.2112321e-01   4.3230361e-01   4.4166227e-01   4.6163295e-01   4.3431212e-01   4.2960313e-01   4.3636679e-01   5.8224716e-01   5.8864911e-01   4.7965636e-01   4.6356248e-01   4.9469679e-01   5.6958059e-01   5.4748844e-01   6.0585757e-01   6.3523990e-01   5.9824901e-01   5.0141377e-01   5.8011961e-01   4.4023246e-01   4.7462786e-01   4.0792006e-01   4.6352688e-01   4.8000986e-01   4.6968004e-01   3.8499111e-01   4.1881268e-01   3.8430294e-01   4.4641132e-01   3.9814722e-01   4.2553641e-01
   4.0973834e-01   4.1861042e-01   4.1646540e-01   4.4667106e-01   4.7017758e-01   4.8545970e-01   3.9833799e-01   4.0274318e-01   4.6871486e-01   4.3031884e-01   4.6806438e-01   4.4453984e-01   0.0000000e+00   4.4699935e-01   4.4642785e-01   4.0626852e-01   4.4632241e-01   4.5018085e-01   4.7324687e-01   4.8315286e-01   4.7962452e-01   5.4153293e-01   4.7481987e-01   5.2937087e-01   5.3169769e-01   4.7507769e-01   4.9570525e-01   4.4636338e-01   4.3629570e-01   5.1103117e-01   5.3011458e-01   4.8330115e-01   5.1541945e-01   5.2771708e-01   7.3623869e-01   6.5911718e-01   4.7182772e-01   5.9730492e-01   4.6313315e-01   4.4259103e-01   5.4832911e-01   5.1015598e-01   5.3509163e-01   5.5769196e-01   5.5675055e-01   5.7769054e-01   4.6400766e-01   4.4289684e-01   5.2923534e-01   5.2235054e-01   4.7410271e-01   4.3989645e-01   5.2094885e-01   4.4463378e-01   4.1202177e-01   4.2996588e-01   4.1126879e-01   4.2852670e-01   4.9125906e-01   4.6832098e-01   4.2307673e-01   4.1836961e-01   4.1435282e-01   4.1446966e-01   3.7929200e-01   3.9901923e-01   5.5939795e-01   5.9940562e-01   4.7091237e-01   4.2968230e-01   4.5910683e-01   5.2359656e-01   5.3095717e-01   5.6055574e-01   5.8400864e-01   5.7946825e-01   4.7025044e-01   5.5428740e-01   4.5495379e-01   5.0464828e-01   4.0550318e-01   4.2861396e-01   4.7990123e-01   4.5170425e-01   3.7952235e-01   4.1011185e-01   3.7858489e-01   4.5618770e-01   3.9883816e-01   4.3477468e-01
   3.8177808e-01   4.5655250e-01   4.2210316e-01   4.6328080e-01   5.6334009e-01   4.4786416e-01   3.6885027e-01   3.9372279e-01   4.6109624e-01   4.2452603e-01   5.2517509e-01   4.8000547e-01   4.4699935e-01   0.0000000e+00   3.9655707e-01   4.0115215e-01   4.2639054e-01   4.5132038e-01   4.3923653e-01   5.0924343e-01   6.0735559e-01   5.3780488e-01   4.9243145e-01   4.8298995e-01   4.7107981e-01   4.8876835e-01   5.1012601e-01   4.3264392e-01   4.4844761e-01   4.7949224e-01   5.2949945e-01   4.6876076e-01   5.2998527e-01   5.1163523e-01   7.2712753e-01   7.1679719e-01   4.5726107e-01   5.5623992e-01   4.5357447e-01   4.4282788e-01   5.2588857e-01   4.9166918e-01   5.2045361e-01   5.6549701e-01   5.4325158e-01   5.7217881e-01   4.1337674e-01   4.3708710e-01   5.2805828e-01   4.8391128e-01   5.1408046e-01   4.5745452e-01   5.1737172e-01   4.8642997e-01   4.4746024e-01   4.4748536e-01   4.1825050e-01   4.1194913e-01   4.8752388e-01   4.5118655e-01   4.2690229e-01   4.3329308e-01   4.5461648e-01   4.7232531e-01   4.2791794e-01   4.4712796e-01   5.6140296e-01   5.8255083e-01   4.9774805e-01   4.4481171e-01   4.7044970e-01   5.2626454e-01   5.3378838e-01   6.0714170e-01   5.9463194e-01   6.0118366e-01   4.8379666e-01   5.8989519e-01   4.7368010e-01   4.9294462e-01   4.2276752e-01   4.3824496e-01   4.7424474e-01   4.9505232e-01   4.0678147e-01   4.0260063e-01   4.1412714e-01   4.4574673e-01   4.1096168e-01   3.9623137e-01
   3.9779959e-01   4.1744239e-01   4.3418164e-01   4.6445200e-01   5.5489246e-01   4.2786445e-01   3.9538193e-01   4.1780904e-01   4.7407118e-01   4.3014905e-01   4.8051738e-01   4.5116135e-01   4.4642785e-01   3.9655707e-01   0.0000000e+00   4.6802500e-01   4.3672794e-01   4.4841325e-01   4.8615288e-01   5.0492800e-01   5.4753105e-01   4.7171376e-01   5.2043753e-01   5.3334653e-01   5.0809634e-01   5.6719850e-01   4.8615051e-01   4.6121551e-01   4.0341410e-01   5.1677158e-01   5.5436808e-01   4.8065443e-01   5.5774630e-01   5.4228373e-01   7.3542554e-01   6.9573722e-01   4.8740109e-01   5.6645389e-01   4.9642774e-01   4.6530861e-01   5.7771832e-01   5.9116767e-01   5.2799889e-01   5.7428129e-01   5.6801923e-01   6.1167718e-01   4.5201188e-01   4.8905065e-01   5.5907659e-01   5.1265094e-01   4.8063408e-01   4.7009239e-01   5.1726663e-01   4.4669658e-01   4.3416903e-01   4.2740131e-01   4.1786535e-01   4.2200339e-01   4.8911488e-01   4.6312904e-01   4.5424414e-01   4.4335990e-01   4.1578092e-01   4.3748510e-01   4.0206277e-01   4.4004792e-01   5.3726535e-01   5.7751605e-01   4.5680075e-01   4.6465372e-01   4.7934879e-01   4.9146268e-01   5.2725637e-01   6.0239512e-01   5.4134113e-01   6.7208873e-01   4.7386351e-01   5.6385837e-01   4.2502280e-01   4.3010194e-01   4.0304613e-01   4.2931394e-01   4.8807547e-01   4.8537868e-01   3.8943475e-01   4.3489258e-01   4.0855496e-01   4.2423098e-01   3.9906183e-01   3.9091890e-01
   4.1728003e-01   4.4276221e-01   4.4141511e-01   4.8112392e-01   5.4554397e-01   4.6029839e-01   4.0448774e-01   4.3050297e-01   4.6326109e-01   4.4404757e-01   4.5211839e-01   4.8236035e-01   4.0626852e-01   4.0115215e-01   4.6802500e-01   0.0000000e+00   4.6558559e-01   4.6746580e-01   4.6726689e-01   5.1653139e-01   5.5550620e-01   5.2585539e-01   5.1899574e-01   5.3330291e-01   4.7903522e-01   4.7775697e-01   4.5100257e-01   4.3040435e-01   4.2155169e-01   4.8529672e-01   5.3170059e-01   4.7667351e-01   5.6138900e-01   5.4228504e-01   7.2582639e-01   6.7978783e-01   4.5400292e-01   5.7075189e-01   4.3888954e-01   3.8867130e-01   4.4344271e-01   4.7974524e-01   4.9705405e-01   5.7524274e-01   5.4149644e-01   5.9206122e-01   4.6197963e-01   4.4558443e-01   5.4039220e-01   5.2395229e-01   4.5308743e-01   4.4858110e-01   5.4526973e-01   4.1267048e-01   3.9999249e-01   3.9397560e-01   3.8987422e-01   4.4662361e-01   4.6049861e-01   4.7056212e-01   4.5398331e-01   4.4700282e-01   4.6406123e-01   4.1675990e-01   3.8742528e-01   4.4612743e-01   5.2537641e-01   5.5317719e-01   4.7987495e-01   4.7776831e-01   5.0146401e-01   5.1566709e-01   5.5058511e-01   5.8980551e-01   5.8412599e-01   6.0323116e-01   4.9861587e-01   5.3662032e-01   4.6470458e-01   4.4286751e-01   4.4033941e-01   4.2301150e-01   4.9653259e-01   4.4830884e-01   4.0055771e-01   4.0759947e-01   3.7456402e-01   4.4564651e-01   4.0643022e-01   3.7779521e-01
   4.2646097e-01   4.5084329e-01   4.1714532e-01   4.3081038e-01   4.7009273e-01   4.5320393e-01   3.9690777e-01   4.1158875e-01   4.5208257e-01   4.6270243e-01   4.7539922e-01   4.8264619e-01   4.4632241e-01   4.2639054e-01   4.3672794e-01   4.6558559e-01   0.0000000e+00   5.1339773e-01   4.9485779e-01   5.4512467e-01   4.8945765e-01   5.0895736e-01   5.0996045e-01   5.4338782e-01   5.4201647e-01   4.9316164e-01   5.2084611e-01   4.9407497e-01   4.6119384e-01   5.1574728e-01   5.2676096e-01   4.7029056e-01   5.5035705e-01   5.2035061e-01   7.3033775e-01   6.6357104e-01   4.2934939e-01   5.7679796e-01   4.9841537e-01   4.4138835e-01   5.3746108e-01   4.7880852e-01   4.7995764e-01   5.8141658e-01   5.4179493e-01   5.8778389e-01   4.8732301e-01   5.1703018e-01   5.4274202e-01   5.3519788e-01   5.1988989e-01   5.1726289e-01   5.7224574e-01   5.0242267e-01   4.4345585e-01   4.4955866e-01   4.7522681e-01   4.8572755e-01   5.0900155e-01   4.8303537e-01   4.7489196e-01   4.7530035e-01   4.6444796e-01   4.8488997e-01   4.5831993e-01   4.7445789e-01   5.5685962e-01   5.9494594e-01   4.6976078e-01   5.2900684e-01   4.8582189e-01   5.3476134e-01   5.5386029e-01   5.8594556e-01   5.8898162e-01   5.8095074e-01   4.8028804e-01   5.5550299e-01   4.3092627e-01   4.5023189e-01   4.2018505e-01   4.0377420e-01   4.6615664e-01   4.5852161e-01   4.0211029e-01   4.2920562e-01   4.1288059e-01   4.6817849e-01   3.9669799e-01   4.0748838e-01
   4.1669636e-01   4.3881690e-01   4.2930879e-01   4.5849112e-01   5.6059388e-01   5.1478585e-01   4.3247289e-01   4.3372986e-01   4.8720058e-01   4.6143629e-01   4.7978348e-01   4.9306661e-01   4.5018085e-01   4.5132038e-01   4.4841325e-01   4.6746580e-01   5.1339773e-01   0.0000000e+00   4.8658154e-01   5.2320168e-01   5.4084384e-01   5.3770569e-01   4.7607268e-01   5.0777093e-01   5.3950173e-01   5.2865231e-01   5.0722234e-01   4.7367144e-01   4.4911538e-01   5.2421628e-01   5.5862792e-01   4.9851080e-01   5.4494481e-01   5.2735404e-01   7.0712399e-01   7.2556583e-01   4.8635351e-01   5.8576843e-01   4.8533322e-01   4.8303292e-01   5.5450643e-01   5.5140566e-01   5.0464908e-01   5.7528728e-01   5.4827119e-01   5.7138878e-01   4.4538662e-01   4.9232056e-01   5.8786914e-01   5.5780637e-01   4.9162479e-01   4.8192927e-01   5.3986894e-01   4.2905713e-01   4.4245457e-01   4.2361386e-01   4.1056044e-01   4.3789877e-01   5.0601719e-01   4.7806151e-01   4.2426106e-01   4.2996672e-01   4.2447537e-01   4.3381175e-01   4.2516167e-01   4.4873804e-01   5.4566884e-01   5.6163031e-01   4.4712837e-01   4.6713912e-01   4.5830016e-01   5.2430358e-01   5.4625450e-01   5.8183884e-01   5.8287210e-01   6.2765052e-01   4.7082388e-01   5.4650894e-01   4.4672131e-01   4.4773217e-01   3.9688546e-01   4.3263745e-01   4.6068079e-01   4.8088942e-01   3.9596980e-01   4.1046211e-01   3.8491120e-01   4.8543343e-01   3.8956035e-01   4.2425362e-01
   3.9749032e-01   4.4535637e-01   4.5216343e-01   4.6699523e-01   5.2585061e-01   5.0798491e-01   4.3013137e-01   4.3439559e-01   4.9300214e-01   4.9155221e-01   4.8907023e-01   4.6360006e-01   4.7324687e-01   4.3923653e-01   4.8615288e-01   4.6726689e-01   4.9485779e-01   4.8658154e-01   0.0000000e+00   5.2396436e-01   5.1730108e-01   4.9597706e-01   4.7885224e-01   4.7336757e-01   5.0575364e-01   4.9844410e-01   5.2230400e-01   4.8587470e-01   4.3363177e-01   4.7971968e-01   5.1431654e-01   4.2780600e-01   5.3632733e-01   5.3025538e-01   6.7617059e-01   6.7270944e-01   5.0460509e-01   5.4978530e-01   4.7764523e-01   4.3339204e-01   5.7575411e-01   5.3574788e-01   5.3489786e-01   5.7446404e-01   5.3590612e-01   5.4988276e-01   4.2898446e-01   4.2631184e-01   5.1952671e-01   5.1794790e-01   4.7137070e-01   4.3345374e-01   5.3090626e-01   4.0916695e-01   4.0713635e-01   4.3342687e-01   4.1932238e-01   4.1841862e-01   4.7801439e-01   4.7077314e-01   4.1617472e-01   4.4917572e-01   4.3938229e-01   4.3656998e-01   4.2829727e-01   4.6964904e-01   5.7719861e-01   6.0641655e-01   4.6435622e-01   4.8660950e-01   4.7987611e-01   5.3961885e-01   5.4111468e-01   5.8647265e-01   6.0328586e-01   5.3615859e-01   4.6522302e-01   5.4780193e-01   4.3873671e-01   4.7559357e-01   4.2719746e-01   4.1691065e-01   4.5688681e-01   4.7035210e-01   3.8508845e-01   4.1436318e-01   4.2527229e-01   5.0503179e-01   4.1773304e-01   4.3294227e-01
   4.6299128e-01   4.8207029e-01   4.7746628e-01   5.1962289e-01   5.6125551e-01   5.1518388e-01   4.6646044e-01   4.6634115e-01   5.2305181e-01   4.9990495e-01   5.2451694e-01   5.0880930e-01   4.8315286e-01   5.0924343e-01   5.0492800e-01   5.1653139e-01   5.4512467e-01   5.2320168e-01   5.2396436e-01   0.0000000e+00   5.7918021e-01   6.0436894e-01   5.2579139e-01   5.5312009e-01   5.6922813e-01   5.8750422e-01   5.4742211e-01   5.1065610e-01   5.1013977e-01   5.7071063e-01   5.6675812e-01   5.0747793e-01   6.0108620e-01   5.9271336e-01   7.6672685e-01   8.3070386e-01   5.2686522e-01   6.0431740e-01   5.1806624e-01   4.8613348e-01   6.0620375e-01   6.4138465e-01   5.7831498e-01   6.2701179e-01   6.0077912e-01   6.4420257e-01   5.1486539e-01   5.1979022e-01   6.2857718e-01   5.6185309e-01   5.4403609e-01   5.1727649e-01   6.1646975e-01   4.9238265e-01   4.6640929e-01   4.8498884e-01   4.7721259e-01   5.1003877e-01   5.3593407e-01   5.1819029e-01   4.8383922e-01   5.1409304e-01   4.9445420e-01   4.9685776e-01   4.9836692e-01   5.2817004e-01   6.1755674e-01   6.4815532e-01   5.8053146e-01   5.7127921e-01   5.4095091e-01   5.6638413e-01   6.1770042e-01   6.4547356e-01   6.9050239e-01   5.9569088e-01   5.3953089e-01   6.5785338e-01   5.2585146e-01   5.6091396e-01   4.7436670e-01   4.9135691e-01   5.0671839e-01   5.6333116e-01   4.5720245e-01   4.5945613e-01   4.4670504e-01   4.6123567e-01   4.5726770e-01   4.6319905e-01
   4.2755156e-01   4.8221903e-01   5.3193224e-01   5.6459314e-01   5.8453109e-01   6.1608670e-01   5.0707402e-01   4.4979470e-01   5.1136330e-01   5.0229490e-01   5.1787325e-01   4.6873599e-01   4.7962452e-01   6.0735559e-01   5.4753105e-01   5.5550620e-01   4.8945765e-01   5.4084384e-01   5.1730108e-01   5.7918021e-01   0.0000000e+00   5.6909985e-01   5.8584041e-01   5.2022247e-01   5.6313060e-01   5.9940107e-01   6.7336121e-01   5.7487357e-01   5.0125709e-01   5.8160567e-01   6.4107445e-01   4.8272422e-01   6.2695482e-01   6.1650418e-01   7.8077521e-01   7.7771974e-01   5.2164531e-01   6.2777096e-01   5.3813772e-01   5.0032005e-01   6.3640496e-01   6.5861237e-01   6.1534259e-01   6.0417141e-01   5.9874318e-01   6.2205707e-01   5.0306723e-01   4.8763136e-01   5.9460007e-01   6.1142609e-01   6.4139887e-01   6.5075153e-01   7.0864225e-01   5.0217165e-01   5.3378183e-01   4.5402205e-01   5.2265520e-01   5.1778837e-01   5.9044918e-01   6.4109184e-01   5.9549927e-01   5.9269975e-01   5.9234655e-01   5.3370448e-01   5.1783696e-01   5.3240118e-01   6.3114585e-01   6.4409466e-01   5.9137798e-01   5.7452129e-01   5.1783301e-01   6.4236814e-01   6.2029023e-01   6.7435785e-01   6.3617643e-01   6.5523206e-01   5.7837279e-01   6.3195132e-01   5.2360129e-01   5.1527476e-01   5.4554923e-01   5.6495815e-01   6.1637358e-01   6.1037538e-01   4.6862578e-01   5.5485375e-01   4.9382393e-01   5.1879365e-01   4.3148016e-01   4.7480802e-01
   4.6659303e-01   5.1180957e-01   4.9987624e-01   4.9106566e-01   5.5873029e-01   5.6762734e-01   4.6615340e-01   4.9792834e-01   6.2491984e-01   5.2935417e-01   5.8137146e-01   5.8681104e-01   5.4153293e-01   5.3780488e-01   4.7171376e-01   5.2585539e-01   5.0895736e-01   5.3770569e-01   4.9597706e-01   6.0436894e-01   5.6909985e-01   0.0000000e+00   5.3001330e-01   5.2027726e-01   5.6969520e-01   5.0869830e-01   6.1395842e-01   6.1035699e-01   5.9236926e-01   6.0834580e-01   6.4615529e-01   5.5424959e-01   5.8770732e-01   5.3834767e-01   7.9148424e-01   8.0336957e-01   5.3742212e-01   6.7104481e-01   5.5625294e-01   4.9552989e-01   5.5455553e-01   5.9380164e-01   5.6086638e-01   6.3609213e-01   6.2381273e-01   6.6174154e-01   5.2584559e-01   5.6396380e-01   6.5041287e-01   6.5218679e-01   5.8604784e-01   5.2166879e-01   5.6588848e-01   5.6010864e-01   4.7408122e-01   4.4571542e-01   4.9793741e-01   4.5800528e-01   5.4432454e-01   5.8193434e-01   4.6619448e-01   5.5235103e-01   4.4920972e-01   4.9047746e-01   4.0170178e-01   4.6892550e-01   6.0098953e-01   6.0143535e-01   4.8940404e-01   6.0109523e-01   5.3319877e-01   5.7699695e-01   6.1554925e-01   6.3886195e-01   5.6704109e-01   6.0145636e-01   5.0597554e-01   5.7429855e-01   4.4962581e-01   4.1011882e-01   4.4621175e-01   5.2063349e-01   4.9992784e-01   4.9926846e-01   4.2371734e-01   4.6717024e-01   3.6978604e-01   4.8526140e-01   4.0488520e-01   4.4573649e-01
   4.3185371e-01   4.7199852e-01   4.6780935e-01   5.1159644e-01   5.7408481e-01   5.2745583e-01   4.6260937e-01   4.5453119e-01   5.1096657e-01   4.7969485e-01   5.3100804e-01   5.3962900e-01   4.7481987e-01   4.9243145e-01   5.2043753e-01   5.1899574e-01   5.0996045e-01   4.7607268e-01   4.7885224e-01   5.2579139e-01   5.8584041e-01   5.3001330e-01   0.0000000e+00   5.6689640e-01   5.7297956e-01   5.1315483e-01   5.2702178e-01   4.7241950e-01   4.5789300e-01   5.2106603e-01   5.7528430e-01   4.9348051e-01   5.7915769e-01   5.4832313e-01   7.6897684e-01   7.4794720e-01   5.0311385e-01   5.6235118e-01   5.2569021e-01   4.8749765e-01   5.4720356e-01   5.0237305e-01   5.4514679e-01   5.8419433e-01   5.7501257e-01   6.4424004e-01   4.7868858e-01   4.8891852e-01   6.0385241e-01   5.5805049e-01   5.0777270e-01   4.8997443e-01   5.2532979e-01   4.5637799e-01   4.4910681e-01   4.4823799e-01   4.5846762e-01   4.5905138e-01   5.0608039e-01   4.9636603e-01   4.5024349e-01   4.9061585e-01   4.6926963e-01   4.5577972e-01   4.4470215e-01   4.6827108e-01   6.0791325e-01   6.1268940e-01   5.0895947e-01   5.4261178e-01   5.3721935e-01   5.2971971e-01   5.9945716e-01   6.1757062e-01   5.5456478e-01   6.7228625e-01   5.5110243e-01   6.1815006e-01   4.6404307e-01   4.6946880e-01   4.6082797e-01   4.6010442e-01   5.4692497e-01   5.1281047e-01   4.3233152e-01   4.6415433e-01   4.3131677e-01   5.3935874e-01   4.4946298e-01   4.4569939e-01
   4.5474576e-01   4.7993006e-01   4.8376306e-01   4.9397091e-01   6.0260789e-01   5.3432798e-01   4.9524975e-01   4.9671137e-01   5.3805904e-01   5.0130200e-01   5.9953311e-01   5.2504518e-01   5.2937087e-01   4.8298995e-01   5.3334653e-01   5.3330291e-01   5.4338782e-01   5.0777093e-01   4.7336757e-01   5.5312009e-01   5.2022247e-01   5.2027726e-01   5.6689640e-01   0.0000000e+00   5.9365630e-01   5.4579787e-01   5.4750510e-01   5.2375867e-01   4.8294572e-01   5.3266448e-01   5.6007341e-01   5.0135274e-01   6.1192874e-01   5.8973234e-01   8.1317457e-01   8.0369830e-01   5.5856667e-01   6.6648586e-01   5.7111797e-01   5.2798328e-01   5.3890175e-01   5.8704275e-01   5.9190934e-01   6.4083509e-01   6.2883164e-01   6.8222868e-01   5.2319020e-01   5.4358881e-01   6.0918033e-01   5.8452317e-01   5.3570494e-01   5.4370961e-01   5.5072456e-01   4.8694387e-01   4.9601276e-01   4.7755236e-01   4.8721932e-01   4.8263203e-01   5.2437890e-01   5.4664163e-01   4.8785664e-01   4.9657340e-01   4.7864332e-01   4.8415880e-01   4.7478350e-01   5.0108207e-01   5.8923609e-01   6.3709924e-01   5.5869214e-01   6.0407183e-01   5.4332446e-01   5.8714124e-01   5.7981124e-01   6.3432434e-01   6.4081193e-01   6.4023073e-01   5.6383587e-01   6.1761356e-01   4.4690971e-01   5.3406124e-01   4.7565070e-01   5.0113476e-01   5.6144670e-01   5.4207175e-01   4.3258143e-01   4.6951004e-01   4.6517466e-01   5.0770213e-01   4.7540285e-01   4.5331206e-01
   4.4568853e-01   4.5004185e-01   4.7398037e-01   5.2695654e-01   5.9529373e-01   5.3396957e-01   4.0835681e-01   5.0185870e-01   5.7468285e-01   4.3753128e-01   5.1929978e-01   5.3408646e-01   5.3169769e-01   4.7107981e-01   5.0809634e-01   4.7903522e-01   5.4201647e-01   5.3950173e-01   5.0575364e-01   5.6922813e-01   5.6313060e-01   5.6969520e-01   5.7297956e-01   5.9365630e-01   0.0000000e+00   5.6598687e-01   5.5373837e-01   5.8020074e-01   5.3628664e-01   5.7059498e-01   6.0967816e-01   5.0157065e-01   6.1212899e-01   5.8882081e-01   7.7794622e-01   7.5355709e-01   5.4763981e-01   6.5754698e-01   4.8932153e-01   4.5052015e-01   6.1722085e-01   5.4938735e-01   5.8383160e-01   6.6891866e-01   5.9392712e-01   6.5166492e-01   5.0170949e-01   5.5132903e-01   6.1487232e-01   5.7867906e-01   5.2998332e-01   5.1459874e-01   6.2499651e-01   4.6786792e-01   4.7276927e-01   4.6588707e-01   4.4591226e-01   4.9725894e-01   4.7882664e-01   4.9893656e-01   4.8550581e-01   4.9673920e-01   4.6786226e-01   4.8039610e-01   4.3859995e-01   4.8708846e-01   5.6858543e-01   6.6374178e-01   5.6301625e-01   6.1555928e-01   5.3315004e-01   6.0393827e-01   5.9896870e-01   6.3820798e-01   6.9175031e-01   5.7231406e-01   5.3789202e-01   6.7373331e-01   5.0013539e-01   5.0724115e-01   5.0134410e-01   4.7513450e-01   5.1854543e-01   5.3323802e-01   4.7835449e-01   4.5967302e-01   4.4163380e-01   5.1043537e-01   4.6883143e-01   4.6292794e-01
   4.0888799e-01   4.7075039e-01   4.9712549e-01   5.1022204e-01   5.4025551e-01   5.5008221e-01   4.3523443e-01   4.7421736e-01   5.2753554e-01   4.8406104e-01   5.2089554e-01   5.4131892e-01   4.7507769e-01   4.8876835e-01   5.6719850e-01   4.7775697e-01   4.9316164e-01   5.2865231e-01   4.9844410e-01   5.8750422e-01   5.9940107e-01   5.0869830e-01   5.1315483e-01   5.4579787e-01   5.6598687e-01   0.0000000e+00   5.3040717e-01   5.3170338e-01   5.1022905e-01   5.5513834e-01   6.0947033e-01   4.6844488e-01   6.5436795e-01   6.1662614e-01   7.5144919e-01   7.8905060e-01   5.3656887e-01   5.8705686e-01   5.3701779e-01   5.0019541e-01   6.6609187e-01   6.4656388e-01   5.6487110e-01   6.2992309e-01   6.1772879e-01   6.5433168e-01   5.0066551e-01   5.6342903e-01   6.2120313e-01   6.0300837e-01   5.9236660e-01   5.2158074e-01   5.7040356e-01   4.8775699e-01   4.6646130e-01   5.4013168e-01   4.7739791e-01   5.2172084e-01   5.6028696e-01   5.0164752e-01   4.5053200e-01   4.8881424e-01   5.1665767e-01   4.5867847e-01   4.3829182e-01   4.9247382e-01   5.4791796e-01   6.3109537e-01   5.2596507e-01   5.3745804e-01   5.3004213e-01   5.6754353e-01   5.7213163e-01   6.4006561e-01   6.3863769e-01   5.4681284e-01   5.2869269e-01   6.0530827e-01   5.1205234e-01   4.8471295e-01   4.4049826e-01   4.8203806e-01   4.6361922e-01   4.9660396e-01   4.0794298e-01   4.6510316e-01   4.3140607e-01   4.8780402e-01   4.6805291e-01   4.3958963e-01
   4.2294001e-01   4.3235732e-01   4.5727859e-01   4.5347617e-01   5.4219668e-01   5.2790837e-01   4.3981296e-01   4.4677927e-01   5.0472730e-01   4.2234994e-01   4.9988418e-01   5.1156361e-01   4.9570525e-01   5.1012601e-01   4.8615051e-01   4.5100257e-01   5.2084611e-01   5.0722234e-01   5.2230400e-01   5.4742211e-01   6.7336121e-01   6.1395842e-01   5.2702178e-01   5.4750510e-01   5.5373837e-01   5.3040717e-01   0.0000000e+00   4.9622178e-01   4.6685457e-01   5.3665426e-01   5.8622529e-01   4.2213554e-01   5.5968912e-01   5.2188117e-01   6.7572647e-01   7.1714561e-01   5.2785106e-01   5.4309494e-01   4.8277431e-01   4.4587595e-01   5.6016139e-01   5.9978853e-01   5.2192231e-01   5.3452095e-01   5.5876227e-01   5.9760687e-01   3.8434035e-01   4.4319250e-01   5.4061815e-01   5.0549393e-01   4.7209191e-01   4.5138885e-01   5.1891495e-01   4.8110496e-01   4.0350625e-01   3.9106966e-01   4.0133799e-01   4.3993184e-01   4.8771625e-01   4.4918105e-01   4.0289450e-01   4.3669077e-01   4.1426446e-01   4.1870775e-01   4.2093921e-01   4.4502073e-01   5.1729679e-01   5.7030947e-01   4.8987139e-01   5.5087633e-01   5.3726589e-01   5.4605353e-01   5.8722834e-01   5.7348675e-01   5.9115191e-01   5.0718387e-01   5.1718886e-01   5.8355270e-01   4.6697754e-01   4.4488079e-01   4.6217175e-01   4.1818455e-01   4.7453914e-01   5.0031959e-01   4.4924338e-01   4.3709305e-01   3.6920573e-01   4.7611259e-01   4.2312016e-01   4.0563776e-01
   4.3507901e-01   4.2375036e-01   4.2643003e-01   4.4885955e-01   5.1319004e-01   4.8169577e-01   4.2764155e-01   4.3406589e-01   4.8543794e-01   4.5426338e-01   5.1317242e-01   5.0133678e-01   4.4636338e-01   4.3264392e-01   4.6121551e-01   4.3040435e-01   4.9407497e-01   4.7367144e-01   4.8587470e-01   5.1065610e-01   5.7487357e-01   6.1035699e-01   4.7241950e-01   5.2375867e-01   5.8020074e-01   5.3170338e-01   4.9622178e-01   0.0000000e+00   4.5140252e-01   4.7790243e-01   4.9340861e-01   4.5460866e-01   5.6013785e-01   5.2737604e-01   6.8476589e-01   7.2467898e-01   4.8694970e-01   5.7475939e-01   5.0131889e-01   4.0320100e-01   5.4704859e-01   6.1579364e-01   5.4532061e-01   5.4840818e-01   5.7327719e-01   6.1459727e-01   4.5895778e-01   5.0076777e-01   5.9442616e-01   5.4822192e-01   4.7149699e-01   4.6220304e-01   5.3178569e-01   4.8520194e-01   4.5545635e-01   4.4743027e-01   4.3970416e-01   4.4769558e-01   5.1846259e-01   4.7605469e-01   4.5801001e-01   4.6070161e-01   4.5396135e-01   4.5540475e-01   4.4181241e-01   4.5303308e-01   5.4793866e-01   5.6136453e-01   5.0629208e-01   5.5301293e-01   5.1524862e-01   5.3528642e-01   5.5363888e-01   5.8202239e-01   5.7322964e-01   5.9197262e-01   5.1679445e-01   5.6905584e-01   4.6585040e-01   4.6344052e-01   4.3215287e-01   4.0686184e-01   5.1241768e-01   5.2239676e-01   3.8560099e-01   4.4267904e-01   3.7682921e-01   4.8443499e-01   3.7821819e-01   4.1173672e-01
   4.1185379e-01   4.2931835e-01   4.4537240e-01   4.7171534e-01   5.3817755e-01   4.4943710e-01   4.0635926e-01   4.3839508e-01   4.5878766e-01   4.0123727e-01   4.8372764e-01   4.4251738e-01   4.3629570e-01   4.4844761e-01   4.0341410e-01   4.2155169e-01   4.6119384e-01   4.4911538e-01   4.3363177e-01   5.1013977e-01   5.0125709e-01   5.9236926e-01   4.5789300e-01   4.8294572e-01   5.3628664e-01   5.1022905e-01   4.6685457e-01   4.5140252e-01   0.0000000e+00   4.7705263e-01   5.0920636e-01   4.5322031e-01   5.3715614e-01   5.2418248e-01   6.2937467e-01   6.4561729e-01   4.6601325e-01   5.2824636e-01   4.7487178e-01   3.9219906e-01   5.0512049e-01   4.9003694e-01   5.2615569e-01   5.2187966e-01   5.3921962e-01   6.1349202e-01   4.3922066e-01   4.5935344e-01   5.3793047e-01   5.1065282e-01   4.8460347e-01   4.4273987e-01   5.0320290e-01   4.4526199e-01   3.9165779e-01   4.2403692e-01   4.3147696e-01   4.3323650e-01   4.7709718e-01   4.4917384e-01   4.2353169e-01   4.2097130e-01   4.0838889e-01   4.3096060e-01   3.8886403e-01   4.1282425e-01   5.3427966e-01   5.8096203e-01   5.0477797e-01   5.1163727e-01   4.5386538e-01   5.1002002e-01   5.0510781e-01   5.3330099e-01   5.9140050e-01   5.5624903e-01   4.5810499e-01   5.5204149e-01   4.3743888e-01   4.7631751e-01   4.1558430e-01   4.2909494e-01   4.7582513e-01   4.6195438e-01   4.0133998e-01   4.0118018e-01   3.6500466e-01   5.1730595e-01   3.9912231e-01   4.1197691e-01
   4.4275583e-01   4.7880986e-01   4.7806494e-01   5.3011490e-01   5.8594843e-01   5.3350185e-01   4.5362368e-01   4.7630955e-01   5.2340107e-01   4.9938922e-01   5.7303694e-01   4.9479938e-01   5.1103117e-01   4.7949224e-01   5.1677158e-01   4.8529672e-01   5.1574728e-01   5.2421628e-01   4.7971968e-01   5.7071063e-01   5.8160567e-01   6.0834580e-01   5.2106603e-01   5.3266448e-01   5.7059498e-01   5.5513834e-01   5.3665426e-01   4.7790243e-01   4.7705263e-01   0.0000000e+00   5.0441065e-01   4.8694902e-01   5.6597702e-01   5.5685416e-01   6.6442391e-01   6.7057419e-01   5.0386984e-01   5.9943192e-01   4.9985394e-01   4.5513687e-01   5.3091428e-01   5.8805066e-01   5.7504985e-01   5.4920574e-01   5.4790980e-01   5.9946996e-01   4.6324610e-01   4.9081810e-01   5.8386993e-01   5.2608034e-01   4.8922681e-01   4.4640836e-01   5.2326198e-01   4.7890544e-01   4.3264048e-01   4.5103293e-01   4.4970258e-01   4.5819359e-01   4.9358826e-01   5.3278131e-01   4.7229913e-01   4.7408461e-01   4.3754001e-01   4.5154825e-01   4.3761629e-01   4.4139879e-01   5.8891288e-01   6.1004141e-01   5.5531922e-01   5.4344666e-01   4.6799410e-01   5.1751706e-01   5.6290871e-01   5.9531839e-01   5.5337945e-01   5.7466082e-01   4.8571253e-01   5.8891727e-01   5.2286984e-01   4.8423078e-01   4.3613526e-01   4.5778033e-01   5.0603767e-01   5.2073690e-01   4.5025392e-01   4.5361294e-01   4.1055759e-01   5.1602997e-01   4.6290258e-01   4.4489315e-01
   4.5954770e-01   5.2189701e-01   5.1099547e-01   5.4102150e-01   5.8976501e-01   5.7510337e-01   4.8067295e-01   5.0853310e-01   5.9218269e-01   5.2580541e-01   5.8439936e-01   5.3479037e-01   5.3011458e-01   5.2949945e-01   5.5436808e-01   5.3170059e-01   5.2676096e-01   5.5862792e-01   5.1431654e-01   5.6675812e-01   6.4107445e-01   6.4615529e-01   5.7528430e-01   5.6007341e-01   6.0967816e-01   6.0947033e-01   5.8622529e-01   4.9340861e-01   5.0920636e-01   5.0441065e-01   0.0000000e+00   5.0504507e-01   6.2288458e-01   5.8324838e-01   7.5111663e-01   6.8338895e-01   5.3316155e-01   6.0013984e-01   5.5803116e-01   5.0073914e-01   6.8304744e-01   5.9523160e-01   6.0951583e-01   6.2687519e-01   6.3597296e-01   6.6901729e-01   5.0931415e-01   5.5238358e-01   6.6907864e-01   6.1026122e-01   5.7380995e-01   5.1930541e-01   5.8876673e-01   5.1820155e-01   5.2172934e-01   5.1799295e-01   5.0244224e-01   5.2601184e-01   5.4844205e-01   5.7131169e-01   5.3324973e-01   5.2237458e-01   5.4250882e-01   5.1195100e-01   5.1054217e-01   5.5231858e-01   6.6502258e-01   6.5401955e-01   5.7953776e-01   6.0780173e-01   5.8998179e-01   6.4684428e-01   6.2674394e-01   6.4766578e-01   6.1323884e-01   5.4272410e-01   5.6335837e-01   6.5873834e-01   5.6890983e-01   5.2901303e-01   4.7188666e-01   5.0033437e-01   5.6097088e-01   5.0673899e-01   4.5926024e-01   4.9035691e-01   4.5849691e-01   5.4346834e-01   4.7099887e-01   4.9536385e-01
   4.3821975e-01   4.5134677e-01   4.6034224e-01   4.7208277e-01   5.3399281e-01   5.0366203e-01   4.4497046e-01   4.5344183e-01   5.0809508e-01   4.5092443e-01   5.1498128e-01   4.7646837e-01   4.8330115e-01   4.6876076e-01   4.8065443e-01   4.7667351e-01   4.7029056e-01   4.9851080e-01   4.2780600e-01   5.0747793e-01   4.8272422e-01   5.5424959e-01   4.9348051e-01   5.0135274e-01   5.0157065e-01   4.6844488e-01   4.2213554e-01   4.5460866e-01   4.5322031e-01   4.8694902e-01   5.0504507e-01   0.0000000e+00   6.0725410e-01   5.4450753e-01   6.4835911e-01   6.9524931e-01   4.7819032e-01   5.6543068e-01   4.8692599e-01   4.3501093e-01   6.0384862e-01   4.5323462e-01   5.4408500e-01   5.7454128e-01   5.9233363e-01   5.9505670e-01   4.1682549e-01   4.6079873e-01   5.8424237e-01   5.3867187e-01   5.2170970e-01   4.7994055e-01   5.2354956e-01   4.9611541e-01   4.5933470e-01   4.3504123e-01   4.3494598e-01   4.7073472e-01   5.0486871e-01   5.3683480e-01   4.8990846e-01   4.5977504e-01   4.4901072e-01   4.2247059e-01   4.4997558e-01   5.0506828e-01   5.9008574e-01   6.2194480e-01   5.5938560e-01   5.9441170e-01   5.2849639e-01   6.0178239e-01   6.1516208e-01   6.3654473e-01   5.9391768e-01   4.7801215e-01   5.1283671e-01   5.6476415e-01   4.9208416e-01   5.0246348e-01   4.5141134e-01   4.6610325e-01   5.1464548e-01   4.6866671e-01   4.1031252e-01   4.2886954e-01   4.0812605e-01   4.6938100e-01   4.2847549e-01   4.5639631e-01
   4.9752171e-01   5.2777255e-01   5.3171825e-01   5.6629887e-01   5.7205985e-01   5.6265752e-01   5.1351279e-01   5.5600827e-01   5.5490275e-01   5.1487389e-01   6.3822407e-01   5.4423795e-01   5.1541945e-01   5.2998527e-01   5.5774630e-01   5.6138900e-01   5.5035705e-01   5.4494481e-01   5.3632733e-01   6.0108620e-01   6.2695482e-01   5.8770732e-01   5.7915769e-01   6.1192874e-01   6.1212899e-01   6.5436795e-01   5.5968912e-01   5.6013785e-01   5.3715614e-01   5.6597702e-01   6.2288458e-01   6.0725410e-01   0.0000000e+00   6.1752667e-01   7.7488793e-01   7.8446576e-01   5.6962759e-01   6.8863174e-01   5.7714954e-01   5.5514770e-01   7.0629057e-01   5.0561743e-01   6.2730630e-01   6.3749076e-01   6.5283503e-01   6.8551384e-01   5.0556997e-01   5.2704839e-01   6.2124548e-01   6.1336069e-01   5.7928139e-01   5.5943238e-01   6.1984641e-01   5.4525203e-01   5.2691782e-01   5.1649405e-01   5.2281471e-01   5.2703151e-01   5.7857120e-01   5.6784872e-01   5.3716484e-01   5.1716569e-01   5.3864358e-01   4.9866567e-01   4.6054860e-01   5.1786536e-01   6.4136342e-01   6.9058188e-01   6.1972372e-01   6.7913727e-01   5.6694888e-01   5.9177615e-01   6.4543513e-01   6.3172762e-01   6.8363078e-01   5.8544974e-01   6.1899447e-01   6.7987130e-01   6.1946750e-01   5.6188510e-01   5.1510944e-01   5.3975073e-01   5.7705534e-01   5.9295296e-01   5.0138040e-01   5.3765950e-01   5.1147959e-01   5.6491841e-01   5.5557252e-01   5.0996174e-01
   4.7637451e-01   5.2399638e-01   5.4105869e-01   5.3687588e-01   5.3195370e-01   5.3452779e-01   4.7319164e-01   5.0959384e-01   5.3802916e-01   5.0640379e-01   5.9040069e-01   5.1724674e-01   5.2771708e-01   5.1163523e-01   5.4228373e-01   5.4228504e-01   5.2035061e-01   5.2735404e-01   5.3025538e-01   5.9271336e-01   6.1650418e-01   5.3834767e-01   5.4832313e-01   5.8973234e-01   5.8882081e-01   6.1662614e-01   5.2188117e-01   5.2737604e-01   5.2418248e-01   5.5685416e-01   5.8324838e-01   5.4450753e-01   6.1752667e-01   0.0000000e+00   7.7829488e-01   7.4457706e-01   5.5993852e-01   5.5973671e-01   5.6551866e-01   5.5384232e-01   5.9376121e-01   5.6776207e-01   6.0585510e-01   6.0276704e-01   6.0191835e-01   6.8457653e-01   5.5768709e-01   5.5401868e-01   6.4937170e-01   6.0024922e-01   5.7627709e-01   5.4833171e-01   6.9667408e-01   6.0977608e-01   5.4410194e-01   5.3927258e-01   5.3982789e-01   5.4352628e-01   5.8286692e-01   5.8416624e-01   5.4440423e-01   5.3833456e-01   5.4260742e-01   5.1218494e-01   5.2007305e-01   5.2922692e-01   6.4857630e-01   6.6307944e-01   5.6218258e-01   6.6904952e-01   5.5158664e-01   6.3658599e-01   6.5520227e-01   7.1274384e-01   6.3384041e-01   6.4483574e-01   6.0320318e-01   6.6965800e-01   5.7073027e-01   4.7224690e-01   4.9991492e-01   4.7820709e-01   5.5729918e-01   5.7972091e-01   4.8772420e-01   4.9383903e-01   5.4242455e-01   5.4186203e-01   4.9241386e-01   4.5993768e-01
   6.5332821e-01   6.6259807e-01   7.1038545e-01   6.8332340e-01   6.4036911e-01   7.2430760e-01   6.1938646e-01   7.1970960e-01   7.7445166e-01   6.6343824e-01   7.0867918e-01   7.3196495e-01   7.3623869e-01   7.2712753e-01   7.3542554e-01   7.2582639e-01   7.3033775e-01   7.0712399e-01   6.7617059e-01   7.6672685e-01   7.8077521e-01   7.9148424e-01   7.6897684e-01   8.1317457e-01   7.7794622e-01   7.5144919e-01   6.7572647e-01   6.8476589e-01   6.2937467e-01   6.6442391e-01   7.5111663e-01   6.4835911e-01   7.7488793e-01   7.7829488e-01   0.0000000e+00   1.0000000e+00   8.5511908e-01   7.8960304e-01   7.0973732e-01   6.8538211e-01   7.6076839e-01   7.2624307e-01   7.9464688e-01   8.2859248e-01   7.5234105e-01   7.7963011e-01   6.6336024e-01   6.8879503e-01   8.0951874e-01   8.2625187e-01   8.0386721e-01   7.7856321e-01   8.3426189e-01   6.6813216e-01   6.4065096e-01   5.9798296e-01   6.6367168e-01   6.6514394e-01   7.0305693e-01   6.5813128e-01   6.2056438e-01   6.7854101e-01   7.2211471e-01   7.0858635e-01   5.7490512e-01   6.0021749e-01   7.3620871e-01   7.8602662e-01   7.0863500e-01   7.1657462e-01   6.5291471e-01   7.6405219e-01   8.0083658e-01   7.7911697e-01   7.6326677e-01   6.9371059e-01   7.4609941e-01   7.8278836e-01   6.9007019e-01   6.8889968e-01   6.8224535e-01   6.5647368e-01   6.7033458e-01   7.1882090e-01   6.3288467e-01   6.5495263e-01   7.0663265e-01   7.2309277e-01   6.6628608e-01   6.6557820e-01
   8.4391678e-01   8.6988348e-01   8.2737405e-01   8.5510080e-01   8.3635657e-01   7.5774676e-01   7.1070139e-01   7.0411689e-01   7.2522758e-01   7.3247261e-01   7.3519422e-01   7.0415102e-01   6.5911718e-01   7.1679719e-01   6.9573722e-01   6.7978783e-01   6.6357104e-01   7.2556583e-01   6.7270944e-01   8.3070386e-01   7.7771974e-01   8.0336957e-01   7.4794720e-01   8.0369830e-01   7.5355709e-01   7.8905060e-01   7.1714561e-01   7.2467898e-01   6.4561729e-01   6.7057419e-01   6.8338895e-01   6.9524931e-01   7.8446576e-01   7.4457706e-01   1.0000000e+00   0.0000000e+00   7.1786027e-01   8.2199091e-01   6.7436000e-01   6.9084827e-01   7.3550659e-01   7.3774542e-01   7.0073074e-01   8.0567593e-01   7.5176900e-01   9.1460850e-01   7.0896243e-01   6.6149494e-01   7.2455754e-01   7.1985068e-01   7.6919091e-01   7.3225503e-01   6.7151892e-01   6.7463980e-01   6.6717358e-01   7.2518662e-01   7.4902131e-01   6.9849697e-01   6.6675120e-01   7.1489103e-01   6.6593576e-01   8.1934562e-01   8.1582728e-01   7.3340514e-01   7.1681666e-01   7.2110594e-01   9.6800990e-01   8.9092609e-01   7.6853083e-01   8.6160548e-01   7.1626067e-01   7.9050412e-01   8.3954706e-01   8.6015494e-01   8.7225604e-01   7.9600464e-01   9.2249854e-01   9.3194168e-01   7.5845337e-01   7.2381598e-01   7.0914812e-01   6.4476793e-01   7.7266335e-01   7.7030367e-01   6.7226690e-01   7.4769231e-01   7.2234569e-01   8.7682635e-01   7.9801695e-01   7.4982624e-01
   4.3488834e-01   4.5242506e-01   4.6895486e-01   4.7217686e-01   5.3172515e-01   4.8012062e-01   4.1277582e-01   4.3024530e-01   5.2013130e-01   5.0409768e-01   5.0824945e-01   5.2086022e-01   4.7182772e-01   4.5726107e-01   4.8740109e-01   4.5400292e-01   4.2934939e-01   4.8635351e-01   5.0460509e-01   5.2686522e-01   5.2164531e-01   5.3742212e-01   5.0311385e-01   5.5856667e-01   5.4763981e-01   5.3656887e-01   5.2785106e-01   4.8694970e-01   4.6601325e-01   5.0386984e-01   5.3316155e-01   4.7819032e-01   5.6962759e-01   5.5993852e-01   8.5511908e-01   7.1786027e-01   0.0000000e+00   5.3216070e-01   4.9728673e-01   5.0627122e-01   5.9451123e-01   6.6356187e-01   5.3122637e-01   5.6027667e-01   5.9727875e-01   6.2853542e-01   4.8005260e-01   5.2926670e-01   5.3901389e-01   5.4823142e-01   5.4808486e-01   5.2425296e-01   5.6650661e-01   4.5940366e-01   4.7340525e-01   4.6907796e-01   4.7509929e-01   4.7783014e-01   5.7383253e-01   5.5934619e-01   5.1170627e-01   5.2033965e-01   4.8387626e-01   4.8936781e-01   4.7044450e-01   4.9419706e-01   6.0019246e-01   6.2953596e-01   5.7513427e-01   6.7426847e-01   5.3742914e-01   5.7563954e-01   5.7008795e-01   5.9369250e-01   5.8128542e-01   5.0508769e-01   5.0664490e-01   5.9573286e-01   5.1375223e-01   5.1152757e-01   4.3883782e-01   4.5145199e-01   5.0300276e-01   5.1753626e-01   4.1990678e-01   4.5061715e-01   3.7932242e-01   4.9410651e-01   4.3677215e-01   3.9644091e-01
   4.9164952e-01   5.7233012e-01   5.4747279e-01   5.6299979e-01   6.4591616e-01   6.2261521e-01   5.1916057e-01   5.4811590e-01   5.7902039e-01   5.8266202e-01   6.1425731e-01   6.0814189e-01   5.9730492e-01   5.5623992e-01   5.6645389e-01   5.7075189e-01   5.7679796e-01   5.8576843e-01   5.4978530e-01   6.0431740e-01   6.2777096e-01   6.7104481e-01   5.6235118e-01   6.6648586e-01   6.5754698e-01   5.8705686e-01   5.4309494e-01   5.7475939e-01   5.2824636e-01   5.9943192e-01   6.0013984e-01   5.6543068e-01   6.8863174e-01   5.5973671e-01   7.8960304e-01   8.2199091e-01   5.3216070e-01   0.0000000e+00   5.2556897e-01   5.5400578e-01   6.5553263e-01   6.5728422e-01   6.2427710e-01   6.7876347e-01   6.0306457e-01   6.8202403e-01   5.0683167e-01   5.5564912e-01   6.2546445e-01   6.2627600e-01   5.4075569e-01   5.4534528e-01   6.0655809e-01   4.9169860e-01   5.2551683e-01   5.3658955e-01   5.1963028e-01   5.2085257e-01   6.0554821e-01   5.7551420e-01   5.4088477e-01   5.4696856e-01   5.4156088e-01   5.4146247e-01   5.1464481e-01   5.4363542e-01   6.3089926e-01   6.8382598e-01   6.0278476e-01   6.5303073e-01   5.0723666e-01   6.5186913e-01   6.5241188e-01   7.0262373e-01   7.3913052e-01   6.3719715e-01   5.9581890e-01   6.6857715e-01   6.0788484e-01   5.6429819e-01   5.3935587e-01   5.2942959e-01   5.6321088e-01   6.0540883e-01   5.3486536e-01   5.5637681e-01   5.2959147e-01   5.5651932e-01   4.8971842e-01   5.1746375e-01
   4.1496542e-01   4.6002607e-01   4.2356210e-01   4.4620176e-01   5.3469263e-01   5.2815250e-01   4.2775035e-01   4.8537102e-01   4.6997087e-01   5.0347896e-01   5.3450412e-01   4.9767414e-01   4.6313315e-01   4.5357447e-01   4.9642774e-01   4.3888954e-01   4.9841537e-01   4.8533322e-01   4.7764523e-01   5.1806624e-01   5.3813772e-01   5.5625294e-01   5.2569021e-01   5.7111797e-01   4.8932153e-01   5.3701779e-01   4.8277431e-01   5.0131889e-01   4.7487178e-01   4.9985394e-01   5.5803116e-01   4.8692599e-01   5.7714954e-01   5.6551866e-01   7.0973732e-01   6.7436000e-01   4.9728673e-01   5.2556897e-01   0.0000000e+00   4.6885822e-01   6.3495727e-01   5.2994125e-01   5.6625151e-01   5.7766248e-01   5.2165805e-01   5.9781011e-01   4.4664193e-01   4.6720690e-01   5.8395170e-01   5.5266594e-01   4.8484070e-01   4.7230962e-01   5.4471835e-01   4.6440030e-01   4.1858463e-01   4.6772173e-01   4.1800513e-01   4.3961762e-01   4.4659577e-01   4.5506964e-01   4.2440145e-01   4.4945388e-01   4.4821151e-01   4.5670756e-01   4.3593126e-01   4.4696648e-01   5.4007353e-01   5.9284453e-01   4.6674145e-01   5.5017258e-01   4.2972439e-01   5.1179379e-01   5.3998025e-01   5.4533875e-01   5.6113421e-01   5.6039975e-01   4.5986272e-01   5.5959418e-01   4.6476593e-01   4.5873519e-01   4.1421154e-01   4.1052690e-01   4.7871940e-01   4.8324035e-01   4.2732566e-01   4.3231144e-01   4.3662183e-01   5.0165655e-01   4.0453525e-01   4.6464996e-01
   4.3878909e-01   4.9388530e-01   4.5716291e-01   4.6406251e-01   5.3345513e-01   4.8808594e-01   4.0323976e-01   4.2021976e-01   4.6414420e-01   4.5111490e-01   4.9280717e-01   4.9256297e-01   4.4259103e-01   4.4282788e-01   4.6530861e-01   3.8867130e-01   4.4138835e-01   4.8303292e-01   4.3339204e-01   4.8613348e-01   5.0032005e-01   4.9552989e-01   4.8749765e-01   5.2798328e-01   4.5052015e-01   5.0019541e-01   4.4587595e-01   4.0320100e-01   3.9219906e-01   4.5513687e-01   5.0073914e-01   4.3501093e-01   5.5514770e-01   5.5384232e-01   6.8538211e-01   6.9084827e-01   5.0627122e-01   5.5400578e-01   4.6885822e-01   0.0000000e+00   5.7245871e-01   5.0553834e-01   5.5491495e-01   5.4861178e-01   5.3836334e-01   5.9157862e-01   4.6489652e-01   4.7807992e-01   5.1067680e-01   4.8295986e-01   4.5951893e-01   4.5045213e-01   5.3594159e-01   4.4778775e-01   4.2622638e-01   4.4455307e-01   4.3901440e-01   4.2171206e-01   4.5957414e-01   4.3725650e-01   4.0271828e-01   4.3244886e-01   4.3439129e-01   4.3201200e-01   3.9995298e-01   4.6752332e-01   5.8257781e-01   5.8222173e-01   4.7963946e-01   5.6529360e-01   4.6108573e-01   5.2750777e-01   5.4004651e-01   5.8473485e-01   6.1480294e-01   5.9637293e-01   5.5020893e-01   5.7075310e-01   4.3706190e-01   4.5463787e-01   4.7710473e-01   4.7277802e-01   5.1821336e-01   5.0345992e-01   4.3876262e-01   4.3398673e-01   4.1903532e-01   5.5085019e-01   4.5021304e-01   4.5419463e-01
   4.7595211e-01   5.2075457e-01   5.0848599e-01   4.9908971e-01   5.2638080e-01   5.8342663e-01   5.4231871e-01   5.4005202e-01   4.5580245e-01   4.4375724e-01   4.8606503e-01   5.5889397e-01   5.4832911e-01   5.2588857e-01   5.7771832e-01   4.4344271e-01   5.3746108e-01   5.5450643e-01   5.7575411e-01   6.0620375e-01   6.3640496e-01   5.5455553e-01   5.4720356e-01   5.3890175e-01   6.1722085e-01   6.6609187e-01   5.6016139e-01   5.4704859e-01   5.0512049e-01   5.3091428e-01   6.8304744e-01   6.0384862e-01   7.0629057e-01   5.9376121e-01   7.6076839e-01   7.3550659e-01   5.9451123e-01   6.5553263e-01   6.3495727e-01   5.7245871e-01   0.0000000e+00   5.1028571e-01   6.2198799e-01   6.3377489e-01   6.2345387e-01   6.8038513e-01   6.2120839e-01   5.4254913e-01   6.1342019e-01   5.9298776e-01   5.2423613e-01   5.2309911e-01   6.3589079e-01   5.2993580e-01   4.7690055e-01   5.1079424e-01   4.9456899e-01   4.6918737e-01   5.2574595e-01   5.6633291e-01   5.0223489e-01   5.2860712e-01   4.8897411e-01   5.5308079e-01   4.9047897e-01   5.5283207e-01   6.8529706e-01   6.5219238e-01   5.3439900e-01   5.9982585e-01   5.0838420e-01   6.6196209e-01   6.3865493e-01   7.1415292e-01   6.8756485e-01   6.4769973e-01   6.2039395e-01   6.2489376e-01   5.0607688e-01   4.7701075e-01   5.2940883e-01   4.8316948e-01   5.2328985e-01   5.6753035e-01   4.5034508e-01   4.8361933e-01   4.5870859e-01   6.4198559e-01   5.2961079e-01   4.6149532e-01
   4.7538582e-01   4.8756482e-01   4.8014837e-01   5.4135559e-01   5.6061954e-01   5.8594503e-01   4.9250819e-01   5.4727823e-01   5.5167808e-01   4.9737559e-01   4.9195531e-01   5.0991546e-01   5.1015598e-01   4.9166918e-01   5.9116767e-01   4.7974524e-01   4.7880852e-01   5.5140566e-01   5.3574788e-01   6.4138465e-01   6.5861237e-01   5.9380164e-01   5.0237305e-01   5.8704275e-01   5.4938735e-01   6.4656388e-01   5.9978853e-01   6.1579364e-01   4.9003694e-01   5.8805066e-01   5.9523160e-01   4.5323462e-01   5.0561743e-01   5.6776207e-01   7.2624307e-01   7.3774542e-01   6.6356187e-01   6.5728422e-01   5.2994125e-01   5.0553834e-01   5.1028571e-01   0.0000000e+00   5.4045737e-01   6.3658804e-01   7.1740843e-01   7.2525350e-01   5.3169570e-01   5.4776325e-01   5.6488826e-01   5.6459521e-01   5.4620644e-01   6.0151136e-01   6.6172964e-01   5.0395698e-01   4.3679686e-01   5.2185433e-01   5.2055698e-01   5.0097707e-01   4.9214255e-01   6.5266406e-01   5.9474488e-01   5.4949869e-01   5.1679487e-01   5.9606122e-01   5.1112677e-01   4.7154759e-01   6.0295996e-01   7.0140023e-01   6.2308680e-01   6.5017627e-01   6.0831903e-01   6.3824162e-01   6.0406921e-01   6.5138177e-01   6.0023311e-01   7.0871572e-01   6.7652892e-01   7.1760575e-01   5.7027216e-01   6.1318773e-01   5.8144026e-01   5.9048307e-01   5.1818861e-01   5.0051734e-01   4.9157833e-01   5.3158056e-01   5.1903797e-01   6.2963871e-01   4.3593181e-01   4.7479996e-01
   4.9638017e-01   5.1549989e-01   4.8288372e-01   5.0732779e-01   5.5392878e-01   5.3876569e-01   4.6681827e-01   4.7720553e-01   5.2312453e-01   5.1658742e-01   5.7378548e-01   5.2980052e-01   5.3509163e-01   5.2045361e-01   5.2799889e-01   4.9705405e-01   4.7995764e-01   5.0464908e-01   5.3489786e-01   5.7831498e-01   6.1534259e-01   5.6086638e-01   5.4514679e-01   5.9190934e-01   5.8383160e-01   5.6487110e-01   5.2192231e-01   5.4532061e-01   5.2615569e-01   5.7504985e-01   6.0951583e-01   5.4408500e-01   6.2730630e-01   6.0585510e-01   7.9464688e-01   7.0073074e-01   5.3122637e-01   6.2427710e-01   5.6625151e-01   5.5491495e-01   6.2198799e-01   5.4045737e-01   0.0000000e+00   5.8534898e-01   6.3180009e-01   6.7780287e-01   5.3821447e-01   5.4189016e-01   6.2198814e-01   5.7325824e-01   5.4289243e-01   5.6111380e-01   6.5228890e-01   5.1545701e-01   4.8984456e-01   4.9109894e-01   4.9700080e-01   4.9549607e-01   5.3694986e-01   5.5349210e-01   5.1269582e-01   5.3643867e-01   5.0339608e-01   4.8539182e-01   4.6456009e-01   5.2175983e-01   6.1283546e-01   6.3503553e-01   5.5248109e-01   5.8551487e-01   5.2200316e-01   5.9082026e-01   5.7067057e-01   6.0972280e-01   5.8734270e-01   6.1313838e-01   5.5111824e-01   6.3919361e-01   4.9184590e-01   5.4224911e-01   4.8243740e-01   5.0780374e-01   5.2845006e-01   5.5357908e-01   4.6513222e-01   4.7438613e-01   4.4558913e-01   5.4170009e-01   4.8893737e-01   4.9791008e-01
   5.2712051e-01   5.2512264e-01   5.1785509e-01   5.5297274e-01   6.2669387e-01   5.9329339e-01   5.0682521e-01   5.6177213e-01   5.8125681e-01   5.2323460e-01   5.6844331e-01   5.4454060e-01   5.5769196e-01   5.6549701e-01   5.7428129e-01   5.7524274e-01   5.8141658e-01   5.7528728e-01   5.7446404e-01   6.2701179e-01   6.0417141e-01   6.3609213e-01   5.8419433e-01   6.4083509e-01   6.6891866e-01   6.2992309e-01   5.3452095e-01   5.4840818e-01   5.2187966e-01   5.4920574e-01   6.2687519e-01   5.7454128e-01   6.3749076e-01   6.0276704e-01   8.2859248e-01   8.0567593e-01   5.6027667e-01   6.7876347e-01   5.7766248e-01   5.4861178e-01   6.3377489e-01   6.3658804e-01   5.8534898e-01   0.0000000e+00   6.7040069e-01   6.9693695e-01   5.5961123e-01   5.5283082e-01   6.1140706e-01   5.8197112e-01   5.4522236e-01   5.3141679e-01   6.7960181e-01   5.4579839e-01   5.0306360e-01   5.4579558e-01   5.2315071e-01   4.8409928e-01   5.6216468e-01   5.5724778e-01   5.3952311e-01   5.3632200e-01   5.0867327e-01   4.9912869e-01   4.9240278e-01   5.0962420e-01   6.2973482e-01   6.5324245e-01   5.6387553e-01   6.3356055e-01   5.6766375e-01   6.4132163e-01   6.4751699e-01   6.1084625e-01   6.8458250e-01   6.7680877e-01   6.1031115e-01   6.2833900e-01   4.9358711e-01   5.1441236e-01   5.1808848e-01   5.3764075e-01   5.4385510e-01   6.2103307e-01   4.9792444e-01   4.7211519e-01   5.1289109e-01   5.5368202e-01   4.9419154e-01   5.1049177e-01
   5.0337006e-01   5.4985996e-01   5.3077574e-01   5.2857593e-01   6.1249031e-01   5.5137893e-01   5.2915621e-01   5.4493035e-01   5.6611292e-01   5.6373395e-01   5.7671088e-01   5.5218500e-01   5.5675055e-01   5.4325158e-01   5.6801923e-01   5.4149644e-01   5.4179493e-01   5.4827119e-01   5.3590612e-01   6.0077912e-01   5.9874318e-01   6.2381273e-01   5.7501257e-01   6.2883164e-01   5.9392712e-01   6.1772879e-01   5.5876227e-01   5.7327719e-01   5.3921962e-01   5.4790980e-01   6.3597296e-01   5.9233363e-01   6.5283503e-01   6.0191835e-01   7.5234105e-01   7.5176900e-01   5.9727875e-01   6.0306457e-01   5.2165805e-01   5.3836334e-01   6.2345387e-01   7.1740843e-01   6.3180009e-01   6.7040069e-01   0.0000000e+00   7.0521450e-01   5.6823823e-01   5.6932240e-01   6.4751772e-01   5.6120688e-01   6.0709273e-01   5.8027937e-01   6.9708768e-01   5.1419206e-01   5.3143748e-01   5.1317404e-01   5.4489942e-01   5.3938049e-01   6.0275293e-01   5.3825391e-01   5.3294568e-01   5.1526289e-01   5.3742952e-01   5.4368970e-01   4.8959692e-01   5.4335728e-01   6.5548351e-01   6.6876837e-01   6.0156175e-01   5.9500908e-01   5.6386864e-01   6.4654367e-01   6.5496208e-01   6.6305967e-01   7.1181590e-01   7.0291368e-01   6.1895366e-01   6.6890669e-01   5.4621873e-01   5.0526115e-01   5.0941368e-01   5.1822897e-01   5.4646443e-01   5.8110496e-01   5.3281201e-01   5.1874882e-01   5.1480299e-01   5.2073750e-01   4.7027962e-01   4.9548907e-01
   5.5048579e-01   5.9876447e-01   5.6354411e-01   6.0404637e-01   6.6781028e-01   6.0379737e-01   5.3449773e-01   5.5584171e-01   6.2300980e-01   5.9791882e-01   6.0804444e-01   5.8183903e-01   5.7769054e-01   5.7217881e-01   6.1167718e-01   5.9206122e-01   5.8778389e-01   5.7138878e-01   5.4988276e-01   6.4420257e-01   6.2205707e-01   6.6174154e-01   6.4424004e-01   6.8222868e-01   6.5166492e-01   6.5433168e-01   5.9760687e-01   6.1459727e-01   6.1349202e-01   5.9946996e-01   6.6901729e-01   5.9505670e-01   6.8551384e-01   6.8457653e-01   7.7963011e-01   9.1460850e-01   6.2853542e-01   6.8202403e-01   5.9781011e-01   5.9157862e-01   6.8038513e-01   7.2525350e-01   6.7780287e-01   6.9693695e-01   7.0521450e-01   0.0000000e+00   5.7459861e-01   5.6420712e-01   6.7951975e-01   6.2199190e-01   6.0431993e-01   5.8006889e-01   7.1523593e-01   5.4852008e-01   5.4927827e-01   5.5727182e-01   5.5230990e-01   5.4248730e-01   6.2182166e-01   6.0089749e-01   5.9200180e-01   6.2287313e-01   5.7741499e-01   5.5856771e-01   5.3181582e-01   5.8288182e-01   6.7091879e-01   6.9707632e-01   6.0590775e-01   6.1267926e-01   6.3729432e-01   6.8292849e-01   6.7277891e-01   6.8910311e-01   7.0686857e-01   7.3970003e-01   6.5265426e-01   7.0272411e-01   6.1031093e-01   5.8869103e-01   5.5753417e-01   5.8548539e-01   5.9274903e-01   6.0417665e-01   5.2491973e-01   5.6195552e-01   5.5003103e-01   6.1370343e-01   5.3822666e-01   5.7585524e-01
   4.0065412e-01   4.1611340e-01   4.2947932e-01   4.6512831e-01   5.1975508e-01   4.7854565e-01   3.9273752e-01   4.0869028e-01   4.6947251e-01   4.4706402e-01   4.8872561e-01   5.0780006e-01   4.6400766e-01   4.1337674e-01   4.5201188e-01   4.6197963e-01   4.8732301e-01   4.4538662e-01   4.2898446e-01   5.1486539e-01   5.0306723e-01   5.2584559e-01   4.7868858e-01   5.2319020e-01   5.0170949e-01   5.0066551e-01   3.8434035e-01   4.5895778e-01   4.3922066e-01   4.6324610e-01   5.0931415e-01   4.1682549e-01   5.0556997e-01   5.5768709e-01   6.6336024e-01   7.0896243e-01   4.8005260e-01   5.0683167e-01   4.4664193e-01   4.6489652e-01   6.2120839e-01   5.3169570e-01   5.3821447e-01   5.5961123e-01   5.6823823e-01   5.7459861e-01   0.0000000e+00   4.3502586e-01   5.2202120e-01   4.6994219e-01   4.7822326e-01   5.1029665e-01   5.3774440e-01   4.4418657e-01   4.5292467e-01   4.6494104e-01   4.5608964e-01   4.1486799e-01   4.8873104e-01   4.6068132e-01   4.3797766e-01   4.4178158e-01   4.1754516e-01   4.2926477e-01   4.2659978e-01   4.5654271e-01   5.5624826e-01   5.7609113e-01   4.9365407e-01   4.9286077e-01   4.6109747e-01   5.4229299e-01   5.4678143e-01   5.6408692e-01   5.6652597e-01   6.2530908e-01   5.0517819e-01   6.0048272e-01   4.1629410e-01   4.0860007e-01   4.1372886e-01   4.0147729e-01   4.4056693e-01   4.2450128e-01   3.8889282e-01   4.1913421e-01   3.9268024e-01   4.3679788e-01   4.3714239e-01   4.2424949e-01
   3.9428598e-01   4.4726774e-01   4.5118200e-01   4.8635273e-01   5.4266334e-01   5.0276150e-01   4.3635020e-01   4.3428189e-01   4.6308978e-01   4.8561811e-01   4.7740890e-01   4.9214911e-01   4.4289684e-01   4.3708710e-01   4.8905065e-01   4.4558443e-01   5.1703018e-01   4.9232056e-01   4.2631184e-01   5.1979022e-01   4.8763136e-01   5.6396380e-01   4.8891852e-01   5.4358881e-01   5.5132903e-01   5.6342903e-01   4.4319250e-01   5.0076777e-01   4.5935344e-01   4.9081810e-01   5.5238358e-01   4.6079873e-01   5.2704839e-01   5.5401868e-01   6.8879503e-01   6.6149494e-01   5.2926670e-01   5.5564912e-01   4.6720690e-01   4.7807992e-01   5.4254913e-01   5.4776325e-01   5.4189016e-01   5.5283082e-01   5.6932240e-01   5.6420712e-01   4.3502586e-01   0.0000000e+00   5.1690851e-01   4.8927122e-01   4.4476365e-01   4.7956170e-01   5.2899621e-01   4.6459297e-01   4.1798857e-01   4.0466990e-01   4.2190291e-01   4.3490516e-01   5.0854925e-01   4.7492725e-01   4.5364474e-01   4.6405968e-01   4.4511986e-01   4.3232057e-01   4.5159949e-01   4.6931316e-01   5.6435496e-01   5.6864313e-01   4.7335808e-01   5.0237939e-01   4.8545883e-01   5.3309200e-01   5.2530270e-01   5.9042727e-01   5.4058285e-01   6.7736337e-01   5.0895556e-01   6.1652786e-01   4.0772550e-01   4.4789002e-01   4.0821147e-01   4.2027132e-01   5.1598859e-01   4.5847952e-01   4.2627559e-01   4.3968560e-01   4.1921938e-01   4.8267505e-01   4.2943891e-01   4.1044374e-01
   5.0043655e-01   5.0737943e-01   5.2120821e-01   5.5058251e-01   5.8652518e-01   5.5924679e-01   5.0301763e-01   5.3814337e-01   5.4325055e-01   5.4740210e-01   5.5804349e-01   5.7708179e-01   5.2923534e-01   5.2805828e-01   5.5907659e-01   5.4039220e-01   5.4274202e-01   5.8786914e-01   5.1952671e-01   6.2857718e-01   5.9460007e-01   6.5041287e-01   6.0385241e-01   6.0918033e-01   6.1487232e-01   6.2120313e-01   5.4061815e-01   5.9442616e-01   5.3793047e-01   5.8386993e-01   6.6907864e-01   5.8424237e-01   6.2124548e-01   6.4937170e-01   8.0951874e-01   7.2455754e-01   5.3901389e-01   6.2546445e-01   5.8395170e-01   5.1067680e-01   6.1342019e-01   5.6488826e-01   6.2198814e-01   6.1140706e-01   6.4751772e-01   6.7951975e-01   5.2202120e-01   5.1690851e-01   0.0000000e+00   5.5256717e-01   5.1843753e-01   5.3544833e-01   6.2032543e-01   5.3551255e-01   5.3181978e-01   5.2584823e-01   5.0207458e-01   4.9089086e-01   5.8141157e-01   5.1070968e-01   5.0603861e-01   5.2133017e-01   5.0212892e-01   5.2396977e-01   4.9880556e-01   5.0216398e-01   6.1776456e-01   6.7671626e-01   5.8430006e-01   5.9022633e-01   5.7106130e-01   6.1043702e-01   6.1989384e-01   6.7077554e-01   6.4399026e-01   7.2434320e-01   5.7273924e-01   6.6929815e-01   5.6944936e-01   5.0633939e-01   5.4721312e-01   5.0841263e-01   5.7016674e-01   6.0731912e-01   4.8598758e-01   5.2930699e-01   4.8709303e-01   5.1987363e-01   5.1540667e-01   5.1763461e-01
   4.4604319e-01   4.8608727e-01   4.9643810e-01   5.0020128e-01   5.3003137e-01   5.7962837e-01   4.7190262e-01   5.0081089e-01   5.2625849e-01   5.7389404e-01   5.6375176e-01   5.4925615e-01   5.2235054e-01   4.8391128e-01   5.1265094e-01   5.2395229e-01   5.3519788e-01   5.5780637e-01   5.1794790e-01   5.6185309e-01   6.1142609e-01   6.5218679e-01   5.5805049e-01   5.8452317e-01   5.7867906e-01   6.0300837e-01   5.0549393e-01   5.4822192e-01   5.1065282e-01   5.2608034e-01   6.1026122e-01   5.3867187e-01   6.1336069e-01   6.0024922e-01   8.2625187e-01   7.1985068e-01   5.4823142e-01   6.2627600e-01   5.5266594e-01   4.8295986e-01   5.9298776e-01   5.6459521e-01   5.7325824e-01   5.8197112e-01   5.6120688e-01   6.2199190e-01   4.6994219e-01   4.8927122e-01   5.5256717e-01   0.0000000e+00   5.1976002e-01   4.9497346e-01   6.3441476e-01   5.3495001e-01   4.7699581e-01   4.9462314e-01   4.8104988e-01   4.9703759e-01   5.4246406e-01   5.5829804e-01   5.0208344e-01   5.3345894e-01   4.8253309e-01   4.7796062e-01   4.8023772e-01   5.1959898e-01   6.3906349e-01   6.3339863e-01   5.6697078e-01   5.7822835e-01   5.6339537e-01   6.0909108e-01   6.2555342e-01   6.5442434e-01   6.4745518e-01   6.4779875e-01   5.3289785e-01   6.1940767e-01   5.3574779e-01   4.7276626e-01   5.1944639e-01   5.0064974e-01   5.0312520e-01   4.9765505e-01   4.7151546e-01   4.9578962e-01   4.8830683e-01   5.0948581e-01   4.6320182e-01   4.6335800e-01
   4.3198865e-01   4.4230544e-01   4.4384783e-01   4.7432722e-01   5.1040481e-01   5.4271526e-01   4.3509657e-01   4.2906464e-01   4.9358655e-01   4.8761975e-01   4.8683986e-01   4.6622839e-01   4.7410271e-01   5.1408046e-01   4.8063408e-01   4.5308743e-01   5.1988989e-01   4.9162479e-01   4.7137070e-01   5.4403609e-01   6.4139887e-01   5.8604784e-01   5.0777270e-01   5.3570494e-01   5.2998332e-01   5.9236660e-01   4.7209191e-01   4.7149699e-01   4.8460347e-01   4.8922681e-01   5.7380995e-01   5.2170970e-01   5.7928139e-01   5.7627709e-01   8.0386721e-01   7.6919091e-01   5.4808486e-01   5.4075569e-01   4.8484070e-01   4.5951893e-01   5.2423613e-01   5.4620644e-01   5.4289243e-01   5.4522236e-01   6.0709273e-01   6.0431993e-01   4.7822326e-01   4.4476365e-01   5.1843753e-01   5.1976002e-01   0.0000000e+00   4.6476560e-01   5.7558463e-01   4.4684793e-01   4.3974981e-01   4.7163010e-01   4.4099388e-01   4.3475541e-01   4.6398961e-01   4.5468935e-01   4.3556630e-01   4.5876547e-01   4.5374585e-01   4.5166053e-01   4.1272031e-01   4.3051195e-01   5.8602915e-01   5.8512260e-01   4.9304606e-01   4.9449781e-01   4.8431249e-01   5.2309558e-01   5.5426608e-01   5.8721020e-01   5.9861755e-01   5.5946130e-01   4.9812388e-01   5.3738606e-01   4.8268966e-01   4.5821205e-01   4.2839380e-01   4.4068951e-01   4.6302713e-01   4.6754414e-01   4.2901531e-01   4.3435751e-01   4.4118260e-01   4.7244280e-01   4.1251765e-01   4.1078642e-01
   3.8728476e-01   4.1123224e-01   4.4175665e-01   4.8383653e-01   4.7935256e-01   4.8288947e-01   3.9327445e-01   4.0741140e-01   4.4148549e-01   4.6791612e-01   4.6956251e-01   4.5122093e-01   4.3989645e-01   4.5745452e-01   4.7009239e-01   4.4858110e-01   5.1726289e-01   4.8192927e-01   4.3345374e-01   5.1727649e-01   6.5075153e-01   5.2166879e-01   4.8997443e-01   5.4370961e-01   5.1459874e-01   5.2158074e-01   4.5138885e-01   4.6220304e-01   4.4273987e-01   4.4640836e-01   5.1930541e-01   4.7994055e-01   5.5943238e-01   5.4833171e-01   7.7856321e-01   7.3225503e-01   5.2425296e-01   5.4534528e-01   4.7230962e-01   4.5045213e-01   5.2309911e-01   6.0151136e-01   5.6111380e-01   5.3141679e-01   5.8027937e-01   5.8006889e-01   5.1029665e-01   4.7956170e-01   5.3544833e-01   4.9497346e-01   4.6476560e-01   0.0000000e+00   5.2192884e-01   4.1897909e-01   4.4033560e-01   4.4047063e-01   4.2496562e-01   4.5949768e-01   4.7938313e-01   4.5974024e-01   4.4984247e-01   4.1387791e-01   3.9151877e-01   4.0392902e-01   3.8634381e-01   4.3967612e-01   5.8227377e-01   5.3613571e-01   4.6425959e-01   4.7111099e-01   4.9379890e-01   5.6846836e-01   5.7157725e-01   5.7395368e-01   6.3153224e-01   6.4948237e-01   4.5513665e-01   5.6576679e-01   4.4131980e-01   4.7987385e-01   3.8648785e-01   4.2744303e-01   4.5653179e-01   4.2606457e-01   4.2349457e-01   4.3232651e-01   4.2256936e-01   4.4125995e-01   3.9674257e-01   4.1223994e-01
   5.3024745e-01   5.2259082e-01   5.2724751e-01   5.5731785e-01   6.5859409e-01   5.6312562e-01   4.4735758e-01   4.7304210e-01   5.3121372e-01   4.9857855e-01   5.9385726e-01   5.9320523e-01   5.2094885e-01   5.1737172e-01   5.1726663e-01   5.4526973e-01   5.7224574e-01   5.3986894e-01   5.3090626e-01   6.1646975e-01   7.0864225e-01   5.6588848e-01   5.2532979e-01   5.5072456e-01   6.2499651e-01   5.7040356e-01   5.1891495e-01   5.3178569e-01   5.0320290e-01   5.2326198e-01   5.8876673e-01   5.2354956e-01   6.1984641e-01   6.9667408e-01   8.3426189e-01   6.7151892e-01   5.6650661e-01   6.0655809e-01   5.4471835e-01   5.3594159e-01   6.3589079e-01   6.6172964e-01   6.5228890e-01   6.7960181e-01   6.9708768e-01   7.1523593e-01   5.3774440e-01   5.2899621e-01   6.2032543e-01   6.3441476e-01   5.7558463e-01   5.2192884e-01   0.0000000e+00   4.7369952e-01   4.9663056e-01   4.8587844e-01   5.0535334e-01   4.4657176e-01   4.9756127e-01   4.6680683e-01   4.8244889e-01   5.0332898e-01   5.0934635e-01   4.7919145e-01   4.8076849e-01   5.2283318e-01   6.0451392e-01   5.7602755e-01   5.8272107e-01   6.0553964e-01   5.7403368e-01   6.9795717e-01   6.7558556e-01   6.6814531e-01   7.6487345e-01   7.2067060e-01   5.6758223e-01   6.7584372e-01   6.0164819e-01   5.0438669e-01   5.0212858e-01   4.9448036e-01   5.3079327e-01   5.2249386e-01   4.8350987e-01   5.0155704e-01   5.1725624e-01   5.1018924e-01   4.7331545e-01   5.0888738e-01
   4.2459986e-01   4.8094737e-01   4.8001770e-01   4.7301969e-01   5.0913308e-01   5.0734777e-01   4.0063216e-01   4.2859871e-01   4.9279047e-01   4.3176852e-01   5.4535732e-01   4.6934078e-01   4.4463378e-01   4.8642997e-01   4.4669658e-01   4.1267048e-01   5.0242267e-01   4.2905713e-01   4.0916695e-01   4.9238265e-01   5.0217165e-01   5.6010864e-01   4.5637799e-01   4.8694387e-01   4.6786792e-01   4.8775699e-01   4.8110496e-01   4.8520194e-01   4.4526199e-01   4.7890544e-01   5.1820155e-01   4.9611541e-01   5.4525203e-01   6.0977608e-01   6.6813216e-01   6.7463980e-01   4.5940366e-01   4.9169860e-01   4.6440030e-01   4.4778775e-01   5.2993580e-01   5.0395698e-01   5.1545701e-01   5.4579839e-01   5.1419206e-01   5.4852008e-01   4.4418657e-01   4.6459297e-01   5.3551255e-01   5.3495001e-01   4.4684793e-01   4.1897909e-01   4.7369952e-01   0.0000000e+00   3.8603946e-01   4.1251685e-01   3.8950945e-01   3.9613464e-01   4.8946554e-01   4.1013949e-01   4.1823121e-01   4.1688025e-01   4.2292433e-01   4.2563873e-01   3.3719056e-01   4.4040372e-01   5.3825230e-01   5.5861553e-01   5.2001735e-01   4.5338754e-01   4.4235119e-01   5.3268742e-01   5.5492004e-01   5.3892708e-01   6.0740555e-01   6.4604482e-01   5.4684862e-01   6.1314792e-01   4.3289523e-01   4.2371581e-01   3.6965817e-01   4.3210713e-01   4.8772831e-01   5.0572574e-01   4.5722900e-01   4.3575905e-01   4.1769566e-01   4.6660776e-01   4.1377799e-01   4.4689400e-01
   3.9391236e-01   4.1714345e-01   3.9841672e-01   4.1742931e-01   5.0645927e-01   4.9568539e-01   3.7241237e-01   4.1292334e-01   4.9550986e-01   4.1578754e-01   4.8796627e-01   4.4605754e-01   4.1202177e-01   4.4746024e-01   4.3416903e-01   3.9999249e-01   4.4345585e-01   4.4245457e-01   4.0713635e-01   4.6640929e-01   5.3378183e-01   4.7408122e-01   4.4910681e-01   4.9601276e-01   4.7276927e-01   4.6646130e-01   4.0350625e-01   4.5545635e-01   3.9165779e-01   4.3264048e-01   5.2172934e-01   4.5933470e-01   5.2691782e-01   5.4410194e-01   6.4065096e-01   6.6717358e-01   4.7340525e-01   5.2551683e-01   4.1858463e-01   4.2622638e-01   4.7690055e-01   4.3679686e-01   4.8984456e-01   5.0306360e-01   5.3143748e-01   5.4927827e-01   4.5292467e-01   4.1798857e-01   5.3181978e-01   4.7699581e-01   4.3974981e-01   4.4033560e-01   4.9663056e-01   3.8603946e-01   0.0000000e+00   3.8946598e-01   3.9970623e-01   3.7756902e-01   4.6553488e-01   4.2434981e-01   4.1798423e-01   4.4995245e-01   4.2952253e-01   4.0673061e-01   3.5471992e-01   4.0893826e-01   5.2464786e-01   5.4640615e-01   4.9851925e-01   4.8757586e-01   4.7633869e-01   5.2199010e-01   5.3065395e-01   5.4512350e-01   5.5358550e-01   5.9491395e-01   5.5019816e-01   5.7664745e-01   4.1645341e-01   4.2028556e-01   3.9479896e-01   4.1954420e-01   4.7530883e-01   4.4620575e-01   3.9911677e-01   4.0652550e-01   4.3768018e-01   4.9391571e-01   3.9470219e-01   3.7791724e-01
   3.6938502e-01   4.0567018e-01   4.3649275e-01   4.4760544e-01   4.8629268e-01   5.1449084e-01   3.7233702e-01   4.0441206e-01   4.5663255e-01   4.1436819e-01   4.6413153e-01   4.5813258e-01   4.2996588e-01   4.4748536e-01   4.2740131e-01   3.9397560e-01   4.4955866e-01   4.2361386e-01   4.3342687e-01   4.8498884e-01   4.5402205e-01   4.4571542e-01   4.4823799e-01   4.7755236e-01   4.6588707e-01   5.4013168e-01   3.9106966e-01   4.4743027e-01   4.2403692e-01   4.5103293e-01   5.1799295e-01   4.3504123e-01   5.1649405e-01   5.3927258e-01   5.9798296e-01   7.2518662e-01   4.6907796e-01   5.3658955e-01   4.6772173e-01   4.4455307e-01   5.1079424e-01   5.2185433e-01   4.9109894e-01   5.4579558e-01   5.1317404e-01   5.5727182e-01   4.6494104e-01   4.0466990e-01   5.2584823e-01   4.9462314e-01   4.7163010e-01   4.4047063e-01   4.8587844e-01   4.1251685e-01   3.8946598e-01   0.0000000e+00   4.1010778e-01   4.0126771e-01   4.2615246e-01   4.0658303e-01   4.5000364e-01   4.4136501e-01   4.4423468e-01   4.0965515e-01   3.8317158e-01   4.1202740e-01   5.2643356e-01   5.9618207e-01   4.8192535e-01   5.0158358e-01   4.9525361e-01   5.6232947e-01   5.6448383e-01   5.3126599e-01   5.5524593e-01   5.7544666e-01   4.8975739e-01   5.5146205e-01   4.7449313e-01   4.3887801e-01   4.0817720e-01   4.1131460e-01   4.4595445e-01   4.5030314e-01   3.9065164e-01   4.0571990e-01   3.9280131e-01   4.8600931e-01   3.8284191e-01   3.9328191e-01
   3.8769492e-01   4.0745836e-01   4.2526946e-01   4.4541363e-01   4.6036358e-01   4.3865216e-01   3.6337756e-01   4.0251558e-01   4.6018439e-01   4.1563761e-01   4.1776991e-01   4.3176149e-01   4.1126879e-01   4.1825050e-01   4.1786535e-01   3.8987422e-01   4.7522681e-01   4.1056044e-01   4.1932238e-01   4.7721259e-01   5.2265520e-01   4.9793741e-01   4.5846762e-01   4.8721932e-01   4.4591226e-01   4.7739791e-01   4.0133799e-01   4.3970416e-01   4.3147696e-01   4.4970258e-01   5.0244224e-01   4.3494598e-01   5.2281471e-01   5.3982789e-01   6.6367168e-01   7.4902131e-01   4.7509929e-01   5.1963028e-01   4.1800513e-01   4.3901440e-01   4.9456899e-01   5.2055698e-01   4.9700080e-01   5.2315071e-01   5.4489942e-01   5.5230990e-01   4.5608964e-01   4.2190291e-01   5.0207458e-01   4.8104988e-01   4.4099388e-01   4.2496562e-01   5.0535334e-01   3.8950945e-01   3.9970623e-01   4.1010778e-01   0.0000000e+00   4.0801664e-01   4.5495347e-01   4.3959699e-01   4.1537570e-01   4.1999182e-01   4.1290200e-01   4.0207988e-01   3.6865073e-01   4.1549830e-01   5.5748377e-01   5.6733388e-01   4.7073178e-01   4.6483025e-01   4.8086628e-01   5.2855065e-01   5.1246566e-01   5.6009121e-01   5.5044045e-01   5.6136574e-01   4.5793752e-01   5.0487258e-01   4.5335116e-01   4.3176839e-01   3.9124293e-01   4.1783751e-01   4.7563171e-01   4.6391674e-01   3.7100393e-01   3.7966104e-01   3.8126926e-01   4.8658132e-01   3.9155848e-01   3.9018862e-01
   3.8407710e-01   3.9689329e-01   4.2829598e-01   4.4001887e-01   4.5945420e-01   4.7385517e-01   3.7612527e-01   4.0211629e-01   4.7583741e-01   4.3471850e-01   4.3779298e-01   4.4755857e-01   4.2852670e-01   4.1194913e-01   4.2200339e-01   4.4662361e-01   4.8572755e-01   4.3789877e-01   4.1841862e-01   5.1003877e-01   5.1778837e-01   4.5800528e-01   4.5905138e-01   4.8263203e-01   4.9725894e-01   5.2172084e-01   4.3993184e-01   4.4769558e-01   4.3323650e-01   4.5819359e-01   5.2601184e-01   4.7073472e-01   5.2703151e-01   5.4352628e-01   6.6514394e-01   6.9849697e-01   4.7783014e-01   5.2085257e-01   4.3961762e-01   4.2171206e-01   4.6918737e-01   5.0097707e-01   4.9549607e-01   4.8409928e-01   5.3938049e-01   5.4248730e-01   4.1486799e-01   4.3490516e-01   4.9089086e-01   4.9703759e-01   4.3475541e-01   4.5949768e-01   4.4657176e-01   3.9613464e-01   3.7756902e-01   4.0126771e-01   4.0801664e-01   0.0000000e+00   4.6704547e-01   4.4068789e-01   4.1827763e-01   4.2711306e-01   4.1251278e-01   4.0641720e-01   3.8515770e-01   4.2742157e-01   5.4041188e-01   5.2330399e-01   4.8531430e-01   4.5739592e-01   4.6653369e-01   5.1672001e-01   5.5338388e-01   5.7218561e-01   5.5894638e-01   5.8305414e-01   4.9780432e-01   5.0764591e-01   3.8270693e-01   4.8671989e-01   3.9607045e-01   4.1433806e-01   4.5822004e-01   4.4407255e-01   3.7306531e-01   3.8477493e-01   3.5634989e-01   4.6549145e-01   3.8928371e-01   3.8087533e-01
   4.3495306e-01   4.4393812e-01   4.7299259e-01   4.8951642e-01   5.5284339e-01   5.2199377e-01   4.3326737e-01   4.5610139e-01   5.2445780e-01   4.7729075e-01   4.6430566e-01   4.9408900e-01   4.9125906e-01   4.8752388e-01   4.8911488e-01   4.6049861e-01   5.0900155e-01   5.0601719e-01   4.7801439e-01   5.3593407e-01   5.9044918e-01   5.4432454e-01   5.0608039e-01   5.2437890e-01   4.7882664e-01   5.6028696e-01   4.8771625e-01   5.1846259e-01   4.7709718e-01   4.9358826e-01   5.4844205e-01   5.0486871e-01   5.7857120e-01   5.8286692e-01   7.0305693e-01   6.6675120e-01   5.7383253e-01   6.0554821e-01   4.4659577e-01   4.5957414e-01   5.2574595e-01   4.9214255e-01   5.3694986e-01   5.6216468e-01   6.0275293e-01   6.2182166e-01   4.8873104e-01   5.0854925e-01   5.8141157e-01   5.4246406e-01   4.6398961e-01   4.7938313e-01   4.9756127e-01   4.8946554e-01   4.6553488e-01   4.2615246e-01   4.5495347e-01   4.6704547e-01   0.0000000e+00   4.7278099e-01   4.6955282e-01   4.8197394e-01   4.6814223e-01   4.5649089e-01   4.2511372e-01   4.6284489e-01   5.9734028e-01   5.7767803e-01   5.2306288e-01   5.0649240e-01   5.2119384e-01   5.6733840e-01   5.9826423e-01   6.1121495e-01   6.3729908e-01   6.9852766e-01   5.5914824e-01   5.8133578e-01   4.7609548e-01   4.8349651e-01   4.3245883e-01   4.7435806e-01   4.6594998e-01   4.8261684e-01   4.1822589e-01   4.2338168e-01   4.0438241e-01   4.8882723e-01   4.0788519e-01   4.2571301e-01
   4.4341885e-01   4.7858145e-01   4.6794857e-01   4.8167978e-01   5.4109853e-01   5.5195324e-01   4.0701058e-01   4.3417709e-01   4.9733621e-01   4.9408899e-01   4.5780822e-01   5.2112321e-01   4.6832098e-01   4.5118655e-01   4.6312904e-01   4.7056212e-01   4.8303537e-01   4.7806151e-01   4.7077314e-01   5.1819029e-01   6.4109184e-01   5.8193434e-01   4.9636603e-01   5.4664163e-01   4.9893656e-01   5.0164752e-01   4.4918105e-01   4.7605469e-01   4.4917384e-01   5.3278131e-01   5.7131169e-01   5.3683480e-01   5.6784872e-01   5.8416624e-01   6.5813128e-01   7.1489103e-01   5.5934619e-01   5.7551420e-01   4.5506964e-01   4.3725650e-01   5.6633291e-01   6.5266406e-01   5.5349210e-01   5.5724778e-01   5.3825391e-01   6.0089749e-01   4.6068132e-01   4.7492725e-01   5.1070968e-01   5.5829804e-01   4.5468935e-01   4.5974024e-01   4.6680683e-01   4.1013949e-01   4.2434981e-01   4.0658303e-01   4.3959699e-01   4.4068789e-01   4.7278099e-01   0.0000000e+00   4.5349001e-01   4.5307070e-01   4.1845089e-01   4.4529428e-01   4.3974382e-01   4.4415898e-01   5.6447710e-01   5.7947081e-01   5.0373171e-01   4.8921962e-01   5.1436004e-01   5.5013742e-01   5.9102675e-01   5.7476480e-01   6.2827501e-01   6.0209942e-01   5.1036478e-01   5.4625638e-01   4.9750312e-01   4.8935890e-01   4.3292225e-01   4.3491924e-01   4.7775696e-01   4.8310030e-01   3.9298155e-01   4.1587457e-01   3.7746693e-01   4.4542819e-01   3.9613213e-01   4.3878096e-01
   4.1718272e-01   4.3099325e-01   4.3711758e-01   4.4911052e-01   5.1302914e-01   5.0072247e-01   3.8787626e-01   4.1549162e-01   4.7188213e-01   4.4592052e-01   4.3895990e-01   4.3230361e-01   4.2307673e-01   4.2690229e-01   4.5424414e-01   4.5398331e-01   4.7489196e-01   4.2426106e-01   4.1617472e-01   4.8383922e-01   5.9549927e-01   4.6619448e-01   4.5024349e-01   4.8785664e-01   4.8550581e-01   4.5053200e-01   4.0289450e-01   4.5801001e-01   4.2353169e-01   4.7229913e-01   5.3324973e-01   4.8990846e-01   5.3716484e-01   5.4440423e-01   6.2056438e-01   6.6593576e-01   5.1170627e-01   5.4088477e-01   4.2440145e-01   4.0271828e-01   5.0223489e-01   5.9474488e-01   5.1269582e-01   5.3952311e-01   5.3294568e-01   5.9200180e-01   4.3797766e-01   4.5364474e-01   5.0603861e-01   5.0208344e-01   4.3556630e-01   4.4984247e-01   4.8244889e-01   4.1823121e-01   4.1798423e-01   4.5000364e-01   4.1537570e-01   4.1827763e-01   4.6955282e-01   4.5349001e-01   0.0000000e+00   4.2044283e-01   4.1426576e-01   4.0388021e-01   3.8998031e-01   4.3264276e-01   5.7385107e-01   5.7086866e-01   4.6697097e-01   4.8797494e-01   5.3684804e-01   5.5288194e-01   5.6176665e-01   5.3721921e-01   5.7381354e-01   5.2690859e-01   4.7433485e-01   5.5418952e-01   4.3944330e-01   3.8601010e-01   3.9232022e-01   4.1556775e-01   4.4997598e-01   4.2810405e-01   3.9865631e-01   4.0390073e-01   3.5675414e-01   4.5218406e-01   3.9168635e-01   4.0686500e-01
   4.1457559e-01   4.1910995e-01   4.6165953e-01   4.4781497e-01   5.1500020e-01   4.7625021e-01   4.0888161e-01   4.3577268e-01   4.7989031e-01   4.5241435e-01   4.8298052e-01   4.4166227e-01   4.1836961e-01   4.3329308e-01   4.4335990e-01   4.4700282e-01   4.7530035e-01   4.2996672e-01   4.4917572e-01   5.1409304e-01   5.9269975e-01   5.5235103e-01   4.9061585e-01   4.9657340e-01   4.9673920e-01   4.8881424e-01   4.3669077e-01   4.6070161e-01   4.2097130e-01   4.7408461e-01   5.2237458e-01   4.5977504e-01   5.1716569e-01   5.3833456e-01   6.7854101e-01   8.1934562e-01   5.2033965e-01   5.4696856e-01   4.4945388e-01   4.3244886e-01   5.2860712e-01   5.4949869e-01   5.3643867e-01   5.3632200e-01   5.1526289e-01   6.2287313e-01   4.4178158e-01   4.6405968e-01   5.2133017e-01   5.3345894e-01   4.5876547e-01   4.1387791e-01   5.0332898e-01   4.1688025e-01   4.4995245e-01   4.4136501e-01   4.1999182e-01   4.2711306e-01   4.8197394e-01   4.5307070e-01   4.2044283e-01   0.0000000e+00   4.1646280e-01   4.2618869e-01   4.0978486e-01   4.4724725e-01   5.7784713e-01   5.8072226e-01   4.9668848e-01   4.7604193e-01   4.8326344e-01   5.3244033e-01   5.5056369e-01   5.5354658e-01   5.5879979e-01   5.6382865e-01   5.0144436e-01   5.5947288e-01   4.6898614e-01   4.2111335e-01   4.0855589e-01   4.2062274e-01   4.2990897e-01   4.1638109e-01   3.7867182e-01   4.1270479e-01   4.0285083e-01   4.3200642e-01   3.9063000e-01   4.0097694e-01
   4.4779278e-01   4.6079685e-01   4.6591185e-01   4.6982883e-01   4.7263776e-01   4.4370192e-01   4.1964514e-01   4.2327899e-01   5.0697281e-01   4.8389598e-01   4.7887042e-01   4.6163295e-01   4.1435282e-01   4.5461648e-01   4.1578092e-01   4.6406123e-01   4.6444796e-01   4.2447537e-01   4.3938229e-01   4.9445420e-01   5.9234655e-01   4.4920972e-01   4.6926963e-01   4.7864332e-01   4.6786226e-01   5.1665767e-01   4.1426446e-01   4.5396135e-01   4.0838889e-01   4.3754001e-01   5.4250882e-01   4.4901072e-01   5.3864358e-01   5.4260742e-01   7.2211471e-01   8.1582728e-01   4.8387626e-01   5.4156088e-01   4.4821151e-01   4.3439129e-01   4.8897411e-01   5.1679487e-01   5.0339608e-01   5.0867327e-01   5.3742952e-01   5.7741499e-01   4.1754516e-01   4.4511986e-01   5.0212892e-01   4.8253309e-01   4.5374585e-01   3.9151877e-01   5.0934635e-01   4.2292433e-01   4.2952253e-01   4.4423468e-01   4.1290200e-01   4.1251278e-01   4.6814223e-01   4.1845089e-01   4.1426576e-01   4.1646280e-01   0.0000000e+00   4.3290408e-01   3.9844821e-01   4.3355235e-01   5.6723682e-01   5.6442801e-01   4.9239688e-01   4.4990211e-01   4.9986964e-01   5.0852438e-01   5.9742282e-01   5.7136132e-01   5.4791153e-01   6.1892594e-01   5.4266470e-01   6.0135643e-01   4.7774270e-01   4.4867103e-01   4.2220058e-01   4.1785105e-01   5.1474860e-01   4.8881460e-01   4.2949587e-01   4.3619715e-01   4.3762759e-01   4.5016399e-01   4.0578489e-01   4.0295275e-01
   3.9266733e-01   3.9833189e-01   4.0556844e-01   4.5287780e-01   4.7876016e-01   5.1269044e-01   4.1076675e-01   4.0027734e-01   4.5175386e-01   4.2724528e-01   4.5148131e-01   4.3431212e-01   4.1446966e-01   4.7232531e-01   4.3748510e-01   4.1675990e-01   4.8488997e-01   4.3381175e-01   4.3656998e-01   4.9685776e-01   5.3370448e-01   4.9047746e-01   4.5577972e-01   4.8415880e-01   4.8039610e-01   4.5867847e-01   4.1870775e-01   4.5540475e-01   4.3096060e-01   4.5154825e-01   5.1195100e-01   4.2247059e-01   4.9866567e-01   5.1218494e-01   7.0858635e-01   7.3340514e-01   4.8936781e-01   5.4146247e-01   4.5670756e-01   4.3201200e-01   5.5308079e-01   5.9606122e-01   4.8539182e-01   4.9912869e-01   5.4368970e-01   5.5856771e-01   4.2926477e-01   4.3232057e-01   5.2396977e-01   4.7796062e-01   4.5166053e-01   4.0392902e-01   4.7919145e-01   4.2563873e-01   4.0673061e-01   4.0965515e-01   4.0207988e-01   4.0641720e-01   4.5649089e-01   4.4529428e-01   4.0388021e-01   4.2618869e-01   4.3290408e-01   0.0000000e+00   3.6335488e-01   4.1708430e-01   5.4851003e-01   5.5105806e-01   4.6280449e-01   4.6611928e-01   4.8871135e-01   5.1289583e-01   5.5951536e-01   5.4820162e-01   5.2786294e-01   6.0465201e-01   4.9675428e-01   4.9430115e-01   4.1415030e-01   4.6992133e-01   4.1030902e-01   4.1786304e-01   4.8572583e-01   4.6274072e-01   3.9212623e-01   4.1458561e-01   4.1879829e-01   4.0501456e-01   3.7764852e-01   3.8839515e-01
   3.6918884e-01   3.8387782e-01   3.9577794e-01   4.1447211e-01   4.8171077e-01   4.2521071e-01   3.6192077e-01   3.7170547e-01   4.5308269e-01   4.2545924e-01   4.4433444e-01   4.2960313e-01   3.7929200e-01   4.2791794e-01   4.0206277e-01   3.8742528e-01   4.5831993e-01   4.2516167e-01   4.2829727e-01   4.9836692e-01   5.1783696e-01   4.0170178e-01   4.4470215e-01   4.7478350e-01   4.3859995e-01   4.3829182e-01   4.2093921e-01   4.4181241e-01   3.8886403e-01   4.3761629e-01   5.1054217e-01   4.4997558e-01   4.6054860e-01   5.2007305e-01   5.7490512e-01   7.1681666e-01   4.7044450e-01   5.1464481e-01   4.3593126e-01   3.9995298e-01   4.9047897e-01   5.1112677e-01   4.6456009e-01   4.9240278e-01   4.8959692e-01   5.3181582e-01   4.2659978e-01   4.5159949e-01   4.9880556e-01   4.8023772e-01   4.1272031e-01   3.8634381e-01   4.8076849e-01   3.3719056e-01   3.5471992e-01   3.8317158e-01   3.6865073e-01   3.8515770e-01   4.2511372e-01   4.3974382e-01   3.8998031e-01   4.0978486e-01   3.9844821e-01   3.6335488e-01   0.0000000e+00   4.1502485e-01   5.3341774e-01   5.2356399e-01   4.5719787e-01   4.9647912e-01   5.0094528e-01   5.2911401e-01   5.0228131e-01   5.5596867e-01   5.7514058e-01   5.7330181e-01   4.9476495e-01   4.6767126e-01   3.9917291e-01   4.3610899e-01   3.9179617e-01   3.8953288e-01   4.1348171e-01   4.2246518e-01   3.6196155e-01   3.7973563e-01   3.5868137e-01   3.8991717e-01   3.5856642e-01   3.9807864e-01
   4.0215678e-01   4.1483846e-01   4.1023959e-01   4.4784628e-01   5.0441929e-01   4.5213310e-01   4.0445251e-01   4.1489783e-01   4.4759003e-01   4.5601431e-01   4.4967714e-01   4.3636679e-01   3.9901923e-01   4.4712796e-01   4.4004792e-01   4.4612743e-01   4.7445789e-01   4.4873804e-01   4.6964904e-01   5.2817004e-01   5.3240118e-01   4.6892550e-01   4.6827108e-01   5.0108207e-01   4.8708846e-01   4.9247382e-01   4.4502073e-01   4.5303308e-01   4.1282425e-01   4.4139879e-01   5.5231858e-01   5.0506828e-01   5.1786536e-01   5.2922692e-01   6.0021749e-01   7.2110594e-01   4.9419706e-01   5.4363542e-01   4.4696648e-01   4.6752332e-01   5.5283207e-01   4.7154759e-01   5.2175983e-01   5.0962420e-01   5.4335728e-01   5.8288182e-01   4.5654271e-01   4.6931316e-01   5.0216398e-01   5.1959898e-01   4.3051195e-01   4.3967612e-01   5.2283318e-01   4.4040372e-01   4.0893826e-01   4.1202740e-01   4.1549830e-01   4.2742157e-01   4.6284489e-01   4.4415898e-01   4.3264276e-01   4.4724725e-01   4.3355235e-01   4.1708430e-01   4.1502485e-01   0.0000000e+00   5.8317117e-01   5.5187141e-01   5.0558971e-01   4.9282587e-01   5.2003469e-01   5.6254513e-01   5.1056326e-01   5.6307125e-01   5.9613746e-01   5.2021089e-01   5.1583592e-01   5.1839732e-01   4.1769009e-01   4.3810219e-01   4.1038426e-01   4.1623745e-01   4.7333822e-01   4.6377881e-01   3.9188758e-01   3.9293202e-01   3.7926039e-01   4.3310028e-01   3.9416600e-01   4.1724880e-01
   5.2155307e-01   5.3350065e-01   5.5538672e-01   5.7674129e-01   5.9153187e-01   5.9134214e-01   5.3306030e-01   5.5952040e-01   5.7101767e-01   5.6321837e-01   5.5804672e-01   5.8224716e-01   5.5939795e-01   5.6140296e-01   5.3726535e-01   5.2537641e-01   5.5685962e-01   5.4566884e-01   5.7719861e-01   6.1755674e-01   6.3114585e-01   6.0098953e-01   6.0791325e-01   5.8923609e-01   5.6858543e-01   5.4791796e-01   5.1729679e-01   5.4793866e-01   5.3427966e-01   5.8891288e-01   6.6502258e-01   5.9008574e-01   6.4136342e-01   6.4857630e-01   7.3620871e-01   9.6800990e-01   6.0019246e-01   6.3089926e-01   5.4007353e-01   5.8257781e-01   6.8529706e-01   6.0295996e-01   6.1283546e-01   6.2973482e-01   6.5548351e-01   6.7091879e-01   5.5624826e-01   5.6435496e-01   6.1776456e-01   6.3906349e-01   5.8602915e-01   5.8227377e-01   6.0451392e-01   5.3825230e-01   5.2464786e-01   5.2643356e-01   5.5748377e-01   5.4041188e-01   5.9734028e-01   5.6447710e-01   5.7385107e-01   5.7784713e-01   5.6723682e-01   5.4851003e-01   5.3341774e-01   5.8317117e-01   0.0000000e+00   6.4833039e-01   6.4520756e-01   6.2043621e-01   6.0348287e-01   6.2528943e-01   6.7479433e-01   6.6988548e-01   6.8083550e-01   6.4099652e-01   6.1273726e-01   6.5327219e-01   5.7856444e-01   5.7143061e-01   5.2872040e-01   5.5918019e-01   6.0262689e-01   5.7133697e-01   5.1771691e-01   5.3108044e-01   5.2770991e-01   5.5789113e-01   5.2771921e-01   5.5040033e-01
   5.4945977e-01   5.4450416e-01   5.7955343e-01   6.1688139e-01   6.6116007e-01   6.4786280e-01   5.3300546e-01   5.6407851e-01   6.2757825e-01   5.9342156e-01   6.1473835e-01   5.8864911e-01   5.9940562e-01   5.8255083e-01   5.7751605e-01   5.5317719e-01   5.9494594e-01   5.6163031e-01   6.0641655e-01   6.4815532e-01   6.4409466e-01   6.0143535e-01   6.1268940e-01   6.3709924e-01   6.6374178e-01   6.3109537e-01   5.7030947e-01   5.6136453e-01   5.8096203e-01   6.1004141e-01   6.5401955e-01   6.2194480e-01   6.9058188e-01   6.6307944e-01   7.8602662e-01   8.9092609e-01   6.2953596e-01   6.8382598e-01   5.9284453e-01   5.8222173e-01   6.5219238e-01   7.0140023e-01   6.3503553e-01   6.5324245e-01   6.6876837e-01   6.9707632e-01   5.7609113e-01   5.6864313e-01   6.7671626e-01   6.3339863e-01   5.8512260e-01   5.3613571e-01   5.7602755e-01   5.5861553e-01   5.4640615e-01   5.9618207e-01   5.6733388e-01   5.2330399e-01   5.7767803e-01   5.7947081e-01   5.7086866e-01   5.8072226e-01   5.6442801e-01   5.5105806e-01   5.2356399e-01   5.5187141e-01   6.4833039e-01   0.0000000e+00   6.6598677e-01   6.6121333e-01   6.0582152e-01   6.4256391e-01   6.6049703e-01   6.3416817e-01   6.8718003e-01   7.2224564e-01   6.5560859e-01   6.9126281e-01   5.8171657e-01   6.0929495e-01   5.6252979e-01   5.5311296e-01   5.6774295e-01   5.6554038e-01   5.3179350e-01   5.4221613e-01   5.4361675e-01   5.9727553e-01   5.3324146e-01   5.5976104e-01
   3.8230041e-01   4.1330554e-01   4.7411081e-01   4.7181766e-01   4.7950170e-01   4.8216897e-01   3.9110784e-01   4.0987129e-01   4.9367617e-01   4.4334901e-01   4.8763594e-01   4.7965636e-01   4.7091237e-01   4.9774805e-01   4.5680075e-01   4.7987495e-01   4.6976078e-01   4.4712837e-01   4.6435622e-01   5.8053146e-01   5.9137798e-01   4.8940404e-01   5.0895947e-01   5.5869214e-01   5.6301625e-01   5.2596507e-01   4.8987139e-01   5.0629208e-01   5.0477797e-01   5.5531922e-01   5.7953776e-01   5.5938560e-01   6.1972372e-01   5.6218258e-01   7.0863500e-01   7.6853083e-01   5.7513427e-01   6.0278476e-01   4.6674145e-01   4.7963946e-01   5.3439900e-01   6.2308680e-01   5.5248109e-01   5.6387553e-01   6.0156175e-01   6.0590775e-01   4.9365407e-01   4.7335808e-01   5.8430006e-01   5.6697078e-01   4.9304606e-01   4.6425959e-01   5.8272107e-01   5.2001735e-01   4.9851925e-01   4.8192535e-01   4.7073178e-01   4.8531430e-01   5.2306288e-01   5.0373171e-01   4.6697097e-01   4.9668848e-01   4.9239688e-01   4.6280449e-01   4.5719787e-01   5.0558971e-01   6.4520756e-01   6.6598677e-01   0.0000000e+00   5.9526910e-01   5.2769796e-01   5.2957388e-01   6.1660404e-01   5.7911421e-01   6.0020533e-01   5.9799845e-01   5.4416159e-01   5.9150527e-01   4.7409872e-01   4.9317501e-01   4.3222467e-01   4.4220400e-01   4.9438394e-01   5.0699993e-01   3.9851116e-01   4.0284815e-01   4.3112925e-01   4.2767474e-01   4.0102253e-01   4.3106684e-01
   4.2912030e-01   4.7377906e-01   5.0309052e-01   5.0540922e-01   5.2108150e-01   5.1413083e-01   4.6588956e-01   4.5240494e-01   5.1920686e-01   4.4740280e-01   5.0467304e-01   4.6356248e-01   4.2968230e-01   4.4481171e-01   4.6465372e-01   4.7776831e-01   5.2900684e-01   4.6713912e-01   4.8660950e-01   5.7127921e-01   5.7452129e-01   6.0109523e-01   5.4261178e-01   6.0407183e-01   6.1555928e-01   5.3745804e-01   5.5087633e-01   5.5301293e-01   5.1163727e-01   5.4344666e-01   6.0780173e-01   5.9441170e-01   6.7913727e-01   6.6904952e-01   7.1657462e-01   8.6160548e-01   6.7426847e-01   6.5303073e-01   5.5017258e-01   5.6529360e-01   5.9982585e-01   6.5017627e-01   5.8551487e-01   6.3356055e-01   5.9500908e-01   6.1267926e-01   4.9286077e-01   5.0237939e-01   5.9022633e-01   5.7822835e-01   4.9449781e-01   4.7111099e-01   6.0553964e-01   4.5338754e-01   4.8757586e-01   5.0158358e-01   4.6483025e-01   4.5739592e-01   5.0649240e-01   4.8921962e-01   4.8797494e-01   4.7604193e-01   4.4990211e-01   4.6611928e-01   4.9647912e-01   4.9282587e-01   6.2043621e-01   6.6121333e-01   5.9526910e-01   0.0000000e+00   6.5767540e-01   6.2850572e-01   6.9193923e-01   6.5907041e-01   6.9520085e-01   7.1401356e-01   6.0316115e-01   6.3643422e-01   5.5992429e-01   5.6387377e-01   5.1216329e-01   5.1792437e-01   5.5726676e-01   5.7549941e-01   4.5859926e-01   5.0777944e-01   5.7183594e-01   5.5316509e-01   4.8715188e-01   4.6839064e-01
   4.2894029e-01   4.3705035e-01   4.6954729e-01   4.9105727e-01   5.3305890e-01   4.8091300e-01   4.2100593e-01   4.5745298e-01   4.9932456e-01   4.6073674e-01   5.3097164e-01   4.9469679e-01   4.5910683e-01   4.7044970e-01   4.7934879e-01   5.0146401e-01   4.8582189e-01   4.5830016e-01   4.7987611e-01   5.4095091e-01   5.1783301e-01   5.3319877e-01   5.3721935e-01   5.4332446e-01   5.3315004e-01   5.3004213e-01   5.3726589e-01   5.1524862e-01   4.5386538e-01   4.6799410e-01   5.8998179e-01   5.2849639e-01   5.6694888e-01   5.5158664e-01   6.5291471e-01   7.1626067e-01   5.3742914e-01   5.0723666e-01   4.2972439e-01   4.6108573e-01   5.0838420e-01   6.0831903e-01   5.2200316e-01   5.6766375e-01   5.6386864e-01   6.3729432e-01   4.6109747e-01   4.8545883e-01   5.7106130e-01   5.6339537e-01   4.8431249e-01   4.9379890e-01   5.7403368e-01   4.4235119e-01   4.7633869e-01   4.9525361e-01   4.8086628e-01   4.6653369e-01   5.2119384e-01   5.1436004e-01   5.3684804e-01   4.8326344e-01   4.9986964e-01   4.8871135e-01   5.0094528e-01   5.2003469e-01   6.0348287e-01   6.0582152e-01   5.2769796e-01   6.5767540e-01   0.0000000e+00   5.8124461e-01   6.2968149e-01   5.7894939e-01   6.4685650e-01   5.9754286e-01   5.3675852e-01   5.8930985e-01   4.6559950e-01   5.2246295e-01   4.4583538e-01   4.6236971e-01   4.8547132e-01   4.8382721e-01   4.2561220e-01   4.5463043e-01   4.3059752e-01   4.9634503e-01   4.2037778e-01   4.4398236e-01
   4.9596159e-01   5.0859427e-01   4.7619587e-01   5.0994102e-01   5.4664756e-01   5.6803162e-01   5.0215698e-01   4.9791043e-01   5.6779380e-01   5.0273237e-01   5.5412997e-01   5.6958059e-01   5.2359656e-01   5.2626454e-01   4.9146268e-01   5.1566709e-01   5.3476134e-01   5.2430358e-01   5.3961885e-01   5.6638413e-01   6.4236814e-01   5.7699695e-01   5.2971971e-01   5.8714124e-01   6.0393827e-01   5.6754353e-01   5.4605353e-01   5.3528642e-01   5.1002002e-01   5.1751706e-01   6.4684428e-01   6.0178239e-01   5.9177615e-01   6.3658599e-01   7.6405219e-01   7.9050412e-01   5.7563954e-01   6.5186913e-01   5.1179379e-01   5.2750777e-01   6.6196209e-01   6.3824162e-01   5.9082026e-01   6.4132163e-01   6.4654367e-01   6.8292849e-01   5.4229299e-01   5.3309200e-01   6.1043702e-01   6.0909108e-01   5.2309558e-01   5.6846836e-01   6.9795717e-01   5.3268742e-01   5.2199010e-01   5.6232947e-01   5.2855065e-01   5.1672001e-01   5.6733840e-01   5.5013742e-01   5.5288194e-01   5.3244033e-01   5.0852438e-01   5.1289583e-01   5.2911401e-01   5.6254513e-01   6.2528943e-01   6.4256391e-01   5.2957388e-01   6.2850572e-01   5.8124461e-01   0.0000000e+00   6.4896099e-01   6.6496582e-01   6.2941256e-01   5.6373683e-01   6.2707938e-01   6.4704589e-01   5.5895088e-01   5.8558558e-01   5.0360264e-01   5.3177372e-01   5.7025064e-01   5.3762984e-01   4.8636131e-01   4.9647621e-01   5.0790096e-01   5.4541311e-01   4.9043533e-01   4.7346180e-01
   4.9586449e-01   5.4029694e-01   5.4998822e-01   5.7269745e-01   6.1178978e-01   6.6576121e-01   4.8135850e-01   5.0910691e-01   5.7270129e-01   5.6910401e-01   5.9416032e-01   5.4748844e-01   5.3095717e-01   5.3378838e-01   5.2725637e-01   5.5058511e-01   5.5386029e-01   5.4625450e-01   5.4111468e-01   6.1770042e-01   6.2029023e-01   6.1554925e-01   5.9945716e-01   5.7981124e-01   5.9896870e-01   5.7213163e-01   5.8722834e-01   5.5363888e-01   5.0510781e-01   5.6290871e-01   6.2674394e-01   6.1516208e-01   6.4543513e-01   6.5520227e-01   8.0083658e-01   8.3954706e-01   5.7008795e-01   6.5241188e-01   5.3998025e-01   5.4004651e-01   6.3865493e-01   6.0406921e-01   5.7067057e-01   6.4751699e-01   6.5496208e-01   6.7277891e-01   5.4678143e-01   5.2530270e-01   6.1989384e-01   6.2555342e-01   5.5426608e-01   5.7157725e-01   6.7558556e-01   5.5492004e-01   5.3065395e-01   5.6448383e-01   5.1246566e-01   5.5338388e-01   5.9826423e-01   5.9102675e-01   5.6176665e-01   5.5056369e-01   5.9742282e-01   5.5951536e-01   5.0228131e-01   5.1056326e-01   6.7479433e-01   6.6049703e-01   6.1660404e-01   6.9193923e-01   6.2968149e-01   6.4896099e-01   0.0000000e+00   6.6827466e-01   7.0745182e-01   5.9053236e-01   6.6825743e-01   6.6631617e-01   5.6944670e-01   5.2557242e-01   5.2057202e-01   5.3350157e-01   5.6533335e-01   5.6858567e-01   5.0929516e-01   5.2500440e-01   4.7141333e-01   5.7469039e-01   5.1653610e-01   4.8422247e-01
   5.2142511e-01   5.5324979e-01   6.0681393e-01   5.9604932e-01   6.3843351e-01   5.8218910e-01   5.5034129e-01   6.1723926e-01   6.4669353e-01   6.0242107e-01   6.0174116e-01   6.0585757e-01   5.6055574e-01   6.0714170e-01   6.0239512e-01   5.8980551e-01   5.8594556e-01   5.8183884e-01   5.8647265e-01   6.4547356e-01   6.7435785e-01   6.3886195e-01   6.1757062e-01   6.3432434e-01   6.3820798e-01   6.4006561e-01   5.7348675e-01   5.8202239e-01   5.3330099e-01   5.9531839e-01   6.4766578e-01   6.3654473e-01   6.3172762e-01   7.1274384e-01   7.7911697e-01   8.6015494e-01   5.9369250e-01   7.0262373e-01   5.4533875e-01   5.8473485e-01   7.1415292e-01   6.5138177e-01   6.0972280e-01   6.1084625e-01   6.6305967e-01   6.8910311e-01   5.6408692e-01   5.9042727e-01   6.7077554e-01   6.5442434e-01   5.8721020e-01   5.7395368e-01   6.6814531e-01   5.3892708e-01   5.4512350e-01   5.3126599e-01   5.6009121e-01   5.7218561e-01   6.1121495e-01   5.7476480e-01   5.3721921e-01   5.5354658e-01   5.7136132e-01   5.4820162e-01   5.5596867e-01   5.6307125e-01   6.6988548e-01   6.3416817e-01   5.7911421e-01   6.5907041e-01   5.7894939e-01   6.6496582e-01   6.6827466e-01   0.0000000e+00   6.8317536e-01   5.9782231e-01   6.4406384e-01   6.6788843e-01   5.8623157e-01   5.4908275e-01   5.2831279e-01   5.5535680e-01   6.0027376e-01   6.0570932e-01   5.5613427e-01   5.4982166e-01   5.0318744e-01   6.2192858e-01   5.3395959e-01   5.4959629e-01
   5.0731545e-01   5.8801538e-01   6.1316601e-01   6.4764986e-01   7.0762859e-01   5.8355712e-01   5.4671166e-01   5.7252714e-01   5.6837429e-01   6.2877657e-01   6.1674988e-01   6.3523990e-01   5.8400864e-01   5.9463194e-01   5.4134113e-01   5.8412599e-01   5.8898162e-01   5.8287210e-01   6.0328586e-01   6.9050239e-01   6.3617643e-01   5.6704109e-01   5.5456478e-01   6.4081193e-01   6.9175031e-01   6.3863769e-01   5.9115191e-01   5.7322964e-01   5.9140050e-01   5.5337945e-01   6.1323884e-01   5.9391768e-01   6.8363078e-01   6.3384041e-01   7.6326677e-01   8.7225604e-01   5.8128542e-01   7.3913052e-01   5.6113421e-01   6.1480294e-01   6.8756485e-01   6.0023311e-01   5.8734270e-01   6.8458250e-01   7.1181590e-01   7.0686857e-01   5.6652597e-01   5.4058285e-01   6.4399026e-01   6.4745518e-01   5.9861755e-01   6.3153224e-01   7.6487345e-01   6.0740555e-01   5.5358550e-01   5.5524593e-01   5.5044045e-01   5.5894638e-01   6.3729908e-01   6.2827501e-01   5.7381354e-01   5.5879979e-01   5.4791153e-01   5.2786294e-01   5.7514058e-01   5.9613746e-01   6.8083550e-01   6.8718003e-01   6.0020533e-01   6.9520085e-01   6.4685650e-01   6.2941256e-01   7.0745182e-01   6.8317536e-01   0.0000000e+00   6.1079650e-01   5.6603375e-01   6.6593767e-01   5.5746709e-01   5.2100527e-01   5.3830272e-01   5.2643261e-01   6.1770854e-01   5.3520246e-01   4.9864535e-01   5.5572498e-01   5.0697762e-01   6.3879522e-01   4.6743514e-01   5.0015912e-01
   5.1771481e-01   5.6680907e-01   6.2221155e-01   6.0856553e-01   6.7292991e-01   6.7365717e-01   6.2141553e-01   5.3942467e-01   6.3038708e-01   6.0691803e-01   6.0281162e-01   5.9824901e-01   5.7946825e-01   6.0118366e-01   6.7208873e-01   6.0323116e-01   5.8095074e-01   6.2765052e-01   5.3615859e-01   5.9569088e-01   6.5523206e-01   6.0145636e-01   6.7228625e-01   6.4023073e-01   5.7231406e-01   5.4681284e-01   5.0718387e-01   5.9197262e-01   5.5624903e-01   5.7466082e-01   5.4272410e-01   4.7801215e-01   5.8544974e-01   6.4483574e-01   6.9371059e-01   7.9600464e-01   5.0508769e-01   6.3719715e-01   5.6039975e-01   5.9637293e-01   6.4769973e-01   7.0871572e-01   6.1313838e-01   6.7680877e-01   7.0291368e-01   7.3970003e-01   6.2530908e-01   6.7736337e-01   7.2434320e-01   6.4779875e-01   5.5946130e-01   6.4948237e-01   7.2067060e-01   6.4604482e-01   5.9491395e-01   5.7544666e-01   5.6136574e-01   5.8305414e-01   6.9852766e-01   6.0209942e-01   5.2690859e-01   5.6382865e-01   6.1892594e-01   6.0465201e-01   5.7330181e-01   5.2021089e-01   6.4099652e-01   7.2224564e-01   5.9799845e-01   7.1401356e-01   5.9754286e-01   5.6373683e-01   5.9053236e-01   5.9782231e-01   6.1079650e-01   0.0000000e+00   5.4893626e-01   5.8478511e-01   4.4969908e-01   5.1483098e-01   5.0603395e-01   5.0651383e-01   6.0714681e-01   5.6113960e-01   4.9231276e-01   5.2033124e-01   4.8179640e-01   5.6696000e-01   5.5147084e-01   6.0558569e-01
   4.5320639e-01   4.5231006e-01   4.6026159e-01   5.2364555e-01   5.7207788e-01   5.7221237e-01   4.8051228e-01   4.4575033e-01   4.8244279e-01   4.8645186e-01   5.2464180e-01   5.0141377e-01   4.7025044e-01   4.8379666e-01   4.7386351e-01   4.9861587e-01   4.8028804e-01   4.7082388e-01   4.6522302e-01   5.3953089e-01   5.7837279e-01   5.0597554e-01   5.5110243e-01   5.6383587e-01   5.3789202e-01   5.2869269e-01   5.1718886e-01   5.1679445e-01   4.5810499e-01   4.8571253e-01   5.6335837e-01   5.1283671e-01   6.1899447e-01   6.0320318e-01   7.4609941e-01   9.2249854e-01   5.0664490e-01   5.9581890e-01   4.5986272e-01   5.5020893e-01   6.2039395e-01   6.7652892e-01   5.5111824e-01   6.1031115e-01   6.1895366e-01   6.5265426e-01   5.0517819e-01   5.0895556e-01   5.7273924e-01   5.3289785e-01   4.9812388e-01   4.5513665e-01   5.6758223e-01   5.4684862e-01   5.5019816e-01   4.8975739e-01   4.5793752e-01   4.9780432e-01   5.5914824e-01   5.1036478e-01   4.7433485e-01   5.0144436e-01   5.4266470e-01   4.9675428e-01   4.9476495e-01   5.1583592e-01   6.1273726e-01   6.5560859e-01   5.4416159e-01   6.0316115e-01   5.3675852e-01   6.2707938e-01   6.6825743e-01   6.4406384e-01   5.6603375e-01   5.4893626e-01   0.0000000e+00   6.2145924e-01   4.7567976e-01   4.6433165e-01   4.6423986e-01   4.8680574e-01   5.4384196e-01   5.1638161e-01   4.4896830e-01   4.7271495e-01   4.1263647e-01   4.8585039e-01   4.3091090e-01   4.6388786e-01
   5.3152877e-01   5.5577896e-01   5.9718174e-01   5.6093396e-01   5.9901484e-01   6.2216537e-01   5.2436210e-01   5.3989832e-01   5.8584356e-01   5.8290487e-01   6.3661752e-01   5.8011961e-01   5.5428740e-01   5.8989519e-01   5.6385837e-01   5.3662032e-01   5.5550299e-01   5.4650894e-01   5.4780193e-01   6.5785338e-01   6.3195132e-01   5.7429855e-01   6.1815006e-01   6.1761356e-01   6.7373331e-01   6.0530827e-01   5.8355270e-01   5.6905584e-01   5.5204149e-01   5.8891727e-01   6.5873834e-01   5.6476415e-01   6.7987130e-01   6.6965800e-01   7.8278836e-01   9.3194168e-01   5.9573286e-01   6.6857715e-01   5.5959418e-01   5.7075310e-01   6.2489376e-01   7.1760575e-01   6.3919361e-01   6.2833900e-01   6.6890669e-01   7.0272411e-01   6.0048272e-01   6.1652786e-01   6.6929815e-01   6.1940767e-01   5.3738606e-01   5.6576679e-01   6.7584372e-01   6.1314792e-01   5.7664745e-01   5.5146205e-01   5.0487258e-01   5.0764591e-01   5.8133578e-01   5.4625638e-01   5.5418952e-01   5.5947288e-01   6.0135643e-01   4.9430115e-01   4.6767126e-01   5.1839732e-01   6.5327219e-01   6.9126281e-01   5.9150527e-01   6.3643422e-01   5.8930985e-01   6.4704589e-01   6.6631617e-01   6.6788843e-01   6.6593767e-01   5.8478511e-01   6.2145924e-01   0.0000000e+00   5.9113312e-01   5.4515939e-01   5.1886316e-01   5.1592637e-01   5.5036160e-01   6.0351763e-01   5.3335419e-01   5.1966567e-01   4.9182516e-01   4.9870165e-01   4.9799119e-01   5.2239570e-01
   3.7134303e-01   3.7848175e-01   4.1258443e-01   4.0962621e-01   4.7768495e-01   4.6948152e-01   3.9188502e-01   3.7812253e-01   4.4510158e-01   4.2922651e-01   4.1742489e-01   4.4023246e-01   4.5495379e-01   4.7368010e-01   4.2502280e-01   4.6470458e-01   4.3092627e-01   4.4672131e-01   4.3873671e-01   5.2585146e-01   5.2360129e-01   4.4962581e-01   4.6404307e-01   4.4690971e-01   5.0013539e-01   5.1205234e-01   4.6697754e-01   4.6585040e-01   4.3743888e-01   5.2286984e-01   5.6890983e-01   4.9208416e-01   6.1946750e-01   5.7073027e-01   6.9007019e-01   7.5845337e-01   5.1375223e-01   6.0788484e-01   4.6476593e-01   4.3706190e-01   5.0607688e-01   5.7027216e-01   4.9184590e-01   4.9358711e-01   5.4621873e-01   6.1031093e-01   4.1629410e-01   4.0772550e-01   5.6944936e-01   5.3574779e-01   4.8268966e-01   4.4131980e-01   6.0164819e-01   4.3289523e-01   4.1645341e-01   4.7449313e-01   4.5335116e-01   3.8270693e-01   4.7609548e-01   4.9750312e-01   4.3944330e-01   4.6898614e-01   4.7774270e-01   4.1415030e-01   3.9917291e-01   4.1769009e-01   5.7856444e-01   5.8171657e-01   4.7409872e-01   5.5992429e-01   4.6559950e-01   5.5895088e-01   5.6944670e-01   5.8623157e-01   5.5746709e-01   4.4969908e-01   4.7567976e-01   5.9113312e-01   0.0000000e+00   4.4245724e-01   3.7227458e-01   3.8586362e-01   4.6899327e-01   4.7998714e-01   4.0070475e-01   4.0141645e-01   4.2921931e-01   4.0158721e-01   3.8054082e-01   3.9440533e-01
   3.4570237e-01   3.1265827e-01   3.9088367e-01   4.2616567e-01   4.5149334e-01   4.1214056e-01   3.5837260e-01   3.9167153e-01   4.4690919e-01   4.4080069e-01   4.1003839e-01   4.7462786e-01   5.0464828e-01   4.9294462e-01   4.3010194e-01   4.4286751e-01   4.5023189e-01   4.4773217e-01   4.7559357e-01   5.6091396e-01   5.1527476e-01   4.1011882e-01   4.6946880e-01   5.3406124e-01   5.0724115e-01   4.8471295e-01   4.4488079e-01   4.6344052e-01   4.7631751e-01   4.8423078e-01   5.2901303e-01   5.0246348e-01   5.6188510e-01   4.7224690e-01   6.8889968e-01   7.2381598e-01   5.1152757e-01   5.6429819e-01   4.5873519e-01   4.5463787e-01   4.7701075e-01   6.1318773e-01   5.4224911e-01   5.1441236e-01   5.0526115e-01   5.8869103e-01   4.0860007e-01   4.4789002e-01   5.0633939e-01   4.7276626e-01   4.5821205e-01   4.7987385e-01   5.0438669e-01   4.2371581e-01   4.2028556e-01   4.3887801e-01   4.3176839e-01   4.8671989e-01   4.8349651e-01   4.8935890e-01   3.8601010e-01   4.2111335e-01   4.4867103e-01   4.6992133e-01   4.3610899e-01   4.3810219e-01   5.7143061e-01   6.0929495e-01   4.9317501e-01   5.6387377e-01   5.2246295e-01   5.8558558e-01   5.2557242e-01   5.4908275e-01   5.2100527e-01   5.1483098e-01   4.6433165e-01   5.4515939e-01   4.4245724e-01   0.0000000e+00   3.6192331e-01   4.4012653e-01   5.1215426e-01   5.2268032e-01   3.9729697e-01   3.7233074e-01   4.5347917e-01   4.3574760e-01   3.9563511e-01   4.7297505e-01
   3.5471962e-01   3.8926738e-01   3.9192140e-01   4.4113679e-01   5.2376231e-01   4.3703182e-01   3.5404258e-01   3.8085983e-01   4.6455306e-01   4.1645237e-01   4.2120870e-01   4.0792006e-01   4.0550318e-01   4.2276752e-01   4.0304613e-01   4.4033941e-01   4.2018505e-01   3.9688546e-01   4.2719746e-01   4.7436670e-01   5.4554923e-01   4.4621175e-01   4.6082797e-01   4.7565070e-01   5.0134410e-01   4.4049826e-01   4.6217175e-01   4.3215287e-01   4.1558430e-01   4.3613526e-01   4.7188666e-01   4.5141134e-01   5.1510944e-01   4.9991492e-01   6.8224535e-01   7.0914812e-01   4.3883782e-01   5.3935587e-01   4.1421154e-01   4.7710473e-01   5.2940883e-01   5.8144026e-01   4.8243740e-01   5.1808848e-01   5.0941368e-01   5.5753417e-01   4.1372886e-01   4.0821147e-01   5.4721312e-01   5.1944639e-01   4.2839380e-01   3.8648785e-01   5.0212858e-01   3.6965817e-01   3.9479896e-01   4.0817720e-01   3.9124293e-01   3.9607045e-01   4.3245883e-01   4.3292225e-01   3.9232022e-01   4.0855589e-01   4.2220058e-01   4.1030902e-01   3.9179617e-01   4.1038426e-01   5.2872040e-01   5.6252979e-01   4.3222467e-01   5.1216329e-01   4.4583538e-01   5.0360264e-01   5.2057202e-01   5.2831279e-01   5.3830272e-01   5.0603395e-01   4.6423986e-01   5.1886316e-01   3.7227458e-01   3.6192331e-01   0.0000000e+00   4.0363859e-01   4.6442096e-01   4.4407747e-01   3.7691251e-01   3.9130192e-01   4.0031279e-01   4.2249196e-01   3.5836350e-01   3.9062885e-01
   3.8296808e-01   4.0879339e-01   4.1679204e-01   4.3954957e-01   5.4240042e-01   4.7253254e-01   3.8933906e-01   4.0943253e-01   4.4757602e-01   3.9444059e-01   4.3987483e-01   4.6352688e-01   4.2861396e-01   4.3824496e-01   4.2931394e-01   4.2301150e-01   4.0377420e-01   4.3263745e-01   4.1691065e-01   4.9135691e-01   5.6495815e-01   5.2063349e-01   4.6010442e-01   5.0113476e-01   4.7513450e-01   4.8203806e-01   4.1818455e-01   4.0686184e-01   4.2909494e-01   4.5778033e-01   5.0033437e-01   4.6610325e-01   5.3975073e-01   4.7820709e-01   6.5647368e-01   6.4476793e-01   4.5145199e-01   5.2942959e-01   4.1052690e-01   4.7277802e-01   4.8316948e-01   5.9048307e-01   5.0780374e-01   5.3764075e-01   5.1822897e-01   5.8548539e-01   4.0147729e-01   4.2027132e-01   5.0841263e-01   5.0064974e-01   4.4068951e-01   4.2744303e-01   4.9448036e-01   4.3210713e-01   4.1954420e-01   4.1131460e-01   4.1783751e-01   4.1433806e-01   4.7435806e-01   4.3491924e-01   4.1556775e-01   4.2062274e-01   4.1785105e-01   4.1786304e-01   3.8953288e-01   4.1623745e-01   5.5918019e-01   5.5311296e-01   4.4220400e-01   5.1792437e-01   4.6236971e-01   5.3177372e-01   5.3350157e-01   5.5535680e-01   5.2643261e-01   5.0651383e-01   4.8680574e-01   5.1592637e-01   3.8586362e-01   4.4012653e-01   4.0363859e-01   0.0000000e+00   4.5781501e-01   4.7311445e-01   3.8717543e-01   4.0666770e-01   3.9943879e-01   4.4511357e-01   3.7181112e-01   3.9676861e-01
   4.2754940e-01   4.4793611e-01   4.7677784e-01   4.8387597e-01   5.7075153e-01   4.9881122e-01   4.2592585e-01   4.3236030e-01   4.9262964e-01   4.5792335e-01   4.6711213e-01   4.8000986e-01   4.7990123e-01   4.7424474e-01   4.8807547e-01   4.9653259e-01   4.6615664e-01   4.6068079e-01   4.5688681e-01   5.0671839e-01   6.1637358e-01   4.9992784e-01   5.4692497e-01   5.6144670e-01   5.1854543e-01   4.6361922e-01   4.7453914e-01   5.1241768e-01   4.7582513e-01   5.0603767e-01   5.6097088e-01   5.1464548e-01   5.7705534e-01   5.5729918e-01   6.7033458e-01   7.7266335e-01   5.0300276e-01   5.6321088e-01   4.7871940e-01   5.1821336e-01   5.2328985e-01   5.1818861e-01   5.2845006e-01   5.4385510e-01   5.4646443e-01   5.9274903e-01   4.4056693e-01   5.1598859e-01   5.7016674e-01   5.0312520e-01   4.6302713e-01   4.5653179e-01   5.3079327e-01   4.8772831e-01   4.7530883e-01   4.4595445e-01   4.7563171e-01   4.5822004e-01   4.6594998e-01   4.7775696e-01   4.4997598e-01   4.2990897e-01   5.1474860e-01   4.8572583e-01   4.1348171e-01   4.7333822e-01   6.0262689e-01   5.6774295e-01   4.9438394e-01   5.5726676e-01   4.8547132e-01   5.7025064e-01   5.6533335e-01   6.0027376e-01   6.1770854e-01   6.0714681e-01   5.4384196e-01   5.5036160e-01   4.6899327e-01   5.1215426e-01   4.6442096e-01   4.5781501e-01   0.0000000e+00   5.0581963e-01   4.3637892e-01   4.6081333e-01   4.1283511e-01   4.6595810e-01   4.3387586e-01   4.4170568e-01
   4.3844503e-01   4.3591329e-01   4.7878368e-01   5.1641454e-01   5.0375905e-01   5.0861546e-01   4.2361733e-01   4.3248995e-01   4.9446749e-01   4.5763142e-01   4.8879899e-01   4.6968004e-01   4.5170425e-01   4.9505232e-01   4.8537868e-01   4.4830884e-01   4.5852161e-01   4.8088942e-01   4.7035210e-01   5.6333116e-01   6.1037538e-01   4.9926846e-01   5.1281047e-01   5.4207175e-01   5.3323802e-01   4.9660396e-01   5.0031959e-01   5.2239676e-01   4.6195438e-01   5.2073690e-01   5.0673899e-01   4.6866671e-01   5.9295296e-01   5.7972091e-01   7.1882090e-01   7.7030367e-01   5.1753626e-01   6.0540883e-01   4.8324035e-01   5.0345992e-01   5.6753035e-01   5.0051734e-01   5.5357908e-01   6.2103307e-01   5.8110496e-01   6.0417665e-01   4.2450128e-01   4.5847952e-01   6.0731912e-01   4.9765505e-01   4.6754414e-01   4.2606457e-01   5.2249386e-01   5.0572574e-01   4.4620575e-01   4.5030314e-01   4.6391674e-01   4.4407255e-01   4.8261684e-01   4.8310030e-01   4.2810405e-01   4.1638109e-01   4.8881460e-01   4.6274072e-01   4.2246518e-01   4.6377881e-01   5.7133697e-01   5.6554038e-01   5.0699993e-01   5.7549941e-01   4.8382721e-01   5.3762984e-01   5.6858567e-01   6.0570932e-01   5.3520246e-01   5.6113960e-01   5.1638161e-01   6.0351763e-01   4.7998714e-01   5.2268032e-01   4.4407747e-01   4.7311445e-01   5.0581963e-01   0.0000000e+00   4.1251069e-01   4.5236915e-01   3.9393087e-01   4.8429575e-01   4.5626176e-01   4.5136348e-01
   3.3874589e-01   3.5311263e-01   3.8822495e-01   4.1302209e-01   4.2346199e-01   4.3794286e-01   3.6383742e-01   3.6670017e-01   3.9276324e-01   3.6635153e-01   4.3019255e-01   3.8499111e-01   3.7952235e-01   4.0678147e-01   3.8943475e-01   4.0055771e-01   4.0211029e-01   3.9596980e-01   3.8508845e-01   4.5720245e-01   4.6862578e-01   4.2371734e-01   4.3233152e-01   4.3258143e-01   4.7835449e-01   4.0794298e-01   4.4924338e-01   3.8560099e-01   4.0133998e-01   4.5025392e-01   4.5926024e-01   4.1031252e-01   5.0138040e-01   4.8772420e-01   6.3288467e-01   6.7226690e-01   4.1990678e-01   5.3486536e-01   4.2732566e-01   4.3876262e-01   4.5034508e-01   4.9157833e-01   4.6513222e-01   4.9792444e-01   5.3281201e-01   5.2491973e-01   3.8889282e-01   4.2627559e-01   4.8598758e-01   4.7151546e-01   4.2901531e-01   4.2349457e-01   4.8350987e-01   4.5722900e-01   3.9911677e-01   3.9065164e-01   3.7100393e-01   3.7306531e-01   4.1822589e-01   3.9298155e-01   3.9865631e-01   3.7867182e-01   4.2949587e-01   3.9212623e-01   3.6196155e-01   3.9188758e-01   5.1771691e-01   5.3179350e-01   3.9851116e-01   4.5859926e-01   4.2561220e-01   4.8636131e-01   5.0929516e-01   5.5613427e-01   4.9864535e-01   4.9231276e-01   4.4896830e-01   5.3335419e-01   4.0070475e-01   3.9729697e-01   3.7691251e-01   3.8717543e-01   4.3637892e-01   4.1251069e-01   0.0000000e+00   3.7101443e-01   3.6830404e-01   3.9633389e-01   3.4852518e-01   3.6017720e-01
   3.7472498e-01   3.9986816e-01   4.1093161e-01   4.4760617e-01   4.9799331e-01   4.6186887e-01   3.9800235e-01   3.9195047e-01   4.3170343e-01   4.0860529e-01   4.4406440e-01   4.1881268e-01   4.1011185e-01   4.0260063e-01   4.3489258e-01   4.0759947e-01   4.2920562e-01   4.1046211e-01   4.1436318e-01   4.5945613e-01   5.5485375e-01   4.6717024e-01   4.6415433e-01   4.6951004e-01   4.5967302e-01   4.6510316e-01   4.3709305e-01   4.4267904e-01   4.0118018e-01   4.5361294e-01   4.9035691e-01   4.2886954e-01   5.3765950e-01   4.9383903e-01   6.5495263e-01   7.4769231e-01   4.5061715e-01   5.5637681e-01   4.3231144e-01   4.3398673e-01   4.8361933e-01   5.3158056e-01   4.7438613e-01   4.7211519e-01   5.1874882e-01   5.6195552e-01   4.1913421e-01   4.3968560e-01   5.2930699e-01   4.9578962e-01   4.3435751e-01   4.3232651e-01   5.0155704e-01   4.3575905e-01   4.0652550e-01   4.0571990e-01   3.7966104e-01   3.8477493e-01   4.2338168e-01   4.1587457e-01   4.0390073e-01   4.1270479e-01   4.3619715e-01   4.1458561e-01   3.7973563e-01   3.9293202e-01   5.3108044e-01   5.4221613e-01   4.0284815e-01   5.0777944e-01   4.5463043e-01   4.9647621e-01   5.2500440e-01   5.4982166e-01   5.5572498e-01   5.2033124e-01   4.7271495e-01   5.1966567e-01   4.0141645e-01   3.7233074e-01   3.9130192e-01   4.0666770e-01   4.6081333e-01   4.5236915e-01   3.7101443e-01   0.0000000e+00   3.6329800e-01   4.2908931e-01   3.5039958e-01   3.6861986e-01
   3.5238163e-01   3.7803732e-01   3.9460227e-01   3.9934183e-01   4.1711013e-01   4.3387429e-01   3.3754334e-01   3.7651111e-01   4.1880257e-01   4.2529318e-01   4.0536784e-01   3.8430294e-01   3.7858489e-01   4.1412714e-01   4.0855496e-01   3.7456402e-01   4.1288059e-01   3.8491120e-01   4.2527229e-01   4.4670504e-01   4.9382393e-01   3.6978604e-01   4.3131677e-01   4.6517466e-01   4.4163380e-01   4.3140607e-01   3.6920573e-01   3.7682921e-01   3.6500466e-01   4.1055759e-01   4.5849691e-01   4.0812605e-01   5.1147959e-01   5.4242455e-01   7.0663265e-01   7.2234569e-01   3.7932242e-01   5.2959147e-01   4.3662183e-01   4.1903532e-01   4.5870859e-01   5.1903797e-01   4.4558913e-01   5.1289109e-01   5.1480299e-01   5.5003103e-01   3.9268024e-01   4.1921938e-01   4.8709303e-01   4.8830683e-01   4.4118260e-01   4.2256936e-01   5.1725624e-01   4.1769566e-01   4.3768018e-01   3.9280131e-01   3.8126926e-01   3.5634989e-01   4.0438241e-01   3.7746693e-01   3.5675414e-01   4.0285083e-01   4.3762759e-01   4.1879829e-01   3.5868137e-01   3.7926039e-01   5.2770991e-01   5.4361675e-01   4.3112925e-01   5.7183594e-01   4.3059752e-01   5.0790096e-01   4.7141333e-01   5.0318744e-01   5.0697762e-01   4.8179640e-01   4.1263647e-01   4.9182516e-01   4.2921931e-01   4.5347917e-01   4.0031279e-01   3.9943879e-01   4.1283511e-01   3.9393087e-01   3.6830404e-01   3.6329800e-01   0.0000000e+00   4.2234680e-01   3.6072469e-01   3.6973509e-01
   4.2003881e-01   4.3703791e-01   4.5680776e-01   4.5198907e-01   5.3558077e-01   5.4935105e-01   4.3900485e-01   4.1964415e-01   4.5110515e-01   4.4575884e-01   4.6893793e-01   4.4641132e-01   4.5618770e-01   4.4574673e-01   4.2423098e-01   4.4564651e-01   4.6817849e-01   4.8543343e-01   5.0503179e-01   4.6123567e-01   5.1879365e-01   4.8526140e-01   5.3935874e-01   5.0770213e-01   5.1043537e-01   4.8780402e-01   4.7611259e-01   4.8443499e-01   5.1730595e-01   5.1602997e-01   5.4346834e-01   4.6938100e-01   5.6491841e-01   5.4186203e-01   7.2309277e-01   8.7682635e-01   4.9410651e-01   5.5651932e-01   5.0165655e-01   5.5085019e-01   6.4198559e-01   6.2963871e-01   5.4170009e-01   5.5368202e-01   5.2073750e-01   6.1370343e-01   4.3679788e-01   4.8267505e-01   5.1987363e-01   5.0948581e-01   4.7244280e-01   4.4125995e-01   5.1018924e-01   4.6660776e-01   4.9391571e-01   4.8600931e-01   4.8658132e-01   4.6549145e-01   4.8882723e-01   4.4542819e-01   4.5218406e-01   4.3200642e-01   4.5016399e-01   4.0501456e-01   3.8991717e-01   4.3310028e-01   5.5789113e-01   5.9727553e-01   4.2767474e-01   5.5316509e-01   4.9634503e-01   5.4541311e-01   5.7469039e-01   6.2192858e-01   6.3879522e-01   5.6696000e-01   4.8585039e-01   4.9870165e-01   4.0158721e-01   4.3574760e-01   4.2249196e-01   4.4511357e-01   4.6595810e-01   4.8429575e-01   3.9633389e-01   4.2908931e-01   4.2234680e-01   0.0000000e+00   3.8633156e-01   4.4384315e-01
   3.4930725e-01   3.6021764e-01   3.7699428e-01   3.9839431e-01   4.9000761e-01   5.0298137e-01   3.7811588e-01   3.7624178e-01   4.2734531e-01   3.9507937e-01   4.1683827e-01   3.9814722e-01   3.9883816e-01   4.1096168e-01   3.9906183e-01   4.0643022e-01   3.9669799e-01   3.8956035e-01   4.1773304e-01   4.5726770e-01   4.3148016e-01   4.0488520e-01   4.4946298e-01   4.7540285e-01   4.6883143e-01   4.6805291e-01   4.2312016e-01   3.7821819e-01   3.9912231e-01   4.6290258e-01   4.7099887e-01   4.2847549e-01   5.5557252e-01   4.9241386e-01   6.6628608e-01   7.9801695e-01   4.3677215e-01   4.8971842e-01   4.0453525e-01   4.5021304e-01   5.2961079e-01   4.3593181e-01   4.8893737e-01   4.9419154e-01   4.7027962e-01   5.3822666e-01   4.3714239e-01   4.2943891e-01   5.1540667e-01   4.6320182e-01   4.1251765e-01   3.9674257e-01   4.7331545e-01   4.1377799e-01   3.9470219e-01   3.8284191e-01   3.9155848e-01   3.8928371e-01   4.0788519e-01   3.9613213e-01   3.9168635e-01   3.9063000e-01   4.0578489e-01   3.7764852e-01   3.5856642e-01   3.9416600e-01   5.2771921e-01   5.3324146e-01   4.0102253e-01   4.8715188e-01   4.2037778e-01   4.9043533e-01   5.1653610e-01   5.3395959e-01   4.6743514e-01   5.5147084e-01   4.3091090e-01   4.9799119e-01   3.8054082e-01   3.9563511e-01   3.5836350e-01   3.7181112e-01   4.3387586e-01   4.5626176e-01   3.4852518e-01   3.5039958e-01   3.6072469e-01   3.8633156e-01   0.0000000e+00   3.6596588e-01
   3.7414072e-01   3.9067315e-01   3.9490047e-01   4.3265014e-01   4.8752370e-01   4.4829611e-01   3.7708468e-01   3.9444799e-01   4.4864895e-01   4.1488003e-01   4.0710800e-01   4.2553641e-01   4.3477468e-01   3.9623137e-01   3.9091890e-01   3.7779521e-01   4.0748838e-01   4.2425362e-01   4.3294227e-01   4.6319905e-01   4.7480802e-01   4.4573649e-01   4.4569939e-01   4.5331206e-01   4.6292794e-01   4.3958963e-01   4.0563776e-01   4.1173672e-01   4.1197691e-01   4.4489315e-01   4.9536385e-01   4.5639631e-01   5.0996174e-01   4.5993768e-01   6.6557820e-01   7.4982624e-01   3.9644091e-01   5.1746375e-01   4.6464996e-01   4.5419463e-01   4.6149532e-01   4.7479996e-01   4.9791008e-01   5.1049177e-01   4.9548907e-01   5.7585524e-01   4.2424949e-01   4.1044374e-01   5.1763461e-01   4.6335800e-01   4.1078642e-01   4.1223994e-01   5.0888738e-01   4.4689400e-01   3.7791724e-01   3.9328191e-01   3.9018862e-01   3.8087533e-01   4.2571301e-01   4.3878096e-01   4.0686500e-01   4.0097694e-01   4.0295275e-01   3.8839515e-01   3.9807864e-01   4.1724880e-01   5.5040033e-01   5.5976104e-01   4.3106684e-01   4.6839064e-01   4.4398236e-01   4.7346180e-01   4.8422247e-01   5.4959629e-01   5.0015912e-01   6.0558569e-01   4.6388786e-01   5.2239570e-01   3.9440533e-01   4.7297505e-01   3.9062885e-01   3.9676861e-01   4.4170568e-01   4.5136348e-01   3.6017720e-01   3.6861986e-01   3.6973509e-01   4.4384315e-01   3.6596588e-01   0.0000000e+00
