# Supplementary material for: Autistic traits and individual brain differences: functional network efficiency reflects attentional and social impairments, structural nodal efficiencies index systemising and theory-of-mind skills
Source: Mol Autism. 2021 Jan 21;12:3. doi: 10.1186/s13229-020-00377-8 (PMC7818759; doi:10.1186/s13229-020-00377-8)
Supplement: Supplementary file 9 — Additional file 9. Brain-behaviour correlations. README file detailing data curation; AAL-90 region masks in NIfTI format; spreadseehts of Spearman correlations; code and data for the correlational analysis. [file 13229_2020_377_MOESM9_ESM.zip › Paul_Arora_et_al_data/Physiological/BBC/analysis/Diffusion_Analaysis/adj_matrixes/Connectivity_Probability_weighted/dti_Eglob.txt]

   3.4560836e-01
   5.5118832e-01
   5.5064084e-01
   5.5548084e-01
   5.3808950e-01
   5.1705813e-01
   6.6049276e-01
   5.7519226e-01
   5.9714982e-01
   5.9499894e-01
   5.5137804e-01
   5.4477493e-01
   4.9513055e-01
   5.3763816e-01
   5.5388655e-01
   5.3747410e-01
   5.7512310e-01
   5.6881083e-01
   5.8447540e-01
   5.8759313e-01
   5.2458077e-01
   4.9048704e-01
   5.8067327e-01
   5.9205002e-01
   5.5919056e-01
   5.1218223e-01
   5.7924163e-01
   5.5962220e-01
   5.9939968e-01
   5.8240412e-01
