# Supplementary material for: Autistic traits and individual brain differences: functional network efficiency reflects attentional and social impairments, structural nodal efficiencies index systemising and theory-of-mind skills
Source: Mol Autism. 2021 Jan 21;12:3. doi: 10.1186/s13229-020-00377-8 (PMC7818759; doi:10.1186/s13229-020-00377-8)
Supplement: Supplementary file 9 — Additional file 9. Brain-behaviour correlations. README file detailing data curation; AAL-90 region masks in NIfTI format; spreadseehts of Spearman correlations; code and data for the correlational analysis. [file 13229_2020_377_MOESM9_ESM.zip › Paul_Arora_et_al_data/Physiological/BBC/analysis/Diffusion_Analaysis/adj_matrixes/Connectivity_Probability_weighted/fixnormed_Connection_Matrix_sym_aHU0338.txt]

   0.0000000e+00   4.3401656e-01   4.5998121e-01   4.5148490e-01   5.1107206e-01   4.4312407e-01   4.1485393e-01   3.8406897e-01   4.5937586e-01   4.4754959e-01   4.4523129e-01   4.5497790e-01   4.5790394e-01   4.1573333e-01   4.6730439e-01   4.9909521e-01   4.7453099e-01   5.3515474e-01   5.4956712e-01   5.1521365e-01   5.5530105e-01   4.9267245e-01   4.9465938e-01   5.5199011e-01   5.2361373e-01   5.1415389e-01   4.7827394e-01   4.2909630e-01   4.8418935e-01   4.8891403e-01   5.3945192e-01   4.8138430e-01   5.6336144e-01   5.2677738e-01   6.2639348e-01   7.4873019e-01   5.7009719e-01   6.0096174e-01   4.8157108e-01   4.4079157e-01   6.0415962e-01   5.0558688e-01   5.7597846e-01   6.4389026e-01   5.7965095e-01   6.9126775e-01   5.1645988e-01   5.1104534e-01   5.2968053e-01   5.5380544e-01   5.1299270e-01   4.8450675e-01   5.8744574e-01   4.3347677e-01   4.2834041e-01   4.5449421e-01   4.6732703e-01   4.6754909e-01   5.0057428e-01   4.9502174e-01   4.9712406e-01   5.0358790e-01   4.2985336e-01   4.7555450e-01   4.6448916e-01   4.9763203e-01   5.9030437e-01   5.6007858e-01   5.4627694e-01   5.3633262e-01   4.9807202e-01   6.2378048e-01   5.5145563e-01   5.9405450e-01   6.3981226e-01   5.6529368e-01   5.4983059e-01   6.0475341e-01   4.5413094e-01   4.8357964e-01   4.4354031e-01   4.2154437e-01   4.5921108e-01   4.8869953e-01   4.3312648e-01   4.1084231e-01   4.5796839e-01   4.0676112e-01   4.2200217e-01   3.9134402e-01
   4.3401656e-01   0.0000000e+00   4.8053856e-01   4.4594945e-01   5.2297973e-01   4.6351640e-01   4.1307323e-01   3.9985288e-01   4.8564020e-01   4.4067803e-01   4.6611978e-01   5.0875166e-01   4.6194534e-01   4.4242207e-01   4.4863495e-01   4.8859795e-01   4.8179433e-01   5.1356104e-01   5.2800513e-01   5.2919423e-01   5.3910805e-01   5.0872617e-01   4.9920688e-01   5.8203087e-01   5.5397500e-01   5.3638818e-01   5.0647518e-01   4.7591375e-01   4.8341739e-01   4.8699400e-01   5.0620486e-01   4.4956664e-01   5.3422753e-01   5.1186625e-01   6.7420587e-01   7.9821359e-01   5.5934850e-01   6.1867402e-01   4.9389719e-01   4.4784242e-01   5.6286206e-01   5.1355132e-01   5.7747798e-01   6.3712809e-01   5.8492386e-01   7.3590519e-01   5.5004828e-01   5.1892649e-01   5.5989898e-01   6.0410231e-01   5.1711565e-01   4.8420934e-01   6.1805788e-01   4.9248452e-01   4.4669557e-01   4.2569926e-01   4.7018458e-01   4.8812395e-01   5.0778041e-01   5.0413133e-01   5.2042863e-01   5.2938670e-01   4.8137422e-01   4.7107053e-01   4.9552959e-01   5.2383192e-01   6.1993645e-01   5.7007605e-01   5.7878011e-01   6.3811255e-01   4.8423580e-01   5.5456854e-01   5.9604291e-01   5.8020607e-01   6.3688837e-01   6.0998720e-01   5.6151243e-01   5.6094628e-01   5.6058524e-01   4.8759305e-01   4.9797040e-01   4.6728356e-01   4.8050086e-01   5.2530447e-01   4.5105549e-01   4.2515306e-01   4.4326267e-01   4.2370152e-01   4.4298837e-01   4.5996377e-01
   4.5998121e-01   4.8053856e-01   0.0000000e+00   4.6626483e-01   5.4376727e-01   5.3390479e-01   4.2938574e-01   4.1810238e-01   4.8478747e-01   4.4566143e-01   5.0612412e-01   4.9327004e-01   4.9781653e-01   4.4956256e-01   4.4459902e-01   4.9009643e-01   4.8961009e-01   4.9569184e-01   5.4353295e-01   5.5290626e-01   4.6676054e-01   5.1071838e-01   4.9709491e-01   5.8505777e-01   5.6036860e-01   5.2262796e-01   4.7345344e-01   4.9064078e-01   5.0002506e-01   4.7356001e-01   5.3606203e-01   4.6911462e-01   5.4706768e-01   5.2404451e-01   7.2796338e-01   8.6689341e-01   5.6094194e-01   5.8706796e-01   4.5101170e-01   4.7038103e-01   5.7210850e-01   4.8178025e-01   5.8369977e-01   6.2276438e-01   5.7909757e-01   7.0552988e-01   5.1125622e-01   5.3148314e-01   5.5691029e-01   5.8951951e-01   5.1252333e-01   5.2301732e-01   6.9471377e-01   5.0693577e-01   4.4026655e-01   4.3991564e-01   4.8244173e-01   4.9342573e-01   5.0286759e-01   5.3052745e-01   5.0021643e-01   5.2898795e-01   4.7786239e-01   4.6789056e-01   4.9376988e-01   5.3748949e-01   5.9664285e-01   6.2466107e-01   5.9346225e-01   6.0559750e-01   5.4559541e-01   5.8376806e-01   5.9403435e-01   6.0233178e-01   6.8697793e-01   6.5549136e-01   5.6980510e-01   6.0374884e-01   4.8864818e-01   4.3665625e-01   4.5494452e-01   4.4201506e-01   4.8186190e-01   5.4228812e-01   4.7197275e-01   4.6362188e-01   4.2697963e-01   4.8602777e-01   4.4619019e-01   4.5388348e-01
   4.5148490e-01   4.4594945e-01   4.6626483e-01   0.0000000e+00   5.5978026e-01   4.7627104e-01   4.3213959e-01   4.1647977e-01   4.9886917e-01   4.5265803e-01   4.9813210e-01   4.6528329e-01   4.8279113e-01   4.6692444e-01   4.4980614e-01   5.0150657e-01   5.2986821e-01   5.1713875e-01   5.2838231e-01   5.2153023e-01   5.0402229e-01   5.3882483e-01   5.1855104e-01   6.0405409e-01   5.7531492e-01   5.6059914e-01   5.0323501e-01   4.3643801e-01   5.1250114e-01   4.9665090e-01   5.2320341e-01   4.6218566e-01   5.6615557e-01   5.5863141e-01   7.3018915e-01   9.5753424e-01   5.4304924e-01   5.6232638e-01   5.0246836e-01   4.4961213e-01   5.9113258e-01   4.5486747e-01   6.0748510e-01   6.2212624e-01   6.2411241e-01   7.0907395e-01   5.1800593e-01   5.3227958e-01   5.5680206e-01   6.1856581e-01   5.0574012e-01   5.4007581e-01   6.8255324e-01   4.8690394e-01   4.5200706e-01   4.5074285e-01   4.5945642e-01   4.5976136e-01   4.8556699e-01   5.4201636e-01   5.0548117e-01   5.4252765e-01   4.7150584e-01   4.6637370e-01   4.7061454e-01   5.1874837e-01   6.3842720e-01   6.5117884e-01   5.9589281e-01   5.7790259e-01   5.1457902e-01   5.9939582e-01   5.9367137e-01   6.1619946e-01   6.4331333e-01   6.8908273e-01   6.0637241e-01   5.9393070e-01   5.2852290e-01   4.9040303e-01   4.7663685e-01   4.9267047e-01   4.9713691e-01   5.6067464e-01   4.5576240e-01   4.2447074e-01   4.3112036e-01   4.6870613e-01   4.3090771e-01   4.5894778e-01
   5.1107206e-01   5.2297973e-01   5.4376727e-01   5.5978026e-01   0.0000000e+00   5.3229944e-01   4.6884084e-01   4.6288338e-01   5.3361851e-01   5.1360619e-01   5.7085192e-01   5.5346170e-01   5.1464973e-01   5.2718410e-01   4.7140962e-01   5.2493092e-01   6.0726365e-01   5.3905548e-01   5.9372527e-01   5.6321645e-01   5.2003919e-01   5.4709975e-01   5.4744784e-01   6.1688333e-01   5.7165451e-01   5.1520016e-01   4.5826403e-01   5.2086492e-01   5.5147391e-01   5.1316356e-01   5.5761928e-01   5.8428798e-01   5.8287817e-01   5.7115551e-01   7.1674247e-01   9.8782844e-01   6.2220426e-01   6.3229594e-01   5.8284228e-01   5.4026281e-01   5.8116700e-01   5.0085229e-01   6.2903439e-01   6.4821219e-01   6.0600945e-01   7.6685577e-01   5.5752543e-01   5.8556951e-01   5.7238217e-01   5.7781174e-01   5.4271259e-01   5.2974952e-01   6.6244007e-01   5.2669186e-01   4.9252679e-01   4.3983300e-01   5.2743916e-01   5.2104145e-01   5.3101764e-01   5.6985732e-01   5.4705600e-01   6.0366913e-01   4.9064921e-01   4.4222485e-01   5.3058353e-01   5.7293901e-01   7.3539901e-01   6.9025928e-01   6.0436857e-01   6.2969333e-01   5.7259618e-01   5.9742697e-01   6.5572821e-01   6.6447559e-01   7.1326425e-01   6.8115908e-01   7.0219740e-01   6.4529947e-01   5.8604063e-01   5.5729525e-01   5.2367169e-01   5.2419448e-01   5.5895851e-01   5.9238321e-01   4.9989393e-01   4.8928135e-01   4.7840431e-01   5.4489919e-01   4.9603816e-01   4.7510972e-01
   4.4312407e-01   4.6351640e-01   5.3390479e-01   4.7627104e-01   5.3229944e-01   0.0000000e+00   4.8366292e-01   4.6195855e-01   5.4319482e-01   4.7906292e-01   5.4830765e-01   5.2995736e-01   4.9016584e-01   4.6697862e-01   4.5164133e-01   4.8910774e-01   5.4955541e-01   4.6614575e-01   5.3742206e-01   5.1664044e-01   5.9912382e-01   5.1568303e-01   5.3413123e-01   5.9620801e-01   5.6431162e-01   5.3261718e-01   4.7572131e-01   4.6207393e-01   5.3024365e-01   4.6154644e-01   5.5709753e-01   4.9045329e-01   5.3797965e-01   5.5338117e-01   6.4758763e-01   7.5302893e-01   5.3505446e-01   5.9119229e-01   4.5653663e-01   4.5332365e-01   6.0972269e-01   4.6215929e-01   5.7692618e-01   5.6775291e-01   5.8392761e-01   7.5122072e-01   5.2564862e-01   4.8050610e-01   5.4399201e-01   6.1280860e-01   5.5042352e-01   4.9341989e-01   5.8296174e-01   4.6704529e-01   4.7092289e-01   4.7419784e-01   4.7079160e-01   5.0214680e-01   5.5009651e-01   5.2212755e-01   5.2721016e-01   5.7836496e-01   4.7885509e-01   4.8310294e-01   5.3114840e-01   5.4293893e-01   7.1074031e-01   6.7784563e-01   6.6114061e-01   6.3693215e-01   5.6803748e-01   6.3627262e-01   6.6596353e-01   6.1358437e-01   6.9320851e-01   6.6458254e-01   6.7527233e-01   6.3081591e-01   5.3929986e-01   5.3208161e-01   5.1536728e-01   4.9746494e-01   4.9676968e-01   5.4599140e-01   4.8773946e-01   4.7543832e-01   4.5869319e-01   5.3906129e-01   4.7912107e-01   4.6602777e-01
   4.1485393e-01   4.1307323e-01   4.2938574e-01   4.3213959e-01   4.6884084e-01   4.8366292e-01   0.0000000e+00   3.8860999e-01   4.2386169e-01   4.3295894e-01   4.8507222e-01   4.5695548e-01   4.3387991e-01   3.7733789e-01   4.1607751e-01   4.4372221e-01   4.7090239e-01   4.2207634e-01   5.0515854e-01   4.8268497e-01   6.2189379e-01   4.1303394e-01   4.7758419e-01   5.2303639e-01   4.9601733e-01   4.7290978e-01   4.2751026e-01   4.2622882e-01   4.6196003e-01   4.3509825e-01   5.0331922e-01   4.7187854e-01   5.0952392e-01   4.7915978e-01   6.7455859e-01   7.2597064e-01   5.1785282e-01   5.5010478e-01   4.2016296e-01   4.4946075e-01   5.6436580e-01   5.0755452e-01   5.5406196e-01   5.7992096e-01   5.9836850e-01   6.9072736e-01   4.8187981e-01   4.4978658e-01   5.3473824e-01   5.4962720e-01   4.9840700e-01   4.8250662e-01   5.9432290e-01   4.0456143e-01   4.1167203e-01   3.9725244e-01   4.1618951e-01   4.4610405e-01   4.5050515e-01   4.5922479e-01   4.7558307e-01   4.8773140e-01   4.3463663e-01   4.0150943e-01   4.2550332e-01   4.5086763e-01   6.0674497e-01   5.7805151e-01   5.4463786e-01   5.4895979e-01   5.1821423e-01   5.1074879e-01   5.8286019e-01   5.5958440e-01   6.2153399e-01   5.7300136e-01   5.5719438e-01   5.8484610e-01   4.3235611e-01   4.5860451e-01   4.1985695e-01   4.2967972e-01   4.0842642e-01   4.9790187e-01   4.1925172e-01   4.0012411e-01   3.8008048e-01   4.5945922e-01   4.4591324e-01   4.1768072e-01
   3.8406897e-01   3.9985288e-01   4.1810238e-01   4.1647977e-01   4.6288338e-01   4.6195855e-01   3.8860999e-01   0.0000000e+00   3.7208243e-01   4.2998796e-01   4.6539973e-01   4.5538933e-01   4.3443922e-01   3.8473174e-01   4.0095136e-01   4.4418465e-01   4.4550211e-01   4.4525236e-01   4.5035373e-01   4.9312293e-01   6.0285787e-01   5.2470788e-01   4.6671590e-01   5.5245062e-01   5.0399957e-01   5.1006022e-01   4.4607933e-01   4.1120754e-01   4.7011311e-01   4.1556164e-01   4.6848722e-01   4.3977680e-01   5.1846971e-01   4.9039283e-01   7.1907754e-01   7.2513706e-01   5.1018483e-01   5.5871393e-01   4.3888159e-01   4.2240603e-01   4.2296338e-01   4.4175144e-01   5.2395132e-01   6.3529535e-01   5.8984806e-01   6.5505147e-01   4.6845641e-01   4.4745891e-01   5.0816406e-01   5.2685107e-01   4.9274735e-01   4.4651292e-01   5.7826260e-01   4.3844145e-01   3.9579670e-01   3.9900955e-01   4.2945233e-01   4.2699714e-01   4.4397492e-01   4.6402679e-01   4.6037624e-01   4.5994573e-01   4.0667025e-01   4.1266127e-01   4.2726291e-01   4.5055691e-01   5.6896136e-01   5.9175256e-01   5.4834994e-01   5.7453610e-01   4.9261142e-01   5.7278800e-01   5.7317751e-01   5.2350984e-01   5.5811224e-01   5.6524446e-01   5.2077875e-01   5.7228721e-01   5.0296744e-01   4.5905351e-01   4.3233858e-01   4.3209992e-01   4.1445951e-01   4.9155190e-01   3.9838446e-01   3.8436523e-01   3.5507428e-01   4.2233336e-01   4.0004838e-01   3.8993802e-01
   4.5937586e-01   4.8564020e-01   4.8478747e-01   4.9886917e-01   5.3361851e-01   5.4319482e-01   4.2386169e-01   3.7208243e-01   0.0000000e+00   4.5568777e-01   5.0739430e-01   5.3515367e-01   5.2120744e-01   4.1724857e-01   4.1204218e-01   5.2772946e-01   5.6218772e-01   5.2260247e-01   5.4392972e-01   5.7718676e-01   5.4619898e-01   6.6076206e-01   4.8755694e-01   5.2613982e-01   5.0141797e-01   5.9832047e-01   5.5520912e-01   4.4640341e-01   5.2010494e-01   4.7642089e-01   4.8936088e-01   4.8343065e-01   5.1638932e-01   5.9268761e-01   7.7568114e-01   9.4067499e-01   5.6317791e-01   5.6757593e-01   5.2429942e-01   5.2830972e-01   5.4193727e-01   5.5793671e-01   5.6522475e-01   6.7733089e-01   6.4656903e-01   7.2669562e-01   5.2300998e-01   5.9375546e-01   5.9814087e-01   6.2435953e-01   5.3818814e-01   5.2836998e-01   6.4292391e-01   4.8392034e-01   4.5992661e-01   4.9316816e-01   4.9621641e-01   5.2871180e-01   5.1543890e-01   5.5225411e-01   5.6717131e-01   4.8599586e-01   4.9766139e-01   4.8023048e-01   4.9142345e-01   5.5363303e-01   6.5635957e-01   6.2135611e-01   6.2136428e-01   6.3890763e-01   5.4531751e-01   5.7780739e-01   6.2553118e-01   6.0081333e-01   6.1559243e-01   6.2124892e-01   5.8435392e-01   6.2375595e-01   6.1296409e-01   4.9645026e-01   4.5809994e-01   4.9900366e-01   4.7230191e-01   5.3190650e-01   4.6881905e-01   5.0591819e-01   4.4877923e-01   4.8676854e-01   4.1701049e-01   4.3156118e-01
   4.4754959e-01   4.4067803e-01   4.4566143e-01   4.5265803e-01   5.1360619e-01   4.7906292e-01   4.3295894e-01   4.2998796e-01   4.5568777e-01   0.0000000e+00   4.8620822e-01   4.8088467e-01   4.6870992e-01   4.2103620e-01   4.6660500e-01   4.7803310e-01   5.3321652e-01   4.7634963e-01   4.8944517e-01   5.2521790e-01   5.9831703e-01   5.7997435e-01   5.1960048e-01   5.7477597e-01   5.7305416e-01   5.1247399e-01   4.7329355e-01   4.9488916e-01   5.4625579e-01   4.7724890e-01   5.2185177e-01   4.7511431e-01   5.5171311e-01   5.2671993e-01   7.7447461e-01   7.9862788e-01   5.4712532e-01   5.8882711e-01   4.7434214e-01   4.9136363e-01   5.4086066e-01   5.1623588e-01   5.8051220e-01   6.4481587e-01   6.0936924e-01   7.1700077e-01   5.0715394e-01   4.5516451e-01   5.3902175e-01   5.6705859e-01   5.4238409e-01   5.0191499e-01   5.8855561e-01   4.4619987e-01   4.2071262e-01   4.0465316e-01   4.2813653e-01   4.2565344e-01   4.9338052e-01   5.0519418e-01   4.7820997e-01   5.0197127e-01   4.3669851e-01   4.5412678e-01   4.7697471e-01   4.7798985e-01   6.1768651e-01   5.9324446e-01   5.7968414e-01   5.1917627e-01   4.9089374e-01   5.3999377e-01   5.9623195e-01   5.7252303e-01   5.4353499e-01   6.4654484e-01   5.5679411e-01   5.9837074e-01   5.5397146e-01   5.3270354e-01   4.6256280e-01   4.6588937e-01   4.6998266e-01   4.6155884e-01   4.3024980e-01   4.2624191e-01   3.8194935e-01   4.3828477e-01   4.4880490e-01   4.3158868e-01
   4.4523129e-01   4.6611978e-01   5.0612412e-01   4.9813210e-01   5.7085192e-01   5.4830765e-01   4.8507222e-01   4.6539973e-01   5.0739430e-01   4.8620822e-01   0.0000000e+00   5.2816511e-01   5.3537279e-01   5.0952337e-01   5.3432648e-01   5.7936467e-01   5.5923373e-01   5.7723912e-01   5.5946795e-01   5.5466522e-01   6.2789242e-01   5.9060453e-01   6.0335372e-01   6.3312690e-01   6.3683913e-01   5.6588557e-01   5.0621183e-01   5.1963345e-01   5.9743827e-01   5.3164760e-01   5.6112989e-01   5.2454315e-01   6.0226806e-01   5.6544375e-01   7.6475088e-01   8.4259799e-01   5.6976393e-01   6.2562001e-01   5.1677232e-01   4.7799391e-01   5.8932764e-01   5.4475126e-01   5.7935719e-01   6.9527008e-01   6.3394766e-01   7.5735427e-01   5.5148433e-01   5.6124164e-01   5.8776031e-01   6.2051501e-01   5.6687467e-01   5.3701771e-01   5.8746999e-01   4.4936501e-01   4.6714774e-01   4.2550512e-01   4.9902341e-01   5.1924250e-01   5.3895291e-01   5.3364024e-01   4.8382685e-01   6.1857301e-01   5.0510318e-01   4.9513061e-01   5.3728409e-01   5.4647316e-01   6.4856565e-01   6.0955991e-01   5.8099367e-01   5.7422136e-01   5.5799090e-01   5.9711505e-01   6.7550463e-01   6.0061183e-01   6.0066364e-01   6.6023412e-01   6.3434080e-01   6.0370870e-01   5.5961742e-01   5.4570173e-01   4.9629638e-01   4.7271946e-01   5.0735160e-01   5.1066131e-01   4.9621320e-01   4.7582345e-01   4.8667396e-01   5.4262513e-01   4.8111037e-01   4.7152918e-01
   4.5497790e-01   5.0875166e-01   4.9327004e-01   4.6528329e-01   5.5346170e-01   5.2995736e-01   4.5695548e-01   4.5538933e-01   5.3515367e-01   4.8088467e-01   5.2816511e-01   0.0000000e+00   5.1513154e-01   5.0322144e-01   4.9054003e-01   5.4066864e-01   5.5758197e-01   5.2959143e-01   5.4564097e-01   5.4508712e-01   6.2929794e-01   5.2417006e-01   5.2933907e-01   6.0815983e-01   6.0830678e-01   5.4156417e-01   4.6226628e-01   4.5593565e-01   5.6109289e-01   5.2078934e-01   5.5841094e-01   5.4981049e-01   5.7009253e-01   5.5454364e-01   7.6730539e-01   7.4192881e-01   5.4553592e-01   5.5759812e-01   5.3989249e-01   5.3884688e-01   5.6008613e-01   5.4956948e-01   6.5388823e-01   6.7196731e-01   5.9505782e-01   7.1236690e-01   5.1030976e-01   5.5784990e-01   5.9992011e-01   6.6182202e-01   5.5208686e-01   5.2397755e-01   6.5048433e-01   4.9165590e-01   4.6988269e-01   4.7153184e-01   5.2226908e-01   5.0453282e-01   5.0661348e-01   5.3080239e-01   5.1366927e-01   5.4739610e-01   4.6742816e-01   4.6872567e-01   5.3025333e-01   5.6955234e-01   6.6684487e-01   6.2154373e-01   6.0577052e-01   5.7076294e-01   5.6947611e-01   5.7361998e-01   6.6661503e-01   5.7434471e-01   6.2563149e-01   7.0168100e-01   6.5752647e-01   6.3670936e-01   5.6172202e-01   5.5292169e-01   4.8206950e-01   4.7320234e-01   5.1777642e-01   5.1224782e-01   4.4564633e-01   4.5500180e-01   4.7672585e-01   4.9583175e-01   4.6787701e-01   4.6233702e-01
   4.5790394e-01   4.6194534e-01   4.9781653e-01   4.8279113e-01   5.1464973e-01   4.9016584e-01   4.3387991e-01   4.3443922e-01   5.2120744e-01   4.6870992e-01   5.3537279e-01   5.1513154e-01   0.0000000e+00   4.7970641e-01   4.4326277e-01   4.8486833e-01   5.4385768e-01   5.0385730e-01   5.2752739e-01   5.1214822e-01   6.1325140e-01   4.6045907e-01   5.3724930e-01   5.5259902e-01   5.4039671e-01   5.3184210e-01   4.5623428e-01   4.4801261e-01   5.1403836e-01   4.5765706e-01   4.9210537e-01   4.6688218e-01   5.5071150e-01   5.1795467e-01   7.5742189e-01   8.2520949e-01   5.4209564e-01   5.8308196e-01   5.0906616e-01   4.8871525e-01   5.4633786e-01   4.8311922e-01   6.0546670e-01   6.3587336e-01   6.2629092e-01   7.0466439e-01   5.1514566e-01   5.3775004e-01   5.6584701e-01   5.8358320e-01   5.1793731e-01   4.9081093e-01   5.8997840e-01   4.7616459e-01   4.2138121e-01   4.3972557e-01   4.7790916e-01   4.7803432e-01   4.9332413e-01   4.8926672e-01   4.6546997e-01   4.9850975e-01   4.1862683e-01   4.5881478e-01   4.9855472e-01   5.5218523e-01   6.0438967e-01   5.8738815e-01   5.5573586e-01   5.1345902e-01   5.0451923e-01   5.2682245e-01   6.3402394e-01   6.2276674e-01   6.5064902e-01   6.7675790e-01   6.1819875e-01   6.2305027e-01   5.8107320e-01   4.9266383e-01   4.7192616e-01   4.6304857e-01   4.4545229e-01   4.7261500e-01   4.4246067e-01   4.5528997e-01   4.5175660e-01   4.6253249e-01   4.5352720e-01   4.4292978e-01
   4.1573333e-01   4.4242207e-01   4.4956256e-01   4.6692444e-01   5.2718410e-01   4.6697862e-01   3.7733789e-01   3.8473174e-01   4.1724857e-01   4.2103620e-01   5.0952337e-01   5.0322144e-01   4.7970641e-01   0.0000000e+00   4.0844749e-01   4.2497928e-01   5.4614241e-01   4.9158646e-01   5.3035812e-01   5.2266662e-01   5.6948744e-01   4.2563789e-01   4.6848145e-01   5.5705607e-01   5.5396875e-01   5.3648605e-01   4.7653769e-01   4.6065653e-01   5.4664911e-01   4.5958872e-01   4.8586830e-01   4.8297917e-01   5.2398042e-01   5.2736116e-01   7.7738534e-01   7.8359684e-01   5.3289940e-01   5.8184002e-01   5.3939031e-01   4.8226871e-01   5.3478250e-01   4.9755663e-01   5.5113427e-01   6.2434731e-01   5.9958368e-01   7.2463707e-01   4.9472415e-01   5.4860786e-01   5.2744986e-01   6.0897833e-01   5.2987282e-01   4.9825236e-01   5.6494059e-01   4.6652558e-01   4.4439405e-01   4.2230082e-01   5.1046208e-01   4.8281222e-01   5.0608083e-01   4.7791958e-01   4.5760102e-01   4.9957041e-01   4.4312695e-01   4.8995521e-01   4.9269514e-01   5.1420395e-01   6.1250739e-01   5.6880253e-01   5.9490030e-01   6.0955713e-01   5.0162637e-01   5.2176938e-01   5.6287566e-01   6.1141276e-01   5.5284422e-01   6.2371679e-01   5.8775485e-01   5.5700091e-01   5.5913868e-01   4.9507132e-01   4.5984601e-01   4.4500169e-01   4.4911045e-01   4.9252902e-01   4.2134424e-01   4.2233708e-01   3.9348760e-01   4.4402330e-01   4.2789942e-01   4.1910664e-01
   4.6730439e-01   4.4863495e-01   4.4459902e-01   4.4980614e-01   4.7140962e-01   4.5164133e-01   4.1607751e-01   4.0095136e-01   4.1204218e-01   4.6660500e-01   5.3432648e-01   4.9054003e-01   4.4326277e-01   4.0844749e-01   0.0000000e+00   4.5454583e-01   5.2693400e-01   4.8728597e-01   5.3244132e-01   5.2439725e-01   4.9005379e-01   4.8362982e-01   5.1988611e-01   5.5629399e-01   5.8289659e-01   5.3811402e-01   4.5477338e-01   4.8882686e-01   5.4320818e-01   4.6635170e-01   5.5585907e-01   4.9022955e-01   5.9617783e-01   5.3223032e-01   7.7903069e-01   7.4969682e-01   5.4509225e-01   5.8250206e-01   4.8999939e-01   5.0160652e-01   5.4370437e-01   6.2467388e-01   6.1191752e-01   6.3278396e-01   6.3012482e-01   7.2630336e-01   5.2388629e-01   5.5116614e-01   5.9898456e-01   6.2761110e-01   5.6500888e-01   5.4001239e-01   6.0424002e-01   4.7549347e-01   4.3363785e-01   4.4037853e-01   4.8793952e-01   4.7702645e-01   5.1508159e-01   4.8679205e-01   4.9018617e-01   5.4649744e-01   4.6118949e-01   4.9490340e-01   4.9293094e-01   5.8429305e-01   6.1718207e-01   6.3950737e-01   5.8940951e-01   5.5503232e-01   5.2577958e-01   5.5117131e-01   5.6079485e-01   6.0309666e-01   5.6433331e-01   6.8050298e-01   5.7703667e-01   6.0997058e-01   5.0378814e-01   5.8125078e-01   4.8870332e-01   4.7392130e-01   5.0822100e-01   5.0964539e-01   4.4041856e-01   4.2631562e-01   4.2557441e-01   4.5448952e-01   4.2984041e-01   4.2899061e-01
   4.9909521e-01   4.8859795e-01   4.9009643e-01   5.0150657e-01   5.2493092e-01   4.8910774e-01   4.4372221e-01   4.4418465e-01   5.2772946e-01   4.7803310e-01   5.7936467e-01   5.4066864e-01   4.8486833e-01   4.2497928e-01   4.5454583e-01   0.0000000e+00   5.4213530e-01   5.2253036e-01   5.1895771e-01   5.4825689e-01   5.1409219e-01   5.0060674e-01   5.1442164e-01   5.5541750e-01   5.5343794e-01   5.5708827e-01   4.8811430e-01   4.4290796e-01   5.1613938e-01   4.4990326e-01   4.6790062e-01   5.3047239e-01   5.9537963e-01   5.3622157e-01   7.5959198e-01   7.0761826e-01   5.3760522e-01   5.7308452e-01   4.7284600e-01   4.7971821e-01   4.8908526e-01   5.8298376e-01   5.8081645e-01   6.2267384e-01   6.5255684e-01   7.3306857e-01   5.1650957e-01   5.6438836e-01   6.0393031e-01   6.6032236e-01   5.5792399e-01   5.3109706e-01   5.9715463e-01   4.8884026e-01   4.1292841e-01   4.4526428e-01   4.7263225e-01   4.6013384e-01   4.9957693e-01   5.4557694e-01   5.3079919e-01   5.6659430e-01   4.8494706e-01   5.4312872e-01   5.0288984e-01   5.4187364e-01   5.9511879e-01   6.1330266e-01   5.6729282e-01   5.2143210e-01   5.2995515e-01   5.5843768e-01   6.0468356e-01   6.0692186e-01   5.5789024e-01   6.9399221e-01   5.7209291e-01   6.1855250e-01   5.1692722e-01   5.1511705e-01   4.9827797e-01   4.8397134e-01   5.3166457e-01   5.2890984e-01   4.4327734e-01   4.5031142e-01   4.5197761e-01   4.7627270e-01   4.5260257e-01   4.4345202e-01
   4.7453099e-01   4.8179433e-01   4.8961009e-01   5.2986821e-01   6.0726365e-01   5.4955541e-01   4.7090239e-01   4.4550211e-01   5.6218772e-01   5.3321652e-01   5.5923373e-01   5.5758197e-01   5.4385768e-01   5.4614241e-01   5.2693400e-01   5.4213530e-01   0.0000000e+00   5.5431278e-01   5.8094052e-01   6.1443948e-01   6.1452189e-01   5.8215994e-01   6.0022805e-01   6.3441823e-01   6.5308685e-01   6.4230693e-01   5.6272189e-01   5.4323244e-01   6.2339663e-01   5.5580886e-01   5.4805590e-01   5.5066721e-01   6.2510057e-01   5.8294139e-01   8.0151627e-01   7.9586048e-01   6.5961504e-01   6.2422104e-01   5.0390080e-01   5.3887347e-01   5.5545530e-01   6.6088848e-01   6.6867326e-01   7.4662804e-01   6.6913837e-01   8.2195499e-01   5.7170930e-01   5.6571823e-01   6.6234565e-01   7.2679911e-01   5.8775675e-01   5.3662725e-01   6.6843822e-01   5.5031482e-01   4.9729085e-01   5.0968419e-01   5.3131325e-01   5.3550244e-01   5.2426307e-01   5.5634781e-01   5.8877048e-01   5.6350039e-01   4.8574793e-01   4.3808877e-01   5.4047648e-01   5.7968859e-01   5.7916742e-01   6.6763881e-01   5.6479534e-01   6.1934161e-01   5.9650999e-01   5.6548822e-01   6.6059662e-01   6.7997825e-01   5.9465878e-01   7.0194837e-01   6.0144668e-01   6.2960193e-01   6.6894471e-01   5.5964838e-01   5.1163436e-01   4.8364108e-01   5.1269593e-01   5.8252520e-01   4.8008199e-01   4.7925590e-01   4.7807819e-01   5.3123062e-01   4.6335221e-01   4.4264511e-01
   5.3515474e-01   5.1356104e-01   4.9569184e-01   5.1713875e-01   5.3905548e-01   4.6614575e-01   4.2207634e-01   4.4525236e-01   5.2260247e-01   4.7634963e-01   5.7723912e-01   5.2959143e-01   5.0385730e-01   4.9158646e-01   4.8728597e-01   5.2253036e-01   5.5431278e-01   0.0000000e+00   5.7954244e-01   5.5193291e-01   6.0777388e-01   5.7346813e-01   5.1657522e-01   5.8708822e-01   5.9022991e-01   5.4131183e-01   5.1999375e-01   5.4030303e-01   6.1024667e-01   4.9267811e-01   5.6621512e-01   5.0604571e-01   5.8721266e-01   6.0101662e-01   7.7185165e-01   6.6232555e-01   6.5754377e-01   6.2130468e-01   5.5971766e-01   5.4078282e-01   5.2667690e-01   6.2084933e-01   6.2797192e-01   6.5824157e-01   6.0815014e-01   7.3579137e-01   5.5774561e-01   5.5192638e-01   6.4028913e-01   6.2561786e-01   5.6762214e-01   5.5026058e-01   6.1504595e-01   5.4782709e-01   4.8275371e-01   5.1654835e-01   5.3854585e-01   5.5531658e-01   5.2966545e-01   5.5210053e-01   5.2745116e-01   5.5331299e-01   5.1756572e-01   4.6244987e-01   5.0627666e-01   5.2890963e-01   5.9774558e-01   6.3991190e-01   6.2508185e-01   5.8816953e-01   5.0751225e-01   5.2498011e-01   6.1348362e-01   5.9969246e-01   5.6155204e-01   6.3104971e-01   5.8010564e-01   5.8343753e-01   5.3571152e-01   5.4785598e-01   5.0237585e-01   4.6635699e-01   4.7839307e-01   5.3674034e-01   4.6406512e-01   4.5051704e-01   4.5519902e-01   5.1179536e-01   4.6306148e-01   4.5532585e-01
   5.4956712e-01   5.2800513e-01   5.4353295e-01   5.2838231e-01   5.9372527e-01   5.3742206e-01   5.0515854e-01   4.5035373e-01   5.4392972e-01   4.8944517e-01   5.5946795e-01   5.4564097e-01   5.2752739e-01   5.3035812e-01   5.3244132e-01   5.1895771e-01   5.8094052e-01   5.7954244e-01   0.0000000e+00   5.8876553e-01   5.6936957e-01   5.5558191e-01   5.3000435e-01   6.0682834e-01   6.0422407e-01   5.6118174e-01   5.5634909e-01   5.2349081e-01   5.6619146e-01   4.7650272e-01   5.7091312e-01   5.2625540e-01   6.1621014e-01   5.5975022e-01   8.4060176e-01   7.5406210e-01   6.5348933e-01   5.6564810e-01   5.1451253e-01   5.1829672e-01   5.6401728e-01   6.1383181e-01   6.2388435e-01   6.8148987e-01   6.0120753e-01   6.9778658e-01   5.3718825e-01   5.3968409e-01   5.9734422e-01   5.9629204e-01   5.5551073e-01   5.6346461e-01   6.1894000e-01   5.1817415e-01   4.7913199e-01   4.8421843e-01   5.4179670e-01   5.3694523e-01   5.5525560e-01   5.3384189e-01   5.8223945e-01   5.9447650e-01   4.9414871e-01   4.5806253e-01   5.3348814e-01   5.2378700e-01   6.6813898e-01   6.7404746e-01   6.2609849e-01   5.6051542e-01   5.5953255e-01   5.8138188e-01   6.6797634e-01   6.5018859e-01   6.0549414e-01   7.1365589e-01   5.8363562e-01   5.9098391e-01   5.9270629e-01   5.6533442e-01   5.0488404e-01   5.0473566e-01   5.3219125e-01   5.6083842e-01   5.2640239e-01   5.0122406e-01   4.8728048e-01   4.9852592e-01   5.2044897e-01   5.2797485e-01
   5.1521365e-01   5.2919423e-01   5.5290626e-01   5.2153023e-01   5.6321645e-01   5.1664044e-01   4.8268497e-01   4.9312293e-01   5.7718676e-01   5.2521790e-01   5.5466522e-01   5.4508712e-01   5.1214822e-01   5.2266662e-01   5.2439725e-01   5.4825689e-01   6.1443948e-01   5.5193291e-01   5.8876553e-01   0.0000000e+00   5.9615405e-01   5.5010196e-01   5.5184219e-01   6.2385688e-01   5.6217405e-01   5.8084074e-01   5.1830896e-01   5.7548200e-01   6.1860533e-01   5.2641660e-01   5.5419923e-01   5.1974169e-01   6.0947516e-01   5.8514934e-01   7.2640231e-01   7.4398405e-01   6.0229747e-01   6.2118633e-01   5.5603811e-01   5.5001970e-01   5.4555374e-01   5.3727737e-01   6.1354620e-01   7.0680051e-01   6.8723357e-01   7.3973172e-01   5.8529291e-01   5.8370500e-01   6.3786974e-01   6.6378948e-01   5.8074049e-01   5.9376355e-01   6.5254476e-01   5.1265817e-01   4.8317432e-01   5.0792072e-01   5.3380653e-01   5.5651431e-01   5.7015282e-01   5.7767531e-01   5.4558313e-01   5.7078409e-01   4.8556089e-01   4.9495496e-01   5.4601257e-01   5.7776735e-01   6.7743446e-01   6.7507372e-01   7.1228434e-01   6.6037571e-01   5.9208575e-01   6.3487080e-01   7.1040381e-01   6.6444540e-01   7.1045620e-01   7.5743062e-01   6.2348266e-01   6.4044055e-01   6.1540519e-01   5.7671682e-01   5.2881354e-01   5.0453437e-01   4.8356488e-01   5.2336661e-01   5.2011983e-01   5.1978230e-01   5.0014962e-01   4.9797145e-01   4.9153331e-01   4.7738192e-01
   5.5530105e-01   5.3910805e-01   4.6676054e-01   5.0402229e-01   5.2003919e-01   5.9912382e-01   6.2189379e-01   6.0285787e-01   5.4619898e-01   5.9831703e-01   6.2789242e-01   6.2929794e-01   6.1325140e-01   5.6948744e-01   4.9005379e-01   5.1409219e-01   6.1452189e-01   6.0777388e-01   5.6936957e-01   5.9615405e-01   0.0000000e+00   6.3343611e-01   5.7202006e-01   6.2284326e-01   6.7590871e-01   7.1430320e-01   6.1217755e-01   6.1483954e-01   5.6961936e-01   5.2817917e-01   5.1075702e-01   5.2450127e-01   6.0378689e-01   5.8013078e-01   7.5466814e-01   7.0319171e-01   6.3030127e-01   6.5822207e-01   5.6248435e-01   5.0512811e-01   5.5497466e-01   5.3248378e-01   7.0150002e-01   8.0494584e-01   7.0290250e-01   8.3231279e-01   6.1174489e-01   6.2848718e-01   6.2561611e-01   6.2487599e-01   5.7034589e-01   6.3661584e-01   5.9274461e-01   4.9376043e-01   4.6808201e-01   5.1717363e-01   5.3154293e-01   5.4104035e-01   5.7202474e-01   6.2623760e-01   6.8461169e-01   7.0456297e-01   5.7597221e-01   5.5874273e-01   6.1889130e-01   7.0084276e-01   7.5855048e-01   8.0802441e-01   6.4188082e-01   6.3513545e-01   6.6702201e-01   6.5026606e-01   7.0188664e-01   6.1365961e-01   5.6750449e-01   7.0491339e-01   6.6843166e-01   7.5429898e-01   6.9125507e-01   5.2993246e-01   5.6862452e-01   6.1033063e-01   5.6681556e-01   5.9869189e-01   6.4254160e-01   6.0935691e-01   4.4910541e-01   5.6496340e-01   5.1552990e-01   5.4864506e-01
   4.9267245e-01   5.0872617e-01   5.1071838e-01   5.3882483e-01   5.4709975e-01   5.1568303e-01   4.1303394e-01   5.2470788e-01   6.6076206e-01   5.7997435e-01   5.9060453e-01   5.2417006e-01   4.6045907e-01   4.2563789e-01   4.8362982e-01   5.0060674e-01   5.8215994e-01   5.7346813e-01   5.5558191e-01   5.5010196e-01   6.3343611e-01   0.0000000e+00   4.9971511e-01   5.1313071e-01   5.2951823e-01   4.8061199e-01   5.2352613e-01   5.8628869e-01   5.6162085e-01   4.9038596e-01   5.5936231e-01   5.2320569e-01   6.3044799e-01   6.1474267e-01   8.1888521e-01   8.0045011e-01   6.3584606e-01   7.2701961e-01   5.5291998e-01   5.4251888e-01   5.9096152e-01   5.3185835e-01   7.0510986e-01   7.3128815e-01   6.8575076e-01   8.8210562e-01   6.1130766e-01   6.3722017e-01   5.9514641e-01   6.7964063e-01   5.8690779e-01   5.7417215e-01   6.4075864e-01   5.6196143e-01   4.4180693e-01   5.3477917e-01   6.0060903e-01   6.0755513e-01   6.6775587e-01   6.4472735e-01   5.8093270e-01   5.7339517e-01   5.3456430e-01   4.6320173e-01   4.7963236e-01   5.6456522e-01   6.7716123e-01   7.9968140e-01   6.3062129e-01   6.3511149e-01   5.7932390e-01   6.0553410e-01   5.8844870e-01   5.6809806e-01   6.1018751e-01   7.6081552e-01   5.9345965e-01   7.2703534e-01   7.3506488e-01   4.9549409e-01   6.2561398e-01   6.0804668e-01   6.0178694e-01   5.4537485e-01   4.7270908e-01   4.4472917e-01   4.2939688e-01   4.9242041e-01   4.8599215e-01   4.5366953e-01
   4.9465938e-01   4.9920688e-01   4.9709491e-01   5.1855104e-01   5.4744784e-01   5.3413123e-01   4.7758419e-01   4.6671590e-01   4.8755694e-01   5.1960048e-01   6.0335372e-01   5.2933907e-01   5.3724930e-01   4.6848145e-01   5.1988611e-01   5.1442164e-01   6.0022805e-01   5.1657522e-01   5.3000435e-01   5.5184219e-01   5.7202006e-01   4.9971511e-01   0.0000000e+00   5.9310872e-01   5.7999229e-01   5.9197330e-01   5.6816724e-01   5.4851275e-01   5.4633588e-01   5.1505533e-01   5.2069877e-01   5.3797736e-01   6.2192438e-01   5.7856147e-01   8.2784211e-01   8.2048862e-01   6.3920515e-01   6.3102950e-01   5.4961121e-01   5.3556214e-01   5.8662818e-01   6.1526100e-01   6.5642264e-01   7.0764715e-01   6.9750820e-01   7.9477202e-01   5.7567943e-01   5.9447771e-01   6.1213230e-01   6.2297717e-01   5.7898858e-01   6.0982232e-01   6.5305653e-01   5.3231029e-01   4.7609684e-01   4.9101294e-01   5.3008020e-01   5.4597278e-01   5.6590577e-01   5.2790884e-01   5.1420720e-01   5.6617947e-01   4.9637976e-01   5.3887470e-01   5.4524104e-01   5.4572908e-01   6.2932542e-01   6.6837076e-01   6.5340753e-01   6.0742646e-01   5.1796372e-01   5.6042790e-01   5.9115803e-01   5.9954418e-01   6.4825923e-01   7.4937681e-01   5.9995483e-01   6.3995034e-01   4.9894376e-01   4.4349330e-01   5.0605648e-01   5.1904563e-01   5.0526991e-01   5.6548813e-01   4.7246900e-01   4.7890965e-01   4.6727624e-01   4.9836808e-01   4.8915762e-01   4.9534718e-01
   5.5199011e-01   5.8203087e-01   5.8505777e-01   6.0405409e-01   6.1688333e-01   5.9620801e-01   5.2303639e-01   5.5245062e-01   5.2613982e-01   5.7477597e-01   6.3312690e-01   6.0815983e-01   5.5259902e-01   5.5705607e-01   5.5629399e-01   5.5541750e-01   6.3441823e-01   5.8708822e-01   6.0682834e-01   6.2385688e-01   6.2284326e-01   5.1313071e-01   5.9310872e-01   0.0000000e+00   6.2254818e-01   6.7178662e-01   5.6549592e-01   6.0052289e-01   5.6593854e-01   5.8555874e-01   5.6396707e-01   5.6743535e-01   6.3432894e-01   6.4144800e-01   8.7174244e-01   9.2203924e-01   7.2300744e-01   6.8381455e-01   6.1363666e-01   5.9437102e-01   6.2755852e-01   6.3828224e-01   6.9236835e-01   7.4343472e-01   7.2470627e-01   8.4363162e-01   6.3810588e-01   6.5525926e-01   7.0934622e-01   6.7705812e-01   6.2404297e-01   6.1811846e-01   7.2865838e-01   5.7692056e-01   5.0871271e-01   5.0221460e-01   5.4976709e-01   5.6997917e-01   5.7316874e-01   5.5776165e-01   5.7774943e-01   6.2038548e-01   5.2328672e-01   5.2594811e-01   5.7905710e-01   5.9247177e-01   6.5292664e-01   6.6768627e-01   6.6931561e-01   6.3005937e-01   5.6467674e-01   6.6305245e-01   6.5266213e-01   6.3548427e-01   7.2086622e-01   7.6239069e-01   6.5173031e-01   6.6709817e-01   5.6052079e-01   4.9500018e-01   5.7199104e-01   5.8587876e-01   5.9543760e-01   6.2948767e-01   5.5749152e-01   5.4286584e-01   5.1752316e-01   5.4216217e-01   5.2672823e-01   5.3919620e-01
   5.2361373e-01   5.5397500e-01   5.6036860e-01   5.7531492e-01   5.7165451e-01   5.6431162e-01   4.9601733e-01   5.0399957e-01   5.0141797e-01   5.7305416e-01   6.3683913e-01   6.0830678e-01   5.4039671e-01   5.5396875e-01   5.8289659e-01   5.5343794e-01   6.5308685e-01   5.9022991e-01   6.0422407e-01   5.6217405e-01   6.7590871e-01   5.2951823e-01   5.7999229e-01   6.2254818e-01   0.0000000e+00   6.5610499e-01   5.6975445e-01   5.9355715e-01   5.5542567e-01   5.6932958e-01   6.4192681e-01   5.1400743e-01   5.8428556e-01   5.9418866e-01   7.7625613e-01   9.4771441e-01   5.9793676e-01   5.9893980e-01   5.3309754e-01   5.4528457e-01   6.5259895e-01   6.2954610e-01   6.6017308e-01   6.9226085e-01   7.0548271e-01   7.5533898e-01   6.0072924e-01   6.1357481e-01   6.5031702e-01   6.7238042e-01   6.1750895e-01   6.0153030e-01   6.4527521e-01   5.7149299e-01   5.0884888e-01   5.4672722e-01   5.5948916e-01   5.8909205e-01   5.8063726e-01   5.5976586e-01   6.0120740e-01   6.2362241e-01   5.7453035e-01   5.6674177e-01   6.2681573e-01   5.4949957e-01   6.6942623e-01   6.8674872e-01   6.6964539e-01   6.6387485e-01   5.4017854e-01   6.3007101e-01   6.5280080e-01   6.8897351e-01   7.2095342e-01   6.6717950e-01   6.4070517e-01   6.1630366e-01   5.8153122e-01   4.3377316e-01   5.0867954e-01   4.8787027e-01   5.6040230e-01   5.8423610e-01   5.0527319e-01   4.7538488e-01   4.9972810e-01   5.2445197e-01   5.4535871e-01   4.9707653e-01
   5.1415389e-01   5.3638818e-01   5.2262796e-01   5.6059914e-01   5.1520016e-01   5.3261718e-01   4.7290978e-01   5.1006022e-01   5.9832047e-01   5.1247399e-01   5.6588557e-01   5.4156417e-01   5.3184210e-01   5.3648605e-01   5.3811402e-01   5.5708827e-01   6.4230693e-01   5.4131183e-01   5.6118174e-01   5.8084074e-01   7.1430320e-01   4.8061199e-01   5.9197330e-01   6.7178662e-01   6.5610499e-01   0.0000000e+00   5.6020955e-01   5.5701519e-01   5.9727155e-01   5.6402852e-01   6.1191352e-01   5.3091312e-01   6.3277403e-01   6.4726955e-01   7.7555883e-01   8.7365682e-01   5.9493220e-01   6.6028395e-01   5.0016809e-01   5.5556422e-01   6.0232319e-01   5.5815513e-01   6.2779884e-01   6.6657107e-01   7.0408778e-01   7.7471149e-01   5.8037628e-01   5.6339292e-01   5.9804879e-01   6.8657729e-01   6.2081760e-01   6.2197344e-01   6.5048146e-01   5.4744989e-01   4.8087853e-01   4.8422938e-01   5.4007840e-01   5.2687472e-01   5.4249198e-01   5.4465803e-01   5.2061109e-01   5.7467862e-01   5.6672323e-01   5.9783036e-01   5.9162337e-01   5.6226684e-01   6.4268336e-01   6.6161874e-01   6.3499820e-01   6.2933592e-01   5.0504118e-01   5.8719914e-01   6.0185344e-01   6.0500958e-01   6.1531808e-01   6.7613169e-01   5.6615085e-01   6.2511099e-01   5.7408050e-01   4.7358388e-01   5.2616988e-01   5.3838123e-01   5.5814299e-01   5.7793080e-01   5.5757341e-01   5.0195970e-01   4.8607761e-01   5.7631875e-01   5.0862055e-01   4.9130287e-01
   4.7827394e-01   5.0647518e-01   4.7345344e-01   5.0323501e-01   4.5826403e-01   4.7572131e-01   4.2751026e-01   4.4607933e-01   5.5520912e-01   4.7329355e-01   5.0621183e-01   4.6226628e-01   4.5623428e-01   4.7653769e-01   4.5477338e-01   4.8811430e-01   5.6272189e-01   5.1999375e-01   5.5634909e-01   5.1830896e-01   6.1217755e-01   5.2352613e-01   5.6816724e-01   5.6549592e-01   5.6975445e-01   5.6020955e-01   0.0000000e+00   4.7020763e-01   4.7315919e-01   5.0996216e-01   4.9694115e-01   4.6659029e-01   4.9571613e-01   5.0595270e-01   7.5080998e-01   7.6189078e-01   5.3096488e-01   5.4605216e-01   4.2620531e-01   5.0097700e-01   5.3506678e-01   4.8388144e-01   5.7921144e-01   6.4929630e-01   6.3216796e-01   7.1264965e-01   4.3868874e-01   5.1746292e-01   5.3207380e-01   5.9834726e-01   5.0439381e-01   5.4135242e-01   5.6516284e-01   4.8063249e-01   4.1390841e-01   4.3155419e-01   4.9340977e-01   4.6074769e-01   5.1250963e-01   5.3075627e-01   4.8960694e-01   5.7041657e-01   5.0712216e-01   5.4016118e-01   5.4583852e-01   5.2839184e-01   6.3851585e-01   6.5268373e-01   6.2995033e-01   6.3821207e-01   5.8888256e-01   6.5897615e-01   6.4769824e-01   6.7316598e-01   5.9535224e-01   6.9102173e-01   6.1834791e-01   6.5217638e-01   5.0181348e-01   5.0957742e-01   4.9491160e-01   4.7368239e-01   5.5141259e-01   5.8996111e-01   4.5584742e-01   4.6714863e-01   4.5321444e-01   5.0707004e-01   4.8166804e-01   4.2249954e-01
   4.2909630e-01   4.7591375e-01   4.9064078e-01   4.3643801e-01   5.2086492e-01   4.6207393e-01   4.2622882e-01   4.1120754e-01   4.4640341e-01   4.9488916e-01   5.1963345e-01   4.5593565e-01   4.4801261e-01   4.6065653e-01   4.8882686e-01   4.4290796e-01   5.4323244e-01   5.4030303e-01   5.2349081e-01   5.7548200e-01   6.1483954e-01   5.8628869e-01   5.4851275e-01   6.0052289e-01   5.9355715e-01   5.5701519e-01   4.7020763e-01   0.0000000e+00   4.8750542e-01   5.9625211e-01   5.1706672e-01   4.9616373e-01   5.6758151e-01   6.2585542e-01   8.5354055e-01   9.0450224e-01   5.7062596e-01   6.6742521e-01   5.4876615e-01   5.7186359e-01   6.0999104e-01   5.2722269e-01   6.3249722e-01   7.0484396e-01   6.5688394e-01   7.7782287e-01   5.4213613e-01   6.2396545e-01   5.9159971e-01   6.1736402e-01   5.8005281e-01   5.6867570e-01   5.7958142e-01   5.2562064e-01   4.3854718e-01   4.2081544e-01   4.3301077e-01   4.2899700e-01   5.2257467e-01   4.5974589e-01   4.4701496e-01   4.2128825e-01   4.0776883e-01   4.0089692e-01   4.6167729e-01   4.5026175e-01   5.7883940e-01   5.9665154e-01   5.4681745e-01   5.4012560e-01   4.9744785e-01   5.5817454e-01   5.9478574e-01   5.1536023e-01   5.3272058e-01   6.1417877e-01   4.7570231e-01   5.2590567e-01   4.3993155e-01   3.9609734e-01   4.5266163e-01   4.1840619e-01   5.0266559e-01   4.6452743e-01   3.9093728e-01   4.3341670e-01   4.5369363e-01   4.8569805e-01   4.3595352e-01   4.0762461e-01
   4.8418935e-01   4.8341739e-01   5.0002506e-01   5.1250114e-01   5.5147391e-01   5.3024365e-01   4.6196003e-01   4.7011311e-01   5.2010494e-01   5.4625579e-01   5.9743827e-01   5.6109289e-01   5.1403836e-01   5.4664911e-01   5.4320818e-01   5.1613938e-01   6.2339663e-01   6.1024667e-01   5.6619146e-01   6.1860533e-01   5.6961936e-01   5.6162085e-01   5.4633588e-01   5.6593854e-01   5.5542567e-01   5.9727155e-01   4.7315919e-01   4.8750542e-01   0.0000000e+00   5.1226252e-01   4.5381944e-01   4.5831838e-01   5.0177812e-01   5.1826071e-01   7.5658154e-01   7.7968786e-01   5.3938591e-01   5.7968762e-01   4.7226367e-01   4.9186764e-01   6.0703609e-01   5.2167487e-01   6.0155400e-01   6.3704442e-01   6.1161596e-01   7.0611382e-01   4.9071096e-01   5.1091557e-01   5.4719914e-01   5.9469646e-01   5.2962632e-01   5.2050716e-01   5.2475657e-01   5.2938280e-01   4.4911866e-01   4.6109242e-01   4.6724151e-01   4.8056891e-01   5.4053867e-01   4.9323507e-01   5.0779158e-01   5.1100566e-01   4.3459793e-01   4.5706575e-01   5.1257320e-01   5.5878181e-01   6.2514531e-01   6.2180445e-01   5.9088488e-01   6.0985312e-01   5.5949622e-01   5.9794616e-01   5.9926338e-01   5.8556721e-01   5.9593906e-01   6.2533582e-01   5.4127968e-01   5.8513737e-01   4.7720569e-01   4.1046496e-01   4.8362852e-01   4.9440205e-01   5.2087350e-01   5.1502891e-01   4.6268577e-01   4.5456103e-01   4.5070175e-01   5.2246441e-01   4.8298758e-01   4.7733674e-01
   4.8891403e-01   4.8699400e-01   4.7356001e-01   4.9665090e-01   5.1316356e-01   4.6154644e-01   4.3509825e-01   4.1556164e-01   4.7642089e-01   4.7724890e-01   5.3164760e-01   5.2078934e-01   4.5765706e-01   4.5958872e-01   4.6635170e-01   4.4990326e-01   5.5580886e-01   4.9267811e-01   4.7650272e-01   5.2641660e-01   5.2817917e-01   4.9038596e-01   5.1505533e-01   5.8555874e-01   5.6932958e-01   5.6402852e-01   5.0996216e-01   5.9625211e-01   5.1226252e-01   0.0000000e+00   5.6345397e-01   5.3341035e-01   5.9786928e-01   6.4729418e-01   8.6225408e-01   8.5612967e-01   6.0371234e-01   6.0871976e-01   5.6000487e-01   5.2559697e-01   6.7468674e-01   5.8565209e-01   6.8031445e-01   7.1717836e-01   7.0654756e-01   7.8421771e-01   5.6962225e-01   5.9110186e-01   6.5519543e-01   7.1882351e-01   6.2662776e-01   6.3238064e-01   6.4984908e-01   5.9819419e-01   5.0749909e-01   5.5885472e-01   5.5204494e-01   5.6953965e-01   5.8611675e-01   6.3226507e-01   5.8918206e-01   5.8355458e-01   5.2939366e-01   5.3397979e-01   6.0597035e-01   6.2601461e-01   7.1031121e-01   6.9343190e-01   6.6027175e-01   6.9151418e-01   5.5846462e-01   6.2211145e-01   6.5280302e-01   6.1657242e-01   7.0716410e-01   7.2849446e-01   6.1058705e-01   6.7738453e-01   5.8181188e-01   4.4031294e-01   5.3723386e-01   5.2774901e-01   5.4693896e-01   5.3732704e-01   4.7317324e-01   4.7256442e-01   4.6798694e-01   5.0884134e-01   4.4394068e-01   4.5748861e-01
   5.3945192e-01   5.0620486e-01   5.3606203e-01   5.2320341e-01   5.5761928e-01   5.5709753e-01   5.0331922e-01   4.6848722e-01   4.8936088e-01   5.2185177e-01   5.6112989e-01   5.5841094e-01   4.9210537e-01   4.8586830e-01   5.5585907e-01   4.6790062e-01   5.4805590e-01   5.6621512e-01   5.7091312e-01   5.5419923e-01   5.1075702e-01   5.5936231e-01   5.2069877e-01   5.6396707e-01   6.4192681e-01   6.1191352e-01   4.9694115e-01   5.1706672e-01   4.5381944e-01   5.6345397e-01   0.0000000e+00   5.3041100e-01   5.5830663e-01   5.3176604e-01   6.5828206e-01   7.9229922e-01   5.6298443e-01   5.5423693e-01   4.9976236e-01   4.6460936e-01   7.0060087e-01   4.5783851e-01   6.0206056e-01   6.6139332e-01   6.5677113e-01   7.5875021e-01   5.3298275e-01   5.5999134e-01   6.2165442e-01   6.3258856e-01   5.8020480e-01   5.2298172e-01   6.3739425e-01   5.8335346e-01   4.8059177e-01   4.4519670e-01   4.8799608e-01   4.9921614e-01   5.4998895e-01   5.6350550e-01   4.9993564e-01   5.1028966e-01   4.6906584e-01   4.5945321e-01   5.3494962e-01   5.4171429e-01   6.3688832e-01   6.5758753e-01   6.2912268e-01   6.4938636e-01   4.8039420e-01   6.0795272e-01   5.9950316e-01   5.7313879e-01   6.6035485e-01   6.3234387e-01   5.2048169e-01   6.0014453e-01   4.9329689e-01   3.9996359e-01   4.9624206e-01   4.6281423e-01   4.9657685e-01   5.7148512e-01   4.8959207e-01   4.9979033e-01   4.7169556e-01   4.7285922e-01   4.2639687e-01   5.0445788e-01
   4.8138430e-01   4.4956664e-01   4.6911462e-01   4.6218566e-01   5.8428798e-01   4.9045329e-01   4.7187854e-01   4.3977680e-01   4.8343065e-01   4.7511431e-01   5.2454315e-01   5.4981049e-01   4.6688218e-01   4.8297917e-01   4.9022955e-01   5.3047239e-01   5.5066721e-01   5.0604571e-01   5.2625540e-01   5.1974169e-01   5.2450127e-01   5.2320569e-01   5.3797736e-01   5.6743535e-01   5.1400743e-01   5.3091312e-01   4.6659029e-01   4.9616373e-01   4.5831838e-01   5.3341035e-01   5.3041100e-01   0.0000000e+00   5.4218966e-01   5.9278331e-01   6.8845374e-01   8.2438955e-01   5.4688392e-01   5.5707306e-01   4.4425214e-01   5.1188278e-01   6.0666143e-01   4.2889820e-01   5.8301912e-01   6.4362304e-01   6.1145295e-01   7.2469422e-01   5.2120685e-01   5.4781131e-01   5.7423558e-01   6.2291387e-01   5.2996616e-01   4.9380774e-01   6.2998537e-01   5.5055867e-01   4.7299806e-01   4.8192795e-01   4.9044380e-01   5.0259124e-01   5.0143397e-01   5.1508902e-01   5.0220873e-01   5.3531805e-01   4.5907958e-01   4.5158662e-01   4.8122546e-01   5.0160938e-01   5.9366711e-01   6.2590694e-01   6.4004712e-01   6.3793541e-01   5.3867654e-01   5.7062426e-01   6.1032365e-01   5.8221924e-01   6.2005618e-01   5.4906314e-01   5.4796680e-01   5.9989705e-01   4.0925813e-01   3.9135369e-01   4.9157363e-01   4.8374395e-01   5.2870004e-01   5.7597595e-01   4.4674819e-01   4.2871972e-01   4.5095270e-01   4.4660602e-01   4.7387279e-01   4.7395252e-01
   5.6336144e-01   5.3422753e-01   5.4706768e-01   5.6615557e-01   5.8287817e-01   5.3797965e-01   5.0952392e-01   5.1846971e-01   5.1638932e-01   5.5171311e-01   6.0226806e-01   5.7009253e-01   5.5071150e-01   5.2398042e-01   5.9617783e-01   5.9537963e-01   6.2510057e-01   5.8721266e-01   6.1621014e-01   6.0947516e-01   6.0378689e-01   6.3044799e-01   6.2192438e-01   6.3432894e-01   5.8428556e-01   6.3277403e-01   4.9571613e-01   5.6758151e-01   5.0177812e-01   5.9786928e-01   5.5830663e-01   5.4218966e-01   0.0000000e+00   6.4082299e-01   7.9466808e-01   8.7857331e-01   6.9057825e-01   6.5241571e-01   5.6344805e-01   6.0027125e-01   6.7779795e-01   5.4619482e-01   6.7503737e-01   7.7167476e-01   7.3845020e-01   7.7484683e-01   5.8816824e-01   5.8334987e-01   6.7069022e-01   6.5821619e-01   6.1795899e-01   5.9398163e-01   7.0523463e-01   6.1146593e-01   5.2670939e-01   5.5298442e-01   5.8651391e-01   5.9039740e-01   6.2264884e-01   6.0759068e-01   6.0496651e-01   6.2658915e-01   5.7370465e-01   5.5386838e-01   6.4072703e-01   6.4640822e-01   7.3701420e-01   7.4022230e-01   7.0493736e-01   7.5066774e-01   6.0600975e-01   6.8290342e-01   7.1358536e-01   6.6595686e-01   7.2390249e-01   6.7977249e-01   6.9699966e-01   6.5059390e-01   5.6077068e-01   4.8554093e-01   5.8077003e-01   6.0103894e-01   6.2014851e-01   6.3522577e-01   5.3813505e-01   5.5532805e-01   5.8232048e-01   5.6727914e-01   5.5311026e-01   5.1398121e-01
   5.2677738e-01   5.1186625e-01   5.2404451e-01   5.5863141e-01   5.7115551e-01   5.5338117e-01   4.7915978e-01   4.9039283e-01   5.9268761e-01   5.2671993e-01   5.6544375e-01   5.5454364e-01   5.1795467e-01   5.2736116e-01   5.3223032e-01   5.3622157e-01   5.8294139e-01   6.0101662e-01   5.5975022e-01   5.8514934e-01   5.8013078e-01   6.1474267e-01   5.7856147e-01   6.4144800e-01   5.9418866e-01   6.4726955e-01   5.0595270e-01   6.2585542e-01   5.1826071e-01   6.4729418e-01   5.3176604e-01   5.9278331e-01   6.4082299e-01   0.0000000e+00   8.9594546e-01   9.5860190e-01   6.9576555e-01   6.6176388e-01   6.0607901e-01   6.0349228e-01   6.4730870e-01   5.8263159e-01   7.0046805e-01   7.4079699e-01   7.3371143e-01   8.0905196e-01   5.9740883e-01   6.1358039e-01   6.6384022e-01   7.2681062e-01   6.4679811e-01   5.7714385e-01   6.0953017e-01   6.5324186e-01   5.4622946e-01   5.7959410e-01   5.5582170e-01   5.5588907e-01   5.7096889e-01   5.7320401e-01   5.6608816e-01   5.7751090e-01   5.4612134e-01   5.5954082e-01   5.9801138e-01   5.7605890e-01   6.6416715e-01   7.0895987e-01   6.0530442e-01   6.9677423e-01   5.7499204e-01   6.3298091e-01   6.4899168e-01   5.9950286e-01   6.8206219e-01   6.1709518e-01   6.2526426e-01   5.9987572e-01   5.3680184e-01   4.3690947e-01   5.7517164e-01   5.5408693e-01   5.4390098e-01   5.7174594e-01   5.2142886e-01   5.8189488e-01   5.8290776e-01   5.5513012e-01   5.1489236e-01   5.0748870e-01
   6.2639348e-01   6.7420587e-01   7.2796338e-01   7.3018915e-01   7.1674247e-01   6.4758763e-01   6.7455859e-01   7.1907754e-01   7.7568114e-01   7.7447461e-01   7.6475088e-01   7.6730539e-01   7.5742189e-01   7.7738534e-01   7.7903069e-01   7.5959198e-01   8.0151627e-01   7.7185165e-01   8.4060176e-01   7.2640231e-01   7.5466814e-01   8.1888521e-01   8.2784211e-01   8.7174244e-01   7.7625613e-01   7.7555883e-01   7.5080998e-01   8.5354055e-01   7.5658154e-01   8.6225408e-01   6.5828206e-01   6.8845374e-01   7.9466808e-01   8.9594546e-01   0.0000000e+00   9.8435786e-01   8.5918353e-01   8.7049103e-01   6.7464947e-01   7.6434730e-01   8.2158978e-01   7.4649643e-01   8.6985032e-01   9.7193473e-01   8.7051469e-01   9.3253685e-01   6.8562938e-01   7.3852481e-01   8.3934486e-01   7.8250658e-01   7.4039069e-01   7.2255124e-01   8.2622477e-01   7.6448531e-01   5.8039838e-01   6.0232472e-01   6.3814656e-01   6.9073105e-01   6.8308754e-01   6.7732088e-01   7.0491957e-01   7.0683698e-01   6.6402912e-01   7.3254987e-01   7.1277014e-01   7.4211312e-01   8.4375319e-01   8.8433569e-01   8.2287821e-01   8.7009574e-01   7.5359695e-01   8.0651451e-01   8.1996137e-01   8.7795830e-01   8.6891159e-01   7.3130511e-01   7.7942519e-01   7.8868922e-01   6.5914931e-01   5.0375187e-01   7.0303225e-01   6.9412988e-01   7.0134252e-01   7.3417170e-01   6.1597675e-01   6.1307312e-01   6.3573546e-01   7.2561450e-01   6.4905794e-01   6.2978744e-01
   7.4873019e-01   7.9821359e-01   8.6689341e-01   9.5753424e-01   9.8782844e-01   7.5302893e-01   7.2597064e-01   7.2513706e-01   9.4067499e-01   7.9862788e-01   8.4259799e-01   7.4192881e-01   8.2520949e-01   7.8359684e-01   7.4969682e-01   7.0761826e-01   7.9586048e-01   6.6232555e-01   7.5406210e-01   7.4398405e-01   7.0319171e-01   8.0045011e-01   8.2048862e-01   9.2203924e-01   9.4771441e-01   8.7365682e-01   7.6189078e-01   9.0450224e-01   7.7968786e-01   8.5612967e-01   7.9229922e-01   8.2438955e-01   8.7857331e-01   9.5860190e-01   9.8435786e-01   0.0000000e+00   8.8790968e-01   8.3033832e-01   7.2909919e-01   7.3315519e-01   9.2334036e-01   8.0339259e-01   9.3758484e-01   9.9504240e-01   9.6624108e-01   1.0000000e+00   8.4128171e-01   8.2511759e-01   8.6837403e-01   9.4595208e-01   8.7201163e-01   8.7021731e-01   8.4849571e-01   8.9248543e-01   7.8849988e-01   8.2379759e-01   7.8369462e-01   7.5234659e-01   8.0455896e-01   8.5072540e-01   8.1571783e-01   6.8994980e-01   7.1477153e-01   8.3025480e-01   8.0284869e-01   6.9987004e-01   8.6883898e-01   8.0370573e-01   8.4586286e-01   8.9160059e-01   8.6005419e-01   8.3582336e-01   9.1743656e-01   8.6120590e-01   9.2441981e-01   8.5694392e-01   8.8838796e-01   8.9524715e-01   7.2938085e-01   6.1749789e-01   7.3033147e-01   7.1613692e-01   6.9124636e-01   8.5701035e-01   7.7392056e-01   7.7132024e-01   7.6411590e-01   7.9758291e-01   7.8172476e-01   7.7269091e-01
   5.7009719e-01   5.5934850e-01   5.6094194e-01   5.4304924e-01   6.2220426e-01   5.3505446e-01   5.1785282e-01   5.1018483e-01   5.6317791e-01   5.4712532e-01   5.6976393e-01   5.4553592e-01   5.4209564e-01   5.3289940e-01   5.4509225e-01   5.3760522e-01   6.5961504e-01   6.5754377e-01   6.5348933e-01   6.0229747e-01   6.3030127e-01   6.3584606e-01   6.3920515e-01   7.2300744e-01   5.9793676e-01   5.9493220e-01   5.3096488e-01   5.7062596e-01   5.3938591e-01   6.0371234e-01   5.6298443e-01   5.4688392e-01   6.9057825e-01   6.9576555e-01   8.5918353e-01   8.8790968e-01   0.0000000e+00   6.7145916e-01   5.5625675e-01   6.2230300e-01   6.8086280e-01   6.3040589e-01   6.6339911e-01   7.3552416e-01   7.5820806e-01   8.0741165e-01   6.0590216e-01   6.2129588e-01   6.5569119e-01   7.2001177e-01   6.6177137e-01   5.8911318e-01   6.5808398e-01   5.7529129e-01   5.4905461e-01   5.0913761e-01   5.1080810e-01   4.9417904e-01   5.5506927e-01   6.2230812e-01   5.8933045e-01   5.8971706e-01   5.0252980e-01   5.6502832e-01   5.7168379e-01   5.6559122e-01   7.1813587e-01   6.9210378e-01   6.5698904e-01   7.2000048e-01   5.5565288e-01   5.8493545e-01   6.6722716e-01   6.3156394e-01   5.9741712e-01   5.9585183e-01   6.1260129e-01   6.5385700e-01   4.8912538e-01   4.4183284e-01   5.3987029e-01   5.8460694e-01   5.8123193e-01   5.8042207e-01   5.1493474e-01   5.3067243e-01   5.4758066e-01   5.3221305e-01   5.3829656e-01   5.3970581e-01
   6.0096174e-01   6.1867402e-01   5.8706796e-01   5.6232638e-01   6.3229594e-01   5.9119229e-01   5.5010478e-01   5.5871393e-01   5.6757593e-01   5.8882711e-01   6.2562001e-01   5.5759812e-01   5.8308196e-01   5.8184002e-01   5.8250206e-01   5.7308452e-01   6.2422104e-01   6.2130468e-01   5.6564810e-01   6.2118633e-01   6.5822207e-01   7.2701961e-01   6.3102950e-01   6.8381455e-01   5.9893980e-01   6.6028395e-01   5.4605216e-01   6.6742521e-01   5.7968762e-01   6.0871976e-01   5.5423693e-01   5.5707306e-01   6.5241571e-01   6.6176388e-01   8.7049103e-01   8.3033832e-01   6.7145916e-01   0.0000000e+00   5.4693561e-01   5.6316620e-01   6.5618461e-01   5.8302971e-01   6.7714624e-01   7.3060152e-01   6.8810989e-01   8.2094554e-01   5.5509935e-01   5.6638002e-01   6.3577938e-01   6.6557695e-01   6.0775033e-01   5.8462454e-01   6.3890692e-01   6.2822309e-01   5.5132502e-01   5.1996409e-01   5.2449339e-01   5.5067858e-01   5.6359206e-01   6.2755582e-01   5.7384556e-01   5.5956406e-01   5.2956458e-01   5.7741615e-01   5.9548475e-01   5.7708844e-01   6.6762140e-01   6.4964741e-01   6.1184968e-01   7.3481801e-01   5.9806215e-01   6.4299968e-01   6.7475044e-01   6.6072332e-01   5.9770724e-01   6.2682315e-01   6.6196156e-01   7.2028313e-01   5.6925753e-01   5.5458729e-01   5.6614271e-01   6.1379434e-01   6.3721299e-01   6.5251895e-01   5.9796174e-01   5.5309491e-01   5.2629215e-01   5.2428210e-01   4.9726500e-01   5.1751312e-01
   4.8157108e-01   4.9389719e-01   4.5101170e-01   5.0246836e-01   5.8284228e-01   4.5653663e-01   4.2016296e-01   4.3888159e-01   5.2429942e-01   4.7434214e-01   5.1677232e-01   5.3989249e-01   5.0906616e-01   5.3939031e-01   4.8999939e-01   4.7284600e-01   5.0390080e-01   5.5971766e-01   5.1451253e-01   5.5603811e-01   5.6248435e-01   5.5291998e-01   5.4961121e-01   6.1363666e-01   5.3309754e-01   5.0016809e-01   4.2620531e-01   5.4876615e-01   4.7226367e-01   5.6000487e-01   4.9976236e-01   4.4425214e-01   5.6344805e-01   6.0607901e-01   6.7464947e-01   7.2909919e-01   5.5625675e-01   5.4693561e-01   0.0000000e+00   5.1251507e-01   5.6375002e-01   5.1844370e-01   5.8497020e-01   6.1060275e-01   5.9261093e-01   7.5039024e-01   5.0441891e-01   5.4735694e-01   5.3953660e-01   5.3953226e-01   5.2870897e-01   4.7958872e-01   5.2114498e-01   5.3797192e-01   4.7261650e-01   4.5006796e-01   4.7869266e-01   4.5890334e-01   4.9402464e-01   5.0072362e-01   5.0284678e-01   4.9122723e-01   4.6236390e-01   4.5630297e-01   4.5708509e-01   4.6921744e-01   5.5914809e-01   5.6874942e-01   5.4505038e-01   6.6822866e-01   5.3219036e-01   5.4351539e-01   6.0258263e-01   5.5396154e-01   5.8256309e-01   5.3635791e-01   4.9939708e-01   5.2973722e-01   4.5960559e-01   4.1360734e-01   4.6597764e-01   4.8019078e-01   5.0053210e-01   4.8427834e-01   4.3411514e-01   4.3189326e-01   4.3900017e-01   4.5737288e-01   4.5765112e-01   4.3443030e-01
   4.4079157e-01   4.4784242e-01   4.7038103e-01   4.4961213e-01   5.4026281e-01   4.5332365e-01   4.4946075e-01   4.2240603e-01   5.2830972e-01   4.9136363e-01   4.7799391e-01   5.3884688e-01   4.8871525e-01   4.8226871e-01   5.0160652e-01   4.7971821e-01   5.3887347e-01   5.4078282e-01   5.1829672e-01   5.5001970e-01   5.0512811e-01   5.4251888e-01   5.3556214e-01   5.9437102e-01   5.4528457e-01   5.5556422e-01   5.0097700e-01   5.7186359e-01   4.9186764e-01   5.2559697e-01   4.6460936e-01   5.1188278e-01   6.0027125e-01   6.0349228e-01   7.6434730e-01   7.3315519e-01   6.2230300e-01   5.6316620e-01   5.1251507e-01   0.0000000e+00   5.8102414e-01   6.2201945e-01   6.3149435e-01   6.2857910e-01   6.6289991e-01   7.4464745e-01   5.1167538e-01   5.2037091e-01   5.5809698e-01   5.6589118e-01   5.5503165e-01   4.7475742e-01   6.1784897e-01   5.4421167e-01   4.4642269e-01   4.4232150e-01   4.3019721e-01   4.5168196e-01   4.7816012e-01   4.6970228e-01   4.8900714e-01   4.9228085e-01   4.4355264e-01   3.9381787e-01   4.8137472e-01   5.0349420e-01   5.8495087e-01   5.7127725e-01   5.4893958e-01   5.7718127e-01   4.0857558e-01   4.5943172e-01   5.9599602e-01   5.6964060e-01   6.0076256e-01   5.0687607e-01   4.8333045e-01   5.2543746e-01   4.6692857e-01   3.4243502e-01   4.4679696e-01   4.2150102e-01   4.5715399e-01   4.7719900e-01   4.3998982e-01   4.3287640e-01   4.3250182e-01   4.5457470e-01   4.4587930e-01   4.3446250e-01
   6.0415962e-01   5.6286206e-01   5.7210850e-01   5.9113258e-01   5.8116700e-01   6.0972269e-01   5.6436580e-01   4.2296338e-01   5.4193727e-01   5.4086066e-01   5.8932764e-01   5.6008613e-01   5.4633786e-01   5.3478250e-01   5.4370437e-01   4.8908526e-01   5.5545530e-01   5.2667690e-01   5.6401728e-01   5.4555374e-01   5.5497466e-01   5.9096152e-01   5.8662818e-01   6.2755852e-01   6.5259895e-01   6.0232319e-01   5.3506678e-01   6.0999104e-01   6.0703609e-01   6.7468674e-01   7.0060087e-01   6.0666143e-01   6.7779795e-01   6.4730870e-01   8.2158978e-01   9.2334036e-01   6.8086280e-01   6.5618461e-01   5.6375002e-01   5.8102414e-01   0.0000000e+00   5.2213832e-01   5.7458542e-01   6.8275335e-01   7.3659064e-01   7.4968228e-01   5.4625679e-01   5.5313449e-01   6.3000241e-01   5.7239743e-01   5.9964566e-01   5.1591068e-01   6.1586676e-01   5.0608752e-01   4.9963425e-01   4.4571730e-01   5.4312014e-01   6.3094466e-01   6.1996428e-01   5.4724557e-01   5.4914997e-01   6.1047371e-01   5.6097555e-01   5.4459557e-01   5.7393773e-01   6.0056166e-01   6.9916882e-01   6.7824959e-01   6.4825230e-01   6.4705217e-01   4.7668139e-01   5.5936658e-01   6.4263865e-01   6.5796412e-01   6.9269479e-01   6.7041954e-01   5.8538522e-01   5.6972293e-01   5.2177461e-01   3.9152415e-01   4.9756088e-01   5.3908765e-01   4.8097166e-01   6.0219320e-01   4.9075003e-01   5.0588034e-01   4.3689834e-01   4.7885666e-01   4.7838967e-01   5.6404328e-01
   5.0558688e-01   5.1355132e-01   4.8178025e-01   4.5486747e-01   5.0085229e-01   4.6215929e-01   5.0755452e-01   4.4175144e-01   5.5793671e-01   5.1623588e-01   5.4475126e-01   5.4956948e-01   4.8311922e-01   4.9755663e-01   6.2467388e-01   5.8298376e-01   6.6088848e-01   6.2084933e-01   6.1383181e-01   5.3727737e-01   5.3248378e-01   5.3185835e-01   6.1526100e-01   6.3828224e-01   6.2954610e-01   5.5815513e-01   4.8388144e-01   5.2722269e-01   5.2167487e-01   5.8565209e-01   4.5783851e-01   4.2889820e-01   5.4619482e-01   5.8263159e-01   7.4649643e-01   8.0339259e-01   6.3040589e-01   5.8302971e-01   5.1844370e-01   6.2201945e-01   5.2213832e-01   0.0000000e+00   6.5548967e-01   5.8775632e-01   6.1932494e-01   6.8821633e-01   5.4006333e-01   5.2126328e-01   5.9338769e-01   5.9157713e-01   5.1503121e-01   5.4032145e-01   6.1145416e-01   6.3068523e-01   5.4818350e-01   4.8362995e-01   4.7436909e-01   5.8724855e-01   6.4108012e-01   5.3088340e-01   5.1466467e-01   6.1014053e-01   5.5111318e-01   5.1407721e-01   6.0675589e-01   5.8498016e-01   6.3573080e-01   6.2774683e-01   5.4489438e-01   5.4989678e-01   5.1437364e-01   6.3374299e-01   7.1246487e-01   6.5160438e-01   5.8956984e-01   5.3192907e-01   5.8396599e-01   6.7066265e-01   6.3277403e-01   4.9013579e-01   6.2092679e-01   5.2452766e-01   5.9247139e-01   5.9397999e-01   4.8485110e-01   4.4282728e-01   3.9294452e-01   4.6127200e-01   4.7105731e-01   4.7837837e-01
   5.7597846e-01   5.7747798e-01   5.8369977e-01   6.0748510e-01   6.2903439e-01   5.7692618e-01   5.5406196e-01   5.2395132e-01   5.6522475e-01   5.8051220e-01   5.7935719e-01   6.5388823e-01   6.0546670e-01   5.5113427e-01   6.1191752e-01   5.8081645e-01   6.6867326e-01   6.2797192e-01   6.2388435e-01   6.1354620e-01   7.0150002e-01   7.0510986e-01   6.5642264e-01   6.9236835e-01   6.6017308e-01   6.2779884e-01   5.7921144e-01   6.3249722e-01   6.0155400e-01   6.8031445e-01   6.0206056e-01   5.8301912e-01   6.7503737e-01   7.0046805e-01   8.6985032e-01   9.3758484e-01   6.6339911e-01   6.7714624e-01   5.8497020e-01   6.3149435e-01   5.7458542e-01   6.5548967e-01   0.0000000e+00   7.8604739e-01   7.5941124e-01   8.3393681e-01   6.6790575e-01   6.9041651e-01   6.7386610e-01   7.3928603e-01   6.8257825e-01   6.5630229e-01   6.8696467e-01   6.0363499e-01   5.5528414e-01   5.8748737e-01   6.1147573e-01   6.2383454e-01   6.2054366e-01   6.0196043e-01   6.4989449e-01   6.5050403e-01   5.8584668e-01   5.8665595e-01   6.7275921e-01   6.6941790e-01   7.7912455e-01   7.3520718e-01   6.0773422e-01   7.1098625e-01   7.0495943e-01   6.8419589e-01   7.4455295e-01   7.0502323e-01   7.0503793e-01   6.6590400e-01   6.3371774e-01   6.8690595e-01   6.6035868e-01   5.5091466e-01   6.4824362e-01   6.1918957e-01   6.1861156e-01   6.7499369e-01   5.8623563e-01   5.8105086e-01   4.9488364e-01   5.9816802e-01   5.7502944e-01   5.7635589e-01
   6.4389026e-01   6.3712809e-01   6.2276438e-01   6.2212624e-01   6.4821219e-01   5.6775291e-01   5.7992096e-01   6.3529535e-01   6.7733089e-01   6.4481587e-01   6.9527008e-01   6.7196731e-01   6.3587336e-01   6.2434731e-01   6.3278396e-01   6.2267384e-01   7.4662804e-01   6.5824157e-01   6.8148987e-01   7.0680051e-01   8.0494584e-01   7.3128815e-01   7.0764715e-01   7.4343472e-01   6.9226085e-01   6.6657107e-01   6.4929630e-01   7.0484396e-01   6.3704442e-01   7.1717836e-01   6.6139332e-01   6.4362304e-01   7.7167476e-01   7.4079699e-01   9.7193473e-01   9.9504240e-01   7.3552416e-01   7.3060152e-01   6.1060275e-01   6.2857910e-01   6.8275335e-01   5.8775632e-01   7.8604739e-01   0.0000000e+00   8.4071447e-01   9.2673457e-01   7.1430949e-01   6.8870389e-01   7.1626915e-01   7.5939371e-01   6.8072661e-01   6.8415855e-01   7.2462496e-01   6.8906301e-01   6.1691022e-01   5.8434747e-01   6.3662792e-01   6.3459981e-01   6.6943269e-01   6.9147109e-01   6.8493460e-01   6.6446142e-01   6.3180436e-01   6.0009885e-01   6.8685819e-01   6.6042564e-01   8.0999773e-01   7.8362350e-01   7.2571641e-01   7.4652510e-01   6.3229842e-01   6.9102465e-01   7.2667426e-01   7.4446183e-01   7.3521834e-01   7.0740720e-01   7.1889346e-01   6.7449904e-01   6.6873743e-01   4.9675125e-01   6.1545816e-01   6.3017296e-01   6.7103704e-01   6.8146882e-01   6.0306335e-01   6.0297605e-01   5.5895648e-01   6.3004639e-01   6.1306459e-01   5.9281264e-01
   5.7965095e-01   5.8492386e-01   5.7909757e-01   6.2411241e-01   6.0600945e-01   5.8392761e-01   5.9836850e-01   5.8984806e-01   6.4656903e-01   6.0936924e-01   6.3394766e-01   5.9505782e-01   6.2629092e-01   5.9958368e-01   6.3012482e-01   6.5255684e-01   6.6913837e-01   6.0815014e-01   6.0120753e-01   6.8723357e-01   7.0290250e-01   6.8575076e-01   6.9750820e-01   7.2470627e-01   7.0548271e-01   7.0408778e-01   6.3216796e-01   6.5688394e-01   6.1161596e-01   7.0654756e-01   6.5677113e-01   6.1145295e-01   7.3845020e-01   7.3371143e-01   8.7051469e-01   9.6624108e-01   7.5820806e-01   6.8810989e-01   5.9261093e-01   6.6289991e-01   7.3659064e-01   6.1932494e-01   7.5941124e-01   8.4071447e-01   0.0000000e+00   8.7217597e-01   6.4407241e-01   6.8642805e-01   7.0962287e-01   7.3250391e-01   7.1742213e-01   6.7734800e-01   7.0222234e-01   6.7820549e-01   6.2436901e-01   5.9396496e-01   5.9273969e-01   6.5322397e-01   6.7119611e-01   6.8199054e-01   6.7475091e-01   6.8304968e-01   6.3901950e-01   6.0456418e-01   6.7429142e-01   6.0985257e-01   7.7765875e-01   7.8824313e-01   7.0647864e-01   6.8109962e-01   6.2525370e-01   6.9830608e-01   6.9805501e-01   6.9686001e-01   7.5318269e-01   7.3554647e-01   7.0053931e-01   6.6303987e-01   6.6628262e-01   5.3266825e-01   5.9805843e-01   6.3973192e-01   6.4013665e-01   6.3751030e-01   5.8314696e-01   5.9274205e-01   5.7101496e-01   6.6565877e-01   5.7732912e-01   5.8558605e-01
   6.9126775e-01   7.3590519e-01   7.0552988e-01   7.0907395e-01   7.6685577e-01   7.5122072e-01   6.9072736e-01   6.5505147e-01   7.2669562e-01   7.1700077e-01   7.5735427e-01   7.1236690e-01   7.0466439e-01   7.2463707e-01   7.2630336e-01   7.3306857e-01   8.2195499e-01   7.3579137e-01   6.9778658e-01   7.3973172e-01   8.3231279e-01   8.8210562e-01   7.9477202e-01   8.4363162e-01   7.5533898e-01   7.7471149e-01   7.1264965e-01   7.7782287e-01   7.0611382e-01   7.8421771e-01   7.5875021e-01   7.2469422e-01   7.7484683e-01   8.0905196e-01   9.3253685e-01   1.0000000e+00   8.0741165e-01   8.2094554e-01   7.5039024e-01   7.4464745e-01   7.4968228e-01   6.8821633e-01   8.3393681e-01   9.2673457e-01   8.7217597e-01   0.0000000e+00   7.6176554e-01   7.4893089e-01   8.5635695e-01   8.2446699e-01   7.9163813e-01   7.7125193e-01   7.6945587e-01   7.3973175e-01   6.8831934e-01   6.5910909e-01   7.1060099e-01   7.4372973e-01   7.7488449e-01   7.8385267e-01   7.3774169e-01   7.5698133e-01   7.1799152e-01   7.0481964e-01   7.3172498e-01   7.4263291e-01   8.8538725e-01   8.5812949e-01   8.2547677e-01   7.2623346e-01   7.3329801e-01   7.7238271e-01   8.2397413e-01   8.1291362e-01   8.6950641e-01   8.0593037e-01   8.0452461e-01   8.0658274e-01   8.4063922e-01   6.5802160e-01   6.9755962e-01   7.1867947e-01   7.5020559e-01   7.7210553e-01   7.2088655e-01   7.1817411e-01   6.9033001e-01   7.2600414e-01   7.0862446e-01   7.0622224e-01
   5.1645988e-01   5.5004828e-01   5.1125622e-01   5.1800593e-01   5.5752543e-01   5.2564862e-01   4.8187981e-01   4.6845641e-01   5.2300998e-01   5.0715394e-01   5.5148433e-01   5.1030976e-01   5.1514566e-01   4.9472415e-01   5.2388629e-01   5.1650957e-01   5.7170930e-01   5.5774561e-01   5.3718825e-01   5.8529291e-01   6.1174489e-01   6.1130766e-01   5.7567943e-01   6.3810588e-01   6.0072924e-01   5.8037628e-01   4.3868874e-01   5.4213613e-01   4.9071096e-01   5.6962225e-01   5.3298275e-01   5.2120685e-01   5.8816824e-01   5.9740883e-01   6.8562938e-01   8.4128171e-01   6.0590216e-01   5.5509935e-01   5.0441891e-01   5.1167538e-01   5.4625679e-01   5.4006333e-01   6.6790575e-01   7.1430949e-01   6.4407241e-01   7.6176554e-01   0.0000000e+00   5.0625487e-01   6.5554314e-01   6.6665538e-01   5.9503208e-01   5.4159541e-01   5.6110856e-01   5.2713165e-01   4.9604534e-01   4.9707514e-01   5.3344305e-01   5.3013552e-01   5.2283306e-01   5.7209841e-01   5.3631866e-01   5.8443398e-01   5.2788834e-01   5.2760194e-01   5.5897586e-01   5.3597177e-01   6.9576660e-01   6.5973069e-01   6.0032104e-01   5.5071064e-01   5.4759169e-01   6.0870479e-01   6.1885357e-01   6.1064239e-01   6.5960322e-01   6.8056144e-01   5.6348228e-01   5.8978922e-01   6.0719740e-01   4.6604775e-01   5.2352442e-01   5.5153540e-01   5.3650481e-01   5.5315718e-01   4.8177289e-01   4.8127833e-01   4.6516290e-01   5.3316987e-01   4.7155363e-01   4.8460637e-01
   5.1104534e-01   5.1892649e-01   5.3148314e-01   5.3227958e-01   5.8556951e-01   4.8050610e-01   4.4978658e-01   4.4745891e-01   5.9375546e-01   4.5516451e-01   5.6124164e-01   5.5784990e-01   5.3775004e-01   5.4860786e-01   5.5116614e-01   5.6438836e-01   5.6571823e-01   5.5192638e-01   5.3968409e-01   5.8370500e-01   6.2848718e-01   6.3722017e-01   5.9447771e-01   6.5525926e-01   6.1357481e-01   5.6339292e-01   5.1746292e-01   6.2396545e-01   5.1091557e-01   5.9110186e-01   5.5999134e-01   5.4781131e-01   5.8334987e-01   6.1358039e-01   7.3852481e-01   8.2511759e-01   6.2129588e-01   5.6638002e-01   5.4735694e-01   5.2037091e-01   5.5313449e-01   5.2126328e-01   6.9041651e-01   6.8870389e-01   6.8642805e-01   7.4893089e-01   5.0625487e-01   0.0000000e+00   6.1126771e-01   6.7769466e-01   5.5394184e-01   5.5864003e-01   5.6202694e-01   5.6131085e-01   4.6868674e-01   4.7117994e-01   4.8676700e-01   4.9193197e-01   5.5935605e-01   5.7802100e-01   5.6977419e-01   5.6363839e-01   4.5058752e-01   4.9502706e-01   5.3925244e-01   5.5346529e-01   6.7221103e-01   6.7521886e-01   6.2042517e-01   6.0298927e-01   5.7515011e-01   5.8883163e-01   6.0743826e-01   5.8797815e-01   6.4643457e-01   5.9956530e-01   5.4127319e-01   6.1300688e-01   5.8489713e-01   4.4403795e-01   5.1512918e-01   5.3020057e-01   5.3461423e-01   5.8304393e-01   4.7391413e-01   5.1676834e-01   5.1463249e-01   5.1254420e-01   4.8779809e-01   4.8539194e-01
   5.2968053e-01   5.5989898e-01   5.5691029e-01   5.5680206e-01   5.7238217e-01   5.4399201e-01   5.3473824e-01   5.0816406e-01   5.9814087e-01   5.3902175e-01   5.8776031e-01   5.9992011e-01   5.6584701e-01   5.2744986e-01   5.9898456e-01   6.0393031e-01   6.6234565e-01   6.4028913e-01   5.9734422e-01   6.3786974e-01   6.2561611e-01   5.9514641e-01   6.1213230e-01   7.0934622e-01   6.5031702e-01   5.9804879e-01   5.3207380e-01   5.9159971e-01   5.4719914e-01   6.5519543e-01   6.2165442e-01   5.7423558e-01   6.7069022e-01   6.6384022e-01   8.3934486e-01   8.6837403e-01   6.5569119e-01   6.3577938e-01   5.3953660e-01   5.5809698e-01   6.3000241e-01   5.9338769e-01   6.7386610e-01   7.1626915e-01   7.0962287e-01   8.5635695e-01   6.5554314e-01   6.1126771e-01   0.0000000e+00   7.3569204e-01   6.7196834e-01   6.7603883e-01   6.6507391e-01   6.1375048e-01   5.6256400e-01   5.5050175e-01   5.7359464e-01   5.5540576e-01   6.2312818e-01   5.8717864e-01   5.9590282e-01   6.1209758e-01   5.2524505e-01   4.8678541e-01   5.8162347e-01   6.2983690e-01   7.4561244e-01   6.9398287e-01   6.5733115e-01   5.9704354e-01   6.4363260e-01   6.5870485e-01   6.9237791e-01   6.4130971e-01   7.4140454e-01   6.3677077e-01   6.1418113e-01   6.4449669e-01   6.5118446e-01   4.9612811e-01   5.6454622e-01   5.8725628e-01   5.7314272e-01   5.8872575e-01   5.4945174e-01   5.4560597e-01   5.4594824e-01   5.4168392e-01   5.5529621e-01   5.1320808e-01
   5.5380544e-01   6.0410231e-01   5.8951951e-01   6.1856581e-01   5.7781174e-01   6.1280860e-01   5.4962720e-01   5.2685107e-01   6.2435953e-01   5.6705859e-01   6.2051501e-01   6.6182202e-01   5.8358320e-01   6.0897833e-01   6.2761110e-01   6.6032236e-01   7.2679911e-01   6.2561786e-01   5.9629204e-01   6.6378948e-01   6.2487599e-01   6.7964063e-01   6.2297717e-01   6.7705812e-01   6.7238042e-01   6.8657729e-01   5.9834726e-01   6.1736402e-01   5.9469646e-01   7.1882351e-01   6.3258856e-01   6.2291387e-01   6.5821619e-01   7.2681062e-01   7.8250658e-01   9.4595208e-01   7.2001177e-01   6.6557695e-01   5.3953226e-01   5.6589118e-01   5.7239743e-01   5.9157713e-01   7.3928603e-01   7.5939371e-01   7.3250391e-01   8.2446699e-01   6.6665538e-01   6.7769466e-01   7.3569204e-01   0.0000000e+00   6.5725027e-01   6.8869183e-01   6.8195593e-01   6.6481324e-01   5.8763667e-01   5.9283338e-01   6.1807211e-01   6.1333154e-01   6.1171586e-01   6.2484854e-01   6.2589844e-01   6.7914167e-01   5.6305240e-01   5.7993667e-01   6.3021629e-01   6.7957999e-01   7.9628372e-01   7.4491296e-01   6.8619022e-01   6.9500572e-01   6.5245364e-01   6.9372237e-01   6.7394229e-01   6.5610387e-01   7.5377162e-01   7.8166535e-01   6.3223131e-01   6.6750447e-01   6.5962199e-01   6.1251437e-01   6.1557178e-01   6.0046862e-01   6.1061199e-01   6.1939747e-01   5.4529942e-01   5.8603375e-01   5.7590891e-01   5.6176241e-01   5.5999802e-01   5.5525434e-01
   5.1299270e-01   5.1711565e-01   5.1252333e-01   5.0574012e-01   5.4271259e-01   5.5042352e-01   4.9840700e-01   4.9274735e-01   5.3818814e-01   5.4238409e-01   5.6687467e-01   5.5208686e-01   5.1793731e-01   5.2987282e-01   5.6500888e-01   5.5792399e-01   5.8775675e-01   5.6762214e-01   5.5551073e-01   5.8074049e-01   5.7034589e-01   5.8690779e-01   5.7898858e-01   6.2404297e-01   6.1750895e-01   6.2081760e-01   5.0439381e-01   5.8005281e-01   5.2962632e-01   6.2662776e-01   5.8020480e-01   5.2996616e-01   6.1795899e-01   6.4679811e-01   7.4039069e-01   8.7201163e-01   6.6177137e-01   6.0775033e-01   5.2870897e-01   5.5503165e-01   5.9964566e-01   5.1503121e-01   6.8257825e-01   6.8072661e-01   7.1742213e-01   7.9163813e-01   5.9503208e-01   5.5394184e-01   6.7196834e-01   6.5725027e-01   0.0000000e+00   6.2520933e-01   6.1561637e-01   5.3031072e-01   4.9286559e-01   4.9719994e-01   5.2632302e-01   5.4228782e-01   5.4686665e-01   5.3134149e-01   5.2768938e-01   5.6387851e-01   5.0870798e-01   5.1270940e-01   5.3368758e-01   5.5990025e-01   7.0209944e-01   6.5793845e-01   6.3367352e-01   5.7698553e-01   6.0475145e-01   5.9162730e-01   5.9405724e-01   6.0229773e-01   7.0349269e-01   6.2189975e-01   5.5774611e-01   6.0436408e-01   5.8541863e-01   5.3424358e-01   5.3294185e-01   5.3135440e-01   5.6451012e-01   5.7527272e-01   4.8729787e-01   4.9108204e-01   5.0110650e-01   5.3726858e-01   5.1504765e-01   5.1366809e-01
   4.8450675e-01   4.8420934e-01   5.2301732e-01   5.4007581e-01   5.2974952e-01   4.9341989e-01   4.8250662e-01   4.4651292e-01   5.2836998e-01   5.0191499e-01   5.3701771e-01   5.2397755e-01   4.9081093e-01   4.9825236e-01   5.4001239e-01   5.3109706e-01   5.3662725e-01   5.5026058e-01   5.6346461e-01   5.9376355e-01   6.3661584e-01   5.7417215e-01   6.0982232e-01   6.1811846e-01   6.0153030e-01   6.2197344e-01   5.4135242e-01   5.6867570e-01   5.2050716e-01   6.3238064e-01   5.2298172e-01   4.9380774e-01   5.9398163e-01   5.7714385e-01   7.2255124e-01   8.7021731e-01   5.8911318e-01   5.8462454e-01   4.7958872e-01   4.7475742e-01   5.1591068e-01   5.4032145e-01   6.5630229e-01   6.8415855e-01   6.7734800e-01   7.7125193e-01   5.4159541e-01   5.5864003e-01   6.7603883e-01   6.8869183e-01   6.2520933e-01   0.0000000e+00   6.1881326e-01   5.7920164e-01   4.9943381e-01   4.8069438e-01   4.8608132e-01   5.2872445e-01   5.5165843e-01   5.4328751e-01   5.1523850e-01   5.6337814e-01   4.7370600e-01   5.1194402e-01   5.0967719e-01   5.5729053e-01   6.6410127e-01   6.6493757e-01   6.2018384e-01   6.2048283e-01   5.4313158e-01   5.6789098e-01   5.8519515e-01   5.9938207e-01   6.4663021e-01   6.5893279e-01   5.4113615e-01   6.3210568e-01   5.6850882e-01   5.7852123e-01   5.4331982e-01   5.0176171e-01   5.4085544e-01   5.9520331e-01   5.0952682e-01   5.0352367e-01   4.6637789e-01   5.3203003e-01   4.9311045e-01   4.8735087e-01
   5.8744574e-01   6.1805788e-01   6.9471377e-01   6.8255324e-01   6.6244007e-01   5.8296174e-01   5.9432290e-01   5.7826260e-01   6.4292391e-01   5.8855561e-01   5.8746999e-01   6.5048433e-01   5.8997840e-01   5.6494059e-01   6.0424002e-01   5.9715463e-01   6.6843822e-01   6.1504595e-01   6.1894000e-01   6.5254476e-01   5.9274461e-01   6.4075864e-01   6.5305653e-01   7.2865838e-01   6.4527521e-01   6.5048146e-01   5.6516284e-01   5.7958142e-01   5.2475657e-01   6.4984908e-01   6.3739425e-01   6.2998537e-01   7.0523463e-01   6.0953017e-01   8.2622477e-01   8.4849571e-01   6.5808398e-01   6.3890692e-01   5.2114498e-01   6.1784897e-01   6.1586676e-01   6.1145416e-01   6.8696467e-01   7.2462496e-01   7.0222234e-01   7.6945587e-01   5.6110856e-01   5.6202694e-01   6.6507391e-01   6.8195593e-01   6.1561637e-01   6.1881326e-01   0.0000000e+00   5.6250341e-01   4.8540398e-01   4.8270038e-01   5.7180844e-01   5.9514608e-01   5.8943738e-01   6.1417566e-01   5.9758119e-01   6.4131290e-01   5.4013471e-01   5.7335082e-01   6.0579150e-01   6.4651835e-01   7.3154370e-01   7.2713471e-01   7.3094659e-01   6.7667268e-01   6.7013383e-01   6.8255302e-01   7.1483674e-01   7.0093245e-01   6.0904324e-01   7.4067408e-01   6.8187062e-01   7.2894408e-01   6.7440091e-01   5.5893153e-01   5.9706161e-01   6.0433890e-01   5.8530892e-01   6.8231203e-01   5.9569046e-01   5.8438964e-01   5.6595115e-01   6.0806771e-01   5.8677023e-01   5.9730294e-01
   4.3347677e-01   4.9248452e-01   5.0693577e-01   4.8690394e-01   5.2669186e-01   4.6704529e-01   4.0456143e-01   4.3844145e-01   4.8392034e-01   4.4619987e-01   4.4936501e-01   4.9165590e-01   4.7616459e-01   4.6652558e-01   4.7549347e-01   4.8884026e-01   5.5031482e-01   5.4782709e-01   5.1817415e-01   5.1265817e-01   4.9376043e-01   5.6196143e-01   5.3231029e-01   5.7692056e-01   5.7149299e-01   5.4744989e-01   4.8063249e-01   5.2562064e-01   5.2938280e-01   5.9819419e-01   5.8335346e-01   5.5055867e-01   6.1146593e-01   6.5324186e-01   7.6448531e-01   8.9248543e-01   5.7529129e-01   6.2822309e-01   5.3797192e-01   5.4421167e-01   5.0608752e-01   6.3068523e-01   6.0363499e-01   6.8906301e-01   6.7820549e-01   7.3973175e-01   5.2713165e-01   5.6131085e-01   6.1375048e-01   6.6481324e-01   5.3031072e-01   5.7920164e-01   5.6250341e-01   0.0000000e+00   4.6352928e-01   4.7542308e-01   4.8517385e-01   5.2807706e-01   5.3041844e-01   5.2678840e-01   4.9626532e-01   5.4413732e-01   4.8856044e-01   5.2411850e-01   5.3832841e-01   5.3833183e-01   6.1486190e-01   6.0184065e-01   6.3983296e-01   5.9363512e-01   5.5660058e-01   6.1280670e-01   6.1214695e-01   5.3382595e-01   5.8297838e-01   5.6521770e-01   5.5717088e-01   5.8946575e-01   5.2161708e-01   4.6752587e-01   4.7609554e-01   4.6068185e-01   4.8000248e-01   5.5077350e-01   4.2896745e-01   4.6856207e-01   4.6965212e-01   5.3454523e-01   4.2407132e-01   4.3133342e-01
   4.2834041e-01   4.4669557e-01   4.4026655e-01   4.5200706e-01   4.9252679e-01   4.7092289e-01   4.1167203e-01   3.9579670e-01   4.5992661e-01   4.2071262e-01   4.6714774e-01   4.6988269e-01   4.2138121e-01   4.4439405e-01   4.3363785e-01   4.1292841e-01   4.9729085e-01   4.8275371e-01   4.7913199e-01   4.8317432e-01   4.6808201e-01   4.4180693e-01   4.7609684e-01   5.0871271e-01   5.0884888e-01   4.8087853e-01   4.1390841e-01   4.3854718e-01   4.4911866e-01   5.0749909e-01   4.8059177e-01   4.7299806e-01   5.2670939e-01   5.4622946e-01   5.8039838e-01   7.8849988e-01   5.4905461e-01   5.5132502e-01   4.7261650e-01   4.4642269e-01   4.9963425e-01   5.4818350e-01   5.5528414e-01   6.1691022e-01   6.2436901e-01   6.8831934e-01   4.9604534e-01   4.6868674e-01   5.6256400e-01   5.8763667e-01   4.9286559e-01   4.9943381e-01   4.8540398e-01   4.6352928e-01   0.0000000e+00   3.9898076e-01   4.3285454e-01   4.4753768e-01   4.8018654e-01   4.8268108e-01   4.5396410e-01   4.8482325e-01   4.1385964e-01   4.3059459e-01   4.7178253e-01   4.9597685e-01   6.1085190e-01   6.1834676e-01   5.3190222e-01   5.3823356e-01   4.9358008e-01   5.1185964e-01   5.4363517e-01   5.5369102e-01   5.8441279e-01   5.0600903e-01   4.9826652e-01   5.6618110e-01   4.9043553e-01   4.5624540e-01   4.5135762e-01   4.1749939e-01   4.8083411e-01   5.1012862e-01   4.2604382e-01   4.3143406e-01   4.3594254e-01   4.6491006e-01   4.2414247e-01   4.2509350e-01
   4.5449421e-01   4.2569926e-01   4.3991564e-01   4.5074285e-01   4.3983300e-01   4.7419784e-01   3.9725244e-01   3.9900955e-01   4.9316816e-01   4.0465316e-01   4.2550512e-01   4.7153184e-01   4.3972557e-01   4.2230082e-01   4.4037853e-01   4.4526428e-01   5.0968419e-01   5.1654835e-01   4.8421843e-01   5.0792072e-01   5.1717363e-01   5.3477917e-01   4.9101294e-01   5.0221460e-01   5.4672722e-01   4.8422938e-01   4.3155419e-01   4.2081544e-01   4.6109242e-01   5.5885472e-01   4.4519670e-01   4.8192795e-01   5.5298442e-01   5.7959410e-01   6.0232472e-01   8.2379759e-01   5.0913761e-01   5.1996409e-01   4.5006796e-01   4.4232150e-01   4.4571730e-01   4.8362995e-01   5.8748737e-01   5.8434747e-01   5.9396496e-01   6.5910909e-01   4.9707514e-01   4.7117994e-01   5.5050175e-01   5.9283338e-01   4.9719994e-01   4.8069438e-01   4.8270038e-01   4.7542308e-01   3.9898076e-01   0.0000000e+00   4.1771151e-01   4.4599275e-01   4.6031012e-01   4.5664154e-01   4.2457453e-01   4.6813575e-01   3.9766175e-01   4.0990893e-01   4.4742628e-01   4.8809001e-01   6.2331566e-01   5.9898742e-01   5.2725750e-01   5.8668631e-01   4.8454941e-01   5.3312222e-01   5.0333889e-01   5.3502605e-01   6.1682343e-01   5.2489586e-01   4.6513494e-01   5.0210392e-01   5.4965863e-01   4.7956449e-01   4.3236980e-01   4.2822984e-01   4.9897596e-01   5.1516282e-01   4.0630213e-01   3.8770755e-01   4.2002070e-01   4.1817474e-01   3.9547498e-01   4.0904565e-01
   4.6732703e-01   4.7018458e-01   4.8244173e-01   4.5945642e-01   5.2743916e-01   4.7079160e-01   4.1618951e-01   4.2945233e-01   4.9621641e-01   4.2813653e-01   4.9902341e-01   5.2226908e-01   4.7790916e-01   5.1046208e-01   4.8793952e-01   4.7263225e-01   5.3131325e-01   5.3854585e-01   5.4179670e-01   5.3380653e-01   5.3154293e-01   6.0060903e-01   5.3008020e-01   5.4976709e-01   5.5948916e-01   5.4007840e-01   4.9340977e-01   4.3301077e-01   4.6724151e-01   5.5204494e-01   4.8799608e-01   4.9044380e-01   5.8651391e-01   5.5582170e-01   6.3814656e-01   7.8369462e-01   5.1080810e-01   5.2449339e-01   4.7869266e-01   4.3019721e-01   5.4312014e-01   4.7436909e-01   6.1147573e-01   6.3662792e-01   5.9273969e-01   7.1060099e-01   5.3344305e-01   4.8676700e-01   5.7359464e-01   6.1807211e-01   5.2632302e-01   4.8608132e-01   5.7180844e-01   4.8517385e-01   4.3285454e-01   4.1771151e-01   0.0000000e+00   4.8709298e-01   4.9227444e-01   5.0571224e-01   5.0869872e-01   4.9382802e-01   4.3012114e-01   4.5331381e-01   4.6136935e-01   5.1634262e-01   6.1354391e-01   5.8340962e-01   5.5991101e-01   5.9714057e-01   5.2005642e-01   5.5954589e-01   5.4495149e-01   5.3557553e-01   6.2515111e-01   5.6304183e-01   5.2782174e-01   5.6235492e-01   5.3932400e-01   4.3908199e-01   4.6540096e-01   4.6276731e-01   4.7798370e-01   5.4474703e-01   4.4367293e-01   4.1297763e-01   4.0035251e-01   4.4222857e-01   4.3039941e-01   4.5403123e-01
   4.6754909e-01   4.8812395e-01   4.9342573e-01   4.5976136e-01   5.2104145e-01   5.0214680e-01   4.4610405e-01   4.2699714e-01   5.2871180e-01   4.2565344e-01   5.1924250e-01   5.0453282e-01   4.7803432e-01   4.8281222e-01   4.7702645e-01   4.6013384e-01   5.3550244e-01   5.5531658e-01   5.3694523e-01   5.5651431e-01   5.4104035e-01   6.0755513e-01   5.4597278e-01   5.6997917e-01   5.8909205e-01   5.2687472e-01   4.6074769e-01   4.2899700e-01   4.8056891e-01   5.6953965e-01   4.9921614e-01   5.0259124e-01   5.9039740e-01   5.5588907e-01   6.9073105e-01   7.5234659e-01   4.9417904e-01   5.5067858e-01   4.5890334e-01   4.5168196e-01   6.3094466e-01   5.8724855e-01   6.2383454e-01   6.3459981e-01   6.5322397e-01   7.4372973e-01   5.3013552e-01   4.9193197e-01   5.5540576e-01   6.1333154e-01   5.4228782e-01   5.2872445e-01   5.9514608e-01   5.2807706e-01   4.4753768e-01   4.4599275e-01   4.8709298e-01   0.0000000e+00   5.2876663e-01   5.0229080e-01   4.8838099e-01   5.1085060e-01   4.3778300e-01   4.9195249e-01   4.9970141e-01   5.2552325e-01   6.5515561e-01   5.9549696e-01   5.5740897e-01   6.0900852e-01   5.3418385e-01   5.3362738e-01   5.6634137e-01   5.6555170e-01   6.7155519e-01   6.3436985e-01   5.3885062e-01   5.3264580e-01   5.4822835e-01   4.5222263e-01   4.7141932e-01   4.7779460e-01   4.7375130e-01   5.5922668e-01   4.4979152e-01   4.3100887e-01   4.2334357e-01   4.5245540e-01   4.3635542e-01   4.8024303e-01
   5.0057428e-01   5.0778041e-01   5.0286759e-01   4.8556699e-01   5.3101764e-01   5.5009651e-01   4.5050515e-01   4.4397492e-01   5.1543890e-01   4.9338052e-01   5.3895291e-01   5.0661348e-01   4.9332413e-01   5.0608083e-01   5.1508159e-01   4.9957693e-01   5.2426307e-01   5.2966545e-01   5.5525560e-01   5.7015282e-01   5.7202474e-01   6.6775587e-01   5.6590577e-01   5.7316874e-01   5.8063726e-01   5.4249198e-01   5.1250963e-01   5.2257467e-01   5.4053867e-01   5.8611675e-01   5.4998895e-01   5.0143397e-01   6.2264884e-01   5.7096889e-01   6.8308754e-01   8.0455896e-01   5.5506927e-01   5.6359206e-01   4.9402464e-01   4.7816012e-01   6.1996428e-01   6.4108012e-01   6.2054366e-01   6.6943269e-01   6.7119611e-01   7.7488449e-01   5.2283306e-01   5.5935605e-01   6.2312818e-01   6.1171586e-01   5.4686665e-01   5.5165843e-01   5.8943738e-01   5.3041844e-01   4.8018654e-01   4.6031012e-01   4.9227444e-01   5.2876663e-01   0.0000000e+00   5.2876441e-01   4.9914370e-01   5.3587210e-01   4.6385861e-01   4.9957776e-01   5.1438653e-01   5.1528819e-01   7.0012389e-01   6.5754226e-01   6.2855565e-01   6.1452775e-01   5.8651450e-01   5.4766198e-01   6.0945536e-01   5.9430617e-01   7.2371607e-01   6.4844767e-01   5.6704949e-01   6.2982916e-01   4.8777432e-01   4.2648406e-01   4.7737975e-01   5.0431233e-01   5.4143320e-01   5.6916673e-01   4.5798905e-01   4.3981725e-01   4.3709070e-01   4.6782747e-01   4.3856512e-01   4.8237763e-01
   4.9502174e-01   5.0413133e-01   5.3052745e-01   5.4201636e-01   5.6985732e-01   5.2212755e-01   4.5922479e-01   4.6402679e-01   5.5225411e-01   5.0519418e-01   5.3364024e-01   5.3080239e-01   4.8926672e-01   4.7791958e-01   4.8679205e-01   5.4557694e-01   5.5634781e-01   5.5210053e-01   5.3384189e-01   5.7767531e-01   6.2623760e-01   6.4472735e-01   5.2790884e-01   5.5776165e-01   5.5976586e-01   5.4465803e-01   5.3075627e-01   4.5974589e-01   4.9323507e-01   6.3226507e-01   5.6350550e-01   5.1508902e-01   6.0759068e-01   5.7320401e-01   6.7732088e-01   8.5072540e-01   6.2230812e-01   6.2755582e-01   5.0072362e-01   4.6970228e-01   5.4724557e-01   5.3088340e-01   6.0196043e-01   6.9147109e-01   6.8199054e-01   7.8385267e-01   5.7209841e-01   5.7802100e-01   5.8717864e-01   6.2484854e-01   5.3134149e-01   5.4328751e-01   6.1417566e-01   5.2678840e-01   4.8268108e-01   4.5664154e-01   5.0571224e-01   5.0229080e-01   5.2876441e-01   0.0000000e+00   5.1168237e-01   5.3127525e-01   4.8379931e-01   4.6816556e-01   5.1157396e-01   5.5901750e-01   6.3654245e-01   6.5999871e-01   5.7678465e-01   6.2850290e-01   5.4958178e-01   5.3439959e-01   6.2261944e-01   6.4782451e-01   6.3911072e-01   6.5293699e-01   5.3215754e-01   6.1286290e-01   5.6852487e-01   4.5830826e-01   5.1291395e-01   5.6446527e-01   5.7801588e-01   6.0388465e-01   4.9268975e-01   4.9865176e-01   4.5756279e-01   5.2572321e-01   4.9368852e-01   4.8656967e-01
   4.9712406e-01   5.2042863e-01   5.0021643e-01   5.0548117e-01   5.4705600e-01   5.2721016e-01   4.7558307e-01   4.6037624e-01   5.6717131e-01   4.7820997e-01   4.8382685e-01   5.1366927e-01   4.6546997e-01   4.5760102e-01   4.9018617e-01   5.3079919e-01   5.8877048e-01   5.2745116e-01   5.8223945e-01   5.4558313e-01   6.8461169e-01   5.8093270e-01   5.1420720e-01   5.7774943e-01   6.0120740e-01   5.2061109e-01   4.8960694e-01   4.4701496e-01   5.0779158e-01   5.8918206e-01   4.9993564e-01   5.0220873e-01   6.0496651e-01   5.6608816e-01   7.0491957e-01   8.1571783e-01   5.8933045e-01   5.7384556e-01   5.0284678e-01   4.8900714e-01   5.4914997e-01   5.1466467e-01   6.4989449e-01   6.8493460e-01   6.7475091e-01   7.3774169e-01   5.3631866e-01   5.6977419e-01   5.9590282e-01   6.2589844e-01   5.2768938e-01   5.1523850e-01   5.9758119e-01   4.9626532e-01   4.5396410e-01   4.2457453e-01   5.0869872e-01   4.8838099e-01   4.9914370e-01   5.1168237e-01   0.0000000e+00   5.4109876e-01   4.4984592e-01   4.0377844e-01   4.8098541e-01   5.3354005e-01   6.3884011e-01   6.3409124e-01   5.6422739e-01   5.4927217e-01   5.6185761e-01   5.6311056e-01   6.0502042e-01   6.0029659e-01   7.0836772e-01   5.3922437e-01   5.0976641e-01   6.3623225e-01   5.7519304e-01   4.8447431e-01   4.7446709e-01   4.9398622e-01   4.9838446e-01   5.5692392e-01   4.7588381e-01   4.4667863e-01   4.7134398e-01   4.5846665e-01   4.7390460e-01   4.6203926e-01
   5.0358790e-01   5.2938670e-01   5.2898795e-01   5.4252765e-01   6.0366913e-01   5.7836496e-01   4.8773140e-01   4.5994573e-01   4.8599586e-01   5.0197127e-01   6.1857301e-01   5.4739610e-01   4.9850975e-01   4.9957041e-01   5.4649744e-01   5.6659430e-01   5.6350039e-01   5.5331299e-01   5.9447650e-01   5.7078409e-01   7.0456297e-01   5.7339517e-01   5.6617947e-01   6.2038548e-01   6.2362241e-01   5.7467862e-01   5.7041657e-01   4.2128825e-01   5.1100566e-01   5.8355458e-01   5.1028966e-01   5.3531805e-01   6.2658915e-01   5.7751090e-01   7.0683698e-01   6.8994980e-01   5.8971706e-01   5.5956406e-01   4.9122723e-01   4.9228085e-01   6.1047371e-01   6.1014053e-01   6.5050403e-01   6.6446142e-01   6.8304968e-01   7.5698133e-01   5.8443398e-01   5.6363839e-01   6.1209758e-01   6.7914167e-01   5.6387851e-01   5.6337814e-01   6.4131290e-01   5.4413732e-01   4.8482325e-01   4.6813575e-01   4.9382802e-01   5.1085060e-01   5.3587210e-01   5.3127525e-01   5.4109876e-01   0.0000000e+00   4.6897395e-01   4.7811588e-01   5.1079771e-01   5.4661726e-01   6.5249599e-01   6.6381940e-01   5.6975392e-01   5.4468379e-01   5.6674779e-01   5.9293845e-01   6.1731784e-01   6.3043820e-01   6.7619978e-01   5.7463008e-01   5.5936848e-01   6.3600764e-01   6.4239776e-01   5.5239422e-01   4.9409890e-01   4.8889294e-01   5.2282075e-01   5.5204392e-01   4.7496916e-01   4.8124741e-01   4.7660351e-01   5.0069943e-01   5.2326604e-01   4.7964682e-01
   4.2985336e-01   4.8137422e-01   4.7786239e-01   4.7150584e-01   4.9064921e-01   4.7885509e-01   4.3463663e-01   4.0667025e-01   4.9766139e-01   4.3669851e-01   5.0510318e-01   4.6742816e-01   4.1862683e-01   4.4312695e-01   4.6118949e-01   4.8494706e-01   4.8574793e-01   5.1756572e-01   4.9414871e-01   4.8556089e-01   5.7597221e-01   5.3456430e-01   4.9637976e-01   5.2328672e-01   5.7453035e-01   5.6672323e-01   5.0712216e-01   4.0776883e-01   4.3459793e-01   5.2939366e-01   4.6906584e-01   4.5907958e-01   5.7370465e-01   5.4612134e-01   6.6402912e-01   7.1477153e-01   5.0252980e-01   5.2956458e-01   4.6236390e-01   4.4355264e-01   5.6097555e-01   5.5111318e-01   5.8584668e-01   6.3180436e-01   6.3901950e-01   7.1799152e-01   5.2788834e-01   4.5058752e-01   5.2524505e-01   5.6305240e-01   5.0870798e-01   4.7370600e-01   5.4013471e-01   4.8856044e-01   4.1385964e-01   3.9766175e-01   4.3012114e-01   4.3778300e-01   4.6385861e-01   4.8379931e-01   4.4984592e-01   4.6897395e-01   0.0000000e+00   4.0179189e-01   4.3602691e-01   4.5609490e-01   6.2382963e-01   5.8200983e-01   5.5626019e-01   5.2577320e-01   5.1994280e-01   5.5524515e-01   5.6386374e-01   5.7292681e-01   6.8774775e-01   6.2347145e-01   5.5031754e-01   5.7148836e-01   4.9669239e-01   4.6175880e-01   4.3918422e-01   4.4588506e-01   4.8048215e-01   5.2851977e-01   4.4754243e-01   4.2807219e-01   4.2713957e-01   4.4321488e-01   4.2336646e-01   3.9582104e-01
   4.7555450e-01   4.7107053e-01   4.6789056e-01   4.6637370e-01   4.4222485e-01   4.8310294e-01   4.0150943e-01   4.1266127e-01   4.8023048e-01   4.5412678e-01   4.9513061e-01   4.6872567e-01   4.5881478e-01   4.8995521e-01   4.9490340e-01   5.4312872e-01   4.3808877e-01   4.6244987e-01   4.5806253e-01   4.9495496e-01   5.5874273e-01   4.6320173e-01   5.3887470e-01   5.2594811e-01   5.6674177e-01   5.9783036e-01   5.4016118e-01   4.0089692e-01   4.5706575e-01   5.3397979e-01   4.5945321e-01   4.5158662e-01   5.5386838e-01   5.5954082e-01   7.3254987e-01   8.3025480e-01   5.6502832e-01   5.7741615e-01   4.5630297e-01   3.9381787e-01   5.4459557e-01   5.1407721e-01   5.8665595e-01   6.0009885e-01   6.0456418e-01   7.0481964e-01   5.2760194e-01   4.9502706e-01   4.8678541e-01   5.7993667e-01   5.1270940e-01   5.1194402e-01   5.7335082e-01   5.2411850e-01   4.3059459e-01   4.0990893e-01   4.5331381e-01   4.9195249e-01   4.9957776e-01   4.6816556e-01   4.0377844e-01   4.7811588e-01   4.0179189e-01   0.0000000e+00   4.9690085e-01   5.2474772e-01   6.1864221e-01   5.9810714e-01   5.2174796e-01   5.4512439e-01   4.8116681e-01   4.8897940e-01   5.1925692e-01   5.1960343e-01   5.6685655e-01   6.2626088e-01   5.5364961e-01   5.8395683e-01   4.6191827e-01   4.4455429e-01   4.8270321e-01   4.3648461e-01   4.3746237e-01   5.0005227e-01   4.0999878e-01   3.8553112e-01   3.7121359e-01   4.4414298e-01   4.3107846e-01   4.3189651e-01
   4.6448916e-01   4.9552959e-01   4.9376988e-01   4.7061454e-01   5.3058353e-01   5.3114840e-01   4.2550332e-01   4.2726291e-01   4.9142345e-01   4.7697471e-01   5.3728409e-01   5.3025333e-01   4.9855472e-01   4.9269514e-01   4.9293094e-01   5.0288984e-01   5.4047648e-01   5.0627666e-01   5.3348814e-01   5.4601257e-01   6.1889130e-01   4.7963236e-01   5.4524104e-01   5.7905710e-01   6.2681573e-01   5.9162337e-01   5.4583852e-01   4.6167729e-01   5.1257320e-01   6.0597035e-01   5.3494962e-01   4.8122546e-01   6.4072703e-01   5.9801138e-01   7.1277014e-01   8.0284869e-01   5.7168379e-01   5.9548475e-01   4.5708509e-01   4.8137472e-01   5.7393773e-01   6.0675589e-01   6.7275921e-01   6.8685819e-01   6.7429142e-01   7.3172498e-01   5.5897586e-01   5.3925244e-01   5.8162347e-01   6.3021629e-01   5.3368758e-01   5.0967719e-01   6.0579150e-01   5.3832841e-01   4.7178253e-01   4.4742628e-01   4.6136935e-01   4.9970141e-01   5.1438653e-01   5.1157396e-01   4.8098541e-01   5.1079771e-01   4.3602691e-01   4.9690085e-01   0.0000000e+00   5.4094961e-01   6.2422727e-01   6.1884953e-01   5.6067534e-01   5.9967553e-01   5.3607086e-01   5.2030331e-01   6.0113263e-01   5.9858577e-01   6.3369090e-01   6.0663602e-01   5.6680872e-01   6.1839412e-01   5.4166504e-01   5.2459659e-01   5.0942955e-01   4.7875210e-01   5.0328770e-01   5.6067449e-01   4.7428475e-01   4.3875732e-01   4.2565399e-01   5.0131197e-01   4.1143028e-01   4.3659317e-01
   4.9763203e-01   5.2383192e-01   5.3748949e-01   5.1874837e-01   5.7293901e-01   5.4293893e-01   4.5086763e-01   4.5055691e-01   5.5363303e-01   4.7798985e-01   5.4647316e-01   5.6955234e-01   5.5218523e-01   5.1420395e-01   5.8429305e-01   5.4187364e-01   5.7968859e-01   5.2890963e-01   5.2378700e-01   5.7776735e-01   7.0084276e-01   5.6456522e-01   5.4572908e-01   5.9247177e-01   5.4949957e-01   5.6226684e-01   5.2839184e-01   4.5026175e-01   5.5878181e-01   6.2601461e-01   5.4171429e-01   5.0160938e-01   6.4640822e-01   5.7605890e-01   7.4211312e-01   6.9987004e-01   5.6559122e-01   5.7708844e-01   4.6921744e-01   5.0349420e-01   6.0056166e-01   5.8498016e-01   6.6941790e-01   6.6042564e-01   6.0985257e-01   7.4263291e-01   5.3597177e-01   5.5346529e-01   6.2983690e-01   6.7957999e-01   5.5990025e-01   5.5729053e-01   6.4651835e-01   5.3833183e-01   4.9597685e-01   4.8809001e-01   5.1634262e-01   5.2552325e-01   5.1528819e-01   5.5901750e-01   5.3354005e-01   5.4661726e-01   4.5609490e-01   5.2474772e-01   5.4094961e-01   0.0000000e+00   6.6139425e-01   6.5937416e-01   5.8347127e-01   6.1305082e-01   5.7996514e-01   6.5581691e-01   6.6261820e-01   6.1100749e-01   6.7456398e-01   6.9016632e-01   5.8505528e-01   6.1457007e-01   6.0379729e-01   5.2728523e-01   5.2440402e-01   5.0476292e-01   5.5047392e-01   5.9242838e-01   5.3329270e-01   5.2171614e-01   5.1813638e-01   5.3046990e-01   4.7660034e-01   4.9552253e-01
   5.9030437e-01   6.1993645e-01   5.9664285e-01   6.3842720e-01   7.3539901e-01   7.1074031e-01   6.0674497e-01   5.6896136e-01   6.5635957e-01   6.1768651e-01   6.4856565e-01   6.6684487e-01   6.0438967e-01   6.1250739e-01   6.1718207e-01   5.9511879e-01   5.7916742e-01   5.9774558e-01   6.6813898e-01   6.7743446e-01   7.5855048e-01   6.7716123e-01   6.2932542e-01   6.5292664e-01   6.6942623e-01   6.4268336e-01   6.3851585e-01   5.7883940e-01   6.2514531e-01   7.1031121e-01   6.3688832e-01   5.9366711e-01   7.3701420e-01   6.6416715e-01   8.4375319e-01   8.6883898e-01   7.1813587e-01   6.6762140e-01   5.5914809e-01   5.8495087e-01   6.9916882e-01   6.3573080e-01   7.7912455e-01   8.0999773e-01   7.7765875e-01   8.8538725e-01   6.9576660e-01   6.7221103e-01   7.4561244e-01   7.9628372e-01   7.0209944e-01   6.6410127e-01   7.3154370e-01   6.1486190e-01   6.1085190e-01   6.2331566e-01   6.1354391e-01   6.5515561e-01   7.0012389e-01   6.3654245e-01   6.3884011e-01   6.5249599e-01   6.2382963e-01   6.1864221e-01   6.2422727e-01   6.6139425e-01   0.0000000e+00   7.5781131e-01   6.8505110e-01   7.6549135e-01   6.6503407e-01   6.8094594e-01   7.0591129e-01   6.9600123e-01   7.2770891e-01   7.4913925e-01   6.8731750e-01   7.5700020e-01   7.3423963e-01   6.5866667e-01   6.3252689e-01   6.2100438e-01   6.3547232e-01   6.9782589e-01   6.4786767e-01   6.2643860e-01   6.2667931e-01   6.5413853e-01   6.1303409e-01   6.0821616e-01
   5.6007858e-01   5.7007605e-01   6.2466107e-01   6.5117884e-01   6.9025928e-01   6.7784563e-01   5.7805151e-01   5.9175256e-01   6.2135611e-01   5.9324446e-01   6.0955991e-01   6.2154373e-01   5.8738815e-01   5.6880253e-01   6.3950737e-01   6.1330266e-01   6.6763881e-01   6.3991190e-01   6.7404746e-01   6.7507372e-01   8.0802441e-01   7.9968140e-01   6.6837076e-01   6.6768627e-01   6.8674872e-01   6.6161874e-01   6.5268373e-01   5.9665154e-01   6.2180445e-01   6.9343190e-01   6.5758753e-01   6.2590694e-01   7.4022230e-01   7.0895987e-01   8.8433569e-01   8.0370573e-01   6.9210378e-01   6.4964741e-01   5.6874942e-01   5.7127725e-01   6.7824959e-01   6.2774683e-01   7.3520718e-01   7.8362350e-01   7.8824313e-01   8.5812949e-01   6.5973069e-01   6.7521886e-01   6.9398287e-01   7.4491296e-01   6.5793845e-01   6.6493757e-01   7.2713471e-01   6.0184065e-01   6.1834676e-01   5.9898742e-01   5.8340962e-01   5.9549696e-01   6.5754226e-01   6.5999871e-01   6.3409124e-01   6.6381940e-01   5.8200983e-01   5.9810714e-01   6.1884953e-01   6.5937416e-01   7.5781131e-01   0.0000000e+00   6.6967114e-01   6.9784276e-01   6.1678144e-01   6.6377702e-01   7.1244576e-01   6.8404831e-01   8.2955513e-01   7.1970629e-01   6.8964610e-01   7.4014520e-01   6.3365661e-01   6.7297477e-01   6.1829659e-01   6.2175515e-01   6.4701242e-01   6.3966142e-01   5.8783783e-01   6.0382686e-01   6.0865306e-01   6.2729567e-01   6.0078898e-01   5.7774701e-01
   5.4627694e-01   5.7878011e-01   5.9346225e-01   5.9589281e-01   6.0436857e-01   6.6114061e-01   5.4463786e-01   5.4834994e-01   6.2136428e-01   5.7968414e-01   5.8099367e-01   6.0577052e-01   5.5573586e-01   5.9490030e-01   5.8940951e-01   5.6729282e-01   5.6479534e-01   6.2508185e-01   6.2609849e-01   7.1228434e-01   6.4188082e-01   6.3062129e-01   6.5340753e-01   6.6931561e-01   6.6964539e-01   6.3499820e-01   6.2995033e-01   5.4681745e-01   5.9088488e-01   6.6027175e-01   6.2912268e-01   6.4004712e-01   7.0493736e-01   6.0530442e-01   8.2287821e-01   8.4586286e-01   6.5698904e-01   6.1184968e-01   5.4505038e-01   5.4893958e-01   6.4825230e-01   5.4489438e-01   6.0773422e-01   7.2571641e-01   7.0647864e-01   8.2547677e-01   6.0032104e-01   6.2042517e-01   6.5733115e-01   6.8619022e-01   6.3367352e-01   6.2018384e-01   7.3094659e-01   6.3983296e-01   5.3190222e-01   5.2725750e-01   5.5991101e-01   5.5740897e-01   6.2855565e-01   5.7678465e-01   5.6422739e-01   5.6975392e-01   5.5626019e-01   5.2174796e-01   5.6067534e-01   5.8347127e-01   6.8505110e-01   6.6967114e-01   0.0000000e+00   6.0235796e-01   5.6863456e-01   6.4771781e-01   6.4335865e-01   6.5203642e-01   7.3608802e-01   5.9417723e-01   6.2224268e-01   7.0969320e-01   5.6148660e-01   5.3591100e-01   5.3954288e-01   5.4237112e-01   5.1267481e-01   5.4191592e-01   5.2886021e-01   5.4927279e-01   5.0914556e-01   5.3388301e-01   5.7094829e-01   5.6373754e-01
   5.3633262e-01   6.3811255e-01   6.0559750e-01   5.7790259e-01   6.2969333e-01   6.3693215e-01   5.4895979e-01   5.7453610e-01   6.3890763e-01   5.1917627e-01   5.7422136e-01   5.7076294e-01   5.1345902e-01   6.0955713e-01   5.5503232e-01   5.2143210e-01   6.1934161e-01   5.8816953e-01   5.6051542e-01   6.6037571e-01   6.3513545e-01   6.3511149e-01   6.0742646e-01   6.3005937e-01   6.6387485e-01   6.2933592e-01   6.3821207e-01   5.4012560e-01   6.0985312e-01   6.9151418e-01   6.4938636e-01   6.3793541e-01   7.5066774e-01   6.9677423e-01   8.7009574e-01   8.9160059e-01   7.2000048e-01   7.3481801e-01   6.6822866e-01   5.7718127e-01   6.4705217e-01   5.4989678e-01   7.1098625e-01   7.4652510e-01   6.8109962e-01   7.2623346e-01   5.5071064e-01   6.0298927e-01   5.9704354e-01   6.9500572e-01   5.7698553e-01   6.2048283e-01   6.7667268e-01   5.9363512e-01   5.3823356e-01   5.8668631e-01   5.9714057e-01   6.0900852e-01   6.1452775e-01   6.2850290e-01   5.4927217e-01   5.4468379e-01   5.2577320e-01   5.4512439e-01   5.9967553e-01   6.1305082e-01   7.6549135e-01   6.9784276e-01   6.0235796e-01   0.0000000e+00   6.1230796e-01   6.7347927e-01   6.8860479e-01   7.1377484e-01   8.2596224e-01   7.2852131e-01   6.1600094e-01   7.1302882e-01   5.6200926e-01   6.6898463e-01   6.1093170e-01   5.9270219e-01   6.4144292e-01   6.8615289e-01   5.8890572e-01   5.9056388e-01   5.1089164e-01   5.8836726e-01   5.3356877e-01   5.5726904e-01
   4.9807202e-01   4.8423580e-01   5.4559541e-01   5.1457902e-01   5.7259618e-01   5.6803748e-01   5.1821423e-01   4.9261142e-01   5.4531751e-01   4.9089374e-01   5.5799090e-01   5.6947611e-01   5.0451923e-01   5.0162637e-01   5.2577958e-01   5.2995515e-01   5.9650999e-01   5.0751225e-01   5.5953255e-01   5.9208575e-01   6.6702201e-01   5.7932390e-01   5.1796372e-01   5.6467674e-01   5.4017854e-01   5.0504118e-01   5.8888256e-01   4.9744785e-01   5.5949622e-01   5.5846462e-01   4.8039420e-01   5.3867654e-01   6.0600975e-01   5.7499204e-01   7.5359695e-01   8.6005419e-01   5.5565288e-01   5.9806215e-01   5.3219036e-01   4.0857558e-01   4.7668139e-01   5.1437364e-01   7.0495943e-01   6.3229842e-01   6.2525370e-01   7.3329801e-01   5.4759169e-01   5.7515011e-01   6.4363260e-01   6.5245364e-01   6.0475145e-01   5.4313158e-01   6.7013383e-01   5.5660058e-01   4.9358008e-01   4.8454941e-01   5.2005642e-01   5.3418385e-01   5.8651450e-01   5.4958178e-01   5.6185761e-01   5.6674779e-01   5.1994280e-01   4.8116681e-01   5.3607086e-01   5.7996514e-01   6.6503407e-01   6.1678144e-01   5.6863456e-01   6.1230796e-01   0.0000000e+00   5.9969133e-01   5.9738753e-01   6.2259870e-01   6.6256685e-01   6.2301379e-01   5.6958837e-01   6.8256695e-01   4.9455515e-01   5.4855482e-01   5.0881284e-01   5.0431746e-01   5.1533508e-01   5.5932474e-01   4.9187697e-01   4.7020647e-01   4.6634584e-01   5.2303797e-01   5.0023286e-01   4.6667190e-01
   6.2378048e-01   5.5456854e-01   5.8376806e-01   5.9939582e-01   5.9742697e-01   6.3627262e-01   5.1074879e-01   5.7278800e-01   5.7780739e-01   5.3999377e-01   5.9711505e-01   5.7361998e-01   5.2682245e-01   5.2176938e-01   5.5117131e-01   5.5843768e-01   5.6548822e-01   5.2498011e-01   5.8138188e-01   6.3487080e-01   6.5026606e-01   6.0553410e-01   5.6042790e-01   6.6305245e-01   6.3007101e-01   5.8719914e-01   6.5897615e-01   5.5817454e-01   5.9794616e-01   6.2211145e-01   6.0795272e-01   5.7062426e-01   6.8290342e-01   6.3298091e-01   8.0651451e-01   8.3582336e-01   5.8493545e-01   6.4299968e-01   5.4351539e-01   4.5943172e-01   5.5936658e-01   6.3374299e-01   6.8419589e-01   6.9102465e-01   6.9830608e-01   7.7238271e-01   6.0870479e-01   5.8883163e-01   6.5870485e-01   6.9372237e-01   5.9162730e-01   5.6789098e-01   6.8255302e-01   6.1280670e-01   5.1185964e-01   5.3312222e-01   5.5954589e-01   5.3362738e-01   5.4766198e-01   5.3439959e-01   5.6311056e-01   5.9293845e-01   5.5524515e-01   4.8897940e-01   5.2030331e-01   6.5581691e-01   6.8094594e-01   6.6377702e-01   6.4771781e-01   6.7347927e-01   5.9969133e-01   0.0000000e+00   6.1005412e-01   5.8784423e-01   6.9256560e-01   6.0508970e-01   6.0190391e-01   6.7775740e-01   4.9271814e-01   5.7801126e-01   5.2723814e-01   5.6458037e-01   5.4323348e-01   6.2157520e-01   5.2496612e-01   5.4642447e-01   5.5395216e-01   5.4834119e-01   5.5048158e-01   5.1896377e-01
   5.5145563e-01   5.9604291e-01   5.9403435e-01   5.9367137e-01   6.5572821e-01   6.6596353e-01   5.8286019e-01   5.7317751e-01   6.2553118e-01   5.9623195e-01   6.7550463e-01   6.6661503e-01   6.3402394e-01   5.6287566e-01   5.6079485e-01   6.0468356e-01   6.6059662e-01   6.1348362e-01   6.6797634e-01   7.1040381e-01   7.0188664e-01   5.8844870e-01   5.9115803e-01   6.5266213e-01   6.5280080e-01   6.0185344e-01   6.4769824e-01   5.9478574e-01   5.9926338e-01   6.5280302e-01   5.9950316e-01   6.1032365e-01   7.1358536e-01   6.4899168e-01   8.1996137e-01   9.1743656e-01   6.6722716e-01   6.7475044e-01   6.0258263e-01   5.9599602e-01   6.4263865e-01   7.1246487e-01   7.4455295e-01   7.2667426e-01   6.9805501e-01   8.2397413e-01   6.1885357e-01   6.0743826e-01   6.9237791e-01   6.7394229e-01   5.9405724e-01   5.8519515e-01   7.1483674e-01   6.1214695e-01   5.4363517e-01   5.0333889e-01   5.4495149e-01   5.6634137e-01   6.0945536e-01   6.2261944e-01   6.0502042e-01   6.1731784e-01   5.6386374e-01   5.1925692e-01   6.0113263e-01   6.6261820e-01   7.0591129e-01   7.1244576e-01   6.4335865e-01   6.8860479e-01   5.9738753e-01   6.1005412e-01   0.0000000e+00   6.9130302e-01   7.5642278e-01   6.7635527e-01   6.0419372e-01   6.6973153e-01   5.9968317e-01   5.8993201e-01   5.7278638e-01   5.7544349e-01   6.1321265e-01   6.3256222e-01   5.7031473e-01   5.4979976e-01   5.5784503e-01   5.7557408e-01   5.7927841e-01   5.7992899e-01
   5.9405450e-01   5.8020607e-01   6.0233178e-01   6.1619946e-01   6.6447559e-01   6.1358437e-01   5.5958440e-01   5.2350984e-01   6.0081333e-01   5.7252303e-01   6.0061183e-01   5.7434471e-01   6.2276674e-01   6.1141276e-01   6.0309666e-01   6.0692186e-01   6.7997825e-01   5.9969246e-01   6.5018859e-01   6.6444540e-01   6.1365961e-01   5.6809806e-01   5.9954418e-01   6.3548427e-01   6.8897351e-01   6.0500958e-01   6.7316598e-01   5.1536023e-01   5.8556721e-01   6.1657242e-01   5.7313879e-01   5.8221924e-01   6.6595686e-01   5.9950286e-01   8.7795830e-01   8.6120590e-01   6.3156394e-01   6.6072332e-01   5.5396154e-01   5.6964060e-01   6.5796412e-01   6.5160438e-01   7.0502323e-01   7.4446183e-01   6.9686001e-01   8.1291362e-01   6.1064239e-01   5.8797815e-01   6.4130971e-01   6.5610387e-01   6.0229773e-01   5.9938207e-01   7.0093245e-01   5.3382595e-01   5.5369102e-01   5.3502605e-01   5.3557553e-01   5.6555170e-01   5.9430617e-01   6.4782451e-01   6.0029659e-01   6.3043820e-01   5.7292681e-01   5.1960343e-01   5.9858577e-01   6.1100749e-01   6.9600123e-01   6.8404831e-01   6.5203642e-01   7.1377484e-01   6.2259870e-01   5.8784423e-01   6.9130302e-01   0.0000000e+00   7.9655421e-01   6.3845654e-01   6.5536434e-01   7.4563372e-01   6.2525801e-01   6.1773674e-01   6.0555136e-01   5.7410140e-01   5.6568689e-01   6.4029992e-01   5.8068114e-01   5.7624133e-01   6.0324433e-01   5.2565909e-01   5.6330419e-01   5.6053644e-01
   6.3981226e-01   6.3688837e-01   6.8697793e-01   6.4331333e-01   7.1326425e-01   6.9320851e-01   6.2153399e-01   5.5811224e-01   6.1559243e-01   5.4353499e-01   6.0066364e-01   6.2563149e-01   6.5064902e-01   5.5284422e-01   5.6433331e-01   5.5789024e-01   5.9465878e-01   5.6155204e-01   6.0549414e-01   7.1045620e-01   5.6750449e-01   6.1018751e-01   6.4825923e-01   7.2086622e-01   7.2095342e-01   6.1531808e-01   5.9535224e-01   5.3272058e-01   5.9593906e-01   7.0716410e-01   6.6035485e-01   6.2005618e-01   7.2390249e-01   6.8206219e-01   8.6891159e-01   9.2441981e-01   5.9741712e-01   5.9770724e-01   5.8256309e-01   6.0076256e-01   6.9269479e-01   5.8956984e-01   7.0503793e-01   7.3521834e-01   7.5318269e-01   8.6950641e-01   6.5960322e-01   6.4643457e-01   7.4140454e-01   7.5377162e-01   7.0349269e-01   6.4663021e-01   6.0904324e-01   5.8297838e-01   5.8441279e-01   6.1682343e-01   6.2515111e-01   6.7155519e-01   7.2371607e-01   6.3911072e-01   7.0836772e-01   6.7619978e-01   6.8774775e-01   5.6685655e-01   6.3369090e-01   6.7456398e-01   7.2770891e-01   8.2955513e-01   7.3608802e-01   8.2596224e-01   6.6256685e-01   6.9256560e-01   7.5642278e-01   7.9655421e-01   0.0000000e+00   8.2211278e-01   7.0920457e-01   8.0899901e-01   6.8056322e-01   7.2204377e-01   7.3213707e-01   6.9435292e-01   7.1920440e-01   7.8744331e-01   6.5033905e-01   6.9623165e-01   7.4553526e-01   6.5855110e-01   6.0122750e-01   6.7961073e-01
   5.6529368e-01   6.0998720e-01   6.5549136e-01   6.8908273e-01   6.8115908e-01   6.6458254e-01   5.7300136e-01   5.6524446e-01   6.2124892e-01   6.4654484e-01   6.6023412e-01   7.0168100e-01   6.7675790e-01   6.2371679e-01   6.8050298e-01   6.9399221e-01   7.0194837e-01   6.3104971e-01   7.1365589e-01   7.5743062e-01   7.0491339e-01   7.6081552e-01   7.4937681e-01   7.6239069e-01   6.6717950e-01   6.7613169e-01   6.9102173e-01   6.1417877e-01   6.2533582e-01   7.2849446e-01   6.3234387e-01   5.4906314e-01   6.7977249e-01   6.1709518e-01   7.3130511e-01   8.5694392e-01   5.9585183e-01   6.2682315e-01   5.3635791e-01   5.0687607e-01   6.7041954e-01   5.3192907e-01   6.6590400e-01   7.0740720e-01   7.3554647e-01   8.0593037e-01   6.8056144e-01   5.9956530e-01   6.3677077e-01   7.8166535e-01   6.2189975e-01   6.5893279e-01   7.4067408e-01   5.6521770e-01   5.0600903e-01   5.2489586e-01   5.6304183e-01   6.3436985e-01   6.4844767e-01   6.5293699e-01   5.3922437e-01   5.7463008e-01   6.2347145e-01   6.2626088e-01   6.0663602e-01   6.9016632e-01   7.4913925e-01   7.1970629e-01   5.9417723e-01   7.2852131e-01   6.2301379e-01   6.0508970e-01   6.7635527e-01   6.3845654e-01   8.2211278e-01   0.0000000e+00   7.0416929e-01   6.7959543e-01   5.2906619e-01   5.9635607e-01   5.3149855e-01   5.2581130e-01   5.2589157e-01   6.1579124e-01   5.4968085e-01   5.0994633e-01   4.9222831e-01   5.4855122e-01   5.4656570e-01   5.4572729e-01
   5.4983059e-01   5.6151243e-01   5.6980510e-01   6.0637241e-01   7.0219740e-01   6.7527233e-01   5.5719438e-01   5.2077875e-01   5.8435392e-01   5.5679411e-01   6.3434080e-01   6.5752647e-01   6.1819875e-01   5.8775485e-01   5.7703667e-01   5.7209291e-01   6.0144668e-01   5.8010564e-01   5.8363562e-01   6.2348266e-01   6.6843166e-01   5.9345965e-01   5.9995483e-01   6.5173031e-01   6.4070517e-01   5.6615085e-01   6.1834791e-01   4.7570231e-01   5.4127968e-01   6.1058705e-01   5.2048169e-01   5.4796680e-01   6.9699966e-01   6.2526426e-01   7.7942519e-01   8.8838796e-01   6.1260129e-01   6.6196156e-01   4.9939708e-01   4.8333045e-01   5.8538522e-01   5.8396599e-01   6.3371774e-01   7.1889346e-01   7.0053931e-01   8.0452461e-01   5.6348228e-01   5.4127319e-01   6.1418113e-01   6.3223131e-01   5.5774611e-01   5.4113615e-01   6.8187062e-01   5.5717088e-01   4.9826652e-01   4.6513494e-01   5.2782174e-01   5.3885062e-01   5.6704949e-01   5.3215754e-01   5.0976641e-01   5.5936848e-01   5.5031754e-01   5.5364961e-01   5.6680872e-01   5.8505528e-01   6.8731750e-01   6.8964610e-01   6.2224268e-01   6.1600094e-01   5.6958837e-01   6.0190391e-01   6.0419372e-01   6.5536434e-01   7.0920457e-01   7.0416929e-01   0.0000000e+00   6.8242786e-01   5.9309213e-01   5.6591647e-01   5.4733815e-01   5.7968010e-01   5.6087872e-01   6.2294150e-01   5.3208456e-01   5.3604519e-01   5.2010766e-01   5.2620194e-01   5.2939516e-01   5.7699637e-01
   6.0475341e-01   5.6094628e-01   6.0374884e-01   5.9393070e-01   6.4529947e-01   6.3081591e-01   5.8484610e-01   5.7228721e-01   6.2375595e-01   5.9837074e-01   6.0370870e-01   6.3670936e-01   6.2305027e-01   5.5700091e-01   6.0997058e-01   6.1855250e-01   6.2960193e-01   5.8343753e-01   5.9098391e-01   6.4044055e-01   7.5429898e-01   7.2703534e-01   6.3995034e-01   6.6709817e-01   6.1630366e-01   6.2511099e-01   6.5217638e-01   5.2590567e-01   5.8513737e-01   6.7738453e-01   6.0014453e-01   5.9989705e-01   6.5059390e-01   5.9987572e-01   7.8868922e-01   8.9524715e-01   6.5385700e-01   7.2028313e-01   5.2973722e-01   5.2543746e-01   5.6972293e-01   6.7066265e-01   6.8690595e-01   6.7449904e-01   6.6303987e-01   8.0658274e-01   5.8978922e-01   6.1300688e-01   6.4449669e-01   6.6750447e-01   6.0436408e-01   6.3210568e-01   7.2894408e-01   5.8946575e-01   5.6618110e-01   5.0210392e-01   5.6235492e-01   5.3264580e-01   6.2982916e-01   6.1286290e-01   6.3623225e-01   6.3600764e-01   5.7148836e-01   5.8395683e-01   6.1839412e-01   6.1457007e-01   7.5700020e-01   7.4014520e-01   7.0969320e-01   7.1302882e-01   6.8256695e-01   6.7775740e-01   6.6973153e-01   7.4563372e-01   8.0899901e-01   6.7959543e-01   6.8242786e-01   0.0000000e+00   7.0856346e-01   6.4319033e-01   6.4861477e-01   6.1498048e-01   5.9370908e-01   7.4394893e-01   6.6302025e-01   5.9114472e-01   5.0353930e-01   5.4182221e-01   6.1575383e-01   6.4071851e-01
   4.5413094e-01   5.6058524e-01   4.8864818e-01   5.2852290e-01   5.8604063e-01   5.3929986e-01   4.3235611e-01   5.0296744e-01   6.1296409e-01   5.5397146e-01   5.5961742e-01   5.6172202e-01   5.8107320e-01   5.5913868e-01   5.0378814e-01   5.1692722e-01   6.6894471e-01   5.3571152e-01   5.9270629e-01   6.1540519e-01   6.9125507e-01   7.3506488e-01   4.9894376e-01   5.6052079e-01   5.8153122e-01   5.7408050e-01   5.0181348e-01   4.3993155e-01   4.7720569e-01   5.8181188e-01   4.9329689e-01   4.0925813e-01   5.6077068e-01   5.3680184e-01   6.5914931e-01   7.2938085e-01   4.8912538e-01   5.6925753e-01   4.5960559e-01   4.6692857e-01   5.2177461e-01   6.3277403e-01   6.6035868e-01   6.6873743e-01   6.6628262e-01   8.4063922e-01   6.0719740e-01   5.8489713e-01   6.5118446e-01   6.5962199e-01   5.8541863e-01   5.6850882e-01   6.7440091e-01   5.2161708e-01   4.9043553e-01   5.4965863e-01   5.3932400e-01   5.4822835e-01   4.8777432e-01   5.6852487e-01   5.7519304e-01   6.4239776e-01   4.9669239e-01   4.6191827e-01   5.4166504e-01   6.0379729e-01   7.3423963e-01   6.3365661e-01   5.6148660e-01   5.6200926e-01   4.9455515e-01   4.9271814e-01   5.9968317e-01   6.2525801e-01   6.8056322e-01   5.2906619e-01   5.9309213e-01   7.0856346e-01   0.0000000e+00   5.0188123e-01   5.3123863e-01   4.8523294e-01   4.5755950e-01   5.0088859e-01   4.1636187e-01   4.3494458e-01   4.2495756e-01   5.1097456e-01   4.4871927e-01   4.3476209e-01
   4.8357964e-01   4.8759305e-01   4.3665625e-01   4.9040303e-01   5.5729525e-01   5.3208161e-01   4.5860451e-01   4.5905351e-01   4.9645026e-01   5.3270354e-01   5.4570173e-01   5.5292169e-01   4.9266383e-01   4.9507132e-01   5.8125078e-01   5.1511705e-01   5.5964838e-01   5.4785598e-01   5.6533442e-01   5.7671682e-01   5.2993246e-01   4.9549409e-01   4.4349330e-01   4.9500018e-01   4.3377316e-01   4.7358388e-01   5.0957742e-01   3.9609734e-01   4.1046496e-01   4.4031294e-01   3.9996359e-01   3.9135369e-01   4.8554093e-01   4.3690947e-01   5.0375187e-01   6.1749789e-01   4.4183284e-01   5.5458729e-01   4.1360734e-01   3.4243502e-01   3.9152415e-01   4.9013579e-01   5.5091466e-01   4.9675125e-01   5.3266825e-01   6.5802160e-01   4.6604775e-01   4.4403795e-01   4.9612811e-01   6.1251437e-01   5.3424358e-01   5.7852123e-01   5.5893153e-01   4.6752587e-01   4.5624540e-01   4.7956449e-01   4.3908199e-01   4.5222263e-01   4.2648406e-01   4.5830826e-01   4.8447431e-01   5.5239422e-01   4.6175880e-01   4.4455429e-01   5.2459659e-01   5.2728523e-01   6.5866667e-01   6.7297477e-01   5.3591100e-01   6.6898463e-01   5.4855482e-01   5.7801126e-01   5.8993201e-01   6.1773674e-01   7.2204377e-01   5.9635607e-01   5.6591647e-01   6.4319033e-01   5.0188123e-01   0.0000000e+00   4.3941748e-01   5.6249064e-01   4.6040454e-01   5.2230561e-01   4.9446682e-01   4.6939771e-01   4.7976018e-01   5.0927199e-01   4.7413945e-01   4.8701580e-01
   4.4354031e-01   4.9797040e-01   4.5494452e-01   4.7663685e-01   5.2367169e-01   5.1536728e-01   4.1985695e-01   4.3233858e-01   4.5809994e-01   4.6256280e-01   4.9629638e-01   4.8206950e-01   4.7192616e-01   4.5984601e-01   4.8870332e-01   4.9827797e-01   5.1163436e-01   5.0237585e-01   5.0488404e-01   5.2881354e-01   5.6862452e-01   6.2561398e-01   5.0605648e-01   5.7199104e-01   5.0867954e-01   5.2616988e-01   4.9491160e-01   4.5266163e-01   4.8362852e-01   5.3723386e-01   4.9624206e-01   4.9157363e-01   5.8077003e-01   5.7517164e-01   7.0303225e-01   7.3033147e-01   5.3987029e-01   5.6614271e-01   4.6597764e-01   4.4679696e-01   4.9756088e-01   6.2092679e-01   6.4824362e-01   6.1545816e-01   5.9805843e-01   6.9755962e-01   5.2352442e-01   5.1512918e-01   5.6454622e-01   6.1557178e-01   5.3294185e-01   5.4331982e-01   5.9706161e-01   4.7609554e-01   4.5135762e-01   4.3236980e-01   4.6540096e-01   4.7141932e-01   4.7737975e-01   5.1291395e-01   4.7446709e-01   4.9409890e-01   4.3918422e-01   4.8270321e-01   5.0942955e-01   5.2440402e-01   6.3252689e-01   6.1829659e-01   5.3954288e-01   6.1093170e-01   5.0881284e-01   5.2723814e-01   5.7278638e-01   6.0555136e-01   7.3213707e-01   5.3149855e-01   5.4733815e-01   6.4861477e-01   5.3123863e-01   4.3941748e-01   0.0000000e+00   4.9060961e-01   5.0181167e-01   5.3176429e-01   4.7611119e-01   4.2254315e-01   3.9093471e-01   4.8945304e-01   4.2306265e-01   4.4232487e-01
   4.2154437e-01   4.6728356e-01   4.4201506e-01   4.9267047e-01   5.2419448e-01   4.9746494e-01   4.2967972e-01   4.3209992e-01   4.9900366e-01   4.6588937e-01   4.7271946e-01   4.7320234e-01   4.6304857e-01   4.4500169e-01   4.7392130e-01   4.8397134e-01   4.8364108e-01   4.6635699e-01   5.0473566e-01   5.0453437e-01   6.1033063e-01   6.0804668e-01   5.1904563e-01   5.8587876e-01   4.8787027e-01   5.3838123e-01   4.7368239e-01   4.1840619e-01   4.9440205e-01   5.2774901e-01   4.6281423e-01   4.8374395e-01   6.0103894e-01   5.5408693e-01   6.9412988e-01   7.1613692e-01   5.8460694e-01   6.1379434e-01   4.8019078e-01   4.2150102e-01   5.3908765e-01   5.2452766e-01   6.1918957e-01   6.3017296e-01   6.3973192e-01   7.1867947e-01   5.5153540e-01   5.3020057e-01   5.8725628e-01   6.0046862e-01   5.3135440e-01   5.0176171e-01   6.0433890e-01   4.6068185e-01   4.1749939e-01   4.2822984e-01   4.6276731e-01   4.7779460e-01   5.0431233e-01   5.6446527e-01   4.9398622e-01   4.8889294e-01   4.4588506e-01   4.3648461e-01   4.7875210e-01   5.0476292e-01   6.2100438e-01   6.2175515e-01   5.4237112e-01   5.9270219e-01   5.0431746e-01   5.6458037e-01   5.7544349e-01   5.7410140e-01   6.9435292e-01   5.2581130e-01   5.7968010e-01   6.1498048e-01   4.8523294e-01   5.6249064e-01   4.9060961e-01   0.0000000e+00   4.9957637e-01   5.3984085e-01   4.8552576e-01   4.5281414e-01   4.3723241e-01   4.9724621e-01   4.3087398e-01   4.4390040e-01
   4.5921108e-01   4.8050086e-01   4.8186190e-01   4.9713691e-01   5.5895851e-01   4.9676968e-01   4.0842642e-01   4.1445951e-01   4.7230191e-01   4.6998266e-01   5.0735160e-01   5.1777642e-01   4.4545229e-01   4.4911045e-01   5.0822100e-01   5.3166457e-01   5.1269593e-01   4.7839307e-01   5.3219125e-01   4.8356488e-01   5.6681556e-01   6.0178694e-01   5.0526991e-01   5.9543760e-01   5.6040230e-01   5.5814299e-01   5.5141259e-01   5.0266559e-01   5.2087350e-01   5.4693896e-01   4.9657685e-01   5.2870004e-01   6.2014851e-01   5.4390098e-01   7.0134252e-01   6.9124636e-01   5.8123193e-01   6.3721299e-01   5.0053210e-01   4.5715399e-01   4.8097166e-01   5.9247139e-01   6.1861156e-01   6.7103704e-01   6.4013665e-01   7.5020559e-01   5.3650481e-01   5.3461423e-01   5.7314272e-01   6.1061199e-01   5.6451012e-01   5.4085544e-01   5.8530892e-01   4.8000248e-01   4.8083411e-01   4.9897596e-01   4.7798370e-01   4.7375130e-01   5.4143320e-01   5.7801588e-01   4.9838446e-01   5.2282075e-01   4.8048215e-01   4.3746237e-01   5.0328770e-01   5.5047392e-01   6.3547232e-01   6.4701242e-01   5.1267481e-01   6.4144292e-01   5.1533508e-01   5.4323348e-01   6.1321265e-01   5.6568689e-01   7.1920440e-01   5.2589157e-01   5.6087872e-01   5.9370908e-01   4.5755950e-01   4.6040454e-01   5.0181167e-01   4.9957637e-01   0.0000000e+00   5.3512358e-01   4.5641121e-01   4.2711133e-01   4.1348754e-01   5.3632660e-01   4.3613139e-01   4.5291921e-01
   4.8869953e-01   5.2530447e-01   5.4228812e-01   5.6067464e-01   5.9238321e-01   5.4599140e-01   4.9790187e-01   4.9155190e-01   5.3190650e-01   4.6155884e-01   5.1066131e-01   5.1224782e-01   4.7261500e-01   4.9252902e-01   5.0964539e-01   5.2890984e-01   5.8252520e-01   5.3674034e-01   5.6083842e-01   5.2336661e-01   5.9869189e-01   5.4537485e-01   5.6548813e-01   6.2948767e-01   5.8423610e-01   5.7793080e-01   5.8996111e-01   4.6452743e-01   5.1502891e-01   5.3732704e-01   5.7148512e-01   5.7597595e-01   6.3522577e-01   5.7174594e-01   7.3417170e-01   8.5701035e-01   5.8042207e-01   6.5251895e-01   4.8427834e-01   4.7719900e-01   6.0219320e-01   5.9397999e-01   6.7499369e-01   6.8146882e-01   6.3751030e-01   7.7210553e-01   5.5315718e-01   5.8304393e-01   5.8872575e-01   6.1939747e-01   5.7527272e-01   5.9520331e-01   6.8231203e-01   5.5077350e-01   5.1012862e-01   5.1516282e-01   5.4474703e-01   5.5922668e-01   5.6916673e-01   6.0388465e-01   5.5692392e-01   5.5204392e-01   5.2851977e-01   5.0005227e-01   5.6067449e-01   5.9242838e-01   6.9782589e-01   6.3966142e-01   5.4191592e-01   6.8615289e-01   5.5932474e-01   6.2157520e-01   6.3256222e-01   6.4029992e-01   7.8744331e-01   6.1579124e-01   6.2294150e-01   7.4394893e-01   5.0088859e-01   5.2230561e-01   5.3176429e-01   5.3984085e-01   5.3512358e-01   0.0000000e+00   5.1296846e-01   5.3176223e-01   5.0075742e-01   5.6943725e-01   4.8094534e-01   4.9571134e-01
   4.3312648e-01   4.5105549e-01   4.7197275e-01   4.5576240e-01   4.9989393e-01   4.8773946e-01   4.1925172e-01   3.9838446e-01   4.6881905e-01   4.3024980e-01   4.9621320e-01   4.4564633e-01   4.4246067e-01   4.2134424e-01   4.4041856e-01   4.4327734e-01   4.8008199e-01   4.6406512e-01   5.2640239e-01   5.2011983e-01   6.4254160e-01   4.7270908e-01   4.7246900e-01   5.5749152e-01   5.0527319e-01   5.5757341e-01   4.5584742e-01   3.9093728e-01   4.6268577e-01   4.7317324e-01   4.8959207e-01   4.4674819e-01   5.3813505e-01   5.2142886e-01   6.1597675e-01   7.7392056e-01   5.1493474e-01   5.9796174e-01   4.3411514e-01   4.3998982e-01   4.9075003e-01   4.8485110e-01   5.8623563e-01   6.0306335e-01   5.8314696e-01   7.2088655e-01   4.8177289e-01   4.7391413e-01   5.4945174e-01   5.4529942e-01   4.8729787e-01   5.0952682e-01   5.9569046e-01   4.2896745e-01   4.2604382e-01   4.0630213e-01   4.4367293e-01   4.4979152e-01   4.5798905e-01   4.9268975e-01   4.7588381e-01   4.7496916e-01   4.4754243e-01   4.0999878e-01   4.7428475e-01   5.3329270e-01   6.4786767e-01   5.8783783e-01   5.2886021e-01   5.8890572e-01   4.9187697e-01   5.2496612e-01   5.7031473e-01   5.8068114e-01   6.5033905e-01   5.4968085e-01   5.3208456e-01   6.6302025e-01   4.1636187e-01   4.9446682e-01   4.7611119e-01   4.8552576e-01   4.5641121e-01   5.1296846e-01   0.0000000e+00   4.1796052e-01   4.3148212e-01   4.6101375e-01   4.1613969e-01   4.2899207e-01
   4.1084231e-01   4.2515306e-01   4.6362188e-01   4.2447074e-01   4.8928135e-01   4.7543832e-01   4.0012411e-01   3.8436523e-01   5.0591819e-01   4.2624191e-01   4.7582345e-01   4.5500180e-01   4.5528997e-01   4.2233708e-01   4.2631562e-01   4.5031142e-01   4.7925590e-01   4.5051704e-01   5.0122406e-01   5.1978230e-01   6.0935691e-01   4.4472917e-01   4.7890965e-01   5.4286584e-01   4.7538488e-01   5.0195970e-01   4.6714863e-01   4.3341670e-01   4.5456103e-01   4.7256442e-01   4.9979033e-01   4.2871972e-01   5.5532805e-01   5.8189488e-01   6.1307312e-01   7.7132024e-01   5.3067243e-01   5.5309491e-01   4.3189326e-01   4.3287640e-01   5.0588034e-01   4.4282728e-01   5.8105086e-01   6.0297605e-01   5.9274205e-01   7.1817411e-01   4.8127833e-01   5.1676834e-01   5.4560597e-01   5.8603375e-01   4.9108204e-01   5.0352367e-01   5.8438964e-01   4.6856207e-01   4.3143406e-01   3.8770755e-01   4.1297763e-01   4.3100887e-01   4.3981725e-01   4.9865176e-01   4.4667863e-01   4.8124741e-01   4.2807219e-01   3.8553112e-01   4.3875732e-01   5.2171614e-01   6.2643860e-01   6.0382686e-01   5.4927279e-01   5.9056388e-01   4.7020647e-01   5.4642447e-01   5.4979976e-01   5.7624133e-01   6.9623165e-01   5.0994633e-01   5.3604519e-01   5.9114472e-01   4.3494458e-01   4.6939771e-01   4.2254315e-01   4.5281414e-01   4.2711133e-01   5.3176223e-01   4.1796052e-01   0.0000000e+00   4.5170548e-01   4.3603549e-01   4.1000581e-01   4.1468006e-01
   4.5796839e-01   4.4326267e-01   4.2697963e-01   4.3112036e-01   4.7840431e-01   4.5869319e-01   3.8008048e-01   3.5507428e-01   4.4877923e-01   3.8194935e-01   4.8667396e-01   4.7672585e-01   4.5175660e-01   3.9348760e-01   4.2557441e-01   4.5197761e-01   4.7807819e-01   4.5519902e-01   4.8728048e-01   5.0014962e-01   4.4910541e-01   4.2939688e-01   4.6727624e-01   5.1752316e-01   4.9972810e-01   4.8607761e-01   4.5321444e-01   4.5369363e-01   4.5070175e-01   4.6798694e-01   4.7169556e-01   4.5095270e-01   5.8232048e-01   5.8290776e-01   6.3573546e-01   7.6411590e-01   5.4758066e-01   5.2629215e-01   4.3900017e-01   4.3250182e-01   4.3689834e-01   3.9294452e-01   4.9488364e-01   5.5895648e-01   5.7101496e-01   6.9033001e-01   4.6516290e-01   5.1463249e-01   5.4594824e-01   5.7590891e-01   5.0110650e-01   4.6637789e-01   5.6595115e-01   4.6965212e-01   4.3594254e-01   4.2002070e-01   4.0035251e-01   4.2334357e-01   4.3709070e-01   4.5756279e-01   4.7134398e-01   4.7660351e-01   4.2713957e-01   3.7121359e-01   4.2565399e-01   5.1813638e-01   6.2667931e-01   6.0865306e-01   5.0914556e-01   5.1089164e-01   4.6634584e-01   5.5395216e-01   5.5784503e-01   6.0324433e-01   7.4553526e-01   4.9222831e-01   5.2010766e-01   5.0353930e-01   4.2495756e-01   4.7976018e-01   3.9093471e-01   4.3723241e-01   4.1348754e-01   5.0075742e-01   4.3148212e-01   4.5170548e-01   0.0000000e+00   4.8714582e-01   4.2850219e-01   4.2384271e-01
   4.0676112e-01   4.2370152e-01   4.8602777e-01   4.6870613e-01   5.4489919e-01   5.3906129e-01   4.5945922e-01   4.2233336e-01   4.8676854e-01   4.3828477e-01   5.4262513e-01   4.9583175e-01   4.6253249e-01   4.4402330e-01   4.5448952e-01   4.7627270e-01   5.3123062e-01   5.1179536e-01   4.9852592e-01   4.9797145e-01   5.6496340e-01   4.9242041e-01   4.9836808e-01   5.4216217e-01   5.2445197e-01   5.7631875e-01   5.0707004e-01   4.8569805e-01   5.2246441e-01   5.0884134e-01   4.7285922e-01   4.4660602e-01   5.6727914e-01   5.5513012e-01   7.2561450e-01   7.9758291e-01   5.3221305e-01   5.2428210e-01   4.5737288e-01   4.5457470e-01   4.7885666e-01   4.6127200e-01   5.9816802e-01   6.3004639e-01   6.6565877e-01   7.2600414e-01   5.3316987e-01   5.1254420e-01   5.4168392e-01   5.6176241e-01   5.3726858e-01   5.3203003e-01   6.0806771e-01   5.3454523e-01   4.6491006e-01   4.1817474e-01   4.4222857e-01   4.5245540e-01   4.6782747e-01   5.2572321e-01   4.5846665e-01   5.0069943e-01   4.4321488e-01   4.4414298e-01   5.0131197e-01   5.3046990e-01   6.5413853e-01   6.2729567e-01   5.3388301e-01   5.8836726e-01   5.2303797e-01   5.4834119e-01   5.7557408e-01   5.2565909e-01   6.5855110e-01   5.4855122e-01   5.2620194e-01   5.4182221e-01   5.1097456e-01   5.0927199e-01   4.8945304e-01   4.9724621e-01   5.3632660e-01   5.6943725e-01   4.6101375e-01   4.3603549e-01   4.8714582e-01   0.0000000e+00   4.8138145e-01   4.9686263e-01
   4.2200217e-01   4.4298837e-01   4.4619019e-01   4.3090771e-01   4.9603816e-01   4.7912107e-01   4.4591324e-01   4.0004838e-01   4.1701049e-01   4.4880490e-01   4.8111037e-01   4.6787701e-01   4.5352720e-01   4.2789942e-01   4.2984041e-01   4.5260257e-01   4.6335221e-01   4.6306148e-01   5.2044897e-01   4.9153331e-01   5.1552990e-01   4.8599215e-01   4.8915762e-01   5.2672823e-01   5.4535871e-01   5.0862055e-01   4.8166804e-01   4.3595352e-01   4.8298758e-01   4.4394068e-01   4.2639687e-01   4.7387279e-01   5.5311026e-01   5.1489236e-01   6.4905794e-01   7.8172476e-01   5.3829656e-01   4.9726500e-01   4.5765112e-01   4.4587930e-01   4.7838967e-01   4.7105731e-01   5.7502944e-01   6.1306459e-01   5.7732912e-01   7.0862446e-01   4.7155363e-01   4.8779809e-01   5.5529621e-01   5.5999802e-01   5.1504765e-01   4.9311045e-01   5.8677023e-01   4.2407132e-01   4.2414247e-01   3.9547498e-01   4.3039941e-01   4.3635542e-01   4.3856512e-01   4.9368852e-01   4.7390460e-01   5.2326604e-01   4.2336646e-01   4.3107846e-01   4.1143028e-01   4.7660034e-01   6.1303409e-01   6.0078898e-01   5.7094829e-01   5.3356877e-01   5.0023286e-01   5.5048158e-01   5.7927841e-01   5.6330419e-01   6.0122750e-01   5.4656570e-01   5.2939516e-01   6.1575383e-01   4.4871927e-01   4.7413945e-01   4.2306265e-01   4.3087398e-01   4.3613139e-01   4.8094534e-01   4.1613969e-01   4.1000581e-01   4.2850219e-01   4.8138145e-01   0.0000000e+00   4.3656169e-01
   3.9134402e-01   4.5996377e-01   4.5388348e-01   4.5894778e-01   4.7510972e-01   4.6602777e-01   4.1768072e-01   3.8993802e-01   4.3156118e-01   4.3158868e-01   4.7152918e-01   4.6233702e-01   4.4292978e-01   4.1910664e-01   4.2899061e-01   4.4345202e-01   4.4264511e-01   4.5532585e-01   5.2797485e-01   4.7738192e-01   5.4864506e-01   4.5366953e-01   4.9534718e-01   5.3919620e-01   4.9707653e-01   4.9130287e-01   4.2249954e-01   4.0762461e-01   4.7733674e-01   4.5748861e-01   5.0445788e-01   4.7395252e-01   5.1398121e-01   5.0748870e-01   6.2978744e-01   7.7269091e-01   5.3970581e-01   5.1751312e-01   4.3443030e-01   4.3446250e-01   5.6404328e-01   4.7837837e-01   5.7635589e-01   5.9281264e-01   5.8558605e-01   7.0622224e-01   4.8460637e-01   4.8539194e-01   5.1320808e-01   5.5525434e-01   5.1366809e-01   4.8735087e-01   5.9730294e-01   4.3133342e-01   4.2509350e-01   4.0904565e-01   4.5403123e-01   4.8024303e-01   4.8237763e-01   4.8656967e-01   4.6203926e-01   4.7964682e-01   3.9582104e-01   4.3189651e-01   4.3659317e-01   4.9552253e-01   6.0821616e-01   5.7774701e-01   5.6373754e-01   5.5726904e-01   4.6667190e-01   5.1896377e-01   5.7992899e-01   5.6053644e-01   6.7961073e-01   5.4572729e-01   5.7699637e-01   6.4071851e-01   4.3476209e-01   4.8701580e-01   4.4232487e-01   4.4390040e-01   4.5291921e-01   4.9571134e-01   4.2899207e-01   4.1468006e-01   4.2384271e-01   4.9686263e-01   4.3656169e-01   0.0000000e+00
