# Supplementary material for: Autistic traits and individual brain differences: functional network efficiency reflects attentional and social impairments, structural nodal efficiencies index systemising and theory-of-mind skills
Source: Mol Autism. 2021 Jan 21;12:3. doi: 10.1186/s13229-020-00377-8 (PMC7818759; doi:10.1186/s13229-020-00377-8)
Supplement: Supplementary file 9 — Additional file 9. Brain-behaviour correlations. README file detailing data curation; AAL-90 region masks in NIfTI format; spreadseehts of Spearman correlations; code and data for the correlational analysis. [file 13229_2020_377_MOESM9_ESM.zip › Paul_Arora_et_al_data/Physiological/BBC/analysis/Diffusion_Analaysis/adj_matrixes/Connectivity_Probability_weighted/fixnormed_Connection_Matrix_sym_aHU0660.txt]

   0.0000000e+00   4.6720539e-01   5.0397696e-01   4.6537320e-01   6.0565761e-01   5.4671063e-01   5.0625299e-01   4.4521791e-01   5.3063137e-01   4.6240924e-01   5.5899012e-01   5.5019088e-01   5.0457373e-01   4.7530964e-01   5.1730208e-01   4.7507059e-01   5.3557423e-01   5.3651884e-01   5.8887079e-01   5.8895599e-01   6.3077958e-01   6.3241059e-01   5.5142230e-01   4.9477595e-01   6.7973734e-01   6.4643129e-01   5.7132979e-01   5.9132807e-01   5.1995062e-01   5.4005772e-01   7.6127322e-01   6.2719700e-01   5.9009896e-01   5.7943926e-01   6.0517736e-01   5.1696486e-01   5.3488365e-01   6.2273114e-01   4.6265419e-01   4.6772085e-01   6.7855683e-01   5.5443308e-01   5.3776128e-01   6.0841416e-01   5.5919082e-01   5.9425785e-01   4.8944711e-01   5.1552975e-01   5.5728875e-01   5.5127337e-01   5.4945833e-01   4.4856870e-01   6.4576355e-01   4.3097369e-01   4.6743306e-01   4.5005086e-01   5.1857714e-01   4.6694539e-01   5.3639326e-01   4.8366204e-01   4.6023154e-01   4.7441567e-01   4.8207247e-01   4.3435976e-01   5.3717073e-01   4.7319199e-01   5.0984759e-01   5.7157249e-01   5.4065314e-01   4.9371265e-01   5.8736924e-01   5.0728189e-01   5.9078888e-01   5.9218575e-01   5.5050453e-01   6.7520655e-01   6.0468716e-01   5.8216485e-01   5.0412672e-01   4.4742371e-01   4.8731509e-01   4.5351965e-01   4.2552138e-01   4.3207237e-01   4.5625913e-01   4.3148272e-01   4.1019488e-01   3.7356860e-01   4.4622714e-01   4.4192043e-01
   4.6720539e-01   0.0000000e+00   4.9804228e-01   4.8042316e-01   5.0660835e-01   4.6310245e-01   4.7403460e-01   4.1174604e-01   5.0546105e-01   4.4033003e-01   5.5027049e-01   5.2778492e-01   5.2143617e-01   4.7751348e-01   5.0899503e-01   4.4569076e-01   5.0357304e-01   4.6860655e-01   5.3540523e-01   5.6982582e-01   5.9813581e-01   5.1108305e-01   5.3977753e-01   4.8436940e-01   5.9581038e-01   5.9933654e-01   5.2567875e-01   4.9176784e-01   4.6467585e-01   4.7145667e-01   6.9069538e-01   6.4328019e-01   5.3059202e-01   5.7152806e-01   5.1834583e-01   5.4463295e-01   5.1806263e-01   5.8191173e-01   4.4902966e-01   4.5527102e-01   5.7394001e-01   5.0200239e-01   5.0268653e-01   5.6180009e-01   5.1017878e-01   5.8611436e-01   4.6839798e-01   4.9807394e-01   5.5761236e-01   5.3567540e-01   4.9267466e-01   4.3792602e-01   6.4657386e-01   4.0032186e-01   4.6174551e-01   4.4130709e-01   4.8765719e-01   4.4836158e-01   5.2240811e-01   4.7174086e-01   4.5249753e-01   4.8202397e-01   4.8940592e-01   4.6441349e-01   4.9854690e-01   4.3773670e-01   5.2285093e-01   5.6247215e-01   5.2544617e-01   5.4083824e-01   5.7361747e-01   4.8410793e-01   5.7606488e-01   6.0155506e-01   6.4769296e-01   6.7980085e-01   6.2970700e-01   5.7018812e-01   4.8345752e-01   4.1380533e-01   4.7650655e-01   4.4247985e-01   4.3967477e-01   4.2458481e-01   4.3469588e-01   4.3724272e-01   4.4670707e-01   4.1805330e-01   4.5815309e-01   4.3457488e-01
   5.0397696e-01   4.9804228e-01   0.0000000e+00   5.2281518e-01   5.6275020e-01   6.0917080e-01   5.5511020e-01   4.9379801e-01   5.3751223e-01   5.2823215e-01   5.9262447e-01   5.7773318e-01   5.6438142e-01   5.3974775e-01   5.4207789e-01   4.9276243e-01   6.1462229e-01   5.1263229e-01   6.0786927e-01   6.1185825e-01   6.2835385e-01   5.8088066e-01   6.2552827e-01   5.6672417e-01   7.0263224e-01   6.6286484e-01   6.1323641e-01   5.7116421e-01   5.3802195e-01   5.2856836e-01   7.8535082e-01   7.0608712e-01   6.0185431e-01   6.5918250e-01   5.8809652e-01   5.4145043e-01   5.9756831e-01   6.0472549e-01   5.2929639e-01   4.9413427e-01   6.4333586e-01   7.1198332e-01   5.5166103e-01   6.2302210e-01   5.3251400e-01   6.2364222e-01   5.2462026e-01   5.3711219e-01   5.7047245e-01   5.6479365e-01   5.5706353e-01   4.6846044e-01   6.7038077e-01   4.4171559e-01   4.9615483e-01   4.9758162e-01   5.6749858e-01   4.9772815e-01   5.5164769e-01   5.2026942e-01   4.7991500e-01   5.1263278e-01   5.1819499e-01   5.1924225e-01   5.8037237e-01   4.9655687e-01   5.5262398e-01   6.0949720e-01   5.5834837e-01   5.9134584e-01   6.1298863e-01   5.2173328e-01   5.8665612e-01   6.3096540e-01   6.4697167e-01   6.3146994e-01   6.4018157e-01   5.7007264e-01   5.6146045e-01   4.4854711e-01   5.3029274e-01   5.0392434e-01   4.6687960e-01   4.4219671e-01   4.9638333e-01   4.9474883e-01   5.0309666e-01   4.9996556e-01   5.0942411e-01   4.7430793e-01
   4.6537320e-01   4.8042316e-01   5.2281518e-01   0.0000000e+00   5.9382425e-01   5.2617281e-01   5.2051065e-01   4.4970930e-01   5.1860529e-01   4.5415597e-01   5.4739469e-01   5.4272843e-01   5.5156627e-01   5.0400783e-01   5.2348976e-01   4.5369782e-01   5.4447856e-01   4.8980290e-01   5.6981564e-01   5.6786634e-01   5.3169071e-01   5.9050617e-01   5.7690018e-01   4.9396432e-01   6.7174845e-01   6.2814398e-01   6.0601765e-01   5.3208429e-01   5.0766659e-01   5.1782063e-01   7.1766987e-01   6.8261321e-01   6.0913324e-01   6.1861781e-01   6.1233317e-01   5.0053885e-01   5.5023864e-01   5.6672949e-01   5.0925403e-01   4.8531748e-01   6.2625167e-01   6.0660646e-01   5.2379018e-01   5.8318654e-01   5.0252044e-01   5.7597290e-01   4.8434059e-01   5.1428672e-01   5.9583078e-01   5.8706968e-01   5.2747730e-01   4.5633413e-01   6.3802374e-01   4.4316836e-01   4.9566105e-01   4.8109633e-01   5.3443593e-01   4.6978365e-01   5.1859898e-01   4.8434487e-01   4.9005951e-01   5.2970159e-01   5.1678535e-01   4.7269520e-01   5.0487413e-01   4.7443674e-01   5.1789814e-01   5.6576031e-01   5.2832410e-01   5.3704055e-01   5.7976303e-01   5.2632714e-01   5.8472703e-01   5.7766688e-01   6.0934401e-01   5.6904683e-01   6.1870679e-01   5.4715315e-01   5.3886277e-01   5.0598828e-01   4.8635855e-01   4.7610717e-01   4.6680947e-01   4.3884309e-01   4.5342934e-01   4.4964437e-01   4.8869280e-01   4.6006093e-01   4.4972929e-01   4.1742784e-01
   6.0565761e-01   5.0660835e-01   5.6275020e-01   5.9382425e-01   0.0000000e+00   5.7585854e-01   5.7294193e-01   5.4344422e-01   5.8420016e-01   5.2174526e-01   6.5613946e-01   6.1486181e-01   6.3368229e-01   5.8844529e-01   6.0359532e-01   5.5167463e-01   6.0930404e-01   6.2553874e-01   7.0250767e-01   6.5623595e-01   6.5066417e-01   6.5758674e-01   6.9775601e-01   6.0683068e-01   7.3207792e-01   7.1854337e-01   7.0474488e-01   5.9020987e-01   5.6419869e-01   5.5810691e-01   8.2050387e-01   7.7061823e-01   6.8668437e-01   7.0707602e-01   7.0613267e-01   6.2687445e-01   6.9685378e-01   6.6703798e-01   6.1137560e-01   5.3478246e-01   7.8523999e-01   6.4688153e-01   6.5219836e-01   6.9119183e-01   6.3692375e-01   6.8415408e-01   5.8265436e-01   5.9238781e-01   6.3310258e-01   6.5265572e-01   6.3825032e-01   6.0404724e-01   7.8639636e-01   5.4470765e-01   6.2558323e-01   5.5850669e-01   6.3920613e-01   6.1789645e-01   6.7491610e-01   6.0774905e-01   6.1479081e-01   6.0537877e-01   5.7591343e-01   5.3886442e-01   6.0956527e-01   5.7382770e-01   6.8176402e-01   6.2360947e-01   5.8869691e-01   6.3597240e-01   6.8186887e-01   6.2797979e-01   6.7176545e-01   6.5100578e-01   6.8820543e-01   6.3890757e-01   6.9951391e-01   6.2290829e-01   6.7907115e-01   6.0908227e-01   6.2054979e-01   5.8097748e-01   5.4150753e-01   5.5685901e-01   5.7065872e-01   5.5694254e-01   5.2857734e-01   5.8632849e-01   5.7165235e-01   5.2115045e-01
   5.4671063e-01   4.6310245e-01   6.0917080e-01   5.2617281e-01   5.7585854e-01   0.0000000e+00   5.5873606e-01   4.7854602e-01   6.7460261e-01   5.0741990e-01   5.8094038e-01   6.0841893e-01   6.3486186e-01   5.7058775e-01   5.8976217e-01   5.3103658e-01   6.5334445e-01   5.7055284e-01   6.6766128e-01   6.5465852e-01   6.9058368e-01   7.0471553e-01   6.9366846e-01   6.1749032e-01   7.6299298e-01   7.8551189e-01   6.8544093e-01   7.2451601e-01   5.5206648e-01   5.5572248e-01   8.3103094e-01   8.0379920e-01   7.0978618e-01   7.0416499e-01   6.4319510e-01   6.3480238e-01   6.6497518e-01   6.7280701e-01   6.2338037e-01   5.2988388e-01   7.6921440e-01   6.1912243e-01   5.9702930e-01   6.2252599e-01   5.5612359e-01   6.3851843e-01   5.4020060e-01   5.8740791e-01   6.0092381e-01   6.1089838e-01   6.1431038e-01   4.7284061e-01   6.9224283e-01   4.6163836e-01   5.9870082e-01   5.5754750e-01   5.2703879e-01   4.8726797e-01   5.9696535e-01   4.9817225e-01   5.6758834e-01   5.6681133e-01   5.6778178e-01   5.1416632e-01   6.0432071e-01   5.7910286e-01   6.1687104e-01   7.1369840e-01   6.6805780e-01   6.3862368e-01   6.4545284e-01   6.4075249e-01   6.8583804e-01   7.1567369e-01   6.8831204e-01   7.7973867e-01   7.0797833e-01   6.9828948e-01   6.1077735e-01   5.3928760e-01   5.7070544e-01   5.5309704e-01   5.5486721e-01   5.5413484e-01   5.2216175e-01   4.9555958e-01   4.9358553e-01   4.5587276e-01   5.0736474e-01   5.5723139e-01
   5.0625299e-01   4.7403460e-01   5.5511020e-01   5.2051065e-01   5.7294193e-01   5.5873606e-01   0.0000000e+00   4.7371103e-01   5.8217118e-01   4.4687988e-01   5.8475660e-01   6.1819622e-01   5.6508564e-01   5.5178781e-01   5.2718733e-01   4.6274460e-01   5.9287657e-01   5.2004448e-01   6.0522757e-01   5.8931193e-01   7.2245914e-01   6.3016995e-01   5.7526593e-01   5.4177650e-01   6.2210551e-01   6.4060790e-01   6.2997704e-01   6.1214520e-01   4.9865428e-01   5.2465983e-01   7.7646499e-01   6.6389467e-01   6.2535083e-01   5.6945059e-01   6.2003428e-01   6.4847049e-01   5.6871162e-01   5.8610785e-01   5.1124389e-01   4.6959093e-01   6.7333374e-01   5.4192798e-01   5.5812111e-01   6.1471542e-01   5.3097688e-01   6.0443350e-01   4.9619848e-01   5.1485362e-01   5.4657214e-01   5.5856496e-01   5.3779094e-01   4.3416234e-01   6.8351197e-01   4.4390300e-01   5.0262539e-01   4.6979158e-01   4.9298310e-01   4.9017898e-01   5.3858754e-01   5.0507939e-01   5.0354618e-01   4.8332123e-01   5.1693078e-01   4.7234763e-01   5.2791415e-01   4.8499166e-01   5.3570639e-01   5.9485532e-01   5.3203089e-01   5.3796998e-01   6.1528594e-01   5.6051582e-01   6.2568777e-01   6.2873193e-01   6.6315356e-01   7.5901688e-01   6.0783905e-01   5.9925777e-01   5.3561311e-01   4.7100702e-01   5.0739199e-01   4.9036078e-01   4.6709479e-01   4.8664647e-01   4.6525112e-01   4.4876740e-01   4.5458083e-01   4.7816568e-01   4.9209260e-01   4.6504565e-01
   4.4521791e-01   4.1174604e-01   4.9379801e-01   4.4970930e-01   5.4344422e-01   4.7854602e-01   4.7371103e-01   0.0000000e+00   4.5335190e-01   3.9251853e-01   5.2320446e-01   5.4471235e-01   5.0601344e-01   5.1848216e-01   4.9722162e-01   4.1264620e-01   4.9233897e-01   4.8313975e-01   5.5189949e-01   5.3593919e-01   6.1116501e-01   6.1400974e-01   5.3955892e-01   4.9053987e-01   6.1331910e-01   5.6490905e-01   5.1171106e-01   5.1368845e-01   4.6390832e-01   4.8713685e-01   7.2348398e-01   6.6305370e-01   5.5177918e-01   5.2562729e-01   5.6328435e-01   5.0364981e-01   5.0926643e-01   5.4272868e-01   4.5954112e-01   4.5098231e-01   6.4964735e-01   4.7277420e-01   4.9179371e-01   5.4331117e-01   4.9645217e-01   5.4055703e-01   4.3891352e-01   4.5093534e-01   5.4807021e-01   5.2214054e-01   4.8336414e-01   3.9304550e-01   6.1593382e-01   3.7241317e-01   4.4512532e-01   3.8528754e-01   4.4974990e-01   4.2368552e-01   4.7312233e-01   4.4072521e-01   4.6270939e-01   4.4592710e-01   4.5031159e-01   4.3837631e-01   4.9846459e-01   4.4162385e-01   4.9027087e-01   5.7045464e-01   5.0157728e-01   4.7355439e-01   5.3898343e-01   4.5828974e-01   5.9163850e-01   5.8459320e-01   5.2926386e-01   6.4743246e-01   5.4725227e-01   5.3862748e-01   5.1744179e-01   3.9752337e-01   4.6158613e-01   4.3310493e-01   4.1582686e-01   4.2647168e-01   4.1554108e-01   4.0516101e-01   3.7345974e-01   3.9252292e-01   4.2348866e-01   3.8568140e-01
   5.3063137e-01   5.0546105e-01   5.3751223e-01   5.1860529e-01   5.8420016e-01   6.7460261e-01   5.8217118e-01   4.5335190e-01   0.0000000e+00   4.3295873e-01   5.7865776e-01   5.6679635e-01   5.8985347e-01   5.6705594e-01   5.8381817e-01   4.8931520e-01   5.8656202e-01   5.7416537e-01   6.1909439e-01   5.9461511e-01   5.9855636e-01   6.7927521e-01   6.0035964e-01   4.9577007e-01   6.5446066e-01   6.2323745e-01   5.9563066e-01   5.3120839e-01   5.0034138e-01   4.9873101e-01   7.6272854e-01   7.1360553e-01   5.8229234e-01   5.9671026e-01   5.8728402e-01   5.5377487e-01   5.3913576e-01   6.3799771e-01   5.4321263e-01   5.1003440e-01   6.7939328e-01   5.9362973e-01   5.2301382e-01   5.8213768e-01   5.4747937e-01   6.3132357e-01   5.0158827e-01   5.1668161e-01   6.0874051e-01   6.2941088e-01   5.9808603e-01   4.3829840e-01   6.5640498e-01   4.2365080e-01   5.0918091e-01   4.2252506e-01   5.0665144e-01   4.5414585e-01   5.5266019e-01   5.2297914e-01   5.3764294e-01   5.7592840e-01   5.7483706e-01   4.8964437e-01   5.6088046e-01   4.9369481e-01   5.6981970e-01   6.0665220e-01   5.2930839e-01   5.3178154e-01   6.5647971e-01   5.6642421e-01   6.0966993e-01   6.9059335e-01   5.9311806e-01   6.5466199e-01   6.3828298e-01   6.0938787e-01   4.7000235e-01   5.0360644e-01   4.9239673e-01   4.8776310e-01   4.6900156e-01   4.7732155e-01   4.8808057e-01   4.4810662e-01   4.1613203e-01   4.9031141e-01   4.8844738e-01   4.7780611e-01
   4.6240924e-01   4.4033003e-01   5.2823215e-01   4.5415597e-01   5.2174526e-01   5.0741990e-01   4.4687988e-01   3.9251853e-01   4.3295873e-01   0.0000000e+00   5.1100577e-01   5.1610183e-01   4.7597243e-01   5.0314307e-01   4.9691160e-01   4.0654043e-01   5.0925281e-01   4.8863014e-01   5.3074822e-01   5.6302361e-01   6.0113648e-01   5.9909259e-01   5.7883221e-01   4.8239675e-01   6.1841988e-01   5.9849201e-01   5.4834070e-01   5.5108780e-01   4.5020063e-01   4.8683836e-01   7.0684504e-01   6.0271557e-01   5.1793254e-01   5.8118876e-01   5.6971965e-01   4.5592652e-01   4.8339364e-01   5.1382128e-01   4.0592689e-01   4.3189434e-01   5.8790983e-01   5.5755518e-01   4.8803993e-01   4.8705620e-01   4.6508122e-01   5.6408952e-01   5.0233337e-01   4.7820481e-01   5.6612227e-01   5.1652380e-01   4.8847951e-01   3.9087471e-01   5.7559205e-01   3.7561126e-01   4.2986340e-01   3.8321682e-01   4.4966603e-01   3.8566488e-01   4.9346514e-01   4.7555699e-01   5.0096887e-01   4.9685644e-01   4.7155199e-01   4.0208730e-01   5.0836265e-01   4.0285549e-01   4.6168568e-01   5.4327703e-01   4.8465201e-01   4.9715161e-01   5.3468568e-01   5.1067289e-01   5.5897413e-01   5.6872159e-01   5.6058842e-01   6.7677075e-01   6.0679281e-01   5.3233798e-01   4.4062321e-01   4.4719191e-01   4.1698933e-01   4.2029485e-01   4.0639408e-01   4.2698260e-01   4.3661204e-01   4.1429393e-01   3.9157278e-01   4.4278908e-01   4.7198686e-01   4.0143909e-01
   5.5899012e-01   5.5027049e-01   5.9262447e-01   5.4739469e-01   6.5613946e-01   5.8094038e-01   5.8475660e-01   5.2320446e-01   5.7865776e-01   5.1100577e-01   0.0000000e+00   6.3865809e-01   6.4241045e-01   5.9917376e-01   6.1186547e-01   5.2423247e-01   6.0419152e-01   6.1908289e-01   6.2523928e-01   6.7126456e-01   6.8281592e-01   7.1417962e-01   6.7000575e-01   5.8251897e-01   7.3986353e-01   6.9422058e-01   6.0759419e-01   5.9319603e-01   5.8249291e-01   5.9188653e-01   8.5102770e-01   7.5075176e-01   6.5183938e-01   6.8685974e-01   6.4207792e-01   5.2244952e-01   6.2451356e-01   7.0500083e-01   5.4381365e-01   5.8216659e-01   6.7914440e-01   6.8520906e-01   5.9073916e-01   6.4540317e-01   6.0315747e-01   6.2255282e-01   5.2919204e-01   5.0865521e-01   6.1081689e-01   5.9259950e-01   6.1580129e-01   5.4249854e-01   7.0146223e-01   4.8514651e-01   5.5880676e-01   5.3880219e-01   5.7080357e-01   5.2225133e-01   6.3997332e-01   5.1030556e-01   5.5244914e-01   5.4215240e-01   5.4277552e-01   4.7561374e-01   5.8797510e-01   5.2719702e-01   5.7488321e-01   6.4246860e-01   6.5376351e-01   6.0528794e-01   7.2492791e-01   6.4742598e-01   6.3698460e-01   6.3416729e-01   6.3573707e-01   7.3688563e-01   6.5748191e-01   6.4025158e-01   5.7254103e-01   5.1172524e-01   5.5986319e-01   5.4258330e-01   5.5381126e-01   4.9582306e-01   5.2833608e-01   5.3195905e-01   5.2377278e-01   5.5879925e-01   5.3698934e-01   5.1796693e-01
   5.5019088e-01   5.2778492e-01   5.7773318e-01   5.4272843e-01   6.1486181e-01   6.0841893e-01   6.1819622e-01   5.4471235e-01   5.6679635e-01   5.1610183e-01   6.3865809e-01   0.0000000e+00   6.2106964e-01   5.7439293e-01   5.6808306e-01   4.9822891e-01   5.9724310e-01   5.9154703e-01   6.2196250e-01   6.5193214e-01   6.4372182e-01   7.2881388e-01   6.8712514e-01   6.3121630e-01   7.2452873e-01   6.6405296e-01   7.1270758e-01   6.5110150e-01   5.7401168e-01   5.7249239e-01   8.0845707e-01   7.9990031e-01   6.9049529e-01   7.0231509e-01   6.6728711e-01   6.2953214e-01   6.4994618e-01   6.4005611e-01   5.6128550e-01   5.4592463e-01   6.3200864e-01   6.3330945e-01   5.5653539e-01   6.2623701e-01   6.1319856e-01   6.6090714e-01   5.5082628e-01   5.9624170e-01   7.0291746e-01   6.5817804e-01   6.0198241e-01   5.2738427e-01   6.6707775e-01   4.9810119e-01   5.5701210e-01   5.2537771e-01   5.8855503e-01   5.0483563e-01   6.2485874e-01   6.0119469e-01   6.0030239e-01   5.6462403e-01   5.4672404e-01   5.1691388e-01   6.7046423e-01   5.6908318e-01   6.4654156e-01   6.6395676e-01   6.1225135e-01   5.7025468e-01   6.9461028e-01   6.0887223e-01   6.6564049e-01   6.5769827e-01   5.8433449e-01   7.9092834e-01   7.0900386e-01   6.4087133e-01   5.5292110e-01   5.3911385e-01   6.0474867e-01   5.3848901e-01   4.9898179e-01   5.4883659e-01   5.4936614e-01   5.3572181e-01   5.2979889e-01   5.1077454e-01   5.1092619e-01   5.1525644e-01
   5.0457373e-01   5.2143617e-01   5.6438142e-01   5.5156627e-01   6.3368229e-01   6.3486186e-01   5.6508564e-01   5.0601344e-01   5.8985347e-01   4.7597243e-01   6.4241045e-01   6.2106964e-01   0.0000000e+00   5.7483655e-01   5.7341843e-01   4.7506375e-01   6.0537650e-01   5.8571845e-01   6.2154423e-01   6.6292649e-01   6.3699925e-01   6.3090269e-01   6.1808725e-01   5.6973455e-01   7.1217707e-01   6.7756017e-01   6.4109303e-01   6.2793923e-01   5.0015545e-01   5.0257623e-01   7.4942709e-01   7.4367151e-01   6.4802096e-01   6.3109680e-01   6.3801126e-01   5.5924427e-01   6.2116317e-01   6.0129606e-01   5.0759383e-01   4.9137596e-01   6.0566752e-01   5.4558695e-01   5.4401462e-01   5.9204680e-01   5.5939399e-01   6.1465795e-01   5.1670043e-01   5.4161347e-01   6.4991893e-01   6.0624079e-01   5.8997218e-01   4.9156923e-01   6.9321663e-01   4.6711873e-01   5.3668815e-01   4.9390239e-01   5.4037938e-01   4.8799502e-01   5.9378395e-01   5.4792097e-01   5.3074629e-01   5.2227992e-01   5.3015083e-01   5.3473505e-01   5.7134725e-01   4.9942969e-01   5.5844473e-01   6.0912390e-01   5.4248250e-01   5.6311000e-01   6.6508066e-01   5.6638519e-01   6.7688288e-01   6.5768372e-01   5.6799070e-01   6.9342197e-01   6.5121727e-01   5.8481212e-01   4.3570201e-01   5.3131741e-01   5.0888045e-01   4.8525164e-01   4.8791953e-01   4.7922129e-01   5.1084748e-01   5.0247795e-01   5.0130372e-01   4.7755439e-01   4.8112362e-01   4.5607387e-01
   4.7530964e-01   4.7751348e-01   5.3974775e-01   5.0400783e-01   5.8844529e-01   5.7058775e-01   5.5178781e-01   5.1848216e-01   5.6705594e-01   5.0314307e-01   5.9917376e-01   5.7439293e-01   5.7483655e-01   0.0000000e+00   5.6458559e-01   4.7774666e-01   5.3257034e-01   5.1160384e-01   5.8868688e-01   6.2414029e-01   7.0037904e-01   6.5995836e-01   5.7476177e-01   5.5662708e-01   6.3736093e-01   6.5021650e-01   6.1129026e-01   5.5407380e-01   5.3918111e-01   5.4950762e-01   7.3162578e-01   6.8967681e-01   6.0022606e-01   5.3103470e-01   5.4288990e-01   4.7945917e-01   5.8123122e-01   6.2749689e-01   5.0191240e-01   4.6546812e-01   6.4815346e-01   5.2238181e-01   5.5033912e-01   6.0332249e-01   5.6180623e-01   6.0661366e-01   5.2062774e-01   5.3770129e-01   6.6610255e-01   5.5136816e-01   5.5616766e-01   4.7533231e-01   6.2230728e-01   4.5100547e-01   4.9276669e-01   4.9482751e-01   5.4505623e-01   5.1810407e-01   5.5138726e-01   5.3590002e-01   4.6719378e-01   4.5236790e-01   5.0599067e-01   4.2937529e-01   5.4993059e-01   4.8884681e-01   5.7692429e-01   6.1304402e-01   5.6797224e-01   5.6549215e-01   6.1841041e-01   5.3707277e-01   6.2955876e-01   6.1740141e-01   5.7593705e-01   7.5060523e-01   6.7783864e-01   6.7872680e-01   6.0885688e-01   5.3113483e-01   5.1707720e-01   5.0961454e-01   5.1013432e-01   4.6890052e-01   4.7123175e-01   4.8957638e-01   4.9486183e-01   5.1771046e-01   4.8747616e-01   4.5350227e-01
   5.1730208e-01   5.0899503e-01   5.4207789e-01   5.2348976e-01   6.0359532e-01   5.8976217e-01   5.2718733e-01   4.9722162e-01   5.8381817e-01   4.9691160e-01   6.1186547e-01   5.6808306e-01   5.7341843e-01   5.6458559e-01   0.0000000e+00   4.7523243e-01   5.3868366e-01   5.7407345e-01   6.0677541e-01   6.0929806e-01   6.3372849e-01   6.4285572e-01   6.0997089e-01   5.4643146e-01   6.7703104e-01   6.8458394e-01   6.2602067e-01   5.6853684e-01   5.0708589e-01   5.0808750e-01   7.2396043e-01   7.3110397e-01   6.1735114e-01   6.1797040e-01   6.0138536e-01   5.5174893e-01   6.1973684e-01   6.1592336e-01   5.2792395e-01   4.8497791e-01   6.6426500e-01   5.0017877e-01   5.4474073e-01   5.8205770e-01   5.1262117e-01   5.6873545e-01   4.7099234e-01   5.2156966e-01   6.2014453e-01   5.6438691e-01   5.1085184e-01   4.4449245e-01   6.2042273e-01   5.0302877e-01   4.9487535e-01   4.4913466e-01   4.7912547e-01   4.7542945e-01   5.5071961e-01   5.1734980e-01   4.9299660e-01   4.7528144e-01   4.8624251e-01   4.6284170e-01   5.3468849e-01   4.7869724e-01   5.4733484e-01   6.2807743e-01   5.9157628e-01   5.8744945e-01   6.9052885e-01   5.7879429e-01   6.1027966e-01   6.0553851e-01   6.1947251e-01   6.8859945e-01   6.4555868e-01   5.9331860e-01   5.1081745e-01   4.7901323e-01   5.1284164e-01   5.0996089e-01   5.0838912e-01   4.8601924e-01   4.7440186e-01   4.6517715e-01   4.3491434e-01   4.8941856e-01   4.9736871e-01   4.8038737e-01
   4.7507059e-01   4.4569076e-01   4.9276243e-01   4.5369782e-01   5.5167463e-01   5.3103658e-01   4.6274460e-01   4.1264620e-01   4.8931520e-01   4.0654043e-01   5.2423247e-01   4.9822891e-01   4.7506375e-01   4.7774666e-01   4.7523243e-01   0.0000000e+00   4.7242164e-01   4.9561590e-01   5.2156308e-01   5.1412254e-01   6.2590769e-01   5.7041096e-01   5.4396407e-01   4.6154360e-01   6.3301742e-01   6.2404634e-01   5.4364507e-01   5.1428436e-01   4.2891555e-01   4.7359481e-01   7.0022621e-01   6.6698996e-01   5.5346998e-01   5.7628511e-01   5.7161828e-01   5.5672519e-01   5.0422630e-01   5.5824532e-01   4.6522634e-01   4.3063561e-01   5.9906402e-01   5.1189986e-01   5.1564523e-01   5.5560009e-01   5.0732195e-01   5.4751333e-01   4.5451748e-01   5.0640934e-01   5.7008060e-01   5.1424593e-01   4.7374182e-01   4.1315967e-01   5.7269219e-01   4.0859911e-01   4.5374621e-01   3.9544467e-01   4.5455756e-01   4.2050920e-01   5.0029168e-01   4.4193504e-01   4.5906458e-01   4.3687111e-01   4.6542569e-01   3.9149988e-01   4.8473295e-01   4.3511297e-01   4.6918429e-01   5.5136759e-01   5.3509965e-01   5.5388688e-01   6.0211946e-01   4.7698716e-01   5.5142369e-01   5.7493286e-01   5.4400642e-01   5.9745923e-01   6.3357819e-01   5.4502418e-01   4.8678502e-01   5.2160760e-01   4.4060530e-01   4.1456572e-01   4.4255713e-01   4.3395185e-01   4.2194707e-01   4.0876109e-01   3.7947861e-01   4.3211453e-01   4.3780301e-01   4.0337508e-01
   5.3557423e-01   5.0357304e-01   6.1462229e-01   5.4447856e-01   6.0930404e-01   6.5334445e-01   5.9287657e-01   4.9233897e-01   5.8656202e-01   5.0925281e-01   6.0419152e-01   5.9724310e-01   6.0537650e-01   5.3257034e-01   5.3868366e-01   4.7242164e-01   0.0000000e+00   5.9015591e-01   5.9502822e-01   6.2704730e-01   6.3288528e-01   7.0610440e-01   5.9314082e-01   5.5582409e-01   7.3164578e-01   6.8199335e-01   5.8901543e-01   6.1192826e-01   4.7324687e-01   5.0030731e-01   7.9267782e-01   6.7732675e-01   6.4546162e-01   6.4349740e-01   6.4451939e-01   6.0379030e-01   5.8454924e-01   6.2770176e-01   4.9202773e-01   4.9530130e-01   6.1930218e-01   5.4791569e-01   5.9165733e-01   6.1947619e-01   5.7259088e-01   5.9760581e-01   5.7161673e-01   5.8212990e-01   6.5846647e-01   5.5953215e-01   5.7455868e-01   5.0468252e-01   7.2105242e-01   5.3729939e-01   5.9007334e-01   5.0111514e-01   5.0917731e-01   4.9827918e-01   6.1112359e-01   5.8371580e-01   5.3331905e-01   5.4712032e-01   5.3050804e-01   4.8169817e-01   5.4071938e-01   4.9643650e-01   5.1476428e-01   6.1288409e-01   5.6046821e-01   6.2279394e-01   6.3904239e-01   5.7182847e-01   6.7016528e-01   6.3051724e-01   6.4931460e-01   5.4393983e-01   6.6353448e-01   6.0726112e-01   4.9534062e-01   5.7639031e-01   5.1186115e-01   5.4968950e-01   5.3202957e-01   5.6554632e-01   5.4031812e-01   5.1986640e-01   4.7949156e-01   4.9785766e-01   5.2226475e-01   5.2101714e-01
   5.3651884e-01   4.6860655e-01   5.1263229e-01   4.8980290e-01   6.2553874e-01   5.7055284e-01   5.2004448e-01   4.8313975e-01   5.7416537e-01   4.8863014e-01   6.1908289e-01   5.9154703e-01   5.8571845e-01   5.1160384e-01   5.7407345e-01   4.9561590e-01   5.9015591e-01   0.0000000e+00   6.1058244e-01   6.0815383e-01   6.6413669e-01   6.5793435e-01   5.9634858e-01   5.7322131e-01   7.1530468e-01   7.0090342e-01   5.8837145e-01   6.0746797e-01   5.4072126e-01   5.3574327e-01   7.8212058e-01   7.1315189e-01   6.7050791e-01   6.3577881e-01   6.3627347e-01   5.3613590e-01   5.4934229e-01   6.1850371e-01   5.0475478e-01   5.3029571e-01   6.0838354e-01   6.8071721e-01   5.8530280e-01   5.9089314e-01   5.4895345e-01   5.8525738e-01   5.2717837e-01   5.1697772e-01   6.3256778e-01   5.6668054e-01   5.2154106e-01   4.7274665e-01   6.7380038e-01   4.6105016e-01   4.7054225e-01   4.6112494e-01   4.8465684e-01   4.6397129e-01   5.4329780e-01   4.9273471e-01   4.9552729e-01   4.9053071e-01   5.2970334e-01   4.5662250e-01   5.1727424e-01   4.5880438e-01   4.9355535e-01   5.7209516e-01   5.3091231e-01   5.6858695e-01   5.3233430e-01   5.2264051e-01   6.5206398e-01   6.1718469e-01   6.2407275e-01   6.6034568e-01   5.9728786e-01   5.6467930e-01   5.2719909e-01   5.2248425e-01   5.3629924e-01   5.1343089e-01   5.0967105e-01   4.6845893e-01   4.8304356e-01   4.8403106e-01   4.2803597e-01   4.6552178e-01   4.9246814e-01   4.6664493e-01
   5.8887079e-01   5.3540523e-01   6.0786927e-01   5.6981564e-01   7.0250767e-01   6.6766128e-01   6.0522757e-01   5.5189949e-01   6.1909439e-01   5.3074822e-01   6.2523928e-01   6.2196250e-01   6.2154423e-01   5.8868688e-01   6.0677541e-01   5.2156308e-01   5.9502822e-01   6.1058244e-01   0.0000000e+00   6.5060089e-01   7.4714318e-01   6.1848575e-01   6.4138360e-01   6.1549094e-01   7.8101657e-01   6.7336676e-01   6.7141708e-01   6.2148478e-01   5.8161313e-01   6.0411532e-01   8.2636276e-01   7.4323603e-01   6.8388083e-01   6.9937749e-01   6.7974423e-01   5.7699979e-01   6.2274798e-01   6.6306219e-01   5.6088891e-01   6.1632624e-01   6.9053653e-01   6.9889583e-01   6.3230690e-01   7.1008041e-01   6.3999500e-01   6.7348862e-01   5.5250797e-01   5.5633110e-01   6.5854646e-01   7.2295332e-01   6.2568273e-01   5.2377500e-01   6.7417089e-01   5.1623235e-01   5.4525506e-01   5.3093021e-01   5.5773596e-01   5.2439155e-01   6.2484843e-01   5.8794317e-01   5.6753119e-01   5.3380119e-01   5.7706130e-01   5.4486904e-01   6.1760364e-01   5.1573588e-01   5.8882560e-01   6.6080721e-01   6.0518634e-01   6.7349127e-01   6.9779628e-01   5.8656057e-01   6.4991523e-01   7.1788967e-01   7.0882444e-01   7.0012423e-01   6.1944710e-01   6.5637986e-01   6.2340487e-01   5.4310496e-01   5.7364313e-01   5.5808590e-01   5.1181383e-01   5.8552600e-01   5.5098679e-01   5.2806664e-01   5.3861829e-01   5.4934969e-01   5.3867233e-01   5.0208342e-01
   5.8895599e-01   5.6982582e-01   6.1185825e-01   5.6786634e-01   6.5623595e-01   6.5465852e-01   5.8931193e-01   5.3593919e-01   5.9461511e-01   5.6302361e-01   6.7126456e-01   6.5193214e-01   6.6292649e-01   6.2414029e-01   6.0929806e-01   5.1412254e-01   6.2704730e-01   6.0815383e-01   6.5060089e-01   0.0000000e+00   7.4675697e-01   6.3956210e-01   6.5634945e-01   6.3293195e-01   8.1115886e-01   7.2720863e-01   6.6716750e-01   6.3609865e-01   5.6558151e-01   5.8407290e-01   8.5109140e-01   7.8781346e-01   7.0993732e-01   7.1087527e-01   6.5499113e-01   6.0545404e-01   6.2134664e-01   6.4560733e-01   5.1537852e-01   6.1326078e-01   7.5980639e-01   7.0626600e-01   6.0846506e-01   6.9162289e-01   6.2618981e-01   6.9616998e-01   5.7456431e-01   6.0664095e-01   7.2294475e-01   6.4308034e-01   6.2311964e-01   5.4577624e-01   7.2094399e-01   5.3978397e-01   5.6286185e-01   5.3643245e-01   5.8948175e-01   5.2336195e-01   5.9805930e-01   5.5026130e-01   5.5834286e-01   5.5604948e-01   5.9712102e-01   5.2393096e-01   6.2281616e-01   5.3379794e-01   5.8974518e-01   6.7096724e-01   6.4420179e-01   7.4838530e-01   7.4593228e-01   6.3222564e-01   7.1182802e-01   6.7576486e-01   7.0273692e-01   6.5749540e-01   6.8953873e-01   7.0681889e-01   5.7485148e-01   5.1208048e-01   5.9780699e-01   5.7063790e-01   5.2918132e-01   5.9649158e-01   5.4305791e-01   5.2016512e-01   5.3292865e-01   5.7905671e-01   5.4218192e-01   4.8903865e-01
   6.3077958e-01   5.9813581e-01   6.2835385e-01   5.3169071e-01   6.5066417e-01   6.9058368e-01   7.2245914e-01   6.1116501e-01   5.9855636e-01   6.0113648e-01   6.8281592e-01   6.4372182e-01   6.3699925e-01   7.0037904e-01   6.3372849e-01   6.2590769e-01   6.3288528e-01   6.6413669e-01   7.4714318e-01   7.4675697e-01   0.0000000e+00   7.3790566e-01   7.9252311e-01   7.4344775e-01   8.5171254e-01   8.4638477e-01   8.3317224e-01   7.2803222e-01   7.0541031e-01   6.4209339e-01   1.0000000e+00   8.4454786e-01   8.3600205e-01   8.4573467e-01   7.8399906e-01   8.7449913e-01   7.6061471e-01   7.9267657e-01   5.9461184e-01   6.8831956e-01   8.1325137e-01   7.0487107e-01   6.9647076e-01   7.2723700e-01   7.0803478e-01   7.3617530e-01   6.7220227e-01   7.2293834e-01   7.6903318e-01   7.2873934e-01   7.3934203e-01   6.2850766e-01   7.6576127e-01   6.0354419e-01   6.0218237e-01   6.2155629e-01   6.7076538e-01   5.7440579e-01   6.7174200e-01   6.2763071e-01   5.8460218e-01   6.2335169e-01   6.9510579e-01   6.2220795e-01   6.6997191e-01   6.4108461e-01   6.6207421e-01   6.8727509e-01   6.5653144e-01   7.4107168e-01   7.8699655e-01   6.4368702e-01   7.4610014e-01   7.6141725e-01   6.6938667e-01   6.9164690e-01   7.4105836e-01   6.6281243e-01   5.9884243e-01   5.7863967e-01   6.7780881e-01   6.3750629e-01   6.7927835e-01   7.0596758e-01   6.8488333e-01   5.6035170e-01   6.4548175e-01   6.3030382e-01   6.3926729e-01   5.6350065e-01
   6.3241059e-01   5.1108305e-01   5.8088066e-01   5.9050617e-01   6.5758674e-01   7.0471553e-01   6.3016995e-01   6.1400974e-01   6.7927521e-01   5.9909259e-01   7.1417962e-01   7.2881388e-01   6.3090269e-01   6.5995836e-01   6.4285572e-01   5.7041096e-01   7.0610440e-01   6.5793435e-01   6.1848575e-01   6.3956210e-01   7.3790566e-01   0.0000000e+00   7.1339739e-01   6.3415113e-01   7.7015536e-01   6.6159845e-01   7.6761387e-01   7.0381802e-01   6.1457083e-01   5.4001317e-01   7.8806794e-01   7.3297068e-01   6.6917199e-01   6.9905261e-01   6.2081142e-01   6.4060380e-01   6.8249922e-01   7.0350163e-01   5.7191535e-01   5.7911865e-01   7.9946020e-01   6.9977195e-01   6.8310597e-01   7.0780159e-01   6.7832322e-01   6.4407868e-01   6.7032414e-01   5.5407012e-01   7.5047823e-01   6.2552764e-01   6.3461488e-01   6.8057915e-01   6.3258585e-01   4.6496419e-01   5.9274023e-01   6.0147400e-01   5.1038838e-01   5.6991984e-01   7.1371143e-01   6.1922260e-01   6.7406393e-01   6.3664501e-01   6.0253107e-01   5.1978598e-01   6.0739505e-01   5.2925720e-01   6.1581928e-01   6.7387087e-01   5.9827443e-01   7.3536530e-01   7.2602467e-01   6.3772923e-01   7.0576967e-01   7.1541629e-01   7.2415509e-01   7.6030032e-01   6.6224436e-01   7.3733075e-01   6.6278769e-01   6.0468168e-01   5.9766896e-01   5.9248822e-01   5.9318547e-01   6.4210851e-01   5.9213345e-01   5.7198222e-01   6.6702356e-01   5.2912838e-01   4.8640547e-01   5.4226568e-01
   5.5142230e-01   5.3977753e-01   6.2552827e-01   5.7690018e-01   6.9775601e-01   6.9366846e-01   5.7526593e-01   5.3955892e-01   6.0035964e-01   5.7883221e-01   6.7000575e-01   6.8712514e-01   6.1808725e-01   5.7476177e-01   6.0997089e-01   5.4396407e-01   5.9314082e-01   5.9634858e-01   6.4138360e-01   6.5634945e-01   7.9252311e-01   7.1339739e-01   0.0000000e+00   6.0580930e-01   7.6537119e-01   7.1104723e-01   6.6110391e-01   6.2073612e-01   6.1613433e-01   5.9692453e-01   8.3108490e-01   7.6897819e-01   6.9226890e-01   6.5108778e-01   7.6849835e-01   6.3708286e-01   6.6359863e-01   6.7240544e-01   5.4394215e-01   5.6640553e-01   7.1562257e-01   6.4219169e-01   6.3530220e-01   6.6816682e-01   6.1864226e-01   6.3215236e-01   5.5531192e-01   5.4924623e-01   6.6807168e-01   6.2521698e-01   5.8936691e-01   5.1612548e-01   6.4595660e-01   5.5605004e-01   5.7548788e-01   5.2284317e-01   5.9716939e-01   4.9817758e-01   6.3700981e-01   5.7298097e-01   6.1329949e-01   5.8532441e-01   5.7015373e-01   5.6744415e-01   6.0414407e-01   5.3807191e-01   6.2563143e-01   6.7693120e-01   6.2793078e-01   6.6039181e-01   6.7068526e-01   5.7908665e-01   6.8225875e-01   6.9647153e-01   7.2399998e-01   6.6824667e-01   7.0583678e-01   6.9197379e-01   5.9304961e-01   5.2011671e-01   5.7249699e-01   5.6410909e-01   5.3745500e-01   5.5044136e-01   5.3143915e-01   5.2587141e-01   5.2780668e-01   5.6863987e-01   5.6109023e-01   5.1355318e-01
   4.9477595e-01   4.8436940e-01   5.6672417e-01   4.9396432e-01   6.0683068e-01   6.1749032e-01   5.4177650e-01   4.9053987e-01   4.9577007e-01   4.8239675e-01   5.8251897e-01   6.3121630e-01   5.6973455e-01   5.5662708e-01   5.4643146e-01   4.6154360e-01   5.5582409e-01   5.7322131e-01   6.1549094e-01   6.3293195e-01   7.4344775e-01   6.3415113e-01   6.0580930e-01   0.0000000e+00   7.0837387e-01   6.5618460e-01   5.9946444e-01   6.1909537e-01   5.6018808e-01   5.2641940e-01   7.6775923e-01   7.4837397e-01   6.5151315e-01   6.2368915e-01   7.1933563e-01   5.6849620e-01   6.0520763e-01   5.7834969e-01   5.0702561e-01   5.3097502e-01   6.5499941e-01   5.6582580e-01   5.5945275e-01   6.2860917e-01   5.6014402e-01   6.4206772e-01   5.1803301e-01   5.1660335e-01   6.4358491e-01   5.7992589e-01   5.5844874e-01   4.9411423e-01   6.1599744e-01   4.8069514e-01   5.1599869e-01   4.8153991e-01   5.3122115e-01   5.0491848e-01   5.7199104e-01   5.4978598e-01   5.1941212e-01   5.3073327e-01   5.3640275e-01   5.2412378e-01   5.5668876e-01   4.9399286e-01   5.4855017e-01   6.0424271e-01   6.0521489e-01   6.2494832e-01   6.5710568e-01   5.7396206e-01   6.2381051e-01   6.0901208e-01   6.3159439e-01   6.2637034e-01   6.7423965e-01   6.1398571e-01   5.1644892e-01   4.6970703e-01   5.2969095e-01   4.9702447e-01   5.2633327e-01   5.2027207e-01   4.8187759e-01   4.7368206e-01   4.6061779e-01   5.2202265e-01   4.9035573e-01   4.5970039e-01
   6.7973734e-01   5.9581038e-01   7.0263224e-01   6.7174845e-01   7.3207792e-01   7.6299298e-01   6.2210551e-01   6.1331910e-01   6.5446066e-01   6.1841988e-01   7.3986353e-01   7.2452873e-01   7.1217707e-01   6.3736093e-01   6.7703104e-01   6.3301742e-01   7.3164578e-01   7.1530468e-01   7.8101657e-01   8.1115886e-01   8.5171254e-01   7.7015536e-01   7.6537119e-01   7.0837387e-01   0.0000000e+00   7.9200719e-01   7.4269911e-01   7.7709013e-01   6.8903117e-01   7.0283520e-01   9.7767170e-01   8.4270019e-01   8.0648348e-01   7.3525257e-01   8.2478668e-01   6.9052089e-01   7.6587617e-01   7.3639745e-01   6.0816881e-01   6.6743393e-01   7.9986878e-01   7.0843380e-01   6.9293845e-01   8.1087468e-01   6.7548094e-01   7.8634227e-01   7.0143280e-01   7.0287771e-01   7.8369177e-01   7.2415306e-01   7.0670454e-01   6.4119217e-01   8.2064521e-01   6.5868326e-01   6.8582790e-01   6.4958171e-01   7.0225314e-01   6.7264938e-01   7.3925935e-01   7.2853146e-01   6.8620085e-01   6.9764559e-01   7.2662004e-01   6.5671383e-01   7.2205430e-01   6.7827306e-01   6.8404062e-01   7.5687414e-01   7.9730511e-01   8.0280009e-01   7.8092553e-01   6.6006544e-01   7.7762106e-01   8.2455392e-01   9.1125216e-01   7.5279100e-01   7.7426110e-01   6.7349260e-01   7.3573041e-01   6.8527621e-01   6.6032838e-01   6.1780941e-01   6.0552209e-01   6.2067964e-01   6.1171738e-01   6.4269434e-01   6.1728823e-01   7.4905916e-01   6.2184782e-01   5.9689267e-01
   6.4643129e-01   5.9933654e-01   6.6286484e-01   6.2814398e-01   7.1854337e-01   7.8551189e-01   6.4060790e-01   5.6490905e-01   6.2323745e-01   5.9849201e-01   6.9422058e-01   6.6405296e-01   6.7756017e-01   6.5021650e-01   6.8458394e-01   6.2404634e-01   6.8199335e-01   7.0090342e-01   6.7336676e-01   7.2720863e-01   8.4638477e-01   6.6159845e-01   7.1104723e-01   6.5618460e-01   7.9200719e-01   0.0000000e+00   7.8249848e-01   6.7125090e-01   6.0815636e-01   6.0944191e-01   8.4650338e-01   7.6766478e-01   7.3741906e-01   7.5176977e-01   7.3976749e-01   7.0742944e-01   7.0703583e-01   6.9533861e-01   6.2678439e-01   6.8987056e-01   6.9658451e-01   7.0719213e-01   6.9265381e-01   7.4345078e-01   6.4015126e-01   6.6366535e-01   6.7386646e-01   6.3677217e-01   7.6315491e-01   6.8488458e-01   6.0061330e-01   5.1854668e-01   7.8544948e-01   5.5738536e-01   6.1282105e-01   5.8522430e-01   6.3903659e-01   5.5838658e-01   6.6234027e-01   6.0446302e-01   5.8698910e-01   6.1709654e-01   6.3232338e-01   6.3221987e-01   6.4404440e-01   5.7850711e-01   6.5894372e-01   7.1310147e-01   7.0979901e-01   7.1669493e-01   6.7184793e-01   6.5921505e-01   7.4468375e-01   7.6711679e-01   8.0305087e-01   7.8362707e-01   7.5521060e-01   6.8887410e-01   7.0710781e-01   6.5841026e-01   6.5839121e-01   6.0292366e-01   6.0268632e-01   6.3700343e-01   6.1760485e-01   5.8818362e-01   6.0493411e-01   6.1550178e-01   6.2384116e-01   5.6535716e-01
   5.7132979e-01   5.2567875e-01   6.1323641e-01   6.0601765e-01   7.0474488e-01   6.8544093e-01   6.2997704e-01   5.1171106e-01   5.9563066e-01   5.4834070e-01   6.0759419e-01   7.1270758e-01   6.4109303e-01   6.1129026e-01   6.2602067e-01   5.4364507e-01   5.8901543e-01   5.8837145e-01   6.7141708e-01   6.6716750e-01   8.3317224e-01   7.6761387e-01   6.6110391e-01   5.9946444e-01   7.4269911e-01   7.8249848e-01   0.0000000e+00   5.9080609e-01   5.8859177e-01   6.2319938e-01   8.4621715e-01   7.1452539e-01   6.6648646e-01   6.7564020e-01   7.1260269e-01   7.5202775e-01   5.9094085e-01   6.7277200e-01   5.9230486e-01   6.2188407e-01   7.1405149e-01   6.7403733e-01   6.4373473e-01   7.2502455e-01   6.3178887e-01   6.4892469e-01   6.4078678e-01   6.1525539e-01   6.6169134e-01   6.4397785e-01   6.2878395e-01   5.2551291e-01   6.9186260e-01   5.9089801e-01   5.7914458e-01   5.1326642e-01   6.0364767e-01   5.1363268e-01   6.4107930e-01   5.9423808e-01   5.6108412e-01   5.2507969e-01   5.9227042e-01   5.4189514e-01   5.8538215e-01   5.3166938e-01   6.0122587e-01   6.3309442e-01   5.3895595e-01   6.2196725e-01   6.2907693e-01   6.0951511e-01   6.9733332e-01   6.6831949e-01   7.7777534e-01   5.8032222e-01   6.8861800e-01   6.8170126e-01   6.6806435e-01   5.5776525e-01   5.2933671e-01   5.3536742e-01   5.4448441e-01   5.9828994e-01   5.6023325e-01   4.9054433e-01   5.2209625e-01   6.0514340e-01   5.8200062e-01   5.2787639e-01
   5.9132807e-01   4.9176784e-01   5.7116421e-01   5.3208429e-01   5.9020987e-01   7.2451601e-01   6.1214520e-01   5.1368845e-01   5.3120839e-01   5.5108780e-01   5.9319603e-01   6.5110150e-01   6.2793923e-01   5.5407380e-01   5.6853684e-01   5.1428436e-01   6.1192826e-01   6.0746797e-01   6.2148478e-01   6.3609865e-01   7.2803222e-01   7.0381802e-01   6.2073612e-01   6.1909537e-01   7.7709013e-01   6.7125090e-01   5.9080609e-01   0.0000000e+00   5.7059124e-01   5.8801684e-01   7.7760019e-01   7.7702795e-01   6.7914210e-01   6.5022763e-01   7.3687746e-01   7.1660021e-01   5.9938128e-01   6.9916454e-01   6.0322439e-01   6.2551623e-01   7.9874543e-01   7.5626237e-01   6.3359120e-01   7.3099754e-01   6.7478256e-01   6.9196702e-01   5.9898383e-01   5.6284109e-01   6.9048367e-01   6.4061487e-01   6.0655258e-01   5.3798347e-01   6.6341434e-01   4.7168421e-01   5.7874934e-01   5.3243661e-01   5.6019561e-01   5.0413108e-01   6.0891119e-01   5.4286616e-01   5.5563985e-01   5.7085641e-01   5.7224547e-01   5.3001901e-01   5.7442513e-01   5.0844349e-01   5.4618977e-01   6.7236189e-01   6.4885622e-01   6.5314112e-01   6.2878448e-01   6.1791375e-01   7.1835168e-01   7.6094823e-01   7.4946539e-01   6.4420886e-01   7.5603514e-01   6.7479358e-01   6.9907900e-01   6.5549467e-01   5.7482598e-01   5.4804110e-01   5.8856889e-01   5.7582364e-01   5.9516300e-01   4.8792432e-01   5.3360327e-01   5.8099888e-01   5.3029089e-01   4.6804549e-01
   5.1995062e-01   4.6467585e-01   5.3802195e-01   5.0766659e-01   5.6419869e-01   5.5206648e-01   4.9865428e-01   4.6390832e-01   5.0034138e-01   4.5020063e-01   5.8249291e-01   5.7401168e-01   5.0015545e-01   5.3918111e-01   5.0708589e-01   4.2891555e-01   4.7324687e-01   5.4072126e-01   5.8161313e-01   5.6558151e-01   7.0541031e-01   6.1457083e-01   6.1613433e-01   5.6018808e-01   6.8903117e-01   6.0815636e-01   5.8859177e-01   5.7059124e-01   0.0000000e+00   5.1790603e-01   7.6798913e-01   7.1164923e-01   6.3643835e-01   6.3154252e-01   7.0690324e-01   6.6565129e-01   6.2132284e-01   5.9607594e-01   4.7898999e-01   5.2013315e-01   6.5096416e-01   6.7542072e-01   5.6401575e-01   6.5551528e-01   6.3055144e-01   6.5559259e-01   5.3926109e-01   5.5815370e-01   6.5789526e-01   6.0286692e-01   5.6123011e-01   4.7761317e-01   6.2527476e-01   5.1860623e-01   5.2684633e-01   4.9122375e-01   5.2082762e-01   4.5136491e-01   5.7507590e-01   5.3825051e-01   5.2074480e-01   5.1052452e-01   5.2232534e-01   5.0956125e-01   5.5630494e-01   5.1809304e-01   5.5613298e-01   6.0583627e-01   5.4016084e-01   5.9627362e-01   5.7477156e-01   5.4881670e-01   6.2181087e-01   6.5129960e-01   6.7467354e-01   4.7143627e-01   6.3374753e-01   6.1177976e-01   6.1175688e-01   5.1015549e-01   5.1261369e-01   4.9918473e-01   4.7874120e-01   5.1309887e-01   4.8774417e-01   4.6862531e-01   5.3215759e-01   5.1431849e-01   4.9820325e-01   4.6249708e-01
   5.4005772e-01   4.7145667e-01   5.2856836e-01   5.1782063e-01   5.5810691e-01   5.5572248e-01   5.2465983e-01   4.8713685e-01   4.9873101e-01   4.8683836e-01   5.9188653e-01   5.7249239e-01   5.0257623e-01   5.4950762e-01   5.0808750e-01   4.7359481e-01   5.0030731e-01   5.3574327e-01   6.0411532e-01   5.8407290e-01   6.4209339e-01   5.4001317e-01   5.9692453e-01   5.2641940e-01   7.0283520e-01   6.0944191e-01   6.2319938e-01   5.8801684e-01   5.1790603e-01   0.0000000e+00   7.9297092e-01   6.8317819e-01   6.3550392e-01   6.1869252e-01   6.5580665e-01   6.0966314e-01   6.6262950e-01   6.2427035e-01   4.9305283e-01   5.1981506e-01   6.4400364e-01   6.1913216e-01   5.7003402e-01   6.7561065e-01   5.6175376e-01   6.5096710e-01   5.2085772e-01   5.5955399e-01   6.4412920e-01   6.2156785e-01   5.5694640e-01   4.8304549e-01   5.9853036e-01   4.6580922e-01   4.9668312e-01   4.8808554e-01   5.1832611e-01   4.7002123e-01   5.6895120e-01   5.0359988e-01   5.0404306e-01   5.0559314e-01   4.7196683e-01   4.7949373e-01   5.1026827e-01   4.6305301e-01   5.2549538e-01   5.9228509e-01   5.6466452e-01   5.7486755e-01   5.5982744e-01   5.3851424e-01   6.0049780e-01   5.7406209e-01   6.5665914e-01   4.5310628e-01   6.1703396e-01   6.1668357e-01   5.6152948e-01   4.8813402e-01   4.7768481e-01   4.4545937e-01   4.4731640e-01   5.0762485e-01   4.7329782e-01   4.2144769e-01   4.9223518e-01   5.1145693e-01   4.6827359e-01   4.3830852e-01
   7.6127322e-01   6.9069538e-01   7.8535082e-01   7.1766987e-01   8.2050387e-01   8.3103094e-01   7.7646499e-01   7.2348398e-01   7.6272854e-01   7.0684504e-01   8.5102770e-01   8.0845707e-01   7.4942709e-01   7.3162578e-01   7.2396043e-01   7.0022621e-01   7.9267782e-01   7.8212058e-01   8.2636276e-01   8.5109140e-01   1.0000000e+00   7.8806794e-01   8.3108490e-01   7.6775923e-01   9.7767170e-01   8.4650338e-01   8.4621715e-01   7.7760019e-01   7.6798913e-01   7.9297092e-01   0.0000000e+00   9.3340276e-01   8.3813472e-01   8.8192982e-01   9.1003172e-01   8.1852301e-01   8.4591922e-01   8.1255095e-01   7.2044149e-01   7.7995669e-01   8.7220248e-01   7.6806474e-01   8.2667656e-01   8.8802091e-01   8.1441891e-01   8.6598667e-01   7.4106455e-01   7.5655644e-01   8.4371450e-01   8.1288060e-01   8.2828667e-01   7.1880111e-01   8.7785746e-01   7.1100868e-01   7.2145712e-01   6.8543959e-01   7.5437590e-01   6.9835483e-01   7.8570899e-01   7.3170375e-01   7.2693671e-01   7.1811157e-01   7.3302689e-01   7.4017248e-01   8.2400476e-01   7.1877182e-01   7.5297746e-01   8.0534742e-01   7.7930486e-01   7.9648332e-01   8.5278661e-01   7.8669478e-01   8.4206688e-01   8.3557271e-01   9.3917690e-01   8.1265615e-01   8.9227241e-01   8.6849080e-01   8.5660282e-01   7.0805444e-01   7.5313030e-01   7.5981293e-01   7.6043332e-01   7.3595630e-01   7.5504340e-01   7.3217357e-01   7.4924982e-01   7.2171535e-01   7.3821168e-01   7.0918583e-01
   6.2719700e-01   6.4328019e-01   7.0608712e-01   6.8261321e-01   7.7061823e-01   8.0379920e-01   6.6389467e-01   6.6305370e-01   7.1360553e-01   6.0271557e-01   7.5075176e-01   7.9990031e-01   7.4367151e-01   6.8967681e-01   7.3110397e-01   6.6698996e-01   6.7732675e-01   7.1315189e-01   7.4323603e-01   7.8781346e-01   8.4454786e-01   7.3297068e-01   7.6897819e-01   7.4837397e-01   8.4270019e-01   7.6766478e-01   7.1452539e-01   7.7702795e-01   7.1164923e-01   6.8317819e-01   9.3340276e-01   0.0000000e+00   7.5152685e-01   8.1684416e-01   7.9511196e-01   9.1007859e-01   8.0299242e-01   8.4527644e-01   6.6754422e-01   7.0896256e-01   7.9160215e-01   6.7621841e-01   6.8826971e-01   8.0280917e-01   7.2811178e-01   7.9164746e-01   6.6971809e-01   7.1694563e-01   8.0022363e-01   7.5079630e-01   7.1414559e-01   6.5538549e-01   7.5360234e-01   6.3101303e-01   6.6002400e-01   6.9417609e-01   7.0212448e-01   6.7374134e-01   7.3882128e-01   6.9332935e-01   6.6625464e-01   6.7426938e-01   6.6396720e-01   6.6116591e-01   7.1920961e-01   6.5167348e-01   7.3144517e-01   7.7229999e-01   7.7449367e-01   7.3758763e-01   7.5618366e-01   7.2717302e-01   8.2912040e-01   8.0455266e-01   8.4582500e-01   7.5120586e-01   7.7502152e-01   7.9843387e-01   8.2409895e-01   7.5904478e-01   6.7054302e-01   6.6105230e-01   6.5934263e-01   6.3813485e-01   6.3914571e-01   6.2811586e-01   6.4934116e-01   6.8324293e-01   6.3052414e-01   5.8303019e-01
   5.9009896e-01   5.3059202e-01   6.0185431e-01   6.0913324e-01   6.8668437e-01   7.0978618e-01   6.2535083e-01   5.5177918e-01   5.8229234e-01   5.1793254e-01   6.5183938e-01   6.9049529e-01   6.4802096e-01   6.0022606e-01   6.1735114e-01   5.5346998e-01   6.4546162e-01   6.7050791e-01   6.8388083e-01   7.0993732e-01   8.3600205e-01   6.6917199e-01   6.9226890e-01   6.5151315e-01   8.0648348e-01   7.3741906e-01   6.6648646e-01   6.7914210e-01   6.3643835e-01   6.3550392e-01   8.3813472e-01   7.5152685e-01   0.0000000e+00   7.0512568e-01   7.2844602e-01   6.3996184e-01   6.8847558e-01   6.6931855e-01   5.6128963e-01   6.0385811e-01   7.5352912e-01   7.1830927e-01   6.3368259e-01   6.7175715e-01   6.1203772e-01   6.7087845e-01   5.8330317e-01   5.9617782e-01   6.6172340e-01   6.3633029e-01   5.8704589e-01   5.3575464e-01   6.3063418e-01   5.8218159e-01   5.7955114e-01   5.5208227e-01   5.5561877e-01   5.5938714e-01   6.3992545e-01   5.9845071e-01   6.0097071e-01   5.7906546e-01   5.7791377e-01   5.4762542e-01   6.2743175e-01   5.8662183e-01   6.7731325e-01   6.3711921e-01   6.3880151e-01   6.0009890e-01   6.7484390e-01   6.3716786e-01   7.3560855e-01   7.2447506e-01   7.0961579e-01   6.2385167e-01   6.5073153e-01   6.8766979e-01   6.3841987e-01   5.7514858e-01   5.5894221e-01   5.6089575e-01   5.5932714e-01   5.6310707e-01   5.4578445e-01   5.1836207e-01   5.7874434e-01   5.9650463e-01   5.7833705e-01   5.1877149e-01
   5.7943926e-01   5.7152806e-01   6.5918250e-01   6.1861781e-01   7.0707602e-01   7.0416499e-01   5.6945059e-01   5.2562729e-01   5.9671026e-01   5.8118876e-01   6.8685974e-01   7.0231509e-01   6.3109680e-01   5.3103470e-01   6.1797040e-01   5.7628511e-01   6.4349740e-01   6.3577881e-01   6.9937749e-01   7.1087527e-01   8.4573467e-01   6.9905261e-01   6.5108778e-01   6.2368915e-01   7.3525257e-01   7.5176977e-01   6.7564020e-01   6.5022763e-01   6.3154252e-01   6.1869252e-01   8.8192982e-01   8.1684416e-01   7.0512568e-01   0.0000000e+00   7.3161627e-01   5.9656213e-01   7.6252584e-01   6.7445330e-01   5.9087489e-01   6.5388376e-01   8.0000400e-01   7.2276896e-01   6.3824785e-01   7.6178475e-01   6.7154253e-01   7.4332439e-01   6.3066239e-01   6.0064630e-01   6.7370623e-01   6.6714473e-01   6.5288246e-01   5.4493609e-01   6.3191131e-01   5.4978552e-01   5.9287324e-01   5.8363436e-01   5.9481702e-01   5.5495405e-01   6.1773584e-01   6.0590393e-01   6.0769754e-01   5.9594681e-01   6.1320116e-01   5.4901749e-01   6.4351153e-01   5.9388507e-01   6.5111255e-01   6.9614473e-01   6.9464610e-01   6.5251876e-01   7.2159761e-01   6.3752540e-01   7.0803336e-01   7.2271829e-01   7.4473689e-01   7.1393446e-01   7.5881290e-01   7.4819734e-01   6.7416574e-01   5.2825088e-01   5.7851234e-01   5.5968513e-01   5.5178737e-01   6.1490735e-01   5.9410238e-01   5.7082582e-01   5.3814325e-01   5.7936070e-01   5.7106351e-01   5.2325031e-01
   6.0517736e-01   5.1834583e-01   5.8809652e-01   6.1233317e-01   7.0613267e-01   6.4319510e-01   6.2003428e-01   5.6328435e-01   5.8728402e-01   5.6971965e-01   6.4207792e-01   6.6728711e-01   6.3801126e-01   5.4288990e-01   6.0138536e-01   5.7161828e-01   6.4451939e-01   6.3627347e-01   6.7974423e-01   6.5499113e-01   7.8399906e-01   6.2081142e-01   7.6849835e-01   7.1933563e-01   8.2478668e-01   7.3976749e-01   7.1260269e-01   7.3687746e-01   7.0690324e-01   6.5580665e-01   9.1003172e-01   7.9511196e-01   7.2844602e-01   7.3161627e-01   0.0000000e+00   6.4921913e-01   6.1036021e-01   6.5448161e-01   5.1577137e-01   5.5537284e-01   7.4531195e-01   6.1763080e-01   6.5233564e-01   7.4235492e-01   6.5561507e-01   6.3923010e-01   5.6322531e-01   5.4617240e-01   5.9502297e-01   5.8228100e-01   6.2552738e-01   5.0608118e-01   6.0577715e-01   5.2957335e-01   5.7061418e-01   5.1705426e-01   6.1117001e-01   5.3680544e-01   5.9396830e-01   5.6248795e-01   5.8860162e-01   6.4875084e-01   6.6271892e-01   5.9883173e-01   6.2432274e-01   5.5128597e-01   5.3978413e-01   6.2617080e-01   6.1897624e-01   6.9999939e-01   7.5097758e-01   5.9899405e-01   6.5019816e-01   6.4116952e-01   7.0984950e-01   7.9542543e-01   7.5370522e-01   7.3057113e-01   6.3354989e-01   5.8616548e-01   5.7222429e-01   5.5823761e-01   5.8050391e-01   6.0309730e-01   5.2432107e-01   5.1818862e-01   5.4635854e-01   5.8141571e-01   6.4885229e-01   6.1976880e-01
   5.1696486e-01   5.4463295e-01   5.4145043e-01   5.0053885e-01   6.2687445e-01   6.3480238e-01   6.4847049e-01   5.0364981e-01   5.5377487e-01   4.5592652e-01   5.2244952e-01   6.2953214e-01   5.5924427e-01   4.7945917e-01   5.5174893e-01   5.5672519e-01   6.0379030e-01   5.3613590e-01   5.7699979e-01   6.0545404e-01   8.7449913e-01   6.4060380e-01   6.3708286e-01   5.6849620e-01   6.9052089e-01   7.0742944e-01   7.5202775e-01   7.1660021e-01   6.6565129e-01   6.0966314e-01   8.1852301e-01   9.1007859e-01   6.3996184e-01   5.9656213e-01   6.4921913e-01   0.0000000e+00   8.1734821e-01   6.7038965e-01   6.3770627e-01   6.2667136e-01   7.9888258e-01   8.0937145e-01   7.1212600e-01   6.7323245e-01   6.3709081e-01   7.3448249e-01   6.3933919e-01   6.4036726e-01   6.2125161e-01   6.9732355e-01   7.4174894e-01   7.6889660e-01   7.6743663e-01   5.7613476e-01   5.9094659e-01   5.7859730e-01   6.9296595e-01   6.2155176e-01   6.6461098e-01   6.0554946e-01   6.8615448e-01   7.0153131e-01   6.2501666e-01   6.0810676e-01   6.5413544e-01   5.7705538e-01   6.1442090e-01   6.6829487e-01   6.9784906e-01   7.2598511e-01   7.5740017e-01   6.4072739e-01   7.7128292e-01   6.5763420e-01   6.9831054e-01   5.7809743e-01   7.3880967e-01   7.1907414e-01   6.0724288e-01   5.3554038e-01   5.0665968e-01   5.6876259e-01   5.7332063e-01   5.0435941e-01   5.0835116e-01   5.5896162e-01   5.5689636e-01   5.8625108e-01   5.4070297e-01   5.0040379e-01
   5.3488365e-01   5.1806263e-01   5.9756831e-01   5.5023864e-01   6.9685378e-01   6.6497518e-01   5.6871162e-01   5.0926643e-01   5.3913576e-01   4.8339364e-01   6.2451356e-01   6.4994618e-01   6.2116317e-01   5.8123122e-01   6.1973684e-01   5.0422630e-01   5.8454924e-01   5.4934229e-01   6.2274798e-01   6.2134664e-01   7.6061471e-01   6.8249922e-01   6.6359863e-01   6.0520763e-01   7.6587617e-01   7.0703583e-01   5.9094085e-01   5.9938128e-01   6.2132284e-01   6.6262950e-01   8.4591922e-01   8.0299242e-01   6.8847558e-01   7.6252584e-01   6.1036021e-01   8.1734821e-01   0.0000000e+00   6.6396763e-01   6.1797874e-01   5.9775496e-01   7.1508573e-01   6.5433681e-01   5.9720948e-01   7.0338773e-01   6.2841822e-01   6.5469432e-01   5.3055401e-01   5.5170864e-01   6.1829229e-01   6.6166298e-01   6.5327495e-01   5.9177832e-01   7.0138424e-01   5.6351698e-01   5.4845939e-01   4.9058255e-01   5.0116553e-01   4.9959955e-01   6.1189876e-01   5.2589063e-01   5.7460203e-01   5.6867531e-01   5.9927884e-01   5.4564195e-01   5.7130893e-01   5.4912115e-01   5.7337133e-01   5.9369885e-01   5.9558594e-01   6.1145202e-01   6.2786177e-01   5.5843501e-01   6.5573603e-01   6.5874856e-01   6.8213472e-01   5.4590547e-01   7.0181010e-01   6.3953407e-01   6.4130559e-01   5.7499413e-01   5.2548712e-01   5.5592741e-01   5.3364943e-01   5.2449801e-01   5.3523503e-01   5.3615901e-01   5.7620928e-01   5.2269917e-01   5.0458921e-01   5.0899899e-01
   6.2273114e-01   5.8191173e-01   6.0472549e-01   5.6672949e-01   6.6703798e-01   6.7280701e-01   5.8610785e-01   5.4272868e-01   6.3799771e-01   5.1382128e-01   7.0500083e-01   6.4005611e-01   6.0129606e-01   6.2749689e-01   6.1592336e-01   5.5824532e-01   6.2770176e-01   6.1850371e-01   6.6306219e-01   6.4560733e-01   7.9267657e-01   7.0350163e-01   6.7240544e-01   5.7834969e-01   7.3639745e-01   6.9533861e-01   6.7277200e-01   6.9916454e-01   5.9607594e-01   6.2427035e-01   8.1255095e-01   8.4527644e-01   6.6931855e-01   6.7445330e-01   6.5448161e-01   6.7038965e-01   6.6396763e-01   0.0000000e+00   5.4998087e-01   5.8388608e-01   6.7735884e-01   6.5230955e-01   6.2610334e-01   6.6824287e-01   6.1729892e-01   6.9914100e-01   5.7005345e-01   5.4902601e-01   6.7484862e-01   6.0236673e-01   6.4064319e-01   5.4002830e-01   6.5885630e-01   5.6949219e-01   5.7247249e-01   5.6416544e-01   5.6556642e-01   5.6299438e-01   6.1504863e-01   5.8385549e-01   5.8389368e-01   5.7160376e-01   6.5117460e-01   5.5425953e-01   5.3869484e-01   5.4074552e-01   5.7521143e-01   6.3715578e-01   6.5810915e-01   6.6109233e-01   6.7796929e-01   6.1299756e-01   6.9670629e-01   7.0592590e-01   7.4367447e-01   6.3775480e-01   7.0310575e-01   6.3501519e-01   5.9994737e-01   6.0922874e-01   5.4157876e-01   5.5278541e-01   5.9217065e-01   5.9173438e-01   5.9990762e-01   5.7965067e-01   6.0237418e-01   5.6509289e-01   5.4474761e-01   5.5332529e-01
   4.6265419e-01   4.4902966e-01   5.2929639e-01   5.0925403e-01   6.1137560e-01   6.2338037e-01   5.1124389e-01   4.5954112e-01   5.4321263e-01   4.0592689e-01   5.4381365e-01   5.6128550e-01   5.0759383e-01   5.0191240e-01   5.2792395e-01   4.6522634e-01   4.9202773e-01   5.0475478e-01   5.6088891e-01   5.1537852e-01   5.9461184e-01   5.7191535e-01   5.4394215e-01   5.0702561e-01   6.0816881e-01   6.2678439e-01   5.9230486e-01   6.0322439e-01   4.7898999e-01   4.9305283e-01   7.2044149e-01   6.6754422e-01   5.6128963e-01   5.9087489e-01   5.1577137e-01   6.3770627e-01   6.1797874e-01   5.4998087e-01   0.0000000e+00   4.8668760e-01   5.4708623e-01   5.0794659e-01   5.2720797e-01   5.8659042e-01   5.4078582e-01   5.7060418e-01   4.9092695e-01   4.7410932e-01   5.0701537e-01   5.2769602e-01   5.1260497e-01   4.2882248e-01   5.4751231e-01   4.8156859e-01   4.7734821e-01   4.5873935e-01   5.0670816e-01   4.6299869e-01   5.2895005e-01   5.0001696e-01   4.6892407e-01   4.8539001e-01   4.9503930e-01   4.8635294e-01   5.6053975e-01   5.1151766e-01   5.5600052e-01   5.9063131e-01   5.7376559e-01   5.5166266e-01   5.6310810e-01   5.2203165e-01   6.2872376e-01   6.1259163e-01   6.5653337e-01   6.5686519e-01   5.3255745e-01   5.4576110e-01   5.4260989e-01   4.9003334e-01   4.9084264e-01   4.6857545e-01   4.5954168e-01   4.6601514e-01   4.6261444e-01   4.7075922e-01   4.8922770e-01   4.5613788e-01   4.7687428e-01   4.6078720e-01
   4.6772085e-01   4.5527102e-01   4.9413427e-01   4.8531748e-01   5.3478246e-01   5.2988388e-01   4.6959093e-01   4.5098231e-01   5.1003440e-01   4.3189434e-01   5.8216659e-01   5.4592463e-01   4.9137596e-01   4.6546812e-01   4.8497791e-01   4.3063561e-01   4.9530130e-01   5.3029571e-01   6.1632624e-01   6.1326078e-01   6.8831956e-01   5.7911865e-01   5.6640553e-01   5.3097502e-01   6.6743393e-01   6.8987056e-01   6.2188407e-01   6.2551623e-01   5.2013315e-01   5.1981506e-01   7.7995669e-01   7.0896256e-01   6.0385811e-01   6.5388376e-01   5.5537284e-01   6.2667136e-01   5.9775496e-01   5.8388608e-01   4.8668760e-01   0.0000000e+00   6.3380146e-01   5.6902004e-01   5.0380525e-01   5.7200658e-01   5.3759079e-01   6.1488935e-01   5.2057347e-01   5.2169795e-01   5.5192719e-01   5.4185248e-01   5.7659541e-01   4.6953407e-01   5.1990775e-01   4.6535042e-01   5.0063708e-01   4.7963174e-01   4.9490560e-01   4.5928718e-01   5.4696881e-01   5.4005407e-01   4.8081291e-01   5.3194904e-01   4.7143474e-01   4.4779503e-01   5.4517249e-01   4.9701884e-01   5.5062434e-01   5.9556325e-01   5.1344542e-01   5.2255954e-01   6.1117506e-01   5.2079141e-01   5.8260719e-01   6.0359180e-01   6.1514520e-01   6.6183614e-01   5.4839326e-01   5.8202310e-01   4.9356599e-01   4.9520963e-01   4.9067325e-01   4.7152431e-01   4.7096206e-01   4.3715942e-01   4.4367003e-01   4.2765661e-01   4.8539764e-01   4.9628882e-01   4.4184465e-01   4.0842306e-01
   6.7855683e-01   5.7394001e-01   6.4333586e-01   6.2625167e-01   7.8523999e-01   7.6921440e-01   6.7333374e-01   6.4964735e-01   6.7939328e-01   5.8790983e-01   6.7914440e-01   6.3200864e-01   6.0566752e-01   6.4815346e-01   6.6426500e-01   5.9906402e-01   6.1930218e-01   6.0838354e-01   6.9053653e-01   7.5980639e-01   8.1325137e-01   7.9946020e-01   7.1562257e-01   6.5499941e-01   7.9986878e-01   6.9658451e-01   7.1405149e-01   7.9874543e-01   6.5096416e-01   6.4400364e-01   8.7220248e-01   7.9160215e-01   7.5352912e-01   8.0000400e-01   7.4531195e-01   7.9888258e-01   7.1508573e-01   6.7735884e-01   5.4708623e-01   6.3380146e-01   0.0000000e+00   7.8211735e-01   6.6823843e-01   7.8303771e-01   6.3918837e-01   7.4558615e-01   6.6347996e-01   6.7114594e-01   6.7853931e-01   6.1637515e-01   7.0594710e-01   5.2271724e-01   6.5178187e-01   6.1743350e-01   5.3175070e-01   5.8548017e-01   6.1114031e-01   5.3998449e-01   6.0918667e-01   6.2883370e-01   5.2474476e-01   6.4967445e-01   6.4223979e-01   5.8186450e-01   6.8709654e-01   5.6789012e-01   6.1030202e-01   6.4033276e-01   6.1578558e-01   5.7521908e-01   7.1611631e-01   5.8685403e-01   6.5931000e-01   6.5796324e-01   7.3280218e-01   7.7815369e-01   7.4687643e-01   7.0179320e-01   5.8985485e-01   6.9798087e-01   6.3855596e-01   6.5427851e-01   6.2051239e-01   6.0781830e-01   6.0858564e-01   5.3650848e-01   5.3546537e-01   6.4696169e-01   5.7909250e-01   5.7595514e-01
   5.5443308e-01   5.0200239e-01   7.1198332e-01   6.0660646e-01   6.4688153e-01   6.1912243e-01   5.4192798e-01   4.7277420e-01   5.9362973e-01   5.5755518e-01   6.8520906e-01   6.3330945e-01   5.4558695e-01   5.2238181e-01   5.0017877e-01   5.1189986e-01   5.4791569e-01   6.8071721e-01   6.9889583e-01   7.0626600e-01   7.0487107e-01   6.9977195e-01   6.4219169e-01   5.6582580e-01   7.0843380e-01   7.0719213e-01   6.7403733e-01   7.5626237e-01   6.7542072e-01   6.1913216e-01   7.6806474e-01   6.7621841e-01   7.1830927e-01   7.2276896e-01   6.1763080e-01   8.0937145e-01   6.5433681e-01   6.5230955e-01   5.0794659e-01   5.6902004e-01   7.8211735e-01   0.0000000e+00   6.3266621e-01   7.0927898e-01   6.4766272e-01   6.7346328e-01   5.9532299e-01   5.9815636e-01   7.1672590e-01   5.9542189e-01   5.8134233e-01   4.9584157e-01   6.8303442e-01   5.0979908e-01   5.1873335e-01   4.6451547e-01   4.9237405e-01   4.9644168e-01   5.8523785e-01   5.2584016e-01   5.4645794e-01   5.2087861e-01   6.3778159e-01   5.8272678e-01   5.9986286e-01   5.2343224e-01   5.6604839e-01   6.1502342e-01   6.8002364e-01   6.9652631e-01   7.4537766e-01   7.0959114e-01   7.3584354e-01   6.2787483e-01   6.7935114e-01   6.4853778e-01   7.4762146e-01   7.6872363e-01   7.2362691e-01   6.5110312e-01   6.8311129e-01   5.7955892e-01   5.8074012e-01   6.2389958e-01   5.6646307e-01   5.6075978e-01   5.8205057e-01   6.6598603e-01   6.7136524e-01   5.6196739e-01
   5.3776128e-01   5.0268653e-01   5.5166103e-01   5.2379018e-01   6.5219836e-01   5.9702930e-01   5.5812111e-01   4.9179371e-01   5.2301382e-01   4.8803993e-01   5.9073916e-01   5.5653539e-01   5.4401462e-01   5.5033912e-01   5.4474073e-01   5.1564523e-01   5.9165733e-01   5.8530280e-01   6.3230690e-01   6.0846506e-01   6.9647076e-01   6.8310597e-01   6.3530220e-01   5.5945275e-01   6.9293845e-01   6.9265381e-01   6.4373473e-01   6.3359120e-01   5.6401575e-01   5.7003402e-01   8.2667656e-01   6.8826971e-01   6.3368259e-01   6.3824785e-01   6.5233564e-01   7.1212600e-01   5.9720948e-01   6.2610334e-01   5.2720797e-01   5.0380525e-01   6.6823843e-01   6.3266621e-01   0.0000000e+00   6.2875761e-01   6.1053580e-01   6.5465962e-01   5.2367767e-01   5.1131669e-01   5.9703054e-01   5.5829130e-01   5.6212869e-01   4.8339665e-01   5.9266537e-01   4.7472909e-01   5.2658982e-01   5.0446609e-01   5.2799480e-01   4.8294629e-01   5.5721194e-01   5.2912956e-01   5.0153786e-01   5.0560694e-01   5.2612401e-01   4.8381913e-01   5.4157710e-01   4.7412272e-01   5.4699622e-01   6.0268225e-01   5.8690179e-01   5.8072055e-01   6.3826740e-01   5.9476352e-01   6.0868098e-01   6.2865309e-01   6.4361524e-01   5.5638646e-01   6.2340869e-01   6.7216258e-01   5.6697043e-01   5.4775513e-01   5.0540763e-01   4.8759353e-01   5.2938481e-01   5.6339671e-01   5.0528656e-01   4.8926965e-01   4.9703713e-01   5.1080151e-01   5.1599653e-01   4.8968854e-01
   6.0841416e-01   5.6180009e-01   6.2302210e-01   5.8318654e-01   6.9119183e-01   6.2252599e-01   6.1471542e-01   5.4331117e-01   5.8213768e-01   4.8705620e-01   6.4540317e-01   6.2623701e-01   5.9204680e-01   6.0332249e-01   5.8205770e-01   5.5560009e-01   6.1947619e-01   5.9089314e-01   7.1008041e-01   6.9162289e-01   7.2723700e-01   7.0780159e-01   6.6816682e-01   6.2860917e-01   8.1087468e-01   7.4345078e-01   7.2502455e-01   7.3099754e-01   6.5551528e-01   6.7561065e-01   8.8802091e-01   8.0280917e-01   6.7175715e-01   7.6178475e-01   7.4235492e-01   6.7323245e-01   7.0338773e-01   6.6824287e-01   5.8659042e-01   5.7200658e-01   7.8303771e-01   7.0927898e-01   6.2875761e-01   0.0000000e+00   6.7468193e-01   7.3384537e-01   6.0296780e-01   6.0768195e-01   6.5378426e-01   6.0870769e-01   5.8695826e-01   5.4294691e-01   6.4314439e-01   5.8655623e-01   5.7873938e-01   5.2954659e-01   5.6634211e-01   5.4595353e-01   5.9579140e-01   5.6453259e-01   5.5084369e-01   5.7016464e-01   5.8503602e-01   5.2236714e-01   6.1464032e-01   5.6217647e-01   6.5091893e-01   6.5658624e-01   6.2254783e-01   6.5287224e-01   7.1355642e-01   6.2180103e-01   6.7607044e-01   6.7879338e-01   7.1872340e-01   6.3953450e-01   7.5208375e-01   7.1136961e-01   6.0718009e-01   5.8190981e-01   5.9595951e-01   5.8116504e-01   5.4081359e-01   5.5648540e-01   5.6355104e-01   5.2350805e-01   5.2746836e-01   5.5114995e-01   5.7999588e-01   5.5836253e-01
   5.5919082e-01   5.1017878e-01   5.3251400e-01   5.0252044e-01   6.3692375e-01   5.5612359e-01   5.3097688e-01   4.9645217e-01   5.4747937e-01   4.6508122e-01   6.0315747e-01   6.1319856e-01   5.5939399e-01   5.6180623e-01   5.1262117e-01   5.0732195e-01   5.7259088e-01   5.4895345e-01   6.3999500e-01   6.2618981e-01   7.0803478e-01   6.7832322e-01   6.1864226e-01   5.6014402e-01   6.7548094e-01   6.4015126e-01   6.3178887e-01   6.7478256e-01   6.3055144e-01   5.6175376e-01   8.1441891e-01   7.2811178e-01   6.1203772e-01   6.7154253e-01   6.5561507e-01   6.3709081e-01   6.2841822e-01   6.1729892e-01   5.4078582e-01   5.3759079e-01   6.3918837e-01   6.4766272e-01   6.1053580e-01   6.7468193e-01   0.0000000e+00   6.1579690e-01   5.0074721e-01   5.0342051e-01   6.2504248e-01   5.5591001e-01   5.4877324e-01   4.6789137e-01   6.1382605e-01   5.0694424e-01   5.2598383e-01   4.7299379e-01   5.3366726e-01   4.9551142e-01   5.6777474e-01   5.0710572e-01   5.2855174e-01   5.0334964e-01   5.5778060e-01   4.6385803e-01   5.5673582e-01   4.9672749e-01   5.9733164e-01   6.2204634e-01   6.0429634e-01   5.8288126e-01   6.6422252e-01   5.8290264e-01   6.1448602e-01   6.2395873e-01   6.7456863e-01   6.8115812e-01   6.9704116e-01   6.3875263e-01   5.1776531e-01   5.1405868e-01   5.6727895e-01   5.2635773e-01   5.1133182e-01   5.4477593e-01   5.0561473e-01   4.8908751e-01   4.3908244e-01   5.6415721e-01   4.8714181e-01   4.8379258e-01
   5.9425785e-01   5.8611436e-01   6.2364222e-01   5.7597290e-01   6.8415408e-01   6.3851843e-01   6.0443350e-01   5.4055703e-01   6.3132357e-01   5.6408952e-01   6.2255282e-01   6.6090714e-01   6.1465795e-01   6.0661366e-01   5.6873545e-01   5.4751333e-01   5.9760581e-01   5.8525738e-01   6.7348862e-01   6.9616998e-01   7.3617530e-01   6.4407868e-01   6.3215236e-01   6.4206772e-01   7.8634227e-01   6.6366535e-01   6.4892469e-01   6.9196702e-01   6.5559259e-01   6.5096710e-01   8.6598667e-01   7.9164746e-01   6.7087845e-01   7.4332439e-01   6.3923010e-01   7.3448249e-01   6.5469432e-01   6.9914100e-01   5.7060418e-01   6.1488935e-01   7.4558615e-01   6.7346328e-01   6.5465962e-01   7.3384537e-01   6.1579690e-01   0.0000000e+00   5.9569160e-01   5.9100032e-01   6.8322978e-01   6.1124729e-01   6.1788291e-01   5.1597976e-01   6.5773559e-01   5.5623346e-01   5.4745360e-01   4.9761739e-01   5.6271176e-01   5.3764440e-01   6.1648121e-01   6.1813693e-01   6.2312056e-01   5.9748398e-01   6.0988191e-01   5.4042377e-01   6.2747392e-01   5.6495189e-01   6.3037669e-01   7.0864833e-01   6.8821003e-01   6.2710359e-01   7.1747177e-01   6.1984073e-01   6.8973148e-01   6.9270209e-01   7.1376747e-01   7.2764686e-01   7.3059461e-01   6.7426315e-01   5.7804701e-01   6.0846408e-01   5.9344941e-01   5.7101878e-01   5.7256449e-01   6.0391944e-01   5.7486574e-01   5.2561813e-01   4.7312155e-01   5.4658542e-01   5.4217021e-01   5.2163108e-01
   4.8944711e-01   4.6839798e-01   5.2462026e-01   4.8434059e-01   5.8265436e-01   5.4020060e-01   4.9619848e-01   4.3891352e-01   5.0158827e-01   5.0233337e-01   5.2919204e-01   5.5082628e-01   5.1670043e-01   5.2062774e-01   4.7099234e-01   4.5451748e-01   5.7161673e-01   5.2717837e-01   5.5250797e-01   5.7456431e-01   6.7220227e-01   6.7032414e-01   5.5531192e-01   5.1803301e-01   7.0143280e-01   6.7386646e-01   6.4078678e-01   5.9898383e-01   5.3926109e-01   5.2085772e-01   7.4106455e-01   6.6971809e-01   5.8330317e-01   6.3066239e-01   5.6322531e-01   6.3933919e-01   5.3055401e-01   5.7005345e-01   4.9092695e-01   5.2057347e-01   6.6347996e-01   5.9532299e-01   5.2367767e-01   6.0296780e-01   5.0074721e-01   5.9569160e-01   0.0000000e+00   5.3790111e-01   5.8385042e-01   5.3265399e-01   5.4250849e-01   4.0323682e-01   5.0701793e-01   4.6522713e-01   5.0056838e-01   4.6203701e-01   4.9116640e-01   4.6397907e-01   4.9575234e-01   4.9508030e-01   4.7987318e-01   5.1958574e-01   5.1125073e-01   4.5103463e-01   5.4374539e-01   4.7782621e-01   5.3751401e-01   5.9711523e-01   5.8377731e-01   5.5287368e-01   6.2678291e-01   5.7254962e-01   6.1418914e-01   6.0737227e-01   5.7812256e-01   6.5673453e-01   6.6430440e-01   6.2785519e-01   5.0824092e-01   5.1846784e-01   4.8486062e-01   4.6212032e-01   4.7956888e-01   4.6967500e-01   4.5492433e-01   4.5184507e-01   5.2709384e-01   5.0345826e-01   4.5196270e-01   4.3459788e-01
   5.1552975e-01   4.9807394e-01   5.3711219e-01   5.1428672e-01   5.9238781e-01   5.8740791e-01   5.1485362e-01   4.5093534e-01   5.1668161e-01   4.7820481e-01   5.0865521e-01   5.9624170e-01   5.4161347e-01   5.3770129e-01   5.2156966e-01   5.0640934e-01   5.8212990e-01   5.1697772e-01   5.5633110e-01   6.0664095e-01   7.2293834e-01   5.5407012e-01   5.4924623e-01   5.1660335e-01   7.0287771e-01   6.3677217e-01   6.1525539e-01   5.6284109e-01   5.5815370e-01   5.5955399e-01   7.5655644e-01   7.1694563e-01   5.9617782e-01   6.0064630e-01   5.4617240e-01   6.4036726e-01   5.5170864e-01   5.4902601e-01   4.7410932e-01   5.2169795e-01   6.7114594e-01   5.9815636e-01   5.1131669e-01   6.0768195e-01   5.0342051e-01   5.9100032e-01   5.3790111e-01   0.0000000e+00   6.1160005e-01   5.3562761e-01   5.9115548e-01   4.5834618e-01   5.5276364e-01   5.0593761e-01   5.0568130e-01   4.5952309e-01   5.0272602e-01   4.9404561e-01   5.6758624e-01   5.5590476e-01   5.3475156e-01   5.3970817e-01   5.0614404e-01   4.9097863e-01   5.5455968e-01   5.0347417e-01   5.4425868e-01   5.7841544e-01   5.7975334e-01   5.5962863e-01   6.5164009e-01   5.4847218e-01   6.4290633e-01   6.4125282e-01   6.8526941e-01   6.1919201e-01   6.6310562e-01   6.2940369e-01   5.3254143e-01   5.3418829e-01   5.1018958e-01   5.1346112e-01   4.8649179e-01   5.0307236e-01   4.7751603e-01   4.4975880e-01   4.7226494e-01   4.8873163e-01   4.5256902e-01   4.3982939e-01
   5.5728875e-01   5.5761236e-01   5.7047245e-01   5.9583078e-01   6.3310258e-01   6.0092381e-01   5.4657214e-01   5.4807021e-01   6.0874051e-01   5.6612227e-01   6.1081689e-01   7.0291746e-01   6.4991893e-01   6.6610255e-01   6.2014453e-01   5.7008060e-01   6.5846647e-01   6.3256778e-01   6.5854646e-01   7.2294475e-01   7.6903318e-01   7.5047823e-01   6.6807168e-01   6.4358491e-01   7.8369177e-01   7.6315491e-01   6.6169134e-01   6.9048367e-01   6.5789526e-01   6.4412920e-01   8.4371450e-01   8.0022363e-01   6.6172340e-01   6.7370623e-01   5.9502297e-01   6.2125161e-01   6.1829229e-01   6.7484862e-01   5.0701537e-01   5.5192719e-01   6.7853931e-01   7.1672590e-01   5.9703054e-01   6.5378426e-01   6.2504248e-01   6.8322978e-01   5.8385042e-01   6.1160005e-01   0.0000000e+00   5.8112312e-01   6.4300895e-01   5.2938967e-01   6.7491722e-01   5.2329242e-01   5.6955583e-01   5.3314368e-01   5.8112622e-01   5.4449356e-01   6.1467012e-01   6.0236247e-01   5.6937728e-01   5.5242448e-01   5.3938256e-01   5.4704951e-01   5.8991325e-01   5.3406521e-01   5.7227519e-01   6.5591374e-01   6.2713939e-01   5.9512970e-01   6.7138085e-01   6.3005880e-01   6.5013282e-01   7.3527991e-01   7.3504957e-01   6.9609916e-01   7.0637065e-01   6.8043169e-01   6.3768361e-01   5.3863636e-01   5.7187388e-01   5.6668591e-01   5.5965992e-01   5.6103827e-01   5.6399440e-01   5.4584000e-01   5.2802166e-01   5.5902689e-01   5.5491096e-01   5.3547588e-01
   5.5127337e-01   5.3567540e-01   5.6479365e-01   5.8706968e-01   6.5265572e-01   6.1089838e-01   5.5856496e-01   5.2214054e-01   6.2941088e-01   5.1652380e-01   5.9259950e-01   6.5817804e-01   6.0624079e-01   5.5136816e-01   5.6438691e-01   5.1424593e-01   5.5953215e-01   5.6668054e-01   7.2295332e-01   6.4308034e-01   7.2873934e-01   6.2552764e-01   6.2521698e-01   5.7992589e-01   7.2415306e-01   6.8488458e-01   6.4397785e-01   6.4061487e-01   6.0286692e-01   6.2156785e-01   8.1288060e-01   7.5079630e-01   6.3633029e-01   6.6714473e-01   5.8228100e-01   6.9732355e-01   6.6166298e-01   6.0236673e-01   5.2769602e-01   5.4185248e-01   6.1637515e-01   5.9542189e-01   5.5829130e-01   6.0870769e-01   5.5591001e-01   6.1124729e-01   5.3265399e-01   5.3562761e-01   5.8112312e-01   0.0000000e+00   5.7575130e-01   4.7906061e-01   6.1124234e-01   4.6975088e-01   5.0964861e-01   4.7388039e-01   5.0545652e-01   4.6465851e-01   5.7141248e-01   5.2112610e-01   4.8860514e-01   5.0849601e-01   5.3686113e-01   4.6563582e-01   5.3732049e-01   4.8222425e-01   5.3416756e-01   5.8532324e-01   6.0136707e-01   5.9455241e-01   6.2848607e-01   5.3284002e-01   6.0872905e-01   6.1087823e-01   6.0268992e-01   6.0270191e-01   6.0540908e-01   6.7244983e-01   5.1441259e-01   5.2312827e-01   5.1236896e-01   4.9043192e-01   5.1218730e-01   5.2473540e-01   4.9348060e-01   4.8307433e-01   5.1472680e-01   5.5598257e-01   5.2474050e-01   5.0745141e-01
   5.4945833e-01   4.9267466e-01   5.5706353e-01   5.2747730e-01   6.3825032e-01   6.1431038e-01   5.3779094e-01   4.8336414e-01   5.9808603e-01   4.8847951e-01   6.1580129e-01   6.0198241e-01   5.8997218e-01   5.5616766e-01   5.1085184e-01   4.7374182e-01   5.7455868e-01   5.2154106e-01   6.2568273e-01   6.2311964e-01   7.3934203e-01   6.3461488e-01   5.8936691e-01   5.5844874e-01   7.0670454e-01   6.0061330e-01   6.2878395e-01   6.0655258e-01   5.6123011e-01   5.5694640e-01   8.2828667e-01   7.1414559e-01   5.8704589e-01   6.5288246e-01   6.2552738e-01   7.4174894e-01   6.5327495e-01   6.4064319e-01   5.1260497e-01   5.7659541e-01   7.0594710e-01   5.8134233e-01   5.6212869e-01   5.8695826e-01   5.4877324e-01   6.1788291e-01   5.4250849e-01   5.9115548e-01   6.4300895e-01   5.7575130e-01   0.0000000e+00   4.6867990e-01   6.0342169e-01   4.9240010e-01   5.2222109e-01   5.0266854e-01   5.4770951e-01   5.0198515e-01   5.8126538e-01   5.3197853e-01   5.2318517e-01   4.9687810e-01   5.2324823e-01   5.0640094e-01   5.8459103e-01   5.0297642e-01   5.7963024e-01   6.2192638e-01   5.9043273e-01   5.3335380e-01   6.7375519e-01   5.9785246e-01   6.2512370e-01   6.3912421e-01   6.1952264e-01   6.7473156e-01   5.9497120e-01   6.7728952e-01   5.6621336e-01   4.8728714e-01   5.0303628e-01   5.1039785e-01   4.9643326e-01   5.3297277e-01   5.0813607e-01   4.7883382e-01   5.1364750e-01   4.8836054e-01   4.9227769e-01   5.0485104e-01
   4.4856870e-01   4.3792602e-01   4.6846044e-01   4.5633413e-01   6.0404724e-01   4.7284061e-01   4.3416234e-01   3.9304550e-01   4.3829840e-01   3.9087471e-01   5.4249854e-01   5.2738427e-01   4.9156923e-01   4.7533231e-01   4.4449245e-01   4.1315967e-01   5.0468252e-01   4.7274665e-01   5.2377500e-01   5.4577624e-01   6.2850766e-01   6.8057915e-01   5.1612548e-01   4.9411423e-01   6.4119217e-01   5.1854668e-01   5.2551291e-01   5.3798347e-01   4.7761317e-01   4.8304549e-01   7.1880111e-01   6.5538549e-01   5.3575464e-01   5.4493609e-01   5.0608118e-01   7.6889660e-01   5.9177832e-01   5.4002830e-01   4.2882248e-01   4.6953407e-01   5.2271724e-01   4.9584157e-01   4.8339665e-01   5.4294691e-01   4.6789137e-01   5.1597976e-01   4.0323682e-01   4.5834618e-01   5.2938967e-01   4.7906061e-01   4.6867990e-01   0.0000000e+00   5.4011834e-01   4.4985859e-01   4.1922546e-01   3.7853435e-01   4.3649396e-01   4.5414756e-01   5.2363013e-01   4.3917121e-01   4.5038898e-01   4.1908929e-01   4.3443195e-01   4.1636885e-01   5.0250533e-01   4.5221550e-01   4.7906778e-01   5.9263626e-01   5.2074967e-01   4.9428299e-01   6.1135129e-01   5.2385014e-01   5.4325440e-01   5.4730150e-01   5.9259896e-01   6.5944095e-01   5.1387174e-01   5.4309356e-01   5.3210860e-01   4.7781562e-01   4.1695157e-01   4.2817663e-01   4.1662117e-01   4.1446844e-01   4.0099563e-01   4.1684462e-01   4.0921882e-01   4.0743779e-01   4.0694968e-01   3.8824194e-01
   6.4576355e-01   6.4657386e-01   6.7038077e-01   6.3802374e-01   7.8639636e-01   6.9224283e-01   6.8351197e-01   6.1593382e-01   6.5640498e-01   5.7559205e-01   7.0146223e-01   6.6707775e-01   6.9321663e-01   6.2230728e-01   6.2042273e-01   5.7269219e-01   7.2105242e-01   6.7380038e-01   6.7417089e-01   7.2094399e-01   7.6576127e-01   6.3258585e-01   6.4595660e-01   6.1599744e-01   8.2064521e-01   7.8544948e-01   6.9186260e-01   6.6341434e-01   6.2527476e-01   5.9853036e-01   8.7785746e-01   7.5360234e-01   6.3063418e-01   6.3191131e-01   6.0577715e-01   7.6743663e-01   7.0138424e-01   6.5885630e-01   5.4751231e-01   5.1990775e-01   6.5178187e-01   6.8303442e-01   5.9266537e-01   6.4314439e-01   6.1382605e-01   6.5773559e-01   5.0701793e-01   5.5276364e-01   6.7491722e-01   6.1124234e-01   6.0342169e-01   5.4011834e-01   0.0000000e+00   6.5680553e-01   6.0845909e-01   5.5158036e-01   5.7783412e-01   5.2543859e-01   6.6397777e-01   6.2643976e-01   6.1874794e-01   6.0160509e-01   5.8929236e-01   5.6830530e-01   6.2521458e-01   6.4967550e-01   6.9289336e-01   7.3713276e-01   6.8788990e-01   6.6295197e-01   7.2988700e-01   7.0786436e-01   7.7542195e-01   7.7549565e-01   7.2339880e-01   7.4499610e-01   6.7417804e-01   7.5009883e-01   6.9634958e-01   7.0984531e-01   6.5094197e-01   6.2362842e-01   6.3274572e-01   6.4538135e-01   6.5130949e-01   6.2936993e-01   5.5575047e-01   6.5059386e-01   6.6277491e-01   5.9297575e-01
   4.3097369e-01   4.0032186e-01   4.4171559e-01   4.4316836e-01   5.4470765e-01   4.6163836e-01   4.4390300e-01   3.7241317e-01   4.2365080e-01   3.7561126e-01   4.8514651e-01   4.9810119e-01   4.6711873e-01   4.5100547e-01   5.0302877e-01   4.0859911e-01   5.3729939e-01   4.6105016e-01   5.1623235e-01   5.3978397e-01   6.0354419e-01   4.6496419e-01   5.5605004e-01   4.8069514e-01   6.5868326e-01   5.5738536e-01   5.9089801e-01   4.7168421e-01   5.1860623e-01   4.6580922e-01   7.1100868e-01   6.3101303e-01   5.8218159e-01   5.4978552e-01   5.2957335e-01   5.7613476e-01   5.6351698e-01   5.6949219e-01   4.8156859e-01   4.6535042e-01   6.1743350e-01   5.0979908e-01   4.7472909e-01   5.8655623e-01   5.0694424e-01   5.5623346e-01   4.6522713e-01   5.0593761e-01   5.2329242e-01   4.6975088e-01   4.9240010e-01   4.4985859e-01   6.5680553e-01   0.0000000e+00   4.5196128e-01   4.0474769e-01   4.2491372e-01   4.0408577e-01   4.5805299e-01   4.6170122e-01   4.6882964e-01   4.2051749e-01   4.1696660e-01   3.9608492e-01   4.3992609e-01   4.1715024e-01   4.8221203e-01   5.5334195e-01   4.9533639e-01   5.2771920e-01   5.4250082e-01   4.7598744e-01   5.1216812e-01   5.8275543e-01   5.7678465e-01   5.5334641e-01   5.6611289e-01   5.5613127e-01   3.9910553e-01   4.4089859e-01   4.5474427e-01   4.2047378e-01   3.5736562e-01   4.0558788e-01   3.8188367e-01   3.8384036e-01   3.8807554e-01   3.5805939e-01   4.3003983e-01   3.8136483e-01
   4.6743306e-01   4.6174551e-01   4.9615483e-01   4.9566105e-01   6.2558323e-01   5.9870082e-01   5.0262539e-01   4.4512532e-01   5.0918091e-01   4.2986340e-01   5.5880676e-01   5.5701210e-01   5.3668815e-01   4.9276669e-01   4.9487535e-01   4.5374621e-01   5.9007334e-01   4.7054225e-01   5.4525506e-01   5.6286185e-01   6.0218237e-01   5.9274023e-01   5.7548788e-01   5.1599869e-01   6.8582790e-01   6.1282105e-01   5.7914458e-01   5.7874934e-01   5.2684633e-01   4.9668312e-01   7.2145712e-01   6.6002400e-01   5.7955114e-01   5.9287324e-01   5.7061418e-01   5.9094659e-01   5.4845939e-01   5.7247249e-01   4.7734821e-01   5.0063708e-01   5.3175070e-01   5.1873335e-01   5.2658982e-01   5.7873938e-01   5.2598383e-01   5.4745360e-01   5.0056838e-01   5.0568130e-01   5.6955583e-01   5.0964861e-01   5.2222109e-01   4.1922546e-01   6.0845909e-01   4.5196128e-01   0.0000000e+00   4.2499148e-01   4.7217510e-01   4.4487939e-01   5.3032661e-01   4.7064750e-01   4.7980190e-01   4.8298904e-01   4.8825476e-01   4.7185225e-01   5.3866916e-01   4.5975832e-01   5.0890513e-01   5.7506325e-01   5.3688334e-01   5.4006205e-01   5.9371196e-01   5.4408259e-01   5.7416050e-01   5.9293750e-01   6.0690426e-01   5.9424457e-01   6.3831024e-01   5.7638648e-01   4.7446976e-01   4.2462169e-01   4.9017326e-01   4.5449970e-01   4.3857870e-01   4.7944360e-01   4.4780359e-01   4.3000939e-01   4.2445707e-01   4.1472363e-01   4.6229044e-01   4.3928533e-01
   4.5005086e-01   4.4130709e-01   4.9758162e-01   4.8109633e-01   5.5850669e-01   5.5754750e-01   4.6979158e-01   3.8528754e-01   4.2252506e-01   3.8321682e-01   5.3880219e-01   5.2537771e-01   4.9390239e-01   4.9482751e-01   4.4913466e-01   3.9544467e-01   5.0111514e-01   4.6112494e-01   5.3093021e-01   5.3643245e-01   6.2155629e-01   6.0147400e-01   5.2284317e-01   4.8153991e-01   6.4958171e-01   5.8522430e-01   5.1326642e-01   5.3243661e-01   4.9122375e-01   4.8808554e-01   6.8543959e-01   6.9417609e-01   5.5208227e-01   5.8363436e-01   5.1705426e-01   5.7859730e-01   4.9058255e-01   5.6416544e-01   4.5873935e-01   4.7963174e-01   5.8548017e-01   4.6451547e-01   5.0446609e-01   5.2954659e-01   4.7299379e-01   4.9761739e-01   4.6203701e-01   4.5952309e-01   5.3314368e-01   4.7388039e-01   5.0266854e-01   3.7853435e-01   5.5158036e-01   4.0474769e-01   4.2499148e-01   0.0000000e+00   4.1593011e-01   4.2084305e-01   4.7427636e-01   4.2726778e-01   4.2508394e-01   4.4813241e-01   4.5216159e-01   4.0871481e-01   4.7106119e-01   4.3275735e-01   4.5481636e-01   5.5788059e-01   5.2028700e-01   5.3240564e-01   5.4504622e-01   4.7222236e-01   5.3441426e-01   5.7335372e-01   5.6261207e-01   6.2120104e-01   6.1560075e-01   5.4752464e-01   4.7155322e-01   3.8148718e-01   4.5823736e-01   4.0761575e-01   4.3369763e-01   4.6403560e-01   4.0278802e-01   4.1264365e-01   4.1982376e-01   4.1429655e-01   4.1679099e-01   3.8552616e-01
   5.1857714e-01   4.8765719e-01   5.6749858e-01   5.3443593e-01   6.3920613e-01   5.2703879e-01   4.9298310e-01   4.4974990e-01   5.0665144e-01   4.4966603e-01   5.7080357e-01   5.8855503e-01   5.4037938e-01   5.4505623e-01   4.7912547e-01   4.5455756e-01   5.0917731e-01   4.8465684e-01   5.5773596e-01   5.8948175e-01   6.7076538e-01   5.1038838e-01   5.9716939e-01   5.3122115e-01   7.0225314e-01   6.3903659e-01   6.0364767e-01   5.6019561e-01   5.2082762e-01   5.1832611e-01   7.5437590e-01   7.0212448e-01   5.5561877e-01   5.9481702e-01   6.1117001e-01   6.9296595e-01   5.0116553e-01   5.6556642e-01   5.0670816e-01   4.9490560e-01   6.1114031e-01   4.9237405e-01   5.2799480e-01   5.6634211e-01   5.3366726e-01   5.6271176e-01   4.9116640e-01   5.0272602e-01   5.8112622e-01   5.0545652e-01   5.4770951e-01   4.3649396e-01   5.7783412e-01   4.2491372e-01   4.7217510e-01   4.1593011e-01   0.0000000e+00   4.7592577e-01   5.4972277e-01   4.9166009e-01   4.6009707e-01   5.0250734e-01   4.9504430e-01   4.8416867e-01   5.2637626e-01   4.8770622e-01   5.4089307e-01   5.8853469e-01   5.3765773e-01   5.4289004e-01   5.9988845e-01   5.2753442e-01   6.3427087e-01   6.1735125e-01   6.1233020e-01   6.5384185e-01   6.2333552e-01   6.6275602e-01   5.4546017e-01   4.6161119e-01   5.0057828e-01   4.5582528e-01   4.4784714e-01   4.6358411e-01   4.5451592e-01   4.5306686e-01   4.5837893e-01   4.4784249e-01   4.5633303e-01   4.3505633e-01
   4.6694539e-01   4.4836158e-01   4.9772815e-01   4.6978365e-01   6.1789645e-01   4.8726797e-01   4.9017898e-01   4.2368552e-01   4.5414585e-01   3.8566488e-01   5.2225133e-01   5.0483563e-01   4.8799502e-01   5.1810407e-01   4.7542945e-01   4.2050920e-01   4.9827918e-01   4.6397129e-01   5.2439155e-01   5.2336195e-01   5.7440579e-01   5.6991984e-01   4.9817758e-01   5.0491848e-01   6.7264938e-01   5.5838658e-01   5.1363268e-01   5.0413108e-01   4.5136491e-01   4.7002123e-01   6.9835483e-01   6.7374134e-01   5.5938714e-01   5.5495405e-01   5.3680544e-01   6.2155176e-01   4.9959955e-01   5.6299438e-01   4.6299869e-01   4.5928718e-01   5.3998449e-01   4.9644168e-01   4.8294629e-01   5.4595353e-01   4.9551142e-01   5.3764440e-01   4.6397907e-01   4.9404561e-01   5.4449356e-01   4.6465851e-01   5.0198515e-01   4.5414756e-01   5.2543859e-01   4.0408577e-01   4.4487939e-01   4.2084305e-01   4.7592577e-01   0.0000000e+00   5.2557012e-01   4.7193016e-01   4.2745000e-01   4.9177692e-01   4.7414662e-01   4.4020896e-01   5.1839294e-01   4.4222958e-01   5.1836966e-01   5.5534312e-01   5.0751925e-01   5.6230797e-01   5.8113347e-01   5.0634448e-01   5.8129506e-01   5.9754386e-01   6.0294373e-01   5.7773467e-01   5.7285184e-01   5.5159969e-01   4.8201693e-01   4.8748453e-01   4.6757272e-01   4.3160884e-01   4.4966313e-01   4.1650138e-01   4.2376526e-01   4.1589041e-01   4.7536449e-01   4.0570719e-01   4.1367870e-01   4.0414351e-01
   5.3639326e-01   5.2240811e-01   5.5164769e-01   5.1859898e-01   6.7491610e-01   5.9696535e-01   5.3858754e-01   4.7312233e-01   5.5266019e-01   4.9346514e-01   6.3997332e-01   6.2485874e-01   5.9378395e-01   5.5138726e-01   5.5071961e-01   5.0029168e-01   6.1112359e-01   5.4329780e-01   6.2484843e-01   5.9805930e-01   6.7174200e-01   7.1371143e-01   6.3700981e-01   5.7199104e-01   7.3925935e-01   6.6234027e-01   6.4107930e-01   6.0891119e-01   5.7507590e-01   5.6895120e-01   7.8570899e-01   7.3882128e-01   6.3992545e-01   6.1773584e-01   5.9396830e-01   6.6461098e-01   6.1189876e-01   6.1504863e-01   5.2895005e-01   5.4696881e-01   6.0918667e-01   5.8523785e-01   5.5721194e-01   5.9579140e-01   5.6777474e-01   6.1648121e-01   4.9575234e-01   5.6758624e-01   6.1467012e-01   5.7141248e-01   5.8126538e-01   5.2363013e-01   6.6397777e-01   4.5805299e-01   5.3032661e-01   4.7427636e-01   5.4972277e-01   5.2557012e-01   0.0000000e+00   5.3659734e-01   5.2944083e-01   5.4019202e-01   5.4685198e-01   5.2027144e-01   6.0008157e-01   5.0468440e-01   5.6181466e-01   6.2485963e-01   5.8073219e-01   6.4791967e-01   6.2797721e-01   5.7365502e-01   6.5280230e-01   6.9302530e-01   7.4569283e-01   7.8244860e-01   6.6603946e-01   6.8028528e-01   5.4341703e-01   5.5489507e-01   5.5900849e-01   5.2671820e-01   5.1168087e-01   5.4409616e-01   5.0151824e-01   4.8510384e-01   5.1739873e-01   5.2659681e-01   4.9063169e-01   4.6899947e-01
   4.8366204e-01   4.7174086e-01   5.2026942e-01   4.8434487e-01   6.0774905e-01   4.9817225e-01   5.0507939e-01   4.4072521e-01   5.2297914e-01   4.7555699e-01   5.1030556e-01   6.0119469e-01   5.4792097e-01   5.3590002e-01   5.1734980e-01   4.4193504e-01   5.8371580e-01   4.9273471e-01   5.8794317e-01   5.5026130e-01   6.2763071e-01   6.1922260e-01   5.7298097e-01   5.4978598e-01   7.2853146e-01   6.0446302e-01   5.9423808e-01   5.4286616e-01   5.3825051e-01   5.0359988e-01   7.3170375e-01   6.9332935e-01   5.9845071e-01   6.0590393e-01   5.6248795e-01   6.0554946e-01   5.2589063e-01   5.8385549e-01   5.0001696e-01   5.4005407e-01   6.2883370e-01   5.2584016e-01   5.2912956e-01   5.6453259e-01   5.0710572e-01   6.1813693e-01   4.9508030e-01   5.5590476e-01   6.0236247e-01   5.2112610e-01   5.3197853e-01   4.3917121e-01   6.2643976e-01   4.6170122e-01   4.7064750e-01   4.2726778e-01   4.9166009e-01   4.7193016e-01   5.3659734e-01   0.0000000e+00   4.8672585e-01   4.9637333e-01   5.2242447e-01   4.6759038e-01   5.4680122e-01   4.7541950e-01   5.2443974e-01   5.6963872e-01   5.5887732e-01   5.9447633e-01   5.7547114e-01   4.9742708e-01   5.4877713e-01   6.1286467e-01   6.3975336e-01   6.5516161e-01   6.2486374e-01   6.6165104e-01   4.8825945e-01   5.1049812e-01   5.1411481e-01   4.7221013e-01   4.1976222e-01   4.8284166e-01   4.3277848e-01   4.3666006e-01   4.4324521e-01   4.4917682e-01   4.6755622e-01   4.2849283e-01
   4.6023154e-01   4.5249753e-01   4.7991500e-01   4.9005951e-01   6.1479081e-01   5.6758834e-01   5.0354618e-01   4.6270939e-01   5.3764294e-01   5.0096887e-01   5.5244914e-01   6.0030239e-01   5.3074629e-01   4.6719378e-01   4.9299660e-01   4.5906458e-01   5.3331905e-01   4.9552729e-01   5.6753119e-01   5.5834286e-01   5.8460218e-01   6.7406393e-01   6.1329949e-01   5.1941212e-01   6.8620085e-01   5.8698910e-01   5.6108412e-01   5.5563985e-01   5.2074480e-01   5.0404306e-01   7.2693671e-01   6.6625464e-01   6.0097071e-01   6.0769754e-01   5.8860162e-01   6.8615448e-01   5.7460203e-01   5.8389368e-01   4.6892407e-01   4.8081291e-01   5.2474476e-01   5.4645794e-01   5.0153786e-01   5.5084369e-01   5.2855174e-01   6.2312056e-01   4.7987318e-01   5.3475156e-01   5.6937728e-01   4.8860514e-01   5.2318517e-01   4.5038898e-01   6.1874794e-01   4.6882964e-01   4.7980190e-01   4.2508394e-01   4.6009707e-01   4.2745000e-01   5.2944083e-01   4.8672585e-01   0.0000000e+00   4.5963076e-01   4.6793860e-01   4.4978179e-01   5.4123368e-01   4.7124683e-01   4.9139684e-01   5.8555495e-01   5.3830710e-01   5.3993303e-01   5.9302126e-01   4.8368059e-01   5.5314314e-01   5.6292314e-01   5.9198530e-01   5.7081587e-01   6.2063572e-01   6.2969434e-01   5.1667017e-01   4.4223233e-01   4.8384804e-01   4.3925897e-01   4.1432561e-01   4.5554526e-01   4.2000384e-01   4.0892084e-01   4.0097500e-01   4.4215806e-01   4.5827664e-01   4.2846915e-01
   4.7441567e-01   4.8202397e-01   5.1263278e-01   5.2970159e-01   6.0537877e-01   5.6681133e-01   4.8332123e-01   4.4592710e-01   5.7592840e-01   4.9685644e-01   5.4215240e-01   5.6462403e-01   5.2227992e-01   4.5236790e-01   4.7528144e-01   4.3687111e-01   5.4712032e-01   4.9053071e-01   5.3380119e-01   5.5604948e-01   6.2335169e-01   6.3664501e-01   5.8532441e-01   5.3073327e-01   6.9764559e-01   6.1709654e-01   5.2507969e-01   5.7085641e-01   5.1052452e-01   5.0559314e-01   7.1811157e-01   6.7426938e-01   5.7906546e-01   5.9594681e-01   6.4875084e-01   7.0153131e-01   5.6867531e-01   5.7160376e-01   4.8539001e-01   5.3194904e-01   6.4967445e-01   5.2087861e-01   5.0560694e-01   5.7016464e-01   5.0334964e-01   5.9748398e-01   5.1958574e-01   5.3970817e-01   5.5242448e-01   5.0849601e-01   4.9687810e-01   4.1908929e-01   6.0160509e-01   4.2051749e-01   4.8298904e-01   4.4813241e-01   5.0250734e-01   4.9177692e-01   5.4019202e-01   4.9637333e-01   4.5963076e-01   0.0000000e+00   5.0257815e-01   4.7768025e-01   5.1830568e-01   4.9066797e-01   5.1454725e-01   5.6772710e-01   5.6175570e-01   5.6794619e-01   5.2639435e-01   4.6421127e-01   5.4842691e-01   5.9862832e-01   6.3788907e-01   5.4265523e-01   6.3363741e-01   6.2549764e-01   5.2151205e-01   4.9127532e-01   4.6580837e-01   4.7234490e-01   4.4461034e-01   4.9643629e-01   4.4435309e-01   4.3561472e-01   4.3143767e-01   4.1722585e-01   4.5493025e-01   4.0815143e-01
   4.8207247e-01   4.8940592e-01   5.1819499e-01   5.1678535e-01   5.7591343e-01   5.6778178e-01   5.1693078e-01   4.5031159e-01   5.7483706e-01   4.7155199e-01   5.4277552e-01   5.4672404e-01   5.3015083e-01   5.0599067e-01   4.8624251e-01   4.6542569e-01   5.3050804e-01   5.2970334e-01   5.7706130e-01   5.9712102e-01   6.9510579e-01   6.0253107e-01   5.7015373e-01   5.3640275e-01   7.2662004e-01   6.3232338e-01   5.9227042e-01   5.7224547e-01   5.2232534e-01   4.7196683e-01   7.3302689e-01   6.6396720e-01   5.7791377e-01   6.1320116e-01   6.6271892e-01   6.2501666e-01   5.9927884e-01   6.5117460e-01   4.9503930e-01   4.7143474e-01   6.4223979e-01   6.3778159e-01   5.2612401e-01   5.8503602e-01   5.5778060e-01   6.0988191e-01   5.1125073e-01   5.0614404e-01   5.3938256e-01   5.3686113e-01   5.2324823e-01   4.3443195e-01   5.8929236e-01   4.1696660e-01   4.8825476e-01   4.5216159e-01   4.9504430e-01   4.7414662e-01   5.4685198e-01   5.2242447e-01   4.6793860e-01   5.0257815e-01   0.0000000e+00   4.6397238e-01   5.2104637e-01   5.0321880e-01   5.1842019e-01   6.1775301e-01   5.7366798e-01   5.6187684e-01   5.8725887e-01   5.7629751e-01   5.9129333e-01   5.8429036e-01   5.5204147e-01   6.5183328e-01   6.0395991e-01   6.3214246e-01   5.7372133e-01   5.3141878e-01   4.8328897e-01   4.6547199e-01   4.4519377e-01   5.1591353e-01   4.7213749e-01   4.3602359e-01   4.4332411e-01   4.9442806e-01   5.1446719e-01   4.6962140e-01
   4.3435976e-01   4.6441349e-01   5.1924225e-01   4.7269520e-01   5.3886442e-01   5.1416632e-01   4.7234763e-01   4.3837631e-01   4.8964437e-01   4.0208730e-01   4.7561374e-01   5.1691388e-01   5.3473505e-01   4.2937529e-01   4.6284170e-01   3.9149988e-01   4.8169817e-01   4.5662250e-01   5.4486904e-01   5.2393096e-01   6.2220795e-01   5.1978598e-01   5.6744415e-01   5.2412378e-01   6.5671383e-01   6.3221987e-01   5.4189514e-01   5.3001901e-01   5.0956125e-01   4.7949373e-01   7.4017248e-01   6.6116591e-01   5.4762542e-01   5.4901749e-01   5.9883173e-01   6.0810676e-01   5.4564195e-01   5.5425953e-01   4.8635294e-01   4.4779503e-01   5.8186450e-01   5.8272678e-01   4.8381913e-01   5.2236714e-01   4.6385803e-01   5.4042377e-01   4.5103463e-01   4.9097863e-01   5.4704951e-01   4.6563582e-01   5.0640094e-01   4.1636885e-01   5.6830530e-01   3.9608492e-01   4.7185225e-01   4.0871481e-01   4.8416867e-01   4.4020896e-01   5.2027144e-01   4.6759038e-01   4.4978179e-01   4.7768025e-01   4.6397238e-01   0.0000000e+00   5.0388092e-01   4.8335601e-01   5.3548693e-01   6.1285537e-01   5.8368754e-01   5.4320667e-01   6.3943367e-01   5.0911194e-01   5.8940789e-01   6.0204615e-01   6.2702095e-01   6.3972899e-01   5.9198961e-01   5.7445453e-01   5.5145610e-01   5.1643093e-01   4.8008474e-01   4.6546733e-01   4.6116134e-01   5.2208885e-01   4.4877954e-01   4.4988397e-01   4.0263765e-01   4.4276787e-01   4.4361009e-01   4.1183146e-01
   5.3717073e-01   4.9854690e-01   5.8037237e-01   5.0487413e-01   6.0956527e-01   6.0432071e-01   5.2791415e-01   4.9846459e-01   5.6088046e-01   5.0836265e-01   5.8797510e-01   6.7046423e-01   5.7134725e-01   5.4993059e-01   5.3468849e-01   4.8473295e-01   5.4071938e-01   5.1727424e-01   6.1760364e-01   6.2281616e-01   6.6997191e-01   6.0739505e-01   6.0414407e-01   5.5668876e-01   7.2205430e-01   6.4404440e-01   5.8538215e-01   5.7442513e-01   5.5630494e-01   5.1026827e-01   8.2400476e-01   7.1920961e-01   6.2743175e-01   6.4351153e-01   6.2432274e-01   6.5413544e-01   5.7130893e-01   5.3869484e-01   5.6053975e-01   5.4517249e-01   6.8709654e-01   5.9986286e-01   5.4157710e-01   6.1464032e-01   5.5673582e-01   6.2747392e-01   5.4374539e-01   5.5455968e-01   5.8991325e-01   5.3732049e-01   5.8459103e-01   5.0250533e-01   6.2521458e-01   4.3992609e-01   5.3866916e-01   4.7106119e-01   5.2637626e-01   5.1839294e-01   6.0008157e-01   5.4680122e-01   5.4123368e-01   5.1830568e-01   5.2104637e-01   5.0388092e-01   0.0000000e+00   5.3815888e-01   5.7251776e-01   6.4000710e-01   6.1712300e-01   5.9495913e-01   6.6213631e-01   5.6793147e-01   6.2213481e-01   6.6084510e-01   6.2654152e-01   5.9182815e-01   6.4453307e-01   6.2199568e-01   5.2669085e-01   5.8287654e-01   5.3121053e-01   4.8931665e-01   4.8323902e-01   5.4023417e-01   4.8887158e-01   4.9584406e-01   5.1634992e-01   5.0460292e-01   5.2070387e-01   4.8258818e-01
   4.7319199e-01   4.3773670e-01   4.9655687e-01   4.7443674e-01   5.7382770e-01   5.7910286e-01   4.8499166e-01   4.4162385e-01   4.9369481e-01   4.0285549e-01   5.2719702e-01   5.6908318e-01   4.9942969e-01   4.8884681e-01   4.7869724e-01   4.3511297e-01   4.9643650e-01   4.5880438e-01   5.1573588e-01   5.3379794e-01   6.4108461e-01   5.2925720e-01   5.3807191e-01   4.9399286e-01   6.7827306e-01   5.7850711e-01   5.3166938e-01   5.0844349e-01   5.1809304e-01   4.6305301e-01   7.1877182e-01   6.5167348e-01   5.8662183e-01   5.9388507e-01   5.5128597e-01   5.7705538e-01   5.4912115e-01   5.4074552e-01   5.1151766e-01   4.9701884e-01   5.6789012e-01   5.2343224e-01   4.7412272e-01   5.6217647e-01   4.9672749e-01   5.6495189e-01   4.7782621e-01   5.0347417e-01   5.3406521e-01   4.8222425e-01   5.0297642e-01   4.5221550e-01   6.4967550e-01   4.1715024e-01   4.5975832e-01   4.3275735e-01   4.8770622e-01   4.4222958e-01   5.0468440e-01   4.7541950e-01   4.7124683e-01   4.9066797e-01   5.0321880e-01   4.8335601e-01   5.3815888e-01   0.0000000e+00   4.9705277e-01   5.5826456e-01   5.0545838e-01   5.0709087e-01   5.4571881e-01   4.4807692e-01   5.8850107e-01   5.9274406e-01   5.9972368e-01   4.7523786e-01   6.0075899e-01   6.3428534e-01   4.6723543e-01   4.5424785e-01   4.7336928e-01   4.5217938e-01   4.5448381e-01   4.6168402e-01   4.5772590e-01   4.3935517e-01   4.5107360e-01   4.1547591e-01   4.3369430e-01   4.0145520e-01
   5.0984759e-01   5.2285093e-01   5.5262398e-01   5.1789814e-01   6.8176402e-01   6.1687104e-01   5.3570639e-01   4.9027087e-01   5.6981970e-01   4.6168568e-01   5.7488321e-01   6.4654156e-01   5.5844473e-01   5.7692429e-01   5.4733484e-01   4.6918429e-01   5.1476428e-01   4.9355535e-01   5.8882560e-01   5.8974518e-01   6.6207421e-01   6.1581928e-01   6.2563143e-01   5.4855017e-01   6.8404062e-01   6.5894372e-01   6.0122587e-01   5.4618977e-01   5.5613298e-01   5.2549538e-01   7.5297746e-01   7.3144517e-01   6.7731325e-01   6.5111255e-01   5.3978413e-01   6.1442090e-01   5.7337133e-01   5.7521143e-01   5.5600052e-01   5.5062434e-01   6.1030202e-01   5.6604839e-01   5.4699622e-01   6.5091893e-01   5.9733164e-01   6.3037669e-01   5.3751401e-01   5.4425868e-01   5.7227519e-01   5.3416756e-01   5.7963024e-01   4.7906778e-01   6.9289336e-01   4.8221203e-01   5.0890513e-01   4.5481636e-01   5.4089307e-01   5.1836966e-01   5.6181466e-01   5.2443974e-01   4.9139684e-01   5.1454725e-01   5.1842019e-01   5.3548693e-01   5.7251776e-01   4.9705277e-01   0.0000000e+00   6.3832391e-01   6.3684478e-01   5.9842945e-01   6.2382289e-01   5.4834555e-01   6.5839771e-01   6.1359382e-01   5.8466401e-01   6.7570276e-01   7.1638722e-01   6.6270443e-01   6.1450127e-01   5.4648058e-01   5.2065139e-01   5.0664715e-01   4.9213272e-01   5.1100569e-01   5.0023419e-01   4.9630492e-01   4.7630983e-01   4.9124469e-01   5.0059882e-01   4.6079030e-01
   5.7157249e-01   5.6247215e-01   6.0949720e-01   5.6576031e-01   6.2360947e-01   7.1369840e-01   5.9485532e-01   5.7045464e-01   6.0665220e-01   5.4327703e-01   6.4246860e-01   6.6395676e-01   6.0912390e-01   6.1304402e-01   6.2807743e-01   5.5136759e-01   6.1288409e-01   5.7209516e-01   6.6080721e-01   6.7096724e-01   6.8727509e-01   6.7387087e-01   6.7693120e-01   6.0424271e-01   7.5687414e-01   7.1310147e-01   6.3309442e-01   6.7236189e-01   6.0583627e-01   5.9228509e-01   8.0534742e-01   7.7229999e-01   6.3711921e-01   6.9614473e-01   6.2617080e-01   6.6829487e-01   5.9369885e-01   6.3715578e-01   5.9063131e-01   5.9556325e-01   6.4033276e-01   6.1502342e-01   6.0268225e-01   6.5658624e-01   6.2204634e-01   7.0864833e-01   5.9711523e-01   5.7841544e-01   6.5591374e-01   5.8532324e-01   6.2192638e-01   5.9263626e-01   7.3713276e-01   5.5334195e-01   5.7506325e-01   5.5788059e-01   5.8853469e-01   5.5534312e-01   6.2485963e-01   5.6963872e-01   5.8555495e-01   5.6772710e-01   6.1775301e-01   6.1285537e-01   6.4000710e-01   5.5826456e-01   6.3832391e-01   0.0000000e+00   6.9314175e-01   6.5600418e-01   7.1304731e-01   5.9476905e-01   7.1583005e-01   6.9046835e-01   6.7247722e-01   7.5878030e-01   7.7030924e-01   7.3495352e-01   6.4007900e-01   6.4331387e-01   5.8722927e-01   5.3202300e-01   5.5335483e-01   5.7841076e-01   5.6060707e-01   5.2637738e-01   5.2180925e-01   5.4251899e-01   5.7595085e-01   5.3583798e-01
   5.4065314e-01   5.2544617e-01   5.5834837e-01   5.2832410e-01   5.8869691e-01   6.6805780e-01   5.3203089e-01   5.0157728e-01   5.2930839e-01   4.8465201e-01   6.5376351e-01   6.1225135e-01   5.4248250e-01   5.6797224e-01   5.9157628e-01   5.3509965e-01   5.6046821e-01   5.3091231e-01   6.0518634e-01   6.4420179e-01   6.5653144e-01   5.9827443e-01   6.2793078e-01   6.0521489e-01   7.9730511e-01   7.0979901e-01   5.3895595e-01   6.4885622e-01   5.4016084e-01   5.6466452e-01   7.7930486e-01   7.7449367e-01   6.3880151e-01   6.9464610e-01   6.1897624e-01   6.9784906e-01   5.9558594e-01   6.5810915e-01   5.7376559e-01   5.1344542e-01   6.1578558e-01   6.8002364e-01   5.8690179e-01   6.2254783e-01   6.0429634e-01   6.8821003e-01   5.8377731e-01   5.7975334e-01   6.2713939e-01   6.0136707e-01   5.9043273e-01   5.2074967e-01   6.8788990e-01   4.9533639e-01   5.3688334e-01   5.2028700e-01   5.3765773e-01   5.0751925e-01   5.8073219e-01   5.5887732e-01   5.3830710e-01   5.6175570e-01   5.7366798e-01   5.8368754e-01   6.1712300e-01   5.0545838e-01   6.3684478e-01   6.9314175e-01   0.0000000e+00   6.1834658e-01   7.0529907e-01   5.5248723e-01   6.6692566e-01   6.6380037e-01   6.9105418e-01   6.1130536e-01   7.2320614e-01   7.0839477e-01   6.2781915e-01   5.7723827e-01   5.8387917e-01   5.2519767e-01   4.9263889e-01   5.2863523e-01   5.4846152e-01   5.0610547e-01   5.0891582e-01   4.8862030e-01   5.2102818e-01   4.8171195e-01
   4.9371265e-01   5.4083824e-01   5.9134584e-01   5.3704055e-01   6.3597240e-01   6.3862368e-01   5.3796998e-01   4.7355439e-01   5.3178154e-01   4.9715161e-01   6.0528794e-01   5.7025468e-01   5.6311000e-01   5.6549215e-01   5.8744945e-01   5.5388688e-01   6.2279394e-01   5.6858695e-01   6.7349127e-01   7.4838530e-01   7.4107168e-01   7.3536530e-01   6.6039181e-01   6.2494832e-01   8.0280009e-01   7.1669493e-01   6.2196725e-01   6.5314112e-01   5.9627362e-01   5.7486755e-01   7.9648332e-01   7.3758763e-01   6.0009890e-01   6.5251876e-01   6.9999939e-01   7.2598511e-01   6.1145202e-01   6.6109233e-01   5.5166266e-01   5.2255954e-01   5.7521908e-01   6.9652631e-01   5.8072055e-01   6.5287224e-01   5.8288126e-01   6.2710359e-01   5.5287368e-01   5.5962863e-01   5.9512970e-01   5.9455241e-01   5.3335380e-01   4.9428299e-01   6.6295197e-01   5.2771920e-01   5.4006205e-01   5.3240564e-01   5.4289004e-01   5.6230797e-01   6.4791967e-01   5.9447633e-01   5.3993303e-01   5.6794619e-01   5.6187684e-01   5.4320667e-01   5.9495913e-01   5.0709087e-01   5.9842945e-01   6.5600418e-01   6.1834658e-01   0.0000000e+00   6.4386562e-01   5.8898249e-01   6.7997506e-01   6.9142781e-01   6.6923968e-01   6.1449036e-01   6.5169017e-01   6.8295439e-01   5.9582802e-01   5.7895774e-01   5.3886542e-01   4.9636396e-01   4.3290621e-01   4.8343091e-01   4.8507109e-01   4.5371613e-01   4.2377539e-01   4.2983913e-01   4.6533014e-01   4.7561637e-01
   5.8736924e-01   5.7361747e-01   6.1298863e-01   5.7976303e-01   6.8186887e-01   6.4545284e-01   6.1528594e-01   5.3898343e-01   6.5647971e-01   5.3468568e-01   7.2492791e-01   6.9461028e-01   6.6508066e-01   6.1841041e-01   6.9052885e-01   6.0211946e-01   6.3904239e-01   5.3233430e-01   6.9779628e-01   7.4593228e-01   7.8699655e-01   7.2602467e-01   6.7068526e-01   6.5710568e-01   7.8092553e-01   6.7184793e-01   6.2907693e-01   6.2878448e-01   5.7477156e-01   5.5982744e-01   8.5278661e-01   7.5618366e-01   6.7484390e-01   7.2159761e-01   7.5097758e-01   7.5740017e-01   6.2786177e-01   6.7796929e-01   5.6310810e-01   6.1117506e-01   7.1611631e-01   7.4537766e-01   6.3826740e-01   7.1355642e-01   6.6422252e-01   7.1747177e-01   6.2678291e-01   6.5164009e-01   6.7138085e-01   6.2848607e-01   6.7375519e-01   6.1135129e-01   7.2988700e-01   5.4250082e-01   5.9371196e-01   5.4504622e-01   5.9988845e-01   5.8113347e-01   6.2797721e-01   5.7547114e-01   5.9302126e-01   5.2639435e-01   5.8725887e-01   6.3943367e-01   6.6213631e-01   5.4571881e-01   6.2382289e-01   7.1304731e-01   7.0529907e-01   6.4386562e-01   0.0000000e+00   6.7554558e-01   7.2406974e-01   6.5213921e-01   6.8375053e-01   7.0378935e-01   6.8729047e-01   6.9907772e-01   6.5882694e-01   7.0886211e-01   5.9998688e-01   6.0048675e-01   5.4518895e-01   5.9288709e-01   5.9897804e-01   5.3397384e-01   4.7472480e-01   5.0578537e-01   5.9172051e-01   5.3085770e-01
   5.0728189e-01   4.8410793e-01   5.2173328e-01   5.2632714e-01   6.2797979e-01   6.4075249e-01   5.6051582e-01   4.5828974e-01   5.6642421e-01   5.1067289e-01   6.4742598e-01   6.0887223e-01   5.6638519e-01   5.3707277e-01   5.7879429e-01   4.7698716e-01   5.7182847e-01   5.2264051e-01   5.8656057e-01   6.3222564e-01   6.4368702e-01   6.3772923e-01   5.7908665e-01   5.7396206e-01   6.6006544e-01   6.5921505e-01   6.0951511e-01   6.1791375e-01   5.4881670e-01   5.3851424e-01   7.8669478e-01   7.2717302e-01   6.3716786e-01   6.3752540e-01   5.9899405e-01   6.4072739e-01   5.5843501e-01   6.1299756e-01   5.2203165e-01   5.2079141e-01   5.8685403e-01   7.0959114e-01   5.9476352e-01   6.2180103e-01   5.8290264e-01   6.1984073e-01   5.7254962e-01   5.4847218e-01   6.3005880e-01   5.3284002e-01   5.9785246e-01   5.2385014e-01   7.0786436e-01   4.7598744e-01   5.4408259e-01   4.7222236e-01   5.2753442e-01   5.0634448e-01   5.7365502e-01   4.9742708e-01   4.8368059e-01   4.6421127e-01   5.7629751e-01   5.0911194e-01   5.6793147e-01   4.4807692e-01   5.4834555e-01   5.9476905e-01   5.5248723e-01   5.8898249e-01   6.7554558e-01   0.0000000e+00   6.1515739e-01   6.8181034e-01   6.3362840e-01   6.6471417e-01   6.0280514e-01   6.3927632e-01   6.1602319e-01   5.7991316e-01   5.5646002e-01   4.6233573e-01   4.4944860e-01   5.0641947e-01   4.7209905e-01   4.7118977e-01   5.1048669e-01   4.8039824e-01   5.0501872e-01   4.4666343e-01
   5.9078888e-01   5.7606488e-01   5.8665612e-01   5.8472703e-01   6.7176545e-01   6.8583804e-01   6.2568777e-01   5.9163850e-01   6.0966993e-01   5.5897413e-01   6.3698460e-01   6.6564049e-01   6.7688288e-01   6.2955876e-01   6.1027966e-01   5.5142369e-01   6.7016528e-01   6.5206398e-01   6.4991523e-01   7.1182802e-01   7.4610014e-01   7.0576967e-01   6.8225875e-01   6.2381051e-01   7.7762106e-01   7.4468375e-01   6.9733332e-01   7.1835168e-01   6.2181087e-01   6.0049780e-01   8.4206688e-01   8.2912040e-01   7.3560855e-01   7.0803336e-01   6.5019816e-01   7.7128292e-01   6.5573603e-01   6.9670629e-01   6.2872376e-01   5.8260719e-01   6.5931000e-01   7.3584354e-01   6.0868098e-01   6.7607044e-01   6.1448602e-01   6.8973148e-01   6.1418914e-01   6.4290633e-01   6.5013282e-01   6.0872905e-01   6.2512370e-01   5.4325440e-01   7.7542195e-01   5.1216812e-01   5.7416050e-01   5.3441426e-01   6.3427087e-01   5.8129506e-01   6.5280230e-01   5.4877713e-01   5.5314314e-01   5.4842691e-01   5.9129333e-01   5.8940789e-01   6.2213481e-01   5.8850107e-01   6.5839771e-01   7.1583005e-01   6.6692566e-01   6.7997506e-01   7.2406974e-01   6.1515739e-01   0.0000000e+00   6.9290632e-01   7.0831039e-01   7.4398688e-01   7.0512328e-01   7.3769777e-01   7.7923530e-01   6.4367026e-01   5.9020344e-01   5.6276046e-01   5.3369944e-01   5.6853323e-01   5.9029470e-01   5.1744841e-01   5.5795923e-01   5.3432404e-01   5.7599917e-01   5.3495426e-01
   5.9218575e-01   6.0155506e-01   6.3096540e-01   5.7766688e-01   6.5100578e-01   7.1567369e-01   6.2873193e-01   5.8459320e-01   6.9059335e-01   5.6872159e-01   6.3416729e-01   6.5769827e-01   6.5768372e-01   6.1740141e-01   6.0553851e-01   5.7493286e-01   6.3051724e-01   6.1718469e-01   7.1788967e-01   6.7576486e-01   7.6141725e-01   7.1541629e-01   6.9647153e-01   6.0901208e-01   8.2455392e-01   7.6711679e-01   6.6831949e-01   7.6094823e-01   6.5129960e-01   5.7406209e-01   8.3557271e-01   8.0455266e-01   7.2447506e-01   7.2271829e-01   6.4116952e-01   6.5763420e-01   6.5874856e-01   7.0592590e-01   6.1259163e-01   6.0359180e-01   6.5796324e-01   6.2787483e-01   6.2865309e-01   6.7879338e-01   6.2395873e-01   6.9270209e-01   6.0737227e-01   6.4125282e-01   7.3527991e-01   6.1087823e-01   6.3912421e-01   5.4730150e-01   7.7549565e-01   5.8275543e-01   5.9293750e-01   5.7335372e-01   6.1735125e-01   5.9754386e-01   6.9302530e-01   6.1286467e-01   5.6292314e-01   5.9862832e-01   5.8429036e-01   6.0204615e-01   6.6084510e-01   5.9274406e-01   6.1359382e-01   6.9046835e-01   6.6380037e-01   6.9142781e-01   6.5213921e-01   6.8181034e-01   6.9290632e-01   0.0000000e+00   6.8763818e-01   6.9054943e-01   6.8966371e-01   6.8683663e-01   6.9709407e-01   5.9968274e-01   5.7900274e-01   5.2703098e-01   5.0161108e-01   5.9358122e-01   5.3738181e-01   5.4026068e-01   5.4499551e-01   5.2927285e-01   5.4863532e-01   5.1379448e-01
   5.5050453e-01   6.4769296e-01   6.4697167e-01   6.0934401e-01   6.8820543e-01   6.8831204e-01   6.6315356e-01   5.2926386e-01   5.9311806e-01   5.6058842e-01   6.3573707e-01   5.8433449e-01   5.6799070e-01   5.7593705e-01   6.1947251e-01   5.4400642e-01   6.4931460e-01   6.2407275e-01   7.0882444e-01   7.0273692e-01   6.6938667e-01   7.2415509e-01   7.2399998e-01   6.3159439e-01   9.1125216e-01   8.0305087e-01   7.7777534e-01   7.4946539e-01   6.7467354e-01   6.5665914e-01   9.3917690e-01   8.4582500e-01   7.0961579e-01   7.4473689e-01   7.0984950e-01   6.9831054e-01   6.8213472e-01   7.4367447e-01   6.5653337e-01   6.1514520e-01   7.3280218e-01   6.7935114e-01   6.4361524e-01   7.1872340e-01   6.7456863e-01   7.1376747e-01   5.7812256e-01   6.8526941e-01   7.3504957e-01   6.0268992e-01   6.1952264e-01   5.9259896e-01   7.2339880e-01   5.7678465e-01   6.0690426e-01   5.6261207e-01   6.1233020e-01   6.0294373e-01   7.4569283e-01   6.3975336e-01   5.9198530e-01   6.3788907e-01   5.5204147e-01   6.2702095e-01   6.2654152e-01   5.9972368e-01   5.8466401e-01   6.7247722e-01   6.9105418e-01   6.6923968e-01   6.8375053e-01   6.3362840e-01   7.0831039e-01   6.8763818e-01   0.0000000e+00   6.4593295e-01   7.1481703e-01   7.0606910e-01   7.5658073e-01   6.6201421e-01   6.3255845e-01   5.6209810e-01   5.6628179e-01   6.3619463e-01   6.1841616e-01   5.6027027e-01   5.2717122e-01   5.7714248e-01   6.7944939e-01   5.7769300e-01
   6.7520655e-01   6.7980085e-01   6.3146994e-01   5.6904683e-01   6.3890757e-01   7.7973867e-01   7.5901688e-01   6.4743246e-01   6.5466199e-01   6.7677075e-01   7.3688563e-01   7.9092834e-01   6.9342197e-01   7.5060523e-01   6.8859945e-01   5.9745923e-01   5.4393983e-01   6.6034568e-01   7.0012423e-01   6.5749540e-01   6.9164690e-01   7.6030032e-01   6.6824667e-01   6.2637034e-01   7.5279100e-01   7.8362707e-01   5.8032222e-01   6.4420886e-01   4.7143627e-01   4.5310628e-01   8.1265615e-01   7.5120586e-01   6.2385167e-01   7.1393446e-01   7.9542543e-01   5.7809743e-01   5.4590547e-01   6.3775480e-01   6.5686519e-01   6.6183614e-01   7.7815369e-01   6.4853778e-01   5.5638646e-01   6.3953450e-01   6.8115812e-01   7.2764686e-01   6.5673453e-01   6.1919201e-01   6.9609916e-01   6.0270191e-01   6.7473156e-01   6.5944095e-01   7.4499610e-01   5.5334641e-01   5.9424457e-01   6.2120104e-01   6.5384185e-01   5.7773467e-01   7.8244860e-01   6.5516161e-01   5.7081587e-01   5.4265523e-01   6.5183328e-01   6.3972899e-01   5.9182815e-01   4.7523786e-01   6.7570276e-01   7.5878030e-01   6.1130536e-01   6.1449036e-01   7.0378935e-01   6.6471417e-01   7.4398688e-01   6.9054943e-01   6.4593295e-01   0.0000000e+00   7.2858211e-01   7.1124767e-01   6.4414671e-01   6.4043500e-01   5.8951170e-01   5.1640266e-01   5.1604885e-01   6.2772596e-01   5.6788724e-01   6.0058741e-01   5.1126385e-01   4.6258197e-01   4.9393604e-01   5.1915007e-01
   6.0468716e-01   6.2970700e-01   6.4018157e-01   6.1870679e-01   6.9951391e-01   7.0797833e-01   6.0783905e-01   5.4725227e-01   6.3828298e-01   6.0679281e-01   6.5748191e-01   7.0900386e-01   6.5121727e-01   6.7783864e-01   6.4555868e-01   6.3357819e-01   6.6353448e-01   5.9728786e-01   6.1944710e-01   6.8953873e-01   7.4105836e-01   6.6224436e-01   7.0583678e-01   6.7423965e-01   7.7426110e-01   7.5521060e-01   6.8861800e-01   7.5603514e-01   6.3374753e-01   6.1703396e-01   8.9227241e-01   7.7502152e-01   6.5073153e-01   7.5881290e-01   7.5370522e-01   7.3880967e-01   7.0181010e-01   7.0310575e-01   5.3255745e-01   5.4839326e-01   7.4687643e-01   7.4762146e-01   6.2340869e-01   7.5208375e-01   6.9704116e-01   7.3059461e-01   6.6430440e-01   6.6310562e-01   7.0637065e-01   6.0540908e-01   5.9497120e-01   5.1387174e-01   6.7417804e-01   5.6611289e-01   6.3831024e-01   6.1560075e-01   6.2333552e-01   5.7285184e-01   6.6603946e-01   6.2486374e-01   6.2063572e-01   6.3363741e-01   6.0395991e-01   5.9198961e-01   6.4453307e-01   6.0075899e-01   7.1638722e-01   7.7030924e-01   7.2320614e-01   6.5169017e-01   6.8729047e-01   6.0280514e-01   7.0512328e-01   6.8966371e-01   7.1481703e-01   7.2858211e-01   0.0000000e+00   7.9031976e-01   7.6996433e-01   6.5444928e-01   6.7688929e-01   5.8504156e-01   5.7660309e-01   5.8281464e-01   5.7326905e-01   6.0041785e-01   5.8675695e-01   5.5136820e-01   5.5947040e-01   5.3817973e-01
   5.8216485e-01   5.7018812e-01   5.7007264e-01   5.4715315e-01   6.2290829e-01   6.9828948e-01   5.9925777e-01   5.3862748e-01   6.0938787e-01   5.3233798e-01   6.4025158e-01   6.4087133e-01   5.8481212e-01   6.7872680e-01   5.9331860e-01   5.4502418e-01   6.0726112e-01   5.6467930e-01   6.5637986e-01   7.0681889e-01   6.6281243e-01   7.3733075e-01   6.9197379e-01   6.1398571e-01   6.7349260e-01   6.8887410e-01   6.8170126e-01   6.7479358e-01   6.1177976e-01   6.1668357e-01   8.6849080e-01   7.9843387e-01   6.8766979e-01   7.4819734e-01   7.3057113e-01   7.1907414e-01   6.3953407e-01   6.3501519e-01   5.4576110e-01   5.8202310e-01   7.0179320e-01   7.6872363e-01   6.7216258e-01   7.1136961e-01   6.3875263e-01   6.7426315e-01   6.2785519e-01   6.2940369e-01   6.8043169e-01   6.7244983e-01   6.7728952e-01   5.4309356e-01   7.5009883e-01   5.5613127e-01   5.7638648e-01   5.4752464e-01   6.6275602e-01   5.5159969e-01   6.8028528e-01   6.6165104e-01   6.2969434e-01   6.2549764e-01   6.3214246e-01   5.7445453e-01   6.2199568e-01   6.3428534e-01   6.6270443e-01   7.3495352e-01   7.0839477e-01   6.8295439e-01   6.9907772e-01   6.3927632e-01   7.3769777e-01   6.8683663e-01   7.0606910e-01   7.1124767e-01   7.9031976e-01   0.0000000e+00   7.5103876e-01   6.4001009e-01   6.0052600e-01   5.5412865e-01   5.8916101e-01   6.1972370e-01   6.1157078e-01   5.4545718e-01   4.9452820e-01   5.5071563e-01   5.3844160e-01   5.1120343e-01
   5.0412672e-01   4.8345752e-01   5.6146045e-01   5.3886277e-01   6.7907115e-01   6.1077735e-01   5.3561311e-01   5.1744179e-01   4.7000235e-01   4.4062321e-01   5.7254103e-01   5.5292110e-01   4.3570201e-01   6.0885688e-01   5.1081745e-01   4.8678502e-01   4.9534062e-01   5.2719909e-01   6.2340487e-01   5.7485148e-01   5.9884243e-01   6.6278769e-01   5.9304961e-01   5.1644892e-01   7.3573041e-01   7.0710781e-01   6.6806435e-01   6.9907900e-01   6.1175688e-01   5.6152948e-01   8.5660282e-01   8.2409895e-01   6.3841987e-01   6.7416574e-01   6.3354989e-01   6.0724288e-01   6.4130559e-01   5.9994737e-01   5.4260989e-01   4.9356599e-01   5.8985485e-01   7.2362691e-01   5.6697043e-01   6.0718009e-01   5.1776531e-01   5.7804701e-01   5.0824092e-01   5.3254143e-01   6.3768361e-01   5.1441259e-01   5.6621336e-01   5.3210860e-01   6.9634958e-01   3.9910553e-01   4.7446976e-01   4.7155322e-01   5.4546017e-01   4.8201693e-01   5.4341703e-01   4.8825945e-01   5.1667017e-01   5.2151205e-01   5.7372133e-01   5.5145610e-01   5.2669085e-01   4.6723543e-01   6.1450127e-01   6.4007900e-01   6.2781915e-01   5.9582802e-01   6.5882694e-01   6.1602319e-01   7.7923530e-01   6.9709407e-01   7.5658073e-01   6.4414671e-01   7.6996433e-01   7.5103876e-01   0.0000000e+00   6.3079284e-01   6.3485242e-01   5.6047159e-01   5.9729321e-01   5.9685194e-01   5.2595364e-01   4.3898802e-01   4.5610117e-01   5.1812246e-01   5.2650067e-01   4.5944547e-01
   4.4742371e-01   4.1380533e-01   4.4854711e-01   5.0598828e-01   6.0908227e-01   5.3928760e-01   4.7100702e-01   3.9752337e-01   5.0360644e-01   4.4719191e-01   5.1172524e-01   5.3911385e-01   5.3131741e-01   5.3113483e-01   4.7901323e-01   5.2160760e-01   5.7639031e-01   5.2248425e-01   5.4310496e-01   5.1208048e-01   5.7863967e-01   6.0468168e-01   5.2011671e-01   4.6970703e-01   6.8527621e-01   6.5841026e-01   5.5776525e-01   6.5549467e-01   5.1015549e-01   4.8813402e-01   7.0805444e-01   7.5904478e-01   5.7514858e-01   5.2825088e-01   5.8616548e-01   5.3554038e-01   5.7499413e-01   6.0922874e-01   4.9003334e-01   4.9520963e-01   6.9798087e-01   6.5110312e-01   5.4775513e-01   5.8190981e-01   5.1405868e-01   6.0846408e-01   5.1846784e-01   5.3418829e-01   5.3863636e-01   5.2312827e-01   4.8728714e-01   4.7781562e-01   7.0984531e-01   4.4089859e-01   4.2462169e-01   3.8148718e-01   4.6161119e-01   4.8748453e-01   5.5489507e-01   5.1049812e-01   4.4223233e-01   4.9127532e-01   5.3141878e-01   5.1643093e-01   5.8287654e-01   4.5424785e-01   5.4648058e-01   6.4331387e-01   5.7723827e-01   5.7895774e-01   7.0886211e-01   5.7991316e-01   6.4367026e-01   5.9968274e-01   6.6201421e-01   6.4043500e-01   6.5444928e-01   6.4001009e-01   6.3079284e-01   0.0000000e+00   4.3606661e-01   5.0568293e-01   4.9365422e-01   5.0385931e-01   4.3938063e-01   4.3747615e-01   4.4472978e-01   4.1683504e-01   4.6830049e-01   4.4208175e-01
   4.8731509e-01   4.7650655e-01   5.3029274e-01   4.8635855e-01   6.2054979e-01   5.7070544e-01   5.0739199e-01   4.6158613e-01   4.9239673e-01   4.1698933e-01   5.5986319e-01   6.0474867e-01   5.0888045e-01   5.1707720e-01   5.1284164e-01   4.4060530e-01   5.1186115e-01   5.3629924e-01   5.7364313e-01   5.9780699e-01   6.7780881e-01   5.9766896e-01   5.7249699e-01   5.2969095e-01   6.6032838e-01   6.5839121e-01   5.2933671e-01   5.7482598e-01   5.1261369e-01   4.7768481e-01   7.5313030e-01   6.7054302e-01   5.5894221e-01   5.7851234e-01   5.7222429e-01   5.0665968e-01   5.2548712e-01   5.4157876e-01   4.9084264e-01   4.9067325e-01   6.3855596e-01   6.8311129e-01   5.0540763e-01   5.9595951e-01   5.6727895e-01   5.9344941e-01   4.8486062e-01   5.1018958e-01   5.7187388e-01   5.1236896e-01   5.0303628e-01   4.1695157e-01   6.5094197e-01   4.5474427e-01   4.9017326e-01   4.5823736e-01   5.0057828e-01   4.6757272e-01   5.5900849e-01   5.1411481e-01   4.8384804e-01   4.6580837e-01   4.8328897e-01   4.8008474e-01   5.3121053e-01   4.7336928e-01   5.2065139e-01   5.8722927e-01   5.8387917e-01   5.3886542e-01   5.9998688e-01   5.5646002e-01   5.9020344e-01   5.7900274e-01   6.3255845e-01   5.8951170e-01   6.7688929e-01   6.0052600e-01   6.3485242e-01   4.3606661e-01   0.0000000e+00   4.8623305e-01   4.5587274e-01   4.9106092e-01   4.9885825e-01   4.6841180e-01   3.9970801e-01   4.3786479e-01   4.7123341e-01   4.3552652e-01
   4.5351965e-01   4.4247985e-01   5.0392434e-01   4.7610717e-01   5.8097748e-01   5.5309704e-01   4.9036078e-01   4.3310493e-01   4.8776310e-01   4.2029485e-01   5.4258330e-01   5.3848901e-01   4.8525164e-01   5.0961454e-01   5.0996089e-01   4.1456572e-01   5.4968950e-01   5.1343089e-01   5.5808590e-01   5.7063790e-01   6.3750629e-01   5.9248822e-01   5.6410909e-01   4.9702447e-01   6.1780941e-01   6.0292366e-01   5.3536742e-01   5.4804110e-01   4.9918473e-01   4.4545937e-01   7.5981293e-01   6.6105230e-01   5.6089575e-01   5.5968513e-01   5.5823761e-01   5.6876259e-01   5.5592741e-01   5.5278541e-01   4.6857545e-01   4.7152431e-01   6.5427851e-01   5.7955892e-01   4.8759353e-01   5.8116504e-01   5.2635773e-01   5.7101878e-01   4.6212032e-01   5.1346112e-01   5.6668591e-01   4.9043192e-01   5.1039785e-01   4.2817663e-01   6.2362842e-01   4.2047378e-01   4.5449970e-01   4.0761575e-01   4.5582528e-01   4.3160884e-01   5.2671820e-01   4.7221013e-01   4.3925897e-01   4.7234490e-01   4.6547199e-01   4.6546733e-01   4.8931665e-01   4.5217938e-01   5.0664715e-01   5.3202300e-01   5.2519767e-01   4.9636396e-01   6.0048675e-01   4.6233573e-01   5.6276046e-01   5.2703098e-01   5.6209810e-01   5.1640266e-01   5.8504156e-01   5.5412865e-01   5.6047159e-01   5.0568293e-01   4.8623305e-01   0.0000000e+00   4.1196507e-01   4.6518710e-01   4.4961302e-01   4.0111650e-01   3.6916789e-01   4.5381727e-01   4.6696064e-01   4.1608318e-01
   4.2552138e-01   4.3967477e-01   4.6687960e-01   4.6680947e-01   5.4150753e-01   5.5486721e-01   4.6709479e-01   4.1582686e-01   4.6900156e-01   4.0639408e-01   5.5381126e-01   4.9898179e-01   4.8791953e-01   5.1013432e-01   5.0838912e-01   4.4255713e-01   5.3202957e-01   5.0967105e-01   5.1181383e-01   5.2918132e-01   6.7927835e-01   5.9318547e-01   5.3745500e-01   5.2633327e-01   6.0552209e-01   6.0268632e-01   5.4448441e-01   5.8856889e-01   4.7874120e-01   4.4731640e-01   7.6043332e-01   6.5934263e-01   5.5932714e-01   5.5178737e-01   5.8050391e-01   5.7332063e-01   5.3364943e-01   5.9217065e-01   4.5954168e-01   4.7096206e-01   6.2051239e-01   5.8074012e-01   5.2938481e-01   5.4081359e-01   5.1133182e-01   5.7256449e-01   4.7956888e-01   4.8649179e-01   5.5965992e-01   5.1218730e-01   4.9643326e-01   4.1662117e-01   6.3274572e-01   3.5736562e-01   4.3857870e-01   4.3369763e-01   4.4784714e-01   4.4966313e-01   5.1168087e-01   4.1976222e-01   4.1432561e-01   4.4461034e-01   4.4519377e-01   4.6116134e-01   4.8323902e-01   4.5448381e-01   4.9213272e-01   5.5335483e-01   4.9263889e-01   4.3290621e-01   5.4518895e-01   4.4944860e-01   5.3369944e-01   5.0161108e-01   5.6628179e-01   5.1604885e-01   5.7660309e-01   5.8916101e-01   5.9729321e-01   4.9365422e-01   4.5587274e-01   4.1196507e-01   0.0000000e+00   4.6496641e-01   4.2754835e-01   4.0959707e-01   4.6063951e-01   4.2198049e-01   4.3956557e-01   4.0367946e-01
   4.3207237e-01   4.2458481e-01   4.4219671e-01   4.3884309e-01   5.5685901e-01   5.5413484e-01   4.8664647e-01   4.2647168e-01   4.7732155e-01   4.2698260e-01   4.9582306e-01   5.4883659e-01   4.7922129e-01   4.6890052e-01   4.8601924e-01   4.3395185e-01   5.6554632e-01   4.6845893e-01   5.8552600e-01   5.9649158e-01   7.0596758e-01   6.4210851e-01   5.5044136e-01   5.2027207e-01   6.2067964e-01   6.3700343e-01   5.9828994e-01   5.7582364e-01   5.1309887e-01   5.0762485e-01   7.3595630e-01   6.3813485e-01   5.6310707e-01   6.1490735e-01   6.0309730e-01   5.0435941e-01   5.2449801e-01   5.9173438e-01   4.6601514e-01   4.3715942e-01   6.0781830e-01   6.2389958e-01   5.6339671e-01   5.5648540e-01   5.4477593e-01   6.0391944e-01   4.6967500e-01   5.0307236e-01   5.6103827e-01   5.2473540e-01   5.3297277e-01   4.1446844e-01   6.4538135e-01   4.0558788e-01   4.7944360e-01   4.6403560e-01   4.6358411e-01   4.1650138e-01   5.4409616e-01   4.8284166e-01   4.5554526e-01   4.9643629e-01   5.1591353e-01   5.2208885e-01   5.4023417e-01   4.6168402e-01   5.1100569e-01   5.7841076e-01   5.2863523e-01   4.8343091e-01   5.9288709e-01   5.0641947e-01   5.6853323e-01   5.9358122e-01   6.3619463e-01   6.2772596e-01   5.8281464e-01   6.1972370e-01   5.9685194e-01   5.0385931e-01   4.9106092e-01   4.6518710e-01   4.6496641e-01   0.0000000e+00   4.9875663e-01   4.1675674e-01   4.9504956e-01   4.8192188e-01   4.6375467e-01   4.4511170e-01
   4.5625913e-01   4.3469588e-01   4.9638333e-01   4.5342934e-01   5.7065872e-01   5.2216175e-01   4.6525112e-01   4.1554108e-01   4.8808057e-01   4.3661204e-01   5.2833608e-01   5.4936614e-01   5.1084748e-01   4.7123175e-01   4.7440186e-01   4.2194707e-01   5.4031812e-01   4.8304356e-01   5.5098679e-01   5.4305791e-01   6.8488333e-01   5.9213345e-01   5.3143915e-01   4.8187759e-01   6.1171738e-01   6.1760485e-01   5.6023325e-01   5.9516300e-01   4.8774417e-01   4.7329782e-01   7.5504340e-01   6.3914571e-01   5.4578445e-01   5.9410238e-01   5.2432107e-01   5.0835116e-01   5.3523503e-01   5.9990762e-01   4.6261444e-01   4.4367003e-01   6.0858564e-01   5.6646307e-01   5.0528656e-01   5.6355104e-01   5.0561473e-01   5.7486574e-01   4.5492433e-01   4.7751603e-01   5.6399440e-01   4.9348060e-01   5.0813607e-01   4.0099563e-01   6.5130949e-01   3.8188367e-01   4.4780359e-01   4.0278802e-01   4.5451592e-01   4.2376526e-01   5.0151824e-01   4.3277848e-01   4.2000384e-01   4.4435309e-01   4.7213749e-01   4.4877954e-01   4.8887158e-01   4.5772590e-01   5.0023419e-01   5.6060707e-01   5.4846152e-01   4.8507109e-01   5.9897804e-01   4.7209905e-01   5.9029470e-01   5.3738181e-01   6.1841616e-01   5.6788724e-01   5.7326905e-01   6.1157078e-01   5.2595364e-01   4.3938063e-01   4.9885825e-01   4.4961302e-01   4.2754835e-01   4.9875663e-01   0.0000000e+00   4.2601167e-01   4.7849142e-01   4.6517471e-01   4.4508383e-01   4.1076046e-01
   4.3148272e-01   4.3724272e-01   4.9474883e-01   4.4964437e-01   5.5694254e-01   4.9555958e-01   4.4876740e-01   4.0516101e-01   4.4810662e-01   4.1429393e-01   5.3195905e-01   5.3572181e-01   5.0247795e-01   4.8957638e-01   4.6517715e-01   4.0876109e-01   5.1986640e-01   4.8403106e-01   5.2806664e-01   5.2016512e-01   5.6035170e-01   5.7198222e-01   5.2587141e-01   4.7368206e-01   6.4269434e-01   5.8818362e-01   4.9054433e-01   4.8792432e-01   4.6862531e-01   4.2144769e-01   7.3217357e-01   6.2811586e-01   5.1836207e-01   5.7082582e-01   5.1818862e-01   5.5896162e-01   5.3615901e-01   5.7965067e-01   4.7075922e-01   4.2765661e-01   5.3650848e-01   5.6075978e-01   4.8926965e-01   5.2350805e-01   4.8908751e-01   5.2561813e-01   4.5184507e-01   4.4975880e-01   5.4584000e-01   4.8307433e-01   4.7883382e-01   4.1684462e-01   6.2936993e-01   3.8384036e-01   4.3000939e-01   4.1264365e-01   4.5306686e-01   4.1589041e-01   4.8510384e-01   4.3666006e-01   4.0892084e-01   4.3561472e-01   4.3602359e-01   4.4988397e-01   4.9584406e-01   4.3935517e-01   4.9630492e-01   5.2637738e-01   5.0610547e-01   4.5371613e-01   5.3397384e-01   4.7118977e-01   5.1744841e-01   5.4026068e-01   5.6027027e-01   6.0058741e-01   6.0041785e-01   5.4545718e-01   4.3898802e-01   4.3747615e-01   4.6841180e-01   4.0111650e-01   4.0959707e-01   4.1675674e-01   4.2601167e-01   0.0000000e+00   4.0754296e-01   4.1781379e-01   4.1995333e-01   3.7667681e-01
   4.1019488e-01   4.4670707e-01   5.0309666e-01   4.8869280e-01   5.2857734e-01   4.9358553e-01   4.5458083e-01   3.7345974e-01   4.1613203e-01   3.9157278e-01   5.2377278e-01   5.2979889e-01   5.0130372e-01   4.9486183e-01   4.3491434e-01   3.7947861e-01   4.7949156e-01   4.2803597e-01   5.3861829e-01   5.3292865e-01   6.4548175e-01   6.6702356e-01   5.2780668e-01   4.6061779e-01   6.1728823e-01   6.0493411e-01   5.2209625e-01   5.3360327e-01   5.3215759e-01   4.9223518e-01   7.4924982e-01   6.4934116e-01   5.7874434e-01   5.3814325e-01   5.4635854e-01   5.5689636e-01   5.7620928e-01   6.0237418e-01   4.8922770e-01   4.8539764e-01   5.3546537e-01   5.8205057e-01   4.9703713e-01   5.2746836e-01   4.3908244e-01   4.7312155e-01   5.2709384e-01   4.7226494e-01   5.2802166e-01   5.1472680e-01   5.1364750e-01   4.0921882e-01   5.5575047e-01   3.8807554e-01   4.2445707e-01   4.1982376e-01   4.5837893e-01   4.7536449e-01   5.1739873e-01   4.4324521e-01   4.0097500e-01   4.3143767e-01   4.4332411e-01   4.0263765e-01   5.1634992e-01   4.5107360e-01   4.7630983e-01   5.2180925e-01   5.0891582e-01   4.2377539e-01   4.7472480e-01   5.1048669e-01   5.5795923e-01   5.4499551e-01   5.2717122e-01   5.1126385e-01   5.8675695e-01   4.9452820e-01   4.5610117e-01   4.4472978e-01   3.9970801e-01   3.6916789e-01   4.6063951e-01   4.9504956e-01   4.7849142e-01   4.0754296e-01   0.0000000e+00   3.8828437e-01   3.5700515e-01   3.4549045e-01
   3.7356860e-01   4.1805330e-01   4.9996556e-01   4.6006093e-01   5.8632849e-01   4.5587276e-01   4.7816568e-01   3.9252292e-01   4.9031141e-01   4.4278908e-01   5.5879925e-01   5.1077454e-01   4.7755439e-01   5.1771046e-01   4.8941856e-01   4.3211453e-01   4.9785766e-01   4.6552178e-01   5.4934969e-01   5.7905671e-01   6.3030382e-01   5.2912838e-01   5.6863987e-01   5.2202265e-01   7.4905916e-01   6.1550178e-01   6.0514340e-01   5.8099888e-01   5.1431849e-01   5.1145693e-01   7.2171535e-01   6.8324293e-01   5.9650463e-01   5.7936070e-01   5.8141571e-01   5.8625108e-01   5.2269917e-01   5.6509289e-01   4.5613788e-01   4.9628882e-01   6.4696169e-01   6.6598603e-01   5.1080151e-01   5.5114995e-01   5.6415721e-01   5.4658542e-01   5.0345826e-01   4.8873163e-01   5.5902689e-01   5.5598257e-01   4.8836054e-01   4.0743779e-01   6.5059386e-01   3.5805939e-01   4.1472363e-01   4.1429655e-01   4.4784249e-01   4.0570719e-01   5.2659681e-01   4.4917682e-01   4.4215806e-01   4.1722585e-01   4.9442806e-01   4.4276787e-01   5.0460292e-01   4.1547591e-01   4.9124469e-01   5.4251899e-01   4.8862030e-01   4.2983913e-01   5.0578537e-01   4.8039824e-01   5.3432404e-01   5.2927285e-01   5.7714248e-01   4.6258197e-01   5.5136820e-01   5.5071563e-01   5.1812246e-01   4.1683504e-01   4.3786479e-01   4.5381727e-01   4.2198049e-01   4.8192188e-01   4.6517471e-01   4.1781379e-01   3.8828437e-01   0.0000000e+00   4.2764748e-01   3.9142768e-01
   4.4622714e-01   4.5815309e-01   5.0942411e-01   4.4972929e-01   5.7165235e-01   5.0736474e-01   4.9209260e-01   4.2348866e-01   4.8844738e-01   4.7198686e-01   5.3698934e-01   5.1092619e-01   4.8112362e-01   4.8747616e-01   4.9736871e-01   4.3780301e-01   5.2226475e-01   4.9246814e-01   5.3867233e-01   5.4218192e-01   6.3926729e-01   4.8640547e-01   5.6109023e-01   4.9035573e-01   6.2184782e-01   6.2384116e-01   5.8200062e-01   5.3029089e-01   4.9820325e-01   4.6827359e-01   7.3821168e-01   6.3052414e-01   5.7833705e-01   5.7106351e-01   6.4885229e-01   5.4070297e-01   5.0458921e-01   5.4474761e-01   4.7687428e-01   4.4184465e-01   5.7909250e-01   6.7136524e-01   5.1599653e-01   5.7999588e-01   4.8714181e-01   5.4217021e-01   4.5196270e-01   4.5256902e-01   5.5491096e-01   5.2474050e-01   4.9227769e-01   4.0694968e-01   6.6277491e-01   4.3003983e-01   4.6229044e-01   4.1679099e-01   4.5633303e-01   4.1367870e-01   4.9063169e-01   4.6755622e-01   4.5827664e-01   4.5493025e-01   5.1446719e-01   4.4361009e-01   5.2070387e-01   4.3369430e-01   5.0059882e-01   5.7595085e-01   5.2102818e-01   4.6533014e-01   5.9172051e-01   5.0501872e-01   5.7599917e-01   5.4863532e-01   6.7944939e-01   4.9393604e-01   5.5947040e-01   5.3844160e-01   5.2650067e-01   4.6830049e-01   4.7123341e-01   4.6696064e-01   4.3956557e-01   4.6375467e-01   4.4508383e-01   4.1995333e-01   3.5700515e-01   4.2764748e-01   0.0000000e+00   4.1390822e-01
   4.4192043e-01   4.3457488e-01   4.7430793e-01   4.1742784e-01   5.2115045e-01   5.5723139e-01   4.6504565e-01   3.8568140e-01   4.7780611e-01   4.0143909e-01   5.1796693e-01   5.1525644e-01   4.5607387e-01   4.5350227e-01   4.8038737e-01   4.0337508e-01   5.2101714e-01   4.6664493e-01   5.0208342e-01   4.8903865e-01   5.6350065e-01   5.4226568e-01   5.1355318e-01   4.5970039e-01   5.9689267e-01   5.6535716e-01   5.2787639e-01   4.6804549e-01   4.6249708e-01   4.3830852e-01   7.0918583e-01   5.8303019e-01   5.1877149e-01   5.2325031e-01   6.1976880e-01   5.0040379e-01   5.0899899e-01   5.5332529e-01   4.6078720e-01   4.0842306e-01   5.7595514e-01   5.6196739e-01   4.8968854e-01   5.5836253e-01   4.8379258e-01   5.2163108e-01   4.3459788e-01   4.3982939e-01   5.3547588e-01   5.0745141e-01   5.0485104e-01   3.8824194e-01   5.9297575e-01   3.8136483e-01   4.3928533e-01   3.8552616e-01   4.3505633e-01   4.0414351e-01   4.6899947e-01   4.2849283e-01   4.2846915e-01   4.0815143e-01   4.6962140e-01   4.1183146e-01   4.8258818e-01   4.0145520e-01   4.6079030e-01   5.3583798e-01   4.8171195e-01   4.7561637e-01   5.3085770e-01   4.4666343e-01   5.3495426e-01   5.1379448e-01   5.7769300e-01   5.1915007e-01   5.3817973e-01   5.1120343e-01   4.5944547e-01   4.4208175e-01   4.3552652e-01   4.1608318e-01   4.0367946e-01   4.4511170e-01   4.1076046e-01   3.7667681e-01   3.4549045e-01   3.9142768e-01   4.1390822e-01   0.0000000e+00
