# Supplementary material for: Autistic traits and individual brain differences: functional network efficiency reflects attentional and social impairments, structural nodal efficiencies index systemising and theory-of-mind skills
Source: Mol Autism. 2021 Jan 21;12:3. doi: 10.1186/s13229-020-00377-8 (PMC7818759; doi:10.1186/s13229-020-00377-8)
Supplement: Supplementary file 9 — Additional file 9. Brain-behaviour correlations. README file detailing data curation; AAL-90 region masks in NIfTI format; spreadseehts of Spearman correlations; code and data for the correlational analysis. [file 13229_2020_377_MOESM9_ESM.zip › Paul_Arora_et_al_data/Physiological/BBC/analysis/Diffusion_Analaysis/adj_matrixes/Connectivity_Probability_weighted/dti_nodal_zscore.txt]

  -8.2382944e-01  -8.2185660e-01  -7.5382385e-01  -8.0884298e-01   1.2251711e-01   1.3469173e-01  -7.6513232e-01  -8.2788609e-01  -6.1168930e-01  -7.4590086e-01  -7.8841321e-01  -8.7746456e-01  -8.7537032e-01  -8.5262501e-01   4.4274179e-02  -1.1234252e-01  -8.0740420e-01  -8.2479815e-01  -7.8043216e-01  -7.8878642e-01   2.6600325e+00   2.2435887e+00  -8.1278597e-01  -8.2531299e-01  -3.9290844e-01  -6.8398421e-02   1.0019257e+00   1.2410836e+00  -1.3442497e-01  -1.4899236e-02  -5.5807153e-01  -6.0402892e-01  -7.4613227e-01  -8.2662895e-01  -3.4642220e-01   5.9438533e-01   1.6725426e+00   1.9769820e+00   2.0037183e+00   2.3907125e+00   2.9292782e+00   2.5586665e+00  -2.0386079e-01  -1.3554672e-01  -6.9258520e-01  -6.7454316e-01   6.1910858e-01   7.4133941e-01  -7.7142804e-01  -7.3164644e-01  -7.4309952e-01  -8.1805054e-01  -8.5873016e-02  -2.7132806e-01   8.0366387e-01   7.7126285e-01  -7.0626920e-01  -7.6752467e-01  -7.4295646e-01  -7.0702655e-01  -7.0092803e-01  -6.8603256e-01  -8.0922509e-01  -7.6849069e-01  -6.9724783e-01  -6.2442225e-01  -5.5375729e-01  -4.7165959e-01  -6.8563369e-01  -6.3047607e-01   2.4945869e-01  -1.1379249e-01   9.5538208e-01   7.7093044e-01   2.0545486e+00   1.7700043e+00   6.5097633e-01   9.7729515e-01  -7.2703976e-01  -7.7450467e-01  -5.5156890e-01  -6.6146904e-01   9.6065374e-01   5.7255543e-01  -2.6283690e-01  -1.7360420e-01   6.3671094e-01   8.6949509e-01   5.2800569e-01   6.3524920e-01
  -8.5926964e-01  -7.7972804e-01  -5.5436777e-01  -7.5735991e-01  -6.8004732e-01  -1.1484514e+00  -1.1513002e+00  -1.2960754e+00  -6.2223599e-01  -9.0067546e-01   1.3954818e+00   6.1098176e-01  -1.9674492e-01  -1.2685490e-01  -8.9568649e-01  -9.4704035e-01   5.4662823e-01   3.3869625e-02   1.8542996e-02   4.4342593e-01   5.6422906e-01   1.5428902e-01   4.8891598e-01   1.8661671e-01   8.9265550e-01  -3.3603797e-01  -1.4698683e+00  -1.8605084e+00   6.9971960e-02   8.7363368e-02   1.4437591e+00   7.3516910e-01   9.9935591e-01   1.1583798e+00   2.8396955e+00   3.0234351e+00   4.3337444e-01   2.5616702e-01  -5.6880386e-01  -8.2822275e-01   1.5264621e+00   4.1601240e-01   9.3021427e-01   1.5722454e+00   1.1523737e+00   1.7060473e+00   3.2247926e-01  -2.0617781e-01  -1.9154060e-01   1.6634395e-01  -5.9422402e-01  -7.0379163e-01   9.5060182e-01   2.2951439e-01  -8.8396477e-01  -1.0301126e+00  -1.1330718e+00  -9.1605343e-01   1.7656313e-01  -8.9243911e-01  -9.1706961e-01  -1.3665193e+00  -7.0159171e-01  -1.5241675e+00  -7.2482739e-01  -1.0321628e+00   1.4792437e+00   1.8888027e+00   2.7324198e-01   1.2977959e+00   5.0692979e-01   1.1731643e-01   8.4664767e-01   8.1625553e-01   1.1085386e+00   1.7117169e+00   7.7658290e-01   3.3762858e-01  -2.3394145e-01   4.3640496e-03  -2.8410587e-01  -4.3379908e-01  -3.1254742e-01  -2.3722220e-01  -6.5259355e-01  -1.1181610e+00  -1.3209315e+00  -1.1690011e+00  -9.5146620e-01  -1.1854679e+00
  -1.0128498e+00  -1.1913536e+00  -7.3116082e-01  -4.9161608e-01   1.3073729e+00   1.2639430e+00  -1.3370985e+00  -1.4294195e+00  -2.6634795e-01  -5.5167464e-03   3.2301106e-01   5.3404429e-01  -9.1279906e-01  -3.3536800e-01  -4.4832402e-01  -2.7234272e-01   1.7918047e-01  -4.3195992e-01   1.0648276e-01   3.7390890e-01   2.1613491e+00   1.6181943e+00   1.6802955e-01   4.1265662e-01   1.4884863e+00  -1.9277967e-01   3.1502262e-02  -6.4813743e-02  -4.3236761e-01   5.4180848e-01   4.5318175e-01  -1.3935294e-01  -5.5364391e-01  -1.4289515e-01   2.0072063e+00   2.2233146e+00   2.2134814e+00   1.4647767e+00   3.6568866e-01  -1.5247715e-01   2.4989710e+00   4.1598124e-01  -1.8009434e-01   4.1741413e-01   2.2221214e-01   2.4142517e-01  -5.1460934e-01  -6.1012970e-01  -7.3465881e-02  -3.0790916e-01  -4.1068949e-01  -1.2135996e+00   2.5762545e-01  -7.8596774e-01  -7.8565136e-01  -1.1262717e+00  -1.0180990e+00  -1.3435064e+00  -8.0480958e-01  -1.0462850e+00  -8.4014174e-01  -1.0282429e+00  -6.4405332e-01  -1.0577269e+00  -9.4969553e-01  -7.8949937e-01   7.2865216e-02   3.4563175e-01  -3.6423590e-01   5.1197437e-01   1.5444857e-01   1.4707201e-01   1.6148696e+00   1.9338836e+00   2.6839842e+00   1.5015181e+00   9.5368483e-01   1.3241887e+00   4.5978974e-01  -1.6874191e-01  -6.1217585e-01  -5.3604659e-01  -4.2264968e-01  -6.9565821e-01  -9.7391678e-01  -1.0125495e+00  -1.0214160e+00  -4.0111344e-01  -1.1359815e+00  -1.5757388e+00
  -1.2015471e+00  -4.1168067e-01  -5.0696849e-01  -8.4719771e-01  -1.7551960e-01  -6.0924304e-01  -1.2704849e+00  -1.0004055e+00  -5.0546058e-02  -7.0228376e-01   4.3346568e-01   6.5883614e-01  -5.9717987e-01   1.8193335e-01  -6.0770127e-01  -8.8671515e-01  -1.8696440e-01   2.5565225e-01   1.2948744e-01   4.1592195e-01   7.6014083e-01   3.6743022e-01   3.2132784e-01   1.6915330e-01   6.3561902e-01  -1.3878250e-02  -1.1550814e+00  -1.2885530e+00  -1.5307141e-01  -3.2405284e-01   4.2815948e-01   1.6504635e-01   5.6063362e-01   7.7765480e-01   2.4109044e+00   3.2002884e+00   1.6374413e+00   4.7563058e-01   7.4969285e-02  -5.9528606e-01   2.4114556e+00   2.8542779e-01   4.0268435e-01   1.3296446e+00   1.3762559e+00   2.1810239e+00  -5.7547930e-01  -5.0597575e-01  -6.7900579e-02   1.0060472e-01  -9.9614945e-01  -1.0746505e+00   1.0848829e-01  -2.1890425e-01  -1.2571700e+00  -1.0853113e+00  -1.0163842e+00  -9.9271368e-02  -4.8156894e-01  -1.3744446e+00  -9.4707355e-01  -1.2002818e+00  -1.3559989e+00  -3.7338916e-01  -7.2651576e-01  -1.0544614e+00   1.3561679e+00   1.6409063e+00   5.8638325e-01   1.5047003e+00   2.6362418e-01   5.3697324e-01   1.3325328e+00   1.1161460e+00   1.4347489e+00   1.6634757e+00   5.9602212e-01   7.4292675e-01  -1.3898410e-01   6.0480415e-02  -9.0468861e-01  -5.0282938e-01   4.4842522e-01  -1.8582618e-02  -1.5649379e+00  -1.3098906e+00  -5.2161649e-01  -8.3698231e-01  -1.3402237e+00  -1.4047674e+00
  -1.2385478e+00  -7.1032190e-01  -1.1419333e+00  -4.3198772e-01  -3.3806863e-01  -9.6918888e-02  -1.3775359e+00  -1.1435492e+00  -5.6926018e-01  -4.6730751e-01  -3.8254941e-01  -2.8905770e-01  -1.0055177e+00  -5.7480486e-01  -9.0387565e-01  -7.6834097e-01   4.9346176e-03   1.8435183e-02  -4.2239391e-01   2.2106420e-01   1.6659161e+00   3.1440017e-01   6.4334581e-01   1.3664255e+00   6.3873595e-01   4.3009347e-01  -4.6371106e-01  -5.8318378e-01  -5.7410626e-01  -1.6619791e-01   6.2078811e-01  -4.2828976e-02   6.2694636e-01   3.0721311e-01   2.9822575e+00   3.6943863e+00   8.0152764e-01   1.1351960e+00  -5.9404471e-01  -7.4145779e-01   1.7935715e+00   1.1967267e+00   3.0287958e-01   1.4616862e+00   1.3270195e+00   1.8470170e+00   5.2451628e-02   1.3011096e-01   1.2326375e+00   6.9818315e-01  -2.5369850e-01  -4.9960843e-01   4.3482065e-01  -7.9316961e-01  -1.2650718e+00  -1.1751495e+00  -1.1543155e+00  -8.0995264e-01   8.1320506e-02  -5.6400137e-01  -2.6212615e-01  -4.3726174e-01  -1.2180097e+00  -5.5285595e-01  -4.0090723e-01  -5.6764410e-01   1.2749697e+00   1.5236897e+00  -2.1457474e-01   1.1892060e+00  -1.1119994e-01   7.0850695e-01   8.8095540e-01   9.2573200e-01   1.1306322e+00   1.2648457e+00   2.8696791e-01   7.9781884e-01  -4.9209723e-01  -2.6951047e-01  -7.9071839e-01  -5.9049255e-01  -3.8966560e-01  -8.4928005e-01  -1.3708011e+00  -1.1943627e+00  -1.1159732e+00  -8.9099328e-01  -1.3682468e+00  -1.3842252e+00
  -1.3170608e+00  -8.9586818e-01  -7.3480826e-01  -4.0065290e-01   4.7622367e-01   1.1981758e-01  -1.2636176e+00  -9.8562511e-01  -1.4793902e-01  -6.3243402e-01  -1.8307541e-01  -2.9588099e-01  -6.7388882e-01  -5.8295958e-01  -5.2590314e-01  -6.5302111e-01  -4.0402671e-01  -4.2710822e-01  -5.3692105e-01   4.6351017e-01   8.7081846e-01   4.4689709e-01   4.5309651e-02   4.6964982e-01   4.0841943e-01   3.0602230e-01  -3.2297331e-01  -3.2426017e-01  -7.3280187e-01  -4.5831443e-02   7.6423882e-01  -2.4753019e-01   1.0718137e+00   8.6463999e-01   3.4628582e+00   4.0947041e+00   4.3109957e-02   1.2253764e+00  -3.3551289e-01  -4.9818438e-01   8.1646367e-01   8.6949614e-01   5.6290142e-01   1.0606530e+00   1.0909096e+00   1.7650140e+00  -6.1152455e-01  -4.0915465e-01   9.3023084e-01   5.2107346e-01  -2.3485617e-01  -4.8953837e-01   8.3340554e-01  -6.2045210e-01  -9.3152020e-01  -8.7276675e-01  -9.7579540e-01  -9.3888144e-01  -1.1786386e-01  -2.9559119e-01  -7.9521004e-01  -6.3243403e-01  -6.4184123e-01  -8.5679359e-01  -1.2413170e+00  -7.4230236e-01   1.2458157e+00   1.5776430e+00  -3.2690638e-02   5.7861714e-01  -2.7812223e-02   8.5136399e-01   1.1652136e+00   1.5344309e+00   1.5648581e+00   1.4406056e+00   2.8137936e-01   1.3258633e+00  -6.4611938e-01  -6.7197457e-01  -1.0952332e+00  -9.2029824e-01  -1.9217262e-01  -2.0098011e-01  -1.4308943e+00  -1.0861576e+00  -1.3824006e+00  -3.5436194e-01  -1.3509339e+00  -1.1815903e+00
  -1.3063120e+00  -7.0782104e-01   7.9847762e-02  -4.6964767e-02   2.6980261e-01   5.6144998e-01  -1.5614977e+00  -1.8268815e+00   2.1793942e-01  -7.8302782e-01   6.2456532e-01   1.8321853e-01  -7.1341551e-01   8.9527440e-01  -2.1555452e-01  -6.4505099e-02   5.0116105e-01   4.0682913e-01   6.5486208e-01   2.6908397e-01   1.4173080e+00   1.0281189e+00   1.5519148e+00   1.7869438e+00   8.5953736e-01   5.5547947e-01  -8.8011760e-01  -8.4538856e-01   4.6638411e-01   5.4286990e-02   2.0515030e+00   6.8609025e-01   5.8565210e-01   2.1491601e-02   1.4834867e+00   1.7628345e+00   3.1500428e-01   1.1187921e+00  -8.5248773e-01  -6.6719157e-01   1.0823396e+00   1.7031429e+00  -9.9314969e-01   8.8629814e-01   1.9813665e-01   1.1247714e+00  -9.9893607e-01  -6.1452180e-01   8.2067559e-02   9.4984200e-01  -1.3817217e+00  -6.6154043e-01   5.0332676e-01  -1.1429366e+00  -1.1862688e+00  -1.3705853e+00  -1.0888632e+00  -1.5451609e-01  -3.7839867e-01  -1.9937781e-01  -9.5759223e-01  -6.9631843e-01  -1.3177704e+00  -1.0571896e+00  -1.0359246e+00  -8.3461143e-01   2.1455758e-01   3.9881226e-01  -2.6772418e-01   7.1830668e-01   1.4882025e-01  -3.1339008e-01   9.3007327e-01   2.1532039e+00   2.0341456e+00   2.1942686e+00   4.2611618e-01   3.3591389e-01   4.2307187e-01   4.5750877e-01  -8.5140539e-01  -5.8991752e-01  -3.9052503e-01  -4.3741108e-01  -1.7536729e+00  -1.0872253e+00  -8.2192126e-01  -1.0056143e+00  -1.5238843e+00  -1.7895064e+00
  -9.7842285e-01  -5.1684386e-01  -1.2518084e+00  -1.6848195e-01   6.4484450e-02  -4.4496315e-02  -1.5892477e+00  -1.1683409e+00   2.3366495e-02  -8.6030293e-01  -2.9875199e-01  -5.2265031e-02  -8.6914612e-01  -5.9316640e-01  -8.6945456e-01  -7.5950850e-01  -4.2509366e-01   6.0164400e-02  -3.9373276e-01  -2.5079435e-01   9.6947914e-01   5.7628507e-01  -4.7043761e-01  -1.1160117e-01   7.2224466e-01  -5.2364025e-01  -4.8685474e-01  -9.0068180e-01  -6.3333294e-01   9.5242490e-02   5.7579425e-01  -1.5388362e-01   4.3172112e-01   3.0623550e-01   2.7449013e+00   3.1221484e+00   1.4155476e+00   1.5621894e+00  -2.4306326e-01  -2.4387996e-01   1.1493239e+00   6.8139481e-01   1.1827429e+00   2.0504945e+00   2.4881538e+00   2.4163321e+00  -1.0950925e-01  -3.5927578e-01   1.1886493e+00   1.0581148e+00  -2.1948525e-01  -3.2538943e-01   7.7953173e-01  -5.6182963e-02  -1.0880907e+00  -9.8058833e-01  -1.0957631e+00  -5.1720061e-01  -1.8926437e-01  -6.0735344e-01  -7.7266479e-01  -5.9209407e-01  -1.1928292e+00  -1.0772990e+00  -9.5589870e-01  -4.2845621e-01   1.5807252e+00   1.6401886e+00   3.0981056e-01   5.6953134e-01   4.0791769e-01  -2.6965771e-01   6.4301397e-01   6.2593834e-01   1.0157897e+00   7.6921018e-01   1.3542119e+00   8.7188127e-01   1.5622368e-02  -5.6114159e-01  -6.9980505e-01  -7.3472099e-01  -3.5409596e-01  -5.3380263e-01  -1.4020260e+00  -1.1402705e+00  -8.7883000e-01  -8.0327541e-01  -1.3491262e+00  -1.3170527e+00
  -1.0824698e+00  -7.7151569e-01  -6.5801966e-01  -3.5230452e-01  -1.5370949e-01  -2.7424383e-01  -1.0827936e+00  -1.1962401e+00  -2.1720972e-01  -2.7809189e-01   4.6311890e-01   5.1912676e-01  -5.6006461e-01  -5.7166254e-01  -9.0132666e-01  -6.7175324e-01  -2.2426818e-02  -3.0623247e-01  -6.8014721e-02   3.5944948e-01   5.2502973e-01  -1.3673553e-02   2.7027355e-01   2.7967294e-01   1.3644679e+00  -2.4429291e-01  -5.9646994e-01  -3.8515682e-01  -8.0612376e-01  -3.3552935e-01   3.0896405e-01   5.4691732e-01   5.1768191e-01   4.5802473e-01   2.5617808e+00   3.6366850e+00   1.3504945e+00   1.5922917e+00  -9.8205877e-02  -6.4185199e-01   2.0795657e+00   8.4452828e-01   7.9671160e-01   8.3209956e-01   1.2153789e+00   1.8372096e+00  -1.3145736e-01  -3.4652674e-01   6.2290411e-01   6.2572317e-01  -5.6264145e-01  -8.4956191e-01   8.8890134e-01  -6.9323383e-01  -1.1002775e+00  -1.2922363e+00  -1.0320142e+00  -5.2458458e-01  -2.2828307e-01  -2.8611412e-01  -1.1898134e+00  -5.8047539e-01  -1.3341541e+00  -1.7653555e+00  -8.4628094e-01  -1.0496419e+00   9.5831212e-01   1.9071015e+00   2.7437225e-01   1.1496943e+00  -5.3744071e-01  -5.5391896e-01   9.8302511e-01   7.7298648e-01   1.3296395e+00   1.1105585e+00   1.2319657e+00   1.7910024e+00  -1.6793030e-01  -1.5284464e-01  -6.6978544e-01  -7.3992667e-01  -4.7449155e-01  -4.2643617e-01  -8.5673025e-01  -1.0688720e+00  -7.5114261e-01  -1.0519990e+00  -1.0468992e+00  -1.4052061e+00
  -1.1177157e+00  -5.9446308e-01  -1.1063398e+00  -7.5004183e-01   5.1695564e-01   2.8419314e-01  -1.5869250e+00  -1.3437982e+00   4.0056089e-01  -5.5081716e-01   6.7434464e-02   3.0499043e-01  -8.2371332e-01  -3.6393806e-01  -5.5392533e-01  -4.4723998e-01   5.0459149e-01   1.8701561e-02   3.7866686e-02   2.5966538e-01   1.6678979e+00   4.3411657e-01  -5.5762054e-02   2.8714693e-01   9.0963415e-01   6.2957075e-01   2.7241048e-01   1.7422456e-01  -1.4698586e-01   3.8526697e-01   7.5881021e-01   2.4569850e-01   1.1889184e+00   1.0368756e+00   2.3129385e+00   2.8429632e+00   1.9810504e-01   4.4790322e-01  -2.8691582e-01  -5.7566595e-01   1.9107264e+00   5.3986727e-01   7.3264601e-01   7.6190495e-01   9.1367819e-01   9.9622701e-01  -2.1243394e-01  -4.7506833e-01  -5.3059377e-01  -1.5521517e-01  -1.0136343e+00  -9.5141324e-01   5.6210097e-01  -7.5873524e-01  -1.1628707e+00  -1.1242248e+00  -1.2115446e+00  -1.0915998e+00  -3.2174417e-01  -1.2541127e+00  -1.1562640e+00  -8.4553548e-01  -8.2362413e-01  -1.0043161e+00  -9.2141681e-01  -7.2882622e-01   1.3811639e+00   1.6184093e+00   3.9566501e-01   1.8113974e+00  -4.3148880e-01   6.1361658e-02   1.8122747e+00   1.8260159e+00   2.1327387e+00   1.6012649e+00   8.4004080e-01   1.0539124e+00  -1.7557688e-01  -6.6869155e-01  -8.9824171e-01  -5.4364985e-01  -6.7051198e-01  -6.6785227e-01  -1.2466097e+00  -1.1127446e+00  -8.6621274e-01  -1.2165121e+00  -1.1402964e+00  -1.4530269e+00
  -1.2309504e+00  -2.6845881e-01  -1.0294112e+00  -5.2107096e-02   6.0942273e-02  -4.1581310e-01  -1.4489120e+00  -1.0307603e+00  -5.8037817e-01  -6.7469005e-01  -2.4819578e-01   5.9103985e-02  -1.3812469e+00  -4.6167686e-01  -5.7998441e-01  -8.9704231e-01   4.9814193e-01   2.6706296e-01  -3.3185929e-02   9.0135495e-01   1.2337157e+00  -1.3130510e-02  -5.2601094e-01   5.1572933e-01   6.2356087e-01   9.1932552e-03  -2.4903704e-01  -6.6604553e-01  -4.5006143e-01   8.2192178e-01   8.2301270e-01   4.0223131e-01   1.3979197e+00   1.6945147e+00   2.3295045e+00   2.3844494e+00   2.0837565e-01  -4.0907685e-01  -8.1620419e-01  -7.0472882e-01   9.2778863e-01  -1.7275063e-01   1.2689388e+00   7.1085801e-01   1.3224914e+00   6.3655947e-01   1.2821315e-01  -8.7078098e-01   3.0574167e-01  -8.3968361e-01   7.0843981e-02  -1.8073379e+00   1.0267102e+00  -2.6785159e+00  -1.0117171e+00  -1.1203654e+00  -6.0756055e-01  -2.4922836e-01  -8.3623010e-02  -7.8402634e-01  -1.5309670e-01  -9.0924935e-01  -7.1596867e-01  -8.3610044e-01   9.6428204e-02  -1.0811936e+00   9.2998909e-01   1.1117292e+00   1.4228514e+00   1.6657901e+00   1.0006663e-01   2.6904155e-01   7.0104837e-01   1.4739818e+00   8.2596471e-01   2.3924727e+00  -5.6523742e-02   7.0862395e-01   3.5039220e-01   2.1434273e+00  -4.8774505e-01   6.4946413e-01  -3.5487963e-01   9.9589543e-02  -9.0352838e-01  -7.6684942e-01  -9.8355620e-01  -1.4157149e+00  -8.3051997e-01  -1.6821166e+00
  -1.1210133e+00  -1.1656470e+00  -7.3655855e-01  -5.6976607e-01   1.8544946e-01   3.3768158e-01  -1.5715009e+00  -1.5648444e+00  -6.3413631e-01  -4.9452409e-01   2.6140245e-01  -3.7934927e-02  -3.6922468e-01  -5.8396308e-01  -5.7814427e-01  -2.9683878e-01   6.5274455e-02  -3.4784843e-01  -9.6703325e-02   1.0330626e-01   1.2647678e+00   1.6451373e-01   2.5952834e-02   3.8471650e-01   8.9423959e-01   6.6499647e-03  -3.7763243e-01  -7.1710557e-01  -6.7829741e-01  -8.8692057e-02   5.1146935e-01   4.1971229e-01  -1.4572228e-03   2.6803303e-01   1.8170138e+00   2.8741585e+00   1.3820456e+00   8.7419626e-01   8.8284886e-02  -3.3625059e-01   2.2503052e+00   2.4618655e+00   1.5903777e-02   9.7241564e-01   3.0195743e-01   1.0411075e+00  -1.6883381e-01  -7.4030748e-01  -2.0144338e-01   5.4561441e-01  -7.8232556e-01  -2.6027497e-01  -1.5776826e-01  -6.6726643e-01  -7.8936495e-01  -9.5399731e-01  -1.3429376e+00  -1.0552643e+00  -5.1836624e-01  -4.5025530e-01  -1.2673641e+00  -8.0990569e-01  -7.6816394e-01  -1.4533599e+00  -7.4511537e-01  -3.1490672e-01   3.6261879e-01   7.6853473e-01  -9.1381058e-01   1.9264347e-02   1.0400251e+00   7.4576728e-01   1.5493968e+00   1.2880758e+00   2.6723161e+00   2.1117445e+00   2.3964066e+00   1.6886158e+00  -1.7757592e-01  -1.0326805e-01  -6.9759531e-01  -6.2928108e-01  -3.5650082e-01   1.3873855e-01  -1.2377384e+00  -6.0730290e-01  -1.1702847e+00  -5.5554649e-01  -1.2410978e+00  -7.9423550e-01
  -1.0528474e+00  -8.0101877e-01  -2.9875920e-01  -2.7334611e-01   4.8492181e-01  -3.4370763e-01  -9.5938410e-01  -1.2011678e+00  -2.6650029e-01  -3.9001015e-01   2.7652701e-01  -3.3736725e-01  -8.1573225e-01  -8.9778516e-01   4.2345843e-01  -7.7155376e-01  -6.7872863e-02  -1.6331994e-01  -4.6523654e-02  -1.0049831e-01   1.0949020e+00  -3.3259629e-02  -2.8396903e-01  -2.1099117e-01   5.0606726e-01  -1.1274558e-02  -8.6452017e-01  -1.1778696e+00  -5.5885448e-01  -1.8043794e-01   1.0185348e-01   3.4081859e-01   2.6325457e-02   3.8720763e-01   2.1618467e+00   3.4595536e+00   1.2573308e+00   1.0553563e+00  -5.5398046e-01  -5.4724596e-01   1.9783627e+00   1.2939459e+00  -2.9888865e-01   9.7680492e-01   2.5887774e-01   1.6561457e+00  -4.2387968e-01  -2.5041017e-01  -4.4321440e-01   6.4620740e-01  -1.2171369e+00  -2.4073546e-01  -1.6321456e-02  -6.3295217e-01  -9.8312844e-01  -1.2656471e+00  -9.6069146e-01  -7.5929022e-01  -5.5175006e-01  -4.5862051e-01  -2.7416389e-01  -4.8344136e-01  -8.3941990e-01  -9.2142357e-01  -5.8747550e-01  -4.6617347e-01   2.4654895e-01   6.7625350e-01  -3.8799307e-01   3.7595966e-01   5.2949320e-01   9.6358071e-01   1.1409187e+00   1.3834766e+00   2.3493969e+00   3.5543490e+00   1.4487571e+00   1.1907024e+00   3.8411889e-01   7.6557911e-01  -6.5602958e-01  -4.9778956e-01   3.3067523e-01   2.6482355e-01  -1.3227675e+00  -1.1230941e+00  -1.2374851e+00  -1.3597816e+00  -1.0319228e+00  -1.0897217e+00
  -1.4663662e+00  -1.1335150e+00  -1.1835564e+00  -6.2424407e-01   2.5415351e-01   4.9426917e-01  -1.2211306e+00  -1.3020741e+00  -5.0166018e-01  -3.5724468e-01  -3.6701690e-01   3.7891018e-02  -1.0463225e+00   5.3014120e-02  -8.0695192e-01  -4.5243802e-01   2.6251980e-02  -2.5691380e-01   3.0035326e-02   2.1279210e-01   1.6170741e+00   1.2280173e+00  -9.9468834e-02   1.9062231e-01   1.4597865e+00   4.8033734e-02  -2.6278985e-01  -5.7597392e-01  -4.6848705e-01   1.1460436e-01   1.3405759e+00   3.4636619e-01   1.2865492e+00   1.1038337e+00   2.8186340e+00   3.4786929e+00   2.5650373e-01   1.4685156e+00  -4.9834710e-01  -4.1540064e-01   1.2282174e+00   1.2595989e+00   1.7498058e+00   1.7766867e+00   1.0735657e+00   1.3454404e+00  -4.7041705e-02  -1.1464669e-02  -1.9996806e-01  -1.6115771e-01  -9.8551491e-01  -1.0784480e+00   6.5647735e-01  -2.6279577e-01  -9.8660177e-01  -1.0377462e+00  -1.1456057e+00  -1.0331705e+00  -3.5151439e-01  -1.0041207e+00  -1.8352432e-01  -5.1526643e-01  -9.2168461e-01  -1.0168603e+00  -6.2518976e-01  -7.0037934e-01   1.0732518e+00   1.2049927e+00  -1.5938393e-01   5.6347463e-01  -1.0626483e-01  -1.1808081e-01   5.5399442e-01   7.5169766e-01   9.9135040e-01   1.2918733e+00   4.1480778e-01   1.5146254e+00   1.6772539e-01  -3.2432709e-01  -5.7211840e-01  -6.9726055e-01  -5.6346428e-01  -2.6911095e-01  -1.2803195e+00  -1.1475355e+00  -1.2105007e+00  -7.7969520e-01  -1.5172098e+00  -1.4305739e+00
  -8.7377334e-01  -5.6651585e-01  -2.5019082e-01  -3.0996011e-01   6.3208988e-01   2.7688238e-01  -1.3618140e+00  -1.1967490e+00   3.6852810e-01  -6.5598222e-01  -2.4483943e-01  -6.4835873e-03  -9.9099563e-01  -4.6571308e-01  -7.7929268e-01  -1.1942502e+00  -3.4549204e-01  -1.4794009e-01   2.1151043e-01   5.2261574e-01   1.5238565e+00   2.4853842e-01   6.1690801e-01   6.5713250e-01  -1.4471682e-01   6.0957727e-02  -6.3371178e-01  -3.2594204e-01  -4.3461140e-01  -7.6516864e-04   6.9228833e-01   4.6831461e-01   1.0704109e+00   1.7783481e+00   2.9718787e+00   3.2876795e+00   3.9217395e-01  -1.8755720e-02  -2.6431700e-01  -8.3673164e-01   1.7729737e+00   5.1813129e-01   6.5934571e-01   1.2642133e+00   1.3032283e+00   1.7886216e+00  -1.1032924e+00  -3.3721788e-01  -5.1724375e-01   4.4910853e-01  -8.6834556e-01  -1.2586782e+00  -1.7308380e-01  -1.5627310e-01  -1.4275699e+00  -1.4082859e+00  -8.7417106e-01  -5.5778066e-01  -5.0644412e-01  -9.1717502e-01  -1.1333291e+00  -7.7899338e-01  -1.0215144e+00  -8.9100442e-01  -7.9301088e-01  -1.0032453e+00   1.1640092e+00   1.7875750e+00   3.5016501e-01   1.2948017e+00   5.1368145e-01   1.3527039e+00   5.2323723e-01   9.9062189e-01   1.0460637e+00   1.4436468e+00   1.2494563e+00   8.8991590e-01  -3.6565062e-01   3.2643229e-01  -9.6900742e-01  -5.0440881e-01  -4.5765023e-01  -1.9254240e-01  -9.8647451e-01  -1.3337507e+00  -4.1262756e-01  -7.6447923e-01  -1.2596468e+00  -1.4456057e+00
  -1.2336786e+00  -8.2045752e-01  -7.5452344e-01  -1.8964397e-01   2.6387782e-01  -1.4141361e-01  -1.1612241e+00  -1.3340544e+00  -2.7666228e-01  -4.9005185e-01  -3.3584429e-01  -9.8900406e-02  -9.2019660e-01  -6.6179000e-01  -7.9659160e-01  -8.4041550e-01  -1.3397194e-01   6.7406576e-02  -7.3880301e-01   3.6665030e-01   1.5543479e+00   5.2813521e-01  -2.6002786e-01   4.0772382e-01   1.2520439e+00  -1.6606547e-01  -5.0321330e-01  -8.8049888e-01  -6.4101779e-01  -1.9395721e-01   1.9493782e-01  -2.2305287e-01   4.4434364e-01   1.2432611e+00   2.7030531e+00   4.2033198e+00   9.5572868e-01   7.5811140e-01  -4.4616016e-01  -3.6315154e-01   2.6778418e+00   3.8212893e-01   1.5646038e+00   9.9804339e-01   1.8178542e+00   1.6446386e+00  -5.3375109e-02   2.5236923e-02   6.6128207e-01   3.1541041e-01  -5.8692124e-01  -7.5748193e-01   8.6962028e-01  -5.2538713e-01  -9.4733287e-01  -9.1635214e-01  -8.5765291e-01  -5.2112437e-01  -4.2145898e-01  -3.4717246e-01  -5.7713827e-01  -4.9904072e-01  -9.0565031e-01  -9.5405836e-01  -4.4768768e-01  -5.7484450e-01   1.3866603e+00   1.4723411e+00  -1.1158409e-01   1.1671474e+00  -1.6016768e-01   1.5636487e-01   7.3837029e-01   8.1126828e-01   1.0679913e+00   1.1464285e+00   2.8063631e-01   6.8618345e-01  -4.1187211e-01  -5.8101928e-01  -8.8489438e-01  -7.7366445e-01  -1.8711645e-01  -6.8585295e-01  -1.2502949e+00  -1.1782293e+00  -6.7081094e-01  -1.0555838e+00  -1.0960346e+00  -1.2678213e+00
  -1.0586335e+00  -1.2448560e+00  -6.8635471e-01  -7.8578234e-01   7.1934841e-01   9.0747271e-01  -1.2840101e+00  -1.4663161e+00  -1.6961704e-01  -4.7297174e-01   4.1760581e-01  -1.9500509e-01  -9.0665825e-03  -5.0720960e-01   6.7857524e-01   1.7581097e-01   1.8520045e-01  -3.6068411e-01  -3.6565701e-01  -9.9427384e-01   1.8432260e+00   5.7941085e-01   3.5078770e-01   3.2331353e-01   7.3468880e-01   8.0192665e-01  -2.2899484e-01  -1.4666226e-01  -3.8669174e-01  -1.5724746e-01   1.4118080e+00   4.1871547e-01   1.5230117e-01   3.3648559e-01   1.6125281e+00   2.8665832e+00   8.0415962e-01   8.2968665e-01  -2.1047541e-01  -6.6742101e-01   2.5005802e+00   1.3684301e+00  -9.3374507e-02   2.4466876e-01   8.9459235e-01   8.7304079e-01  -8.7866344e-01  -6.5541192e-01   6.1200141e-01   2.2706749e-01  -1.2149102e+00  -1.1804656e+00  -6.2268268e-02  -8.0029329e-01  -1.1420995e+00  -1.0773319e+00  -1.1910159e+00  -9.5466522e-01  -2.0372745e-01  -6.7182776e-01  -4.4156438e-02  -1.0944914e+00  -3.1916367e-01  -1.6274476e+00  -9.9583124e-01  -1.1935929e+00   1.9145368e-01   6.5983941e-01  -7.2201920e-01  -6.7386412e-01   5.5469174e-01   1.1121212e+00   1.5255685e+00   1.5699116e+00   2.4061203e+00   2.6914563e+00   1.3032258e+00   8.4335631e-01  -4.8580615e-02  -2.6433840e-01  -4.8306249e-01  -8.8344056e-01   2.7720198e-01  -1.5511041e-01  -1.3076362e+00  -1.0815090e+00  -1.2827581e+00  -7.9052764e-01  -7.4635421e-01  -7.6709339e-01
  -1.0914579e+00  -8.9153198e-01  -6.9075213e-01  -6.2995108e-01   1.2932475e-01  -1.7982050e-01  -1.2860263e+00  -1.5079074e+00  -5.2383510e-01  -9.1185791e-01  -3.0633973e-01  -4.4401035e-01  -8.2361334e-01  -9.3729367e-01  -7.3554955e-01  -7.0534329e-01   8.7881357e-02  -2.9520769e-01  -6.1210731e-02  -3.5134571e-02   8.5066314e-01   5.7449009e-02  -9.0317535e-02   5.5736809e-01   3.2232264e-01   1.1434515e-01  -4.0230312e-01  -4.8990771e-01  -5.4660744e-01  -1.4203038e-02  -4.2157987e-01  -7.4934769e-01   8.1634493e-01   4.2999768e-01   2.6853199e+00   3.6694899e+00   4.1558999e-01   5.0191405e-01  -7.8286717e-01  -7.1995472e-01   1.9684524e-01  -2.0015533e-01   9.4070449e-01   1.6109628e+00   1.3721989e+00   2.7441977e+00  -1.8261405e-01  -9.8998378e-02   5.9731086e-01   1.0690504e+00   7.7903445e-02  -1.8688644e-01   1.2320989e+00  -3.8589225e-01  -1.2895830e+00  -1.2753965e+00  -8.9917060e-01  -6.7344656e-01  -3.6329434e-01  -2.0436617e-01  -4.4872981e-01  -6.4301557e-02  -1.0890355e+00  -9.9198538e-01  -5.0685730e-01   2.9076466e-02   1.8394977e+00   1.7163762e+00   5.0045886e-01   1.1192519e+00   8.5170989e-03   6.1457027e-01   1.1400480e+00   1.1095619e+00   2.2394680e+00   9.0926740e-01   6.1795191e-01   1.4967938e+00  -2.9033744e-01  -4.8828723e-01  -7.7990576e-01  -6.5146434e-01  -5.5285466e-01   3.5476806e-01  -9.2017142e-01  -1.1044625e+00  -1.2928388e+00  -6.6837749e-01  -1.1529153e+00  -1.1386311e+00
  -1.0137073e+00  -5.0215321e-01  -9.1097596e-01   5.9918658e-02   5.9422037e-01   1.9300901e-01  -1.5356556e+00  -1.4772209e+00   3.6354350e-04  -4.7893548e-01  -1.9976624e-02   4.3643756e-01  -1.2478387e+00  -4.8625764e-01  -5.8246449e-01  -3.1430022e-01  -1.7889745e-01   2.3237014e-01  -2.4492292e-01   4.3777934e-01   1.3791186e+00   4.9123274e-01  -5.7390582e-01   3.1179727e-01  -3.0059825e-02   5.1190889e-01  -8.0613587e-02  -2.6116683e-01  -4.1973282e-01   5.3662943e-01  -2.8727335e-02   7.1806968e-02   8.4043819e-01   1.0399404e+00   2.8639971e+00   3.1650008e+00   5.9096646e-01   8.4760047e-01  -6.1588794e-01  -7.7372743e-01   1.5393957e+00   5.9528780e-01   8.8927153e-01   1.3173623e+00   9.9010560e-01   2.3706773e+00  -1.1161037e-02  -8.7846580e-01   8.1586685e-02   5.1462743e-01  -7.4633943e-01  -6.4497367e-01   1.4590179e+00   4.9120857e-02  -1.0645024e+00  -1.1017416e+00  -1.2101495e+00  -7.9246001e-01  -2.7579598e-01  -7.9238839e-01  -1.1565775e+00  -1.4755611e+00  -1.0419379e+00  -1.6373684e+00  -1.0091418e+00  -9.9724599e-01   1.0138594e+00   2.0768481e+00   6.5162835e-01   5.9758977e-01  -2.3532652e-01   8.1523273e-01   4.3804953e-01   8.8033046e-01   1.0293620e+00   1.4773675e+00   1.0828549e+00   1.3024690e+00  -3.7753531e-01  -2.9784148e-01  -8.3643310e-01  -4.4710522e-01  -1.5182269e-01  -2.1950000e-02  -1.2448238e+00  -7.7230121e-01  -1.1296925e+00  -1.2585910e+00  -1.4792336e+00  -9.1098564e-01
  -1.3784350e+00  -7.6162594e-01  -8.9009615e-01  -3.5351085e-01   3.2690008e-01   1.3156479e+00  -1.7150451e+00  -1.1499840e+00   5.9753072e-01   4.7517453e-01   1.2184589e+00   2.3012989e-01  -1.2773714e-01   1.5279430e-01  -7.1199885e-01  -7.7190696e-01   1.8466752e-01  -2.7978040e-01  -1.8823508e-03   4.2485806e-01   1.4572746e+00   9.5293021e-01   4.4967707e-01   1.4625166e+00   7.7847031e-02   7.7422513e-01  -1.1739878e+00  -5.1450544e-01   2.7833478e-03   7.1307765e-02   1.0669174e+00   8.6495697e-01   5.6315584e-02   1.0257080e+00   2.0197407e+00   1.8464232e+00  -2.1118382e-01  -1.9289689e-02  -9.3088202e-01  -8.7478608e-01   1.3724836e+00   2.0565388e+00  -6.3321138e-01   8.6973995e-01   6.7550191e-01   1.0321423e+00  -1.5129662e+00  -1.6463129e+00   2.1228903e-01   2.5018097e-01  -7.0858909e-01  -9.0254152e-01  -5.8653469e-01  -6.3943189e-01  -1.6069655e+00  -1.1777927e+00  -1.5509406e+00  -5.2629913e-01   4.1517817e-02  -7.6178013e-01  -4.0741166e-01  -2.5771201e-01  -9.4167468e-01  -6.9054810e-01  -3.1465019e-01  -2.0313576e-03   2.4756705e-01   6.3935699e-01  -1.4100735e+00   9.3844821e-01   6.0292771e-01   9.4906410e-01   2.0750575e+00   1.3635736e+00   2.7358742e+00   2.3131618e+00  -2.2276883e-02   2.7667699e-01   7.1101699e-02  -3.2704356e-01  -3.0664636e-01  -4.3417978e-01  -1.6796014e-01  -5.9992351e-01  -9.0553962e-01  -8.9306365e-01  -8.0928981e-01  -6.6812188e-01  -1.1929545e+00  -1.3068851e+00
  -1.1926095e+00  -1.1206435e+00  -8.3872324e-01   2.8575420e-01   2.9354130e-01   6.0154913e-01  -1.2130840e+00  -1.1768859e+00  -2.6804840e-01  -1.6937082e-02   4.1337405e-01   4.8661242e-01  -5.3440841e-01   1.4659533e-01  -4.5735394e-01  -1.7485866e-01   1.6440379e-03   2.3290894e-01  -1.8432034e-01   2.9363407e-01   2.6051232e+00   7.8085824e-01   4.4593652e-01   6.4001843e-01   1.5563808e+00   1.0333918e+00   1.8457223e-01  -5.6872720e-01  -3.2614596e-01   8.4556926e-02   1.3539488e+00   2.4838784e-01   7.2927679e-01   4.1803322e-01   1.8668832e+00   3.1412823e+00   6.2405573e-01   9.7697050e-01  -6.5676687e-01  -6.1068295e-01   1.4391469e+00   1.0655577e+00   4.0743438e-01   8.0693050e-01   7.1838582e-01   1.1011021e+00  -9.3169763e-01  -8.4045143e-01   4.8662336e-01   1.5569934e-01  -6.5057408e-01  -1.0562538e+00   5.5653850e-02  -1.3319284e+00  -1.1594404e+00  -1.3435967e+00  -5.1399021e-01  -1.1385385e+00   1.4939410e-02  -4.4421212e-01  -4.9561326e-01  -1.3723651e+00  -7.3349864e-01  -1.1864737e+00  -7.7837757e-01  -4.6364066e-01   7.0500242e-01   9.7645049e-01  -2.4696239e-01   2.8255029e-01   3.3462853e-01   5.0521769e-01   8.7988036e-01   1.5028619e+00   1.7589673e+00   1.7769517e+00   8.2418474e-01   1.4338524e+00  -1.6555009e-02  -7.0969371e-01  -9.2334265e-01  -6.0323063e-01  -5.8972911e-01  -9.0061919e-01  -1.5257772e+00  -1.3589345e+00  -1.4527928e+00  -1.8417275e+00  -1.3298566e+00  -1.3972418e+00
  -1.1761533e+00  -1.0106390e+00  -8.9480228e-01  -9.1857123e-01   4.8626114e-02   1.9993578e-02  -1.0931790e+00  -8.9352867e-01  -6.3712647e-01  -9.8828034e-01   1.4324444e-02  -7.3844849e-03  -5.9395505e-01   1.6545616e-02  -4.5263095e-01  -1.1086874e+00   3.0251430e-01   2.0553776e-02  -3.8028476e-01  -6.4608785e-02   1.1344904e+00   8.8725248e-02   4.0482348e-02   3.7078711e-01   1.4381758e+00   1.3590411e+00  -3.6386160e-01  -2.2936460e-01  -3.3490500e-01   9.8184975e-02   1.0705587e+00   9.0199859e-01   8.5455612e-02   7.4630674e-01   2.9115283e+00   4.3360856e+00   7.2938883e-01   1.2300886e+00  -4.2161766e-01  -4.5739953e-01   1.4883233e+00   5.1591987e-01   7.9399506e-01   1.5878699e+00   7.1318865e-01   1.6557891e+00  -3.1734169e-01  -2.9456514e-01  -3.7723016e-02   1.1899738e+00  -6.5182272e-01  -7.1514291e-01   8.6405606e-01  -2.2406210e-01  -8.8073048e-01  -1.1040927e+00  -1.2455203e+00  -1.3197481e+00  -9.3886736e-01  -5.2405146e-01  -1.1162825e+00  -3.3296075e-01  -1.2608753e+00  -9.4175457e-01  -8.6970528e-01  -7.1724418e-01   3.9875942e-01   1.1071653e+00  -4.5222290e-01   3.2878116e-01   3.2603916e-01   1.7064568e-01   1.1190716e+00   7.6188020e-01   1.1500570e+00   1.2988977e+00   1.1042947e+00   1.2092078e+00  -2.6618492e-01  -3.7328165e-01  -4.4096469e-01  -6.3825558e-01  -3.5168605e-01  -6.0700766e-01  -1.0029345e+00  -9.4638333e-01  -9.7500007e-01  -1.1407396e+00  -1.0367871e+00  -9.9685274e-01
  -1.3601069e+00  -5.5918366e-01  -5.9550092e-01  -4.1700224e-01  -3.2354396e-01  -3.0627904e-01  -1.5110992e+00  -1.2369182e+00  -2.7552059e-01  -1.1042371e+00  -2.1491890e-01  -7.8485479e-02  -5.7224026e-01   8.9496447e-02  -7.2414049e-01  -6.0434839e-01  -1.5826644e-02  -2.4136728e-01   8.0606956e-02  -1.7949500e-01   2.8806600e-01   4.3305775e-02   6.1376760e-01   9.4734913e-01   9.0979286e-01   9.5718373e-01  -8.5718336e-01  -1.0372111e+00  -3.6090552e-01   2.7920787e-01   6.7327016e-01   7.0082679e-01   1.0550864e+00   1.1194884e+00   2.7738908e+00   3.4504357e+00   6.5603119e-01   6.8807063e-01  -3.8275945e-01  -6.9284484e-01   1.3270725e+00   8.3686484e-01   7.1899536e-01   1.5816317e+00   9.6446657e-01   2.1652523e+00  -4.2917314e-02  -4.9501989e-01  -7.4378144e-02   6.8576551e-01  -7.0416497e-01  -7.6197499e-01   8.9082051e-01  -4.7710577e-01  -1.0503875e+00  -1.3881218e+00  -1.2127794e+00  -3.0673770e-01  -6.3620608e-01  -3.1694417e-01  -1.1521032e+00  -6.8718301e-01  -9.5303382e-01  -8.8509604e-01  -7.3901063e-01  -6.5221715e-01   1.2132795e+00   1.6935457e+00   2.9558930e-03   1.0264181e-01   6.5531013e-01   9.1112882e-01   8.0875189e-01   1.0792148e+00   1.2129769e+00   1.4827100e+00   1.1437926e+00   1.3722840e+00  -1.4743589e-01  -5.7786585e-01  -7.8286394e-01  -7.5934839e-01  -3.6723577e-01   3.5448959e-01  -1.3872661e+00  -1.2104398e+00  -1.0833854e+00  -8.2619667e-01  -1.3596100e+00  -1.8416795e+00
  -1.2986873e+00  -1.1630750e+00  -8.2250859e-01  -2.7185118e-01   3.1417542e-01   3.4348608e-01  -1.4567186e+00  -1.3075560e+00  -2.8237864e-01  -1.2459025e+00   3.3882550e-01  -3.7964023e-03  -8.7647829e-01  -2.9052985e-01  -8.1149999e-01  -1.1197185e+00  -3.4389073e-01  -2.1272544e-01  -9.1210787e-01   1.6732197e-01   8.3351975e-01   7.1138515e-02  -3.2453976e-01  -1.6890053e-01  -1.8453046e-01   1.3128131e-01  -1.0572713e+00  -6.1457412e-01  -4.2615968e-01   4.3584580e-01   8.4152565e-01   2.9496490e-01   3.4027872e-01   9.9322138e-01   2.4439612e+00   3.0554588e+00   1.3650435e+00   1.7291114e+00  -4.5150229e-01  -2.1799697e-01   1.4180519e+00   2.0828199e+00   1.3742256e-01   7.9309669e-01   9.6034395e-01   1.6450287e+00  -9.0375876e-01  -1.7735317e-01   1.2786437e+00   5.9812970e-01  -1.8767589e-03  -8.3584563e-01   3.2228898e-01  -9.5803406e-01  -1.3753232e+00  -1.0163091e+00  -1.0353757e+00  -8.5290232e-01   8.5169597e-01  -5.8638566e-01  -2.7669310e-01  -1.2765595e+00  -9.4562613e-02  -1.0295376e+00   1.6792438e-01  -2.2892643e-02   5.6491208e-01   1.4373337e+00  -8.1258974e-01   1.0288997e+00   8.2304182e-01   8.6640075e-01   9.5245140e-01   1.4908118e+00   1.3672830e+00   1.6626079e+00   6.5140101e-01   1.4097683e+00   4.5903952e-01   2.1812363e-02  -5.8777862e-01  -4.1756713e-01  -6.4071470e-01  -3.9517501e-01  -1.1452759e+00  -1.0301542e+00  -1.2307872e+00  -9.8813083e-01  -1.5860488e+00  -1.5478378e+00
  -1.2131168e+00  -9.7162951e-01  -1.1424489e+00  -4.9021526e-01   7.5884832e-01   2.7156793e-03  -1.4643109e+00  -1.4258427e+00  -3.2498300e-01  -7.8919222e-01  -1.6886242e-01  -4.3946719e-01  -3.1842873e-01  -5.4181777e-01  -1.5162117e-01  -9.6361679e-01  -7.6096033e-02  -3.0205989e-01  -4.7891466e-01  -1.4071745e-01   1.7114145e+00   8.8531862e-01  -6.2461589e-02   4.8285475e-01   9.7411044e-01   4.5021173e-02   5.3141960e-01   5.6281703e-01  -2.3582699e-01  -2.0597603e-01   9.9120080e-01  -2.4119151e-01   4.2146062e-01   3.3970444e-01   2.2766116e+00   3.0344376e+00   9.5083354e-01   7.9785996e-01  -6.6718007e-02  -7.8548541e-01   2.4222345e+00   1.8295984e+00   5.9911736e-01   5.1035188e-01   8.7699966e-01   1.2190794e+00  -2.8193882e-01  -5.5915042e-01   2.8026383e-01   7.3898650e-01  -4.7451285e-01  -9.8127443e-01   1.4610732e+00  -1.0445317e+00  -8.6316833e-01  -1.0624895e+00  -7.5463945e-01  -9.0393139e-01  -3.7521142e-01  -3.2003972e-01  -5.9739923e-01  -3.1892560e-01  -4.2033761e-01  -9.5088886e-01  -8.6773189e-01  -1.1360184e+00   6.9151365e-01   8.2682941e-01  -8.0771826e-01  -2.8139314e-01   2.3889690e-01  -2.5900559e-01   1.1527330e+00   9.9797549e-01   1.6149609e+00   1.2754347e+00   1.0520209e+00   2.2382883e+00  -2.2747798e-01   1.3579255e+00  -1.1652254e+00  -9.7300967e-01   1.0237640e-01  -3.4360504e-01  -1.4791544e+00  -1.4921192e+00  -9.7439664e-01  -5.6534933e-01  -1.3368601e+00  -1.4347834e+00
  -5.2545188e-01  -4.3105929e-01  -3.6791714e-01  -3.4872026e-01   1.0108059e+00   4.1779088e-01  -9.7757972e-01  -1.1487984e+00   6.0002538e-01   8.0126562e-02   8.9339613e-01   3.5728321e-01   2.9626197e-01  -3.5767827e-01  -9.5581039e-02  -3.2591297e-01   4.6874163e-01   7.1719355e-02   8.0334233e-03  -1.8319813e-02   1.9584090e+00   2.5269265e-01   4.1723997e-01   5.0724037e-01   5.9671188e-01   1.6996955e-01  -3.7157599e-01  -4.3916784e-01   1.8157967e-01   1.4093799e-01   1.7136385e-01   1.1844932e-01  -1.9117498e-01   1.3981133e-01   8.5911773e-01   3.6080058e-02   1.1890295e+00   2.3351492e-01  -1.2062058e-01  -6.4882350e-01   3.3690861e+00   1.9487523e+00  -2.7940967e-01  -3.8120823e-03  -5.9125526e-01   2.3060023e-02  -8.5670894e-01  -1.0330304e+00  -5.1109139e-01  -1.2353685e-01  -1.3162255e+00  -1.1588736e+00  -6.1686023e-02  -1.4159156e+00  -1.0877533e+00  -1.4196612e+00  -9.2031443e-01  -5.6099096e-01  -9.2049191e-02  -4.5365935e-02  -6.8704759e-01  -4.6293066e-01  -1.3346080e+00  -1.2844250e+00  -4.7285642e-01  -7.1675159e-01  -9.7884613e-02  -2.2357262e-01  -4.3759403e-01  -4.2787567e-01   1.4424086e+00   1.1072466e+00   2.0404929e+00   9.2232173e-01   3.6218563e+00   2.6615424e+00   1.4229393e+00   7.3217800e-01   1.2155117e-01   1.0240580e+00  -5.7866620e-01  -9.5684991e-01   2.2143117e-01  -3.3033509e-01  -1.1561805e+00  -1.4707145e+00   3.2911985e-01  -4.3420063e-01  -1.3977748e+00  -1.8480469e+00
  -7.9959243e-01  -1.1264398e+00  -2.9094381e-01  -7.5378954e-01   7.5198648e-01   4.8700014e-01  -4.4259791e-01  -1.3592306e+00  -3.7498014e-01  -1.3476921e+00   3.4114182e-01   4.3932035e-01  -1.3185795e-01  -3.6909168e-01  -3.9292766e-01  -1.2652975e+00  -3.3214730e-02  -3.7254285e-01   5.7093133e-01   7.1401898e-01   1.8013914e+00   1.0493027e+00   6.4345058e-01  -1.6593452e-01   2.2045848e+00   1.4724930e+00   7.2075139e-01   6.2770653e-01  -2.8845560e-01  -4.6092229e-01   3.4016855e+00   2.3687324e+00   8.6270277e-01   1.0933039e+00   8.8658056e-01   9.1241881e-01   4.5976688e-01   7.5127244e-01  -7.8894980e-01  -6.8359053e-01   1.3442110e+00   7.4270374e-01  -8.6007964e-02   8.5325965e-01  -3.4505199e-02   8.1587646e-01  -5.9643185e-01  -4.0434498e-01   6.9581911e-01  -2.7462324e-02  -5.4106822e-02  -1.3295072e+00   1.2294957e+00  -1.4611863e+00  -8.7050512e-01  -1.3794113e+00  -6.8099766e-01  -1.2338781e+00   7.4359850e-02  -6.7243574e-01  -8.5626078e-01  -7.7269134e-01  -5.6040339e-01  -1.0503993e+00  -1.2069337e-01  -1.0841631e+00  -1.7087706e-01   7.4387110e-01   2.4308474e-01   2.1584700e-01   1.0136991e+00  -1.4007157e-01   1.0115052e+00   1.0025340e+00   1.2501203e+00   1.0851004e+00   1.2816537e+00   1.0111173e+00   4.9260679e-02  -6.3859766e-01  -6.8279169e-01  -1.0619209e+00  -1.1765891e+00  -8.3827280e-01  -1.1010726e+00  -1.4366201e+00  -1.3937785e+00  -1.1569743e+00  -1.1109474e+00  -1.5921048e+00
  -9.3983117e-01  -9.9845265e-01  -9.5165832e-01  -6.7931315e-01   5.4841646e-02  -1.3343093e-02  -1.1284955e+00  -1.1000819e+00   1.3640633e-01  -3.7454810e-01   2.6974397e-01   5.6730256e-01  -3.1006275e-01   3.7849662e-01  -1.8550986e-01  -5.1194986e-01  -6.6942448e-02   4.2616253e-01  -4.0349638e-01   1.3127256e-01   1.4796142e+00   3.1736690e-01  -1.0692174e-01   3.3351046e-01   7.9736898e-01   2.6643177e-01  -2.1821591e-01  -4.5302114e-01  -6.4842879e-01  -1.3571424e-01   1.0587341e+00   2.7043932e-01   5.6856840e-01   6.5166896e-01   2.5181712e+00   3.0234951e+00   6.5119703e-01   1.4933654e+00  -3.3243714e-01  -6.8466061e-01   4.0135948e-01   1.0937828e+00   4.0154327e-01   1.0887035e+00   2.1172081e-01   2.0414095e+00  -6.4045076e-01  -6.3367138e-01   1.7054156e-01  -6.2069353e-03  -1.0380685e+00  -1.0745409e+00   2.9268755e-01  -8.6789434e-01  -1.4572994e+00  -1.6128100e+00  -9.9801860e-01  -9.4486643e-01  -7.1013860e-01  -9.9841720e-01  -8.6856184e-01  -1.0532852e+00  -5.4952508e-01  -5.5748292e-01  -9.3710748e-01  -1.1136172e+00   4.1511216e-01   1.4350138e+00  -1.1962423e+00   1.1410585e+00  -3.7073293e-01   7.1474268e-01   1.3238916e+00   1.4619975e+00   2.0472068e+00   3.1026664e+00   8.5588672e-01   1.3907317e+00  -2.4352086e-01  -1.4646868e-01  -6.3415010e-01   1.0675579e-01  -2.2229087e-01  -5.9571081e-02  -9.5142915e-01  -9.1626879e-01  -1.2076911e+00  -4.5309641e-01  -1.0995404e+00  -1.2849200e+00
  -8.6190167e-01  -6.2289653e-01  -9.0467101e-01  -1.0243390e+00   2.5394804e-01   3.1176934e-01  -1.5342518e+00  -1.2738245e+00   5.4563212e-03  -5.3556703e-01   8.3843207e-01   5.8545857e-01  -3.4834551e-01   1.4391222e-01  -7.6479387e-01  -8.3763151e-01  -1.8531619e-01   2.9563665e-01  -1.4644545e-01   2.8394117e-01   1.0221865e+00   7.7551461e-01   1.4145000e-01  -5.6665230e-01   7.8022665e-01   1.7804804e-01  -1.3884626e-01  -4.5878089e-01  -4.4015988e-01  -1.8852747e-01   9.6968622e-01   3.1938002e-01   5.8666408e-01   1.2317409e+00   2.7359428e+00   3.0719917e+00   8.0965596e-01   8.2742300e-01  -4.7380000e-01  -6.2971712e-01   1.0354178e+00   1.2658081e+00  -5.7739473e-02   1.0298778e+00   5.6727828e-01   1.7140593e+00  -4.0401734e-01  -3.1997626e-01  -5.1480521e-01   2.5662797e-01  -9.1409950e-01  -9.9824901e-01  -1.7003757e-01  -7.3440586e-01  -1.2688904e+00  -1.2739129e+00  -1.1482716e+00  -7.0030640e-01  -4.8912207e-01  -4.2382249e-01  -1.0894634e+00  -7.2429414e-01  -6.2231661e-01  -1.1708488e+00  -8.9639152e-01  -9.0802943e-01   5.2225582e-01   1.6788566e+00  -5.9940712e-02   1.4096725e+00  -3.2297119e-01   8.7924278e-01   1.9387693e+00   1.6712158e+00   1.9662813e+00   2.3822238e+00   6.8335026e-01   1.1930533e+00  -1.9471356e-01  -2.6175449e-01  -7.2404522e-01  -4.4842273e-01  -6.8347163e-01  -5.3155273e-01  -1.3641672e+00  -1.3526015e+00  -7.4420635e-01  -2.2124587e-01  -1.2427023e+00  -1.4451921e+00
  -1.1908019e+00  -4.7371002e-01  -6.4842605e-01  -7.1011649e-01   6.2010754e-02   3.5452159e-01  -1.4362337e+00  -1.3798720e+00  -1.0639664e-01  -2.7099110e-02   8.3006975e-01   3.1224686e-01  -2.4464565e-01  -5.5607288e-01  -1.9729040e-01  -9.3625063e-01  -1.0144400e-01  -2.7334820e-01  -9.0650443e-02  -1.6508029e-02   1.1202593e+00  -5.0236812e-02   2.6252196e-02   1.0945265e-01   1.0880141e+00   1.2166701e-01  -3.4989425e-01  -7.4946638e-01  -5.9152497e-01  -2.1533978e-01   8.2750144e-01  -1.8798055e-01   4.9006654e-01   6.3101333e-01   2.6242431e+00   3.7150082e+00   5.5771220e-01   1.2327773e+00  -7.4738302e-01   5.7679541e-01   1.0637122e+00   2.1487614e+00   1.0304722e+00   9.6387283e-01   4.6696090e-01   1.1216634e+00  -1.4105146e-01  -2.0471565e-01  -3.2474739e-01   3.4401000e-01  -1.2012058e+00  -8.0966021e-01   1.0347792e+00  -4.9613120e-01  -1.0282599e+00  -6.0041921e-01  -1.1046278e+00  -5.5529636e-01  -5.3986357e-01  -4.8187706e-01  -1.1557202e+00  -4.6046331e-01  -1.1627169e+00  -1.0035338e+00  -4.3909802e-01  -6.6556798e-01   1.0346366e+00   1.8179146e+00  -3.5447586e-01   1.1314692e+00   1.4962826e-01  -1.1836661e+00   1.1621672e+00   7.7675626e-01   2.1208939e+00   1.7274012e+00   1.1917726e+00   1.0185284e+00  -1.9756377e-01   3.8044173e-02  -5.8883357e-01  -6.3216895e-01  -6.8358691e-01  -2.4185948e-02  -1.2527139e+00  -1.2630101e+00  -1.3096877e+00  -6.2712834e-01  -1.6717701e+00  -1.5786175e+00
