# Supplementary material for: Autistic traits and individual brain differences: functional network efficiency reflects attentional and social impairments, structural nodal efficiencies index systemising and theory-of-mind skills
Source: Mol Autism. 2021 Jan 21;12:3. doi: 10.1186/s13229-020-00377-8 (PMC7818759; doi:10.1186/s13229-020-00377-8)
Supplement: Supplementary file 9 — Additional file 9. Brain-behaviour correlations. README file detailing data curation; AAL-90 region masks in NIfTI format; spreadseehts of Spearman correlations; code and data for the correlational analysis. [file 13229_2020_377_MOESM9_ESM.zip › Paul_Arora_et_al_data/Physiological/BBC/analysis/Diffusion_Analaysis/adj_matrixes/Connectivity_Probability_weighted/dti_nodal_efficiency.txt]

   2.6722993e-01   2.6791547e-01   2.6971099e-01   2.6641884e-01   3.2394921e-01   3.2832856e-01   2.6920540e-01   2.6858516e-01   2.7801266e-01   2.7270943e-01   2.6661601e-01   2.6437020e-01   2.6576486e-01   2.6422436e-01   3.1955743e-01   3.1560286e-01   2.6798054e-01   2.6718338e-01   2.6896553e-01   2.6709320e-01   4.6658701e-01   4.3965045e-01   2.6843876e-01   2.6918703e-01   2.9740579e-01   3.1439583e-01   3.7145897e-01   4.0094518e-01   3.1229195e-01   3.1972988e-01   2.8242376e-01   2.7805259e-01   2.6945704e-01   2.6895585e-01   2.9746455e-01   3.4311536e-01   4.1718800e-01   4.3612528e-01   4.3077673e-01   4.6005691e-01   4.7867646e-01   4.6084148e-01   3.0381921e-01   3.1061679e-01   2.7032136e-01   2.6869819e-01   3.5945638e-01   3.6880756e-01   2.6655085e-01   2.6866720e-01   2.6843202e-01   2.6398606e-01   3.1526328e-01   3.0449375e-01   3.7381316e-01   3.6943568e-01   2.6962823e-01   2.6789008e-01   2.6831928e-01   2.6878922e-01   2.6944756e-01   2.6991743e-01   2.6512713e-01   2.6581168e-01   2.6827542e-01   2.7114282e-01   2.8184836e-01   2.8609537e-01   2.6805106e-01   2.7008624e-01   3.3687716e-01   3.1633939e-01   3.7112571e-01   3.5145926e-01   4.3800377e-01   4.1272526e-01   3.5838790e-01   3.7922603e-01   2.7064139e-01   2.7013111e-01   2.8441952e-01   2.7787107e-01   3.7852368e-01   3.5823085e-01   3.0556359e-01   3.1209741e-01   3.6426057e-01   3.6542251e-01   3.5255356e-01   3.5967799e-01
   5.1035923e-01   5.1399770e-01   5.2426242e-01   5.1520259e-01   5.1862067e-01   4.9712503e-01   4.9727192e-01   4.9065608e-01   5.2122572e-01   5.0867102e-01   6.0829376e-01   5.7514924e-01   5.4032010e-01   5.4341147e-01   5.0913385e-01   5.0668033e-01   5.7229056e-01   5.5028063e-01   5.4964019e-01   5.6820564e-01   5.7252378e-01   5.5481337e-01   5.7018543e-01   5.5710019e-01   5.8690087e-01   5.3362741e-01   4.8216154e-01   4.6415049e-01   5.5179665e-01   5.5250969e-01   6.1022790e-01   5.8067860e-01   5.9170198e-01   5.9849440e-01   6.6581512e-01   6.7279308e-01   5.6761513e-01   5.5973763e-01   5.2366179e-01   5.1220704e-01   6.1273266e-01   5.6579064e-01   5.8856247e-01   6.1543645e-01   5.9819876e-01   6.2099496e-01   5.6284475e-01   5.3993194e-01   5.4062910e-01   5.5623434e-01   5.2256167e-01   5.1762633e-01   5.8941187e-01   5.5874292e-01   5.0939916e-01   5.0269345e-01   4.9807545e-01   5.0816799e-01   5.5662742e-01   5.0893039e-01   5.0767520e-01   4.8675398e-01   5.1763676e-01   4.7975118e-01   5.1660353e-01   5.0243663e-01   6.1160007e-01   6.2829091e-01   5.6076241e-01   6.0382062e-01   5.7059562e-01   5.5346345e-01   5.8520461e-01   5.8392327e-01   5.9601995e-01   6.2066207e-01   5.8218293e-01   5.6356094e-01   5.3794939e-01   5.4867779e-01   5.3617331e-01   5.2971213e-01   5.3490553e-01   5.3805157e-01   5.1988454e-01   4.9862957e-01   4.8885194e-01   4.9612954e-01   5.0614516e-01   4.9543160e-01
   5.0250936e-01   4.9770142e-01   5.1354158e-01   5.2710661e-01   5.8667668e-01   5.9536202e-01   4.9232694e-01   4.9063937e-01   5.3852098e-01   5.4837811e-01   5.5421790e-01   5.6183590e-01   5.0961774e-01   5.3947548e-01   5.3577027e-01   5.3317930e-01   5.5279875e-01   5.2906351e-01   5.4783434e-01   5.5948194e-01   6.2605052e-01   6.0389117e-01   5.4765241e-01   5.6352522e-01   6.0188792e-01   5.4669361e-01   5.5695132e-01   5.4651527e-01   5.2887732e-01   5.6074366e-01   5.5361621e-01   5.4167712e-01   5.2512211e-01   5.4187528e-01   6.1906804e-01   6.3921513e-01   6.2818988e-01   6.1285430e-01   5.6855503e-01   5.4673858e-01   6.5977674e-01   5.6839527e-01   5.4424716e-01   5.7305325e-01   5.5763293e-01   5.6202124e-01   5.3304750e-01   5.2389746e-01   5.4220229e-01   5.3342445e-01   5.3812106e-01   5.0030759e-01   5.6578719e-01   5.0825538e-01   5.1711534e-01   5.0465155e-01   5.0942256e-01   4.9262023e-01   5.1409344e-01   5.0579045e-01   5.1358778e-01   5.0621417e-01   5.1741395e-01   5.0530646e-01   5.0418978e-01   5.1289930e-01   5.5201616e-01   5.6757437e-01   5.3944183e-01   5.6771277e-01   5.5917165e-01   5.5293323e-01   6.2217925e-01   6.1027110e-01   6.5835252e-01   6.1551737e-01   5.9193866e-01   6.1115300e-01   5.6722414e-01   5.4155466e-01   5.2249919e-01   5.2526911e-01   5.3509316e-01   5.1800939e-01   5.0732422e-01   5.0898397e-01   5.0762338e-01   5.2823371e-01   5.0300058e-01   4.8186658e-01
   5.0303421e-01   5.3643987e-01   5.3253032e-01   5.1808684e-01   5.4619020e-01   5.2836996e-01   5.0031614e-01   5.1169578e-01   5.5112525e-01   5.2440674e-01   5.7106154e-01   5.7987181e-01   5.2880726e-01   5.6090496e-01   5.2845732e-01   5.1669049e-01   5.4582019e-01   5.6375634e-01   5.5864914e-01   5.7020836e-01   5.8352948e-01   5.6795379e-01   5.6643789e-01   5.6012580e-01   5.7901687e-01   5.5288819e-01   5.0464396e-01   4.9924138e-01   5.4715733e-01   5.3984399e-01   5.7074329e-01   5.6022938e-01   5.7607431e-01   5.8469659e-01   6.4737754e-01   6.7655859e-01   6.1833432e-01   5.7245359e-01   5.5648514e-01   5.2885049e-01   6.4638083e-01   5.6470285e-01   5.6977765e-01   6.0636030e-01   6.0805615e-01   6.3912340e-01   5.2959062e-01   5.3239782e-01   5.5071286e-01   5.5748494e-01   5.1185272e-01   5.0845746e-01   5.5785282e-01   5.4428039e-01   5.0085434e-01   5.0799927e-01   5.1109783e-01   5.4936777e-01   5.3359428e-01   4.9566015e-01   5.1415154e-01   5.0305496e-01   4.9637385e-01   5.3786249e-01   5.2329975e-01   5.0952544e-01   6.0755746e-01   6.1834565e-01   5.7689332e-01   6.1292312e-01   5.6416661e-01   5.7508721e-01   6.0593532e-01   5.9797702e-01   6.0996787e-01   6.1919968e-01   5.7727474e-01   5.8330986e-01   5.4701665e-01   5.5364027e-01   5.1569438e-01   5.3268276e-01   5.7168674e-01   5.5255558e-01   4.8721097e-01   4.9827932e-01   5.3137550e-01   5.1845668e-01   4.9711413e-01   4.9430950e-01
   4.8632797e-01   5.0794756e-01   4.9028547e-01   5.1912174e-01   5.2256611e-01   5.3230193e-01   4.8049907e-01   4.9002400e-01   5.1321401e-01   5.1755213e-01   5.2061410e-01   5.2470626e-01   4.9572142e-01   5.1337339e-01   4.9994758e-01   5.0523916e-01   5.3605615e-01   5.3661209e-01   5.1934558e-01   5.4481324e-01   5.9824590e-01   5.4796054e-01   5.6117898e-01   5.8845718e-01   5.6072665e-01   5.5280314e-01   5.1772996e-01   5.1301573e-01   5.1317035e-01   5.2958295e-01   5.6011205e-01   5.3398528e-01   5.6051196e-01   5.4804508e-01   6.4681275e-01   6.7078052e-01   5.6706669e-01   5.7930646e-01   5.1232943e-01   5.0607537e-01   6.0367129e-01   5.8094719e-01   5.4797001e-01   5.9208461e-01   5.8697428e-01   6.0614760e-01   5.3815907e-01   5.4121950e-01   5.8325945e-01   5.6330764e-01   5.2617833e-01   5.1639342e-01   5.5292661e-01   5.0432175e-01   4.8526280e-01   4.8881873e-01   4.8984592e-01   5.0374568e-01   5.3934023e-01   5.1377616e-01   5.2574257e-01   5.1868010e-01   4.8672184e-01   5.1406741e-01   5.2010572e-01   5.1359237e-01   5.8496898e-01   5.9426973e-01   5.2746859e-01   5.8143403e-01   5.3172935e-01   5.6366462e-01   5.7023951e-01   5.7175032e-01   5.7911943e-01   5.8402017e-01   5.4703643e-01   5.6675927e-01   5.1603123e-01   5.2473162e-01   5.0474184e-01   5.1295916e-01   5.2085221e-01   5.0218525e-01   4.8076961e-01   4.8811067e-01   4.9127491e-01   4.9999730e-01   4.8108552e-01   4.8026299e-01
   4.6238919e-01   4.7930965e-01   4.8596726e-01   4.9929307e-01   5.3316129e-01   5.1953464e-01   4.6474265e-01   4.7590831e-01   5.0921745e-01   4.9015855e-01   5.0759420e-01   5.0344163e-01   4.8856975e-01   4.9207302e-01   4.9424888e-01   4.8935540e-01   4.9931858e-01   4.9835833e-01   4.9419390e-01   5.3275869e-01   5.4774178e-01   5.3157106e-01   5.1681139e-01   5.3295638e-01   5.3045359e-01   5.2657308e-01   5.0218755e-01   5.0234562e-01   4.8638229e-01   5.1341704e-01   5.4420019e-01   5.0536478e-01   5.5565370e-01   5.4793903e-01   6.4076064e-01   6.6170225e-01   5.1642253e-01   5.6131423e-01   5.0202651e-01   4.9555450e-01   5.4567564e-01   5.4745408e-01   5.3671885e-01   5.5523342e-01   5.5641023e-01   5.8116283e-01   4.9102743e-01   4.9911655e-01   5.5042454e-01   5.3498927e-01   5.0575918e-01   4.9554367e-01   5.4625720e-01   4.9056117e-01   4.7832143e-01   4.8068117e-01   4.7652308e-01   4.7805738e-01   5.1044894e-01   5.0334843e-01   4.8376929e-01   4.9013999e-01   4.8967688e-01   4.8126834e-01   4.6565890e-01   4.8600465e-01   5.6217630e-01   5.7437741e-01   5.1344117e-01   5.3646698e-01   5.1397060e-01   5.4745412e-01   5.5909593e-01   5.7279871e-01   5.7359466e-01   5.6873783e-01   5.2548825e-01   5.6491351e-01   4.8920632e-01   4.8823264e-01   4.7153485e-01   4.7885208e-01   5.0767375e-01   5.0717813e-01   4.5804382e-01   4.7204047e-01   4.5966822e-01   5.0080202e-01   4.6098838e-01   4.6813739e-01
   6.1128879e-01   6.3321741e-01   6.6162963e-01   6.5711820e-01   6.6836612e-01   6.7836387e-01   6.0162540e-01   5.9175595e-01   6.6642352e-01   6.3032529e-01   6.8075555e-01   6.6514328e-01   6.3305077e-01   6.9051253e-01   6.5081784e-01   6.5650191e-01   6.7621565e-01   6.7311606e-01   6.8181274e-01   6.6796665e-01   7.0701329e-01   6.9388817e-01   7.1315984e-01   7.2120846e-01   6.8911385e-01   6.7828726e-01   6.2667359e-01   6.2798951e-01   6.7485432e-01   6.6000537e-01   7.3004521e-01   6.8299896e-01   6.7952442e-01   6.5963462e-01   7.1045866e-01   7.1935057e-01   6.6995038e-01   6.9813150e-01   6.2760996e-01   6.3476671e-01   6.9585442e-01   7.1664033e-01   6.2274696e-01   6.9007920e-01   6.6570661e-01   6.9825487e-01   6.2233607e-01   6.3639618e-01   6.6153554e-01   6.9225981e-01   6.0847072e-01   6.3486362e-01   6.7644911e-01   6.1712392e-01   6.1561078e-01   6.0883577e-01   6.1906237e-01   6.5311136e-01   6.4484260e-01   6.5152212e-01   6.2394563e-01   6.3350468e-01   6.1029237e-01   6.2041314e-01   6.2116387e-01   6.2859818e-01   6.6651243e-01   6.7304306e-01   6.4867131e-01   6.8366930e-01   6.6396982e-01   6.4747547e-01   6.9138046e-01   7.3333944e-01   7.2882778e-01   7.3387749e-01   6.7387201e-01   6.7069404e-01   6.7325895e-01   6.7303439e-01   6.2800265e-01   6.3770535e-01   6.4484196e-01   6.4297688e-01   5.9444008e-01   6.1943676e-01   6.2884588e-01   6.2206401e-01   6.0312129e-01   5.9320537e-01
   5.2884853e-01   5.4990311e-01   5.1606774e-01   5.6538704e-01   5.7554192e-01   5.7092995e-01   5.0050156e-01   5.2005888e-01   5.7389777e-01   5.3408759e-01   5.5963972e-01   5.7074426e-01   5.3379911e-01   5.4649797e-01   5.3386466e-01   5.3899660e-01   5.5387045e-01   5.7547743e-01   5.5529264e-01   5.6206239e-01   6.1410469e-01   5.9776142e-01   5.5225977e-01   5.6818134e-01   6.0443324e-01   5.4948688e-01   5.5102456e-01   5.3234024e-01   5.4454057e-01   5.7717841e-01   5.9818775e-01   5.6607687e-01   5.9191290e-01   5.8643726e-01   6.8750965e-01   7.0215010e-01   6.3351947e-01   6.3953865e-01   5.6196915e-01   5.6207906e-01   6.2211258e-01   6.0187941e-01   6.2384378e-01   6.5992916e-01   6.7768907e-01   6.7485712e-01   5.6819710e-01   5.5706747e-01   6.2415677e-01   6.1854528e-01   5.6332181e-01   5.5874180e-01   6.0646226e-01   5.7057862e-01   5.2388747e-01   5.2880967e-01   5.2349515e-01   5.4981068e-01   5.6449695e-01   5.4581284e-01   5.3851312e-01   5.4661580e-01   5.1900816e-01   5.2444019e-01   5.2981904e-01   5.5407285e-01   6.4053781e-01   6.4311556e-01   5.8652843e-01   5.9777356e-01   5.9062615e-01   5.6096156e-01   6.0080981e-01   6.0026304e-01   6.1654038e-01   6.0565975e-01   6.3098922e-01   6.1093770e-01   5.7272972e-01   5.4730884e-01   5.4172208e-01   5.4021960e-01   5.5702964e-01   5.4906936e-01   5.0938237e-01   5.2160801e-01   5.3345963e-01   5.3677415e-01   5.1146557e-01   5.1326297e-01
   5.5100102e-01   5.6048032e-01   5.6639126e-01   5.8058148e-01   5.9556446e-01   5.8054911e-01   5.4637001e-01   5.4108307e-01   5.8550388e-01   5.8000670e-01   6.0604247e-01   6.1582086e-01   5.6948680e-01   5.8055409e-01   5.5945804e-01   5.6687777e-01   5.9385647e-01   5.8185014e-01   5.8991176e-01   6.0538612e-01   6.1381686e-01   5.9259177e-01   6.1235164e-01   6.0433989e-01   6.4258332e-01   5.8292463e-01   5.7829433e-01   5.8419193e-01   5.6181065e-01   5.8168095e-01   6.1114011e-01   6.1983099e-01   6.1753329e-01   6.1792698e-01   6.9333996e-01   7.0893537e-01   6.4470570e-01   6.5224591e-01   5.8830609e-01   5.7545310e-01   6.7765784e-01   6.2762288e-01   6.2504998e-01   6.3002948e-01   6.4113233e-01   6.6415541e-01   5.8854309e-01   5.8511654e-01   6.1401755e-01   6.1976900e-01   5.7837944e-01   5.6789335e-01   6.2502717e-01   5.7612797e-01   5.6106406e-01   5.4857802e-01   5.6222113e-01   5.7774903e-01   5.8809679e-01   5.8220570e-01   5.5843448e-01   5.7601385e-01   5.5480670e-01   5.3912683e-01   5.6195202e-01   5.6125206e-01   6.3248895e-01   6.7373681e-01   6.0861848e-01   6.3955309e-01   5.8416649e-01   5.7928807e-01   6.3066662e-01   6.1586240e-01   6.4113841e-01   6.2934322e-01   6.4162335e-01   6.6835898e-01   5.9500381e-01   5.7918940e-01   5.6551257e-01   5.6257806e-01   5.7315347e-01   5.7394492e-01   5.5584216e-01   5.4936975e-01   5.5239216e-01   5.4931405e-01   5.4720980e-01   5.3542816e-01
   5.4250410e-01   5.6622902e-01   5.4280211e-01   5.5920915e-01   6.1528627e-01   6.0531070e-01   5.2058718e-01   5.3182607e-01   6.1017038e-01   5.6813932e-01   5.9550286e-01   6.0625745e-01   5.5595170e-01   5.7643608e-01   5.6802019e-01   5.7280967e-01   6.1404951e-01   5.9366951e-01   5.9459348e-01   6.0430412e-01   6.6323315e-01   6.1155910e-01   5.9000173e-01   6.0543636e-01   6.3193218e-01   6.1997589e-01   6.0468221e-01   6.0026774e-01   5.8617225e-01   6.0969720e-01   6.2563407e-01   6.0365871e-01   6.4409273e-01   6.3748164e-01   6.8984596e-01   7.1117377e-01   6.0140236e-01   6.1215093e-01   5.8015928e-01   5.6727399e-01   6.7337690e-01   6.1578310e-01   6.2451710e-01   6.2564558e-01   6.3253639e-01   6.3579994e-01   5.8352269e-01   5.7166057e-01   5.6892045e-01   5.8588164e-01   5.4718934e-01   5.5010685e-01   6.1734856e-01   5.5892902e-01   5.4043148e-01   5.4226936e-01   5.3817895e-01   5.4369570e-01   5.7855541e-01   5.3602557e-01   5.4072060e-01   5.5486673e-01   5.5614065e-01   5.4788474e-01   5.5149151e-01   5.6040602e-01   6.5216979e-01   6.6205439e-01   6.1001067e-01   6.6993654e-01   5.7367234e-01   5.9561663e-01   6.7001383e-01   6.7046511e-01   6.8303086e-01   6.6120068e-01   6.2924975e-01   6.3805561e-01   5.8491402e-01   5.6230232e-01   5.5256701e-01   5.6848977e-01   5.6294892e-01   5.6307687e-01   5.3642956e-01   5.4265069e-01   5.5364165e-01   5.3767626e-01   5.4154650e-01   5.2687558e-01
   4.7537087e-01   5.3381126e-01   4.8937462e-01   5.4171425e-01   5.5248562e-01   5.2671656e-01   4.6536993e-01   4.9154615e-01   5.1299105e-01   5.0834464e-01   5.3441209e-01   5.5085535e-01   4.6771420e-01   5.2371082e-01   5.1384903e-01   4.9492447e-01   5.7223012e-01   5.6335526e-01   5.4357782e-01   5.9846425e-01   5.9144314e-01   5.4728178e-01   5.2529619e-01   5.7465525e-01   5.8485173e-01   5.4909195e-01   5.2535847e-01   5.1040023e-01   5.2672924e-01   5.9370486e-01   5.9091982e-01   5.7010647e-01   6.1589928e-01   6.3953132e-01   6.6877973e-01   6.7425283e-01   5.5967293e-01   5.2908478e-01   5.0242530e-01   5.0829029e-01   5.9511063e-01   5.3676271e-01   6.2065837e-01   5.8629394e-01   6.1305047e-01   5.8230487e-01   5.5551063e-01   5.0596686e-01   5.6343212e-01   5.0660315e-01   5.4659376e-01   4.4326617e-01   6.0297789e-01   4.0192270e-01   4.9667383e-01   4.8773940e-01   5.1547351e-01   5.3593074e-01   5.4379777e-01   5.0754923e-01   5.3736465e-01   4.9962345e-01   5.0929122e-01   5.0505432e-01   5.5612626e-01   4.9186563e-01   6.0144653e-01   6.0541894e-01   6.1761267e-01   6.2720702e-01   5.4995352e-01   5.6351120e-01   5.8412286e-01   6.0817769e-01   5.9486708e-01   6.3899087e-01   5.4022498e-01   5.7494325e-01   5.4935134e-01   6.5832199e-01   5.2175959e-01   5.8307338e-01   5.3363727e-01   5.5643630e-01   4.9847490e-01   5.1101459e-01   4.8781338e-01   4.6777277e-01   5.0898598e-01   4.4871111e-01
   4.9531487e-01   4.9342920e-01   5.1172726e-01   5.1901704e-01   5.5025123e-01   5.5587350e-01   4.7557838e-01   4.7593907e-01   5.1611276e-01   5.2187050e-01   5.5326261e-01   5.4095436e-01   5.2725638e-01   5.1825193e-01   5.1839378e-01   5.3030849e-01   5.4521780e-01   5.2812935e-01   5.3850255e-01   5.4680194e-01   5.9182896e-01   5.4911636e-01   5.4375655e-01   5.5848150e-01   5.7855590e-01   5.4253344e-01   5.2680731e-01   5.1232140e-01   5.1392475e-01   5.3870029e-01   5.6340684e-01   5.5965804e-01   5.4258837e-01   5.5368474e-01   6.1463157e-01   6.5486937e-01   5.9828497e-01   5.7815757e-01   5.4628732e-01   5.2842637e-01   6.3082028e-01   6.3891721e-01   5.4314330e-01   5.8196046e-01   5.5487531e-01   5.8466486e-01   5.3579402e-01   5.1177009e-01   5.3430688e-01   5.6478063e-01   5.0988912e-01   5.3172296e-01   5.3594708e-01   5.1447991e-01   5.0953459e-01   5.0208842e-01   4.8538010e-01   4.9798322e-01   5.2095545e-01   5.2364607e-01   4.8875165e-01   5.0849662e-01   5.1017328e-01   4.8048568e-01   5.1146035e-01   5.2971527e-01   5.5773038e-01   5.7398930e-01   5.0410631e-01   5.4321168e-01   5.8459809e-01   5.7294341e-01   6.0469569e-01   5.9448336e-01   6.4679385e-01   6.2509444e-01   6.3726333e-01   6.1023373e-01   5.3494994e-01   5.3829096e-01   5.1351775e-01   5.1635344e-01   5.2771814e-01   5.4838857e-01   4.9036806e-01   5.1728135e-01   4.9296368e-01   5.1933018e-01   4.9023135e-01   5.0950713e-01
   4.5197648e-01   4.5807882e-01   4.7751157e-01   4.7628172e-01   5.0414539e-01   4.7403311e-01   4.5463982e-01   4.4664154e-01   4.7642955e-01   4.7178088e-01   4.9697477e-01   4.7824872e-01   4.6026181e-01   4.5517407e-01   5.0231908e-01   4.5786637e-01   4.9718835e-01   4.8303454e-01   4.8685250e-01   4.8381582e-01   5.2665430e-01   4.9039820e-01   4.9211330e-01   4.8501020e-01   5.0487532e-01   4.8915203e-01   4.6056612e-01   4.5565213e-01   4.8042775e-01   4.9102713e-01   5.0762402e-01   5.0211930e-01   5.0357587e-01   5.1138359e-01   5.7841396e-01   6.0786601e-01   5.2922898e-01   5.3747814e-01   4.7950603e-01   4.7432591e-01   5.7029616e-01   5.3399455e-01   4.8864671e-01   5.4001663e-01   5.1215251e-01   5.4800828e-01   4.7935932e-01   4.9142190e-01   4.8278173e-01   5.2677667e-01   4.4893901e-01   4.8562415e-01   4.9121746e-01   4.7548722e-01   4.5822120e-01   4.5031662e-01   4.6265337e-01   4.6923476e-01   4.7955429e-01   4.8389266e-01   4.8178571e-01   4.8362049e-01   4.6389082e-01   4.5949689e-01   4.7065845e-01   4.8450691e-01   5.1188151e-01   5.2657795e-01   4.7634807e-01   5.0428444e-01   5.2549753e-01   5.2441547e-01   5.3890980e-01   5.3801520e-01   5.6959136e-01   5.9416956e-01   5.3861685e-01   5.3091888e-01   4.9674086e-01   5.1697115e-01   4.6726879e-01   4.7381820e-01   5.0100488e-01   4.9964602e-01   4.4289917e-01   4.4964853e-01   4.3992426e-01   4.4070108e-01   4.5268380e-01   4.4867347e-01
   4.7290442e-01   4.8736689e-01   4.8509899e-01   5.0940340e-01   5.4571559e-01   5.5547098e-01   4.8324992e-01   4.7971016e-01   5.1412849e-01   5.2026702e-01   5.2002742e-01   5.3694094e-01   4.9119877e-01   5.3766438e-01   5.0145427e-01   5.1662312e-01   5.3655710e-01   5.2476857e-01   5.3629653e-01   5.4421801e-01   5.9934022e-01   5.8402051e-01   5.3141253e-01   5.4349581e-01   5.9410951e-01   5.3670472e-01   5.2407383e-01   5.1115494e-01   5.1563214e-01   5.3942974e-01   5.8924072e-01   5.4941211e-01   5.8725697e-01   5.8017323e-01   6.4503186e-01   6.6957410e-01   5.4603573e-01   5.9429418e-01   5.1407203e-01   5.1775480e-01   5.8399826e-01   5.8553794e-01   6.0537646e-01   6.0647030e-01   5.7895526e-01   5.8974827e-01   5.3353550e-01   5.3502558e-01   5.2720239e-01   5.2861764e-01   4.9401947e-01   4.8998010e-01   5.6202802e-01   5.2441367e-01   4.9377163e-01   4.9155843e-01   4.8699430e-01   4.9171739e-01   5.2073839e-01   4.9288765e-01   5.2763896e-01   5.1391584e-01   4.9652678e-01   4.9240229e-01   5.0927909e-01   5.0594550e-01   5.7872637e-01   5.8402472e-01   5.2877047e-01   5.5832578e-01   5.3098440e-01   5.3041955e-01   5.5795415e-01   5.6591695e-01   5.7510141e-01   5.8682476e-01   5.5244857e-01   5.9598406e-01   5.4138626e-01   5.2090184e-01   5.1132924e-01   5.0596940e-01   5.1161345e-01   5.2422700e-01   4.8090600e-01   4.8649984e-01   4.8354819e-01   5.0200652e-01   4.7038122e-01   4.7418020e-01
   5.1870000e-01   5.3068746e-01   5.4279971e-01   5.4050476e-01   5.7545194e-01   5.6223468e-01   4.9984882e-01   5.0623561e-01   5.6557389e-01   5.2701455e-01   5.4262719e-01   5.5187550e-01   5.1372424e-01   5.3419462e-01   5.2223512e-01   5.0614313e-01   5.3906644e-01   5.4621626e-01   5.5993514e-01   5.7145594e-01   6.0690528e-01   5.6062988e-01   5.7486650e-01   5.7626844e-01   5.4630973e-01   5.5399471e-01   5.2767156e-01   5.3942953e-01   5.3566402e-01   5.5191867e-01   5.7753536e-01   5.6922209e-01   5.9143200e-01   6.1673561e-01   6.5777605e-01   6.6722370e-01   5.6637653e-01   5.5129759e-01   5.4209865e-01   5.1960239e-01   6.1561679e-01   5.7023598e-01   5.7647169e-01   5.9833469e-01   5.9973134e-01   6.1699528e-01   5.0996245e-01   5.3952690e-01   5.3238575e-01   5.6883645e-01   5.1915034e-01   5.0391373e-01   5.4526701e-01   5.4624773e-01   4.9726359e-01   4.9798851e-01   5.1872603e-01   5.3101679e-01   5.3310310e-01   5.1708818e-01   5.0867890e-01   5.2250257e-01   5.1289360e-01   5.1812719e-01   5.2166644e-01   5.1368962e-01   5.9498220e-01   6.1712718e-01   5.6512441e-01   5.9936855e-01   5.7081883e-01   6.0147515e-01   5.7131315e-01   5.8844808e-01   5.9033047e-01   6.0369732e-01   5.9772512e-01   5.8464451e-01   5.3825648e-01   5.6323411e-01   5.1517641e-01   5.3292853e-01   5.3476358e-01   5.4493771e-01   5.1450750e-01   5.0084591e-01   5.3638018e-01   5.2285523e-01   5.0373694e-01   4.9633022e-01
   4.7827485e-01   4.9745824e-01   5.0060808e-01   5.2618683e-01   5.4635738e-01   5.2792411e-01   4.8156501e-01   4.7330784e-01   5.2203888e-01   5.1266583e-01   5.1929307e-01   5.2989137e-01   4.9258925e-01   5.0475478e-01   4.9822195e-01   4.9654281e-01   5.2844830e-01   5.3754875e-01   5.0119192e-01   5.5083683e-01   6.0016549e-01   5.5741539e-01   5.2330733e-01   5.5254965e-01   5.8824398e-01   5.2719858e-01   5.1169200e-01   4.9420541e-01   5.0554001e-01   5.2611382e-01   5.4337301e-01   5.2464498e-01   5.5447453e-01   5.8852131e-01   6.4800843e-01   7.0651390e-01   5.7630238e-01   5.6756626e-01   5.1463969e-01   5.1817903e-01   6.4613886e-01   5.5032161e-01   6.0217993e-01   5.7820425e-01   6.1259888e-01   6.0528590e-01   5.3216717e-01   5.3595145e-01   5.6361019e-01   5.4877013e-01   5.0817963e-01   5.0013953e-01   5.7253190e-01   5.1110773e-01   4.9158551e-01   4.9317069e-01   4.9598607e-01   5.1136250e-01   5.1567096e-01   5.1912151e-01   5.0864717e-01   5.1217145e-01   4.9330871e-01   4.9124118e-01   5.1465955e-01   5.0896293e-01   5.9471807e-01   5.9835616e-01   5.2971664e-01   5.8513855e-01   5.2741743e-01   5.4159806e-01   5.6723323e-01   5.7027648e-01   5.8011114e-01   5.8359555e-01   5.4697583e-01   5.6448377e-01   5.1565762e-01   5.0822715e-01   4.9450668e-01   4.9966635e-01   5.2647353e-01   5.0383178e-01   4.7723942e-01   4.8107085e-01   5.0422777e-01   4.8651558e-01   4.8485034e-01   4.7683460e-01
   5.3538633e-01   5.2876430e-01   5.4913426e-01   5.4570007e-01   5.9864442e-01   6.0497662e-01   5.2721370e-01   5.2033539e-01   5.6748888e-01   5.5661122e-01   5.8811877e-01   5.6661348e-01   5.7317127e-01   5.5548922e-01   5.9731160e-01   5.7952632e-01   5.8008110e-01   5.6079280e-01   5.6061964e-01   5.3784932e-01   6.3596767e-01   5.9306778e-01   5.8588126e-01   5.8481142e-01   5.9902429e-01   6.0145309e-01   5.6553263e-01   5.6849582e-01   5.5969092e-01   5.6758468e-01   6.2229494e-01   5.8823605e-01   5.7902497e-01   5.8536550e-01   6.2881101e-01   6.6955105e-01   6.0161648e-01   6.0228514e-01   5.6615377e-01   5.4973613e-01   6.5782398e-01   6.1944562e-01   5.7037614e-01   5.8214268e-01   6.0479594e-01   6.0400342e-01   5.4210495e-01   5.5027296e-01   5.9498907e-01   5.8146346e-01   5.2995995e-01   5.3112093e-01   5.7144091e-01   5.4511421e-01   5.3252367e-01   5.3481086e-01   5.3071830e-01   5.3922028e-01   5.6625280e-01   5.4972142e-01   5.7209050e-01   5.3421489e-01   5.6211696e-01   5.1444561e-01   5.3784529e-01   5.3049474e-01   5.8027815e-01   5.9665257e-01   5.4763601e-01   5.4931707e-01   5.9297618e-01   6.1210285e-01   6.2601408e-01   6.2746748e-01   6.5487535e-01   6.6444296e-01   6.1857428e-01   6.0285910e-01   5.7154487e-01   5.6401715e-01   5.5654767e-01   5.4204773e-01   5.8336278e-01   5.6819074e-01   5.2637127e-01   5.3481440e-01   5.2717909e-01   5.4527782e-01   5.4688473e-01   5.4627017e-01
   5.2379950e-01   5.3340422e-01   5.3758701e-01   5.4042814e-01   5.6641878e-01   5.4779216e-01   5.0949673e-01   5.0394079e-01   5.4816402e-01   5.2890457e-01   5.5904902e-01   5.5325390e-01   5.3536280e-01   5.2697633e-01   5.3679410e-01   5.4159105e-01   5.7220036e-01   5.5475469e-01   5.6467799e-01   5.7245003e-01   5.9109749e-01   5.7305066e-01   5.6396439e-01   5.9537094e-01   5.8402869e-01   5.7462735e-01   5.4312935e-01   5.3571378e-01   5.4613673e-01   5.6766280e-01   5.5246977e-01   5.3960770e-01   5.9557283e-01   5.8590554e-01   6.8274451e-01   7.2286301e-01   5.8843252e-01   5.9511459e-01   5.3326987e-01   5.3128627e-01   5.7616841e-01   5.6079879e-01   6.1524657e-01   6.3949371e-01   6.2919279e-01   6.8883774e-01   5.6226033e-01   5.6492774e-01   5.9600353e-01   6.1640152e-01   5.7233550e-01   5.6375751e-01   6.0767938e-01   5.4838289e-01   5.1399155e-01   5.1205328e-01   5.3090748e-01   5.3950753e-01   5.5442605e-01   5.5837257e-01   5.4828923e-01   5.6268245e-01   5.2282028e-01   5.2233559e-01   5.4799749e-01   5.6504322e-01   6.3112285e-01   6.2574664e-01   5.9461576e-01   6.0450518e-01   5.6144939e-01   5.8552530e-01   6.0793793e-01   6.0231603e-01   6.3189200e-01   6.1287684e-01   5.8554025e-01   6.1088666e-01   5.5886243e-01   5.2623769e-01   5.3559460e-01   5.3479850e-01   5.4277599e-01   5.6957090e-01   5.2017513e-01   5.1582758e-01   5.0871862e-01   5.3371579e-01   5.1546899e-01   5.1561481e-01
   5.3875470e-01   5.6077581e-01   5.4311367e-01   5.8466218e-01   6.0700360e-01   5.8989782e-01   5.1558300e-01   5.1834661e-01   5.8146470e-01   5.6203499e-01   5.8150171e-01   6.0028883e-01   5.2809489e-01   5.6152058e-01   5.5761505e-01   5.6902094e-01   5.7438540e-01   5.9217305e-01   5.7185883e-01   6.0057646e-01   6.3820900e-01   6.0181150e-01   5.5771705e-01   5.9545221e-01   5.8082358e-01   6.0343145e-01   5.7862660e-01   5.7115862e-01   5.6462299e-01   6.0377890e-01   5.8098955e-01   5.8546743e-01   6.1721037e-01   6.2542570e-01   6.9612507e-01   7.0765711e-01   6.0691448e-01   6.1715278e-01   5.5607732e-01   5.4929583e-01   6.4468292e-01   6.0627231e-01   6.1919799e-01   6.3640291e-01   6.2330021e-01   6.7792043e-01   5.8204281e-01   5.4478504e-01   5.8579161e-01   6.0373291e-01   5.5068473e-01   5.5493855e-01   6.4146371e-01   5.8434824e-01   5.3646040e-01   5.3499120e-01   5.3042465e-01   5.4853444e-01   5.7050049e-01   5.4847998e-01   5.3254450e-01   5.1833860e-01   5.3756136e-01   5.1128513e-01   5.3915092e-01   5.3962217e-01   6.2423600e-01   6.6657535e-01   6.0918507e-01   6.0686961e-01   5.7216657e-01   6.1615882e-01   6.0044603e-01   6.1869043e-01   6.2364920e-01   6.4240663e-01   6.2686042e-01   6.3565603e-01   5.6586178e-01   5.6813387e-01   5.4666897e-01   5.6347066e-01   5.7602932e-01   5.8129655e-01   5.2868342e-01   5.4951980e-01   5.3344422e-01   5.2777357e-01   5.1833244e-01   5.4326996e-01
   5.4251064e-01   5.6224569e-01   5.5550056e-01   5.7292571e-01   5.9305232e-01   6.2761986e-01   5.2814903e-01   5.4647240e-01   6.1607404e-01   5.9928916e-01   6.2234046e-01   5.9023820e-01   5.8172880e-01   5.8967342e-01   5.5766913e-01   5.5867845e-01   5.8996275e-01   5.7348005e-01   5.8398565e-01   5.9881276e-01   6.2547046e-01   6.0993526e-01   5.9760582e-01   6.3250101e-01   5.9474103e-01   6.0833482e-01   5.4328875e-01   5.6575427e-01   5.8207230e-01   5.8933274e-01   6.2058460e-01   6.1147512e-01   5.8758084e-01   6.1699318e-01   6.6275653e-01   6.5674646e-01   5.7765852e-01   5.8012987e-01   5.5383312e-01   5.5910822e-01   6.4239324e-01   6.4083309e-01   5.6572304e-01   6.0967269e-01   6.0550214e-01   6.3255187e-01   5.3574712e-01   5.2523439e-01   5.9161169e-01   5.8997149e-01   5.6579885e-01   5.4941250e-01   5.6021947e-01   5.5672995e-01   5.3340370e-01   5.4870334e-01   5.3629785e-01   5.6902423e-01   5.9192530e-01   5.6369074e-01   5.7504063e-01   5.7836705e-01   5.4997638e-01   5.6428248e-01   5.7399968e-01   5.8433500e-01   5.9816367e-01   6.1571565e-01   5.4036807e-01   6.1659394e-01   6.1067790e-01   6.2745007e-01   6.5000605e-01   6.2826050e-01   6.7816363e-01   6.5728651e-01   5.8966915e-01   5.9792513e-01   5.8872660e-01   5.7207098e-01   5.7585047e-01   5.7138217e-01   5.8025529e-01   5.6141539e-01   5.5440680e-01   5.5265729e-01   5.5900207e-01   5.5832934e-01   5.4447442e-01   5.4022769e-01
   4.7390657e-01   4.7685496e-01   4.8857189e-01   5.3381984e-01   5.3394651e-01   5.4590942e-01   4.7296601e-01   4.7467675e-01   5.1157625e-01   5.2200265e-01   5.3896441e-01   5.4172890e-01   5.0112725e-01   5.2821905e-01   5.0412773e-01   5.1549854e-01   5.2232182e-01   5.3161071e-01   5.1489856e-01   5.3413927e-01   6.2039101e-01   5.5258253e-01   5.3985868e-01   5.4770859e-01   5.8258039e-01   5.6251827e-01   5.2959698e-01   4.9925648e-01   5.0926200e-01   5.2559144e-01   5.7496466e-01   5.3228907e-01   5.5094571e-01   5.3890402e-01   5.9377990e-01   6.3889639e-01   5.4700201e-01   5.6044412e-01   4.9575153e-01   4.9772227e-01   5.7711160e-01   5.6353393e-01   5.3859859e-01   5.5415850e-01   5.5054043e-01   5.6531343e-01   4.8478739e-01   4.8872321e-01   5.4158696e-01   5.2882212e-01   4.9631405e-01   4.7948072e-01   5.2474364e-01   4.6781532e-01   4.7544924e-01   4.6757069e-01   5.0200654e-01   4.7633716e-01   5.2296435e-01   5.0497780e-01   5.0274920e-01   4.6662932e-01   4.9311096e-01   4.7431507e-01   4.9120932e-01   5.0403172e-01   5.5040543e-01   5.6078113e-01   5.1279118e-01   5.3373242e-01   5.3577671e-01   5.4250640e-01   5.5656512e-01   5.8045739e-01   5.8950030e-01   5.9047550e-01   5.5466898e-01   5.7777210e-01   5.2170454e-01   4.9350546e-01   4.8532216e-01   4.9833426e-01   4.9848540e-01   4.8613398e-01   4.6012385e-01   4.6716246e-01   4.6282111e-01   4.4582802e-01   4.6797964e-01   4.6531119e-01
   4.4848188e-01   4.4922326e-01   4.5147154e-01   4.5174236e-01   4.9214871e-01   4.8781219e-01   4.4218237e-01   4.5247500e-01   4.6724626e-01   4.4762123e-01   4.9228388e-01   4.8934148e-01   4.6377073e-01   4.8460994e-01   4.6797988e-01   4.4575248e-01   4.9941722e-01   4.8834361e-01   4.7164311e-01   4.8733284e-01   5.3319337e-01   4.8821512e-01   4.9156399e-01   5.0672665e-01   5.4624920e-01   5.3759217e-01   4.7481215e-01   4.7825679e-01   4.7616067e-01   4.8616994e-01   5.2978294e-01   5.2138832e-01   4.9363419e-01   5.2109706e-01   5.9042342e-01   6.4656174e-01   5.1760632e-01   5.2615229e-01   4.7429961e-01   4.7134211e-01   5.2981650e-01   4.8786937e-01   5.1531052e-01   5.4381153e-01   5.1485166e-01   5.4841218e-01   4.7334460e-01   4.7417724e-01   4.8628570e-01   5.3615772e-01   4.6518061e-01   4.6257355e-01   5.2199296e-01   4.8247577e-01   4.5314097e-01   4.5087507e-01   4.4645972e-01   4.4250568e-01   4.5444333e-01   4.7018006e-01   4.5005000e-01   4.7534438e-01   4.4312083e-01   4.5676690e-01   4.5716731e-01   4.6186214e-01   5.0335418e-01   5.2977813e-01   4.7451649e-01   5.0159895e-01   5.0165723e-01   4.9647346e-01   5.2964261e-01   5.1617860e-01   5.3344028e-01   5.3234786e-01   5.2920690e-01   5.3340839e-01   4.7712135e-01   4.7209888e-01   4.7119388e-01   4.6253801e-01   4.7339333e-01   4.6331747e-01   4.4996671e-01   4.5041459e-01   4.4844940e-01   4.4036581e-01   4.4687633e-01   4.4729810e-01
   5.2247932e-01   5.5592323e-01   5.5453474e-01   5.6208221e-01   5.6563961e-01   5.6639834e-01   5.1612595e-01   5.2776589e-01   5.6745493e-01   5.3324799e-01   5.6995466e-01   5.7558987e-01   5.5538505e-01   5.8248841e-01   5.4925944e-01   5.5415195e-01   5.7793490e-01   5.6893822e-01   5.8192975e-01   5.7150086e-01   5.8987143e-01   5.7993711e-01   6.0339579e-01   6.1650284e-01   6.1468340e-01   6.1654776e-01   5.4351818e-01   5.3600706e-01   5.6411302e-01   5.8991042e-01   6.0553860e-01   6.0645769e-01   6.2054743e-01   6.2288055e-01   6.8523776e-01   7.0982451e-01   6.0472307e-01   6.0614970e-01   5.6289537e-01   5.5037150e-01   6.3048963e-01   6.1152686e-01   6.0750056e-01   6.4093177e-01   6.1686506e-01   6.6300501e-01   5.7715550e-01   5.5868877e-01   5.7574199e-01   6.0588008e-01   5.5010977e-01   5.4762618e-01   6.1396967e-01   5.5948428e-01   5.3563528e-01   5.2127845e-01   5.2871458e-01   5.6655486e-01   5.5289113e-01   5.6601735e-01   5.3126979e-01   5.5083693e-01   5.3963716e-01   5.4262485e-01   5.4862625e-01   5.5228309e-01   6.2682060e-01   6.4516887e-01   5.7872417e-01   5.8287909e-01   6.0492642e-01   6.1494101e-01   6.1063179e-01   6.2147272e-01   6.2637776e-01   6.3696439e-01   6.2401684e-01   6.3288533e-01   5.7247843e-01   5.5409600e-01   5.4670967e-01   5.4776443e-01   5.6397945e-01   5.9308716e-01   5.2146947e-01   5.2886241e-01   5.3389367e-01   5.4494941e-01   5.2246720e-01   5.0164049e-01
   5.3818531e-01   5.4364043e-01   5.5742737e-01   5.7936465e-01   6.0227665e-01   6.0355957e-01   5.3179137e-01   5.3760550e-01   5.7895319e-01   5.4022335e-01   6.0305025e-01   5.8996919e-01   5.5531376e-01   5.7857287e-01   5.5768924e-01   5.4539519e-01   5.7659331e-01   5.8134551e-01   5.5397146e-01   5.9674511e-01   6.2197986e-01   5.9232544e-01   5.7720664e-01   5.8364396e-01   5.8297002e-01   5.9542160e-01   5.4809153e-01   5.6544851e-01   5.7350506e-01   6.0714525e-01   6.2262494e-01   6.0164451e-01   6.0350938e-01   6.2849805e-01   6.8198881e-01   7.0357446e-01   6.4230853e-01   6.5579666e-01   5.7249888e-01   5.8152062e-01   6.4365154e-01   6.6852538e-01   5.9547423e-01   6.2088274e-01   6.2716410e-01   6.5293630e-01   5.5399397e-01   5.8313698e-01   6.3905099e-01   6.1337107e-01   5.9001563e-01   5.5714933e-01   6.0249873e-01   5.5207063e-01   5.3506848e-01   5.4967307e-01   5.4867750e-01   5.5609020e-01   6.2298589e-01   5.6708522e-01   5.7919281e-01   5.3892817e-01   5.8657697e-01   5.4908239e-01   5.9655900e-01   5.8922866e-01   6.1219093e-01   6.4530437e-01   5.5773420e-01   6.2947310e-01   6.2177951e-01   6.2362925e-01   6.2696011e-01   6.4712032e-01   6.4209240e-01   6.5318451e-01   6.1535109e-01   6.4401746e-01   6.0725704e-01   5.8998556e-01   5.6691566e-01   5.7368955e-01   5.6497017e-01   5.7465405e-01   5.4454256e-01   5.4922688e-01   5.4069643e-01   5.5084752e-01   5.2616706e-01   5.2771846e-01
   5.0979828e-01   5.1890093e-01   5.1377413e-01   5.4030478e-01   5.8372638e-01   5.5628322e-01   5.0096877e-01   5.0276278e-01   5.4387343e-01   5.2524407e-01   5.5194385e-01   5.3730277e-01   5.4244384e-01   5.3294201e-01   5.4841554e-01   5.1865244e-01   5.5737753e-01   5.4754180e-01   5.3935345e-01   5.5158977e-01   6.1172723e-01   5.8955794e-01   5.5480110e-01   5.7608764e-01   5.9518801e-01   5.6153448e-01   5.7605182e-01   5.7521341e-01   5.4979114e-01   5.4706027e-01   5.9404057e-01   5.5042761e-01   5.7696773e-01   5.6827948e-01   6.3782582e-01   6.6593648e-01   5.9663090e-01   5.8881335e-01   5.5847139e-01   5.2928565e-01   6.4480557e-01   6.1830924e-01   5.8104298e-01   5.7835258e-01   5.9098319e-01   6.0012356e-01   5.4657461e-01   5.4029110e-01   5.7288227e-01   5.7840251e-01   5.4475715e-01   5.1608282e-01   6.0090407e-01   5.1849959e-01   5.2791454e-01   5.1957806e-01   5.3247273e-01   5.2907060e-01   5.3986055e-01   5.4553754e-01   5.3930995e-01   5.4340079e-01   5.3959732e-01   5.2456392e-01   5.2351769e-01   5.2095806e-01   5.8181128e-01   5.9000473e-01   5.3192083e-01   5.5136142e-01   5.6735509e-01   5.5025980e-01   6.0445292e-01   5.9801280e-01   6.1275620e-01   6.0148131e-01   5.9759909e-01   6.2419948e-01   5.5189510e-01   5.6175526e-01   5.2034364e-01   5.2529706e-01   5.6398855e-01   5.4637454e-01   5.0138040e-01   5.0286753e-01   5.2096962e-01   5.3507230e-01   5.0744057e-01   5.0228476e-01
   4.9293309e-01   4.9619072e-01   4.9840493e-01   4.9907012e-01   5.4296949e-01   5.2413939e-01   4.7769887e-01   4.7189644e-01   5.2995368e-01   5.1305932e-01   5.3963330e-01   5.2227321e-01   5.2029154e-01   4.9871425e-01   5.0758337e-01   4.9965253e-01   5.2583866e-01   5.1291954e-01   5.1087208e-01   5.1009926e-01   5.7288936e-01   5.1787951e-01   5.2421555e-01   5.2702957e-01   5.2983933e-01   5.1597242e-01   4.9810377e-01   4.9576322e-01   5.1605402e-01   5.1484865e-01   5.1606095e-01   5.1414516e-01   5.0421824e-01   5.1511146e-01   5.3771471e-01   5.1077257e-01   5.4911390e-01   5.1819030e-01   5.0607953e-01   4.8865512e-01   6.1525989e-01   5.7189481e-01   5.0123385e-01   5.1048654e-01   4.9081857e-01   5.1129843e-01   4.8176976e-01   4.7581367e-01   4.9339667e-01   5.0645903e-01   4.6603512e-01   4.7130014e-01   5.0842324e-01   4.6270077e-01   4.7395700e-01   4.6229123e-01   4.7969381e-01   4.9172081e-01   5.0745550e-01   5.0913155e-01   4.8762828e-01   4.9496726e-01   4.6549471e-01   4.6708988e-01   4.9474207e-01   4.8651336e-01   5.0729302e-01   5.0301757e-01   4.9588960e-01   4.9610597e-01   5.5712163e-01   5.4624216e-01   5.7565156e-01   5.4047974e-01   6.2302177e-01   5.9410110e-01   5.5646714e-01   5.3444966e-01   5.1425541e-01   5.4302514e-01   4.9127785e-01   4.7819478e-01   5.1774024e-01   4.9951307e-01   4.7158140e-01   4.6046452e-01   5.2137477e-01   4.9593405e-01   4.6328596e-01   4.4743890e-01
   5.4366977e-01   5.2994352e-01   5.6528161e-01   5.4599108e-01   6.0777994e-01   5.9656482e-01   5.5875608e-01   5.1961663e-01   5.6148993e-01   5.2011934e-01   5.9112668e-01   5.9510714e-01   5.7170046e-01   5.6186402e-01   5.6092258e-01   5.2383564e-01   5.7588141e-01   5.6166671e-01   6.0052549e-01   6.0611136e-01   6.4852503e-01   6.1925226e-01   6.0341837e-01   5.7039093e-01   6.6436765e-01   6.3623573e-01   6.0629503e-01   6.0238452e-01   5.6513877e-01   5.5796459e-01   7.0942188e-01   6.7071905e-01   6.1218248e-01   6.2115580e-01   6.1267690e-01   6.1290401e-01   5.9567890e-01   6.0783523e-01   5.4443113e-01   5.4856956e-01   6.3080290e-01   6.0662344e-01   5.7374502e-01   6.1165723e-01   5.7574442e-01   6.1029494e-01   5.5234330e-01   5.6052884e-01   6.0543885e-01   5.7601959e-01   5.7497803e-01   5.2056963e-01   6.2640565e-01   5.1490425e-01   5.4090942e-01   5.1874836e-01   5.4872634e-01   5.2532649e-01   5.8024190e-01   5.4917838e-01   5.4128250e-01   5.4488395e-01   5.5394553e-01   5.3300591e-01   5.7239654e-01   5.3178215e-01   5.7019530e-01   6.0757478e-01   5.8708477e-01   5.8559629e-01   6.1801281e-01   5.7136498e-01   6.1800108e-01   6.1771477e-01   6.2722725e-01   6.1994049e-01   6.2864144e-01   6.1791371e-01   5.7819804e-01   5.4996964e-01   5.4866052e-01   5.3263523e-01   5.2751362e-01   5.4198792e-01   5.3083496e-01   5.1643711e-01   5.1783546e-01   5.2796551e-01   5.3037177e-01   5.0964491e-01
   5.1369060e-01   5.1056140e-01   5.1477703e-01   5.2429260e-01   5.5846177e-01   5.6010452e-01   5.0227348e-01   5.0821692e-01   5.6040234e-01   5.3624377e-01   5.6861859e-01   5.8327987e-01   5.3961583e-01   5.7545626e-01   5.4887312e-01   5.2729898e-01   5.5867153e-01   5.7816496e-01   5.4276610e-01   5.6508165e-01   6.1013911e-01   5.6672972e-01   5.5400758e-01   5.7914603e-01   5.9916235e-01   5.7003484e-01   5.4924227e-01   5.3926545e-01   5.3116404e-01   5.5296007e-01   6.1164459e-01   5.7021202e-01   5.7859265e-01   5.8235991e-01   6.6984814e-01   6.8297368e-01   5.9208755e-01   6.0976630e-01   5.4032928e-01   5.3098522e-01   5.7968669e-01   5.8916917e-01   5.7327160e-01   5.9556606e-01   5.6553781e-01   6.2873536e-01   5.3592344e-01   5.3362808e-01   5.5855055e-01   5.5615123e-01   5.1995534e-01   5.1740360e-01   5.6723544e-01   5.2556579e-01   5.0276389e-01   4.9902732e-01   5.2216593e-01   5.1944637e-01   5.2997521e-01   5.1832953e-01   5.2476578e-01   5.2129031e-01   5.3464353e-01   5.3683268e-01   5.1368266e-01   5.0575171e-01   5.7180177e-01   6.1030840e-01   5.1473240e-01   5.9638166e-01   5.4402819e-01   5.8523583e-01   6.0126925e-01   6.2352874e-01   6.2154071e-01   6.5662485e-01   6.0152961e-01   6.0668381e-01   5.4515821e-01   5.4274356e-01   5.3747814e-01   5.6261042e-01   5.5030251e-01   5.5755170e-01   5.1652165e-01   5.2566143e-01   5.1379093e-01   5.4172596e-01   5.0623576e-01   4.9898556e-01
   5.6360635e-01   5.7293892e-01   5.6170649e-01   5.5706939e-01   6.0748015e-01   6.0949087e-01   5.3634274e-01   5.4702756e-01   5.9768323e-01   5.7661710e-01   6.2971252e-01   6.2010093e-01   5.8388056e-01   6.0325605e-01   5.6741170e-01   5.6457121e-01   5.9015713e-01   6.0882778e-01   5.9190130e-01   6.0872346e-01   6.3606468e-01   6.2648208e-01   6.0322959e-01   5.7536937e-01   6.2737505e-01   6.0431664e-01   5.9223029e-01   5.7918216e-01   5.8028101e-01   5.8995239e-01   6.3460545e-01   6.0994368e-01   6.2026469e-01   6.4460896e-01   6.9896868e-01   7.1062424e-01   6.2816480e-01   6.2897989e-01   5.7909939e-01   5.7279944e-01   6.3645971e-01   6.4524274e-01   5.9543713e-01   6.3701617e-01   6.1957049e-01   6.6266317e-01   5.8156261e-01   5.8513648e-01   5.7718809e-01   6.0742060e-01   5.6141741e-01   5.5809830e-01   5.9086571e-01   5.6853937e-01   5.4699547e-01   5.4658918e-01   5.5182121e-01   5.6999291e-01   5.7843020e-01   5.8084084e-01   5.5431113e-01   5.6894772e-01   5.7291027e-01   5.5076548e-01   5.6180966e-01   5.6157492e-01   6.1775995e-01   6.6114481e-01   5.9498007e-01   6.5101906e-01   5.8489548e-01   6.3119705e-01   6.7044190e-01   6.6082235e-01   6.7119848e-01   6.8628877e-01   6.2365827e-01   6.4295868e-01   5.8973268e-01   5.8658455e-01   5.6897588e-01   5.7975209e-01   5.7055467e-01   5.7661596e-01   5.4323788e-01   5.4358415e-01   5.6777482e-01   5.8837339e-01   5.4811776e-01   5.3972541e-01
   5.3433681e-01   5.6228463e-01   5.5532485e-01   5.5290597e-01   5.8279319e-01   5.9348558e-01   5.2458829e-01   5.2656149e-01   5.7595218e-01   5.7910320e-01   6.1149733e-01   5.9230740e-01   5.7131366e-01   5.5914155e-01   5.7311418e-01   5.4448956e-01   5.7635364e-01   5.6993439e-01   5.7720179e-01   5.7993487e-01   6.2172918e-01   5.7803352e-01   5.8149312e-01   5.8468386e-01   6.2092801e-01   5.8493308e-01   5.6714440e-01   5.5156026e-01   5.5790213e-01   5.7221816e-01   6.1148227e-01   5.7336472e-01   5.9912217e-01   6.0443540e-01   6.7581722e-01   7.1187894e-01   6.0130103e-01   6.2644489e-01   5.5175528e-01   6.0164277e-01   6.1978397e-01   6.5801112e-01   6.1902575e-01   6.1662472e-01   5.9802931e-01   6.2236571e-01   5.7504068e-01   5.7269911e-01   5.6807045e-01   5.9331146e-01   5.3396381e-01   5.4923028e-01   6.1887307e-01   5.6111183e-01   5.4034123e-01   5.5731401e-01   5.3767583e-01   5.5900578e-01   5.5983323e-01   5.6195182e-01   5.3564938e-01   5.6255189e-01   5.3498459e-01   5.4159309e-01   5.6340347e-01   5.5479333e-01   6.1924418e-01   6.4748719e-01   5.6689760e-01   6.2249001e-01   5.8578773e-01   5.3441835e-01   6.2356697e-01   6.0980827e-01   6.5707254e-01   6.4369772e-01   6.2490107e-01   6.1858325e-01   5.7260640e-01   5.8084807e-01   5.5777852e-01   5.5618459e-01   5.5430978e-01   5.7913785e-01   5.3203838e-01   5.3133703e-01   5.2935810e-01   5.5598953e-01   5.1484651e-01   5.1880961e-01
