# Supplementary material for: Autistic traits and individual brain differences: functional network efficiency reflects attentional and social impairments, structural nodal efficiencies index systemising and theory-of-mind skills
Source: Mol Autism. 2021 Jan 21;12:3. doi: 10.1186/s13229-020-00377-8 (PMC7818759; doi:10.1186/s13229-020-00377-8)
Supplement: Supplementary file 9 — Additional file 9. Brain-behaviour correlations. README file detailing data curation; AAL-90 region masks in NIfTI format; spreadseehts of Spearman correlations; code and data for the correlational analysis. [file 13229_2020_377_MOESM9_ESM.zip › Paul_Arora_et_al_data/Physiological/BBC/analysis/Diffusion_Analaysis/adj_matrixes/Connectivity_Probability_weighted/fixnormed_Connection_Matrix_sym_aHU0879.txt]

   0.0000000e+00   4.7934700e-01   4.9654161e-01   4.5386847e-01   5.2828599e-01   5.3010688e-01   4.4650359e-01   4.5525415e-01   5.1078096e-01   5.3724836e-01   6.0336385e-01   5.5675883e-01   5.2727141e-01   4.6643906e-01   4.9165168e-01   4.7191427e-01   4.9455863e-01   4.8381251e-01   5.0967684e-01   5.1086636e-01   6.2388380e-01   5.1804322e-01   4.8925034e-01   5.1734479e-01   6.1645130e-01   4.9426319e-01   5.3401239e-01   4.5427084e-01   4.9617794e-01   5.2636005e-01   5.5348251e-01   5.4430635e-01   5.3319529e-01   5.4145630e-01   6.6272697e-01   6.6919466e-01   5.6251182e-01   5.3694011e-01   4.7316799e-01   5.1839549e-01   5.7465077e-01   6.0174975e-01   5.5871725e-01   5.5959978e-01   5.6204134e-01   6.3125733e-01   4.8037625e-01   5.1315727e-01   5.0773965e-01   5.8242837e-01   4.5818307e-01   4.9487617e-01   5.5591095e-01   4.5426872e-01   4.3967423e-01   4.6475623e-01   4.5187254e-01   4.7797750e-01   4.7555412e-01   4.7691968e-01   4.4118384e-01   4.4326337e-01   4.1646646e-01   4.6693065e-01   4.5947546e-01   4.7348502e-01   5.7725060e-01   6.3651670e-01   5.2299722e-01   5.8320072e-01   4.8193533e-01   4.0185990e-01   5.1336804e-01   5.4315308e-01   6.9000948e-01   6.8043199e-01   6.0967377e-01   5.8797331e-01   5.3125885e-01   4.8772554e-01   4.3649751e-01   4.6528424e-01   4.8575097e-01   4.4746669e-01   4.4349739e-01   4.5733597e-01   4.4583554e-01   4.4629077e-01   4.0867820e-01   4.0700902e-01
   4.7934700e-01   0.0000000e+00   5.2485889e-01   4.9620239e-01   5.6192581e-01   5.6625773e-01   4.4455481e-01   4.5636513e-01   5.3081051e-01   5.6116292e-01   6.1621189e-01   6.0432752e-01   5.6266574e-01   5.0917863e-01   5.1800547e-01   5.0514082e-01   5.2277532e-01   4.9529241e-01   5.5311854e-01   5.6118070e-01   6.7445995e-01   5.5817861e-01   5.4114252e-01   5.7778301e-01   6.8405661e-01   5.9725260e-01   5.5970214e-01   5.3225364e-01   5.6508465e-01   5.5807124e-01   6.3388788e-01   5.8240731e-01   5.7108565e-01   6.1728577e-01   7.1059847e-01   7.3999398e-01   6.4528583e-01   6.0249731e-01   5.5922352e-01   5.9930955e-01   6.3992624e-01   6.0737698e-01   6.1353472e-01   6.4180473e-01   5.7847731e-01   6.4675026e-01   5.6262180e-01   5.2979072e-01   5.4430333e-01   5.5805850e-01   4.8200935e-01   5.0561453e-01   6.1632271e-01   5.1479016e-01   4.8920577e-01   5.0216938e-01   4.9062249e-01   5.1909954e-01   5.4285023e-01   5.2516647e-01   4.6972263e-01   4.8624014e-01   4.7014102e-01   5.1720086e-01   4.8118095e-01   5.1441837e-01   6.2257570e-01   6.7463514e-01   5.1419605e-01   6.0726612e-01   5.2980211e-01   4.8337638e-01   5.6853240e-01   5.9384220e-01   7.3676401e-01   6.9790364e-01   6.6660101e-01   5.9050511e-01   6.0023871e-01   4.3722007e-01   4.9793536e-01   5.0501522e-01   5.0801363e-01   5.0674337e-01   4.6612223e-01   4.7439493e-01   4.7549393e-01   4.9528759e-01   4.5936046e-01   4.6564306e-01
   4.9654161e-01   5.2485889e-01   0.0000000e+00   5.0798870e-01   5.8986289e-01   5.0889571e-01   4.7054341e-01   4.8334373e-01   5.0028702e-01   5.0697820e-01   6.2609004e-01   5.9659302e-01   5.5192595e-01   5.1074612e-01   5.0489220e-01   4.9748128e-01   5.1546667e-01   5.1876038e-01   5.4031013e-01   5.7927942e-01   7.2434514e-01   4.3963388e-01   5.4116589e-01   5.7963010e-01   6.4978402e-01   5.0664462e-01   5.1492045e-01   5.1558712e-01   5.2671921e-01   5.4377657e-01   6.2675937e-01   5.4981019e-01   5.5261873e-01   5.9559065e-01   7.1836835e-01   8.3025610e-01   6.0558132e-01   6.4739748e-01   5.2812516e-01   5.5094719e-01   6.0609787e-01   5.5102814e-01   6.1973382e-01   6.2713221e-01   5.5781763e-01   6.0793484e-01   5.4346606e-01   5.2914389e-01   5.2415523e-01   5.5653769e-01   4.7919542e-01   4.7562802e-01   5.8964267e-01   5.1437624e-01   4.7806695e-01   5.0045847e-01   4.7002840e-01   4.8085497e-01   5.0909404e-01   5.1707701e-01   4.5626025e-01   4.9939158e-01   4.6012270e-01   5.0584028e-01   4.6238840e-01   5.0274689e-01   6.2236013e-01   6.9013802e-01   5.4973133e-01   5.7011486e-01   5.2992217e-01   4.5775641e-01   5.9147512e-01   6.0958512e-01   7.4045325e-01   5.9051433e-01   6.4548280e-01   5.8028759e-01   6.6280870e-01   4.6191121e-01   4.7933879e-01   4.8834840e-01   5.1618871e-01   5.3583104e-01   4.8109851e-01   4.6452171e-01   4.5775205e-01   4.9996687e-01   4.2420499e-01   4.5847795e-01
   4.5386847e-01   4.9620239e-01   5.0798870e-01   0.0000000e+00   5.2981193e-01   5.1290657e-01   4.7433160e-01   4.5356030e-01   4.8489385e-01   4.8536823e-01   5.8102646e-01   5.5481406e-01   5.3864547e-01   5.2537457e-01   5.3687543e-01   4.6151963e-01   5.1048594e-01   5.4526411e-01   5.4781741e-01   5.5535393e-01   6.7279250e-01   5.6790559e-01   5.5165400e-01   6.1698204e-01   6.6212715e-01   5.1964847e-01   5.1726835e-01   5.0190952e-01   4.9315298e-01   5.3202639e-01   6.3002271e-01   5.8511662e-01   5.5037749e-01   5.7531935e-01   7.0731913e-01   8.7695938e-01   5.8110952e-01   6.6248273e-01   5.2309256e-01   5.3763416e-01   5.9455637e-01   7.0934977e-01   5.9450576e-01   6.0732348e-01   5.4292171e-01   6.5430065e-01   5.0497793e-01   4.9769663e-01   5.1212327e-01   5.2291645e-01   4.6635587e-01   4.4707592e-01   5.6442067e-01   5.1147498e-01   4.4679447e-01   4.7897306e-01   4.6257345e-01   5.0329566e-01   4.9870002e-01   5.2522741e-01   4.4694926e-01   4.8235666e-01   4.6348085e-01   4.7989508e-01   4.7640951e-01   4.7856758e-01   6.1504547e-01   6.8017743e-01   5.2674340e-01   6.0595918e-01   5.4420117e-01   4.5992028e-01   5.6257177e-01   6.0470336e-01   7.4111508e-01   5.9424551e-01   5.7898610e-01   6.2037849e-01   5.9918780e-01   5.0952431e-01   4.6222176e-01   5.0344135e-01   5.2363071e-01   5.4093611e-01   4.7017725e-01   4.8889065e-01   4.7884865e-01   5.0784536e-01   4.2592420e-01   4.5613966e-01
   5.2828599e-01   5.6192581e-01   5.8986289e-01   5.2981193e-01   0.0000000e+00   5.7114070e-01   5.0364729e-01   5.0170608e-01   5.7899113e-01   5.6473530e-01   5.9417834e-01   5.2971027e-01   5.7266442e-01   5.4828069e-01   5.6460752e-01   4.8382762e-01   5.6290080e-01   5.9943892e-01   5.8863553e-01   5.8671335e-01   7.9531460e-01   5.5834064e-01   6.1288301e-01   6.5842641e-01   6.6662398e-01   5.8552074e-01   5.8721478e-01   5.6831466e-01   5.2025935e-01   5.8724336e-01   6.2654012e-01   5.8588469e-01   5.9815015e-01   6.0251051e-01   6.9693777e-01   7.6440796e-01   6.0315623e-01   6.9077671e-01   5.7010992e-01   5.8417518e-01   6.3714182e-01   8.0917748e-01   6.5656785e-01   6.5437073e-01   5.8931610e-01   6.4141520e-01   5.3771046e-01   5.9061419e-01   5.2279207e-01   5.5623331e-01   5.3364822e-01   5.1299499e-01   6.2582289e-01   5.6271469e-01   5.2293281e-01   5.6257494e-01   5.5281888e-01   5.6968483e-01   5.5761502e-01   5.6275737e-01   5.2619753e-01   5.3396018e-01   5.3696270e-01   4.9177251e-01   5.4758168e-01   5.5093663e-01   7.0105661e-01   7.4435285e-01   5.7217937e-01   7.0165233e-01   6.0979382e-01   5.3581323e-01   6.4232514e-01   5.9775963e-01   7.1064613e-01   7.3797122e-01   5.8368654e-01   6.1585764e-01   5.6805345e-01   5.3187146e-01   5.3451121e-01   5.2655058e-01   5.5219652e-01   5.5224849e-01   4.9395759e-01   5.5104070e-01   5.8806242e-01   5.3462466e-01   4.6416803e-01   5.2897025e-01
   5.3010688e-01   5.6625773e-01   5.0889571e-01   5.1290657e-01   5.7114070e-01   0.0000000e+00   4.6929695e-01   5.0272486e-01   5.8977371e-01   5.5587885e-01   5.9820892e-01   5.1726255e-01   6.0754415e-01   5.5305820e-01   5.6068174e-01   5.3191069e-01   5.2445526e-01   5.7774335e-01   5.6983781e-01   5.8093574e-01   7.0579721e-01   5.7940660e-01   6.0091819e-01   6.5888487e-01   7.2029588e-01   6.2130626e-01   5.8958379e-01   5.6614901e-01   5.8164458e-01   6.3933433e-01   6.5058991e-01   6.8930356e-01   6.0427726e-01   6.7030149e-01   7.0600412e-01   8.9019112e-01   6.1693269e-01   6.9282538e-01   6.2689801e-01   6.3546278e-01   6.4749710e-01   8.2264247e-01   6.1517696e-01   6.4828132e-01   6.3798306e-01   7.5844558e-01   5.9017937e-01   6.2380149e-01   6.3070823e-01   6.6688427e-01   5.5092896e-01   5.4607543e-01   6.8461455e-01   5.5355490e-01   5.1895558e-01   5.5897963e-01   5.3700185e-01   5.3818189e-01   5.3450952e-01   5.6829763e-01   5.1991451e-01   6.2602552e-01   5.5818184e-01   4.7563983e-01   5.4403702e-01   5.6771038e-01   6.6293601e-01   7.2411996e-01   5.6711570e-01   7.1062168e-01   6.0415584e-01   5.2531281e-01   6.6916219e-01   6.7418011e-01   8.2781371e-01   7.6420472e-01   6.3098666e-01   6.6323071e-01   6.3460432e-01   6.0056486e-01   5.4952196e-01   5.3560776e-01   5.6577266e-01   5.9824446e-01   5.4302934e-01   5.1821035e-01   5.2901634e-01   5.4483111e-01   4.7693569e-01   5.2850819e-01
   4.4650359e-01   4.4455481e-01   4.7054341e-01   4.7433160e-01   5.0364729e-01   4.6929695e-01   0.0000000e+00   4.1699166e-01   4.9861237e-01   5.0456377e-01   5.2786948e-01   5.0931342e-01   4.7743066e-01   4.8047807e-01   4.8495529e-01   4.4147532e-01   4.4364405e-01   4.6062995e-01   5.1841773e-01   4.9213017e-01   5.6066656e-01   5.6169071e-01   4.8959896e-01   5.2443885e-01   5.3388567e-01   5.1089895e-01   4.6634038e-01   4.3390352e-01   4.5982226e-01   4.9491544e-01   5.4231657e-01   5.3037275e-01   5.3351762e-01   5.5244670e-01   6.5664145e-01   6.4520589e-01   5.1930498e-01   6.0680685e-01   4.6788135e-01   4.6561186e-01   5.4770375e-01   6.3578921e-01   5.4005700e-01   5.5177324e-01   5.3013561e-01   5.8020433e-01   4.5922311e-01   5.1324026e-01   4.8271883e-01   5.3089629e-01   4.2076363e-01   4.9813173e-01   5.2761179e-01   4.7319580e-01   4.0647520e-01   4.5732109e-01   4.1644809e-01   4.5573095e-01   4.5321619e-01   4.8821216e-01   4.2519208e-01   4.6355105e-01   4.4588317e-01   4.4459606e-01   4.4254076e-01   4.4077641e-01   5.4980475e-01   6.3624772e-01   4.8891722e-01   6.2935249e-01   5.4446090e-01   4.4255003e-01   5.5314260e-01   5.6482237e-01   6.6235370e-01   6.8515558e-01   5.3172335e-01   5.6469002e-01   4.9978443e-01   4.3605927e-01   4.6568924e-01   4.4730494e-01   4.7827258e-01   5.0201876e-01   4.2107813e-01   4.1639050e-01   3.9791064e-01   4.6583829e-01   4.2254359e-01   4.1706015e-01
   4.5525415e-01   4.5636513e-01   4.8334373e-01   4.5356030e-01   5.0170608e-01   5.0272486e-01   4.1699166e-01   0.0000000e+00   5.3665407e-01   5.1760108e-01   5.4111696e-01   5.4694448e-01   4.8534586e-01   4.7724660e-01   4.9807165e-01   4.5886340e-01   4.3909465e-01   4.6796340e-01   4.9794651e-01   4.8669347e-01   5.4020065e-01   5.7380336e-01   4.8228923e-01   5.4004539e-01   5.7260220e-01   5.5179142e-01   4.6785269e-01   4.5497777e-01   4.6799483e-01   4.8393139e-01   5.3939524e-01   5.3606747e-01   5.2974989e-01   5.4178974e-01   7.1090516e-01   8.5383255e-01   5.9268849e-01   6.0198202e-01   4.7666445e-01   4.9089599e-01   5.8778308e-01   5.7705121e-01   5.1205077e-01   5.7527050e-01   5.4011754e-01   5.6414803e-01   4.6102911e-01   4.9504530e-01   4.6999189e-01   5.4037525e-01   4.0734243e-01   4.8515956e-01   5.2281260e-01   4.3053638e-01   4.1165875e-01   4.4931996e-01   4.2337717e-01   4.3347350e-01   4.4779550e-01   4.5265377e-01   4.1721852e-01   4.8018777e-01   4.3226370e-01   4.4303681e-01   4.7546567e-01   4.4889438e-01   5.7640001e-01   6.1667046e-01   4.8275903e-01   5.7639358e-01   4.5754810e-01   4.2643129e-01   5.4743447e-01   5.3065243e-01   6.5827305e-01   6.4460234e-01   5.8033753e-01   5.6017319e-01   4.7510295e-01   4.6116037e-01   4.7019045e-01   4.4358443e-01   4.5484292e-01   5.3501541e-01   4.2829197e-01   4.2836028e-01   4.5180753e-01   4.2836965e-01   4.1042372e-01   4.0304174e-01
   5.1078096e-01   5.3081051e-01   5.0028702e-01   4.8489385e-01   5.7899113e-01   5.8977371e-01   4.9861237e-01   5.3665407e-01   0.0000000e+00   5.6414093e-01   6.3916301e-01   6.1247363e-01   5.4648762e-01   5.0514218e-01   5.3718746e-01   5.2151999e-01   5.4177501e-01   6.0009393e-01   5.8514119e-01   5.8455102e-01   6.4497512e-01   7.7144615e-01   5.6691728e-01   5.9035500e-01   6.1717559e-01   6.1351620e-01   5.3437414e-01   5.2133284e-01   5.2737594e-01   5.9415653e-01   6.8322445e-01   5.8993737e-01   5.9042008e-01   6.2245339e-01   7.7429596e-01   9.9278419e-01   6.6923819e-01   6.4010684e-01   5.1898986e-01   5.2008177e-01   6.4639457e-01   6.0459052e-01   6.1818321e-01   6.4198336e-01   6.2866448e-01   6.4560155e-01   5.7914474e-01   5.6667213e-01   5.4085616e-01   6.1354212e-01   4.8246395e-01   5.6474166e-01   6.3596871e-01   5.4201869e-01   5.2199114e-01   5.5110181e-01   4.9465798e-01   4.9368036e-01   5.0724586e-01   5.1033847e-01   4.7111976e-01   5.2819036e-01   4.8091991e-01   5.1051870e-01   5.4188568e-01   5.0386027e-01   6.3538673e-01   6.7891394e-01   6.0419091e-01   6.5548727e-01   5.9959093e-01   4.7965372e-01   5.7915037e-01   6.0900007e-01   6.7670730e-01   7.6241887e-01   6.6624343e-01   6.1113186e-01   5.9363235e-01   4.7258803e-01   5.4900891e-01   5.6605761e-01   5.2619668e-01   5.9127249e-01   5.3351829e-01   4.8590938e-01   4.9607080e-01   4.9570711e-01   4.7500334e-01   4.6620370e-01
   5.3724836e-01   5.6116292e-01   5.0697820e-01   4.8536823e-01   5.6473530e-01   5.5587885e-01   5.0456377e-01   5.1760108e-01   5.6414093e-01   0.0000000e+00   6.6048643e-01   6.1041663e-01   5.5304793e-01   5.2366868e-01   5.3590041e-01   5.5352457e-01   5.0722925e-01   5.5250635e-01   5.4102817e-01   5.9523868e-01   6.8430681e-01   6.5241072e-01   5.9952820e-01   6.5648716e-01   5.9966885e-01   5.4828182e-01   5.0696796e-01   5.2144509e-01   4.9122556e-01   5.8558716e-01   6.2799368e-01   5.9218507e-01   5.8702609e-01   6.2783193e-01   7.9671646e-01   8.6453182e-01   6.9265945e-01   6.7074958e-01   5.2754251e-01   5.1691643e-01   6.0050275e-01   6.1515511e-01   6.2358553e-01   6.6012142e-01   6.5744029e-01   6.5011938e-01   5.7754110e-01   5.9663907e-01   5.6776326e-01   5.9865191e-01   5.4468226e-01   5.4318855e-01   5.9576183e-01   4.6154500e-01   4.8235119e-01   5.3650392e-01   5.0623046e-01   5.2681099e-01   5.3171950e-01   5.6672031e-01   5.1455901e-01   5.4455821e-01   5.0813631e-01   5.2960138e-01   5.2344052e-01   5.3898801e-01   6.4215403e-01   6.9731819e-01   5.2865207e-01   7.1017214e-01   5.9795860e-01   5.1144041e-01   6.1016533e-01   6.9840814e-01   7.5927997e-01   8.0968705e-01   6.9503833e-01   6.2864897e-01   5.7830425e-01   5.4791883e-01   5.3006395e-01   5.5227923e-01   5.8895625e-01   5.9148155e-01   5.1219597e-01   5.2350721e-01   4.5607310e-01   5.1918294e-01   5.2041052e-01   5.0074004e-01
   6.0336385e-01   6.1621189e-01   6.2609004e-01   5.8102646e-01   5.9417834e-01   5.9820892e-01   5.2786948e-01   5.4111696e-01   6.3916301e-01   6.6048643e-01   0.0000000e+00   6.3851989e-01   6.1345964e-01   6.1223569e-01   6.5828728e-01   6.1119784e-01   5.8436779e-01   6.7651723e-01   6.1254770e-01   6.7382845e-01   6.5710825e-01   7.2241280e-01   6.3413061e-01   6.4709294e-01   6.8348318e-01   6.1706020e-01   6.0671670e-01   5.8736863e-01   6.3677066e-01   6.5436211e-01   7.3339800e-01   6.6517495e-01   6.7939266e-01   6.4003921e-01   7.0495882e-01   9.8505601e-01   6.3324224e-01   6.9137805e-01   5.5758099e-01   6.1447768e-01   7.3864483e-01   6.9087369e-01   6.6587442e-01   6.8331645e-01   6.3631454e-01   6.6233075e-01   6.0950478e-01   5.7288559e-01   6.0892688e-01   6.3397900e-01   5.1516183e-01   5.4275915e-01   6.7274736e-01   6.5199004e-01   6.2597187e-01   6.4621192e-01   5.9602835e-01   5.8054665e-01   6.1110121e-01   5.9971265e-01   5.4899962e-01   5.4616669e-01   5.5557051e-01   5.7927986e-01   6.0556899e-01   5.9485452e-01   6.7387721e-01   7.2651262e-01   5.9103404e-01   7.2838130e-01   6.2331330e-01   5.7761222e-01   6.5523110e-01   6.9879587e-01   7.8017515e-01   7.2636630e-01   7.3822620e-01   7.1012794e-01   6.3123343e-01   5.4943944e-01   5.7582962e-01   5.6832361e-01   6.4699435e-01   6.2716053e-01   5.4357343e-01   5.3428394e-01   5.4764280e-01   5.5574892e-01   5.3338430e-01   5.4468641e-01
   5.5675883e-01   6.0432752e-01   5.9659302e-01   5.5481406e-01   5.2971027e-01   5.1726255e-01   5.0931342e-01   5.4694448e-01   6.1247363e-01   6.1041663e-01   6.3851989e-01   0.0000000e+00   6.1396869e-01   5.7543350e-01   6.0496414e-01   5.6155951e-01   5.4641737e-01   5.6797908e-01   5.7994867e-01   6.1424008e-01   6.9645771e-01   6.4091997e-01   6.2731469e-01   6.7309524e-01   6.6055964e-01   5.7083052e-01   5.2600804e-01   5.6509478e-01   5.6914618e-01   5.6591056e-01   6.6019733e-01   6.5810288e-01   6.2912603e-01   6.4234597e-01   7.6255643e-01   8.6903167e-01   6.0371070e-01   6.3775420e-01   5.5168152e-01   5.7238371e-01   6.7849770e-01   7.6054226e-01   6.5144986e-01   6.8800958e-01   5.8727557e-01   6.7112987e-01   6.0103328e-01   5.9612693e-01   5.7677739e-01   5.7300802e-01   5.3916783e-01   5.7139256e-01   6.6651138e-01   5.9132824e-01   5.1013673e-01   5.4604137e-01   5.2003600e-01   5.5397784e-01   5.7646704e-01   5.6988768e-01   5.4948974e-01   5.1645509e-01   5.1253227e-01   5.6371245e-01   5.6982366e-01   5.7327445e-01   6.4873322e-01   7.1867724e-01   6.0741535e-01   6.1890415e-01   6.0181969e-01   5.2067250e-01   6.5949058e-01   6.6565314e-01   7.3265570e-01   6.9775008e-01   7.0798724e-01   6.2639263e-01   5.9570518e-01   6.0834034e-01   5.8133112e-01   5.9972210e-01   5.6960049e-01   6.3011323e-01   5.2483285e-01   5.0279699e-01   4.9885324e-01   5.4730081e-01   5.0219218e-01   5.2621418e-01
   5.2727141e-01   5.6266574e-01   5.5192595e-01   5.3864547e-01   5.7266442e-01   6.0754415e-01   4.7743066e-01   4.8534586e-01   5.4648762e-01   5.5304793e-01   6.1345964e-01   6.1396869e-01   0.0000000e+00   5.3887852e-01   5.3097856e-01   4.9262095e-01   5.5776610e-01   5.3780578e-01   5.3790399e-01   5.4705708e-01   6.1490856e-01   5.6603811e-01   5.6818472e-01   5.6732926e-01   5.8989244e-01   5.7069833e-01   5.3156559e-01   5.0444001e-01   5.3320741e-01   5.7560979e-01   6.1924801e-01   5.5002709e-01   6.0718039e-01   5.8358754e-01   6.5525744e-01   7.8083965e-01   5.8053863e-01   6.0326189e-01   5.4983000e-01   5.4624611e-01   5.7688803e-01   7.6818680e-01   6.4055567e-01   6.5968820e-01   5.7152961e-01   6.2096482e-01   5.5395860e-01   5.6878773e-01   5.5538502e-01   5.5300799e-01   5.3582125e-01   5.2425212e-01   6.3024042e-01   4.9876380e-01   4.8052511e-01   5.3640971e-01   4.9787726e-01   5.2420677e-01   5.5950757e-01   5.6734880e-01   5.3398550e-01   5.1294526e-01   4.9875604e-01   5.1641718e-01   4.9949014e-01   5.3858753e-01   6.1495637e-01   6.7688932e-01   5.5005649e-01   6.7273159e-01   6.0868507e-01   5.1779072e-01   6.2331938e-01   6.4543454e-01   7.3146101e-01   7.4864889e-01   6.2738391e-01   6.0902653e-01   5.6397510e-01   6.2840417e-01   5.5621914e-01   5.3822354e-01   5.3345892e-01   5.6946826e-01   4.9680431e-01   5.0698435e-01   4.8902615e-01   5.0100256e-01   4.5882450e-01   4.9474899e-01
   4.6643906e-01   5.0917863e-01   5.1074612e-01   5.2537457e-01   5.4828069e-01   5.5305820e-01   4.8047807e-01   4.7724660e-01   5.0514218e-01   5.2366868e-01   6.1223569e-01   5.7543350e-01   5.3887852e-01   0.0000000e+00   5.6801402e-01   4.7309858e-01   5.3070926e-01   5.5051417e-01   5.6637798e-01   5.9035279e-01   7.4050785e-01   6.3949006e-01   5.4785274e-01   5.7973855e-01   5.9315207e-01   6.3443972e-01   5.0606078e-01   5.1701564e-01   5.3057946e-01   5.4061827e-01   6.4421776e-01   5.5484330e-01   5.7644384e-01   5.6737920e-01   6.4501697e-01   7.5158842e-01   5.6878559e-01   5.7049480e-01   5.2146180e-01   5.1503997e-01   6.3672678e-01   6.5163540e-01   6.0384816e-01   5.8473931e-01   5.3107869e-01   6.2917869e-01   5.2567010e-01   5.1524954e-01   5.0267160e-01   5.5439555e-01   4.9883010e-01   5.2619806e-01   5.8442564e-01   4.5695401e-01   4.6385683e-01   4.8788489e-01   4.5084498e-01   5.0101425e-01   5.2722650e-01   5.0477767e-01   4.8240842e-01   5.1050255e-01   4.8897400e-01   5.0511463e-01   5.4692434e-01   5.2408916e-01   6.0684045e-01   6.7229199e-01   5.5354469e-01   6.4186887e-01   6.0152669e-01   4.5685055e-01   6.1478045e-01   6.2664516e-01   7.2186572e-01   6.6334704e-01   6.0437050e-01   6.1294011e-01   5.5725252e-01   5.9410243e-01   4.8853709e-01   5.1398123e-01   5.0048757e-01   4.9941605e-01   4.8321462e-01   4.8344257e-01   4.8554156e-01   4.9186296e-01   4.3995937e-01   4.2414208e-01
   4.9165168e-01   5.1800547e-01   5.0489220e-01   5.3687543e-01   5.6460752e-01   5.6068174e-01   4.8495529e-01   4.9807165e-01   5.3718746e-01   5.3590041e-01   6.5828728e-01   6.0496414e-01   5.3097856e-01   5.6801402e-01   0.0000000e+00   5.0267239e-01   5.4292446e-01   5.4651467e-01   5.3774514e-01   5.8403355e-01   6.9979870e-01   5.7139982e-01   5.4689385e-01   5.4725806e-01   6.0102056e-01   6.2796652e-01   5.3129103e-01   5.6193795e-01   5.5181656e-01   5.5835498e-01   6.3179645e-01   5.7901136e-01   6.0325699e-01   6.1468209e-01   6.7650377e-01   7.1167701e-01   5.7322149e-01   6.4852442e-01   5.7193929e-01   5.5186366e-01   7.6321833e-01   6.1899355e-01   6.4818813e-01   6.3210387e-01   5.5089453e-01   6.3837390e-01   5.5412012e-01   5.9594303e-01   5.3740728e-01   5.8446580e-01   4.9473046e-01   5.6235645e-01   6.5108967e-01   5.1576314e-01   5.1419887e-01   5.5109808e-01   5.2669222e-01   5.6775916e-01   5.4701694e-01   5.5474591e-01   5.0907519e-01   5.2909145e-01   5.0904417e-01   5.2170234e-01   5.1992351e-01   5.0724073e-01   6.2577832e-01   6.6504795e-01   5.4536217e-01   5.9923666e-01   5.8861558e-01   5.1539410e-01   6.7834809e-01   6.5854027e-01   7.3328792e-01   6.1168665e-01   6.3335284e-01   6.4459856e-01   5.6639796e-01   6.1037430e-01   5.1797261e-01   5.2981211e-01   5.2070629e-01   5.4826914e-01   4.9811479e-01   5.1346174e-01   5.6171691e-01   5.6142596e-01   4.5771680e-01   4.6186940e-01
   4.7191427e-01   5.0514082e-01   4.9748128e-01   4.6151963e-01   4.8382762e-01   5.3191069e-01   4.4147532e-01   4.5886340e-01   5.2151999e-01   5.5352457e-01   6.1119784e-01   5.6155951e-01   4.9262095e-01   4.7309858e-01   5.0267239e-01   0.0000000e+00   5.2421651e-01   5.1573344e-01   5.0359924e-01   5.6317667e-01   6.3304726e-01   6.0091229e-01   5.3013688e-01   5.5451548e-01   6.0133750e-01   5.4968245e-01   4.8958848e-01   5.0399835e-01   4.6459566e-01   5.3781615e-01   5.4455898e-01   5.0749243e-01   5.2939769e-01   5.4920336e-01   6.1677126e-01   6.4229564e-01   5.6036229e-01   6.1407577e-01   4.8744248e-01   5.2501420e-01   7.0630365e-01   5.6952564e-01   6.3123712e-01   6.1830116e-01   5.5902918e-01   5.9661083e-01   5.4346473e-01   5.2839995e-01   4.9889173e-01   5.0707321e-01   4.4501248e-01   4.7385045e-01   5.4212836e-01   5.0793487e-01   4.5183177e-01   4.6012556e-01   4.6056265e-01   5.0576916e-01   4.7763424e-01   5.4563647e-01   4.6875041e-01   5.0964166e-01   4.5692340e-01   4.7781443e-01   4.7668296e-01   4.8510335e-01   5.9773373e-01   6.4719917e-01   5.2122461e-01   6.4451451e-01   5.5245419e-01   4.6010148e-01   5.4111191e-01   5.5163475e-01   7.0115817e-01   5.8976944e-01   5.9172675e-01   5.9782190e-01   5.0555191e-01   5.7540927e-01   5.0097756e-01   4.8294981e-01   4.8912467e-01   5.1741879e-01   4.6158553e-01   4.5338946e-01   4.5156816e-01   4.8433231e-01   4.6052269e-01   4.3607683e-01
   4.9455863e-01   5.2277532e-01   5.1546667e-01   5.1048594e-01   5.6290080e-01   5.2445526e-01   4.4364405e-01   4.3909465e-01   5.4177501e-01   5.0722925e-01   5.8436779e-01   5.4641737e-01   5.5776610e-01   5.3070926e-01   5.4292446e-01   5.2421651e-01   0.0000000e+00   5.7079394e-01   5.1565358e-01   5.6747008e-01   6.4663876e-01   6.3861414e-01   5.5158341e-01   5.8765045e-01   6.3223884e-01   5.6440274e-01   5.0680865e-01   5.2024817e-01   5.7357385e-01   5.7474399e-01   6.2660432e-01   5.9236259e-01   6.2861401e-01   6.5839009e-01   7.1703167e-01   8.7360637e-01   6.6622604e-01   7.1270693e-01   5.8144490e-01   5.3282701e-01   5.3296226e-01   7.0593344e-01   7.1284815e-01   6.9901563e-01   6.3428633e-01   6.5696523e-01   5.6505038e-01   5.8710921e-01   5.7433890e-01   6.4426355e-01   5.0560916e-01   5.5322964e-01   6.0738591e-01   5.5073418e-01   5.5578667e-01   5.6791785e-01   5.0938904e-01   5.4522587e-01   5.4204768e-01   5.3819632e-01   4.7989888e-01   5.4569104e-01   5.1158622e-01   5.2596036e-01   5.1976482e-01   5.3072453e-01   6.3464640e-01   6.7014336e-01   5.4147566e-01   6.6256109e-01   6.0555686e-01   5.6467809e-01   6.3988232e-01   6.0985677e-01   7.9931882e-01   6.6122358e-01   6.6161306e-01   6.7277533e-01   5.3761142e-01   5.9050912e-01   5.4512710e-01   5.4329016e-01   5.6833232e-01   5.5571989e-01   4.8750525e-01   5.2248119e-01   5.2509782e-01   4.7813807e-01   4.7347078e-01   4.7042452e-01
   4.8381251e-01   4.9529241e-01   5.1876038e-01   5.4526411e-01   5.9943892e-01   5.7774335e-01   4.6062995e-01   4.6796340e-01   6.0009393e-01   5.5250635e-01   6.7651723e-01   5.6797908e-01   5.3780578e-01   5.5051417e-01   5.4651467e-01   5.1573344e-01   5.7079394e-01   0.0000000e+00   5.6159864e-01   5.7448185e-01   6.2785166e-01   6.2773844e-01   6.1652330e-01   5.8130542e-01   5.9885179e-01   5.5507962e-01   5.3822893e-01   4.8916846e-01   5.1727923e-01   5.5749703e-01   5.8816493e-01   5.5147491e-01   5.9492778e-01   5.8709753e-01   7.3733221e-01   8.4819090e-01   5.4150382e-01   6.9144562e-01   5.2871362e-01   5.6399254e-01   5.8167473e-01   8.0462244e-01   6.1254964e-01   5.9997440e-01   5.6360962e-01   6.1862891e-01   5.8052263e-01   5.4174579e-01   5.6983642e-01   5.6993874e-01   5.0653836e-01   5.2381790e-01   7.0478729e-01   4.9785998e-01   4.7284400e-01   5.1228232e-01   4.8968395e-01   5.2604938e-01   5.6875423e-01   5.1767611e-01   5.0408164e-01   5.6357780e-01   4.7422476e-01   5.0231076e-01   5.2838032e-01   5.0535813e-01   5.9595970e-01   6.6276538e-01   5.0252762e-01   6.4535582e-01   6.4669872e-01   4.6350106e-01   6.1757379e-01   6.0033978e-01   6.9409097e-01   6.6697980e-01   6.3898664e-01   6.0161436e-01   5.4472730e-01   6.4248572e-01   5.2549690e-01   5.2104012e-01   5.4492924e-01   5.8291388e-01   4.9048931e-01   4.7676933e-01   4.9134783e-01   5.4313398e-01   4.6627315e-01   4.7882675e-01
   5.0967684e-01   5.5311854e-01   5.4031013e-01   5.4781741e-01   5.8863553e-01   5.6983781e-01   5.1841773e-01   4.9794651e-01   5.8514119e-01   5.4102817e-01   6.1254770e-01   5.7994867e-01   5.3790399e-01   5.6637798e-01   5.3774514e-01   5.0359924e-01   5.1565358e-01   5.6159864e-01   0.0000000e+00   5.7950169e-01   5.8919848e-01   5.5779387e-01   5.7181403e-01   5.7354320e-01   5.9983336e-01   5.9918304e-01   5.9227499e-01   5.5638907e-01   5.4414448e-01   5.5999707e-01   6.2139289e-01   5.2148187e-01   6.0681263e-01   6.0190581e-01   7.6338824e-01   7.9059437e-01   5.8845101e-01   6.3997883e-01   5.5377898e-01   5.6467271e-01   6.4575609e-01   7.8272112e-01   6.1836746e-01   7.0411587e-01   5.9529060e-01   6.4990464e-01   5.6347283e-01   5.1786730e-01   5.6300257e-01   5.6858026e-01   5.4631831e-01   5.2490941e-01   6.6570598e-01   5.5089217e-01   5.2460321e-01   5.4373419e-01   5.4229759e-01   5.5062448e-01   5.4995143e-01   5.2811254e-01   5.0566037e-01   5.3523545e-01   4.6587507e-01   5.4404292e-01   5.7336281e-01   5.6272769e-01   6.3983012e-01   6.7282218e-01   5.3790111e-01   6.5690306e-01   6.3656111e-01   5.0481286e-01   6.1456712e-01   6.0486251e-01   6.9154658e-01   6.8652163e-01   6.7242140e-01   6.3781096e-01   5.4437945e-01   5.6519568e-01   5.5954164e-01   5.6984926e-01   5.7602845e-01   6.1101553e-01   5.2525729e-01   4.9513796e-01   5.0174289e-01   5.2303091e-01   4.8837024e-01   4.8498363e-01
   5.1086636e-01   5.6118070e-01   5.7927942e-01   5.5535393e-01   5.8671335e-01   5.8093574e-01   4.9213017e-01   4.8669347e-01   5.8455102e-01   5.9523868e-01   6.7382845e-01   6.1424008e-01   5.4705708e-01   5.9035279e-01   5.8403355e-01   5.6317667e-01   5.6747008e-01   5.7448185e-01   5.7950169e-01   0.0000000e+00   6.1319192e-01   5.7329480e-01   5.9900275e-01   6.2332729e-01   6.0528171e-01   6.2760095e-01   6.2218041e-01   5.9207759e-01   5.3032839e-01   6.0586790e-01   6.5702753e-01   5.5940857e-01   6.2128045e-01   5.7998600e-01   6.9129187e-01   7.6334862e-01   6.2037072e-01   6.3979120e-01   5.3846240e-01   5.6329932e-01   6.8321314e-01   7.1667198e-01   6.3916873e-01   7.1934069e-01   6.1576039e-01   6.6863549e-01   5.6101913e-01   5.5373008e-01   5.6041170e-01   6.0013480e-01   5.2592323e-01   5.7031295e-01   6.7881319e-01   5.3528676e-01   5.2614474e-01   5.5832764e-01   5.0883787e-01   5.3705893e-01   5.5472238e-01   5.4425134e-01   5.1296017e-01   5.1801695e-01   5.0240624e-01   5.0455385e-01   5.4559909e-01   5.2519805e-01   6.3334487e-01   7.0562244e-01   5.2244096e-01   5.8363630e-01   5.3933385e-01   5.1949476e-01   6.2245151e-01   6.1961268e-01   7.8737556e-01   6.1226674e-01   6.7110327e-01   5.9760065e-01   5.3288810e-01   6.1757077e-01   5.3442394e-01   5.5005741e-01   5.6762098e-01   5.3864660e-01   5.1048738e-01   5.0964483e-01   4.5605652e-01   5.6563210e-01   4.6563522e-01   4.6443155e-01
   6.2388380e-01   6.7445995e-01   7.2434514e-01   6.7279250e-01   7.9531460e-01   7.0579721e-01   5.6066656e-01   5.4020065e-01   6.4497512e-01   6.8430681e-01   6.5710825e-01   6.9645771e-01   6.1490856e-01   7.4050785e-01   6.9979870e-01   6.3304726e-01   6.4663876e-01   6.2785166e-01   5.8919848e-01   6.1319192e-01   0.0000000e+00   6.8984086e-01   5.7801940e-01   6.6478703e-01   6.1715844e-01   6.2927778e-01   5.1070488e-01   6.0568193e-01   6.2457757e-01   6.4465557e-01   6.8926431e-01   5.7195539e-01   6.4382302e-01   6.0624418e-01   6.9993810e-01   7.6545451e-01   6.2965275e-01   6.6075608e-01   5.4617939e-01   6.6047353e-01   6.7714876e-01   6.6155593e-01   6.1520959e-01   6.8704268e-01   5.8018693e-01   6.2748554e-01   5.8851884e-01   6.2865157e-01   5.9085178e-01   6.3167474e-01   5.7717918e-01   6.0283736e-01   6.8560233e-01   5.8644851e-01   5.2107932e-01   5.4421300e-01   6.1843012e-01   5.8385684e-01   5.9261397e-01   5.1228617e-01   6.4118293e-01   6.0105996e-01   5.6992513e-01   6.0255123e-01   6.7083692e-01   5.8959387e-01   7.3368044e-01   7.5157399e-01   7.0099002e-01   6.8098910e-01   6.5493992e-01   6.1300397e-01   7.2062713e-01   6.2982851e-01   8.6262489e-01   6.9077316e-01   7.3804103e-01   7.9673372e-01   7.8332001e-01   7.3097491e-01   7.3742358e-01   7.1185773e-01   7.0307421e-01   6.6211387e-01   6.1438612e-01   5.9259728e-01   5.9104195e-01   7.0224500e-01   6.2746529e-01   5.6714707e-01
   5.1804322e-01   5.5817861e-01   4.3963388e-01   5.6790559e-01   5.5834064e-01   5.7940660e-01   5.6169071e-01   5.7380336e-01   7.7144615e-01   6.5241072e-01   7.2241280e-01   6.4091997e-01   5.6603811e-01   6.3949006e-01   5.7139982e-01   6.0091229e-01   6.3861414e-01   6.2773844e-01   5.5779387e-01   5.7329480e-01   6.8984086e-01   0.0000000e+00   5.8729466e-01   6.0640192e-01   6.3171468e-01   6.0157778e-01   5.5924359e-01   4.5208375e-01   5.0927146e-01   5.5903979e-01   6.7370133e-01   5.5224271e-01   6.4895832e-01   6.4008094e-01   7.6867637e-01   8.3561820e-01   5.9697815e-01   6.0626299e-01   5.3034454e-01   6.0444413e-01   6.4599619e-01   6.9433923e-01   6.2824619e-01   5.8950203e-01   5.5091139e-01   5.8278642e-01   4.9447053e-01   4.9415412e-01   5.3911465e-01   5.4978631e-01   4.6289673e-01   5.7917987e-01   6.0891600e-01   5.0204356e-01   5.4925489e-01   5.0468577e-01   4.7799847e-01   5.4921299e-01   5.6550342e-01   4.8633078e-01   4.7391170e-01   5.7070946e-01   5.8762842e-01   4.2491280e-01   5.2639036e-01   4.9930011e-01   5.8884017e-01   6.1940144e-01   5.4422249e-01   6.1184893e-01   5.6001689e-01   4.9595586e-01   7.1980009e-01   6.3197772e-01   7.4115514e-01   6.0730914e-01   6.3165545e-01   6.8397671e-01   6.1697777e-01   5.8289680e-01   5.2730522e-01   5.4072822e-01   5.2575594e-01   5.4408459e-01   5.1971970e-01   5.3708401e-01   5.0959301e-01   4.9468563e-01   5.6466311e-01   4.6355462e-01
   4.8925034e-01   5.4114252e-01   5.4116589e-01   5.5165400e-01   6.1288301e-01   6.0091819e-01   4.8959896e-01   4.8228923e-01   5.6691728e-01   5.9952820e-01   6.3413061e-01   6.2731469e-01   5.6818472e-01   5.4785274e-01   5.4689385e-01   5.3013688e-01   5.5158341e-01   6.1652330e-01   5.7181403e-01   5.9900275e-01   5.7801940e-01   5.8729466e-01   0.0000000e+00   5.7786422e-01   6.3326612e-01   6.0019683e-01   6.0167013e-01   4.8078411e-01   5.1848253e-01   5.9714196e-01   6.3584231e-01   5.8471649e-01   6.2531359e-01   5.9504880e-01   6.9396269e-01   8.0073372e-01   6.5637558e-01   6.8300720e-01   5.6869788e-01   5.8698760e-01   7.3424415e-01   6.7215917e-01   6.7014693e-01   6.5128635e-01   6.0756844e-01   6.4267144e-01   5.4131384e-01   5.9192340e-01   6.0605150e-01   5.9676250e-01   5.1166057e-01   5.0662983e-01   6.8110567e-01   4.8476650e-01   4.8977288e-01   5.6123492e-01   5.3011128e-01   5.4562785e-01   5.8748487e-01   5.7113222e-01   5.4107168e-01   5.6517675e-01   5.4288452e-01   5.5557161e-01   5.4548329e-01   5.4106838e-01   6.2959672e-01   7.0902966e-01   5.8642463e-01   6.3244987e-01   5.9686553e-01   5.4934304e-01   6.3969537e-01   6.1469311e-01   7.4463891e-01   6.9621420e-01   6.5452926e-01   6.8902900e-01   4.5665400e-01   6.2070511e-01   5.4238419e-01   5.4441167e-01   5.4168037e-01   5.5528849e-01   5.1014777e-01   4.9978286e-01   5.0294978e-01   5.3419782e-01   4.9277658e-01   4.7379286e-01
   5.1734479e-01   5.7778301e-01   5.7963010e-01   6.1698204e-01   6.5842641e-01   6.5888487e-01   5.2443885e-01   5.4004539e-01   5.9035500e-01   6.5648716e-01   6.4709294e-01   6.7309524e-01   5.6732926e-01   5.7973855e-01   5.4725806e-01   5.5451548e-01   5.8765045e-01   5.8130542e-01   5.7354320e-01   6.2332729e-01   6.6478703e-01   6.0640192e-01   5.7786422e-01   0.0000000e+00   5.9941939e-01   6.3297944e-01   6.1069209e-01   5.4634515e-01   5.3464901e-01   5.6763188e-01   5.8123344e-01   5.8213182e-01   6.0120448e-01   5.7929619e-01   6.8513037e-01   6.4122992e-01   6.2580092e-01   6.6440743e-01   5.4794533e-01   5.5929365e-01   7.0122530e-01   6.5358623e-01   6.3375650e-01   6.1164645e-01   6.2908118e-01   7.0429299e-01   5.7341436e-01   5.7290488e-01   5.5175238e-01   6.2878429e-01   4.9532113e-01   5.1082894e-01   6.2655586e-01   4.6612747e-01   5.0453175e-01   5.6367885e-01   5.3612169e-01   5.3172024e-01   5.6414148e-01   5.9521573e-01   5.3994978e-01   5.6381263e-01   5.1116470e-01   5.3330242e-01   5.4584857e-01   6.0133791e-01   6.5328431e-01   7.2225621e-01   5.6558809e-01   6.6230752e-01   6.5911302e-01   5.6366784e-01   6.7068462e-01   6.1970601e-01   7.3836733e-01   7.0074247e-01   6.6387454e-01   6.8080984e-01   5.5635134e-01   5.6218724e-01   5.2004206e-01   5.5224441e-01   5.6337837e-01   5.4497061e-01   5.2017272e-01   4.8004982e-01   4.8454084e-01   5.5154642e-01   4.7743785e-01   4.6539101e-01
   6.1645130e-01   6.8405661e-01   6.4978402e-01   6.6212715e-01   6.6662398e-01   7.2029588e-01   5.3388567e-01   5.7260220e-01   6.1717559e-01   5.9966885e-01   6.8348318e-01   6.6055964e-01   5.8989244e-01   5.9315207e-01   6.0102056e-01   6.0133750e-01   6.3223884e-01   5.9885179e-01   5.9983336e-01   6.0528171e-01   6.1715844e-01   6.3171468e-01   6.3326612e-01   5.9941939e-01   0.0000000e+00   6.5683065e-01   6.5850707e-01   5.9418601e-01   5.8338670e-01   6.5495458e-01   6.6764508e-01   6.2415226e-01   6.4681409e-01   6.9735179e-01   7.9876881e-01   8.8209606e-01   6.3946651e-01   6.7113653e-01   6.2015462e-01   6.2281799e-01   6.1967789e-01   8.7847111e-01   6.8877025e-01   6.3135029e-01   6.5135819e-01   7.2880980e-01   6.1367246e-01   6.1173016e-01   5.9494599e-01   5.9735240e-01   5.5628873e-01   6.0922748e-01   6.8327006e-01   5.4991255e-01   5.5250786e-01   6.0817366e-01   5.7109030e-01   5.7997130e-01   5.8790865e-01   6.1677048e-01   5.6647060e-01   6.9294196e-01   6.0005851e-01   5.9204865e-01   6.3684873e-01   6.2001336e-01   7.5917445e-01   7.8381460e-01   6.0844261e-01   7.4267104e-01   7.0191647e-01   5.5279005e-01   7.2388315e-01   7.1224274e-01   8.2570128e-01   7.6245503e-01   7.2648028e-01   7.2700560e-01   6.4116198e-01   7.0542253e-01   6.6720190e-01   6.8294052e-01   6.4673500e-01   6.1277273e-01   5.8747136e-01   5.6415943e-01   6.3670262e-01   6.8138172e-01   5.6844567e-01   5.5546383e-01
   4.9426319e-01   5.9725260e-01   5.0664462e-01   5.1964847e-01   5.8552074e-01   6.2130626e-01   5.1089895e-01   5.5179142e-01   6.1351620e-01   5.4828182e-01   6.1706020e-01   5.7083052e-01   5.7069833e-01   6.3443972e-01   6.2796652e-01   5.4968245e-01   5.6440274e-01   5.5507962e-01   5.9918304e-01   6.2760095e-01   6.2927778e-01   6.0157778e-01   6.0019683e-01   6.3297944e-01   6.5683065e-01   0.0000000e+00   5.6846893e-01   5.5674936e-01   6.0091717e-01   6.3997433e-01   7.0463800e-01   5.3456412e-01   6.1482656e-01   6.6475041e-01   7.8936711e-01   7.9385428e-01   5.2275674e-01   6.4887762e-01   5.4842100e-01   5.6369092e-01   5.9965984e-01   8.6598543e-01   6.8939362e-01   6.1915820e-01   5.8299279e-01   6.2059133e-01   5.5225200e-01   5.6108914e-01   5.3074490e-01   5.5989171e-01   4.9166041e-01   5.4691160e-01   6.3872601e-01   5.1811314e-01   5.1047771e-01   5.8133587e-01   5.0125638e-01   5.5426212e-01   5.5750614e-01   5.6412247e-01   5.1000766e-01   5.8371769e-01   5.6918909e-01   5.6762578e-01   5.8161435e-01   5.6307799e-01   6.4341831e-01   6.5033468e-01   5.5749890e-01   6.0417966e-01   6.0048992e-01   4.8417765e-01   6.3458783e-01   6.3277922e-01   7.8880398e-01   7.2001524e-01   6.6823363e-01   6.4039993e-01   5.6584531e-01   5.9355139e-01   5.7970584e-01   5.5016167e-01   5.6552038e-01   6.2275478e-01   5.3208375e-01   4.7979363e-01   5.2723622e-01   5.1418688e-01   4.5774585e-01   4.8139619e-01
   5.3401239e-01   5.5970214e-01   5.1492045e-01   5.1726835e-01   5.8721478e-01   5.8958379e-01   4.6634038e-01   4.6785269e-01   5.3437414e-01   5.0696796e-01   6.0671670e-01   5.2600804e-01   5.3156559e-01   5.0606078e-01   5.3129103e-01   4.8958848e-01   5.0680865e-01   5.3822893e-01   5.9227499e-01   6.2218041e-01   5.1070488e-01   5.5924359e-01   6.0167013e-01   6.1069209e-01   6.5850707e-01   5.6846893e-01   0.0000000e+00   5.0566984e-01   5.4193778e-01   5.7605901e-01   6.2748042e-01   5.3422644e-01   6.4145380e-01   6.0202576e-01   7.3513299e-01   7.8819144e-01   5.9321164e-01   6.3294063e-01   5.8587282e-01   5.4906085e-01   6.7537436e-01   7.3272195e-01   6.5217792e-01   6.2888929e-01   6.2390874e-01   6.4091720e-01   5.5049175e-01   5.7796424e-01   5.4561706e-01   5.9717270e-01   4.9669291e-01   5.2587103e-01   6.6424246e-01   5.1319198e-01   5.0596749e-01   5.4789048e-01   4.9320964e-01   4.9036595e-01   5.2065595e-01   5.3147732e-01   4.8565487e-01   4.8799145e-01   4.8100893e-01   4.8117573e-01   5.7035496e-01   5.6044337e-01   6.2083618e-01   6.4162289e-01   5.4842306e-01   5.8796815e-01   5.8071681e-01   4.9410418e-01   6.4083009e-01   5.7633912e-01   6.9413699e-01   5.6602399e-01   5.8938120e-01   5.9921255e-01   5.7524043e-01   5.3926008e-01   5.1746023e-01   5.1765376e-01   5.0107831e-01   5.2626628e-01   5.0256885e-01   5.0342591e-01   5.4032046e-01   4.8650065e-01   4.8584421e-01   4.7178143e-01
   4.5427084e-01   5.3225364e-01   5.1558712e-01   5.0190952e-01   5.6831466e-01   5.6614901e-01   4.3390352e-01   4.5497777e-01   5.2133284e-01   5.2144509e-01   5.8736863e-01   5.6509478e-01   5.0444001e-01   5.1701564e-01   5.6193795e-01   5.0399835e-01   5.2024817e-01   4.8916846e-01   5.5638907e-01   5.9207759e-01   6.0568193e-01   4.5208375e-01   4.8078411e-01   5.4634515e-01   5.9418601e-01   5.5674936e-01   5.0566984e-01   0.0000000e+00   4.7130836e-01   5.0036322e-01   5.7233186e-01   5.0449498e-01   5.8060764e-01   5.5982249e-01   6.7988301e-01   7.7082876e-01   5.5982977e-01   5.8598201e-01   4.9518889e-01   5.9779821e-01   6.0088683e-01   7.4055366e-01   6.2417809e-01   6.5640330e-01   6.0602037e-01   5.8568390e-01   5.5749509e-01   5.3213968e-01   5.6222293e-01   5.8307976e-01   5.0026390e-01   5.3201958e-01   6.5758015e-01   4.7882313e-01   4.9472672e-01   5.2417328e-01   5.0987441e-01   5.0932384e-01   4.6935025e-01   4.9854448e-01   4.7107962e-01   4.5127814e-01   4.9229537e-01   4.8698084e-01   5.6804147e-01   4.8791331e-01   6.4219975e-01   6.3353519e-01   4.8570057e-01   5.9702714e-01   5.7099981e-01   4.5150638e-01   5.8472677e-01   5.7130403e-01   6.7421968e-01   5.1737314e-01   6.0864050e-01   5.6125142e-01   5.0865330e-01   5.9304226e-01   5.0630588e-01   4.7617111e-01   4.9951111e-01   5.1410291e-01   4.6030057e-01   4.6792079e-01   5.0433649e-01   4.8194374e-01   3.7160326e-01   4.4238564e-01
   4.9617794e-01   5.6508465e-01   5.2671921e-01   4.9315298e-01   5.2025935e-01   5.8164458e-01   4.5982226e-01   4.6799483e-01   5.2737594e-01   4.9122556e-01   6.3677066e-01   5.6914618e-01   5.3320741e-01   5.3057946e-01   5.5181656e-01   4.6459566e-01   5.7357385e-01   5.1727923e-01   5.4414448e-01   5.3032839e-01   6.2457757e-01   5.0927146e-01   5.1848253e-01   5.3464901e-01   5.8338670e-01   6.0091717e-01   5.4193778e-01   4.7130836e-01   0.0000000e+00   5.4684693e-01   6.3671597e-01   5.1366281e-01   5.9621720e-01   5.8111109e-01   7.1960062e-01   7.4555875e-01   5.6468350e-01   5.7544555e-01   4.8696069e-01   5.7236629e-01   5.0182567e-01   6.8833311e-01   6.1585688e-01   5.9822441e-01   5.6220862e-01   5.8955890e-01   5.3583517e-01   5.2285178e-01   5.5376154e-01   5.5696147e-01   4.5882425e-01   4.8860745e-01   6.0106740e-01   4.9630248e-01   5.0185341e-01   5.1482143e-01   4.9418078e-01   5.0403477e-01   4.7039352e-01   5.1024221e-01   4.7408665e-01   5.1394495e-01   5.1087586e-01   4.8363149e-01   5.5658108e-01   5.3649219e-01   6.4431665e-01   6.4501171e-01   5.3833973e-01   6.0949169e-01   5.7585737e-01   4.9557192e-01   6.7212938e-01   5.6754581e-01   7.3289799e-01   5.8266681e-01   6.4827913e-01   6.1372185e-01   5.1327633e-01   5.7157488e-01   5.5305207e-01   5.2615636e-01   4.8839408e-01   5.8258321e-01   4.7898599e-01   4.9983213e-01   5.2217198e-01   4.8934694e-01   4.4958071e-01   4.5567590e-01
   5.2636005e-01   5.5807124e-01   5.4377657e-01   5.3202639e-01   5.8724336e-01   6.3933433e-01   4.9491544e-01   4.8393139e-01   5.9415653e-01   5.8558716e-01   6.5436211e-01   5.6591056e-01   5.7560979e-01   5.4061827e-01   5.5835498e-01   5.3781615e-01   5.7474399e-01   5.5749703e-01   5.5999707e-01   6.0586790e-01   6.4465557e-01   5.5903979e-01   5.9714196e-01   5.6763188e-01   6.5495458e-01   6.3997433e-01   5.7605901e-01   5.0036322e-01   5.4684693e-01   0.0000000e+00   6.8205452e-01   5.7233647e-01   6.4872347e-01   6.0724378e-01   6.8840657e-01   7.6954111e-01   6.3564621e-01   6.7737050e-01   5.1568813e-01   6.2790344e-01   5.7863846e-01   7.9303563e-01   6.4044485e-01   6.1939103e-01   5.8896805e-01   6.4019324e-01   5.4975380e-01   5.5990556e-01   5.6990139e-01   5.6032856e-01   4.9076580e-01   4.9457442e-01   6.3767156e-01   5.2749115e-01   5.0616439e-01   5.3928398e-01   5.0056346e-01   5.4664472e-01   5.4583063e-01   5.5667029e-01   4.7210962e-01   5.1660922e-01   5.0952364e-01   4.8434989e-01   5.4103423e-01   5.0959884e-01   6.1223860e-01   6.8890112e-01   5.3802026e-01   5.6514901e-01   5.5608866e-01   4.7790917e-01   6.0960381e-01   5.9795325e-01   7.9195957e-01   6.3702807e-01   6.2083222e-01   5.8738833e-01   5.2100444e-01   4.7619312e-01   5.2203861e-01   4.9611834e-01   4.9731865e-01   5.4550327e-01   4.7098820e-01   4.8467490e-01   4.7593227e-01   5.3782543e-01   4.7822696e-01   4.7295667e-01
   5.5348251e-01   6.3388788e-01   6.2675937e-01   6.3002271e-01   6.2654012e-01   6.5058991e-01   5.4231657e-01   5.3939524e-01   6.8322445e-01   6.2799368e-01   7.3339800e-01   6.6019733e-01   6.1924801e-01   6.4421776e-01   6.3179645e-01   5.4455898e-01   6.2660432e-01   5.8816493e-01   6.2139289e-01   6.5702753e-01   6.8926431e-01   6.7370133e-01   6.3584231e-01   5.8123344e-01   6.6764508e-01   7.0463800e-01   6.2748042e-01   5.7233186e-01   6.3671597e-01   6.8205452e-01   0.0000000e+00   6.2205128e-01   6.7514831e-01   6.4815683e-01   8.0416529e-01   8.2652305e-01   7.1746763e-01   6.7154705e-01   5.6310051e-01   6.5968787e-01   7.1975128e-01   7.2133600e-01   7.2635275e-01   7.2357326e-01   6.7735563e-01   6.6241256e-01   6.1462655e-01   6.2980231e-01   6.4754278e-01   6.8431153e-01   5.6616325e-01   5.6994404e-01   6.7377613e-01   6.3124115e-01   5.7707845e-01   6.4475951e-01   5.4888613e-01   5.9307950e-01   5.7421936e-01   5.5111350e-01   5.4902909e-01   6.4555122e-01   6.4322892e-01   5.3162173e-01   5.5326789e-01   5.3827938e-01   6.1941815e-01   7.4170359e-01   6.3615899e-01   7.0319916e-01   5.8914661e-01   5.2662661e-01   6.5177189e-01   6.7005624e-01   7.6469595e-01   7.0101532e-01   6.6589513e-01   6.4026823e-01   6.0779666e-01   5.2538616e-01   6.0400005e-01   5.9110414e-01   5.6767645e-01   6.0024209e-01   5.4509214e-01   5.8097494e-01   6.0352281e-01   5.8536655e-01   5.1797445e-01   5.3303416e-01
   5.4430635e-01   5.8240731e-01   5.4981019e-01   5.8511662e-01   5.8588469e-01   6.8930356e-01   5.3037275e-01   5.3606747e-01   5.8993737e-01   5.9218507e-01   6.6517495e-01   6.5810288e-01   5.5002709e-01   5.5484330e-01   5.7901136e-01   5.0749243e-01   5.9236259e-01   5.5147491e-01   5.2148187e-01   5.5940857e-01   5.7195539e-01   5.5224271e-01   5.8471649e-01   5.8213182e-01   6.2415226e-01   5.3456412e-01   5.3422644e-01   5.0449498e-01   5.1366281e-01   5.7233647e-01   6.2205128e-01   0.0000000e+00   5.8639689e-01   5.8600157e-01   6.9949810e-01   8.1339759e-01   6.5173850e-01   6.8920751e-01   4.9783377e-01   5.7370518e-01   6.7019725e-01   6.3282909e-01   6.1091228e-01   6.4097652e-01   6.2038736e-01   5.8850282e-01   5.3328223e-01   5.3615575e-01   5.8906055e-01   5.6827842e-01   4.7873409e-01   5.1059952e-01   5.9860923e-01   4.9924727e-01   4.7037815e-01   5.4310483e-01   5.0704122e-01   5.1877951e-01   5.3242660e-01   4.7800602e-01   4.8410617e-01   5.5731991e-01   5.0089427e-01   4.8018176e-01   5.3405144e-01   5.3477855e-01   6.3530109e-01   6.5809571e-01   5.6749034e-01   6.3421148e-01   5.6946053e-01   4.7085113e-01   6.3281600e-01   5.8809833e-01   7.3837689e-01   6.6215814e-01   6.3815122e-01   6.2073426e-01   4.6635987e-01   5.9589817e-01   5.6332589e-01   5.5090639e-01   5.4387431e-01   5.9512471e-01   5.2295592e-01   5.1844328e-01   4.9046774e-01   5.4608804e-01   4.9944372e-01   5.2262310e-01
   5.3319529e-01   5.7108565e-01   5.5261873e-01   5.5037749e-01   5.9815015e-01   6.0427726e-01   5.3351762e-01   5.2974989e-01   5.9042008e-01   5.8702609e-01   6.7939266e-01   6.2912603e-01   6.0718039e-01   5.7644384e-01   6.0325699e-01   5.2939769e-01   6.2861401e-01   5.9492778e-01   6.0681263e-01   6.2128045e-01   6.4382302e-01   6.4895832e-01   6.2531359e-01   6.0120448e-01   6.4681409e-01   6.1482656e-01   6.4145380e-01   5.8060764e-01   5.9621720e-01   6.4872347e-01   6.7514831e-01   5.8639689e-01   0.0000000e+00   6.6968448e-01   7.6124885e-01   8.0367769e-01   6.9437099e-01   7.2717671e-01   6.0378370e-01   6.0864197e-01   6.9347047e-01   7.1509505e-01   7.1871810e-01   6.7374175e-01   6.3130031e-01   6.3342868e-01   5.9506880e-01   6.0840129e-01   6.3123500e-01   5.8835249e-01   5.2868002e-01   5.6784752e-01   6.8173222e-01   6.2790109e-01   5.4878888e-01   5.7262797e-01   5.3346984e-01   6.1137701e-01   6.1744418e-01   6.0045604e-01   5.7946906e-01   5.8321047e-01   5.2555584e-01   5.0225091e-01   5.7489526e-01   6.0328031e-01   6.8033379e-01   7.1105294e-01   5.6988495e-01   6.7952768e-01   6.4628279e-01   5.6069317e-01   6.8580946e-01   6.2280417e-01   7.0984426e-01   6.4841860e-01   6.6620062e-01   6.8146015e-01   5.3542497e-01   5.4130817e-01   5.8087937e-01   5.8979980e-01   5.5255955e-01   5.9554836e-01   5.3933074e-01   5.3392407e-01   5.3445156e-01   6.0294122e-01   5.0994226e-01   5.1067728e-01
   5.4145630e-01   6.1728577e-01   5.9559065e-01   5.7531935e-01   6.0251051e-01   6.7030149e-01   5.5244670e-01   5.4178974e-01   6.2245339e-01   6.2783193e-01   6.4003921e-01   6.4234597e-01   5.8358754e-01   5.6737920e-01   6.1468209e-01   5.4920336e-01   6.5839009e-01   5.8709753e-01   6.0190581e-01   5.7998600e-01   6.0624418e-01   6.4008094e-01   5.9504880e-01   5.7929619e-01   6.9735179e-01   6.6475041e-01   6.0202576e-01   5.5982249e-01   5.8111109e-01   6.0724378e-01   6.4815683e-01   5.8600157e-01   6.6968448e-01   0.0000000e+00   7.2802589e-01   7.8590698e-01   6.4771587e-01   7.0807289e-01   5.8581493e-01   6.5453057e-01   6.5000380e-01   8.0644708e-01   6.5719400e-01   7.1648257e-01   6.5863990e-01   6.7190499e-01   6.2253525e-01   6.0879324e-01   6.0967069e-01   6.4386635e-01   5.4933129e-01   6.4698204e-01   7.1418261e-01   5.8617142e-01   5.4593910e-01   6.1822603e-01   5.7043603e-01   5.9731758e-01   5.9691968e-01   5.9747090e-01   5.8215519e-01   6.1453925e-01   5.3028667e-01   5.4958646e-01   6.3173839e-01   5.9124377e-01   6.7825103e-01   7.2605213e-01   5.5629876e-01   6.7020855e-01   6.1586085e-01   5.8262588e-01   6.6796461e-01   6.4997924e-01   7.1771527e-01   6.9072751e-01   7.0679421e-01   7.0335335e-01   5.5334800e-01   6.4223671e-01   5.7029398e-01   5.6806882e-01   5.6139556e-01   5.9759392e-01   5.4968865e-01   5.4459559e-01   5.4796617e-01   5.7556951e-01   5.5612583e-01   5.4441776e-01
   6.6272697e-01   7.1059847e-01   7.1836835e-01   7.0731913e-01   6.9693777e-01   7.0600412e-01   6.5664145e-01   7.1090516e-01   7.7429596e-01   7.9671646e-01   7.0495882e-01   7.6255643e-01   6.5525744e-01   6.4501697e-01   6.7650377e-01   6.1677126e-01   7.1703167e-01   7.3733221e-01   7.6338824e-01   6.9129187e-01   6.9993810e-01   7.6867637e-01   6.9396269e-01   6.8513037e-01   7.9876881e-01   7.8936711e-01   7.3513299e-01   6.7988301e-01   7.1960062e-01   6.8840657e-01   8.0416529e-01   6.9949810e-01   7.6124885e-01   7.2802589e-01   0.0000000e+00   8.9807265e-01   7.9502705e-01   7.6356227e-01   6.8073217e-01   7.5485536e-01   7.6310229e-01   9.3928563e-01   7.6972149e-01   8.2540755e-01   8.2652402e-01   7.1976525e-01   7.3823118e-01   7.0906468e-01   6.8961289e-01   7.1474875e-01   6.5323281e-01   7.0991984e-01   8.4490030e-01   6.7202008e-01   6.8197769e-01   7.5630519e-01   6.9566644e-01   7.1295324e-01   7.3248897e-01   7.3719134e-01   7.1170609e-01   8.0068531e-01   7.4287353e-01   7.5876171e-01   8.0063014e-01   7.8117968e-01   8.5262436e-01   8.8255154e-01   7.1437413e-01   7.9813032e-01   7.7104920e-01   7.1475210e-01   9.2204958e-01   8.1871358e-01   8.5422219e-01   8.1276083e-01   7.7046280e-01   7.6351559e-01   6.6437944e-01   7.5039937e-01   6.8166335e-01   6.9215808e-01   6.6601172e-01   7.1261837e-01   6.1418187e-01   6.3770462e-01   6.1723668e-01   6.3639643e-01   5.8572293e-01   5.9575883e-01
   6.6919466e-01   7.3999398e-01   8.3025610e-01   8.7695938e-01   7.6440796e-01   8.9019112e-01   6.4520589e-01   8.5383255e-01   9.9278419e-01   8.6453182e-01   9.8505601e-01   8.6903167e-01   7.8083965e-01   7.5158842e-01   7.1167701e-01   6.4229564e-01   8.7360637e-01   8.4819090e-01   7.9059437e-01   7.6334862e-01   7.6545451e-01   8.3561820e-01   8.0073372e-01   6.4122992e-01   8.8209606e-01   7.9385428e-01   7.8819144e-01   7.7082876e-01   7.4555875e-01   7.6954111e-01   8.2652305e-01   8.1339759e-01   8.0367769e-01   7.8590698e-01   8.9807265e-01   0.0000000e+00   6.7745597e-01   7.9744886e-01   7.1767476e-01   8.5074264e-01   8.2692346e-01   8.4554674e-01   7.1021228e-01   7.4857835e-01   8.6051221e-01   7.1792819e-01   8.5818187e-01   8.3156186e-01   6.3314495e-01   9.0219185e-01   7.1033311e-01   7.4731499e-01   8.4818987e-01   6.9222072e-01   8.0629968e-01   8.6625697e-01   8.1069228e-01   9.3586526e-01   7.9385710e-01   8.2194372e-01   6.5460720e-01   7.7519027e-01   9.2564993e-01   8.5145567e-01   8.8982188e-01   7.6073890e-01   7.8620242e-01   1.0000000e+00   8.5924399e-01   9.2991090e-01   9.8024676e-01   8.1628018e-01   7.5746231e-01   8.1329405e-01   9.6706287e-01   9.7456925e-01   7.7693863e-01   8.1612783e-01   6.7630565e-01   4.4037623e-01   8.3288020e-01   6.1906740e-01   6.7235545e-01   8.1109739e-01   6.7689800e-01   8.3358169e-01   7.2184806e-01   7.9860685e-01   7.0694585e-01   6.5834303e-01
   5.6251182e-01   6.4528583e-01   6.0558132e-01   5.8110952e-01   6.0315623e-01   6.1693269e-01   5.1930498e-01   5.9268849e-01   6.6923819e-01   6.9265945e-01   6.3324224e-01   6.0371070e-01   5.8053863e-01   5.6878559e-01   5.7322149e-01   5.6036229e-01   6.6622604e-01   5.4150382e-01   5.8845101e-01   6.2037072e-01   6.2965275e-01   5.9697815e-01   6.5637558e-01   6.2580092e-01   6.3946651e-01   5.2275674e-01   5.9321164e-01   5.5982977e-01   5.6468350e-01   6.3564621e-01   7.1746763e-01   6.5173850e-01   6.9437099e-01   6.4771587e-01   7.9502705e-01   6.7745597e-01   0.0000000e+00   6.9824984e-01   6.6639206e-01   6.9657022e-01   5.8467317e-01   7.1090610e-01   7.3941744e-01   6.4361136e-01   6.5520206e-01   6.5333278e-01   6.4461047e-01   6.4775680e-01   6.0580951e-01   5.6580840e-01   5.5773504e-01   5.9376744e-01   7.8202481e-01   6.4662318e-01   4.7919750e-01   5.0666213e-01   5.1812650e-01   5.7983972e-01   5.9467411e-01   5.5478159e-01   5.6602493e-01   6.1558246e-01   5.4841008e-01   5.1113064e-01   6.0955618e-01   5.3390134e-01   6.6037051e-01   7.6595813e-01   5.8438720e-01   6.5367719e-01   6.1490719e-01   5.7783062e-01   7.2481339e-01   6.1126589e-01   7.7508677e-01   6.7083498e-01   6.4527733e-01   6.3680110e-01   6.1703041e-01   5.5633413e-01   6.2895584e-01   6.0512481e-01   5.9420226e-01   6.2534442e-01   5.8261858e-01   5.2644956e-01   5.0342592e-01   5.5441849e-01   5.0263710e-01   5.2708178e-01
   5.3694011e-01   6.0249731e-01   6.4739748e-01   6.6248273e-01   6.9077671e-01   6.9282538e-01   6.0680685e-01   6.0198202e-01   6.4010684e-01   6.7074958e-01   6.9137805e-01   6.3775420e-01   6.0326189e-01   5.7049480e-01   6.4852442e-01   6.1407577e-01   7.1270693e-01   6.9144562e-01   6.3997883e-01   6.3979120e-01   6.6075608e-01   6.0626299e-01   6.8300720e-01   6.6440743e-01   6.7113653e-01   6.4887762e-01   6.3294063e-01   5.8598201e-01   5.7544555e-01   6.7737050e-01   6.7154705e-01   6.8920751e-01   7.2717671e-01   7.0807289e-01   7.6356227e-01   7.9744886e-01   6.9824984e-01   0.0000000e+00   6.0830909e-01   6.5299370e-01   6.3856365e-01   7.0389890e-01   7.6832571e-01   7.2189945e-01   7.0973952e-01   6.8269418e-01   6.3389956e-01   6.4872008e-01   6.9081363e-01   7.0033040e-01   5.3423658e-01   5.7947989e-01   6.9546049e-01   6.0164960e-01   6.2398956e-01   5.7453872e-01   5.4269205e-01   6.1646735e-01   6.3897985e-01   6.3808931e-01   5.9908871e-01   6.2241302e-01   6.1432923e-01   6.5131751e-01   6.4347449e-01   6.0189339e-01   7.0582948e-01   7.6313106e-01   6.6136069e-01   7.7011569e-01   6.7202332e-01   6.1146878e-01   7.5308630e-01   6.6447827e-01   8.2951091e-01   7.1157425e-01   7.2016133e-01   6.9086023e-01   6.2776892e-01   6.7796043e-01   6.4418789e-01   6.0648152e-01   5.6025393e-01   6.0682549e-01   5.9124521e-01   5.9095346e-01   5.9967092e-01   6.9696720e-01   6.0386035e-01   5.8414523e-01
   4.7316799e-01   5.5922352e-01   5.2812516e-01   5.2309256e-01   5.7010992e-01   6.2689801e-01   4.6788135e-01   4.7666445e-01   5.1898986e-01   5.2754251e-01   5.5758099e-01   5.5168152e-01   5.4983000e-01   5.2146180e-01   5.7193929e-01   4.8744248e-01   5.8144490e-01   5.2871362e-01   5.5377898e-01   5.3846240e-01   5.4617939e-01   5.3034454e-01   5.6869788e-01   5.4794533e-01   6.2015462e-01   5.4842100e-01   5.8587282e-01   4.9518889e-01   4.8696069e-01   5.1568813e-01   5.6310051e-01   4.9783377e-01   6.0378370e-01   5.8581493e-01   6.8073217e-01   7.1767476e-01   6.6639206e-01   6.0830909e-01   0.0000000e+00   5.6775804e-01   5.2123911e-01   6.0081923e-01   6.3312630e-01   6.3087317e-01   5.9439111e-01   6.2604697e-01   5.1840597e-01   5.0959898e-01   5.2695752e-01   5.9208711e-01   4.4384382e-01   4.6566341e-01   6.1212385e-01   4.9958195e-01   4.7783540e-01   4.9092853e-01   4.5554920e-01   4.6981982e-01   4.9020528e-01   4.7988563e-01   4.6386128e-01   4.8618804e-01   4.5896013e-01   4.7125794e-01   5.4202904e-01   5.1991229e-01   6.0883479e-01   6.3689069e-01   4.7561839e-01   6.3165580e-01   5.2045639e-01   4.7796355e-01   6.0496154e-01   5.9455300e-01   6.7326933e-01   6.7322425e-01   5.7780947e-01   5.9462091e-01   4.4705128e-01   4.6706031e-01   4.9832145e-01   4.9922462e-01   4.9240848e-01   4.5770762e-01   4.7075128e-01   4.6067541e-01   4.7447854e-01   5.1523555e-01   4.3841899e-01   4.8091918e-01
   5.1839549e-01   5.9930955e-01   5.5094719e-01   5.3763416e-01   5.8417518e-01   6.3546278e-01   4.6561186e-01   4.9089599e-01   5.2008177e-01   5.1691643e-01   6.1447768e-01   5.7238371e-01   5.4624611e-01   5.1503997e-01   5.5186366e-01   5.2501420e-01   5.3282701e-01   5.6399254e-01   5.6467271e-01   5.6329932e-01   6.6047353e-01   6.0444413e-01   5.8698760e-01   5.5929365e-01   6.2281799e-01   5.6369092e-01   5.4906085e-01   5.9779821e-01   5.7236629e-01   6.2790344e-01   6.5968787e-01   5.7370518e-01   6.0864197e-01   6.5453057e-01   7.5485536e-01   8.5074264e-01   6.9657022e-01   6.5299370e-01   5.6775804e-01   0.0000000e+00   5.9577974e-01   6.2231980e-01   6.2012730e-01   6.3568373e-01   6.7976216e-01   7.3161662e-01   6.7623477e-01   6.4576824e-01   6.1686702e-01   6.7051495e-01   6.0823154e-01   6.7605211e-01   7.7593047e-01   6.3552076e-01   6.4155348e-01   6.7902345e-01   6.3082996e-01   6.2213682e-01   6.3559153e-01   6.6272379e-01   6.5762916e-01   7.1394210e-01   5.9959144e-01   6.0091236e-01   5.8171916e-01   6.1155686e-01   7.2508717e-01   7.8170161e-01   5.9176282e-01   6.7426953e-01   5.8574578e-01   5.3289107e-01   6.5270517e-01   6.4115719e-01   7.7614822e-01   8.5851652e-01   7.2755419e-01   6.6351739e-01   5.6779087e-01   6.0991172e-01   6.1288137e-01   5.8421113e-01   5.6189652e-01   6.1675585e-01   5.6058442e-01   5.7853863e-01   5.1032008e-01   6.0022142e-01   4.9159806e-01   5.1905002e-01
   5.7465077e-01   6.3992624e-01   6.0609787e-01   5.9455637e-01   6.3714182e-01   6.4749710e-01   5.4770375e-01   5.8778308e-01   6.4639457e-01   6.0050275e-01   7.3864483e-01   6.7849770e-01   5.7688803e-01   6.3672678e-01   7.6321833e-01   7.0630365e-01   5.3296226e-01   5.8167473e-01   6.4575609e-01   6.8321314e-01   6.7714876e-01   6.4599619e-01   7.3424415e-01   7.0122530e-01   6.1967789e-01   5.9965984e-01   6.7537436e-01   6.0088683e-01   5.0182567e-01   5.7863846e-01   7.1975128e-01   6.7019725e-01   6.9347047e-01   6.5000380e-01   7.6310229e-01   8.2692346e-01   5.8467317e-01   6.3856365e-01   5.2123911e-01   5.9577974e-01   0.0000000e+00   6.7741832e-01   6.8579573e-01   6.4760135e-01   6.3059213e-01   6.7318865e-01   6.5210674e-01   6.6974696e-01   5.9456137e-01   6.3119529e-01   6.3569846e-01   6.3771096e-01   7.4014562e-01   6.7113844e-01   6.8150222e-01   6.5785270e-01   5.9758555e-01   5.7959709e-01   5.7288284e-01   5.8157452e-01   6.1374316e-01   6.6712802e-01   5.6168303e-01   5.7615983e-01   6.2978625e-01   6.4475845e-01   6.2821100e-01   6.3620174e-01   5.3150028e-01   6.5007312e-01   6.3766082e-01   6.1184743e-01   7.8072790e-01   7.5324474e-01   7.1273300e-01   7.8732184e-01   7.7674435e-01   7.2601424e-01   6.7581482e-01   6.5517749e-01   7.2144671e-01   7.1292317e-01   6.4895362e-01   6.8082945e-01   6.0642456e-01   5.3898248e-01   5.8620534e-01   6.2212385e-01   4.7830407e-01   5.8462318e-01
   6.0174975e-01   6.0737698e-01   5.5102814e-01   7.0934977e-01   8.0917748e-01   8.2264247e-01   6.3578921e-01   5.7705121e-01   6.0459052e-01   6.1515511e-01   6.9087369e-01   7.6054226e-01   7.6818680e-01   6.5163540e-01   6.1899355e-01   5.6952564e-01   7.0593344e-01   8.0462244e-01   7.8272112e-01   7.1667198e-01   6.6155593e-01   6.9433923e-01   6.7215917e-01   6.5358623e-01   8.7847111e-01   8.6598543e-01   7.3272195e-01   7.4055366e-01   6.8833311e-01   7.9303563e-01   7.2133600e-01   6.3282909e-01   7.1509505e-01   8.0644708e-01   9.3928563e-01   8.4554674e-01   7.1090610e-01   7.0389890e-01   6.0081923e-01   6.2231980e-01   6.7741832e-01   0.0000000e+00   6.8450000e-01   7.1623117e-01   5.8767670e-01   5.9557063e-01   6.0459673e-01   6.1718246e-01   7.4096192e-01   7.4004134e-01   5.6964050e-01   7.1310561e-01   8.0112295e-01   8.2578180e-01   8.0880522e-01   7.4600997e-01   5.7836236e-01   7.0220165e-01   6.6149800e-01   7.5611572e-01   7.4122014e-01   8.1632639e-01   6.4190374e-01   6.2568364e-01   6.6483374e-01   7.3253362e-01   8.7287831e-01   9.0148854e-01   7.1402742e-01   7.9417146e-01   8.1936977e-01   6.4674765e-01   7.0196865e-01   6.6651115e-01   8.6220623e-01   8.5647250e-01   7.1119903e-01   8.9923053e-01   7.0778849e-01   7.3669879e-01   6.3284122e-01   5.9949513e-01   5.9637437e-01   6.5471742e-01   6.1735652e-01   6.3572828e-01   6.2850123e-01   7.4828268e-01   6.2686060e-01   5.7379483e-01
   5.5871725e-01   6.1353472e-01   6.1973382e-01   5.9450576e-01   6.5656785e-01   6.1517696e-01   5.4005700e-01   5.1205077e-01   6.1818321e-01   6.2358553e-01   6.6587442e-01   6.5144986e-01   6.4055567e-01   6.0384816e-01   6.4818813e-01   6.3123712e-01   7.1284815e-01   6.1254964e-01   6.1836746e-01   6.3916873e-01   6.1520959e-01   6.2824619e-01   6.7014693e-01   6.3375650e-01   6.8877025e-01   6.8939362e-01   6.5217792e-01   6.2417809e-01   6.1585688e-01   6.4044485e-01   7.2635275e-01   6.1091228e-01   7.1871810e-01   6.5719400e-01   7.6972149e-01   7.1021228e-01   7.3941744e-01   7.6832571e-01   6.3312630e-01   6.2012730e-01   6.8579573e-01   6.8450000e-01   0.0000000e+00   6.8922373e-01   6.4393557e-01   6.7683313e-01   6.0996732e-01   6.5479833e-01   6.2853381e-01   6.0691857e-01   5.7167779e-01   5.9556341e-01   7.2200671e-01   5.7188453e-01   5.6293237e-01   5.8360807e-01   5.6457945e-01   6.1248106e-01   6.4173876e-01   6.2936826e-01   5.5115319e-01   6.1155352e-01   5.5583232e-01   5.9845294e-01   6.2070596e-01   5.7975889e-01   6.9628290e-01   7.3542316e-01   6.2563742e-01   7.8110082e-01   6.6251484e-01   5.9676671e-01   7.4170663e-01   6.6504945e-01   8.1167402e-01   7.8204629e-01   7.4818450e-01   7.3867708e-01   6.8567892e-01   6.5057592e-01   6.2758178e-01   5.9334996e-01   5.9804362e-01   5.9173107e-01   5.6784964e-01   5.6311745e-01   6.1720022e-01   6.1586796e-01   5.9847716e-01   5.7269560e-01
   5.5959978e-01   6.4180473e-01   6.2713221e-01   6.0732348e-01   6.5437073e-01   6.4828132e-01   5.5177324e-01   5.7527050e-01   6.4198336e-01   6.6012142e-01   6.8331645e-01   6.8800958e-01   6.5968820e-01   5.8473931e-01   6.3210387e-01   6.1830116e-01   6.9901563e-01   5.9997440e-01   7.0411587e-01   7.1934069e-01   6.8704268e-01   5.8950203e-01   6.5128635e-01   6.1164645e-01   6.3135029e-01   6.1915820e-01   6.2888929e-01   6.5640330e-01   5.9822441e-01   6.1939103e-01   7.2357326e-01   6.4097652e-01   6.7374175e-01   7.1648257e-01   8.2540755e-01   7.4857835e-01   6.4361136e-01   7.2189945e-01   6.3087317e-01   6.3568373e-01   6.4760135e-01   7.1623117e-01   6.8922373e-01   0.0000000e+00   6.7039614e-01   7.2139730e-01   6.2601566e-01   6.2644808e-01   6.3231751e-01   6.5737413e-01   5.5821168e-01   6.0046132e-01   7.1161186e-01   5.8629132e-01   5.9440019e-01   5.9563347e-01   5.7164166e-01   5.8444435e-01   6.3280987e-01   6.1730999e-01   5.2407197e-01   6.1010709e-01   5.4409143e-01   5.8492968e-01   6.3631487e-01   6.1027649e-01   6.9141893e-01   7.6236720e-01   5.4299597e-01   7.3804596e-01   6.2389019e-01   5.7335916e-01   7.3172156e-01   6.6735032e-01   7.5751377e-01   7.2115422e-01   6.6911305e-01   7.2624015e-01   6.3642641e-01   5.6222123e-01   5.9874651e-01   5.9757573e-01   6.0703719e-01   6.4332645e-01   5.8020366e-01   5.3201444e-01   5.7721315e-01   5.8427688e-01   5.4657044e-01   5.3805174e-01
   5.6204134e-01   5.7847731e-01   5.5781763e-01   5.4292171e-01   5.8931610e-01   6.3798306e-01   5.3013561e-01   5.4011754e-01   6.2866448e-01   6.5744029e-01   6.3631454e-01   5.8727557e-01   5.7152961e-01   5.3107869e-01   5.5089453e-01   5.5902918e-01   6.3428633e-01   5.6360962e-01   5.9529060e-01   6.1576039e-01   5.8018693e-01   5.5091139e-01   6.0756844e-01   6.2908118e-01   6.5135819e-01   5.8299279e-01   6.2390874e-01   6.0602037e-01   5.6220862e-01   5.8896805e-01   6.7735563e-01   6.2038736e-01   6.3130031e-01   6.5863990e-01   8.2652402e-01   8.6051221e-01   6.5520206e-01   7.0973952e-01   5.9439111e-01   6.7976216e-01   6.3059213e-01   5.8767670e-01   6.4393557e-01   6.7039614e-01   0.0000000e+00   6.7769939e-01   6.5776207e-01   6.1925587e-01   6.4144136e-01   6.0013816e-01   5.2989092e-01   5.4869026e-01   6.9843667e-01   6.1293352e-01   5.6062250e-01   5.5417826e-01   5.5219775e-01   5.6309240e-01   5.7879731e-01   5.9359613e-01   5.5179156e-01   6.2075265e-01   5.2937483e-01   5.3428885e-01   5.5674583e-01   5.1203945e-01   6.4663682e-01   7.5043304e-01   5.2934220e-01   7.1471485e-01   5.8647847e-01   5.3964355e-01   7.0106865e-01   6.5938163e-01   7.5823372e-01   7.1319446e-01   6.4378514e-01   6.9268256e-01   6.3944213e-01   5.9753317e-01   6.2221900e-01   5.7214210e-01   5.7196749e-01   6.7073870e-01   5.3707746e-01   5.0421952e-01   5.0203049e-01   5.3076136e-01   5.6780834e-01   5.7862049e-01
   6.3125733e-01   6.4675026e-01   6.0793484e-01   6.5430065e-01   6.4141520e-01   7.5844558e-01   5.8020433e-01   5.6414803e-01   6.4560155e-01   6.5011938e-01   6.6233075e-01   6.7112987e-01   6.2096482e-01   6.2917869e-01   6.3837390e-01   5.9661083e-01   6.5696523e-01   6.1862891e-01   6.4990464e-01   6.6863549e-01   6.2748554e-01   5.8278642e-01   6.4267144e-01   7.0429299e-01   7.2880980e-01   6.2059133e-01   6.4091720e-01   5.8568390e-01   5.8955890e-01   6.4019324e-01   6.6241256e-01   5.8850282e-01   6.3342868e-01   6.7190499e-01   7.1976525e-01   7.1792819e-01   6.5333278e-01   6.8269418e-01   6.2604697e-01   7.3161662e-01   6.7318865e-01   5.9557063e-01   6.7683313e-01   7.2139730e-01   6.7769939e-01   0.0000000e+00   6.7001423e-01   6.7206333e-01   6.9931335e-01   6.4325710e-01   6.0454569e-01   6.0990593e-01   6.8823512e-01   6.4170424e-01   6.1849549e-01   5.9465360e-01   5.9985524e-01   6.1391738e-01   5.9613590e-01   6.1405900e-01   5.3599307e-01   6.2680631e-01   5.6786630e-01   5.7198932e-01   6.1236173e-01   6.0386830e-01   6.8864467e-01   7.6112798e-01   6.0128186e-01   7.9440721e-01   6.5071520e-01   5.9895927e-01   7.7732433e-01   7.2265969e-01   7.5268228e-01   7.5488308e-01   6.6545693e-01   7.2725670e-01   6.7986913e-01   6.4685857e-01   6.7674047e-01   6.1539480e-01   5.8162992e-01   7.6401939e-01   5.6880695e-01   5.7797398e-01   6.1608648e-01   6.2813740e-01   5.7881492e-01   5.7357869e-01
   4.8037625e-01   5.6262180e-01   5.4346606e-01   5.0497793e-01   5.3771046e-01   5.9017937e-01   4.5922311e-01   4.6102911e-01   5.7914474e-01   5.7754110e-01   6.0950478e-01   6.0103328e-01   5.5395860e-01   5.2567010e-01   5.5412012e-01   5.4346473e-01   5.6505038e-01   5.8052263e-01   5.6347283e-01   5.6101913e-01   5.8851884e-01   4.9447053e-01   5.4131384e-01   5.7341436e-01   6.1367246e-01   5.5225200e-01   5.5049175e-01   5.5749509e-01   5.3583517e-01   5.4975380e-01   6.1462655e-01   5.3328223e-01   5.9506880e-01   6.2253525e-01   7.3823118e-01   8.5818187e-01   6.4461047e-01   6.3389956e-01   5.1840597e-01   6.7623477e-01   6.5210674e-01   6.0459673e-01   6.0996732e-01   6.2601566e-01   6.5776207e-01   6.7001423e-01   0.0000000e+00   5.9481281e-01   5.7852550e-01   6.1275202e-01   5.3166094e-01   5.3983727e-01   6.4798860e-01   4.9174743e-01   5.3313465e-01   5.1763200e-01   5.1395360e-01   5.3473484e-01   5.5239527e-01   5.5246214e-01   4.7938820e-01   5.5888001e-01   5.3210318e-01   4.8134102e-01   5.4338732e-01   5.5295489e-01   6.2670318e-01   6.9858635e-01   5.4834263e-01   7.0174110e-01   6.0176249e-01   4.9594145e-01   6.7520739e-01   6.4242783e-01   6.7718127e-01   6.8343635e-01   6.5152086e-01   6.4482525e-01   6.9286105e-01   5.3070937e-01   5.6354334e-01   5.2807795e-01   5.2242338e-01   5.7512824e-01   4.8324686e-01   4.6025611e-01   4.9960924e-01   5.2926799e-01   4.9103518e-01   4.6916070e-01
   5.1315727e-01   5.2979072e-01   5.2914389e-01   4.9769663e-01   5.9061419e-01   6.2380149e-01   5.1324026e-01   4.9504530e-01   5.6667213e-01   5.9663907e-01   5.7288559e-01   5.9612693e-01   5.6878773e-01   5.1524954e-01   5.9594303e-01   5.2839995e-01   5.8710921e-01   5.4174579e-01   5.1786730e-01   5.5373008e-01   6.2865157e-01   4.9415412e-01   5.9192340e-01   5.7290488e-01   6.1173016e-01   5.6108914e-01   5.7796424e-01   5.3213968e-01   5.2285178e-01   5.5990556e-01   6.2980231e-01   5.3615575e-01   6.0840129e-01   6.0879324e-01   7.0906468e-01   8.3156186e-01   6.4775680e-01   6.4872008e-01   5.0959898e-01   6.4576824e-01   6.6974696e-01   6.1718246e-01   6.5479833e-01   6.2644808e-01   6.1925587e-01   6.7206333e-01   5.9481281e-01   0.0000000e+00   5.2975604e-01   5.9763146e-01   4.8057514e-01   5.2950236e-01   6.9509833e-01   5.4184525e-01   5.2583389e-01   5.4074835e-01   4.9914045e-01   5.4882575e-01   5.4070098e-01   5.3776609e-01   4.7807384e-01   5.4264738e-01   4.9722114e-01   4.9413495e-01   4.9812737e-01   5.3185702e-01   6.1740189e-01   6.5310828e-01   5.1581326e-01   6.3295503e-01   5.7653199e-01   5.2780661e-01   7.0145550e-01   6.3454706e-01   6.8019575e-01   6.2341279e-01   6.5297493e-01   6.1430270e-01   6.5134256e-01   5.1222360e-01   5.5561420e-01   5.2949473e-01   5.2552706e-01   5.6941327e-01   4.6963357e-01   4.5726437e-01   5.0018287e-01   5.2745992e-01   4.5333777e-01   4.7509573e-01
   5.0773965e-01   5.4430333e-01   5.2415523e-01   5.1212327e-01   5.2279207e-01   6.3070823e-01   4.8271883e-01   4.6999189e-01   5.4085616e-01   5.6776326e-01   6.0892688e-01   5.7677739e-01   5.5538502e-01   5.0267160e-01   5.3740728e-01   4.9889173e-01   5.7433890e-01   5.6983642e-01   5.6300257e-01   5.6041170e-01   5.9085178e-01   5.3911465e-01   6.0605150e-01   5.5175238e-01   5.9494599e-01   5.3074490e-01   5.4561706e-01   5.6222293e-01   5.5376154e-01   5.6990139e-01   6.4754278e-01   5.8906055e-01   6.3123500e-01   6.0967069e-01   6.8961289e-01   6.3314495e-01   6.0580951e-01   6.9081363e-01   5.2695752e-01   6.1686702e-01   5.9456137e-01   7.4096192e-01   6.2853381e-01   6.3231751e-01   6.4144136e-01   6.9931335e-01   5.7852550e-01   5.2975604e-01   0.0000000e+00   5.4713371e-01   4.7659631e-01   5.1836147e-01   6.8209199e-01   5.5939090e-01   4.9289821e-01   5.6873286e-01   4.8543469e-01   5.0757004e-01   5.0858746e-01   5.3553595e-01   5.0970386e-01   5.5175650e-01   5.1913418e-01   4.7966704e-01   4.8354258e-01   5.1633841e-01   6.0946188e-01   6.4177305e-01   4.6313744e-01   5.8074465e-01   5.6188767e-01   4.8808594e-01   6.4758861e-01   6.3606147e-01   7.4573120e-01   6.9897922e-01   6.0486247e-01   6.2291623e-01   6.3068496e-01   5.5821694e-01   5.1354982e-01   4.9782241e-01   4.9466630e-01   5.6321656e-01   4.7207807e-01   4.7108621e-01   4.7778320e-01   4.9647271e-01   4.9200134e-01   4.7555128e-01
   5.8242837e-01   5.5805850e-01   5.5653769e-01   5.2291645e-01   5.5623331e-01   6.6688427e-01   5.3089629e-01   5.4037525e-01   6.1354212e-01   5.9865191e-01   6.3397900e-01   5.7300802e-01   5.5300799e-01   5.5439555e-01   5.8446580e-01   5.0707321e-01   6.4426355e-01   5.6993874e-01   5.6858026e-01   6.0013480e-01   6.3167474e-01   5.4978631e-01   5.9676250e-01   6.2878429e-01   5.9735240e-01   5.5989171e-01   5.9717270e-01   5.8307976e-01   5.5696147e-01   5.6032856e-01   6.8431153e-01   5.6827842e-01   5.8835249e-01   6.4386635e-01   7.1474875e-01   9.0219185e-01   5.6580840e-01   7.0033040e-01   5.9208711e-01   6.7051495e-01   6.3119529e-01   7.4004134e-01   6.0691857e-01   6.5737413e-01   6.0013816e-01   6.4325710e-01   6.1275202e-01   5.9763146e-01   5.4713371e-01   0.0000000e+00   5.4413974e-01   5.2106106e-01   6.5933104e-01   5.9655615e-01   5.2107839e-01   6.0413634e-01   5.4463279e-01   5.7276465e-01   5.5294514e-01   5.9963341e-01   5.3362842e-01   5.8681055e-01   5.2692853e-01   5.3581521e-01   5.5241864e-01   5.6969539e-01   6.7523911e-01   7.3308585e-01   5.3528218e-01   7.9177096e-01   6.1955598e-01   5.3516741e-01   6.9502897e-01   6.8404002e-01   7.2224107e-01   7.4328510e-01   7.7796106e-01   6.8253050e-01   6.0429828e-01   6.6654123e-01   6.0778502e-01   5.3360925e-01   5.2858319e-01   5.9319654e-01   4.9504447e-01   5.0912726e-01   5.5361191e-01   6.2512639e-01   4.9207806e-01   5.2392520e-01
   4.5818307e-01   4.8200935e-01   4.7919542e-01   4.6635587e-01   5.3364822e-01   5.5092896e-01   4.2076363e-01   4.0734243e-01   4.8246395e-01   5.4468226e-01   5.1516183e-01   5.3916783e-01   5.3582125e-01   4.9883010e-01   4.9473046e-01   4.4501248e-01   5.0560916e-01   5.0653836e-01   5.4631831e-01   5.2592323e-01   5.7717918e-01   4.6289673e-01   5.1166057e-01   4.9532113e-01   5.5628873e-01   4.9166041e-01   4.9669291e-01   5.0026390e-01   4.5882425e-01   4.9076580e-01   5.6616325e-01   4.7873409e-01   5.2868002e-01   5.4933129e-01   6.5323281e-01   7.1033311e-01   5.5773504e-01   5.3423658e-01   4.4384382e-01   6.0823154e-01   6.3569846e-01   5.6964050e-01   5.7167779e-01   5.5821168e-01   5.2989092e-01   6.0454569e-01   5.3166094e-01   4.8057514e-01   4.7659631e-01   5.4413974e-01   0.0000000e+00   4.2889448e-01   6.7008226e-01   4.8329097e-01   4.6717136e-01   4.7985345e-01   4.6000830e-01   4.6623114e-01   4.5657155e-01   5.1016390e-01   4.5957720e-01   4.8638493e-01   4.4056734e-01   4.5532995e-01   4.9675192e-01   4.7995036e-01   5.7899500e-01   6.4413736e-01   4.4742372e-01   5.7603394e-01   5.3141554e-01   4.2956335e-01   6.4822694e-01   6.2209346e-01   5.9842208e-01   5.6589699e-01   5.7171526e-01   5.8372861e-01   5.0888979e-01   4.6832553e-01   4.6147522e-01   4.3976182e-01   4.7935269e-01   4.8376146e-01   4.3130152e-01   4.4000415e-01   4.6113463e-01   4.9802899e-01   4.2786479e-01   4.2813805e-01
   4.9487617e-01   5.0561453e-01   4.7562802e-01   4.4707592e-01   5.1299499e-01   5.4607543e-01   4.9813173e-01   4.8515956e-01   5.6474166e-01   5.4318855e-01   5.4275915e-01   5.7139256e-01   5.2425212e-01   5.2619806e-01   5.6235645e-01   4.7385045e-01   5.5322964e-01   5.2381790e-01   5.2490941e-01   5.7031295e-01   6.0283736e-01   5.7917987e-01   5.0662983e-01   5.1082894e-01   6.0922748e-01   5.4691160e-01   5.2587103e-01   5.3201958e-01   4.8860745e-01   4.9457442e-01   5.6994404e-01   5.1059952e-01   5.6784752e-01   6.4698204e-01   7.0991984e-01   7.4731499e-01   5.9376744e-01   5.7947989e-01   4.6566341e-01   6.7605211e-01   6.3771096e-01   7.1310561e-01   5.9556341e-01   6.0046132e-01   5.4869026e-01   6.0990593e-01   5.3983727e-01   5.2950236e-01   5.1836147e-01   5.2106106e-01   4.2889448e-01   0.0000000e+00   6.4301794e-01   5.1596354e-01   4.9168871e-01   4.9167159e-01   4.4589956e-01   5.0002282e-01   4.9672521e-01   5.1718913e-01   4.7387135e-01   4.9021606e-01   4.7393907e-01   4.8103258e-01   5.1494651e-01   4.6621428e-01   5.7897677e-01   6.3274708e-01   4.8953377e-01   5.6068015e-01   4.9884547e-01   4.1894023e-01   6.4445068e-01   6.2655097e-01   5.5516132e-01   5.8597918e-01   5.8031933e-01   6.0039726e-01   5.5406438e-01   5.8647485e-01   4.7721304e-01   4.6999961e-01   4.9666449e-01   4.5550021e-01   4.3620793e-01   4.6418474e-01   4.5779411e-01   4.9278967e-01   4.0966277e-01   4.5577691e-01
   5.5591095e-01   6.1632271e-01   5.8964267e-01   5.6442067e-01   6.2582289e-01   6.8461455e-01   5.2761179e-01   5.2281260e-01   6.3596871e-01   5.9576183e-01   6.7274736e-01   6.6651138e-01   6.3024042e-01   5.8442564e-01   6.5108967e-01   5.4212836e-01   6.0738591e-01   7.0478729e-01   6.6570598e-01   6.7881319e-01   6.8560233e-01   6.0891600e-01   6.8110567e-01   6.2655586e-01   6.8327006e-01   6.3872601e-01   6.6424246e-01   6.5758015e-01   6.0106740e-01   6.3767156e-01   6.7377613e-01   5.9860923e-01   6.8173222e-01   7.1418261e-01   8.4490030e-01   8.4818987e-01   7.8202481e-01   6.9546049e-01   6.1212385e-01   7.7593047e-01   7.4014562e-01   8.0112295e-01   7.2200671e-01   7.1161186e-01   6.9843667e-01   6.8823512e-01   6.4798860e-01   6.9509833e-01   6.8209199e-01   6.5933104e-01   6.7008226e-01   6.4301794e-01   0.0000000e+00   6.7985830e-01   5.7104788e-01   6.2129973e-01   5.8250801e-01   6.2274296e-01   6.6069794e-01   6.1876854e-01   5.4232510e-01   5.6405181e-01   5.2870929e-01   5.2031500e-01   5.8215259e-01   5.6984652e-01   6.3561455e-01   7.3901810e-01   5.9699375e-01   6.6108049e-01   5.6320256e-01   5.5661093e-01   7.7052283e-01   6.2767152e-01   6.8663946e-01   7.5245558e-01   7.0557511e-01   6.9669421e-01   6.2696749e-01   6.9648242e-01   6.0392530e-01   5.8220358e-01   6.4682324e-01   6.2677299e-01   5.2625505e-01   5.1867549e-01   5.5267107e-01   6.1904288e-01   5.6086074e-01   5.2093911e-01
   4.5426872e-01   5.1479016e-01   5.1437624e-01   5.1147498e-01   5.6271469e-01   5.5355490e-01   4.7319580e-01   4.3053638e-01   5.4201869e-01   4.6154500e-01   6.5199004e-01   5.9132824e-01   4.9876380e-01   4.5695401e-01   5.1576314e-01   5.0793487e-01   5.5073418e-01   4.9785998e-01   5.5089217e-01   5.3528676e-01   5.8644851e-01   5.0204356e-01   4.8476650e-01   4.6612747e-01   5.4991255e-01   5.1811314e-01   5.1319198e-01   4.7882313e-01   4.9630248e-01   5.2749115e-01   6.3124115e-01   4.9924727e-01   6.2790109e-01   5.8617142e-01   6.7202008e-01   6.9222072e-01   6.4662318e-01   6.0164960e-01   4.9958195e-01   6.3552076e-01   6.7113844e-01   8.2578180e-01   5.7188453e-01   5.8629132e-01   6.1293352e-01   6.4170424e-01   4.9174743e-01   5.4184525e-01   5.5939090e-01   5.9655615e-01   4.8329097e-01   5.1596354e-01   6.7985830e-01   0.0000000e+00   4.9662981e-01   5.2169266e-01   4.9061403e-01   5.3782090e-01   5.1970661e-01   5.2554020e-01   4.9357039e-01   5.9277604e-01   5.0021016e-01   5.2297364e-01   5.1786230e-01   5.4679824e-01   5.9405733e-01   6.5015790e-01   5.7718536e-01   6.4159049e-01   5.9340584e-01   4.8018353e-01   6.7011436e-01   6.3049949e-01   5.8972893e-01   7.1186264e-01   6.4904241e-01   6.3930633e-01   5.8796538e-01   6.0324289e-01   5.2616456e-01   5.2204267e-01   5.2646824e-01   6.6363849e-01   5.3600868e-01   4.6613502e-01   4.8379969e-01   4.6057121e-01   4.2972892e-01   4.2211720e-01
   4.3967423e-01   4.8920577e-01   4.7806695e-01   4.4679447e-01   5.2293281e-01   5.1895558e-01   4.0647520e-01   4.1165875e-01   5.2199114e-01   4.8235119e-01   6.2597187e-01   5.1013673e-01   4.8052511e-01   4.6385683e-01   5.1419887e-01   4.5183177e-01   5.5578667e-01   4.7284400e-01   5.2460321e-01   5.2614474e-01   5.2107932e-01   5.4925489e-01   4.8977288e-01   5.0453175e-01   5.5250786e-01   5.1047771e-01   5.0596749e-01   4.9472672e-01   5.0185341e-01   5.0616439e-01   5.7707845e-01   4.7037815e-01   5.4878888e-01   5.4593910e-01   6.8197769e-01   8.0629968e-01   4.7919750e-01   6.2398956e-01   4.7783540e-01   6.4155348e-01   6.8150222e-01   8.0880522e-01   5.6293237e-01   5.9440019e-01   5.6062250e-01   6.1849549e-01   5.3313465e-01   5.2583389e-01   4.9289821e-01   5.2107839e-01   4.6717136e-01   4.9168871e-01   5.7104788e-01   4.9662981e-01   0.0000000e+00   4.9216743e-01   4.4860528e-01   4.7968522e-01   4.8817006e-01   4.8780960e-01   4.6993131e-01   4.9377641e-01   4.5748005e-01   5.0254446e-01   4.8956818e-01   4.9123684e-01   5.6919891e-01   6.0062565e-01   4.7762613e-01   5.3325274e-01   5.7330288e-01   4.4442930e-01   6.7357313e-01   5.9336390e-01   4.6810697e-01   6.1209136e-01   5.9587600e-01   5.8659937e-01   5.4141841e-01   5.7165316e-01   4.8975846e-01   5.2547021e-01   4.6393003e-01   5.7805349e-01   4.3481525e-01   4.1489211e-01   4.2656912e-01   4.9894441e-01   4.2032259e-01   4.1119645e-01
   4.6475623e-01   5.0216938e-01   5.0045847e-01   4.7897306e-01   5.6257494e-01   5.5897963e-01   4.5732109e-01   4.4931996e-01   5.5110181e-01   5.3650392e-01   6.4621192e-01   5.4604137e-01   5.3640971e-01   4.8788489e-01   5.5109808e-01   4.6012556e-01   5.6791785e-01   5.1228232e-01   5.4373419e-01   5.5832764e-01   5.4421300e-01   5.0468577e-01   5.6123492e-01   5.6367885e-01   6.0817366e-01   5.8133587e-01   5.4789048e-01   5.2417328e-01   5.1482143e-01   5.3928398e-01   6.4475951e-01   5.4310483e-01   5.7262797e-01   6.1822603e-01   7.5630519e-01   8.6625697e-01   5.0666213e-01   5.7453872e-01   4.9092853e-01   6.7902345e-01   6.5785270e-01   7.4600997e-01   5.8360807e-01   5.9563347e-01   5.5417826e-01   5.9465360e-01   5.1763200e-01   5.4074835e-01   5.6873286e-01   6.0413634e-01   4.7985345e-01   4.9167159e-01   6.2129973e-01   5.2169266e-01   4.9216743e-01   0.0000000e+00   4.8349539e-01   5.0066221e-01   5.1964025e-01   5.0802223e-01   4.7631253e-01   5.0376468e-01   4.7034762e-01   5.1324620e-01   5.0921484e-01   4.9612362e-01   6.0650870e-01   6.5471534e-01   5.2554206e-01   5.6941604e-01   5.5389405e-01   4.7173353e-01   6.2697793e-01   6.1937882e-01   5.2059754e-01   6.7735056e-01   5.7335002e-01   6.0201405e-01   5.4910754e-01   5.4694638e-01   5.1654430e-01   5.4157510e-01   4.7893707e-01   5.0662199e-01   4.7300651e-01   4.7028088e-01   4.9442403e-01   5.1729379e-01   4.5433087e-01   4.4150143e-01
   4.5187254e-01   4.9062249e-01   4.7002840e-01   4.6257345e-01   5.5281888e-01   5.3700185e-01   4.1644809e-01   4.2337717e-01   4.9465798e-01   5.0623046e-01   5.9602835e-01   5.2003600e-01   4.9787726e-01   4.5084498e-01   5.2669222e-01   4.6056265e-01   5.0938904e-01   4.8968395e-01   5.4229759e-01   5.0883787e-01   6.1843012e-01   4.7799847e-01   5.3011128e-01   5.3612169e-01   5.7109030e-01   5.0125638e-01   4.9320964e-01   5.0987441e-01   4.9418078e-01   5.0056346e-01   5.4888613e-01   5.0704122e-01   5.3346984e-01   5.7043603e-01   6.9566644e-01   8.1069228e-01   5.1812650e-01   5.4269205e-01   4.5554920e-01   6.3082996e-01   5.9758555e-01   5.7836236e-01   5.6457945e-01   5.7164166e-01   5.5219775e-01   5.9985524e-01   5.1395360e-01   4.9914045e-01   4.8543469e-01   5.4463279e-01   4.6000830e-01   4.4589956e-01   5.8250801e-01   4.9061403e-01   4.4860528e-01   4.8349539e-01   0.0000000e+00   4.8550537e-01   4.9449667e-01   4.8767636e-01   4.3584419e-01   4.6959049e-01   4.4264928e-01   4.6626126e-01   4.8592343e-01   4.5747953e-01   5.6556714e-01   6.0373474e-01   5.2302866e-01   6.1023921e-01   4.8006856e-01   4.3188043e-01   6.0269504e-01   6.1520812e-01   5.2289683e-01   7.3186179e-01   5.7971122e-01   5.4800552e-01   5.1966117e-01   5.6825254e-01   4.9784967e-01   5.0269470e-01   4.8073548e-01   5.3268958e-01   4.3991671e-01   4.2068364e-01   4.4353401e-01   4.8074147e-01   4.2700128e-01   4.4783979e-01
   4.7797750e-01   5.1909954e-01   4.8085497e-01   5.0329566e-01   5.6968483e-01   5.3818189e-01   4.5573095e-01   4.3347350e-01   4.9368036e-01   5.2681099e-01   5.8054665e-01   5.5397784e-01   5.2420677e-01   5.0101425e-01   5.6775916e-01   5.0576916e-01   5.4522587e-01   5.2604938e-01   5.5062448e-01   5.3705893e-01   5.8385684e-01   5.4921299e-01   5.4562785e-01   5.3172024e-01   5.7997130e-01   5.5426212e-01   4.9036595e-01   5.0932384e-01   5.0403477e-01   5.4664472e-01   5.9307950e-01   5.1877951e-01   6.1137701e-01   5.9731758e-01   7.1295324e-01   9.3586526e-01   5.7983972e-01   6.1646735e-01   4.6981982e-01   6.2213682e-01   5.7959709e-01   7.0220165e-01   6.1248106e-01   5.8444435e-01   5.6309240e-01   6.1391738e-01   5.3473484e-01   5.4882575e-01   5.0757004e-01   5.7276465e-01   4.6623114e-01   5.0002282e-01   6.2274296e-01   5.3782090e-01   4.7968522e-01   5.0066221e-01   4.8550537e-01   0.0000000e+00   5.1232053e-01   5.3315162e-01   4.8620705e-01   4.9615635e-01   4.8147099e-01   4.9320425e-01   5.9128812e-01   5.3330346e-01   6.3059427e-01   6.6445277e-01   5.2171255e-01   6.3927003e-01   4.9730311e-01   4.6268110e-01   6.8970731e-01   6.0599878e-01   5.8748657e-01   6.8687896e-01   6.2231367e-01   6.0446702e-01   5.6426389e-01   6.5536801e-01   5.3369110e-01   5.1709503e-01   5.1863778e-01   6.0489766e-01   4.8721235e-01   4.6155770e-01   4.5970646e-01   5.0181168e-01   4.3518279e-01   4.5259129e-01
   4.7555412e-01   5.4285023e-01   5.0909404e-01   4.9870002e-01   5.5761502e-01   5.3450952e-01   4.5321619e-01   4.4779550e-01   5.0724586e-01   5.3171950e-01   6.1110121e-01   5.7646704e-01   5.5950757e-01   5.2722650e-01   5.4701694e-01   4.7763424e-01   5.4204768e-01   5.6875423e-01   5.4995143e-01   5.5472238e-01   5.9261397e-01   5.6550342e-01   5.8748487e-01   5.6414148e-01   5.8790865e-01   5.5750614e-01   5.2065595e-01   4.6935025e-01   4.7039352e-01   5.4583063e-01   5.7421936e-01   5.3242660e-01   6.1744418e-01   5.9691968e-01   7.3248897e-01   7.9385710e-01   5.9467411e-01   6.3897985e-01   4.9020528e-01   6.3559153e-01   5.7288284e-01   6.6149800e-01   6.4173876e-01   6.3280987e-01   5.7879731e-01   5.9613590e-01   5.5239527e-01   5.4070098e-01   5.0858746e-01   5.5294514e-01   4.5657155e-01   4.9672521e-01   6.6069794e-01   5.1970661e-01   4.8817006e-01   5.1964025e-01   4.9449667e-01   5.1232053e-01   0.0000000e+00   5.2421253e-01   5.0296301e-01   5.0840686e-01   4.7114421e-01   4.6008908e-01   5.3403249e-01   5.0440257e-01   6.1541165e-01   6.4079041e-01   5.0390247e-01   6.0905103e-01   5.5714257e-01   4.9163891e-01   6.4512799e-01   6.1321221e-01   6.3726039e-01   6.7395296e-01   6.2360556e-01   6.1628017e-01   5.8127953e-01   6.2414696e-01   5.0573653e-01   5.2186100e-01   5.2568061e-01   5.4705794e-01   4.6958994e-01   4.7284003e-01   4.2922089e-01   5.3988836e-01   4.6188772e-01   4.2744103e-01
   4.7691968e-01   5.2516647e-01   5.1707701e-01   5.2522741e-01   5.6275737e-01   5.6829763e-01   4.8821216e-01   4.5265377e-01   5.1033847e-01   5.6672031e-01   5.9971265e-01   5.6988768e-01   5.6734880e-01   5.0477767e-01   5.5474591e-01   5.4563647e-01   5.3819632e-01   5.1767611e-01   5.2811254e-01   5.4425134e-01   5.1228617e-01   4.8633078e-01   5.7113222e-01   5.9521573e-01   6.1677048e-01   5.6412247e-01   5.3147732e-01   4.9854448e-01   5.1024221e-01   5.5667029e-01   5.5111350e-01   4.7800602e-01   6.0045604e-01   5.9747090e-01   7.3719134e-01   8.2194372e-01   5.5478159e-01   6.3808931e-01   4.7988563e-01   6.6272379e-01   5.8157452e-01   7.5611572e-01   6.2936826e-01   6.1730999e-01   5.9359613e-01   6.1405900e-01   5.5246214e-01   5.3776609e-01   5.3553595e-01   5.9963341e-01   5.1016390e-01   5.1718913e-01   6.1876854e-01   5.2554020e-01   4.8780960e-01   5.0802223e-01   4.8767636e-01   5.3315162e-01   5.2421253e-01   0.0000000e+00   4.8662283e-01   5.6378836e-01   4.7835960e-01   4.8266551e-01   5.3692285e-01   5.0280762e-01   5.9968869e-01   6.2526971e-01   5.3893075e-01   6.1543368e-01   6.0440774e-01   4.8573695e-01   6.5521881e-01   6.1017970e-01   5.8030440e-01   7.0976528e-01   6.3758532e-01   5.6708850e-01   5.2171840e-01   6.7644143e-01   5.1663991e-01   4.9874196e-01   4.7772245e-01   5.0197198e-01   4.8211448e-01   4.8243662e-01   4.2352667e-01   5.5729666e-01   5.0895712e-01   4.7751332e-01
   4.4118384e-01   4.6972263e-01   4.5626025e-01   4.4694926e-01   5.2619753e-01   5.1991451e-01   4.2519208e-01   4.1721852e-01   4.7111976e-01   5.1455901e-01   5.4899962e-01   5.4948974e-01   5.3398550e-01   4.8240842e-01   5.0907519e-01   4.6875041e-01   4.7989888e-01   5.0408164e-01   5.0566037e-01   5.1296017e-01   6.4118293e-01   4.7391170e-01   5.4107168e-01   5.3994978e-01   5.6647060e-01   5.1000766e-01   4.8565487e-01   4.7107962e-01   4.7408665e-01   4.7210962e-01   5.4902909e-01   4.8410617e-01   5.7946906e-01   5.8215519e-01   7.1170609e-01   6.5460720e-01   5.6602493e-01   5.9908871e-01   4.6386128e-01   6.5762916e-01   6.1374316e-01   7.4122014e-01   5.5115319e-01   5.2407197e-01   5.5179156e-01   5.3599307e-01   4.7938820e-01   4.7807384e-01   5.0970386e-01   5.3362842e-01   4.5957720e-01   4.7387135e-01   5.4232510e-01   4.9357039e-01   4.6993131e-01   4.7631253e-01   4.3584419e-01   4.8620705e-01   5.0296301e-01   4.8662283e-01   0.0000000e+00   5.1633699e-01   4.6387257e-01   4.3707811e-01   4.6967968e-01   4.5107910e-01   5.6901484e-01   6.0968355e-01   5.2347253e-01   5.6847554e-01   5.6804748e-01   4.6135653e-01   6.0279592e-01   5.7957237e-01   5.1732497e-01   6.6450642e-01   5.9406966e-01   5.9417006e-01   4.3970378e-01   5.4532617e-01   4.7221803e-01   4.8279484e-01   4.8004962e-01   5.2595964e-01   4.4701480e-01   4.2592075e-01   4.1722872e-01   4.9190024e-01   4.2319772e-01   4.1820206e-01
   4.4326337e-01   4.8624014e-01   4.9939158e-01   4.8235666e-01   5.3396018e-01   6.2602552e-01   4.6355105e-01   4.8018777e-01   5.2819036e-01   5.4455821e-01   5.4616669e-01   5.1645509e-01   5.1294526e-01   5.1050255e-01   5.2909145e-01   5.0964166e-01   5.4569104e-01   5.6357780e-01   5.3523545e-01   5.1801695e-01   6.0105996e-01   5.7070946e-01   5.6517675e-01   5.6381263e-01   6.9294196e-01   5.8371769e-01   4.8799145e-01   4.5127814e-01   5.1394495e-01   5.1660922e-01   6.4555122e-01   5.5731991e-01   5.8321047e-01   6.1453925e-01   8.0068531e-01   7.7519027e-01   6.1558246e-01   6.2241302e-01   4.8618804e-01   7.1394210e-01   6.6712802e-01   8.1632639e-01   6.1155352e-01   6.1010709e-01   6.2075265e-01   6.2680631e-01   5.5888001e-01   5.4264738e-01   5.5175650e-01   5.8681055e-01   4.8638493e-01   4.9021606e-01   5.6405181e-01   5.9277604e-01   4.9377641e-01   5.0376468e-01   4.6959049e-01   4.9615635e-01   5.0840686e-01   5.6378836e-01   5.1633699e-01   0.0000000e+00   5.0684477e-01   5.0932622e-01   5.0084069e-01   4.7960607e-01   5.9744334e-01   6.4609064e-01   5.4356875e-01   6.1752675e-01   5.4007699e-01   4.8193601e-01   6.3090759e-01   5.8815461e-01   6.1264790e-01   6.6283673e-01   6.4114007e-01   5.9673136e-01   5.1026751e-01   6.3888942e-01   5.0960386e-01   5.1649385e-01   5.2111999e-01   5.8019406e-01   4.8130619e-01   4.6967443e-01   4.5808877e-01   5.2755715e-01   4.5414091e-01   4.3570848e-01
   4.1646646e-01   4.7014102e-01   4.6012270e-01   4.6348085e-01   5.3696270e-01   5.5818184e-01   4.4588317e-01   4.3226370e-01   4.8091991e-01   5.0813631e-01   5.5557051e-01   5.1253227e-01   4.9875604e-01   4.8897400e-01   5.0904417e-01   4.5692340e-01   5.1158622e-01   4.7422476e-01   4.6587507e-01   5.0240624e-01   5.6992513e-01   5.8762842e-01   5.4288452e-01   5.1116470e-01   6.0005851e-01   5.6918909e-01   4.8100893e-01   4.9229537e-01   5.1087586e-01   5.0952364e-01   6.4322892e-01   5.0089427e-01   5.2555584e-01   5.3028667e-01   7.4287353e-01   9.2564993e-01   5.4841008e-01   6.1432923e-01   4.5896013e-01   5.9959144e-01   5.6168303e-01   6.4190374e-01   5.5583232e-01   5.4409143e-01   5.2937483e-01   5.6786630e-01   5.3210318e-01   4.9722114e-01   5.1913418e-01   5.2692853e-01   4.4056734e-01   4.7393907e-01   5.2870929e-01   5.0021016e-01   4.5748005e-01   4.7034762e-01   4.4264928e-01   4.8147099e-01   4.7114421e-01   4.7835960e-01   4.6387257e-01   5.0684477e-01   0.0000000e+00   4.5159833e-01   4.3928724e-01   4.3661057e-01   5.6778458e-01   6.0422682e-01   4.9111393e-01   5.8091818e-01   5.3248610e-01   4.2715825e-01   5.9251059e-01   5.6971085e-01   5.8525030e-01   6.1139453e-01   5.7909987e-01   5.8400825e-01   4.8625305e-01   6.2973260e-01   4.7472544e-01   4.3967626e-01   4.2215345e-01   4.8428920e-01   4.1122725e-01   4.3584988e-01   3.9487510e-01   4.6971001e-01   3.7598458e-01   3.9488618e-01
   4.6693065e-01   5.1720086e-01   5.0584028e-01   4.7989508e-01   4.9177251e-01   4.7563983e-01   4.4459606e-01   4.4303681e-01   5.1051870e-01   5.2960138e-01   5.7927986e-01   5.6371245e-01   5.1641718e-01   5.0511463e-01   5.2170234e-01   4.7781443e-01   5.2596036e-01   5.0231076e-01   5.4404292e-01   5.0455385e-01   6.0255123e-01   4.2491280e-01   5.5557161e-01   5.3330242e-01   5.9204865e-01   5.6762578e-01   4.8117573e-01   4.8698084e-01   4.8363149e-01   4.8434989e-01   5.3162173e-01   4.8018176e-01   5.0225091e-01   5.4958646e-01   7.5876171e-01   8.5145567e-01   5.1113064e-01   6.5131751e-01   4.7125794e-01   6.0091236e-01   5.7615983e-01   6.2568364e-01   5.9845294e-01   5.8492968e-01   5.3428885e-01   5.7198932e-01   4.8134102e-01   4.9413495e-01   4.7966704e-01   5.3581521e-01   4.5532995e-01   4.8103258e-01   5.2031500e-01   5.2297364e-01   5.0254446e-01   5.1324620e-01   4.6626126e-01   4.9320425e-01   4.6008908e-01   4.8266551e-01   4.3707811e-01   5.0932622e-01   4.5159833e-01   0.0000000e+00   4.9290429e-01   4.8098840e-01   6.0304590e-01   6.6382046e-01   5.3023095e-01   5.9501996e-01   4.8708080e-01   4.6672224e-01   6.0742351e-01   5.9996270e-01   5.8080268e-01   6.2498690e-01   5.6407774e-01   5.9113438e-01   5.5148164e-01   5.7173384e-01   4.9474889e-01   4.8949286e-01   4.8479119e-01   5.3393444e-01   4.1520428e-01   4.3535330e-01   4.3584870e-01   5.1859337e-01   4.1303890e-01   4.5518384e-01
   4.5947546e-01   4.8118095e-01   4.6238840e-01   4.7640951e-01   5.4758168e-01   5.4403702e-01   4.4254076e-01   4.7546567e-01   5.4188568e-01   5.2344052e-01   6.0556899e-01   5.6982366e-01   4.9949014e-01   5.4692434e-01   5.1992351e-01   4.7668296e-01   5.1976482e-01   5.2838032e-01   5.7336281e-01   5.4559909e-01   6.7083692e-01   5.2639036e-01   5.4548329e-01   5.4584857e-01   6.3684873e-01   5.8161435e-01   5.7035496e-01   5.6804147e-01   5.5658108e-01   5.4103423e-01   5.5326789e-01   5.3405144e-01   5.7489526e-01   6.3173839e-01   8.0063014e-01   8.8982188e-01   6.0955618e-01   6.4347449e-01   5.4202904e-01   5.8171916e-01   6.2978625e-01   6.6483374e-01   6.2070596e-01   6.3631487e-01   5.5674583e-01   6.1236173e-01   5.4338732e-01   4.9812737e-01   4.8354258e-01   5.5241864e-01   4.9675192e-01   5.1494651e-01   5.8215259e-01   5.1786230e-01   4.8956818e-01   5.0921484e-01   4.8592343e-01   5.9128812e-01   5.3403249e-01   5.3692285e-01   4.6967968e-01   5.0084069e-01   4.3928724e-01   4.9290429e-01   0.0000000e+00   5.1733576e-01   5.8813075e-01   6.7350151e-01   5.8384887e-01   6.5839684e-01   6.0634671e-01   4.9382460e-01   6.0148461e-01   5.8147462e-01   5.3999579e-01   7.1540473e-01   6.4559199e-01   6.5741455e-01   5.2595430e-01   6.3844765e-01   5.0247318e-01   5.2826120e-01   5.4203635e-01   6.2902248e-01   4.9246114e-01   4.7523490e-01   4.5983247e-01   5.6607598e-01   4.8348683e-01   4.7329519e-01
   4.7348502e-01   5.1441837e-01   5.0274689e-01   4.7856758e-01   5.5093663e-01   5.6771038e-01   4.4077641e-01   4.4889438e-01   5.0386027e-01   5.3898801e-01   5.9485452e-01   5.7327445e-01   5.3858753e-01   5.2408916e-01   5.0724073e-01   4.8510335e-01   5.3072453e-01   5.0535813e-01   5.6272769e-01   5.2519805e-01   5.8959387e-01   4.9930011e-01   5.4106838e-01   6.0133791e-01   6.2001336e-01   5.6307799e-01   5.6044337e-01   4.8791331e-01   5.3649219e-01   5.0959884e-01   5.3827938e-01   5.3477855e-01   6.0328031e-01   5.9124377e-01   7.8117968e-01   7.6073890e-01   5.3390134e-01   6.0189339e-01   5.1991229e-01   6.1155686e-01   6.4475845e-01   7.3253362e-01   5.7975889e-01   6.1027649e-01   5.1203945e-01   6.0386830e-01   5.5295489e-01   5.3185702e-01   5.1633841e-01   5.6969539e-01   4.7995036e-01   4.6621428e-01   5.6984652e-01   5.4679824e-01   4.9123684e-01   4.9612362e-01   4.5747953e-01   5.3330346e-01   5.0440257e-01   5.0280762e-01   4.5107910e-01   4.7960607e-01   4.3661057e-01   4.8098840e-01   5.1733576e-01   0.0000000e+00   5.9341155e-01   6.4448283e-01   5.6610962e-01   5.8681550e-01   5.7082905e-01   4.5819542e-01   5.9764853e-01   5.6540209e-01   5.2881009e-01   7.0705142e-01   6.0704468e-01   6.3328870e-01   5.1015349e-01   6.8522167e-01   5.0195737e-01   5.2892538e-01   4.8169066e-01   5.9541956e-01   4.7029279e-01   4.6248842e-01   4.6581537e-01   5.5955572e-01   4.4044405e-01   4.4114004e-01
   5.7725060e-01   6.2257570e-01   6.2236013e-01   6.1504547e-01   7.0105661e-01   6.6293601e-01   5.4980475e-01   5.7640001e-01   6.3538673e-01   6.4215403e-01   6.7387721e-01   6.4873322e-01   6.1495637e-01   6.0684045e-01   6.2577832e-01   5.9773373e-01   6.3464640e-01   5.9595970e-01   6.3983012e-01   6.3334487e-01   7.3368044e-01   5.8884017e-01   6.2959672e-01   6.5328431e-01   7.5917445e-01   6.4341831e-01   6.2083618e-01   6.4219975e-01   6.4431665e-01   6.1223860e-01   6.1941815e-01   6.3530109e-01   6.8033379e-01   6.7825103e-01   8.5262436e-01   7.8620242e-01   6.6037051e-01   7.0582948e-01   6.0883479e-01   7.2508717e-01   6.2821100e-01   8.7287831e-01   6.9628290e-01   6.9141893e-01   6.4663682e-01   6.8864467e-01   6.2670318e-01   6.1740189e-01   6.0946188e-01   6.7523911e-01   5.7899500e-01   5.7897677e-01   6.3561455e-01   5.9405733e-01   5.6919891e-01   6.0650870e-01   5.6556714e-01   6.3059427e-01   6.1541165e-01   5.9968869e-01   5.6901484e-01   5.9744334e-01   5.6778458e-01   6.0304590e-01   5.8813075e-01   5.9341155e-01   0.0000000e+00   7.5868511e-01   6.7216121e-01   6.9771367e-01   6.5524591e-01   5.6735408e-01   7.1752536e-01   6.5167171e-01   7.1516698e-01   7.1471294e-01   6.9200486e-01   7.1149403e-01   7.0306753e-01   6.7535260e-01   6.1006296e-01   6.2583353e-01   5.9467411e-01   6.5592565e-01   5.7445567e-01   5.7396073e-01   6.3673671e-01   6.4192904e-01   5.3781820e-01   5.4446922e-01
   6.3651670e-01   6.7463514e-01   6.9013802e-01   6.8017743e-01   7.4435285e-01   7.2411996e-01   6.3624772e-01   6.1667046e-01   6.7891394e-01   6.9731819e-01   7.2651262e-01   7.1867724e-01   6.7688932e-01   6.7229199e-01   6.6504795e-01   6.4719917e-01   6.7014336e-01   6.6276538e-01   6.7282218e-01   7.0562244e-01   7.5157399e-01   6.1940144e-01   7.0902966e-01   7.2225621e-01   7.8381460e-01   6.5033468e-01   6.4162289e-01   6.3353519e-01   6.4501171e-01   6.8890112e-01   7.4170359e-01   6.5809571e-01   7.1105294e-01   7.2605213e-01   8.8255154e-01   1.0000000e+00   7.6595813e-01   7.6313106e-01   6.3689069e-01   7.8170161e-01   6.3620174e-01   9.0148854e-01   7.3542316e-01   7.6236720e-01   7.5043304e-01   7.6112798e-01   6.9858635e-01   6.5310828e-01   6.4177305e-01   7.3308585e-01   6.4413736e-01   6.3274708e-01   7.3901810e-01   6.5015790e-01   6.0062565e-01   6.5471534e-01   6.0373474e-01   6.6445277e-01   6.4079041e-01   6.2526971e-01   6.0968355e-01   6.4609064e-01   6.0422682e-01   6.6382046e-01   6.7350151e-01   6.4448283e-01   7.5868511e-01   0.0000000e+00   7.0660585e-01   7.4008531e-01   6.6546460e-01   6.2058896e-01   7.2249950e-01   7.2123147e-01   6.8433345e-01   7.6414757e-01   7.5342219e-01   6.9845116e-01   6.7032038e-01   6.2482354e-01   6.0457864e-01   6.7652610e-01   6.5567632e-01   6.9747311e-01   6.1212130e-01   5.9130687e-01   5.9722307e-01   6.8269229e-01   5.9861115e-01   6.1483617e-01
   5.2299722e-01   5.1419605e-01   5.4973133e-01   5.2674340e-01   5.7217937e-01   5.6711570e-01   4.8891722e-01   4.8275903e-01   6.0419091e-01   5.2865207e-01   5.9103404e-01   6.0741535e-01   5.5005649e-01   5.5354469e-01   5.4536217e-01   5.2122461e-01   5.4147566e-01   5.0252762e-01   5.3790111e-01   5.2244096e-01   7.0099002e-01   5.4422249e-01   5.8642463e-01   5.6558809e-01   6.0844261e-01   5.5749890e-01   5.4842306e-01   4.8570057e-01   5.3833973e-01   5.3802026e-01   6.3615899e-01   5.6749034e-01   5.6988495e-01   5.5629876e-01   7.1437413e-01   8.5924399e-01   5.8438720e-01   6.6136069e-01   4.7561839e-01   5.9176282e-01   5.3150028e-01   7.1402742e-01   6.2563742e-01   5.4299597e-01   5.2934220e-01   6.0128186e-01   5.4834263e-01   5.1581326e-01   4.6313744e-01   5.3528218e-01   4.4742372e-01   4.8953377e-01   5.9699375e-01   5.7718536e-01   4.7762613e-01   5.2554206e-01   5.2302866e-01   5.2171255e-01   5.0390247e-01   5.3893075e-01   5.2347253e-01   5.4356875e-01   4.9111393e-01   5.3023095e-01   5.8384887e-01   5.6610962e-01   6.7216121e-01   7.0660585e-01   0.0000000e+00   6.3488294e-01   5.7997898e-01   5.3443866e-01   6.7093772e-01   5.7630681e-01   6.1930322e-01   5.8811870e-01   6.7273705e-01   6.3861922e-01   4.7626702e-01   5.5345728e-01   5.2729038e-01   5.7343205e-01   5.2728429e-01   6.3147197e-01   5.3029078e-01   5.3389964e-01   4.7256382e-01   5.3872717e-01   4.9861233e-01   4.9080422e-01
   5.8320072e-01   6.0726612e-01   5.7011486e-01   6.0595918e-01   7.0165233e-01   7.1062168e-01   6.2935249e-01   5.7639358e-01   6.5548727e-01   7.1017214e-01   7.2838130e-01   6.1890415e-01   6.7273159e-01   6.4186887e-01   5.9923666e-01   6.4451451e-01   6.6256109e-01   6.4535582e-01   6.5690306e-01   5.8363630e-01   6.8098910e-01   6.1184893e-01   6.3244987e-01   6.6230752e-01   7.4267104e-01   6.0417966e-01   5.8796815e-01   5.9702714e-01   6.0949169e-01   5.6514901e-01   7.0319916e-01   6.3421148e-01   6.7952768e-01   6.7020855e-01   7.9813032e-01   9.2991090e-01   6.5367719e-01   7.7011569e-01   6.3165580e-01   6.7426953e-01   6.5007312e-01   7.9417146e-01   7.8110082e-01   7.3804596e-01   7.1471485e-01   7.9440721e-01   7.0174110e-01   6.3295503e-01   5.8074465e-01   7.9177096e-01   5.7603394e-01   5.6068015e-01   6.6108049e-01   6.4159049e-01   5.3325274e-01   5.6941604e-01   6.1023921e-01   6.3927003e-01   6.0905103e-01   6.1543368e-01   5.6847554e-01   6.1752675e-01   5.8091818e-01   5.9501996e-01   6.5839684e-01   5.8681550e-01   6.9771367e-01   7.4008531e-01   6.3488294e-01   0.0000000e+00   6.6730999e-01   5.7548901e-01   6.8462213e-01   6.2242417e-01   6.6679896e-01   6.7080979e-01   7.2073575e-01   6.8310794e-01   5.3434878e-01   6.9457157e-01   6.0211167e-01   6.0389760e-01   5.7551666e-01   6.8617217e-01   6.0068384e-01   6.0246384e-01   5.5001386e-01   6.3120278e-01   5.5266609e-01   5.8292785e-01
   4.8193533e-01   5.2980211e-01   5.2992217e-01   5.4420117e-01   6.0979382e-01   6.0415584e-01   5.4446090e-01   4.5754810e-01   5.9959093e-01   5.9795860e-01   6.2331330e-01   6.0181969e-01   6.0868507e-01   6.0152669e-01   5.8861558e-01   5.5245419e-01   6.0555686e-01   6.4669872e-01   6.3656111e-01   5.3933385e-01   6.5493992e-01   5.6001689e-01   5.9686553e-01   6.5911302e-01   7.0191647e-01   6.0048992e-01   5.8071681e-01   5.7099981e-01   5.7585737e-01   5.5608866e-01   5.8914661e-01   5.6946053e-01   6.4628279e-01   6.1586085e-01   7.7104920e-01   9.8024676e-01   6.1490719e-01   6.7202332e-01   5.2045639e-01   5.8574578e-01   6.3766082e-01   8.1936977e-01   6.6251484e-01   6.2389019e-01   5.8647847e-01   6.5071520e-01   6.0176249e-01   5.7653199e-01   5.6188767e-01   6.1955598e-01   5.3141554e-01   4.9884547e-01   5.6320256e-01   5.9340584e-01   5.7330288e-01   5.5389405e-01   4.8006856e-01   4.9730311e-01   5.5714257e-01   6.0440774e-01   5.6804748e-01   5.4007699e-01   5.3248610e-01   4.8708080e-01   6.0634671e-01   5.7082905e-01   6.5524591e-01   6.6546460e-01   5.7997898e-01   6.6730999e-01   0.0000000e+00   5.3294659e-01   7.0039411e-01   6.2814701e-01   6.1966042e-01   5.9481429e-01   7.0802837e-01   6.5552202e-01   5.2123907e-01   6.9402773e-01   5.2075625e-01   5.0805131e-01   5.3944661e-01   5.7584176e-01   5.3128315e-01   4.6577522e-01   4.6862684e-01   5.6121554e-01   5.0116747e-01   4.7897207e-01
   4.0185990e-01   4.8337638e-01   4.5775641e-01   4.5992028e-01   5.3581323e-01   5.2531281e-01   4.4255003e-01   4.2643129e-01   4.7965372e-01   5.1144041e-01   5.7761222e-01   5.2067250e-01   5.1779072e-01   4.5685055e-01   5.1539410e-01   4.6010148e-01   5.6467809e-01   4.6350106e-01   5.0481286e-01   5.1949476e-01   6.1300397e-01   4.9595586e-01   5.4934304e-01   5.6366784e-01   5.5279005e-01   4.8417765e-01   4.9410418e-01   4.5150638e-01   4.9557192e-01   4.7790917e-01   5.2662661e-01   4.7085113e-01   5.6069317e-01   5.8262588e-01   7.1475210e-01   8.1628018e-01   5.7783062e-01   6.1146878e-01   4.7796355e-01   5.3289107e-01   6.1184743e-01   6.4674765e-01   5.9676671e-01   5.7335916e-01   5.3964355e-01   5.9895927e-01   4.9594145e-01   5.2780661e-01   4.8808594e-01   5.3516741e-01   4.2956335e-01   4.1894023e-01   5.5661093e-01   4.8018353e-01   4.4442930e-01   4.7173353e-01   4.3188043e-01   4.6268110e-01   4.9163891e-01   4.8573695e-01   4.6135653e-01   4.8193601e-01   4.2715825e-01   4.6672224e-01   4.9382460e-01   4.5819542e-01   5.6735408e-01   6.2058896e-01   5.3443866e-01   5.7548901e-01   5.3294659e-01   0.0000000e+00   5.7439084e-01   5.5013104e-01   5.9185996e-01   5.4081389e-01   6.0249874e-01   6.0730916e-01   4.7162053e-01   5.7175979e-01   4.4456348e-01   4.4379610e-01   4.8211754e-01   5.4618699e-01   4.5478102e-01   4.1930064e-01   4.0611457e-01   4.9847090e-01   3.7444654e-01   4.0681701e-01
   5.1336804e-01   5.6853240e-01   5.9147512e-01   5.6257177e-01   6.4232514e-01   6.6916219e-01   5.5314260e-01   5.4743447e-01   5.7915037e-01   6.1016533e-01   6.5523110e-01   6.5949058e-01   6.2331938e-01   6.1478045e-01   6.7834809e-01   5.4111191e-01   6.3988232e-01   6.1757379e-01   6.1456712e-01   6.2245151e-01   7.2062713e-01   7.1980009e-01   6.3969537e-01   6.7068462e-01   7.2388315e-01   6.3458783e-01   6.4083009e-01   5.8472677e-01   6.7212938e-01   6.0960381e-01   6.5177189e-01   6.3281600e-01   6.8580946e-01   6.6796461e-01   9.2204958e-01   7.5746231e-01   7.2481339e-01   7.5308630e-01   6.0496154e-01   6.5270517e-01   7.8072790e-01   7.0196865e-01   7.4170663e-01   7.3172156e-01   7.0106865e-01   7.7732433e-01   6.7520739e-01   7.0145550e-01   6.4758861e-01   6.9502897e-01   6.4822694e-01   6.4445068e-01   7.7052283e-01   6.7011436e-01   6.7357313e-01   6.2697793e-01   6.0269504e-01   6.8970731e-01   6.4512799e-01   6.5521881e-01   6.0279592e-01   6.3090759e-01   5.9251059e-01   6.0742351e-01   6.0148461e-01   5.9764853e-01   7.1752536e-01   7.2249950e-01   6.7093772e-01   6.8462213e-01   7.0039411e-01   5.7439084e-01   0.0000000e+00   7.1341742e-01   7.3741967e-01   6.9343427e-01   7.6854344e-01   6.5682464e-01   5.6568633e-01   6.3719987e-01   5.9021034e-01   6.2717983e-01   6.0941940e-01   6.8488082e-01   5.7662622e-01   5.5605671e-01   5.4460568e-01   5.4792948e-01   4.7638875e-01   5.4053646e-01
   5.4315308e-01   5.9384220e-01   6.0958512e-01   6.0470336e-01   5.9775963e-01   6.7418011e-01   5.6482237e-01   5.3065243e-01   6.0900007e-01   6.9840814e-01   6.9879587e-01   6.6565314e-01   6.4543454e-01   6.2664516e-01   6.5854027e-01   5.5163475e-01   6.0985677e-01   6.0033978e-01   6.0486251e-01   6.1961268e-01   6.2982851e-01   6.3197772e-01   6.1469311e-01   6.1970601e-01   7.1224274e-01   6.3277922e-01   5.7633912e-01   5.7130403e-01   5.6754581e-01   5.9795325e-01   6.7005624e-01   5.8809833e-01   6.2280417e-01   6.4997924e-01   8.1871358e-01   8.1329405e-01   6.1126589e-01   6.6447827e-01   5.9455300e-01   6.4115719e-01   7.5324474e-01   6.6651115e-01   6.6504945e-01   6.6735032e-01   6.5938163e-01   7.2265969e-01   6.4242783e-01   6.3454706e-01   6.3606147e-01   6.8404002e-01   6.2209346e-01   6.2655097e-01   6.2767152e-01   6.3049949e-01   5.9336390e-01   6.1937882e-01   6.1520812e-01   6.0599878e-01   6.1321221e-01   6.1017970e-01   5.7957237e-01   5.8815461e-01   5.6971085e-01   5.9996270e-01   5.8147462e-01   5.6540209e-01   6.5167171e-01   7.2123147e-01   5.7630681e-01   6.2242417e-01   6.2814701e-01   5.5013104e-01   7.1341742e-01   0.0000000e+00   6.3464599e-01   6.3849632e-01   6.7685892e-01   6.8741753e-01   6.1956186e-01   6.4445176e-01   5.8640599e-01   6.1736717e-01   5.8658773e-01   6.8731521e-01   5.3920178e-01   6.0663523e-01   5.8505620e-01   6.5051803e-01   5.4173127e-01   5.2857143e-01
   6.9000948e-01   7.3676401e-01   7.4045325e-01   7.4111508e-01   7.1064613e-01   8.2781371e-01   6.6235370e-01   6.5827305e-01   6.7670730e-01   7.5927997e-01   7.8017515e-01   7.3265570e-01   7.3146101e-01   7.2186572e-01   7.3328792e-01   7.0115817e-01   7.9931882e-01   6.9409097e-01   6.9154658e-01   7.8737556e-01   8.6262489e-01   7.4115514e-01   7.4463891e-01   7.3836733e-01   8.2570128e-01   7.8880398e-01   6.9413699e-01   6.7421968e-01   7.3289799e-01   7.9195957e-01   7.6469595e-01   7.3837689e-01   7.0984426e-01   7.1771527e-01   8.5422219e-01   9.6706287e-01   7.7508677e-01   8.2951091e-01   6.7326933e-01   7.7614822e-01   7.1273300e-01   8.6220623e-01   8.1167402e-01   7.5751377e-01   7.5823372e-01   7.5268228e-01   6.7718127e-01   6.8019575e-01   7.4573120e-01   7.2224107e-01   5.9842208e-01   5.5516132e-01   6.8663946e-01   5.8972893e-01   4.6810697e-01   5.2059754e-01   5.2289683e-01   5.8748657e-01   6.3726039e-01   5.8030440e-01   5.1732497e-01   6.1264790e-01   5.8525030e-01   5.8080268e-01   5.3999579e-01   5.2881009e-01   7.1516698e-01   6.8433345e-01   6.1930322e-01   6.6679896e-01   6.1966042e-01   5.9185996e-01   7.3741967e-01   6.3464599e-01   0.0000000e+00   7.7612410e-01   7.4766164e-01   6.9396405e-01   6.1951471e-01   7.1485333e-01   6.8215811e-01   7.4539757e-01   7.7448490e-01   8.4386004e-01   7.0503836e-01   7.4121054e-01   7.3328976e-01   7.4149744e-01   6.3057192e-01   7.0671950e-01
   6.8043199e-01   6.9790364e-01   5.9051433e-01   5.9424551e-01   7.3797122e-01   7.6420472e-01   6.8515558e-01   6.4460234e-01   7.6241887e-01   8.0968705e-01   7.2636630e-01   6.9775008e-01   7.4864889e-01   6.6334704e-01   6.1168665e-01   5.8976944e-01   6.6122358e-01   6.6697980e-01   6.8652163e-01   6.1226674e-01   6.9077316e-01   6.0730914e-01   6.9621420e-01   7.0074247e-01   7.6245503e-01   7.2001524e-01   5.6602399e-01   5.1737314e-01   5.8266681e-01   6.3702807e-01   7.0101532e-01   6.6215814e-01   6.4841860e-01   6.9072751e-01   8.1276083e-01   9.7456925e-01   6.7083498e-01   7.1157425e-01   6.7322425e-01   8.5851652e-01   7.8732184e-01   8.5647250e-01   7.8204629e-01   7.2115422e-01   7.1319446e-01   7.5488308e-01   6.8343635e-01   6.2341279e-01   6.9897922e-01   7.4328510e-01   5.6589699e-01   5.8597918e-01   7.5245558e-01   7.1186264e-01   6.1209136e-01   6.7735056e-01   7.3186179e-01   6.8687896e-01   6.7395296e-01   7.0976528e-01   6.6450642e-01   6.6283673e-01   6.1139453e-01   6.2498690e-01   7.1540473e-01   7.0705142e-01   7.1471294e-01   7.6414757e-01   5.8811870e-01   6.7080979e-01   5.9481429e-01   5.4081389e-01   6.9343427e-01   6.3849632e-01   7.7612410e-01   0.0000000e+00   6.8410157e-01   7.5006505e-01   5.6177067e-01   6.7483777e-01   6.3162337e-01   6.1692967e-01   6.0822550e-01   6.8192473e-01   6.1256436e-01   6.6579565e-01   5.8133780e-01   7.6510175e-01   6.4752909e-01   6.4103095e-01
   6.0967377e-01   6.6660101e-01   6.4548280e-01   5.7898610e-01   5.8368654e-01   6.3098666e-01   5.3172335e-01   5.8033753e-01   6.6624343e-01   6.9503833e-01   7.3822620e-01   7.0798724e-01   6.2738391e-01   6.0437050e-01   6.3335284e-01   5.9172675e-01   6.6161306e-01   6.3898664e-01   6.7242140e-01   6.7110327e-01   7.3804103e-01   6.3165545e-01   6.5452926e-01   6.6387454e-01   7.2648028e-01   6.6823363e-01   5.8938120e-01   6.0864050e-01   6.4827913e-01   6.2083222e-01   6.6589513e-01   6.3815122e-01   6.6620062e-01   7.0679421e-01   7.7046280e-01   7.7693863e-01   6.4527733e-01   7.2016133e-01   5.7780947e-01   7.2755419e-01   7.7674435e-01   7.1119903e-01   7.4818450e-01   6.6911305e-01   6.4378514e-01   6.6545693e-01   6.5152086e-01   6.5297493e-01   6.0486247e-01   7.7796106e-01   5.7171526e-01   5.8031933e-01   7.0557511e-01   6.4904241e-01   5.9587600e-01   5.7335002e-01   5.7971122e-01   6.2231367e-01   6.2360556e-01   6.3758532e-01   5.9406966e-01   6.4114007e-01   5.7909987e-01   5.6407774e-01   6.4559199e-01   6.0704468e-01   6.9200486e-01   7.5342219e-01   6.7273705e-01   7.2073575e-01   7.0802837e-01   6.0249874e-01   7.6854344e-01   6.7685892e-01   7.4766164e-01   6.8410157e-01   0.0000000e+00   7.2122751e-01   6.4451170e-01   7.7048891e-01   6.0890310e-01   6.0693104e-01   6.2800532e-01   6.5608514e-01   5.7153749e-01   5.7912410e-01   4.8792584e-01   6.1558025e-01   5.8058181e-01   5.8509152e-01
   5.8797331e-01   5.9050511e-01   5.8028759e-01   6.2037849e-01   6.1585764e-01   6.6323071e-01   5.6469002e-01   5.6017319e-01   6.1113186e-01   6.2864897e-01   7.1012794e-01   6.2639263e-01   6.0902653e-01   6.1294011e-01   6.4459856e-01   5.9782190e-01   6.7277533e-01   6.0161436e-01   6.3781096e-01   5.9760065e-01   7.9673372e-01   6.8397671e-01   6.8902900e-01   6.8080984e-01   7.2700560e-01   6.4039993e-01   5.9921255e-01   5.6125142e-01   6.1372185e-01   5.8738833e-01   6.4026823e-01   6.2073426e-01   6.8146015e-01   7.0335335e-01   7.6351559e-01   8.1612783e-01   6.3680110e-01   6.9086023e-01   5.9462091e-01   6.6351739e-01   7.2601424e-01   8.9923053e-01   7.3867708e-01   7.2624015e-01   6.9268256e-01   7.2725670e-01   6.4482525e-01   6.1430270e-01   6.2291623e-01   6.8253050e-01   5.8372861e-01   6.0039726e-01   6.9669421e-01   6.3930633e-01   5.8659937e-01   6.0201405e-01   5.4800552e-01   6.0446702e-01   6.1628017e-01   5.6708850e-01   5.9417006e-01   5.9673136e-01   5.8400825e-01   5.9113438e-01   6.5741455e-01   6.3328870e-01   7.1149403e-01   6.9845116e-01   6.3861922e-01   6.8310794e-01   6.5552202e-01   6.0730916e-01   6.5682464e-01   6.8741753e-01   6.9396405e-01   7.5006505e-01   7.2122751e-01   0.0000000e+00   6.0653538e-01   6.4137702e-01   5.6279986e-01   6.1022847e-01   6.2255194e-01   6.3409349e-01   5.4672129e-01   5.8202937e-01   5.6343816e-01   6.1232901e-01   5.3222384e-01   5.2964634e-01
   5.3125885e-01   6.0023871e-01   6.6280870e-01   5.9918780e-01   5.6805345e-01   6.3460432e-01   4.9978443e-01   4.7510295e-01   5.9363235e-01   5.7830425e-01   6.3123343e-01   5.9570518e-01   5.6397510e-01   5.5725252e-01   5.6639796e-01   5.0555191e-01   5.3761142e-01   5.4472730e-01   5.4437945e-01   5.3288810e-01   7.8332001e-01   6.1697777e-01   4.5665400e-01   5.5635134e-01   6.4116198e-01   5.6584531e-01   5.7524043e-01   5.0865330e-01   5.1327633e-01   5.2100444e-01   6.0779666e-01   4.6635987e-01   5.3542497e-01   5.5334800e-01   6.6437944e-01   6.7630565e-01   6.1703041e-01   6.2776892e-01   4.4705128e-01   5.6779087e-01   6.7581482e-01   7.0778849e-01   6.8567892e-01   6.3642641e-01   6.3944213e-01   6.7986913e-01   6.9286105e-01   6.5134256e-01   6.3068496e-01   6.0429828e-01   5.0888979e-01   5.5406438e-01   6.2696749e-01   5.8796538e-01   5.4141841e-01   5.4910754e-01   5.1966117e-01   5.6426389e-01   5.8127953e-01   5.2171840e-01   4.3970378e-01   5.1026751e-01   4.8625305e-01   5.5148164e-01   5.2595430e-01   5.1015349e-01   7.0306753e-01   6.7032038e-01   4.7626702e-01   5.3434878e-01   5.2123907e-01   4.7162053e-01   5.6568633e-01   6.1956186e-01   6.1951471e-01   5.6177067e-01   6.4451170e-01   6.0653538e-01   0.0000000e+00   5.6911772e-01   5.0320364e-01   5.7118421e-01   4.6841757e-01   5.6888545e-01   5.2218931e-01   5.2396387e-01   5.4851583e-01   5.0121045e-01   5.0966161e-01   5.3151221e-01
   4.8772554e-01   4.3722007e-01   4.6191121e-01   5.0952431e-01   5.3187146e-01   6.0056486e-01   4.3605927e-01   4.6116037e-01   4.7258803e-01   5.4791883e-01   5.4943944e-01   6.0834034e-01   6.2840417e-01   5.9410243e-01   6.1037430e-01   5.7540927e-01   5.9050912e-01   6.4248572e-01   5.6519568e-01   6.1757077e-01   7.3097491e-01   5.8289680e-01   6.2070511e-01   5.6218724e-01   7.0542253e-01   5.9355139e-01   5.3926008e-01   5.9304226e-01   5.7157488e-01   4.7619312e-01   5.2538616e-01   5.9589817e-01   5.4130817e-01   6.4223671e-01   7.5039937e-01   4.4037623e-01   5.5633413e-01   6.7796043e-01   4.6706031e-01   6.0991172e-01   6.5517749e-01   7.3669879e-01   6.5057592e-01   5.6222123e-01   5.9753317e-01   6.4685857e-01   5.3070937e-01   5.1222360e-01   5.5821694e-01   6.6654123e-01   4.6832553e-01   5.8647485e-01   6.9648242e-01   6.0324289e-01   5.7165316e-01   5.4694638e-01   5.6825254e-01   6.5536801e-01   6.2414696e-01   6.7644143e-01   5.4532617e-01   6.3888942e-01   6.2973260e-01   5.7173384e-01   6.3844765e-01   6.8522167e-01   6.7535260e-01   6.2482354e-01   5.5345728e-01   6.9457157e-01   6.9402773e-01   5.7175979e-01   6.3719987e-01   6.4445176e-01   7.1485333e-01   6.7483777e-01   7.7048891e-01   6.4137702e-01   5.6911772e-01   0.0000000e+00   5.4103218e-01   5.5976750e-01   5.1488948e-01   5.2260402e-01   5.0261625e-01   5.3740687e-01   4.7853705e-01   4.8844003e-01   4.7220134e-01   4.0846438e-01
   4.3649751e-01   4.9793536e-01   4.7933879e-01   4.6222176e-01   5.3451121e-01   5.4952196e-01   4.6568924e-01   4.7019045e-01   5.4900891e-01   5.3006395e-01   5.7582962e-01   5.8133112e-01   5.5621914e-01   4.8853709e-01   5.1797261e-01   5.0097756e-01   5.4512710e-01   5.2549690e-01   5.5954164e-01   5.3442394e-01   7.3742358e-01   5.2730522e-01   5.4238419e-01   5.2004206e-01   6.6720190e-01   5.7970584e-01   5.1746023e-01   5.0630588e-01   5.5305207e-01   5.2203861e-01   6.0400005e-01   5.6332589e-01   5.8087937e-01   5.7029398e-01   6.8166335e-01   8.3288020e-01   6.2895584e-01   6.4418789e-01   4.9832145e-01   6.1288137e-01   7.2144671e-01   6.3284122e-01   6.2758178e-01   5.9874651e-01   6.2221900e-01   6.7674047e-01   5.6354334e-01   5.5561420e-01   5.1354982e-01   6.0778502e-01   4.6147522e-01   4.7721304e-01   6.0392530e-01   5.2616456e-01   4.8975846e-01   5.1654430e-01   4.9784967e-01   5.3369110e-01   5.0573653e-01   5.1663991e-01   4.7221803e-01   5.0960386e-01   4.7472544e-01   4.9474889e-01   5.0247318e-01   5.0195737e-01   6.1006296e-01   6.0457864e-01   5.2729038e-01   6.0211167e-01   5.2075625e-01   4.4456348e-01   5.9021034e-01   5.8640599e-01   6.8215811e-01   6.3162337e-01   6.0890310e-01   5.6279986e-01   5.0320364e-01   5.4103218e-01   0.0000000e+00   5.0298234e-01   4.9442857e-01   5.1461125e-01   4.8036824e-01   4.8751272e-01   5.0019778e-01   4.7082820e-01   4.5426771e-01   4.3976680e-01
   4.6528424e-01   5.0501522e-01   4.8834840e-01   5.0344135e-01   5.2655058e-01   5.3560776e-01   4.4730494e-01   4.4358443e-01   5.6605761e-01   5.5227923e-01   5.6832361e-01   5.9972210e-01   5.3822354e-01   5.1398123e-01   5.2981211e-01   4.8294981e-01   5.4329016e-01   5.2104012e-01   5.6984926e-01   5.5005741e-01   7.1185773e-01   5.4072822e-01   5.4441167e-01   5.5224441e-01   6.8294052e-01   5.5016167e-01   5.1765376e-01   4.7617111e-01   5.2615636e-01   4.9611834e-01   5.9110414e-01   5.5090639e-01   5.8979980e-01   5.6806882e-01   6.9215808e-01   6.1906740e-01   6.0512481e-01   6.0648152e-01   4.9922462e-01   5.8421113e-01   7.1292317e-01   5.9949513e-01   5.9334996e-01   5.9757573e-01   5.7214210e-01   6.1539480e-01   5.2807795e-01   5.2949473e-01   4.9782241e-01   5.3360925e-01   4.3976182e-01   4.6999961e-01   5.8220358e-01   5.2204267e-01   5.2547021e-01   5.4157510e-01   5.0269470e-01   5.1709503e-01   5.2186100e-01   4.9874196e-01   4.8279484e-01   5.1649385e-01   4.3967626e-01   4.8949286e-01   5.2826120e-01   5.2892538e-01   6.2583353e-01   6.7652610e-01   5.7343205e-01   6.0389760e-01   5.0805131e-01   4.4379610e-01   6.2717983e-01   6.1736717e-01   7.4539757e-01   6.1692967e-01   6.0693104e-01   6.1022847e-01   5.7118421e-01   5.5976750e-01   5.0298234e-01   0.0000000e+00   5.3792372e-01   5.8454916e-01   4.6401333e-01   4.6540636e-01   4.5471981e-01   4.9077065e-01   4.0850273e-01   4.5657874e-01
   4.8575097e-01   5.0801363e-01   5.1618871e-01   5.2363071e-01   5.5219652e-01   5.6577266e-01   4.7827258e-01   4.5484292e-01   5.2619668e-01   5.8895625e-01   6.4699435e-01   5.6960049e-01   5.3345892e-01   5.0048757e-01   5.2070629e-01   4.8912467e-01   5.6833232e-01   5.4492924e-01   5.7602845e-01   5.6762098e-01   7.0307421e-01   5.2575594e-01   5.4168037e-01   5.6337837e-01   6.4673500e-01   5.6552038e-01   5.0107831e-01   4.9951111e-01   4.8839408e-01   4.9731865e-01   5.6767645e-01   5.4387431e-01   5.5255955e-01   5.6139556e-01   6.6601172e-01   6.7235545e-01   5.9420226e-01   5.6025393e-01   4.9240848e-01   5.6189652e-01   6.4895362e-01   5.9637437e-01   5.9804362e-01   6.0703719e-01   5.7196749e-01   5.8162992e-01   5.2242338e-01   5.2552706e-01   4.9466630e-01   5.2858319e-01   4.7935269e-01   4.9666449e-01   6.4682324e-01   5.2646824e-01   4.6393003e-01   4.7893707e-01   4.8073548e-01   5.1863778e-01   5.2568061e-01   4.7772245e-01   4.8004962e-01   5.2111999e-01   4.2215345e-01   4.8479119e-01   5.4203635e-01   4.8169066e-01   5.9467411e-01   6.5567632e-01   5.2728429e-01   5.7551666e-01   5.3944661e-01   4.8211754e-01   6.0941940e-01   5.8658773e-01   7.7448490e-01   6.0822550e-01   6.2800532e-01   6.2255194e-01   4.6841757e-01   5.1488948e-01   4.9442857e-01   5.3792372e-01   0.0000000e+00   5.2754595e-01   4.5195336e-01   4.7044864e-01   4.8441004e-01   5.0036952e-01   4.4134376e-01   5.1101330e-01
   4.4746669e-01   5.0674337e-01   5.3583104e-01   5.4093611e-01   5.5224849e-01   5.9824446e-01   5.0201876e-01   5.3501541e-01   5.9127249e-01   5.9148155e-01   6.2716053e-01   6.3011323e-01   5.6946826e-01   4.9941605e-01   5.4826914e-01   5.1741879e-01   5.5571989e-01   5.8291388e-01   6.1101553e-01   5.3864660e-01   6.6211387e-01   5.4408459e-01   5.5528849e-01   5.4497061e-01   6.1277273e-01   6.2275478e-01   5.2626628e-01   5.1410291e-01   5.8258321e-01   5.4550327e-01   6.0024209e-01   5.9512471e-01   5.9554836e-01   5.9759392e-01   7.1261837e-01   8.1109739e-01   6.2534442e-01   6.0682549e-01   4.5770762e-01   6.1675585e-01   6.8082945e-01   6.5471742e-01   5.9173107e-01   6.4332645e-01   6.7073870e-01   7.6401939e-01   5.7512824e-01   5.6941327e-01   5.6321656e-01   5.9319654e-01   4.8376146e-01   4.5550021e-01   6.2677299e-01   6.6363849e-01   5.7805349e-01   5.0662199e-01   5.3268958e-01   6.0489766e-01   5.4705794e-01   5.0197198e-01   5.2595964e-01   5.8019406e-01   4.8428920e-01   5.3393444e-01   6.2902248e-01   5.9541956e-01   6.5592565e-01   6.9747311e-01   6.3147197e-01   6.8617217e-01   5.7584176e-01   5.4618699e-01   6.8488082e-01   6.8731521e-01   8.4386004e-01   6.8192473e-01   6.5608514e-01   6.3409349e-01   5.6888545e-01   5.2260402e-01   5.1461125e-01   5.8454916e-01   5.2754595e-01   0.0000000e+00   4.7741616e-01   4.9770014e-01   4.7420248e-01   5.1163971e-01   4.0923464e-01   4.7163975e-01
   4.4349739e-01   4.6612223e-01   4.8109851e-01   4.7017725e-01   4.9395759e-01   5.4302934e-01   4.2107813e-01   4.2829197e-01   5.3351829e-01   5.1219597e-01   5.4357343e-01   5.2483285e-01   4.9680431e-01   4.8321462e-01   4.9811479e-01   4.6158553e-01   4.8750525e-01   4.9048931e-01   5.2525729e-01   5.1048738e-01   6.1438612e-01   5.1971970e-01   5.1014777e-01   5.2017272e-01   5.8747136e-01   5.3208375e-01   5.0256885e-01   4.6030057e-01   4.7898599e-01   4.7098820e-01   5.4509214e-01   5.2295592e-01   5.3933074e-01   5.4968865e-01   6.1418187e-01   6.7689800e-01   5.8261858e-01   5.9124521e-01   4.7075128e-01   5.6058442e-01   6.0642456e-01   6.1735652e-01   5.6784964e-01   5.8020366e-01   5.3707746e-01   5.6880695e-01   4.8324686e-01   4.6963357e-01   4.7207807e-01   4.9504447e-01   4.3130152e-01   4.3620793e-01   5.2625505e-01   5.3600868e-01   4.3481525e-01   4.7300651e-01   4.3991671e-01   4.8721235e-01   4.6958994e-01   4.8211448e-01   4.4701480e-01   4.8130619e-01   4.1122725e-01   4.1520428e-01   4.9246114e-01   4.7029279e-01   5.7445567e-01   6.1212130e-01   5.3029078e-01   6.0068384e-01   5.3128315e-01   4.5478102e-01   5.7662622e-01   5.3920178e-01   7.0503836e-01   6.1256436e-01   5.7153749e-01   5.4672129e-01   5.2218931e-01   5.0261625e-01   4.8036824e-01   4.6401333e-01   4.5195336e-01   4.7741616e-01   0.0000000e+00   4.3682259e-01   4.0735757e-01   4.5093829e-01   4.2269313e-01   4.4778460e-01
   4.5733597e-01   4.7439493e-01   4.6452171e-01   4.8889065e-01   5.5104070e-01   5.1821035e-01   4.1639050e-01   4.2836028e-01   4.8590938e-01   5.2350721e-01   5.3428394e-01   5.0279699e-01   5.0698435e-01   4.8344257e-01   5.1346174e-01   4.5338946e-01   5.2248119e-01   4.7676933e-01   4.9513796e-01   5.0964483e-01   5.9259728e-01   5.3708401e-01   4.9978286e-01   4.8004982e-01   5.6415943e-01   4.7979363e-01   5.0342591e-01   4.6792079e-01   4.9983213e-01   4.8467490e-01   5.8097494e-01   5.1844328e-01   5.3392407e-01   5.4459559e-01   6.3770462e-01   8.3358169e-01   5.2644956e-01   5.9095346e-01   4.6067541e-01   5.7853863e-01   5.3898248e-01   6.3572828e-01   5.6311745e-01   5.3201444e-01   5.0421952e-01   5.7797398e-01   4.6025611e-01   4.5726437e-01   4.7108621e-01   5.0912726e-01   4.4000415e-01   4.6418474e-01   5.1867549e-01   4.6613502e-01   4.1489211e-01   4.7028088e-01   4.2068364e-01   4.6155770e-01   4.7284003e-01   4.8243662e-01   4.2592075e-01   4.6967443e-01   4.3584988e-01   4.3535330e-01   4.7523490e-01   4.6248842e-01   5.7396073e-01   5.9130687e-01   5.3389964e-01   6.0246384e-01   4.6577522e-01   4.1930064e-01   5.5605671e-01   6.0663523e-01   7.4121054e-01   6.6579565e-01   5.7912410e-01   5.8202937e-01   5.2396387e-01   5.3740687e-01   4.8751272e-01   4.6540636e-01   4.7044864e-01   4.9770014e-01   4.3682259e-01   0.0000000e+00   4.1790426e-01   4.6003577e-01   4.3069283e-01   4.2983491e-01
   4.4583554e-01   4.7549393e-01   4.5775205e-01   4.7884865e-01   5.8806242e-01   5.2901634e-01   3.9791064e-01   4.5180753e-01   4.9607080e-01   4.5607310e-01   5.4764280e-01   4.9885324e-01   4.8902615e-01   4.8554156e-01   5.6171691e-01   4.5156816e-01   5.2509782e-01   4.9134783e-01   5.0174289e-01   4.5605652e-01   5.9104195e-01   5.0959301e-01   5.0294978e-01   4.8454084e-01   6.3670262e-01   5.2723622e-01   5.4032046e-01   5.0433649e-01   5.2217198e-01   4.7593227e-01   6.0352281e-01   4.9046774e-01   5.3445156e-01   5.4796617e-01   6.1723668e-01   7.2184806e-01   5.0342592e-01   5.9967092e-01   4.7447854e-01   5.1032008e-01   5.8620534e-01   6.2850123e-01   6.1720022e-01   5.7721315e-01   5.0203049e-01   6.1608648e-01   4.9960924e-01   5.0018287e-01   4.7778320e-01   5.5361191e-01   4.6113463e-01   4.5779411e-01   5.5267107e-01   4.8379969e-01   4.2656912e-01   4.9442403e-01   4.4353401e-01   4.5970646e-01   4.2922089e-01   4.2352667e-01   4.1722872e-01   4.5808877e-01   3.9487510e-01   4.3584870e-01   4.5983247e-01   4.6581537e-01   6.3673671e-01   5.9722307e-01   4.7256382e-01   5.5001386e-01   4.6862684e-01   4.0611457e-01   5.4460568e-01   5.8505620e-01   7.3328976e-01   5.8133780e-01   4.8792584e-01   5.6343816e-01   5.4851583e-01   4.7853705e-01   5.0019778e-01   4.5471981e-01   4.8441004e-01   4.7420248e-01   4.0735757e-01   4.1790426e-01   0.0000000e+00   4.3625384e-01   3.9584124e-01   3.9327985e-01
   4.4629077e-01   4.9528759e-01   4.9996687e-01   5.0784536e-01   5.3462466e-01   5.4483111e-01   4.6583829e-01   4.2836965e-01   4.9570711e-01   5.1918294e-01   5.5574892e-01   5.4730081e-01   5.0100256e-01   4.9186296e-01   5.6142596e-01   4.8433231e-01   4.7813807e-01   5.4313398e-01   5.2303091e-01   5.6563210e-01   7.0224500e-01   4.9468563e-01   5.3419782e-01   5.5154642e-01   6.8138172e-01   5.1418688e-01   4.8650065e-01   4.8194374e-01   4.8934694e-01   5.3782543e-01   5.8536655e-01   5.4608804e-01   6.0294122e-01   5.7556951e-01   6.3639643e-01   7.9860685e-01   5.5441849e-01   6.9696720e-01   5.1523555e-01   6.0022142e-01   6.2212385e-01   7.4828268e-01   6.1586796e-01   5.8427688e-01   5.3076136e-01   6.2813740e-01   5.2926799e-01   5.2745992e-01   4.9647271e-01   6.2512639e-01   4.9802899e-01   4.9278967e-01   6.1904288e-01   4.6057121e-01   4.9894441e-01   5.1729379e-01   4.8074147e-01   5.0181168e-01   5.3988836e-01   5.5729666e-01   4.9190024e-01   5.2755715e-01   4.6971001e-01   5.1859337e-01   5.6607598e-01   5.5955572e-01   6.4192904e-01   6.8269229e-01   5.3872717e-01   6.3120278e-01   5.6121554e-01   4.9847090e-01   5.4792948e-01   6.5051803e-01   7.4149744e-01   7.6510175e-01   6.1558025e-01   6.1232901e-01   5.0121045e-01   4.8844003e-01   4.7082820e-01   4.9077065e-01   5.0036952e-01   5.1163971e-01   4.5093829e-01   4.6003577e-01   4.3625384e-01   0.0000000e+00   4.1326813e-01   4.2632212e-01
   4.0867820e-01   4.5936046e-01   4.2420499e-01   4.2592420e-01   4.6416803e-01   4.7693569e-01   4.2254359e-01   4.1042372e-01   4.7500334e-01   5.2041052e-01   5.3338430e-01   5.0219218e-01   4.5882450e-01   4.3995937e-01   4.5771680e-01   4.6052269e-01   4.7347078e-01   4.6627315e-01   4.8837024e-01   4.6563522e-01   6.2746529e-01   5.6466311e-01   4.9277658e-01   4.7743785e-01   5.6844567e-01   4.5774585e-01   4.8584421e-01   3.7160326e-01   4.4958071e-01   4.7822696e-01   5.1797445e-01   4.9944372e-01   5.0994226e-01   5.5612583e-01   5.8572293e-01   7.0694585e-01   5.0263710e-01   6.0386035e-01   4.3841899e-01   4.9159806e-01   4.7830407e-01   6.2686060e-01   5.9847716e-01   5.4657044e-01   5.6780834e-01   5.7881492e-01   4.9103518e-01   4.5333777e-01   4.9200134e-01   4.9207806e-01   4.2786479e-01   4.0966277e-01   5.6086074e-01   4.2972892e-01   4.2032259e-01   4.5433087e-01   4.2700128e-01   4.3518279e-01   4.6188772e-01   5.0895712e-01   4.2319772e-01   4.5414091e-01   3.7598458e-01   4.1303890e-01   4.8348683e-01   4.4044405e-01   5.3781820e-01   5.9861115e-01   4.9861233e-01   5.5266609e-01   5.0116747e-01   3.7444654e-01   4.7638875e-01   5.4173127e-01   6.3057192e-01   6.4752909e-01   5.8058181e-01   5.3222384e-01   5.0966161e-01   4.7220134e-01   4.5426771e-01   4.0850273e-01   4.4134376e-01   4.0923464e-01   4.2269313e-01   4.3069283e-01   3.9584124e-01   4.1326813e-01   0.0000000e+00   3.6801217e-01
   4.0700902e-01   4.6564306e-01   4.5847795e-01   4.5613966e-01   5.2897025e-01   5.2850819e-01   4.1706015e-01   4.0304174e-01   4.6620370e-01   5.0074004e-01   5.4468641e-01   5.2621418e-01   4.9474899e-01   4.2414208e-01   4.6186940e-01   4.3607683e-01   4.7042452e-01   4.7882675e-01   4.8498363e-01   4.6443155e-01   5.6714707e-01   4.6355462e-01   4.7379286e-01   4.6539101e-01   5.5546383e-01   4.8139619e-01   4.7178143e-01   4.4238564e-01   4.5567590e-01   4.7295667e-01   5.3303416e-01   5.2262310e-01   5.1067728e-01   5.4441776e-01   5.9575883e-01   6.5834303e-01   5.2708178e-01   5.8414523e-01   4.8091918e-01   5.1905002e-01   5.8462318e-01   5.7379483e-01   5.7269560e-01   5.3805174e-01   5.7862049e-01   5.7357869e-01   4.6916070e-01   4.7509573e-01   4.7555128e-01   5.2392520e-01   4.2813805e-01   4.5577691e-01   5.2093911e-01   4.2211720e-01   4.1119645e-01   4.4150143e-01   4.4783979e-01   4.5259129e-01   4.2744103e-01   4.7751332e-01   4.1820206e-01   4.3570848e-01   3.9488618e-01   4.5518384e-01   4.7329519e-01   4.4114004e-01   5.4446922e-01   6.1483617e-01   4.9080422e-01   5.8292785e-01   4.7897207e-01   4.0681701e-01   5.4053646e-01   5.2857143e-01   7.0671950e-01   6.4103095e-01   5.8509152e-01   5.2964634e-01   5.3151221e-01   4.0846438e-01   4.3976680e-01   4.5657874e-01   5.1101330e-01   4.7163975e-01   4.4778460e-01   4.2983491e-01   3.9327985e-01   4.2632212e-01   3.6801217e-01   0.0000000e+00
