# Supplementary material for: Autistic traits and individual brain differences: functional network efficiency reflects attentional and social impairments, structural nodal efficiencies index systemising and theory-of-mind skills
Source: Mol Autism. 2021 Jan 21;12:3. doi: 10.1186/s13229-020-00377-8 (PMC7818759; doi:10.1186/s13229-020-00377-8)
Supplement: Supplementary file 9 — Additional file 9. Brain-behaviour correlations. README file detailing data curation; AAL-90 region masks in NIfTI format; spreadseehts of Spearman correlations; code and data for the correlational analysis. [file 13229_2020_377_MOESM9_ESM.zip › Paul_Arora_et_al_data/Physiological/BBC/analysis/Diffusion_Analaysis/adj_matrixes/Connectivity_Probability_weighted/fixnormed_Connection_Matrix_sym_aHU0878.txt]

   0.0000000e+00   5.1366983e-01   4.9926163e-01   5.1285127e-01   5.7115827e-01   5.4986721e-01   4.6914792e-01   4.7837164e-01   5.5813199e-01   4.9651571e-01   5.6681666e-01   5.8423582e-01   5.1798273e-01   5.6434770e-01   5.0452649e-01   5.0293007e-01   5.2331092e-01   5.6569811e-01   5.2859871e-01   5.7253902e-01   6.1679277e-01   5.9921728e-01   5.6789544e-01   5.2163344e-01   5.7985005e-01   5.7704251e-01   5.0223507e-01   5.0330954e-01   5.0176518e-01   5.3213196e-01   6.1485194e-01   5.7264961e-01   5.7621173e-01   6.1542420e-01   7.0605923e-01   8.7510353e-01   5.9447827e-01   6.1380465e-01   5.1139903e-01   5.3175176e-01   5.7063502e-01   6.0674785e-01   5.4460540e-01   6.0371259e-01   5.8456108e-01   6.5074328e-01   5.4188796e-01   5.4056929e-01   5.0494071e-01   6.1011710e-01   4.7800163e-01   4.9782202e-01   5.4626802e-01   4.7344150e-01   4.7096925e-01   4.9421673e-01   4.9706478e-01   5.1137358e-01   5.0257921e-01   5.0998258e-01   4.6957773e-01   4.7874237e-01   4.8612374e-01   4.5736065e-01   5.2368254e-01   5.0772982e-01   5.8559789e-01   6.4072071e-01   5.2329772e-01   5.9851734e-01   5.0857801e-01   6.1976501e-01   6.3409444e-01   6.4329694e-01   6.4456819e-01   6.7097322e-01   5.6059015e-01   6.0483241e-01   5.5395134e-01   5.2427609e-01   5.2615892e-01   5.3436973e-01   5.3334443e-01   4.9808020e-01   4.7118045e-01   4.7717153e-01   5.2046644e-01   5.6821414e-01   4.6908243e-01   4.4949229e-01
   5.1366983e-01   0.0000000e+00   5.3424357e-01   5.0105361e-01   5.6501349e-01   5.3839590e-01   4.9304364e-01   4.8322812e-01   5.6640557e-01   5.4268785e-01   5.8539520e-01   5.9664577e-01   5.4703907e-01   6.0392118e-01   5.2361366e-01   5.3984398e-01   5.7503642e-01   5.7930502e-01   5.4149355e-01   5.8284580e-01   6.0490719e-01   5.6543008e-01   6.1072728e-01   5.2091986e-01   6.8713973e-01   6.3551466e-01   5.9324170e-01   5.1369292e-01   5.3642285e-01   5.5048039e-01   6.7371716e-01   6.0783384e-01   6.3259612e-01   6.3195094e-01   6.6521971e-01   9.0617675e-01   5.7743758e-01   5.6794334e-01   5.4191893e-01   5.3045227e-01   5.0695781e-01   6.2487612e-01   5.7872649e-01   6.2694684e-01   5.8598753e-01   6.9531286e-01   5.6838617e-01   5.3810950e-01   4.8918459e-01   6.0459605e-01   5.0009410e-01   4.8410960e-01   5.5544924e-01   4.9922378e-01   4.6416612e-01   4.8686394e-01   4.9820221e-01   5.0806299e-01   5.1578145e-01   5.5996475e-01   5.1575669e-01   5.0166382e-01   5.1173587e-01   4.6054276e-01   5.4360798e-01   5.2635770e-01   5.7162627e-01   6.0490051e-01   5.6327662e-01   5.7878424e-01   5.2419513e-01   6.3000615e-01   7.4275045e-01   6.8837119e-01   6.4767648e-01   6.7030973e-01   5.9133273e-01   6.2365716e-01   5.5263900e-01   5.0718947e-01   5.0851454e-01   5.3596092e-01   5.3253968e-01   5.2982245e-01   4.6284866e-01   4.8808565e-01   5.2493745e-01   4.9857278e-01   4.8299675e-01   4.9525005e-01
   4.9926163e-01   5.3424357e-01   0.0000000e+00   4.8343821e-01   5.6912941e-01   5.5115578e-01   4.5165612e-01   4.7019475e-01   5.5650829e-01   5.1941420e-01   5.8545641e-01   5.4568837e-01   5.3741503e-01   5.7278771e-01   5.2383872e-01   5.1130823e-01   5.5905552e-01   5.6842621e-01   5.5352978e-01   5.5614564e-01   6.6802397e-01   5.8357579e-01   5.6012118e-01   4.8467802e-01   5.7828247e-01   6.0248937e-01   5.4540293e-01   5.1850566e-01   5.1007816e-01   5.2911594e-01   5.8554748e-01   5.7253764e-01   6.1967604e-01   6.4904068e-01   6.6614697e-01   8.6147850e-01   5.3008966e-01   5.5345661e-01   5.3006843e-01   5.1205643e-01   5.4441799e-01   5.6142201e-01   5.3874002e-01   6.0228990e-01   5.5822006e-01   6.7955066e-01   4.9138275e-01   5.2326409e-01   5.0374312e-01   5.7264411e-01   4.6436530e-01   4.6267850e-01   5.3769240e-01   5.0171814e-01   4.5262585e-01   4.5780726e-01   4.6998172e-01   4.8293929e-01   5.1033538e-01   5.1766805e-01   4.8178232e-01   4.9064159e-01   4.6906171e-01   4.3841650e-01   5.3320631e-01   5.3091450e-01   5.7870551e-01   6.5112894e-01   5.2967324e-01   6.3000412e-01   5.3622990e-01   6.1224598e-01   7.0536409e-01   6.3851747e-01   5.8942448e-01   6.6653988e-01   5.5546338e-01   6.4146535e-01   5.8807564e-01   4.8481152e-01   5.2213469e-01   5.3056654e-01   4.7540025e-01   5.4060441e-01   4.6229784e-01   4.6516241e-01   5.6229954e-01   5.3631144e-01   4.7069749e-01   4.3325149e-01
   5.1285127e-01   5.0105361e-01   4.8343821e-01   0.0000000e+00   5.4690709e-01   5.4078907e-01   4.4860905e-01   4.6487857e-01   5.3605885e-01   5.1937587e-01   6.2139223e-01   5.4647459e-01   5.0678816e-01   5.5697790e-01   4.9452158e-01   5.1996797e-01   5.3458752e-01   5.3896108e-01   5.0753900e-01   5.6582235e-01   5.8917704e-01   5.8605475e-01   5.4472658e-01   4.8975382e-01   5.5838718e-01   5.6602203e-01   5.1124908e-01   5.1414832e-01   5.4350583e-01   5.4683448e-01   6.1087636e-01   5.5649083e-01   5.9577399e-01   5.9682776e-01   6.5710756e-01   7.5028030e-01   5.7280974e-01   5.6331689e-01   5.2701121e-01   5.1268311e-01   5.6879207e-01   6.1404460e-01   5.3491235e-01   5.8762005e-01   5.7667725e-01   6.4005382e-01   4.7115797e-01   5.0864009e-01   4.8290031e-01   5.6617820e-01   4.8879614e-01   4.6069177e-01   5.1370063e-01   4.8196737e-01   4.5255272e-01   4.4578485e-01   4.7406324e-01   5.0582435e-01   5.0152042e-01   5.1481834e-01   4.7073312e-01   4.7981427e-01   4.7827430e-01   4.5792851e-01   4.9044244e-01   4.9935746e-01   5.8322978e-01   6.5068817e-01   5.2270034e-01   6.5441242e-01   5.0753302e-01   5.9569187e-01   6.8068087e-01   6.4005183e-01   6.4116440e-01   7.5029131e-01   5.5608857e-01   6.1783776e-01   5.5885497e-01   5.3161441e-01   4.7260282e-01   5.2599561e-01   4.7971447e-01   5.4094294e-01   4.7138593e-01   4.5603218e-01   5.0438712e-01   4.8398223e-01   4.7501802e-01   4.5592783e-01
   5.7115827e-01   5.6501349e-01   5.6912941e-01   5.4690709e-01   0.0000000e+00   6.2409526e-01   5.5336773e-01   5.5338256e-01   5.8522509e-01   5.3157660e-01   6.7291648e-01   6.3954661e-01   6.0525308e-01   6.1399631e-01   5.9193658e-01   5.8821392e-01   5.6392815e-01   5.9179848e-01   5.6266363e-01   6.3435881e-01   7.4258534e-01   6.0035968e-01   6.0105882e-01   5.6804234e-01   6.0113608e-01   6.5339834e-01   6.0782755e-01   5.6130895e-01   5.9035911e-01   5.9033849e-01   7.1879402e-01   6.5062949e-01   6.4784204e-01   6.0777196e-01   7.4349734e-01   8.3270776e-01   6.5970132e-01   6.0424356e-01   6.1445342e-01   5.5078068e-01   6.4271014e-01   6.3022530e-01   6.2280629e-01   6.2776873e-01   6.2805831e-01   7.0884348e-01   5.1828551e-01   6.0263941e-01   6.2073083e-01   6.6216717e-01   5.7645163e-01   5.9542577e-01   6.5122285e-01   6.2392578e-01   6.0388745e-01   5.6354438e-01   5.6019458e-01   5.7586395e-01   5.7205103e-01   6.1219267e-01   6.0287903e-01   5.7776165e-01   5.6570648e-01   5.6779592e-01   5.6346399e-01   5.2112877e-01   6.1542144e-01   7.1887849e-01   6.5541792e-01   7.3340038e-01   6.0065481e-01   7.0853950e-01   7.8032377e-01   7.0329897e-01   7.2218750e-01   7.6669553e-01   6.7101639e-01   7.0389175e-01   5.8222751e-01   6.2258067e-01   5.6407632e-01   6.1354815e-01   5.6422662e-01   5.3881702e-01   5.4521329e-01   5.3748225e-01   5.4870236e-01   5.5792341e-01   5.5099449e-01   5.6640672e-01
   5.4986721e-01   5.3839590e-01   5.5115578e-01   5.4078907e-01   6.2409526e-01   0.0000000e+00   5.3594775e-01   5.8413671e-01   6.1531045e-01   6.3937509e-01   6.7753092e-01   6.0049320e-01   5.7571992e-01   6.3021761e-01   5.7649945e-01   6.0399300e-01   5.8478305e-01   6.3653519e-01   5.8120705e-01   6.4037805e-01   6.3373458e-01   5.7558103e-01   6.5987814e-01   6.1766272e-01   6.7005087e-01   6.0609148e-01   6.0912994e-01   5.4916120e-01   6.3752871e-01   5.7065160e-01   6.3517466e-01   6.4897392e-01   6.3061065e-01   6.5563901e-01   7.5908751e-01   8.7405465e-01   6.5467756e-01   5.5826860e-01   5.7024452e-01   5.6231162e-01   6.0787703e-01   7.1042512e-01   6.2227010e-01   6.7475314e-01   6.4669175e-01   7.4741482e-01   5.4193141e-01   6.2977601e-01   6.1041627e-01   6.3355025e-01   6.0960118e-01   5.6344508e-01   6.2934029e-01   6.3245959e-01   5.0972176e-01   5.3921993e-01   5.6388866e-01   5.8491009e-01   6.0785072e-01   5.9612114e-01   5.4831322e-01   6.0245207e-01   5.6299914e-01   5.6095640e-01   6.3462937e-01   5.6142070e-01   6.4384168e-01   7.0568833e-01   6.5081407e-01   7.4241191e-01   6.0603086e-01   6.8581765e-01   7.7072112e-01   7.1531847e-01   7.7995074e-01   8.7780456e-01   6.3222078e-01   6.3246894e-01   7.0107240e-01   5.6735022e-01   5.5327265e-01   5.7413688e-01   5.9045756e-01   5.2514842e-01   5.3440549e-01   5.0454331e-01   5.5400189e-01   6.4978709e-01   5.6676875e-01   5.2337390e-01
   4.6914792e-01   4.9304364e-01   4.5165612e-01   4.4860905e-01   5.5336773e-01   5.3594775e-01   0.0000000e+00   4.4029555e-01   5.3609608e-01   4.6297115e-01   5.5881085e-01   5.1085937e-01   4.5939227e-01   5.2596002e-01   4.8367257e-01   4.5822903e-01   4.8723598e-01   5.4344022e-01   5.0563826e-01   5.4349514e-01   5.7719709e-01   5.5461079e-01   5.1570689e-01   4.7403584e-01   5.3170084e-01   5.1373218e-01   4.9629213e-01   4.6903908e-01   4.9580935e-01   5.1490252e-01   5.2869439e-01   5.1227226e-01   5.4581617e-01   5.7744947e-01   6.8210504e-01   6.5118560e-01   5.0618534e-01   5.1435803e-01   4.8615602e-01   4.6075609e-01   5.7013230e-01   5.7723233e-01   4.9792487e-01   5.6675870e-01   5.5674335e-01   6.0560637e-01   4.5566267e-01   4.9422218e-01   4.6818432e-01   5.2605686e-01   4.6330797e-01   4.3981484e-01   4.6595083e-01   4.7155490e-01   4.2699226e-01   4.2878104e-01   4.4927389e-01   4.7451174e-01   4.8016029e-01   4.7452520e-01   4.4467465e-01   4.5941685e-01   4.8124105e-01   4.3712872e-01   4.7154251e-01   4.4483604e-01   5.3347839e-01   5.7660067e-01   4.9992987e-01   5.8664357e-01   4.9895055e-01   5.7080435e-01   6.4894338e-01   6.4269075e-01   5.8548448e-01   6.7229806e-01   5.7689386e-01   5.7201738e-01   5.6279086e-01   5.1778317e-01   4.7375909e-01   4.6183956e-01   4.6751611e-01   4.2875268e-01   4.3306473e-01   4.2062808e-01   4.7292756e-01   5.2175468e-01   4.3478549e-01   4.1628392e-01
   4.7837164e-01   4.8322812e-01   4.7019475e-01   4.6487857e-01   5.5338256e-01   5.8413671e-01   4.4029555e-01   0.0000000e+00   5.2503694e-01   4.8678467e-01   5.9207921e-01   5.1459781e-01   4.7718749e-01   5.2567795e-01   4.8509770e-01   4.9428226e-01   5.0136577e-01   5.6945536e-01   5.0478623e-01   5.4053349e-01   5.4136256e-01   5.1296513e-01   5.3098113e-01   4.9268019e-01   5.3059122e-01   5.5050939e-01   4.8228552e-01   5.0454296e-01   4.8911698e-01   5.3424313e-01   5.9347272e-01   5.2767487e-01   5.8148850e-01   5.8992118e-01   6.5758435e-01   6.3335137e-01   5.6323706e-01   5.8367769e-01   5.1036838e-01   4.5730303e-01   5.0529466e-01   6.3139496e-01   5.3716520e-01   5.6687256e-01   5.8685935e-01   6.0685225e-01   4.7957724e-01   5.0469067e-01   5.0381846e-01   5.5470584e-01   4.8472423e-01   4.6637496e-01   5.0075973e-01   4.7343791e-01   4.5901490e-01   4.3290772e-01   4.8569353e-01   5.0362428e-01   5.1339029e-01   5.0022017e-01   4.5712754e-01   4.7752844e-01   4.7638201e-01   4.4408566e-01   5.1787249e-01   4.7456405e-01   5.6276787e-01   6.1641540e-01   4.9840400e-01   6.2914989e-01   5.0833386e-01   5.5952879e-01   6.9206224e-01   6.2993232e-01   6.3158253e-01   6.5397593e-01   6.0012161e-01   6.0766288e-01   5.5256980e-01   5.0921068e-01   4.7335685e-01   4.9319115e-01   4.6988324e-01   4.5710172e-01   4.4768040e-01   4.4299943e-01   5.3099553e-01   4.7675055e-01   4.6838138e-01   4.3743878e-01
   5.5813199e-01   5.6640557e-01   5.5650829e-01   5.3605885e-01   5.8522509e-01   6.1531045e-01   5.3609608e-01   5.2503694e-01   0.0000000e+00   5.5976236e-01   6.1307155e-01   5.5802197e-01   5.2672487e-01   5.9407826e-01   5.6945081e-01   6.0348844e-01   5.9826859e-01   6.2085704e-01   5.7682601e-01   6.2409919e-01   7.0537397e-01   6.0859474e-01   5.7102052e-01   5.1788890e-01   5.8217375e-01   6.1975961e-01   5.6753914e-01   6.1607059e-01   5.9163882e-01   5.9790924e-01   6.4127595e-01   6.4215313e-01   6.8183882e-01   6.8508233e-01   7.8778250e-01   8.3700643e-01   6.3897185e-01   6.5121385e-01   5.5621706e-01   5.2993545e-01   6.7458321e-01   7.0518116e-01   6.0397019e-01   6.7667929e-01   6.7110989e-01   7.4956051e-01   6.0448018e-01   5.5911910e-01   5.0161778e-01   5.7274370e-01   5.4586361e-01   5.4744079e-01   5.9306043e-01   5.0115009e-01   5.4806340e-01   5.1477356e-01   5.9117818e-01   5.5039742e-01   5.7076632e-01   5.8228635e-01   5.0886104e-01   5.4949921e-01   5.7405769e-01   4.8896431e-01   5.6913182e-01   5.0440601e-01   5.8315369e-01   6.7109000e-01   5.6201965e-01   7.6905314e-01   6.1647957e-01   6.2673336e-01   6.9982131e-01   6.8042447e-01   7.4157047e-01   7.2711701e-01   6.3347469e-01   7.2075104e-01   6.2919679e-01   5.9639224e-01   5.5588342e-01   5.5468023e-01   5.7792231e-01   5.6333982e-01   4.7990494e-01   5.2928411e-01   5.9129630e-01   5.7310587e-01   5.5419806e-01   5.2653536e-01
   4.9651571e-01   5.4268785e-01   5.1941420e-01   5.1937587e-01   5.3157660e-01   6.3937509e-01   4.6297115e-01   4.8678467e-01   5.5976236e-01   0.0000000e+00   5.7834868e-01   5.7837713e-01   5.4395947e-01   6.0785583e-01   5.3734144e-01   5.1845335e-01   5.5956374e-01   5.5757481e-01   5.4685193e-01   6.0269683e-01   6.5282054e-01   5.7303967e-01   5.8597459e-01   5.4813120e-01   6.1058084e-01   6.0798498e-01   5.5347207e-01   5.9704321e-01   5.5618816e-01   5.7179550e-01   6.1169476e-01   5.9818324e-01   5.8249195e-01   6.3154383e-01   7.4436219e-01   8.0194323e-01   6.5895555e-01   6.6150605e-01   5.3930549e-01   5.3535142e-01   6.2740126e-01   5.8132948e-01   5.5727281e-01   6.2882912e-01   6.0090018e-01   6.4592355e-01   5.4208883e-01   5.3467425e-01   4.9204159e-01   5.9668153e-01   5.3317920e-01   5.3473898e-01   5.7445610e-01   5.0015337e-01   4.8718585e-01   4.6417009e-01   5.2200075e-01   4.9960271e-01   5.2864835e-01   5.4747955e-01   4.8695660e-01   5.2367704e-01   5.6891040e-01   5.1975899e-01   5.3747856e-01   5.3602643e-01   6.0621397e-01   6.6004087e-01   5.2115020e-01   6.4957121e-01   5.1880024e-01   6.0015914e-01   6.9262329e-01   6.4196847e-01   6.5381277e-01   6.7384319e-01   5.8240145e-01   6.8794486e-01   5.1547211e-01   5.8788945e-01   5.2048170e-01   5.0540366e-01   5.4307150e-01   5.1903223e-01   4.7138039e-01   4.7534426e-01   5.8243733e-01   5.6021786e-01   5.1468161e-01   4.6503235e-01
   5.6681666e-01   5.8539520e-01   5.8545641e-01   6.2139223e-01   6.7291648e-01   6.7753092e-01   5.5881085e-01   5.9207921e-01   6.1307155e-01   5.7834868e-01   0.0000000e+00   6.5576353e-01   6.4629676e-01   7.2364037e-01   6.2647567e-01   6.1410319e-01   6.7153248e-01   6.1345254e-01   6.0376352e-01   6.9561158e-01   8.4146962e-01   7.7482790e-01   6.6057160e-01   6.0773756e-01   6.5968467e-01   6.3506805e-01   6.5394217e-01   6.5760875e-01   6.1238495e-01   6.2612974e-01   6.8252109e-01   6.3977643e-01   6.6044492e-01   6.6903034e-01   8.1332307e-01   8.2657698e-01   6.6774791e-01   6.7085976e-01   5.7616274e-01   5.4412821e-01   6.6098720e-01   6.7416492e-01   6.5045051e-01   7.0895199e-01   7.1107469e-01   7.4587375e-01   6.3795975e-01   6.0077571e-01   5.9116490e-01   6.7093727e-01   5.4731404e-01   5.8675066e-01   7.1055667e-01   5.8010780e-01   6.0365777e-01   6.1021768e-01   6.2126050e-01   5.6950865e-01   6.2045454e-01   6.0592770e-01   5.8200291e-01   6.3567494e-01   6.6035119e-01   6.0056175e-01   6.8530515e-01   6.2752368e-01   6.9474208e-01   7.7657371e-01   6.9172234e-01   7.5177799e-01   7.0553869e-01   7.2891295e-01   7.8798862e-01   7.3984893e-01   7.2755296e-01   7.0100285e-01   6.9164188e-01   6.8933689e-01   6.2569385e-01   6.6205583e-01   5.8500028e-01   5.5704719e-01   6.2006636e-01   5.8048667e-01   5.6982887e-01   5.8646420e-01   6.6250614e-01   5.7148930e-01   5.8690885e-01   5.7601679e-01
   5.8423582e-01   5.9664577e-01   5.4568837e-01   5.4647459e-01   6.3954661e-01   6.0049320e-01   5.1085937e-01   5.1459781e-01   5.5802197e-01   5.7837713e-01   6.5576353e-01   0.0000000e+00   5.8858239e-01   6.7958261e-01   5.6787989e-01   5.4621620e-01   6.2092759e-01   6.0592192e-01   6.1494580e-01   6.6970708e-01   6.9729573e-01   7.0042159e-01   6.0601345e-01   6.1012069e-01   6.7741567e-01   6.6201862e-01   6.5148236e-01   6.0396425e-01   6.0812364e-01   6.5456576e-01   7.0138571e-01   6.6568568e-01   6.8330770e-01   7.2304463e-01   7.8334042e-01   7.9987696e-01   7.0874763e-01   7.7367997e-01   6.4328050e-01   6.4352742e-01   6.2722931e-01   6.2972977e-01   6.3807665e-01   7.3182885e-01   6.8106834e-01   7.4208189e-01   5.7809453e-01   6.4854231e-01   5.5223980e-01   6.2981421e-01   5.9165831e-01   6.1048810e-01   6.5431213e-01   5.6302976e-01   5.7467330e-01   5.4008888e-01   5.6778564e-01   5.9161465e-01   6.0732525e-01   5.8825347e-01   5.7051973e-01   5.9813752e-01   5.9959268e-01   5.6528974e-01   6.7152281e-01   5.7045124e-01   6.7055173e-01   7.2986123e-01   6.1909555e-01   7.1888342e-01   6.3206130e-01   7.0850033e-01   7.6314175e-01   7.8876080e-01   7.0817765e-01   7.2023658e-01   6.7374233e-01   7.2540045e-01   6.5979536e-01   6.8146062e-01   6.2166714e-01   6.1731825e-01   6.0766767e-01   6.0299717e-01   5.5176124e-01   5.2942877e-01   6.8453696e-01   5.9880429e-01   5.4602795e-01   5.1781341e-01
   5.1798273e-01   5.4703907e-01   5.3741503e-01   5.0678816e-01   6.0525308e-01   5.7571992e-01   4.5939227e-01   4.7718749e-01   5.2672487e-01   5.4395947e-01   6.4629676e-01   5.8858239e-01   0.0000000e+00   6.0295688e-01   5.3591729e-01   5.4910362e-01   5.4285799e-01   5.6069794e-01   5.5686446e-01   6.0187836e-01   6.5278376e-01   6.3670180e-01   6.0314361e-01   5.7826813e-01   6.0809492e-01   5.7089168e-01   5.7097222e-01   6.0553993e-01   5.4797560e-01   5.8846946e-01   6.2298359e-01   5.9090666e-01   6.1979972e-01   6.8341189e-01   8.1126349e-01   7.0226737e-01   5.8025510e-01   5.9784654e-01   5.4558410e-01   5.4137820e-01   6.7213068e-01   5.5859156e-01   5.6911095e-01   6.2989949e-01   5.9733423e-01   6.7775495e-01   5.4696061e-01   5.6063797e-01   5.1150583e-01   5.3334204e-01   4.9703553e-01   5.6266760e-01   6.0189715e-01   5.3790664e-01   5.1713040e-01   5.0779351e-01   4.9690005e-01   5.1522062e-01   5.5330463e-01   5.5801932e-01   5.2106714e-01   5.3744438e-01   5.7974817e-01   5.2297686e-01   5.5667581e-01   5.3714077e-01   6.1100831e-01   6.6425606e-01   5.9393081e-01   7.1714520e-01   6.1394230e-01   6.4284289e-01   7.7621853e-01   7.2592921e-01   6.8983167e-01   7.4561026e-01   6.2255385e-01   6.1990895e-01   5.3048672e-01   5.8069128e-01   5.7409918e-01   5.7760816e-01   5.3624233e-01   5.2302895e-01   4.7047741e-01   4.7169314e-01   5.2867867e-01   4.9364284e-01   5.0883750e-01   4.9614753e-01
   5.6434770e-01   6.0392118e-01   5.7278771e-01   5.5697790e-01   6.1399631e-01   6.3021761e-01   5.2596002e-01   5.2567795e-01   5.9407826e-01   6.0785583e-01   7.2364037e-01   6.7958261e-01   6.0295688e-01   0.0000000e+00   5.4042250e-01   5.7917138e-01   5.8216658e-01   6.2586894e-01   6.1926411e-01   6.4582476e-01   7.0446717e-01   6.9240173e-01   6.4780515e-01   6.0942039e-01   6.5607801e-01   6.3976454e-01   6.2214579e-01   6.3654930e-01   5.9944402e-01   6.4102848e-01   6.8346251e-01   6.4591902e-01   6.8480502e-01   6.8149161e-01   7.8008202e-01   6.3962829e-01   6.6721427e-01   6.5332101e-01   5.8028084e-01   5.6377356e-01   6.3393388e-01   6.8071700e-01   6.6182757e-01   6.8561598e-01   6.1841367e-01   7.1145408e-01   5.6399415e-01   5.8278520e-01   5.4014546e-01   5.8452065e-01   5.3199888e-01   5.4326541e-01   5.9633688e-01   5.7931002e-01   5.3717258e-01   5.5444893e-01   5.0689305e-01   5.1170247e-01   5.4633291e-01   6.0977184e-01   5.5011797e-01   5.7949768e-01   5.7439501e-01   5.4184725e-01   5.5210136e-01   5.4426839e-01   6.1087038e-01   6.9429417e-01   5.7094352e-01   6.7568334e-01   6.0573213e-01   6.8842132e-01   7.4979440e-01   6.6105859e-01   7.1738863e-01   7.1525995e-01   5.8562982e-01   6.5074795e-01   5.1181187e-01   5.8206033e-01   5.2995588e-01   5.7877593e-01   5.7966530e-01   5.9757335e-01   5.3488538e-01   5.3982641e-01   5.2893864e-01   5.5453559e-01   5.5161375e-01   5.4063263e-01
   5.0452649e-01   5.2361366e-01   5.2383872e-01   4.9452158e-01   5.9193658e-01   5.7649945e-01   4.8367257e-01   4.8509770e-01   5.6945081e-01   5.3734144e-01   6.2647567e-01   5.6787989e-01   5.3591729e-01   5.4042250e-01   0.0000000e+00   5.0937923e-01   5.8350383e-01   5.9152496e-01   5.5976556e-01   5.8684690e-01   7.0000435e-01   6.0396706e-01   5.2268281e-01   4.7572398e-01   5.7078888e-01   6.3168851e-01   5.3892272e-01   6.0253742e-01   5.0069927e-01   5.2495849e-01   5.7600782e-01   5.3860005e-01   5.9251277e-01   5.7768811e-01   7.7808882e-01   6.8116065e-01   5.7771125e-01   5.2438772e-01   4.8805022e-01   4.5185519e-01   6.0165809e-01   6.4536698e-01   5.6136863e-01   6.2539147e-01   5.3925772e-01   6.2296480e-01   5.0322854e-01   5.0123085e-01   4.8936346e-01   5.2612583e-01   5.4054311e-01   5.2266586e-01   5.6167477e-01   5.3047048e-01   4.4711628e-01   4.8809908e-01   4.7531133e-01   4.8230320e-01   5.2700609e-01   5.3671283e-01   5.2463382e-01   5.3508221e-01   5.4714164e-01   4.8227511e-01   5.1721384e-01   5.2435943e-01   6.0447537e-01   6.8903484e-01   5.6320317e-01   5.8667456e-01   5.4900567e-01   6.5119639e-01   7.0354963e-01   6.7258379e-01   6.5499327e-01   5.7187970e-01   6.3087309e-01   6.3708557e-01   4.9650064e-01   5.2311794e-01   5.0377645e-01   5.1583136e-01   5.2513802e-01   5.1558391e-01   4.9889500e-01   4.9238961e-01   4.9876992e-01   5.4456560e-01   5.0572566e-01   4.8423991e-01
   5.0293007e-01   5.3984398e-01   5.1130823e-01   5.1996797e-01   5.8821392e-01   6.0399300e-01   4.5822903e-01   4.9428226e-01   6.0348844e-01   5.1845335e-01   6.1410319e-01   5.4621620e-01   5.4910362e-01   5.7917138e-01   5.0937923e-01   0.0000000e+00   5.8904847e-01   5.7628636e-01   5.3229730e-01   5.5990142e-01   6.0737138e-01   6.0143056e-01   5.9772984e-01   5.1492795e-01   5.6722691e-01   5.7264633e-01   5.4869747e-01   4.9267699e-01   4.7102994e-01   5.2964176e-01   5.7345732e-01   5.4955920e-01   5.8616789e-01   6.4782925e-01   7.8280635e-01   6.5274040e-01   5.3523858e-01   5.3945654e-01   4.9625515e-01   5.1146744e-01   6.7663722e-01   6.0925203e-01   5.0944290e-01   5.8354078e-01   5.4498709e-01   6.0092467e-01   4.9192698e-01   5.0870205e-01   5.0651499e-01   5.8127510e-01   4.8919276e-01   4.8865869e-01   5.5417119e-01   4.8272205e-01   4.6075607e-01   4.5407944e-01   4.8267407e-01   4.7857686e-01   4.7803638e-01   5.1018843e-01   4.6693139e-01   5.0665318e-01   5.4118773e-01   4.9703917e-01   5.2569702e-01   4.8059315e-01   5.7539527e-01   6.5769606e-01   5.3532611e-01   5.8015104e-01   5.1999634e-01   5.8215772e-01   6.6565588e-01   6.6046823e-01   6.6893345e-01   6.9298812e-01   6.1835613e-01   6.0191258e-01   5.6661091e-01   5.4772565e-01   4.9125940e-01   5.2624393e-01   5.4671218e-01   5.5126422e-01   4.6510419e-01   4.7837239e-01   5.3826954e-01   5.8443932e-01   5.1550064e-01   4.8969930e-01
   5.2331092e-01   5.7503642e-01   5.5905552e-01   5.3458752e-01   5.6392815e-01   5.8478305e-01   4.8723598e-01   5.0136577e-01   5.9826859e-01   5.5956374e-01   6.7153248e-01   6.2092759e-01   5.4285799e-01   5.8216658e-01   5.8350383e-01   5.8904847e-01   0.0000000e+00   5.6203195e-01   5.2477246e-01   6.0134422e-01   5.6224139e-01   6.7379646e-01   5.7385199e-01   5.4297388e-01   5.9391552e-01   6.2020212e-01   5.8880719e-01   5.6977065e-01   5.7716451e-01   6.0944484e-01   6.3888159e-01   5.9107920e-01   5.8336564e-01   6.6369835e-01   8.8113094e-01   6.7043055e-01   6.3541554e-01   6.2193630e-01   5.8727910e-01   5.2753318e-01   7.0666450e-01   6.5863225e-01   5.5470427e-01   6.3538988e-01   6.3307798e-01   6.7585776e-01   5.8115832e-01   5.7307024e-01   5.2526588e-01   5.8684475e-01   4.9992483e-01   5.1676863e-01   5.8846518e-01   5.4756907e-01   4.5692001e-01   4.7038400e-01   4.7776801e-01   5.1822074e-01   5.5045521e-01   5.5885880e-01   5.1634706e-01   5.8155317e-01   5.5945120e-01   4.9803911e-01   5.3974828e-01   5.1933899e-01   5.8743245e-01   6.2646386e-01   5.5498793e-01   6.5802530e-01   5.9427237e-01   7.0591636e-01   7.2052344e-01   6.5936980e-01   7.0227157e-01   7.3831920e-01   6.7866860e-01   7.0067313e-01   6.2011777e-01   6.9491394e-01   5.6700952e-01   5.6361989e-01   5.7301653e-01   5.9812027e-01   5.3951912e-01   5.7363066e-01   5.7928508e-01   5.8275905e-01   5.1037212e-01   4.3480756e-01
   5.6569811e-01   5.7930502e-01   5.6842621e-01   5.3896108e-01   5.9179848e-01   6.3653519e-01   5.4344022e-01   5.6945536e-01   6.2085704e-01   5.5757481e-01   6.1345254e-01   6.0592192e-01   5.6069794e-01   6.2586894e-01   5.9152496e-01   5.7628636e-01   5.6203195e-01   0.0000000e+00   6.0142770e-01   6.4890828e-01   6.9972047e-01   6.7955059e-01   6.0933637e-01   5.9875199e-01   6.7463691e-01   6.4696846e-01   6.3053005e-01   6.9190005e-01   6.5350122e-01   6.4354724e-01   6.6144036e-01   6.1246607e-01   6.7430311e-01   7.0341955e-01   8.4325217e-01   8.2644503e-01   6.4889269e-01   6.3871624e-01   5.8980786e-01   5.5406034e-01   5.7155945e-01   6.3491964e-01   6.0356977e-01   6.7126785e-01   6.5731193e-01   7.5399350e-01   6.5598163e-01   5.7228479e-01   5.3238768e-01   5.6640955e-01   5.3389054e-01   5.5294149e-01   5.8939158e-01   5.7699689e-01   5.2981203e-01   5.6993156e-01   5.3725260e-01   5.4891424e-01   5.9642157e-01   6.2488716e-01   5.7313340e-01   5.8058146e-01   5.6977554e-01   5.5591128e-01   5.4626544e-01   5.3686806e-01   6.5880767e-01   7.2446692e-01   6.3643619e-01   7.2134181e-01   6.0231575e-01   6.7081486e-01   7.6973256e-01   6.8338734e-01   7.4362704e-01   8.1019284e-01   6.7845932e-01   7.3280940e-01   5.9689172e-01   7.4899250e-01   6.0461449e-01   5.6294123e-01   5.5424927e-01   5.3342901e-01   5.3506893e-01   5.1295339e-01   5.5580296e-01   5.4544350e-01   5.3127063e-01   5.0388729e-01
   5.2859871e-01   5.4149355e-01   5.5352978e-01   5.0753900e-01   5.6266363e-01   5.8120705e-01   5.0563826e-01   5.0478623e-01   5.7682601e-01   5.4685193e-01   6.0376352e-01   6.1494580e-01   5.5686446e-01   6.1926411e-01   5.5976556e-01   5.3229730e-01   5.2477246e-01   6.0142770e-01   0.0000000e+00   6.0666570e-01   6.0692262e-01   6.5391154e-01   5.7212154e-01   5.0375663e-01   6.1736262e-01   6.1696814e-01   6.0067748e-01   6.1047009e-01   6.1237999e-01   5.8789253e-01   6.6453864e-01   6.0866152e-01   6.5941142e-01   6.6475124e-01   8.1810150e-01   7.4869278e-01   6.3994704e-01   6.9878136e-01   5.6516557e-01   5.4671515e-01   6.3563486e-01   6.8576472e-01   5.7899645e-01   6.5266817e-01   6.3778219e-01   7.3858121e-01   5.6014585e-01   5.4145167e-01   5.3582189e-01   5.6200231e-01   5.4405216e-01   5.4818211e-01   6.3185828e-01   5.4577997e-01   5.0837654e-01   5.2581262e-01   5.2922812e-01   5.3884850e-01   5.6522827e-01   5.5506168e-01   5.4577552e-01   5.3713905e-01   5.5303235e-01   5.5244493e-01   5.7270135e-01   5.2575368e-01   6.0897669e-01   6.9310991e-01   5.8446719e-01   6.4566477e-01   5.9575876e-01   6.4672695e-01   7.7708444e-01   6.2738231e-01   6.9531559e-01   7.3858537e-01   6.5701034e-01   6.9140798e-01   5.7092751e-01   5.9203689e-01   5.2267542e-01   5.3969756e-01   5.4308303e-01   5.5433757e-01   5.3651984e-01   5.1463301e-01   5.2702316e-01   5.5837196e-01   5.2518848e-01   4.9682365e-01
   5.7253902e-01   5.8284580e-01   5.5614564e-01   5.6582235e-01   6.3435881e-01   6.4037805e-01   5.4349514e-01   5.4053349e-01   6.2409919e-01   6.0269683e-01   6.9561158e-01   6.6970708e-01   6.0187836e-01   6.4582476e-01   5.8684690e-01   5.5990142e-01   6.0134422e-01   6.4890828e-01   6.0666570e-01   0.0000000e+00   6.2849341e-01   5.9543886e-01   6.3451694e-01   5.6631718e-01   6.8006045e-01   7.0684743e-01   6.2700766e-01   5.8578297e-01   6.2117078e-01   5.8533021e-01   6.9558153e-01   6.1347052e-01   6.6134068e-01   6.7108405e-01   8.0239653e-01   6.7249994e-01   6.5646769e-01   7.2136107e-01   5.8952881e-01   5.3626231e-01   7.0915408e-01   6.7297381e-01   5.9175841e-01   6.3662148e-01   6.2963163e-01   7.3983143e-01   5.9104875e-01   5.6118859e-01   5.6927611e-01   6.3757477e-01   5.7904810e-01   5.6854407e-01   6.7633901e-01   5.9283825e-01   5.4060397e-01   5.5928703e-01   5.5759835e-01   5.9406860e-01   5.8674098e-01   5.8101321e-01   5.6657755e-01   5.8362645e-01   5.7336330e-01   5.4375788e-01   5.8457265e-01   5.7158986e-01   6.3321902e-01   7.3344368e-01   6.2124517e-01   6.7353105e-01   6.1605130e-01   6.4454657e-01   7.9667764e-01   6.6942135e-01   7.3812132e-01   7.0106607e-01   6.4575423e-01   7.0782313e-01   5.9929346e-01   5.4195947e-01   5.3207615e-01   5.8233646e-01   5.7763737e-01   5.5934713e-01   5.3353091e-01   5.3339903e-01   5.9643255e-01   6.1491077e-01   5.2503405e-01   5.3251348e-01
   6.1679277e-01   6.0490719e-01   6.6802397e-01   5.8917704e-01   7.4258534e-01   6.3373458e-01   5.7719709e-01   5.4136256e-01   7.0537397e-01   6.5282054e-01   8.4146962e-01   6.9729573e-01   6.5278376e-01   7.0446717e-01   7.0000435e-01   6.0737138e-01   5.6224139e-01   6.9972047e-01   6.0692262e-01   6.2849341e-01   0.0000000e+00   6.3259262e-01   6.9542322e-01   6.3428865e-01   6.7837981e-01   7.8572042e-01   5.9740481e-01   6.1958398e-01   6.0095047e-01   6.9061522e-01   7.3685242e-01   6.8055404e-01   7.6683335e-01   6.7315156e-01   9.1897925e-01   7.3068055e-01   6.3408748e-01   6.5664192e-01   6.0613360e-01   5.3059710e-01   6.9623622e-01   6.0826791e-01   6.3178815e-01   6.5379671e-01   6.8659185e-01   7.8500175e-01   6.2205792e-01   6.5613208e-01   6.0873051e-01   6.7591064e-01   6.8484355e-01   5.5225570e-01   7.1578300e-01   5.5110772e-01   6.2338178e-01   5.8749841e-01   6.0557136e-01   6.7348656e-01   6.0759675e-01   5.6876081e-01   6.4382588e-01   5.7738856e-01   5.9945353e-01   4.8009039e-01   5.5642333e-01   5.6478834e-01   6.2623960e-01   8.4299514e-01   7.1614291e-01   7.1544957e-01   7.2631551e-01   7.6370528e-01   8.7054878e-01   7.7409918e-01   7.6202430e-01   7.8745706e-01   7.0705216e-01   8.1844725e-01   7.3774523e-01   6.0554886e-01   5.9504838e-01   6.6826272e-01   5.9327388e-01   6.0862648e-01   5.9800779e-01   5.6465912e-01   6.5116070e-01   6.7445457e-01   5.6295570e-01   6.2852098e-01
   5.9921728e-01   5.6543008e-01   5.8357579e-01   5.8605475e-01   6.0035968e-01   5.7558103e-01   5.5461079e-01   5.1296513e-01   6.0859474e-01   5.7303967e-01   7.7482790e-01   7.0042159e-01   6.3670180e-01   6.9240173e-01   6.0396706e-01   6.0143056e-01   6.7379646e-01   6.7955059e-01   6.5391154e-01   5.9543886e-01   6.3259262e-01   0.0000000e+00   6.7706352e-01   5.7857968e-01   6.5827488e-01   7.0070721e-01   7.0783936e-01   6.2593700e-01   6.2703327e-01   7.6841440e-01   6.4448852e-01   6.5945005e-01   7.0589724e-01   7.1280157e-01   9.2954571e-01   8.1727504e-01   7.2599047e-01   7.3027129e-01   5.8447624e-01   5.5152391e-01   5.7992154e-01   6.0009985e-01   7.2520605e-01   7.8497920e-01   7.6987357e-01   7.7836677e-01   6.7696803e-01   6.7499451e-01   6.7569841e-01   5.8903723e-01   5.9409155e-01   5.5471573e-01   6.6201775e-01   6.3490699e-01   6.7373307e-01   7.1352887e-01   7.2060958e-01   6.3987127e-01   6.8156873e-01   6.4446117e-01   5.6045523e-01   5.3792045e-01   5.5659469e-01   5.6990504e-01   6.3442574e-01   6.3016390e-01   6.6219897e-01   6.9871445e-01   6.2417689e-01   6.9411480e-01   5.8643303e-01   6.2641425e-01   8.0670563e-01   7.2185265e-01   7.8125958e-01   7.2523442e-01   7.1874981e-01   7.3292146e-01   6.2985038e-01   4.7963969e-01   4.7974782e-01   5.0321069e-01   6.5816357e-01   6.9317490e-01   5.3618335e-01   5.4782769e-01   6.5746044e-01   5.1567733e-01   5.5715851e-01   5.1054612e-01
   5.6789544e-01   6.1072728e-01   5.6012118e-01   5.4472658e-01   6.0105882e-01   6.5987814e-01   5.1570689e-01   5.3098113e-01   5.7102052e-01   5.8597459e-01   6.6057160e-01   6.0601345e-01   6.0314361e-01   6.4780515e-01   5.2268281e-01   5.9772984e-01   5.7385199e-01   6.0933637e-01   5.7212154e-01   6.3451694e-01   6.9542322e-01   6.7706352e-01   0.0000000e+00   5.8886027e-01   6.3732938e-01   6.2959922e-01   5.9968069e-01   6.0078286e-01   5.7877462e-01   6.0591681e-01   6.1330122e-01   5.8695560e-01   6.3500291e-01   7.3496579e-01   8.1199288e-01   7.3452993e-01   6.3901041e-01   6.9137531e-01   5.5149058e-01   5.3667796e-01   6.6890065e-01   6.8119323e-01   6.1144733e-01   6.7556447e-01   6.2993952e-01   7.1631546e-01   5.6841639e-01   5.8678943e-01   5.6163459e-01   5.8272829e-01   5.3693609e-01   5.4306230e-01   6.3793573e-01   5.7672096e-01   5.5504617e-01   5.3330795e-01   5.6090445e-01   5.6468714e-01   5.7191764e-01   5.7824375e-01   5.2077309e-01   5.5051278e-01   5.7678668e-01   5.3901651e-01   5.4009965e-01   5.7362242e-01   6.6733635e-01   6.9825545e-01   6.2496358e-01   7.2413815e-01   5.6030554e-01   6.5502176e-01   7.1685427e-01   6.9087962e-01   7.1017694e-01   7.1787591e-01   6.6368337e-01   7.2426075e-01   5.8226730e-01   5.8375661e-01   5.5145931e-01   6.0551429e-01   5.9398323e-01   5.7216452e-01   5.3309130e-01   5.4179831e-01   5.5601306e-01   5.7403264e-01   5.4822483e-01   5.2667411e-01
   5.2163344e-01   5.2091986e-01   4.8467802e-01   4.8975382e-01   5.6804234e-01   6.1766272e-01   4.7403584e-01   4.9268019e-01   5.1788890e-01   5.4813120e-01   6.0773756e-01   6.1012069e-01   5.7826813e-01   6.0942039e-01   4.7572398e-01   5.1492795e-01   5.4297388e-01   5.9875199e-01   5.0375663e-01   5.6631718e-01   6.3428865e-01   5.7857968e-01   5.8886027e-01   0.0000000e+00   6.1147958e-01   5.5798106e-01   5.4797499e-01   5.7308676e-01   5.4752737e-01   5.5242642e-01   5.9606898e-01   5.5834984e-01   5.8990900e-01   6.5124972e-01   7.7461845e-01   7.1726221e-01   6.2254536e-01   6.3264006e-01   5.4981841e-01   5.1346377e-01   6.1394899e-01   6.5886633e-01   5.6884770e-01   6.4053967e-01   6.3296321e-01   7.0072032e-01   5.5146140e-01   5.4176288e-01   5.1764370e-01   5.4408691e-01   5.1159539e-01   5.4657840e-01   5.5297788e-01   5.3759286e-01   5.0145185e-01   4.7782689e-01   5.1182185e-01   5.3086752e-01   5.4820101e-01   5.3652138e-01   5.0221666e-01   5.1223154e-01   5.1923889e-01   5.1562063e-01   5.1406393e-01   5.1227609e-01   5.7712849e-01   6.7251440e-01   5.6129315e-01   6.7456271e-01   5.2370684e-01   6.0538160e-01   6.8294765e-01   6.5543922e-01   7.2043367e-01   7.3367510e-01   5.9959841e-01   6.4641700e-01   5.5293882e-01   5.2985319e-01   4.9744872e-01   5.5023651e-01   4.9378096e-01   5.4080615e-01   4.6932547e-01   5.0026092e-01   5.4152534e-01   5.1804443e-01   4.9303109e-01   4.8522598e-01
   5.7985005e-01   6.8713973e-01   5.7828247e-01   5.5838718e-01   6.0113608e-01   6.7005087e-01   5.3170084e-01   5.3059122e-01   5.8217375e-01   6.1058084e-01   6.5968467e-01   6.7741567e-01   6.0809492e-01   6.5607801e-01   5.7078888e-01   5.6722691e-01   5.9391552e-01   6.7463691e-01   6.1736262e-01   6.8006045e-01   6.7837981e-01   6.5827488e-01   6.3732938e-01   6.1147958e-01   0.0000000e+00   6.3780207e-01   6.2148966e-01   6.1598788e-01   6.0121520e-01   6.2484969e-01   7.0763184e-01   6.6520564e-01   6.6510650e-01   7.2859306e-01   9.1252701e-01   9.0711495e-01   6.8578615e-01   6.9612439e-01   5.9316591e-01   6.4221359e-01   7.7753255e-01   7.2260710e-01   6.5116678e-01   7.0202499e-01   7.0409304e-01   7.8778009e-01   6.6650494e-01   6.2729776e-01   5.6022770e-01   5.9448229e-01   5.6319181e-01   6.0684481e-01   6.1407044e-01   6.0706015e-01   5.3028989e-01   5.5028176e-01   6.0440217e-01   6.3608009e-01   5.9130080e-01   6.0548001e-01   5.8264035e-01   6.2853479e-01   6.3940269e-01   5.8238982e-01   6.0383211e-01   6.2186759e-01   7.0147587e-01   7.5614630e-01   6.4293674e-01   7.6224256e-01   6.0986196e-01   6.9380998e-01   7.6069135e-01   6.9134105e-01   8.0826138e-01   8.0831306e-01   7.1759838e-01   7.5789594e-01   5.9315668e-01   6.0642201e-01   5.6244771e-01   6.6809962e-01   6.2366966e-01   6.6869471e-01   5.9952374e-01   5.8852831e-01   5.9060691e-01   6.0745538e-01   6.1085037e-01   5.2947918e-01
   5.7704251e-01   6.3551466e-01   6.0248937e-01   5.6602203e-01   6.5339834e-01   6.0609148e-01   5.1373218e-01   5.5050939e-01   6.1975961e-01   6.0798498e-01   6.3506805e-01   6.6201862e-01   5.7089168e-01   6.3976454e-01   6.3168851e-01   5.7264633e-01   6.2020212e-01   6.4696846e-01   6.1696814e-01   7.0684743e-01   7.8572042e-01   7.0070721e-01   6.2959922e-01   5.5798106e-01   6.3780207e-01   0.0000000e+00   5.9861527e-01   5.8556401e-01   5.8986858e-01   6.0248016e-01   6.5645173e-01   6.4811986e-01   6.4962256e-01   7.0965281e-01   8.6723543e-01   7.9887194e-01   6.6271241e-01   6.3667897e-01   5.2904954e-01   5.8303078e-01   7.2373318e-01   6.7367168e-01   6.1494201e-01   6.5058742e-01   6.5005171e-01   7.3772095e-01   5.7985521e-01   6.1971469e-01   5.8366588e-01   5.6745573e-01   5.5940201e-01   5.1857191e-01   5.9415087e-01   5.5805024e-01   5.0796841e-01   5.3323559e-01   5.2041409e-01   5.7513862e-01   5.9014154e-01   5.7109569e-01   5.0749382e-01   5.3630752e-01   5.2591024e-01   5.0686798e-01   5.2948608e-01   4.8360353e-01   6.1989096e-01   6.9316918e-01   5.5245652e-01   7.0767899e-01   5.2517703e-01   5.7314762e-01   7.0892353e-01   6.5417915e-01   6.8516397e-01   7.3359274e-01   6.1362203e-01   7.0675832e-01   5.9518248e-01   5.3906744e-01   5.3706381e-01   6.1407975e-01   6.2212590e-01   5.6736788e-01   5.3710354e-01   5.7068001e-01   5.9781216e-01   5.8558586e-01   5.3638475e-01   5.2131536e-01
   5.0223507e-01   5.9324170e-01   5.4540293e-01   5.1124908e-01   6.0782755e-01   6.0912994e-01   4.9629213e-01   4.8228552e-01   5.6753914e-01   5.5347207e-01   6.5394217e-01   6.5148236e-01   5.7097222e-01   6.2214579e-01   5.3892272e-01   5.4869747e-01   5.8880719e-01   6.3053005e-01   6.0067748e-01   6.2700766e-01   5.9740481e-01   7.0783936e-01   5.9968069e-01   5.4797499e-01   6.2148966e-01   5.9861527e-01   0.0000000e+00   5.6124332e-01   5.5702436e-01   5.5533928e-01   6.2995022e-01   5.5995284e-01   6.5442509e-01   6.6292353e-01   8.3959694e-01   7.2758730e-01   5.6134767e-01   6.1129166e-01   5.9311617e-01   5.1619891e-01   6.7877875e-01   6.0920066e-01   5.5520448e-01   6.3923071e-01   6.3162701e-01   6.7769037e-01   5.2408762e-01   5.9167752e-01   5.3641832e-01   6.0753234e-01   5.5206899e-01   5.0185922e-01   6.2934148e-01   6.2784452e-01   5.3914082e-01   5.4006654e-01   5.5497902e-01   5.8552940e-01   6.2961983e-01   5.6583149e-01   5.5673064e-01   5.9024229e-01   5.8819291e-01   5.5827717e-01   5.6878366e-01   5.1959883e-01   6.1907246e-01   6.6247778e-01   5.5723056e-01   6.9657435e-01   5.3268902e-01   6.1325126e-01   7.1219470e-01   6.1466338e-01   6.9895113e-01   7.1579838e-01   5.9309371e-01   6.5346057e-01   6.0416944e-01   5.8962227e-01   5.6740722e-01   5.3692022e-01   5.6481437e-01   5.1172980e-01   4.9832758e-01   4.9229774e-01   5.4989410e-01   5.5842123e-01   5.8066015e-01   5.2885517e-01
   5.0330954e-01   5.1369292e-01   5.1850566e-01   5.1414832e-01   5.6130895e-01   5.4916120e-01   4.6903908e-01   5.0454296e-01   6.1607059e-01   5.9704321e-01   6.5760875e-01   6.0396425e-01   6.0553993e-01   6.3654930e-01   6.0253742e-01   4.9267699e-01   5.6977065e-01   6.9190005e-01   6.1047009e-01   5.8578297e-01   6.1958398e-01   6.2593700e-01   6.0078286e-01   5.7308676e-01   6.1598788e-01   5.8556401e-01   5.6124332e-01   0.0000000e+00   5.6718253e-01   5.9347442e-01   6.3693918e-01   5.3928834e-01   5.9454306e-01   6.5175392e-01   7.7933434e-01   7.9177240e-01   5.5519756e-01   6.2829414e-01   5.6042086e-01   5.2272476e-01   6.7558693e-01   6.1393282e-01   6.2487131e-01   6.2871583e-01   5.6917250e-01   7.0828823e-01   6.3102079e-01   5.7863796e-01   5.6550622e-01   5.7117549e-01   5.0173120e-01   5.0423381e-01   6.0140966e-01   5.9213049e-01   4.5513865e-01   4.3488478e-01   5.1085755e-01   5.4336504e-01   4.9699124e-01   4.7968568e-01   4.9904559e-01   5.1104103e-01   5.3865024e-01   5.2484327e-01   5.7743580e-01   5.2888749e-01   6.3278654e-01   6.8624319e-01   5.8656879e-01   7.2795490e-01   5.3070332e-01   6.2802384e-01   6.6270362e-01   5.7321647e-01   7.2252236e-01   6.9550097e-01   5.5260955e-01   6.0157646e-01   5.1584964e-01   4.6091384e-01   4.8780297e-01   5.2231928e-01   5.0572977e-01   4.8640417e-01   4.5959895e-01   4.6673720e-01   4.8984313e-01   5.2957573e-01   4.5619942e-01   4.8051544e-01
   5.0176518e-01   5.3642285e-01   5.1007816e-01   5.4350583e-01   5.9035911e-01   6.3752871e-01   4.9580935e-01   4.8911698e-01   5.9163882e-01   5.5618816e-01   6.1238495e-01   6.0812364e-01   5.4797560e-01   5.9944402e-01   5.0069927e-01   4.7102994e-01   5.7716451e-01   6.5350122e-01   6.1237999e-01   6.2117078e-01   6.0095047e-01   6.2703327e-01   5.7877462e-01   5.4752737e-01   6.0121520e-01   5.8986858e-01   5.5702436e-01   5.6718253e-01   0.0000000e+00   5.7909209e-01   5.9556929e-01   5.6631793e-01   6.0161448e-01   6.7128978e-01   8.1703561e-01   7.4506547e-01   6.1068248e-01   6.2223296e-01   5.1466348e-01   5.1047880e-01   7.4846669e-01   6.5212031e-01   5.6423469e-01   5.8219084e-01   5.7914023e-01   6.6019682e-01   5.4166529e-01   5.1165768e-01   5.3962378e-01   5.3355825e-01   5.1269657e-01   5.1118572e-01   5.5791056e-01   5.8323883e-01   4.7371539e-01   4.7697615e-01   5.1435534e-01   5.5385080e-01   5.1649771e-01   5.4657803e-01   5.0701075e-01   5.4417392e-01   5.1492357e-01   5.0658052e-01   5.5584038e-01   5.7721425e-01   6.0337673e-01   6.4520632e-01   5.6331350e-01   6.8694543e-01   5.4020852e-01   5.9707348e-01   6.9126095e-01   6.4706814e-01   7.2037772e-01   6.8262530e-01   6.3328874e-01   6.6580361e-01   5.3314527e-01   5.3847794e-01   5.2994845e-01   5.5471975e-01   5.1631551e-01   5.3881737e-01   4.8730847e-01   4.9000392e-01   4.9294837e-01   5.4848389e-01   5.0116752e-01   5.0032496e-01
   5.3213196e-01   5.5048039e-01   5.2911594e-01   5.4683448e-01   5.9033849e-01   5.7065160e-01   5.1490252e-01   5.3424313e-01   5.9790924e-01   5.7179550e-01   6.2612974e-01   6.5456576e-01   5.8846946e-01   6.4102848e-01   5.2495849e-01   5.2964176e-01   6.0944484e-01   6.4354724e-01   5.8789253e-01   5.8533021e-01   6.9061522e-01   7.6841440e-01   6.0591681e-01   5.5242642e-01   6.2484969e-01   6.0248016e-01   5.5533928e-01   5.9347442e-01   5.7909209e-01   0.0000000e+00   6.1638107e-01   6.1686304e-01   6.6089339e-01   7.4016810e-01   8.3218759e-01   8.7970352e-01   6.5470614e-01   7.0645302e-01   5.4076138e-01   5.8468347e-01   7.1496538e-01   6.8207767e-01   5.6152592e-01   6.6428486e-01   6.2809956e-01   6.6527783e-01   5.1304267e-01   5.5139198e-01   5.6131844e-01   5.9075872e-01   5.2770574e-01   5.4237393e-01   5.6216759e-01   5.9440463e-01   5.0078307e-01   5.0487656e-01   5.4272564e-01   5.6061983e-01   5.3075736e-01   5.5025619e-01   5.1506614e-01   5.3058948e-01   5.3362079e-01   4.9507191e-01   4.9558789e-01   5.1698800e-01   5.7588019e-01   6.4467688e-01   5.6337277e-01   6.6617004e-01   5.0252719e-01   6.0104052e-01   6.9337440e-01   6.7470677e-01   6.6724437e-01   6.1517965e-01   6.0383235e-01   6.3371581e-01   5.0313665e-01   5.2960719e-01   5.3808355e-01   5.6552737e-01   5.7684859e-01   5.4584278e-01   4.8747759e-01   5.0317834e-01   5.4423200e-01   5.7609439e-01   4.9904221e-01   4.7398953e-01
   6.1485194e-01   6.7371716e-01   5.8554748e-01   6.1087636e-01   7.1879402e-01   6.3517466e-01   5.2869439e-01   5.9347272e-01   6.4127595e-01   6.1169476e-01   6.8252109e-01   7.0138571e-01   6.2298359e-01   6.8346251e-01   5.7600782e-01   5.7345732e-01   6.3888159e-01   6.6144036e-01   6.6453864e-01   6.9558153e-01   7.3685242e-01   6.4448852e-01   6.1330122e-01   5.9606898e-01   7.0763184e-01   6.5645173e-01   6.2995022e-01   6.3693918e-01   5.9556929e-01   6.1638107e-01   0.0000000e+00   6.6421914e-01   6.9537662e-01   7.3974159e-01   8.8273123e-01   9.2910067e-01   6.8581826e-01   7.0415381e-01   5.7645633e-01   6.2791395e-01   6.8559411e-01   7.9944541e-01   6.2209889e-01   7.0318439e-01   6.7679156e-01   7.5884582e-01   6.1152899e-01   6.3751267e-01   6.3213656e-01   7.1080534e-01   5.7062507e-01   6.1676210e-01   6.1335558e-01   6.3533159e-01   5.7369120e-01   5.7369636e-01   5.7952727e-01   6.3519495e-01   6.2287933e-01   6.1396161e-01   5.9708888e-01   6.5207467e-01   6.2450970e-01   5.7729342e-01   5.9222351e-01   6.2187623e-01   6.7897102e-01   7.6975425e-01   6.6078417e-01   7.6316654e-01   6.2692747e-01   6.7915600e-01   7.3078857e-01   7.9634916e-01   7.7281287e-01   9.0381502e-01   7.2638866e-01   7.5203150e-01   5.6217168e-01   6.0199312e-01   6.5675878e-01   6.3198626e-01   6.6010574e-01   6.6044311e-01   5.9450195e-01   5.9585065e-01   5.8943337e-01   6.5556144e-01   5.8554645e-01   5.9502078e-01
   5.7264961e-01   6.0783384e-01   5.7253764e-01   5.5649083e-01   6.5062949e-01   6.4897392e-01   5.1227226e-01   5.2767487e-01   6.4215313e-01   5.9818324e-01   6.3977643e-01   6.6568568e-01   5.9090666e-01   6.4591902e-01   5.3860005e-01   5.4955920e-01   5.9107920e-01   6.1246607e-01   6.0866152e-01   6.1347052e-01   6.8055404e-01   6.5945005e-01   5.8695560e-01   5.5834984e-01   6.6520564e-01   6.4811986e-01   5.5995284e-01   5.3928834e-01   5.6631793e-01   6.1686304e-01   6.6421914e-01   0.0000000e+00   6.8406286e-01   7.0790979e-01   8.2207226e-01   8.1697029e-01   6.7667624e-01   7.0204506e-01   5.6997957e-01   5.9983342e-01   6.5887145e-01   7.1966265e-01   6.2695752e-01   6.9699971e-01   6.5036079e-01   7.4599022e-01   6.0885437e-01   5.7606221e-01   6.2142700e-01   6.4996366e-01   5.4458025e-01   5.5506631e-01   6.1245719e-01   6.2588616e-01   5.6579510e-01   5.4923061e-01   5.5850417e-01   5.9880668e-01   6.1661153e-01   5.8938478e-01   5.7275096e-01   6.1172879e-01   6.2362542e-01   5.8987000e-01   6.2046789e-01   5.9917879e-01   6.4173233e-01   7.2853030e-01   6.0144108e-01   7.2272597e-01   5.8920078e-01   6.2760193e-01   7.0987916e-01   7.0083647e-01   6.9083656e-01   8.3403916e-01   6.2517324e-01   6.6390307e-01   5.1323590e-01   5.2781288e-01   5.5941813e-01   5.6352531e-01   5.7884819e-01   5.4784384e-01   5.3173349e-01   5.3614315e-01   5.6087483e-01   6.3587398e-01   5.1846455e-01   5.5565991e-01
   5.7621173e-01   6.3259612e-01   6.1967604e-01   5.9577399e-01   6.4784204e-01   6.3061065e-01   5.4581617e-01   5.8148850e-01   6.8183882e-01   5.8249195e-01   6.6044492e-01   6.8330770e-01   6.1979972e-01   6.8480502e-01   5.9251277e-01   5.8616789e-01   5.8336564e-01   6.7430311e-01   6.5941142e-01   6.6134068e-01   7.6683335e-01   7.0589724e-01   6.3500291e-01   5.8990900e-01   6.6510650e-01   6.4962256e-01   6.5442509e-01   5.9454306e-01   6.0161448e-01   6.6089339e-01   6.9537662e-01   6.8406286e-01   0.0000000e+00   7.4071178e-01   8.2240443e-01   6.5835462e-01   7.2283530e-01   7.6128380e-01   6.1269971e-01   6.4775467e-01   6.9511346e-01   6.5840202e-01   6.4804424e-01   6.8558586e-01   6.9073184e-01   7.2501249e-01   5.9225471e-01   5.9358626e-01   6.1520003e-01   6.7744101e-01   5.8683776e-01   6.0994628e-01   6.3687416e-01   6.2503879e-01   5.3419286e-01   5.2114496e-01   5.6841088e-01   6.0567634e-01   6.1500542e-01   5.7648984e-01   5.7580706e-01   5.9719459e-01   6.4145633e-01   5.2636583e-01   5.4776788e-01   5.7902373e-01   6.5547936e-01   7.2889323e-01   6.0552637e-01   7.0992716e-01   5.9268312e-01   6.2850881e-01   7.2617395e-01   7.1488770e-01   6.7918106e-01   7.4879491e-01   6.7103015e-01   6.9193342e-01   6.5229127e-01   5.1755839e-01   5.6969154e-01   6.1327638e-01   5.5413235e-01   5.9752150e-01   5.5267885e-01   5.7447369e-01   5.7167629e-01   6.3769206e-01   5.7837670e-01   5.5911212e-01
   6.1542420e-01   6.3195094e-01   6.4904068e-01   5.9682776e-01   6.0777196e-01   6.5563901e-01   5.7744947e-01   5.8992118e-01   6.8508233e-01   6.3154383e-01   6.6903034e-01   7.2304463e-01   6.8341189e-01   6.8149161e-01   5.7768811e-01   6.4782925e-01   6.6369835e-01   7.0341955e-01   6.6475124e-01   6.7108405e-01   6.7315156e-01   7.1280157e-01   7.3496579e-01   6.5124972e-01   7.2859306e-01   7.0965281e-01   6.6292353e-01   6.5175392e-01   6.7128978e-01   7.4016810e-01   7.3974159e-01   7.0790979e-01   7.4071178e-01   0.0000000e+00   8.7859538e-01   7.8412998e-01   8.4832192e-01   7.5558969e-01   6.3645606e-01   6.4627545e-01   7.8269782e-01   6.7746969e-01   6.5484580e-01   7.5523771e-01   7.2824991e-01   7.6238937e-01   6.3675864e-01   6.6583282e-01   6.2201693e-01   6.9947136e-01   6.2823423e-01   6.0400845e-01   6.6175049e-01   6.3001330e-01   5.9817625e-01   5.6481675e-01   5.9927133e-01   6.4680260e-01   6.3407941e-01   6.4162329e-01   6.0932649e-01   6.4294624e-01   7.1248114e-01   6.1095075e-01   6.2369695e-01   6.3703007e-01   7.1158791e-01   7.6594289e-01   6.6074316e-01   7.5090346e-01   6.5177561e-01   7.0750627e-01   7.8909602e-01   7.2016855e-01   7.2801030e-01   7.8985625e-01   7.2821943e-01   8.0662513e-01   6.3699255e-01   6.8034632e-01   6.0809239e-01   6.2005359e-01   6.1788189e-01   6.2566108e-01   5.8700736e-01   5.7268983e-01   6.0261555e-01   6.5077990e-01   5.9635718e-01   5.7937288e-01
   7.0605923e-01   6.6521971e-01   6.6614697e-01   6.5710756e-01   7.4349734e-01   7.5908751e-01   6.8210504e-01   6.5758435e-01   7.8778250e-01   7.4436219e-01   8.1332307e-01   7.8334042e-01   8.1126349e-01   7.8008202e-01   7.7808882e-01   7.8280635e-01   8.8113094e-01   8.4325217e-01   8.1810150e-01   8.0239653e-01   9.1897925e-01   9.2954571e-01   8.1199288e-01   7.7461845e-01   9.1252701e-01   8.6723543e-01   8.3959694e-01   7.7933434e-01   8.1703561e-01   8.3218759e-01   8.8273123e-01   8.2207226e-01   8.2240443e-01   8.7859538e-01   0.0000000e+00   9.5558429e-01   9.4926031e-01   8.4598524e-01   7.9522697e-01   8.0284888e-01   8.7920820e-01   7.8115537e-01   7.0466551e-01   8.0464618e-01   7.6647792e-01   8.2506251e-01   7.7412895e-01   6.4315820e-01   6.4495165e-01   7.0165078e-01   6.8835073e-01   6.5238659e-01   7.6998865e-01   7.2484446e-01   6.4236552e-01   6.3788649e-01   5.7607959e-01   6.7167727e-01   7.2677939e-01   7.9778965e-01   6.6290229e-01   7.0574776e-01   6.8565541e-01   6.9679952e-01   7.5492386e-01   7.1774416e-01   8.4926192e-01   8.7905394e-01   7.4387019e-01   7.7267853e-01   7.3649027e-01   7.6156654e-01   7.8054235e-01   7.9812723e-01   7.6673318e-01   7.9989121e-01   7.9432944e-01   8.2014952e-01   6.5157561e-01   6.5511060e-01   6.9934348e-01   7.6580826e-01   6.7572380e-01   6.9590695e-01   6.4139890e-01   6.5727714e-01   6.9208678e-01   7.3048903e-01   6.5783855e-01   6.6000548e-01
   8.7510353e-01   9.0617675e-01   8.6147850e-01   7.5028030e-01   8.3270776e-01   8.7405465e-01   6.5118560e-01   6.3335137e-01   8.3700643e-01   8.0194323e-01   8.2657698e-01   7.9987696e-01   7.0226737e-01   6.3962829e-01   6.8116065e-01   6.5274040e-01   6.7043055e-01   8.2644503e-01   7.4869278e-01   6.7249994e-01   7.3068055e-01   8.1727504e-01   7.3452993e-01   7.1726221e-01   9.0711495e-01   7.9887194e-01   7.2758730e-01   7.9177240e-01   7.4506547e-01   8.7970352e-01   9.2910067e-01   8.1697029e-01   6.5835462e-01   7.8412998e-01   9.5558429e-01   0.0000000e+00   8.0157578e-01   7.3660624e-01   6.7069791e-01   6.9891859e-01   8.1428444e-01   8.1311084e-01   6.9030505e-01   7.4627273e-01   7.3619580e-01   7.8372806e-01   7.9839534e-01   7.6250606e-01   7.2022196e-01   8.1786389e-01   8.1409491e-01   6.7336110e-01   6.7310403e-01   7.4658218e-01   6.3284799e-01   6.9832967e-01   6.7420285e-01   7.0947176e-01   7.5777351e-01   7.1977034e-01   7.5969598e-01   8.1380565e-01   8.2805842e-01   8.3535949e-01   8.4922431e-01   8.4246794e-01   8.3876031e-01   8.8604719e-01   7.1743862e-01   8.9247067e-01   7.3613148e-01   8.4331782e-01   9.6960334e-01   9.4225459e-01   9.4546917e-01   1.0000000e+00   9.3815310e-01   8.7116813e-01   7.8876491e-01   6.9828011e-01   7.2214347e-01   7.1460014e-01   7.2311165e-01   7.6529623e-01   7.1338330e-01   7.4845572e-01   7.3723084e-01   9.1054164e-01   7.6599803e-01   7.6351584e-01
   5.9447827e-01   5.7743758e-01   5.3008966e-01   5.7280974e-01   6.5970132e-01   6.5467756e-01   5.0618534e-01   5.6323706e-01   6.3897185e-01   6.5895555e-01   6.6774791e-01   7.0874763e-01   5.8025510e-01   6.6721427e-01   5.7771125e-01   5.3523858e-01   6.3541554e-01   6.4889269e-01   6.3994704e-01   6.5646769e-01   6.3408748e-01   7.2599047e-01   6.3901041e-01   6.2254536e-01   6.8578615e-01   6.6271241e-01   5.6134767e-01   5.5519756e-01   6.1068248e-01   6.5470614e-01   6.8581826e-01   6.7667624e-01   7.2283530e-01   8.4832192e-01   9.4926031e-01   8.0157578e-01   0.0000000e+00   6.5116727e-01   5.9601613e-01   6.0692717e-01   8.3245675e-01   8.5785336e-01   7.3213679e-01   7.2722344e-01   6.9633727e-01   7.6212573e-01   7.1103748e-01   6.8690953e-01   6.1978850e-01   6.7863631e-01   6.0466829e-01   5.9249587e-01   6.8251076e-01   6.2470119e-01   5.7366766e-01   6.2190591e-01   6.1546218e-01   6.1868717e-01   6.1472623e-01   6.4499859e-01   5.9912945e-01   5.8967408e-01   6.2709196e-01   5.9814724e-01   6.0052113e-01   5.8908926e-01   6.5617885e-01   7.6236119e-01   6.4074843e-01   6.8804769e-01   5.9893839e-01   6.7393733e-01   7.5320955e-01   7.3612779e-01   7.6017462e-01   8.7420445e-01   6.8656640e-01   7.1973776e-01   6.1925148e-01   6.0308859e-01   5.6072314e-01   5.3308193e-01   5.5283732e-01   5.5516949e-01   5.3315090e-01   5.4172205e-01   5.9454694e-01   6.0000407e-01   5.4767348e-01   5.4265849e-01
   6.1380465e-01   5.6794334e-01   5.5345661e-01   5.6331689e-01   6.0424356e-01   5.5826860e-01   5.1435803e-01   5.8367769e-01   6.5121385e-01   6.6150605e-01   6.7085976e-01   7.7367997e-01   5.9784654e-01   6.5332101e-01   5.2438772e-01   5.3945654e-01   6.2193630e-01   6.3871624e-01   6.9878136e-01   7.2136107e-01   6.5664192e-01   7.3027129e-01   6.9137531e-01   6.3264006e-01   6.9612439e-01   6.3667897e-01   6.1129166e-01   6.2829414e-01   6.2223296e-01   7.0645302e-01   7.0415381e-01   7.0204506e-01   7.6128380e-01   7.5558969e-01   8.4598524e-01   7.3660624e-01   6.5116727e-01   0.0000000e+00   5.5160854e-01   6.1664997e-01   7.4772420e-01   8.6577990e-01   6.3436786e-01   6.8487412e-01   6.7002388e-01   7.7050952e-01   6.5627722e-01   6.2085516e-01   6.3485717e-01   6.7624807e-01   6.0332682e-01   6.4915884e-01   6.9205881e-01   6.3534629e-01   5.6968040e-01   6.2758818e-01   6.0611731e-01   6.1752361e-01   6.0670375e-01   6.4536151e-01   6.0526130e-01   6.2445284e-01   6.6663909e-01   6.1806325e-01   6.2524948e-01   5.7834511e-01   6.8742535e-01   7.7556695e-01   6.4760492e-01   6.4779141e-01   6.1608007e-01   6.5600226e-01   7.3340963e-01   7.3756329e-01   6.8652894e-01   8.6862689e-01   7.5616564e-01   7.7198069e-01   6.3358606e-01   6.4546726e-01   5.8039381e-01   6.0890693e-01   5.7530630e-01   5.5385293e-01   5.2622296e-01   5.7778110e-01   5.2281003e-01   5.6061180e-01   5.6994121e-01   5.7307762e-01
   5.1139903e-01   5.4191893e-01   5.3006843e-01   5.2701121e-01   6.1445342e-01   5.7024452e-01   4.8615602e-01   5.1036838e-01   5.5621706e-01   5.3930549e-01   5.7616274e-01   6.4328050e-01   5.4558410e-01   5.8028084e-01   4.8805022e-01   4.9625515e-01   5.8727910e-01   5.8980786e-01   5.6516557e-01   5.8952881e-01   6.0613360e-01   5.8447624e-01   5.5149058e-01   5.4981841e-01   5.9316591e-01   5.2904954e-01   5.9311617e-01   5.6042086e-01   5.1466348e-01   5.4076138e-01   5.7645633e-01   5.6997957e-01   6.1269971e-01   6.3645606e-01   7.9522697e-01   6.7069791e-01   5.9601613e-01   5.5160854e-01   0.0000000e+00   5.4413630e-01   5.9736802e-01   7.2851406e-01   5.7285212e-01   6.6613424e-01   6.1586602e-01   6.9425527e-01   5.5610016e-01   5.6270666e-01   5.6832351e-01   6.0157200e-01   5.0550605e-01   5.1601864e-01   5.7141925e-01   5.3682992e-01   4.9385490e-01   4.8811614e-01   5.1350099e-01   5.4080615e-01   5.3179081e-01   5.6510669e-01   5.1231222e-01   5.0635807e-01   5.3637340e-01   4.8774357e-01   4.8025564e-01   5.0608548e-01   5.8036168e-01   6.5979585e-01   5.5696002e-01   6.4923171e-01   5.5742171e-01   5.9579813e-01   7.4642383e-01   6.6485083e-01   6.1508534e-01   6.7378086e-01   6.0625340e-01   6.8863053e-01   5.9677527e-01   5.8735129e-01   5.1248596e-01   5.6146640e-01   5.4255386e-01   6.0118147e-01   5.1998547e-01   5.3161694e-01   5.6158988e-01   5.8675744e-01   4.9248697e-01   4.8742841e-01
   5.3175176e-01   5.3045227e-01   5.1205643e-01   5.1268311e-01   5.5078068e-01   5.6231162e-01   4.6075609e-01   4.5730303e-01   5.2993545e-01   5.3535142e-01   5.4412821e-01   6.4352742e-01   5.4137820e-01   5.6377356e-01   4.5185519e-01   5.1146744e-01   5.2753318e-01   5.5406034e-01   5.4671515e-01   5.3626231e-01   5.3059710e-01   5.5152391e-01   5.3667796e-01   5.1346377e-01   6.4221359e-01   5.8303078e-01   5.1619891e-01   5.2272476e-01   5.1047880e-01   5.8468347e-01   6.2791395e-01   5.9983342e-01   6.4775467e-01   6.4627545e-01   8.0284888e-01   6.9891859e-01   6.0692717e-01   6.1664997e-01   5.4413630e-01   0.0000000e+00   5.8700720e-01   6.9363411e-01   5.4433446e-01   6.2654499e-01   5.8537945e-01   6.0525687e-01   5.6155118e-01   6.0563970e-01   5.9792898e-01   6.2437816e-01   4.9274820e-01   5.0932008e-01   5.5453072e-01   5.8951486e-01   5.0127199e-01   4.8332390e-01   4.9943862e-01   5.4077049e-01   5.0496933e-01   5.5420208e-01   5.2315225e-01   5.4256046e-01   5.5438375e-01   4.9677020e-01   4.7937597e-01   5.1952418e-01   5.8637948e-01   6.7832482e-01   5.8341416e-01   6.2916020e-01   5.2589079e-01   6.0853405e-01   6.1893928e-01   6.5832824e-01   5.7904501e-01   6.9545376e-01   5.7553977e-01   6.9362316e-01   5.6356357e-01   5.8960432e-01   4.9106525e-01   5.1695311e-01   5.4153364e-01   5.5206716e-01   5.1440226e-01   5.1859113e-01   5.1400436e-01   5.9213552e-01   4.7303911e-01   4.7363758e-01
   5.7063502e-01   5.0695781e-01   5.4441799e-01   5.6879207e-01   6.4271014e-01   6.0787703e-01   5.7013230e-01   5.0529466e-01   6.7458321e-01   6.2740126e-01   6.6098720e-01   6.2722931e-01   6.7213068e-01   6.3393388e-01   6.0165809e-01   6.7663722e-01   7.0666450e-01   5.7155945e-01   6.3563486e-01   7.0915408e-01   6.9623622e-01   5.7992154e-01   6.6890065e-01   6.1394899e-01   7.7753255e-01   7.2373318e-01   6.7877875e-01   6.7558693e-01   7.4846669e-01   7.1496538e-01   6.8559411e-01   6.5887145e-01   6.9511346e-01   7.8269782e-01   8.7920820e-01   8.1428444e-01   8.3245675e-01   7.4772420e-01   5.9736802e-01   5.8700720e-01   0.0000000e+00   6.7222870e-01   6.6009217e-01   7.8916710e-01   6.5180939e-01   7.1280886e-01   5.8922801e-01   5.4602527e-01   6.4835189e-01   7.0581907e-01   6.3211006e-01   6.1513739e-01   5.3962275e-01   6.0926570e-01   5.4500144e-01   5.9588472e-01   5.8669812e-01   6.6460609e-01   6.9832423e-01   5.6318996e-01   5.0135790e-01   5.2542128e-01   5.6496142e-01   6.0065098e-01   6.1099770e-01   6.1883175e-01   7.4828484e-01   7.7087081e-01   6.7983588e-01   7.1959213e-01   6.8417602e-01   6.9522782e-01   7.9684280e-01   8.9280335e-01   7.2406292e-01   7.9037766e-01   6.7721672e-01   7.2063241e-01   6.1569460e-01   7.0705401e-01   6.8855413e-01   7.4956581e-01   6.9052230e-01   6.5459798e-01   5.7015377e-01   6.0182875e-01   7.0890193e-01   7.1721904e-01   6.3128969e-01   6.3156643e-01
   6.0674785e-01   6.2487612e-01   5.6142201e-01   6.1404460e-01   6.3022530e-01   7.1042512e-01   5.7723233e-01   6.3139496e-01   7.0518116e-01   5.8132948e-01   6.7416492e-01   6.2972977e-01   5.5859156e-01   6.8071700e-01   6.4536698e-01   6.0925203e-01   6.5863225e-01   6.3491964e-01   6.8576472e-01   6.7297381e-01   6.0826791e-01   6.0009985e-01   6.8119323e-01   6.5886633e-01   7.2260710e-01   6.7367168e-01   6.0920066e-01   6.1393282e-01   6.5212031e-01   6.8207767e-01   7.9944541e-01   7.1966265e-01   6.5840202e-01   6.7746969e-01   7.8115537e-01   8.1311084e-01   8.5785336e-01   8.6577990e-01   7.2851406e-01   6.9363411e-01   6.7222870e-01   0.0000000e+00   6.2698676e-01   8.5918222e-01   7.5830016e-01   7.8373889e-01   6.4491214e-01   6.4217631e-01   7.1020810e-01   6.6534369e-01   6.4571018e-01   6.2322229e-01   6.8204523e-01   5.9491622e-01   6.4800366e-01   6.6156871e-01   6.4550648e-01   6.8955202e-01   6.0478952e-01   6.8376916e-01   6.7240774e-01   5.8107886e-01   5.4101656e-01   5.6164289e-01   6.3748325e-01   6.0712594e-01   7.8602885e-01   8.5126860e-01   8.1523180e-01   7.2821172e-01   7.1462475e-01   7.7952553e-01   7.5207997e-01   7.8752909e-01   7.0832523e-01   8.8643905e-01   7.0839805e-01   7.2606340e-01   7.0151633e-01   6.8714564e-01   7.2056648e-01   6.5140271e-01   5.7543786e-01   6.2933241e-01   5.4802568e-01   5.5485212e-01   5.5476570e-01   6.4701281e-01   6.2006075e-01   6.3103684e-01
   5.4460540e-01   5.7872649e-01   5.3874002e-01   5.3491235e-01   6.2280629e-01   6.2227010e-01   4.9792487e-01   5.3716520e-01   6.0397019e-01   5.5727281e-01   6.5045051e-01   6.3807665e-01   5.6911095e-01   6.6182757e-01   5.6136863e-01   5.0944290e-01   5.5470427e-01   6.0356977e-01   5.7899645e-01   5.9175841e-01   6.3178815e-01   7.2520605e-01   6.1144733e-01   5.6884770e-01   6.5116678e-01   6.1494201e-01   5.5520448e-01   6.2487131e-01   5.6423469e-01   5.6152592e-01   6.2209889e-01   6.2695752e-01   6.4804424e-01   6.5484580e-01   7.0466551e-01   6.9030505e-01   7.3213679e-01   6.3436786e-01   5.7285212e-01   5.4433446e-01   6.6009217e-01   6.2698676e-01   0.0000000e+00   6.9759917e-01   6.4091637e-01   7.0748160e-01   5.6739869e-01   5.6715365e-01   5.7174666e-01   5.4663550e-01   5.2984050e-01   5.4845695e-01   5.8589884e-01   5.6358544e-01   4.9137955e-01   5.0742345e-01   5.2609473e-01   5.7852321e-01   5.7762218e-01   5.7194383e-01   5.2677923e-01   5.5345946e-01   5.5663521e-01   5.3453617e-01   5.2121372e-01   5.6367451e-01   6.3671844e-01   7.0419153e-01   5.9178993e-01   6.5686347e-01   6.1684626e-01   6.6966333e-01   6.6968143e-01   7.0751780e-01   5.8435882e-01   6.4795727e-01   6.0880499e-01   6.9492699e-01   6.8135790e-01   5.9539594e-01   5.6421594e-01   6.0205082e-01   5.9173527e-01   5.5054206e-01   5.2455233e-01   5.1874070e-01   5.2423278e-01   6.6347857e-01   5.1438937e-01   5.0254313e-01
   6.0371259e-01   6.2694684e-01   6.0228990e-01   5.8762005e-01   6.2776873e-01   6.7475314e-01   5.6675870e-01   5.6687256e-01   6.7667929e-01   6.2882912e-01   7.0895199e-01   7.3182885e-01   6.2989949e-01   6.8561598e-01   6.2539147e-01   5.8354078e-01   6.3538988e-01   6.7126785e-01   6.5266817e-01   6.3662148e-01   6.5379671e-01   7.8497920e-01   6.7556447e-01   6.4053967e-01   7.0202499e-01   6.5058742e-01   6.3923071e-01   6.2871583e-01   5.8219084e-01   6.6428486e-01   7.0318439e-01   6.9699971e-01   6.8558586e-01   7.5523771e-01   8.0464618e-01   7.4627273e-01   7.2722344e-01   6.8487412e-01   6.6613424e-01   6.2654499e-01   7.8916710e-01   8.5918222e-01   6.9759917e-01   0.0000000e+00   7.3707300e-01   7.4649342e-01   6.2915690e-01   6.4435813e-01   6.1023968e-01   6.3181867e-01   6.3057803e-01   6.4641476e-01   6.3537273e-01   6.1521699e-01   5.6210348e-01   5.9400564e-01   6.1142812e-01   6.4213109e-01   6.5120104e-01   6.5453105e-01   6.0209356e-01   6.0700953e-01   5.7970054e-01   5.5181804e-01   6.1083297e-01   6.3459874e-01   7.1254248e-01   7.6767495e-01   7.0324546e-01   7.0355328e-01   6.4377699e-01   7.5613750e-01   7.5233641e-01   7.2531355e-01   7.1679713e-01   8.0963297e-01   6.7967659e-01   7.7091556e-01   7.3025829e-01   6.5097124e-01   6.1825612e-01   5.9836651e-01   6.1520528e-01   6.0646085e-01   5.6147658e-01   5.6299047e-01   6.0541039e-01   6.9349602e-01   5.8672290e-01   5.7077371e-01
   5.8456108e-01   5.8598753e-01   5.5822006e-01   5.7667725e-01   6.2805831e-01   6.4669175e-01   5.5674335e-01   5.8685935e-01   6.7110989e-01   6.0090018e-01   7.1107469e-01   6.8106834e-01   5.9733423e-01   6.1841367e-01   5.3925772e-01   5.4498709e-01   6.3307798e-01   6.5731193e-01   6.3778219e-01   6.2963163e-01   6.8659185e-01   7.6987357e-01   6.2993952e-01   6.3296321e-01   7.0409304e-01   6.5005171e-01   6.3162701e-01   5.6917250e-01   5.7914023e-01   6.2809956e-01   6.7679156e-01   6.5036079e-01   6.9073184e-01   7.2824991e-01   7.6647792e-01   7.3619580e-01   6.9633727e-01   6.7002388e-01   6.1586602e-01   5.8537945e-01   6.5180939e-01   7.5830016e-01   6.4091637e-01   7.3707300e-01   0.0000000e+00   7.4388655e-01   6.0949060e-01   6.1469711e-01   5.9670321e-01   5.7782370e-01   5.7911983e-01   5.7650428e-01   6.1269077e-01   6.0065829e-01   5.6418002e-01   5.6430145e-01   5.5014127e-01   5.5385150e-01   5.8061612e-01   5.9507651e-01   5.6963709e-01   6.0483991e-01   6.6909202e-01   5.6720303e-01   6.2114298e-01   5.8827037e-01   6.6192378e-01   7.2913108e-01   6.5958418e-01   7.3103310e-01   6.5426048e-01   6.9661793e-01   7.6944844e-01   6.8591849e-01   6.8899899e-01   7.6664177e-01   6.8814227e-01   7.2512240e-01   6.0265907e-01   6.4432798e-01   5.7835224e-01   5.9591962e-01   5.8496041e-01   6.1263305e-01   5.6174845e-01   5.3803431e-01   5.5961948e-01   6.1647588e-01   5.6167262e-01   5.4241077e-01
   6.5074328e-01   6.9531286e-01   6.7955066e-01   6.4005382e-01   7.0884348e-01   7.4741482e-01   6.0560637e-01   6.0685225e-01   7.4956051e-01   6.4592355e-01   7.4587375e-01   7.4208189e-01   6.7775495e-01   7.1145408e-01   6.2296480e-01   6.0092467e-01   6.7585776e-01   7.5399350e-01   7.3858121e-01   7.3983143e-01   7.8500175e-01   7.7836677e-01   7.1631546e-01   7.0072032e-01   7.8778009e-01   7.3772095e-01   6.7769037e-01   7.0828823e-01   6.6019682e-01   6.6527783e-01   7.5884582e-01   7.4599022e-01   7.2501249e-01   7.6238937e-01   8.2506251e-01   7.8372806e-01   7.6212573e-01   7.7050952e-01   6.9425527e-01   6.0525687e-01   7.1280886e-01   7.8373889e-01   7.0748160e-01   7.4649342e-01   7.4388655e-01   0.0000000e+00   6.5728586e-01   6.6752082e-01   7.1253090e-01   7.1545376e-01   6.8766557e-01   6.4865234e-01   7.4252567e-01   6.7108741e-01   6.2242461e-01   6.2433462e-01   6.3891781e-01   6.3665572e-01   6.2779485e-01   6.7296139e-01   6.4570578e-01   6.7229619e-01   7.0946444e-01   6.3754137e-01   6.5826722e-01   6.4559433e-01   7.0901035e-01   7.9823533e-01   6.9969546e-01   7.6093762e-01   6.5486516e-01   8.0213408e-01   8.1800937e-01   7.7863226e-01   7.7896141e-01   7.9775452e-01   7.1503655e-01   7.4730922e-01   6.9818452e-01   7.2025122e-01   6.5659216e-01   6.4249095e-01   6.8005776e-01   6.8560455e-01   6.3146537e-01   6.3529722e-01   6.7051775e-01   6.7302218e-01   6.3209765e-01   5.8825634e-01
   5.4188796e-01   5.6838617e-01   4.9138275e-01   4.7115797e-01   5.1828551e-01   5.4193141e-01   4.5566267e-01   4.7957724e-01   6.0448018e-01   5.4208883e-01   6.3795975e-01   5.7809453e-01   5.4696061e-01   5.6399415e-01   5.0322854e-01   4.9192698e-01   5.8115832e-01   6.5598163e-01   5.6014585e-01   5.9104875e-01   6.2205792e-01   6.7696803e-01   5.6841639e-01   5.5146140e-01   6.6650494e-01   5.7985521e-01   5.2408762e-01   6.3102079e-01   5.4166529e-01   5.1304267e-01   6.1152899e-01   6.0885437e-01   5.9225471e-01   6.3675864e-01   7.7412895e-01   7.9839534e-01   7.1103748e-01   6.5627722e-01   5.5610016e-01   5.6155118e-01   5.8922801e-01   6.4491214e-01   5.6739869e-01   6.2915690e-01   6.0949060e-01   6.5728586e-01   0.0000000e+00   5.6233326e-01   5.8753316e-01   6.2376022e-01   5.4876866e-01   5.5105565e-01   5.7834287e-01   4.9013772e-01   4.7054872e-01   4.4760116e-01   4.9649335e-01   5.3150679e-01   5.4933847e-01   5.5601829e-01   5.1326205e-01   5.5774825e-01   5.4403089e-01   5.1137143e-01   5.3443166e-01   5.0571176e-01   6.2555439e-01   7.0244515e-01   5.7783600e-01   6.4855709e-01   5.4917422e-01   6.5904841e-01   6.9337407e-01   7.6235523e-01   6.1032965e-01   6.5615543e-01   5.9203852e-01   6.2042794e-01   5.8765613e-01   5.4509623e-01   5.1127070e-01   5.3206729e-01   5.5550176e-01   5.9988753e-01   5.2745362e-01   5.0737126e-01   4.7927644e-01   5.0999685e-01   5.2763344e-01   4.7835144e-01
   5.4056929e-01   5.3810950e-01   5.2326409e-01   5.0864009e-01   6.0263941e-01   6.2977601e-01   4.9422218e-01   5.0469067e-01   5.5911910e-01   5.3467425e-01   6.0077571e-01   6.4854231e-01   5.6063797e-01   5.8278520e-01   5.0123085e-01   5.0870205e-01   5.7307024e-01   5.7228479e-01   5.4145167e-01   5.6118859e-01   6.5613208e-01   6.7499451e-01   5.8678943e-01   5.4176288e-01   6.2729776e-01   6.1971469e-01   5.9167752e-01   5.7863796e-01   5.1165768e-01   5.5139198e-01   6.3751267e-01   5.7606221e-01   5.9358626e-01   6.6583282e-01   6.4315820e-01   7.6250606e-01   6.8690953e-01   6.2085516e-01   5.6270666e-01   6.0563970e-01   5.4602527e-01   6.4217631e-01   5.6715365e-01   6.4435813e-01   6.1469711e-01   6.6752082e-01   5.6233326e-01   0.0000000e+00   5.5637477e-01   5.7290391e-01   5.2215521e-01   5.2763121e-01   5.7014069e-01   5.1507301e-01   4.7133508e-01   5.0935815e-01   5.0572005e-01   5.5408453e-01   5.8337805e-01   5.7424707e-01   5.4171658e-01   5.5635946e-01   5.6339128e-01   5.1502636e-01   5.1011263e-01   5.0964903e-01   5.9821124e-01   6.6371333e-01   5.7843060e-01   6.7487675e-01   5.5636322e-01   6.5282267e-01   7.1843285e-01   7.1181897e-01   6.8141193e-01   7.6266590e-01   6.1593955e-01   6.5606780e-01   6.4351711e-01   5.1423830e-01   5.1331532e-01   5.5970368e-01   5.5581298e-01   5.9129193e-01   5.3660358e-01   4.9723119e-01   5.1320309e-01   5.6619042e-01   5.1889744e-01   5.0035132e-01
   5.0494071e-01   4.8918459e-01   5.0374312e-01   4.8290031e-01   6.2073083e-01   6.1041627e-01   4.6818432e-01   5.0381846e-01   5.0161778e-01   4.9204159e-01   5.9116490e-01   5.5223980e-01   5.1150583e-01   5.4014546e-01   4.8936346e-01   5.0651499e-01   5.2526588e-01   5.3238768e-01   5.3582189e-01   5.6927611e-01   6.0873051e-01   6.7569841e-01   5.6163459e-01   5.1764370e-01   5.6022770e-01   5.8366588e-01   5.3641832e-01   5.6550622e-01   5.3962378e-01   5.6131844e-01   6.3213656e-01   6.2142700e-01   6.1520003e-01   6.2201693e-01   6.4495165e-01   7.2022196e-01   6.1978850e-01   6.3485717e-01   5.6832351e-01   5.9792898e-01   6.4835189e-01   7.1020810e-01   5.7174666e-01   6.1023968e-01   5.9670321e-01   7.1253090e-01   5.8753316e-01   5.5637477e-01   0.0000000e+00   5.8579676e-01   5.2030378e-01   5.6857512e-01   5.9455759e-01   5.7675012e-01   5.2920956e-01   4.9685931e-01   4.7320118e-01   5.2500831e-01   5.9652361e-01   5.9056516e-01   5.2362486e-01   5.6008742e-01   5.8595089e-01   5.2298097e-01   4.9055568e-01   4.9210334e-01   6.1039930e-01   6.6865963e-01   5.7283372e-01   7.1748064e-01   5.7792504e-01   6.6353845e-01   6.7602013e-01   6.8971977e-01   6.6261631e-01   7.4627114e-01   5.5651132e-01   5.8930920e-01   5.8964403e-01   5.5742122e-01   5.5619715e-01   5.6529217e-01   5.3038312e-01   5.5527343e-01   4.8763006e-01   4.7758636e-01   4.0780678e-01   5.1671337e-01   4.5397829e-01   4.6735289e-01
   6.1011710e-01   6.0459605e-01   5.7264411e-01   5.6617820e-01   6.6216717e-01   6.3355025e-01   5.2605686e-01   5.5470584e-01   5.7274370e-01   5.9668153e-01   6.7093727e-01   6.2981421e-01   5.3334204e-01   5.8452065e-01   5.2612583e-01   5.8127510e-01   5.8684475e-01   5.6640955e-01   5.6200231e-01   6.3757477e-01   6.7591064e-01   5.8903723e-01   5.8272829e-01   5.4408691e-01   5.9448229e-01   5.6745573e-01   6.0753234e-01   5.7117549e-01   5.3355825e-01   5.9075872e-01   7.1080534e-01   6.4996366e-01   6.7744101e-01   6.9947136e-01   7.0165078e-01   8.1786389e-01   6.7863631e-01   6.7624807e-01   6.0157200e-01   6.2437816e-01   7.0581907e-01   6.6534369e-01   5.4663550e-01   6.3181867e-01   5.7782370e-01   7.1545376e-01   6.2376022e-01   5.7290391e-01   5.8579676e-01   0.0000000e+00   5.6008715e-01   5.3378941e-01   5.4850687e-01   5.4330780e-01   5.2010314e-01   5.0086721e-01   5.2862003e-01   5.5582645e-01   6.3095121e-01   6.5010484e-01   5.8156780e-01   6.0192088e-01   6.4411875e-01   5.5144391e-01   5.3322903e-01   5.5050415e-01   6.3250785e-01   7.0953249e-01   5.9704578e-01   7.1237499e-01   6.6380347e-01   6.8554935e-01   7.3736219e-01   7.3875955e-01   7.0046605e-01   7.6628687e-01   6.7219357e-01   6.7468452e-01   6.7087314e-01   7.3290517e-01   6.1849355e-01   6.3062961e-01   6.3319053e-01   6.2166118e-01   5.5771922e-01   5.4418807e-01   5.2541552e-01   6.1766092e-01   5.2725238e-01   5.9113845e-01
   4.7800163e-01   5.0009410e-01   4.6436530e-01   4.8879614e-01   5.7645163e-01   6.0960118e-01   4.6330797e-01   4.8472423e-01   5.4586361e-01   5.3317920e-01   5.4731404e-01   5.9165831e-01   4.9703553e-01   5.3199888e-01   5.4054311e-01   4.8919276e-01   4.9992483e-01   5.3389054e-01   5.4405216e-01   5.7904810e-01   6.8484355e-01   5.9409155e-01   5.3693609e-01   5.1159539e-01   5.6319181e-01   5.5940201e-01   5.5206899e-01   5.0173120e-01   5.1269657e-01   5.2770574e-01   5.7062507e-01   5.4458025e-01   5.8683776e-01   6.2823423e-01   6.8835073e-01   8.1409491e-01   6.0466829e-01   6.0332682e-01   5.0550605e-01   4.9274820e-01   6.3211006e-01   6.4571018e-01   5.2984050e-01   6.3057803e-01   5.7911983e-01   6.8766557e-01   5.4876866e-01   5.2215521e-01   5.2030378e-01   5.6008715e-01   0.0000000e+00   5.0195070e-01   5.1677325e-01   4.8124535e-01   4.6612326e-01   4.5487986e-01   4.5682242e-01   4.6458864e-01   5.0983562e-01   5.1300007e-01   4.7428624e-01   5.2177476e-01   5.0063766e-01   4.9250772e-01   4.7506729e-01   4.7262348e-01   5.7006088e-01   6.1890380e-01   5.4756481e-01   6.1235639e-01   5.6645241e-01   6.1885073e-01   6.4794758e-01   6.5320135e-01   6.0780322e-01   6.7120919e-01   5.8063544e-01   5.6957680e-01   5.6854816e-01   5.2485332e-01   5.0174868e-01   5.3021661e-01   4.9367275e-01   5.3000216e-01   4.7736597e-01   4.7960620e-01   4.4568718e-01   5.6097918e-01   4.5655253e-01   4.6883889e-01
   4.9782202e-01   4.8410960e-01   4.6267850e-01   4.6069177e-01   5.9542577e-01   5.6344508e-01   4.3981484e-01   4.6637496e-01   5.4744079e-01   5.3473898e-01   5.8675066e-01   6.1048810e-01   5.6266760e-01   5.4326541e-01   5.2266586e-01   4.8865869e-01   5.1676863e-01   5.5294149e-01   5.4818211e-01   5.6854407e-01   5.5225570e-01   5.5471573e-01   5.4306230e-01   5.4657840e-01   6.0684481e-01   5.1857191e-01   5.0185922e-01   5.0423381e-01   5.1118572e-01   5.4237393e-01   6.1676210e-01   5.5506631e-01   6.0994628e-01   6.0400845e-01   6.5238659e-01   6.7336110e-01   5.9249587e-01   6.4915884e-01   5.1601864e-01   5.0932008e-01   6.1513739e-01   6.2322229e-01   5.4845695e-01   6.4641476e-01   5.7650428e-01   6.4865234e-01   5.5105565e-01   5.2763121e-01   5.6857512e-01   5.3378941e-01   5.0195070e-01   0.0000000e+00   5.2432178e-01   4.8845271e-01   4.7327922e-01   4.6788910e-01   4.4219484e-01   4.7694197e-01   4.9234950e-01   4.9097493e-01   4.8805410e-01   5.3345621e-01   5.1853408e-01   4.7507945e-01   4.7326505e-01   5.0981253e-01   5.8855021e-01   6.3922056e-01   5.5262182e-01   6.0899918e-01   5.0992032e-01   6.2862405e-01   6.1047237e-01   6.6064515e-01   6.8491540e-01   5.9043099e-01   6.0649502e-01   5.7896950e-01   4.8846687e-01   4.9531848e-01   4.8349346e-01   4.7698620e-01   5.1138150e-01   5.2720157e-01   4.3784290e-01   4.4954998e-01   4.5096825e-01   5.2652216e-01   4.5972964e-01   4.2419625e-01
   5.4626802e-01   5.5544924e-01   5.3769240e-01   5.1370063e-01   6.5122285e-01   6.2934029e-01   4.6595083e-01   5.0075973e-01   5.9306043e-01   5.7445610e-01   7.1055667e-01   6.5431213e-01   6.0189715e-01   5.9633688e-01   5.6167477e-01   5.5417119e-01   5.8846518e-01   5.8939158e-01   6.3185828e-01   6.7633901e-01   7.1578300e-01   6.6201775e-01   6.3793573e-01   5.5297788e-01   6.1407044e-01   5.9415087e-01   6.2934148e-01   6.0140966e-01   5.5791056e-01   5.6216759e-01   6.1335558e-01   6.1245719e-01   6.3687416e-01   6.6175049e-01   7.6998865e-01   6.7310403e-01   6.8251076e-01   6.9205881e-01   5.7141925e-01   5.5453072e-01   5.3962275e-01   6.8204523e-01   5.8589884e-01   6.3537273e-01   6.1269077e-01   7.4252567e-01   5.7834287e-01   5.7014069e-01   5.9455759e-01   5.4850687e-01   5.1677325e-01   5.2432178e-01   0.0000000e+00   5.1722534e-01   4.8673255e-01   4.9799985e-01   5.2345407e-01   5.4680701e-01   5.8472764e-01   5.6233399e-01   5.1230962e-01   5.1706641e-01   5.3652370e-01   5.2818117e-01   5.1279132e-01   5.4964409e-01   6.3983771e-01   6.7991662e-01   5.7916690e-01   6.7804568e-01   5.5283651e-01   5.8928669e-01   6.7915822e-01   6.8194479e-01   6.7906070e-01   6.4305351e-01   6.9783421e-01   6.2459409e-01   5.7268455e-01   5.6237578e-01   5.6036327e-01   5.5086376e-01   5.3473468e-01   5.9783995e-01   5.1098499e-01   5.0606994e-01   5.0919729e-01   5.6667144e-01   4.6939392e-01   4.5186751e-01
   4.7344150e-01   4.9922378e-01   5.0171814e-01   4.8196737e-01   6.2392578e-01   6.3245959e-01   4.7155490e-01   4.7343791e-01   5.0115009e-01   5.0015337e-01   5.8010780e-01   5.6302976e-01   5.3790664e-01   5.7931002e-01   5.3047048e-01   4.8272205e-01   5.4756907e-01   5.7699689e-01   5.4577997e-01   5.9283825e-01   5.5110772e-01   6.3490699e-01   5.7672096e-01   5.3759286e-01   6.0706015e-01   5.5805024e-01   6.2784452e-01   5.9213049e-01   5.8323883e-01   5.9440463e-01   6.3533159e-01   6.2588616e-01   6.2503879e-01   6.3001330e-01   7.2484446e-01   7.4658218e-01   6.2470119e-01   6.3534629e-01   5.3682992e-01   5.8951486e-01   6.0926570e-01   5.9491622e-01   5.6358544e-01   6.1521699e-01   6.0065829e-01   6.7108741e-01   4.9013772e-01   5.1507301e-01   5.7675012e-01   5.4330780e-01   4.8124535e-01   4.8845271e-01   5.1722534e-01   0.0000000e+00   4.7198721e-01   4.7689059e-01   4.8867228e-01   4.9043868e-01   5.3912682e-01   5.5214419e-01   4.9991375e-01   5.4194104e-01   5.0751179e-01   4.2837377e-01   4.4654915e-01   4.4241698e-01   5.8159362e-01   6.5399133e-01   5.7338438e-01   6.1571149e-01   5.0919647e-01   5.7657105e-01   6.3620718e-01   6.1497199e-01   5.6595431e-01   6.6240828e-01   5.7669976e-01   5.6311396e-01   6.0131048e-01   5.9667183e-01   5.1454270e-01   5.2043237e-01   5.3336797e-01   5.4772984e-01   4.4551920e-01   4.5947444e-01   5.1446855e-01   5.8247292e-01   4.9594383e-01   4.6004569e-01
   4.7096925e-01   4.6416612e-01   4.5262585e-01   4.5255272e-01   6.0388745e-01   5.0972176e-01   4.2699226e-01   4.5901490e-01   5.4806340e-01   4.8718585e-01   6.0365777e-01   5.7467330e-01   5.1713040e-01   5.3717258e-01   4.4711628e-01   4.6075607e-01   4.5692001e-01   5.2981203e-01   5.0837654e-01   5.4060397e-01   6.2338178e-01   6.7373307e-01   5.5504617e-01   5.0145185e-01   5.3028989e-01   5.0796841e-01   5.3914082e-01   4.5513865e-01   4.7371539e-01   5.0078307e-01   5.7369120e-01   5.6579510e-01   5.3419286e-01   5.9817625e-01   6.4236552e-01   6.3284799e-01   5.7366766e-01   5.6968040e-01   4.9385490e-01   5.0127199e-01   5.4500144e-01   6.4800366e-01   4.9137955e-01   5.6210348e-01   5.6418002e-01   6.2242461e-01   4.7054872e-01   4.7133508e-01   5.2920956e-01   5.2010314e-01   4.6612326e-01   4.7327922e-01   4.8673255e-01   4.7198721e-01   0.0000000e+00   4.7714745e-01   4.6250104e-01   4.8532498e-01   4.8446266e-01   5.1035359e-01   4.6032695e-01   5.0466248e-01   5.0600143e-01   4.6591518e-01   4.7092333e-01   4.4399493e-01   5.6406688e-01   6.2257887e-01   5.6028573e-01   6.0231530e-01   5.4928878e-01   6.1865266e-01   6.1812315e-01   5.9703131e-01   6.6692840e-01   6.5615172e-01   6.0311365e-01   5.9055505e-01   5.8352916e-01   5.4949795e-01   4.9033989e-01   4.7045470e-01   4.7633672e-01   5.0468321e-01   4.2094984e-01   4.2520856e-01   4.2079001e-01   5.1997455e-01   4.5705608e-01   4.1956356e-01
   4.9421673e-01   4.8686394e-01   4.5780726e-01   4.4578485e-01   5.6354438e-01   5.3921993e-01   4.2878104e-01   4.3290772e-01   5.1477356e-01   4.6417009e-01   6.1021768e-01   5.4008888e-01   5.0779351e-01   5.5444893e-01   4.8809908e-01   4.5407944e-01   4.7038400e-01   5.6993156e-01   5.2581262e-01   5.5928703e-01   5.8749841e-01   7.1352887e-01   5.3330795e-01   4.7782689e-01   5.5028176e-01   5.3323559e-01   5.4006654e-01   4.3488478e-01   4.7697615e-01   5.0487656e-01   5.7369636e-01   5.4923061e-01   5.2114496e-01   5.6481675e-01   6.3788649e-01   6.9832967e-01   6.2190591e-01   6.2758818e-01   4.8811614e-01   4.8332390e-01   5.9588472e-01   6.6156871e-01   5.0742345e-01   5.9400564e-01   5.6430145e-01   6.2433462e-01   4.4760116e-01   5.0935815e-01   4.9685931e-01   5.0086721e-01   4.5487986e-01   4.6788910e-01   4.9799985e-01   4.7689059e-01   4.7714745e-01   0.0000000e+00   4.6973079e-01   4.7329207e-01   4.7652862e-01   4.6724944e-01   4.8325084e-01   4.9181810e-01   5.0697887e-01   4.6117823e-01   4.7024730e-01   4.5327314e-01   5.6541196e-01   6.2187988e-01   5.3031754e-01   5.8457409e-01   5.1884900e-01   6.0750462e-01   6.1336684e-01   6.2824346e-01   7.7685562e-01   6.4264382e-01   5.5625642e-01   5.6246973e-01   5.1094129e-01   4.7592021e-01   4.7507148e-01   4.7509800e-01   4.6207820e-01   4.9773419e-01   4.4845264e-01   3.8588305e-01   4.4828610e-01   5.2619475e-01   4.4785408e-01   4.3352161e-01
   4.9706478e-01   4.9820221e-01   4.6998172e-01   4.7406324e-01   5.6019458e-01   5.6388866e-01   4.4927389e-01   4.8569353e-01   5.9117818e-01   5.2200075e-01   6.2126050e-01   5.6778564e-01   4.9690005e-01   5.0689305e-01   4.7531133e-01   4.8267407e-01   4.7776801e-01   5.3725260e-01   5.2922812e-01   5.5759835e-01   6.0557136e-01   7.2060958e-01   5.6090445e-01   5.1182185e-01   6.0440217e-01   5.2041409e-01   5.5497902e-01   5.1085755e-01   5.1435534e-01   5.4272564e-01   5.7952727e-01   5.5850417e-01   5.6841088e-01   5.9927133e-01   5.7607959e-01   6.7420285e-01   6.1546218e-01   6.0611731e-01   5.1350099e-01   4.9943862e-01   5.8669812e-01   6.4550648e-01   5.2609473e-01   6.1142812e-01   5.5014127e-01   6.3891781e-01   4.9649335e-01   5.0572005e-01   4.7320118e-01   5.2862003e-01   4.5682242e-01   4.4219484e-01   5.2345407e-01   4.8867228e-01   4.6250104e-01   4.6973079e-01   0.0000000e+00   4.8399345e-01   4.9618182e-01   5.3188659e-01   4.8686953e-01   4.6124914e-01   5.1389828e-01   4.3215201e-01   4.1055357e-01   4.5264695e-01   5.6012339e-01   6.1281740e-01   5.4960363e-01   5.6425791e-01   4.9291821e-01   5.5290206e-01   6.4211840e-01   6.3644491e-01   6.7369949e-01   7.1971932e-01   5.6802736e-01   5.9511751e-01   5.1344827e-01   5.5507131e-01   4.9642611e-01   4.9814475e-01   4.6742115e-01   4.8226459e-01   4.5237215e-01   4.5784945e-01   4.1928989e-01   4.7350666e-01   4.2816222e-01   4.2418997e-01
   5.1137358e-01   5.0806299e-01   4.8293929e-01   5.0582435e-01   5.7586395e-01   5.8491009e-01   4.7451174e-01   5.0362428e-01   5.5039742e-01   4.9960271e-01   5.6950865e-01   5.9161465e-01   5.1522062e-01   5.1170247e-01   4.8230320e-01   4.7857686e-01   5.1822074e-01   5.4891424e-01   5.3884850e-01   5.9406860e-01   6.7348656e-01   6.3987127e-01   5.6468714e-01   5.3086752e-01   6.3608009e-01   5.7513862e-01   5.8552940e-01   5.4336504e-01   5.5385080e-01   5.6061983e-01   6.3519495e-01   5.9880668e-01   6.0567634e-01   6.4680260e-01   6.7167727e-01   7.0947176e-01   6.1868717e-01   6.1752361e-01   5.4080615e-01   5.4077049e-01   6.6460609e-01   6.8955202e-01   5.7852321e-01   6.4213109e-01   5.5385150e-01   6.3665572e-01   5.3150679e-01   5.5408453e-01   5.2500831e-01   5.5582645e-01   4.6458864e-01   4.7694197e-01   5.4680701e-01   4.9043868e-01   4.8532498e-01   4.7329207e-01   4.8399345e-01   0.0000000e+00   5.4512900e-01   5.9064890e-01   4.6410800e-01   4.5849869e-01   5.1994966e-01   5.0381304e-01   4.7981259e-01   4.7982754e-01   5.8320115e-01   6.2838101e-01   5.9938478e-01   6.5040758e-01   5.2579280e-01   5.8728230e-01   6.0619485e-01   6.7991104e-01   6.8599034e-01   7.2669563e-01   6.1353530e-01   6.3522463e-01   5.6502766e-01   5.5406808e-01   5.2350995e-01   5.2446270e-01   5.1547298e-01   5.0911748e-01   4.8883542e-01   4.8549533e-01   4.9576624e-01   5.3672597e-01   4.8335777e-01   4.7299650e-01
   5.0257921e-01   5.1578145e-01   5.1033538e-01   5.0152042e-01   5.7205103e-01   6.0785072e-01   4.8016029e-01   5.1339029e-01   5.7076632e-01   5.2864835e-01   6.2045454e-01   6.0732525e-01   5.5330463e-01   5.4633291e-01   5.2700609e-01   4.7803638e-01   5.5045521e-01   5.9642157e-01   5.6522827e-01   5.8674098e-01   6.0759675e-01   6.8156873e-01   5.7191764e-01   5.4820101e-01   5.9130080e-01   5.9014154e-01   6.2961983e-01   4.9699124e-01   5.1649771e-01   5.3075736e-01   6.2287933e-01   6.1661153e-01   6.1500542e-01   6.3407941e-01   7.2677939e-01   7.5777351e-01   6.1472623e-01   6.0670375e-01   5.3179081e-01   5.0496933e-01   6.9832423e-01   6.0478952e-01   5.7762218e-01   6.5120104e-01   5.8061612e-01   6.2779485e-01   5.4933847e-01   5.8337805e-01   5.9652361e-01   6.3095121e-01   5.0983562e-01   4.9234950e-01   5.8472764e-01   5.3912682e-01   4.8446266e-01   4.7652862e-01   4.9618182e-01   5.4512900e-01   0.0000000e+00   5.6950309e-01   4.9708011e-01   5.3720535e-01   5.4403548e-01   5.0448816e-01   5.1009987e-01   4.9026317e-01   6.0286290e-01   6.5930401e-01   5.8424709e-01   6.7781699e-01   5.5690398e-01   5.9755896e-01   6.2712897e-01   7.2132001e-01   6.6790960e-01   7.4296930e-01   6.1850855e-01   5.8992413e-01   6.1249297e-01   5.3078757e-01   5.3122078e-01   5.3817584e-01   5.1833494e-01   5.3748592e-01   4.9288336e-01   5.0046976e-01   5.5141615e-01   5.5052656e-01   4.8218955e-01   4.7214864e-01
   5.0998258e-01   5.5996475e-01   5.1766805e-01   5.1481834e-01   6.1219267e-01   5.9612114e-01   4.7452520e-01   5.0022017e-01   5.8228635e-01   5.4747955e-01   6.0592770e-01   5.8825347e-01   5.5801932e-01   6.0977184e-01   5.3671283e-01   5.1018843e-01   5.5885880e-01   6.2488716e-01   5.5506168e-01   5.8101321e-01   5.6876081e-01   6.4446117e-01   5.7824375e-01   5.3652138e-01   6.0548001e-01   5.7109569e-01   5.6583149e-01   4.7968568e-01   5.4657803e-01   5.5025619e-01   6.1396161e-01   5.8938478e-01   5.7648984e-01   6.4162329e-01   7.9778965e-01   7.1977034e-01   6.4499859e-01   6.4536151e-01   5.6510669e-01   5.5420208e-01   5.6318996e-01   6.8376916e-01   5.7194383e-01   6.5453105e-01   5.9507651e-01   6.7296139e-01   5.5601829e-01   5.7424707e-01   5.9056516e-01   6.5010484e-01   5.1300007e-01   4.9097493e-01   5.6233399e-01   5.5214419e-01   5.1035359e-01   4.6724944e-01   5.3188659e-01   5.9064890e-01   5.6950309e-01   0.0000000e+00   4.7191754e-01   4.9913492e-01   5.1840757e-01   5.0086665e-01   4.9105282e-01   4.9747497e-01   6.2597525e-01   6.8090530e-01   6.0870228e-01   6.2595368e-01   5.5891700e-01   6.0964989e-01   6.8345847e-01   6.8439928e-01   7.7071514e-01   8.0596572e-01   6.0752422e-01   6.1091881e-01   5.9670662e-01   5.4708183e-01   5.3607860e-01   5.4226823e-01   4.9027810e-01   5.1783454e-01   4.6472278e-01   4.6080211e-01   5.4570766e-01   5.3524227e-01   4.8428539e-01   5.0655932e-01
   4.6957773e-01   5.1575669e-01   4.8178232e-01   4.7073312e-01   6.0287903e-01   5.4831322e-01   4.4467465e-01   4.5712754e-01   5.0886104e-01   4.8695660e-01   5.8200291e-01   5.7051973e-01   5.2106714e-01   5.5011797e-01   5.2463382e-01   4.6693139e-01   5.1634706e-01   5.7313340e-01   5.4577552e-01   5.6657755e-01   6.4382588e-01   5.6045523e-01   5.2077309e-01   5.0221666e-01   5.8264035e-01   5.0749382e-01   5.5673064e-01   4.9904559e-01   5.0701075e-01   5.1506614e-01   5.9708888e-01   5.7275096e-01   5.7580706e-01   6.0932649e-01   6.6290229e-01   7.5969598e-01   5.9912945e-01   6.0526130e-01   5.1231222e-01   5.2315225e-01   5.0135790e-01   6.7240774e-01   5.2677923e-01   6.0209356e-01   5.6963709e-01   6.4570578e-01   5.1326205e-01   5.4171658e-01   5.2362486e-01   5.8156780e-01   4.7428624e-01   4.8805410e-01   5.1230962e-01   4.9991375e-01   4.6032695e-01   4.8325084e-01   4.8686953e-01   4.6410800e-01   4.9708011e-01   4.7191754e-01   0.0000000e+00   4.7312681e-01   5.2235251e-01   4.7357179e-01   4.5095379e-01   5.0763400e-01   5.7941023e-01   6.3291260e-01   5.1018997e-01   5.6689474e-01   5.4241857e-01   5.5191871e-01   6.1503365e-01   6.0577534e-01   7.4240618e-01   6.8747630e-01   5.3326492e-01   5.5455108e-01   5.3163294e-01   4.6450812e-01   4.7130308e-01   4.9360841e-01   4.7948567e-01   5.1663064e-01   4.3405135e-01   4.5774145e-01   5.1908146e-01   4.4707497e-01   4.6788357e-01   4.5628968e-01
   4.7874237e-01   5.0166382e-01   4.9064159e-01   4.7981427e-01   5.7776165e-01   6.0245207e-01   4.5941685e-01   4.7752844e-01   5.4949921e-01   5.2367704e-01   6.3567494e-01   5.9813752e-01   5.3744438e-01   5.7949768e-01   5.3508221e-01   5.0665318e-01   5.8155317e-01   5.8058146e-01   5.3713905e-01   5.8362645e-01   5.7738856e-01   5.3792045e-01   5.5051278e-01   5.1223154e-01   6.2853479e-01   5.3630752e-01   5.9024229e-01   5.1104103e-01   5.4417392e-01   5.3058948e-01   6.5207467e-01   6.1172879e-01   5.9719459e-01   6.4294624e-01   7.0574776e-01   8.1380565e-01   5.8967408e-01   6.2445284e-01   5.0635807e-01   5.4256046e-01   5.2542128e-01   5.8107886e-01   5.5345946e-01   6.0700953e-01   6.0483991e-01   6.7229619e-01   5.5774825e-01   5.5635946e-01   5.6008742e-01   6.0192088e-01   5.2177476e-01   5.3345621e-01   5.1706641e-01   5.4194104e-01   5.0466248e-01   4.9181810e-01   4.6124914e-01   4.5849869e-01   5.3720535e-01   4.9913492e-01   4.7312681e-01   0.0000000e+00   5.2948304e-01   4.8881371e-01   4.9736528e-01   5.1985417e-01   5.9712464e-01   6.7213105e-01   6.0641823e-01   6.3340790e-01   5.2582755e-01   5.7472946e-01   5.7504209e-01   6.7701781e-01   7.7728269e-01   6.3679529e-01   5.8172948e-01   5.8842199e-01   5.0018922e-01   5.4924388e-01   4.9008315e-01   5.4763088e-01   5.3491006e-01   5.7039774e-01   4.8117629e-01   4.9560122e-01   5.0632309e-01   4.8026679e-01   4.8016459e-01   4.4105500e-01
   4.8612374e-01   5.1173587e-01   4.6906171e-01   4.7827430e-01   5.6570648e-01   5.6299914e-01   4.8124105e-01   4.7638201e-01   5.7405769e-01   5.6891040e-01   6.6035119e-01   5.9959268e-01   5.7974817e-01   5.7439501e-01   5.4714164e-01   5.4118773e-01   5.5945120e-01   5.6977554e-01   5.5303235e-01   5.7336330e-01   5.9945353e-01   5.5659469e-01   5.7678668e-01   5.1923889e-01   6.3940269e-01   5.2591024e-01   5.8819291e-01   5.3865024e-01   5.1492357e-01   5.3362079e-01   6.2450970e-01   6.2362542e-01   6.4145633e-01   7.1248114e-01   6.8565541e-01   8.2805842e-01   6.2709196e-01   6.6663909e-01   5.3637340e-01   5.5438375e-01   5.6496142e-01   5.4101656e-01   5.5663521e-01   5.7970054e-01   6.6909202e-01   7.0946444e-01   5.4403089e-01   5.6339128e-01   5.8595089e-01   6.4411875e-01   5.0063766e-01   5.1853408e-01   5.3652370e-01   5.0751179e-01   5.0600143e-01   5.0697887e-01   5.1389828e-01   5.1994966e-01   5.4403548e-01   5.1840757e-01   5.2235251e-01   5.2948304e-01   0.0000000e+00   5.0609476e-01   5.1304625e-01   5.2022533e-01   5.7352634e-01   6.7464977e-01   5.9308900e-01   6.1345498e-01   5.0132317e-01   5.7055112e-01   5.6889451e-01   6.3702443e-01   7.7955564e-01   6.7394993e-01   5.5168129e-01   5.9682511e-01   4.6082795e-01   5.4644374e-01   5.0090151e-01   5.1001497e-01   4.7552174e-01   5.4805775e-01   4.6900950e-01   4.5849987e-01   5.3411840e-01   5.1647673e-01   5.0424725e-01   4.7029561e-01
   4.5736065e-01   4.6054276e-01   4.3841650e-01   4.5792851e-01   5.6779592e-01   5.6095640e-01   4.3712872e-01   4.4408566e-01   4.8896431e-01   5.1975899e-01   6.0056175e-01   5.6528974e-01   5.2297686e-01   5.4184725e-01   4.8227511e-01   4.9703917e-01   4.9803911e-01   5.5591128e-01   5.5244493e-01   5.4375788e-01   4.8009039e-01   5.6990504e-01   5.3901651e-01   5.1562063e-01   5.8238982e-01   5.0686798e-01   5.5827717e-01   5.2484327e-01   5.0658052e-01   4.9507191e-01   5.7729342e-01   5.8987000e-01   5.2636583e-01   6.1095075e-01   6.9679952e-01   8.3535949e-01   5.9814724e-01   6.1806325e-01   4.8774357e-01   4.9677020e-01   6.0065098e-01   5.6164289e-01   5.3453617e-01   5.5181804e-01   5.6720303e-01   6.3754137e-01   5.1137143e-01   5.1502636e-01   5.2298097e-01   5.5144391e-01   4.9250772e-01   4.7507945e-01   5.2818117e-01   4.2837377e-01   4.6591518e-01   4.6117823e-01   4.3215201e-01   5.0381304e-01   5.0448816e-01   5.0086665e-01   4.7357179e-01   4.8881371e-01   5.0609476e-01   0.0000000e+00   4.4995471e-01   4.5433212e-01   5.7189162e-01   6.2381815e-01   5.2650682e-01   5.8720047e-01   4.8396389e-01   5.5556703e-01   6.3701319e-01   6.4673936e-01   7.3251123e-01   7.3521596e-01   5.7201829e-01   6.0382223e-01   4.9629037e-01   4.1896499e-01   4.8296532e-01   4.7667931e-01   4.5373577e-01   5.0492456e-01   4.9151178e-01   4.6838325e-01   5.0780991e-01   5.0987091e-01   4.4628304e-01   4.3192651e-01
   5.2368254e-01   5.4360798e-01   5.3320631e-01   4.9044244e-01   5.6346399e-01   6.3462937e-01   4.7154251e-01   5.1787249e-01   5.6913182e-01   5.3747856e-01   6.8530515e-01   6.7152281e-01   5.5667581e-01   5.5210136e-01   5.1721384e-01   5.2569702e-01   5.3974828e-01   5.4626544e-01   5.7270135e-01   5.8457265e-01   5.5642333e-01   6.3442574e-01   5.4009965e-01   5.1406393e-01   6.0383211e-01   5.2948608e-01   5.6878366e-01   5.7743580e-01   5.5584038e-01   4.9558789e-01   5.9222351e-01   6.2046789e-01   5.4776788e-01   6.2369695e-01   7.5492386e-01   8.4922431e-01   6.0052113e-01   6.2524948e-01   4.8025564e-01   4.7937597e-01   6.1099770e-01   6.3748325e-01   5.2121372e-01   6.1083297e-01   6.2114298e-01   6.5826722e-01   5.3443166e-01   5.1011263e-01   4.9055568e-01   5.3322903e-01   4.7506729e-01   4.7326505e-01   5.1279132e-01   4.4654915e-01   4.7092333e-01   4.7024730e-01   4.1055357e-01   4.7981259e-01   5.1009987e-01   4.9105282e-01   4.5095379e-01   4.9736528e-01   5.1304625e-01   4.4995471e-01   0.0000000e+00   4.5737160e-01   5.3424780e-01   5.9965015e-01   5.1669250e-01   6.3623170e-01   5.0630427e-01   5.8702400e-01   6.1562401e-01   6.2990594e-01   6.6401787e-01   6.1358296e-01   5.5841749e-01   6.1622507e-01   5.2042563e-01   4.5915452e-01   5.0665661e-01   5.0600632e-01   4.6808700e-01   4.9556225e-01   4.5705145e-01   4.4373117e-01   4.8319200e-01   5.4568260e-01   4.7555258e-01   4.7352229e-01
   5.0772982e-01   5.2635770e-01   5.3091450e-01   4.9935746e-01   5.2112877e-01   5.6142070e-01   4.4483604e-01   4.7456405e-01   5.0440601e-01   5.3602643e-01   6.2752368e-01   5.7045124e-01   5.3714077e-01   5.4426839e-01   5.2435943e-01   4.8059315e-01   5.1933899e-01   5.3686806e-01   5.2575368e-01   5.7158986e-01   5.6478834e-01   6.3016390e-01   5.7362242e-01   5.1227609e-01   6.2186759e-01   4.8360353e-01   5.1959883e-01   5.2888749e-01   5.7721425e-01   5.1698800e-01   6.2187623e-01   5.9917879e-01   5.7902373e-01   6.3703007e-01   7.1774416e-01   8.4246794e-01   5.8908926e-01   5.7834511e-01   5.0608548e-01   5.1952418e-01   6.1883175e-01   6.0712594e-01   5.6367451e-01   6.3459874e-01   5.8827037e-01   6.4559433e-01   5.0571176e-01   5.0964903e-01   4.9210334e-01   5.5050415e-01   4.7262348e-01   5.0981253e-01   5.4964409e-01   4.4241698e-01   4.4399493e-01   4.5327314e-01   4.5264695e-01   4.7982754e-01   4.9026317e-01   4.9747497e-01   5.0763400e-01   5.1985417e-01   5.2022533e-01   4.5433212e-01   4.5737160e-01   0.0000000e+00   5.8525108e-01   6.2245679e-01   5.4579948e-01   5.9771669e-01   5.2625827e-01   6.1344579e-01   6.2101771e-01   6.4508337e-01   6.8227125e-01   6.2835243e-01   5.8050040e-01   6.3803627e-01   5.5576295e-01   5.4834724e-01   5.1140239e-01   5.2314470e-01   4.9046958e-01   4.8940088e-01   4.7125587e-01   4.7232438e-01   5.0090780e-01   5.9066669e-01   4.5183905e-01   4.5208949e-01
   5.8559789e-01   5.7162627e-01   5.7870551e-01   5.8322978e-01   6.1542144e-01   6.4384168e-01   5.3347839e-01   5.6276787e-01   5.8315369e-01   6.0621397e-01   6.9474208e-01   6.7055173e-01   6.1100831e-01   6.1087038e-01   6.0447537e-01   5.7539527e-01   5.8743245e-01   6.5880767e-01   6.0897669e-01   6.3321902e-01   6.2623960e-01   6.6219897e-01   6.6733635e-01   5.7712849e-01   7.0147587e-01   6.1989096e-01   6.1907246e-01   6.3278654e-01   6.0337673e-01   5.7588019e-01   6.7897102e-01   6.4173233e-01   6.5547936e-01   7.1158791e-01   8.4926192e-01   8.3876031e-01   6.5617885e-01   6.8742535e-01   5.8036168e-01   5.8637948e-01   7.4828484e-01   7.8602885e-01   6.3671844e-01   7.1254248e-01   6.6192378e-01   7.0901035e-01   6.2555439e-01   5.9821124e-01   6.1039930e-01   6.3250785e-01   5.7006088e-01   5.8855021e-01   6.3983771e-01   5.8159362e-01   5.6406688e-01   5.6541196e-01   5.6012339e-01   5.8320115e-01   6.0286290e-01   6.2597525e-01   5.7941023e-01   5.9712464e-01   5.7352634e-01   5.7189162e-01   5.3424780e-01   5.8525108e-01   0.0000000e+00   7.0109764e-01   6.1989600e-01   6.7908764e-01   5.9637181e-01   6.8918406e-01   7.1698524e-01   7.3847545e-01   8.2702899e-01   7.6018764e-01   6.7048225e-01   7.1430936e-01   5.5117665e-01   6.6557770e-01   6.3094138e-01   5.9681481e-01   5.7139172e-01   5.6748724e-01   5.6819900e-01   5.5591100e-01   5.5756927e-01   6.8715329e-01   5.4221772e-01   5.4790046e-01
   6.4072071e-01   6.0490051e-01   6.5112894e-01   6.5068817e-01   7.1887849e-01   7.0568833e-01   5.7660067e-01   6.1641540e-01   6.7109000e-01   6.6004087e-01   7.7657371e-01   7.2986123e-01   6.6425606e-01   6.9429417e-01   6.8903484e-01   6.5769606e-01   6.2646386e-01   7.2446692e-01   6.9310991e-01   7.3344368e-01   8.4299514e-01   6.9871445e-01   6.9825545e-01   6.7251440e-01   7.5614630e-01   6.9316918e-01   6.6247778e-01   6.8624319e-01   6.4520632e-01   6.4467688e-01   7.6975425e-01   7.2853030e-01   7.2889323e-01   7.6594289e-01   8.7905394e-01   8.8604719e-01   7.6236119e-01   7.7556695e-01   6.5979585e-01   6.7832482e-01   7.7087081e-01   8.5126860e-01   7.0419153e-01   7.6767495e-01   7.2913108e-01   7.9823533e-01   7.0244515e-01   6.6371333e-01   6.6865963e-01   7.0953249e-01   6.1890380e-01   6.3922056e-01   6.7991662e-01   6.5399133e-01   6.2257887e-01   6.2187988e-01   6.1281740e-01   6.2838101e-01   6.5930401e-01   6.8090530e-01   6.3291260e-01   6.7213105e-01   6.7464977e-01   6.2381815e-01   5.9965015e-01   6.2245679e-01   7.0109764e-01   0.0000000e+00   7.1768351e-01   8.0682808e-01   6.8504394e-01   7.9538783e-01   7.8994494e-01   7.7979521e-01   9.1403732e-01   9.0686705e-01   7.2397518e-01   7.5467590e-01   6.1316347e-01   6.9092673e-01   6.7705969e-01   6.7123890e-01   6.4694277e-01   6.6709949e-01   6.1468774e-01   6.2151111e-01   6.9220256e-01   7.2531891e-01   6.2257971e-01   6.2091749e-01
   5.2329772e-01   5.6327662e-01   5.2967324e-01   5.2270034e-01   6.5541792e-01   6.5081407e-01   4.9992987e-01   4.9840400e-01   5.6201965e-01   5.2115020e-01   6.9172234e-01   6.1909555e-01   5.9393081e-01   5.7094352e-01   5.6320317e-01   5.3532611e-01   5.5498793e-01   6.3643619e-01   5.8446719e-01   6.2124517e-01   7.1614291e-01   6.2417689e-01   6.2496358e-01   5.6129315e-01   6.4293674e-01   5.5245652e-01   5.5723056e-01   5.8656879e-01   5.6331350e-01   5.6337277e-01   6.6078417e-01   6.0144108e-01   6.0552637e-01   6.6074316e-01   7.4387019e-01   7.1743862e-01   6.4074843e-01   6.4760492e-01   5.5696002e-01   5.8341416e-01   6.7983588e-01   8.1523180e-01   5.9178993e-01   7.0324546e-01   6.5958418e-01   6.9969546e-01   5.7783600e-01   5.7843060e-01   5.7283372e-01   5.9704578e-01   5.4756481e-01   5.5262182e-01   5.7916690e-01   5.7338438e-01   5.6028573e-01   5.3031754e-01   5.4960363e-01   5.9938478e-01   5.8424709e-01   6.0870228e-01   5.1018997e-01   6.0641823e-01   5.9308900e-01   5.2650682e-01   5.1669250e-01   5.4579948e-01   6.1989600e-01   7.1768351e-01   0.0000000e+00   7.0865373e-01   5.1920865e-01   6.5044243e-01   7.0473612e-01   6.8334079e-01   8.4105194e-01   7.3337242e-01   6.5879332e-01   6.3203415e-01   5.1777144e-01   5.8524705e-01   5.4819716e-01   5.2513173e-01   4.9330335e-01   5.2532627e-01   5.3177630e-01   4.9547607e-01   5.1578619e-01   5.2396104e-01   4.6442200e-01   4.6746497e-01
   5.9851734e-01   5.7878424e-01   6.3000412e-01   6.5441242e-01   7.3340038e-01   7.4241191e-01   5.8664357e-01   6.2914989e-01   7.6905314e-01   6.4957121e-01   7.5177799e-01   7.1888342e-01   7.1714520e-01   6.7568334e-01   5.8667456e-01   5.8015104e-01   6.5802530e-01   7.2134181e-01   6.4566477e-01   6.7353105e-01   7.1544957e-01   6.9411480e-01   7.2413815e-01   6.7456271e-01   7.6224256e-01   7.0767899e-01   6.9657435e-01   7.2795490e-01   6.8694543e-01   6.6617004e-01   7.6316654e-01   7.2272597e-01   7.0992716e-01   7.5090346e-01   7.7267853e-01   8.9247067e-01   6.8804769e-01   6.4779141e-01   6.4923171e-01   6.2916020e-01   7.1959213e-01   7.2821172e-01   6.5686347e-01   7.0355328e-01   7.3103310e-01   7.6093762e-01   6.4855709e-01   6.7487675e-01   7.1748064e-01   7.1237499e-01   6.1235639e-01   6.0899918e-01   6.7804568e-01   6.1571149e-01   6.0231530e-01   5.8457409e-01   5.6425791e-01   6.5040758e-01   6.7781699e-01   6.2595368e-01   5.6689474e-01   6.3340790e-01   6.1345498e-01   5.8720047e-01   6.3623170e-01   5.9771669e-01   6.7908764e-01   8.0682808e-01   7.0865373e-01   0.0000000e+00   6.8094728e-01   7.5459579e-01   8.1422300e-01   8.7079153e-01   9.4243929e-01   8.2994514e-01   7.1810812e-01   7.6011703e-01   7.0146930e-01   5.9657329e-01   6.2749407e-01   6.9459664e-01   6.6312286e-01   6.5228225e-01   5.6549129e-01   5.8783534e-01   6.5634165e-01   7.0664831e-01   5.9033136e-01   6.5428967e-01
   5.0857801e-01   5.2419513e-01   5.3622990e-01   5.0753302e-01   6.0065481e-01   6.0603086e-01   4.9895055e-01   5.0833386e-01   6.1647957e-01   5.1880024e-01   7.0553869e-01   6.3206130e-01   6.1394230e-01   6.0573213e-01   5.4900567e-01   5.1999634e-01   5.9427237e-01   6.0231575e-01   5.9575876e-01   6.1605130e-01   7.2631551e-01   5.8643303e-01   5.6030554e-01   5.2370684e-01   6.0986196e-01   5.2517703e-01   5.3268902e-01   5.3070332e-01   5.4020852e-01   5.0252719e-01   6.2692747e-01   5.8920078e-01   5.9268312e-01   6.5177561e-01   7.3649027e-01   7.3613148e-01   5.9893839e-01   6.1608007e-01   5.5742171e-01   5.2589079e-01   6.8417602e-01   7.1462475e-01   6.1684626e-01   6.4377699e-01   6.5426048e-01   6.5486516e-01   5.4917422e-01   5.5636322e-01   5.7792504e-01   6.6380347e-01   5.6645241e-01   5.0992032e-01   5.5283651e-01   5.0919647e-01   5.4928878e-01   5.1884900e-01   4.9291821e-01   5.2579280e-01   5.5690398e-01   5.5891700e-01   5.4241857e-01   5.2582755e-01   5.0132317e-01   4.8396389e-01   5.0630427e-01   5.2625827e-01   5.9637181e-01   6.8504394e-01   5.1920865e-01   6.8094728e-01   0.0000000e+00   6.3664969e-01   6.4277154e-01   6.9329902e-01   6.4004733e-01   7.3856616e-01   5.8975623e-01   6.4886093e-01   4.9959133e-01   5.5668221e-01   5.3779563e-01   5.5705138e-01   5.3854300e-01   5.7731866e-01   5.0956889e-01   5.0282381e-01   5.4698882e-01   6.5091658e-01   5.2880401e-01   4.9897350e-01
   6.1976501e-01   6.3000615e-01   6.1224598e-01   5.9569187e-01   7.0853950e-01   6.8581765e-01   5.7080435e-01   5.5952879e-01   6.2673336e-01   6.0015914e-01   7.2891295e-01   7.0850033e-01   6.4284289e-01   6.8842132e-01   6.5119639e-01   5.8215772e-01   7.0591636e-01   6.7081486e-01   6.4672695e-01   6.4454657e-01   7.6370528e-01   6.2641425e-01   6.5502176e-01   6.0538160e-01   6.9380998e-01   5.7314762e-01   6.1325126e-01   6.2802384e-01   5.9707348e-01   6.0104052e-01   6.7915600e-01   6.2760193e-01   6.2850881e-01   7.0750627e-01   7.6156654e-01   8.4331782e-01   6.7393733e-01   6.5600226e-01   5.9579813e-01   6.0853405e-01   6.9522782e-01   7.7952553e-01   6.6966333e-01   7.5613750e-01   6.9661793e-01   8.0213408e-01   6.5904841e-01   6.5282267e-01   6.6353845e-01   6.8554935e-01   6.1885073e-01   6.2862405e-01   5.8928669e-01   5.7657105e-01   6.1865266e-01   6.0750462e-01   5.5290206e-01   5.8728230e-01   5.9755896e-01   6.0964989e-01   5.5191871e-01   5.7472946e-01   5.7055112e-01   5.5556703e-01   5.8702400e-01   6.1344579e-01   6.8918406e-01   7.9538783e-01   6.5044243e-01   7.5459579e-01   6.3664969e-01   0.0000000e+00   7.6360675e-01   7.5185232e-01   7.9651748e-01   8.9410643e-01   7.1852391e-01   7.3929179e-01   5.9066131e-01   6.5628535e-01   6.1253900e-01   6.4938913e-01   6.0149322e-01   5.8834090e-01   5.7643390e-01   5.4865969e-01   6.3671393e-01   6.7928174e-01   5.6849141e-01   5.4965857e-01
   6.3409444e-01   7.4275045e-01   7.0536409e-01   6.8068087e-01   7.8032377e-01   7.7072112e-01   6.4894338e-01   6.9206224e-01   6.9982131e-01   6.9262329e-01   7.8798862e-01   7.6314175e-01   7.7621853e-01   7.4979440e-01   7.0354963e-01   6.6565588e-01   7.2052344e-01   7.6973256e-01   7.7708444e-01   7.9667764e-01   8.7054878e-01   8.0670563e-01   7.1685427e-01   6.8294765e-01   7.6069135e-01   7.0892353e-01   7.1219470e-01   6.6270362e-01   6.9126095e-01   6.9337440e-01   7.3078857e-01   7.0987916e-01   7.2617395e-01   7.8909602e-01   7.8054235e-01   9.6960334e-01   7.5320955e-01   7.3340963e-01   7.4642383e-01   6.1893928e-01   7.9684280e-01   7.5207997e-01   6.6968143e-01   7.5233641e-01   7.6944844e-01   8.1800937e-01   6.9337407e-01   7.1843285e-01   6.7602013e-01   7.3736219e-01   6.4794758e-01   6.1047237e-01   6.7915822e-01   6.3620718e-01   6.1812315e-01   6.1336684e-01   6.4211840e-01   6.0619485e-01   6.2712897e-01   6.8345847e-01   6.1503365e-01   5.7504209e-01   5.6889451e-01   6.3701319e-01   6.1562401e-01   6.2101771e-01   7.1698524e-01   7.8994494e-01   7.0473612e-01   8.1422300e-01   6.4277154e-01   7.6360675e-01   0.0000000e+00   8.1783197e-01   8.3379087e-01   9.2816272e-01   7.9208486e-01   7.9221427e-01   5.9283855e-01   8.1585214e-01   6.8996647e-01   6.7791962e-01   6.5983364e-01   6.9279108e-01   6.3074380e-01   6.5180373e-01   6.5264029e-01   7.4528656e-01   6.9050008e-01   6.3503860e-01
   6.4329694e-01   6.8837119e-01   6.3851747e-01   6.4005183e-01   7.0329897e-01   7.1531847e-01   6.4269075e-01   6.2993232e-01   6.8042447e-01   6.4196847e-01   7.3984893e-01   7.8876080e-01   7.2592921e-01   6.6105859e-01   6.7258379e-01   6.6046823e-01   6.5936980e-01   6.8338734e-01   6.2738231e-01   6.6942135e-01   7.7409918e-01   7.2185265e-01   6.9087962e-01   6.5543922e-01   6.9134105e-01   6.5417915e-01   6.1466338e-01   5.7321647e-01   6.4706814e-01   6.7470677e-01   7.9634916e-01   7.0083647e-01   7.1488770e-01   7.2016855e-01   7.9812723e-01   9.4225459e-01   7.3612779e-01   7.3756329e-01   6.6485083e-01   6.5832824e-01   8.9280335e-01   7.8752909e-01   7.0751780e-01   7.2531355e-01   6.8591849e-01   7.7863226e-01   7.6235523e-01   7.1181897e-01   6.8971977e-01   7.3875955e-01   6.5320135e-01   6.6064515e-01   6.8194479e-01   6.1497199e-01   5.9703131e-01   6.2824346e-01   6.3644491e-01   6.7991104e-01   7.2132001e-01   6.8439928e-01   6.0577534e-01   6.7701781e-01   6.3702443e-01   6.4673936e-01   6.2990594e-01   6.4508337e-01   7.3847545e-01   7.7979521e-01   6.8334079e-01   8.7079153e-01   6.9329902e-01   7.5185232e-01   8.1783197e-01   0.0000000e+00   8.2833843e-01   8.2471171e-01   7.5326910e-01   8.0155706e-01   6.2362331e-01   7.7564599e-01   6.7131441e-01   6.8336264e-01   6.5940846e-01   6.8656638e-01   6.6273253e-01   6.5647585e-01   6.6415482e-01   7.0538959e-01   6.3275429e-01   6.0435917e-01
   6.4456819e-01   6.4767648e-01   5.8942448e-01   6.4116440e-01   7.2218750e-01   7.7995074e-01   5.8548448e-01   6.3158253e-01   7.4157047e-01   6.5381277e-01   7.2755296e-01   7.0817765e-01   6.8983167e-01   7.1738863e-01   6.5499327e-01   6.6893345e-01   7.0227157e-01   7.4362704e-01   6.9531559e-01   7.3812132e-01   7.6202430e-01   7.8125958e-01   7.1017694e-01   7.2043367e-01   8.0826138e-01   6.8516397e-01   6.9895113e-01   7.2252236e-01   7.2037772e-01   6.6724437e-01   7.7281287e-01   6.9083656e-01   6.7918106e-01   7.2801030e-01   7.6673318e-01   9.4546917e-01   7.6017462e-01   6.8652894e-01   6.1508534e-01   5.7904501e-01   7.2406292e-01   7.0832523e-01   5.8435882e-01   7.1679713e-01   6.8899899e-01   7.7896141e-01   6.1032965e-01   6.8141193e-01   6.6261631e-01   7.0046605e-01   6.0780322e-01   6.8491540e-01   6.7906070e-01   5.6595431e-01   6.6692840e-01   7.7685562e-01   6.7369949e-01   6.8599034e-01   6.6790960e-01   7.7071514e-01   7.4240618e-01   7.7728269e-01   7.7955564e-01   7.3251123e-01   6.6401787e-01   6.8227125e-01   8.2702899e-01   9.1403732e-01   8.4105194e-01   9.4243929e-01   6.4004733e-01   7.9651748e-01   8.3379087e-01   8.2833843e-01   0.0000000e+00   8.7854401e-01   7.7419735e-01   8.0654609e-01   6.6252506e-01   7.5663121e-01   7.5700900e-01   7.6382600e-01   6.7908196e-01   7.2482354e-01   6.4446297e-01   6.7188045e-01   7.7710654e-01   7.0741672e-01   6.3134195e-01   6.2176447e-01
   6.7097322e-01   6.7030973e-01   6.6653988e-01   7.5029131e-01   7.6669553e-01   8.7780456e-01   6.7229806e-01   6.5397593e-01   7.2711701e-01   6.7384319e-01   7.0100285e-01   7.2023658e-01   7.4561026e-01   7.1525995e-01   5.7187970e-01   6.9298812e-01   7.3831920e-01   8.1019284e-01   7.3858537e-01   7.0106607e-01   7.8745706e-01   7.2523442e-01   7.1787591e-01   7.3367510e-01   8.0831306e-01   7.3359274e-01   7.1579838e-01   6.9550097e-01   6.8262530e-01   6.1517965e-01   9.0381502e-01   8.3403916e-01   7.4879491e-01   7.8985625e-01   7.9989121e-01   1.0000000e+00   8.7420445e-01   8.6862689e-01   6.7378086e-01   6.9545376e-01   7.9037766e-01   8.8643905e-01   6.4795727e-01   8.0963297e-01   7.6664177e-01   7.9775452e-01   6.5615543e-01   7.6266590e-01   7.4627114e-01   7.6628687e-01   6.7120919e-01   5.9043099e-01   6.4305351e-01   6.6240828e-01   6.5615172e-01   6.4264382e-01   7.1971932e-01   7.2669563e-01   7.4296930e-01   8.0596572e-01   6.8747630e-01   6.3679529e-01   6.7394993e-01   7.3521596e-01   6.1358296e-01   6.2835243e-01   7.6018764e-01   9.0686705e-01   7.3337242e-01   8.2994514e-01   7.3856616e-01   8.9410643e-01   9.2816272e-01   8.2471171e-01   8.7854401e-01   0.0000000e+00   8.8867956e-01   8.2392044e-01   6.6803648e-01   7.0059900e-01   7.0769238e-01   8.2463105e-01   7.5264023e-01   7.5087334e-01   6.9109294e-01   7.1301128e-01   7.1508885e-01   6.9358474e-01   6.7151082e-01   6.3281092e-01
   5.6059015e-01   5.9133273e-01   5.5546338e-01   5.5608857e-01   6.7101639e-01   6.3222078e-01   5.7689386e-01   6.0012161e-01   6.3347469e-01   5.8240145e-01   6.9164188e-01   6.7374233e-01   6.2255385e-01   5.8562982e-01   6.3087309e-01   6.1835613e-01   6.7866860e-01   6.7845932e-01   6.5701034e-01   6.4575423e-01   7.0705216e-01   7.1874981e-01   6.6368337e-01   5.9959841e-01   7.1759838e-01   6.1362203e-01   5.9309371e-01   5.5260955e-01   6.3328874e-01   6.0383235e-01   7.2638866e-01   6.2517324e-01   6.7103015e-01   7.2821943e-01   7.9432944e-01   9.3815310e-01   6.8656640e-01   7.5616564e-01   6.0625340e-01   5.7553977e-01   6.7721672e-01   7.0839805e-01   6.0880499e-01   6.7967659e-01   6.8814227e-01   7.1503655e-01   5.9203852e-01   6.1593955e-01   5.5651132e-01   6.7219357e-01   5.8063544e-01   6.0649502e-01   6.9783421e-01   5.7669976e-01   6.0311365e-01   5.5625642e-01   5.6802736e-01   6.1353530e-01   6.1850855e-01   6.0752422e-01   5.3326492e-01   5.8172948e-01   5.5168129e-01   5.7201829e-01   5.5841749e-01   5.8050040e-01   6.7048225e-01   7.2397518e-01   6.5879332e-01   7.1810812e-01   5.8975623e-01   7.1852391e-01   7.9208486e-01   7.5326910e-01   7.7419735e-01   8.8867956e-01   0.0000000e+00   6.8951567e-01   6.1841986e-01   6.5269607e-01   6.1911100e-01   6.3663702e-01   6.3277177e-01   6.0111987e-01   5.2386908e-01   4.8235780e-01   5.9464117e-01   6.3899047e-01   5.5228795e-01   5.3355750e-01
   6.0483241e-01   6.2365716e-01   6.4146535e-01   6.1783776e-01   7.0389175e-01   6.3246894e-01   5.7201738e-01   6.0766288e-01   7.2075104e-01   6.8794486e-01   6.8933689e-01   7.2540045e-01   6.1990895e-01   6.5074795e-01   6.3708557e-01   6.0191258e-01   7.0067313e-01   7.3280940e-01   6.9140798e-01   7.0782313e-01   8.1844725e-01   7.3292146e-01   7.2426075e-01   6.4641700e-01   7.5789594e-01   7.0675832e-01   6.5346057e-01   6.0157646e-01   6.6580361e-01   6.3371581e-01   7.5203150e-01   6.6390307e-01   6.9193342e-01   8.0662513e-01   8.2014952e-01   8.7116813e-01   7.1973776e-01   7.7198069e-01   6.8863053e-01   6.9362316e-01   7.2063241e-01   7.2606340e-01   6.9492699e-01   7.7091556e-01   7.2512240e-01   7.4730922e-01   6.2042794e-01   6.5606780e-01   5.8930920e-01   6.7468452e-01   5.6957680e-01   5.7896950e-01   6.2459409e-01   5.6311396e-01   5.9055505e-01   5.6246973e-01   5.9511751e-01   6.3522463e-01   5.8992413e-01   6.1091881e-01   5.5455108e-01   5.8842199e-01   5.9682511e-01   6.0382223e-01   6.1622507e-01   6.3803627e-01   7.1430936e-01   7.5467590e-01   6.3203415e-01   7.6011703e-01   6.4886093e-01   7.3929179e-01   7.9221427e-01   8.0155706e-01   8.0654609e-01   8.2392044e-01   6.8951567e-01   0.0000000e+00   5.8675131e-01   7.0036903e-01   5.9756001e-01   6.5190803e-01   6.3913399e-01   6.6114530e-01   5.6354135e-01   5.4561436e-01   6.0018611e-01   6.8648115e-01   6.0130492e-01   5.8403928e-01
   5.5395134e-01   5.5263900e-01   5.8807564e-01   5.5885497e-01   5.8222751e-01   7.0107240e-01   5.6279086e-01   5.5256980e-01   6.2919679e-01   5.1547211e-01   6.2569385e-01   6.5979536e-01   5.3048672e-01   5.1181187e-01   4.9650064e-01   5.6661091e-01   6.2011777e-01   5.9689172e-01   5.7092751e-01   5.9929346e-01   7.3774523e-01   6.2985038e-01   5.8226730e-01   5.5293882e-01   5.9315668e-01   5.9518248e-01   6.0416944e-01   5.1584964e-01   5.3314527e-01   5.0313665e-01   5.6217168e-01   5.1323590e-01   6.5229127e-01   6.3699255e-01   6.5157561e-01   7.8876491e-01   6.1925148e-01   6.3358606e-01   5.9677527e-01   5.6356357e-01   6.1569460e-01   7.0151633e-01   6.8135790e-01   7.3025829e-01   6.0265907e-01   6.9818452e-01   5.8765613e-01   6.4351711e-01   5.8964403e-01   6.7087314e-01   5.6854816e-01   4.8846687e-01   5.7268455e-01   6.0131048e-01   5.8352916e-01   5.1094129e-01   5.1344827e-01   5.6502766e-01   6.1249297e-01   5.9670662e-01   5.3163294e-01   5.0018922e-01   4.6082795e-01   4.9629037e-01   5.2042563e-01   5.5576295e-01   5.5117665e-01   6.1316347e-01   5.1777144e-01   7.0146930e-01   4.9959133e-01   5.9066131e-01   5.9283855e-01   6.2362331e-01   6.6252506e-01   6.6803648e-01   6.1841986e-01   5.8675131e-01   0.0000000e+00   5.2482382e-01   5.8910575e-01   5.8779701e-01   5.5712694e-01   5.9035072e-01   5.7029206e-01   5.3190423e-01   5.7875339e-01   6.9559962e-01   5.1567048e-01   5.1570591e-01
   5.2427609e-01   5.0718947e-01   4.8481152e-01   5.3161441e-01   6.2258067e-01   5.6735022e-01   5.1778317e-01   5.0921068e-01   5.9639224e-01   5.8788945e-01   6.6205583e-01   6.8146062e-01   5.8069128e-01   5.8206033e-01   5.2311794e-01   5.4772565e-01   6.9491394e-01   7.4899250e-01   5.9203689e-01   5.4195947e-01   6.0554886e-01   4.7963969e-01   5.8375661e-01   5.2985319e-01   6.0642201e-01   5.3906744e-01   5.8962227e-01   4.6091384e-01   5.3847794e-01   5.2960719e-01   6.0199312e-01   5.2781288e-01   5.1755839e-01   6.8034632e-01   6.5511060e-01   6.9828011e-01   6.0308859e-01   6.4546726e-01   5.8735129e-01   5.8960432e-01   7.0705401e-01   6.8714564e-01   5.9539594e-01   6.5097124e-01   6.4432798e-01   7.2025122e-01   5.4509623e-01   5.1423830e-01   5.5742122e-01   7.3290517e-01   5.2485332e-01   4.9531848e-01   5.6237578e-01   5.9667183e-01   5.4949795e-01   4.7592021e-01   5.5507131e-01   5.5406808e-01   5.3078757e-01   5.4708183e-01   4.6450812e-01   5.4924388e-01   5.4644374e-01   4.1896499e-01   4.5915452e-01   5.4834724e-01   6.6557770e-01   6.9092673e-01   5.8524705e-01   5.9657329e-01   5.5668221e-01   6.5628535e-01   8.1585214e-01   7.7564599e-01   7.5663121e-01   7.0059900e-01   6.5269607e-01   7.0036903e-01   5.2482382e-01   0.0000000e+00   5.5488832e-01   5.5592468e-01   6.3258083e-01   5.0854139e-01   5.0158410e-01   4.8829420e-01   6.2382486e-01   5.3785756e-01   4.6002430e-01   5.2298319e-01
   5.2615892e-01   5.0851454e-01   5.2213469e-01   4.7260282e-01   5.6407632e-01   5.5327265e-01   4.7375909e-01   4.7335685e-01   5.5588342e-01   5.2048170e-01   5.8500028e-01   6.2166714e-01   5.7409918e-01   5.2995588e-01   5.0377645e-01   4.9125940e-01   5.6700952e-01   6.0461449e-01   5.2267542e-01   5.3207615e-01   5.9504838e-01   4.7974782e-01   5.5145931e-01   4.9744872e-01   5.6244771e-01   5.3706381e-01   5.6740722e-01   4.8780297e-01   5.2994845e-01   5.3808355e-01   6.5675878e-01   5.5941813e-01   5.6969154e-01   6.0809239e-01   6.9934348e-01   7.2214347e-01   5.6072314e-01   5.8039381e-01   5.1248596e-01   4.9106525e-01   6.8855413e-01   7.2056648e-01   5.6421594e-01   6.1825612e-01   5.7835224e-01   6.5659216e-01   5.1127070e-01   5.1331532e-01   5.5619715e-01   6.1849355e-01   5.0174868e-01   4.8349346e-01   5.6036327e-01   5.1454270e-01   4.9033989e-01   4.7507148e-01   4.9642611e-01   5.2350995e-01   5.3122078e-01   5.3607860e-01   4.7130308e-01   4.9008315e-01   5.0090151e-01   4.8296532e-01   5.0665661e-01   5.1140239e-01   6.3094138e-01   6.7705969e-01   5.4819716e-01   6.2749407e-01   5.3779563e-01   6.1253900e-01   6.8996647e-01   6.7131441e-01   7.5700900e-01   7.0769238e-01   6.1911100e-01   5.9756001e-01   5.8910575e-01   5.5488832e-01   0.0000000e+00   5.4375131e-01   5.2328441e-01   5.1623526e-01   4.8550107e-01   4.7457949e-01   5.3743742e-01   5.6748894e-01   4.9099776e-01   4.7120275e-01
   5.3436973e-01   5.3596092e-01   5.3056654e-01   5.2599561e-01   6.1354815e-01   5.7413688e-01   4.6183956e-01   4.9319115e-01   5.5468023e-01   5.0540366e-01   5.5704719e-01   6.1731825e-01   5.7760816e-01   5.7877593e-01   5.1583136e-01   5.2624393e-01   5.6361989e-01   5.6294123e-01   5.3969756e-01   5.8233646e-01   6.6826272e-01   5.0321069e-01   6.0551429e-01   5.5023651e-01   6.6809962e-01   6.1407975e-01   5.3692022e-01   5.2231928e-01   5.5471975e-01   5.6552737e-01   6.3198626e-01   5.6352531e-01   6.1327638e-01   6.2005359e-01   7.6580826e-01   7.1460014e-01   5.3308193e-01   6.0890693e-01   5.6146640e-01   5.1695311e-01   7.4956581e-01   6.5140271e-01   6.0205082e-01   5.9836651e-01   5.9591962e-01   6.4249095e-01   5.3206729e-01   5.5970368e-01   5.6529217e-01   6.3062961e-01   5.3021661e-01   4.7698620e-01   5.5086376e-01   5.2043237e-01   4.7045470e-01   4.7509800e-01   4.9814475e-01   5.2446270e-01   5.3817584e-01   5.4226823e-01   4.9360841e-01   5.4763088e-01   5.1001497e-01   4.7667931e-01   5.0600632e-01   5.2314470e-01   5.9681481e-01   6.7123890e-01   5.2513173e-01   6.9459664e-01   5.5705138e-01   6.4938913e-01   6.7791962e-01   6.8336264e-01   7.6382600e-01   8.2463105e-01   6.3663702e-01   6.5190803e-01   5.8779701e-01   5.5592468e-01   5.4375131e-01   0.0000000e+00   5.0007945e-01   5.3261980e-01   4.9462502e-01   5.0352295e-01   5.4078182e-01   6.5220353e-01   4.8792011e-01   4.7723058e-01
   5.3334443e-01   5.3253968e-01   4.7540025e-01   4.7971447e-01   5.6422662e-01   5.9045756e-01   4.6751611e-01   4.6988324e-01   5.7792231e-01   5.4307150e-01   6.2006636e-01   6.0766767e-01   5.3624233e-01   5.7966530e-01   5.2513802e-01   5.4671218e-01   5.7301653e-01   5.5424927e-01   5.4308303e-01   5.7763737e-01   5.9327388e-01   6.5816357e-01   5.9398323e-01   4.9378096e-01   6.2366966e-01   6.2212590e-01   5.6481437e-01   5.0572977e-01   5.1631551e-01   5.7684859e-01   6.6010574e-01   5.7884819e-01   5.5413235e-01   6.1788189e-01   6.7572380e-01   7.2311165e-01   5.5283732e-01   5.7530630e-01   5.4255386e-01   5.4153364e-01   6.9052230e-01   5.7543786e-01   5.9173527e-01   6.1520528e-01   5.8496041e-01   6.8005776e-01   5.5550176e-01   5.5581298e-01   5.3038312e-01   6.3319053e-01   4.9367275e-01   5.1138150e-01   5.3473468e-01   5.3336797e-01   4.7633672e-01   4.6207820e-01   4.6742115e-01   5.1547298e-01   5.1833494e-01   4.9027810e-01   4.7948567e-01   5.3491006e-01   4.7552174e-01   4.5373577e-01   4.6808700e-01   4.9046958e-01   5.7139172e-01   6.4694277e-01   4.9330335e-01   6.6312286e-01   5.3854300e-01   6.0149322e-01   6.5983364e-01   6.5940846e-01   6.7908196e-01   7.5264023e-01   6.3277177e-01   6.3913399e-01   5.5712694e-01   6.3258083e-01   5.2328441e-01   5.0007945e-01   0.0000000e+00   5.1675996e-01   4.5441618e-01   4.8010264e-01   4.8792798e-01   5.5266218e-01   4.6330586e-01   4.6291527e-01
   4.9808020e-01   5.2982245e-01   5.4060441e-01   5.4094294e-01   5.3881702e-01   5.2514842e-01   4.2875268e-01   4.5710172e-01   5.6333982e-01   5.1903223e-01   5.8048667e-01   6.0299717e-01   5.2302895e-01   5.9757335e-01   5.1558391e-01   5.5126422e-01   5.9812027e-01   5.3342901e-01   5.5433757e-01   5.5934713e-01   6.0862648e-01   6.9317490e-01   5.7216452e-01   5.4080615e-01   6.6869471e-01   5.6736788e-01   5.1172980e-01   4.8640417e-01   5.3881737e-01   5.4584278e-01   6.6044311e-01   5.4784384e-01   5.9752150e-01   6.2566108e-01   6.9590695e-01   7.6529623e-01   5.5516949e-01   5.5385293e-01   6.0118147e-01   5.5206716e-01   6.5459798e-01   6.2933241e-01   5.5054206e-01   6.0646085e-01   6.1263305e-01   6.8560455e-01   5.9988753e-01   5.9129193e-01   5.5527343e-01   6.2166118e-01   5.3000216e-01   5.2720157e-01   5.9783995e-01   5.4772984e-01   5.0468321e-01   4.9773419e-01   4.8226459e-01   5.0911748e-01   5.3748592e-01   5.1783454e-01   5.1663064e-01   5.7039774e-01   5.4805775e-01   5.0492456e-01   4.9556225e-01   4.8940088e-01   5.6748724e-01   6.6709949e-01   5.2532627e-01   6.5228225e-01   5.7731866e-01   5.8834090e-01   6.9279108e-01   6.8656638e-01   7.2482354e-01   7.5087334e-01   6.0111987e-01   6.6114530e-01   5.9035072e-01   5.0854139e-01   5.1623526e-01   5.3261980e-01   5.1675996e-01   0.0000000e+00   5.0030124e-01   5.1553432e-01   5.7342446e-01   5.4067182e-01   4.7732421e-01   4.5601589e-01
   4.7118045e-01   4.6284866e-01   4.6229784e-01   4.7138593e-01   5.4521329e-01   5.3440549e-01   4.3306473e-01   4.4768040e-01   4.7990494e-01   4.7138039e-01   5.6982887e-01   5.5176124e-01   4.7047741e-01   5.3488538e-01   4.9889500e-01   4.6510419e-01   5.3951912e-01   5.3506893e-01   5.3651984e-01   5.3353091e-01   5.9800779e-01   5.3618335e-01   5.3309130e-01   4.6932547e-01   5.9952374e-01   5.3710354e-01   4.9832758e-01   4.5959895e-01   4.8730847e-01   4.8747759e-01   5.9450195e-01   5.3173349e-01   5.5267885e-01   5.8700736e-01   6.4139890e-01   7.1338330e-01   5.3315090e-01   5.2622296e-01   5.1998547e-01   5.1440226e-01   5.7015377e-01   5.4802568e-01   5.2455233e-01   5.6147658e-01   5.6174845e-01   6.3146537e-01   5.2745362e-01   5.3660358e-01   4.8763006e-01   5.5771922e-01   4.7736597e-01   4.3784290e-01   5.1098499e-01   4.4551920e-01   4.2094984e-01   4.4845264e-01   4.5237215e-01   4.8883542e-01   4.9288336e-01   4.6472278e-01   4.3405135e-01   4.8117629e-01   4.6900950e-01   4.9151178e-01   4.5705145e-01   4.7125587e-01   5.6819900e-01   6.1468774e-01   5.3177630e-01   5.6549129e-01   5.0956889e-01   5.7643390e-01   6.3074380e-01   6.6273253e-01   6.4446297e-01   6.9109294e-01   5.2386908e-01   5.6354135e-01   5.7029206e-01   5.0158410e-01   4.8550107e-01   4.9462502e-01   4.5441618e-01   5.0030124e-01   0.0000000e+00   4.4666651e-01   4.3569682e-01   4.6319953e-01   4.3772975e-01   4.1966148e-01
   4.7717153e-01   4.8808565e-01   4.6516241e-01   4.5603218e-01   5.3748225e-01   5.0454331e-01   4.2062808e-01   4.4299943e-01   5.2928411e-01   4.7534426e-01   5.8646420e-01   5.2942877e-01   4.7169314e-01   5.3982641e-01   4.9238961e-01   4.7837239e-01   5.7363066e-01   5.1295339e-01   5.1463301e-01   5.3339903e-01   5.6465912e-01   5.4782769e-01   5.4179831e-01   5.0026092e-01   5.8852831e-01   5.7068001e-01   4.9229774e-01   4.6673720e-01   4.9000392e-01   5.0317834e-01   5.9585065e-01   5.3614315e-01   5.7447369e-01   5.7268983e-01   6.5727714e-01   7.4845572e-01   5.4172205e-01   5.7778110e-01   5.3161694e-01   5.1859113e-01   6.0182875e-01   5.5485212e-01   5.1874070e-01   5.6299047e-01   5.3803431e-01   6.3529722e-01   5.0737126e-01   4.9723119e-01   4.7758636e-01   5.4418807e-01   4.7960620e-01   4.4954998e-01   5.0606994e-01   4.5947444e-01   4.2520856e-01   3.8588305e-01   4.5784945e-01   4.8549533e-01   5.0046976e-01   4.6080211e-01   4.5774145e-01   4.9560122e-01   4.5849987e-01   4.6838325e-01   4.4373117e-01   4.7232438e-01   5.5591100e-01   6.2151111e-01   4.9547607e-01   5.8783534e-01   5.0282381e-01   5.4865969e-01   6.5180373e-01   6.5647585e-01   6.7188045e-01   7.1301128e-01   4.8235780e-01   5.4561436e-01   5.3190423e-01   4.8829420e-01   4.7457949e-01   5.0352295e-01   4.8010264e-01   5.1553432e-01   4.4666651e-01   0.0000000e+00   4.2947713e-01   4.7184865e-01   4.3497933e-01   4.3404944e-01
   5.2046644e-01   5.2493745e-01   5.6229954e-01   5.0438712e-01   5.4870236e-01   5.5400189e-01   4.7292756e-01   5.3099553e-01   5.9129630e-01   5.8243733e-01   6.6250614e-01   6.8453696e-01   5.2867867e-01   5.2893864e-01   4.9876992e-01   5.3826954e-01   5.7928508e-01   5.5580296e-01   5.2702316e-01   5.9643255e-01   6.5116070e-01   6.5746044e-01   5.5601306e-01   5.4152534e-01   5.9060691e-01   5.9781216e-01   5.4989410e-01   4.8984313e-01   4.9294837e-01   5.4423200e-01   5.8943337e-01   5.6087483e-01   5.7167629e-01   6.0261555e-01   6.9208678e-01   7.3723084e-01   5.9454694e-01   5.2281003e-01   5.6158988e-01   5.1400436e-01   7.0890193e-01   5.5476570e-01   5.2423278e-01   6.0541039e-01   5.5961948e-01   6.7051775e-01   4.7927644e-01   5.1320309e-01   4.0780678e-01   5.2541552e-01   4.4568718e-01   4.5096825e-01   5.0919729e-01   5.1446855e-01   4.2079001e-01   4.4828610e-01   4.1928989e-01   4.9576624e-01   5.5141615e-01   5.4570766e-01   5.1908146e-01   5.0632309e-01   5.3411840e-01   5.0780991e-01   4.8319200e-01   5.0090780e-01   5.5756927e-01   6.9220256e-01   5.1578619e-01   6.5634165e-01   5.4698882e-01   6.3671393e-01   6.5264029e-01   6.6415482e-01   7.7710654e-01   7.1508885e-01   5.9464117e-01   6.0018611e-01   5.7875339e-01   6.2382486e-01   5.3743742e-01   5.4078182e-01   4.8792798e-01   5.7342446e-01   4.3569682e-01   4.2947713e-01   0.0000000e+00   4.9248503e-01   5.0227443e-01   5.1136052e-01
   5.6821414e-01   4.9857278e-01   5.3631144e-01   4.8398223e-01   5.5792341e-01   6.4978709e-01   5.2175468e-01   4.7675055e-01   5.7310587e-01   5.6021786e-01   5.7148930e-01   5.9880429e-01   4.9364284e-01   5.5453559e-01   5.4456560e-01   5.8443932e-01   5.8275905e-01   5.4544350e-01   5.5837196e-01   6.1491077e-01   6.7445457e-01   5.1567733e-01   5.7403264e-01   5.1804443e-01   6.0745538e-01   5.8558586e-01   5.5842123e-01   5.2957573e-01   5.4848389e-01   5.7609439e-01   6.5556144e-01   6.3587398e-01   6.3769206e-01   6.5077990e-01   7.3048903e-01   9.1054164e-01   6.0000407e-01   5.6061180e-01   5.8675744e-01   5.9213552e-01   7.1721904e-01   6.4701281e-01   6.6347857e-01   6.9349602e-01   6.1647588e-01   6.7302218e-01   5.0999685e-01   5.6619042e-01   5.1671337e-01   6.1766092e-01   5.6097918e-01   5.2652216e-01   5.6667144e-01   5.8247292e-01   5.1997455e-01   5.2619475e-01   4.7350666e-01   5.3672597e-01   5.5052656e-01   5.3524227e-01   4.4707497e-01   4.8026679e-01   5.1647673e-01   5.0987091e-01   5.4568260e-01   5.9066669e-01   6.8715329e-01   7.2531891e-01   5.2396104e-01   7.0664831e-01   6.5091658e-01   6.7928174e-01   7.4528656e-01   7.0538959e-01   7.0741672e-01   6.9358474e-01   6.3899047e-01   6.8648115e-01   6.9559962e-01   5.3785756e-01   5.6748894e-01   6.5220353e-01   5.5266218e-01   5.4067182e-01   4.6319953e-01   4.7184865e-01   4.9248503e-01   0.0000000e+00   5.2707464e-01   5.1852222e-01
   4.6908243e-01   4.8299675e-01   4.7069749e-01   4.7501802e-01   5.5099449e-01   5.6676875e-01   4.3478549e-01   4.6838138e-01   5.5419806e-01   5.1468161e-01   5.8690885e-01   5.4602795e-01   5.0883750e-01   5.5161375e-01   5.0572566e-01   5.1550064e-01   5.1037212e-01   5.3127063e-01   5.2518848e-01   5.2503405e-01   5.6295570e-01   5.5715851e-01   5.4822483e-01   4.9303109e-01   6.1085037e-01   5.3638475e-01   5.8066015e-01   4.5619942e-01   5.0116752e-01   4.9904221e-01   5.8554645e-01   5.1846455e-01   5.7837670e-01   5.9635718e-01   6.5783855e-01   7.6599803e-01   5.4767348e-01   5.6994121e-01   4.9248697e-01   4.7303911e-01   6.3128969e-01   6.2006075e-01   5.1438937e-01   5.8672290e-01   5.6167262e-01   6.3209765e-01   5.2763344e-01   5.1889744e-01   4.5397829e-01   5.2725238e-01   4.5655253e-01   4.5972964e-01   4.6939392e-01   4.9594383e-01   4.5705608e-01   4.4785408e-01   4.2816222e-01   4.8335777e-01   4.8218955e-01   4.8428539e-01   4.6788357e-01   4.8016459e-01   5.0424725e-01   4.4628304e-01   4.7555258e-01   4.5183905e-01   5.4221772e-01   6.2257971e-01   4.6442200e-01   5.9033136e-01   5.2880401e-01   5.6849141e-01   6.9050008e-01   6.3275429e-01   6.3134195e-01   6.7151082e-01   5.5228795e-01   6.0130492e-01   5.1567048e-01   4.6002430e-01   4.9099776e-01   4.8792011e-01   4.6330586e-01   4.7732421e-01   4.3772975e-01   4.3497933e-01   5.0227443e-01   5.2707464e-01   0.0000000e+00   4.3288281e-01
   4.4949229e-01   4.9525005e-01   4.3325149e-01   4.5592783e-01   5.6640672e-01   5.2337390e-01   4.1628392e-01   4.3743878e-01   5.2653536e-01   4.6503235e-01   5.7601679e-01   5.1781341e-01   4.9614753e-01   5.4063263e-01   4.8423991e-01   4.8969930e-01   4.3480756e-01   5.0388729e-01   4.9682365e-01   5.3251348e-01   6.2852098e-01   5.1054612e-01   5.2667411e-01   4.8522598e-01   5.2947918e-01   5.2131536e-01   5.2885517e-01   4.8051544e-01   5.0032496e-01   4.7398953e-01   5.9502078e-01   5.5565991e-01   5.5911212e-01   5.7937288e-01   6.6000548e-01   7.6351584e-01   5.4265849e-01   5.7307762e-01   4.8742841e-01   4.7363758e-01   6.3156643e-01   6.3103684e-01   5.0254313e-01   5.7077371e-01   5.4241077e-01   5.8825634e-01   4.7835144e-01   5.0035132e-01   4.6735289e-01   5.9113845e-01   4.6883889e-01   4.2419625e-01   4.5186751e-01   4.6004569e-01   4.1956356e-01   4.3352161e-01   4.2418997e-01   4.7299650e-01   4.7214864e-01   5.0655932e-01   4.5628968e-01   4.4105500e-01   4.7029561e-01   4.3192651e-01   4.7352229e-01   4.5208949e-01   5.4790046e-01   6.2091749e-01   4.6746497e-01   6.5428967e-01   4.9897350e-01   5.4965857e-01   6.3503860e-01   6.0435917e-01   6.2176447e-01   6.3281092e-01   5.3355750e-01   5.8403928e-01   5.1570591e-01   5.2298319e-01   4.7120275e-01   4.7723058e-01   4.6291527e-01   4.5601589e-01   4.1966148e-01   4.3404944e-01   5.1136052e-01   5.1852222e-01   4.3288281e-01   0.0000000e+00
