# Supplementary material for: Autistic traits and individual brain differences: functional network efficiency reflects attentional and social impairments, structural nodal efficiencies index systemising and theory-of-mind skills
Source: Mol Autism. 2021 Jan 21;12:3. doi: 10.1186/s13229-020-00377-8 (PMC7818759; doi:10.1186/s13229-020-00377-8)
Supplement: Supplementary file 9 — Additional file 9. Brain-behaviour correlations. README file detailing data curation; AAL-90 region masks in NIfTI format; spreadseehts of Spearman correlations; code and data for the correlational analysis. [file 13229_2020_377_MOESM9_ESM.zip › Paul_Arora_et_al_data/Physiological/BBC/analysis/Diffusion_Analaysis/adj_matrixes/Connectivity_Probability_weighted/fixnormed_Connection_Matrix_sym_aHU0003.txt]

   0.0000000e+00   1.7369246e-01   1.7439783e-01   1.7711769e-01   2.7075503e-01   2.2787384e-01   1.7377082e-01   1.7554359e-01   1.7385675e-01   1.7678019e-01   1.8216898e-01   1.7234149e-01   1.7529698e-01   1.7022823e-01   2.7135057e-01   2.3580602e-01   1.7038170e-01   1.7651581e-01   1.7668352e-01   1.7471184e-01   4.4329194e-01   4.0110457e-01   1.7346475e-01   1.7570559e-01   2.1931807e-01   2.2738527e-01   3.0990463e-01   3.2492934e-01   2.2801329e-01   2.2183380e-01   2.0394610e-01   1.7431834e-01   1.7924779e-01   1.7593376e-01   1.8337709e-01   3.4122056e-01   4.3748000e-01   4.3132151e-01   4.4184521e-01   4.6808414e-01   5.5092311e-01   3.7933893e-01   2.1390494e-01   2.2697827e-01   1.7889526e-01   1.7270165e-01   3.1165039e-01   3.2049675e-01   1.7796184e-01   1.7477762e-01   1.7268840e-01   1.5815988e-01   2.4843363e-01   2.2812833e-01   3.3921824e-01   2.9852130e-01   1.7357963e-01   1.7264664e-01   1.7482445e-01   1.7207447e-01   1.7727552e-01   1.7575917e-01   1.7889345e-01   1.7598671e-01   1.7862684e-01   1.7612000e-01   1.9181251e-01   1.9108590e-01   1.7183774e-01   1.6266891e-01   2.7074287e-01   2.5385932e-01   3.9184568e-01   2.3097586e-01   4.9784922e-01   3.4248849e-01   2.8147288e-01   3.2605922e-01   1.6128975e-01   1.7049877e-01   1.9414419e-01   1.8511642e-01   3.2888810e-01   2.8347093e-01   2.1754442e-01   2.2026937e-01   3.0662086e-01   3.1488395e-01   2.8678303e-01   2.9198483e-01
   1.7369246e-01   0.0000000e+00   1.7266630e-01   1.6850773e-01   2.4890563e-01   2.3597870e-01   1.7203930e-01   1.7037284e-01   1.7442467e-01   1.7439331e-01   1.8043743e-01   1.7060995e-01   1.7356545e-01   1.7484409e-01   2.5356766e-01   2.3226084e-01   1.7167472e-01   1.7478426e-01   1.7495198e-01   1.7298031e-01   3.9652404e-01   4.2283348e-01   1.7173322e-01   1.7053484e-01   2.0682503e-01   2.1364351e-01   3.4853996e-01   3.3956566e-01   2.3109124e-01   2.2759425e-01   1.8848790e-01   1.7941613e-01   1.7751624e-01   1.7764143e-01   2.0481104e-01   3.4070506e-01   4.3448021e-01   4.2992261e-01   4.2572157e-01   4.8315341e-01   5.6813492e-01   4.4537703e-01   2.1188456e-01   2.3314006e-01   1.7351052e-01   1.7440933e-01   3.0314509e-01   3.2204965e-01   1.7966952e-01   1.7648531e-01   1.7812430e-01   1.7908062e-01   2.5069257e-01   2.1658394e-01   3.5176354e-01   3.0829363e-01   1.7184809e-01   1.7750005e-01   1.7653214e-01   1.7378216e-01   1.7898321e-01   1.7746686e-01   1.7716191e-01   1.7158901e-01   1.8033453e-01   1.7438847e-01   1.8850043e-01   1.9086547e-01   1.7010621e-01   1.5405894e-01   2.8731387e-01   2.5527371e-01   3.7896963e-01   2.3929595e-01   4.3439234e-01   3.7368948e-01   3.0969683e-01   3.1344807e-01   1.6258277e-01   1.6835258e-01   1.9227597e-01   1.7880193e-01   3.4126409e-01   3.0620672e-01   2.2419668e-01   2.2446069e-01   3.3544309e-01   2.9641364e-01   2.9159765e-01   2.8335653e-01
   1.7439783e-01   1.7266630e-01   0.0000000e+00   1.7609153e-01   2.4557702e-01   2.3189061e-01   1.7274466e-01   1.7451743e-01   1.8097969e-01   1.7511634e-01   1.8114280e-01   1.6798125e-01   1.7427082e-01   1.7554946e-01   2.5773861e-01   2.3068550e-01   1.7238009e-01   1.7548963e-01   1.7565734e-01   1.7368568e-01   4.8153927e-01   4.2342378e-01   1.7243859e-01   1.7467943e-01   2.1261382e-01   2.1576131e-01   4.0928366e-01   3.6195390e-01   2.4940936e-01   2.2654608e-01   1.9764214e-01   1.7971611e-01   1.8155569e-01   1.7824166e-01   2.3146004e-01   2.9614288e-01   4.7963329e-01   4.1601265e-01   4.3357675e-01   4.7005866e-01   5.8990276e-01   4.7636122e-01   2.2245878e-01   2.2870542e-01   1.7827811e-01   1.7167548e-01   2.9568997e-01   2.8317530e-01   1.7693567e-01   1.7375146e-01   1.6582228e-01   1.7634677e-01   3.0140616e-01   2.3226298e-01   3.3809554e-01   3.0905303e-01   1.7255346e-01   1.7162048e-01   1.7379829e-01   1.7104831e-01   1.7624937e-01   1.7473301e-01   1.6773601e-01   1.7342013e-01   1.7760068e-01   1.7175977e-01   1.8449094e-01   1.8837932e-01   1.7081158e-01   1.6164275e-01   2.7791996e-01   2.7498284e-01   3.7809831e-01   2.6582296e-01   4.4562616e-01   3.3211683e-01   3.0393039e-01   2.9472531e-01   1.6328814e-01   1.7249716e-01   1.8673032e-01   1.8282373e-01   3.4426496e-01   2.8662067e-01   2.2755635e-01   2.2633075e-01   3.7778313e-01   2.9212667e-01   2.8972182e-01   2.7984071e-01
   1.7711769e-01   1.6850773e-01   1.7609153e-01   0.0000000e+00   2.6895164e-01   2.5320516e-01   1.7546454e-01   1.7723729e-01   1.8743182e-01   1.7514835e-01   1.8386268e-01   1.7403519e-01   1.7379761e-01   1.7192193e-01   2.6845642e-01   2.4140021e-01   1.7509995e-01   1.7820950e-01   1.7837722e-01   1.7640554e-01   4.7561482e-01   3.9668610e-01   1.7515844e-01   1.7739930e-01   2.0911003e-01   2.1365059e-01   3.3838487e-01   3.1702779e-01   2.3620503e-01   2.1426942e-01   1.9297119e-01   1.8825885e-01   1.7774842e-01   1.7443439e-01   2.4210685e-01   3.2362330e-01   4.2314823e-01   3.9423534e-01   4.3280575e-01   4.2441167e-01   5.1084279e-01   3.6717019e-01   2.3060430e-01   2.2699344e-01   1.7215203e-01   1.7120228e-01   3.0953080e-01   2.9744123e-01   1.7646248e-01   1.7327825e-01   1.7762383e-01   1.7587357e-01   2.5250508e-01   2.4156746e-01   3.0328725e-01   3.1210255e-01   1.7208027e-01   1.7429301e-01   1.7332510e-01   1.7057512e-01   1.7577617e-01   1.7425981e-01   1.7739409e-01   1.7751189e-01   1.7712747e-01   1.7462065e-01   1.9015254e-01   1.9273069e-01   1.7033837e-01   1.6116954e-01   2.7606696e-01   2.4346228e-01   3.4078055e-01   2.3742603e-01   4.8454549e-01   2.9264906e-01   2.8513482e-01   3.0432236e-01   1.6281493e-01   1.7202395e-01   1.8897029e-01   1.7448624e-01   3.4357880e-01   2.6162655e-01   2.3299359e-01   2.2734217e-01   2.9298890e-01   3.3479182e-01   2.8472184e-01   2.9921203e-01
   2.7075503e-01   2.4890563e-01   2.4557702e-01   2.6895164e-01   0.0000000e+00   3.1556046e-01   2.4687199e-01   2.7008798e-01   2.7842710e-01   2.6662965e-01   2.8740438e-01   2.4197871e-01   2.7488002e-01   2.3125148e-01   3.6243209e-01   3.0268158e-01   2.4388871e-01   2.4793086e-01   2.7199669e-01   2.3121408e-01   5.9101605e-01   5.0701992e-01   2.4105332e-01   2.6944624e-01   2.9222681e-01   2.7283798e-01   4.1408626e-01   4.7055128e-01   3.2005426e-01   2.9481000e-01   2.7743282e-01   2.4711326e-01   2.8630033e-01   2.6959358e-01   2.9324000e-01   4.3386880e-01   4.7849504e-01   5.1431467e-01   5.8523685e-01   5.7869968e-01   5.9243166e-01   4.6403057e-01   3.0112890e-01   2.9915049e-01   2.3825239e-01   2.4384807e-01   3.4833780e-01   3.6833474e-01   2.4380534e-01   2.7995188e-01   2.3254991e-01   2.5519322e-01   3.3448578e-01   2.8429742e-01   3.9602029e-01   3.9442468e-01   2.4107865e-01   2.2825777e-01   2.3062341e-01   2.4299594e-01   2.0744222e-01   2.2997468e-01   2.4295911e-01   2.3862579e-01   2.3430567e-01   2.4915347e-01   2.7757291e-01   2.3871269e-01   2.6072538e-01   2.4927419e-01   3.8899460e-01   3.1186435e-01   4.4863515e-01   3.3541227e-01   5.7861246e-01   4.0526080e-01   4.1187574e-01   3.8885131e-01   2.3388601e-01   2.5365283e-01   2.7236060e-01   2.4407649e-01   4.1294647e-01   3.5067893e-01   3.0047799e-01   2.8315986e-01   3.3654686e-01   4.7309326e-01   3.4470098e-01   4.1197202e-01
   2.2787384e-01   2.3597870e-01   2.3189061e-01   2.5320516e-01   3.1556046e-01   0.0000000e+00   2.6010898e-01   2.5922219e-01   2.7541032e-01   2.7249585e-01   3.0586135e-01   2.7995742e-01   2.6597197e-01   2.7976439e-01   3.7120959e-01   3.5230259e-01   2.7394659e-01   2.7679107e-01   3.1581875e-01   2.8396817e-01   6.7341344e-01   4.7451609e-01   2.6776601e-01   2.7201379e-01   3.0476851e-01   3.0923449e-01   4.4684280e-01   4.3365619e-01   3.4725672e-01   2.9020654e-01   2.8733680e-01   2.8078433e-01   2.8274171e-01   2.8698984e-01   3.2795453e-01   4.2798637e-01   4.5012178e-01   5.0718368e-01   4.8795269e-01   5.5280431e-01   5.1838991e-01   5.1031842e-01   2.8252194e-01   3.2812777e-01   2.3994962e-01   2.2988704e-01   3.3717417e-01   3.4468776e-01   2.4436661e-01   2.2801599e-01   2.2739587e-01   2.4736744e-01   3.2317270e-01   2.9168843e-01   4.0291583e-01   3.7243738e-01   2.2301575e-01   2.2124185e-01   2.8554866e-01   2.3725861e-01   2.3896738e-01   2.9342409e-01   3.0663977e-01   2.8601470e-01   2.8508994e-01   3.0175693e-01   3.0618641e-01   2.9576738e-01   2.6253501e-01   2.7125255e-01   3.4572532e-01   3.1161859e-01   4.6524079e-01   3.2769037e-01   5.8104146e-01   4.7220584e-01   4.0990138e-01   3.9729232e-01   2.4368056e-01   2.7931373e-01   2.6694255e-01   2.3032082e-01   4.0064744e-01   3.1759836e-01   2.6528312e-01   2.9446942e-01   3.2854505e-01   3.8140892e-01   3.7985978e-01   3.9465260e-01
   1.7377082e-01   1.7203930e-01   1.7274466e-01   1.7546454e-01   2.4687199e-01   2.6010898e-01   0.0000000e+00   1.7162573e-01   1.7081832e-01   1.7534061e-01   1.8051581e-01   1.8009160e-01   1.7364381e-01   1.7492245e-01   2.5556969e-01   2.2105495e-01   1.7401779e-01   1.7486264e-01   1.7729506e-01   1.7532338e-01   5.5568154e-01   4.5430131e-01   1.7407629e-01   1.7631713e-01   2.2469104e-01   2.1218923e-01   3.1500269e-01   3.3256718e-01   2.3783648e-01   2.4474691e-01   1.9785024e-01   1.7569434e-01   1.7759462e-01   1.7654530e-01   2.3832035e-01   3.2176857e-01   3.7814373e-01   4.2319429e-01   4.6860554e-01   4.7764815e-01   4.9105965e-01   4.6443515e-01   2.2364764e-01   2.4790255e-01   1.7960524e-01   1.7104849e-01   2.8730055e-01   3.1404548e-01   1.7857338e-01   1.7085975e-01   1.7986569e-01   1.7345506e-01   2.6539094e-01   2.3799666e-01   3.3551582e-01   3.0281528e-01   1.7419117e-01   1.7011246e-01   1.7543599e-01   1.7042130e-01   1.7562236e-01   1.7410600e-01   1.7724029e-01   1.7735809e-01   1.7470896e-01   1.6441193e-01   1.8089659e-01   1.8728745e-01   1.7018457e-01   1.6101574e-01   2.6905896e-01   2.8862503e-01   3.4006507e-01   2.7128083e-01   3.9017978e-01   3.5067463e-01   3.1586424e-01   3.2542309e-01   1.6266113e-01   1.6960545e-01   1.9009055e-01   1.8543301e-01   3.4749245e-01   2.9658584e-01   2.1090679e-01   2.2427741e-01   2.8389948e-01   3.4612073e-01   3.0950933e-01   3.2065355e-01
   1.7554359e-01   1.7037284e-01   1.7451743e-01   1.7723729e-01   2.7008798e-01   2.5922219e-01   1.7162573e-01   0.0000000e+00   1.7938450e-01   1.7658006e-01   1.7820338e-01   1.7982176e-01   1.7541658e-01   1.7465262e-01   2.5954771e-01   2.3476119e-01   1.7352585e-01   1.7663540e-01   1.7476052e-01   1.7483144e-01   4.4550781e-01   5.0184302e-01   1.7154175e-01   1.7378260e-01   2.0742624e-01   2.0731975e-01   2.6155554e-01   3.6755128e-01   2.2539368e-01   2.3640087e-01   1.8405880e-01   1.7951991e-01   1.7732479e-01   1.7605335e-01   2.1695311e-01   3.7874339e-01   3.8605276e-01   4.6733180e-01   4.5465611e-01   4.7235952e-01   4.6306193e-01   5.2632973e-01   2.3487908e-01   2.4014215e-01   1.7413001e-01   1.7282125e-01   3.0160591e-01   3.3237800e-01   1.7808144e-01   1.7489722e-01   1.7905726e-01   1.7749253e-01   2.1848145e-01   2.4128220e-01   3.4834262e-01   3.2083299e-01   1.7165663e-01   1.7182678e-01   1.7290146e-01   1.7219407e-01   1.7535252e-01   1.7587876e-01   1.6683919e-01   1.7504566e-01   1.7670384e-01   1.6867151e-01   1.8506184e-01   1.9349765e-01   1.6787214e-01   1.5870331e-01   2.5382684e-01   2.5287911e-01   3.3592769e-01   2.4269126e-01   4.7349524e-01   3.1592223e-01   3.2007006e-01   3.4404684e-01   1.6034870e-01   1.6955772e-01   1.9479028e-01   1.7965614e-01   3.4054504e-01   2.9292789e-01   2.1693943e-01   2.2367000e-01   2.7913336e-01   3.1873100e-01   2.9461405e-01   3.0178581e-01
   1.7385675e-01   1.7442467e-01   1.8097969e-01   1.8743182e-01   2.7842710e-01   2.7541032e-01   1.7081832e-01   1.7938450e-01   0.0000000e+00   1.7287397e-01   2.0615353e-01   1.9952365e-01   1.9846271e-01   1.8826660e-01   2.9432726e-01   2.5826402e-01   1.9511380e-01   1.9145684e-01   1.8033206e-01   1.8535967e-01   3.9962505e-01   5.9028443e-01   1.8605587e-01   1.9296009e-01   2.4917426e-01   2.5262755e-01   3.4969505e-01   3.5862797e-01   2.5173629e-01   2.5926853e-01   2.1255884e-01   1.8963438e-01   1.8108203e-01   1.9625323e-01   2.5007155e-01   4.0093009e-01   3.7354360e-01   4.1969587e-01   4.5379911e-01   4.4642523e-01   5.4906040e-01   4.5655378e-01   2.3522171e-01   2.3606956e-01   1.9689846e-01   1.8740433e-01   2.9682772e-01   3.3622821e-01   1.8787496e-01   1.8110020e-01   1.7830368e-01   1.7487233e-01   2.6351325e-01   2.3359918e-01   3.5464486e-01   3.4941250e-01   1.7993423e-01   1.9207382e-01   1.8885413e-01   1.8289055e-01   1.7562137e-01   1.7305343e-01   1.9062088e-01   1.7676260e-01   1.7640062e-01   1.6732792e-01   1.9245676e-01   1.9456822e-01   1.6836366e-01   1.5911350e-01   2.3753962e-01   2.5212961e-01   3.7954309e-01   2.7364974e-01   5.1383291e-01   3.0127393e-01   3.3039133e-01   3.4628754e-01   1.7609051e-01   1.8514420e-01   2.0997218e-01   2.1621635e-01   3.5635133e-01   3.3427275e-01   2.5539852e-01   2.3317431e-01   3.0629078e-01   3.3510629e-01   3.0167323e-01   3.2015176e-01
   1.7678019e-01   1.7439331e-01   1.7511634e-01   1.7514835e-01   2.6662965e-01   2.7249585e-01   1.7534061e-01   1.7658006e-01   1.7287397e-01   0.0000000e+00   1.8290338e-01   1.8253393e-01   1.7594483e-01   1.8125621e-01   2.9254906e-01   2.4671607e-01   1.7356834e-01   1.7803097e-01   1.7758747e-01   1.9073992e-01   3.5257331e-01   5.4623358e-01   1.8456804e-01   1.9825882e-01   2.2250573e-01   2.1764072e-01   3.5559894e-01   3.6268147e-01   2.3454065e-01   2.5503607e-01   2.0135152e-01   1.9757272e-01   1.8989887e-01   1.8589948e-01   2.3266893e-01   3.6613776e-01   4.3763653e-01   3.8104662e-01   4.4044339e-01   4.4492035e-01   4.7633469e-01   4.3505168e-01   2.2068601e-01   2.3879055e-01   1.7945719e-01   1.8584692e-01   3.0341260e-01   3.2080333e-01   1.9200621e-01   1.9797002e-01   1.9291015e-01   1.7636457e-01   2.4285038e-01   2.1787781e-01   3.5890614e-01   3.4112210e-01   1.8399402e-01   1.9472620e-01   1.9395966e-01   1.9163715e-01   1.9421684e-01   1.8636787e-01   1.8855005e-01   1.8852830e-01   1.8006958e-01   1.7989075e-01   1.9432277e-01   2.0181605e-01   1.8177166e-01   1.6674185e-01   2.3614478e-01   2.3360531e-01   3.4284428e-01   2.7304273e-01   3.6451690e-01   3.2516891e-01   3.1490638e-01   3.0889724e-01   1.6863984e-01   1.7177061e-01   1.8432541e-01   2.0207630e-01   3.4775085e-01   3.1584441e-01   2.3145583e-01   2.4043062e-01   2.9706320e-01   3.3293481e-01   3.0784033e-01   2.9377307e-01
   1.8216898e-01   1.8043743e-01   1.8114280e-01   1.8386268e-01   2.8740438e-01   3.0586135e-01   1.8051581e-01   1.7820338e-01   2.0615353e-01   1.8290338e-01   0.0000000e+00   1.8848975e-01   1.8204195e-01   1.8332061e-01   2.8776808e-01   2.4789955e-01   1.8015124e-01   1.8326078e-01   1.7786776e-01   1.8145682e-01   4.5512573e-01   4.9399527e-01   1.8556927e-01   1.8245057e-01   2.0256845e-01   2.0641115e-01   3.4575578e-01   3.4612881e-01   2.3525500e-01   2.1776094e-01   1.8714977e-01   1.6904719e-01   1.7418563e-01   1.7087160e-01   2.0748673e-01   2.9291735e-01   4.0924213e-01   3.8998151e-01   4.4486853e-01   4.8352470e-01   3.5630352e-01   3.9520278e-01   2.0390965e-01   2.2554161e-01   1.6858926e-01   1.6763950e-01   2.6677073e-01   3.0049097e-01   1.7289969e-01   1.6971548e-01   1.7059536e-01   1.7231079e-01   2.2169765e-01   2.1627737e-01   3.4835853e-01   3.1861340e-01   1.6851748e-01   1.7073022e-01   1.6976231e-01   1.6701233e-01   1.7221338e-01   1.7069703e-01   1.7383131e-01   1.6938415e-01   1.6529971e-01   1.6553236e-01   1.8675100e-01   1.9519185e-01   1.6677560e-01   1.5760677e-01   2.6466886e-01   2.3731472e-01   3.1661468e-01   2.3746772e-01   3.8761842e-01   3.5066530e-01   2.8409696e-01   3.1173060e-01   1.5925216e-01   1.6846118e-01   2.0060459e-01   1.9651559e-01   3.5706510e-01   2.9600304e-01   2.2328318e-01   2.2325074e-01   3.2720154e-01   3.4617544e-01   3.1249359e-01   2.8845298e-01
   1.7234149e-01   1.7060995e-01   1.6798125e-01   1.7403519e-01   2.4197871e-01   2.7995742e-01   1.8009160e-01   1.7982176e-01   1.9952365e-01   1.8253393e-01   1.8848975e-01   0.0000000e+00   1.8161775e-01   1.7020160e-01   2.6000087e-01   2.3599502e-01   1.7972702e-01   1.8283656e-01   1.7744357e-01   1.8103261e-01   3.9485797e-01   3.9541082e-01   1.8514507e-01   1.8202636e-01   2.2032447e-01   2.2512959e-01   3.5462358e-01   3.5458673e-01   2.4533693e-01   2.4840035e-01   1.9594037e-01   1.7025296e-01   1.7616527e-01   1.7285124e-01   2.1590823e-01   3.0163558e-01   3.8518246e-01   3.7691004e-01   4.6776825e-01   4.3793737e-01   3.4692706e-01   4.3557069e-01   2.1035112e-01   2.1280813e-01   1.7056889e-01   1.6961914e-01   2.9626942e-01   3.0448843e-01   1.7487933e-01   1.7169511e-01   1.7274537e-01   1.6788607e-01   2.5625757e-01   2.2791358e-01   3.3358442e-01   3.2531616e-01   1.7049712e-01   1.6956413e-01   1.7174195e-01   1.6899197e-01   1.6921727e-01   1.7267667e-01   1.7581094e-01   1.6679883e-01   1.6727934e-01   1.6751200e-01   1.8242056e-01   1.9960742e-01   1.6875523e-01   1.5958640e-01   2.4755794e-01   2.3470655e-01   3.0534887e-01   2.5561551e-01   3.9325626e-01   3.3821915e-01   2.8919009e-01   2.8736746e-01   1.6123179e-01   1.7044081e-01   1.8209374e-01   1.8598491e-01   3.3581853e-01   2.8782935e-01   2.2346465e-01   2.1464183e-01   2.7763276e-01   3.4846333e-01   2.8744840e-01   2.8134165e-01
   1.7529698e-01   1.7356545e-01   1.7427082e-01   1.7379761e-01   2.7488002e-01   2.6597197e-01   1.7364381e-01   1.7541658e-01   1.9846271e-01   1.7594483e-01   1.8204195e-01   1.8161775e-01   0.0000000e+00   1.6494915e-01   2.3749283e-01   2.3612920e-01   1.6812718e-01   1.7123672e-01   1.7099578e-01   1.7458483e-01   3.3337396e-01   4.3276354e-01   1.7869729e-01   1.7557858e-01   2.1159110e-01   2.3963970e-01   3.7798686e-01   3.4438853e-01   2.4223726e-01   2.3960930e-01   1.8924491e-01   1.7263039e-01   1.7403544e-01   1.7065467e-01   2.1709278e-01   3.4753708e-01   3.8236587e-01   3.8556674e-01   4.4172858e-01   4.6262817e-01   4.1791991e-01   4.5789978e-01   2.2457223e-01   2.2315793e-01   1.7352439e-01   1.7257463e-01   3.3270172e-01   3.0968499e-01   1.7783482e-01   1.7465061e-01   1.7832376e-01   1.7084156e-01   2.5790824e-01   2.3472479e-01   2.9545161e-01   3.4493534e-01   1.7001791e-01   1.7566535e-01   1.7469744e-01   1.7194746e-01   1.7714851e-01   1.7563216e-01   1.6863516e-01   1.6975431e-01   1.7023484e-01   1.6531543e-01   1.9263955e-01   1.9439562e-01   1.7171073e-01   1.6254190e-01   2.1769713e-01   2.5572963e-01   2.9426424e-01   2.7651153e-01   3.9667189e-01   3.0515813e-01   3.0320972e-01   2.9630740e-01   1.6418729e-01   1.7339631e-01   1.8663621e-01   1.8504348e-01   3.6966834e-01   2.7371201e-01   2.2768582e-01   2.1397512e-01   3.2464127e-01   3.2322345e-01   2.8529883e-01   2.8822770e-01
   1.7022823e-01   1.7484409e-01   1.7554946e-01   1.7192193e-01   2.3125148e-01   2.7976439e-01   1.7492245e-01   1.7465262e-01   1.8826660e-01   1.8125621e-01   1.8332061e-01   1.7020160e-01   1.6494915e-01   0.0000000e+00   2.5823099e-01   2.4142799e-01   1.7455788e-01   1.7766742e-01   1.6592702e-01   1.6951608e-01   4.0105902e-01   4.1755522e-01   1.7362852e-01   1.7685722e-01   1.9816730e-01   2.3184592e-01   3.2783473e-01   3.7846326e-01   2.4518456e-01   2.2855171e-01   1.8922466e-01   1.7367555e-01   1.7531408e-01   1.7708539e-01   2.6773420e-01   3.2169601e-01   3.9792244e-01   3.5257624e-01   4.4078913e-01   4.3215505e-01   5.1692396e-01   4.7746882e-01   2.2780776e-01   2.1819532e-01   1.6217073e-01   1.6750588e-01   3.0119677e-01   3.0182978e-01   1.6641866e-01   1.6958184e-01   1.7376553e-01   1.7217716e-01   2.3596493e-01   2.0300367e-01   3.1132306e-01   3.2267105e-01   1.6203645e-01   1.6430515e-01   1.6962869e-01   1.6687869e-01   1.6573236e-01   1.6421600e-01   1.8004508e-01   1.6925052e-01   1.7151348e-01   1.7174613e-01   1.9288383e-01   1.9440123e-01   1.6664197e-01   1.6382054e-01   2.3121001e-01   2.4350844e-01   3.0801216e-01   2.3219510e-01   3.1857333e-01   3.4378632e-01   2.9837514e-01   3.1590052e-01   1.6546593e-01   1.7467495e-01   1.8524518e-01   1.7957707e-01   3.2799816e-01   3.0531437e-01   2.1646288e-01   2.2630996e-01   3.1341593e-01   3.1551633e-01   2.8152483e-01   3.0887758e-01
   2.7135057e-01   2.5356766e-01   2.5773861e-01   2.6845642e-01   3.6243209e-01   3.7120959e-01   2.5556969e-01   2.5954771e-01   2.9432726e-01   2.9254906e-01   2.8776808e-01   2.6000087e-01   2.3749283e-01   2.5823099e-01   0.0000000e+00   2.8940092e-01   2.5193175e-01   2.6865594e-01   2.6924514e-01   2.5343769e-01   4.7628879e-01   4.7995902e-01   2.4485199e-01   2.3635349e-01   2.6936601e-01   2.8588953e-01   3.9193835e-01   4.9569131e-01   3.1928639e-01   3.0756357e-01   2.4617146e-01   2.2662777e-01   2.0783830e-01   2.1932003e-01   3.2352920e-01   4.0412705e-01   4.6046216e-01   4.4509997e-01   5.2894608e-01   4.9422458e-01   5.7631586e-01   4.9911784e-01   2.9395306e-01   2.7743094e-01   2.1881920e-01   2.1122390e-01   3.5288232e-01   3.9481342e-01   2.2574238e-01   2.3858383e-01   2.4511151e-01   2.1256927e-01   2.4397527e-01   2.6615375e-01   3.9188764e-01   3.7243573e-01   2.3705280e-01   2.5227371e-01   2.6430178e-01   2.4545708e-01   2.3985659e-01   2.4410178e-01   2.4471267e-01   2.2572614e-01   2.3995939e-01   2.3266520e-01   2.8023229e-01   2.7945257e-01   2.6066391e-01   2.3315179e-01   3.2887284e-01   2.9192409e-01   3.8195259e-01   3.4430770e-01   3.8366037e-01   4.0147700e-01   3.8899950e-01   4.0296726e-01   2.5685245e-01   2.7528455e-01   3.1341781e-01   2.8563033e-01   3.9596699e-01   3.6259320e-01   2.8659247e-01   3.2543117e-01   4.3064756e-01   4.1793342e-01   3.9966196e-01   4.1660355e-01
   2.3580602e-01   2.3226084e-01   2.3068550e-01   2.4140021e-01   3.0268158e-01   3.5230259e-01   2.2105495e-01   2.3476119e-01   2.5826402e-01   2.4671607e-01   2.4789955e-01   2.3599502e-01   2.3612920e-01   2.4142799e-01   2.8940092e-01   0.0000000e+00   2.4159578e-01   2.3816373e-01   2.3557705e-01   2.4031752e-01   5.2219898e-01   4.9468472e-01   2.3887456e-01   2.4159619e-01   3.0770475e-01   2.8030166e-01   3.9588241e-01   4.1432964e-01   3.0929361e-01   3.1633480e-01   2.6342237e-01   2.3030775e-01   2.3875072e-01   2.3949940e-01   2.8195658e-01   3.9912444e-01   4.6246625e-01   4.7738906e-01   4.7491846e-01   4.1859257e-01   6.5379203e-01   5.3577072e-01   2.9316239e-01   3.1749420e-01   2.2238194e-01   2.2555199e-01   3.5902759e-01   3.9635633e-01   2.4372494e-01   2.5836618e-01   2.6277630e-01   2.5897610e-01   2.7148650e-01   3.0353449e-01   3.7959697e-01   4.1724616e-01   2.3814448e-01   2.4740491e-01   2.3594417e-01   2.3347390e-01   2.2534458e-01   2.3327762e-01   2.4530837e-01   2.3190266e-01   2.5107121e-01   2.4573935e-01   2.6746630e-01   2.5563169e-01   2.2523581e-01   2.1704926e-01   3.4109641e-01   3.0941539e-01   3.9042207e-01   3.3764661e-01   4.8460832e-01   4.9587487e-01   3.8120124e-01   3.9606660e-01   2.3157488e-01   2.5883314e-01   2.6305679e-01   2.5772331e-01   3.8213044e-01   3.4174268e-01   2.7026009e-01   2.8201776e-01   3.8001905e-01   3.9974168e-01   3.2772837e-01   3.8731396e-01
   1.7038170e-01   1.7167472e-01   1.7238009e-01   1.7509995e-01   2.4388871e-01   2.7394659e-01   1.7401779e-01   1.7352585e-01   1.9511380e-01   1.7356834e-01   1.8015124e-01   1.7972702e-01   1.6812718e-01   1.7455788e-01   2.5193175e-01   2.4159578e-01   0.0000000e+00   1.7449805e-01   1.6910505e-01   1.7269410e-01   5.1614717e-01   4.7499822e-01   1.7680656e-01   1.7368785e-01   2.1456376e-01   2.4374237e-01   3.6729454e-01   3.3467482e-01   2.4027193e-01   2.6414470e-01   1.9951103e-01   1.9063441e-01   1.8285651e-01   1.8462780e-01   2.6893790e-01   3.3862713e-01   3.9641726e-01   4.2459056e-01   4.7486319e-01   4.1243979e-01   4.7959555e-01   4.5894335e-01   2.3046234e-01   2.2609096e-01   1.7164146e-01   1.7068390e-01   2.9716560e-01   3.1756906e-01   1.7594409e-01   1.7275988e-01   1.7434672e-01   1.7535519e-01   2.0889698e-01   2.5342540e-01   3.0407996e-01   3.3886443e-01   1.7156188e-01   1.7062890e-01   1.7280671e-01   1.7005673e-01   1.7525779e-01   1.7374143e-01   1.7687571e-01   1.7242855e-01   1.6834411e-01   1.6857676e-01   1.9694800e-01   1.9572600e-01   1.6982000e-01   1.6065117e-01   2.4010735e-01   2.2120834e-01   3.0557880e-01   2.7656767e-01   3.5248375e-01   3.3684275e-01   3.0014927e-01   3.3265075e-01   1.6229656e-01   1.7150558e-01   1.9158808e-01   1.8335855e-01   3.2360348e-01   2.9209953e-01   2.1832124e-01   2.1778756e-01   2.9339166e-01   3.0157381e-01   2.8867781e-01   3.1272025e-01
   1.7651581e-01   1.7478426e-01   1.7548963e-01   1.7820950e-01   2.4793086e-01   2.7679107e-01   1.7486264e-01   1.7663540e-01   1.9145684e-01   1.7803097e-01   1.8326078e-01   1.8283656e-01   1.7123672e-01   1.7766742e-01   2.6865594e-01   2.3816373e-01   1.7449805e-01   0.0000000e+00   1.6481429e-01   1.6840333e-01   5.1496005e-01   5.3126059e-01   1.7251579e-01   1.6939708e-01   2.0586216e-01   2.2526686e-01   3.2827228e-01   3.8629243e-01   2.3180261e-01   2.3429190e-01   1.7333227e-01   1.6619470e-01   1.6785394e-01   1.6962523e-01   2.1328973e-01   2.6528320e-01   3.9236719e-01   4.2512886e-01   4.6317666e-01   4.8179010e-01   4.3119736e-01   4.4875431e-01   2.2131254e-01   2.3029701e-01   1.7474632e-01   1.7379345e-01   3.1741680e-01   3.3223764e-01   1.7002865e-01   1.7586942e-01   1.7672991e-01   1.7206039e-01   2.4378519e-01   2.3888825e-01   3.0168278e-01   3.1456311e-01   1.7467143e-01   1.7688418e-01   1.7591626e-01   1.7919216e-01   1.7836732e-01   1.7685098e-01   1.7998525e-01   1.7097314e-01   1.7145365e-01   1.7168631e-01   1.9761535e-01   2.0127688e-01   1.7292954e-01   1.6376071e-01   2.5648272e-01   2.3898975e-01   3.0811558e-01   2.7400560e-01   3.4197769e-01   2.8497586e-01   3.1082617e-01   3.5240812e-01   1.6540610e-01   1.7461512e-01   1.8393103e-01   1.8903465e-01   3.1330181e-01   3.2218090e-01   2.2572920e-01   2.2973161e-01   2.8205451e-01   3.0037321e-01   2.8820513e-01   2.9215691e-01
   1.7668352e-01   1.7495198e-01   1.7565734e-01   1.7837722e-01   2.7199669e-01   3.1581875e-01   1.7729506e-01   1.7476052e-01   1.8033206e-01   1.7758747e-01   1.7786776e-01   1.7744357e-01   1.7099578e-01   1.6592702e-01   2.6924514e-01   2.3557705e-01   1.6910505e-01   1.6481429e-01   0.0000000e+00   1.7041064e-01   5.0761936e-01   5.8914382e-01   1.7452310e-01   1.7140439e-01   2.3957085e-01   2.2352489e-01   3.0928290e-01   4.0098620e-01   2.3063960e-01   2.1867157e-01   1.7988858e-01   1.7616483e-01   1.6986126e-01   1.7163254e-01   2.1929740e-01   2.7416822e-01   3.8487836e-01   3.7708768e-01   4.3420204e-01   4.9165788e-01   5.0304727e-01   4.1435643e-01   2.2718397e-01   2.3479494e-01   1.7491091e-01   1.7396117e-01   2.9993502e-01   3.3578713e-01   1.7922136e-01   1.7603713e-01   1.7712074e-01   1.7863245e-01   2.4218531e-01   2.3150023e-01   3.1552505e-01   3.3518460e-01   1.7483915e-01   1.7705189e-01   1.7608398e-01   1.7935988e-01   1.7355930e-01   1.7701869e-01   1.7002170e-01   1.7114085e-01   1.7162136e-01   1.7185403e-01   2.0251132e-01   2.0611104e-01   1.7309725e-01   1.6392842e-01   2.8186797e-01   2.3396787e-01   3.0649525e-01   2.6491285e-01   3.7214260e-01   2.9721382e-01   3.1973589e-01   3.2413570e-01   2.1160415e-01   1.7478283e-01   1.8621294e-01   1.8604562e-01   3.4432814e-01   3.0666388e-01   2.2378940e-01   2.2201021e-01   3.0511842e-01   3.0199831e-01   2.9197555e-01   2.9733023e-01
   1.7471184e-01   1.7298031e-01   1.7368568e-01   1.7640554e-01   2.3121408e-01   2.8396817e-01   1.7532338e-01   1.7483144e-01   1.8535967e-01   1.9073992e-01   1.8145682e-01   1.8103261e-01   1.7458483e-01   1.6951608e-01   2.5343769e-01   2.4031752e-01   1.7269410e-01   1.6840333e-01   1.7041064e-01   0.0000000e+00   4.5803142e-01   4.5012233e-01   1.7811214e-01   1.7499343e-01   2.3490116e-01   2.2458183e-01   3.2321326e-01   3.7494573e-01   2.5652597e-01   2.4846257e-01   1.8606871e-01   1.8104180e-01   1.7345032e-01   1.7522160e-01   2.3797670e-01   2.6086113e-01   4.2394793e-01   3.9394472e-01   4.5931238e-01   4.3487502e-01   6.0010667e-01   4.1965323e-01   2.1544507e-01   2.2359708e-01   1.7298144e-01   1.7198950e-01   2.8621020e-01   3.2180991e-01   1.7724969e-01   1.7406547e-01   1.7512179e-01   1.7025643e-01   2.4987090e-01   1.9977270e-01   3.3856215e-01   3.2534609e-01   1.7286748e-01   1.7193449e-01   1.7411230e-01   1.7738821e-01   1.7656337e-01   1.7504701e-01   1.7818130e-01   1.6916917e-01   1.6964970e-01   1.6988235e-01   1.9553417e-01   2.0008512e-01   1.7112559e-01   1.5651926e-01   3.0036338e-01   2.1014316e-01   2.7719997e-01   2.3539761e-01   3.9982015e-01   3.4172444e-01   3.2395103e-01   3.2378934e-01   1.6903963e-01   1.7281117e-01   1.8487425e-01   1.9079694e-01   3.2207175e-01   3.0481143e-01   2.2092460e-01   2.2428732e-01   2.3570266e-01   3.1099028e-01   3.1681774e-01   3.0413230e-01
   4.4329194e-01   3.9652404e-01   4.8153927e-01   4.7561482e-01   5.9101605e-01   6.7341344e-01   5.5568154e-01   4.4550781e-01   3.9962505e-01   3.5257331e-01   4.5512573e-01   3.9485797e-01   3.3337396e-01   4.0105902e-01   4.7628879e-01   5.2219898e-01   5.1614717e-01   5.1496005e-01   5.0761936e-01   4.5803142e-01   0.0000000e+00   6.9770376e-01   4.6561789e-01   4.2603305e-01   5.4897301e-01   5.1871326e-01   6.1570219e-01   7.2138953e-01   5.7754031e-01   5.7965533e-01   5.3892063e-01   5.4377864e-01   4.7931133e-01   5.6759247e-01   5.8529361e-01   6.9995302e-01   8.1950179e-01   8.9804695e-01   8.1740309e-01   9.5197762e-01   1.0000000e+00   8.6400055e-01   4.8080609e-01   6.5218433e-01   5.1139100e-01   5.7803423e-01   6.7567759e-01   6.8110428e-01   4.5719259e-01   4.5075655e-01   4.8714881e-01   4.4788528e-01   5.1558574e-01   5.1928630e-01   6.1247986e-01   6.2852788e-01   4.1801088e-01   4.0771270e-01   4.7630673e-01   3.8994691e-01   4.5309150e-01   3.6008761e-01   4.0022325e-01   4.4275126e-01   3.2980176e-01   4.2998850e-01   5.0820971e-01   5.9431970e-01   4.6034242e-01   5.1270601e-01   5.2612759e-01   5.6781028e-01   6.9993474e-01   5.5133468e-01   7.2548964e-01   6.9009124e-01   6.4927436e-01   6.1280574e-01   5.5226937e-01   5.9238163e-01   5.7045694e-01   5.3251580e-01   6.6501545e-01   6.3876483e-01   5.9968885e-01   5.5306922e-01   6.5315777e-01   6.9953487e-01   6.9213616e-01   6.1177824e-01
   4.0110457e-01   4.2283348e-01   4.2342378e-01   3.9668610e-01   5.0701992e-01   4.7451609e-01   4.5430131e-01   5.0184302e-01   5.9028443e-01   5.4623358e-01   4.9399527e-01   3.9541082e-01   4.3276354e-01   4.1755522e-01   4.7995902e-01   4.9468472e-01   4.7499822e-01   5.3126059e-01   5.8914382e-01   4.5012233e-01   6.9770376e-01   0.0000000e+00   3.8591792e-01   4.0950865e-01   3.9006754e-01   5.0811560e-01   5.7271863e-01   6.6731057e-01   5.7851777e-01   5.3432543e-01   4.8064023e-01   4.7883483e-01   4.1299469e-01   4.7364047e-01   5.2962909e-01   6.5277649e-01   6.3659314e-01   8.1055509e-01   6.9843454e-01   6.3998603e-01   9.1031048e-01   6.2336241e-01   4.9802309e-01   4.9749234e-01   4.2944764e-01   3.2139460e-01   5.5887376e-01   5.1327482e-01   3.5385157e-01   3.9618712e-01   4.1048972e-01   4.1765368e-01   5.8184480e-01   6.1823157e-01   6.3119559e-01   5.6944206e-01   4.4986329e-01   4.6198546e-01   4.5444511e-01   5.1576971e-01   4.1907247e-01   4.5554226e-01   3.8891116e-01   3.7894748e-01   4.3754833e-01   4.0682078e-01   4.2416853e-01   3.8198599e-01   3.1687558e-01   3.7894429e-01   6.3708076e-01   4.6878322e-01   5.8679824e-01   5.1532733e-01   5.7246418e-01   6.2696235e-01   5.7138999e-01   6.6867655e-01   4.0503501e-01   5.2925843e-01   6.3360943e-01   5.2376075e-01   5.8953694e-01   4.9813273e-01   3.9873424e-01   4.4159783e-01   5.5617272e-01   6.3639433e-01   5.3570495e-01   5.2859241e-01
   1.7346475e-01   1.7173322e-01   1.7243859e-01   1.7515844e-01   2.4105332e-01   2.6776601e-01   1.7407629e-01   1.7154175e-01   1.8605587e-01   1.8456804e-01   1.8556927e-01   1.8514507e-01   1.7869729e-01   1.7362852e-01   2.4485199e-01   2.3887456e-01   1.7680656e-01   1.7251579e-01   1.7452310e-01   1.7811214e-01   4.6561789e-01   3.8591792e-01   0.0000000e+00   1.7910589e-01   2.1236388e-01   2.3818157e-01   3.2130988e-01   3.6330869e-01   2.2146054e-01   2.5258046e-01   1.7747805e-01   1.8505446e-01   1.7756276e-01   1.7933405e-01   2.4929898e-01   3.2239811e-01   4.1136137e-01   4.2374356e-01   4.3620854e-01   4.9440201e-01   5.5151774e-01   4.5170647e-01   2.0691765e-01   2.2096894e-01   1.7169215e-01   1.7074239e-01   3.1041960e-01   3.3903269e-01   1.7600259e-01   1.7281838e-01   1.7483206e-01   1.7541369e-01   2.3735574e-01   2.2134272e-01   3.3206682e-01   3.6026077e-01   1.7162037e-01   1.7383312e-01   1.7286520e-01   1.7614112e-01   1.7531628e-01   1.7379992e-01   1.7693419e-01   1.7248705e-01   1.6840261e-01   1.6863525e-01   1.8702039e-01   1.9113291e-01   1.6987850e-01   1.7944888e-01   2.9020342e-01   2.1834679e-01   3.3605088e-01   2.7956298e-01   3.5597738e-01   3.3150495e-01   3.0896957e-01   3.2119515e-01   1.6235506e-01   1.7156408e-01   1.9350018e-01   1.8780021e-01   3.2337158e-01   3.0174192e-01   2.1984266e-01   2.2512616e-01   3.0062083e-01   3.4211139e-01   2.8952845e-01   2.8933690e-01
   1.7570559e-01   1.7053484e-01   1.7467943e-01   1.7739930e-01   2.6944624e-01   2.7201379e-01   1.7631713e-01   1.7378260e-01   1.9296009e-01   1.9825882e-01   1.8245057e-01   1.8202636e-01   1.7557858e-01   1.7685722e-01   2.3635349e-01   2.4159619e-01   1.7368785e-01   1.6939708e-01   1.7140439e-01   1.7499343e-01   4.2603305e-01   4.0950865e-01   1.7910589e-01   0.0000000e+00   2.2859741e-01   2.1054861e-01   3.9362402e-01   4.2132136e-01   2.3406955e-01   2.4469356e-01   1.7285628e-01   1.7512559e-01   1.6767532e-01   1.6944661e-01   2.0406728e-01   2.3459211e-01   3.8387496e-01   4.7124598e-01   4.4570989e-01   4.5425505e-01   5.1459908e-01   4.3232138e-01   2.2623107e-01   2.3259248e-01   1.7393299e-01   1.7298325e-01   3.1669401e-01   3.4021444e-01   1.7824344e-01   1.7505921e-01   1.8026634e-01   1.7765453e-01   2.3572256e-01   2.1850540e-01   3.2230155e-01   3.4433542e-01   1.7386123e-01   1.7607397e-01   1.7510606e-01   1.7838196e-01   1.7755712e-01   1.7604076e-01   1.6904378e-01   1.7016292e-01   1.7064345e-01   1.7087611e-01   2.0060547e-01   1.9951799e-01   1.7211934e-01   1.8168972e-01   2.9030229e-01   2.0677260e-01   3.3748224e-01   2.9057206e-01   3.5754905e-01   4.0621733e-01   3.0111568e-01   3.5561874e-01   1.6460356e-01   1.7380492e-01   2.0760359e-01   1.8714104e-01   3.2351485e-01   2.9447892e-01   2.3048737e-01   2.2959417e-01   2.7663370e-01   3.3547058e-01   2.8520857e-01   3.1717259e-01
   2.1931807e-01   2.0682503e-01   2.1261382e-01   2.0911003e-01   2.9222681e-01   3.0476851e-01   2.2469104e-01   2.0742624e-01   2.4917426e-01   2.2250573e-01   2.0256845e-01   2.2032447e-01   2.1159110e-01   1.9816730e-01   2.6936601e-01   3.0770475e-01   2.1456376e-01   2.0586216e-01   2.3957085e-01   2.3490116e-01   5.4897301e-01   3.9006754e-01   2.1236388e-01   2.2859741e-01   0.0000000e+00   2.5092478e-01   3.9969159e-01   4.3566614e-01   2.6537317e-01   2.6855169e-01   2.2069908e-01   2.2928566e-01   1.9602260e-01   2.1097441e-01   2.5614618e-01   2.7836743e-01   4.6943980e-01   5.2999921e-01   5.1724621e-01   4.9365856e-01   5.4733286e-01   4.7603743e-01   2.7656387e-01   2.8075486e-01   2.4547687e-01   2.2557036e-01   3.4394354e-01   4.0741263e-01   2.1611433e-01   2.0254387e-01   2.3615708e-01   2.2296724e-01   2.9843972e-01   2.6187044e-01   3.7642253e-01   3.9754814e-01   2.1726586e-01   2.0589468e-01   1.8261786e-01   1.9518884e-01   2.0841716e-01   2.1091530e-01   2.0731209e-01   1.9063298e-01   2.0600294e-01   2.0042185e-01   2.2671926e-01   2.2131045e-01   2.0444782e-01   2.1561455e-01   2.8535624e-01   2.6358554e-01   3.2502034e-01   3.0386968e-01   4.0350576e-01   4.3188862e-01   3.3443401e-01   3.8763267e-01   1.9613343e-01   2.0025616e-01   2.4137934e-01   2.2037505e-01   3.8059182e-01   3.5795328e-01   2.5790932e-01   2.8965271e-01   3.1912431e-01   3.3478572e-01   3.3279679e-01   3.6606510e-01
   2.2738527e-01   2.1364351e-01   2.1576131e-01   2.1365059e-01   2.7283798e-01   3.0923449e-01   2.1218923e-01   2.0731975e-01   2.5262755e-01   2.1764072e-01   2.0641115e-01   2.2512959e-01   2.3963970e-01   2.3184592e-01   2.8588953e-01   2.8030166e-01   2.4374237e-01   2.2526686e-01   2.2352489e-01   2.2458183e-01   5.1871326e-01   5.0811560e-01   2.3818157e-01   2.1054861e-01   2.5092478e-01   0.0000000e+00   3.7272061e-01   4.2753038e-01   3.1248327e-01   2.8791197e-01   2.3670572e-01   2.2987991e-01   2.2229636e-01   2.4221087e-01   2.9821855e-01   3.1795249e-01   4.7732887e-01   4.8535582e-01   5.2305075e-01   5.7929979e-01   5.8524434e-01   5.5572251e-01   3.3072673e-01   3.0852117e-01   2.5018739e-01   2.3502573e-01   3.6038420e-01   3.8773073e-01   2.1452462e-01   2.2912500e-01   2.3561907e-01   2.3056020e-01   2.8798579e-01   2.6847188e-01   3.8550810e-01   3.8022732e-01   2.5018898e-01   2.2481198e-01   2.3395350e-01   2.5431305e-01   2.6567761e-01   2.7046827e-01   2.3897594e-01   2.3719357e-01   2.7118117e-01   2.7213591e-01   2.6640179e-01   2.8065853e-01   2.5880649e-01   2.6953970e-01   3.6819525e-01   2.8828455e-01   3.6895982e-01   3.7148382e-01   5.2823845e-01   5.0973019e-01   3.5479557e-01   4.0172272e-01   2.4208104e-01   2.3894191e-01   2.5968405e-01   2.6280270e-01   4.6199282e-01   4.0048275e-01   2.7895053e-01   3.0530008e-01   3.3980401e-01   3.4048710e-01   3.5628996e-01   3.6408802e-01
   3.0990463e-01   3.4853996e-01   4.0928366e-01   3.3838487e-01   4.1408626e-01   4.4684280e-01   3.1500269e-01   2.6155554e-01   3.4969505e-01   3.5559894e-01   3.4575578e-01   3.5462358e-01   3.7798686e-01   3.2783473e-01   3.9193835e-01   3.9588241e-01   3.6729454e-01   3.2827228e-01   3.0928290e-01   3.2321326e-01   6.1570219e-01   5.7271863e-01   3.2130988e-01   3.9362402e-01   3.9969159e-01   3.7272061e-01   0.0000000e+00   5.7702274e-01   3.7004846e-01   4.3234994e-01   3.8602173e-01   3.3735031e-01   3.4431936e-01   3.1948155e-01   4.1945576e-01   3.9153675e-01   5.8087642e-01   5.3399152e-01   5.8705983e-01   6.2535364e-01   6.4665124e-01   6.9379333e-01   3.6218864e-01   3.4945205e-01   2.7606720e-01   3.0592856e-01   4.2873127e-01   4.0205369e-01   2.4808889e-01   2.5342796e-01   2.7964249e-01   3.0917210e-01   3.6691643e-01   3.4207712e-01   4.0728975e-01   4.0391909e-01   3.0473062e-01   3.1384013e-01   2.7316773e-01   2.5383981e-01   2.6369929e-01   2.8788726e-01   3.4505170e-01   2.6990881e-01   3.0014422e-01   2.8365196e-01   3.1247532e-01   3.1924713e-01   2.8562300e-01   3.2676630e-01   4.2964172e-01   4.0642880e-01   4.9401830e-01   4.4512872e-01   5.9355976e-01   5.5475347e-01   5.0971332e-01   4.8301103e-01   3.3613091e-01   3.2627616e-01   3.6590144e-01   3.8433931e-01   5.5375638e-01   5.2794880e-01   3.8975695e-01   3.8642118e-01   4.8236243e-01   5.6490584e-01   4.8380663e-01   4.6453795e-01
   3.2492934e-01   3.3956566e-01   3.6195390e-01   3.1702779e-01   4.7055128e-01   4.3365619e-01   3.3256718e-01   3.6755128e-01   3.5862797e-01   3.6268147e-01   3.4612881e-01   3.5458673e-01   3.4438853e-01   3.7846326e-01   4.9569131e-01   4.1432964e-01   3.3467482e-01   3.8629243e-01   4.0098620e-01   3.7494573e-01   7.2138953e-01   6.6731057e-01   3.6330869e-01   4.2132136e-01   4.3566614e-01   4.2753038e-01   5.7702274e-01   0.0000000e+00   4.3133322e-01   4.5323102e-01   3.8358691e-01   4.1505629e-01   3.6058534e-01   3.6646945e-01   4.0581315e-01   4.9164206e-01   5.4779408e-01   6.0981451e-01   5.8309013e-01   6.7947633e-01   8.9150850e-01   7.1466306e-01   4.2114214e-01   3.9317763e-01   3.6691813e-01   3.7268820e-01   5.1258212e-01   5.1509413e-01   3.9269411e-01   4.1066645e-01   4.1310176e-01   3.4332377e-01   4.5834265e-01   4.7166324e-01   5.4947696e-01   4.7010921e-01   3.4094839e-01   3.6148185e-01   3.5012903e-01   3.8968619e-01   3.5500111e-01   3.7355701e-01   3.9075826e-01   3.4925491e-01   3.4358922e-01   3.8381448e-01   4.0055404e-01   4.2104464e-01   3.8772908e-01   4.2458210e-01   4.7359160e-01   4.1511259e-01   5.2340636e-01   5.5947477e-01   6.4781738e-01   5.1407275e-01   4.7810177e-01   5.4429087e-01   3.6881055e-01   3.9461752e-01   3.5433228e-01   3.8996855e-01   5.2229464e-01   5.0704360e-01   3.7709968e-01   3.8672709e-01   4.7054134e-01   4.9921844e-01   4.9649406e-01   4.6281168e-01
   2.2801329e-01   2.3109124e-01   2.4940936e-01   2.3620503e-01   3.2005426e-01   3.4725672e-01   2.3783648e-01   2.2539368e-01   2.5173629e-01   2.3454065e-01   2.3525500e-01   2.4533693e-01   2.4223726e-01   2.4518456e-01   3.1928639e-01   3.0929361e-01   2.4027193e-01   2.3180261e-01   2.3063960e-01   2.5652597e-01   5.7754031e-01   5.7851777e-01   2.2146054e-01   2.3406955e-01   2.6537317e-01   3.1248327e-01   3.7004846e-01   4.3133322e-01   0.0000000e+00   3.1041748e-01   2.4809029e-01   2.6444201e-01   2.5730182e-01   2.5100320e-01   2.8808315e-01   3.3808297e-01   4.3554246e-01   4.5014713e-01   4.4982058e-01   5.1715039e-01   6.9741454e-01   5.2676646e-01   2.8844909e-01   2.9461254e-01   2.5482040e-01   2.4317452e-01   4.0993153e-01   3.8731104e-01   2.2249301e-01   2.3061232e-01   2.3487614e-01   2.3950882e-01   3.2546346e-01   2.5827633e-01   3.6359129e-01   3.6633676e-01   2.5612101e-01   2.3957578e-01   2.3390625e-01   2.4829176e-01   2.3160858e-01   2.4732699e-01   2.2206629e-01   2.3411457e-01   2.1454690e-01   2.2491105e-01   2.3344438e-01   2.4595876e-01   2.0220750e-01   2.3402269e-01   3.1112748e-01   3.1465602e-01   3.6546441e-01   3.1556657e-01   4.9873154e-01   4.1146451e-01   3.3105572e-01   3.6906729e-01   2.0523904e-01   2.0647621e-01   2.3575105e-01   2.3754110e-01   3.9561740e-01   3.8504135e-01   2.6574688e-01   2.8075382e-01   3.2376915e-01   3.3999608e-01   3.7610121e-01   3.6043911e-01
   2.2183380e-01   2.2759425e-01   2.2654608e-01   2.1426942e-01   2.9481000e-01   2.9020654e-01   2.4474691e-01   2.3640087e-01   2.5926853e-01   2.5503607e-01   2.1776094e-01   2.4840035e-01   2.3960930e-01   2.2855171e-01   3.0756357e-01   3.1633480e-01   2.6414470e-01   2.3429190e-01   2.1867157e-01   2.4846257e-01   5.7965533e-01   5.3432543e-01   2.5258046e-01   2.4469356e-01   2.6855169e-01   2.8791197e-01   4.3234994e-01   4.5323102e-01   3.1041748e-01   0.0000000e+00   2.6744858e-01   2.5906122e-01   2.3428354e-01   2.1996763e-01   3.2465891e-01   3.0756802e-01   4.3173507e-01   5.0888911e-01   4.6355912e-01   5.3528870e-01   5.9373776e-01   5.9372610e-01   2.9824242e-01   3.2038552e-01   2.4803897e-01   2.4570122e-01   4.0205011e-01   4.1996137e-01   2.5993307e-01   2.6078766e-01   2.5677112e-01   2.5032982e-01   3.0335710e-01   3.0877092e-01   3.9900290e-01   3.9291981e-01   2.6577445e-01   2.5791193e-01   2.4745254e-01   2.3970063e-01   2.5343757e-01   2.4280258e-01   2.5302520e-01   2.4393414e-01   2.6453798e-01   2.5815384e-01   2.5735675e-01   2.7067565e-01   2.3278075e-01   2.6249213e-01   3.4104634e-01   3.4108055e-01   4.0624837e-01   3.7694982e-01   5.1992158e-01   4.0854650e-01   3.8080702e-01   3.9019746e-01   2.3596260e-01   2.3803430e-01   2.4423555e-01   2.6021655e-01   4.1713743e-01   4.1484729e-01   2.9695461e-01   2.8355662e-01   3.5780220e-01   3.4264102e-01   3.7831073e-01   3.4739904e-01
   2.0394610e-01   1.8848790e-01   1.9764214e-01   1.9297119e-01   2.7743282e-01   2.8733680e-01   1.9785024e-01   1.8405880e-01   2.1255884e-01   2.0135152e-01   1.8714977e-01   1.9594037e-01   1.8924491e-01   1.8922466e-01   2.4617146e-01   2.6342237e-01   1.9951103e-01   1.7333227e-01   1.7988858e-01   1.8606871e-01   5.3892063e-01   4.8064023e-01   1.7747805e-01   1.7285628e-01   2.2069908e-01   2.3670572e-01   3.8602173e-01   3.8358691e-01   2.4809029e-01   2.6744858e-01   0.0000000e+00   2.1747032e-01   1.9292000e-01   1.8524482e-01   2.9307298e-01   2.2215745e-01   3.8672007e-01   4.7411620e-01   4.4857721e-01   5.1658962e-01   4.5675598e-01   4.7573975e-01   2.4589795e-01   2.3342591e-01   2.0430971e-01   1.8022954e-01   3.0991110e-01   3.5331842e-01   1.8243424e-01   1.8317254e-01   1.8124610e-01   1.8902715e-01   2.3513211e-01   2.5556523e-01   3.7162627e-01   3.4658292e-01   1.9817586e-01   1.9626060e-01   1.8284182e-01   1.9536274e-01   1.9497150e-01   1.9008466e-01   1.8853630e-01   1.9507824e-01   1.9736706e-01   1.9082638e-01   2.0388492e-01   2.1937806e-01   1.8446424e-01   1.9503532e-01   2.5484017e-01   2.4968895e-01   3.1680934e-01   3.5386211e-01   5.1027340e-01   4.3079712e-01   3.3141522e-01   3.3444825e-01   1.6985086e-01   1.8886786e-01   2.1288585e-01   1.9859971e-01   3.4368013e-01   3.6460099e-01   2.5287125e-01   2.5019518e-01   3.4198526e-01   3.2056146e-01   3.1289899e-01   3.3639017e-01
   1.7431834e-01   1.7941613e-01   1.7971611e-01   1.8825885e-01   2.4711326e-01   2.8078433e-01   1.7569434e-01   1.7951991e-01   1.8963438e-01   1.9757272e-01   1.6904719e-01   1.7025296e-01   1.7263039e-01   1.7367555e-01   2.2662777e-01   2.3030775e-01   1.9063441e-01   1.6619470e-01   1.7616483e-01   1.8104180e-01   5.4377864e-01   4.7883483e-01   1.8505446e-01   1.7512559e-01   2.2928566e-01   2.2987991e-01   3.3735031e-01   4.1505629e-01   2.6444201e-01   2.5906122e-01   2.1747032e-01   0.0000000e+00   2.0212142e-01   2.0137789e-01   2.5664062e-01   2.7661041e-01   4.4417458e-01   5.0763823e-01   4.2805211e-01   4.8930369e-01   4.8617454e-01   4.9329752e-01   2.4552060e-01   2.3279231e-01   2.1116811e-01   1.9624518e-01   3.2210684e-01   3.3707436e-01   1.8255764e-01   1.8296037e-01   1.8169027e-01   1.7964711e-01   2.5892474e-01   2.2301198e-01   3.5042738e-01   3.2950191e-01   1.8993797e-01   1.8866356e-01   1.8198666e-01   1.8436819e-01   1.9201268e-01   1.8939294e-01   1.7209710e-01   1.8310729e-01   1.8237067e-01   1.9200197e-01   2.0563427e-01   2.1650421e-01   1.9334961e-01   2.0066804e-01   2.5506845e-01   2.8475436e-01   3.1597336e-01   3.2662764e-01   4.3898565e-01   4.2258765e-01   3.3382254e-01   3.5425749e-01   1.7155558e-01   1.7893065e-01   1.9572133e-01   1.9718384e-01   3.4551657e-01   3.4418030e-01   2.3737976e-01   2.4511927e-01   3.1678988e-01   2.5860597e-01   2.9730214e-01   3.0467864e-01
   1.7924779e-01   1.7751624e-01   1.8155569e-01   1.7774842e-01   2.8630033e-01   2.8274171e-01   1.7759462e-01   1.7732479e-01   1.8108203e-01   1.8989887e-01   1.7418563e-01   1.7616527e-01   1.7403544e-01   1.7531408e-01   2.0783830e-01   2.3875072e-01   1.8285651e-01   1.6785394e-01   1.6986126e-01   1.7345032e-01   4.7931133e-01   4.1299469e-01   1.7756276e-01   1.6767532e-01   1.9602260e-01   2.2229636e-01   3.4431936e-01   3.6058534e-01   2.5730182e-01   2.3428354e-01   1.9292000e-01   2.0212142e-01   0.0000000e+00   1.6879077e-01   2.2964434e-01   2.4274971e-01   4.0193047e-01   4.8930512e-01   4.0300096e-01   4.5904618e-01   5.5914977e-01   5.0313985e-01   2.1604999e-01   2.1760017e-01   1.8739957e-01   1.7144011e-01   2.9264152e-01   3.1413862e-01   1.7670031e-01   1.7351608e-01   1.7599784e-01   1.6970705e-01   2.2388239e-01   2.1683926e-01   3.3625011e-01   3.3413952e-01   1.7231810e-01   1.7453084e-01   1.7356293e-01   1.7683883e-01   1.7103825e-01   1.6931839e-01   1.7763191e-01   1.7318475e-01   1.6910031e-01   1.7485846e-01   1.8320908e-01   2.0413258e-01   1.7057620e-01   1.8014659e-01   2.4957274e-01   2.7688659e-01   3.1877097e-01   2.8958728e-01   4.8997616e-01   3.9141903e-01   2.6384035e-01   3.4793601e-01   1.6305276e-01   1.7226178e-01   1.9546080e-01   1.9244018e-01   3.0301400e-01   3.1611630e-01   2.2168312e-01   2.3963049e-01   3.2588064e-01   2.9941523e-01   2.7630839e-01   3.0436368e-01
   1.7593376e-01   1.7764143e-01   1.7824166e-01   1.7443439e-01   2.6959358e-01   2.8698984e-01   1.7654530e-01   1.7605335e-01   1.9625323e-01   1.8589948e-01   1.7087160e-01   1.7285124e-01   1.7065467e-01   1.7708539e-01   2.1932003e-01   2.3949940e-01   1.8462780e-01   1.6962523e-01   1.7163254e-01   1.7522160e-01   5.6759247e-01   4.7364047e-01   1.7933405e-01   1.6944661e-01   2.1097441e-01   2.4221087e-01   3.1948155e-01   3.6646945e-01   2.5100320e-01   2.1996763e-01   1.8524482e-01   2.0137789e-01   1.6879077e-01   0.0000000e+00   2.1058151e-01   2.3077787e-01   4.2089118e-01   4.3075110e-01   3.8273544e-01   4.4418292e-01   5.2569892e-01   4.2219933e-01   2.0606093e-01   2.1333352e-01   1.7609238e-01   1.7321140e-01   2.8189063e-01   3.4227279e-01   1.7847159e-01   1.7528737e-01   1.8462470e-01   1.6507399e-01   1.9794629e-01   2.0887517e-01   3.4298315e-01   3.2061804e-01   1.7408938e-01   1.7630213e-01   1.7533421e-01   1.7861012e-01   1.7280954e-01   1.7108968e-01   1.7940320e-01   1.7495604e-01   1.7087160e-01   1.7662977e-01   1.7897049e-01   2.0386593e-01   1.6300019e-01   1.8191789e-01   2.4828876e-01   2.5540928e-01   3.1759390e-01   2.6758480e-01   4.7566032e-01   4.5302055e-01   2.5254684e-01   3.6279977e-01   1.6482405e-01   1.7403307e-01   1.9635590e-01   1.9965921e-01   3.4209238e-01   3.0234082e-01   2.2952361e-01   2.4622606e-01   3.2587090e-01   3.0817668e-01   2.7866055e-01   2.9901217e-01
   1.8337709e-01   2.0481104e-01   2.3146004e-01   2.4210685e-01   2.9324000e-01   3.2795453e-01   2.3832035e-01   2.1695311e-01   2.5007155e-01   2.3266893e-01   2.0748673e-01   2.1590823e-01   2.1709278e-01   2.6773420e-01   3.2352920e-01   2.8195658e-01   2.6893790e-01   2.1328973e-01   2.1929740e-01   2.3797670e-01   5.8529361e-01   5.2962909e-01   2.4929898e-01   2.0406728e-01   2.5614618e-01   2.9821855e-01   4.1945576e-01   4.0581315e-01   2.8808315e-01   3.2465891e-01   2.9307298e-01   2.5664062e-01   2.2964434e-01   2.1058151e-01   0.0000000e+00   2.9857316e-01   4.3085532e-01   4.4601217e-01   4.6262495e-01   4.6870161e-01   5.4069468e-01   4.4837212e-01   2.3768527e-01   2.7068226e-01   2.4476462e-01   2.0848542e-01   3.7174883e-01   4.2146325e-01   2.5864379e-01   2.6090421e-01   2.1621707e-01   2.0877546e-01   2.7598567e-01   1.9862088e-01   3.4007391e-01   3.1464075e-01   1.7608636e-01   1.7591092e-01   2.0154722e-01   1.8606493e-01   1.8167994e-01   1.8379426e-01   2.1473602e-01   2.2068950e-01   1.7150629e-01   2.1475792e-01   2.2411755e-01   2.3716921e-01   1.6412776e-01   1.8482213e-01   2.5131162e-01   2.6793046e-01   3.3176757e-01   2.8605235e-01   4.4753665e-01   4.3573509e-01   2.8111687e-01   3.4791460e-01   1.9751904e-01   2.0407452e-01   1.9754557e-01   2.0411061e-01   4.0965386e-01   3.2600773e-01   2.4269539e-01   2.9844086e-01   4.0061711e-01   3.4382528e-01   3.5141431e-01   3.2696427e-01
   3.4122056e-01   3.4070506e-01   2.9614288e-01   3.2362330e-01   4.3386880e-01   4.2798637e-01   3.2176857e-01   3.7874339e-01   4.0093009e-01   3.6613776e-01   2.9291735e-01   3.0163558e-01   3.4753708e-01   3.2169601e-01   4.0412705e-01   3.9912444e-01   3.3862713e-01   2.6528320e-01   2.7416822e-01   2.6086113e-01   6.9995302e-01   6.5277649e-01   3.2239811e-01   2.3459211e-01   2.7836743e-01   3.1795249e-01   3.9153675e-01   4.9164206e-01   3.3808297e-01   3.0756802e-01   2.2215745e-01   2.7661041e-01   2.4274971e-01   2.3077787e-01   2.9857316e-01   0.0000000e+00   4.3992023e-01   4.5254222e-01   4.3512748e-01   4.5735284e-01   5.2639912e-01   5.4987341e-01   2.4489577e-01   2.5212737e-01   2.1967901e-01   1.9343306e-01   3.8337695e-01   3.8037070e-01   2.4069506e-01   2.2257268e-01   2.2796005e-01   2.1565900e-01   2.9202417e-01   2.6519561e-01   4.0535296e-01   3.7757707e-01   2.6908143e-01   3.1483149e-01   2.3051100e-01   2.9215811e-01   2.9148236e-01   2.8229209e-01   2.7737340e-01   2.3163361e-01   2.7199596e-01   2.8446287e-01   3.0213101e-01   2.8327118e-01   2.7821791e-01   3.2121759e-01   3.8117054e-01   3.7925438e-01   4.7855691e-01   4.0709432e-01   5.4971278e-01   5.7149797e-01   3.8792215e-01   4.1337319e-01   2.8971234e-01   3.2570671e-01   3.1485355e-01   3.0708969e-01   4.6253565e-01   4.8326822e-01   3.4465582e-01   3.9676709e-01   4.8225084e-01   5.0140720e-01   4.4088232e-01   4.4465440e-01
   4.3748000e-01   4.3448021e-01   4.7963329e-01   4.2314823e-01   4.7849504e-01   4.5012178e-01   3.7814373e-01   3.8605276e-01   3.7354360e-01   4.3763653e-01   4.0924213e-01   3.8518246e-01   3.8236587e-01   3.9792244e-01   4.6046216e-01   4.6246625e-01   3.9641726e-01   3.9236719e-01   3.8487836e-01   4.2394793e-01   8.1950179e-01   6.3659314e-01   4.1136137e-01   3.8387496e-01   4.6943980e-01   4.7732887e-01   5.8087642e-01   5.4779408e-01   4.3554246e-01   4.3173507e-01   3.8672007e-01   4.4417458e-01   4.0193047e-01   4.2089118e-01   4.3085532e-01   4.3992023e-01   0.0000000e+00   6.6136836e-01   6.4693368e-01   6.3531172e-01   6.6285390e-01   8.4494646e-01   4.5476183e-01   4.1436867e-01   3.6256376e-01   3.6291115e-01   4.7322467e-01   5.4165660e-01   3.6029714e-01   3.6108996e-01   3.8138776e-01   3.7099463e-01   4.0580864e-01   4.2073355e-01   5.4506005e-01   5.5826054e-01   4.1739006e-01   3.7413573e-01   3.7457089e-01   3.7095375e-01   4.1213133e-01   3.5121255e-01   3.6257690e-01   3.8175735e-01   3.8608387e-01   4.2610007e-01   4.3747334e-01   4.4892210e-01   4.0633141e-01   4.2594816e-01   5.2735402e-01   4.7581144e-01   5.7673899e-01   5.3573895e-01   7.4905313e-01   6.5782751e-01   5.0801849e-01   5.8501693e-01   3.7076653e-01   4.0506617e-01   4.1985918e-01   4.3413673e-01   5.6358072e-01   5.4982762e-01   4.5690746e-01   4.4357879e-01   5.1653519e-01   5.4046958e-01   5.4451528e-01   6.0480414e-01
   4.3132151e-01   4.2992261e-01   4.1601265e-01   3.9423534e-01   5.1431467e-01   5.0718368e-01   4.2319429e-01   4.6733180e-01   4.1969587e-01   3.8104662e-01   3.8998151e-01   3.7691004e-01   3.8556674e-01   3.5257624e-01   4.4509997e-01   4.7738906e-01   4.2459056e-01   4.2512886e-01   3.7708768e-01   3.9394472e-01   8.9804695e-01   8.1055509e-01   4.2374356e-01   4.7124598e-01   5.2999921e-01   4.8535582e-01   5.3399152e-01   6.0981451e-01   4.5014713e-01   5.0888911e-01   4.7411620e-01   5.0763823e-01   4.8930512e-01   4.3075110e-01   4.4601217e-01   4.5254222e-01   6.6136836e-01   0.0000000e+00   7.0438160e-01   7.6039496e-01   6.7290402e-01   7.9282514e-01   5.2726763e-01   5.4801971e-01   4.9436492e-01   4.6575630e-01   6.0989880e-01   6.3975731e-01   4.1534266e-01   3.7564078e-01   4.0125317e-01   4.0346641e-01   4.9000995e-01   5.2389756e-01   6.0808997e-01   6.4913562e-01   4.5186688e-01   4.6101101e-01   4.2482478e-01   4.1303670e-01   4.0551533e-01   4.0381441e-01   4.1034872e-01   4.1951639e-01   4.2897459e-01   4.7421834e-01   4.9753633e-01   4.8929656e-01   4.2339553e-01   4.1031062e-01   5.0381265e-01   4.5368098e-01   5.3253202e-01   5.3327052e-01   7.7782566e-01   6.3770356e-01   5.7062494e-01   6.2073366e-01   4.0536185e-01   3.7723063e-01   4.1105500e-01   4.2793633e-01   6.0263672e-01   5.9449769e-01   4.9716364e-01   4.8283150e-01   6.1127831e-01   6.0147708e-01   5.3591902e-01   5.3073785e-01
   4.4184521e-01   4.2572157e-01   4.3357675e-01   4.3280575e-01   5.8523685e-01   4.8795269e-01   4.6860554e-01   4.5465611e-01   4.5379911e-01   4.4044339e-01   4.4486853e-01   4.6776825e-01   4.4172858e-01   4.4078913e-01   5.2894608e-01   4.7491846e-01   4.7486319e-01   4.6317666e-01   4.3420204e-01   4.5931238e-01   8.1740309e-01   6.9843454e-01   4.3620854e-01   4.4570989e-01   5.1724621e-01   5.2305075e-01   5.8705983e-01   5.8309013e-01   4.4982058e-01   4.6355912e-01   4.4857721e-01   4.2805211e-01   4.0300096e-01   3.8273544e-01   4.6262495e-01   4.3512748e-01   6.4693368e-01   7.0438160e-01   0.0000000e+00   6.4607092e-01   7.0173929e-01   6.5455304e-01   4.5741774e-01   4.5494597e-01   4.2060764e-01   4.0554305e-01   5.1183326e-01   5.3299044e-01   4.0363021e-01   4.3250739e-01   3.8302757e-01   3.7423651e-01   4.8551055e-01   5.1194785e-01   5.8112649e-01   5.3225558e-01   4.1820784e-01   3.9029344e-01   3.9803428e-01   4.1128111e-01   4.2502052e-01   4.2114530e-01   3.7986285e-01   3.8523249e-01   4.2679310e-01   3.9728855e-01   4.1154305e-01   3.9393355e-01   4.4339624e-01   4.6427903e-01   4.5111438e-01   4.7602574e-01   5.6710076e-01   5.2968847e-01   7.0210683e-01   6.4115900e-01   5.0802124e-01   5.6526621e-01   3.9642492e-01   4.1362434e-01   4.2305891e-01   4.2461445e-01   5.9619167e-01   6.0605241e-01   4.9929974e-01   4.7615638e-01   5.8678926e-01   5.7568036e-01   5.9404258e-01   6.3174434e-01
   4.6808414e-01   4.8315341e-01   4.7005866e-01   4.2441167e-01   5.7869968e-01   5.5280431e-01   4.7764815e-01   4.7235952e-01   4.4642523e-01   4.4492035e-01   4.8352470e-01   4.3793737e-01   4.6262817e-01   4.3215505e-01   4.9422458e-01   4.1859257e-01   4.1243979e-01   4.8179010e-01   4.9165788e-01   4.3487502e-01   9.5197762e-01   6.3998603e-01   4.9440201e-01   4.5425505e-01   4.9365856e-01   5.7929979e-01   6.2535364e-01   6.7947633e-01   5.1715039e-01   5.3528870e-01   5.1658962e-01   4.8930369e-01   4.5904618e-01   4.4418292e-01   4.6870161e-01   4.5735284e-01   6.3531172e-01   7.6039496e-01   6.4607092e-01   0.0000000e+00   7.4374082e-01   7.3230211e-01   5.3316946e-01   5.3069291e-01   4.7203086e-01   4.7119382e-01   5.6787047e-01   6.5199596e-01   4.8088705e-01   4.8423828e-01   4.7906259e-01   4.6128684e-01   5.2531761e-01   5.3499822e-01   6.3571322e-01   6.5690262e-01   4.5819217e-01   5.0486856e-01   4.8615554e-01   4.8024869e-01   5.0186344e-01   5.3454618e-01   4.5853040e-01   4.5409677e-01   5.1631974e-01   5.9793689e-01   5.0573349e-01   4.7804143e-01   5.0539416e-01   5.6624546e-01   6.0440030e-01   5.7976477e-01   6.5563507e-01   6.0864636e-01   7.6774007e-01   7.8319968e-01   6.0699723e-01   6.4715867e-01   4.7122339e-01   4.8458195e-01   4.9319788e-01   4.7921256e-01   6.3342425e-01   6.2098720e-01   5.4114944e-01   5.6586858e-01   6.0303427e-01   6.4139070e-01   5.9776286e-01   6.0544971e-01
   5.5092311e-01   5.6813492e-01   5.8990276e-01   5.1084279e-01   5.9243166e-01   5.1838991e-01   4.9105965e-01   4.6306193e-01   5.4906040e-01   4.7633469e-01   3.5630352e-01   3.4692706e-01   4.1791991e-01   5.1692396e-01   5.7631586e-01   6.5379203e-01   4.7959555e-01   4.3119736e-01   5.0304727e-01   6.0010667e-01   1.0000000e+00   9.1031048e-01   5.5151774e-01   5.1459908e-01   5.4733286e-01   5.8524434e-01   6.4665124e-01   8.9150850e-01   6.9741454e-01   5.9373776e-01   4.5675598e-01   4.8617454e-01   5.5914977e-01   5.2569892e-01   5.4069468e-01   5.2639912e-01   6.6285390e-01   6.7290402e-01   7.0173929e-01   7.4374082e-01   0.0000000e+00   7.8200222e-01   4.8211948e-01   5.7077974e-01   5.4954948e-01   5.4247312e-01   5.8859139e-01   6.6131287e-01   5.5398164e-01   5.4206133e-01   5.6848097e-01   5.1025052e-01   6.7765443e-01   5.7370588e-01   7.1986303e-01   6.4346372e-01   5.6669615e-01   5.8147520e-01   6.0669076e-01   5.2975499e-01   4.8929128e-01   4.8739763e-01   4.3605450e-01   5.2445349e-01   4.5913647e-01   4.8220977e-01   4.3566991e-01   4.2115805e-01   4.9222633e-01   4.5360318e-01   6.6772007e-01   5.8695138e-01   6.6264669e-01   6.2624161e-01   8.9108808e-01   8.2573177e-01   6.5148577e-01   6.5111731e-01   5.1426634e-01   5.6273404e-01   5.5751946e-01   5.1279280e-01   6.7335947e-01   7.3258618e-01   6.1416639e-01   6.7240842e-01   5.7567298e-01   6.4077846e-01   6.2585607e-01   6.0814675e-01
   3.7933893e-01   4.4537703e-01   4.7636122e-01   3.6717019e-01   4.6403057e-01   5.1031842e-01   4.6443515e-01   5.2632973e-01   4.5655378e-01   4.3505168e-01   3.9520278e-01   4.3557069e-01   4.5789978e-01   4.7746882e-01   4.9911784e-01   5.3577072e-01   4.5894335e-01   4.4875431e-01   4.1435643e-01   4.1965323e-01   8.6400055e-01   6.2336241e-01   4.5170647e-01   4.3232138e-01   4.7603743e-01   5.5572251e-01   6.9379333e-01   7.1466306e-01   5.2676646e-01   5.9372610e-01   4.7573975e-01   4.9329752e-01   5.0313985e-01   4.2219933e-01   4.4837212e-01   5.4987341e-01   8.4494646e-01   7.9282514e-01   6.5455304e-01   7.3230211e-01   7.8200222e-01   0.0000000e+00   5.9796168e-01   5.8928883e-01   5.3172640e-01   6.1147772e-01   6.8632445e-01   7.2023949e-01   4.9163957e-01   4.9468290e-01   4.8770401e-01   5.4774735e-01   5.5312298e-01   5.2053367e-01   5.8975624e-01   6.0005731e-01   5.7044775e-01   4.8941625e-01   5.0145081e-01   5.0922240e-01   4.9746347e-01   4.8528062e-01   4.1821748e-01   4.6956700e-01   4.4415275e-01   5.7273000e-01   5.0546149e-01   6.0511746e-01   5.8250011e-01   4.9140676e-01   5.5083211e-01   5.6729547e-01   6.1234715e-01   5.6312022e-01   8.1158742e-01   8.0223573e-01   6.4646296e-01   7.0701694e-01   4.2842290e-01   4.7493438e-01   4.7284092e-01   4.5315461e-01   5.4498913e-01   5.9273679e-01   5.0571055e-01   5.3869997e-01   5.2570872e-01   6.3446400e-01   5.7511585e-01   5.7558193e-01
   2.1390494e-01   2.1188456e-01   2.2245878e-01   2.3060430e-01   3.0112890e-01   2.8252194e-01   2.2364764e-01   2.3487908e-01   2.3522171e-01   2.2068601e-01   2.0390965e-01   2.1035112e-01   2.2457223e-01   2.2780776e-01   2.9395306e-01   2.9316239e-01   2.3046234e-01   2.2131254e-01   2.2718397e-01   2.1544507e-01   4.8080609e-01   4.9802309e-01   2.0691765e-01   2.2623107e-01   2.7656387e-01   3.3072673e-01   3.6218864e-01   4.2114214e-01   2.8844909e-01   2.9824242e-01   2.4589795e-01   2.4552060e-01   2.1604999e-01   2.0606093e-01   2.3768527e-01   2.4489577e-01   4.5476183e-01   5.2726763e-01   4.5741774e-01   5.3316946e-01   4.8211948e-01   5.9796168e-01   0.0000000e+00   2.9359749e-01   2.3672144e-01   2.3138751e-01   3.8613667e-01   3.8455189e-01   2.2833612e-01   2.3624131e-01   2.4161750e-01   2.3959998e-01   2.8779331e-01   2.4498978e-01   3.7120513e-01   3.7678162e-01   2.1835969e-01   2.0814434e-01   2.1869525e-01   2.0259731e-01   2.1584927e-01   2.2272998e-01   2.1620848e-01   2.1799384e-01   2.0815772e-01   2.1640069e-01   2.2879227e-01   2.3785417e-01   2.2547158e-01   2.2349587e-01   3.0376690e-01   2.9687138e-01   3.7530176e-01   3.5116320e-01   5.0188277e-01   5.1871507e-01   2.9622626e-01   4.1775234e-01   2.1345921e-01   2.1156841e-01   2.4220822e-01   2.2987478e-01   3.7983219e-01   3.8925745e-01   2.6248479e-01   2.7993980e-01   3.3729716e-01   3.4135049e-01   3.3874486e-01   3.2924377e-01
   2.2697827e-01   2.3314006e-01   2.2870542e-01   2.2699344e-01   2.9915049e-01   3.2812777e-01   2.4790255e-01   2.4014215e-01   2.3606956e-01   2.3879055e-01   2.2554161e-01   2.1280813e-01   2.2315793e-01   2.1819532e-01   2.7743094e-01   3.1749420e-01   2.2609096e-01   2.3029701e-01   2.3479494e-01   2.2359708e-01   6.5218433e-01   4.9749234e-01   2.2096894e-01   2.3259248e-01   2.8075486e-01   3.0852117e-01   3.4945205e-01   3.9317763e-01   2.9461254e-01   3.2038552e-01   2.3342591e-01   2.3279231e-01   2.1760017e-01   2.1333352e-01   2.7068226e-01   2.5212737e-01   4.1436867e-01   5.4801971e-01   4.5494597e-01   5.3069291e-01   5.7077974e-01   5.8928883e-01   2.9359749e-01   0.0000000e+00   2.2556791e-01   2.2277531e-01   3.7129244e-01   3.5693334e-01   2.3643112e-01   2.4451399e-01   2.3090017e-01   2.2323744e-01   2.9122849e-01   2.5881411e-01   4.0479925e-01   4.2018129e-01   2.2638215e-01   2.1360967e-01   2.0702789e-01   2.0861031e-01   2.1414294e-01   2.1743629e-01   2.2670289e-01   2.3174518e-01   2.2984447e-01   2.4196827e-01   2.5215593e-01   2.6385800e-01   2.3528178e-01   2.5040147e-01   3.3744645e-01   2.7798166e-01   3.7587864e-01   3.3555173e-01   5.6614873e-01   5.6094024e-01   3.1061735e-01   4.1095241e-01   2.1000302e-01   2.2201241e-01   2.5882378e-01   2.6690143e-01   4.0537625e-01   4.1873251e-01   3.1368760e-01   3.0976267e-01   3.9503769e-01   2.8863963e-01   3.4314563e-01   3.5630197e-01
   1.7889526e-01   1.7351052e-01   1.7827811e-01   1.7215203e-01   2.3825239e-01   2.3994962e-01   1.7960524e-01   1.7413001e-01   1.9689846e-01   1.7945719e-01   1.6858926e-01   1.7056889e-01   1.7352439e-01   1.6217073e-01   2.1881920e-01   2.2238194e-01   1.7164146e-01   1.7474632e-01   1.7491091e-01   1.7298144e-01   5.1139100e-01   4.2944764e-01   1.7169215e-01   1.7393299e-01   2.4547687e-01   2.5018739e-01   2.7606720e-01   3.6691813e-01   2.5482040e-01   2.4803897e-01   2.0430971e-01   2.1116811e-01   1.8739957e-01   1.7609238e-01   2.4476462e-01   2.1967901e-01   3.6256376e-01   4.9436492e-01   4.2060764e-01   4.7203086e-01   5.4954948e-01   5.3172640e-01   2.3672144e-01   2.2556791e-01   0.0000000e+00   1.7093529e-01   2.9347498e-01   3.2777975e-01   1.7618924e-01   1.7301596e-01   1.7886629e-01   1.6919755e-01   2.5513230e-01   2.1261086e-01   3.3610186e-01   3.5087962e-01   1.7180860e-01   1.7087405e-01   1.7306905e-01   1.7632777e-01   1.7551856e-01   1.6881514e-01   1.4673485e-01   1.6810873e-01   1.6866269e-01   1.7442085e-01   1.9233003e-01   1.8987571e-01   1.7006515e-01   1.7963554e-01   2.9210497e-01   2.3422833e-01   3.1947942e-01   2.9342542e-01   5.3056180e-01   4.3963625e-01   2.6488727e-01   3.4893378e-01   1.6254171e-01   1.7175541e-01   2.1313112e-01   1.7851315e-01   3.4345849e-01   3.2877776e-01   2.2785432e-01   2.3740013e-01   3.1924777e-01   2.7549850e-01   2.9101648e-01   2.9908136e-01
   1.7270165e-01   1.7440933e-01   1.7167548e-01   1.7120228e-01   2.4384807e-01   2.2988704e-01   1.7104849e-01   1.7282125e-01   1.8740433e-01   1.8584692e-01   1.6763950e-01   1.6961914e-01   1.7257463e-01   1.6750588e-01   2.1122390e-01   2.2555199e-01   1.7068390e-01   1.7379345e-01   1.7396117e-01   1.7198950e-01   5.7803423e-01   3.2139460e-01   1.7074239e-01   1.7298325e-01   2.2557036e-01   2.3502573e-01   3.0592856e-01   3.7268820e-01   2.4317452e-01   2.4570122e-01   1.8022954e-01   1.9624518e-01   1.7144011e-01   1.7321140e-01   2.0848542e-01   1.9343306e-01   3.6291115e-01   4.6575630e-01   4.0554305e-01   4.7119382e-01   5.4247312e-01   6.1147772e-01   2.3138751e-01   2.2277531e-01   1.7093529e-01   0.0000000e+00   2.8954821e-01   3.3904743e-01   1.8177716e-01   1.7859294e-01   1.8345932e-01   1.7478390e-01   2.3150822e-01   2.0625300e-01   3.4062083e-01   3.3740897e-01   1.7396024e-01   1.7960769e-01   1.7863978e-01   1.8191568e-01   1.8109084e-01   1.7439524e-01   1.7257750e-01   1.7826161e-01   1.7417717e-01   1.7993532e-01   2.0161988e-01   2.0070901e-01   1.7565306e-01   1.8522344e-01   2.6539236e-01   2.5815605e-01   3.1654772e-01   3.3921791e-01   4.8097342e-01   4.4708962e-01   2.6397708e-01   3.3940196e-01   1.6159195e-01   1.7080097e-01   1.9200062e-01   1.8027994e-01   3.2189145e-01   3.1945340e-01   2.2488418e-01   2.2929670e-01   2.9767982e-01   2.6880001e-01   2.8147229e-01   3.1527258e-01
   3.1165039e-01   3.0314509e-01   2.9568997e-01   3.0953080e-01   3.4833780e-01   3.3717417e-01   2.8730055e-01   3.0160591e-01   2.9682772e-01   3.0341260e-01   2.6677073e-01   2.9626942e-01   3.3270172e-01   3.0119677e-01   3.5288232e-01   3.5902759e-01   2.9716560e-01   3.1741680e-01   2.9993502e-01   2.8621020e-01   6.7567759e-01   5.5887376e-01   3.1041960e-01   3.1669401e-01   3.4394354e-01   3.6038420e-01   4.2873127e-01   5.1258212e-01   4.0993153e-01   4.0205011e-01   3.0991110e-01   3.2210684e-01   2.9264152e-01   2.8189063e-01   3.7174883e-01   3.8337695e-01   4.7322467e-01   6.0989880e-01   5.1183326e-01   5.6787047e-01   5.8859139e-01   6.8632445e-01   3.8613667e-01   3.7129244e-01   2.9347498e-01   2.8954821e-01   0.0000000e+00   4.5842019e-01   3.2526286e-01   3.0772907e-01   2.9421043e-01   2.8833189e-01   3.8372353e-01   3.5472415e-01   5.1011946e-01   4.4793176e-01   3.0474011e-01   3.0203801e-01   2.8503448e-01   2.9944124e-01   3.0157771e-01   3.2357428e-01   3.0826404e-01   3.4007741e-01   3.1684285e-01   2.9520890e-01   3.0955134e-01   3.1544072e-01   2.9688438e-01   3.1359782e-01   3.8395236e-01   3.9408691e-01   4.1278761e-01   4.5947633e-01   5.7510057e-01   5.3847506e-01   4.1430191e-01   5.0676656e-01   2.9913061e-01   3.2528563e-01   3.3007524e-01   3.2544598e-01   4.7273097e-01   4.2978693e-01   3.6879163e-01   3.5299293e-01   4.8976784e-01   4.1769719e-01   4.0265089e-01   4.1671747e-01
   3.2049675e-01   3.2204965e-01   2.8317530e-01   2.9744123e-01   3.6833474e-01   3.4468776e-01   3.1404548e-01   3.3237800e-01   3.3622821e-01   3.2080333e-01   3.0049097e-01   3.0448843e-01   3.0968499e-01   3.0182978e-01   3.9481342e-01   3.9635633e-01   3.1756906e-01   3.3223764e-01   3.3578713e-01   3.2180991e-01   6.8110428e-01   5.1327482e-01   3.3903269e-01   3.4021444e-01   4.0741263e-01   3.8773073e-01   4.0205369e-01   5.1509413e-01   3.8731104e-01   4.1996137e-01   3.5331842e-01   3.3707436e-01   3.1413862e-01   3.4227279e-01   4.2146325e-01   3.8037070e-01   5.4165660e-01   6.3975731e-01   5.3299044e-01   6.5199596e-01   6.6131287e-01   7.2023949e-01   3.8455189e-01   3.5693334e-01   3.2777975e-01   3.3904743e-01   4.5842019e-01   0.0000000e+00   3.2939197e-01   3.3519831e-01   3.3588045e-01   3.3184229e-01   3.8093894e-01   3.6469673e-01   4.7835656e-01   4.6342269e-01   3.0558154e-01   3.1251245e-01   3.0907926e-01   3.2350800e-01   3.3520373e-01   3.4316762e-01   3.1692215e-01   3.2101690e-01   3.0484835e-01   2.9926116e-01   3.2647536e-01   3.4929706e-01   3.2631288e-01   3.3357840e-01   4.2266904e-01   3.6316475e-01   4.2680362e-01   4.4308777e-01   5.0163324e-01   4.9401167e-01   4.2431495e-01   4.8715286e-01   2.9751095e-01   3.2101350e-01   3.2944999e-01   3.2040584e-01   4.8320203e-01   4.4827454e-01   3.5986157e-01   3.6174512e-01   4.8466879e-01   4.5785018e-01   4.2848832e-01   4.4507522e-01
   1.7796184e-01   1.7966952e-01   1.7693567e-01   1.7646248e-01   2.4380534e-01   2.4436661e-01   1.7857338e-01   1.7808144e-01   1.8787496e-01   1.9200621e-01   1.7289969e-01   1.7487933e-01   1.7783482e-01   1.6641866e-01   2.2574238e-01   2.4372494e-01   1.7594409e-01   1.7002865e-01   1.7922136e-01   1.7724969e-01   4.5719259e-01   3.5385157e-01   1.7600259e-01   1.7824344e-01   2.1611433e-01   2.1452462e-01   2.4808889e-01   3.9269411e-01   2.2249301e-01   2.5993307e-01   1.8243424e-01   1.8255764e-01   1.7670031e-01   1.7847159e-01   2.5864379e-01   2.4069506e-01   3.6029714e-01   4.1534266e-01   4.0363021e-01   4.8088705e-01   5.5398164e-01   4.9163957e-01   2.2833612e-01   2.3643112e-01   1.7618924e-01   1.8177716e-01   3.2526286e-01   3.2939197e-01   0.0000000e+00   1.7731546e-01   1.8045689e-01   1.7350642e-01   2.4735536e-01   2.2877484e-01   3.2833534e-01   3.2989766e-01   1.7955218e-01   1.7203876e-01   1.7736230e-01   1.8063820e-01   1.6581263e-01   1.6927203e-01   1.6227503e-01   1.6795916e-01   1.6387471e-01   1.6963286e-01   1.8008853e-01   2.0118208e-01   1.6535061e-01   1.7492099e-01   2.7859582e-01   2.0104980e-01   2.9939321e-01   3.1462989e-01   3.9410762e-01   3.7064698e-01   2.8139342e-01   3.5808750e-01   1.6059250e-01   1.6703619e-01   1.8048002e-01   1.7734043e-01   3.5537861e-01   3.0383435e-01   2.1055134e-01   2.2244067e-01   3.0307009e-01   2.8232012e-01   2.9949164e-01   2.8779375e-01
   1.7477762e-01   1.7648531e-01   1.7375146e-01   1.7327825e-01   2.7995188e-01   2.2801599e-01   1.7085975e-01   1.7489722e-01   1.8110020e-01   1.9797002e-01   1.6971548e-01   1.7169511e-01   1.7465061e-01   1.6958184e-01   2.3858383e-01   2.5836618e-01   1.7275988e-01   1.7586942e-01   1.7603713e-01   1.7406547e-01   4.5075655e-01   3.9618712e-01   1.7281838e-01   1.7505921e-01   2.0254387e-01   2.2912500e-01   2.5342796e-01   4.1066645e-01   2.3061232e-01   2.6078766e-01   1.8317254e-01   1.8296037e-01   1.7351608e-01   1.7528737e-01   2.6090421e-01   2.2257268e-01   3.6108996e-01   3.7564078e-01   4.3250739e-01   4.8423828e-01   5.4206133e-01   4.9468290e-01   2.3624131e-01   2.4451399e-01   1.7301596e-01   1.7859294e-01   3.0772907e-01   3.3519831e-01   1.7731546e-01   0.0000000e+00   1.7629894e-01   1.7032220e-01   2.2434331e-01   2.1656065e-01   3.3007939e-01   3.3864582e-01   1.7636796e-01   1.7200027e-01   1.7417808e-01   1.7745399e-01   1.6667764e-01   1.7511279e-01   1.6811580e-01   1.7379992e-01   1.6971548e-01   1.7547363e-01   1.9163202e-01   2.0366728e-01   1.7119137e-01   1.8076176e-01   2.6667984e-01   2.2703857e-01   3.1781367e-01   3.4828141e-01   3.9350638e-01   4.6372054e-01   2.9116624e-01   3.6629048e-01   1.6366793e-01   1.7287695e-01   1.9536822e-01   1.8354047e-01   3.6989846e-01   3.0280613e-01   2.1943445e-01   2.4145048e-01   2.9129895e-01   2.5775062e-01   3.0759168e-01   3.1166427e-01
   1.7268840e-01   1.7812430e-01   1.6582228e-01   1.7762383e-01   2.3254991e-01   2.2739587e-01   1.7986569e-01   1.7905726e-01   1.7830368e-01   1.9291015e-01   1.7059536e-01   1.7274537e-01   1.7832376e-01   1.7376553e-01   2.4511151e-01   2.6277630e-01   1.7434672e-01   1.7672991e-01   1.7712074e-01   1.7512179e-01   4.8714881e-01   4.1048972e-01   1.7483206e-01   1.8026634e-01   2.3615708e-01   2.3561907e-01   2.7964249e-01   4.1310176e-01   2.3487614e-01   2.5677112e-01   1.8124610e-01   1.8169027e-01   1.7599784e-01   1.8462470e-01   2.1621707e-01   2.2796005e-01   3.8138776e-01   4.0125317e-01   3.8302757e-01   4.7906259e-01   5.6848097e-01   4.8770401e-01   2.4161750e-01   2.3090017e-01   1.7886629e-01   1.8345932e-01   2.9421043e-01   3.3588045e-01   1.8045689e-01   1.7629894e-01   0.0000000e+00   1.7123058e-01   2.0358680e-01   2.2858552e-01   3.2799021e-01   3.3051750e-01   1.7781172e-01   1.6992680e-01   1.7792339e-01   1.7919848e-01   1.7277097e-01   1.7609878e-01   1.6614117e-01   1.7187314e-01   1.7893493e-01   1.7174372e-01   1.8731606e-01   1.9485259e-01   1.7247323e-01   1.8513703e-01   2.5082605e-01   2.2319105e-01   2.9045342e-01   2.9341627e-01   3.9932165e-01   4.8452743e-01   3.0238609e-01   3.5867445e-01   1.6293866e-01   1.7754628e-01   1.9791914e-01   1.8514053e-01   3.4931185e-01   3.2036069e-01   2.1493250e-01   2.4079417e-01   2.6297801e-01   2.8524811e-01   2.9197913e-01   2.9589980e-01
   1.5815988e-01   1.7908062e-01   1.7634677e-01   1.7587357e-01   2.5519322e-01   2.4736744e-01   1.7345506e-01   1.7749253e-01   1.7487233e-01   1.7636457e-01   1.7231079e-01   1.6788607e-01   1.7084156e-01   1.7217716e-01   2.1256927e-01   2.5897610e-01   1.7535519e-01   1.7206039e-01   1.7863245e-01   1.7025643e-01   4.4788528e-01   4.1765368e-01   1.7541369e-01   1.7765453e-01   2.2296724e-01   2.3056020e-01   3.0917210e-01   3.4332377e-01   2.3950882e-01   2.5032982e-01   1.8902715e-01   1.7964711e-01   1.6970705e-01   1.6507399e-01   2.0877546e-01   2.1565900e-01   3.7099463e-01   4.0346641e-01   3.7423651e-01   4.6128684e-01   5.1025052e-01   5.4774735e-01   2.3959998e-01   2.2323744e-01   1.6919755e-01   1.7478390e-01   2.8833189e-01   3.3184229e-01   1.7350642e-01   1.7032220e-01   1.7123058e-01   0.0000000e+00   2.4923040e-01   2.1060853e-01   3.3684469e-01   3.0923643e-01   1.7255892e-01   1.6819122e-01   1.7036904e-01   1.7364494e-01   1.6784436e-01   1.7130376e-01   1.6430676e-01   1.6999087e-01   1.6136271e-01   1.5885589e-01   1.7813962e-01   1.9613236e-01   1.6097797e-01   1.7695272e-01   2.5202996e-01   1.8623545e-01   2.9479483e-01   3.1735026e-01   3.9202415e-01   4.1926093e-01   2.7754755e-01   3.2807817e-01   1.5345453e-01   1.6266355e-01   2.1267373e-01   1.8130318e-01   3.0660668e-01   3.1437013e-01   2.1851008e-01   2.6143780e-01   2.6281513e-01   2.7835838e-01   2.7410742e-01   2.7919670e-01
   2.4843363e-01   2.5069257e-01   3.0140616e-01   2.5250508e-01   3.3448578e-01   3.2317270e-01   2.6539094e-01   2.1848145e-01   2.6351325e-01   2.4285038e-01   2.2169765e-01   2.5625757e-01   2.5790824e-01   2.3596493e-01   2.4397527e-01   2.7148650e-01   2.0889698e-01   2.4378519e-01   2.4218531e-01   2.4987090e-01   5.1558574e-01   5.8184480e-01   2.3735574e-01   2.3572256e-01   2.9843972e-01   2.8798579e-01   3.6691643e-01   4.5834265e-01   3.2546346e-01   3.0335710e-01   2.3513211e-01   2.5892474e-01   2.2388239e-01   1.9794629e-01   2.7598567e-01   2.9202417e-01   4.0580864e-01   4.9000995e-01   4.8551055e-01   5.2531761e-01   6.7765443e-01   5.5312298e-01   2.8779331e-01   2.9122849e-01   2.5513230e-01   2.3150822e-01   3.8372353e-01   3.8093894e-01   2.4735536e-01   2.2434331e-01   2.0358680e-01   2.4923040e-01   0.0000000e+00   2.6992045e-01   4.1162626e-01   3.8827034e-01   2.5248443e-01   2.3454752e-01   2.1661679e-01   2.1925293e-01   2.2856661e-01   2.2265704e-01   2.1687890e-01   2.1027081e-01   2.1567020e-01   2.3634180e-01   2.4944504e-01   2.4935589e-01   2.0396524e-01   2.1077678e-01   3.1405321e-01   2.5842185e-01   3.5353706e-01   4.2660987e-01   5.2778893e-01   4.7257236e-01   3.1431877e-01   3.7716910e-01   2.3137380e-01   2.1597061e-01   2.9598633e-01   3.1373961e-01   4.4330035e-01   3.8164858e-01   3.1298755e-01   3.3881028e-01   3.9084940e-01   4.0855325e-01   3.8075009e-01   3.9883338e-01
   2.2812833e-01   2.1658394e-01   2.3226298e-01   2.4156746e-01   2.8429742e-01   2.9168843e-01   2.3799666e-01   2.4128220e-01   2.3359918e-01   2.1787781e-01   2.1627737e-01   2.2791358e-01   2.3472479e-01   2.0300367e-01   2.6615375e-01   3.0353449e-01   2.5342540e-01   2.3888825e-01   2.3150023e-01   1.9977270e-01   5.1928630e-01   6.1823157e-01   2.2134272e-01   2.1850540e-01   2.6187044e-01   2.6847188e-01   3.4207712e-01   4.7166324e-01   2.5827633e-01   3.0877092e-01   2.5556523e-01   2.2301198e-01   2.1683926e-01   2.0887517e-01   1.9862088e-01   2.6519561e-01   4.2073355e-01   5.2389756e-01   5.1194785e-01   5.3499822e-01   5.7370588e-01   5.2053367e-01   2.4498978e-01   2.5881411e-01   2.1261086e-01   2.0625300e-01   3.5472415e-01   3.6469673e-01   2.2877484e-01   2.1656065e-01   2.2858552e-01   2.1060853e-01   2.6992045e-01   0.0000000e+00   3.7063142e-01   3.8138649e-01   2.0614232e-01   2.1215199e-01   2.1320345e-01   2.3259416e-01   2.3690184e-01   2.2542276e-01   2.2532223e-01   2.2665665e-01   2.2598199e-01   2.2602962e-01   2.3549241e-01   2.2905414e-01   2.0947482e-01   2.2824433e-01   3.2118302e-01   2.7933870e-01   3.0980967e-01   3.7358524e-01   4.1951102e-01   4.8709025e-01   3.0347280e-01   3.9550263e-01   2.2292137e-01   2.3512116e-01   2.4626871e-01   2.4687972e-01   3.9385342e-01   3.5115696e-01   2.7395761e-01   3.1918070e-01   3.8528901e-01   3.8214946e-01   3.7659128e-01   3.7681268e-01
   3.3921824e-01   3.5176354e-01   3.3809554e-01   3.0328725e-01   3.9602029e-01   4.0291583e-01   3.3551582e-01   3.4834262e-01   3.5464486e-01   3.5890614e-01   3.4835853e-01   3.3358442e-01   2.9545161e-01   3.1132306e-01   3.9188764e-01   3.7959697e-01   3.0407996e-01   3.0168278e-01   3.1552505e-01   3.3856215e-01   6.1247986e-01   6.3119559e-01   3.3206682e-01   3.2230155e-01   3.7642253e-01   3.8550810e-01   4.0728975e-01   5.4947696e-01   3.6359129e-01   3.9900290e-01   3.7162627e-01   3.5042738e-01   3.3625011e-01   3.4298315e-01   3.4007391e-01   4.0535296e-01   5.4506005e-01   6.0808997e-01   5.8112649e-01   6.3571322e-01   7.1986303e-01   5.8975624e-01   3.7120513e-01   4.0479925e-01   3.3610186e-01   3.4062083e-01   5.1011946e-01   4.7835656e-01   3.2833534e-01   3.3007939e-01   3.2799021e-01   3.3684469e-01   4.1162626e-01   3.7063142e-01   0.0000000e+00   4.5709369e-01   3.1123125e-01   2.9436385e-01   3.2163607e-01   3.2730136e-01   3.2480808e-01   3.0999011e-01   3.0110199e-01   3.1726907e-01   3.3464487e-01   3.2763253e-01   3.4559071e-01   3.3156013e-01   3.0144717e-01   3.2127347e-01   3.7958431e-01   3.9903281e-01   4.1436806e-01   4.6857052e-01   6.2816178e-01   6.4768095e-01   4.2167606e-01   5.4234284e-01   3.2380158e-01   3.2972665e-01   3.4803708e-01   3.3386000e-01   4.8178058e-01   4.2063647e-01   3.9009465e-01   3.8237528e-01   4.0990921e-01   4.7684127e-01   4.7684455e-01   4.6167462e-01
   2.9852130e-01   3.0829363e-01   3.0905303e-01   3.1210255e-01   3.9442468e-01   3.7243738e-01   3.0281528e-01   3.2083299e-01   3.4941250e-01   3.4112210e-01   3.1861340e-01   3.2531616e-01   3.4493534e-01   3.2267105e-01   3.7243573e-01   4.1724616e-01   3.3886443e-01   3.1456311e-01   3.3518460e-01   3.2534609e-01   6.2852788e-01   5.6944206e-01   3.6026077e-01   3.4433542e-01   3.9754814e-01   3.8022732e-01   4.0391909e-01   4.7010921e-01   3.6633676e-01   3.9291981e-01   3.4658292e-01   3.2950191e-01   3.3413952e-01   3.2061804e-01   3.1464075e-01   3.7757707e-01   5.5826054e-01   6.4913562e-01   5.3225558e-01   6.5690262e-01   6.4346372e-01   6.0005731e-01   3.7678162e-01   4.2018129e-01   3.5087962e-01   3.3740897e-01   4.4793176e-01   4.6342269e-01   3.2989766e-01   3.3864582e-01   3.3051750e-01   3.0923643e-01   3.8827034e-01   3.8138649e-01   4.5709369e-01   0.0000000e+00   3.4809782e-01   3.2915384e-01   3.2374340e-01   3.3457132e-01   3.2362785e-01   3.1553902e-01   3.2913484e-01   3.2518246e-01   3.2998435e-01   3.2836235e-01   3.4068843e-01   3.3825643e-01   3.0631326e-01   3.3746839e-01   4.2507448e-01   3.7071795e-01   4.2595536e-01   5.3321408e-01   5.6997544e-01   5.8856978e-01   4.2143532e-01   4.8200055e-01   2.8004230e-01   3.0480228e-01   3.2238771e-01   3.1270001e-01   4.9407268e-01   4.1443834e-01   3.7399703e-01   3.6252314e-01   4.1217565e-01   4.1392652e-01   4.0612274e-01   4.4776887e-01
   1.7357963e-01   1.7184809e-01   1.7255346e-01   1.7208027e-01   2.4107865e-01   2.2301575e-01   1.7419117e-01   1.7165663e-01   1.7993423e-01   1.8399402e-01   1.6851748e-01   1.7049712e-01   1.7001791e-01   1.6203645e-01   2.3705280e-01   2.3814448e-01   1.7156188e-01   1.7467143e-01   1.7483915e-01   1.7286748e-01   4.1801088e-01   4.4986329e-01   1.7162037e-01   1.7386123e-01   2.1726586e-01   2.5018898e-01   3.0473062e-01   3.4094839e-01   2.5612101e-01   2.6577445e-01   1.9817586e-01   1.8993797e-01   1.7231810e-01   1.7408938e-01   1.7608636e-01   2.6908143e-01   4.1739006e-01   4.5186688e-01   4.1820784e-01   4.5819217e-01   5.6669615e-01   5.7044775e-01   2.1835969e-01   2.2638215e-01   1.7180860e-01   1.7396024e-01   3.0474011e-01   3.0558154e-01   1.7955218e-01   1.7636796e-01   1.7781172e-01   1.7255892e-01   2.5248443e-01   2.0614232e-01   3.1123125e-01   3.4809782e-01   0.0000000e+00   1.6794553e-01   1.7641479e-01   1.7969070e-01   1.7389011e-01   1.7734950e-01   1.6691781e-01   1.7603663e-01   1.8021718e-01   1.7771034e-01   2.0022978e-01   2.0396538e-01   1.7342808e-01   1.8299847e-01   2.7648741e-01   2.5125728e-01   2.7545271e-01   3.9469707e-01   4.4930486e-01   3.6005739e-01   2.9625706e-01   3.7603944e-01   1.6246993e-01   1.7167895e-01   2.0607359e-01   1.8259223e-01   3.6297714e-01   3.1221735e-01   2.1565324e-01   2.3164555e-01   3.3366892e-01   2.9186219e-01   2.8974817e-01   3.0390836e-01
   1.7264664e-01   1.7750005e-01   1.7162048e-01   1.7429301e-01   2.2825777e-01   2.2124185e-01   1.7011246e-01   1.7182678e-01   1.9207382e-01   1.9472620e-01   1.7073022e-01   1.6956413e-01   1.7566535e-01   1.6430515e-01   2.5227371e-01   2.4740491e-01   1.7062890e-01   1.7688418e-01   1.7705189e-01   1.7193449e-01   4.0771270e-01   4.6198546e-01   1.7383312e-01   1.7607397e-01   2.0589468e-01   2.2481198e-01   3.1384013e-01   3.6148185e-01   2.3957578e-01   2.5791193e-01   1.9626060e-01   1.8866356e-01   1.7453084e-01   1.7630213e-01   1.7591092e-01   3.1483149e-01   3.7413573e-01   4.6101101e-01   3.9029344e-01   5.0486856e-01   5.8147520e-01   4.8941625e-01   2.0814434e-01   2.1360967e-01   1.7087405e-01   1.7960769e-01   3.0203801e-01   3.1251245e-01   1.7203876e-01   1.7200027e-01   1.6992680e-01   1.6819122e-01   2.3454752e-01   2.1215199e-01   2.9436385e-01   3.2915384e-01   1.6794553e-01   0.0000000e+00   1.7204710e-01   1.7532302e-01   1.6952242e-01   1.7298182e-01   1.6598482e-01   1.7166894e-01   1.7584949e-01   1.7334265e-01   1.8852530e-01   1.9789896e-01   1.6906039e-01   1.7863078e-01   2.6933217e-01   2.4348311e-01   2.6474891e-01   3.7118918e-01   4.4440643e-01   3.4480359e-01   2.7914579e-01   3.4900980e-01   1.6468267e-01   2.1679736e-01   2.0921843e-01   1.8443036e-01   3.0067732e-01   3.2226820e-01   2.1745763e-01   2.3626245e-01   3.2261564e-01   3.1299602e-01   2.9173460e-01   3.1083431e-01
   1.7482445e-01   1.7653214e-01   1.7379829e-01   1.7332510e-01   2.3062341e-01   2.8554866e-01   1.7543599e-01   1.7290146e-01   1.8885413e-01   1.9395966e-01   1.6976231e-01   1.7174195e-01   1.7469744e-01   1.6962869e-01   2.6430178e-01   2.3594417e-01   1.7280671e-01   1.7591626e-01   1.7608398e-01   1.7411230e-01   4.7630673e-01   4.5444511e-01   1.7286520e-01   1.7510606e-01   1.8261786e-01   2.3395350e-01   2.7316773e-01   3.5012903e-01   2.3390625e-01   2.4745254e-01   1.8284182e-01   1.8198666e-01   1.7356293e-01   1.7533421e-01   2.0154722e-01   2.3051100e-01   3.7457089e-01   4.2482478e-01   3.9803428e-01   4.8615554e-01   6.0669076e-01   5.0145081e-01   2.1869525e-01   2.0702789e-01   1.7306905e-01   1.7863978e-01   2.8503448e-01   3.0907926e-01   1.7736230e-01   1.7417808e-01   1.7792339e-01   1.7036904e-01   2.1661679e-01   2.1320345e-01   3.2163607e-01   3.2374340e-01   1.7641479e-01   1.7204710e-01   0.0000000e+00   1.7750082e-01   1.6672449e-01   1.7515962e-01   1.6816264e-01   1.6928178e-01   1.7802730e-01   1.6999497e-01   1.9108167e-01   1.9646375e-01   1.7123820e-01   1.8080859e-01   2.5612519e-01   2.2351201e-01   2.9573404e-01   3.6464884e-01   4.4251058e-01   4.3558678e-01   2.8412303e-01   3.7218533e-01   1.7202610e-01   2.1582945e-01   2.0007700e-01   1.9079513e-01   3.0803338e-01   2.9357054e-01   2.2533616e-01   2.3331525e-01   3.4490664e-01   2.9597085e-01   2.9166963e-01   2.9301132e-01
   1.7207447e-01   1.7378216e-01   1.7104831e-01   1.7057512e-01   2.4299594e-01   2.3725861e-01   1.7042130e-01   1.7219407e-01   1.8289055e-01   1.9163715e-01   1.6701233e-01   1.6899197e-01   1.7194746e-01   1.6687869e-01   2.4545708e-01   2.3347390e-01   1.7005673e-01   1.7919216e-01   1.7935988e-01   1.7738821e-01   3.8994691e-01   5.1576971e-01   1.7614112e-01   1.7838196e-01   1.9518884e-01   2.5431305e-01   2.5383981e-01   3.8968619e-01   2.4829176e-01   2.3970063e-01   1.9536274e-01   1.8436819e-01   1.7683883e-01   1.7861012e-01   1.8606493e-01   2.9215811e-01   3.7095375e-01   4.1303670e-01   4.1128111e-01   4.8024869e-01   5.2975499e-01   5.0922240e-01   2.0259731e-01   2.0861031e-01   1.7632777e-01   1.8191568e-01   2.9944124e-01   3.2350800e-01   1.8063820e-01   1.7745399e-01   1.7919848e-01   1.7364494e-01   2.1925293e-01   2.3259416e-01   3.2730136e-01   3.3457132e-01   1.7969070e-01   1.7532302e-01   1.7750082e-01   0.0000000e+00   1.6895025e-01   1.7240965e-01   1.5528138e-01   1.7109677e-01   1.7527732e-01   1.7277048e-01   1.8600358e-01   1.9532805e-01   1.6848822e-01   1.7805861e-01   2.6413110e-01   2.1667855e-01   2.8160696e-01   3.6397612e-01   5.3991485e-01   4.0318579e-01   3.0069696e-01   3.3399954e-01   1.6096478e-01   2.1307946e-01   1.9657470e-01   1.8102986e-01   3.0853279e-01   3.1654393e-01   2.3086391e-01   2.3923488e-01   3.6165492e-01   3.0445694e-01   2.8856087e-01   2.9599114e-01
   1.7727552e-01   1.7898321e-01   1.7624937e-01   1.7577617e-01   2.0744222e-01   2.3896738e-01   1.7562236e-01   1.7535252e-01   1.7562137e-01   1.9421684e-01   1.7221338e-01   1.6921727e-01   1.7714851e-01   1.6573236e-01   2.3985659e-01   2.2534458e-01   1.7525779e-01   1.7836732e-01   1.7355930e-01   1.7656337e-01   4.5309150e-01   4.1907247e-01   1.7531628e-01   1.7755712e-01   2.0841716e-01   2.6567761e-01   2.6369929e-01   3.5500111e-01   2.3160858e-01   2.5343757e-01   1.9497150e-01   1.9201268e-01   1.7103825e-01   1.7280954e-01   1.8167994e-01   2.9148236e-01   4.1213133e-01   4.0551533e-01   4.2502052e-01   5.0186344e-01   4.8929128e-01   4.9746347e-01   2.1584927e-01   2.1414294e-01   1.7551856e-01   1.8109084e-01   3.0157771e-01   3.3520373e-01   1.6581263e-01   1.6667764e-01   1.7277097e-01   1.6784436e-01   2.2856661e-01   2.3690184e-01   3.2480808e-01   3.2362785e-01   1.7389011e-01   1.6952242e-01   1.6672449e-01   1.6895025e-01   0.0000000e+00   1.6745570e-01   1.6563796e-01   1.6675710e-01   1.7550262e-01   1.6802004e-01   1.8978511e-01   2.0019546e-01   1.7806082e-01   1.7828391e-01   2.5170821e-01   2.7227007e-01   2.9723562e-01   3.8252214e-01   4.8160904e-01   4.4458274e-01   3.0607845e-01   3.3712476e-01   1.9949123e-01   1.7039910e-01   1.9560245e-01   1.8279551e-01   3.1913081e-01   2.9704622e-01   2.2186327e-01   2.4092774e-01   3.7186578e-01   3.4846812e-01   2.9761026e-01   3.1407796e-01
   1.7575917e-01   1.7746686e-01   1.7473301e-01   1.7425981e-01   2.2997468e-01   2.9342409e-01   1.7410600e-01   1.7587876e-01   1.7305343e-01   1.8636787e-01   1.7069703e-01   1.7267667e-01   1.7563216e-01   1.6421600e-01   2.4410178e-01   2.3327762e-01   1.7374143e-01   1.7685098e-01   1.7701869e-01   1.7504701e-01   3.6008761e-01   4.5554226e-01   1.7379992e-01   1.7604076e-01   2.1091530e-01   2.7046827e-01   2.8788726e-01   3.7355701e-01   2.4732699e-01   2.4280258e-01   1.9008466e-01   1.8939294e-01   1.6931839e-01   1.7108968e-01   1.8379426e-01   2.8229209e-01   3.5121255e-01   4.0381441e-01   4.2114530e-01   5.3454618e-01   4.8739763e-01   4.8528062e-01   2.2272998e-01   2.1743629e-01   1.6881514e-01   1.7439524e-01   3.2357428e-01   3.4316762e-01   1.6927203e-01   1.7511279e-01   1.7609878e-01   1.7130376e-01   2.2265704e-01   2.2542276e-01   3.0999011e-01   3.1553902e-01   1.7734950e-01   1.7298182e-01   1.7515962e-01   1.7240965e-01   1.6745570e-01   0.0000000e+00   1.6909734e-01   1.6108658e-01   1.7896201e-01   1.7645517e-01   1.9440314e-01   2.0395893e-01   1.8152022e-01   1.8174330e-01   2.5716831e-01   2.5406553e-01   2.8618146e-01   3.7594050e-01   4.8259691e-01   4.3096818e-01   3.1670705e-01   3.3696994e-01   2.0295062e-01   1.7385850e-01   2.0553468e-01   1.8237056e-01   3.3946333e-01   2.8701459e-01   2.3462396e-01   2.4502253e-01   3.7009232e-01   3.4157519e-01   2.8504260e-01   3.1254256e-01
   1.7889345e-01   1.7716191e-01   1.6773601e-01   1.7739409e-01   2.4295911e-01   3.0663977e-01   1.7724029e-01   1.6683919e-01   1.9062088e-01   1.8855005e-01   1.7383131e-01   1.7581094e-01   1.6863516e-01   1.8004508e-01   2.4471267e-01   2.4530837e-01   1.7687571e-01   1.7998525e-01   1.7002170e-01   1.7818130e-01   4.0022325e-01   3.8891116e-01   1.7693419e-01   1.6904378e-01   2.0731209e-01   2.3897594e-01   3.4505170e-01   3.9075826e-01   2.2206629e-01   2.5302520e-01   1.8853630e-01   1.7209710e-01   1.7763191e-01   1.7940320e-01   2.1473602e-01   2.7737340e-01   3.6257690e-01   4.1034872e-01   3.7986285e-01   4.5853040e-01   4.3605450e-01   4.1821748e-01   2.1620848e-01   2.2670289e-01   1.4673485e-01   1.7257750e-01   3.0826404e-01   3.1692215e-01   1.6227503e-01   1.6811580e-01   1.6614117e-01   1.6430676e-01   2.1687890e-01   2.2532223e-01   3.0110199e-01   3.2913484e-01   1.6691781e-01   1.6598482e-01   1.6816264e-01   1.5528138e-01   1.6563796e-01   1.6909734e-01   0.0000000e+00   1.6778447e-01   1.7196502e-01   1.6945818e-01   1.8877447e-01   1.9782752e-01   1.7452322e-01   1.7474631e-01   2.3220760e-01   2.1600547e-01   2.7229226e-01   3.7294192e-01   3.8070991e-01   4.1021637e-01   2.9092028e-01   3.4800920e-01   1.8582236e-01   1.6686150e-01   1.9101829e-01   1.8657011e-01   3.4400709e-01   2.5968824e-01   2.3752252e-01   2.3459092e-01   3.2687688e-01   3.0436550e-01   3.0067823e-01   2.9906727e-01
   1.7598671e-01   1.7158901e-01   1.7342013e-01   1.7751189e-01   2.3862579e-01   2.8601470e-01   1.7735809e-01   1.7504566e-01   1.7676260e-01   1.8852830e-01   1.6938415e-01   1.6679883e-01   1.6975431e-01   1.6925052e-01   2.2572614e-01   2.3190266e-01   1.7242855e-01   1.7097314e-01   1.7114085e-01   1.6916917e-01   4.4275126e-01   3.7894748e-01   1.7248705e-01   1.7016292e-01   1.9063298e-01   2.3719357e-01   2.6990881e-01   3.4925491e-01   2.3411457e-01   2.4393414e-01   1.9507824e-01   1.8310729e-01   1.7318475e-01   1.7495604e-01   2.2068950e-01   2.3163361e-01   3.8175735e-01   4.1951639e-01   3.8523249e-01   4.5409677e-01   5.2445349e-01   4.6956700e-01   2.1799384e-01   2.3174518e-01   1.6810873e-01   1.7826161e-01   3.4007741e-01   3.2101690e-01   1.6795916e-01   1.7379992e-01   1.7187314e-01   1.6999087e-01   2.1027081e-01   2.2665665e-01   3.1726907e-01   3.2518246e-01   1.7603663e-01   1.7166894e-01   1.6928178e-01   1.7109677e-01   1.6675710e-01   1.6108658e-01   1.6778447e-01   0.0000000e+00   1.7308417e-01   1.7514230e-01   1.9392833e-01   1.9969468e-01   1.7564238e-01   1.8043043e-01   2.3626881e-01   2.1666907e-01   2.9675316e-01   3.5270165e-01   3.9495063e-01   4.2071479e-01   2.9028856e-01   3.5669490e-01   1.9250783e-01   1.7254562e-01   1.9770021e-01   1.7485149e-01   3.6362155e-01   2.7907038e-01   2.3028798e-01   2.3781027e-01   3.0113110e-01   2.9912764e-01   2.8706154e-01   3.0618292e-01
   1.7862684e-01   1.8033453e-01   1.7760068e-01   1.7712747e-01   2.3430567e-01   2.8508994e-01   1.7470896e-01   1.7670384e-01   1.7640062e-01   1.8006958e-01   1.6529971e-01   1.6727934e-01   1.7023484e-01   1.7151348e-01   2.3995939e-01   2.5107121e-01   1.6834411e-01   1.7145365e-01   1.7162136e-01   1.6964970e-01   3.2980176e-01   4.3754833e-01   1.6840261e-01   1.7064345e-01   2.0600294e-01   2.7118117e-01   3.0014422e-01   3.4358922e-01   2.1454690e-01   2.6453798e-01   1.9736706e-01   1.8237067e-01   1.6910031e-01   1.7087160e-01   1.7150629e-01   2.7199596e-01   3.8608387e-01   4.2897459e-01   4.2679310e-01   5.1631974e-01   4.5913647e-01   4.4415275e-01   2.0815772e-01   2.2984447e-01   1.6866269e-01   1.7417717e-01   3.1684285e-01   3.0484835e-01   1.6387471e-01   1.6971548e-01   1.7893493e-01   1.6136271e-01   2.1567020e-01   2.2598199e-01   3.3464487e-01   3.2998435e-01   1.8021718e-01   1.7584949e-01   1.7802730e-01   1.7527732e-01   1.7550262e-01   1.7896201e-01   1.7196502e-01   1.7308417e-01   0.0000000e+00   1.7932285e-01   2.0299711e-01   2.0463528e-01   1.8438789e-01   1.8461098e-01   2.2532080e-01   2.4403802e-01   3.1393161e-01   3.7291064e-01   4.9052360e-01   4.0732553e-01   3.1056066e-01   3.8344618e-01   2.0581830e-01   1.7672617e-01   1.9302895e-01   1.8027255e-01   3.6308132e-01   2.8643328e-01   2.2438633e-01   2.3334758e-01   3.0998441e-01   2.9113964e-01   2.9868890e-01   3.1671272e-01
   1.7612000e-01   1.7438847e-01   1.7175977e-01   1.7462065e-01   2.4915347e-01   3.0175693e-01   1.6441193e-01   1.6867151e-01   1.6732792e-01   1.7989075e-01   1.6553236e-01   1.6751200e-01   1.6531543e-01   1.7174613e-01   2.3266520e-01   2.4573935e-01   1.6857676e-01   1.7168631e-01   1.7185403e-01   1.6988235e-01   4.2998850e-01   4.0682078e-01   1.6863525e-01   1.7087611e-01   2.0042185e-01   2.7213591e-01   2.8365196e-01   3.8381448e-01   2.2491105e-01   2.5815384e-01   1.9082638e-01   1.9200197e-01   1.7485846e-01   1.7662977e-01   2.1475792e-01   2.8446287e-01   4.2610007e-01   4.7421834e-01   3.9728855e-01   5.9793689e-01   4.8220977e-01   5.7273000e-01   2.1640069e-01   2.4196827e-01   1.7442085e-01   1.7993532e-01   2.9520890e-01   2.9926116e-01   1.6963286e-01   1.7547363e-01   1.7174372e-01   1.5885589e-01   2.3634180e-01   2.2602962e-01   3.2763253e-01   3.2836235e-01   1.7771034e-01   1.7334265e-01   1.6999497e-01   1.7277048e-01   1.6802004e-01   1.7645517e-01   1.6945818e-01   1.7514230e-01   1.7932285e-01   0.0000000e+00   1.9443130e-01   1.9967899e-01   1.8188105e-01   1.8210414e-01   2.5059098e-01   2.3043559e-01   3.2676473e-01   3.8883471e-01   4.9409293e-01   4.6750410e-01   3.2629460e-01   3.7472216e-01   2.0331146e-01   1.7421933e-01   1.9080311e-01   1.9056708e-01   3.4816420e-01   2.7541048e-01   2.1868269e-01   2.3625810e-01   2.7967923e-01   3.1666429e-01   2.9980198e-01   3.0647689e-01
   1.9181251e-01   1.8850043e-01   1.8449094e-01   1.9015254e-01   2.7757291e-01   3.0618641e-01   1.8089659e-01   1.8506184e-01   1.9245676e-01   1.9432277e-01   1.8675100e-01   1.8242056e-01   1.9263955e-01   1.9288383e-01   2.8023229e-01   2.6746630e-01   1.9694800e-01   1.9761535e-01   2.0251132e-01   1.9553417e-01   5.0820971e-01   4.2416853e-01   1.8702039e-01   2.0060547e-01   2.2671926e-01   2.6640179e-01   3.1247532e-01   4.0055404e-01   2.3344438e-01   2.5735675e-01   2.0388492e-01   2.0563427e-01   1.8320908e-01   1.7897049e-01   2.2411755e-01   3.0213101e-01   4.3747334e-01   4.9753633e-01   4.1154305e-01   5.0573349e-01   4.3566991e-01   5.0546149e-01   2.2879227e-01   2.5215593e-01   1.9233003e-01   2.0161988e-01   3.0955134e-01   3.2647536e-01   1.8008853e-01   1.9163202e-01   1.8731606e-01   1.7813962e-01   2.4944504e-01   2.3549241e-01   3.4559071e-01   3.4068843e-01   2.0022978e-01   1.8852530e-01   1.9108167e-01   1.8600358e-01   1.8978511e-01   1.9440314e-01   1.8877447e-01   1.9392833e-01   2.0299711e-01   1.9443130e-01   0.0000000e+00   2.1327916e-01   1.9495036e-01   2.0424183e-01   2.6917730e-01   2.2376397e-01   3.1323944e-01   3.3598490e-01   4.5378382e-01   4.6047438e-01   3.2461144e-01   3.5954472e-01   2.2704116e-01   1.8546782e-01   2.0850483e-01   2.0587857e-01   3.5468932e-01   3.1103286e-01   2.4094200e-01   2.5544130e-01   3.1691853e-01   3.3364544e-01   3.1544208e-01   3.3242916e-01
   1.9108590e-01   1.9086547e-01   1.8837932e-01   1.9273069e-01   2.3871269e-01   2.9576738e-01   1.8728745e-01   1.9349765e-01   1.9456822e-01   2.0181605e-01   1.9519185e-01   1.9960742e-01   1.9439562e-01   1.9440123e-01   2.7945257e-01   2.5563169e-01   1.9572600e-01   2.0127688e-01   2.0611104e-01   2.0008512e-01   5.9431970e-01   3.8198599e-01   1.9113291e-01   1.9951799e-01   2.2131045e-01   2.8065853e-01   3.1924713e-01   4.2104464e-01   2.4595876e-01   2.7067565e-01   2.1937806e-01   2.1650421e-01   2.0413258e-01   2.0386593e-01   2.3716921e-01   2.8327118e-01   4.4892210e-01   4.8929656e-01   3.9393355e-01   4.7804143e-01   4.2115805e-01   6.0511746e-01   2.3785417e-01   2.6385800e-01   1.8987571e-01   2.0070901e-01   3.1544072e-01   3.4929706e-01   2.0118208e-01   2.0366728e-01   1.9485259e-01   1.9613236e-01   2.4935589e-01   2.2905414e-01   3.3156013e-01   3.3825643e-01   2.0396538e-01   1.9789896e-01   1.9646375e-01   1.9532805e-01   2.0019546e-01   2.0395893e-01   1.9782752e-01   1.9969468e-01   2.0463528e-01   1.9967899e-01   2.1327916e-01   0.0000000e+00   2.0343317e-01   2.0929505e-01   2.9379837e-01   2.5595410e-01   3.2525178e-01   3.2894605e-01   4.5323385e-01   4.5591625e-01   3.1835109e-01   3.5292265e-01   2.2700421e-01   2.0414010e-01   2.1436961e-01   2.0875260e-01   3.1517414e-01   3.0590138e-01   2.4722352e-01   2.6393515e-01   3.3933986e-01   3.9789982e-01   3.3044407e-01   3.2492307e-01
   1.7183774e-01   1.7010621e-01   1.7081158e-01   1.7033837e-01   2.6072538e-01   2.6253501e-01   1.7018457e-01   1.6787214e-01   1.6836366e-01   1.8177166e-01   1.6677560e-01   1.6875523e-01   1.7171073e-01   1.6664197e-01   2.6066391e-01   2.2523581e-01   1.6982000e-01   1.7292954e-01   1.7309725e-01   1.7112559e-01   4.6034242e-01   3.1687558e-01   1.6987850e-01   1.7211934e-01   2.0444782e-01   2.5880649e-01   2.8562300e-01   3.8772908e-01   2.0220750e-01   2.3278075e-01   1.8446424e-01   1.9334961e-01   1.7057620e-01   1.6300019e-01   1.6412776e-01   2.7821791e-01   4.0633141e-01   4.2339553e-01   4.4339624e-01   5.0539416e-01   4.9222633e-01   5.8250011e-01   2.2547158e-01   2.3528178e-01   1.7006515e-01   1.7565306e-01   2.9688438e-01   3.2631288e-01   1.6535061e-01   1.7119137e-01   1.7247323e-01   1.6097797e-01   2.0396524e-01   2.0947482e-01   3.0144717e-01   3.0631326e-01   1.7342808e-01   1.6906039e-01   1.7123820e-01   1.6848822e-01   1.7806082e-01   1.8152022e-01   1.7452322e-01   1.7564238e-01   1.8438789e-01   1.8188105e-01   1.9495036e-01   2.0343317e-01   0.0000000e+00   1.8716918e-01   2.2854590e-01   2.3890496e-01   3.2399495e-01   3.2566220e-01   4.4659596e-01   4.8438244e-01   2.9840460e-01   3.4428184e-01   2.1996643e-01   1.7928438e-01   2.0471618e-01   1.8652606e-01   3.2153192e-01   3.0446845e-01   2.3602188e-01   2.3855456e-01   3.4525042e-01   2.9406996e-01   2.8226614e-01   3.2468303e-01
   1.6266891e-01   1.5405894e-01   1.6164275e-01   1.6116954e-01   2.4927419e-01   2.7125255e-01   1.6101574e-01   1.5870331e-01   1.5911350e-01   1.6674185e-01   1.5760677e-01   1.5958640e-01   1.6254190e-01   1.6382054e-01   2.3315179e-01   2.1704926e-01   1.6065117e-01   1.6376071e-01   1.6392842e-01   1.5651926e-01   5.1270601e-01   3.7894429e-01   1.7944888e-01   1.8168972e-01   2.1561455e-01   2.6953970e-01   3.2676630e-01   4.2458210e-01   2.3402269e-01   2.6249213e-01   1.9503532e-01   2.0066804e-01   1.8014659e-01   1.8191789e-01   1.8482213e-01   3.2121759e-01   4.2594816e-01   4.1031062e-01   4.6427903e-01   5.6624546e-01   4.5360318e-01   4.9140676e-01   2.2349587e-01   2.5040147e-01   1.7963554e-01   1.8522344e-01   3.1359782e-01   3.3357840e-01   1.7492099e-01   1.8076176e-01   1.8513703e-01   1.7695272e-01   2.1077678e-01   2.2824433e-01   3.2127347e-01   3.3746839e-01   1.8299847e-01   1.7863078e-01   1.8080859e-01   1.7805861e-01   1.7828391e-01   1.8174330e-01   1.7474631e-01   1.8043043e-01   1.8461098e-01   1.8210414e-01   2.0424183e-01   2.0929505e-01   1.8716918e-01   0.0000000e+00   2.5299768e-01   2.3391553e-01   3.2256103e-01   3.0737724e-01   4.5072707e-01   4.6718180e-01   3.2113188e-01   3.4739416e-01   2.0859959e-01   1.7950746e-01   1.9002506e-01   1.7449502e-01   3.1216694e-01   2.8998888e-01   2.2451992e-01   2.2469338e-01   3.1038404e-01   3.1259098e-01   2.5476043e-01   3.0052592e-01
   2.7074287e-01   2.8731387e-01   2.7791996e-01   2.7606696e-01   3.8899460e-01   3.4572532e-01   2.6905896e-01   2.5382684e-01   2.3753962e-01   2.3614478e-01   2.6466886e-01   2.4755794e-01   2.1769713e-01   2.3121001e-01   3.2887284e-01   3.4109641e-01   2.4010735e-01   2.5648272e-01   2.8186797e-01   3.0036338e-01   5.2612759e-01   6.3708076e-01   2.9020342e-01   2.9030229e-01   2.8535624e-01   3.6819525e-01   4.2964172e-01   4.7359160e-01   3.1112748e-01   3.4104634e-01   2.5484017e-01   2.5506845e-01   2.4957274e-01   2.4828876e-01   2.5131162e-01   3.8117054e-01   5.2735402e-01   5.0381265e-01   4.5111438e-01   6.0440030e-01   6.6772007e-01   5.5083211e-01   3.0376690e-01   3.3744645e-01   2.9210497e-01   2.6539236e-01   3.8395236e-01   4.2266904e-01   2.7859582e-01   2.6667984e-01   2.5082605e-01   2.5202996e-01   3.1405321e-01   3.2118302e-01   3.7958431e-01   4.2507448e-01   2.7648741e-01   2.6933217e-01   2.5612519e-01   2.6413110e-01   2.5170821e-01   2.5716831e-01   2.3220760e-01   2.3626881e-01   2.2532080e-01   2.5059098e-01   2.6917730e-01   2.9379837e-01   2.2854590e-01   2.5299768e-01   0.0000000e+00   3.7037110e-01   4.6447600e-01   4.4190796e-01   5.7326515e-01   5.8040245e-01   4.2861459e-01   4.8460779e-01   3.2641740e-01   2.8825799e-01   3.1016928e-01   2.9839278e-01   4.7288703e-01   4.3279286e-01   3.5377371e-01   3.6801819e-01   4.3356356e-01   4.1450284e-01   3.8303533e-01   4.2362754e-01
   2.5385932e-01   2.5527371e-01   2.7498284e-01   2.4346228e-01   3.1186435e-01   3.1161859e-01   2.8862503e-01   2.5287911e-01   2.5212961e-01   2.3360531e-01   2.3731472e-01   2.3470655e-01   2.5572963e-01   2.4350844e-01   2.9192409e-01   3.0941539e-01   2.2120834e-01   2.3898975e-01   2.3396787e-01   2.1014316e-01   5.6781028e-01   4.6878322e-01   2.1834679e-01   2.0677260e-01   2.6358554e-01   2.8828455e-01   4.0642880e-01   4.1511259e-01   3.1465602e-01   3.4108055e-01   2.4968895e-01   2.8475436e-01   2.7688659e-01   2.5540928e-01   2.6793046e-01   3.7925438e-01   4.7581144e-01   4.5368098e-01   4.7602574e-01   5.7976477e-01   5.8695138e-01   5.6729547e-01   2.9687138e-01   2.7798166e-01   2.3422833e-01   2.5815605e-01   3.9408691e-01   3.6316475e-01   2.0104980e-01   2.2703857e-01   2.2319105e-01   1.8623545e-01   2.5842185e-01   2.7933870e-01   3.9903281e-01   3.7071795e-01   2.5125728e-01   2.4348311e-01   2.2351201e-01   2.1667855e-01   2.7227007e-01   2.5406553e-01   2.1600547e-01   2.1666907e-01   2.4403802e-01   2.3043559e-01   2.2376397e-01   2.5595410e-01   2.3890496e-01   2.3391553e-01   3.7037110e-01   0.0000000e+00   3.8170029e-01   3.4090099e-01   5.3557515e-01   4.9270608e-01   3.6899005e-01   4.2397227e-01   2.8808582e-01   2.2639752e-01   2.5806989e-01   2.6678233e-01   3.8101509e-01   3.7947990e-01   2.8189546e-01   3.1027299e-01   3.7493576e-01   3.9660086e-01   3.5073545e-01   3.6878576e-01
   3.9184568e-01   3.7896963e-01   3.7809831e-01   3.4078055e-01   4.4863515e-01   4.6524079e-01   3.4006507e-01   3.3592769e-01   3.7954309e-01   3.4284428e-01   3.1661468e-01   3.0534887e-01   2.9426424e-01   3.0801216e-01   3.8195259e-01   3.9042207e-01   3.0557880e-01   3.0811558e-01   3.0649525e-01   2.7719997e-01   6.9993474e-01   5.8679824e-01   3.3605088e-01   3.3748224e-01   3.2502034e-01   3.6895982e-01   4.9401830e-01   5.2340636e-01   3.6546441e-01   4.0624837e-01   3.1680934e-01   3.1597336e-01   3.1877097e-01   3.1759390e-01   3.3176757e-01   4.7855691e-01   5.7673899e-01   5.3253202e-01   5.6710076e-01   6.5563507e-01   6.6264669e-01   6.1234715e-01   3.7530176e-01   3.7587864e-01   3.1947942e-01   3.1654772e-01   4.1278761e-01   4.2680362e-01   2.9939321e-01   3.1781367e-01   2.9045342e-01   2.9479483e-01   3.5353706e-01   3.0980967e-01   4.1436806e-01   4.2595536e-01   2.7545271e-01   2.6474891e-01   2.9573404e-01   2.8160696e-01   2.9723562e-01   2.8618146e-01   2.7229226e-01   2.9675316e-01   3.1393161e-01   3.2676473e-01   3.1323944e-01   3.2525178e-01   3.2399495e-01   3.2256103e-01   4.6447600e-01   3.8170029e-01   0.0000000e+00   4.1850182e-01   6.5400672e-01   5.3618592e-01   4.7029541e-01   4.9483382e-01   3.8192800e-01   3.4547025e-01   3.3769651e-01   3.3525797e-01   4.9741676e-01   5.5681333e-01   4.4611677e-01   4.5133046e-01   5.1498127e-01   4.8256684e-01   4.7207593e-01   4.7751373e-01
   2.3097586e-01   2.3929595e-01   2.6582296e-01   2.3742603e-01   3.3541227e-01   3.2769037e-01   2.7128083e-01   2.4269126e-01   2.7364974e-01   2.7304273e-01   2.3746772e-01   2.5561551e-01   2.7651153e-01   2.3219510e-01   3.4430770e-01   3.3764661e-01   2.7656767e-01   2.7400560e-01   2.6491285e-01   2.3539761e-01   5.5133468e-01   5.1532733e-01   2.7956298e-01   2.9057206e-01   3.0386968e-01   3.7148382e-01   4.4512872e-01   5.5947477e-01   3.1556657e-01   3.7694982e-01   3.5386211e-01   3.2662764e-01   2.8958728e-01   2.6758480e-01   2.8605235e-01   4.0709432e-01   5.3573895e-01   5.3327052e-01   5.2968847e-01   6.0864636e-01   6.2624161e-01   5.6312022e-01   3.5116320e-01   3.3555173e-01   2.9342542e-01   3.3921791e-01   4.5947633e-01   4.4308777e-01   3.1462989e-01   3.4828141e-01   2.9341627e-01   3.1735026e-01   4.2660987e-01   3.7358524e-01   4.6857052e-01   5.3321408e-01   3.9469707e-01   3.7118918e-01   3.6464884e-01   3.6397612e-01   3.8252214e-01   3.7594050e-01   3.7294192e-01   3.5270165e-01   3.7291064e-01   3.8883471e-01   3.3598490e-01   3.2894605e-01   3.2566220e-01   3.0737724e-01   4.4190796e-01   3.4090099e-01   4.1850182e-01   0.0000000e+00   5.7450790e-01   5.4070687e-01   3.7249619e-01   3.8418381e-01   3.0397877e-01   2.8051233e-01   2.8323594e-01   2.7462567e-01   4.1381320e-01   3.6482161e-01   2.7753191e-01   3.3881648e-01   4.8203191e-01   3.5097889e-01   3.4261952e-01   3.5927027e-01
   4.9784922e-01   4.3439234e-01   4.4562616e-01   4.8454549e-01   5.7861246e-01   5.8104146e-01   3.9017978e-01   4.7349524e-01   5.1383291e-01   3.6451690e-01   3.8761842e-01   3.9325626e-01   3.9667189e-01   3.1857333e-01   3.8366037e-01   4.8460832e-01   3.5248375e-01   3.4197769e-01   3.7214260e-01   3.9982015e-01   7.2548964e-01   5.7246418e-01   3.5597738e-01   3.5754905e-01   4.0350576e-01   5.2823845e-01   5.9355976e-01   6.4781738e-01   4.9873154e-01   5.1992158e-01   5.1027340e-01   4.3898565e-01   4.8997616e-01   4.7566032e-01   4.4753665e-01   5.4971278e-01   7.4905313e-01   7.7782566e-01   7.0210683e-01   7.6774007e-01   8.9108808e-01   8.1158742e-01   5.0188277e-01   5.6614873e-01   5.3056180e-01   4.8097342e-01   5.7510057e-01   5.0163324e-01   3.9410762e-01   3.9350638e-01   3.9932165e-01   3.9202415e-01   5.2778893e-01   4.1951102e-01   6.2816178e-01   5.6997544e-01   4.4930486e-01   4.4440643e-01   4.4251058e-01   5.3991485e-01   4.8160904e-01   4.8259691e-01   3.8070991e-01   3.9495063e-01   4.9052360e-01   4.9409293e-01   4.5378382e-01   4.5323385e-01   4.4659596e-01   4.5072707e-01   5.7326515e-01   5.3557515e-01   6.5400672e-01   5.7450790e-01   0.0000000e+00   7.5817612e-01   5.6510504e-01   5.9303616e-01   5.1694804e-01   3.6850058e-01   3.1385233e-01   3.8112227e-01   5.5839876e-01   5.4056193e-01   4.3413915e-01   4.7036496e-01   6.0666943e-01   5.8674977e-01   5.1971032e-01   6.7191631e-01
   3.4248849e-01   3.7368948e-01   3.3211683e-01   2.9264906e-01   4.0526080e-01   4.7220584e-01   3.5067463e-01   3.1592223e-01   3.0127393e-01   3.2516891e-01   3.5066530e-01   3.3821915e-01   3.0515813e-01   3.4378632e-01   4.0147700e-01   4.9587487e-01   3.3684275e-01   2.8497586e-01   2.9721382e-01   3.4172444e-01   6.9009124e-01   6.2696235e-01   3.3150495e-01   4.0621733e-01   4.3188862e-01   5.0973019e-01   5.5475347e-01   5.1407275e-01   4.1146451e-01   4.0854650e-01   4.3079712e-01   4.2258765e-01   3.9141903e-01   4.5302055e-01   4.3573509e-01   5.7149797e-01   6.5782751e-01   6.3770356e-01   6.4115900e-01   7.8319968e-01   8.2573177e-01   8.0223573e-01   5.1871507e-01   5.6094024e-01   4.3963625e-01   4.4708962e-01   5.3847506e-01   4.9401167e-01   3.7064698e-01   4.6372054e-01   4.8452743e-01   4.1926093e-01   4.7257236e-01   4.8709025e-01   6.4768095e-01   5.8856978e-01   3.6005739e-01   3.4480359e-01   4.3558678e-01   4.0318579e-01   4.4458274e-01   4.3096818e-01   4.1021637e-01   4.2071479e-01   4.0732553e-01   4.6750410e-01   4.6047438e-01   4.5591625e-01   4.8438244e-01   4.6718180e-01   5.8040245e-01   4.9270608e-01   5.3618592e-01   5.4070687e-01   7.5817612e-01   0.0000000e+00   5.1103618e-01   5.2505635e-01   4.6740358e-01   3.5178532e-01   3.9521836e-01   3.7854817e-01   5.0265031e-01   4.7299980e-01   4.1408390e-01   4.1418996e-01   5.1929607e-01   4.2673738e-01   4.7291517e-01   4.6462455e-01
   2.8147288e-01   3.0969683e-01   3.0393039e-01   2.8513482e-01   4.1187574e-01   4.0990138e-01   3.1586424e-01   3.2007006e-01   3.3039133e-01   3.1490638e-01   2.8409696e-01   2.8919009e-01   3.0320972e-01   2.9837514e-01   3.8899950e-01   3.8120124e-01   3.0014927e-01   3.1082617e-01   3.1973589e-01   3.2395103e-01   6.4927436e-01   5.7138999e-01   3.0896957e-01   3.0111568e-01   3.3443401e-01   3.5479557e-01   5.0971332e-01   4.7810177e-01   3.3105572e-01   3.8080702e-01   3.3141522e-01   3.3382254e-01   2.6384035e-01   2.5254684e-01   2.8111687e-01   3.8792215e-01   5.0801849e-01   5.7062494e-01   5.0802124e-01   6.0699723e-01   6.5148577e-01   6.4646296e-01   2.9622626e-01   3.1061735e-01   2.6488727e-01   2.6397708e-01   4.1430191e-01   4.2431495e-01   2.8139342e-01   2.9116624e-01   3.0238609e-01   2.7754755e-01   3.1431877e-01   3.0347280e-01   4.2167606e-01   4.2143532e-01   2.9625706e-01   2.7914579e-01   2.8412303e-01   3.0069696e-01   3.0607845e-01   3.1670705e-01   2.9092028e-01   2.9028856e-01   3.1056066e-01   3.2629460e-01   3.2461144e-01   3.1835109e-01   2.9840460e-01   3.2113188e-01   4.2861459e-01   3.6899005e-01   4.7029541e-01   3.7249619e-01   5.6510504e-01   5.1103618e-01   0.0000000e+00   4.7171933e-01   3.4750280e-01   3.3672561e-01   3.6408901e-01   3.3494925e-01   5.0347852e-01   4.4044832e-01   3.8389442e-01   4.1443605e-01   5.2844202e-01   4.9091702e-01   4.5060974e-01   4.8499046e-01
   3.2605922e-01   3.1344807e-01   2.9472531e-01   3.0432236e-01   3.8885131e-01   3.9729232e-01   3.2542309e-01   3.4404684e-01   3.4628754e-01   3.0889724e-01   3.1173060e-01   2.8736746e-01   2.9630740e-01   3.1590052e-01   4.0296726e-01   3.9606660e-01   3.3265075e-01   3.5240812e-01   3.2413570e-01   3.2378934e-01   6.1280574e-01   6.6867655e-01   3.2119515e-01   3.5561874e-01   3.8763267e-01   4.0172272e-01   4.8301103e-01   5.4429087e-01   3.6906729e-01   3.9019746e-01   3.3444825e-01   3.5425749e-01   3.4793601e-01   3.6279977e-01   3.4791460e-01   4.1337319e-01   5.8501693e-01   6.2073366e-01   5.6526621e-01   6.4715867e-01   6.5111731e-01   7.0701694e-01   4.1775234e-01   4.1095241e-01   3.4893378e-01   3.3940196e-01   5.0676656e-01   4.8715286e-01   3.5808750e-01   3.6629048e-01   3.5867445e-01   3.2807817e-01   3.7716910e-01   3.9550263e-01   5.4234284e-01   4.8200055e-01   3.7603944e-01   3.4900980e-01   3.7218533e-01   3.3399954e-01   3.3712476e-01   3.3696994e-01   3.4800920e-01   3.5669490e-01   3.8344618e-01   3.7472216e-01   3.5954472e-01   3.5292265e-01   3.4428184e-01   3.4739416e-01   4.8460779e-01   4.2397227e-01   4.9483382e-01   3.8418381e-01   5.9303616e-01   5.2505635e-01   4.7171933e-01   0.0000000e+00   3.4636247e-01   3.0797934e-01   3.7460730e-01   3.1334046e-01   4.6039342e-01   4.1718841e-01   3.8692338e-01   3.5327216e-01   4.9048051e-01   4.7421071e-01   4.0262275e-01   4.6201916e-01
   1.6128975e-01   1.6258277e-01   1.6328814e-01   1.6281493e-01   2.3388601e-01   2.4368056e-01   1.6266113e-01   1.6034870e-01   1.7609051e-01   1.6863984e-01   1.5925216e-01   1.6123179e-01   1.6418729e-01   1.6546593e-01   2.5685245e-01   2.3157488e-01   1.6229656e-01   1.6540610e-01   2.1160415e-01   1.6903963e-01   5.5226937e-01   4.0503501e-01   1.6235506e-01   1.6460356e-01   1.9613343e-01   2.4208104e-01   3.3613091e-01   3.6881055e-01   2.0523904e-01   2.3596260e-01   1.6985086e-01   1.7155558e-01   1.6305276e-01   1.6482405e-01   1.9751904e-01   2.8971234e-01   3.7076653e-01   4.0536185e-01   3.9642492e-01   4.7122339e-01   5.1426634e-01   4.2842290e-01   2.1345921e-01   2.1000302e-01   1.6254171e-01   1.6159195e-01   2.9913061e-01   2.9751095e-01   1.6059250e-01   1.6366793e-01   1.6293866e-01   1.5345453e-01   2.3137380e-01   2.2292137e-01   3.2380158e-01   2.8004230e-01   1.6246993e-01   1.6468267e-01   1.7202610e-01   1.6096478e-01   1.9949123e-01   2.0295062e-01   1.8582236e-01   1.9250783e-01   2.0581830e-01   2.0331146e-01   2.2704116e-01   2.2700421e-01   2.1996643e-01   2.0859959e-01   3.2641740e-01   2.8808582e-01   3.8192800e-01   3.0397877e-01   5.1694804e-01   4.6740358e-01   3.4750280e-01   3.4636247e-01   0.0000000e+00   2.0071478e-01   2.4406093e-01   2.0928754e-01   3.2205139e-01   2.9362668e-01   2.5697338e-01   2.3027152e-01   3.6527181e-01   3.1949228e-01   3.2482001e-01   2.9601628e-01
   1.7049877e-01   1.6835258e-01   1.7249716e-01   1.7202395e-01   2.5365283e-01   2.7931373e-01   1.6960545e-01   1.6955772e-01   1.8514420e-01   1.7177061e-01   1.6846118e-01   1.7044081e-01   1.7339631e-01   1.7467495e-01   2.7528455e-01   2.5883314e-01   1.7150558e-01   1.7461512e-01   1.7478283e-01   1.7281117e-01   5.9238163e-01   5.2925843e-01   1.7156408e-01   1.7380492e-01   2.0025616e-01   2.3894191e-01   3.2627616e-01   3.9461752e-01   2.0647621e-01   2.3803430e-01   1.8886786e-01   1.7893065e-01   1.7226178e-01   1.7403307e-01   2.0407452e-01   3.2570671e-01   4.0506617e-01   3.7723063e-01   4.1362434e-01   4.8458195e-01   5.6273404e-01   4.7493438e-01   2.1156841e-01   2.2201241e-01   1.7175541e-01   1.7080097e-01   3.2528563e-01   3.2101350e-01   1.6703619e-01   1.7287695e-01   1.7754628e-01   1.6266355e-01   2.1597061e-01   2.3512116e-01   3.2972665e-01   3.0480228e-01   1.7167895e-01   2.1679736e-01   2.1582945e-01   2.1307946e-01   1.7039910e-01   1.7385850e-01   1.6686150e-01   1.7254562e-01   1.7672617e-01   1.7421933e-01   1.8546782e-01   2.0414010e-01   1.7928438e-01   1.7950746e-01   2.8825799e-01   2.2639752e-01   3.4547025e-01   2.8051233e-01   3.6850058e-01   3.5178532e-01   3.3672561e-01   3.0797934e-01   2.0071478e-01   0.0000000e+00   2.0442956e-01   1.8537943e-01   2.7228032e-01   2.9072290e-01   2.2007067e-01   2.4371395e-01   2.8610286e-01   3.2232245e-01   2.9392206e-01   3.0047887e-01
   1.9414419e-01   1.9227597e-01   1.8673032e-01   1.8897029e-01   2.7236060e-01   2.6694255e-01   1.9009055e-01   1.9479028e-01   2.0997218e-01   1.8432541e-01   2.0060459e-01   1.8209374e-01   1.8663621e-01   1.8524518e-01   3.1341781e-01   2.6305679e-01   1.9158808e-01   1.8393103e-01   1.8621294e-01   1.8487425e-01   5.7045694e-01   6.3360943e-01   1.9350018e-01   2.0760359e-01   2.4137934e-01   2.5968405e-01   3.6590144e-01   3.5433228e-01   2.3575105e-01   2.4423555e-01   2.1288585e-01   1.9572133e-01   1.9546080e-01   1.9635590e-01   1.9754557e-01   3.1485355e-01   4.1985918e-01   4.1105500e-01   4.2305891e-01   4.9319788e-01   5.5751946e-01   4.7284092e-01   2.4220822e-01   2.5882378e-01   2.1313112e-01   1.9200062e-01   3.3007524e-01   3.2944999e-01   1.8048002e-01   1.9536822e-01   1.9791914e-01   2.1267373e-01   2.9598633e-01   2.4626871e-01   3.4803708e-01   3.2238771e-01   2.0607359e-01   2.0921843e-01   2.0007700e-01   1.9657470e-01   1.9560245e-01   2.0553468e-01   1.9101829e-01   1.9770021e-01   1.9302895e-01   1.9080311e-01   2.0850483e-01   2.1436961e-01   2.0471618e-01   1.9002506e-01   3.1016928e-01   2.5806989e-01   3.3769651e-01   2.8323594e-01   3.1385233e-01   3.9521836e-01   3.6408901e-01   3.7460730e-01   2.4406093e-01   2.0442956e-01   0.0000000e+00   1.8599675e-01   3.2793723e-01   3.2577784e-01   2.4065816e-01   2.4039127e-01   3.2783274e-01   3.7666542e-01   3.0651667e-01   3.0790640e-01
   1.8511642e-01   1.7880193e-01   1.8282373e-01   1.7448624e-01   2.4407649e-01   2.3032082e-01   1.8543301e-01   1.7965614e-01   2.1621635e-01   2.0207630e-01   1.9651559e-01   1.8598491e-01   1.8504348e-01   1.7957707e-01   2.8563033e-01   2.5772331e-01   1.8335855e-01   1.8903465e-01   1.8604562e-01   1.9079694e-01   5.3251580e-01   5.2376075e-01   1.8780021e-01   1.8714104e-01   2.2037505e-01   2.6280270e-01   3.8433931e-01   3.8996855e-01   2.3754110e-01   2.6021655e-01   1.9859971e-01   1.9718384e-01   1.9244018e-01   1.9965921e-01   2.0411061e-01   3.0708969e-01   4.3413673e-01   4.2793633e-01   4.2461445e-01   4.7921256e-01   5.1279280e-01   4.5315461e-01   2.2987478e-01   2.6690143e-01   1.7851315e-01   1.8027994e-01   3.2544598e-01   3.2040584e-01   1.7734043e-01   1.8354047e-01   1.8514053e-01   1.8130318e-01   3.1373961e-01   2.4687972e-01   3.3386000e-01   3.1270001e-01   1.8259223e-01   1.8443036e-01   1.9079513e-01   1.8102986e-01   1.8279551e-01   1.8237056e-01   1.8657011e-01   1.7485149e-01   1.8027255e-01   1.9056708e-01   2.0587857e-01   2.0875260e-01   1.8652606e-01   1.7449502e-01   2.9839278e-01   2.6678233e-01   3.3525797e-01   2.7462567e-01   3.8112227e-01   3.7854817e-01   3.3494925e-01   3.1334046e-01   2.0928754e-01   1.8537943e-01   1.8599675e-01   0.0000000e+00   3.2259583e-01   2.9640147e-01   2.2837899e-01   2.4205904e-01   3.4205151e-01   3.3813200e-01   3.0969311e-01   3.0253697e-01
   3.2888810e-01   3.4126409e-01   3.4426496e-01   3.4357880e-01   4.1294647e-01   4.0064744e-01   3.4749245e-01   3.4054504e-01   3.5635133e-01   3.4775085e-01   3.5706510e-01   3.3581853e-01   3.6966834e-01   3.2799816e-01   3.9596699e-01   3.8213044e-01   3.2360348e-01   3.1330181e-01   3.4432814e-01   3.2207175e-01   6.6501545e-01   5.8953694e-01   3.2337158e-01   3.2351485e-01   3.8059182e-01   4.6199282e-01   5.5375638e-01   5.2229464e-01   3.9561740e-01   4.1713743e-01   3.4368013e-01   3.4551657e-01   3.0301400e-01   3.4209238e-01   4.0965386e-01   4.6253565e-01   5.6358072e-01   6.0263672e-01   5.9619167e-01   6.3342425e-01   6.7335947e-01   5.4498913e-01   3.7983219e-01   4.0537625e-01   3.4345849e-01   3.2189145e-01   4.7273097e-01   4.8320203e-01   3.5537861e-01   3.6989846e-01   3.4931185e-01   3.0660668e-01   4.4330035e-01   3.9385342e-01   4.8178058e-01   4.9407268e-01   3.6297714e-01   3.0067732e-01   3.0803338e-01   3.0853279e-01   3.1913081e-01   3.3946333e-01   3.4400709e-01   3.6362155e-01   3.6308132e-01   3.4816420e-01   3.5468932e-01   3.1517414e-01   3.2153192e-01   3.1216694e-01   4.7288703e-01   3.8101509e-01   4.9741676e-01   4.1381320e-01   5.5839876e-01   5.0265031e-01   5.0347852e-01   4.6039342e-01   3.2205139e-01   2.7228032e-01   3.2793723e-01   3.2259583e-01   0.0000000e+00   4.4494411e-01   3.9037304e-01   3.5770665e-01   4.9894013e-01   5.2783902e-01   4.5351281e-01   4.5982037e-01
   2.8347093e-01   3.0620672e-01   2.8662067e-01   2.6162655e-01   3.5067893e-01   3.1759836e-01   2.9658584e-01   2.9292789e-01   3.3427275e-01   3.1584441e-01   2.9600304e-01   2.8782935e-01   2.7371201e-01   3.0531437e-01   3.6259320e-01   3.4174268e-01   2.9209953e-01   3.2218090e-01   3.0666388e-01   3.0481143e-01   6.3876483e-01   4.9813273e-01   3.0174192e-01   2.9447892e-01   3.5795328e-01   4.0048275e-01   5.2794880e-01   5.0704360e-01   3.8504135e-01   4.1484729e-01   3.6460099e-01   3.4418030e-01   3.1611630e-01   3.0234082e-01   3.2600773e-01   4.8326822e-01   5.4982762e-01   5.9449769e-01   6.0605241e-01   6.2098720e-01   7.3258618e-01   5.9273679e-01   3.8925745e-01   4.1873251e-01   3.2877776e-01   3.1945340e-01   4.2978693e-01   4.4827454e-01   3.0383435e-01   3.0280613e-01   3.2036069e-01   3.1437013e-01   3.8164858e-01   3.5115696e-01   4.2063647e-01   4.1443834e-01   3.1221735e-01   3.2226820e-01   2.9357054e-01   3.1654393e-01   2.9704622e-01   2.8701459e-01   2.5968824e-01   2.7907038e-01   2.8643328e-01   2.7541048e-01   3.1103286e-01   3.0590138e-01   3.0446845e-01   2.8998888e-01   4.3279286e-01   3.7947990e-01   5.5681333e-01   3.6482161e-01   5.4056193e-01   4.7299980e-01   4.4044832e-01   4.1718841e-01   2.9362668e-01   2.9072290e-01   3.2577784e-01   2.9640147e-01   4.4494411e-01   0.0000000e+00   3.4052698e-01   3.2710904e-01   4.5420376e-01   3.8044698e-01   3.9480665e-01   3.9953132e-01
   2.1754442e-01   2.2419668e-01   2.2755635e-01   2.3299359e-01   3.0047799e-01   2.6528312e-01   2.1090679e-01   2.1693943e-01   2.5539852e-01   2.3145583e-01   2.2328318e-01   2.2346465e-01   2.2768582e-01   2.1646288e-01   2.8659247e-01   2.7026009e-01   2.1832124e-01   2.2572920e-01   2.2378940e-01   2.2092460e-01   5.9968885e-01   3.9873424e-01   2.1984266e-01   2.3048737e-01   2.5790932e-01   2.7895053e-01   3.8975695e-01   3.7709968e-01   2.6574688e-01   2.9695461e-01   2.5287125e-01   2.3737976e-01   2.2168312e-01   2.2952361e-01   2.4269539e-01   3.4465582e-01   4.5690746e-01   4.9716364e-01   4.9929974e-01   5.4114944e-01   6.1416639e-01   5.0571055e-01   2.6248479e-01   3.1368760e-01   2.2785432e-01   2.2488418e-01   3.6879163e-01   3.5986157e-01   2.1055134e-01   2.1943445e-01   2.1493250e-01   2.1851008e-01   3.1298755e-01   2.7395761e-01   3.9009465e-01   3.7399703e-01   2.1565324e-01   2.1745763e-01   2.2533616e-01   2.3086391e-01   2.2186327e-01   2.3462396e-01   2.3752252e-01   2.3028798e-01   2.2438633e-01   2.1868269e-01   2.4094200e-01   2.4722352e-01   2.3602188e-01   2.2451992e-01   3.5377371e-01   2.8189546e-01   4.4611677e-01   2.7753191e-01   4.3413915e-01   4.1408390e-01   3.8389442e-01   3.8692338e-01   2.5697338e-01   2.2007067e-01   2.4065816e-01   2.2837899e-01   3.9037304e-01   3.4052698e-01   0.0000000e+00   2.7156471e-01   3.4814876e-01   3.6458415e-01   3.3328537e-01   3.7771196e-01
   2.2026937e-01   2.2446069e-01   2.2633075e-01   2.2734217e-01   2.8315986e-01   2.9446942e-01   2.2427741e-01   2.2367000e-01   2.3317431e-01   2.4043062e-01   2.2325074e-01   2.1464183e-01   2.1397512e-01   2.2630996e-01   3.2543117e-01   2.8201776e-01   2.1778756e-01   2.2973161e-01   2.2201021e-01   2.2428732e-01   5.5306922e-01   4.4159783e-01   2.2512616e-01   2.2959417e-01   2.8965271e-01   3.0530008e-01   3.8642118e-01   3.8672709e-01   2.8075382e-01   2.8355662e-01   2.5019518e-01   2.4511927e-01   2.3963049e-01   2.4622606e-01   2.9844086e-01   3.9676709e-01   4.4357879e-01   4.8283150e-01   4.7615638e-01   5.6586858e-01   6.7240842e-01   5.3869997e-01   2.7993980e-01   3.0976267e-01   2.3740013e-01   2.2929670e-01   3.5299293e-01   3.6174512e-01   2.2244067e-01   2.4145048e-01   2.4079417e-01   2.6143780e-01   3.3881028e-01   3.1918070e-01   3.8237528e-01   3.6252314e-01   2.3164555e-01   2.3626245e-01   2.3331525e-01   2.3923488e-01   2.4092774e-01   2.4502253e-01   2.3459092e-01   2.3781027e-01   2.3334758e-01   2.3625810e-01   2.5544130e-01   2.6393515e-01   2.3855456e-01   2.2469338e-01   3.6801819e-01   3.1027299e-01   4.5133046e-01   3.3881648e-01   4.7036496e-01   4.1418996e-01   4.1443605e-01   3.5327216e-01   2.3027152e-01   2.4371395e-01   2.4039127e-01   2.4205904e-01   3.5770665e-01   3.2710904e-01   2.7156471e-01   0.0000000e+00   3.8563091e-01   3.7880461e-01   3.5550913e-01   3.7393254e-01
   3.0662086e-01   3.3544309e-01   3.7778313e-01   2.9298890e-01   3.3654686e-01   3.2854505e-01   2.8389948e-01   2.7913336e-01   3.0629078e-01   2.9706320e-01   3.2720154e-01   2.7763276e-01   3.2464127e-01   3.1341593e-01   4.3064756e-01   3.8001905e-01   2.9339166e-01   2.8205451e-01   3.0511842e-01   2.3570266e-01   6.5315777e-01   5.5617272e-01   3.0062083e-01   2.7663370e-01   3.1912431e-01   3.3980401e-01   4.8236243e-01   4.7054134e-01   3.2376915e-01   3.5780220e-01   3.4198526e-01   3.1678988e-01   3.2588064e-01   3.2587090e-01   4.0061711e-01   4.8225084e-01   5.1653519e-01   6.1127831e-01   5.8678926e-01   6.0303427e-01   5.7567298e-01   5.2570872e-01   3.3729716e-01   3.9503769e-01   3.1924777e-01   2.9767982e-01   4.8976784e-01   4.8466879e-01   3.0307009e-01   2.9129895e-01   2.6297801e-01   2.6281513e-01   3.9084940e-01   3.8528901e-01   4.0990921e-01   4.1217565e-01   3.3366892e-01   3.2261564e-01   3.4490664e-01   3.6165492e-01   3.7186578e-01   3.7009232e-01   3.2687688e-01   3.0113110e-01   3.0998441e-01   2.7967923e-01   3.1691853e-01   3.3933986e-01   3.4525042e-01   3.1038404e-01   4.3356356e-01   3.7493576e-01   5.1498127e-01   4.8203191e-01   6.0666943e-01   5.1929607e-01   5.2844202e-01   4.9048051e-01   3.6527181e-01   2.8610286e-01   3.2783274e-01   3.4205151e-01   4.9894013e-01   4.5420376e-01   3.4814876e-01   3.8563091e-01   0.0000000e+00   4.2871104e-01   4.4602781e-01   4.5483033e-01
   3.1488395e-01   2.9641364e-01   2.9212667e-01   3.3479182e-01   4.7309326e-01   3.8140892e-01   3.4612073e-01   3.1873100e-01   3.3510629e-01   3.3293481e-01   3.4617544e-01   3.4846333e-01   3.2322345e-01   3.1551633e-01   4.1793342e-01   3.9974168e-01   3.0157381e-01   3.0037321e-01   3.0199831e-01   3.1099028e-01   6.9953487e-01   6.3639433e-01   3.4211139e-01   3.3547058e-01   3.3478572e-01   3.4048710e-01   5.6490584e-01   4.9921844e-01   3.3999608e-01   3.4264102e-01   3.2056146e-01   2.5860597e-01   2.9941523e-01   3.0817668e-01   3.4382528e-01   5.0140720e-01   5.4046958e-01   6.0147708e-01   5.7568036e-01   6.4139070e-01   6.4077846e-01   6.3446400e-01   3.4135049e-01   2.8863963e-01   2.7549850e-01   2.6880001e-01   4.1769719e-01   4.5785018e-01   2.8232012e-01   2.5775062e-01   2.8524811e-01   2.7835838e-01   4.0855325e-01   3.8214946e-01   4.7684127e-01   4.1392652e-01   2.9186219e-01   3.1299602e-01   2.9597085e-01   3.0445694e-01   3.4846812e-01   3.4157519e-01   3.0436550e-01   2.9912764e-01   2.9113964e-01   3.1666429e-01   3.3364544e-01   3.9789982e-01   2.9406996e-01   3.1259098e-01   4.1450284e-01   3.9660086e-01   4.8256684e-01   3.5097889e-01   5.8674977e-01   4.2673738e-01   4.9091702e-01   4.7421071e-01   3.1949228e-01   3.2232245e-01   3.7666542e-01   3.3813200e-01   5.2783902e-01   3.8044698e-01   3.6458415e-01   3.7880461e-01   4.2871104e-01   0.0000000e+00   4.5703850e-01   4.9140538e-01
   2.8678303e-01   2.9159765e-01   2.8972182e-01   2.8472184e-01   3.4470098e-01   3.7985978e-01   3.0950933e-01   2.9461405e-01   3.0167323e-01   3.0784033e-01   3.1249359e-01   2.8744840e-01   2.8529883e-01   2.8152483e-01   3.9966196e-01   3.2772837e-01   2.8867781e-01   2.8820513e-01   2.9197555e-01   3.1681774e-01   6.9213616e-01   5.3570495e-01   2.8952845e-01   2.8520857e-01   3.3279679e-01   3.5628996e-01   4.8380663e-01   4.9649406e-01   3.7610121e-01   3.7831073e-01   3.1289899e-01   2.9730214e-01   2.7630839e-01   2.7866055e-01   3.5141431e-01   4.4088232e-01   5.4451528e-01   5.3591902e-01   5.9404258e-01   5.9776286e-01   6.2585607e-01   5.7511585e-01   3.3874486e-01   3.4314563e-01   2.9101648e-01   2.8147229e-01   4.0265089e-01   4.2848832e-01   2.9949164e-01   3.0759168e-01   2.9197913e-01   2.7410742e-01   3.8075009e-01   3.7659128e-01   4.7684455e-01   4.0612274e-01   2.8974817e-01   2.9173460e-01   2.9166963e-01   2.8856087e-01   2.9761026e-01   2.8504260e-01   3.0067823e-01   2.8706154e-01   2.9868890e-01   2.9980198e-01   3.1544208e-01   3.3044407e-01   2.8226614e-01   2.5476043e-01   3.8303533e-01   3.5073545e-01   4.7207593e-01   3.4261952e-01   5.1971032e-01   4.7291517e-01   4.5060974e-01   4.0262275e-01   3.2482001e-01   2.9392206e-01   3.0651667e-01   3.0969311e-01   4.5351281e-01   3.9480665e-01   3.3328537e-01   3.5550913e-01   4.4602781e-01   4.5703850e-01   0.0000000e+00   4.0367189e-01
   2.9198483e-01   2.8335653e-01   2.7984071e-01   2.9921203e-01   4.1197202e-01   3.9465260e-01   3.2065355e-01   3.0178581e-01   3.2015176e-01   2.9377307e-01   2.8845298e-01   2.8134165e-01   2.8822770e-01   3.0887758e-01   4.1660355e-01   3.8731396e-01   3.1272025e-01   2.9215691e-01   2.9733023e-01   3.0413230e-01   6.1177824e-01   5.2859241e-01   2.8933690e-01   3.1717259e-01   3.6606510e-01   3.6408802e-01   4.6453795e-01   4.6281168e-01   3.6043911e-01   3.4739904e-01   3.3639017e-01   3.0467864e-01   3.0436368e-01   2.9901217e-01   3.2696427e-01   4.4465440e-01   6.0480414e-01   5.3073785e-01   6.3174434e-01   6.0544971e-01   6.0814675e-01   5.7558193e-01   3.2924377e-01   3.5630197e-01   2.9908136e-01   3.1527258e-01   4.1671747e-01   4.4507522e-01   2.8779375e-01   3.1166427e-01   2.9589980e-01   2.7919670e-01   3.9883338e-01   3.7681268e-01   4.6167462e-01   4.4776887e-01   3.0390836e-01   3.1083431e-01   2.9301132e-01   2.9599114e-01   3.1407796e-01   3.1254256e-01   2.9906727e-01   3.0618292e-01   3.1671272e-01   3.0647689e-01   3.3242916e-01   3.2492307e-01   3.2468303e-01   3.0052592e-01   4.2362754e-01   3.6878576e-01   4.7751373e-01   3.5927027e-01   6.7191631e-01   4.6462455e-01   4.8499046e-01   4.6201916e-01   2.9601628e-01   3.0047887e-01   3.0790640e-01   3.0253697e-01   4.5982037e-01   3.9953132e-01   3.7771196e-01   3.7393254e-01   4.5483033e-01   4.9140538e-01   4.0367189e-01   0.0000000e+00
