# Supplementary material for: Autistic traits and individual brain differences: functional network efficiency reflects attentional and social impairments, structural nodal efficiencies index systemising and theory-of-mind skills
Source: Mol Autism. 2021 Jan 21;12:3. doi: 10.1186/s13229-020-00377-8 (PMC7818759; doi:10.1186/s13229-020-00377-8)
Supplement: Supplementary file 9 — Additional file 9. Brain-behaviour correlations. README file detailing data curation; AAL-90 region masks in NIfTI format; spreadseehts of Spearman correlations; code and data for the correlational analysis. [file 13229_2020_377_MOESM9_ESM.zip › Paul_Arora_et_al_data/Physiological/BBC/analysis/Diffusion_Analaysis/adj_matrixes/Connectivity_Probability_weighted/fixnormed_Connection_Matrix_sym_aHU0404.txt]

   0.0000000e+00   3.7849054e-01   4.0115439e-01   4.8219493e-01   4.5881727e-01   4.8449491e-01   3.7057115e-01   3.9019605e-01   4.3248685e-01   4.7606109e-01   5.1210931e-01   4.7422508e-01   4.2408315e-01   4.1892924e-01   4.1505783e-01   4.1008961e-01   4.0262986e-01   4.4907263e-01   4.3389033e-01   4.6924862e-01   6.8259529e-01   4.7120663e-01   4.9927392e-01   4.9674450e-01   5.8782541e-01   5.3121396e-01   4.4592353e-01   3.5546871e-01   4.3047805e-01   4.3218281e-01   5.2227261e-01   4.9605564e-01   4.8364616e-01   4.5313892e-01   5.7075990e-01   6.7925899e-01   4.7202362e-01   5.1446457e-01   4.1744639e-01   4.1011983e-01   5.4935159e-01   4.9393457e-01   4.4614753e-01   4.9151153e-01   5.0195480e-01   4.7973623e-01   3.9339529e-01   4.1954700e-01   4.7680893e-01   4.7012977e-01   4.3442076e-01   3.8955673e-01   5.0005938e-01   3.6338125e-01   3.7920477e-01   3.6954575e-01   4.5529479e-01   3.7748370e-01   4.3534567e-01   4.4313237e-01   4.2870309e-01   3.7702289e-01   4.3244431e-01   3.6370844e-01   4.3125035e-01   4.1940625e-01   4.8795132e-01   5.0371519e-01   4.5555078e-01   4.8125474e-01   4.5129146e-01   4.6729919e-01   5.1867958e-01   5.6046772e-01   5.0614037e-01   5.4393833e-01   4.9961654e-01   5.5933594e-01   4.4453081e-01   4.9354861e-01   3.9299051e-01   4.0983665e-01   3.8079891e-01   4.3186328e-01   3.6624214e-01   3.6417204e-01   3.6262709e-01   3.3517784e-01   3.7948431e-01   3.4172591e-01
   3.7849054e-01   0.0000000e+00   3.9750339e-01   4.7739781e-01   4.5931654e-01   5.1303322e-01   3.6879372e-01   3.7775349e-01   4.4435176e-01   4.6985266e-01   5.0020737e-01   4.7260416e-01   4.3061551e-01   4.4623905e-01   4.2958662e-01   4.0866739e-01   4.3359280e-01   4.6072408e-01   4.3032109e-01   4.3303135e-01   6.3832033e-01   5.2154522e-01   4.7780343e-01   4.9959138e-01   5.5610309e-01   4.9506373e-01   4.7492949e-01   3.7796335e-01   4.1325141e-01   4.3332130e-01   5.2620665e-01   4.7908222e-01   4.9545245e-01   4.6619552e-01   6.5388308e-01   6.4575389e-01   4.9615358e-01   5.2740196e-01   3.9122864e-01   4.2139573e-01   5.7600712e-01   4.9534233e-01   4.9755472e-01   4.8094027e-01   4.9130405e-01   5.2854105e-01   4.1540167e-01   4.1473891e-01   4.8371161e-01   4.5431449e-01   4.2890736e-01   3.8901042e-01   4.9596160e-01   3.6102075e-01   3.8744869e-01   3.6475199e-01   4.4316663e-01   3.8699688e-01   4.3516013e-01   3.9650474e-01   4.3662969e-01   3.9550696e-01   4.3550077e-01   3.6658623e-01   4.2221986e-01   4.1855809e-01   5.0050137e-01   5.1298433e-01   4.5259193e-01   4.7107316e-01   5.0046505e-01   5.0152929e-01   5.4144012e-01   5.7003265e-01   6.2991686e-01   5.5320941e-01   4.8926130e-01   5.6792432e-01   4.5902658e-01   4.2054760e-01   3.9250902e-01   4.1563418e-01   4.1503870e-01   3.7813154e-01   3.7791362e-01   3.7732243e-01   3.6298578e-01   3.3222724e-01   3.7070396e-01   3.6458816e-01
   4.0115439e-01   3.9750339e-01   0.0000000e+00   4.8045660e-01   4.9614743e-01   5.6994268e-01   4.0565932e-01   3.9580222e-01   4.9184404e-01   4.6335291e-01   5.1816053e-01   4.9590085e-01   4.4495826e-01   4.6586206e-01   4.4010967e-01   4.3027898e-01   4.6313276e-01   5.0966458e-01   4.5410317e-01   4.7734039e-01   6.4308662e-01   4.8932077e-01   4.8341321e-01   5.2917334e-01   5.6858218e-01   4.9111954e-01   4.8324803e-01   4.6180332e-01   4.4692159e-01   4.8743406e-01   5.5190975e-01   4.8231578e-01   5.3178031e-01   5.3187021e-01   6.8652456e-01   6.8740224e-01   4.8212059e-01   5.3760952e-01   4.0513255e-01   4.3299439e-01   5.9047276e-01   4.8416131e-01   5.0558499e-01   5.0939998e-01   5.2822375e-01   5.2263509e-01   4.2583153e-01   4.1794176e-01   5.2101128e-01   4.8312010e-01   4.3532008e-01   4.0536993e-01   5.0505680e-01   3.8739873e-01   4.0896206e-01   3.8098588e-01   4.4278991e-01   3.9727580e-01   4.8224207e-01   3.9995539e-01   4.4449254e-01   3.8512299e-01   4.3318547e-01   3.9700832e-01   4.1493951e-01   4.3745406e-01   4.9973938e-01   5.2781967e-01   4.7010544e-01   4.8035590e-01   4.9598699e-01   4.5862211e-01   5.1780084e-01   5.9404691e-01   6.4323678e-01   5.8094646e-01   5.0850383e-01   5.4861521e-01   4.4874213e-01   4.4907599e-01   3.9458395e-01   4.1388630e-01   4.2204769e-01   4.3149941e-01   3.9740159e-01   4.0589593e-01   3.9715540e-01   3.4009984e-01   4.0952328e-01   3.9529006e-01
   4.8219493e-01   4.7739781e-01   4.8045660e-01   0.0000000e+00   5.8101614e-01   5.7200264e-01   4.2982739e-01   4.5181619e-01   5.3366741e-01   5.6223010e-01   5.7309028e-01   5.4711894e-01   5.1412915e-01   5.5379293e-01   5.1359856e-01   5.2180887e-01   5.2453536e-01   5.5391681e-01   5.0498037e-01   5.3197270e-01   7.4340098e-01   6.0952548e-01   5.8616656e-01   6.0100146e-01   6.4659677e-01   5.7306455e-01   5.3485619e-01   4.9804259e-01   5.1126137e-01   5.1454254e-01   6.3488481e-01   5.4786788e-01   5.7706099e-01   5.6223121e-01   7.1529943e-01   6.9197179e-01   5.4792933e-01   6.3185989e-01   4.6803281e-01   5.0561544e-01   6.7369421e-01   6.4856214e-01   5.5896887e-01   5.9180549e-01   5.7205629e-01   5.8728469e-01   4.7372815e-01   4.8887238e-01   5.7787922e-01   5.5205195e-01   4.8632991e-01   4.7731604e-01   5.6321498e-01   4.5718154e-01   4.8483979e-01   4.6748582e-01   5.1348277e-01   4.6729432e-01   5.5459816e-01   5.2037415e-01   5.0051667e-01   4.5734543e-01   4.8751013e-01   4.7407369e-01   5.0873865e-01   5.1349905e-01   5.9037363e-01   5.8301991e-01   5.7116196e-01   5.1963495e-01   5.7250007e-01   5.8694731e-01   6.1438979e-01   6.8831048e-01   6.6456625e-01   6.0547664e-01   6.0016846e-01   6.3394218e-01   5.4024567e-01   5.5363455e-01   4.9045766e-01   5.0737967e-01   4.7639396e-01   4.5478729e-01   4.4680350e-01   4.5252105e-01   4.6919040e-01   4.1477138e-01   4.6590372e-01   4.4279348e-01
   4.5881727e-01   4.5931654e-01   4.9614743e-01   5.8101614e-01   0.0000000e+00   6.1321468e-01   4.5696953e-01   4.9121444e-01   5.5564505e-01   5.3755269e-01   5.7240070e-01   5.8736888e-01   5.1881361e-01   5.4471857e-01   5.3818551e-01   5.1585867e-01   5.3063151e-01   5.4669049e-01   4.9530218e-01   5.6121354e-01   7.5820137e-01   5.6870074e-01   5.6512128e-01   5.9018395e-01   6.0172358e-01   5.7641707e-01   5.1232932e-01   4.8918230e-01   5.3482521e-01   5.8427602e-01   5.9319130e-01   5.2986522e-01   5.8299508e-01   5.6945936e-01   7.8951356e-01   6.2715751e-01   5.5567170e-01   6.0186647e-01   4.7567280e-01   5.0908655e-01   6.6750711e-01   7.4733083e-01   5.3288065e-01   5.9896555e-01   6.0838506e-01   6.2934358e-01   4.6431995e-01   4.9098972e-01   5.4617190e-01   6.0276721e-01   4.8398257e-01   4.7326504e-01   5.6955690e-01   4.6009330e-01   4.6151705e-01   4.6143142e-01   4.8190739e-01   4.6562658e-01   5.5301931e-01   5.1993125e-01   5.2849152e-01   4.2046133e-01   4.6534096e-01   5.0865423e-01   5.1223452e-01   4.9111009e-01   5.9745253e-01   5.8926920e-01   4.9111474e-01   5.6266371e-01   5.4303318e-01   5.5438246e-01   5.9079667e-01   6.5119510e-01   6.1333294e-01   6.5831524e-01   5.8796178e-01   6.3905954e-01   5.7757379e-01   5.4610961e-01   4.9189174e-01   4.8582516e-01   4.6880421e-01   4.7201756e-01   4.6034791e-01   4.2468711e-01   4.5994980e-01   4.1116785e-01   4.8819177e-01   4.6960556e-01
   4.8449491e-01   5.1303322e-01   5.6994268e-01   5.7200264e-01   6.1321468e-01   0.0000000e+00   5.0367643e-01   4.9075406e-01   5.8414979e-01   6.0321469e-01   5.7611641e-01   5.7211859e-01   5.4176503e-01   5.7879040e-01   5.5211965e-01   5.5350590e-01   5.2066704e-01   5.9222177e-01   4.8855785e-01   5.6550019e-01   7.9242809e-01   6.1966721e-01   5.7835052e-01   5.9359565e-01   6.6924354e-01   6.0600098e-01   5.9272197e-01   5.2654644e-01   5.6030876e-01   5.6159944e-01   6.7547741e-01   5.9283693e-01   6.0036935e-01   6.0807076e-01   7.6425569e-01   7.4421639e-01   5.6879665e-01   6.5901714e-01   4.9259489e-01   5.5244061e-01   6.9834334e-01   6.8663992e-01   6.1022626e-01   6.1054062e-01   6.2176862e-01   6.2246508e-01   5.1362538e-01   5.4563043e-01   5.8000962e-01   5.7952337e-01   5.1160341e-01   5.2877723e-01   5.2417183e-01   4.2351198e-01   5.0849978e-01   4.7733604e-01   4.8314511e-01   4.5576638e-01   5.2096306e-01   5.3919790e-01   5.1133977e-01   4.5669742e-01   5.1504655e-01   4.6252263e-01   4.6734076e-01   5.2640720e-01   5.8890247e-01   5.9433227e-01   4.9477456e-01   5.9668240e-01   6.0235021e-01   5.6799749e-01   6.1234772e-01   6.6967558e-01   5.6868454e-01   6.2541665e-01   5.8284452e-01   6.8556892e-01   5.9536837e-01   5.1942234e-01   5.0282484e-01   5.3179339e-01   5.0332584e-01   4.7203412e-01   4.8694855e-01   4.7811036e-01   4.3453288e-01   3.9891962e-01   5.1022953e-01   4.6769334e-01
   3.7057115e-01   3.6879372e-01   4.0565932e-01   4.2982739e-01   4.5696953e-01   5.0367643e-01   0.0000000e+00   3.9188162e-01   4.9483871e-01   4.6761928e-01   4.8504729e-01   4.4561596e-01   3.9677989e-01   4.6096825e-01   4.2231687e-01   4.6302013e-01   4.6626390e-01   4.8909554e-01   4.0830037e-01   4.7741058e-01   6.1487396e-01   4.9017223e-01   4.7403909e-01   4.9018659e-01   5.4343269e-01   5.5881236e-01   4.5769852e-01   4.2239559e-01   4.2594769e-01   4.5024288e-01   5.1322486e-01   4.4603899e-01   4.5832155e-01   4.7289939e-01   6.1404849e-01   6.0453704e-01   4.7890784e-01   5.1863100e-01   3.9859925e-01   4.0475295e-01   6.0967501e-01   5.1411737e-01   4.6565157e-01   5.2506350e-01   4.7435250e-01   5.1383086e-01   3.9416610e-01   3.7720676e-01   4.8260509e-01   4.5602445e-01   4.1287272e-01   3.8360465e-01   4.6236948e-01   3.3956783e-01   3.8335421e-01   3.7166384e-01   3.9444002e-01   3.5847766e-01   4.1677874e-01   4.4263293e-01   4.2364018e-01   3.5246990e-01   4.2380382e-01   3.6959383e-01   4.1302115e-01   4.1342966e-01   4.7726351e-01   4.9925194e-01   4.1540366e-01   4.7941462e-01   4.8219644e-01   4.8258325e-01   5.3801088e-01   5.9262453e-01   5.4709492e-01   5.4761062e-01   4.7609053e-01   5.6047154e-01   4.8291145e-01   4.9888263e-01   3.7805631e-01   3.8652399e-01   4.0587887e-01   3.9109433e-01   3.5379496e-01   3.6890915e-01   3.8473565e-01   3.0736437e-01   3.5271960e-01   3.6123589e-01
   3.9019605e-01   3.7775349e-01   3.9580222e-01   4.5181619e-01   4.9121444e-01   4.9075406e-01   3.9188162e-01   0.0000000e+00   4.4537247e-01   4.7041427e-01   5.0131044e-01   4.5963496e-01   4.1644078e-01   4.5618257e-01   4.0635822e-01   4.4826057e-01   4.4255468e-01   4.8452890e-01   4.5934739e-01   4.8803509e-01   6.0909705e-01   5.6313880e-01   4.5832570e-01   4.8945077e-01   5.2071723e-01   4.8074322e-01   4.6607046e-01   4.4813902e-01   4.5522442e-01   4.3543193e-01   5.5051781e-01   4.4031084e-01   4.6983447e-01   4.7865668e-01   6.0604283e-01   6.1034032e-01   4.5456355e-01   5.3362460e-01   4.3561303e-01   4.0949476e-01   5.4206236e-01   5.0368746e-01   4.8490381e-01   5.2474250e-01   4.8713373e-01   5.3687488e-01   4.0384266e-01   3.9163432e-01   4.7344636e-01   4.7591473e-01   4.3262007e-01   3.9522606e-01   4.4195847e-01   3.5355206e-01   4.0150220e-01   3.7845060e-01   4.2124652e-01   3.6403777e-01   4.2851204e-01   4.2901501e-01   4.1119616e-01   3.4745887e-01   4.0576257e-01   3.5335516e-01   4.1098600e-01   4.1919279e-01   4.8672176e-01   5.0287375e-01   4.2709656e-01   4.7207819e-01   4.7094179e-01   4.9918439e-01   5.2849215e-01   5.4660584e-01   5.4755452e-01   5.3627894e-01   4.6538414e-01   5.5531382e-01   4.8190565e-01   4.8635890e-01   4.1456011e-01   4.2892477e-01   4.3074987e-01   3.8857472e-01   3.5464576e-01   3.7042241e-01   3.5151843e-01   3.1289309e-01   3.5783807e-01   3.6240719e-01
   4.3248685e-01   4.4435176e-01   4.9184404e-01   5.3366741e-01   5.5564505e-01   5.8414979e-01   4.9483871e-01   4.4537247e-01   0.0000000e+00   5.4262981e-01   5.6472620e-01   5.9574965e-01   4.9802448e-01   5.4910554e-01   4.9979068e-01   5.4089909e-01   5.3334186e-01   6.0704072e-01   5.1553394e-01   5.4392765e-01   7.2636852e-01   4.6770549e-01   5.3293430e-01   5.2081662e-01   5.4358092e-01   5.6692759e-01   5.1822015e-01   4.8146359e-01   4.7278308e-01   4.9013793e-01   5.7991352e-01   4.8481320e-01   5.5571065e-01   5.3305485e-01   6.7591771e-01   7.0642661e-01   5.4238770e-01   6.0002136e-01   5.0530630e-01   5.1389678e-01   6.4215651e-01   5.4174566e-01   6.0013524e-01   5.8076616e-01   5.2993787e-01   5.5697410e-01   4.4256135e-01   4.2089467e-01   5.1816621e-01   5.0978494e-01   4.3097192e-01   4.3560602e-01   4.9802725e-01   4.3391898e-01   4.1932504e-01   3.9514447e-01   4.4850210e-01   4.1651730e-01   5.1277580e-01   4.6445211e-01   4.4563845e-01   3.9049544e-01   4.5435605e-01   4.0947257e-01   4.2195179e-01   5.1188936e-01   5.3780389e-01   5.5801401e-01   4.9189546e-01   5.0837964e-01   4.8898960e-01   5.2077973e-01   5.7900001e-01   6.2057798e-01   5.7429050e-01   5.5006619e-01   5.3875435e-01   5.8399188e-01   4.7687684e-01   5.5670086e-01   4.1914583e-01   4.7149050e-01   4.6499792e-01   4.1780078e-01   4.1547526e-01   4.2155161e-01   4.3901351e-01   3.6189026e-01   3.9983236e-01   4.2763743e-01
   4.7606109e-01   4.6985266e-01   4.6335291e-01   5.6223010e-01   5.3755269e-01   6.0321469e-01   4.6761928e-01   4.7041427e-01   5.4262981e-01   0.0000000e+00   5.3063365e-01   5.4068424e-01   4.7175132e-01   5.1762887e-01   5.0684286e-01   5.1926301e-01   5.5666598e-01   5.8072347e-01   4.9978253e-01   5.2874681e-01   6.8446338e-01   5.2266387e-01   5.1113936e-01   5.4790566e-01   5.5378699e-01   5.5840642e-01   5.3464343e-01   4.9016765e-01   4.6466696e-01   5.1891252e-01   6.1989640e-01   5.2536772e-01   5.7873068e-01   5.4299882e-01   6.0264824e-01   6.1338581e-01   5.5187159e-01   5.9839202e-01   4.6061449e-01   4.8566370e-01   6.5024470e-01   6.0814230e-01   5.8951305e-01   5.7705809e-01   5.9191951e-01   5.3109462e-01   4.5831354e-01   4.7507099e-01   5.6725397e-01   5.4531910e-01   4.5304308e-01   4.7633980e-01   5.3072042e-01   4.6303248e-01   4.6318853e-01   4.3398431e-01   4.7984198e-01   4.3362892e-01   4.9814747e-01   4.7589502e-01   4.9975144e-01   4.7282932e-01   4.9241875e-01   4.5970983e-01   4.6338692e-01   4.8611545e-01   5.6875968e-01   5.9546001e-01   4.9223472e-01   5.2258592e-01   5.4744610e-01   5.2487013e-01   6.2863972e-01   6.7564947e-01   5.6880180e-01   6.1039088e-01   5.6960437e-01   6.3880335e-01   5.0710171e-01   5.5147934e-01   5.0862286e-01   5.1042653e-01   5.1361938e-01   4.5879418e-01   4.3537326e-01   4.3919777e-01   4.1582612e-01   4.0803960e-01   4.4463161e-01   4.6930893e-01
   5.1210931e-01   5.0020737e-01   5.1816053e-01   5.7309028e-01   5.7240070e-01   5.7611641e-01   4.8504729e-01   5.0131044e-01   5.6472620e-01   5.3063365e-01   0.0000000e+00   5.9219438e-01   5.5233190e-01   5.6316142e-01   5.5402490e-01   5.3079309e-01   5.9009544e-01   5.5772309e-01   4.9003802e-01   5.5834503e-01   6.5102066e-01   5.7776368e-01   5.9521467e-01   5.7518949e-01   6.4692864e-01   6.2271037e-01   5.8877400e-01   5.3956991e-01   5.2157009e-01   5.1782743e-01   6.3872925e-01   4.9130640e-01   5.6147481e-01   5.1248321e-01   6.3968378e-01   6.6162400e-01   5.7962109e-01   5.7999237e-01   4.7310212e-01   5.1073831e-01   6.7488342e-01   7.4997739e-01   5.6515927e-01   5.8460193e-01   5.9494623e-01   5.5630410e-01   4.9310302e-01   5.0184023e-01   5.7628812e-01   5.5750000e-01   5.4234105e-01   5.0887094e-01   5.7523748e-01   4.6457218e-01   4.6396092e-01   4.6949960e-01   4.8886291e-01   4.4307867e-01   5.3824779e-01   5.2829407e-01   5.1824159e-01   4.9660917e-01   5.4886483e-01   4.8513392e-01   5.1458094e-01   5.3966611e-01   5.6256672e-01   5.8509520e-01   5.2942018e-01   5.2092171e-01   5.7633845e-01   5.6329398e-01   6.3458073e-01   6.5220445e-01   6.2802564e-01   6.4110301e-01   5.8032111e-01   6.4288491e-01   5.3138022e-01   5.6889315e-01   5.0567556e-01   5.0011884e-01   5.3679398e-01   5.0103267e-01   4.6904357e-01   4.9892449e-01   4.7927667e-01   4.3767512e-01   4.6250633e-01   5.0180871e-01
   4.7422508e-01   4.7260416e-01   4.9590085e-01   5.4711894e-01   5.8736888e-01   5.7211859e-01   4.4561596e-01   4.5963496e-01   5.9574965e-01   5.4068424e-01   5.9219438e-01   0.0000000e+00   5.2901733e-01   5.2686145e-01   5.0649584e-01   5.1429996e-01   5.6807953e-01   5.6622565e-01   5.1033486e-01   5.8640264e-01   7.5185471e-01   5.5982826e-01   5.9321218e-01   6.3218740e-01   6.1608549e-01   6.4901522e-01   6.2282197e-01   5.7541981e-01   5.6994966e-01   5.4903894e-01   6.5028263e-01   4.8504289e-01   6.0933244e-01   5.3935330e-01   6.7358807e-01   7.0792195e-01   5.8790165e-01   6.2753598e-01   5.1563484e-01   5.5476269e-01   6.5824398e-01   6.5352968e-01   5.7486304e-01   5.8384187e-01   5.8422700e-01   5.9423612e-01   4.6137959e-01   4.9711361e-01   5.8628597e-01   5.7974473e-01   5.1214194e-01   4.6881173e-01   5.8412637e-01   4.7847450e-01   4.9785165e-01   4.5874117e-01   5.2066036e-01   4.5906748e-01   5.6855117e-01   5.1550815e-01   5.0798449e-01   4.8055164e-01   5.3752076e-01   5.1248130e-01   5.1762988e-01   5.6764480e-01   6.2475262e-01   5.9975538e-01   5.5505977e-01   5.6499143e-01   5.6877741e-01   6.1504270e-01   5.7855476e-01   6.1960832e-01   6.0987491e-01   6.7310857e-01   5.6500213e-01   6.3393763e-01   5.7401223e-01   5.4384157e-01   4.9913854e-01   5.0216152e-01   4.9961566e-01   4.8584955e-01   4.5238399e-01   4.6403191e-01   4.9486588e-01   4.5027182e-01   4.9507865e-01   4.9802214e-01
   4.2408315e-01   4.3061551e-01   4.4495826e-01   5.1412915e-01   5.1881361e-01   5.4176503e-01   3.9677989e-01   4.1644078e-01   4.9802448e-01   4.7175132e-01   5.5233190e-01   5.2901733e-01   0.0000000e+00   4.9728288e-01   4.6210213e-01   4.9004803e-01   4.8904809e-01   5.2780266e-01   4.7182838e-01   5.0700106e-01   7.3802356e-01   4.8097904e-01   5.1786107e-01   5.4816332e-01   5.7672493e-01   5.4646104e-01   4.8284180e-01   4.7913342e-01   4.8112208e-01   4.7749947e-01   5.9081255e-01   4.8733806e-01   5.2235810e-01   5.0481582e-01   6.0724789e-01   5.9821117e-01   5.2184041e-01   5.5418592e-01   4.1632470e-01   4.6778371e-01   5.7752080e-01   5.6144397e-01   5.1011042e-01   5.4407480e-01   5.4270225e-01   5.3188922e-01   4.3717948e-01   4.4972062e-01   5.1988411e-01   5.1979276e-01   4.4302445e-01   4.0030720e-01   5.1251625e-01   3.4692110e-01   4.4490960e-01   4.3611814e-01   4.5659246e-01   4.1761971e-01   4.8921210e-01   4.5789826e-01   4.6617142e-01   3.9973820e-01   4.5396771e-01   4.1492500e-01   4.5810068e-01   4.9382139e-01   5.4433257e-01   5.4241459e-01   5.1502440e-01   4.8615807e-01   5.5373335e-01   5.3113683e-01   5.8570842e-01   5.3735839e-01   5.3584999e-01   5.7721531e-01   5.4485488e-01   5.9081502e-01   5.5568812e-01   5.0617819e-01   4.2498649e-01   4.4773037e-01   4.5003599e-01   4.2847000e-01   3.9004381e-01   4.0217058e-01   4.0672047e-01   3.8659336e-01   4.0630523e-01   4.0275429e-01
   4.1892924e-01   4.4623905e-01   4.6586206e-01   5.5379293e-01   5.4471857e-01   5.7879040e-01   4.6096825e-01   4.5618257e-01   5.4910554e-01   5.1762887e-01   5.6316142e-01   5.2686145e-01   4.9728288e-01   0.0000000e+00   5.0143507e-01   5.4696824e-01   5.1529733e-01   5.6365428e-01   5.3309678e-01   5.5382260e-01   7.8215980e-01   5.7955650e-01   5.7534593e-01   5.6838654e-01   6.3891402e-01   6.2605621e-01   5.6557443e-01   5.6207528e-01   5.0434654e-01   5.0579713e-01   6.1847573e-01   5.4345752e-01   5.7921350e-01   5.7691266e-01   6.7565880e-01   5.8228152e-01   5.5019580e-01   5.8035952e-01   4.7270806e-01   4.9740738e-01   6.2408376e-01   6.2564770e-01   5.3337721e-01   5.7931017e-01   5.8824958e-01   6.0597858e-01   4.9669061e-01   4.9707731e-01   5.6997063e-01   5.5941703e-01   4.6869694e-01   4.3461300e-01   5.3573576e-01   4.4034161e-01   4.5519143e-01   4.7224257e-01   5.0153464e-01   4.5305992e-01   5.5297205e-01   4.8996711e-01   4.9689709e-01   4.2256097e-01   4.8946776e-01   4.4621168e-01   4.9439220e-01   5.2524291e-01   5.8748707e-01   6.0849673e-01   5.5459208e-01   5.6591436e-01   5.3398659e-01   5.1754307e-01   6.0606111e-01   6.5232923e-01   5.8003149e-01   5.8839495e-01   6.1072774e-01   6.8473774e-01   5.1251943e-01   5.6723330e-01   4.7162468e-01   5.1231728e-01   5.5791770e-01   4.6970680e-01   4.1430352e-01   4.3028979e-01   4.4569589e-01   4.0711038e-01   4.4950420e-01   4.0336283e-01
   4.1505783e-01   4.2958662e-01   4.4010967e-01   5.1359856e-01   5.3818551e-01   5.5211965e-01   4.2231687e-01   4.0635822e-01   4.9979068e-01   5.0684286e-01   5.5402490e-01   5.0649584e-01   4.6210213e-01   5.0143507e-01   0.0000000e+00   4.9600654e-01   4.8970748e-01   5.0533975e-01   4.6020828e-01   5.1316038e-01   7.6060408e-01   4.9962423e-01   5.3063757e-01   5.2733254e-01   6.3658796e-01   5.4218813e-01   4.9464755e-01   4.9031433e-01   4.7931326e-01   4.3856994e-01   5.8361309e-01   4.8739708e-01   5.5425180e-01   5.4094985e-01   6.2496652e-01   6.4026196e-01   5.2337094e-01   5.1457198e-01   4.3727479e-01   4.5849197e-01   6.0212233e-01   5.8607877e-01   4.8085083e-01   5.3325800e-01   5.3730296e-01   5.7628997e-01   4.6749990e-01   4.3957876e-01   5.4169764e-01   5.1190144e-01   4.5684033e-01   3.9469819e-01   5.1802660e-01   4.0747891e-01   4.0015357e-01   3.9905907e-01   4.4967820e-01   4.2741942e-01   5.0007410e-01   4.5807240e-01   4.5443348e-01   4.1011019e-01   4.6311620e-01   4.3709929e-01   4.3686339e-01   4.7035462e-01   5.4735241e-01   5.5496002e-01   4.6052600e-01   5.1562354e-01   5.1638317e-01   5.2042348e-01   5.5897058e-01   5.9690075e-01   5.9958525e-01   5.2623704e-01   5.3697341e-01   6.7048490e-01   4.7691307e-01   5.2883720e-01   4.3731524e-01   4.7673428e-01   4.7323446e-01   4.5030553e-01   4.0805283e-01   4.1817115e-01   4.3617754e-01   3.7970710e-01   4.1371364e-01   3.9364439e-01
   4.1008961e-01   4.0866739e-01   4.3027898e-01   5.2180887e-01   5.1585867e-01   5.5350590e-01   4.6302013e-01   4.4826057e-01   5.4089909e-01   5.1926301e-01   5.3079309e-01   5.1429996e-01   4.9004803e-01   5.4696824e-01   4.9600654e-01   0.0000000e+00   5.3645474e-01   5.5120712e-01   4.8340205e-01   5.1463909e-01   6.9539962e-01   5.6634777e-01   5.4136240e-01   5.6235913e-01   6.4498739e-01   6.1175025e-01   5.2018090e-01   5.0370728e-01   5.2531121e-01   4.7656910e-01   6.1226988e-01   4.9037298e-01   5.5405980e-01   5.4913984e-01   5.7085823e-01   6.4013581e-01   5.5614127e-01   5.7066064e-01   4.4078588e-01   4.8008280e-01   7.1483727e-01   5.6296482e-01   5.6902970e-01   5.9173353e-01   5.6321996e-01   5.9317105e-01   4.7465180e-01   4.7525034e-01   5.6005696e-01   5.0356260e-01   4.7518522e-01   4.4163064e-01   5.0311021e-01   4.6659218e-01   4.8044761e-01   4.5957133e-01   5.0373652e-01   4.3932117e-01   5.4984011e-01   4.7146203e-01   4.8093767e-01   4.2329165e-01   4.8950901e-01   4.5890647e-01   4.8624094e-01   4.8573409e-01   5.6461696e-01   5.8746567e-01   4.7787374e-01   5.2779843e-01   5.1384164e-01   5.3082817e-01   5.6429519e-01   6.0178139e-01   5.2970953e-01   5.7078013e-01   5.4259538e-01   6.5939681e-01   5.7155183e-01   4.6412958e-01   4.1975654e-01   4.2062049e-01   4.5392421e-01   4.3195186e-01   4.0497161e-01   4.4260751e-01   4.4901585e-01   3.8005037e-01   4.2085103e-01   4.0540533e-01
   4.0262986e-01   4.3359280e-01   4.6313276e-01   5.2453536e-01   5.3063151e-01   5.2066704e-01   4.6626390e-01   4.4255468e-01   5.3334186e-01   5.5666598e-01   5.9009544e-01   5.6807953e-01   4.8904809e-01   5.1529733e-01   4.8970748e-01   5.3645474e-01   0.0000000e+00   5.2385917e-01   4.5584449e-01   5.3259221e-01   7.8712664e-01   6.3051320e-01   5.3896478e-01   5.6945814e-01   5.8395378e-01   5.1868586e-01   4.8589311e-01   4.6083460e-01   4.8217789e-01   5.0987093e-01   6.1282272e-01   5.1569376e-01   5.2715086e-01   5.1447092e-01   5.6072877e-01   8.1327123e-01   5.1178753e-01   5.3564471e-01   4.8071562e-01   4.5315875e-01   5.8755377e-01   5.3895686e-01   5.8766580e-01   5.8248862e-01   5.6061883e-01   5.5347449e-01   4.2987607e-01   4.5419819e-01   5.2587533e-01   5.5920038e-01   4.8131772e-01   4.7110331e-01   5.8403238e-01   4.7431069e-01   4.7204449e-01   4.5067283e-01   5.0982137e-01   4.9448490e-01   5.6452232e-01   4.8987977e-01   5.1789288e-01   4.7817380e-01   5.3150086e-01   4.7739883e-01   5.2970577e-01   5.0462590e-01   5.9118277e-01   6.2267252e-01   5.1703139e-01   5.4803188e-01   5.9686381e-01   6.1640176e-01   6.3617763e-01   6.6082296e-01   5.6081323e-01   6.2610272e-01   5.5859040e-01   6.4574556e-01   5.2457042e-01   5.1325236e-01   4.6084341e-01   4.6804111e-01   4.9876106e-01   4.1306166e-01   4.1693500e-01   4.5805740e-01   4.3951262e-01   4.0799652e-01   4.2533463e-01   4.0701181e-01
   4.4907263e-01   4.6072408e-01   5.0966458e-01   5.5391681e-01   5.4669049e-01   5.9222177e-01   4.8909554e-01   4.8452890e-01   6.0704072e-01   5.8072347e-01   5.5772309e-01   5.6622565e-01   5.2780266e-01   5.6365428e-01   5.0533975e-01   5.5120712e-01   5.2385917e-01   0.0000000e+00   5.1620209e-01   5.5863518e-01   6.7287229e-01   6.1717908e-01   5.4720112e-01   5.8474231e-01   6.1248034e-01   5.9114094e-01   5.1046853e-01   5.1230278e-01   5.2501700e-01   4.9571083e-01   6.0729033e-01   5.2231618e-01   6.1620744e-01   5.7295029e-01   6.4374858e-01   8.6778577e-01   5.5173659e-01   5.2471068e-01   4.5452461e-01   4.4133120e-01   6.2137523e-01   6.3388622e-01   6.0876381e-01   6.2240445e-01   6.1848487e-01   6.0983639e-01   4.8162083e-01   4.8497877e-01   5.5769147e-01   5.5188920e-01   5.1038411e-01   4.9635490e-01   5.5776959e-01   4.7711059e-01   4.5631152e-01   4.5558232e-01   4.8352429e-01   4.2510826e-01   5.2631066e-01   5.0792503e-01   5.1605498e-01   4.3367727e-01   4.6507642e-01   4.6671503e-01   4.9330074e-01   5.0438053e-01   5.6444945e-01   5.9863818e-01   5.3430943e-01   5.5254121e-01   5.4599999e-01   5.2821951e-01   6.1955913e-01   6.2477218e-01   6.2545414e-01   6.4456070e-01   5.7641579e-01   6.4182018e-01   5.1639301e-01   5.6495695e-01   4.8619851e-01   4.8944574e-01   5.0101126e-01   4.7891226e-01   4.2553410e-01   4.4686146e-01   4.7110624e-01   4.1074168e-01   4.3993149e-01   4.6140570e-01
   4.3389033e-01   4.3032109e-01   4.5410317e-01   5.0498037e-01   4.9530218e-01   4.8855785e-01   4.0830037e-01   4.5934739e-01   5.1553394e-01   4.9978253e-01   4.9003802e-01   5.1033486e-01   4.7182838e-01   5.3309678e-01   4.6020828e-01   4.8340205e-01   4.5584449e-01   5.1620209e-01   0.0000000e+00   5.2881007e-01   6.1598057e-01   5.0569360e-01   5.2911395e-01   5.6584419e-01   5.9063351e-01   5.6042089e-01   4.9804717e-01   5.0689639e-01   4.9607980e-01   4.9762213e-01   5.9995008e-01   5.3176816e-01   5.7637311e-01   5.5203232e-01   6.3827255e-01   8.7522162e-01   5.4234912e-01   5.2010600e-01   4.9369985e-01   5.1416340e-01   5.3583514e-01   6.3889226e-01   5.7980960e-01   5.8125347e-01   6.0506832e-01   5.6544282e-01   4.6933234e-01   5.0628670e-01   5.3608089e-01   5.5682430e-01   4.9622538e-01   5.0102459e-01   5.9714484e-01   4.2445329e-01   4.4430848e-01   4.7013652e-01   4.8681736e-01   4.6445586e-01   5.6953643e-01   5.0709848e-01   5.3007308e-01   4.5436479e-01   4.6848448e-01   4.5062000e-01   4.9558576e-01   5.1105173e-01   5.7203402e-01   5.8584285e-01   4.7261588e-01   5.4681856e-01   5.0373406e-01   5.2870252e-01   5.9877563e-01   5.9802570e-01   5.5697519e-01   6.2358620e-01   5.8004479e-01   6.0502238e-01   5.4740615e-01   4.6059783e-01   4.2361700e-01   4.3406315e-01   4.3476106e-01   4.4210845e-01   4.0194935e-01   4.1930711e-01   4.0675449e-01   3.5085210e-01   3.9923143e-01   4.0790448e-01
   4.6924862e-01   4.3303135e-01   4.7734039e-01   5.3197270e-01   5.6121354e-01   5.6550019e-01   4.7741058e-01   4.8803509e-01   5.4392765e-01   5.2874681e-01   5.5834503e-01   5.8640264e-01   5.0700106e-01   5.5382260e-01   5.1316038e-01   5.1463909e-01   5.3259221e-01   5.5863518e-01   5.2881007e-01   0.0000000e+00   6.4992521e-01   6.3031447e-01   5.6524094e-01   5.7565669e-01   6.2043534e-01   6.1949778e-01   5.4097911e-01   5.3398477e-01   5.3000817e-01   5.4578669e-01   5.8705743e-01   5.2153195e-01   6.1255657e-01   5.4680094e-01   6.4113174e-01   7.8870632e-01   5.1466712e-01   5.7975081e-01   5.0525643e-01   5.2008831e-01   5.6201321e-01   6.7419894e-01   5.9946861e-01   5.9462217e-01   5.7473115e-01   5.9416788e-01   5.2910313e-01   5.1076255e-01   5.7506199e-01   5.4390066e-01   4.9027291e-01   5.0753331e-01   5.6168594e-01   4.6332646e-01   5.0379754e-01   4.7364529e-01   4.9630507e-01   4.6829692e-01   5.7029586e-01   5.3738713e-01   5.5600444e-01   4.6569277e-01   5.2881824e-01   4.8433031e-01   5.2212808e-01   5.1713311e-01   6.0895432e-01   6.1975570e-01   5.4749533e-01   5.5981555e-01   5.6616858e-01   5.2800178e-01   6.2903396e-01   6.2698782e-01   5.4083020e-01   6.7279337e-01   6.5204645e-01   6.7194220e-01   4.9817876e-01   4.8581474e-01   4.7450621e-01   5.0282287e-01   4.8327040e-01   4.7754160e-01   4.7418296e-01   4.4821499e-01   4.4473571e-01   3.7560676e-01   4.4385937e-01   4.6059362e-01
   6.8259529e-01   6.3832033e-01   6.4308662e-01   7.4340098e-01   7.5820137e-01   7.9242809e-01   6.1487396e-01   6.0909705e-01   7.2636852e-01   6.8446338e-01   6.5102066e-01   7.5185471e-01   7.3802356e-01   7.8215980e-01   7.6060408e-01   6.9539962e-01   7.8712664e-01   6.7287229e-01   6.1598057e-01   6.4992521e-01   0.0000000e+00   7.5084957e-01   7.8848206e-01   7.5999992e-01   7.7142767e-01   7.9334244e-01   7.3103964e-01   7.0026504e-01   7.4460959e-01   6.8053991e-01   7.3623061e-01   7.0690015e-01   7.1718733e-01   6.9985704e-01   8.0576355e-01   1.0000000e+00   7.4590149e-01   8.0505464e-01   6.8173752e-01   7.1916927e-01   7.9671104e-01   7.5132521e-01   6.9753362e-01   7.1830130e-01   7.0807234e-01   7.6182894e-01   6.0442449e-01   6.1090994e-01   6.6605141e-01   7.2199617e-01   6.5380773e-01   5.9750278e-01   6.4441720e-01   5.8346794e-01   5.0503247e-01   4.4579125e-01   5.9344620e-01   5.2263552e-01   6.9485371e-01   6.3629479e-01   6.3540762e-01   5.3499249e-01   5.8874648e-01   5.4412347e-01   5.4845164e-01   5.5023918e-01   6.6774458e-01   7.0338239e-01   6.8965494e-01   6.5494397e-01   6.6013860e-01   6.2275745e-01   7.5083014e-01   7.8957128e-01   6.7427386e-01   7.7158325e-01   7.2815337e-01   7.7077612e-01   7.0989532e-01   5.6819752e-01   6.1302242e-01   6.4528844e-01   6.2651011e-01   6.0384690e-01   5.4812037e-01   5.8674570e-01   6.5761262e-01   6.1823786e-01   6.5169619e-01   6.7204576e-01
   4.7120663e-01   5.2154522e-01   4.8932077e-01   6.0952548e-01   5.6870074e-01   6.1966721e-01   4.9017223e-01   5.6313880e-01   4.6770549e-01   5.2266387e-01   5.7776368e-01   5.5982826e-01   4.8097904e-01   5.7955650e-01   4.9962423e-01   5.6634777e-01   6.3051320e-01   6.1717908e-01   5.0569360e-01   6.3031447e-01   7.5084957e-01   0.0000000e+00   5.7215245e-01   5.6792752e-01   6.5339428e-01   6.2493272e-01   6.2740091e-01   5.1167764e-01   5.1431182e-01   5.4995837e-01   6.9253268e-01   5.6273638e-01   5.7542683e-01   6.7587335e-01   6.4681128e-01   8.3269770e-01   5.7535811e-01   5.9662674e-01   4.4277577e-01   5.1171236e-01   6.4069976e-01   6.4529123e-01   5.5796497e-01   6.3296784e-01   6.0994269e-01   5.8074975e-01   5.3920510e-01   5.2179202e-01   5.3112152e-01   6.0378218e-01   4.7493904e-01   5.4447923e-01   6.1748685e-01   5.5171963e-01   4.5456030e-01   4.6228362e-01   5.1918603e-01   5.0028455e-01   6.3188599e-01   5.9923177e-01   5.9373227e-01   5.5132153e-01   5.5482677e-01   4.9182849e-01   5.6956923e-01   5.9291686e-01   5.8128979e-01   6.6210933e-01   5.4488656e-01   5.6933329e-01   6.8080704e-01   6.1637514e-01   6.5058686e-01   7.1345912e-01   6.5063075e-01   7.1110680e-01   6.7497759e-01   7.3236948e-01   6.2883940e-01   5.6860174e-01   4.6590408e-01   4.9791893e-01   5.0688041e-01   5.4327161e-01   4.8054928e-01   4.6985818e-01   4.0643985e-01   4.3439721e-01   5.1936168e-01   5.2633123e-01
   4.9927392e-01   4.7780343e-01   4.8341321e-01   5.8616656e-01   5.6512128e-01   5.7835052e-01   4.7403909e-01   4.5832570e-01   5.3293430e-01   5.1113936e-01   5.9521467e-01   5.9321218e-01   5.1786107e-01   5.7534593e-01   5.3063757e-01   5.4136240e-01   5.3896478e-01   5.4720112e-01   5.2911395e-01   5.6524094e-01   7.8848206e-01   5.7215245e-01   0.0000000e+00   6.0519841e-01   6.1345752e-01   6.0646949e-01   5.3966107e-01   5.0117282e-01   5.2608233e-01   5.3305995e-01   6.0674727e-01   5.4444398e-01   5.7528523e-01   5.5164728e-01   6.5571157e-01   9.4320927e-01   5.8720684e-01   5.7914515e-01   4.7958382e-01   4.8370959e-01   7.1860658e-01   6.4059691e-01   6.0124121e-01   5.9953496e-01   5.4582970e-01   6.0302118e-01   4.6970542e-01   4.9648826e-01   5.4837595e-01   5.6803396e-01   5.0271887e-01   4.8015189e-01   5.5563968e-01   5.2439536e-01   4.8387785e-01   4.7055109e-01   5.2434515e-01   4.7186748e-01   5.7816831e-01   5.2240431e-01   5.2777128e-01   4.6423076e-01   5.0561045e-01   4.9017938e-01   5.1087174e-01   5.3174890e-01   5.9168471e-01   6.1007213e-01   5.4674312e-01   5.5959168e-01   5.3575174e-01   6.0802993e-01   6.4412435e-01   6.5836857e-01   6.1696581e-01   6.9926726e-01   6.0936438e-01   6.8039186e-01   5.3518904e-01   5.0557567e-01   4.8974529e-01   5.0792090e-01   5.0029477e-01   5.0856011e-01   4.6170891e-01   4.6754472e-01   4.5666551e-01   4.3255538e-01   4.5511324e-01   4.6244818e-01
   4.9674450e-01   4.9959138e-01   5.2917334e-01   6.0100146e-01   5.9018395e-01   5.9359565e-01   4.9018659e-01   4.8945077e-01   5.2081662e-01   5.4790566e-01   5.7518949e-01   6.3218740e-01   5.4816332e-01   5.6838654e-01   5.2733254e-01   5.6235913e-01   5.6945814e-01   5.8474231e-01   5.6584419e-01   5.7565669e-01   7.5999992e-01   5.6792752e-01   6.0519841e-01   0.0000000e+00   6.8709447e-01   6.2309606e-01   5.7510390e-01   5.4436357e-01   5.6958665e-01   5.1943481e-01   6.1427526e-01   5.4118921e-01   5.9147951e-01   5.7419945e-01   6.3719763e-01   7.8716137e-01   5.9037977e-01   6.1481510e-01   4.9222545e-01   4.8666394e-01   6.7306160e-01   6.8621830e-01   6.1395204e-01   5.9783766e-01   5.9718650e-01   6.1744766e-01   5.0072603e-01   4.9512498e-01   5.6675013e-01   5.7024595e-01   5.1624762e-01   5.0384044e-01   5.6390368e-01   5.1130891e-01   4.8518012e-01   4.7296078e-01   5.2089407e-01   5.1691205e-01   5.9633912e-01   5.1796245e-01   5.2249872e-01   4.7931290e-01   5.3196193e-01   4.7601092e-01   4.7951959e-01   5.2388802e-01   6.0255083e-01   5.9257879e-01   5.1565150e-01   5.8586511e-01   5.7195080e-01   5.6098243e-01   5.9182121e-01   6.7423070e-01   6.6735543e-01   7.1557083e-01   5.8083295e-01   6.9720429e-01   5.6684971e-01   5.3677734e-01   4.9898678e-01   5.3040860e-01   5.5227390e-01   5.3286536e-01   4.8227301e-01   5.0654896e-01   4.8400594e-01   4.5388813e-01   5.3287254e-01   4.9130998e-01
   5.8782541e-01   5.5610309e-01   5.6858218e-01   6.4659677e-01   6.0172358e-01   6.6924354e-01   5.4343269e-01   5.2071723e-01   5.4358092e-01   5.5378699e-01   6.4692864e-01   6.1608549e-01   5.7672493e-01   6.3891402e-01   6.3658796e-01   6.4498739e-01   5.8395378e-01   6.1248034e-01   5.9063351e-01   6.2043534e-01   7.7142767e-01   6.5339428e-01   6.1345752e-01   6.8709447e-01   0.0000000e+00   6.9335408e-01   6.4420872e-01   6.4621945e-01   5.6659486e-01   6.1121080e-01   6.1845026e-01   6.5753775e-01   6.7902523e-01   6.0070816e-01   7.6456527e-01   7.7488138e-01   6.9043884e-01   6.5324711e-01   5.5895400e-01   6.0244303e-01   6.2729986e-01   6.4965700e-01   6.4402180e-01   6.3677173e-01   6.5829203e-01   6.6350543e-01   5.4207009e-01   5.8405849e-01   6.4814870e-01   6.3064993e-01   5.8410690e-01   5.7369402e-01   6.0474757e-01   5.0516993e-01   5.0286248e-01   5.6143615e-01   6.0971174e-01   5.1665766e-01   6.1146665e-01   5.9324377e-01   6.0800093e-01   5.3319122e-01   5.6074035e-01   5.6621311e-01   5.8087678e-01   5.8267534e-01   6.6641294e-01   6.5178710e-01   5.9040116e-01   6.9633071e-01   6.6713135e-01   6.4216338e-01   6.7110353e-01   7.4880475e-01   7.0061791e-01   7.7731590e-01   6.8307746e-01   7.4766934e-01   6.2980268e-01   5.9812814e-01   5.6036588e-01   6.1412199e-01   6.2827372e-01   5.8885986e-01   5.5755412e-01   5.9103727e-01   5.3844946e-01   4.9400058e-01   5.9586596e-01   5.5533175e-01
   5.3121396e-01   4.9506373e-01   4.9111954e-01   5.7306455e-01   5.7641707e-01   6.0600098e-01   5.5881236e-01   4.8074322e-01   5.6692759e-01   5.5840642e-01   6.2271037e-01   6.4901522e-01   5.4646104e-01   6.2605621e-01   5.4218813e-01   6.1175025e-01   5.1868586e-01   5.9114094e-01   5.6042089e-01   6.1949778e-01   7.9334244e-01   6.2493272e-01   6.0646949e-01   6.2309606e-01   6.9335408e-01   0.0000000e+00   5.9127737e-01   5.7436894e-01   5.9437533e-01   6.3661272e-01   6.3721733e-01   5.8631702e-01   6.5406191e-01   5.9900826e-01   6.8925460e-01   9.5483438e-01   6.4636822e-01   6.0614581e-01   5.1903598e-01   5.1887752e-01   6.3658852e-01   6.9829753e-01   6.3961286e-01   6.1530213e-01   6.3978305e-01   6.9247252e-01   5.4653849e-01   5.7851132e-01   6.2348806e-01   6.2989498e-01   5.6678428e-01   5.5075258e-01   5.8424383e-01   4.9079349e-01   5.1408381e-01   5.0743875e-01   5.4669862e-01   5.0112793e-01   5.9438580e-01   5.4183263e-01   5.1520676e-01   4.9105945e-01   5.3477838e-01   5.2169530e-01   5.1787564e-01   5.3738597e-01   6.0439241e-01   6.0919676e-01   5.3773569e-01   6.0025926e-01   5.8261979e-01   6.2713910e-01   6.7618142e-01   6.6295540e-01   7.1784533e-01   7.0382011e-01   6.3059520e-01   7.1504799e-01   5.2651256e-01   6.0210131e-01   4.8205897e-01   5.4807917e-01   5.5951284e-01   5.3680737e-01   5.1638666e-01   5.1755760e-01   4.9252047e-01   4.3350750e-01   5.3290870e-01   5.1222480e-01
   4.4592353e-01   4.7492949e-01   4.8324803e-01   5.3485619e-01   5.1232932e-01   5.9272197e-01   4.5769852e-01   4.6607046e-01   5.1822015e-01   5.3464343e-01   5.8877400e-01   6.2282197e-01   4.8284180e-01   5.6557443e-01   4.9464755e-01   5.2018090e-01   4.8589311e-01   5.1046853e-01   4.9804717e-01   5.4097911e-01   7.3103964e-01   6.2740091e-01   5.3966107e-01   5.7510390e-01   6.4420872e-01   5.9127737e-01   0.0000000e+00   5.2920781e-01   5.1761109e-01   5.3727944e-01   6.3908635e-01   5.2808463e-01   5.7184414e-01   5.3837069e-01   6.3227998e-01   8.4440749e-01   5.1317388e-01   6.0023365e-01   4.9003077e-01   4.9536038e-01   5.3410937e-01   6.3846787e-01   5.4249484e-01   5.4905794e-01   6.1569726e-01   5.8700318e-01   4.6581492e-01   4.7458008e-01   5.6485590e-01   6.0278734e-01   4.9074396e-01   4.3378680e-01   5.3127350e-01   4.3899705e-01   4.3621825e-01   4.5284055e-01   5.2002583e-01   4.5215186e-01   4.6762992e-01   4.8273018e-01   5.2681585e-01   4.4423106e-01   4.8586936e-01   4.4528391e-01   5.1489664e-01   5.1959480e-01   5.7228752e-01   6.0530817e-01   5.2696411e-01   5.8137146e-01   5.4149732e-01   6.0838771e-01   6.8681735e-01   6.1158807e-01   6.6202075e-01   6.7403337e-01   5.9130582e-01   6.4450761e-01   4.9804549e-01   5.2334705e-01   4.8790186e-01   5.2548361e-01   4.8882863e-01   4.5629003e-01   4.4221778e-01   4.5796238e-01   4.4737284e-01   4.4313978e-01   4.5383061e-01   4.4790652e-01
   3.5546871e-01   3.7796335e-01   4.6180332e-01   4.9804259e-01   4.8918230e-01   5.2654644e-01   4.2239559e-01   4.4813902e-01   4.8146359e-01   4.9016765e-01   5.3956991e-01   5.7541981e-01   4.7913342e-01   5.6207528e-01   4.9031433e-01   5.0370728e-01   4.6083460e-01   5.1230278e-01   5.0689639e-01   5.3398477e-01   7.0026504e-01   5.1167764e-01   5.0117282e-01   5.4436357e-01   6.4621945e-01   5.7436894e-01   5.2920781e-01   0.0000000e+00   4.3671402e-01   4.8941904e-01   6.1787746e-01   5.0693156e-01   5.1067284e-01   4.9893735e-01   5.7944314e-01   7.2073197e-01   4.8777649e-01   5.4530574e-01   4.4124393e-01   4.9397367e-01   5.3013272e-01   5.1775134e-01   4.6766576e-01   4.5839252e-01   5.1087162e-01   5.4452822e-01   4.1521464e-01   4.2853004e-01   5.0852493e-01   4.6223113e-01   4.3992147e-01   4.0386855e-01   5.1842106e-01   4.8994557e-01   4.5383748e-01   4.1329643e-01   4.4927811e-01   3.8814598e-01   4.9803173e-01   4.9736718e-01   4.6086246e-01   4.1272468e-01   4.4011840e-01   4.2997855e-01   4.4933470e-01   5.2523337e-01   5.5487906e-01   5.5254470e-01   4.6541885e-01   4.7039009e-01   5.2144853e-01   5.7870399e-01   5.9196399e-01   5.9954502e-01   6.3723574e-01   6.4966163e-01   5.2559096e-01   5.5717905e-01   4.4775089e-01   4.2092006e-01   4.3130987e-01   4.3916345e-01   3.9980480e-01   4.0682457e-01   3.6486462e-01   3.7432975e-01   3.5188075e-01   3.6883923e-01   3.9855008e-01   3.6345663e-01
   4.3047805e-01   4.1325141e-01   4.4692159e-01   5.1126137e-01   5.3482521e-01   5.6030876e-01   4.2594769e-01   4.5522442e-01   4.7278308e-01   4.6466696e-01   5.2157009e-01   5.6994966e-01   4.8112208e-01   5.0434654e-01   4.7931326e-01   5.2531121e-01   4.8217789e-01   5.2501700e-01   4.9607980e-01   5.3000817e-01   7.4460959e-01   5.1431182e-01   5.2608233e-01   5.6958665e-01   5.6659486e-01   5.9437533e-01   5.1761109e-01   4.3671402e-01   0.0000000e+00   5.1857765e-01   5.6572464e-01   4.8418309e-01   5.2455927e-01   5.3693719e-01   6.3730714e-01   8.6826389e-01   5.1944084e-01   5.8302410e-01   4.3810805e-01   4.8137560e-01   5.7626519e-01   5.3437981e-01   5.1505130e-01   5.4249764e-01   5.5482318e-01   5.6639421e-01   4.6574770e-01   4.6024589e-01   5.3906246e-01   5.2362935e-01   4.2857357e-01   4.2403662e-01   4.7865394e-01   4.4710175e-01   4.3001780e-01   4.1382840e-01   4.4528902e-01   4.1278112e-01   4.9287622e-01   4.6393355e-01   4.6571931e-01   4.4709902e-01   4.6063257e-01   4.1957778e-01   4.7064202e-01   5.2436211e-01   5.3594190e-01   5.5077707e-01   4.7272061e-01   4.9206234e-01   5.1583426e-01   5.1724818e-01   6.0685860e-01   6.0286291e-01   6.5154701e-01   6.2975115e-01   5.6631727e-01   5.8684669e-01   4.9015030e-01   4.7482689e-01   4.4655697e-01   4.7149919e-01   4.4589818e-01   4.3820864e-01   4.0085860e-01   4.0152577e-01   3.9950953e-01   4.2412286e-01   4.2904907e-01   4.2531462e-01
   4.3218281e-01   4.3332130e-01   4.8743406e-01   5.1454254e-01   5.8427602e-01   5.6159944e-01   4.5024288e-01   4.3543193e-01   4.9013793e-01   5.1891252e-01   5.1782743e-01   5.4903894e-01   4.7749947e-01   5.0579713e-01   4.3856994e-01   4.7656910e-01   5.0987093e-01   4.9571083e-01   4.9762213e-01   5.4578669e-01   6.8053991e-01   5.4995837e-01   5.3305995e-01   5.1943481e-01   6.1121080e-01   6.3661272e-01   5.3727944e-01   4.8941904e-01   5.1857765e-01   0.0000000e+00   6.1064568e-01   5.5763078e-01   5.9149954e-01   5.7439882e-01   6.6711793e-01   8.6739963e-01   5.7245978e-01   5.8457489e-01   5.2588283e-01   5.0524287e-01   5.9430070e-01   5.5654497e-01   5.8276335e-01   6.2540503e-01   5.6689851e-01   6.3550882e-01   4.6748118e-01   5.2159777e-01   6.0344786e-01   5.7267084e-01   5.0535122e-01   5.0176045e-01   5.5172029e-01   4.7636746e-01   4.6160112e-01   4.3986049e-01   4.7890156e-01   4.5266261e-01   5.4576269e-01   4.8354339e-01   4.9268866e-01   4.5955948e-01   4.6764088e-01   4.5522954e-01   5.0081043e-01   5.3000659e-01   6.0331650e-01   5.9165316e-01   5.4860676e-01   5.6645087e-01   5.4867139e-01   5.4343448e-01   6.5112888e-01   6.1374210e-01   6.2185224e-01   6.7223604e-01   5.9004753e-01   6.3262851e-01   4.9525960e-01   5.0704141e-01   4.7182711e-01   4.9977385e-01   4.4381764e-01   4.3022368e-01   4.2136200e-01   4.3208272e-01   4.1358618e-01   4.0522482e-01   4.1240253e-01   4.3544099e-01
   5.2227261e-01   5.2620665e-01   5.5190975e-01   6.3488481e-01   5.9319130e-01   6.7547741e-01   5.1322486e-01   5.5051781e-01   5.7991352e-01   6.1989640e-01   6.3872925e-01   6.5028263e-01   5.9081255e-01   6.1847573e-01   5.8361309e-01   6.1226988e-01   6.1282272e-01   6.0729033e-01   5.9995008e-01   5.8705743e-01   7.3623061e-01   6.9253268e-01   6.0674727e-01   6.1427526e-01   6.1845026e-01   6.3721733e-01   6.3908635e-01   6.1787746e-01   5.6572464e-01   6.1064568e-01   0.0000000e+00   6.2162658e-01   6.4013340e-01   6.3049273e-01   6.7208539e-01   8.8353644e-01   6.7436259e-01   6.9041148e-01   5.1702768e-01   5.4258152e-01   6.2511198e-01   6.5524902e-01   6.5454543e-01   6.9215187e-01   6.3354871e-01   6.4134050e-01   5.3594060e-01   5.5253175e-01   6.8152222e-01   6.2559738e-01   5.8366804e-01   5.7476382e-01   6.2063439e-01   5.1856573e-01   5.3778467e-01   5.4553664e-01   5.7215141e-01   5.5344465e-01   6.4400089e-01   5.8583554e-01   6.0353994e-01   5.2063583e-01   5.4877539e-01   4.7990187e-01   5.6646272e-01   6.1064792e-01   6.5538692e-01   6.4087374e-01   5.5827354e-01   5.7136271e-01   6.2826519e-01   6.6659034e-01   6.6522194e-01   6.9904500e-01   6.4796466e-01   7.2911822e-01   6.6012513e-01   7.3867793e-01   5.6919069e-01   6.0162763e-01   5.5852744e-01   6.0841807e-01   5.7702931e-01   5.9063186e-01   5.2851279e-01   5.3585149e-01   5.3005030e-01   5.0291451e-01   5.1158533e-01   5.1719473e-01
   4.9605564e-01   4.7908222e-01   4.8231578e-01   5.4786788e-01   5.2986522e-01   5.9283693e-01   4.4603899e-01   4.4031084e-01   4.8481320e-01   5.2536772e-01   4.9130640e-01   4.8504289e-01   4.8733806e-01   5.4345752e-01   4.8739708e-01   4.9037298e-01   5.1569376e-01   5.2231618e-01   5.3176816e-01   5.2153195e-01   7.0690015e-01   5.6273638e-01   5.4444398e-01   5.4118921e-01   6.5753775e-01   5.8631702e-01   5.2808463e-01   5.0693156e-01   4.8418309e-01   5.5763078e-01   6.2162658e-01   0.0000000e+00   5.6501349e-01   5.5351397e-01   6.1210282e-01   7.7834675e-01   5.5211126e-01   6.0048748e-01   4.7572544e-01   4.9682983e-01   4.9373904e-01   6.1138673e-01   5.5633293e-01   6.4675181e-01   6.1611348e-01   6.1752657e-01   5.0993002e-01   4.8320078e-01   6.0687175e-01   5.7816774e-01   5.1913284e-01   4.9618570e-01   5.4630441e-01   4.2886260e-01   4.6122413e-01   4.7250874e-01   5.3202263e-01   4.7935305e-01   5.5484825e-01   5.2035682e-01   5.4349408e-01   4.9636646e-01   5.0805452e-01   4.8271230e-01   5.1894101e-01   4.9469529e-01   5.9083530e-01   5.8681199e-01   5.2101079e-01   5.5946419e-01   5.5105723e-01   5.4303602e-01   6.4824442e-01   6.4142313e-01   6.3648645e-01   7.2118108e-01   6.0942702e-01   6.9378772e-01   5.4952005e-01   5.2218734e-01   5.2717661e-01   5.3167144e-01   5.2290126e-01   4.9315454e-01   4.4513041e-01   4.9533275e-01   4.7443873e-01   4.3588346e-01   4.4225990e-01   4.6470967e-01
   4.8364616e-01   4.9545245e-01   5.3178031e-01   5.7706099e-01   5.8299508e-01   6.0036935e-01   4.5832155e-01   4.6983447e-01   5.5571065e-01   5.7873068e-01   5.6147481e-01   6.0933244e-01   5.2235810e-01   5.7921350e-01   5.5425180e-01   5.5405980e-01   5.2715086e-01   6.1620744e-01   5.7637311e-01   6.1255657e-01   7.1718733e-01   5.7542683e-01   5.7528523e-01   5.9147951e-01   6.7902523e-01   6.5406191e-01   5.7184414e-01   5.1067284e-01   5.2455927e-01   5.9149954e-01   6.4013340e-01   5.6501349e-01   0.0000000e+00   6.1246782e-01   6.6667115e-01   8.4763759e-01   5.4045621e-01   6.7392041e-01   4.9543680e-01   5.1230143e-01   5.5725694e-01   6.7571034e-01   6.2485267e-01   6.1183169e-01   6.4757457e-01   6.3571201e-01   5.2748120e-01   5.2321528e-01   5.8524593e-01   5.5978682e-01   5.3262262e-01   5.1152836e-01   5.6694132e-01   4.8532224e-01   5.0139685e-01   5.0301339e-01   5.2560305e-01   4.9292359e-01   5.7603166e-01   5.3098822e-01   5.4528542e-01   4.8342534e-01   5.0982955e-01   4.8700428e-01   5.2339918e-01   5.5433570e-01   6.2112237e-01   6.1481100e-01   5.6893720e-01   5.6529886e-01   5.6765355e-01   6.0221205e-01   7.0230646e-01   6.9928466e-01   7.6148698e-01   7.0486681e-01   6.2714526e-01   6.8710645e-01   5.1884880e-01   5.1788784e-01   5.1989530e-01   5.3554897e-01   5.4087852e-01   5.3800691e-01   4.8680310e-01   4.8264931e-01   4.5654807e-01   4.6195234e-01   4.6514799e-01   4.7370601e-01
   4.5313892e-01   4.6619552e-01   5.3187021e-01   5.6223121e-01   5.6945936e-01   6.0807076e-01   4.7289939e-01   4.7865668e-01   5.3305485e-01   5.4299882e-01   5.1248321e-01   5.3935330e-01   5.0481582e-01   5.7691266e-01   5.4094985e-01   5.4913984e-01   5.1447092e-01   5.7295029e-01   5.5203232e-01   5.4680094e-01   6.9985704e-01   6.7587335e-01   5.5164728e-01   5.7419945e-01   6.0070816e-01   5.9900826e-01   5.3837069e-01   4.9893735e-01   5.3693719e-01   5.7439882e-01   6.3049273e-01   5.5351397e-01   6.1246782e-01   0.0000000e+00   6.1866481e-01   8.0137272e-01   5.7644589e-01   6.0745874e-01   4.5996898e-01   5.3427340e-01   5.8452560e-01   5.7394130e-01   5.9924755e-01   5.9597572e-01   6.2300764e-01   6.2763175e-01   4.9678762e-01   4.7781060e-01   5.5749870e-01   5.3789599e-01   5.2374147e-01   4.9729387e-01   5.0548527e-01   4.9916496e-01   5.0329714e-01   4.4011962e-01   5.0244144e-01   4.7848037e-01   5.7560579e-01   5.0082546e-01   5.2413622e-01   4.5996477e-01   4.9357088e-01   4.8277485e-01   5.0617367e-01   4.9668572e-01   6.0173613e-01   5.9037348e-01   5.5278183e-01   5.5759998e-01   5.8051574e-01   6.0949653e-01   6.3312413e-01   6.4669058e-01   7.9416228e-01   7.2881625e-01   6.1131364e-01   6.3231074e-01   5.3273286e-01   5.4244452e-01   4.9309667e-01   4.8898292e-01   5.1407942e-01   4.8588452e-01   4.6171642e-01   4.9277438e-01   4.5950959e-01   4.4321427e-01   4.6143400e-01   4.7138347e-01
   5.7075990e-01   6.5388308e-01   6.8652456e-01   7.1529943e-01   7.8951356e-01   7.6425569e-01   6.1404849e-01   6.0604283e-01   6.7591771e-01   6.0264824e-01   6.3968378e-01   6.7358807e-01   6.0724789e-01   6.7565880e-01   6.2496652e-01   5.7085823e-01   5.6072877e-01   6.4374858e-01   6.3827255e-01   6.4113174e-01   8.0576355e-01   6.4681128e-01   6.5571157e-01   6.3719763e-01   7.6456527e-01   6.8925460e-01   6.3227998e-01   5.7944314e-01   6.3730714e-01   6.6711793e-01   6.7208539e-01   6.1210282e-01   6.6667115e-01   6.1866481e-01   0.0000000e+00   7.1590085e-01   6.2099407e-01   6.3734930e-01   4.9861708e-01   5.3875850e-01   6.6007022e-01   7.3201325e-01   6.5826894e-01   6.9775546e-01   6.9894978e-01   7.8428881e-01   6.1934380e-01   5.7963285e-01   6.6633580e-01   6.3344407e-01   5.9675319e-01   5.4418988e-01   6.1854172e-01   6.0123005e-01   5.2260252e-01   5.3390576e-01   6.7609876e-01   5.4236814e-01   6.5505047e-01   5.8787864e-01   5.7418265e-01   5.9566018e-01   6.4493084e-01   5.8747956e-01   6.3269253e-01   5.6254851e-01   6.3930887e-01   7.0724738e-01   5.7631691e-01   6.6505594e-01   6.4793456e-01   6.9646210e-01   7.6844877e-01   7.5627699e-01   8.3771604e-01   7.5079726e-01   6.7561611e-01   6.9781604e-01   6.1037118e-01   5.5842307e-01   5.7839769e-01   5.7050926e-01   6.2505810e-01   5.6933743e-01   5.0308850e-01   5.3109143e-01   5.0724598e-01   5.9354581e-01   5.8096430e-01   5.7886631e-01
   6.7925899e-01   6.4575389e-01   6.8740224e-01   6.9197179e-01   6.2715751e-01   7.4421639e-01   6.0453704e-01   6.1034032e-01   7.0642661e-01   6.1338581e-01   6.6162400e-01   7.0792195e-01   5.9821117e-01   5.8228152e-01   6.4026196e-01   6.4013581e-01   8.1327123e-01   8.6778577e-01   8.7522162e-01   7.8870632e-01   1.0000000e+00   8.3269770e-01   9.4320927e-01   7.8716137e-01   7.7488138e-01   9.5483438e-01   8.4440749e-01   7.2073197e-01   8.6826389e-01   8.6739963e-01   8.8353644e-01   7.7834675e-01   8.4763759e-01   8.0137272e-01   7.1590085e-01   0.0000000e+00   7.3144403e-01   7.9211833e-01   7.9633587e-01   7.5721979e-01   9.0864583e-01   7.4490251e-01   6.5944404e-01   6.7559818e-01   7.7959523e-01   7.3397234e-01   6.0119355e-01   5.8686266e-01   7.6097517e-01   6.4225829e-01   6.3898162e-01   6.6144339e-01   6.8447602e-01   6.7894601e-01   5.6149210e-01   6.6301298e-01   7.0350142e-01   7.0907457e-01   7.6201584e-01   7.1233148e-01   7.1369215e-01   5.7775894e-01   6.2667011e-01   5.8119492e-01   6.4116961e-01   6.3808745e-01   6.9808829e-01   7.4400819e-01   6.9854847e-01   6.3567723e-01   6.7487003e-01   6.6162889e-01   7.1572163e-01   6.2264816e-01   7.9396018e-01   7.7409379e-01   7.4734943e-01   8.0321290e-01   6.5374833e-01   7.0954042e-01   6.7081509e-01   7.2169983e-01   7.2380124e-01   6.5526032e-01   4.5231337e-01   6.4341627e-01   6.3623228e-01   6.8144065e-01   7.2402520e-01   5.3649398e-01
   4.7202362e-01   4.9615358e-01   4.8212059e-01   5.4792933e-01   5.5567170e-01   5.6879665e-01   4.7890784e-01   4.5456355e-01   5.4238770e-01   5.5187159e-01   5.7962109e-01   5.8790165e-01   5.2184041e-01   5.5019580e-01   5.2337094e-01   5.5614127e-01   5.1178753e-01   5.5173659e-01   5.4234912e-01   5.1466712e-01   7.4590149e-01   5.7535811e-01   5.8720684e-01   5.9037977e-01   6.9043884e-01   6.4636822e-01   5.1317388e-01   4.8777649e-01   5.1944084e-01   5.7245978e-01   6.7436259e-01   5.5211126e-01   5.4045621e-01   5.7644589e-01   6.2099407e-01   7.3144403e-01   0.0000000e+00   6.0547319e-01   5.6028518e-01   5.7144895e-01   6.6794642e-01   6.7246178e-01   5.8446259e-01   6.3643360e-01   6.0503280e-01   6.1767877e-01   5.2037780e-01   5.3920267e-01   6.3547879e-01   5.9245510e-01   5.7780516e-01   5.5532299e-01   6.2558618e-01   5.3985787e-01   5.3668500e-01   5.0925762e-01   5.6195055e-01   5.1435358e-01   5.6137359e-01   5.1516454e-01   5.4925977e-01   5.0743119e-01   5.1602231e-01   4.8711615e-01   5.2430872e-01   5.3845723e-01   5.8738193e-01   6.5228744e-01   5.2895746e-01   5.7546098e-01   6.0935058e-01   6.3588543e-01   6.3637923e-01   6.7696782e-01   6.7121754e-01   6.7919226e-01   5.5070885e-01   6.6506064e-01   4.8691415e-01   5.2497604e-01   4.8715362e-01   5.1939547e-01   5.5438628e-01   5.3139179e-01   4.8235497e-01   4.7812988e-01   4.8997665e-01   4.5168904e-01   4.5576433e-01   4.5278309e-01
   5.1446457e-01   5.2740196e-01   5.3760952e-01   6.3185989e-01   6.0186647e-01   6.5901714e-01   5.1863100e-01   5.3362460e-01   6.0002136e-01   5.9839202e-01   5.7999237e-01   6.2753598e-01   5.5418592e-01   5.8035952e-01   5.1457198e-01   5.7066064e-01   5.3564471e-01   5.2471068e-01   5.2010600e-01   5.7975081e-01   8.0505464e-01   5.9662674e-01   5.7914515e-01   6.1481510e-01   6.5324711e-01   6.0614581e-01   6.0023365e-01   5.4530574e-01   5.8302410e-01   5.8457489e-01   6.9041148e-01   6.0048748e-01   6.7392041e-01   6.0745874e-01   6.3734930e-01   7.9211833e-01   6.0547319e-01   0.0000000e+00   5.2469997e-01   5.4647064e-01   6.7065510e-01   6.3182327e-01   6.0521965e-01   5.9887749e-01   5.9779566e-01   6.3911056e-01   4.8541428e-01   5.0016425e-01   5.6479400e-01   5.6816910e-01   5.6132876e-01   5.3278237e-01   6.1563457e-01   4.9415236e-01   5.2047279e-01   4.7914616e-01   5.5854996e-01   5.4615086e-01   6.3392028e-01   5.5981227e-01   5.4721815e-01   4.9793643e-01   4.7262277e-01   4.7367278e-01   5.6552622e-01   5.7087804e-01   6.6001894e-01   6.9777540e-01   6.0319865e-01   6.3534302e-01   6.0985646e-01   6.0877478e-01   6.8664420e-01   7.1366731e-01   6.8140654e-01   7.7672586e-01   6.5685694e-01   6.3243385e-01   4.5602192e-01   5.6926160e-01   5.2384863e-01   5.7452390e-01   6.0035594e-01   5.2296864e-01   4.9932569e-01   5.3119487e-01   4.7056884e-01   4.8894983e-01   5.4615994e-01   5.2236947e-01
   4.1744639e-01   3.9122864e-01   4.0513255e-01   4.6803281e-01   4.7567280e-01   4.9259489e-01   3.9859925e-01   4.3561303e-01   5.0530630e-01   4.6061449e-01   4.7310212e-01   5.1563484e-01   4.1632470e-01   4.7270806e-01   4.3727479e-01   4.4078588e-01   4.8071562e-01   4.5452461e-01   4.9369985e-01   5.0525643e-01   6.8173752e-01   4.4277577e-01   4.7958382e-01   4.9222545e-01   5.5895400e-01   5.1903598e-01   4.9003077e-01   4.4124393e-01   4.3810805e-01   5.2588283e-01   5.1702768e-01   4.7572544e-01   4.9543680e-01   4.5996898e-01   4.9861708e-01   7.9633587e-01   5.6028518e-01   5.2469997e-01   0.0000000e+00   4.3937982e-01   5.9106007e-01   5.3575058e-01   4.9546793e-01   5.4279969e-01   5.6810458e-01   6.0245203e-01   4.7206264e-01   4.8909469e-01   5.5772286e-01   5.2570034e-01   4.7046848e-01   4.4162643e-01   5.1743091e-01   4.2198713e-01   4.2977188e-01   4.6086116e-01   4.8858290e-01   4.4424966e-01   5.2037554e-01   5.0355151e-01   4.7987645e-01   4.1410167e-01   4.3679879e-01   4.0263187e-01   4.6763154e-01   4.8653758e-01   5.3642900e-01   5.6316117e-01   4.7384294e-01   4.5837751e-01   4.9142564e-01   5.0972179e-01   5.2724695e-01   6.0615848e-01   6.6240554e-01   6.4766714e-01   5.5818636e-01   5.9611353e-01   4.2511021e-01   4.1466076e-01   3.9034072e-01   4.2386742e-01   4.3903263e-01   4.2404071e-01   3.7774729e-01   3.9037655e-01   3.7010922e-01   3.4650569e-01   4.0406959e-01   3.8601292e-01
   4.1011983e-01   4.2139573e-01   4.3299439e-01   5.0561544e-01   5.0908655e-01   5.5244061e-01   4.0475295e-01   4.0949476e-01   5.1389678e-01   4.8566370e-01   5.1073831e-01   5.5476269e-01   4.6778371e-01   4.9740738e-01   4.5849197e-01   4.8008280e-01   4.5315875e-01   4.4133120e-01   5.1416340e-01   5.2008831e-01   7.1916927e-01   5.1171236e-01   4.8370959e-01   4.8666394e-01   6.0244303e-01   5.1887752e-01   4.9536038e-01   4.9397367e-01   4.8137560e-01   5.0524287e-01   5.4258152e-01   4.9682983e-01   5.1230143e-01   5.3427340e-01   5.3875850e-01   7.5721979e-01   5.7144895e-01   5.4647064e-01   4.3937982e-01   0.0000000e+00   6.0236058e-01   5.8294641e-01   5.5041226e-01   5.6993192e-01   5.3659158e-01   5.5365199e-01   4.2753066e-01   4.3656477e-01   5.0581191e-01   4.8584319e-01   4.3515870e-01   4.6156496e-01   4.4955685e-01   3.5912315e-01   4.0916055e-01   3.9868013e-01   4.5744654e-01   4.5237393e-01   4.6426339e-01   4.3446310e-01   4.5228047e-01   3.9905909e-01   4.2959806e-01   4.1721341e-01   4.2712837e-01   4.3404865e-01   5.3891669e-01   5.1586589e-01   4.4444672e-01   4.7710236e-01   4.8552374e-01   5.1590547e-01   5.3276439e-01   6.0203920e-01   6.4342226e-01   5.4713027e-01   5.6100700e-01   5.7445145e-01   5.3530337e-01   5.1165209e-01   4.4398102e-01   4.5415376e-01   4.1939800e-01   4.2977089e-01   3.8550610e-01   3.8026347e-01   3.6615201e-01   3.6534018e-01   3.9182926e-01   3.7750890e-01
   5.4935159e-01   5.7600712e-01   5.9047276e-01   6.7369421e-01   6.6750711e-01   6.9834334e-01   6.0967501e-01   5.4206236e-01   6.4215651e-01   6.5024470e-01   6.7488342e-01   6.5824398e-01   5.7752080e-01   6.2408376e-01   6.0212233e-01   7.1483727e-01   5.8755377e-01   6.2137523e-01   5.3583514e-01   5.6201321e-01   7.9671104e-01   6.4069976e-01   7.1860658e-01   6.7306160e-01   6.2729986e-01   6.3658852e-01   5.3410937e-01   5.3013272e-01   5.7626519e-01   5.9430070e-01   6.2511198e-01   4.9373904e-01   5.5725694e-01   5.8452560e-01   6.6007022e-01   9.0864583e-01   6.6794642e-01   6.7065510e-01   5.9106007e-01   6.0236058e-01   0.0000000e+00   6.9840121e-01   6.4697864e-01   6.3431233e-01   5.9353291e-01   7.5498319e-01   5.7921169e-01   5.2625496e-01   6.9828347e-01   6.1229876e-01   6.0442255e-01   6.2440645e-01   6.4287661e-01   4.5678630e-01   4.9844765e-01   4.4358960e-01   5.1508226e-01   5.0749577e-01   6.1589637e-01   5.1016296e-01   4.9418311e-01   4.5343776e-01   6.0180137e-01   6.2460342e-01   4.6785418e-01   5.7765872e-01   6.7047807e-01   7.0461841e-01   6.1177147e-01   6.6214071e-01   6.6703995e-01   6.7399557e-01   7.1738052e-01   7.8286022e-01   7.4806293e-01   7.6062183e-01   7.0696588e-01   7.6968666e-01   6.3055878e-01   4.4341226e-01   5.1799115e-01   5.6291849e-01   6.0954079e-01   5.9659756e-01   4.1035104e-01   4.3912055e-01   5.7948298e-01   5.6754351e-01   5.7245999e-01   5.5680733e-01
   4.9393457e-01   4.9534233e-01   4.8416131e-01   6.4856214e-01   7.4733083e-01   6.8663992e-01   5.1411737e-01   5.0368746e-01   5.4174566e-01   6.0814230e-01   7.4997739e-01   6.5352968e-01   5.6144397e-01   6.2564770e-01   5.8607877e-01   5.6296482e-01   5.3895686e-01   6.3388622e-01   6.3889226e-01   6.7419894e-01   7.5132521e-01   6.4529123e-01   6.4059691e-01   6.8621830e-01   6.4965700e-01   6.9829753e-01   6.3846787e-01   5.1775134e-01   5.3437981e-01   5.5654497e-01   6.5524902e-01   6.1138673e-01   6.7571034e-01   5.7394130e-01   7.3201325e-01   7.4490251e-01   6.7246178e-01   6.3182327e-01   5.3575058e-01   5.8294641e-01   6.9840121e-01   0.0000000e+00   6.4911416e-01   6.1281179e-01   6.0495615e-01   6.6235071e-01   4.8997830e-01   5.6425686e-01   7.3883403e-01   5.9463884e-01   5.8191036e-01   4.7191705e-01   5.1138970e-01   5.2857744e-01   5.2679193e-01   5.0883626e-01   5.6692679e-01   5.0131495e-01   6.1274546e-01   5.7455413e-01   5.3351936e-01   4.7830933e-01   5.5055009e-01   5.0537916e-01   5.0918227e-01   5.1845817e-01   6.3312467e-01   6.4328845e-01   5.4104864e-01   5.4493087e-01   5.4685819e-01   6.1738257e-01   5.9018158e-01   6.6573208e-01   7.1399652e-01   6.4542159e-01   5.5165918e-01   5.9490344e-01   5.1120307e-01   5.4596883e-01   5.4931483e-01   6.0014585e-01   5.5190204e-01   5.1278128e-01   4.8230290e-01   4.5976540e-01   4.7734302e-01   5.8347279e-01   5.5560672e-01   4.9353386e-01
   4.4614753e-01   4.9755472e-01   5.0558499e-01   5.5896887e-01   5.3288065e-01   6.1022626e-01   4.6565157e-01   4.8490381e-01   6.0013524e-01   5.8951305e-01   5.6515927e-01   5.7486304e-01   5.1011042e-01   5.3337721e-01   4.8085083e-01   5.6902970e-01   5.8766580e-01   6.0876381e-01   5.7980960e-01   5.9946861e-01   6.9753362e-01   5.5796497e-01   6.0124121e-01   6.1395204e-01   6.4402180e-01   6.3961286e-01   5.4249484e-01   4.6766576e-01   5.1505130e-01   5.8276335e-01   6.5454543e-01   5.5633293e-01   6.2485267e-01   5.9924755e-01   6.5826894e-01   6.5944404e-01   5.8446259e-01   6.0521965e-01   4.9546793e-01   5.5041226e-01   6.4697864e-01   6.4911416e-01   0.0000000e+00   5.9608549e-01   5.9030808e-01   6.3649442e-01   5.1028946e-01   5.0799540e-01   6.0125254e-01   5.7050462e-01   5.0215410e-01   4.7592271e-01   5.0285271e-01   4.3958945e-01   5.0870771e-01   4.3438050e-01   4.7821816e-01   4.7347523e-01   5.4643782e-01   5.2118008e-01   5.5860736e-01   4.7099274e-01   4.9955536e-01   4.3457246e-01   4.9895130e-01   5.3054970e-01   6.0237825e-01   5.9995385e-01   5.1071438e-01   5.5944486e-01   5.5931769e-01   5.6866297e-01   6.1091179e-01   6.3282709e-01   6.7650043e-01   6.5111856e-01   5.7081589e-01   5.9683299e-01   5.5799211e-01   5.0753980e-01   4.8001168e-01   5.0805148e-01   5.0747491e-01   4.9156931e-01   4.6636338e-01   4.7052512e-01   4.3210870e-01   4.5915971e-01   4.5132411e-01   4.5858172e-01
   4.9151153e-01   4.8094027e-01   5.0939998e-01   5.9180549e-01   5.9896555e-01   6.1054062e-01   5.2506350e-01   5.2474250e-01   5.8076616e-01   5.7705809e-01   5.8460193e-01   5.8384187e-01   5.4407480e-01   5.7931017e-01   5.3325800e-01   5.9173353e-01   5.8248862e-01   6.2240445e-01   5.8125347e-01   5.9462217e-01   7.1830130e-01   6.3296784e-01   5.9953496e-01   5.9783766e-01   6.3677173e-01   6.1530213e-01   5.4905794e-01   4.5839252e-01   5.4249764e-01   6.2540503e-01   6.9215187e-01   6.4675181e-01   6.1183169e-01   5.9597572e-01   6.9775546e-01   6.7559818e-01   6.3643360e-01   5.9887749e-01   5.4279969e-01   5.6993192e-01   6.3431233e-01   6.1281179e-01   5.9608549e-01   0.0000000e+00   6.3141084e-01   6.3379133e-01   4.9351433e-01   5.3305801e-01   6.1037224e-01   6.0377666e-01   5.3987298e-01   5.0943579e-01   5.5443946e-01   5.0867659e-01   5.3042459e-01   4.6880036e-01   5.2904040e-01   5.0073368e-01   5.8632029e-01   5.4485463e-01   5.5759620e-01   4.8442226e-01   5.1646450e-01   5.1824181e-01   5.4280084e-01   5.4840105e-01   6.3610494e-01   6.4660352e-01   5.5507632e-01   5.9981647e-01   5.5328158e-01   5.9917929e-01   6.5755513e-01   6.5426193e-01   7.0005017e-01   7.1757225e-01   6.0191775e-01   6.6536532e-01   6.3380620e-01   5.4644176e-01   5.1069587e-01   5.2317660e-01   5.5665720e-01   5.0933129e-01   4.6764797e-01   4.8414373e-01   4.4852254e-01   4.5114707e-01   4.8385162e-01   4.8187842e-01
   5.0195480e-01   4.9130405e-01   5.2822375e-01   5.7205629e-01   6.0838506e-01   6.2176862e-01   4.7435250e-01   4.8713373e-01   5.2993787e-01   5.9191951e-01   5.9494623e-01   5.8422700e-01   5.4270225e-01   5.8824958e-01   5.3730296e-01   5.6321996e-01   5.6061883e-01   6.1848487e-01   6.0506832e-01   5.7473115e-01   7.0807234e-01   6.0994269e-01   5.4582970e-01   5.9718650e-01   6.5829203e-01   6.3978305e-01   6.1569726e-01   5.1087162e-01   5.5482318e-01   5.6689851e-01   6.3354871e-01   6.1611348e-01   6.4757457e-01   6.2300764e-01   6.9894978e-01   7.7959523e-01   6.0503280e-01   5.9779566e-01   5.6810458e-01   5.3659158e-01   5.9353291e-01   6.0495615e-01   5.9030808e-01   6.3141084e-01   0.0000000e+00   6.7847040e-01   4.5835475e-01   4.7110759e-01   6.1183581e-01   5.6949182e-01   5.7212997e-01   5.2257354e-01   5.4036260e-01   4.6969916e-01   4.8677235e-01   4.5863852e-01   5.0284178e-01   4.7777419e-01   5.7144181e-01   5.3314130e-01   5.4673246e-01   4.7359017e-01   4.9853394e-01   5.3408060e-01   5.4226473e-01   5.3309980e-01   6.1676474e-01   6.4899410e-01   5.4219968e-01   6.1574624e-01   6.1526815e-01   6.2690429e-01   5.6420486e-01   6.1662056e-01   7.4989674e-01   7.4066111e-01   5.9169893e-01   6.4403987e-01   6.2901494e-01   4.6272256e-01   5.1346505e-01   5.3442694e-01   5.4793921e-01   5.2936417e-01   4.7787073e-01   4.7251986e-01   4.3833072e-01   4.4237568e-01   4.6548059e-01   4.8209719e-01
   4.7973623e-01   5.2854105e-01   5.2263509e-01   5.8728469e-01   6.2934358e-01   6.2246508e-01   5.1383086e-01   5.3687488e-01   5.5697410e-01   5.3109462e-01   5.5630410e-01   5.9423612e-01   5.3188922e-01   6.0597858e-01   5.7628997e-01   5.9317105e-01   5.5347449e-01   6.0983639e-01   5.6544282e-01   5.9416788e-01   7.6182894e-01   5.8074975e-01   6.0302118e-01   6.1744766e-01   6.6350543e-01   6.9247252e-01   5.8700318e-01   5.4452822e-01   5.6639421e-01   6.3550882e-01   6.4134050e-01   6.1752657e-01   6.3571201e-01   6.2763175e-01   7.8428881e-01   7.3397234e-01   6.1767877e-01   6.3911056e-01   6.0245203e-01   5.5365199e-01   7.5498319e-01   6.6235071e-01   6.3649442e-01   6.3379133e-01   6.7847040e-01   0.0000000e+00   5.2890093e-01   5.2772001e-01   6.5367724e-01   5.7884992e-01   5.6463075e-01   5.5254365e-01   5.8006112e-01   5.6252678e-01   5.5188433e-01   5.1990883e-01   5.6167455e-01   5.1426612e-01   5.5829379e-01   5.3358156e-01   5.9847178e-01   5.3332295e-01   5.7761997e-01   5.5475597e-01   5.8466028e-01   5.8247882e-01   6.3235559e-01   6.3240097e-01   5.6619209e-01   5.7914466e-01   6.1482200e-01   6.4087926e-01   6.8224085e-01   7.1229456e-01   7.3534802e-01   7.4475385e-01   5.9306887e-01   6.5998971e-01   5.7603023e-01   5.0906188e-01   5.3342730e-01   5.2528954e-01   5.7608550e-01   5.3096908e-01   4.7378957e-01   4.9813678e-01   5.0128349e-01   4.7320286e-01   5.1619506e-01   4.9362994e-01
   3.9339529e-01   4.1540167e-01   4.2583153e-01   4.7372815e-01   4.6431995e-01   5.1362538e-01   3.9416610e-01   4.0384266e-01   4.4256135e-01   4.5831354e-01   4.9310302e-01   4.6137959e-01   4.3717948e-01   4.9669061e-01   4.6749990e-01   4.7465180e-01   4.2987607e-01   4.8162083e-01   4.6933234e-01   5.2910313e-01   6.0442449e-01   5.3920510e-01   4.6970542e-01   5.0072603e-01   5.4207009e-01   5.4653849e-01   4.6581492e-01   4.1521464e-01   4.6574770e-01   4.6748118e-01   5.3594060e-01   5.0993002e-01   5.2748120e-01   4.9678762e-01   6.1934380e-01   6.0119355e-01   5.2037780e-01   4.8541428e-01   4.7206264e-01   4.2753066e-01   5.7921169e-01   4.8997830e-01   5.1028946e-01   4.9351433e-01   4.5835475e-01   5.2890093e-01   0.0000000e+00   4.2183549e-01   5.0059620e-01   4.7409928e-01   4.3012589e-01   3.9960286e-01   4.5070805e-01   3.7495200e-01   3.7067443e-01   3.3743552e-01   4.1481848e-01   3.8478271e-01   4.9224185e-01   4.2884687e-01   4.4130844e-01   3.8109878e-01   4.0765420e-01   4.3253843e-01   4.6516051e-01   4.4708324e-01   5.1679488e-01   5.2716343e-01   4.2372065e-01   4.3602965e-01   5.1717883e-01   4.9796234e-01   5.3274017e-01   5.5307920e-01   5.9855863e-01   6.2812967e-01   5.8756634e-01   5.3947646e-01   5.3538566e-01   4.1298719e-01   4.1188818e-01   4.1254632e-01   4.5917654e-01   3.9931994e-01   3.6143572e-01   3.7587268e-01   3.6736273e-01   3.6073155e-01   4.0240593e-01   3.8214432e-01
   4.1954700e-01   4.1473891e-01   4.1794176e-01   4.8887238e-01   4.9098972e-01   5.4563043e-01   3.7720676e-01   3.9163432e-01   4.2089467e-01   4.7507099e-01   5.0184023e-01   4.9711361e-01   4.4972062e-01   4.9707731e-01   4.3957876e-01   4.7525034e-01   4.5419819e-01   4.8497877e-01   5.0628670e-01   5.1076255e-01   6.1090994e-01   5.2179202e-01   4.9648826e-01   4.9512498e-01   5.8405849e-01   5.7851132e-01   4.7458008e-01   4.2853004e-01   4.6024589e-01   5.2159777e-01   5.5253175e-01   4.8320078e-01   5.2321528e-01   4.7781060e-01   5.7963285e-01   5.8686266e-01   5.3920267e-01   5.0016425e-01   4.8909469e-01   4.3656477e-01   5.2625496e-01   5.6425686e-01   5.0799540e-01   5.3305801e-01   4.7110759e-01   5.2772001e-01   4.2183549e-01   0.0000000e+00   4.8714569e-01   4.6648782e-01   4.4241265e-01   3.9347134e-01   4.3949424e-01   4.1821316e-01   4.0973141e-01   3.8322752e-01   4.4550214e-01   4.2797971e-01   4.8910562e-01   4.6324379e-01   4.4742649e-01   4.0694777e-01   4.2483559e-01   3.9689702e-01   4.4894179e-01   4.4361802e-01   5.3478493e-01   5.1619359e-01   4.6101428e-01   4.8239551e-01   4.5670426e-01   4.7322423e-01   5.2420990e-01   5.5656819e-01   5.9558982e-01   5.9824893e-01   5.7594425e-01   5.3380263e-01   4.9633208e-01   4.2489801e-01   4.1995640e-01   4.4898556e-01   4.4451539e-01   4.1155489e-01   3.7331950e-01   3.6956668e-01   3.5244672e-01   3.7342661e-01   3.8250001e-01   3.9025806e-01
   4.7680893e-01   4.8371161e-01   5.2101128e-01   5.7787922e-01   5.4617190e-01   5.8000962e-01   4.8260509e-01   4.7344636e-01   5.1816621e-01   5.6725397e-01   5.7628812e-01   5.8628597e-01   5.1988411e-01   5.6997063e-01   5.4169764e-01   5.6005696e-01   5.2587533e-01   5.5769147e-01   5.3608089e-01   5.7506199e-01   6.6605141e-01   5.3112152e-01   5.4837595e-01   5.6675013e-01   6.4814870e-01   6.2348806e-01   5.6485590e-01   5.0852493e-01   5.3906246e-01   6.0344786e-01   6.8152222e-01   6.0687175e-01   5.8524593e-01   5.5749870e-01   6.6633580e-01   7.6097517e-01   6.3547879e-01   5.6479400e-01   5.5772286e-01   5.0581191e-01   6.9828347e-01   7.3883403e-01   6.0125254e-01   6.1037224e-01   6.1183581e-01   6.5367724e-01   5.0059620e-01   4.8714569e-01   0.0000000e+00   5.7221566e-01   5.2926765e-01   5.0092873e-01   5.2029249e-01   4.8697279e-01   4.9681416e-01   4.7600192e-01   5.4269556e-01   4.9500307e-01   5.4334284e-01   5.5046450e-01   5.5844632e-01   4.7498162e-01   4.9865900e-01   4.6364364e-01   5.2862222e-01   5.3214973e-01   6.2947060e-01   5.8942588e-01   5.5813417e-01   5.8184716e-01   5.1238036e-01   5.6148539e-01   5.8477027e-01   6.0492438e-01   7.3775555e-01   6.5177338e-01   6.0989082e-01   5.8925561e-01   5.3836038e-01   4.6791946e-01   5.1222690e-01   5.1133853e-01   4.9503102e-01   5.1536280e-01   4.7894131e-01   4.7252631e-01   4.1727836e-01   4.0026260e-01   4.4403409e-01   4.5577790e-01
   4.7012977e-01   4.5431449e-01   4.8312010e-01   5.5205195e-01   6.0276721e-01   5.7952337e-01   4.5602445e-01   4.7591473e-01   5.0978494e-01   5.4531910e-01   5.5750000e-01   5.7974473e-01   5.1979276e-01   5.5941703e-01   5.1190144e-01   5.0356260e-01   5.5920038e-01   5.5188920e-01   5.5682430e-01   5.4390066e-01   7.2199617e-01   6.0378218e-01   5.6803396e-01   5.7024595e-01   6.3064993e-01   6.2989498e-01   6.0278734e-01   4.6223113e-01   5.2362935e-01   5.7267084e-01   6.2559738e-01   5.7816774e-01   5.5978682e-01   5.3789599e-01   6.3344407e-01   6.4225829e-01   5.9245510e-01   5.6816910e-01   5.2570034e-01   4.8584319e-01   6.1229876e-01   5.9463884e-01   5.7050462e-01   6.0377666e-01   5.6949182e-01   5.7884992e-01   4.7409928e-01   4.6648782e-01   5.7221566e-01   0.0000000e+00   4.8257278e-01   4.6716042e-01   5.2443802e-01   4.7043321e-01   4.6556670e-01   4.5592129e-01   4.9376189e-01   4.5624263e-01   5.2020461e-01   5.1203716e-01   5.3527178e-01   4.0943054e-01   4.7051622e-01   4.5045041e-01   5.0439156e-01   5.1297857e-01   5.8097134e-01   5.6722769e-01   5.2708899e-01   5.7018730e-01   5.0690129e-01   5.4624339e-01   5.9177938e-01   5.7429130e-01   6.3130287e-01   6.5223136e-01   5.6557194e-01   6.0174838e-01   5.6876151e-01   4.3715416e-01   4.8390619e-01   4.9237328e-01   4.8050448e-01   4.7326164e-01   4.2977184e-01   4.4548597e-01   4.4874811e-01   4.2153974e-01   4.8114753e-01   4.5839641e-01
   4.3442076e-01   4.2890736e-01   4.3532008e-01   4.8632991e-01   4.8398257e-01   5.1160341e-01   4.1287272e-01   4.3262007e-01   4.3097192e-01   4.5304308e-01   5.4234105e-01   5.1214194e-01   4.4302445e-01   4.6869694e-01   4.5684033e-01   4.7518522e-01   4.8131772e-01   5.1038411e-01   4.9622538e-01   4.9027291e-01   6.5380773e-01   4.7493904e-01   5.0271887e-01   5.1624762e-01   5.8410690e-01   5.6678428e-01   4.9074396e-01   4.3992147e-01   4.2857357e-01   5.0535122e-01   5.8366804e-01   5.1913284e-01   5.3262262e-01   5.2374147e-01   5.9675319e-01   6.3898162e-01   5.7780516e-01   5.6132876e-01   4.7046848e-01   4.3515870e-01   6.0442255e-01   5.8191036e-01   5.0215410e-01   5.3987298e-01   5.7212997e-01   5.6463075e-01   4.3012589e-01   4.4241265e-01   5.2926765e-01   4.8257278e-01   0.0000000e+00   4.1707408e-01   4.8060627e-01   4.3694398e-01   4.3065808e-01   4.0371097e-01   4.5712681e-01   4.1288284e-01   4.6714612e-01   4.6202205e-01   4.5950149e-01   3.8640063e-01   4.0280875e-01   3.7688369e-01   4.5737880e-01   4.5298690e-01   5.2197741e-01   5.2570352e-01   4.6608867e-01   5.2107042e-01   5.4643308e-01   5.2666915e-01   5.1302280e-01   5.3222960e-01   6.3967975e-01   6.2927913e-01   4.9555235e-01   5.6103883e-01   5.1706064e-01   4.0913492e-01   4.2792334e-01   4.5331333e-01   4.2128814e-01   4.4391738e-01   3.9922945e-01   3.8919841e-01   3.6763372e-01   3.3725016e-01   4.0668368e-01   4.0543417e-01
   3.8955673e-01   3.8901042e-01   4.0536993e-01   4.7731604e-01   4.7326504e-01   5.2877723e-01   3.8360465e-01   3.9522606e-01   4.3560602e-01   4.7633980e-01   5.0887094e-01   4.6881173e-01   4.0030720e-01   4.3461300e-01   3.9469819e-01   4.4163064e-01   4.7110331e-01   4.9635490e-01   5.0102459e-01   5.0753331e-01   5.9750278e-01   5.4447923e-01   4.8015189e-01   5.0384044e-01   5.7369402e-01   5.5075258e-01   4.3378680e-01   4.0386855e-01   4.2403662e-01   5.0176045e-01   5.7476382e-01   4.9618570e-01   5.1152836e-01   4.9729387e-01   5.4418988e-01   6.6144339e-01   5.5532299e-01   5.3278237e-01   4.4162643e-01   4.6156496e-01   6.2440645e-01   4.7191705e-01   4.7592271e-01   5.0943579e-01   5.2257354e-01   5.5254365e-01   3.9960286e-01   3.9347134e-01   5.0092873e-01   4.6716042e-01   4.1707408e-01   0.0000000e+00   4.3473718e-01   3.8760822e-01   3.9998429e-01   3.5085332e-01   4.0167463e-01   3.7996367e-01   4.5999049e-01   4.7798152e-01   4.6215930e-01   3.7332349e-01   3.8981886e-01   3.6900793e-01   4.1939890e-01   4.1397009e-01   5.0148241e-01   5.2331057e-01   4.0515501e-01   4.5633925e-01   4.8888990e-01   4.9374202e-01   4.8074486e-01   5.6481008e-01   5.5720090e-01   5.6802190e-01   4.2519306e-01   5.3975329e-01   4.6291686e-01   4.0056152e-01   4.1189125e-01   4.3144429e-01   4.2246292e-01   3.9221418e-01   3.6032705e-01   3.7532529e-01   3.4923558e-01   3.2359297e-01   3.7615541e-01   3.9107637e-01
   5.0005938e-01   4.9596160e-01   5.0505680e-01   5.6321498e-01   5.6955690e-01   5.2417183e-01   4.6236948e-01   4.4195847e-01   4.9802725e-01   5.3072042e-01   5.7523748e-01   5.8412637e-01   5.1251625e-01   5.3573576e-01   5.1802660e-01   5.0311021e-01   5.8403238e-01   5.5776959e-01   5.9714484e-01   5.6168594e-01   6.4441720e-01   6.1748685e-01   5.5563968e-01   5.6390368e-01   6.0474757e-01   5.8424383e-01   5.3127350e-01   5.1842106e-01   4.7865394e-01   5.5172029e-01   6.2063439e-01   5.4630441e-01   5.6694132e-01   5.0548527e-01   6.1854172e-01   6.8447602e-01   6.2558618e-01   6.1563457e-01   5.1743091e-01   4.4955685e-01   6.4287661e-01   5.1138970e-01   5.0285271e-01   5.5443946e-01   5.4036260e-01   5.8006112e-01   4.5070805e-01   4.3949424e-01   5.2029249e-01   5.2443802e-01   4.8060627e-01   4.3473718e-01   0.0000000e+00   4.3232661e-01   4.1681401e-01   4.2782929e-01   4.7596269e-01   4.1619567e-01   4.9282439e-01   5.1703511e-01   5.1488495e-01   4.4972757e-01   4.7140406e-01   4.5312769e-01   4.8221230e-01   5.1973875e-01   5.5950990e-01   6.1249262e-01   5.1407887e-01   5.4209339e-01   5.4630310e-01   5.7329171e-01   5.7618122e-01   5.7692297e-01   6.3455652e-01   6.3459099e-01   5.8966095e-01   6.4124850e-01   5.2632132e-01   4.3302133e-01   4.5437683e-01   5.2610047e-01   5.2064191e-01   5.2198208e-01   5.0497191e-01   4.7308362e-01   4.6203218e-01   3.7866351e-01   4.4197460e-01   4.6438553e-01
   3.6338125e-01   3.6102075e-01   3.8739873e-01   4.5718154e-01   4.6009330e-01   4.2351198e-01   3.3956783e-01   3.5355206e-01   4.3391898e-01   4.6303248e-01   4.6457218e-01   4.7847450e-01   3.4692110e-01   4.4034161e-01   4.0747891e-01   4.6659218e-01   4.7431069e-01   4.7711059e-01   4.2445329e-01   4.6332646e-01   5.8346794e-01   5.5171963e-01   5.2439536e-01   5.1130891e-01   5.0516993e-01   4.9079349e-01   4.3899705e-01   4.8994557e-01   4.4710175e-01   4.7636746e-01   5.1856573e-01   4.2886260e-01   4.8532224e-01   4.9916496e-01   6.0123005e-01   6.7894601e-01   5.3985787e-01   4.9415236e-01   4.2198713e-01   3.5912315e-01   4.5678630e-01   5.2857744e-01   4.3958945e-01   5.0867659e-01   4.6969916e-01   5.6252678e-01   3.7495200e-01   4.1821316e-01   4.8697279e-01   4.7043321e-01   4.3694398e-01   3.8760822e-01   4.3232661e-01   0.0000000e+00   3.6238029e-01   3.5971496e-01   4.0685038e-01   3.8309790e-01   4.3677680e-01   4.2191374e-01   4.1223001e-01   4.0092970e-01   4.2014949e-01   3.6657668e-01   4.0513625e-01   4.1165694e-01   5.1659070e-01   5.0679021e-01   4.2797616e-01   4.7833006e-01   4.0407214e-01   4.7765428e-01   4.7361989e-01   5.3737015e-01   5.9836887e-01   5.2335282e-01   4.6072020e-01   4.9389670e-01   3.8870607e-01   4.0717610e-01   3.7145264e-01   3.7720747e-01   4.3466972e-01   3.6804036e-01   3.3830202e-01   3.5611046e-01   3.3213981e-01   3.2290259e-01   3.3512067e-01   3.2640831e-01
   3.7920477e-01   3.8744869e-01   4.0896206e-01   4.8483979e-01   4.6151705e-01   5.0849978e-01   3.8335421e-01   4.0150220e-01   4.1932504e-01   4.6318853e-01   4.6396092e-01   4.9785165e-01   4.4490960e-01   4.5519143e-01   4.0015357e-01   4.8044761e-01   4.7204449e-01   4.5631152e-01   4.4430848e-01   5.0379754e-01   5.0503247e-01   4.5456030e-01   4.8387785e-01   4.8518012e-01   5.0286248e-01   5.1408381e-01   4.3621825e-01   4.5383748e-01   4.3001780e-01   4.6160112e-01   5.3778467e-01   4.6122413e-01   5.0139685e-01   5.0329714e-01   5.2260252e-01   5.6149210e-01   5.3668500e-01   5.2047279e-01   4.2977188e-01   4.0916055e-01   4.9844765e-01   5.2679193e-01   5.0870771e-01   5.3042459e-01   4.8677235e-01   5.5188433e-01   3.7067443e-01   4.0973141e-01   4.9681416e-01   4.6556670e-01   4.3065808e-01   3.9998429e-01   4.1681401e-01   3.6238029e-01   0.0000000e+00   3.6248376e-01   4.0079251e-01   4.0670488e-01   4.5324859e-01   4.3974130e-01   4.1091209e-01   3.8974407e-01   4.0349243e-01   3.9141813e-01   4.0905524e-01   4.0977504e-01   4.9959454e-01   4.9892805e-01   4.2075458e-01   4.8619406e-01   4.4146062e-01   5.3536890e-01   4.8418731e-01   5.3401661e-01   6.5301662e-01   5.7593187e-01   5.2638692e-01   5.1836416e-01   5.0497372e-01   3.4961998e-01   3.9270206e-01   4.1852882e-01   4.6245173e-01   4.1126961e-01   3.5828646e-01   3.8567112e-01   3.8893295e-01   3.6390596e-01   3.5127498e-01   3.5145528e-01
   3.6954575e-01   3.6475199e-01   3.8098588e-01   4.6748582e-01   4.6143142e-01   4.7733604e-01   3.7166384e-01   3.7845060e-01   3.9514447e-01   4.3398431e-01   4.6949960e-01   4.5874117e-01   4.3611814e-01   4.7224257e-01   3.9905907e-01   4.5957133e-01   4.5067283e-01   4.5558232e-01   4.7013652e-01   4.7364529e-01   4.4579125e-01   4.6228362e-01   4.7055109e-01   4.7296078e-01   5.6143615e-01   5.0743875e-01   4.5284055e-01   4.1329643e-01   4.1382840e-01   4.3986049e-01   5.4553664e-01   4.7250874e-01   5.0301339e-01   4.4011962e-01   5.3390576e-01   6.6301298e-01   5.0925762e-01   4.7914616e-01   4.6086116e-01   3.9868013e-01   4.4358960e-01   5.0883626e-01   4.3438050e-01   4.6880036e-01   4.5863852e-01   5.1990883e-01   3.3743552e-01   3.8322752e-01   4.7600192e-01   4.5592129e-01   4.0371097e-01   3.5085332e-01   4.2782929e-01   3.5971496e-01   3.6248376e-01   0.0000000e+00   4.0389408e-01   4.0640099e-01   4.7823887e-01   4.3011988e-01   4.0651745e-01   3.5486519e-01   4.1163231e-01   3.7635056e-01   3.9318315e-01   4.0811063e-01   4.9290996e-01   5.1902198e-01   4.3075076e-01   4.9627869e-01   4.7929152e-01   5.2154795e-01   4.3335994e-01   5.2432417e-01   6.3895436e-01   5.5915151e-01   5.0750435e-01   4.8906032e-01   5.0852354e-01   3.5754263e-01   4.0024700e-01   4.2064930e-01   4.5188110e-01   3.7580761e-01   3.6581499e-01   3.5979761e-01   3.5645940e-01   3.4102574e-01   3.4487694e-01   3.6011464e-01
   4.5529479e-01   4.4316663e-01   4.4278991e-01   5.1348277e-01   4.8190739e-01   4.8314511e-01   3.9444002e-01   4.2124652e-01   4.4850210e-01   4.7984198e-01   4.8886291e-01   5.2066036e-01   4.5659246e-01   5.0153464e-01   4.4967820e-01   5.0373652e-01   5.0982137e-01   4.8352429e-01   4.8681736e-01   4.9630507e-01   5.9344620e-01   5.1918603e-01   5.2434515e-01   5.2089407e-01   6.0971174e-01   5.4669862e-01   5.2002583e-01   4.4927811e-01   4.4528902e-01   4.7890156e-01   5.7215141e-01   5.3202263e-01   5.2560305e-01   5.0244144e-01   6.7609876e-01   7.0350142e-01   5.6195055e-01   5.5854996e-01   4.8858290e-01   4.5744654e-01   5.1508226e-01   5.6692679e-01   4.7821816e-01   5.2904040e-01   5.0284178e-01   5.6167455e-01   4.1481848e-01   4.4550214e-01   5.4269556e-01   4.9376189e-01   4.5712681e-01   4.0167463e-01   4.7596269e-01   4.0685038e-01   4.0079251e-01   4.0389408e-01   0.0000000e+00   4.2800218e-01   5.0556253e-01   4.6830224e-01   4.7385662e-01   4.2414780e-01   4.5858378e-01   4.4467561e-01   4.4021211e-01   4.4441508e-01   5.3133311e-01   5.5234457e-01   4.9069700e-01   5.4840813e-01   5.5452410e-01   5.8632021e-01   5.4100174e-01   5.8331148e-01   6.0495744e-01   5.9836977e-01   5.6896024e-01   5.6174157e-01   5.1731724e-01   4.5117206e-01   4.7441563e-01   4.8120372e-01   4.4394061e-01   4.7135950e-01   4.1526783e-01   4.0292609e-01   3.9514211e-01   3.8179343e-01   4.1884951e-01   4.2390037e-01
   3.7748370e-01   3.8699688e-01   3.9727580e-01   4.6729432e-01   4.6562658e-01   4.5576638e-01   3.5847766e-01   3.6403777e-01   4.1651730e-01   4.3362892e-01   4.4307867e-01   4.5906748e-01   4.1761971e-01   4.5305992e-01   4.2741942e-01   4.3932117e-01   4.9448490e-01   4.2510826e-01   4.6445586e-01   4.6829692e-01   5.2263552e-01   5.0028455e-01   4.7186748e-01   5.1691205e-01   5.1665766e-01   5.0112793e-01   4.5215186e-01   3.8814598e-01   4.1278112e-01   4.5266261e-01   5.5344465e-01   4.7935305e-01   4.9292359e-01   4.7848037e-01   5.4236814e-01   7.0907457e-01   5.1435358e-01   5.4615086e-01   4.4424966e-01   4.5237393e-01   5.0749577e-01   5.0131495e-01   4.7347523e-01   5.0073368e-01   4.7777419e-01   5.1426612e-01   3.8478271e-01   4.2797971e-01   4.9500307e-01   4.5624263e-01   4.1288284e-01   3.7996367e-01   4.1619567e-01   3.8309790e-01   4.0670488e-01   4.0640099e-01   4.2800218e-01   0.0000000e+00   4.8743446e-01   4.4463704e-01   4.3352557e-01   3.8556542e-01   4.2819084e-01   4.0811412e-01   4.2344290e-01   4.2481551e-01   5.0247298e-01   5.2927137e-01   4.5206763e-01   4.8880273e-01   4.7802150e-01   5.3159847e-01   4.9994402e-01   5.3167914e-01   6.2796498e-01   5.7205140e-01   5.3933788e-01   5.3042252e-01   4.0951353e-01   4.0624748e-01   4.1086000e-01   4.3757476e-01   3.9146681e-01   4.3194630e-01   3.7630390e-01   3.7569152e-01   3.7641980e-01   3.7181055e-01   3.7092685e-01   3.7277268e-01
   4.3534567e-01   4.3516013e-01   4.8224207e-01   5.5459816e-01   5.5301931e-01   5.2096306e-01   4.1677874e-01   4.2851204e-01   5.1277580e-01   4.9814747e-01   5.3824779e-01   5.6855117e-01   4.8921210e-01   5.5297205e-01   5.0007410e-01   5.4984011e-01   5.6452232e-01   5.2631066e-01   5.6953643e-01   5.7029586e-01   6.9485371e-01   6.3188599e-01   5.7816831e-01   5.9633912e-01   6.1146665e-01   5.9438580e-01   4.6762992e-01   4.9803173e-01   4.9287622e-01   5.4576269e-01   6.4400089e-01   5.5484825e-01   5.7603166e-01   5.7560579e-01   6.5505047e-01   7.6201584e-01   5.6137359e-01   6.3392028e-01   5.2037554e-01   4.6426339e-01   6.1589637e-01   6.1274546e-01   5.4643782e-01   5.8632029e-01   5.7144181e-01   5.5829379e-01   4.9224185e-01   4.8910562e-01   5.4334284e-01   5.2020461e-01   4.6714612e-01   4.5999049e-01   4.9282439e-01   4.3677680e-01   4.5324859e-01   4.7823887e-01   5.0556253e-01   4.8743446e-01   0.0000000e+00   5.0442330e-01   5.0047052e-01   4.4090107e-01   4.4971305e-01   4.3851233e-01   4.7354735e-01   5.1326465e-01   5.6459744e-01   5.8951624e-01   5.1072205e-01   5.4063317e-01   5.2949019e-01   5.8643768e-01   5.7619174e-01   6.3062711e-01   6.6479024e-01   5.7206004e-01   5.9573242e-01   5.7925523e-01   4.6815848e-01   4.4305842e-01   4.5258511e-01   4.7912367e-01   4.6026831e-01   4.5901501e-01   4.0144303e-01   4.2536026e-01   3.9787685e-01   4.1233704e-01   4.3699961e-01   4.2398461e-01
   4.4313237e-01   3.9650474e-01   3.9995539e-01   5.2037415e-01   5.1993125e-01   5.3919790e-01   4.4263293e-01   4.2901501e-01   4.6445211e-01   4.7589502e-01   5.2829407e-01   5.1550815e-01   4.5789826e-01   4.8996711e-01   4.5807240e-01   4.7146203e-01   4.8987977e-01   5.0792503e-01   5.0709848e-01   5.3738713e-01   6.3629479e-01   5.9923177e-01   5.2240431e-01   5.1796245e-01   5.9324377e-01   5.4183263e-01   4.8273018e-01   4.9736718e-01   4.6393355e-01   4.8354339e-01   5.8583554e-01   5.2035682e-01   5.3098822e-01   5.0082546e-01   5.8787864e-01   7.1233148e-01   5.1516454e-01   5.5981227e-01   5.0355151e-01   4.3446310e-01   5.1016296e-01   5.7455413e-01   5.2118008e-01   5.4485463e-01   5.3314130e-01   5.3358156e-01   4.2884687e-01   4.6324379e-01   5.5046450e-01   5.1203716e-01   4.6202205e-01   4.7798152e-01   5.1703511e-01   4.2191374e-01   4.3974130e-01   4.3011988e-01   4.6830224e-01   4.4463704e-01   5.0442330e-01   0.0000000e+00   4.7681892e-01   4.2369377e-01   4.6346200e-01   4.2799558e-01   4.7678484e-01   4.9056406e-01   5.5948329e-01   5.5386384e-01   5.1801313e-01   5.7320683e-01   4.9774510e-01   5.4472687e-01   5.1620645e-01   5.6422350e-01   5.8333542e-01   5.3474007e-01   5.4475832e-01   5.4032912e-01   5.2393452e-01   4.3055719e-01   4.5597774e-01   4.9067480e-01   4.4479808e-01   4.4576776e-01   4.2551121e-01   4.3388612e-01   3.9836395e-01   4.0934417e-01   4.1214225e-01   4.2160356e-01
   4.2870309e-01   4.3662969e-01   4.4449254e-01   5.0051667e-01   5.2849152e-01   5.1133977e-01   4.2364018e-01   4.1119616e-01   4.4563845e-01   4.9975144e-01   5.1824159e-01   5.0798449e-01   4.6617142e-01   4.9689709e-01   4.5443348e-01   4.8093767e-01   5.1789288e-01   5.1605498e-01   5.3007308e-01   5.5600444e-01   6.3540762e-01   5.9373227e-01   5.2777128e-01   5.2249872e-01   6.0800093e-01   5.1520676e-01   5.2681585e-01   4.6086246e-01   4.6571931e-01   4.9268866e-01   6.0353994e-01   5.4349408e-01   5.4528542e-01   5.2413622e-01   5.7418265e-01   7.1369215e-01   5.4925977e-01   5.4721815e-01   4.7987645e-01   4.5228047e-01   4.9418311e-01   5.3351936e-01   5.5860736e-01   5.5759620e-01   5.4673246e-01   5.9847178e-01   4.4130844e-01   4.4742649e-01   5.5844632e-01   5.3527178e-01   4.5950149e-01   4.6215930e-01   5.1488495e-01   4.1223001e-01   4.1091209e-01   4.0651745e-01   4.7385662e-01   4.3352557e-01   5.0047052e-01   4.7681892e-01   0.0000000e+00   4.0207762e-01   4.3864239e-01   4.0673077e-01   4.3687776e-01   4.7060368e-01   5.4329634e-01   5.5640482e-01   4.6728395e-01   5.0234955e-01   5.2814462e-01   5.2433889e-01   5.0238837e-01   5.5124117e-01   5.9170407e-01   5.6416014e-01   5.1792853e-01   5.3916023e-01   4.9843564e-01   4.0442760e-01   4.5329998e-01   4.7211786e-01   4.2676538e-01   4.5275867e-01   4.1934885e-01   4.1526388e-01   4.0799574e-01   3.7557541e-01   3.8331476e-01   3.9794553e-01
   3.7702289e-01   3.9550696e-01   3.8512299e-01   4.5734543e-01   4.2046133e-01   4.5669742e-01   3.5246990e-01   3.4745887e-01   3.9049544e-01   4.7282932e-01   4.9660917e-01   4.8055164e-01   3.9973820e-01   4.2256097e-01   4.1011019e-01   4.2329165e-01   4.7817380e-01   4.3367727e-01   4.5436479e-01   4.6569277e-01   5.3499249e-01   5.5132153e-01   4.6423076e-01   4.7931290e-01   5.3319122e-01   4.9105945e-01   4.4423106e-01   4.1272468e-01   4.4709902e-01   4.5955948e-01   5.2063583e-01   4.9636646e-01   4.8342534e-01   4.5996477e-01   5.9566018e-01   5.7775894e-01   5.0743119e-01   4.9793643e-01   4.1410167e-01   3.9905909e-01   4.5343776e-01   4.7830933e-01   4.7099274e-01   4.8442226e-01   4.7359017e-01   5.3332295e-01   3.8109878e-01   4.0694777e-01   4.7498162e-01   4.0943054e-01   3.8640063e-01   3.7332349e-01   4.4972757e-01   4.0092970e-01   3.8974407e-01   3.5486519e-01   4.2414780e-01   3.8556542e-01   4.4090107e-01   4.2369377e-01   4.0207762e-01   0.0000000e+00   3.9702077e-01   3.9569266e-01   4.1825042e-01   4.4336303e-01   4.8929024e-01   5.0529102e-01   4.3727869e-01   4.7597742e-01   4.9165475e-01   4.5651360e-01   4.7677101e-01   5.4006566e-01   5.1194834e-01   5.3679476e-01   4.5103262e-01   5.3090502e-01   4.2236038e-01   3.5664275e-01   3.8897140e-01   3.9929100e-01   3.8578879e-01   3.6806633e-01   3.6634507e-01   3.6913783e-01   3.8768065e-01   3.2490627e-01   3.5792701e-01   3.6071389e-01
   4.3244431e-01   4.3550077e-01   4.3318547e-01   4.8751013e-01   4.6534096e-01   5.1504655e-01   4.2380382e-01   4.0576257e-01   4.5435605e-01   4.9241875e-01   5.4886483e-01   5.3752076e-01   4.5396771e-01   4.8946776e-01   4.6311620e-01   4.8950901e-01   5.3150086e-01   4.6507642e-01   4.6848448e-01   5.2881824e-01   5.8874648e-01   5.5482677e-01   5.0561045e-01   5.3196193e-01   5.6074035e-01   5.3477838e-01   4.8586936e-01   4.4011840e-01   4.6063257e-01   4.6764088e-01   5.4877539e-01   5.0805452e-01   5.0982955e-01   4.9357088e-01   6.4493084e-01   6.2667011e-01   5.1602231e-01   4.7262277e-01   4.3679879e-01   4.2959806e-01   6.0180137e-01   5.5055009e-01   4.9955536e-01   5.1646450e-01   4.9853394e-01   5.7761997e-01   4.0765420e-01   4.2483559e-01   4.9865900e-01   4.7051622e-01   4.0280875e-01   3.8981886e-01   4.7140406e-01   4.2014949e-01   4.0349243e-01   4.1163231e-01   4.5858378e-01   4.2819084e-01   4.4971305e-01   4.6346200e-01   4.3864239e-01   3.9702077e-01   0.0000000e+00   4.2772870e-01   4.2480342e-01   4.1582683e-01   5.2326550e-01   5.5859569e-01   4.6487218e-01   4.9352511e-01   5.3042098e-01   5.0409352e-01   4.9337086e-01   5.6985414e-01   6.0386871e-01   5.9142349e-01   5.2425401e-01   5.5645542e-01   4.9929939e-01   4.2491648e-01   4.4220285e-01   4.5363859e-01   4.3205845e-01   4.5285878e-01   3.7124991e-01   4.2247238e-01   3.9484030e-01   3.4630143e-01   4.0454048e-01   4.0830966e-01
   3.6370844e-01   3.6658623e-01   3.9700832e-01   4.7407369e-01   5.0865423e-01   4.6252263e-01   3.6959383e-01   3.5335516e-01   4.0947257e-01   4.5970983e-01   4.8513392e-01   5.1248130e-01   4.1492500e-01   4.4621168e-01   4.3709929e-01   4.5890647e-01   4.7739883e-01   4.6671503e-01   4.5062000e-01   4.8433031e-01   5.4412347e-01   4.9182849e-01   4.9017938e-01   4.7601092e-01   5.6621311e-01   5.2169530e-01   4.4528391e-01   4.2997855e-01   4.1957778e-01   4.5522954e-01   4.7990187e-01   4.8271230e-01   4.8700428e-01   4.8277485e-01   5.8747956e-01   5.8119492e-01   4.8711615e-01   4.7367278e-01   4.0263187e-01   4.1721341e-01   6.2460342e-01   5.0537916e-01   4.3457246e-01   5.1824181e-01   5.3408060e-01   5.5475597e-01   4.3253843e-01   3.9689702e-01   4.6364364e-01   4.5045041e-01   3.7688369e-01   3.6900793e-01   4.5312769e-01   3.6657668e-01   3.9141813e-01   3.7635056e-01   4.4467561e-01   4.0811412e-01   4.3851233e-01   4.2799558e-01   4.0673077e-01   3.9569266e-01   4.2772870e-01   0.0000000e+00   3.8426941e-01   4.3182573e-01   5.0082535e-01   5.2605404e-01   4.5859710e-01   4.6232385e-01   4.7267978e-01   4.9182058e-01   4.8204176e-01   5.3209681e-01   5.9689018e-01   5.3100274e-01   5.1619208e-01   5.2468434e-01   4.3891634e-01   4.1499159e-01   4.0488474e-01   4.1694917e-01   4.0880575e-01   4.2953930e-01   3.5299621e-01   3.9014235e-01   3.7866989e-01   3.1627839e-01   3.7932420e-01   3.6837474e-01
   4.3125035e-01   4.2221986e-01   4.1493951e-01   5.0873865e-01   5.1223452e-01   4.6734076e-01   4.1302115e-01   4.1098600e-01   4.2195179e-01   4.6338692e-01   5.1458094e-01   5.1762988e-01   4.5810068e-01   4.9439220e-01   4.3686339e-01   4.8624094e-01   5.2970577e-01   4.9330074e-01   4.9558576e-01   5.2212808e-01   5.4845164e-01   5.6956923e-01   5.1087174e-01   4.7951959e-01   5.8087678e-01   5.1787564e-01   5.1489664e-01   4.4933470e-01   4.7064202e-01   5.0081043e-01   5.6646272e-01   5.1894101e-01   5.2339918e-01   5.0617367e-01   6.3269253e-01   6.4116961e-01   5.2430872e-01   5.6552622e-01   4.6763154e-01   4.2712837e-01   4.6785418e-01   5.0918227e-01   4.9895130e-01   5.4280084e-01   5.4226473e-01   5.8466028e-01   4.6516051e-01   4.4894179e-01   5.2862222e-01   5.0439156e-01   4.5737880e-01   4.1939890e-01   4.8221230e-01   4.0513625e-01   4.0905524e-01   3.9318315e-01   4.4021211e-01   4.2344290e-01   4.7354735e-01   4.7678484e-01   4.3687776e-01   4.1825042e-01   4.2480342e-01   3.8426941e-01   0.0000000e+00   4.4506148e-01   4.9545506e-01   5.4253678e-01   4.6709146e-01   4.6862715e-01   4.7556110e-01   5.1298542e-01   4.5768037e-01   5.0169613e-01   5.5477843e-01   5.3991024e-01   5.5621605e-01   5.8366065e-01   4.4165794e-01   3.8200993e-01   4.1926559e-01   4.5371360e-01   4.2679658e-01   4.1817300e-01   3.7579512e-01   3.7972492e-01   4.0744051e-01   3.1522297e-01   4.0823982e-01   4.1771311e-01
   4.1940625e-01   4.1855809e-01   4.3745406e-01   5.1349905e-01   4.9111009e-01   5.2640720e-01   4.1342966e-01   4.1919279e-01   5.1188936e-01   4.8611545e-01   5.3966611e-01   5.6764480e-01   4.9382139e-01   5.2524291e-01   4.7035462e-01   4.8573409e-01   5.0462590e-01   5.0438053e-01   5.1105173e-01   5.1713311e-01   5.5023918e-01   5.9291686e-01   5.3174890e-01   5.2388802e-01   5.8267534e-01   5.3738597e-01   5.1959480e-01   5.2523337e-01   5.2436211e-01   5.3000659e-01   6.1064792e-01   4.9469529e-01   5.5433570e-01   4.9668572e-01   5.6254851e-01   6.3808745e-01   5.3845723e-01   5.7087804e-01   4.8653758e-01   4.3404865e-01   5.7765872e-01   5.1845817e-01   5.3054970e-01   5.4840105e-01   5.3309980e-01   5.8247882e-01   4.4708324e-01   4.4361802e-01   5.3214973e-01   5.1297857e-01   4.5298690e-01   4.1397009e-01   5.1973875e-01   4.1165694e-01   4.0977504e-01   4.0811063e-01   4.4441508e-01   4.2481551e-01   5.1326465e-01   4.9056406e-01   4.7060368e-01   4.4336303e-01   4.1582683e-01   4.3182573e-01   4.4506148e-01   0.0000000e+00   5.4477199e-01   5.6043336e-01   5.1482980e-01   4.9682414e-01   4.8667621e-01   5.2186950e-01   5.0129525e-01   5.6975138e-01   6.4535958e-01   6.0876915e-01   5.6482930e-01   6.0011192e-01   5.1719207e-01   4.0020055e-01   4.4956476e-01   4.6073229e-01   4.4832008e-01   4.1980274e-01   4.1945824e-01   4.0875049e-01   4.1357186e-01   3.6342215e-01   4.0307654e-01   3.9727181e-01
   4.8795132e-01   5.0050137e-01   4.9973938e-01   5.9037363e-01   5.9745253e-01   5.8890247e-01   4.7726351e-01   4.8672176e-01   5.3780389e-01   5.6875968e-01   5.6256672e-01   6.2475262e-01   5.4433257e-01   5.8748707e-01   5.4735241e-01   5.6461696e-01   5.9118277e-01   5.6444945e-01   5.7203402e-01   6.0895432e-01   6.6774458e-01   5.8128979e-01   5.9168471e-01   6.0255083e-01   6.6641294e-01   6.0439241e-01   5.7228752e-01   5.5487906e-01   5.3594190e-01   6.0331650e-01   6.5538692e-01   5.9083530e-01   6.2112237e-01   6.0173613e-01   6.3930887e-01   6.9808829e-01   5.8738193e-01   6.6001894e-01   5.3642900e-01   5.3891669e-01   6.7047807e-01   6.3312467e-01   6.0237825e-01   6.3610494e-01   6.1676474e-01   6.3235559e-01   5.1679488e-01   5.3478493e-01   6.2947060e-01   5.8097134e-01   5.2197741e-01   5.0148241e-01   5.5950990e-01   5.1659070e-01   4.9959454e-01   4.9290996e-01   5.3133311e-01   5.0247298e-01   5.6459744e-01   5.5948329e-01   5.4329634e-01   4.8929024e-01   5.2326550e-01   5.0082535e-01   4.9545506e-01   5.4477199e-01   0.0000000e+00   6.4726221e-01   5.8447879e-01   5.8816611e-01   6.1660271e-01   6.0776626e-01   5.8866074e-01   6.5272653e-01   6.6949227e-01   6.1534799e-01   6.0478474e-01   6.2648692e-01   5.9958250e-01   4.8905606e-01   5.1923541e-01   5.2262478e-01   5.1466795e-01   5.0041873e-01   4.9097362e-01   4.9973532e-01   4.9291083e-01   4.6772456e-01   4.8044012e-01   4.6821548e-01
   5.0371519e-01   5.1298433e-01   5.2781967e-01   5.8301991e-01   5.8926920e-01   5.9433227e-01   4.9925194e-01   5.0287375e-01   5.5801401e-01   5.9546001e-01   5.8509520e-01   5.9975538e-01   5.4241459e-01   6.0849673e-01   5.5496002e-01   5.8746567e-01   6.2267252e-01   5.9863818e-01   5.8584285e-01   6.1975570e-01   7.0338239e-01   6.6210933e-01   6.1007213e-01   5.9257879e-01   6.5178710e-01   6.0919676e-01   6.0530817e-01   5.5254470e-01   5.5077707e-01   5.9165316e-01   6.4087374e-01   5.8681199e-01   6.1481100e-01   5.9037348e-01   7.0724738e-01   7.4400819e-01   6.5228744e-01   6.9777540e-01   5.6316117e-01   5.1586589e-01   7.0461841e-01   6.4328845e-01   5.9995385e-01   6.4660352e-01   6.4899410e-01   6.3240097e-01   5.2716343e-01   5.1619359e-01   5.8942588e-01   5.6722769e-01   5.2570352e-01   5.2331057e-01   6.1249262e-01   5.0679021e-01   4.9892805e-01   5.1902198e-01   5.5234457e-01   5.2927137e-01   5.8951624e-01   5.5386384e-01   5.5640482e-01   5.0529102e-01   5.5859569e-01   5.2605404e-01   5.4253678e-01   5.6043336e-01   6.4726221e-01   0.0000000e+00   5.9086132e-01   6.0998566e-01   6.0776266e-01   6.4433890e-01   6.3480980e-01   6.3822163e-01   6.8010300e-01   7.0674644e-01   6.4689464e-01   6.6028757e-01   6.0323388e-01   5.4533023e-01   5.5162327e-01   5.5378499e-01   5.6367273e-01   5.2828610e-01   4.9454456e-01   4.9675573e-01   4.7912816e-01   4.5526970e-01   5.0819453e-01   5.1627508e-01
   4.5555078e-01   4.5259193e-01   4.7010544e-01   5.7116196e-01   4.9111474e-01   4.9477456e-01   4.1540366e-01   4.2709656e-01   4.9189546e-01   4.9223472e-01   5.2942018e-01   5.5505977e-01   5.1502440e-01   5.5459208e-01   4.6052600e-01   4.7787374e-01   5.1703139e-01   5.3430943e-01   4.7261588e-01   5.4749533e-01   6.8965494e-01   5.4488656e-01   5.4674312e-01   5.1565150e-01   5.9040116e-01   5.3773569e-01   5.2696411e-01   4.6541885e-01   4.7272061e-01   5.4860676e-01   5.5827354e-01   5.2101079e-01   5.6893720e-01   5.5278183e-01   5.7631691e-01   6.9854847e-01   5.2895746e-01   6.0319865e-01   4.7384294e-01   4.4444672e-01   6.1177147e-01   5.4104864e-01   5.1071438e-01   5.5507632e-01   5.4219968e-01   5.6619209e-01   4.2372065e-01   4.6101428e-01   5.5813417e-01   5.2708899e-01   4.6608867e-01   4.0515501e-01   5.1407887e-01   4.2797616e-01   4.2075458e-01   4.3075076e-01   4.9069700e-01   4.5206763e-01   5.1072205e-01   5.1801313e-01   4.6728395e-01   4.3727869e-01   4.6487218e-01   4.5859710e-01   4.6709146e-01   5.1482980e-01   5.8447879e-01   5.9086132e-01   0.0000000e+00   5.5557985e-01   5.3852162e-01   5.1920342e-01   4.9381783e-01   5.9133070e-01   6.7009320e-01   6.0365086e-01   5.8009044e-01   5.5858793e-01   4.8678305e-01   4.6959308e-01   4.8309082e-01   4.5777805e-01   5.0064230e-01   4.9285613e-01   4.5227122e-01   4.4141559e-01   4.0991968e-01   4.1083810e-01   4.2362853e-01   4.1234849e-01
   4.8125474e-01   4.7107316e-01   4.8035590e-01   5.1963495e-01   5.6266371e-01   5.9668240e-01   4.7941462e-01   4.7207819e-01   5.0837964e-01   5.2258592e-01   5.2092171e-01   5.6499143e-01   4.8615807e-01   5.6591436e-01   5.1562354e-01   5.2779843e-01   5.4803188e-01   5.5254121e-01   5.4681856e-01   5.5981555e-01   6.5494397e-01   5.6933329e-01   5.5959168e-01   5.8586511e-01   6.9633071e-01   6.0025926e-01   5.8137146e-01   4.7039009e-01   4.9206234e-01   5.6645087e-01   5.7136271e-01   5.5946419e-01   5.6529886e-01   5.5759998e-01   6.6505594e-01   6.3567723e-01   5.7546098e-01   6.3534302e-01   4.5837751e-01   4.7710236e-01   6.6214071e-01   5.4493087e-01   5.5944486e-01   5.9981647e-01   6.1574624e-01   5.7914466e-01   4.3602965e-01   4.8239551e-01   5.8184716e-01   5.7018730e-01   5.2107042e-01   4.5633925e-01   5.4209339e-01   4.7833006e-01   4.8619406e-01   4.9627869e-01   5.4840813e-01   4.8880273e-01   5.4063317e-01   5.7320683e-01   5.0234955e-01   4.7597742e-01   4.9352511e-01   4.6232385e-01   4.6862715e-01   4.9682414e-01   5.8816611e-01   6.0998566e-01   5.5557985e-01   0.0000000e+00   5.9878599e-01   5.7194786e-01   5.6152806e-01   6.3700088e-01   7.5902073e-01   6.3233394e-01   6.2664506e-01   6.2093315e-01   5.5192545e-01   5.1854955e-01   5.2276099e-01   4.9251330e-01   4.9681840e-01   4.8898438e-01   4.6890857e-01   4.8197899e-01   4.8598940e-01   4.1436784e-01   4.3100624e-01   4.5920603e-01
   4.5129146e-01   5.0046505e-01   4.9598699e-01   5.7250007e-01   5.4303318e-01   6.0235021e-01   4.8219644e-01   4.7094179e-01   4.8898960e-01   5.4744610e-01   5.7633845e-01   5.6877741e-01   5.5373335e-01   5.3398659e-01   5.1638317e-01   5.1384164e-01   5.9686381e-01   5.4599999e-01   5.0373406e-01   5.6616858e-01   6.6013860e-01   6.8080704e-01   5.3575174e-01   5.7195080e-01   6.6713135e-01   5.8261979e-01   5.4149732e-01   5.2144853e-01   5.1583426e-01   5.4867139e-01   6.2826519e-01   5.5105723e-01   5.6765355e-01   5.8051574e-01   6.4793456e-01   6.7487003e-01   6.0935058e-01   6.0985646e-01   4.9142564e-01   4.8552374e-01   6.6703995e-01   5.4685819e-01   5.5931769e-01   5.5328158e-01   6.1526815e-01   6.1482200e-01   5.1717883e-01   4.5670426e-01   5.1238036e-01   5.0690129e-01   5.4643308e-01   4.8888990e-01   5.4630310e-01   4.0407214e-01   4.4146062e-01   4.7929152e-01   5.5452410e-01   4.7802150e-01   5.2949019e-01   4.9774510e-01   5.2814462e-01   4.9165475e-01   5.3042098e-01   4.7267978e-01   4.7556110e-01   4.8667621e-01   6.1660271e-01   6.0776266e-01   5.3852162e-01   5.9878599e-01   0.0000000e+00   5.7539427e-01   5.4490717e-01   6.4231115e-01   6.7873790e-01   7.1064801e-01   6.1517357e-01   6.0194127e-01   5.7488923e-01   4.9508815e-01   4.9350153e-01   5.2579408e-01   5.2900315e-01   5.2020403e-01   4.7784298e-01   4.6780031e-01   4.7935745e-01   4.5038842e-01   4.7453212e-01   4.5297795e-01
   4.6729919e-01   5.0152929e-01   4.5862211e-01   5.8694731e-01   5.5438246e-01   5.6799749e-01   4.8258325e-01   4.9918439e-01   5.2077973e-01   5.2487013e-01   5.6329398e-01   6.1504270e-01   5.3113683e-01   5.1754307e-01   5.2042348e-01   5.3082817e-01   6.1640176e-01   5.2821951e-01   5.2870252e-01   5.2800178e-01   6.2275745e-01   6.1637514e-01   6.0802993e-01   5.6098243e-01   6.4216338e-01   6.2713910e-01   6.0838771e-01   5.7870399e-01   5.1724818e-01   5.4343448e-01   6.6659034e-01   5.4303602e-01   6.0221205e-01   6.0949653e-01   6.9646210e-01   6.6162889e-01   6.3588543e-01   6.0877478e-01   5.0972179e-01   5.1590547e-01   6.7399557e-01   6.1738257e-01   5.6866297e-01   5.9917929e-01   6.2690429e-01   6.4087926e-01   4.9796234e-01   4.7322423e-01   5.6148539e-01   5.4624339e-01   5.2666915e-01   4.9374202e-01   5.7329171e-01   4.7765428e-01   5.3536890e-01   5.2154795e-01   5.8632021e-01   5.3159847e-01   5.8643768e-01   5.4472687e-01   5.2433889e-01   4.5651360e-01   5.0409352e-01   4.9182058e-01   5.1298542e-01   5.2186950e-01   6.0776626e-01   6.4433890e-01   5.1920342e-01   5.7194786e-01   5.7539427e-01   0.0000000e+00   6.0748974e-01   6.7529718e-01   6.2675357e-01   6.1666523e-01   6.1144554e-01   5.8674009e-01   5.5450902e-01   5.0525486e-01   5.2717400e-01   5.6563769e-01   4.9289714e-01   4.7836210e-01   4.9079935e-01   4.8367515e-01   4.6892976e-01   4.1932010e-01   4.5775800e-01   4.8932466e-01
   5.1867958e-01   5.4144012e-01   5.1780084e-01   6.1438979e-01   5.9079667e-01   6.1234772e-01   5.3801088e-01   5.2849215e-01   5.7900001e-01   6.2863972e-01   6.3458073e-01   5.7855476e-01   5.8570842e-01   6.0606111e-01   5.5897058e-01   5.6429519e-01   6.3617763e-01   6.1955913e-01   5.9877563e-01   6.2903396e-01   7.5083014e-01   6.5058686e-01   6.4412435e-01   5.9182121e-01   6.7110353e-01   6.7618142e-01   6.8681735e-01   5.9196399e-01   6.0685860e-01   6.5112888e-01   6.6522194e-01   6.4824442e-01   7.0230646e-01   6.3312413e-01   7.6844877e-01   7.1572163e-01   6.3637923e-01   6.8664420e-01   5.2724695e-01   5.3276439e-01   7.1738052e-01   5.9018158e-01   6.1091179e-01   6.5755513e-01   5.6420486e-01   6.8224085e-01   5.3274017e-01   5.2420990e-01   5.8477027e-01   5.9177938e-01   5.1302280e-01   4.8074486e-01   5.7618122e-01   4.7361989e-01   4.8418731e-01   4.3335994e-01   5.4100174e-01   4.9994402e-01   5.7619174e-01   5.1620645e-01   5.0238837e-01   4.7677101e-01   4.9337086e-01   4.8204176e-01   4.5768037e-01   5.0129525e-01   5.8866074e-01   6.3480980e-01   4.9381783e-01   5.6152806e-01   5.4490717e-01   6.0748974e-01   0.0000000e+00   6.0733801e-01   6.5582912e-01   6.2722145e-01   6.2823221e-01   6.3011929e-01   4.9803445e-01   5.0639065e-01   5.1047362e-01   5.1736485e-01   5.1691706e-01   4.8541992e-01   4.5159914e-01   5.0181017e-01   5.4908572e-01   4.9605082e-01   4.8629609e-01   5.1481606e-01
   5.6046772e-01   5.7003265e-01   5.9404691e-01   6.8831048e-01   6.5119510e-01   6.6967558e-01   5.9262453e-01   5.4660584e-01   6.2057798e-01   6.7564947e-01   6.5220445e-01   6.1960832e-01   5.3735839e-01   6.5232923e-01   5.9690075e-01   6.0178139e-01   6.6082296e-01   6.2477218e-01   5.9802570e-01   6.2698782e-01   7.8957128e-01   7.1345912e-01   6.5836857e-01   6.7423070e-01   7.4880475e-01   6.6295540e-01   6.1158807e-01   5.9954502e-01   6.0286291e-01   6.1374210e-01   6.9904500e-01   6.4142313e-01   6.9928466e-01   6.4669058e-01   7.5627699e-01   6.2264816e-01   6.7696782e-01   7.1366731e-01   6.0615848e-01   6.0203920e-01   7.8286022e-01   6.6573208e-01   6.3282709e-01   6.5426193e-01   6.1662056e-01   7.1229456e-01   5.5307920e-01   5.5656819e-01   6.0492438e-01   5.7429130e-01   5.3222960e-01   5.6481008e-01   5.7692297e-01   5.3737015e-01   5.3401661e-01   5.2432417e-01   5.8331148e-01   5.3167914e-01   6.3062711e-01   5.6422350e-01   5.5124117e-01   5.4006566e-01   5.6985414e-01   5.3209681e-01   5.0169613e-01   5.6975138e-01   6.5272653e-01   6.3822163e-01   5.9133070e-01   6.3700088e-01   6.4231115e-01   6.7529718e-01   6.0733801e-01   0.0000000e+00   6.9338464e-01   7.2746880e-01   6.9407762e-01   6.8600347e-01   5.9585726e-01   5.2703248e-01   5.4490976e-01   5.7281459e-01   6.3108453e-01   5.5657896e-01   4.8741049e-01   5.1175912e-01   5.2984089e-01   5.6856634e-01   5.3637353e-01   5.4938711e-01
   5.0614037e-01   6.2991686e-01   6.4323678e-01   6.6456625e-01   6.1333294e-01   5.6868454e-01   5.4709492e-01   5.4755452e-01   5.7429050e-01   5.6880180e-01   6.2802564e-01   6.0987491e-01   5.3584999e-01   5.8003149e-01   5.9958525e-01   5.2970953e-01   5.6081323e-01   6.2545414e-01   5.5697519e-01   5.4083020e-01   6.7427386e-01   6.5063075e-01   6.1696581e-01   6.6735543e-01   7.0061791e-01   7.1784533e-01   6.6202075e-01   6.3723574e-01   6.5154701e-01   6.2185224e-01   6.4796466e-01   6.3648645e-01   7.6148698e-01   7.9416228e-01   8.3771604e-01   7.9396018e-01   6.7121754e-01   6.8140654e-01   6.6240554e-01   6.4342226e-01   7.4806293e-01   7.1399652e-01   6.7650043e-01   7.0005017e-01   7.4989674e-01   7.3534802e-01   5.9855863e-01   5.9558982e-01   7.3775555e-01   6.3130287e-01   6.3967975e-01   5.5720090e-01   6.3455652e-01   5.9836887e-01   6.5301662e-01   6.3895436e-01   6.0495744e-01   6.2796498e-01   6.6479024e-01   5.8333542e-01   5.9170407e-01   5.1194834e-01   6.0386871e-01   5.9689018e-01   5.5477843e-01   6.4535958e-01   6.6949227e-01   6.8010300e-01   6.7009320e-01   7.5902073e-01   6.7873790e-01   6.2675357e-01   6.5582912e-01   6.9338464e-01   0.0000000e+00   7.1165887e-01   7.0415384e-01   6.8589267e-01   5.0453613e-01   4.7216381e-01   5.9280275e-01   6.2310444e-01   6.6493270e-01   5.3031213e-01   5.0275307e-01   5.1609541e-01   6.1238095e-01   5.9676165e-01   5.0939102e-01   4.8934911e-01
   5.4393833e-01   5.5320941e-01   5.8094646e-01   6.0547664e-01   6.5831524e-01   6.2541665e-01   5.4761062e-01   5.3627894e-01   5.5006619e-01   6.1039088e-01   6.4110301e-01   6.7310857e-01   5.7721531e-01   5.8839495e-01   5.2623704e-01   5.7078013e-01   6.2610272e-01   6.4456070e-01   6.2358620e-01   6.7279337e-01   7.7158325e-01   7.1110680e-01   6.9926726e-01   7.1557083e-01   7.7731590e-01   7.0382011e-01   6.7403337e-01   6.4966163e-01   6.2975115e-01   6.7223604e-01   7.2911822e-01   7.2118108e-01   7.0486681e-01   7.2881625e-01   7.5079726e-01   7.7409379e-01   6.7919226e-01   7.7672586e-01   6.4766714e-01   5.4713027e-01   7.6062183e-01   6.4542159e-01   6.5111856e-01   7.1757225e-01   7.4066111e-01   7.4475385e-01   6.2812967e-01   5.9824893e-01   6.5177338e-01   6.5223136e-01   6.2927913e-01   5.6802190e-01   6.3459099e-01   5.2335282e-01   5.7593187e-01   5.5915151e-01   5.9836977e-01   5.7205140e-01   5.7206004e-01   5.3474007e-01   5.6416014e-01   5.3679476e-01   5.9142349e-01   5.3100274e-01   5.3991024e-01   6.0876915e-01   6.1534799e-01   7.0674644e-01   6.0365086e-01   6.3233394e-01   7.1064801e-01   6.1666523e-01   6.2722145e-01   7.2746880e-01   7.1165887e-01   0.0000000e+00   7.4514180e-01   7.6903364e-01   7.0526611e-01   5.7653067e-01   5.5771771e-01   5.4786507e-01   6.2954912e-01   5.8974235e-01   5.1945191e-01   5.2950885e-01   5.3730430e-01   5.1486566e-01   5.2810715e-01   5.5037196e-01
   4.9961654e-01   4.8926130e-01   5.0850383e-01   6.0016846e-01   5.8796178e-01   5.8284452e-01   4.7609053e-01   4.6538414e-01   5.3875435e-01   5.6960437e-01   5.8032111e-01   5.6500213e-01   5.4485488e-01   6.1072774e-01   5.3697341e-01   5.4259538e-01   5.5859040e-01   5.7641579e-01   5.8004479e-01   6.5204645e-01   7.2815337e-01   6.7497759e-01   6.0936438e-01   5.8083295e-01   6.8307746e-01   6.3059520e-01   5.9130582e-01   5.2559096e-01   5.6631727e-01   5.9004753e-01   6.6012513e-01   6.0942702e-01   6.2714526e-01   6.1131364e-01   6.7561611e-01   7.4734943e-01   5.5070885e-01   6.5685694e-01   5.5818636e-01   5.6100700e-01   7.0696588e-01   5.5165918e-01   5.7081589e-01   6.0191775e-01   5.9169893e-01   5.9306887e-01   5.8756634e-01   5.7594425e-01   6.0989082e-01   5.6557194e-01   4.9555235e-01   4.2519306e-01   5.8966095e-01   4.6072020e-01   5.2638692e-01   5.0750435e-01   5.6896024e-01   5.3933788e-01   5.9573242e-01   5.4475832e-01   5.1792853e-01   4.5103262e-01   5.2425401e-01   5.1619208e-01   5.5621605e-01   5.6482930e-01   6.0478474e-01   6.4689464e-01   5.8009044e-01   6.2664506e-01   6.1517357e-01   6.1144554e-01   6.2823221e-01   6.9407762e-01   7.0415384e-01   7.4514180e-01   0.0000000e+00   6.2773157e-01   5.6497908e-01   4.8558048e-01   5.4403784e-01   5.2341558e-01   5.6592054e-01   5.7832305e-01   4.9576165e-01   4.7261776e-01   5.0565286e-01   4.5440899e-01   4.7398070e-01   5.0654839e-01
   5.5933594e-01   5.6792432e-01   5.4861521e-01   6.3394218e-01   6.3905954e-01   6.8556892e-01   5.6047154e-01   5.5531382e-01   5.8399188e-01   6.3880335e-01   6.4288491e-01   6.3393763e-01   5.9081502e-01   6.8473774e-01   6.7048490e-01   6.5939681e-01   6.4574556e-01   6.4182018e-01   6.0502238e-01   6.7194220e-01   7.7077612e-01   7.3236948e-01   6.8039186e-01   6.9720429e-01   7.4766934e-01   7.1504799e-01   6.4450761e-01   5.5717905e-01   5.8684669e-01   6.3262851e-01   7.3867793e-01   6.9378772e-01   6.8710645e-01   6.3231074e-01   6.9781604e-01   8.0321290e-01   6.6506064e-01   6.3243385e-01   5.9611353e-01   5.7445145e-01   7.6968666e-01   5.9490344e-01   5.9683299e-01   6.6536532e-01   6.4403987e-01   6.5998971e-01   5.3947646e-01   5.3380263e-01   5.8925561e-01   6.0174838e-01   5.6103883e-01   5.3975329e-01   6.4124850e-01   4.9389670e-01   5.1836416e-01   4.8906032e-01   5.6174157e-01   5.3042252e-01   5.7925523e-01   5.4032912e-01   5.3916023e-01   5.3090502e-01   5.5645542e-01   5.2468434e-01   5.8366065e-01   6.0011192e-01   6.2648692e-01   6.6028757e-01   5.5858793e-01   6.2093315e-01   6.0194127e-01   5.8674009e-01   6.3011929e-01   6.8600347e-01   6.8589267e-01   7.6903364e-01   6.2773157e-01   0.0000000e+00   5.4998670e-01   5.1370474e-01   5.3161858e-01   5.7211790e-01   5.6813162e-01   5.4809403e-01   5.4113617e-01   5.3475290e-01   5.2793364e-01   4.9458656e-01   5.2754239e-01   5.1018385e-01
   4.4453081e-01   4.5902658e-01   4.4874213e-01   5.4024567e-01   5.7757379e-01   5.9536837e-01   4.8291145e-01   4.8190565e-01   4.7687684e-01   5.0710171e-01   5.3138022e-01   5.7401223e-01   5.5568812e-01   5.1251943e-01   4.7691307e-01   5.7155183e-01   5.2457042e-01   5.1639301e-01   5.4740615e-01   4.9817876e-01   7.0989532e-01   6.2883940e-01   5.3518904e-01   5.6684971e-01   6.2980268e-01   5.2651256e-01   4.9804549e-01   4.4775089e-01   4.9015030e-01   4.9525960e-01   5.6919069e-01   5.4952005e-01   5.1884880e-01   5.3273286e-01   6.1037118e-01   6.5374833e-01   4.8691415e-01   4.5602192e-01   4.2511021e-01   5.3530337e-01   6.3055878e-01   5.1120307e-01   5.5799211e-01   6.3380620e-01   6.2901494e-01   5.7603023e-01   5.3538566e-01   4.9633208e-01   5.3836038e-01   5.6876151e-01   5.1706064e-01   4.6291686e-01   5.2632132e-01   3.8870607e-01   5.0497372e-01   5.0852354e-01   5.1731724e-01   4.0951353e-01   4.6815848e-01   5.2393452e-01   4.9843564e-01   4.2236038e-01   4.9929939e-01   4.3891634e-01   4.4165794e-01   5.1719207e-01   5.9958250e-01   6.0323388e-01   4.8678305e-01   5.5192545e-01   5.7488923e-01   5.5450902e-01   4.9803445e-01   5.9585726e-01   5.0453613e-01   7.0526611e-01   5.6497908e-01   5.4998670e-01   0.0000000e+00   4.2626347e-01   4.5306084e-01   5.1436202e-01   5.2434854e-01   4.8301293e-01   5.1668186e-01   4.7855241e-01   5.1013744e-01   4.2208386e-01   4.9564219e-01   4.7023954e-01
   4.9354861e-01   4.2054760e-01   4.4907599e-01   5.5363455e-01   5.4610961e-01   5.1942234e-01   4.9888263e-01   4.8635890e-01   5.5670086e-01   5.5147934e-01   5.6889315e-01   5.4384157e-01   5.0617819e-01   5.6723330e-01   5.2883720e-01   4.6412958e-01   5.1325236e-01   5.6495695e-01   4.6059783e-01   4.8581474e-01   5.6819752e-01   5.6860174e-01   5.0557567e-01   5.3677734e-01   5.9812814e-01   6.0210131e-01   5.2334705e-01   4.2092006e-01   4.7482689e-01   5.0704141e-01   6.0162763e-01   5.2218734e-01   5.1788784e-01   5.4244452e-01   5.5842307e-01   7.0954042e-01   5.2497604e-01   5.6926160e-01   4.1466076e-01   5.1165209e-01   4.4341226e-01   5.4596883e-01   5.0753980e-01   5.4644176e-01   4.6272256e-01   5.0906188e-01   4.1298719e-01   4.2489801e-01   4.6791946e-01   4.3715416e-01   4.0913492e-01   4.0056152e-01   4.3302133e-01   4.0717610e-01   3.4961998e-01   3.5754263e-01   4.5117206e-01   4.0624748e-01   4.4305842e-01   4.3055719e-01   4.0442760e-01   3.5664275e-01   4.2491648e-01   4.1499159e-01   3.8200993e-01   4.0020055e-01   4.8905606e-01   5.4533023e-01   4.6959308e-01   5.1854955e-01   4.9508815e-01   5.0525486e-01   5.0639065e-01   5.2703248e-01   4.7216381e-01   5.7653067e-01   4.8558048e-01   5.1370474e-01   4.2626347e-01   0.0000000e+00   4.1782069e-01   4.3903009e-01   3.9924490e-01   4.0712984e-01   4.0825408e-01   4.0768469e-01   4.0052865e-01   3.6129588e-01   3.7808477e-01   4.4647962e-01
   3.9299051e-01   3.9250902e-01   3.9458395e-01   4.9045766e-01   4.9189174e-01   5.0282484e-01   3.7805631e-01   4.1456011e-01   4.1914583e-01   5.0862286e-01   5.0567556e-01   4.9913854e-01   4.2498649e-01   4.7162468e-01   4.3731524e-01   4.1975654e-01   4.6084341e-01   4.8619851e-01   4.2361700e-01   4.7450621e-01   6.1302242e-01   4.6590408e-01   4.8974529e-01   4.9898678e-01   5.6036588e-01   4.8205897e-01   4.8790186e-01   4.3130987e-01   4.4655697e-01   4.7182711e-01   5.5852744e-01   5.2717661e-01   5.1989530e-01   4.9309667e-01   5.7839769e-01   6.7081509e-01   4.8715362e-01   5.2384863e-01   3.9034072e-01   4.4398102e-01   5.1799115e-01   5.4931483e-01   4.8001168e-01   5.1069587e-01   5.1346505e-01   5.3342730e-01   4.1188818e-01   4.1995640e-01   5.1222690e-01   4.8390619e-01   4.2792334e-01   4.1189125e-01   4.5437683e-01   3.7145264e-01   3.9270206e-01   4.0024700e-01   4.7441563e-01   4.1086000e-01   4.5258511e-01   4.5597774e-01   4.5329998e-01   3.8897140e-01   4.4220285e-01   4.0488474e-01   4.1926559e-01   4.4956476e-01   5.1923541e-01   5.5162327e-01   4.8309082e-01   5.2276099e-01   4.9350153e-01   5.2717400e-01   5.1047362e-01   5.4490976e-01   5.9280275e-01   5.5771771e-01   5.4403784e-01   5.3161858e-01   4.5306084e-01   4.1782069e-01   0.0000000e+00   4.2068759e-01   4.3058188e-01   4.6410223e-01   3.8526257e-01   3.8754502e-01   3.8155686e-01   3.6485513e-01   3.9484845e-01   3.8584313e-01
   4.0983665e-01   4.1563418e-01   4.1388630e-01   5.0737967e-01   4.8582516e-01   5.3179339e-01   3.8652399e-01   4.2892477e-01   4.7149050e-01   5.1042653e-01   5.0011884e-01   5.0216152e-01   4.4773037e-01   5.1231728e-01   4.7673428e-01   4.2062049e-01   4.6804111e-01   4.8944574e-01   4.3406315e-01   5.0282287e-01   6.4528844e-01   4.9791893e-01   5.0792090e-01   5.3040860e-01   6.1412199e-01   5.4807917e-01   5.2548361e-01   4.3916345e-01   4.7149919e-01   4.9977385e-01   6.0841807e-01   5.3167144e-01   5.3554897e-01   4.8898292e-01   5.7050926e-01   7.2169983e-01   5.1939547e-01   5.7452390e-01   4.2386742e-01   4.5415376e-01   5.6291849e-01   6.0014585e-01   5.0805148e-01   5.2317660e-01   5.3442694e-01   5.2528954e-01   4.1254632e-01   4.4898556e-01   5.1133853e-01   4.9237328e-01   4.5331333e-01   4.3144429e-01   5.2610047e-01   3.7720747e-01   4.1852882e-01   4.2064930e-01   4.8120372e-01   4.3757476e-01   4.7912367e-01   4.9067480e-01   4.7211786e-01   3.9929100e-01   4.5363859e-01   4.1694917e-01   4.5371360e-01   4.6073229e-01   5.2262478e-01   5.5378499e-01   4.5777805e-01   4.9251330e-01   5.2579408e-01   5.6563769e-01   5.1736485e-01   5.7281459e-01   6.2310444e-01   5.4786507e-01   5.2341558e-01   5.7211790e-01   5.1436202e-01   4.3903009e-01   4.2068759e-01   0.0000000e+00   4.4345081e-01   4.3499554e-01   4.1357732e-01   4.1865377e-01   3.9867137e-01   3.9277589e-01   3.9810541e-01   3.8852884e-01
   3.8079891e-01   4.1503870e-01   4.2204769e-01   4.7639396e-01   4.6880421e-01   5.0332584e-01   4.0587887e-01   4.3074987e-01   4.6499792e-01   5.1361938e-01   5.3679398e-01   4.9961566e-01   4.5003599e-01   5.5791770e-01   4.7323446e-01   4.5392421e-01   4.9876106e-01   5.0101126e-01   4.3476106e-01   4.8327040e-01   6.2651011e-01   5.0688041e-01   5.0029477e-01   5.5227390e-01   6.2827372e-01   5.5951284e-01   4.8882863e-01   3.9980480e-01   4.4589818e-01   4.4381764e-01   5.7702931e-01   5.2290126e-01   5.4087852e-01   5.1407942e-01   6.2505810e-01   7.2380124e-01   5.5438628e-01   6.0035594e-01   4.3903263e-01   4.1939800e-01   6.0954079e-01   5.5190204e-01   5.0747491e-01   5.5665720e-01   5.4793921e-01   5.7608550e-01   4.5917654e-01   4.4451539e-01   4.9503102e-01   4.8050448e-01   4.2128814e-01   4.2246292e-01   5.2064191e-01   4.3466972e-01   4.6245173e-01   4.5188110e-01   4.4394061e-01   3.9146681e-01   4.6026831e-01   4.4479808e-01   4.2676538e-01   3.8578879e-01   4.3205845e-01   4.0880575e-01   4.2679658e-01   4.4832008e-01   5.1466795e-01   5.6367273e-01   5.0064230e-01   4.9681840e-01   5.2900315e-01   4.9289714e-01   5.1691706e-01   6.3108453e-01   6.6493270e-01   6.2954912e-01   5.6592054e-01   5.6813162e-01   5.2434854e-01   3.9924490e-01   4.3058188e-01   4.4345081e-01   0.0000000e+00   4.7310597e-01   4.3797609e-01   4.3529709e-01   3.3846621e-01   3.6370987e-01   3.8425958e-01   3.6978435e-01
   4.3186328e-01   3.7813154e-01   4.3149941e-01   4.5478729e-01   4.7201756e-01   4.7203412e-01   3.9109433e-01   3.8857472e-01   4.1780078e-01   4.5879418e-01   5.0103267e-01   4.8584955e-01   4.2847000e-01   4.6970680e-01   4.5030553e-01   4.3195186e-01   4.1306166e-01   4.7891226e-01   4.4210845e-01   4.7754160e-01   6.0384690e-01   5.4327161e-01   5.0856011e-01   5.3286536e-01   5.8885986e-01   5.3680737e-01   4.5629003e-01   4.0682457e-01   4.3820864e-01   4.3022368e-01   5.9063186e-01   4.9315454e-01   5.3800691e-01   4.8588452e-01   5.6933743e-01   6.5526032e-01   5.3139179e-01   5.2296864e-01   4.2404071e-01   4.2977089e-01   5.9659756e-01   5.1278128e-01   4.9156931e-01   5.0933129e-01   5.2936417e-01   5.3096908e-01   3.9931994e-01   4.1155489e-01   5.1536280e-01   4.7326164e-01   4.4391738e-01   3.9221418e-01   5.2198208e-01   3.6804036e-01   4.1126961e-01   3.7580761e-01   4.7135950e-01   4.3194630e-01   4.5901501e-01   4.4576776e-01   4.5275867e-01   3.6806633e-01   4.5285878e-01   4.2953930e-01   4.1817300e-01   4.1980274e-01   5.0041873e-01   5.2828610e-01   4.9285613e-01   4.8898438e-01   5.2020403e-01   4.7836210e-01   4.8541992e-01   5.5657896e-01   5.3031213e-01   5.8974235e-01   5.7832305e-01   5.4809403e-01   4.8301293e-01   4.0712984e-01   4.6410223e-01   4.3499554e-01   4.7310597e-01   0.0000000e+00   4.0016665e-01   3.8992786e-01   3.8158039e-01   3.4778937e-01   3.6990779e-01   4.1686632e-01
   3.6624214e-01   3.7791362e-01   3.9740159e-01   4.4680350e-01   4.6034791e-01   4.8694855e-01   3.5379496e-01   3.5464576e-01   4.1547526e-01   4.3537326e-01   4.6904357e-01   4.5238399e-01   3.9004381e-01   4.1430352e-01   4.0805283e-01   4.0497161e-01   4.1693500e-01   4.2553410e-01   4.0194935e-01   4.7418296e-01   5.4812037e-01   4.8054928e-01   4.6170891e-01   4.8227301e-01   5.5755412e-01   5.1638666e-01   4.4221778e-01   3.6486462e-01   4.0085860e-01   4.2136200e-01   5.2851279e-01   4.4513041e-01   4.8680310e-01   4.6171642e-01   5.0308850e-01   4.5231337e-01   4.8235497e-01   4.9932569e-01   3.7774729e-01   3.8550610e-01   4.1035104e-01   4.8230290e-01   4.6636338e-01   4.6764797e-01   4.7787073e-01   4.7378957e-01   3.6143572e-01   3.7331950e-01   4.7894131e-01   4.2977184e-01   3.9922945e-01   3.6032705e-01   5.0497191e-01   3.3830202e-01   3.5828646e-01   3.6581499e-01   4.1526783e-01   3.7630390e-01   4.0144303e-01   4.2551121e-01   4.1934885e-01   3.6634507e-01   3.7124991e-01   3.5299621e-01   3.7579512e-01   4.1945824e-01   4.9097362e-01   4.9454456e-01   4.5227122e-01   4.6890857e-01   4.7784298e-01   4.9079935e-01   4.5159914e-01   4.8741049e-01   5.0275307e-01   5.1945191e-01   4.9576165e-01   5.4113617e-01   5.1668186e-01   4.0825408e-01   3.8526257e-01   4.1357732e-01   4.3797609e-01   4.0016665e-01   0.0000000e+00   3.4748443e-01   3.4454060e-01   3.3524098e-01   3.7089437e-01   3.5543043e-01
   3.6417204e-01   3.7732243e-01   4.0589593e-01   4.5252105e-01   4.2468711e-01   4.7811036e-01   3.6890915e-01   3.7042241e-01   4.2155161e-01   4.3919777e-01   4.9892449e-01   4.6403191e-01   4.0217058e-01   4.3028979e-01   4.1817115e-01   4.4260751e-01   4.5805740e-01   4.4686146e-01   4.1930711e-01   4.4821499e-01   5.8674570e-01   4.6985818e-01   4.6754472e-01   5.0654896e-01   5.9103727e-01   5.1755760e-01   4.5796238e-01   3.7432975e-01   4.0152577e-01   4.3208272e-01   5.3585149e-01   4.9533275e-01   4.8264931e-01   4.9277438e-01   5.3109143e-01   6.4341627e-01   4.7812988e-01   5.3119487e-01   3.9037655e-01   3.8026347e-01   4.3912055e-01   4.5976540e-01   4.7052512e-01   4.8414373e-01   4.7251986e-01   4.9813678e-01   3.7587268e-01   3.6956668e-01   4.7252631e-01   4.4548597e-01   3.8919841e-01   3.7532529e-01   4.7308362e-01   3.5611046e-01   3.8567112e-01   3.5979761e-01   4.0292609e-01   3.7569152e-01   4.2536026e-01   4.3388612e-01   4.1526388e-01   3.6913783e-01   4.2247238e-01   3.9014235e-01   3.7972492e-01   4.0875049e-01   4.9973532e-01   4.9675573e-01   4.4141559e-01   4.8197899e-01   4.6780031e-01   4.8367515e-01   5.0181017e-01   5.1175912e-01   5.1609541e-01   5.2950885e-01   4.7261776e-01   5.3475290e-01   4.7855241e-01   4.0768469e-01   3.8754502e-01   4.1865377e-01   4.3529709e-01   3.8992786e-01   3.4748443e-01   0.0000000e+00   3.6550131e-01   3.5417772e-01   3.7291301e-01   3.6222267e-01
   3.6262709e-01   3.6298578e-01   3.9715540e-01   4.6919040e-01   4.5994980e-01   4.3453288e-01   3.8473565e-01   3.5151843e-01   4.3901351e-01   4.1582612e-01   4.7927667e-01   4.9486588e-01   4.0672047e-01   4.4569589e-01   4.3617754e-01   4.4901585e-01   4.3951262e-01   4.7110624e-01   4.0675449e-01   4.4473571e-01   6.5761262e-01   4.0643985e-01   4.5666551e-01   4.8400594e-01   5.3844946e-01   4.9252047e-01   4.4737284e-01   3.5188075e-01   3.9950953e-01   4.1358618e-01   5.3005030e-01   4.7443873e-01   4.5654807e-01   4.5950959e-01   5.0724598e-01   6.3623228e-01   4.8997665e-01   4.7056884e-01   3.7010922e-01   3.6615201e-01   5.7948298e-01   4.7734302e-01   4.3210870e-01   4.4852254e-01   4.3833072e-01   5.0128349e-01   3.6736273e-01   3.5244672e-01   4.1727836e-01   4.4874811e-01   3.6763372e-01   3.4923558e-01   4.6203218e-01   3.3213981e-01   3.8893295e-01   3.5645940e-01   3.9514211e-01   3.7641980e-01   3.9787685e-01   3.9836395e-01   4.0799574e-01   3.8768065e-01   3.9484030e-01   3.7866989e-01   4.0744051e-01   4.1357186e-01   4.9291083e-01   4.7912816e-01   4.0991968e-01   4.8598940e-01   4.7935745e-01   4.6892976e-01   5.4908572e-01   5.2984089e-01   6.1238095e-01   5.3730430e-01   5.0565286e-01   5.2793364e-01   5.1013744e-01   4.0052865e-01   3.8155686e-01   3.9867137e-01   3.3846621e-01   3.8158039e-01   3.4454060e-01   3.6550131e-01   0.0000000e+00   3.6438989e-01   3.6337741e-01   3.3826036e-01
   3.3517784e-01   3.3222724e-01   3.4009984e-01   4.1477138e-01   4.1116785e-01   3.9891962e-01   3.0736437e-01   3.1289309e-01   3.6189026e-01   4.0803960e-01   4.3767512e-01   4.5027182e-01   3.8659336e-01   4.0711038e-01   3.7970710e-01   3.8005037e-01   4.0799652e-01   4.1074168e-01   3.5085210e-01   3.7560676e-01   6.1823786e-01   4.3439721e-01   4.3255538e-01   4.5388813e-01   4.9400058e-01   4.3350750e-01   4.4313978e-01   3.6883923e-01   4.2412286e-01   4.0522482e-01   5.0291451e-01   4.3588346e-01   4.6195234e-01   4.4321427e-01   5.9354581e-01   6.8144065e-01   4.5168904e-01   4.8894983e-01   3.4650569e-01   3.6534018e-01   5.6754351e-01   5.8347279e-01   4.5915971e-01   4.5114707e-01   4.4237568e-01   4.7320286e-01   3.6073155e-01   3.7342661e-01   4.0026260e-01   4.2153974e-01   3.3725016e-01   3.2359297e-01   3.7866351e-01   3.2290259e-01   3.6390596e-01   3.4102574e-01   3.8179343e-01   3.7181055e-01   4.1233704e-01   4.0934417e-01   3.7557541e-01   3.2490627e-01   3.4630143e-01   3.1627839e-01   3.1522297e-01   3.6342215e-01   4.6772456e-01   4.5526970e-01   4.1083810e-01   4.1436784e-01   4.5038842e-01   4.1932010e-01   4.9605082e-01   5.6856634e-01   5.9676165e-01   5.1486566e-01   4.5440899e-01   4.9458656e-01   4.2208386e-01   3.6129588e-01   3.6485513e-01   3.9277589e-01   3.6370987e-01   3.4778937e-01   3.3524098e-01   3.5417772e-01   3.6438989e-01   0.0000000e+00   3.4396698e-01   3.2076064e-01
   3.7948431e-01   3.7070396e-01   4.0952328e-01   4.6590372e-01   4.8819177e-01   5.1022953e-01   3.5271960e-01   3.5783807e-01   3.9983236e-01   4.4463161e-01   4.6250633e-01   4.9507865e-01   4.0630523e-01   4.4950420e-01   4.1371364e-01   4.2085103e-01   4.2533463e-01   4.3993149e-01   3.9923143e-01   4.4385937e-01   6.5169619e-01   5.1936168e-01   4.5511324e-01   5.3287254e-01   5.9586596e-01   5.3290870e-01   4.5383061e-01   3.9855008e-01   4.2904907e-01   4.1240253e-01   5.1158533e-01   4.4225990e-01   4.6514799e-01   4.6143400e-01   5.8096430e-01   7.2402520e-01   4.5576433e-01   5.4615994e-01   4.0406959e-01   3.9182926e-01   5.7245999e-01   5.5560672e-01   4.5132411e-01   4.8385162e-01   4.6548059e-01   5.1619506e-01   4.0240593e-01   3.8250001e-01   4.4403409e-01   4.8114753e-01   4.0668368e-01   3.7615541e-01   4.4197460e-01   3.3512067e-01   3.5127498e-01   3.4487694e-01   4.1884951e-01   3.7092685e-01   4.3699961e-01   4.1214225e-01   3.8331476e-01   3.5792701e-01   4.0454048e-01   3.7932420e-01   4.0823982e-01   4.0307654e-01   4.8044012e-01   5.0819453e-01   4.2362853e-01   4.3100624e-01   4.7453212e-01   4.5775800e-01   4.8629609e-01   5.3637353e-01   5.0939102e-01   5.2810715e-01   4.7398070e-01   5.2754239e-01   4.9564219e-01   3.7808477e-01   3.9484845e-01   3.9810541e-01   3.8425958e-01   3.6990779e-01   3.7089437e-01   3.7291301e-01   3.6337741e-01   3.4396698e-01   0.0000000e+00   3.6556565e-01
   3.4172591e-01   3.6458816e-01   3.9529006e-01   4.4279348e-01   4.6960556e-01   4.6769334e-01   3.6123589e-01   3.6240719e-01   4.2763743e-01   4.6930893e-01   5.0180871e-01   4.9802214e-01   4.0275429e-01   4.0336283e-01   3.9364439e-01   4.0540533e-01   4.0701181e-01   4.6140570e-01   4.0790448e-01   4.6059362e-01   6.7204576e-01   5.2633123e-01   4.6244818e-01   4.9130998e-01   5.5533175e-01   5.1222480e-01   4.4790652e-01   3.6345663e-01   4.2531462e-01   4.3544099e-01   5.1719473e-01   4.6470967e-01   4.7370601e-01   4.7138347e-01   5.7886631e-01   5.3649398e-01   4.5278309e-01   5.2236947e-01   3.8601292e-01   3.7750890e-01   5.5680733e-01   4.9353386e-01   4.5858172e-01   4.8187842e-01   4.8209719e-01   4.9362994e-01   3.8214432e-01   3.9025806e-01   4.5577790e-01   4.5839641e-01   4.0543417e-01   3.9107637e-01   4.6438553e-01   3.2640831e-01   3.5145528e-01   3.6011464e-01   4.2390037e-01   3.7277268e-01   4.2398461e-01   4.2160356e-01   3.9794553e-01   3.6071389e-01   4.0830966e-01   3.6837474e-01   4.1771311e-01   3.9727181e-01   4.6821548e-01   5.1627508e-01   4.1234849e-01   4.5920603e-01   4.5297795e-01   4.8932466e-01   5.1481606e-01   5.4938711e-01   4.8934911e-01   5.5037196e-01   5.0654839e-01   5.1018385e-01   4.7023954e-01   4.4647962e-01   3.8584313e-01   3.8852884e-01   3.6978435e-01   4.1686632e-01   3.5543043e-01   3.6222267e-01   3.3826036e-01   3.2076064e-01   3.6556565e-01   0.0000000e+00
