# Supplementary material for: Autistic traits and individual brain differences: functional network efficiency reflects attentional and social impairments, structural nodal efficiencies index systemising and theory-of-mind skills
Source: Mol Autism. 2021 Jan 21;12:3. doi: 10.1186/s13229-020-00377-8 (PMC7818759; doi:10.1186/s13229-020-00377-8)
Supplement: Supplementary file 9 — Additional file 9. Brain-behaviour correlations. README file detailing data curation; AAL-90 region masks in NIfTI format; spreadseehts of Spearman correlations; code and data for the correlational analysis. [file 13229_2020_377_MOESM9_ESM.zip › Paul_Arora_et_al_data/Physiological/BBC/analysis/Diffusion_Analaysis/adj_matrixes/Connectivity_Probability_weighted/fixnormed_Connection_Matrix_sym_aHU0399.txt]

   0.0000000e+00   4.7096688e-01   4.8730763e-01   5.0172754e-01   4.8415907e-01   5.8243362e-01   4.2238302e-01   4.6607352e-01   6.0921187e-01   5.7258175e-01   5.4331277e-01   5.0737017e-01   5.1441465e-01   5.4336454e-01   4.9531533e-01   4.8059032e-01   5.1489096e-01   4.9377996e-01   4.8260157e-01   5.2376102e-01   6.0953938e-01   5.6510821e-01   5.2937593e-01   5.8041178e-01   5.2956152e-01   5.3341812e-01   4.7336860e-01   4.7365224e-01   4.8413692e-01   5.3564462e-01   6.1364290e-01   5.3442453e-01   5.2060530e-01   5.7035204e-01   6.0850572e-01   5.9697150e-01   5.5105528e-01   5.2954335e-01   4.5478071e-01   4.6707520e-01   6.7481123e-01   6.7914542e-01   4.9605008e-01   5.6501039e-01   5.5406136e-01   6.3119773e-01   4.7488406e-01   4.4064510e-01   5.4141153e-01   5.0416446e-01   4.8563430e-01   4.1590731e-01   4.9168603e-01   4.8823840e-01   4.4020078e-01   4.9754297e-01   4.5254326e-01   4.8934430e-01   5.4825903e-01   4.9682023e-01   5.3986092e-01   5.0503829e-01   5.2115951e-01   5.1227834e-01   5.0937381e-01   5.5289496e-01   5.2980555e-01   5.5419647e-01   4.5033033e-01   5.3808468e-01   5.6962038e-01   5.9131373e-01   6.2099799e-01   5.7206976e-01   6.3407933e-01   6.5176812e-01   5.5203826e-01   5.5189898e-01   5.4411747e-01   5.3019774e-01   4.7353357e-01   4.6014366e-01   5.0724546e-01   4.9630801e-01   4.6600140e-01   4.6508796e-01   4.4239817e-01   4.5983803e-01   4.4191034e-01   4.6499973e-01
   4.7096688e-01   0.0000000e+00   5.2765894e-01   5.5473628e-01   5.2813352e-01   6.3692819e-01   4.7685826e-01   5.1764327e-01   6.1202158e-01   5.8908643e-01   6.1332096e-01   5.3881615e-01   5.3148733e-01   5.6736138e-01   5.2445510e-01   5.0949282e-01   6.0457161e-01   5.6702419e-01   5.6804237e-01   5.6689151e-01   5.2335536e-01   5.4885360e-01   5.8036944e-01   6.4082031e-01   5.6338938e-01   6.0936323e-01   4.6973511e-01   4.7776758e-01   5.1233592e-01   5.5711422e-01   6.2490804e-01   5.6321679e-01   5.6349409e-01   6.0689054e-01   6.5906847e-01   6.9139683e-01   5.5497783e-01   5.1392378e-01   4.7239505e-01   5.1386125e-01   6.7223326e-01   6.1457030e-01   5.4555592e-01   6.3057219e-01   5.7573851e-01   6.2124011e-01   5.1617315e-01   4.9662142e-01   5.8243890e-01   5.3350602e-01   5.2617181e-01   5.1238103e-01   5.2837419e-01   5.2961037e-01   4.7572666e-01   5.0403707e-01   4.7229103e-01   5.0693510e-01   5.8259451e-01   5.0282031e-01   5.3300048e-01   5.2934102e-01   5.1282066e-01   5.2760501e-01   5.3393379e-01   5.7369609e-01   5.7698698e-01   6.1518487e-01   5.0878595e-01   5.8476596e-01   5.8996235e-01   6.5826404e-01   6.3711585e-01   6.4739981e-01   5.9092175e-01   7.0590757e-01   5.2814117e-01   5.3082908e-01   5.5632590e-01   5.7354603e-01   5.2098013e-01   5.0316803e-01   5.3919348e-01   5.2544256e-01   5.0050335e-01   4.9777177e-01   4.7424942e-01   4.5550242e-01   4.5380484e-01   4.4889591e-01
   4.8730763e-01   5.2765894e-01   0.0000000e+00   5.4863009e-01   5.4474392e-01   6.2773412e-01   4.6503426e-01   4.8468235e-01   5.7024322e-01   5.7020524e-01   5.7758640e-01   5.6718001e-01   5.4940027e-01   5.6088164e-01   5.1600918e-01   5.1653480e-01   5.9378446e-01   5.0439465e-01   5.5452853e-01   5.7860463e-01   5.2063836e-01   5.4977231e-01   5.9162075e-01   6.5279055e-01   5.7810874e-01   6.2222498e-01   5.2849623e-01   5.0750680e-01   5.2316293e-01   5.7824572e-01   6.3865519e-01   5.3529876e-01   5.5454609e-01   6.0609073e-01   6.4360522e-01   6.5514352e-01   5.6504473e-01   5.4586611e-01   4.6695547e-01   4.9433226e-01   6.0254707e-01   6.1292018e-01   4.9049302e-01   5.7196341e-01   5.3995730e-01   5.9597864e-01   4.6933672e-01   4.6352333e-01   5.7553604e-01   5.2943882e-01   4.9317874e-01   4.6946557e-01   4.5523148e-01   5.0816922e-01   4.4401122e-01   4.7941907e-01   4.5189142e-01   5.1277616e-01   5.3087676e-01   5.1829649e-01   5.1533193e-01   4.7735937e-01   4.8057769e-01   5.0644202e-01   4.8796396e-01   5.6331830e-01   5.3170062e-01   6.2366405e-01   5.0338291e-01   5.5421919e-01   5.4835605e-01   6.5367719e-01   6.6332839e-01   6.0584634e-01   6.0948211e-01   7.1575866e-01   5.5219742e-01   5.7652385e-01   5.5804752e-01   5.3655155e-01   5.4725121e-01   4.9028341e-01   5.1851504e-01   5.0666270e-01   5.0246612e-01   4.8067301e-01   5.0746418e-01   4.5441809e-01   4.6430960e-01   4.7566724e-01
   5.0172754e-01   5.5473628e-01   5.4863009e-01   0.0000000e+00   5.4794703e-01   6.3086192e-01   4.7137003e-01   5.1038549e-01   5.9227906e-01   5.9053151e-01   5.9650787e-01   5.6914179e-01   5.5546460e-01   6.0657194e-01   5.5686208e-01   5.4381170e-01   5.7448531e-01   5.0155461e-01   5.2958340e-01   5.9071746e-01   6.5063004e-01   5.5470954e-01   6.0730719e-01   6.1515251e-01   5.4680299e-01   6.3291731e-01   4.8373027e-01   5.8288670e-01   5.5111335e-01   5.8535066e-01   6.2106108e-01   6.1113836e-01   5.7873646e-01   6.1354870e-01   6.6067961e-01   5.9081946e-01   6.2605654e-01   5.8174987e-01   5.1451733e-01   5.0529451e-01   6.0646448e-01   6.5453445e-01   5.2973236e-01   6.2892345e-01   5.7795279e-01   6.3613718e-01   5.3111234e-01   4.9965398e-01   5.9564541e-01   5.5085345e-01   5.0925007e-01   5.1298309e-01   5.0232384e-01   4.6091193e-01   5.0391510e-01   5.4916052e-01   5.0154254e-01   5.6325674e-01   5.2893592e-01   5.4709277e-01   5.6344496e-01   5.2043714e-01   5.5555037e-01   5.5042890e-01   5.3316407e-01   5.9417173e-01   5.7329511e-01   6.5804108e-01   5.4196476e-01   5.7414124e-01   5.7774649e-01   6.1873607e-01   7.0247072e-01   6.3182975e-01   7.1404818e-01   7.2304068e-01   6.2098722e-01   5.9614367e-01   6.2359177e-01   5.4612216e-01   5.6227234e-01   5.4183730e-01   5.4977355e-01   5.0594915e-01   5.3848500e-01   5.2374998e-01   5.0684581e-01   5.0384467e-01   4.8795920e-01   5.0776662e-01
   4.8415907e-01   5.2813352e-01   5.4474392e-01   5.4794703e-01   0.0000000e+00   6.3349165e-01   4.8958251e-01   5.3316285e-01   6.2128090e-01   6.0812112e-01   6.7161083e-01   5.9721598e-01   5.7698829e-01   6.3962724e-01   5.3594403e-01   5.4736386e-01   6.3349267e-01   5.9493412e-01   5.6904180e-01   6.4653849e-01   6.9224026e-01   7.0432007e-01   6.3429873e-01   6.9599999e-01   5.9494791e-01   6.8484971e-01   5.1293879e-01   5.7722084e-01   5.9064572e-01   6.2666158e-01   6.8581094e-01   5.6645637e-01   6.3287520e-01   7.0714259e-01   6.8839657e-01   5.7586197e-01   6.3880710e-01   6.4057411e-01   5.7860984e-01   5.6366147e-01   7.2006150e-01   7.8770516e-01   6.0167163e-01   6.8570092e-01   6.3325204e-01   6.7627566e-01   5.6568752e-01   5.3177986e-01   6.3612572e-01   6.0141292e-01   5.2982448e-01   5.5305117e-01   5.1812595e-01   5.3823887e-01   5.1367318e-01   5.2365852e-01   4.9683540e-01   5.6369272e-01   5.6289141e-01   5.7863757e-01   5.2541120e-01   5.3870397e-01   5.0582740e-01   5.5673961e-01   5.7002663e-01   5.7969574e-01   5.7110741e-01   6.1991903e-01   5.8743464e-01   6.1185224e-01   6.0483332e-01   7.0710775e-01   6.5550612e-01   7.1129272e-01   7.4957296e-01   7.1147174e-01   6.3088566e-01   6.0448060e-01   6.8323841e-01   5.2065617e-01   6.1227426e-01   5.9741904e-01   5.6669419e-01   5.6868608e-01   5.2871026e-01   5.4627071e-01   6.2643257e-01   5.1662793e-01   5.3681133e-01   5.2225402e-01
   5.8243362e-01   6.3692819e-01   6.2773412e-01   6.3086192e-01   6.3349165e-01   0.0000000e+00   5.4854861e-01   5.8595028e-01   7.0381824e-01   6.8653339e-01   7.2461075e-01   6.1263299e-01   6.4201827e-01   6.7702533e-01   6.1826833e-01   6.2094374e-01   7.0163913e-01   6.4906746e-01   6.4794053e-01   7.2061587e-01   8.2799951e-01   8.6617579e-01   7.0975874e-01   7.4358094e-01   6.9723023e-01   7.4069672e-01   5.5458895e-01   5.5619686e-01   5.8225972e-01   5.9211537e-01   6.9168078e-01   6.5612547e-01   6.5947485e-01   7.0372738e-01   6.7527881e-01   7.9890298e-01   5.8957132e-01   6.4288690e-01   6.3526327e-01   5.8660447e-01   8.5717266e-01   8.0856303e-01   5.7414740e-01   6.9741097e-01   6.3496397e-01   6.9244056e-01   5.8356510e-01   5.1546646e-01   6.4292813e-01   6.4429717e-01   6.4683791e-01   6.1387299e-01   5.9416010e-01   5.6681639e-01   5.7890724e-01   5.9715625e-01   5.9937827e-01   6.0069188e-01   6.2968216e-01   6.5767356e-01   5.9724846e-01   6.6638136e-01   6.2606309e-01   5.9558830e-01   5.5898156e-01   6.0620215e-01   6.9611541e-01   7.0508842e-01   5.7222863e-01   6.9035376e-01   7.2313417e-01   7.4879407e-01   7.2633696e-01   7.2225877e-01   8.2372761e-01   7.8243157e-01   6.6348417e-01   6.3612396e-01   6.8900138e-01   6.0641563e-01   6.2593908e-01   6.1462985e-01   6.2820599e-01   5.6820192e-01   5.5760872e-01   6.0302328e-01   6.6287561e-01   6.3620914e-01   6.0398362e-01   6.3061798e-01
   4.2238302e-01   4.7685826e-01   4.6503426e-01   4.7137003e-01   4.8958251e-01   5.4854861e-01   0.0000000e+00   4.4608963e-01   5.1042503e-01   5.3341835e-01   5.6091137e-01   5.2557555e-01   5.0921124e-01   5.4124784e-01   4.5199583e-01   4.7665733e-01   5.3816068e-01   4.8101844e-01   4.7344869e-01   5.0492297e-01   5.8242145e-01   5.7311141e-01   5.2417811e-01   5.7392375e-01   5.1435897e-01   5.3596998e-01   4.6012907e-01   5.0153440e-01   4.8038176e-01   5.1409102e-01   5.5245240e-01   4.8157711e-01   4.9580652e-01   5.6691329e-01   5.6362863e-01   6.1709144e-01   4.7468103e-01   5.2815676e-01   4.6308146e-01   4.5995142e-01   5.9556997e-01   6.3867189e-01   4.7040093e-01   5.5461158e-01   5.1345906e-01   5.9423329e-01   4.3124793e-01   4.0634974e-01   4.9876511e-01   4.6997978e-01   4.8059181e-01   4.3683234e-01   4.4342625e-01   4.3896235e-01   4.1085727e-01   4.5967792e-01   4.2766418e-01   4.6933480e-01   4.9290691e-01   5.0867287e-01   4.7873187e-01   4.9434930e-01   4.6557554e-01   4.7244078e-01   5.0788604e-01   5.0569247e-01   5.1905834e-01   5.3818320e-01   4.5575491e-01   5.5543029e-01   5.1786567e-01   5.2719563e-01   6.0913163e-01   5.7319609e-01   6.2592674e-01   6.2132462e-01   5.0340846e-01   5.1926397e-01   4.9071892e-01   4.4663450e-01   4.7739932e-01   4.6405148e-01   4.9396537e-01   4.5847775e-01   4.3878834e-01   4.4975632e-01   4.6277604e-01   4.7696969e-01   4.3770354e-01   4.4662516e-01
   4.6607352e-01   5.1764327e-01   4.8468235e-01   5.1038549e-01   5.3316285e-01   5.8595028e-01   4.4608963e-01   0.0000000e+00   5.6686660e-01   5.6981209e-01   5.9184516e-01   5.3380336e-01   5.4482311e-01   5.4714650e-01   4.7574881e-01   5.0364277e-01   5.6561770e-01   5.2496142e-01   5.3233768e-01   5.5571486e-01   5.7326394e-01   5.7218117e-01   5.5843649e-01   6.0338253e-01   4.9167676e-01   5.7733117e-01   4.6804471e-01   4.9256396e-01   4.9222714e-01   5.4445814e-01   5.9274312e-01   5.5295937e-01   5.3105948e-01   5.8050541e-01   5.7516017e-01   5.9871037e-01   5.0369404e-01   5.3131156e-01   4.7788757e-01   4.8176104e-01   6.2267762e-01   5.9209445e-01   5.0209308e-01   5.9098070e-01   5.7875348e-01   6.4192721e-01   4.9138105e-01   4.3089319e-01   5.4238483e-01   5.0687525e-01   5.3576059e-01   4.6715281e-01   4.8827608e-01   4.5184838e-01   4.3642620e-01   4.5774059e-01   4.6279299e-01   5.1958947e-01   5.1327539e-01   5.3645977e-01   5.1274966e-01   5.3399863e-01   4.6422048e-01   4.8964055e-01   4.9707029e-01   5.7423737e-01   5.2551013e-01   5.6972390e-01   4.6773386e-01   5.6853849e-01   5.2700004e-01   6.2933536e-01   6.2590205e-01   6.1277873e-01   6.1808606e-01   6.5112082e-01   5.1921745e-01   5.3838213e-01   4.4226200e-01   4.8890542e-01   5.3910128e-01   5.0411947e-01   4.8295681e-01   5.0982778e-01   4.5996706e-01   4.9311540e-01   4.8512246e-01   5.2086340e-01   4.6640802e-01   4.8812523e-01
   6.0921187e-01   6.1202158e-01   5.7024322e-01   5.9227906e-01   6.2128090e-01   7.0381824e-01   5.1042503e-01   5.6686660e-01   0.0000000e+00   6.8118686e-01   7.1837139e-01   6.4248810e-01   6.2393375e-01   5.7868945e-01   5.3916214e-01   5.6878210e-01   6.0176225e-01   5.8372476e-01   6.1255534e-01   6.6061922e-01   7.1775785e-01   6.4156987e-01   6.8914944e-01   6.9203041e-01   6.4995192e-01   7.0236190e-01   5.8504268e-01   5.4929662e-01   5.6991100e-01   6.1313027e-01   6.2053463e-01   6.2859508e-01   6.5686166e-01   6.6462549e-01   6.8136672e-01   7.3276461e-01   5.8613187e-01   5.8327097e-01   5.7182963e-01   5.8079889e-01   6.2763499e-01   7.2219326e-01   6.2714815e-01   6.5722159e-01   6.6958168e-01   7.2265923e-01   6.2198112e-01   6.0362411e-01   6.6356060e-01   6.3791710e-01   6.0064119e-01   5.6368263e-01   5.5964754e-01   5.8997747e-01   6.3948212e-01   6.0182682e-01   6.1077540e-01   6.4370598e-01   6.0857866e-01   6.4754068e-01   6.7079028e-01   6.8925437e-01   6.0023064e-01   6.0241528e-01   5.8594852e-01   6.8295430e-01   6.6612119e-01   7.3305571e-01   5.9384368e-01   6.3860953e-01   7.0182630e-01   7.2757620e-01   7.6812998e-01   7.9008185e-01   8.4877284e-01   7.8740656e-01   5.8395255e-01   6.1077312e-01   5.9271198e-01   6.5766674e-01   6.8534875e-01   6.3267355e-01   6.2515934e-01   6.2175149e-01   5.5139205e-01   5.6500495e-01   5.8611104e-01   5.8142536e-01   5.4959904e-01   5.6307945e-01
   5.7258175e-01   5.8908643e-01   5.7020524e-01   5.9053151e-01   6.0812112e-01   6.8653339e-01   5.3341835e-01   5.6981209e-01   6.8118686e-01   0.0000000e+00   6.4971041e-01   6.4889557e-01   6.3795300e-01   6.1203898e-01   5.7517633e-01   5.4933505e-01   6.0009803e-01   6.2361084e-01   6.0679917e-01   6.4943787e-01   6.6590818e-01   6.9556220e-01   6.3785587e-01   6.7185283e-01   6.2944483e-01   6.7592782e-01   5.4543085e-01   6.0460432e-01   6.2678538e-01   6.3944752e-01   6.5850509e-01   6.0883817e-01   6.3898746e-01   6.8691106e-01   6.2374766e-01   7.4694239e-01   5.4749649e-01   6.4066653e-01   5.3281578e-01   5.2485056e-01   6.9215827e-01   6.1235098e-01   5.4397567e-01   6.7860494e-01   6.5701231e-01   6.8235849e-01   5.1291289e-01   4.8163917e-01   5.9039913e-01   5.9600395e-01   5.4846674e-01   5.5182630e-01   5.5619400e-01   5.5931705e-01   5.5891585e-01   5.5786754e-01   5.2852385e-01   5.5942820e-01   5.6795621e-01   5.6380226e-01   5.8223615e-01   5.7411394e-01   5.2903903e-01   5.6805333e-01   6.1268501e-01   6.6695672e-01   6.5880405e-01   6.8855161e-01   5.8518692e-01   6.8925119e-01   6.3525115e-01   6.2528192e-01   6.5898420e-01   6.6805469e-01   7.3808252e-01   7.8033303e-01   6.0679964e-01   6.2285957e-01   5.9256462e-01   5.3944239e-01   6.2419956e-01   5.9778286e-01   5.9072449e-01   5.5108162e-01   5.4685164e-01   5.4526401e-01   5.5759730e-01   5.7169962e-01   5.5547561e-01   5.7326004e-01
   5.4331277e-01   6.1332096e-01   5.7758640e-01   5.9650787e-01   6.7161083e-01   7.2461075e-01   5.6091137e-01   5.9184516e-01   7.1837139e-01   6.4971041e-01   0.0000000e+00   6.3996971e-01   6.3934784e-01   7.0593591e-01   6.5552978e-01   6.2033846e-01   6.4063392e-01   6.4961272e-01   6.2402383e-01   6.8129288e-01   8.1570290e-01   7.5014760e-01   7.0664696e-01   7.5274100e-01   6.3002987e-01   6.7073172e-01   5.4212768e-01   6.1283971e-01   6.4683105e-01   6.6146077e-01   7.3289897e-01   6.9068697e-01   6.4437593e-01   7.0464900e-01   7.0955927e-01   7.8149180e-01   6.1563207e-01   6.4134481e-01   5.5310918e-01   5.7898846e-01   6.9914327e-01   7.3409998e-01   5.6104431e-01   6.9007210e-01   6.4556531e-01   7.0795255e-01   5.7944606e-01   5.4718380e-01   6.6544383e-01   6.4605259e-01   6.2399880e-01   5.8061350e-01   6.2323741e-01   6.0749950e-01   5.4935315e-01   5.6678965e-01   5.7777718e-01   6.0623241e-01   6.3190016e-01   5.8221934e-01   6.4533937e-01   6.2036849e-01   6.1773492e-01   6.5773562e-01   5.8787767e-01   7.0505773e-01   6.6431601e-01   6.8291697e-01   5.8024702e-01   6.8213296e-01   6.6767585e-01   6.6802838e-01   7.4202495e-01   7.1300307e-01   7.2972556e-01   6.7830447e-01   6.4751100e-01   6.9505472e-01   6.3981922e-01   5.8347904e-01   6.4197259e-01   6.0958102e-01   5.9555197e-01   5.5916929e-01   6.1501501e-01   6.0798782e-01   6.2540723e-01   5.8411289e-01   6.4414699e-01   6.1216853e-01
   5.0737017e-01   5.3881615e-01   5.6718001e-01   5.6914179e-01   5.9721598e-01   6.1263299e-01   5.2557555e-01   5.3380336e-01   6.4248810e-01   6.4889557e-01   6.3996971e-01   0.0000000e+00   5.4828054e-01   5.8980847e-01   5.4031125e-01   5.2945496e-01   6.6134736e-01   5.9548887e-01   6.1426492e-01   6.5361750e-01   6.3755527e-01   6.7470895e-01   5.9929755e-01   6.2936905e-01   5.4147082e-01   6.4393616e-01   5.3743074e-01   5.8095895e-01   6.2802963e-01   5.9857147e-01   6.6616262e-01   6.1210345e-01   5.6196170e-01   6.6006819e-01   6.0353398e-01   7.7045596e-01   6.0116404e-01   6.1965793e-01   5.2538888e-01   5.2027416e-01   6.4212925e-01   6.6262559e-01   5.7418423e-01   6.6013566e-01   5.9221157e-01   6.6188609e-01   5.3975345e-01   4.8592931e-01   6.3762457e-01   6.0443188e-01   5.5657858e-01   5.7452720e-01   5.7744057e-01   5.3058511e-01   5.4094718e-01   5.5063613e-01   5.5145420e-01   6.0476142e-01   6.2166984e-01   5.7153749e-01   5.9633483e-01   6.0038253e-01   5.5006283e-01   5.8204992e-01   5.7272895e-01   5.8611086e-01   5.6061294e-01   6.2572368e-01   5.7228681e-01   6.8944903e-01   5.6993232e-01   6.4615177e-01   7.2193527e-01   7.1089652e-01   7.2380031e-01   6.4716155e-01   5.9912025e-01   5.9329538e-01   5.3121713e-01   5.2675183e-01   5.9084293e-01   6.0690333e-01   6.6505686e-01   5.4788472e-01   5.6885731e-01   5.4606377e-01   5.2519812e-01   4.7510707e-01   5.3315326e-01   5.3115555e-01
   5.1441465e-01   5.3148733e-01   5.4940027e-01   5.5546460e-01   5.7698829e-01   6.4201827e-01   5.0921124e-01   5.4482311e-01   6.2393375e-01   6.3795300e-01   6.3934784e-01   5.4828054e-01   0.0000000e+00   5.9172460e-01   5.2068367e-01   5.1403760e-01   5.8763986e-01   5.4786121e-01   5.5679366e-01   5.9333306e-01   6.5758913e-01   6.6587993e-01   5.7196691e-01   6.4312550e-01   5.8384761e-01   6.0936986e-01   5.2690107e-01   5.4277447e-01   5.6371831e-01   5.6946339e-01   6.6412407e-01   6.2828050e-01   5.6753044e-01   6.1564586e-01   6.4468069e-01   8.1479143e-01   5.8918819e-01   5.8648577e-01   4.9262070e-01   5.2080107e-01   6.8152263e-01   6.3321058e-01   5.6045708e-01   6.6846662e-01   6.3565426e-01   6.5971392e-01   5.3165876e-01   5.1349614e-01   6.3166432e-01   5.4584369e-01   5.6417267e-01   5.3530923e-01   5.0581754e-01   5.0365299e-01   4.6101074e-01   5.1504821e-01   5.2155289e-01   5.6870747e-01   5.8900720e-01   5.4082070e-01   5.6323863e-01   5.8737074e-01   5.1869853e-01   5.4230109e-01   5.3621266e-01   5.8660320e-01   5.9157368e-01   6.2213462e-01   5.3921907e-01   6.4682274e-01   6.1423753e-01   6.6238485e-01   7.4577847e-01   6.9236809e-01   7.4991500e-01   6.2372035e-01   6.4427869e-01   6.1684115e-01   5.0081921e-01   6.0362249e-01   5.9739650e-01   5.3490673e-01   5.4722480e-01   5.3350465e-01   5.3497888e-01   5.1163785e-01   5.6119726e-01   4.4742718e-01   5.2848053e-01   5.3981641e-01
   5.4336454e-01   5.6736138e-01   5.6088164e-01   6.0657194e-01   6.3962724e-01   6.7702533e-01   5.4124784e-01   5.4714650e-01   5.7868945e-01   6.1203898e-01   7.0593591e-01   5.8980847e-01   5.9172460e-01   0.0000000e+00   5.3331499e-01   5.3354811e-01   6.2629130e-01   5.6744982e-01   5.8662841e-01   5.6675135e-01   6.5744958e-01   6.9085889e-01   6.0536705e-01   6.4318510e-01   6.3078842e-01   6.8536694e-01   5.5366565e-01   5.3418769e-01   5.7429370e-01   5.5347673e-01   6.1606937e-01   5.9492229e-01   5.5692490e-01   6.2632075e-01   6.6332185e-01   7.5575811e-01   6.5586915e-01   6.0335009e-01   5.3933854e-01   5.7397420e-01   7.3677819e-01   6.5970001e-01   5.7241341e-01   6.5764905e-01   5.8314681e-01   6.3824546e-01   5.5934100e-01   5.2155057e-01   6.6044386e-01   6.0443716e-01   5.9034876e-01   5.3692662e-01   5.1817420e-01   5.2354993e-01   4.9178205e-01   5.4843650e-01   5.5445020e-01   5.4194505e-01   6.0076411e-01   5.8743776e-01   5.8456255e-01   5.7435249e-01   4.9143836e-01   5.4149192e-01   6.0490831e-01   6.0255457e-01   6.0205370e-01   5.9676641e-01   5.3392305e-01   6.3279215e-01   6.2158835e-01   6.8720381e-01   6.7200751e-01   6.2860977e-01   7.3341653e-01   6.8462175e-01   5.9338539e-01   6.0278430e-01   5.4385866e-01   6.2126991e-01   5.6375128e-01   5.5435317e-01   5.6005555e-01   5.6625588e-01   5.1933101e-01   5.5890041e-01   5.8484564e-01   4.9936416e-01   5.1458895e-01   5.3276202e-01
   4.9531533e-01   5.2445510e-01   5.1600918e-01   5.5686208e-01   5.3594403e-01   6.1826833e-01   4.5199583e-01   4.7574881e-01   5.3916214e-01   5.7517633e-01   6.5552978e-01   5.4031125e-01   5.2068367e-01   5.3331499e-01   0.0000000e+00   5.0358006e-01   5.6849528e-01   5.3965808e-01   5.4778696e-01   5.7776898e-01   6.2834527e-01   6.9910840e-01   5.7304026e-01   6.4964273e-01   5.7728565e-01   6.2537667e-01   5.0324000e-01   5.4964153e-01   5.9445282e-01   5.3758451e-01   6.1025790e-01   6.0909615e-01   5.7809749e-01   6.3088884e-01   6.7112366e-01   6.4236714e-01   5.4588232e-01   5.5333578e-01   4.8844305e-01   5.1359367e-01   7.3390867e-01   6.4206739e-01   5.1339026e-01   6.2746544e-01   5.9603492e-01   5.7806880e-01   4.6283785e-01   4.1515160e-01   5.2833481e-01   5.7510278e-01   5.4227290e-01   5.1379905e-01   5.1172376e-01   4.8989285e-01   4.2985038e-01   4.7938797e-01   4.3902225e-01   4.7662738e-01   5.2993748e-01   4.6878474e-01   5.2081095e-01   4.9297849e-01   4.8613975e-01   4.9204960e-01   5.2813357e-01   5.6454332e-01   5.4372046e-01   5.6143970e-01   4.8444684e-01   5.5604778e-01   6.0267087e-01   5.6113866e-01   6.1924612e-01   6.1670282e-01   6.5275970e-01   6.1561267e-01   5.5409620e-01   5.2253321e-01   4.9764066e-01   5.6509086e-01   5.2310011e-01   5.0035829e-01   5.1627635e-01   5.5814969e-01   4.9419068e-01   5.0182492e-01   4.5532518e-01   4.4237865e-01   4.5096696e-01   4.5377345e-01
   4.8059032e-01   5.0949282e-01   5.1653480e-01   5.4381170e-01   5.4736386e-01   6.2094374e-01   4.7665733e-01   5.0364277e-01   5.6878210e-01   5.4933505e-01   6.2033846e-01   5.2945496e-01   5.1403760e-01   5.3354811e-01   5.0358006e-01   0.0000000e+00   5.2371572e-01   5.4350750e-01   5.5456001e-01   5.6562632e-01   7.4494706e-01   6.4093256e-01   5.9005634e-01   6.2411611e-01   5.3206600e-01   5.5384666e-01   4.4954693e-01   4.7513715e-01   5.4221087e-01   5.1716484e-01   5.7758718e-01   5.8140659e-01   5.5243715e-01   5.9380179e-01   6.9592207e-01   6.0898282e-01   5.4706853e-01   5.8806008e-01   5.0510508e-01   4.9807004e-01   6.8832240e-01   6.4974879e-01   5.5307159e-01   6.1957392e-01   5.7940824e-01   6.1966967e-01   4.7466774e-01   4.2725279e-01   5.5778368e-01   5.7419802e-01   5.5135305e-01   5.3817340e-01   5.0532154e-01   4.2994004e-01   4.8443655e-01   5.1105195e-01   4.7697637e-01   5.1148092e-01   5.6548131e-01   5.3600717e-01   5.6103367e-01   5.4483457e-01   5.1765043e-01   5.1665276e-01   5.0391395e-01   5.3836423e-01   5.5559239e-01   5.8614086e-01   4.8762700e-01   6.3574549e-01   5.9509847e-01   5.9231738e-01   5.7946247e-01   5.9408011e-01   5.8487706e-01   6.6578319e-01   6.0024246e-01   5.3602714e-01   5.6546558e-01   4.6102015e-01   5.3370384e-01   5.1017355e-01   5.1999778e-01   4.9453692e-01   4.9821907e-01   5.1261431e-01   4.5023821e-01   4.7085265e-01   4.9616920e-01   4.7377668e-01
   5.1489096e-01   6.0457161e-01   5.9378446e-01   5.7448531e-01   6.3349267e-01   7.0163913e-01   5.3816068e-01   5.6561770e-01   6.0176225e-01   6.0009803e-01   6.4063392e-01   6.6134736e-01   5.8763986e-01   6.2629130e-01   5.6849528e-01   5.2371572e-01   0.0000000e+00   5.7148337e-01   5.4440667e-01   5.8504716e-01   8.0493982e-01   6.3024646e-01   5.9809726e-01   5.9615725e-01   5.7687708e-01   6.3458634e-01   4.8947906e-01   5.4809836e-01   5.6913439e-01   5.4245246e-01   6.0862191e-01   6.2780168e-01   5.8579011e-01   6.1470168e-01   6.8023403e-01   7.7581944e-01   5.4265800e-01   5.9583945e-01   5.0126766e-01   4.8465497e-01   6.7435890e-01   6.9150741e-01   5.8988917e-01   6.6528171e-01   5.8373846e-01   6.3635007e-01   5.6751896e-01   5.4376241e-01   6.2312780e-01   6.3186058e-01   5.5661946e-01   5.2058736e-01   4.8222600e-01   5.1716477e-01   5.2215037e-01   5.7656673e-01   5.4957814e-01   5.5752931e-01   5.8671384e-01   5.9262693e-01   6.1626554e-01   5.7416993e-01   5.1107019e-01   5.4230644e-01   6.1230871e-01   6.1910244e-01   6.3469312e-01   6.3385134e-01   5.0538241e-01   6.4452902e-01   6.4232594e-01   6.8236734e-01   6.9885099e-01   7.0565331e-01   6.3158748e-01   6.3327345e-01   5.7064874e-01   5.9096215e-01   5.9613683e-01   5.4029067e-01   5.9190126e-01   5.5851046e-01   6.0087318e-01   5.9280302e-01   5.9980568e-01   5.4530879e-01   5.7381832e-01   5.6303213e-01   5.6766535e-01   5.4747067e-01
   4.9377996e-01   5.6702419e-01   5.0439465e-01   5.0155461e-01   5.9493412e-01   6.4906746e-01   4.8101844e-01   5.2496142e-01   5.8372476e-01   6.2361084e-01   6.4961272e-01   5.9548887e-01   5.4786121e-01   5.6744982e-01   5.3965808e-01   5.4350750e-01   5.7148337e-01   0.0000000e+00   5.8469907e-01   5.6748664e-01   6.9550979e-01   5.2206250e-01   5.6889444e-01   6.4424640e-01   6.1717347e-01   6.6041953e-01   5.3458680e-01   5.4864273e-01   6.1978117e-01   5.5348216e-01   6.4139743e-01   6.5116298e-01   5.9717791e-01   6.5477551e-01   7.4806687e-01   6.9826967e-01   5.5897432e-01   5.6187489e-01   5.7039541e-01   5.1918225e-01   6.5489389e-01   5.7499004e-01   5.0919265e-01   5.5634474e-01   6.1345307e-01   6.6569589e-01   4.9777394e-01   4.5802471e-01   5.8254430e-01   5.7710471e-01   5.2375829e-01   5.1372061e-01   5.3521283e-01   5.4190412e-01   4.7856012e-01   5.2159189e-01   4.8160322e-01   5.2214865e-01   5.6727750e-01   5.4868184e-01   5.2435862e-01   5.4143493e-01   4.7478691e-01   5.3059942e-01   5.5773762e-01   6.2139697e-01   6.0963954e-01   6.1471634e-01   5.2912494e-01   6.3312982e-01   6.2395846e-01   5.9777715e-01   6.6850539e-01   6.7206652e-01   7.7649132e-01   6.1706041e-01   5.4971918e-01   5.7854963e-01   4.9316936e-01   4.3403015e-01   5.2527036e-01   5.2403920e-01   5.5147240e-01   5.1291383e-01   5.1608929e-01   5.1998657e-01   5.1883851e-01   4.8942730e-01   5.2309092e-01   5.2703126e-01
   4.8260157e-01   5.6804237e-01   5.5452853e-01   5.2958340e-01   5.6904180e-01   6.4794053e-01   4.7344869e-01   5.3233768e-01   6.1255534e-01   6.0679917e-01   6.2402383e-01   6.1426492e-01   5.5679366e-01   5.8662841e-01   5.4778696e-01   5.5456001e-01   5.4440667e-01   5.8469907e-01   0.0000000e+00   6.0757830e-01   7.7291223e-01   5.9507545e-01   5.9726698e-01   6.2526420e-01   5.9350434e-01   6.5723317e-01   5.0239111e-01   5.3815978e-01   5.6494118e-01   5.6629388e-01   6.7398924e-01   6.4555429e-01   5.6960851e-01   6.2491097e-01   6.7537907e-01   7.0957225e-01   5.6796844e-01   5.5348147e-01   5.7933612e-01   5.3369267e-01   6.4463726e-01   6.5127692e-01   5.4575779e-01   6.4573605e-01   6.2527682e-01   6.5743365e-01   5.1088142e-01   5.2366298e-01   5.9796605e-01   5.7773337e-01   5.4244023e-01   4.5938814e-01   5.0320347e-01   4.7364937e-01   4.8649395e-01   5.3726325e-01   5.2169322e-01   5.6779714e-01   5.8544910e-01   5.8781683e-01   5.6293196e-01   6.1695820e-01   5.1481728e-01   5.5523798e-01   5.5538124e-01   6.1319235e-01   6.0193694e-01   6.4607421e-01   5.5960054e-01   6.9783968e-01   6.5293734e-01   6.5489103e-01   7.2349614e-01   7.5609018e-01   7.8713919e-01   6.1084229e-01   6.0130436e-01   5.9723948e-01   5.4248927e-01   5.9469426e-01   5.6352925e-01   5.4191606e-01   6.0513594e-01   5.3647389e-01   5.3809289e-01   5.6695531e-01   5.0655630e-01   5.0737872e-01   5.1101413e-01   5.3306604e-01
   5.2376102e-01   5.6689151e-01   5.7860463e-01   5.9071746e-01   6.4653849e-01   7.2061587e-01   5.0492297e-01   5.5571486e-01   6.6061922e-01   6.4943787e-01   6.8129288e-01   6.5361750e-01   5.9333306e-01   5.6675135e-01   5.7776898e-01   5.6562632e-01   5.8504716e-01   5.6748664e-01   6.0757830e-01   0.0000000e+00   6.6928627e-01   5.8055648e-01   5.8583474e-01   6.4117130e-01   6.4199236e-01   6.7987364e-01   5.1046876e-01   5.6726985e-01   6.0872390e-01   5.8139381e-01   6.4769670e-01   6.9488466e-01   6.4781141e-01   6.8427636e-01   6.8722938e-01   6.9741735e-01   6.0111191e-01   5.8862979e-01   5.8200684e-01   5.7865129e-01   6.5032228e-01   6.6910934e-01   5.7238795e-01   6.5373474e-01   6.4928835e-01   6.4452219e-01   5.2370480e-01   5.3152172e-01   6.1078583e-01   6.0904924e-01   5.4911912e-01   5.0807303e-01   5.0875176e-01   5.0922044e-01   5.2651304e-01   5.4132436e-01   5.0981314e-01   5.5636038e-01   5.9924325e-01   5.7070058e-01   5.9397055e-01   6.3309468e-01   5.3104457e-01   5.9379759e-01   5.8112974e-01   6.4259751e-01   6.5593769e-01   6.7751293e-01   5.9239643e-01   7.1497426e-01   6.9988022e-01   6.9081869e-01   7.2190540e-01   7.1023537e-01   7.1434107e-01   7.0240660e-01   6.1792615e-01   6.3199280e-01   5.6530987e-01   6.3668128e-01   6.1108558e-01   5.9235653e-01   6.2698737e-01   5.4165300e-01   5.9388664e-01   5.4688258e-01   5.4224555e-01   5.7860955e-01   5.5566731e-01   5.6789444e-01
   6.0953938e-01   5.2335536e-01   5.2063836e-01   6.5063004e-01   6.9224026e-01   8.2799951e-01   5.8242145e-01   5.7326394e-01   7.1775785e-01   6.6590818e-01   8.1570290e-01   6.3755527e-01   6.5758913e-01   6.5744958e-01   6.2834527e-01   7.4494706e-01   8.0493982e-01   6.9550979e-01   7.7291223e-01   6.6928627e-01   0.0000000e+00   7.2968381e-01   7.1656334e-01   7.2257520e-01   6.7544603e-01   7.0287685e-01   6.2682861e-01   7.5504995e-01   7.2911358e-01   7.7814475e-01   7.2125986e-01   7.1228547e-01   5.8376216e-01   7.0065564e-01   6.1785606e-01   6.1898405e-01   5.4405822e-01   6.6992149e-01   5.6770432e-01   6.4493804e-01   8.1001835e-01   7.1111038e-01   5.5379016e-01   6.1194772e-01   6.7669261e-01   6.5902941e-01   5.8601051e-01   5.6906658e-01   6.3182385e-01   6.2672339e-01   6.3614562e-01   6.2541967e-01   5.3593538e-01   5.2301602e-01   4.9958750e-01   5.2399271e-01   5.0497894e-01   6.0755303e-01   6.5392481e-01   6.4439295e-01   5.5675978e-01   5.5648005e-01   4.8469722e-01   6.1410820e-01   5.7909667e-01   6.8521938e-01   6.3663981e-01   6.4802193e-01   6.7348391e-01   8.1943909e-01   7.0275557e-01   6.5154916e-01   7.4966402e-01   6.9363564e-01   8.6453126e-01   6.3287854e-01   5.4689982e-01   5.5071933e-01   6.1673666e-01   6.0284489e-01   7.1562122e-01   7.4394253e-01   7.3281586e-01   5.9633460e-01   6.2984006e-01   6.1277207e-01   6.9578154e-01   7.0357941e-01   5.4338657e-01   5.8352634e-01
   5.6510821e-01   5.4885360e-01   5.4977231e-01   5.5470954e-01   7.0432007e-01   8.6617579e-01   5.7311141e-01   5.7218117e-01   6.4156987e-01   6.9556220e-01   7.5014760e-01   6.7470895e-01   6.6587993e-01   6.9085889e-01   6.9910840e-01   6.4093256e-01   6.3024646e-01   5.2206250e-01   5.9507545e-01   5.8055648e-01   7.2968381e-01   0.0000000e+00   6.9184381e-01   7.0925907e-01   6.3738949e-01   6.5401165e-01   5.3906506e-01   6.3542888e-01   6.5504015e-01   6.6826774e-01   7.1228511e-01   6.2515140e-01   6.3421230e-01   7.5870116e-01   7.6319575e-01   7.5951364e-01   6.2468979e-01   5.6039060e-01   5.1326084e-01   5.5411644e-01   6.4537679e-01   7.8426021e-01   5.6569011e-01   6.8390293e-01   6.6782302e-01   7.3048949e-01   6.1670140e-01   4.7273039e-01   5.7178766e-01   6.8552978e-01   5.0793108e-01   4.7654341e-01   5.5931661e-01   4.8244674e-01   5.4578348e-01   5.9882614e-01   5.0936079e-01   5.8109736e-01   6.3305668e-01   5.7221866e-01   5.7829515e-01   6.8189965e-01   5.3557906e-01   6.2615820e-01   6.0265424e-01   6.0883149e-01   5.5558372e-01   6.2402121e-01   5.0685932e-01   6.5453777e-01   5.2533124e-01   6.8750946e-01   6.8606124e-01   7.7805320e-01   8.4246175e-01   6.4908182e-01   6.5590731e-01   7.0383611e-01   6.0881651e-01   5.6484421e-01   6.1134661e-01   6.5851732e-01   6.5975102e-01   5.6052453e-01   6.7429240e-01   5.9858989e-01   6.4350708e-01   6.0392628e-01   4.5273209e-01   5.1300044e-01
   5.2937593e-01   5.8036944e-01   5.9162075e-01   6.0730719e-01   6.3429873e-01   7.0975874e-01   5.2417811e-01   5.5843649e-01   6.8914944e-01   6.3785587e-01   7.0664696e-01   5.9929755e-01   5.7196691e-01   6.0536705e-01   5.7304026e-01   5.9005634e-01   5.9809726e-01   5.6889444e-01   5.9726698e-01   5.8583474e-01   7.1656334e-01   6.9184381e-01   0.0000000e+00   6.6762241e-01   5.9584946e-01   6.4194303e-01   5.3818078e-01   5.3827019e-01   6.2374216e-01   5.6756184e-01   6.5905843e-01   7.0598021e-01   6.1961224e-01   6.6104252e-01   7.4443883e-01   7.6874643e-01   6.1359386e-01   5.5387553e-01   5.5297564e-01   5.4733787e-01   7.3248914e-01   8.6854420e-01   5.5979193e-01   6.4814481e-01   6.0247475e-01   6.0770537e-01   5.4534640e-01   5.1696847e-01   6.4243108e-01   6.3669801e-01   5.6143276e-01   5.2070531e-01   5.1910356e-01   5.3069788e-01   5.3556547e-01   5.1047291e-01   5.0462561e-01   5.5535041e-01   5.9340864e-01   5.7928885e-01   5.7788768e-01   5.6868148e-01   5.0411784e-01   5.6103783e-01   5.6559251e-01   5.9964566e-01   6.0254500e-01   6.3771088e-01   5.3346739e-01   6.3424919e-01   6.8767979e-01   7.1092033e-01   7.1172875e-01   7.2176054e-01   7.2275782e-01   6.8564333e-01   6.3741664e-01   6.5313640e-01   5.7392496e-01   5.5213535e-01   6.1799699e-01   5.6220610e-01   5.6622761e-01   5.5037194e-01   5.7291021e-01   5.4755782e-01   5.7339686e-01   5.5596016e-01   5.4745140e-01   5.2552676e-01
   5.8041178e-01   6.4082031e-01   6.5279055e-01   6.1515251e-01   6.9599999e-01   7.4358094e-01   5.7392375e-01   6.0338253e-01   6.9203041e-01   6.7185283e-01   7.5274100e-01   6.2936905e-01   6.4312550e-01   6.4318510e-01   6.4964273e-01   6.2411611e-01   5.9615725e-01   6.4424640e-01   6.2526420e-01   6.4117130e-01   7.2257520e-01   7.0925907e-01   6.6762241e-01   0.0000000e+00   6.7659557e-01   7.1170504e-01   5.6292315e-01   6.1973563e-01   6.5732035e-01   6.4976841e-01   7.2923289e-01   7.5204096e-01   6.7642293e-01   7.3838403e-01   8.1198388e-01   8.1927569e-01   6.5677637e-01   6.6061692e-01   6.4957022e-01   6.0410047e-01   7.7205495e-01   7.2759073e-01   6.0526926e-01   7.4840009e-01   6.9006948e-01   7.3272922e-01   6.4403658e-01   5.7921647e-01   6.7099936e-01   7.0708241e-01   6.4782529e-01   5.8985776e-01   6.1272588e-01   6.4190335e-01   5.7728985e-01   5.8004516e-01   5.8426855e-01   6.2236070e-01   6.7611573e-01   6.1826977e-01   6.4629017e-01   6.8372529e-01   6.1369010e-01   6.3880683e-01   6.3116576e-01   6.6800004e-01   6.5988443e-01   6.7348356e-01   6.1007581e-01   6.6879458e-01   7.2513387e-01   7.5364028e-01   7.5298519e-01   7.7854921e-01   7.8757648e-01   6.5413513e-01   6.5241594e-01   6.8307686e-01   6.3011869e-01   5.9467117e-01   6.7572563e-01   6.3547515e-01   5.9949072e-01   5.9807194e-01   6.0013423e-01   6.1562199e-01   6.2650085e-01   6.3250184e-01   6.0293732e-01   5.7773746e-01
   5.2956152e-01   5.6338938e-01   5.7810874e-01   5.4680299e-01   5.9494791e-01   6.9723023e-01   5.1435897e-01   4.9167676e-01   6.4995192e-01   6.2944483e-01   6.3002987e-01   5.4147082e-01   5.8384761e-01   6.3078842e-01   5.7728565e-01   5.3206600e-01   5.7687708e-01   6.1717347e-01   5.9350434e-01   6.4199236e-01   6.7544603e-01   6.3738949e-01   5.9584946e-01   6.7659557e-01   0.0000000e+00   6.3936023e-01   5.3015269e-01   5.6365208e-01   5.8879604e-01   5.3676128e-01   6.4133176e-01   6.8197120e-01   6.3051521e-01   7.0394871e-01   7.2942664e-01   7.4693287e-01   5.7402164e-01   6.0354001e-01   6.0295316e-01   5.4383828e-01   7.2652720e-01   6.4296841e-01   5.9976197e-01   6.3888886e-01   6.3064487e-01   6.3825258e-01   5.2027863e-01   5.7327186e-01   6.0143536e-01   6.1272795e-01   5.3287240e-01   5.3028656e-01   5.5682800e-01   5.7160695e-01   5.0096682e-01   5.0775210e-01   5.0894288e-01   6.0260268e-01   5.9963648e-01   5.7171711e-01   5.5056469e-01   5.9775903e-01   6.0081249e-01   5.8079183e-01   5.2463274e-01   6.0787284e-01   6.5635995e-01   6.4302661e-01   5.0219013e-01   6.3287818e-01   6.6588555e-01   6.7864897e-01   7.1763116e-01   6.4611600e-01   7.7276756e-01   6.6799146e-01   6.4163202e-01   6.0894133e-01   5.7247734e-01   5.7571718e-01   6.4109466e-01   6.3161878e-01   5.8033074e-01   5.7927338e-01   5.4673378e-01   6.1716857e-01   5.5608994e-01   5.6164981e-01   5.4509036e-01   4.8830354e-01
   5.3341812e-01   6.0936323e-01   6.2222498e-01   6.3291731e-01   6.8484971e-01   7.4069672e-01   5.3596998e-01   5.7733117e-01   7.0236190e-01   6.7592782e-01   6.7073172e-01   6.4393616e-01   6.0936986e-01   6.8536694e-01   6.2537667e-01   5.5384666e-01   6.3458634e-01   6.6041953e-01   6.5723317e-01   6.7987364e-01   7.0287685e-01   6.5401165e-01   6.4194303e-01   7.1170504e-01   6.3936023e-01   0.0000000e+00   5.8386129e-01   6.5451198e-01   6.0476316e-01   5.5389638e-01   6.9775556e-01   7.5948938e-01   6.1636071e-01   6.2588131e-01   7.1972988e-01   8.1629011e-01   5.5806034e-01   6.2701332e-01   5.4152049e-01   6.0116749e-01   7.9237627e-01   5.7980244e-01   5.8477230e-01   6.5153553e-01   6.7799375e-01   6.8412212e-01   4.8640905e-01   4.9903068e-01   6.0691974e-01   6.4559457e-01   5.7815435e-01   5.0446657e-01   5.3259151e-01   5.1673917e-01   5.4890796e-01   5.5797132e-01   5.2716435e-01   5.6451681e-01   5.9546746e-01   5.8642797e-01   6.1846423e-01   5.9649749e-01   5.3178918e-01   5.6227561e-01   5.5765906e-01   6.0727746e-01   6.4172131e-01   6.9055370e-01   5.6462989e-01   6.8707390e-01   6.6325730e-01   6.8356402e-01   6.8685160e-01   7.3862112e-01   8.1548502e-01   6.7547687e-01   6.2089905e-01   6.7518421e-01   5.6717570e-01   5.8209735e-01   6.1058077e-01   6.2839877e-01   6.1842031e-01   5.3683263e-01   5.9282762e-01   5.6468753e-01   5.9325577e-01   5.8094029e-01   5.5865723e-01   5.6176777e-01
   4.7336860e-01   4.6973511e-01   5.2849623e-01   4.8373027e-01   5.1293879e-01   5.5458895e-01   4.6012907e-01   4.6804471e-01   5.8504268e-01   5.4543085e-01   5.4212768e-01   5.3743074e-01   5.2690107e-01   5.5366565e-01   5.0324000e-01   4.4954693e-01   4.8947906e-01   5.3458680e-01   5.0239111e-01   5.1046876e-01   6.2682861e-01   5.3906506e-01   5.3818078e-01   5.6292315e-01   5.3015269e-01   5.8386129e-01   0.0000000e+00   4.4872930e-01   4.8883883e-01   4.2824200e-01   5.6074015e-01   6.4650981e-01   5.7599355e-01   5.5194238e-01   5.7835657e-01   6.4691824e-01   4.9872181e-01   5.5102417e-01   5.4184278e-01   4.8503525e-01   7.4044009e-01   6.6775040e-01   4.9674687e-01   5.5526007e-01   5.8295747e-01   6.3339236e-01   4.1859585e-01   4.1875373e-01   5.6288524e-01   5.8415050e-01   5.1618947e-01   4.3311975e-01   3.8399989e-01   4.6801799e-01   4.4613569e-01   4.6691663e-01   5.0177723e-01   4.8697873e-01   5.3705176e-01   5.2231779e-01   5.1119929e-01   4.9270369e-01   4.8194348e-01   4.9329449e-01   4.8645873e-01   5.8920317e-01   5.8890358e-01   5.9019932e-01   4.5813415e-01   5.6418959e-01   5.3731511e-01   6.0097646e-01   6.6283935e-01   6.6266811e-01   6.2961010e-01   5.7290611e-01   5.2968602e-01   4.7965024e-01   6.1033073e-01   4.5659856e-01   4.8526166e-01   4.6483592e-01   4.9183068e-01   4.5401379e-01   4.4832574e-01   4.4646469e-01   5.3437474e-01   4.4719621e-01   4.3451772e-01   4.5183327e-01
   4.7365224e-01   4.7776758e-01   5.0750680e-01   5.8288670e-01   5.7722084e-01   5.5619686e-01   5.0153440e-01   4.9256396e-01   5.4929662e-01   6.0460432e-01   6.1283971e-01   5.8095895e-01   5.4277447e-01   5.3418769e-01   5.4964153e-01   4.7513715e-01   5.4809836e-01   5.4864273e-01   5.3815978e-01   5.6726985e-01   7.5504995e-01   6.3542888e-01   5.3827019e-01   6.1973563e-01   5.6365208e-01   6.5451198e-01   4.4872930e-01   0.0000000e+00   5.1758015e-01   5.0292644e-01   6.5603448e-01   6.4986424e-01   5.3765464e-01   5.9460171e-01   6.8909688e-01   6.8967434e-01   5.4810524e-01   5.1686759e-01   5.1979051e-01   5.2555089e-01   6.4399713e-01   7.1147253e-01   5.7442098e-01   5.8254229e-01   6.0654432e-01   6.5558940e-01   4.8325846e-01   4.5640109e-01   6.1635919e-01   6.7063920e-01   5.3074590e-01   4.7495935e-01   4.9259576e-01   4.7801814e-01   4.5912171e-01   4.5064895e-01   4.8300569e-01   5.5040036e-01   5.5865597e-01   5.3900745e-01   5.4856133e-01   5.2791918e-01   4.4415069e-01   5.2395297e-01   5.4924018e-01   5.8879431e-01   5.7784169e-01   5.9187688e-01   4.8238990e-01   5.6271500e-01   5.3650294e-01   6.2462582e-01   6.6748881e-01   6.6869672e-01   6.6457731e-01   5.8628565e-01   5.9802827e-01   5.5693316e-01   5.6100488e-01   5.9050380e-01   5.5196535e-01   5.5020913e-01   5.3455047e-01   4.5126544e-01   5.6469095e-01   4.7461599e-01   5.3016021e-01   4.8852449e-01   4.8522670e-01   5.4286135e-01
   4.8413692e-01   5.1233592e-01   5.2316293e-01   5.5111335e-01   5.9064572e-01   5.8225972e-01   4.8038176e-01   4.9222714e-01   5.6991100e-01   6.2678538e-01   6.4683105e-01   6.2802963e-01   5.6371831e-01   5.7429370e-01   5.9445282e-01   5.4221087e-01   5.6913439e-01   6.1978117e-01   5.6494118e-01   6.0872390e-01   7.2911358e-01   6.5504015e-01   6.2374216e-01   6.5732035e-01   5.8879604e-01   6.0476316e-01   4.8883883e-01   5.1758015e-01   0.0000000e+00   5.7259706e-01   6.4607674e-01   6.4898665e-01   6.5107777e-01   6.5248987e-01   7.2471361e-01   6.8098906e-01   5.8656389e-01   5.9327218e-01   5.5673499e-01   5.6173927e-01   6.0442394e-01   7.1386220e-01   5.7085196e-01   5.8999065e-01   6.6009565e-01   6.5310991e-01   5.0949639e-01   4.7819384e-01   6.5484916e-01   6.4102940e-01   5.5539891e-01   5.1113019e-01   5.3544754e-01   5.2758511e-01   5.0013441e-01   5.4426362e-01   5.1566946e-01   5.5705644e-01   6.1929249e-01   5.5726140e-01   5.7662481e-01   5.6226297e-01   4.9660540e-01   5.5106016e-01   5.7005569e-01   5.7960564e-01   6.0546013e-01   6.4058686e-01   5.1729922e-01   6.6729928e-01   5.8767943e-01   6.3364644e-01   6.8959102e-01   6.6860130e-01   7.7276115e-01   6.4633106e-01   5.9908847e-01   5.8741134e-01   5.4793735e-01   5.7974164e-01   5.8071533e-01   5.5868569e-01   5.5368366e-01   4.8674300e-01   4.9461732e-01   5.1008389e-01   5.3696307e-01   4.8405482e-01   4.7554580e-01   4.6269875e-01
   5.3564462e-01   5.5711422e-01   5.7824572e-01   5.8535066e-01   6.2666158e-01   5.9211537e-01   5.1409102e-01   5.4445814e-01   6.1313027e-01   6.3944752e-01   6.6146077e-01   5.9857147e-01   5.6946339e-01   5.5347673e-01   5.3758451e-01   5.1716484e-01   5.4245246e-01   5.5348216e-01   5.6629388e-01   5.8139381e-01   7.7814475e-01   6.6826774e-01   5.6756184e-01   6.4976841e-01   5.3676128e-01   5.5389638e-01   4.2824200e-01   5.0292644e-01   5.7259706e-01   0.0000000e+00   5.8155868e-01   6.0924042e-01   5.3097782e-01   5.7759766e-01   6.1812603e-01   6.6874079e-01   4.9386565e-01   5.4126772e-01   5.1400703e-01   4.8577618e-01   5.8839792e-01   6.8384604e-01   5.0356954e-01   5.6078978e-01   6.3105795e-01   6.6078071e-01   4.8286786e-01   4.8597569e-01   5.8234928e-01   5.9848502e-01   5.5614263e-01   5.2925470e-01   5.2766269e-01   5.9983515e-01   5.5951896e-01   6.1029931e-01   5.6434788e-01   6.0011103e-01   6.4733223e-01   6.2629597e-01   6.6302108e-01   6.2991757e-01   5.8415895e-01   6.1698293e-01   6.3093382e-01   6.3901345e-01   6.4739604e-01   7.0967964e-01   5.5563378e-01   6.7346908e-01   6.4814268e-01   7.1567848e-01   7.6791368e-01   6.9856322e-01   8.3412754e-01   6.4666148e-01   6.1863269e-01   6.8752103e-01   6.1576165e-01   5.5429625e-01   6.2143783e-01   6.1393224e-01   6.1764772e-01   5.3006791e-01   5.7366457e-01   5.6159929e-01   5.4839502e-01   5.5836039e-01   5.5690821e-01   5.4164133e-01
   6.1364290e-01   6.2490804e-01   6.3865519e-01   6.2106108e-01   6.8581094e-01   6.9168078e-01   5.5245240e-01   5.9274312e-01   6.2053463e-01   6.5850509e-01   7.3289897e-01   6.6616262e-01   6.6412407e-01   6.1606937e-01   6.1025790e-01   5.7758718e-01   6.0862191e-01   6.4139743e-01   6.7398924e-01   6.4769670e-01   7.2125986e-01   7.1228511e-01   6.5905843e-01   7.2923289e-01   6.4133176e-01   6.9775556e-01   5.6074015e-01   6.5603448e-01   6.4607674e-01   5.8155868e-01   0.0000000e+00   6.7471214e-01   6.4071105e-01   7.2668665e-01   7.5775282e-01   7.8437076e-01   6.0791145e-01   5.9205954e-01   6.2720990e-01   5.6868638e-01   6.2070027e-01   7.2523386e-01   5.7044343e-01   6.5114610e-01   6.9236961e-01   6.6812185e-01   5.0344761e-01   5.3068073e-01   6.1052669e-01   6.1044868e-01   5.7979912e-01   5.9051567e-01   5.5709919e-01   6.2785871e-01   5.7020676e-01   5.6318398e-01   5.9626139e-01   6.1104713e-01   6.4127102e-01   5.9860433e-01   6.2070541e-01   6.2807066e-01   5.7209220e-01   5.7714405e-01   6.0791579e-01   6.3945637e-01   6.5797656e-01   7.0053429e-01   5.8005665e-01   6.8967060e-01   7.3125016e-01   6.9563287e-01   7.5540052e-01   7.1386834e-01   8.0448666e-01   6.6623375e-01   6.8318321e-01   7.0827422e-01   7.2983652e-01   6.8190148e-01   6.3016737e-01   6.2952403e-01   6.5950455e-01   5.9533285e-01   6.2985865e-01   5.9789380e-01   5.9981902e-01   6.5975865e-01   5.6297526e-01   5.8531205e-01
   5.3442453e-01   5.6321679e-01   5.3529876e-01   6.1113836e-01   5.6645637e-01   6.5612547e-01   4.8157711e-01   5.5295937e-01   6.2859508e-01   6.0883817e-01   6.9068697e-01   6.1210345e-01   6.2828050e-01   5.9492229e-01   6.0909615e-01   5.8140659e-01   6.2780168e-01   6.5116298e-01   6.4555429e-01   6.9488466e-01   7.1228547e-01   6.2515140e-01   7.0598021e-01   7.5204096e-01   6.8197120e-01   7.5948938e-01   6.4650981e-01   6.4986424e-01   6.4898665e-01   6.0924042e-01   6.7471214e-01   0.0000000e+00   6.2335209e-01   6.9156890e-01   7.7591436e-01   7.3505615e-01   6.1188448e-01   5.8298925e-01   6.2453345e-01   5.8641371e-01   7.3963711e-01   7.6603070e-01   6.0094852e-01   6.7503836e-01   6.9998459e-01   6.9436903e-01   5.9690614e-01   5.7295133e-01   6.6596581e-01   6.4791684e-01   6.0909290e-01   5.6641665e-01   5.6621048e-01   5.5295876e-01   5.6104458e-01   5.7729116e-01   5.6497802e-01   6.1334060e-01   6.7448216e-01   6.1651958e-01   6.1000791e-01   6.7781186e-01   6.0466409e-01   5.9964296e-01   5.7966659e-01   6.2271066e-01   6.6613069e-01   7.0519258e-01   5.3125184e-01   6.6622905e-01   7.1830875e-01   7.0912224e-01   7.4871363e-01   6.8319605e-01   7.5918189e-01   6.2160006e-01   6.0068450e-01   6.0342666e-01   6.7383423e-01   5.9642478e-01   5.2659213e-01   5.6375020e-01   5.7994616e-01   5.1292548e-01   5.5511265e-01   5.5168446e-01   5.6806753e-01   5.3010611e-01   5.5534159e-01   5.4740179e-01
   5.2060530e-01   5.6349409e-01   5.5454609e-01   5.7873646e-01   6.3287520e-01   6.5947485e-01   4.9580652e-01   5.3105948e-01   6.5686166e-01   6.3898746e-01   6.4437593e-01   5.6196170e-01   5.6753044e-01   5.5692490e-01   5.7809749e-01   5.5243715e-01   5.8579011e-01   5.9717791e-01   5.6960851e-01   6.4781141e-01   5.8376216e-01   6.3421230e-01   6.1961224e-01   6.7642293e-01   6.3051521e-01   6.1636071e-01   5.7599355e-01   5.3765464e-01   6.5107777e-01   5.3097782e-01   6.4071105e-01   6.2335209e-01   0.0000000e+00   6.4957449e-01   6.9851540e-01   7.3082361e-01   6.0293348e-01   5.8411620e-01   6.0614618e-01   5.4232478e-01   6.7973407e-01   7.2076684e-01   5.1381871e-01   6.6613450e-01   6.5183928e-01   6.4819233e-01   5.1655667e-01   4.8689016e-01   5.9654201e-01   5.9211640e-01   5.7019831e-01   5.1264761e-01   5.5979026e-01   5.7559399e-01   5.1842266e-01   5.0194075e-01   5.0822449e-01   5.6176021e-01   6.0253148e-01   5.4510975e-01   5.7514990e-01   6.0184658e-01   5.2333347e-01   5.3528831e-01   5.5312629e-01   5.4614926e-01   6.1909000e-01   6.5759951e-01   5.0672277e-01   6.3795874e-01   6.0523683e-01   6.3358095e-01   7.1681144e-01   6.5220289e-01   6.7308292e-01   6.4019317e-01   6.5449439e-01   6.2235031e-01   6.2286804e-01   5.5115011e-01   5.3523041e-01   5.8105567e-01   5.9509991e-01   5.2095012e-01   5.3449572e-01   5.5635677e-01   5.3300222e-01   5.3869876e-01   5.0656092e-01   5.1328433e-01
   5.7035204e-01   6.0689054e-01   6.0609073e-01   6.1354870e-01   7.0714259e-01   7.0372738e-01   5.6691329e-01   5.8050541e-01   6.6462549e-01   6.8691106e-01   7.0464900e-01   6.6006819e-01   6.1564586e-01   6.2632075e-01   6.3088884e-01   5.9380179e-01   6.1470168e-01   6.5477551e-01   6.2491097e-01   6.8427636e-01   7.0065564e-01   7.5870116e-01   6.6104252e-01   7.3838403e-01   7.0394871e-01   6.2588131e-01   5.5194238e-01   5.9460171e-01   6.5248987e-01   5.7759766e-01   7.2668665e-01   6.9156890e-01   6.4957449e-01   0.0000000e+00   7.9278667e-01   7.6439324e-01   6.4514071e-01   5.9651628e-01   6.2560033e-01   5.7828538e-01   7.1069493e-01   7.2995254e-01   5.5955295e-01   6.7734925e-01   6.9225102e-01   7.2173177e-01   5.6384008e-01   5.3608423e-01   6.0036701e-01   7.1977271e-01   6.2600225e-01   5.7435457e-01   5.9728395e-01   5.9070017e-01   6.0692418e-01   5.9249352e-01   5.5700605e-01   6.1432617e-01   6.2206925e-01   5.9123373e-01   5.9417218e-01   6.1134650e-01   5.6654167e-01   5.8191828e-01   5.9846541e-01   5.9404305e-01   5.9953249e-01   6.3500662e-01   5.0395839e-01   6.4387994e-01   6.6351291e-01   6.0739194e-01   7.3770987e-01   6.9795812e-01   8.1827673e-01   7.4093767e-01   6.9664072e-01   6.4687532e-01   5.9565889e-01   5.8693452e-01   6.2675631e-01   6.3868382e-01   6.2495353e-01   5.7464211e-01   5.6771093e-01   6.0594879e-01   5.7876916e-01   6.0902401e-01   5.8419658e-01   5.7356602e-01
   6.0850572e-01   6.5906847e-01   6.4360522e-01   6.6067961e-01   6.8839657e-01   6.7527881e-01   5.6362863e-01   5.7516017e-01   6.8136672e-01   6.2374766e-01   7.0955927e-01   6.0353398e-01   6.4468069e-01   6.6332185e-01   6.7112366e-01   6.9592207e-01   6.8023403e-01   7.4806687e-01   6.7537907e-01   6.8722938e-01   6.1785606e-01   7.6319575e-01   7.4443883e-01   8.1198388e-01   7.2942664e-01   7.1972988e-01   5.7835657e-01   6.8909688e-01   7.2471361e-01   6.1812603e-01   7.5775282e-01   7.7591436e-01   6.9851540e-01   7.9278667e-01   0.0000000e+00   8.4688149e-01   7.2566413e-01   8.0775210e-01   6.8620719e-01   6.7791836e-01   8.8991051e-01   8.4318630e-01   7.7401395e-01   7.6290904e-01   7.0943028e-01   7.9365146e-01   6.6875038e-01   6.4527411e-01   7.2331461e-01   7.7347502e-01   6.5340637e-01   6.0965565e-01   6.6074076e-01   6.4727179e-01   6.0316511e-01   6.7854239e-01   6.4896217e-01   7.0167314e-01   7.5042009e-01   7.4925568e-01   7.2148617e-01   7.0605939e-01   6.4708133e-01   7.1776413e-01   6.7150307e-01   7.1376198e-01   7.8014241e-01   8.5645404e-01   6.7201204e-01   7.3599335e-01   7.8682572e-01   8.0109461e-01   8.8362487e-01   7.7325109e-01   9.0596369e-01   7.8025798e-01   7.5158477e-01   7.0378876e-01   7.2223496e-01   6.3084032e-01   7.0892792e-01   7.0068930e-01   7.5168154e-01   7.0496952e-01   6.9630717e-01   6.8832386e-01   6.3831140e-01   8.0232708e-01   6.2512747e-01   5.8660043e-01
   5.9697150e-01   6.9139683e-01   6.5514352e-01   5.9081946e-01   5.7586197e-01   7.9890298e-01   6.1709144e-01   5.9871037e-01   7.3276461e-01   7.4694239e-01   7.8149180e-01   7.7045596e-01   8.1479143e-01   7.5575811e-01   6.4236714e-01   6.0898282e-01   7.7581944e-01   6.9826967e-01   7.0957225e-01   6.9741735e-01   6.1898405e-01   7.5951364e-01   7.6874643e-01   8.1927569e-01   7.4693287e-01   8.1629011e-01   6.4691824e-01   6.8967434e-01   6.8098906e-01   6.6874079e-01   7.8437076e-01   7.3505615e-01   7.3082361e-01   7.6439324e-01   8.4688149e-01   0.0000000e+00   7.4808133e-01   6.3218823e-01   5.5674607e-01   5.8965874e-01   7.8947016e-01   7.1452745e-01   6.6182514e-01   7.4612972e-01   6.8708439e-01   7.3425240e-01   5.6751756e-01   5.3561368e-01   6.3845251e-01   7.5074845e-01   6.7806443e-01   6.1928615e-01   6.3713232e-01   6.3705172e-01   5.9014683e-01   6.3096356e-01   5.9766513e-01   7.5752492e-01   7.4022833e-01   6.5767046e-01   6.4603352e-01   6.9074104e-01   6.8631848e-01   7.4070889e-01   6.8199346e-01   6.5283751e-01   8.1689825e-01   7.2963419e-01   5.6123549e-01   7.0318641e-01   7.9003672e-01   6.9298938e-01   7.8246440e-01   7.5203346e-01   1.0000000e+00   7.9091499e-01   8.0370232e-01   7.5621072e-01   6.9644922e-01   5.6827313e-01   7.5223948e-01   7.2533392e-01   7.0379350e-01   7.6852819e-01   7.3973600e-01   6.1987295e-01   6.8382528e-01   7.4504513e-01   5.9242690e-01   5.4696475e-01
   5.5105528e-01   5.5497783e-01   5.6504473e-01   6.2605654e-01   6.3880710e-01   5.8957132e-01   4.7468103e-01   5.0369404e-01   5.8613187e-01   5.4749649e-01   6.1563207e-01   6.0116404e-01   5.8918819e-01   6.5586915e-01   5.4588232e-01   5.4706853e-01   5.4265800e-01   5.5897432e-01   5.6796844e-01   6.0111191e-01   5.4405822e-01   6.2468979e-01   6.1359386e-01   6.5677637e-01   5.7402164e-01   5.5806034e-01   4.9872181e-01   5.4810524e-01   5.8656389e-01   4.9386565e-01   6.0791145e-01   6.1188448e-01   6.0293348e-01   6.4514071e-01   7.2566413e-01   7.4808133e-01   0.0000000e+00   6.1735041e-01   5.6801994e-01   5.9183854e-01   6.0550181e-01   6.4541668e-01   5.5592112e-01   5.9369126e-01   6.0698857e-01   6.4985569e-01   4.7191218e-01   4.7929317e-01   5.6003389e-01   5.7984592e-01   5.1477542e-01   4.4329036e-01   4.7260064e-01   4.7496587e-01   4.7921988e-01   4.9981728e-01   5.0066303e-01   5.5079308e-01   6.0992599e-01   5.6714431e-01   5.6863239e-01   5.4951480e-01   5.4220576e-01   5.7535864e-01   5.2220864e-01   5.7346643e-01   5.7664295e-01   6.2403223e-01   5.0582593e-01   6.4209233e-01   6.9205835e-01   6.5436595e-01   7.6651803e-01   6.4305775e-01   7.3899935e-01   6.9300025e-01   5.5249643e-01   5.2237585e-01   6.1668052e-01   5.1465629e-01   5.5005583e-01   5.5982654e-01   5.7053604e-01   5.5243356e-01   5.4083656e-01   5.1661900e-01   5.0022765e-01   5.6266759e-01   5.1223291e-01   5.1963482e-01
   5.2954335e-01   5.1392378e-01   5.4586611e-01   5.8174987e-01   6.4057411e-01   6.4288690e-01   5.2815676e-01   5.3131156e-01   5.8327097e-01   6.4066653e-01   6.4134481e-01   6.1965793e-01   5.8648577e-01   6.0335009e-01   5.5333578e-01   5.8806008e-01   5.9583945e-01   5.6187489e-01   5.5348147e-01   5.8862979e-01   6.6992149e-01   5.6039060e-01   5.5387553e-01   6.6061692e-01   6.0354001e-01   6.2701332e-01   5.5102417e-01   5.1686759e-01   5.9327218e-01   5.4126772e-01   5.9205954e-01   5.8298925e-01   5.8411620e-01   5.9651628e-01   8.0775210e-01   6.3218823e-01   6.1735041e-01   0.0000000e+00   5.0187822e-01   5.1506312e-01   5.5172755e-01   7.5592839e-01   6.3215559e-01   6.4877863e-01   6.4838667e-01   7.0923943e-01   4.9198314e-01   4.6424323e-01   5.5663515e-01   5.9942133e-01   5.0716794e-01   4.9796989e-01   5.1157911e-01   4.8926157e-01   5.0309855e-01   5.5450660e-01   5.2676524e-01   5.7932143e-01   5.2897835e-01   5.1759031e-01   5.4412664e-01   5.4233539e-01   5.4109438e-01   5.7954240e-01   5.3609845e-01   5.7577838e-01   5.9731654e-01   6.4853491e-01   5.6826287e-01   6.2182564e-01   6.4084431e-01   6.4214338e-01   6.7999498e-01   6.5346849e-01   7.9127213e-01   6.8446622e-01   6.0353903e-01   5.3163697e-01   5.3950572e-01   4.6183483e-01   5.2766730e-01   5.3074409e-01   5.4140610e-01   5.5435294e-01   5.3606679e-01   5.2517720e-01   5.3061366e-01   5.7278287e-01   5.2487102e-01   4.9804977e-01
   4.5478071e-01   4.7239505e-01   4.6695547e-01   5.1451733e-01   5.7860984e-01   6.3526327e-01   4.6308146e-01   4.7788757e-01   5.7182963e-01   5.3281578e-01   5.5310918e-01   5.2538888e-01   4.9262070e-01   5.3933854e-01   4.8844305e-01   5.0510508e-01   5.0126766e-01   5.7039541e-01   5.7933612e-01   5.8200684e-01   5.6770432e-01   5.1326084e-01   5.5297564e-01   6.4957022e-01   6.0295316e-01   5.4152049e-01   5.4184278e-01   5.1979051e-01   5.5673499e-01   5.1400703e-01   6.2720990e-01   6.2453345e-01   6.0614618e-01   6.2560033e-01   6.8620719e-01   5.5674607e-01   5.6801994e-01   5.0187822e-01   0.0000000e+00   5.2579284e-01   5.3743065e-01   6.7977963e-01   5.3977311e-01   5.6455493e-01   5.7170112e-01   6.3880216e-01   4.6560860e-01   4.4266730e-01   5.5674467e-01   5.6828211e-01   5.2660897e-01   4.5787082e-01   4.7865411e-01   5.3030183e-01   4.7724654e-01   5.0619844e-01   4.6519701e-01   5.3924855e-01   5.4720168e-01   5.2667272e-01   4.8555987e-01   4.5607410e-01   4.5413858e-01   5.3328158e-01   4.7753692e-01   5.3650183e-01   5.4341265e-01   5.9785891e-01   4.4287701e-01   5.4718497e-01   6.1313515e-01   6.3707009e-01   6.5971926e-01   5.9765355e-01   7.7927473e-01   6.7839334e-01   5.4724897e-01   5.3700773e-01   4.8391050e-01   5.2582877e-01   5.4200788e-01   5.1488293e-01   5.2972763e-01   4.8284337e-01   4.8723662e-01   4.5883447e-01   4.5258186e-01   4.8740043e-01   4.7039863e-01   4.7864168e-01
   4.6707520e-01   5.1386125e-01   4.9433226e-01   5.0529451e-01   5.6366147e-01   5.8660447e-01   4.5995142e-01   4.8176104e-01   5.8079889e-01   5.2485056e-01   5.7898846e-01   5.2027416e-01   5.2080107e-01   5.7397420e-01   5.1359367e-01   4.9807004e-01   4.8465497e-01   5.1918225e-01   5.3369267e-01   5.7865129e-01   6.4493804e-01   5.5411644e-01   5.4733787e-01   6.0410047e-01   5.4383828e-01   6.0116749e-01   4.8503525e-01   5.2555089e-01   5.6173927e-01   4.8577618e-01   5.6868638e-01   5.8641371e-01   5.4232478e-01   5.7828538e-01   6.7791836e-01   5.8965874e-01   5.9183854e-01   5.1506312e-01   5.2579284e-01   0.0000000e+00   4.6830477e-01   6.4412759e-01   4.9414766e-01   5.9805354e-01   6.1327163e-01   6.4166090e-01   4.7528787e-01   4.4163198e-01   5.0255036e-01   5.6753956e-01   4.9723546e-01   4.7189146e-01   5.5994148e-01   4.7315585e-01   4.9023890e-01   4.8901214e-01   5.0796096e-01   5.3314035e-01   5.2374942e-01   4.9222174e-01   5.3647112e-01   5.5379573e-01   5.1368775e-01   5.4412792e-01   5.4009170e-01   5.5897188e-01   5.8081247e-01   6.2434649e-01   4.7700307e-01   5.9655375e-01   5.8407998e-01   6.5878927e-01   7.0785852e-01   6.4276529e-01   8.0832280e-01   7.3750730e-01   5.7495976e-01   5.7523439e-01   6.2419974e-01   4.9766578e-01   5.2983804e-01   5.2128839e-01   5.3948218e-01   4.8196217e-01   5.1789625e-01   4.7438994e-01   4.9232699e-01   5.5119601e-01   5.1306954e-01   4.6448241e-01
   6.7481123e-01   6.7223326e-01   6.0254707e-01   6.0646448e-01   7.2006150e-01   8.5717266e-01   5.9556997e-01   6.2267762e-01   6.2763499e-01   6.9215827e-01   6.9914327e-01   6.4212925e-01   6.8152263e-01   7.3677819e-01   7.3390867e-01   6.8832240e-01   6.7435890e-01   6.5489389e-01   6.4463726e-01   6.5032228e-01   8.1001835e-01   6.4537679e-01   7.3248914e-01   7.7205495e-01   7.2652720e-01   7.9237627e-01   7.4044009e-01   6.4399713e-01   6.0442394e-01   5.8839792e-01   6.2070027e-01   7.3963711e-01   6.7973407e-01   7.1069493e-01   8.8991051e-01   7.8947016e-01   6.0550181e-01   5.5172755e-01   5.3743065e-01   4.6830477e-01   0.0000000e+00   6.9110242e-01   6.8187462e-01   6.5526823e-01   6.3751167e-01   7.0350713e-01   5.4462906e-01   5.0386257e-01   5.3152215e-01   6.5877625e-01   6.7710190e-01   6.3020435e-01   6.2815043e-01   6.0714532e-01   6.7860167e-01   6.6272913e-01   5.6243897e-01   6.1074034e-01   5.4660497e-01   5.1234840e-01   5.8005819e-01   6.4192725e-01   6.1693150e-01   6.0130623e-01   5.8057338e-01   6.9625161e-01   6.4983477e-01   7.3902830e-01   6.0369199e-01   7.9435146e-01   8.3947483e-01   8.5607167e-01   8.2697233e-01   8.7578844e-01   9.9174604e-01   9.8540865e-01   8.0165175e-01   6.9147369e-01   6.8888297e-01   6.3186205e-01   6.4604886e-01   7.9028989e-01   8.4698002e-01   7.3818504e-01   7.7235942e-01   6.0449335e-01   6.1379209e-01   6.0786740e-01   5.7547272e-01   5.9664286e-01
   6.7914542e-01   6.1457030e-01   6.1292018e-01   6.5453445e-01   7.8770516e-01   8.0856303e-01   6.3867189e-01   5.9209445e-01   7.2219326e-01   6.1235098e-01   7.3409998e-01   6.6262559e-01   6.3321058e-01   6.5970001e-01   6.4206739e-01   6.4974879e-01   6.9150741e-01   5.7499004e-01   6.5127692e-01   6.6910934e-01   7.1111038e-01   7.8426021e-01   8.6854420e-01   7.2759073e-01   6.4296841e-01   5.7980244e-01   6.6775040e-01   7.1147253e-01   7.1386220e-01   6.8384604e-01   7.2523386e-01   7.6603070e-01   7.2076684e-01   7.2995254e-01   8.4318630e-01   7.1452745e-01   6.4541668e-01   7.5592839e-01   6.7977963e-01   6.4412759e-01   6.9110242e-01   0.0000000e+00   6.8179999e-01   6.7270105e-01   6.8594467e-01   7.8600292e-01   6.3148052e-01   6.5812735e-01   7.5566617e-01   8.9161481e-01   6.7620232e-01   6.2402866e-01   5.7396630e-01   6.9834877e-01   6.7623838e-01   6.4538227e-01   6.0369642e-01   6.7446147e-01   6.4428576e-01   6.1453890e-01   6.1652210e-01   6.8846657e-01   6.7821926e-01   6.4517238e-01   6.0372446e-01   7.7803889e-01   7.2985196e-01   6.7941967e-01   5.0429468e-01   7.4179200e-01   6.9868438e-01   8.2081640e-01   7.8790914e-01   6.4938342e-01   6.7566492e-01   7.3881848e-01   6.3887361e-01   7.2220224e-01   6.3416087e-01   5.9971364e-01   5.4943311e-01   5.2439728e-01   5.5281548e-01   5.6928840e-01   5.3961546e-01   5.8747619e-01   6.0176812e-01   5.9933336e-01   6.2987743e-01   7.1555053e-01
   4.9605008e-01   5.4555592e-01   4.9049302e-01   5.2973236e-01   6.0167163e-01   5.7414740e-01   4.7040093e-01   5.0209308e-01   6.2714815e-01   5.4397567e-01   5.6104431e-01   5.7418423e-01   5.6045708e-01   5.7241341e-01   5.1339026e-01   5.5307159e-01   5.8988917e-01   5.0919265e-01   5.4575779e-01   5.7238795e-01   5.5379016e-01   5.6569011e-01   5.5979193e-01   6.0526926e-01   5.9976197e-01   5.8477230e-01   4.9674687e-01   5.7442098e-01   5.7085196e-01   5.0356954e-01   5.7044343e-01   6.0094852e-01   5.1381871e-01   5.5955295e-01   7.7401395e-01   6.6182514e-01   5.5592112e-01   6.3215559e-01   5.3977311e-01   4.9414766e-01   6.8187462e-01   6.8179999e-01   0.0000000e+00   6.2297248e-01   6.2732855e-01   6.2653190e-01   4.7093836e-01   5.0045047e-01   5.8667178e-01   5.9610234e-01   5.5577024e-01   5.1827688e-01   5.2162303e-01   5.0115264e-01   4.6159788e-01   5.2741464e-01   5.0664242e-01   5.5853709e-01   5.6836412e-01   4.8936926e-01   5.2409132e-01   5.1489895e-01   5.1397884e-01   5.3011085e-01   5.7157693e-01   5.7025266e-01   5.5726288e-01   6.0965073e-01   4.4930666e-01   6.0124112e-01   5.8930637e-01   5.9919295e-01   7.2684410e-01   5.9288430e-01   7.0420663e-01   6.6671464e-01   5.8931943e-01   5.7995580e-01   5.7740157e-01   4.9842056e-01   5.2307898e-01   5.4934546e-01   5.0185795e-01   4.5578501e-01   4.7217251e-01   4.6516264e-01   4.9938434e-01   5.0590595e-01   4.9514468e-01   5.0666999e-01
   5.6501039e-01   6.3057219e-01   5.7196341e-01   6.2892345e-01   6.8570092e-01   6.9741097e-01   5.5461158e-01   5.9098070e-01   6.5722159e-01   6.7860494e-01   6.9007210e-01   6.6013566e-01   6.6846662e-01   6.5764905e-01   6.2746544e-01   6.1957392e-01   6.6528171e-01   5.5634474e-01   6.4573605e-01   6.5373474e-01   6.1194772e-01   6.8390293e-01   6.4814481e-01   7.4840009e-01   6.3888886e-01   6.5153553e-01   5.5526007e-01   5.8254229e-01   5.8999065e-01   5.6078978e-01   6.5114610e-01   6.7503836e-01   6.6613450e-01   6.7734925e-01   7.6290904e-01   7.4612972e-01   5.9369126e-01   6.4877863e-01   5.6455493e-01   5.9805354e-01   6.5526823e-01   6.7270105e-01   6.2297248e-01   0.0000000e+00   6.9492677e-01   6.4602627e-01   4.9599373e-01   4.7743438e-01   6.4083783e-01   6.4983505e-01   5.9978310e-01   5.2319748e-01   5.9867880e-01   6.0956215e-01   5.8767019e-01   5.8057257e-01   5.2133244e-01   5.7680130e-01   6.0010708e-01   5.4182809e-01   5.7212069e-01   5.6407293e-01   5.7168401e-01   5.9106455e-01   5.9185793e-01   6.1143960e-01   6.0832923e-01   6.8985338e-01   5.4491403e-01   6.5898675e-01   6.5135159e-01   7.0445705e-01   7.9416030e-01   6.8266448e-01   8.1474682e-01   7.6751700e-01   6.6005456e-01   6.0256032e-01   6.7160533e-01   6.0627711e-01   5.8185787e-01   5.8637586e-01   5.5072214e-01   5.7768298e-01   5.9001586e-01   5.6441612e-01   5.8434650e-01   5.3906497e-01   5.7244762e-01   5.7549689e-01
   5.5406136e-01   5.7573851e-01   5.3995730e-01   5.7795279e-01   6.3325204e-01   6.3496397e-01   5.1345906e-01   5.7875348e-01   6.6958168e-01   6.5701231e-01   6.4556531e-01   5.9221157e-01   6.3565426e-01   5.8314681e-01   5.9603492e-01   5.7940824e-01   5.8373846e-01   6.1345307e-01   6.2527682e-01   6.4928835e-01   6.7669261e-01   6.6782302e-01   6.0247475e-01   6.9006948e-01   6.3064487e-01   6.7799375e-01   5.8295747e-01   6.0654432e-01   6.6009565e-01   6.3105795e-01   6.9236961e-01   6.9998459e-01   6.5183928e-01   6.9225102e-01   7.0943028e-01   6.8708439e-01   6.0698857e-01   6.4838667e-01   5.7170112e-01   6.1327163e-01   6.3751167e-01   6.8594467e-01   6.2732855e-01   6.9492677e-01   0.0000000e+00   7.0417059e-01   5.4947524e-01   5.3012588e-01   6.1567637e-01   6.2773644e-01   5.9561788e-01   5.5105695e-01   5.9460221e-01   6.4640032e-01   5.6736058e-01   5.7692217e-01   5.4334953e-01   5.7530441e-01   5.9531015e-01   5.4093017e-01   5.8996470e-01   5.9850176e-01   5.7347415e-01   5.9478976e-01   6.1190263e-01   6.0015037e-01   6.1153289e-01   6.5809682e-01   5.5436447e-01   6.5825137e-01   6.9325029e-01   6.6135731e-01   7.5290054e-01   7.3780260e-01   7.5317608e-01   8.1981718e-01   6.0904249e-01   6.0629061e-01   6.6130222e-01   5.9036230e-01   5.5392109e-01   5.5767129e-01   5.7482679e-01   5.9848089e-01   5.1342964e-01   4.7628644e-01   5.6583359e-01   5.5122979e-01   5.6141306e-01   5.6337787e-01
   6.3119773e-01   6.2124011e-01   5.9597864e-01   6.3613718e-01   6.7627566e-01   6.9244056e-01   5.9423329e-01   6.4192721e-01   7.2265923e-01   6.8235849e-01   7.0795255e-01   6.6188609e-01   6.5971392e-01   6.3824546e-01   5.7806880e-01   6.1966967e-01   6.3635007e-01   6.6569589e-01   6.5743365e-01   6.4452219e-01   6.5902941e-01   7.3048949e-01   6.0770537e-01   7.3272922e-01   6.3825258e-01   6.8412212e-01   6.3339236e-01   6.5558940e-01   6.5310991e-01   6.6078071e-01   6.6812185e-01   6.9436903e-01   6.4819233e-01   7.2173177e-01   7.9365146e-01   7.3425240e-01   6.4985569e-01   7.0923943e-01   6.3880216e-01   6.4166090e-01   7.0350713e-01   7.8600292e-01   6.2653190e-01   6.4602627e-01   7.0417059e-01   0.0000000e+00   5.4909547e-01   5.6760478e-01   6.9838573e-01   7.3417800e-01   6.1489448e-01   5.6953682e-01   5.9118406e-01   6.3262557e-01   6.0738991e-01   6.0392404e-01   5.8315062e-01   6.1308008e-01   6.7169669e-01   6.2882605e-01   6.4719656e-01   6.2375666e-01   5.8133875e-01   6.2298522e-01   6.4519855e-01   6.2104669e-01   6.6683736e-01   6.9738235e-01   6.0757647e-01   7.0552917e-01   6.9935966e-01   7.4854842e-01   7.3122638e-01   7.0477919e-01   8.1039295e-01   9.6548638e-01   6.3596549e-01   6.4870665e-01   7.4159819e-01   7.1630244e-01   6.7178308e-01   6.6826208e-01   6.6189083e-01   6.0658318e-01   5.8347811e-01   5.6600115e-01   6.3623640e-01   6.2959909e-01   6.0879381e-01   6.1115071e-01
   4.7488406e-01   5.1617315e-01   4.6933672e-01   5.3111234e-01   5.6568752e-01   5.8356510e-01   4.3124793e-01   4.9138105e-01   6.2198112e-01   5.1291289e-01   5.7944606e-01   5.3975345e-01   5.3165876e-01   5.5934100e-01   4.6283785e-01   4.7466774e-01   5.6751896e-01   4.9777394e-01   5.1088142e-01   5.2370480e-01   5.8601051e-01   6.1670140e-01   5.4534640e-01   6.4403658e-01   5.2027863e-01   4.8640905e-01   4.1859585e-01   4.8325846e-01   5.0949639e-01   4.8286786e-01   5.0344761e-01   5.9690614e-01   5.1655667e-01   5.6384008e-01   6.6875038e-01   5.6751756e-01   4.7191218e-01   4.9198314e-01   4.6560860e-01   4.7528787e-01   5.4462906e-01   6.3148052e-01   4.7093836e-01   4.9599373e-01   5.4947524e-01   5.4909547e-01   0.0000000e+00   4.0329364e-01   4.9373348e-01   5.1840546e-01   4.3452125e-01   4.0705610e-01   4.4622140e-01   4.2857030e-01   4.2202704e-01   4.3584848e-01   4.2671006e-01   5.0595120e-01   4.9662336e-01   5.0314412e-01   4.9369550e-01   4.5252673e-01   4.5945626e-01   4.7704148e-01   4.7346824e-01   5.0797105e-01   5.1220382e-01   5.6899260e-01   4.1643201e-01   5.3580245e-01   5.2367750e-01   6.2286851e-01   6.6363823e-01   4.9295701e-01   6.6128789e-01   6.6961772e-01   4.8638399e-01   5.1744381e-01   6.6476924e-01   5.4962989e-01   4.8395902e-01   5.0025080e-01   5.0117655e-01   4.8044190e-01   4.4353376e-01   4.5844113e-01   4.9616516e-01   4.9456984e-01   4.3685621e-01   4.3584331e-01
   4.4064510e-01   4.9662142e-01   4.6352333e-01   4.9965398e-01   5.3177986e-01   5.1546646e-01   4.0634974e-01   4.3089319e-01   6.0362411e-01   4.8163917e-01   5.4718380e-01   4.8592931e-01   5.1349614e-01   5.2155057e-01   4.1515160e-01   4.2725279e-01   5.4376241e-01   4.5802471e-01   5.2366298e-01   5.3152172e-01   5.6906658e-01   4.7273039e-01   5.1696847e-01   5.7921647e-01   5.7327186e-01   4.9903068e-01   4.1875373e-01   4.5640109e-01   4.7819384e-01   4.8597569e-01   5.3068073e-01   5.7295133e-01   4.8689016e-01   5.3608423e-01   6.4527411e-01   5.3561368e-01   4.7929317e-01   4.6424323e-01   4.4266730e-01   4.4163198e-01   5.0386257e-01   6.5812735e-01   5.0045047e-01   4.7743438e-01   5.3012588e-01   5.6760478e-01   4.0329364e-01   0.0000000e+00   5.1611191e-01   5.0253953e-01   4.4725671e-01   4.1359663e-01   4.9566566e-01   4.1683191e-01   3.9411564e-01   4.3170146e-01   4.1802738e-01   4.5025153e-01   4.7104481e-01   4.5991022e-01   5.0596104e-01   4.6972364e-01   4.4897329e-01   4.8332082e-01   4.6188375e-01   4.7338411e-01   5.0651169e-01   5.4701911e-01   4.5114652e-01   5.2206042e-01   5.1221968e-01   5.4457698e-01   6.1388865e-01   5.3219554e-01   6.3817030e-01   7.3101362e-01   5.1297664e-01   5.0188752e-01   6.3710114e-01   5.9692670e-01   4.9648327e-01   4.8739822e-01   4.9334905e-01   4.7962278e-01   4.3663501e-01   4.2857215e-01   4.5462879e-01   4.6933107e-01   4.2749321e-01   4.1113440e-01
   5.4141153e-01   5.8243890e-01   5.7553604e-01   5.9564541e-01   6.3612572e-01   6.4292813e-01   4.9876511e-01   5.4238483e-01   6.6356060e-01   5.9039913e-01   6.6544383e-01   6.3762457e-01   6.3166432e-01   6.6044386e-01   5.2833481e-01   5.5778368e-01   6.2312780e-01   5.8254430e-01   5.9796605e-01   6.1078583e-01   6.3182385e-01   5.7178766e-01   6.4243108e-01   6.7099936e-01   6.0143536e-01   6.0691974e-01   5.6288524e-01   6.1635919e-01   6.5484916e-01   5.8234928e-01   6.1052669e-01   6.6596581e-01   5.9654201e-01   6.0036701e-01   7.2331461e-01   6.3845251e-01   5.6003389e-01   5.5663515e-01   5.5674467e-01   5.0255036e-01   5.3152215e-01   7.5566617e-01   5.8667178e-01   6.4083783e-01   6.1567637e-01   6.9838573e-01   4.9373348e-01   5.1611191e-01   0.0000000e+00   5.9578034e-01   5.6349362e-01   5.4286864e-01   5.4406492e-01   4.9059611e-01   5.0615114e-01   5.6175603e-01   5.3690286e-01   5.8533573e-01   6.1710699e-01   5.4559778e-01   6.1841372e-01   5.4687261e-01   5.2596262e-01   5.8256100e-01   5.4995114e-01   6.0370274e-01   6.1939470e-01   6.4546996e-01   5.2540131e-01   6.6935952e-01   6.3073503e-01   7.0410293e-01   6.8038227e-01   6.4163939e-01   8.0752979e-01   7.1341841e-01   6.3218173e-01   6.2559138e-01   5.4816622e-01   5.6734174e-01   5.4994952e-01   5.9466796e-01   5.9974081e-01   5.6070580e-01   5.4697244e-01   5.3819543e-01   5.6523898e-01   5.8591670e-01   5.2196884e-01   5.1280254e-01
   5.0416446e-01   5.3350602e-01   5.2943882e-01   5.5085345e-01   6.0141292e-01   6.4429717e-01   4.6997978e-01   5.0687525e-01   6.3791710e-01   5.9600395e-01   6.4605259e-01   6.0443188e-01   5.4584369e-01   6.0443716e-01   5.7510278e-01   5.7419802e-01   6.3186058e-01   5.7710471e-01   5.7773337e-01   6.0904924e-01   6.2672339e-01   6.8552978e-01   6.3669801e-01   7.0708241e-01   6.1272795e-01   6.4559457e-01   5.8415050e-01   6.7063920e-01   6.4102940e-01   5.9848502e-01   6.1044868e-01   6.4791684e-01   5.9211640e-01   7.1977271e-01   7.7347502e-01   7.5074845e-01   5.7984592e-01   5.9942133e-01   5.6828211e-01   5.6753956e-01   6.5877625e-01   8.9161481e-01   5.9610234e-01   6.4983505e-01   6.2773644e-01   7.3417800e-01   5.1840546e-01   5.0253953e-01   5.9578034e-01   0.0000000e+00   5.6913515e-01   5.1161535e-01   5.5388771e-01   5.3038228e-01   5.3095060e-01   5.6711668e-01   5.0967230e-01   5.7682360e-01   6.7867779e-01   5.1181777e-01   5.9334439e-01   5.6283819e-01   4.9404395e-01   5.5872471e-01   5.2631115e-01   5.3453871e-01   6.1124502e-01   6.3768645e-01   4.9686613e-01   6.2485710e-01   5.2586855e-01   6.4481580e-01   7.5134333e-01   6.4112496e-01   7.3051564e-01   7.1463073e-01   5.7387776e-01   6.0107772e-01   5.4953183e-01   6.0383184e-01   5.4939533e-01   5.4104507e-01   5.4408902e-01   5.3262450e-01   4.9529631e-01   5.0335974e-01   5.0250169e-01   5.4444911e-01   5.3473311e-01   5.1560052e-01
   4.8563430e-01   5.2617181e-01   4.9317874e-01   5.0925007e-01   5.2982448e-01   6.4683791e-01   4.8059181e-01   5.3576059e-01   6.0064119e-01   5.4846674e-01   6.2399880e-01   5.5657858e-01   5.6417267e-01   5.9034876e-01   5.4227290e-01   5.5135305e-01   5.5661946e-01   5.2375829e-01   5.4244023e-01   5.4911912e-01   6.3614562e-01   5.0793108e-01   5.6143276e-01   6.4782529e-01   5.3287240e-01   5.7815435e-01   5.1618947e-01   5.3074590e-01   5.5539891e-01   5.5614263e-01   5.7979912e-01   6.0909290e-01   5.7019831e-01   6.2600225e-01   6.5340637e-01   6.7806443e-01   5.1477542e-01   5.0716794e-01   5.2660897e-01   4.9723546e-01   6.7710190e-01   6.7620232e-01   5.5577024e-01   5.9978310e-01   5.9561788e-01   6.1489448e-01   4.3452125e-01   4.4725671e-01   5.6349362e-01   5.6913515e-01   0.0000000e+00   5.2866005e-01   5.0052621e-01   4.4543256e-01   4.6307468e-01   5.0956303e-01   4.9376238e-01   5.3984557e-01   5.9648812e-01   5.0465491e-01   5.7374418e-01   5.7053485e-01   5.4049754e-01   5.3651988e-01   5.2924588e-01   5.1704824e-01   5.7732065e-01   6.3178733e-01   4.7718439e-01   6.0175248e-01   5.9705994e-01   5.8493541e-01   7.0093838e-01   6.1693437e-01   7.4547358e-01   7.4024702e-01   5.6703276e-01   5.8694646e-01   6.1121121e-01   5.6157410e-01   5.3279926e-01   5.2692452e-01   5.2810089e-01   5.0997834e-01   4.8643613e-01   5.1544703e-01   4.9047948e-01   5.2234611e-01   4.7787894e-01   4.8503434e-01
   4.1590731e-01   5.1238103e-01   4.6946557e-01   5.1298309e-01   5.5305117e-01   6.1387299e-01   4.3683234e-01   4.6715281e-01   5.6368263e-01   5.5182630e-01   5.8061350e-01   5.7452720e-01   5.3530923e-01   5.3692662e-01   5.1379905e-01   5.3817340e-01   5.2058736e-01   5.1372061e-01   4.5938814e-01   5.0807303e-01   6.2541967e-01   4.7654341e-01   5.2070531e-01   5.8985776e-01   5.3028656e-01   5.0446657e-01   4.3311975e-01   4.7495935e-01   5.1113019e-01   5.2925470e-01   5.9051567e-01   5.6641665e-01   5.1264761e-01   5.7435457e-01   6.0965565e-01   6.1928615e-01   4.4329036e-01   4.9796989e-01   4.5787082e-01   4.7189146e-01   6.3020435e-01   6.2402866e-01   5.1827688e-01   5.2319748e-01   5.5105695e-01   5.6953682e-01   4.0705610e-01   4.1359663e-01   5.4286864e-01   5.1161535e-01   5.2866005e-01   0.0000000e+00   4.7949266e-01   4.7324458e-01   4.4518905e-01   5.1272804e-01   4.5377050e-01   4.6780277e-01   5.6209843e-01   5.1505768e-01   5.4987022e-01   5.4114130e-01   4.7601824e-01   5.4733656e-01   5.5545568e-01   5.3522318e-01   5.8299383e-01   5.7864042e-01   4.5616914e-01   6.1312560e-01   5.9484710e-01   6.5832126e-01   6.2955965e-01   5.9096747e-01   7.1073987e-01   7.9696411e-01   5.6976752e-01   5.2713192e-01   5.9663824e-01   4.9830581e-01   5.3582176e-01   5.4305414e-01   5.4939036e-01   5.3411354e-01   5.0698624e-01   5.2653989e-01   5.0435457e-01   5.3186150e-01   5.1802370e-01   4.6359405e-01
   4.9168603e-01   5.2837419e-01   4.5523148e-01   5.0232384e-01   5.1812595e-01   5.9416010e-01   4.4342625e-01   4.8827608e-01   5.5964754e-01   5.5619400e-01   6.2323741e-01   5.7744057e-01   5.0581754e-01   5.1817420e-01   5.1172376e-01   5.0532154e-01   4.8222600e-01   5.3521283e-01   5.0320347e-01   5.0875176e-01   5.3593538e-01   5.5931661e-01   5.1910356e-01   6.1272588e-01   5.5682800e-01   5.3259151e-01   3.8399989e-01   4.9259576e-01   5.3544754e-01   5.2766269e-01   5.5709919e-01   5.6621048e-01   5.5979026e-01   5.9728395e-01   6.6074076e-01   6.3713232e-01   4.7260064e-01   5.1157911e-01   4.7865411e-01   5.5994148e-01   6.2815043e-01   5.7396630e-01   5.2162303e-01   5.9867880e-01   5.9460221e-01   5.9118406e-01   4.4622140e-01   4.9566566e-01   5.4406492e-01   5.5388771e-01   5.0052621e-01   4.7949266e-01   0.0000000e+00   5.4406273e-01   5.1924122e-01   5.1746171e-01   4.1776743e-01   5.1480428e-01   5.5911834e-01   5.2767395e-01   5.3952706e-01   5.4422755e-01   4.7521410e-01   5.4246215e-01   5.5072267e-01   5.3574377e-01   6.5090712e-01   6.3575883e-01   5.4376241e-01   6.4223177e-01   6.0351873e-01   6.7204064e-01   8.3970558e-01   6.8435871e-01   8.6079354e-01   8.6377194e-01   6.2539861e-01   5.7166591e-01   6.2937503e-01   5.5199053e-01   5.3318838e-01   5.4573636e-01   5.4740469e-01   4.6859885e-01   4.7075738e-01   4.7405752e-01   5.4319123e-01   4.8403555e-01   4.6762034e-01   4.7447464e-01
   4.8823840e-01   5.2961037e-01   5.0816922e-01   4.6091193e-01   5.3823887e-01   5.6681639e-01   4.3896235e-01   4.5184838e-01   5.8997747e-01   5.5931705e-01   6.0749950e-01   5.3058511e-01   5.0365299e-01   5.2354993e-01   4.8989285e-01   4.2994004e-01   5.1716477e-01   5.4190412e-01   4.7364937e-01   5.0922044e-01   5.2301602e-01   4.8244674e-01   5.3069788e-01   6.4190335e-01   5.7160695e-01   5.1673917e-01   4.6801799e-01   4.7801814e-01   5.2758511e-01   5.9983515e-01   6.2785871e-01   5.5295876e-01   5.7559399e-01   5.9070017e-01   6.4727179e-01   6.3705172e-01   4.7496587e-01   4.8926157e-01   5.3030183e-01   4.7315585e-01   6.0714532e-01   6.9834877e-01   5.0115264e-01   6.0956215e-01   6.4640032e-01   6.3262557e-01   4.2857030e-01   4.1683191e-01   4.9059611e-01   5.3038228e-01   4.4543256e-01   4.7324458e-01   5.4406273e-01   0.0000000e+00   4.6902656e-01   5.3279436e-01   4.2847773e-01   5.3605742e-01   5.5532209e-01   4.9616851e-01   4.9836500e-01   5.4377859e-01   5.1511956e-01   5.2762561e-01   5.8725262e-01   5.5133892e-01   5.6342167e-01   5.9347236e-01   4.8485663e-01   5.8091030e-01   5.3502058e-01   6.4599272e-01   7.3192564e-01   5.8944632e-01   8.6953555e-01   7.6904997e-01   5.7456917e-01   5.6933629e-01   6.2720349e-01   5.5145155e-01   5.2581151e-01   5.0542424e-01   5.4463928e-01   5.4459106e-01   5.4877005e-01   5.7187910e-01   5.4338388e-01   5.5998929e-01   5.2087714e-01   4.6448106e-01
   4.4020078e-01   4.7572666e-01   4.4401122e-01   5.0391510e-01   5.1367318e-01   5.7890724e-01   4.1085727e-01   4.3642620e-01   6.3948212e-01   5.5891585e-01   5.4935315e-01   5.4094718e-01   4.6101074e-01   4.9178205e-01   4.2985038e-01   4.8443655e-01   5.2215037e-01   4.7856012e-01   4.8649395e-01   5.2651304e-01   4.9958750e-01   5.4578348e-01   5.3556547e-01   5.7728985e-01   5.0096682e-01   5.4890796e-01   4.4613569e-01   4.5912171e-01   5.0013441e-01   5.5951896e-01   5.7020676e-01   5.6104458e-01   5.1842266e-01   6.0692418e-01   6.0316511e-01   5.9014683e-01   4.7921988e-01   5.0309855e-01   4.7724654e-01   4.9023890e-01   6.7860167e-01   6.7623838e-01   4.6159788e-01   5.8767019e-01   5.6736058e-01   6.0738991e-01   4.2202704e-01   3.9411564e-01   5.0615114e-01   5.3095060e-01   4.6307468e-01   4.4518905e-01   5.1924122e-01   4.6902656e-01   0.0000000e+00   4.5876557e-01   4.4049312e-01   4.7762719e-01   5.1579083e-01   4.6646748e-01   4.7153058e-01   5.1380524e-01   4.4044951e-01   4.8513045e-01   4.9305336e-01   4.5059835e-01   5.4149697e-01   5.5128774e-01   4.2316290e-01   6.1993997e-01   5.0241677e-01   5.4925294e-01   6.6050566e-01   5.8000423e-01   5.2752136e-01   6.6652290e-01   4.9637761e-01   5.3839702e-01   4.8825009e-01   4.2918595e-01   4.8199972e-01   4.9638729e-01   4.9494636e-01   4.9415338e-01   4.5806435e-01   4.4403919e-01   4.6906594e-01   4.8476023e-01   4.6753507e-01   4.3551765e-01
   4.9754297e-01   5.0403707e-01   4.7941907e-01   5.4916052e-01   5.2365852e-01   5.9715625e-01   4.5967792e-01   4.5774059e-01   6.0182682e-01   5.5786754e-01   5.6678965e-01   5.5063613e-01   5.1504821e-01   5.4843650e-01   4.7938797e-01   5.1105195e-01   5.7656673e-01   5.2159189e-01   5.3726325e-01   5.4132436e-01   5.2399271e-01   5.9882614e-01   5.1047291e-01   5.8004516e-01   5.0775210e-01   5.5797132e-01   4.6691663e-01   4.5064895e-01   5.4426362e-01   6.1029931e-01   5.6318398e-01   5.7729116e-01   5.0194075e-01   5.9249352e-01   6.7854239e-01   6.3096356e-01   4.9981728e-01   5.5450660e-01   5.0619844e-01   4.8901214e-01   6.6272913e-01   6.4538227e-01   5.2741464e-01   5.8057257e-01   5.7692217e-01   6.0392404e-01   4.3584848e-01   4.3170146e-01   5.6175603e-01   5.6711668e-01   5.0956303e-01   5.1272804e-01   5.1746171e-01   5.3279436e-01   4.5876557e-01   0.0000000e+00   4.1343730e-01   4.9476998e-01   5.5494742e-01   4.6787934e-01   4.7611809e-01   5.0959889e-01   5.1471609e-01   4.9832770e-01   5.4841978e-01   5.1171676e-01   5.2703338e-01   5.4006006e-01   4.3416736e-01   6.2014111e-01   5.4386883e-01   5.6988802e-01   6.3885679e-01   5.7854690e-01   6.1201760e-01   6.3620086e-01   5.0235473e-01   5.3314651e-01   5.3611811e-01   5.7771836e-01   4.7985463e-01   5.2277894e-01   5.2165311e-01   4.8900018e-01   4.4795549e-01   4.5410610e-01   4.8755314e-01   5.0601064e-01   4.7910618e-01   4.6564146e-01
   4.5254326e-01   4.7229103e-01   4.5189142e-01   5.0154254e-01   4.9683540e-01   5.9937827e-01   4.2766418e-01   4.6279299e-01   6.1077540e-01   5.2852385e-01   5.7777718e-01   5.5145420e-01   5.2155289e-01   5.5445020e-01   4.3902225e-01   4.7697637e-01   5.4957814e-01   4.8160322e-01   5.2169322e-01   5.0981314e-01   5.0497894e-01   5.0936079e-01   5.0462561e-01   5.8426855e-01   5.0894288e-01   5.2716435e-01   5.0177723e-01   4.8300569e-01   5.1566946e-01   5.6434788e-01   5.9626139e-01   5.6497802e-01   5.0822449e-01   5.5700605e-01   6.4896217e-01   5.9766513e-01   5.0066303e-01   5.2676524e-01   4.6519701e-01   5.0796096e-01   5.6243897e-01   6.0369642e-01   5.0664242e-01   5.2133244e-01   5.4334953e-01   5.8315062e-01   4.2671006e-01   4.1802738e-01   5.3690286e-01   5.0967230e-01   4.9376238e-01   4.5377050e-01   4.1776743e-01   4.2847773e-01   4.4049312e-01   4.1343730e-01   0.0000000e+00   4.9104870e-01   5.3708306e-01   4.6152423e-01   5.1516095e-01   4.9571072e-01   4.8050170e-01   4.9637578e-01   5.1029854e-01   5.2409040e-01   5.5976317e-01   5.5675033e-01   4.1659467e-01   5.7548937e-01   5.1649402e-01   5.7604966e-01   6.6569048e-01   5.4755944e-01   6.2825643e-01   7.1216140e-01   5.0214064e-01   5.3542822e-01   5.2164657e-01   5.1237760e-01   4.8353403e-01   4.9655128e-01   5.1680468e-01   4.8676103e-01   4.4532657e-01   4.5736416e-01   4.5787565e-01   4.2159159e-01   4.6064277e-01   4.5010669e-01
   4.8934430e-01   5.0693510e-01   5.1277616e-01   5.6325674e-01   5.6369272e-01   6.0069188e-01   4.6933480e-01   5.1958947e-01   6.4370598e-01   5.5942820e-01   6.0623241e-01   6.0476142e-01   5.6870747e-01   5.4194505e-01   4.7662738e-01   5.1148092e-01   5.5752931e-01   5.2214865e-01   5.6779714e-01   5.5636038e-01   6.0755303e-01   5.8109736e-01   5.5535041e-01   6.2236070e-01   6.0260268e-01   5.6451681e-01   4.8697873e-01   5.5040036e-01   5.5705644e-01   6.0011103e-01   6.1104713e-01   6.1334060e-01   5.6176021e-01   6.1432617e-01   7.0167314e-01   7.5752492e-01   5.5079308e-01   5.7932143e-01   5.3924855e-01   5.3314035e-01   6.1074034e-01   6.7446147e-01   5.5853709e-01   5.7680130e-01   5.7530441e-01   6.1308008e-01   5.0595120e-01   4.5025153e-01   5.8533573e-01   5.7682360e-01   5.3984557e-01   4.6780277e-01   5.1480428e-01   5.3605742e-01   4.7762719e-01   4.9476998e-01   4.9104870e-01   0.0000000e+00   5.9664958e-01   5.3908837e-01   5.6209665e-01   5.6796523e-01   5.4140912e-01   5.4930804e-01   5.9388687e-01   5.3943592e-01   6.1620306e-01   6.0792923e-01   4.6363045e-01   6.0101087e-01   5.3384863e-01   6.4014433e-01   6.6518664e-01   5.7500987e-01   7.7526042e-01   7.7146140e-01   5.6572586e-01   5.8753299e-01   5.7199218e-01   4.9967894e-01   5.4884637e-01   5.5935179e-01   5.4295473e-01   5.2780816e-01   4.7954678e-01   4.9405501e-01   5.1576619e-01   4.8068345e-01   4.9460568e-01   4.4449711e-01
   5.4825903e-01   5.8259451e-01   5.3087676e-01   5.2893592e-01   5.6289141e-01   6.2968216e-01   4.9290691e-01   5.1327539e-01   6.0857866e-01   5.6795621e-01   6.3190016e-01   6.2166984e-01   5.8900720e-01   6.0076411e-01   5.2993748e-01   5.6548131e-01   5.8671384e-01   5.6727750e-01   5.8544910e-01   5.9924325e-01   6.5392481e-01   6.3305668e-01   5.9340864e-01   6.7611573e-01   5.9963648e-01   5.9546746e-01   5.3705176e-01   5.5865597e-01   6.1929249e-01   6.4733223e-01   6.4127102e-01   6.7448216e-01   6.0253148e-01   6.2206925e-01   7.5042009e-01   7.4022833e-01   6.0992599e-01   5.2897835e-01   5.4720168e-01   5.2374942e-01   5.4660497e-01   6.4428576e-01   5.6836412e-01   6.0010708e-01   5.9531015e-01   6.7169669e-01   4.9662336e-01   4.7104481e-01   6.1710699e-01   6.7867779e-01   5.9648812e-01   5.6209843e-01   5.5911834e-01   5.5532209e-01   5.1579083e-01   5.5494742e-01   5.3708306e-01   5.9664958e-01   0.0000000e+00   5.6583247e-01   5.7231570e-01   5.9454202e-01   5.4652565e-01   5.8810262e-01   5.9540616e-01   5.9568719e-01   6.7050313e-01   6.7215108e-01   5.5905603e-01   6.3693241e-01   6.1000647e-01   7.1850680e-01   8.1083242e-01   6.5319145e-01   7.3369135e-01   8.6100104e-01   6.2296097e-01   6.1752632e-01   6.1113559e-01   5.9918625e-01   6.0345850e-01   6.0483797e-01   5.6759176e-01   5.6258896e-01   5.5106975e-01   5.5329868e-01   5.5345710e-01   5.1482173e-01   5.1476059e-01   4.9559394e-01
   4.9682023e-01   5.0282031e-01   5.1829649e-01   5.4709277e-01   5.7863757e-01   6.5767356e-01   5.0867287e-01   5.3645977e-01   6.4754068e-01   5.6380226e-01   5.8221934e-01   5.7153749e-01   5.4082070e-01   5.8743776e-01   4.6878474e-01   5.3600717e-01   5.9262693e-01   5.4868184e-01   5.8781683e-01   5.7070058e-01   6.4439295e-01   5.7221866e-01   5.7928885e-01   6.1826977e-01   5.7171711e-01   5.8642797e-01   5.2231779e-01   5.3900745e-01   5.5726140e-01   6.2629597e-01   5.9860433e-01   6.1651958e-01   5.4510975e-01   5.9123373e-01   7.4925568e-01   6.5767046e-01   5.6714431e-01   5.1759031e-01   5.2667272e-01   4.9222174e-01   5.1234840e-01   6.1453890e-01   4.8936926e-01   5.4182809e-01   5.4093017e-01   6.2882605e-01   5.0314412e-01   4.5991022e-01   5.4559778e-01   5.1181777e-01   5.0465491e-01   5.1505768e-01   5.2767395e-01   4.9616851e-01   4.6646748e-01   4.6787934e-01   4.6152423e-01   5.3908837e-01   5.6583247e-01   0.0000000e+00   5.0965607e-01   5.2197685e-01   4.6405863e-01   5.1784277e-01   5.5808296e-01   5.3451093e-01   6.0205576e-01   5.8945108e-01   4.5329800e-01   5.7972650e-01   5.2334022e-01   5.7704403e-01   6.7865874e-01   6.2202120e-01   7.3556296e-01   7.7225868e-01   5.2112196e-01   5.8501848e-01   5.5057060e-01   5.8216166e-01   4.7476232e-01   5.1507414e-01   5.4176856e-01   5.3703402e-01   5.1715371e-01   5.6419587e-01   5.6547533e-01   4.8370499e-01   4.7737192e-01   4.6240179e-01
   5.3986092e-01   5.3300048e-01   5.1533193e-01   5.6344496e-01   5.2541120e-01   5.9724846e-01   4.7873187e-01   5.1274966e-01   6.7079028e-01   5.8223615e-01   6.4533937e-01   5.9633483e-01   5.6323863e-01   5.8456255e-01   5.2081095e-01   5.6103367e-01   6.1626554e-01   5.2435862e-01   5.6293196e-01   5.9397055e-01   5.5675978e-01   5.7829515e-01   5.7788768e-01   6.4629017e-01   5.5056469e-01   6.1846423e-01   5.1119929e-01   5.4856133e-01   5.7662481e-01   6.6302108e-01   6.2070541e-01   6.1000791e-01   5.7514990e-01   5.9417218e-01   7.2148617e-01   6.4603352e-01   5.6863239e-01   5.4412664e-01   4.8555987e-01   5.3647112e-01   5.8005819e-01   6.1652210e-01   5.2409132e-01   5.7212069e-01   5.8996470e-01   6.4719656e-01   4.9369550e-01   5.0596104e-01   6.1841372e-01   5.9334439e-01   5.7374418e-01   5.4987022e-01   5.3952706e-01   4.9836500e-01   4.7153058e-01   4.7611809e-01   5.1516095e-01   5.6209665e-01   5.7231570e-01   5.0965607e-01   0.0000000e+00   5.9130058e-01   5.3104290e-01   5.2441579e-01   5.7515223e-01   5.2847908e-01   6.1795176e-01   6.4278979e-01   4.9832443e-01   6.4019757e-01   6.2026572e-01   5.7632898e-01   6.8106177e-01   6.5108063e-01   6.9961978e-01   6.8918104e-01   5.9437431e-01   5.7656541e-01   5.4839410e-01   5.9656333e-01   5.4833924e-01   5.4971372e-01   5.7458278e-01   5.3915248e-01   5.2491167e-01   5.3124636e-01   5.4719861e-01   5.0842500e-01   5.3945363e-01   5.3152239e-01
   5.0503829e-01   5.2934102e-01   4.7735937e-01   5.2043714e-01   5.3870397e-01   6.6638136e-01   4.9434930e-01   5.3399863e-01   6.8925437e-01   5.7411394e-01   6.2036849e-01   6.0038253e-01   5.8737074e-01   5.7435249e-01   4.9297849e-01   5.4483457e-01   5.7416993e-01   5.4143493e-01   6.1695820e-01   6.3309468e-01   5.5648005e-01   6.8189965e-01   5.6868148e-01   6.8372529e-01   5.9775903e-01   5.9649749e-01   4.9270369e-01   5.2791918e-01   5.6226297e-01   6.2991757e-01   6.2807066e-01   6.7781186e-01   6.0184658e-01   6.1134650e-01   7.0605939e-01   6.9074104e-01   5.4951480e-01   5.4233539e-01   4.5607410e-01   5.5379573e-01   6.4192725e-01   6.8846657e-01   5.1489895e-01   5.6407293e-01   5.9850176e-01   6.2375666e-01   4.5252673e-01   4.6972364e-01   5.4687261e-01   5.6283819e-01   5.7053485e-01   5.4114130e-01   5.4422755e-01   5.4377859e-01   5.1380524e-01   5.0959889e-01   4.9571072e-01   5.6796523e-01   5.9454202e-01   5.2197685e-01   5.9130058e-01   0.0000000e+00   5.5516678e-01   5.5573355e-01   6.4314745e-01   5.9015266e-01   6.3403567e-01   6.3793980e-01   5.1550669e-01   6.3634301e-01   6.4832320e-01   6.8045769e-01   6.9940723e-01   5.9789450e-01   7.5766074e-01   7.6332110e-01   5.3788970e-01   6.1079406e-01   6.0451419e-01   4.9728273e-01   5.5011872e-01   5.4856502e-01   5.5723562e-01   5.3291430e-01   5.0765597e-01   5.4127417e-01   4.9780264e-01   4.8555906e-01   5.1192052e-01   5.1284801e-01
   5.2115951e-01   5.1282066e-01   4.8057769e-01   5.5555037e-01   5.0582740e-01   6.2606309e-01   4.6557554e-01   4.6422048e-01   6.0023064e-01   5.2903903e-01   6.1773492e-01   5.5006283e-01   5.1869853e-01   4.9143836e-01   4.8613975e-01   5.1765043e-01   5.1107019e-01   4.7478691e-01   5.1481728e-01   5.3104457e-01   4.8469722e-01   5.3557906e-01   5.0411784e-01   6.1369010e-01   6.0081249e-01   5.3178918e-01   4.8194348e-01   4.4415069e-01   4.9660540e-01   5.8415895e-01   5.7209220e-01   6.0466409e-01   5.2333347e-01   5.6654167e-01   6.4708133e-01   6.8631848e-01   5.4220576e-01   5.4109438e-01   4.5413858e-01   5.1368775e-01   6.1693150e-01   6.7821926e-01   5.1397884e-01   5.7168401e-01   5.7347415e-01   5.8133875e-01   4.5945626e-01   4.4897329e-01   5.2596262e-01   4.9404395e-01   5.4049754e-01   4.7601824e-01   4.7521410e-01   5.1511956e-01   4.4044951e-01   5.1471609e-01   4.8050170e-01   5.4140912e-01   5.4652565e-01   4.6405863e-01   5.3104290e-01   5.5516678e-01   0.0000000e+00   4.8234183e-01   5.4875053e-01   4.6832253e-01   5.7022672e-01   5.9361557e-01   4.3516250e-01   5.5706031e-01   5.6439942e-01   5.4865743e-01   6.1295617e-01   5.6241974e-01   6.2395142e-01   7.4198580e-01   5.3731048e-01   5.8652780e-01   5.7276438e-01   4.2547190e-01   5.2008451e-01   5.2298129e-01   5.5018097e-01   5.1374153e-01   4.9827621e-01   5.0026577e-01   5.0660493e-01   5.1147997e-01   5.0201095e-01   5.1566362e-01
   5.1227834e-01   5.2760501e-01   5.0644202e-01   5.5042890e-01   5.5673961e-01   5.9558830e-01   4.7244078e-01   4.8964055e-01   6.0241528e-01   5.6805333e-01   6.5773562e-01   5.8204992e-01   5.4230109e-01   5.4149192e-01   4.9204960e-01   5.1665276e-01   5.4230644e-01   5.3059942e-01   5.5523798e-01   5.9379759e-01   6.1410820e-01   6.2615820e-01   5.6103783e-01   6.3880683e-01   5.8079183e-01   5.6227561e-01   4.9329449e-01   5.2395297e-01   5.5106016e-01   6.1698293e-01   5.7714405e-01   5.9964296e-01   5.3528831e-01   5.8191828e-01   7.1776413e-01   7.4070889e-01   5.7535864e-01   5.7954240e-01   5.3328158e-01   5.4412792e-01   6.0130623e-01   6.4517238e-01   5.3011085e-01   5.9106455e-01   5.9478976e-01   6.2298522e-01   4.7704148e-01   4.8332082e-01   5.8256100e-01   5.5872471e-01   5.3651988e-01   5.4733656e-01   5.4246215e-01   5.2762561e-01   4.8513045e-01   4.9832770e-01   4.9637578e-01   5.4930804e-01   5.8810262e-01   5.1784277e-01   5.2441579e-01   5.5573355e-01   4.8234183e-01   0.0000000e+00   5.4101256e-01   5.2618999e-01   5.7559683e-01   5.9346478e-01   4.8163554e-01   6.2874869e-01   5.3446334e-01   5.8269922e-01   6.5666695e-01   5.5616920e-01   6.0539388e-01   6.6308981e-01   5.3846341e-01   5.2824979e-01   5.7513111e-01   5.2451172e-01   5.0575683e-01   5.2704324e-01   5.3854682e-01   5.2455734e-01   5.0600464e-01   4.7299266e-01   4.3820452e-01   5.0972384e-01   4.9924456e-01   5.1346958e-01
   5.0937381e-01   5.3393379e-01   4.8796396e-01   5.3316407e-01   5.7002663e-01   5.5898156e-01   5.0788604e-01   4.9707029e-01   5.8594852e-01   6.1268501e-01   5.8787767e-01   5.7272895e-01   5.3621266e-01   6.0490831e-01   5.2813357e-01   5.0391395e-01   6.1230871e-01   5.5773762e-01   5.5538124e-01   5.8112974e-01   5.7909667e-01   6.0265424e-01   5.6559251e-01   6.3116576e-01   5.2463274e-01   5.5765906e-01   4.8645873e-01   5.4924018e-01   5.7005569e-01   6.3093382e-01   6.0791579e-01   5.7966659e-01   5.5312629e-01   5.9846541e-01   6.7150307e-01   6.8199346e-01   5.2220864e-01   5.3609845e-01   4.7753692e-01   5.4009170e-01   5.8057338e-01   6.0372446e-01   5.7157693e-01   5.9185793e-01   6.1190263e-01   6.4519855e-01   4.7346824e-01   4.6188375e-01   5.4995114e-01   5.2631115e-01   5.2924588e-01   5.5545568e-01   5.5072267e-01   5.8725262e-01   4.9305336e-01   5.4841978e-01   5.1029854e-01   5.9388687e-01   5.9540616e-01   5.5808296e-01   5.7515223e-01   6.4314745e-01   5.4875053e-01   5.4101256e-01   0.0000000e+00   5.8777809e-01   6.6660091e-01   6.3243919e-01   4.8626217e-01   6.6969303e-01   6.7234084e-01   6.3363100e-01   6.9044237e-01   6.2939667e-01   6.6455116e-01   7.6630622e-01   5.8581931e-01   5.9833694e-01   6.3380756e-01   5.4233026e-01   5.5441588e-01   5.9300894e-01   5.5995506e-01   5.8246652e-01   5.5206327e-01   4.7958595e-01   5.1189948e-01   4.9249900e-01   4.7368260e-01   4.8058242e-01
   5.5289496e-01   5.7369609e-01   5.6331830e-01   5.9417173e-01   5.7969574e-01   6.0620215e-01   5.0569247e-01   5.7423737e-01   6.8295430e-01   6.6695672e-01   7.0505773e-01   5.8611086e-01   5.8660320e-01   6.0255457e-01   5.6454332e-01   5.3836423e-01   6.1910244e-01   6.2139697e-01   6.1319235e-01   6.4259751e-01   6.8521938e-01   6.0883149e-01   5.9964566e-01   6.6800004e-01   6.0787284e-01   6.0727746e-01   5.8920317e-01   5.8879431e-01   5.7960564e-01   6.3901345e-01   6.3945637e-01   6.2271066e-01   5.4614926e-01   5.9404305e-01   7.1376198e-01   6.5283751e-01   5.7346643e-01   5.7577838e-01   5.3650183e-01   5.5897188e-01   6.9625161e-01   7.7803889e-01   5.7025266e-01   6.1143960e-01   6.0015037e-01   6.2104669e-01   5.0797105e-01   4.7338411e-01   6.0370274e-01   5.3453871e-01   5.1704824e-01   5.3522318e-01   5.3574377e-01   5.5133892e-01   4.5059835e-01   5.1171676e-01   5.2409040e-01   5.3943592e-01   5.9568719e-01   5.3451093e-01   5.2847908e-01   5.9015266e-01   4.6832253e-01   5.2618999e-01   5.8777809e-01   0.0000000e+00   5.6993670e-01   5.7671400e-01   4.5990299e-01   5.9318909e-01   6.2937282e-01   6.0119265e-01   6.3632697e-01   6.1757978e-01   7.1543264e-01   7.0878054e-01   5.1690088e-01   5.7277829e-01   5.6128949e-01   5.2624619e-01   5.7293795e-01   5.7733074e-01   5.8638658e-01   5.7543963e-01   5.3691049e-01   5.3633734e-01   5.1665432e-01   6.0576031e-01   5.7194073e-01   5.5463606e-01
   5.2980555e-01   5.7698698e-01   5.3170062e-01   5.7329511e-01   5.7110741e-01   6.9611541e-01   5.1905834e-01   5.2551013e-01   6.6612119e-01   6.5880405e-01   6.6431601e-01   5.6061294e-01   5.9157368e-01   6.0205370e-01   5.4372046e-01   5.5559239e-01   6.3469312e-01   6.0963954e-01   6.0193694e-01   6.5593769e-01   6.3663981e-01   5.5558372e-01   6.0254500e-01   6.5988443e-01   6.5635995e-01   6.4172131e-01   5.8890358e-01   5.7784169e-01   6.0546013e-01   6.4739604e-01   6.5797656e-01   6.6613069e-01   6.1909000e-01   5.9953249e-01   7.8014241e-01   8.1689825e-01   5.7664295e-01   5.9731654e-01   5.4341265e-01   5.8081247e-01   6.4983477e-01   7.2985196e-01   5.5726288e-01   6.0832923e-01   6.1153289e-01   6.6683736e-01   5.1220382e-01   5.0651169e-01   6.1939470e-01   6.1124502e-01   5.7732065e-01   5.8299383e-01   6.5090712e-01   5.6342167e-01   5.4149697e-01   5.2703338e-01   5.5976317e-01   6.1620306e-01   6.7050313e-01   6.0205576e-01   6.1795176e-01   6.3403567e-01   5.7022672e-01   5.7559683e-01   6.6660091e-01   5.6993670e-01   0.0000000e+00   6.4359459e-01   5.3989784e-01   6.8178313e-01   6.5824716e-01   6.4261098e-01   6.7204501e-01   6.6647410e-01   8.0046098e-01   6.0828172e-01   6.2753942e-01   6.2162283e-01   5.6037405e-01   5.3978809e-01   5.9119539e-01   5.6893364e-01   5.7925087e-01   5.4837270e-01   5.2939260e-01   5.5849067e-01   5.4950771e-01   5.9155835e-01   5.6113017e-01   5.3293227e-01
   5.5419647e-01   6.1518487e-01   6.2366405e-01   6.5804108e-01   6.1991903e-01   7.0508842e-01   5.3818320e-01   5.6972390e-01   7.3305571e-01   6.8855161e-01   6.8291697e-01   6.2572368e-01   6.2213462e-01   5.9676641e-01   5.6143970e-01   5.8614086e-01   6.3385134e-01   6.1471634e-01   6.4607421e-01   6.7751293e-01   6.4802193e-01   6.2402121e-01   6.3771088e-01   6.7348356e-01   6.4302661e-01   6.9055370e-01   5.9019932e-01   5.9187688e-01   6.4058686e-01   7.0967964e-01   7.0053429e-01   7.0519258e-01   6.5759951e-01   6.3500662e-01   8.5645404e-01   7.2963419e-01   6.2403223e-01   6.4853491e-01   5.9785891e-01   6.2434649e-01   7.3902830e-01   6.7941967e-01   6.0965073e-01   6.8985338e-01   6.5809682e-01   6.9738235e-01   5.6899260e-01   5.4701911e-01   6.4546996e-01   6.3768645e-01   6.3178733e-01   5.7864042e-01   6.3575883e-01   5.9347236e-01   5.5128774e-01   5.4006006e-01   5.5675033e-01   6.0792923e-01   6.7215108e-01   5.8945108e-01   6.4278979e-01   6.3793980e-01   5.9361557e-01   5.9346478e-01   6.3243919e-01   5.7671400e-01   6.4359459e-01   0.0000000e+00   5.5738542e-01   7.1729106e-01   7.0420496e-01   6.7405387e-01   6.9696638e-01   6.5965994e-01   6.8561185e-01   7.2435884e-01   6.2910023e-01   6.5951237e-01   6.0870209e-01   6.1191301e-01   6.1493445e-01   5.8489823e-01   6.2725571e-01   6.0551077e-01   5.7787459e-01   5.9424308e-01   5.6615521e-01   6.0480407e-01   5.6076504e-01   5.4670598e-01
   4.5033033e-01   5.0878595e-01   5.0338291e-01   5.4196476e-01   5.8743464e-01   5.7222863e-01   4.5575491e-01   4.6773386e-01   5.9384368e-01   5.8518692e-01   5.8024702e-01   5.7228681e-01   5.3921907e-01   5.3392305e-01   4.8444684e-01   4.8762700e-01   5.0538241e-01   5.2912494e-01   5.5960054e-01   5.9239643e-01   6.7348391e-01   5.0685932e-01   5.3346739e-01   6.1007581e-01   5.0219013e-01   5.6462989e-01   4.5813415e-01   4.8238990e-01   5.1729922e-01   5.5563378e-01   5.8005665e-01   5.3125184e-01   5.0672277e-01   5.0395839e-01   6.7201204e-01   5.6123549e-01   5.0582593e-01   5.6826287e-01   4.4287701e-01   4.7700307e-01   6.0369199e-01   5.0429468e-01   4.4930666e-01   5.4491403e-01   5.5436447e-01   6.0757647e-01   4.1643201e-01   4.5114652e-01   5.2540131e-01   4.9686613e-01   4.7718439e-01   4.5616914e-01   5.4376241e-01   4.8485663e-01   4.2316290e-01   4.3416736e-01   4.1659467e-01   4.6363045e-01   5.5905603e-01   4.5329800e-01   4.9832443e-01   5.1550669e-01   4.3516250e-01   4.8163554e-01   4.8626217e-01   4.5990299e-01   5.3989784e-01   5.5738542e-01   0.0000000e+00   6.0837666e-01   5.2026222e-01   5.5042247e-01   5.5938730e-01   5.6723225e-01   6.0337374e-01   5.8453113e-01   4.9461193e-01   5.7364065e-01   4.7776823e-01   4.9477150e-01   4.9319879e-01   4.7489553e-01   5.4718933e-01   5.0841615e-01   4.7133928e-01   4.7151500e-01   5.2922477e-01   5.2120711e-01   5.0346192e-01   4.6539629e-01
   5.3808468e-01   5.8476596e-01   5.5421919e-01   5.7414124e-01   6.1185224e-01   6.9035376e-01   5.5543029e-01   5.6853849e-01   6.3860953e-01   6.8925119e-01   6.8213296e-01   6.8944903e-01   6.4682274e-01   6.3279215e-01   5.5604778e-01   6.3574549e-01   6.4452902e-01   6.3312982e-01   6.9783968e-01   7.1497426e-01   8.1943909e-01   6.5453777e-01   6.3424919e-01   6.6879458e-01   6.3287818e-01   6.8707390e-01   5.6418959e-01   5.6271500e-01   6.6729928e-01   6.7346908e-01   6.8967060e-01   6.6622905e-01   6.3795874e-01   6.4387994e-01   7.3599335e-01   7.0318641e-01   6.4209233e-01   6.2182564e-01   5.4718497e-01   5.9655375e-01   7.9435146e-01   7.4179200e-01   6.0124112e-01   6.5898675e-01   6.5825137e-01   7.0552917e-01   5.3580245e-01   5.2206042e-01   6.6935952e-01   6.2485710e-01   6.0175248e-01   6.1312560e-01   6.4223177e-01   5.8091030e-01   6.1993997e-01   6.2014111e-01   5.7548937e-01   6.0101087e-01   6.3693241e-01   5.7972650e-01   6.4019757e-01   6.3634301e-01   5.5706031e-01   6.2874869e-01   6.6969303e-01   5.9318909e-01   6.8178313e-01   7.1729106e-01   6.0837666e-01   0.0000000e+00   7.3634322e-01   7.1920417e-01   7.1038873e-01   6.9073472e-01   7.1221231e-01   6.7174668e-01   6.2021447e-01   6.5827864e-01   6.2684965e-01   5.8144705e-01   5.8049706e-01   5.8738938e-01   6.3499107e-01   6.1720145e-01   5.7976186e-01   5.4400130e-01   6.3499829e-01   5.7703581e-01   5.5212587e-01   5.4562639e-01
   5.6962038e-01   5.8996235e-01   5.4835605e-01   5.7774649e-01   6.0483332e-01   7.2313417e-01   5.1786567e-01   5.2700004e-01   7.0182630e-01   6.3525115e-01   6.6767585e-01   5.6993232e-01   6.1423753e-01   6.2158835e-01   6.0267087e-01   5.9509847e-01   6.4232594e-01   6.2395846e-01   6.5293734e-01   6.9988022e-01   7.0275557e-01   5.2533124e-01   6.8767979e-01   7.2513387e-01   6.6588555e-01   6.6325730e-01   5.3731511e-01   5.3650294e-01   5.8767943e-01   6.4814268e-01   7.3125016e-01   7.1830875e-01   6.0523683e-01   6.6351291e-01   7.8682572e-01   7.9003672e-01   6.9205835e-01   6.4084431e-01   6.1313515e-01   5.8407998e-01   8.3947483e-01   6.9868438e-01   5.8930637e-01   6.5135159e-01   6.9325029e-01   6.9935966e-01   5.2367750e-01   5.1221968e-01   6.3073503e-01   5.2586855e-01   5.9705994e-01   5.9484710e-01   6.0351873e-01   5.3502058e-01   5.0241677e-01   5.4386883e-01   5.1649402e-01   5.3384863e-01   6.1000647e-01   5.2334022e-01   6.2026572e-01   6.4832320e-01   5.6439942e-01   5.3446334e-01   6.7234084e-01   6.2937282e-01   6.5824716e-01   7.0420496e-01   5.2026222e-01   7.3634322e-01   0.0000000e+00   7.2336056e-01   6.9939437e-01   7.0955085e-01   6.6706528e-01   7.0569909e-01   6.0170951e-01   6.7982641e-01   6.4434944e-01   6.3234278e-01   5.7842140e-01   6.3965452e-01   6.5955198e-01   6.4212555e-01   5.8628697e-01   6.0044016e-01   7.2121118e-01   5.4981972e-01   5.6709786e-01   5.1638279e-01
   5.9131373e-01   6.5826404e-01   6.5367719e-01   6.1873607e-01   7.0710775e-01   7.4879407e-01   5.2719563e-01   6.2933536e-01   7.2757620e-01   6.2528192e-01   6.6802838e-01   6.4615177e-01   6.6238485e-01   6.8720381e-01   5.6113866e-01   5.9231738e-01   6.8236734e-01   5.9777715e-01   6.5489103e-01   6.9081869e-01   6.5154916e-01   6.8750946e-01   7.1092033e-01   7.5364028e-01   6.7864897e-01   6.8356402e-01   6.0097646e-01   6.2462582e-01   6.3364644e-01   7.1567848e-01   6.9563287e-01   7.0912224e-01   6.3358095e-01   6.0739194e-01   8.0109461e-01   6.9298938e-01   6.5436595e-01   6.4214338e-01   6.3707009e-01   6.5878927e-01   8.5607167e-01   8.2081640e-01   5.9919295e-01   7.0445705e-01   6.6135731e-01   7.4854842e-01   6.2286851e-01   5.4457698e-01   7.0410293e-01   6.4481580e-01   5.8493541e-01   6.5832126e-01   6.7204064e-01   6.4599272e-01   5.4925294e-01   5.6988802e-01   5.7604966e-01   6.4014433e-01   7.1850680e-01   5.7704403e-01   5.7632898e-01   6.8045769e-01   5.4865743e-01   5.8269922e-01   6.3363100e-01   6.0119265e-01   6.4261098e-01   6.7405387e-01   5.5042247e-01   7.1920417e-01   7.2336056e-01   0.0000000e+00   6.6888124e-01   6.9078983e-01   7.0935660e-01   7.1297283e-01   6.5783565e-01   7.1075510e-01   6.3545894e-01   6.4298053e-01   6.4686670e-01   6.1458377e-01   6.1590283e-01   6.2373967e-01   5.8941410e-01   5.9888709e-01   6.7950887e-01   6.3514384e-01   5.8704650e-01   5.5635462e-01
   6.2099799e-01   6.3711585e-01   6.6332839e-01   7.0247072e-01   6.5550612e-01   7.2633696e-01   6.0913163e-01   6.2590205e-01   7.6812998e-01   6.5898420e-01   7.4202495e-01   7.2193527e-01   7.4577847e-01   6.7200751e-01   6.1924612e-01   5.7946247e-01   6.9885099e-01   6.6850539e-01   7.2349614e-01   7.2190540e-01   7.4966402e-01   6.8606124e-01   7.1172875e-01   7.5298519e-01   7.1763116e-01   6.8685160e-01   6.6283935e-01   6.6748881e-01   6.8959102e-01   7.6791368e-01   7.5540052e-01   7.4871363e-01   7.1681144e-01   7.3770987e-01   8.8362487e-01   7.8246440e-01   7.6651803e-01   6.7999498e-01   6.5971926e-01   7.0785852e-01   8.2697233e-01   7.8790914e-01   7.2684410e-01   7.9416030e-01   7.5290054e-01   7.3122638e-01   6.6363823e-01   6.1388865e-01   6.8038227e-01   7.5134333e-01   7.0093838e-01   6.2955965e-01   8.3970558e-01   7.3192564e-01   6.6050566e-01   6.3885679e-01   6.6569048e-01   6.6518664e-01   8.1083242e-01   6.7865874e-01   6.8106177e-01   6.9940723e-01   6.1295617e-01   6.5666695e-01   6.9044237e-01   6.3632697e-01   6.7204501e-01   6.9696638e-01   5.5938730e-01   7.1038873e-01   6.9939437e-01   6.6888124e-01   0.0000000e+00   7.2026498e-01   7.9889253e-01   6.0872051e-01   5.7353662e-01   6.9705227e-01   6.8245117e-01   6.3259574e-01   6.1060960e-01   5.8560219e-01   6.0072936e-01   6.5298351e-01   6.0258855e-01   6.0292179e-01   6.3855618e-01   5.9299617e-01   6.0659205e-01   5.9799343e-01
   5.7206976e-01   6.4739981e-01   6.0584634e-01   6.3182975e-01   7.1129272e-01   7.2225877e-01   5.7319609e-01   6.1277873e-01   7.9008185e-01   6.6805469e-01   7.1300307e-01   7.1089652e-01   6.9236809e-01   6.2860977e-01   6.1670282e-01   5.9408011e-01   7.0565331e-01   6.7206652e-01   7.5609018e-01   7.1023537e-01   6.9363564e-01   7.7805320e-01   7.2176054e-01   7.7854921e-01   6.4611600e-01   7.3862112e-01   6.6266811e-01   6.6869672e-01   6.6860130e-01   6.9856322e-01   7.1386834e-01   6.8319605e-01   6.5220289e-01   6.9795812e-01   7.7325109e-01   7.5203346e-01   6.4305775e-01   6.5346849e-01   5.9765355e-01   6.4276529e-01   8.7578844e-01   6.4938342e-01   5.9288430e-01   6.8266448e-01   7.3780260e-01   7.0477919e-01   4.9295701e-01   5.3219554e-01   6.4163939e-01   6.4112496e-01   6.1693437e-01   5.9096747e-01   6.8435871e-01   5.8944632e-01   5.8000423e-01   5.7854690e-01   5.4755944e-01   5.7500987e-01   6.5319145e-01   6.2202120e-01   6.5108063e-01   5.9789450e-01   5.6241974e-01   5.5616920e-01   6.2939667e-01   6.1757978e-01   6.6647410e-01   6.5965994e-01   5.6723225e-01   6.9073472e-01   7.0955085e-01   6.9078983e-01   7.2026498e-01   0.0000000e+00   7.5848499e-01   6.1630813e-01   6.4277718e-01   6.7864967e-01   6.5234215e-01   6.4595747e-01   6.5951316e-01   6.2203878e-01   6.6688685e-01   6.3125004e-01   6.1511995e-01   5.9940257e-01   5.6574558e-01   6.0267358e-01   5.4344276e-01   5.3630695e-01
   6.3407933e-01   5.9092175e-01   6.0948211e-01   7.1404818e-01   7.4957296e-01   8.2372761e-01   6.2592674e-01   6.1808606e-01   8.4877284e-01   7.3808252e-01   7.2972556e-01   7.2380031e-01   7.4991500e-01   7.3341653e-01   6.5275970e-01   5.8487706e-01   6.3158748e-01   7.7649132e-01   7.8713919e-01   7.1434107e-01   8.6453126e-01   8.4246175e-01   7.2275782e-01   7.8757648e-01   7.7276756e-01   8.1548502e-01   6.2961010e-01   6.6457731e-01   7.7276115e-01   8.3412754e-01   8.0448666e-01   7.5918189e-01   6.7308292e-01   8.1827673e-01   9.0596369e-01   1.0000000e+00   7.3899935e-01   7.9127213e-01   7.7927473e-01   8.0832280e-01   9.9174604e-01   6.7566492e-01   7.0420663e-01   8.1474682e-01   7.5317608e-01   8.1039295e-01   6.6128789e-01   6.3817030e-01   8.0752979e-01   7.3051564e-01   7.4547358e-01   7.1073987e-01   8.6079354e-01   8.6953555e-01   5.2752136e-01   6.1201760e-01   6.2825643e-01   7.7526042e-01   7.3369135e-01   7.3556296e-01   6.9961978e-01   7.5766074e-01   6.2395142e-01   6.0539388e-01   6.6455116e-01   7.1543264e-01   8.0046098e-01   6.8561185e-01   6.0337374e-01   7.1221231e-01   6.6706528e-01   7.0935660e-01   7.9889253e-01   7.5848499e-01   0.0000000e+00   8.4470406e-01   7.1012454e-01   7.7103128e-01   7.3846958e-01   7.7922443e-01   7.2751676e-01   6.5722209e-01   7.1761189e-01   8.0676097e-01   7.6360470e-01   7.5584654e-01   6.9665830e-01   6.7878602e-01   7.2931442e-01   6.0147090e-01
   6.5176812e-01   7.0590757e-01   7.1575866e-01   7.2304068e-01   7.1147174e-01   7.8243157e-01   6.2132462e-01   6.5112082e-01   7.8740656e-01   7.8033303e-01   6.7830447e-01   6.4716155e-01   6.2372035e-01   6.8462175e-01   6.1561267e-01   6.6578319e-01   6.3327345e-01   6.1706041e-01   6.1084229e-01   7.0240660e-01   6.3287854e-01   6.4908182e-01   6.8564333e-01   6.5413513e-01   6.6799146e-01   6.7547687e-01   5.7290611e-01   5.8628565e-01   6.4633106e-01   6.4666148e-01   6.6623375e-01   6.2160006e-01   6.4019317e-01   7.4093767e-01   7.8025798e-01   7.9091499e-01   6.9300025e-01   6.8446622e-01   6.7839334e-01   7.3750730e-01   9.8540865e-01   7.3881848e-01   6.6671464e-01   7.6751700e-01   8.1981718e-01   9.6548638e-01   6.6961772e-01   7.3101362e-01   7.1341841e-01   7.1463073e-01   7.4024702e-01   7.9696411e-01   8.6377194e-01   7.6904997e-01   6.6652290e-01   6.3620086e-01   7.1216140e-01   7.7146140e-01   8.6100104e-01   7.7225868e-01   6.8918104e-01   7.6332110e-01   7.4198580e-01   6.6308981e-01   7.6630622e-01   7.0878054e-01   6.0828172e-01   7.2435884e-01   5.8453113e-01   6.7174668e-01   7.0569909e-01   7.1297283e-01   6.0872051e-01   6.1630813e-01   8.4470406e-01   0.0000000e+00   6.8350090e-01   6.7699780e-01   6.5249590e-01   6.8700288e-01   6.6945673e-01   6.9698042e-01   7.4192674e-01   6.8934458e-01   6.2249533e-01   6.7136908e-01   6.3995613e-01   6.9141016e-01   7.4108207e-01   6.7300319e-01
   5.5203826e-01   5.2814117e-01   5.5219742e-01   6.2098722e-01   6.3088566e-01   6.6348417e-01   5.0340846e-01   5.1921745e-01   5.8395255e-01   6.0679964e-01   6.4751100e-01   5.9912025e-01   6.4427869e-01   5.9338539e-01   5.5409620e-01   6.0024246e-01   5.7064874e-01   5.4971918e-01   6.0130436e-01   6.1792615e-01   5.4689982e-01   6.5590731e-01   6.3741664e-01   6.5241594e-01   6.4163202e-01   6.2089905e-01   5.2968602e-01   5.9802827e-01   5.9908847e-01   6.1863269e-01   6.8318321e-01   6.0068450e-01   6.5449439e-01   6.9664072e-01   7.5158477e-01   8.0370232e-01   5.5249643e-01   6.0353903e-01   5.4724897e-01   5.7495976e-01   8.0165175e-01   6.3887361e-01   5.8931943e-01   6.6005456e-01   6.0904249e-01   6.3596549e-01   4.8638399e-01   5.1297664e-01   6.3218173e-01   5.7387776e-01   5.6703276e-01   5.6976752e-01   6.2539861e-01   5.7456917e-01   4.9637761e-01   5.0235473e-01   5.0214064e-01   5.6572586e-01   6.2296097e-01   5.2112196e-01   5.9437431e-01   5.3788970e-01   5.3731048e-01   5.3846341e-01   5.8581931e-01   5.1690088e-01   6.2753942e-01   6.2910023e-01   4.9461193e-01   6.2021447e-01   6.0170951e-01   6.5783565e-01   5.7353662e-01   6.4277718e-01   7.1012454e-01   6.8350090e-01   0.0000000e+00   6.1728467e-01   5.6772968e-01   6.6585659e-01   5.4470881e-01   5.4514619e-01   5.7381859e-01   5.5235614e-01   5.6148255e-01   5.6622950e-01   5.4303247e-01   5.2955614e-01   5.0050684e-01   4.9939697e-01
   5.5189898e-01   5.3082908e-01   5.7652385e-01   5.9614367e-01   6.0448060e-01   6.3612396e-01   5.1926397e-01   5.3838213e-01   6.1077312e-01   6.2285957e-01   6.9505472e-01   5.9329538e-01   6.1684115e-01   6.0278430e-01   5.2253321e-01   5.3602714e-01   5.9096215e-01   5.7854963e-01   5.9723948e-01   6.3199280e-01   5.5071933e-01   7.0383611e-01   6.5313640e-01   6.8307686e-01   6.0894133e-01   6.7518421e-01   4.7965024e-01   5.5693316e-01   5.8741134e-01   6.8752103e-01   7.0827422e-01   6.0342666e-01   6.2235031e-01   6.4687532e-01   7.0378876e-01   7.5621072e-01   5.2237585e-01   5.3163697e-01   5.3700773e-01   5.7523439e-01   6.9147369e-01   7.2220224e-01   5.7995580e-01   6.0256032e-01   6.0629061e-01   6.4870665e-01   5.1744381e-01   5.0188752e-01   6.2559138e-01   6.0107772e-01   5.8694646e-01   5.2713192e-01   5.7166591e-01   5.6933629e-01   5.3839702e-01   5.3314651e-01   5.3542822e-01   5.8753299e-01   6.1752632e-01   5.8501848e-01   5.7656541e-01   6.1079406e-01   5.8652780e-01   5.2824979e-01   5.9833694e-01   5.7277829e-01   6.2162283e-01   6.5951237e-01   5.7364065e-01   6.5827864e-01   6.7982641e-01   7.1075510e-01   6.9705227e-01   6.7864967e-01   7.7103128e-01   6.7699780e-01   6.1728467e-01   0.0000000e+00   6.3050404e-01   6.3988236e-01   6.3316249e-01   6.1773309e-01   5.8693699e-01   5.8148460e-01   5.8229047e-01   5.6610647e-01   5.8300651e-01   6.1634153e-01   5.9169926e-01   5.7340677e-01
   5.4411747e-01   5.5632590e-01   5.5804752e-01   6.2359177e-01   6.8323841e-01   6.8900138e-01   4.9071892e-01   4.4226200e-01   5.9271198e-01   5.9256462e-01   6.3981922e-01   5.3121713e-01   5.0081921e-01   5.4385866e-01   4.9764066e-01   5.6546558e-01   5.9613683e-01   4.9316936e-01   5.4248927e-01   5.6530987e-01   6.1673666e-01   6.0881651e-01   5.7392496e-01   6.3011869e-01   5.7247734e-01   5.6717570e-01   6.1033073e-01   5.6100488e-01   5.4793735e-01   6.1576165e-01   7.2983652e-01   6.7383423e-01   6.2286804e-01   5.9565889e-01   7.2223496e-01   6.9644922e-01   6.1668052e-01   5.3950572e-01   4.8391050e-01   6.2419974e-01   6.8888297e-01   6.3416087e-01   5.7740157e-01   6.7160533e-01   6.6130222e-01   7.4159819e-01   6.6476924e-01   6.3710114e-01   5.4816622e-01   5.4953183e-01   6.1121121e-01   5.9663824e-01   6.2937503e-01   6.2720349e-01   4.8825009e-01   5.3611811e-01   5.2164657e-01   5.7199218e-01   6.1113559e-01   5.5057060e-01   5.4839410e-01   6.0451419e-01   5.7276438e-01   5.7513111e-01   6.3380756e-01   5.6128949e-01   5.6037405e-01   6.0870209e-01   4.7776823e-01   6.2684965e-01   6.4434944e-01   6.3545894e-01   6.8245117e-01   6.5234215e-01   7.3846958e-01   6.5249590e-01   5.6772968e-01   6.3050404e-01   0.0000000e+00   6.1498940e-01   6.1350431e-01   5.2700948e-01   5.4935678e-01   5.2960900e-01   4.9924716e-01   5.7694158e-01   5.4279186e-01   6.3532016e-01   5.3593076e-01   5.3859193e-01
   5.3019774e-01   5.7354603e-01   5.3655155e-01   5.4612216e-01   5.2065617e-01   6.0641563e-01   4.4663450e-01   4.8890542e-01   6.5766674e-01   5.3944239e-01   5.8347904e-01   5.2675183e-01   6.0362249e-01   6.2126991e-01   5.6509086e-01   4.6102015e-01   5.4029067e-01   4.3403015e-01   5.9469426e-01   6.3668128e-01   6.0284489e-01   5.6484421e-01   5.5213535e-01   5.9467117e-01   5.7571718e-01   5.8209735e-01   4.5659856e-01   5.9050380e-01   5.7974164e-01   5.5429625e-01   6.8190148e-01   5.9642478e-01   5.5115011e-01   5.8693452e-01   6.3084032e-01   5.6827313e-01   5.1465629e-01   4.6183483e-01   5.2582877e-01   4.9766578e-01   6.3186205e-01   5.9971364e-01   4.9842056e-01   6.0627711e-01   5.9036230e-01   7.1630244e-01   5.4962989e-01   5.9692670e-01   5.6734174e-01   6.0383184e-01   5.6157410e-01   4.9830581e-01   5.5199053e-01   5.5145155e-01   4.2918595e-01   5.7771836e-01   5.1237760e-01   4.9967894e-01   5.9918625e-01   5.8216166e-01   5.9656333e-01   4.9728273e-01   4.2547190e-01   5.2451172e-01   5.4233026e-01   5.2624619e-01   5.3978809e-01   6.1191301e-01   4.9477150e-01   5.8144705e-01   6.3234278e-01   6.4298053e-01   6.3259574e-01   6.4595747e-01   7.7922443e-01   6.8700288e-01   6.6585659e-01   6.3988236e-01   6.1498940e-01   0.0000000e+00   5.8732113e-01   5.0897752e-01   5.8951174e-01   5.4482065e-01   5.8408362e-01   5.5917040e-01   5.7827078e-01   5.8648387e-01   5.3992667e-01   5.0995903e-01
   4.7353357e-01   5.2098013e-01   5.4725121e-01   5.6227234e-01   6.1227426e-01   6.2593908e-01   4.7739932e-01   5.3910128e-01   6.8534875e-01   6.2419956e-01   6.4197259e-01   5.9084293e-01   5.9739650e-01   5.6375128e-01   5.2310011e-01   5.3370384e-01   5.9190126e-01   5.2527036e-01   5.6352925e-01   6.1108558e-01   7.1562122e-01   6.1134661e-01   6.1799699e-01   6.7572563e-01   6.4109466e-01   6.1058077e-01   4.8526166e-01   5.5196535e-01   5.8071533e-01   6.2143783e-01   6.3016737e-01   5.2659213e-01   5.3523041e-01   6.2675631e-01   7.0892792e-01   7.5223948e-01   5.5005583e-01   5.2766730e-01   5.4200788e-01   5.2983804e-01   6.4604886e-01   5.4943311e-01   5.2307898e-01   5.8185787e-01   5.5392109e-01   6.7178308e-01   4.8395902e-01   4.9648327e-01   5.4994952e-01   5.4939533e-01   5.3279926e-01   5.3582176e-01   5.3318838e-01   5.2581151e-01   4.8199972e-01   4.7985463e-01   4.8353403e-01   5.4884637e-01   6.0345850e-01   4.7476232e-01   5.4833924e-01   5.5011872e-01   5.2008451e-01   5.0575683e-01   5.5441588e-01   5.7293795e-01   5.9119539e-01   6.1493445e-01   4.9319879e-01   5.8049706e-01   5.7842140e-01   6.4686670e-01   6.1060960e-01   6.5951316e-01   7.2751676e-01   6.6945673e-01   5.4470881e-01   6.3316249e-01   6.1350431e-01   5.8732113e-01   0.0000000e+00   5.1412846e-01   6.2598681e-01   5.5537325e-01   5.1000461e-01   5.0739523e-01   5.4805395e-01   6.0624640e-01   5.1824203e-01   5.0110037e-01
   4.6014366e-01   5.0316803e-01   4.9028341e-01   5.4183730e-01   5.9741904e-01   6.1462985e-01   4.6405148e-01   5.0411947e-01   6.3267355e-01   5.9778286e-01   6.0958102e-01   6.0690333e-01   5.3490673e-01   5.5435317e-01   5.0035829e-01   5.1017355e-01   5.5851046e-01   5.2403920e-01   5.4191606e-01   5.9235653e-01   7.4394253e-01   6.5851732e-01   5.6220610e-01   6.3547515e-01   6.3161878e-01   6.2839877e-01   4.6483592e-01   5.5020913e-01   5.5868569e-01   6.1393224e-01   6.2952403e-01   5.6375020e-01   5.8105567e-01   6.3868382e-01   7.0068930e-01   7.2533392e-01   5.5982654e-01   5.3074409e-01   5.1488293e-01   5.2128839e-01   7.9028989e-01   5.2439728e-01   5.4934546e-01   5.8637586e-01   5.5767129e-01   6.6826208e-01   5.0025080e-01   4.8739822e-01   5.9466796e-01   5.4104507e-01   5.2692452e-01   5.4305414e-01   5.4573636e-01   5.0542424e-01   4.9638729e-01   5.2277894e-01   4.9655128e-01   5.5935179e-01   6.0483797e-01   5.1507414e-01   5.4971372e-01   5.4856502e-01   5.2298129e-01   5.2704324e-01   5.9300894e-01   5.7733074e-01   5.6893364e-01   5.8489823e-01   4.7489553e-01   5.8738938e-01   6.3965452e-01   6.1458377e-01   5.8560219e-01   6.2203878e-01   6.5722209e-01   6.9698042e-01   5.4514619e-01   6.1773309e-01   5.2700948e-01   5.0897752e-01   5.1412846e-01   0.0000000e+00   5.8545957e-01   5.4943020e-01   5.1415811e-01   5.0787184e-01   4.8966891e-01   5.8048372e-01   5.0179879e-01   4.9714765e-01
   5.0724546e-01   5.3919348e-01   5.1851504e-01   5.4977355e-01   5.6669419e-01   6.2820599e-01   4.9396537e-01   4.8295681e-01   6.2515934e-01   5.9072449e-01   5.9555197e-01   6.6505686e-01   5.4722480e-01   5.6005555e-01   5.1627635e-01   5.1999778e-01   6.0087318e-01   5.5147240e-01   6.0513594e-01   6.2698737e-01   7.3281586e-01   6.5975102e-01   5.6622761e-01   5.9949072e-01   5.8033074e-01   6.1842031e-01   4.9183068e-01   5.3455047e-01   5.5368366e-01   6.1764772e-01   6.5950455e-01   5.7994616e-01   5.9509991e-01   6.2495353e-01   7.5168154e-01   7.0379350e-01   5.7053604e-01   5.4140610e-01   5.2972763e-01   5.3948218e-01   8.4698002e-01   5.5281548e-01   5.0185795e-01   5.5072214e-01   5.7482679e-01   6.6189083e-01   5.0117655e-01   4.9334905e-01   5.9974081e-01   5.4408902e-01   5.2810089e-01   5.4939036e-01   5.4740469e-01   5.4463928e-01   4.9494636e-01   5.2165311e-01   5.1680468e-01   5.4295473e-01   5.6759176e-01   5.4176856e-01   5.7458278e-01   5.5723562e-01   5.5018097e-01   5.3854682e-01   5.5995506e-01   5.8638658e-01   5.7925087e-01   6.2725571e-01   5.4718933e-01   6.3499107e-01   6.5955198e-01   6.1590283e-01   6.0072936e-01   6.6688685e-01   7.1761189e-01   7.4192674e-01   5.7381859e-01   5.8693699e-01   5.4935678e-01   5.8951174e-01   6.2598681e-01   5.8545957e-01   0.0000000e+00   5.4111266e-01   5.2335076e-01   5.3331168e-01   5.6789736e-01   5.7214902e-01   5.0668033e-01   5.0599782e-01
   4.9630801e-01   5.2544256e-01   5.0666270e-01   5.0594915e-01   5.6868608e-01   5.6820192e-01   4.5847775e-01   5.0982778e-01   6.2175149e-01   5.5108162e-01   5.5916929e-01   5.4788472e-01   5.3350465e-01   5.6625588e-01   5.5814969e-01   4.9453692e-01   5.9280302e-01   5.1291383e-01   5.3647389e-01   5.4165300e-01   5.9633460e-01   5.6052453e-01   5.5037194e-01   5.9807194e-01   5.7927338e-01   5.3683263e-01   4.5401379e-01   4.5126544e-01   4.8674300e-01   5.3006791e-01   5.9533285e-01   5.1292548e-01   5.2095012e-01   5.7464211e-01   7.0496952e-01   7.6852819e-01   5.5243356e-01   5.5435294e-01   4.8284337e-01   4.8196217e-01   7.3818504e-01   5.6928840e-01   4.5578501e-01   5.7768298e-01   5.9848089e-01   6.0658318e-01   4.8044190e-01   4.7962278e-01   5.6070580e-01   5.3262450e-01   5.0997834e-01   5.3411354e-01   4.6859885e-01   5.4459106e-01   4.9415338e-01   4.8900018e-01   4.8676103e-01   5.2780816e-01   5.6258896e-01   5.3703402e-01   5.3915248e-01   5.3291430e-01   5.1374153e-01   5.2455734e-01   5.8246652e-01   5.7543963e-01   5.4837270e-01   6.0551077e-01   5.0841615e-01   6.1720145e-01   6.4212555e-01   6.2373967e-01   6.5298351e-01   6.3125004e-01   8.0676097e-01   6.8934458e-01   5.5235614e-01   5.8148460e-01   5.2960900e-01   5.4482065e-01   5.5537325e-01   5.4943020e-01   5.4111266e-01   0.0000000e+00   4.8969010e-01   4.9585605e-01   5.2251926e-01   5.1759446e-01   4.6278414e-01   4.9916781e-01
   4.6600140e-01   5.0050335e-01   5.0246612e-01   5.3848500e-01   5.2871026e-01   5.5760872e-01   4.3878834e-01   4.5996706e-01   5.5139205e-01   5.4685164e-01   6.1501501e-01   5.6885731e-01   5.3497888e-01   5.1933101e-01   4.9419068e-01   4.9821907e-01   5.9980568e-01   5.1608929e-01   5.3809289e-01   5.9388664e-01   6.2984006e-01   6.7429240e-01   5.7291021e-01   6.0013423e-01   5.4673378e-01   5.9282762e-01   4.4832574e-01   5.6469095e-01   4.9461732e-01   5.7366457e-01   6.2985865e-01   5.5511265e-01   5.3449572e-01   5.6771093e-01   6.9630717e-01   7.3973600e-01   5.4083656e-01   5.3606679e-01   4.8723662e-01   5.1789625e-01   7.7235942e-01   5.3961546e-01   4.7217251e-01   5.9001586e-01   5.1342964e-01   5.8347811e-01   4.4353376e-01   4.3663501e-01   5.4697244e-01   4.9529631e-01   4.8643613e-01   5.0698624e-01   4.7075738e-01   5.4877005e-01   4.5806435e-01   4.4795549e-01   4.4532657e-01   4.7954678e-01   5.5106975e-01   5.1715371e-01   5.2491167e-01   5.0765597e-01   4.9827621e-01   5.0600464e-01   5.5206327e-01   5.3691049e-01   5.2939260e-01   5.7787459e-01   4.7133928e-01   5.7976186e-01   5.8628697e-01   5.8941410e-01   6.0258855e-01   6.1511995e-01   7.6360470e-01   6.2249533e-01   5.6148255e-01   5.8229047e-01   4.9924716e-01   5.8408362e-01   5.1000461e-01   5.1415811e-01   5.2335076e-01   4.8969010e-01   0.0000000e+00   4.9595004e-01   5.0672945e-01   4.9434558e-01   4.5184757e-01   4.7266209e-01
   4.6508796e-01   4.9777177e-01   4.8067301e-01   5.2374998e-01   5.4627071e-01   6.0302328e-01   4.4975632e-01   4.9311540e-01   5.6500495e-01   5.4526401e-01   6.0798782e-01   5.4606377e-01   5.1163785e-01   5.5890041e-01   5.0182492e-01   5.1261431e-01   5.4530879e-01   5.1998657e-01   5.6695531e-01   5.4688258e-01   6.1277207e-01   5.9858989e-01   5.4755782e-01   6.1562199e-01   6.1716857e-01   5.6468753e-01   4.4646469e-01   4.7461599e-01   5.1008389e-01   5.6159929e-01   5.9789380e-01   5.5168446e-01   5.5635677e-01   6.0594879e-01   6.8832386e-01   6.1987295e-01   5.1661900e-01   5.2517720e-01   4.5883447e-01   4.7438994e-01   6.0449335e-01   5.8747619e-01   4.6516264e-01   5.6441612e-01   4.7628644e-01   5.6600115e-01   4.5844113e-01   4.2857215e-01   5.3819543e-01   5.0335974e-01   5.1544703e-01   5.2653989e-01   4.7405752e-01   5.7187910e-01   4.4403919e-01   4.5410610e-01   4.5736416e-01   4.9405501e-01   5.5329868e-01   5.6419587e-01   5.3124636e-01   5.4127417e-01   5.0026577e-01   4.7299266e-01   4.7958595e-01   5.3633734e-01   5.5849067e-01   5.9424308e-01   4.7151500e-01   5.4400130e-01   6.0044016e-01   5.9888709e-01   6.0292179e-01   5.9940257e-01   7.5584654e-01   6.7136908e-01   5.6622950e-01   5.6610647e-01   5.7694158e-01   5.5917040e-01   5.0739523e-01   5.0787184e-01   5.3331168e-01   4.9585605e-01   4.9595004e-01   0.0000000e+00   4.7072811e-01   5.3153990e-01   5.0412021e-01   5.0872497e-01
   4.4239817e-01   4.7424942e-01   5.0746418e-01   5.0684581e-01   6.2643257e-01   6.6287561e-01   4.6277604e-01   4.8512246e-01   5.8611104e-01   5.5759730e-01   6.2540723e-01   5.2519812e-01   5.6119726e-01   5.8484564e-01   4.5532518e-01   4.5023821e-01   5.7381832e-01   5.1883851e-01   5.0655630e-01   5.4224555e-01   6.9578154e-01   6.4350708e-01   5.7339686e-01   6.2650085e-01   5.5608994e-01   5.9325577e-01   5.3437474e-01   5.3016021e-01   5.3696307e-01   5.4839502e-01   5.9981902e-01   5.6806753e-01   5.3300222e-01   5.7876916e-01   6.3831140e-01   6.8382528e-01   5.0022765e-01   5.3061366e-01   4.5258186e-01   4.9232699e-01   6.1379209e-01   6.0176812e-01   4.9938434e-01   5.8434650e-01   5.6583359e-01   6.3623640e-01   4.9616516e-01   4.5462879e-01   5.6523898e-01   5.0250169e-01   4.9047948e-01   5.0435457e-01   5.4319123e-01   5.4338388e-01   4.6906594e-01   4.8755314e-01   4.5787565e-01   5.1576619e-01   5.5345710e-01   5.6547533e-01   5.4719861e-01   4.9780264e-01   5.0660493e-01   4.3820452e-01   5.1189948e-01   5.1665432e-01   5.4950771e-01   5.6615521e-01   5.2922477e-01   6.3499829e-01   7.2121118e-01   6.7950887e-01   6.3855618e-01   5.6574558e-01   6.9665830e-01   6.3995613e-01   5.4303247e-01   5.8300651e-01   5.4279186e-01   5.7827078e-01   5.4805395e-01   4.8966891e-01   5.6789736e-01   5.2251926e-01   5.0672945e-01   4.7072811e-01   0.0000000e+00   4.8798064e-01   4.7470454e-01   4.4880119e-01
   4.5983803e-01   4.5550242e-01   4.5441809e-01   5.0384467e-01   5.1662793e-01   6.3620914e-01   4.7696969e-01   5.2086340e-01   5.8142536e-01   5.7169962e-01   5.8411289e-01   4.7510707e-01   4.4742718e-01   4.9936416e-01   4.4237865e-01   4.7085265e-01   5.6303213e-01   4.8942730e-01   5.0737872e-01   5.7860955e-01   7.0357941e-01   6.0392628e-01   5.5596016e-01   6.3250184e-01   5.6164981e-01   5.8094029e-01   4.4719621e-01   4.8852449e-01   4.8405482e-01   5.5836039e-01   6.5975865e-01   5.3010611e-01   5.3869876e-01   6.0902401e-01   8.0232708e-01   7.4504513e-01   5.6266759e-01   5.7278287e-01   4.8740043e-01   5.5119601e-01   6.0786740e-01   5.9933336e-01   5.0590595e-01   5.3906497e-01   5.5122979e-01   6.2959909e-01   4.9456984e-01   4.6933107e-01   5.8591670e-01   5.4444911e-01   5.2234611e-01   5.3186150e-01   4.8403555e-01   5.5998929e-01   4.8476023e-01   5.0601064e-01   4.2159159e-01   4.8068345e-01   5.1482173e-01   4.8370499e-01   5.0842500e-01   4.8555906e-01   5.1147997e-01   5.0972384e-01   4.9249900e-01   6.0576031e-01   5.9155835e-01   6.0480407e-01   5.2120711e-01   5.7703581e-01   5.4981972e-01   6.3514384e-01   5.9299617e-01   6.0267358e-01   6.7878602e-01   6.9141016e-01   5.2955614e-01   6.1634153e-01   6.3532016e-01   5.8648387e-01   6.0624640e-01   5.8048372e-01   5.7214902e-01   5.1759446e-01   4.9434558e-01   5.3153990e-01   4.8798064e-01   0.0000000e+00   4.7927410e-01   4.4676566e-01
   4.4191034e-01   4.5380484e-01   4.6430960e-01   4.8795920e-01   5.3681133e-01   6.0398362e-01   4.3770354e-01   4.6640802e-01   5.4959904e-01   5.5547561e-01   6.4414699e-01   5.3315326e-01   5.2848053e-01   5.1458895e-01   4.5096696e-01   4.9616920e-01   5.6766535e-01   5.2309092e-01   5.1101413e-01   5.5566731e-01   5.4338657e-01   4.5273209e-01   5.4745140e-01   6.0293732e-01   5.4509036e-01   5.5865723e-01   4.3451772e-01   4.8522670e-01   4.7554580e-01   5.5690821e-01   5.6297526e-01   5.5534159e-01   5.0656092e-01   5.8419658e-01   6.2512747e-01   5.9242690e-01   5.1223291e-01   5.2487102e-01   4.7039863e-01   5.1306954e-01   5.7547272e-01   6.2987743e-01   4.9514468e-01   5.7244762e-01   5.6141306e-01   6.0879381e-01   4.3685621e-01   4.2749321e-01   5.2196884e-01   5.3473311e-01   4.7787894e-01   5.1802370e-01   4.6762034e-01   5.2087714e-01   4.6753507e-01   4.7910618e-01   4.6064277e-01   4.9460568e-01   5.1476059e-01   4.7737192e-01   5.3945363e-01   5.1192052e-01   5.0201095e-01   4.9924456e-01   4.7368260e-01   5.7194073e-01   5.6113017e-01   5.6076504e-01   5.0346192e-01   5.5212587e-01   5.6709786e-01   5.8704650e-01   6.0659205e-01   5.4344276e-01   7.2931442e-01   7.4108207e-01   5.0050684e-01   5.9169926e-01   5.3593076e-01   5.3992667e-01   5.1824203e-01   5.0179879e-01   5.0668033e-01   4.6278414e-01   4.5184757e-01   5.0412021e-01   4.7470454e-01   4.7927410e-01   0.0000000e+00   4.6553664e-01
   4.6499973e-01   4.4889591e-01   4.7566724e-01   5.0776662e-01   5.2225402e-01   6.3061798e-01   4.4662516e-01   4.8812523e-01   5.6307945e-01   5.7326004e-01   6.1216853e-01   5.3115555e-01   5.3981641e-01   5.3276202e-01   4.5377345e-01   4.7377668e-01   5.4747067e-01   5.2703126e-01   5.3306604e-01   5.6789444e-01   5.8352634e-01   5.1300044e-01   5.2552676e-01   5.7773746e-01   4.8830354e-01   5.6176777e-01   4.5183327e-01   5.4286135e-01   4.6269875e-01   5.4164133e-01   5.8531205e-01   5.4740179e-01   5.1328433e-01   5.7356602e-01   5.8660043e-01   5.4696475e-01   5.1963482e-01   4.9804977e-01   4.7864168e-01   4.6448241e-01   5.9664286e-01   7.1555053e-01   5.0666999e-01   5.7549689e-01   5.6337787e-01   6.1115071e-01   4.3584331e-01   4.1113440e-01   5.1280254e-01   5.1560052e-01   4.8503434e-01   4.6359405e-01   4.7447464e-01   4.6448106e-01   4.3551765e-01   4.6564146e-01   4.5010669e-01   4.4449711e-01   4.9559394e-01   4.6240179e-01   5.3152239e-01   5.1284801e-01   5.1566362e-01   5.1346958e-01   4.8058242e-01   5.5463606e-01   5.3293227e-01   5.4670598e-01   4.6539629e-01   5.4562639e-01   5.1638279e-01   5.5635462e-01   5.9799343e-01   5.3630695e-01   6.0147090e-01   6.7300319e-01   4.9939697e-01   5.7340677e-01   5.3859193e-01   5.0995903e-01   5.0110037e-01   4.9714765e-01   5.0599782e-01   4.9916781e-01   4.7266209e-01   5.0872497e-01   4.4880119e-01   4.4676566e-01   4.6553664e-01   0.0000000e+00
