# Supplementary material for: Autistic traits and individual brain differences: functional network efficiency reflects attentional and social impairments, structural nodal efficiencies index systemising and theory-of-mind skills
Source: Mol Autism. 2021 Jan 21;12:3. doi: 10.1186/s13229-020-00377-8 (PMC7818759; doi:10.1186/s13229-020-00377-8)
Supplement: Supplementary file 9 — Additional file 9. Brain-behaviour correlations. README file detailing data curation; AAL-90 region masks in NIfTI format; spreadseehts of Spearman correlations; code and data for the correlational analysis. [file 13229_2020_377_MOESM9_ESM.zip › Paul_Arora_et_al_data/Physiological/BBC/analysis/Diffusion_Analaysis/adj_matrixes/Connectivity_Probability_weighted/fixnormed_Connection_Matrix_sym_aHU0207.txt]

   0.0000000e+00   4.3065111e-01   3.7277956e-01   4.2352391e-01   4.8676471e-01   3.7384735e-01   3.3486503e-01   3.3541164e-01   4.0743324e-01   4.2418528e-01   4.1714321e-01   4.7040855e-01   3.3095102e-01   4.3762554e-01   3.6677570e-01   3.7363444e-01   4.4745658e-01   4.7980684e-01   4.5111660e-01   5.0517228e-01   5.1113347e-01   4.0326018e-01   4.1570030e-01   4.8965291e-01   4.6566251e-01   4.4890160e-01   4.1043080e-01   3.9887660e-01   4.3719297e-01   4.9097447e-01   5.7867398e-01   4.9805931e-01   5.3192385e-01   5.7776130e-01   6.9635611e-01   6.7524482e-01   5.1306009e-01   4.1229612e-01   3.7098517e-01   3.8527412e-01   5.3935611e-01   4.1685904e-01   5.5538705e-01   5.2996159e-01   5.4144586e-01   5.1350945e-01   4.1814949e-01   3.7032671e-01   4.6676043e-01   3.8563784e-01   4.6142057e-01   3.1746389e-01   5.8824259e-01   2.2054053e-01   3.6712760e-01   3.5583615e-01   4.0853997e-01   4.1516680e-01   4.2947673e-01   3.7075567e-01   4.3300892e-01   3.5023534e-01   3.8275644e-01   3.5293746e-01   4.4692869e-01   3.4293942e-01   4.8948001e-01   5.0959204e-01   5.8794117e-01   5.2939015e-01   4.6124648e-01   4.4970502e-01   4.8094645e-01   5.1979373e-01   4.9300439e-01   5.3581334e-01   4.4077941e-01   5.3737952e-01   3.9113994e-01   6.6005553e-01   4.0778432e-01   4.8652116e-01   4.0878641e-01   4.4618504e-01   3.6136583e-01   4.1988730e-01   3.8321722e-01   3.5118930e-01   3.9446512e-01   3.1055204e-01
   4.3065111e-01   0.0000000e+00   4.3794128e-01   5.4675547e-01   5.7936930e-01   4.6819298e-01   4.1024917e-01   4.3537929e-01   4.9977057e-01   4.7383333e-01   5.1864916e-01   5.4240644e-01   3.9702367e-01   4.7750006e-01   4.9045268e-01   4.9080003e-01   5.7422570e-01   5.1969600e-01   5.5747238e-01   6.1327572e-01   6.7791441e-01   4.8652188e-01   4.8842565e-01   5.7643709e-01   5.6702555e-01   5.0426733e-01   4.7568697e-01   4.6332383e-01   5.2305602e-01   5.8830355e-01   6.1516277e-01   5.5165050e-01   6.7512939e-01   6.7125013e-01   7.5836669e-01   7.2701743e-01   5.5482122e-01   4.9290284e-01   4.4781790e-01   4.4389972e-01   6.2887570e-01   5.0643381e-01   6.0765560e-01   5.8181446e-01   6.1407175e-01   6.0464661e-01   5.1478365e-01   4.8203053e-01   5.8461124e-01   4.7552115e-01   5.1284226e-01   4.0869800e-01   6.7370010e-01   3.2498846e-01   4.5240470e-01   4.4385867e-01   4.6912920e-01   5.3635574e-01   5.4618145e-01   4.7687363e-01   5.2430292e-01   4.3031936e-01   4.6490625e-01   4.5282761e-01   5.4444404e-01   4.3041836e-01   6.0934904e-01   5.9795905e-01   6.0224781e-01   6.6614995e-01   5.3120071e-01   5.7470152e-01   6.2472743e-01   5.9637480e-01   6.8497513e-01   5.6804752e-01   4.8434684e-01   6.1548381e-01   4.0527261e-01   6.9343067e-01   4.8586651e-01   5.7719498e-01   5.1969735e-01   5.5793415e-01   4.6271179e-01   4.7759082e-01   4.6472988e-01   4.2551053e-01   4.8636808e-01   3.8574548e-01
   3.7277956e-01   4.3794128e-01   0.0000000e+00   4.4037707e-01   4.8658051e-01   3.9167765e-01   3.4898895e-01   3.6734332e-01   4.5030844e-01   4.0449873e-01   4.3659666e-01   4.5848705e-01   3.3362573e-01   4.3652304e-01   4.1827247e-01   3.9351898e-01   4.8361459e-01   4.7115781e-01   5.0369122e-01   5.4483875e-01   6.0843813e-01   5.5680603e-01   4.1550015e-01   4.6346049e-01   5.2078101e-01   4.9087787e-01   3.8051266e-01   4.3508225e-01   4.5154207e-01   5.1412301e-01   5.4581481e-01   4.6813095e-01   5.4638463e-01   6.1791541e-01   6.7138228e-01   6.9945628e-01   5.1617913e-01   4.4996156e-01   3.9454017e-01   4.2796588e-01   5.7391745e-01   4.4819993e-01   5.5919203e-01   5.3247247e-01   5.7023029e-01   5.0754952e-01   4.1378250e-01   4.0357658e-01   5.2613946e-01   4.1344792e-01   4.5033717e-01   3.4160098e-01   5.4678350e-01   2.6153437e-01   3.7570596e-01   3.5901966e-01   4.2481673e-01   4.5412603e-01   4.8227080e-01   4.1925061e-01   4.4170219e-01   3.9186656e-01   4.1538011e-01   3.9743270e-01   4.7492500e-01   3.8285454e-01   5.5144841e-01   5.7557869e-01   5.6012548e-01   6.1339626e-01   4.9346752e-01   5.0276297e-01   4.9948238e-01   5.2992872e-01   5.0965677e-01   5.3547742e-01   4.6496406e-01   5.2663314e-01   3.4328911e-01   6.4906398e-01   4.2652024e-01   5.0992188e-01   4.1339126e-01   4.8768113e-01   3.7986685e-01   4.2486207e-01   3.9649434e-01   3.3923576e-01   3.8468820e-01   3.3424751e-01
   4.2352391e-01   5.4675547e-01   4.4037707e-01   0.0000000e+00   5.4694015e-01   5.1887210e-01   4.7530107e-01   4.5537226e-01   4.9323445e-01   4.8718567e-01   5.1822683e-01   5.5436732e-01   4.6276638e-01   5.2035351e-01   5.2441019e-01   4.8834062e-01   6.2805002e-01   5.4582380e-01   5.6551094e-01   6.3809378e-01   6.4597174e-01   6.2353047e-01   5.1366530e-01   6.0153796e-01   6.1704237e-01   6.4785319e-01   5.3220432e-01   5.2616762e-01   5.3162487e-01   6.2102123e-01   6.3490240e-01   5.8082521e-01   6.7889257e-01   6.5977649e-01   7.2102003e-01   7.8020452e-01   6.1276126e-01   5.5962085e-01   4.5737989e-01   4.8680017e-01   7.0302613e-01   5.4794612e-01   6.5542416e-01   5.5979747e-01   6.4864909e-01   6.1225480e-01   5.1734826e-01   4.7063012e-01   5.6192758e-01   4.7778465e-01   5.3026203e-01   4.0714606e-01   6.8003889e-01   3.3939865e-01   4.5111369e-01   4.2677909e-01   5.0384820e-01   5.1149314e-01   5.0989906e-01   4.9546292e-01   5.2540452e-01   4.3851018e-01   4.7188163e-01   4.6912242e-01   5.3758090e-01   4.4544691e-01   6.1397622e-01   5.9328083e-01   6.2581025e-01   6.8411045e-01   4.9902908e-01   5.3615404e-01   5.6308386e-01   5.6740014e-01   6.0775896e-01   5.3108439e-01   4.9473620e-01   5.9659376e-01   4.5557614e-01   6.3953840e-01   5.0451205e-01   5.8490867e-01   5.0428800e-01   5.3826355e-01   4.4445101e-01   4.5907936e-01   4.5810945e-01   4.3389141e-01   4.9921160e-01   3.9452011e-01
   4.8676471e-01   5.7936930e-01   4.8658051e-01   5.4694015e-01   0.0000000e+00   5.1878924e-01   4.0222196e-01   4.5583877e-01   5.1771081e-01   4.9273203e-01   4.6857115e-01   5.3730696e-01   4.5624807e-01   5.0907704e-01   4.9440649e-01   4.6277892e-01   6.2189972e-01   5.3567215e-01   5.5645512e-01   6.2603851e-01   5.0188912e-01   6.1550926e-01   5.3057114e-01   6.1945846e-01   6.0339947e-01   6.0488866e-01   5.2534582e-01   5.2677218e-01   5.2835910e-01   5.8778343e-01   7.1229058e-01   6.2191720e-01   6.5662755e-01   6.7470474e-01   7.2552347e-01   7.7962060e-01   5.9495540e-01   5.7089803e-01   4.9352298e-01   5.3974573e-01   6.3211463e-01   6.0482127e-01   6.9681919e-01   5.8810763e-01   7.0684390e-01   6.3120713e-01   5.6261693e-01   5.2497871e-01   6.2203334e-01   4.9896066e-01   5.8706092e-01   4.4035425e-01   6.7809626e-01   3.2227076e-01   5.2056386e-01   4.8688753e-01   5.0307202e-01   5.2899982e-01   5.6548150e-01   4.9695524e-01   5.8401276e-01   5.0027518e-01   5.1340148e-01   4.9197887e-01   5.7369901e-01   5.1312137e-01   6.4009568e-01   6.2724827e-01   6.4572206e-01   6.8343850e-01   5.5196812e-01   6.0577676e-01   6.4020352e-01   5.9983533e-01   5.8681525e-01   5.9174813e-01   5.6411533e-01   6.6290143e-01   4.4735718e-01   7.2635035e-01   4.7937389e-01   6.1026118e-01   5.0866948e-01   5.6186104e-01   5.0536487e-01   4.5168935e-01   4.7040806e-01   4.6287931e-01   5.1566976e-01   3.7068793e-01
   3.7384735e-01   4.6819298e-01   3.9167765e-01   5.1887210e-01   5.1878924e-01   0.0000000e+00   4.0056013e-01   4.1927255e-01   4.6884857e-01   4.8534790e-01   4.7254399e-01   5.0922642e-01   3.7000641e-01   4.2498594e-01   4.6048214e-01   4.5743582e-01   6.5108998e-01   5.6038611e-01   4.9812365e-01   5.6681093e-01   5.0858740e-01   5.3569592e-01   4.4441560e-01   5.7592398e-01   5.3226066e-01   5.0721342e-01   4.3454367e-01   4.4649691e-01   4.7962931e-01   5.6153213e-01   5.5675461e-01   5.2761310e-01   5.9052191e-01   6.2164814e-01   7.0653413e-01   6.9965823e-01   5.7035445e-01   5.6045040e-01   4.8855477e-01   4.5697968e-01   5.8599706e-01   5.3889266e-01   6.6301987e-01   6.2029881e-01   6.5532442e-01   5.9008352e-01   5.5236430e-01   4.8922966e-01   5.5916411e-01   5.0599425e-01   5.1126041e-01   4.4119186e-01   6.5423783e-01   3.0244420e-01   4.9790488e-01   4.7864918e-01   4.6838464e-01   4.8653277e-01   4.7487248e-01   4.7609904e-01   4.9816593e-01   4.5423392e-01   4.6917423e-01   4.8482826e-01   4.8446480e-01   4.4261800e-01   6.2559933e-01   6.1849641e-01   6.4969817e-01   6.0759608e-01   5.1768176e-01   5.8658979e-01   5.5566237e-01   5.5356766e-01   6.8284963e-01   6.7562827e-01   5.4192506e-01   5.9997989e-01   4.5374365e-01   6.9972640e-01   4.8617654e-01   6.1363585e-01   4.4745631e-01   5.1225694e-01   4.2149372e-01   4.4583508e-01   4.6517860e-01   4.3294492e-01   4.5602101e-01   3.6000323e-01
   3.3486503e-01   4.1024917e-01   3.4898895e-01   4.7530107e-01   4.0222196e-01   4.0056013e-01   0.0000000e+00   3.4167101e-01   4.0609264e-01   4.0437887e-01   3.8565897e-01   4.7125456e-01   3.2878691e-01   3.8743886e-01   3.5512874e-01   3.7737279e-01   5.1859069e-01   4.7772616e-01   4.3317667e-01   5.0871789e-01   5.0798174e-01   4.5252712e-01   4.1999058e-01   4.8878499e-01   4.5486060e-01   3.9628038e-01   3.8560076e-01   3.8234437e-01   4.1720377e-01   4.8652043e-01   4.7692329e-01   4.5666475e-01   5.4244057e-01   5.8146003e-01   6.8838221e-01   6.0776934e-01   4.4455009e-01   4.1186201e-01   3.9078038e-01   3.7439488e-01   4.0260307e-01   4.4138729e-01   5.2776140e-01   4.5644029e-01   5.1410068e-01   4.6829477e-01   4.2387982e-01   3.8582581e-01   4.5418329e-01   3.7886749e-01   4.1650897e-01   2.5327755e-01   5.1802158e-01   2.1665211e-01   3.4586948e-01   3.4224822e-01   4.1089592e-01   3.9855035e-01   4.3446722e-01   3.5852375e-01   4.0533903e-01   3.4243259e-01   3.8174956e-01   3.6409761e-01   4.2389710e-01   3.4209811e-01   5.0850442e-01   5.1380870e-01   5.2684219e-01   5.8219220e-01   4.1548448e-01   4.6946726e-01   4.9944263e-01   4.9715841e-01   4.7598313e-01   5.2381745e-01   4.4898483e-01   4.6357695e-01   4.2079951e-01   5.2427150e-01   4.1084648e-01   5.0366031e-01   4.1515136e-01   4.4668097e-01   3.6245918e-01   4.1138524e-01   3.7088806e-01   3.4419106e-01   3.7030935e-01   2.9090631e-01
   3.3541164e-01   4.3537929e-01   3.6734332e-01   4.5537226e-01   4.5583877e-01   4.1927255e-01   3.4167101e-01   0.0000000e+00   4.2123112e-01   4.3874966e-01   3.9394008e-01   4.8657626e-01   3.5062733e-01   4.2483025e-01   4.0664712e-01   4.0903880e-01   4.9544994e-01   5.0924569e-01   4.9430189e-01   6.0247451e-01   5.3383075e-01   4.3576719e-01   4.3035536e-01   5.4062977e-01   5.3273651e-01   4.3740780e-01   3.8903546e-01   4.6273190e-01   4.5490012e-01   5.4475385e-01   5.8000835e-01   4.7206172e-01   5.4942509e-01   6.4043877e-01   6.8957414e-01   6.8553777e-01   5.1040481e-01   4.5409013e-01   4.1986832e-01   4.3582271e-01   5.5770277e-01   4.4559487e-01   5.5197109e-01   5.3148452e-01   5.4634037e-01   5.5334290e-01   4.6917148e-01   4.0703264e-01   4.8865892e-01   4.2785349e-01   4.7646295e-01   3.0436789e-01   5.7201580e-01   2.8537849e-01   3.9270101e-01   3.9388328e-01   4.4206555e-01   4.4773042e-01   4.8017327e-01   4.0252518e-01   4.4662737e-01   3.9724912e-01   4.1101082e-01   4.3294207e-01   5.1277407e-01   4.0539264e-01   5.5444094e-01   5.6803778e-01   5.8633212e-01   5.8602422e-01   4.5114005e-01   5.0974321e-01   5.2253935e-01   5.4771321e-01   5.4387019e-01   4.7815463e-01   4.6943018e-01   5.0941983e-01   4.2767370e-01   5.5894696e-01   4.0364928e-01   5.1018006e-01   4.4532055e-01   4.6273837e-01   3.8886372e-01   4.3365732e-01   3.9504565e-01   3.3967189e-01   4.0077551e-01   3.1340381e-01
   4.0743324e-01   4.9977057e-01   4.5030844e-01   4.9323445e-01   5.1771081e-01   4.6884857e-01   4.0609264e-01   4.2123112e-01   0.0000000e+00   4.7178009e-01   4.3775540e-01   5.5073963e-01   4.2628283e-01   4.7860845e-01   4.6136181e-01   4.4873082e-01   5.7372997e-01   5.5690899e-01   5.2451791e-01   5.7100075e-01   5.0850128e-01   5.2971391e-01   4.6440964e-01   5.4891773e-01   5.6107871e-01   4.6527965e-01   4.5369954e-01   4.6337617e-01   4.4823980e-01   5.2557555e-01   4.9928358e-01   5.2421565e-01   5.8707831e-01   7.0692351e-01   7.1656203e-01   6.0659193e-01   5.3762812e-01   4.8167523e-01   4.0582961e-01   4.4988298e-01   5.6879911e-01   4.6291933e-01   5.9368743e-01   5.3273179e-01   5.7105224e-01   6.0122082e-01   4.9661977e-01   4.3652597e-01   4.7509523e-01   4.1776088e-01   4.9760507e-01   3.3991760e-01   6.4447048e-01   2.9310876e-01   4.3270110e-01   4.2211151e-01   5.0103087e-01   4.7923845e-01   5.1021978e-01   4.0570925e-01   4.2747784e-01   4.3093651e-01   4.9011531e-01   4.4065744e-01   5.1437017e-01   4.5590818e-01   5.8159392e-01   5.8007641e-01   6.1247467e-01   6.0675071e-01   4.5326252e-01   5.3163783e-01   5.5982180e-01   5.3610422e-01   5.9318156e-01   5.9117786e-01   5.0854079e-01   5.4766261e-01   4.2406952e-01   5.9884657e-01   4.4717764e-01   5.5048762e-01   4.8122605e-01   5.2215933e-01   4.0354638e-01   4.4569290e-01   4.9124503e-01   3.7879670e-01   4.3495676e-01   3.9561065e-01
   4.2418528e-01   4.7383333e-01   4.0449873e-01   4.8718567e-01   4.9273203e-01   4.8534790e-01   4.0437887e-01   4.3874966e-01   4.7178009e-01   0.0000000e+00   4.4035399e-01   5.1431543e-01   3.9785217e-01   4.4602090e-01   4.3669233e-01   4.2371427e-01   5.7137782e-01   5.0513463e-01   5.0772920e-01   5.4364401e-01   5.4615806e-01   4.6454348e-01   4.2181299e-01   5.4360044e-01   5.2842977e-01   5.6150402e-01   4.5183926e-01   4.2480091e-01   4.6550202e-01   5.6041791e-01   5.4124045e-01   5.5454109e-01   5.6625547e-01   6.1793909e-01   6.6014626e-01   6.8553440e-01   5.1675633e-01   4.6110151e-01   4.3103690e-01   4.5734901e-01   5.6427922e-01   4.8875432e-01   6.2963230e-01   5.4527582e-01   5.5552596e-01   5.4041225e-01   4.7962631e-01   4.1574428e-01   4.3887299e-01   3.9969752e-01   4.6165826e-01   3.2753753e-01   5.5019020e-01   2.5669960e-01   3.9225600e-01   3.8413814e-01   4.0627367e-01   4.5810040e-01   4.9700967e-01   4.2138527e-01   4.6037109e-01   4.3078869e-01   4.0117210e-01   4.1312093e-01   5.3378801e-01   4.1879581e-01   5.5486883e-01   6.0467514e-01   6.0653241e-01   6.2027710e-01   4.8398983e-01   5.2247569e-01   5.6054209e-01   5.8046647e-01   5.7562905e-01   7.7508310e-01   5.1601284e-01   5.4060763e-01   4.1256537e-01   6.5453883e-01   4.6705057e-01   5.7289115e-01   4.4249949e-01   5.4023282e-01   4.4690429e-01   4.6554219e-01   4.6018126e-01   4.2338165e-01   4.1644473e-01   3.6130815e-01
   4.1714321e-01   5.1864916e-01   4.3659666e-01   5.1822683e-01   4.6857115e-01   4.7254399e-01   3.8565897e-01   3.9394008e-01   4.3775540e-01   4.4035399e-01   0.0000000e+00   4.8238393e-01   4.0323344e-01   4.8131654e-01   4.5616653e-01   4.5040313e-01   5.9537812e-01   5.5366406e-01   5.5921411e-01   6.1116348e-01   4.9194665e-01   5.9394255e-01   4.7482136e-01   5.8824653e-01   5.7374182e-01   6.0003683e-01   5.0441841e-01   4.4653245e-01   5.4083552e-01   6.3300762e-01   6.4698568e-01   6.4761529e-01   6.6187908e-01   6.8349934e-01   7.5559675e-01   7.8123161e-01   6.2216494e-01   5.5709181e-01   4.5692185e-01   4.7897277e-01   5.6239305e-01   5.6825855e-01   6.5349357e-01   6.5780159e-01   6.2893287e-01   6.1518729e-01   5.2936403e-01   4.4979218e-01   5.2479473e-01   4.7884849e-01   5.2364716e-01   4.0811072e-01   6.1578339e-01   3.2889086e-01   4.4964778e-01   4.5663182e-01   4.4920234e-01   4.8884189e-01   5.1370163e-01   4.4968724e-01   4.8303365e-01   4.9038713e-01   4.6826463e-01   4.7770929e-01   5.7154122e-01   4.6760927e-01   6.4897062e-01   6.6215018e-01   6.9789210e-01   6.0927994e-01   4.7970850e-01   5.8866162e-01   5.9274931e-01   5.6262361e-01   6.5047736e-01   5.9267020e-01   5.6841661e-01   6.0804972e-01   4.4149370e-01   5.9753829e-01   5.4170948e-01   6.5012909e-01   5.4224838e-01   5.3385736e-01   4.2068783e-01   4.5832665e-01   4.4207662e-01   4.2420998e-01   4.6632430e-01   3.6089641e-01
   4.7040855e-01   5.4240644e-01   4.5848705e-01   5.5436732e-01   5.3730696e-01   5.0922642e-01   4.7125456e-01   4.8657626e-01   5.5073963e-01   5.1431543e-01   4.8238393e-01   0.0000000e+00   4.3563647e-01   5.3568391e-01   5.3045878e-01   4.9636221e-01   6.0333052e-01   5.4985960e-01   5.5309165e-01   6.2225612e-01   4.8516705e-01   5.6235985e-01   5.5496311e-01   6.0558537e-01   6.1807780e-01   5.2054328e-01   5.0055659e-01   4.5073153e-01   5.1644951e-01   6.1834094e-01   6.0123612e-01   5.7138701e-01   6.3972537e-01   7.0669340e-01   7.5479623e-01   7.8609230e-01   6.1006517e-01   5.4035998e-01   4.9570968e-01   5.3590811e-01   6.6667233e-01   6.2179763e-01   6.4487082e-01   6.7010212e-01   6.5763182e-01   6.4339742e-01   6.1853630e-01   5.1306284e-01   5.2839720e-01   4.6636817e-01   5.6601291e-01   4.5498142e-01   7.1057000e-01   3.4659222e-01   5.0094546e-01   4.5424475e-01   4.9909806e-01   5.4499581e-01   5.5561307e-01   4.7939666e-01   5.1964634e-01   5.1259206e-01   5.3484874e-01   4.5169272e-01   5.9534780e-01   4.5693334e-01   6.1281938e-01   6.4600455e-01   6.5610542e-01   7.1595025e-01   5.5145784e-01   5.4924890e-01   5.9199174e-01   6.1868217e-01   6.1710639e-01   7.0751289e-01   5.9820104e-01   6.3795798e-01   4.4835735e-01   7.0728668e-01   5.3288094e-01   5.9479491e-01   5.2177282e-01   5.3663299e-01   4.6116969e-01   5.2144168e-01   4.7603384e-01   4.4490568e-01   4.8860863e-01   3.9508092e-01
   3.3095102e-01   3.9702367e-01   3.3362573e-01   4.6276638e-01   4.5624807e-01   3.7000641e-01   3.2878691e-01   3.5062733e-01   4.2628283e-01   3.9785217e-01   4.0323344e-01   4.3563647e-01   0.0000000e+00   4.0771239e-01   4.2543632e-01   3.4134472e-01   4.8438626e-01   4.6244927e-01   4.2950016e-01   4.9728922e-01   4.6001252e-01   5.0959094e-01   4.2693083e-01   4.7779350e-01   5.2312870e-01   4.4755387e-01   3.7448581e-01   4.1978819e-01   3.8331062e-01   5.0165138e-01   4.5715463e-01   4.5824431e-01   5.0038260e-01   5.5182268e-01   6.2822120e-01   6.7487196e-01   4.3339612e-01   3.7273691e-01   3.8001666e-01   3.7050951e-01   4.5747139e-01   4.5490940e-01   5.0084018e-01   5.2485956e-01   5.5128241e-01   4.9625025e-01   4.5891270e-01   3.7021281e-01   4.4260156e-01   3.5710637e-01   4.2049719e-01   3.0201691e-01   5.4749872e-01   2.1551547e-01   3.6675214e-01   3.6819516e-01   3.9412836e-01   4.4736334e-01   4.1858534e-01   3.8259010e-01   3.9736382e-01   3.2408047e-01   4.0672744e-01   3.9633467e-01   4.7450414e-01   3.5221248e-01   5.3528612e-01   5.0663641e-01   5.3899681e-01   4.8717045e-01   4.3113857e-01   4.4899731e-01   4.3840802e-01   4.8253708e-01   5.0792300e-01   5.4470766e-01   4.7873843e-01   4.8074490e-01   4.1595324e-01   5.4625051e-01   4.0562591e-01   4.9984850e-01   4.1873758e-01   4.5984710e-01   3.4313627e-01   3.7802971e-01   3.5584031e-01   3.3302523e-01   4.0432229e-01   2.6933933e-01
   4.3762554e-01   4.7750006e-01   4.3652304e-01   5.2035351e-01   5.0907704e-01   4.2498594e-01   3.8743886e-01   4.2483025e-01   4.7860845e-01   4.4602090e-01   4.8131654e-01   5.3568391e-01   4.0771239e-01   0.0000000e+00   4.9731165e-01   4.4614846e-01   5.8739028e-01   5.7300709e-01   5.1218163e-01   5.9592000e-01   5.9833327e-01   5.8256024e-01   4.7182367e-01   5.3781619e-01   5.5651480e-01   5.0305216e-01   5.4443757e-01   4.2048461e-01   4.7814720e-01   5.5147700e-01   6.2421350e-01   5.7120837e-01   6.3515526e-01   6.7835087e-01   6.3339960e-01   6.6166043e-01   5.2760648e-01   4.6582471e-01   4.4369647e-01   4.6572567e-01   5.8007363e-01   4.6146485e-01   6.1107909e-01   5.8818894e-01   6.6876404e-01   6.1971934e-01   5.5166018e-01   4.4206787e-01   4.8855003e-01   4.3853906e-01   5.2419391e-01   3.9014667e-01   6.2495029e-01   3.3210811e-01   4.6158133e-01   4.2392154e-01   4.3358716e-01   4.6734758e-01   4.8086303e-01   4.1903470e-01   4.6201136e-01   4.1669110e-01   5.0456321e-01   4.6547739e-01   5.2907238e-01   4.2377165e-01   6.4539838e-01   6.5504756e-01   6.6692635e-01   6.6466642e-01   5.2414640e-01   5.6091838e-01   5.5811722e-01   6.0078186e-01   5.2528495e-01   6.6428012e-01   5.7420959e-01   5.5580535e-01   4.1397847e-01   6.0246454e-01   4.8515588e-01   5.9073173e-01   4.8409579e-01   5.0296986e-01   4.2672345e-01   4.5521541e-01   4.5980878e-01   4.1200648e-01   4.6616101e-01   3.6792624e-01
   3.6677570e-01   4.9045268e-01   4.1827247e-01   5.2441019e-01   4.9440649e-01   4.6048214e-01   3.5512874e-01   4.0664712e-01   4.6136181e-01   4.3669233e-01   4.5616653e-01   5.3045878e-01   4.2543632e-01   4.9731165e-01   0.0000000e+00   4.5372835e-01   5.8721726e-01   5.3737289e-01   5.4719414e-01   5.5051749e-01   6.6203840e-01   5.1166764e-01   4.7487192e-01   5.4642715e-01   5.5016975e-01   4.4326767e-01   4.9790790e-01   4.0756734e-01   4.3233056e-01   5.2992363e-01   5.9520750e-01   5.4961756e-01   6.1141660e-01   6.4166667e-01   7.2687092e-01   6.9250787e-01   4.6693851e-01   4.6403089e-01   4.4627429e-01   4.6615869e-01   5.8777699e-01   4.0129290e-01   6.6905890e-01   6.2337964e-01   5.7509988e-01   6.3102824e-01   5.4538358e-01   4.4137619e-01   4.9329143e-01   4.5202080e-01   5.1051644e-01   3.5873038e-01   6.6470744e-01   3.6641533e-01   4.5420917e-01   3.9662340e-01   4.2823528e-01   4.5479261e-01   4.8612855e-01   4.2196154e-01   4.8115318e-01   3.8510509e-01   4.2729060e-01   4.3397045e-01   5.4490259e-01   3.9828962e-01   5.9673746e-01   5.9274331e-01   6.0206449e-01   6.2584327e-01   5.1132735e-01   5.3034965e-01   5.5257970e-01   5.5612911e-01   5.7779167e-01   5.3026270e-01   5.6267583e-01   5.0262860e-01   3.8759308e-01   6.7228681e-01   4.4082903e-01   5.3037139e-01   4.3521586e-01   5.0628453e-01   4.3041744e-01   4.4556885e-01   4.3651708e-01   3.8317209e-01   4.4029532e-01   3.4311389e-01
   3.7363444e-01   4.9080003e-01   3.9351898e-01   4.8834062e-01   4.6277892e-01   4.5743582e-01   3.7737279e-01   4.0903880e-01   4.4873082e-01   4.2371427e-01   4.5040313e-01   4.9636221e-01   3.4134472e-01   4.4614846e-01   4.5372835e-01   0.0000000e+00   5.4478491e-01   5.5112769e-01   5.0389891e-01   5.6995352e-01   5.6603053e-01   4.5547736e-01   4.5191277e-01   5.3342506e-01   5.0651534e-01   4.1818327e-01   4.2875804e-01   4.5648311e-01   4.3339495e-01   6.1137903e-01   6.1701819e-01   5.1310853e-01   6.0315963e-01   6.5058772e-01   6.9766696e-01   7.1998376e-01   5.2312994e-01   4.8461624e-01   3.9478887e-01   4.0379873e-01   5.2963923e-01   3.3500696e-01   5.7957322e-01   5.2348870e-01   5.4731127e-01   5.6677285e-01   5.1057451e-01   4.1798208e-01   4.8096024e-01   4.2670297e-01   4.5439954e-01   3.1793246e-01   5.8763878e-01   3.1927300e-01   3.9499742e-01   3.6043104e-01   4.3245243e-01   4.6526356e-01   5.0578867e-01   4.1426807e-01   4.6558846e-01   3.6817489e-01   3.8183589e-01   3.9248499e-01   4.9691739e-01   3.9781949e-01   5.9146299e-01   5.7191359e-01   5.5616857e-01   5.1143235e-01   4.4961602e-01   4.8901311e-01   5.0295594e-01   5.0245615e-01   5.1952800e-01   6.1003810e-01   4.6789095e-01   4.6888334e-01   3.9948490e-01   6.0840971e-01   3.9925248e-01   5.1631306e-01   4.2021525e-01   4.8694880e-01   3.9394142e-01   3.9985307e-01   3.7536133e-01   3.2583764e-01   4.0330988e-01   3.0854439e-01
   4.4745658e-01   5.7422570e-01   4.8361459e-01   6.2805002e-01   6.2189972e-01   6.5108998e-01   5.1859069e-01   4.9544994e-01   5.7372997e-01   5.7137782e-01   5.9537812e-01   6.0333052e-01   4.8438626e-01   5.8739028e-01   5.8721726e-01   5.4478491e-01   0.0000000e+00   6.7130047e-01   5.6263502e-01   6.6204679e-01   6.5634350e-01   6.0811757e-01   4.9475001e-01   6.0573537e-01   6.4299745e-01   5.9915088e-01   5.8047153e-01   5.3409079e-01   5.1662849e-01   5.8537619e-01   6.5658675e-01   6.2285303e-01   7.0124415e-01   8.0715422e-01   7.7264518e-01   9.0480844e-01   6.4982345e-01   5.6700540e-01   5.2943457e-01   5.4759899e-01   6.9145414e-01   5.0643990e-01   6.9487700e-01   6.2041708e-01   6.4320913e-01   6.5909102e-01   5.8420450e-01   5.1466269e-01   5.5863507e-01   5.1064742e-01   5.6745771e-01   3.8582821e-01   6.5440654e-01   3.8350996e-01   4.9522196e-01   5.2952699e-01   5.6778952e-01   5.4130638e-01   5.7184117e-01   5.0647912e-01   5.7268530e-01   4.9945605e-01   5.5855828e-01   5.1315569e-01   6.0530436e-01   5.4432996e-01   7.0822216e-01   6.7314207e-01   6.7089301e-01   7.1159961e-01   6.3238114e-01   6.0220843e-01   6.1287267e-01   6.0656972e-01   5.7345816e-01   7.1411006e-01   6.4552221e-01   6.0367830e-01   6.0334800e-01   6.9923975e-01   5.6794189e-01   6.7690074e-01   5.2660536e-01   5.8948659e-01   5.0600338e-01   5.3154107e-01   5.2296228e-01   4.6305093e-01   5.1024150e-01   4.7041892e-01
   4.7980684e-01   5.1969600e-01   4.7115781e-01   5.4582380e-01   5.3567215e-01   5.6038611e-01   4.7772616e-01   5.0924569e-01   5.5690899e-01   5.0513463e-01   5.5366406e-01   5.4985960e-01   4.6244927e-01   5.7300709e-01   5.3737289e-01   5.5112769e-01   6.7130047e-01   0.0000000e+00   5.7748674e-01   6.4024701e-01   6.1026953e-01   5.7313759e-01   5.2931160e-01   6.4700987e-01   6.5668996e-01   6.4468617e-01   5.7405409e-01   5.2767414e-01   5.4424197e-01   6.8723638e-01   6.8417427e-01   6.1270179e-01   6.5674088e-01   7.4570014e-01   6.9854322e-01   7.7502316e-01   6.3478972e-01   5.8078570e-01   4.9125440e-01   4.9487566e-01   6.7639186e-01   5.8292632e-01   6.8465290e-01   6.5833858e-01   6.6947148e-01   6.8510802e-01   5.8928018e-01   5.1602161e-01   5.9601668e-01   5.2468209e-01   5.7115324e-01   4.4120496e-01   7.3667911e-01   4.0530007e-01   5.1118565e-01   4.9035226e-01   5.1141521e-01   5.3971653e-01   5.2357585e-01   4.5720761e-01   5.4644280e-01   4.7226890e-01   5.3158648e-01   5.2908608e-01   6.2260058e-01   4.7378234e-01   6.3401308e-01   6.6109243e-01   6.7943232e-01   7.0432888e-01   5.8844202e-01   5.7382582e-01   6.3828302e-01   5.9939385e-01   5.7459188e-01   7.3780996e-01   6.3526231e-01   6.0109682e-01   5.2293919e-01   7.2446894e-01   4.9995917e-01   6.3517796e-01   4.8126771e-01   5.3834651e-01   4.6716234e-01   5.0150077e-01   4.8930947e-01   4.8422847e-01   5.2382360e-01   4.2581919e-01
   4.5111660e-01   5.5747238e-01   5.0369122e-01   5.6551094e-01   5.5645512e-01   4.9812365e-01   4.3317667e-01   4.9430189e-01   5.2451791e-01   5.0772920e-01   5.5921411e-01   5.5309165e-01   4.2950016e-01   5.1218163e-01   5.4719414e-01   5.0389891e-01   5.6263502e-01   5.7748674e-01   0.0000000e+00   6.2530820e-01   6.1969520e-01   5.1781420e-01   5.1553392e-01   5.7171234e-01   5.5691795e-01   4.9051631e-01   5.7266514e-01   4.3592298e-01   4.6886669e-01   6.2459922e-01   6.2532377e-01   5.5698297e-01   6.2261848e-01   7.1542902e-01   7.9044085e-01   6.5599664e-01   5.5577943e-01   5.3595251e-01   4.2959013e-01   4.6069112e-01   6.3940910e-01   5.8536793e-01   6.5810814e-01   5.9857294e-01   6.2093635e-01   5.6035820e-01   5.4665103e-01   4.6948291e-01   5.4505288e-01   4.7922589e-01   5.1650364e-01   4.1930513e-01   7.1115306e-01   3.2782651e-01   4.5288495e-01   4.5330477e-01   5.1424345e-01   4.9760043e-01   5.5078681e-01   4.5657623e-01   5.3708296e-01   4.8032631e-01   4.6987998e-01   4.6787581e-01   5.3893410e-01   4.4446238e-01   6.3419092e-01   6.5685543e-01   6.9399921e-01   6.9042080e-01   5.6224520e-01   5.2907546e-01   6.4712706e-01   6.4024391e-01   6.2492802e-01   6.0549907e-01   5.8403296e-01   5.8884406e-01   4.6564742e-01   7.2410888e-01   5.1768140e-01   6.0949364e-01   5.1049025e-01   5.4331019e-01   4.6540249e-01   4.9052854e-01   4.9391742e-01   4.6303616e-01   4.7015068e-01   4.0062962e-01
   5.0517228e-01   6.1327572e-01   5.4483875e-01   6.3809378e-01   6.2603851e-01   5.6681093e-01   5.0871789e-01   6.0247451e-01   5.7100075e-01   5.4364401e-01   6.1116348e-01   6.2225612e-01   4.9728922e-01   5.9592000e-01   5.5051749e-01   5.6995352e-01   6.6204679e-01   6.4024701e-01   6.2530820e-01   0.0000000e+00   6.0787308e-01   5.8803854e-01   6.1180803e-01   6.9237732e-01   6.6259423e-01   5.5772897e-01   6.0958738e-01   5.9234805e-01   5.7651092e-01   6.8564396e-01   7.5861202e-01   6.8845722e-01   7.4169928e-01   7.7851960e-01   7.7341880e-01   8.0928877e-01   6.5568103e-01   6.0535842e-01   5.3896498e-01   6.0871044e-01   6.7994814e-01   5.9577725e-01   7.0637770e-01   7.1882338e-01   7.4682918e-01   7.0095644e-01   6.4150791e-01   5.4071083e-01   6.4239228e-01   5.6886120e-01   6.0265705e-01   4.7455865e-01   7.3154397e-01   4.1334033e-01   5.4266673e-01   5.1749888e-01   5.9856593e-01   6.4701885e-01   6.1713443e-01   5.2836567e-01   5.9294874e-01   6.0182238e-01   5.5870348e-01   5.8275813e-01   6.4205282e-01   5.8013574e-01   7.3305303e-01   7.0241023e-01   6.9505596e-01   7.6641791e-01   6.7740481e-01   6.6746120e-01   6.6381098e-01   7.1433652e-01   7.5582880e-01   8.2219642e-01   6.7995187e-01   6.9571867e-01   5.6005463e-01   8.9637715e-01   6.0581906e-01   6.9537497e-01   6.2715965e-01   6.4696832e-01   5.6994968e-01   5.8892228e-01   5.5825302e-01   5.4404620e-01   6.0918120e-01   5.1029584e-01
   5.1113347e-01   6.7791441e-01   6.0843813e-01   6.4597174e-01   5.0188912e-01   5.0858740e-01   5.0798174e-01   5.3383075e-01   5.0850128e-01   5.4615806e-01   4.9194665e-01   4.8516705e-01   4.6001252e-01   5.9833327e-01   6.6203840e-01   5.6603053e-01   6.5634350e-01   6.1026953e-01   6.1969520e-01   6.0787308e-01   0.0000000e+00   5.4812969e-01   5.9006274e-01   6.9330756e-01   6.5579765e-01   5.2265853e-01   5.1261138e-01   4.1777010e-01   4.2600386e-01   5.9659618e-01   6.4339688e-01   5.5789683e-01   7.0935146e-01   6.7483031e-01   7.2828753e-01   8.4449568e-01   5.2623865e-01   6.1044318e-01   5.0967325e-01   6.3879092e-01   6.9297003e-01   6.7298625e-01   7.4640243e-01   7.1555202e-01   8.7068282e-01   7.8421128e-01   6.1086570e-01   5.5842234e-01   7.4724484e-01   5.3062627e-01   6.7044985e-01   5.0479960e-01   8.7195427e-01   5.5756049e-01   6.0735738e-01   6.3953709e-01   6.3150764e-01   6.2634719e-01   6.9676517e-01   5.7830093e-01   6.9243730e-01   6.4913388e-01   6.0166635e-01   5.2381382e-01   6.9085703e-01   5.3170508e-01   6.4993582e-01   6.9120392e-01   8.1193171e-01   7.2927212e-01   7.8052958e-01   8.4003397e-01   7.2080404e-01   7.8513194e-01   6.1032051e-01   7.9262784e-01   6.4581535e-01   6.9100935e-01   6.5713540e-01   9.7373529e-01   6.1859900e-01   7.1489683e-01   6.2322349e-01   4.8666731e-01   4.3085985e-01   4.7051574e-01   4.2363419e-01   4.9505209e-01   5.3576838e-01   3.8719490e-01
   4.0326018e-01   4.8652188e-01   5.5680603e-01   6.2353047e-01   6.1550926e-01   5.3569592e-01   4.5252712e-01   4.3576719e-01   5.2971391e-01   4.6454348e-01   5.9394255e-01   5.6235985e-01   5.0959094e-01   5.8256024e-01   5.1166764e-01   4.5547736e-01   6.0811757e-01   5.7313759e-01   5.1781420e-01   5.8803854e-01   5.4812969e-01   0.0000000e+00   5.1106687e-01   5.4023210e-01   5.0844277e-01   5.1880684e-01   4.5681367e-01   4.5208551e-01   4.0978975e-01   5.4179083e-01   6.1902901e-01   5.4660656e-01   6.4373537e-01   6.9488929e-01   7.5690776e-01   9.1832469e-01   5.5039678e-01   4.6695723e-01   4.9147320e-01   4.1775692e-01   5.0332184e-01   4.3750213e-01   7.0174654e-01   5.1925144e-01   6.7780014e-01   5.6606726e-01   5.5550931e-01   4.2734271e-01   5.2804424e-01   4.2367410e-01   5.4170717e-01   3.3460973e-01   6.5868754e-01   3.2113270e-01   4.8880484e-01   4.3434213e-01   4.9832102e-01   6.0749722e-01   5.9315375e-01   5.5167448e-01   5.8838780e-01   5.6126537e-01   5.2700703e-01   5.3677175e-01   6.6482147e-01   4.9242921e-01   6.6323209e-01   6.2996484e-01   6.8395107e-01   7.0842713e-01   5.3325900e-01   5.3660650e-01   6.1684691e-01   6.3049085e-01   6.4918049e-01   6.6492639e-01   5.5805053e-01   6.0076692e-01   5.0724938e-01   8.1410854e-01   5.7305842e-01   6.6271227e-01   5.4056887e-01   5.6964648e-01   5.3159362e-01   4.9701512e-01   5.0048230e-01   4.1937796e-01   5.5898042e-01   4.6337639e-01
   4.1570030e-01   4.8842565e-01   4.1550015e-01   5.1366530e-01   5.3057114e-01   4.4441560e-01   4.1999058e-01   4.3035536e-01   4.6440964e-01   4.2181299e-01   4.7482136e-01   5.5496311e-01   4.2693083e-01   4.7182367e-01   4.7487192e-01   4.5191277e-01   4.9475001e-01   5.2931160e-01   5.1553392e-01   6.1180803e-01   5.9006274e-01   5.1106687e-01   0.0000000e+00   5.4308567e-01   5.6236099e-01   4.6025591e-01   4.8243049e-01   5.2196825e-01   4.6959404e-01   5.7877340e-01   6.4753479e-01   5.1179947e-01   6.2281926e-01   6.8322417e-01   7.8918938e-01   7.4528185e-01   5.6236335e-01   4.9663535e-01   4.5743629e-01   4.1206870e-01   5.0995596e-01   4.6503102e-01   6.6129363e-01   5.8019507e-01   6.0536267e-01   5.8564312e-01   5.4603236e-01   4.6412985e-01   5.3194487e-01   5.0501481e-01   5.8627195e-01   3.5117162e-01   6.3144236e-01   3.2927877e-01   4.4481950e-01   4.3400173e-01   4.8110718e-01   5.1335249e-01   4.9819896e-01   4.3658954e-01   5.1873913e-01   4.6232514e-01   4.4752731e-01   4.2557533e-01   5.5759284e-01   4.5682394e-01   6.1339909e-01   6.1725479e-01   6.0959596e-01   6.3800192e-01   5.4290395e-01   5.5489482e-01   5.4468958e-01   5.8425876e-01   5.5442555e-01   6.8267705e-01   5.3058509e-01   5.1468522e-01   5.2363526e-01   6.5481308e-01   4.6585295e-01   5.7974048e-01   4.8279137e-01   5.0415138e-01   4.5604421e-01   4.4089598e-01   4.2480401e-01   4.1923887e-01   4.5522072e-01   3.8579331e-01
   4.8965291e-01   5.7643709e-01   4.6346049e-01   6.0153796e-01   6.1945846e-01   5.7592398e-01   4.8878499e-01   5.4062977e-01   5.4891773e-01   5.4360044e-01   5.8824653e-01   6.0558537e-01   4.7779350e-01   5.3781619e-01   5.4642715e-01   5.3342506e-01   6.0573537e-01   6.4700987e-01   5.7171234e-01   6.9237732e-01   6.9330756e-01   5.4023210e-01   5.4308567e-01   0.0000000e+00   6.1956414e-01   6.2268912e-01   5.1764258e-01   5.0667760e-01   5.0781063e-01   6.3186774e-01   7.0753012e-01   6.2657582e-01   6.6854538e-01   7.4772001e-01   7.9966045e-01   7.2047412e-01   5.9529383e-01   5.1208722e-01   4.9159038e-01   4.6989321e-01   5.7216305e-01   4.8636991e-01   6.5715494e-01   6.6973084e-01   6.6997101e-01   6.2650999e-01   6.0508128e-01   5.2193393e-01   6.0626169e-01   5.3590478e-01   6.0426004e-01   4.3452185e-01   7.7595222e-01   4.2267391e-01   5.0623783e-01   4.9460562e-01   5.5855819e-01   5.7277459e-01   5.8242919e-01   5.2700654e-01   5.5932728e-01   5.3507353e-01   5.1812387e-01   5.2429864e-01   6.6277712e-01   5.3078904e-01   7.0201162e-01   7.3298617e-01   6.7935561e-01   7.8607867e-01   6.2819824e-01   6.4436459e-01   6.5480518e-01   7.5180458e-01   6.3725798e-01   8.0181332e-01   5.7979306e-01   6.2602266e-01   5.9660116e-01   9.1040330e-01   5.7123110e-01   6.5359765e-01   5.5759610e-01   5.8996787e-01   5.0700868e-01   5.2734556e-01   4.8198362e-01   5.2217759e-01   5.4952735e-01   4.7481391e-01
   4.6566251e-01   5.6702555e-01   5.2078101e-01   6.1704237e-01   6.0339947e-01   5.3226066e-01   4.5486060e-01   5.3273651e-01   5.6107871e-01   5.2842977e-01   5.7374182e-01   6.1807780e-01   5.2312870e-01   5.5651480e-01   5.5016975e-01   5.0651534e-01   6.4299745e-01   6.5668996e-01   5.5691795e-01   6.6259423e-01   6.5579765e-01   5.0844277e-01   5.6236099e-01   6.1956414e-01   0.0000000e+00   5.8941190e-01   5.7966618e-01   5.2973909e-01   5.9527521e-01   6.8033563e-01   6.5825282e-01   6.2859833e-01   7.0760282e-01   8.1123438e-01   8.8259603e-01   8.6321976e-01   6.7251953e-01   5.8731558e-01   5.8381638e-01   5.6758633e-01   7.3202235e-01   6.2953577e-01   7.3242397e-01   6.7938860e-01   6.9528613e-01   6.2969857e-01   5.8284731e-01   5.4195390e-01   6.0332435e-01   5.1288400e-01   5.9638941e-01   4.3406085e-01   7.4904072e-01   3.9932099e-01   5.2582180e-01   5.3637884e-01   5.6496219e-01   5.7342544e-01   6.4601296e-01   5.5712933e-01   5.6438573e-01   5.4519892e-01   5.9399597e-01   5.9803051e-01   6.2894872e-01   4.7380136e-01   7.0976768e-01   7.9698852e-01   7.5252828e-01   7.1650926e-01   5.6170913e-01   6.3028042e-01   6.7063380e-01   7.6438911e-01   6.3982202e-01   7.5300942e-01   5.9558845e-01   7.0839835e-01   6.0499037e-01   7.8937550e-01   5.7687306e-01   6.4031859e-01   5.7375759e-01   6.6146736e-01   5.4138916e-01   5.2959577e-01   5.3130517e-01   5.0020480e-01   5.7845292e-01   4.5592066e-01
   4.4890160e-01   5.0426733e-01   4.9087787e-01   6.4785319e-01   6.0488866e-01   5.0721342e-01   3.9628038e-01   4.3740780e-01   4.6527965e-01   5.6150402e-01   6.0003683e-01   5.2054328e-01   4.4755387e-01   5.0305216e-01   4.4326767e-01   4.1818327e-01   5.9915088e-01   6.4468617e-01   4.9051631e-01   5.5772897e-01   5.2265853e-01   5.1880684e-01   4.6025591e-01   6.2268912e-01   5.8941190e-01   0.0000000e+00   4.5666046e-01   5.1251569e-01   4.3543463e-01   5.3454125e-01   6.3683265e-01   5.9221810e-01   6.4362944e-01   6.4112096e-01   7.7011790e-01   7.0109183e-01   5.9176028e-01   4.8154519e-01   3.7827497e-01   4.2021793e-01   6.0788693e-01   4.7880024e-01   6.0594010e-01   6.1765046e-01   5.9396459e-01   5.5753042e-01   5.3028051e-01   4.4438087e-01   5.4403825e-01   5.0408359e-01   5.7322685e-01   4.4739242e-01   6.5812660e-01   3.6995479e-01   5.2077450e-01   5.1461960e-01   4.9317024e-01   5.1368012e-01   6.2878394e-01   5.5703102e-01   5.1287692e-01   4.6277294e-01   5.1430850e-01   5.4674343e-01   5.6024338e-01   5.7764595e-01   7.8238786e-01   6.6886206e-01   6.7265874e-01   7.7697537e-01   6.2733739e-01   5.5362729e-01   6.6589093e-01   6.7458682e-01   6.4709769e-01   7.1041951e-01   5.4174884e-01   6.3164038e-01   4.8844330e-01   7.0756510e-01   5.6365544e-01   6.8209602e-01   5.7790185e-01   6.0996017e-01   5.6867083e-01   5.5588717e-01   4.8460287e-01   4.4314179e-01   4.9698199e-01   4.0044462e-01
   4.1043080e-01   4.7568697e-01   3.8051266e-01   5.3220432e-01   5.2534582e-01   4.3454367e-01   3.8560076e-01   3.8903546e-01   4.5369954e-01   4.5183926e-01   5.0441841e-01   5.0055659e-01   3.7448581e-01   5.4443757e-01   4.9790790e-01   4.2875804e-01   5.8047153e-01   5.7405409e-01   5.7266514e-01   6.0958738e-01   5.1261138e-01   4.5681367e-01   4.8243049e-01   5.1764258e-01   5.7966618e-01   4.5666046e-01   0.0000000e+00   5.2792230e-01   4.3907175e-01   5.8130245e-01   6.8281463e-01   5.8855303e-01   6.2100844e-01   7.3286036e-01   8.7828053e-01   6.5357839e-01   5.3568811e-01   4.7868580e-01   5.0517392e-01   5.0787406e-01   7.5707675e-01   5.2268038e-01   6.1454563e-01   6.1192181e-01   6.4701168e-01   6.4309228e-01   5.3376646e-01   4.0146995e-01   5.5169059e-01   4.9711091e-01   4.9562497e-01   4.0015244e-01   6.4891887e-01   3.4713571e-01   4.4645929e-01   4.4135774e-01   4.3484526e-01   4.8576290e-01   4.9339350e-01   4.3157703e-01   4.6207595e-01   4.0593634e-01   4.3957019e-01   4.3687449e-01   5.0477697e-01   3.5228746e-01   5.7126447e-01   5.3621644e-01   5.7515376e-01   5.9421986e-01   5.0924561e-01   5.5545757e-01   5.1636746e-01   6.2064015e-01   5.4464362e-01   6.1101146e-01   5.2212454e-01   6.0291575e-01   5.0821627e-01   7.9699630e-01   4.7366492e-01   5.7196564e-01   5.1723336e-01   5.5443037e-01   4.7350129e-01   4.4368044e-01   4.2058339e-01   4.0987554e-01   4.2410485e-01   3.8849028e-01
   3.9887660e-01   4.6332383e-01   4.3508225e-01   5.2616762e-01   5.2677218e-01   4.4649691e-01   3.8234437e-01   4.6273190e-01   4.6337617e-01   4.2480091e-01   4.4653245e-01   4.5073153e-01   4.1978819e-01   4.2048461e-01   4.0756734e-01   4.5648311e-01   5.3409079e-01   5.2767414e-01   4.3592298e-01   5.9234805e-01   4.1777010e-01   4.5208551e-01   5.2196825e-01   5.0667760e-01   5.2973909e-01   5.1251569e-01   5.2792230e-01   0.0000000e+00   4.2379077e-01   5.2715940e-01   6.1281814e-01   5.5838796e-01   6.3459658e-01   6.5022749e-01   7.2699048e-01   6.2348111e-01   5.3831663e-01   4.7665470e-01   3.8390092e-01   4.2320865e-01   5.9613998e-01   4.9120130e-01   5.7245874e-01   4.9066588e-01   5.4591337e-01   5.0189139e-01   4.6585174e-01   4.0342556e-01   5.0899309e-01   4.5031220e-01   4.5653123e-01   3.2668551e-01   5.9479335e-01   3.1893834e-01   4.3924230e-01   3.7216500e-01   4.2413087e-01   4.7445661e-01   4.6089727e-01   4.3775820e-01   4.6463135e-01   4.4740740e-01   4.4620161e-01   4.5238344e-01   5.2538991e-01   4.0169818e-01   6.2305724e-01   5.5129494e-01   5.9818744e-01   6.3791635e-01   5.2284012e-01   5.0830750e-01   5.1507819e-01   6.2077278e-01   6.2005895e-01   5.8297250e-01   4.7826479e-01   6.1148566e-01   5.4641915e-01   6.9871141e-01   4.2240573e-01   5.5584914e-01   5.2955440e-01   5.1110745e-01   4.5892474e-01   4.8475430e-01   3.6089485e-01   4.2557948e-01   4.8037358e-01   3.8962871e-01
   4.3719297e-01   5.2305602e-01   4.5154207e-01   5.3162487e-01   5.2835910e-01   4.7962931e-01   4.1720377e-01   4.5490012e-01   4.4823980e-01   4.6550202e-01   5.4083552e-01   5.1644951e-01   3.8331062e-01   4.7814720e-01   4.3233056e-01   4.3339495e-01   5.1662849e-01   5.4424197e-01   4.6886669e-01   5.7651092e-01   4.2600386e-01   4.0978975e-01   4.6959404e-01   5.0781063e-01   5.9527521e-01   4.3543463e-01   4.3907175e-01   4.2379077e-01   0.0000000e+00   5.1365681e-01   5.7507142e-01   5.0682322e-01   5.5686116e-01   5.9623335e-01   7.3905852e-01   6.1207807e-01   5.0787846e-01   4.8497323e-01   4.3655995e-01   4.1264740e-01   6.0552602e-01   5.3386790e-01   6.6608771e-01   6.0363116e-01   6.2487906e-01   5.7538638e-01   5.1647026e-01   4.4801452e-01   5.5483201e-01   4.7226438e-01   5.0243589e-01   3.7387761e-01   6.3965505e-01   3.3421568e-01   4.6471496e-01   4.5431827e-01   4.6471986e-01   5.1510966e-01   4.9262053e-01   4.6947893e-01   5.1193387e-01   4.1696124e-01   4.4245126e-01   4.6229964e-01   5.3499311e-01   4.3924463e-01   6.6399827e-01   6.3500568e-01   6.4336953e-01   7.3945532e-01   5.6258021e-01   5.8604957e-01   5.7825463e-01   6.8335109e-01   5.9791627e-01   7.6119712e-01   5.6900789e-01   6.6351070e-01   5.4624886e-01   6.4076424e-01   5.0570238e-01   6.0687302e-01   5.4007818e-01   5.5140233e-01   4.4582508e-01   5.1830023e-01   4.6734922e-01   4.5574406e-01   5.0138204e-01   3.8003005e-01
   4.9097447e-01   5.8830355e-01   5.1412301e-01   6.2102123e-01   5.8778343e-01   5.6153213e-01   4.8652043e-01   5.4475385e-01   5.2557555e-01   5.6041791e-01   6.3300762e-01   6.1834094e-01   5.0165138e-01   5.5147700e-01   5.2992363e-01   6.1137903e-01   5.8537619e-01   6.8723638e-01   6.2459922e-01   6.8564396e-01   5.9659618e-01   5.4179083e-01   5.7877340e-01   6.3186774e-01   6.8033563e-01   5.3454125e-01   5.8130245e-01   5.2715940e-01   5.1365681e-01   0.0000000e+00   6.9224707e-01   7.0219151e-01   7.2599616e-01   7.4207377e-01   8.1278368e-01   9.2500690e-01   6.5133619e-01   6.0458688e-01   5.8577455e-01   5.5895013e-01   7.3742313e-01   6.0500538e-01   7.7123858e-01   6.9574904e-01   7.3641486e-01   6.9907218e-01   6.0659618e-01   5.8594673e-01   6.2686108e-01   5.4466571e-01   5.9162768e-01   4.6797251e-01   7.5063917e-01   3.8200427e-01   5.3262948e-01   5.0892311e-01   5.7150537e-01   6.1545113e-01   5.9868934e-01   5.7551378e-01   5.7236166e-01   5.4050359e-01   6.0767024e-01   5.7169604e-01   6.3942677e-01   5.5985896e-01   7.4396944e-01   7.7064052e-01   7.8568993e-01   7.4185165e-01   6.7757893e-01   6.6394230e-01   7.1437167e-01   7.6058202e-01   6.8216077e-01   7.5732473e-01   6.4808651e-01   7.5447464e-01   6.3345323e-01   8.3193962e-01   6.3675095e-01   7.1835001e-01   6.1730406e-01   6.5209696e-01   5.4243646e-01   5.5456036e-01   5.4527960e-01   4.9898387e-01   5.5957098e-01   4.9395312e-01
   5.7867398e-01   6.1516277e-01   5.4581481e-01   6.3490240e-01   7.1229058e-01   5.5675461e-01   4.7692329e-01   5.8000835e-01   4.9928358e-01   5.4124045e-01   6.4698568e-01   6.0123612e-01   4.5715463e-01   6.2421350e-01   5.9520750e-01   6.1701819e-01   6.5658675e-01   6.8417427e-01   6.2532377e-01   7.5861202e-01   6.4339688e-01   6.1902901e-01   6.4753479e-01   7.0753012e-01   6.5825282e-01   6.3683265e-01   6.8281463e-01   6.1281814e-01   5.7507142e-01   6.9224707e-01   0.0000000e+00   6.8942134e-01   6.9538210e-01   7.2825856e-01   8.4996674e-01   8.2721965e-01   6.1735851e-01   5.7399113e-01   5.5277680e-01   5.6088529e-01   7.2162728e-01   5.0941009e-01   6.9853140e-01   6.8349995e-01   7.1851307e-01   6.3265786e-01   6.4607063e-01   5.6482749e-01   5.6839515e-01   5.6665430e-01   5.3565077e-01   4.2841907e-01   7.0397101e-01   3.5288229e-01   5.0114778e-01   4.8816846e-01   5.3057675e-01   5.7392993e-01   5.8311693e-01   5.5082552e-01   6.3493849e-01   5.2511116e-01   5.6012703e-01   5.5714747e-01   6.4102725e-01   5.6873208e-01   7.3780772e-01   7.3667085e-01   7.1311165e-01   7.2161648e-01   6.0639316e-01   6.4139669e-01   6.6180485e-01   7.0053588e-01   6.7501480e-01   6.9986415e-01   5.6691717e-01   6.9451319e-01   5.7223884e-01   8.5786499e-01   5.8058909e-01   6.2227624e-01   5.7875530e-01   6.6610414e-01   5.9256603e-01   6.0099774e-01   5.2056939e-01   5.0645857e-01   6.1837951e-01   4.8111300e-01
   4.9805931e-01   5.5165050e-01   4.6813095e-01   5.8082521e-01   6.2191720e-01   5.2761310e-01   4.5666475e-01   4.7206172e-01   5.2421565e-01   5.5454109e-01   6.4761529e-01   5.7138701e-01   4.5824431e-01   5.7120837e-01   5.4961756e-01   5.1310853e-01   6.2285303e-01   6.1270179e-01   5.5698297e-01   6.8845722e-01   5.5789683e-01   5.4660656e-01   5.1179947e-01   6.2657582e-01   6.2859833e-01   5.9221810e-01   5.8855303e-01   5.5838796e-01   5.0682322e-01   7.0219151e-01   6.8942134e-01   0.0000000e+00   6.6869934e-01   7.5511172e-01   7.8568988e-01   8.5111992e-01   6.1982159e-01   5.5129348e-01   5.0363811e-01   5.3567716e-01   7.2149887e-01   5.1879051e-01   7.2423824e-01   6.7616664e-01   6.7770534e-01   6.1000426e-01   5.9152604e-01   5.5030466e-01   6.2214125e-01   5.3625355e-01   5.7214925e-01   5.0521304e-01   7.1965818e-01   3.9470596e-01   4.9716725e-01   5.2312319e-01   5.6774622e-01   5.6647121e-01   5.8257959e-01   5.5990037e-01   5.7983817e-01   4.7065292e-01   5.2473367e-01   5.5804643e-01   6.4638694e-01   4.9378692e-01   7.0655330e-01   6.9139429e-01   6.9260625e-01   7.8221161e-01   5.5469891e-01   5.6119782e-01   5.9362611e-01   6.7939380e-01   6.5937711e-01   6.5034443e-01   5.7685588e-01   7.2181795e-01   5.6105186e-01   6.5061717e-01   5.5945449e-01   6.2914840e-01   5.4328026e-01   5.9590074e-01   5.0993122e-01   5.2045266e-01   4.4190008e-01   4.2089482e-01   5.1073076e-01   4.3586806e-01
   5.3192385e-01   6.7512939e-01   5.4638463e-01   6.7889257e-01   6.5662755e-01   5.9052191e-01   5.4244057e-01   5.4942509e-01   5.8707831e-01   5.6625547e-01   6.6187908e-01   6.3972537e-01   5.0038260e-01   6.3515526e-01   6.1141660e-01   6.0315963e-01   7.0124415e-01   6.5674088e-01   6.2261848e-01   7.4169928e-01   7.0935146e-01   6.4373537e-01   6.2281926e-01   6.6854538e-01   7.0760282e-01   6.4362944e-01   6.2100844e-01   6.3459658e-01   5.5686116e-01   7.2599616e-01   6.9538210e-01   6.6869934e-01   0.0000000e+00   8.1460975e-01   8.8568353e-01   8.8862475e-01   6.6927960e-01   5.9950111e-01   5.7278439e-01   5.7067248e-01   7.3615875e-01   5.5155795e-01   7.6197735e-01   7.6175145e-01   7.4116513e-01   6.7523860e-01   6.9845317e-01   5.9584922e-01   6.8034349e-01   6.5005168e-01   7.1077203e-01   5.2594980e-01   7.8370604e-01   4.5852628e-01   6.0135246e-01   5.8863006e-01   6.4836003e-01   6.8579552e-01   6.9398822e-01   6.2514577e-01   6.7865386e-01   6.2408447e-01   6.4843254e-01   6.1576367e-01   7.2366683e-01   5.6425609e-01   7.9397635e-01   7.1699035e-01   8.0344920e-01   7.7442306e-01   6.3376964e-01   6.9228196e-01   6.8723871e-01   7.8870948e-01   7.1356821e-01   8.1678864e-01   6.4078600e-01   7.7370574e-01   6.5462395e-01   8.0939793e-01   6.4295968e-01   6.9204487e-01   6.2751547e-01   6.5619109e-01   5.6794005e-01   5.9541147e-01   5.3325879e-01   5.5484239e-01   6.0387084e-01   4.8778749e-01
   5.7776130e-01   6.7125013e-01   6.1791541e-01   6.5977649e-01   6.7470474e-01   6.2164814e-01   5.8146003e-01   6.4043877e-01   7.0692351e-01   6.1793909e-01   6.8349934e-01   7.0669340e-01   5.5182268e-01   6.7835087e-01   6.4166667e-01   6.5058772e-01   8.0715422e-01   7.4570014e-01   7.1542902e-01   7.7851960e-01   6.7483031e-01   6.9488929e-01   6.8322417e-01   7.4772001e-01   8.1123438e-01   6.4112096e-01   7.3286036e-01   6.5022749e-01   5.9623335e-01   7.4207377e-01   7.2825856e-01   7.5511172e-01   8.1460975e-01   0.0000000e+00   8.8105822e-01   8.5728769e-01   6.6030076e-01   5.9393977e-01   5.7175650e-01   6.1114760e-01   7.8040068e-01   6.8685794e-01   7.9803847e-01   7.3276557e-01   7.5805459e-01   7.2351182e-01   7.2229972e-01   6.0635753e-01   6.7220530e-01   6.6076539e-01   7.1437065e-01   5.0166558e-01   7.7467877e-01   4.7222838e-01   6.3385552e-01   6.0026961e-01   6.6912744e-01   6.8470310e-01   7.0813558e-01   6.4059141e-01   7.1527702e-01   6.2650692e-01   6.4131532e-01   6.6747160e-01   7.2500897e-01   6.5366102e-01   8.4590453e-01   7.7236483e-01   8.0636025e-01   7.5648521e-01   7.3669621e-01   7.5221226e-01   7.5523195e-01   8.2586686e-01   7.5230473e-01   8.0711553e-01   7.0402180e-01   8.1911695e-01   6.9132825e-01   1.0000000e+00   7.0390516e-01   8.0239220e-01   7.4276108e-01   6.8374604e-01   6.7754815e-01   6.0793998e-01   5.7783969e-01   5.6240792e-01   6.5025070e-01   5.5077027e-01
   6.9635611e-01   7.5836669e-01   6.7138228e-01   7.2102003e-01   7.2552347e-01   7.0653413e-01   6.8838221e-01   6.8957414e-01   7.1656203e-01   6.6014626e-01   7.5559675e-01   7.5479623e-01   6.2822120e-01   6.3339960e-01   7.2687092e-01   6.9766696e-01   7.7264518e-01   6.9854322e-01   7.9044085e-01   7.7341880e-01   7.2828753e-01   7.5690776e-01   7.8918938e-01   7.9966045e-01   8.8259603e-01   7.7011790e-01   8.7828053e-01   7.2699048e-01   7.3905852e-01   8.1278368e-01   8.4996674e-01   7.8568988e-01   8.8568353e-01   8.8105822e-01   0.0000000e+00   9.6477589e-01   7.1671036e-01   6.5387766e-01   6.4011026e-01   6.5397712e-01   8.7898217e-01   7.7640543e-01   8.9802215e-01   7.7675452e-01   8.7053978e-01   8.6479626e-01   8.1410068e-01   7.8542274e-01   8.1941261e-01   6.9298277e-01   6.8965239e-01   6.0335080e-01   8.7411208e-01   5.5704791e-01   6.3188684e-01   5.5207725e-01   6.0448079e-01   7.4566730e-01   7.0883779e-01   7.3056580e-01   7.2173542e-01   7.0034959e-01   6.4553308e-01   6.7357240e-01   7.7803328e-01   6.3642360e-01   7.9459215e-01   7.4668608e-01   7.4254880e-01   8.5935967e-01   6.8484676e-01   7.2577139e-01   8.2356264e-01   8.5187177e-01   7.7430281e-01   8.5592762e-01   7.6395225e-01   9.2381084e-01   8.3688783e-01   9.3895380e-01   6.9916080e-01   8.0687680e-01   7.1255344e-01   7.3884006e-01   6.4105405e-01   6.2924166e-01   6.6699459e-01   5.3926847e-01   6.9101736e-01   6.4983771e-01
   6.7524482e-01   7.2701743e-01   6.9945628e-01   7.8020452e-01   7.7962060e-01   6.9965823e-01   6.0776934e-01   6.8553777e-01   6.0659193e-01   6.8553440e-01   7.8123161e-01   7.8609230e-01   6.7487196e-01   6.6166043e-01   6.9250787e-01   7.1998376e-01   9.0480844e-01   7.7502316e-01   6.5599664e-01   8.0928877e-01   8.4449568e-01   9.1832469e-01   7.4528185e-01   7.2047412e-01   8.6321976e-01   7.0109183e-01   6.5357839e-01   6.2348111e-01   6.1207807e-01   9.2500690e-01   8.2721965e-01   8.5111992e-01   8.8862475e-01   8.5728769e-01   9.6477589e-01   0.0000000e+00   8.1511444e-01   7.0249661e-01   7.5925387e-01   7.4277896e-01   9.2922376e-01   8.1771495e-01   8.9332539e-01   8.4616913e-01   9.5590966e-01   8.8250762e-01   9.1953000e-01   7.1065675e-01   7.9200624e-01   7.0228103e-01   7.0869689e-01   6.3570442e-01   8.2208654e-01   7.0775000e-01   6.7492315e-01   6.4305154e-01   6.9018380e-01   7.2055200e-01   8.3571006e-01   7.2566598e-01   8.1448520e-01   7.4988765e-01   6.2844811e-01   7.2813262e-01   7.3633903e-01   7.2128223e-01   9.1138534e-01   8.4060042e-01   8.8300807e-01   8.6478912e-01   6.7089222e-01   8.4210463e-01   7.7007750e-01   7.5408518e-01   7.9844558e-01   7.9076328e-01   6.7734402e-01   8.4376065e-01   7.0153093e-01   8.8754594e-01   6.5687690e-01   8.1128838e-01   7.1133491e-01   6.4966659e-01   5.7251403e-01   7.0035384e-01   7.0746598e-01   6.0538242e-01   5.9011329e-01   5.6883536e-01
   5.1306009e-01   5.5482122e-01   5.1617913e-01   6.1276126e-01   5.9495540e-01   5.7035445e-01   4.4455009e-01   5.1040481e-01   5.3762812e-01   5.1675633e-01   6.2216494e-01   6.1006517e-01   4.3339612e-01   5.2760648e-01   4.6693851e-01   5.2312994e-01   6.4982345e-01   6.3478972e-01   5.5577943e-01   6.5568103e-01   5.2623865e-01   5.5039678e-01   5.6236335e-01   5.9529383e-01   6.7251953e-01   5.9176028e-01   5.3568811e-01   5.3831663e-01   5.0787846e-01   6.5133619e-01   6.1735851e-01   6.1982159e-01   6.6927960e-01   6.6030076e-01   7.1671036e-01   8.1511444e-01   0.0000000e+00   5.6493107e-01   5.1504512e-01   4.9217225e-01   6.1939376e-01   4.5109553e-01   6.0719725e-01   6.6073039e-01   6.7130049e-01   6.4344625e-01   5.2786851e-01   4.1280039e-01   5.8283196e-01   5.0814837e-01   5.4914948e-01   4.3046680e-01   6.2189287e-01   3.8550694e-01   4.8440469e-01   4.0631715e-01   4.6875728e-01   5.3075577e-01   5.6988939e-01   5.2083517e-01   6.0515496e-01   5.0738960e-01   4.5035073e-01   5.2435876e-01   6.1709300e-01   4.9741874e-01   7.2707969e-01   6.9148987e-01   6.8426535e-01   6.4125229e-01   5.4692253e-01   6.1266919e-01   6.3955533e-01   6.7265237e-01   6.3661960e-01   7.0083244e-01   5.3880100e-01   6.1913316e-01   6.3469209e-01   7.6152996e-01   5.4996682e-01   6.2152510e-01   5.3238434e-01   5.8428630e-01   5.0914718e-01   5.5359732e-01   4.3727396e-01   4.4372891e-01   5.2378299e-01   4.6460489e-01
   4.1229612e-01   4.9290284e-01   4.4996156e-01   5.5962085e-01   5.7089803e-01   5.6045040e-01   4.1186201e-01   4.5409013e-01   4.8167523e-01   4.6110151e-01   5.5709181e-01   5.4035998e-01   3.7273691e-01   4.6582471e-01   4.6403089e-01   4.8461624e-01   5.6700540e-01   5.8078570e-01   5.3595251e-01   6.0535842e-01   6.1044318e-01   4.6695723e-01   4.9663535e-01   5.1208722e-01   5.8731558e-01   4.8154519e-01   4.7868580e-01   4.7665470e-01   4.8497323e-01   6.0458688e-01   5.7399113e-01   5.5129348e-01   5.9950111e-01   5.9393977e-01   6.5387766e-01   7.0249661e-01   5.6493107e-01   0.0000000e+00   4.2516035e-01   4.4810323e-01   5.7970931e-01   4.2367373e-01   6.1591287e-01   6.0657266e-01   5.9941523e-01   5.6454910e-01   5.2822146e-01   4.2484761e-01   5.4699039e-01   4.8897314e-01   5.2052980e-01   3.4444202e-01   5.9211287e-01   2.9151502e-01   4.3993524e-01   4.3666383e-01   4.7803196e-01   4.7648619e-01   5.2140500e-01   4.8862144e-01   4.9259289e-01   5.1095766e-01   5.1024417e-01   5.1216522e-01   5.5698928e-01   4.2880279e-01   6.0451335e-01   6.2416974e-01   6.6209834e-01   6.9747239e-01   4.8581630e-01   5.6149352e-01   5.7713745e-01   6.8732901e-01   5.6592781e-01   6.4564360e-01   4.7962658e-01   6.0506959e-01   5.4542195e-01   6.9184640e-01   5.1622291e-01   5.5299230e-01   4.8171937e-01   5.4198699e-01   4.5941973e-01   5.3657802e-01   4.1757116e-01   4.0648989e-01   4.6881886e-01   3.7518980e-01
   3.7098517e-01   4.4781790e-01   3.9454017e-01   4.5737989e-01   4.9352298e-01   4.8855477e-01   3.9078038e-01   4.1986832e-01   4.0582961e-01   4.3103690e-01   4.5692185e-01   4.9570968e-01   3.8001666e-01   4.4369647e-01   4.4627429e-01   3.9478887e-01   5.2943457e-01   4.9125440e-01   4.2959013e-01   5.3896498e-01   5.0967325e-01   4.9147320e-01   4.5743629e-01   4.9159038e-01   5.8381638e-01   3.7827497e-01   5.0517392e-01   3.8390092e-01   4.3655995e-01   5.8577455e-01   5.5277680e-01   5.0363811e-01   5.7278439e-01   5.7175650e-01   6.4011026e-01   7.5925387e-01   5.1504512e-01   4.2516035e-01   0.0000000e+00   3.9141626e-01   5.5120725e-01   4.2955423e-01   6.2193982e-01   5.4066257e-01   5.6951480e-01   5.7000791e-01   5.3073941e-01   4.2217126e-01   5.1008538e-01   4.2551291e-01   4.7595577e-01   3.2992388e-01   5.9319641e-01   2.8334181e-01   4.0834004e-01   3.9971425e-01   4.3483017e-01   4.7759990e-01   4.8325285e-01   4.4208651e-01   4.6906732e-01   4.1872509e-01   4.5668773e-01   4.4983459e-01   4.7150663e-01   3.8486070e-01   5.6807336e-01   5.7304776e-01   5.6096182e-01   5.9315842e-01   4.7953014e-01   5.4565362e-01   5.5822809e-01   6.6128082e-01   5.6085772e-01   5.4185059e-01   4.4618594e-01   5.7758769e-01   4.7278293e-01   7.1741577e-01   4.7189302e-01   4.9257826e-01   4.7858198e-01   5.4790468e-01   4.1355915e-01   4.5187825e-01   3.7964153e-01   3.8302130e-01   4.2116058e-01   3.3603096e-01
   3.8527412e-01   4.4389972e-01   4.2796588e-01   4.8680017e-01   5.3974573e-01   4.5697968e-01   3.7439488e-01   4.3582271e-01   4.4988298e-01   4.5734901e-01   4.7897277e-01   5.3590811e-01   3.7050951e-01   4.6572567e-01   4.6615869e-01   4.0379873e-01   5.4759899e-01   4.9487566e-01   4.6069112e-01   6.0871044e-01   6.3879092e-01   4.1775692e-01   4.1206870e-01   4.6989321e-01   5.6758633e-01   4.2021793e-01   5.0787406e-01   4.2320865e-01   4.1264740e-01   5.5895013e-01   5.6088529e-01   5.3567716e-01   5.7067248e-01   6.1114760e-01   6.5397712e-01   7.4277896e-01   4.9217225e-01   4.4810323e-01   3.9141626e-01   0.0000000e+00   5.3702638e-01   4.5121695e-01   6.1352733e-01   5.1894436e-01   5.2208477e-01   5.0242710e-01   4.4688458e-01   3.7307034e-01   5.1388883e-01   4.2372788e-01   4.7285056e-01   3.1003912e-01   5.1327155e-01   2.4548786e-01   4.0892660e-01   3.9171779e-01   4.4261934e-01   4.9176968e-01   5.1223277e-01   4.2996888e-01   4.8496014e-01   4.1540606e-01   4.4580113e-01   4.3674399e-01   5.1805675e-01   4.3449727e-01   6.0744236e-01   5.6013110e-01   6.2431121e-01   6.2764852e-01   4.7150577e-01   5.9835652e-01   5.4895028e-01   6.1321767e-01   5.6184054e-01   7.4055827e-01   4.3165353e-01   5.6556559e-01   5.0386587e-01   7.8447051e-01   4.9201140e-01   5.4557026e-01   5.2299806e-01   5.4768112e-01   4.5024749e-01   4.3836470e-01   4.1257645e-01   4.1941587e-01   4.5304227e-01   3.5134763e-01
   5.3935611e-01   6.2887570e-01   5.7391745e-01   7.0302613e-01   6.3211463e-01   5.8599706e-01   4.0260307e-01   5.5770277e-01   5.6879911e-01   5.6427922e-01   5.6239305e-01   6.6667233e-01   4.5747139e-01   5.8007363e-01   5.8777699e-01   5.2963923e-01   6.9145414e-01   6.7639186e-01   6.3940910e-01   6.7994814e-01   6.9297003e-01   5.0332184e-01   5.0995596e-01   5.7216305e-01   7.3202235e-01   6.0788693e-01   7.5707675e-01   5.9613998e-01   6.0552602e-01   7.3742313e-01   7.2162728e-01   7.2149887e-01   7.3615875e-01   7.8040068e-01   8.7898217e-01   9.2922376e-01   6.1939376e-01   5.7970931e-01   5.5120725e-01   5.3702638e-01   0.0000000e+00   6.6028314e-01   7.4052109e-01   6.5354757e-01   6.7439557e-01   6.8329366e-01   7.0862023e-01   5.1991864e-01   5.9791045e-01   4.6506867e-01   5.4224846e-01   4.5089922e-01   7.2956643e-01   3.9258728e-01   5.3696165e-01   5.7245974e-01   6.6952154e-01   6.7872542e-01   6.1436111e-01   5.9932880e-01   6.3531924e-01   5.5816499e-01   5.8098903e-01   5.3794019e-01   6.4692785e-01   4.9058785e-01   6.6850149e-01   6.5776947e-01   6.7157062e-01   7.0975597e-01   5.8653795e-01   6.3714672e-01   6.8323994e-01   7.1913230e-01   6.6570259e-01   7.5266377e-01   6.1053153e-01   6.9048409e-01   7.0780319e-01   8.0961335e-01   6.0865513e-01   7.4920875e-01   6.7816392e-01   7.1044182e-01   5.7594630e-01   5.8518260e-01   5.2879097e-01   4.9049097e-01   5.1587014e-01   4.7074008e-01
   4.1685904e-01   5.0643381e-01   4.4819993e-01   5.4794612e-01   6.0482127e-01   5.3889266e-01   4.4138729e-01   4.4559487e-01   4.6291933e-01   4.8875432e-01   5.6825855e-01   6.2179763e-01   4.5490940e-01   4.6146485e-01   4.0129290e-01   3.3500696e-01   5.0643990e-01   5.8292632e-01   5.8536793e-01   5.9577725e-01   6.7298625e-01   4.3750213e-01   4.6503102e-01   4.8636991e-01   6.2953577e-01   4.7880024e-01   5.2268038e-01   4.9120130e-01   5.3386790e-01   6.0500538e-01   5.0941009e-01   5.1879051e-01   5.5155795e-01   6.8685794e-01   7.7640543e-01   8.1771495e-01   4.5109553e-01   4.2367373e-01   4.2955423e-01   4.5121695e-01   6.6028314e-01   0.0000000e+00   7.0707942e-01   6.3861043e-01   5.8326169e-01   6.7005876e-01   6.4216582e-01   4.7902065e-01   5.9743498e-01   4.9850249e-01   5.4103185e-01   3.8947399e-01   6.0918906e-01   3.0095317e-01   4.4634563e-01   4.5669403e-01   5.0283093e-01   5.6470836e-01   5.6016080e-01   4.9214148e-01   4.1690310e-01   4.6173734e-01   4.7564203e-01   4.2920346e-01   5.5795498e-01   4.2515688e-01   6.7373338e-01   5.9913887e-01   5.9755062e-01   5.8622415e-01   5.0856286e-01   6.0370456e-01   6.7771321e-01   7.7339972e-01   7.0112454e-01   7.6003110e-01   5.5996712e-01   5.8288880e-01   5.1419679e-01   9.0102379e-01   6.2085415e-01   5.7974321e-01   4.8554665e-01   5.6027733e-01   4.5291222e-01   4.4376995e-01   3.5730185e-01   3.6289289e-01   4.1914658e-01   3.6460270e-01
   5.5538705e-01   6.0765560e-01   5.5919203e-01   6.5542416e-01   6.9681919e-01   6.6301987e-01   5.2776140e-01   5.5197109e-01   5.9368743e-01   6.2963230e-01   6.5349357e-01   6.4487082e-01   5.0084018e-01   6.1107909e-01   6.6905890e-01   5.7957322e-01   6.9487700e-01   6.8465290e-01   6.5810814e-01   7.0637770e-01   7.4640243e-01   7.0174654e-01   6.6129363e-01   6.5715494e-01   7.3242397e-01   6.0594010e-01   6.1454563e-01   5.7245874e-01   6.6608771e-01   7.7123858e-01   6.9853140e-01   7.2423824e-01   7.6197735e-01   7.9803847e-01   8.9802215e-01   8.9332539e-01   6.0719725e-01   6.1591287e-01   6.2193982e-01   6.1352733e-01   7.4052109e-01   7.0707942e-01   0.0000000e+00   6.8759385e-01   7.8439593e-01   7.6322653e-01   6.9489255e-01   6.1088145e-01   6.7343097e-01   5.9795704e-01   6.6582673e-01   5.0059137e-01   7.0946154e-01   4.4523108e-01   6.1814314e-01   5.8214845e-01   6.3757760e-01   6.3407660e-01   6.8931601e-01   5.8374390e-01   6.6490276e-01   5.7364216e-01   6.3765469e-01   6.4909624e-01   6.3680549e-01   5.9846411e-01   8.1060026e-01   7.9187258e-01   7.4145129e-01   8.3371461e-01   6.2854983e-01   7.0598295e-01   7.0537616e-01   7.7109828e-01   6.8362637e-01   8.5383654e-01   6.2638396e-01   7.2175158e-01   7.0495632e-01   9.3561304e-01   6.1111611e-01   6.9108669e-01   6.6872400e-01   7.0656975e-01   6.0572697e-01   5.9465062e-01   5.6255280e-01   5.4083480e-01   6.2515614e-01   5.6824823e-01
   5.2996159e-01   5.8181446e-01   5.3247247e-01   5.5979747e-01   5.8810763e-01   6.2029881e-01   4.5644029e-01   5.3148452e-01   5.3273179e-01   5.4527582e-01   6.5780159e-01   6.7010212e-01   5.2485956e-01   5.8818894e-01   6.2337964e-01   5.2348870e-01   6.2041708e-01   6.5833858e-01   5.9857294e-01   7.1882338e-01   7.1555202e-01   5.1925144e-01   5.8019507e-01   6.6973084e-01   6.7938860e-01   6.1765046e-01   6.1192181e-01   4.9066588e-01   6.0363116e-01   6.9574904e-01   6.8349995e-01   6.7616664e-01   7.6175145e-01   7.3276557e-01   7.7675452e-01   8.4616913e-01   6.6073039e-01   6.0657266e-01   5.4066257e-01   5.1894436e-01   6.5354757e-01   6.3861043e-01   6.8759385e-01   0.0000000e+00   6.4902247e-01   6.8128687e-01   6.0529606e-01   5.4241697e-01   6.3529992e-01   5.6838402e-01   6.1224892e-01   3.9480656e-01   6.1782067e-01   3.8736448e-01   5.0705610e-01   4.4416442e-01   5.2406420e-01   5.3619828e-01   5.9887459e-01   5.3463820e-01   5.9436169e-01   5.4696719e-01   5.7606254e-01   5.5408710e-01   6.1304379e-01   5.3479426e-01   6.7510077e-01   7.3888850e-01   6.8670628e-01   7.5041956e-01   5.7571548e-01   6.7211178e-01   6.7850381e-01   7.2768075e-01   6.7839226e-01   8.6674480e-01   5.6289268e-01   5.9719662e-01   6.6162836e-01   8.4662395e-01   5.9209089e-01   6.6205167e-01   6.1702169e-01   6.7406175e-01   5.3915527e-01   5.8132277e-01   5.2531721e-01   4.8700946e-01   5.4814486e-01   4.9635502e-01
   5.4144586e-01   6.1407175e-01   5.7023029e-01   6.4864909e-01   7.0684390e-01   6.5532442e-01   5.1410068e-01   5.4634037e-01   5.7105224e-01   5.5552596e-01   6.2893287e-01   6.5763182e-01   5.5128241e-01   6.6876404e-01   5.7509988e-01   5.4731127e-01   6.4320913e-01   6.6947148e-01   6.2093635e-01   7.4682918e-01   8.7068282e-01   6.7780014e-01   6.0536267e-01   6.6997101e-01   6.9528613e-01   5.9396459e-01   6.4701168e-01   5.4591337e-01   6.2487906e-01   7.3641486e-01   7.1851307e-01   6.7770534e-01   7.4116513e-01   7.5805459e-01   8.7053978e-01   9.5590966e-01   6.7130049e-01   5.9941523e-01   5.6951480e-01   5.2208477e-01   6.7439557e-01   5.8326169e-01   7.8439593e-01   6.4902247e-01   0.0000000e+00   7.1370314e-01   6.6133269e-01   5.9194724e-01   6.7863265e-01   6.1645300e-01   6.6188519e-01   4.4687367e-01   6.9469738e-01   4.4653299e-01   5.9004963e-01   5.9822102e-01   6.0608765e-01   6.2921951e-01   6.8025814e-01   5.9682026e-01   6.0892484e-01   5.5397574e-01   6.1821980e-01   6.2939268e-01   6.0315171e-01   6.0516681e-01   7.5636356e-01   7.5435624e-01   7.3023709e-01   8.0412463e-01   6.9382633e-01   6.9388802e-01   7.2905801e-01   7.9255848e-01   7.6684632e-01   8.3902202e-01   6.2946175e-01   6.1572180e-01   7.2174546e-01   9.5661403e-01   6.5360579e-01   7.2522443e-01   6.7425597e-01   7.1789992e-01   5.7628195e-01   5.9713877e-01   5.6729758e-01   5.2070273e-01   6.1398624e-01   4.8926534e-01
   5.1350945e-01   6.0464661e-01   5.0754952e-01   6.1225480e-01   6.3120713e-01   5.9008352e-01   4.6829477e-01   5.5334290e-01   6.0122082e-01   5.4041225e-01   6.1518729e-01   6.4339742e-01   4.9625025e-01   6.1971934e-01   6.3102824e-01   5.6677285e-01   6.5909102e-01   6.8510802e-01   5.6035820e-01   7.0095644e-01   7.8421128e-01   5.6606726e-01   5.8564312e-01   6.2650999e-01   6.2969857e-01   5.5753042e-01   6.4309228e-01   5.0189139e-01   5.7538638e-01   6.9907218e-01   6.3265786e-01   6.1000426e-01   6.7523860e-01   7.2351182e-01   8.6479626e-01   8.8250762e-01   6.4344625e-01   5.6454910e-01   5.7000791e-01   5.0242710e-01   6.8329366e-01   6.7005876e-01   7.6322653e-01   6.8128687e-01   7.1370314e-01   0.0000000e+00   6.2444202e-01   5.4797121e-01   6.5029653e-01   5.7191834e-01   6.1189044e-01   4.2915932e-01   6.4876630e-01   3.4576694e-01   5.2017933e-01   5.2533868e-01   5.1531649e-01   5.1965655e-01   5.5581340e-01   5.1140211e-01   5.4258599e-01   5.2377955e-01   5.2999144e-01   5.4320840e-01   5.7517169e-01   4.7712426e-01   6.3494182e-01   6.6415247e-01   6.8016522e-01   7.2187283e-01   6.1230591e-01   6.1572376e-01   5.9682266e-01   7.3725403e-01   5.8727654e-01   7.8637207e-01   5.6363052e-01   5.8036172e-01   6.3530952e-01   8.2507939e-01   5.7194425e-01   6.6167319e-01   6.4903977e-01   6.1203086e-01   5.5853810e-01   5.4069660e-01   5.0742168e-01   4.6288675e-01   5.7695767e-01   4.7880541e-01
   4.1814949e-01   5.1478365e-01   4.1378250e-01   5.1734826e-01   5.6261693e-01   5.5236430e-01   4.2387982e-01   4.6917148e-01   4.9661977e-01   4.7962631e-01   5.2936403e-01   6.1853630e-01   4.5891270e-01   5.5166018e-01   5.4538358e-01   5.1057451e-01   5.8420450e-01   5.8928018e-01   5.4665103e-01   6.4150791e-01   6.1086570e-01   5.5550931e-01   5.4603236e-01   6.0508128e-01   5.8284731e-01   5.3028051e-01   5.3376646e-01   4.6585174e-01   5.1647026e-01   6.0659618e-01   6.4607063e-01   5.9152604e-01   6.9845317e-01   7.2229972e-01   8.1410068e-01   9.1953000e-01   5.2786851e-01   5.2822146e-01   5.3073941e-01   4.4688458e-01   7.0862023e-01   6.4216582e-01   6.9489255e-01   6.0529606e-01   6.6133269e-01   6.2444202e-01   0.0000000e+00   4.5508017e-01   5.8711586e-01   5.1488919e-01   5.9975021e-01   4.1636274e-01   6.9993138e-01   3.9013952e-01   4.9160038e-01   4.9539322e-01   5.2636386e-01   5.3677938e-01   5.7942647e-01   5.1760895e-01   5.0666814e-01   5.0771019e-01   5.0464359e-01   5.2400920e-01   5.6467767e-01   4.5788770e-01   6.0206903e-01   6.7135851e-01   7.0308611e-01   6.8661317e-01   5.2048133e-01   5.7957373e-01   6.5225218e-01   7.5288467e-01   6.2914159e-01   7.3522903e-01   5.1450421e-01   5.6936086e-01   6.5280517e-01   7.0308363e-01   5.3303805e-01   5.7032247e-01   5.1966315e-01   5.1536208e-01   4.5882836e-01   4.9655325e-01   4.3900477e-01   4.5610408e-01   5.2439642e-01   4.0491572e-01
   3.7032671e-01   4.8203053e-01   4.0357658e-01   4.7063012e-01   5.2497871e-01   4.8922966e-01   3.8582581e-01   4.0703264e-01   4.3652597e-01   4.1574428e-01   4.4979218e-01   5.1306284e-01   3.7021281e-01   4.4206787e-01   4.4137619e-01   4.1798208e-01   5.1466269e-01   5.1602161e-01   4.6948291e-01   5.4071083e-01   5.5842234e-01   4.2734271e-01   4.6412985e-01   5.2193393e-01   5.4195390e-01   4.4438087e-01   4.0146995e-01   4.0342556e-01   4.4801452e-01   5.8594673e-01   5.6482749e-01   5.5030466e-01   5.9584922e-01   6.0635753e-01   7.8542274e-01   7.1065675e-01   4.1280039e-01   4.2484761e-01   4.2217126e-01   3.7307034e-01   5.1991864e-01   4.7902065e-01   6.1088145e-01   5.4241697e-01   5.9194724e-01   5.4797121e-01   4.5508017e-01   0.0000000e+00   4.9208069e-01   4.0264938e-01   4.5220685e-01   2.9840822e-01   5.1607216e-01   2.8028106e-01   3.6933387e-01   3.8175473e-01   3.9343244e-01   4.2772670e-01   4.2327214e-01   4.4088299e-01   4.6000842e-01   4.4676239e-01   4.5250453e-01   4.1761598e-01   4.7988281e-01   3.9605121e-01   5.5339095e-01   5.4048681e-01   5.8788353e-01   6.7362896e-01   4.7975923e-01   5.3789093e-01   6.2393061e-01   6.8681536e-01   6.5540837e-01   7.9492511e-01   4.4970148e-01   4.9588706e-01   5.7722663e-01   7.5992461e-01   4.6331744e-01   5.5614944e-01   4.6913371e-01   5.0325266e-01   4.5161487e-01   4.9940588e-01   4.1799304e-01   4.1337105e-01   4.6280160e-01   3.5838950e-01
   4.6676043e-01   5.8461124e-01   5.2613946e-01   5.6192758e-01   6.2203334e-01   5.5916411e-01   4.5418329e-01   4.8865892e-01   4.7509523e-01   4.3887299e-01   5.2479473e-01   5.2839720e-01   4.4260156e-01   4.8855003e-01   4.9329143e-01   4.8096024e-01   5.5863507e-01   5.9601668e-01   5.4505288e-01   6.4239228e-01   7.4724484e-01   5.2804424e-01   5.3194487e-01   6.0626169e-01   6.0332435e-01   5.4403825e-01   5.5169059e-01   5.0899309e-01   5.5483201e-01   6.2686108e-01   5.6839515e-01   6.2214125e-01   6.8034349e-01   6.7220530e-01   8.1941261e-01   7.9200624e-01   5.8283196e-01   5.4699039e-01   5.1008538e-01   5.1388883e-01   5.9791045e-01   5.9743498e-01   6.7343097e-01   6.3529992e-01   6.7863265e-01   6.5029653e-01   5.8711586e-01   4.9208069e-01   0.0000000e+00   4.9881808e-01   5.6299844e-01   4.0590215e-01   6.0966833e-01   3.7171297e-01   4.8878865e-01   4.5867459e-01   5.1344880e-01   5.5513398e-01   5.5118560e-01   4.7918301e-01   5.8103614e-01   5.2108657e-01   5.3765295e-01   5.1806551e-01   5.4419378e-01   4.8755080e-01   6.8037249e-01   6.8828720e-01   6.7481659e-01   6.9366272e-01   6.2648700e-01   6.2368988e-01   6.9673076e-01   6.9295742e-01   6.8430849e-01   7.5899268e-01   5.3665896e-01   5.5785111e-01   6.6179415e-01   8.9511097e-01   5.6007093e-01   6.7344029e-01   5.4583803e-01   5.9729263e-01   5.3606700e-01   5.6575346e-01   5.2273759e-01   4.9890576e-01   5.6147084e-01   4.4868225e-01
   3.8563784e-01   4.7552115e-01   4.1344792e-01   4.7778465e-01   4.9896066e-01   5.0599425e-01   3.7886749e-01   4.2785349e-01   4.1776088e-01   3.9969752e-01   4.7884849e-01   4.6636817e-01   3.5710637e-01   4.3853906e-01   4.5202080e-01   4.2670297e-01   5.1064742e-01   5.2468209e-01   4.7922589e-01   5.6886120e-01   5.3062627e-01   4.2367410e-01   5.0501481e-01   5.3590478e-01   5.1288400e-01   5.0408359e-01   4.9711091e-01   4.5031220e-01   4.7226438e-01   5.4466571e-01   5.6665430e-01   5.3625355e-01   6.5005168e-01   6.6076539e-01   6.9298277e-01   7.0228103e-01   5.0814837e-01   4.8897314e-01   4.2551291e-01   4.2372788e-01   4.6506867e-01   4.9850249e-01   5.9795704e-01   5.6838402e-01   6.1645300e-01   5.7191834e-01   5.1488919e-01   4.0264938e-01   4.9881808e-01   0.0000000e+00   4.8695165e-01   3.0591508e-01   5.3475864e-01   2.8592167e-01   4.2783327e-01   4.0104541e-01   4.6057122e-01   5.0001507e-01   4.8852106e-01   4.3695591e-01   4.5040157e-01   4.0627067e-01   4.0801244e-01   4.1833745e-01   4.5602394e-01   3.9826203e-01   5.6831298e-01   5.2260621e-01   5.4499156e-01   6.4220433e-01   5.1965805e-01   4.9573485e-01   5.1724418e-01   6.6686925e-01   6.0926725e-01   7.4625811e-01   4.6017132e-01   4.5626876e-01   4.4492715e-01   6.5511088e-01   4.3462927e-01   5.1379968e-01   4.8492864e-01   5.4353642e-01   4.1522375e-01   4.5611860e-01   4.0893501e-01   3.8024356e-01   4.3158742e-01   3.5919890e-01
   4.6142057e-01   5.1284226e-01   4.5033717e-01   5.3026203e-01   5.8706092e-01   5.1126041e-01   4.1650897e-01   4.7646295e-01   4.9760507e-01   4.6165826e-01   5.2364716e-01   5.6601291e-01   4.2049719e-01   5.2419391e-01   5.1051644e-01   4.5439954e-01   5.6745771e-01   5.7115324e-01   5.1650364e-01   6.0265705e-01   6.7044985e-01   5.4170717e-01   5.8627195e-01   6.0426004e-01   5.9638941e-01   5.7322685e-01   4.9562497e-01   4.5653123e-01   5.0243589e-01   5.9162768e-01   5.3565077e-01   5.7214925e-01   7.1077203e-01   7.1437065e-01   6.8965239e-01   7.0869689e-01   5.4914948e-01   5.2052980e-01   4.7595577e-01   4.7285056e-01   5.4224846e-01   5.4103185e-01   6.6582673e-01   6.1224892e-01   6.6188519e-01   6.1189044e-01   5.9975021e-01   4.5220685e-01   5.6299844e-01   4.8695165e-01   0.0000000e+00   3.6061283e-01   6.2183942e-01   3.4082438e-01   4.6846296e-01   4.4721854e-01   4.9652895e-01   5.0511930e-01   4.9749166e-01   4.8037382e-01   5.5519933e-01   5.2032670e-01   5.0648686e-01   5.0248846e-01   5.8561256e-01   4.9030163e-01   6.2144004e-01   6.2577781e-01   7.0017359e-01   7.1670282e-01   5.1777701e-01   5.7493751e-01   6.1633848e-01   7.2590099e-01   6.5987910e-01   8.7454807e-01   4.9661045e-01   5.2453777e-01   5.5809908e-01   8.1896457e-01   5.3400432e-01   6.0493687e-01   5.6315715e-01   5.8601938e-01   4.6386018e-01   4.9333415e-01   4.6857872e-01   4.1476977e-01   4.8530265e-01   4.0139872e-01
   3.1746389e-01   4.0869800e-01   3.4160098e-01   4.0714606e-01   4.4035425e-01   4.4119186e-01   2.5327755e-01   3.0436789e-01   3.3991760e-01   3.2753753e-01   4.0811072e-01   4.5498142e-01   3.0201691e-01   3.9014667e-01   3.5873038e-01   3.1793246e-01   3.8582821e-01   4.4120496e-01   4.1930513e-01   4.7455865e-01   5.0479960e-01   3.3460973e-01   3.5117162e-01   4.3452185e-01   4.3406085e-01   4.4739242e-01   4.0015244e-01   3.2668551e-01   3.7387761e-01   4.6797251e-01   4.2841907e-01   5.0521304e-01   5.2594980e-01   5.0166558e-01   6.0335080e-01   6.3570442e-01   4.3046680e-01   3.4444202e-01   3.2992388e-01   3.1003912e-01   4.5089922e-01   3.8947399e-01   5.0059137e-01   3.9480656e-01   4.4687367e-01   4.2915932e-01   4.1636274e-01   2.9840822e-01   4.0590215e-01   3.0591508e-01   3.6061283e-01   0.0000000e+00   4.2952311e-01   1.8070893e-01   3.1027949e-01   2.8155921e-01   3.3522537e-01   3.8764294e-01   4.0310532e-01   3.3359615e-01   3.8242071e-01   3.1780143e-01   3.3078929e-01   3.2247626e-01   3.7008056e-01   2.9575761e-01   4.6810921e-01   5.1729429e-01   5.1122991e-01   6.1928289e-01   4.3367174e-01   4.2849942e-01   4.9575111e-01   5.5790712e-01   4.2040606e-01   5.6255534e-01   3.4490497e-01   3.8222086e-01   4.7511925e-01   6.5509139e-01   3.9009526e-01   4.7967827e-01   4.2467192e-01   4.0137088e-01   3.4949400e-01   3.2553489e-01   3.2717202e-01   2.8688409e-01   3.4554863e-01   2.5389959e-01
   5.8824259e-01   6.7370010e-01   5.4678350e-01   6.8003889e-01   6.7809626e-01   6.5423783e-01   5.1802158e-01   5.7201580e-01   6.4447048e-01   5.5019020e-01   6.1578339e-01   7.1057000e-01   5.4749872e-01   6.2495029e-01   6.6470744e-01   5.8763878e-01   6.5440654e-01   7.3667911e-01   7.1115306e-01   7.3154397e-01   8.7195427e-01   6.5868754e-01   6.3144236e-01   7.7595222e-01   7.4904072e-01   6.5812660e-01   6.4891887e-01   5.9479335e-01   6.3965505e-01   7.5063917e-01   7.0397101e-01   7.1965818e-01   7.8370604e-01   7.7467877e-01   8.7411208e-01   8.2208654e-01   6.2189287e-01   5.9211287e-01   5.9319641e-01   5.1327155e-01   7.2956643e-01   6.0918906e-01   7.0946154e-01   6.1782067e-01   6.9469738e-01   6.4876630e-01   6.9993138e-01   5.1607216e-01   6.0966833e-01   5.3475864e-01   6.2183942e-01   4.2952311e-01   0.0000000e+00   4.0368138e-01   5.4701200e-01   4.9403674e-01   5.2731076e-01   5.7313783e-01   6.0217722e-01   5.2167715e-01   5.4136418e-01   5.2429797e-01   6.0072018e-01   5.4121774e-01   5.9265368e-01   5.1533868e-01   6.7085629e-01   7.4440981e-01   7.6547289e-01   6.8453296e-01   6.4439861e-01   7.0995562e-01   7.7273664e-01   7.7817237e-01   6.8213406e-01   8.3826593e-01   6.0573265e-01   5.5665109e-01   6.3727320e-01   8.2061045e-01   5.3612009e-01   7.0625766e-01   6.4803393e-01   6.1776471e-01   5.5167741e-01   5.6392680e-01   5.4315085e-01   5.2176704e-01   5.5200506e-01   4.9920997e-01
   2.2054053e-01   3.2498846e-01   2.6153437e-01   3.3939865e-01   3.2227076e-01   3.0244420e-01   2.1665211e-01   2.8537849e-01   2.9310876e-01   2.5669960e-01   3.2889086e-01   3.4659222e-01   2.1551547e-01   3.3210811e-01   3.6641533e-01   3.1927300e-01   3.8350996e-01   4.0530007e-01   3.2782651e-01   4.1334033e-01   5.5756049e-01   3.2113270e-01   3.2927877e-01   4.2267391e-01   3.9932099e-01   3.6995479e-01   3.4713571e-01   3.1893834e-01   3.3421568e-01   3.8200427e-01   3.5288229e-01   3.9470596e-01   4.5852628e-01   4.7222838e-01   5.5704791e-01   7.0775000e-01   3.8550694e-01   2.9151502e-01   2.8334181e-01   2.4548786e-01   3.9258728e-01   3.0095317e-01   4.4523108e-01   3.8736448e-01   4.4653299e-01   3.4576694e-01   3.9013952e-01   2.8028106e-01   3.7171297e-01   2.8592167e-01   3.4082438e-01   1.8070893e-01   4.0368138e-01   0.0000000e+00   2.6886418e-01   2.5260017e-01   2.8316868e-01   2.9864569e-01   3.3547725e-01   2.9480084e-01   3.4814973e-01   2.9278071e-01   2.9124181e-01   2.7307906e-01   3.5702248e-01   2.2971203e-01   3.6792109e-01   4.5816348e-01   5.0593521e-01   4.0464533e-01   3.2853449e-01   3.7463609e-01   3.9917900e-01   4.7621849e-01   4.1684366e-01   4.7550892e-01   3.2692047e-01   2.9348459e-01   4.2282442e-01   4.5750694e-01   3.0571771e-01   3.8927095e-01   3.1247513e-01   3.7602548e-01   2.8695794e-01   2.8728541e-01   2.3597982e-01   2.3774001e-01   2.8581562e-01   2.1682023e-01
   3.6712760e-01   4.5240470e-01   3.7570596e-01   4.5111369e-01   5.2056386e-01   4.9790488e-01   3.4586948e-01   3.9270101e-01   4.3270110e-01   3.9225600e-01   4.4964778e-01   5.0094546e-01   3.6675214e-01   4.6158133e-01   4.5420917e-01   3.9499742e-01   4.9522196e-01   5.1118565e-01   4.5288495e-01   5.4266673e-01   6.0735738e-01   4.8880484e-01   4.4481950e-01   5.0623783e-01   5.2582180e-01   5.2077450e-01   4.4645929e-01   4.3924230e-01   4.6471496e-01   5.3262948e-01   5.0114778e-01   4.9716725e-01   6.0135246e-01   6.3385552e-01   6.3188684e-01   6.7492315e-01   4.8440469e-01   4.3993524e-01   4.0834004e-01   4.0892660e-01   5.3696165e-01   4.4634563e-01   6.1814314e-01   5.0705610e-01   5.9004963e-01   5.2017933e-01   4.9160038e-01   3.6933387e-01   4.8878865e-01   4.2783327e-01   4.6846296e-01   3.1027949e-01   5.4701200e-01   2.6886418e-01   0.0000000e+00   3.7397931e-01   4.3619059e-01   4.5057232e-01   4.4570441e-01   4.1340047e-01   4.5782847e-01   3.8641246e-01   4.0022697e-01   4.2696636e-01   4.7248617e-01   3.8656488e-01   5.1954080e-01   5.6588786e-01   6.0555193e-01   6.0859296e-01   4.7414052e-01   5.2756784e-01   5.5176769e-01   6.2352531e-01   5.2962383e-01   6.4011050e-01   4.3117931e-01   4.4741581e-01   5.4126382e-01   6.2537224e-01   4.4247584e-01   5.4926766e-01   4.7494890e-01   4.8801676e-01   4.0662688e-01   4.1364907e-01   3.4774331e-01   3.6946806e-01   4.1945069e-01   3.3676554e-01
   3.5583615e-01   4.4385867e-01   3.5901966e-01   4.2677909e-01   4.8688753e-01   4.7864918e-01   3.4224822e-01   3.9388328e-01   4.2211151e-01   3.8413814e-01   4.5663182e-01   4.5424475e-01   3.6819516e-01   4.2392154e-01   3.9662340e-01   3.6043104e-01   5.2952699e-01   4.9035226e-01   4.5330477e-01   5.1749888e-01   6.3953709e-01   4.3434213e-01   4.3400173e-01   4.9460562e-01   5.3637884e-01   5.1461960e-01   4.4135774e-01   3.7216500e-01   4.5431827e-01   5.0892311e-01   4.8816846e-01   5.2312319e-01   5.8863006e-01   6.0026961e-01   5.5207725e-01   6.4305154e-01   4.0631715e-01   4.3666383e-01   3.9971425e-01   3.9171779e-01   5.7245974e-01   4.5669403e-01   5.8214845e-01   4.4416442e-01   5.9822102e-01   5.2533868e-01   4.9539322e-01   3.8175473e-01   4.5867459e-01   4.0104541e-01   4.4721854e-01   2.8155921e-01   4.9403674e-01   2.5260017e-01   3.7397931e-01   0.0000000e+00   3.8861808e-01   4.3486143e-01   4.5633553e-01   3.8865036e-01   4.4623325e-01   4.1598834e-01   3.9064073e-01   4.1810513e-01   4.9210080e-01   4.1062709e-01   5.4285439e-01   5.5496117e-01   5.7607286e-01   5.7887927e-01   4.7635893e-01   4.9749117e-01   5.6623364e-01   6.2485073e-01   5.5455219e-01   6.4125081e-01   4.0074539e-01   4.1615182e-01   5.2915136e-01   6.6115085e-01   4.4176018e-01   5.3061614e-01   4.7528126e-01   5.0149689e-01   3.8947911e-01   3.9711588e-01   3.6086722e-01   3.5524304e-01   4.0776236e-01   3.0183006e-01
   4.0853997e-01   4.6912920e-01   4.2481673e-01   5.0384820e-01   5.0307202e-01   4.6838464e-01   4.1089592e-01   4.4206555e-01   5.0103087e-01   4.0627367e-01   4.4920234e-01   4.9909806e-01   3.9412836e-01   4.3358716e-01   4.2823528e-01   4.3245243e-01   5.6778952e-01   5.1141521e-01   5.1424345e-01   5.9856593e-01   6.3150764e-01   4.9832102e-01   4.8110718e-01   5.5855819e-01   5.6496219e-01   4.9317024e-01   4.3484526e-01   4.2413087e-01   4.6471986e-01   5.7150537e-01   5.3057675e-01   5.6774622e-01   6.4836003e-01   6.6912744e-01   6.0448079e-01   6.9018380e-01   4.6875728e-01   4.7803196e-01   4.3483017e-01   4.4261934e-01   6.6952154e-01   5.0283093e-01   6.3757760e-01   5.2406420e-01   6.0608765e-01   5.1531649e-01   5.2636386e-01   3.9343244e-01   5.1344880e-01   4.6057122e-01   4.9652895e-01   3.3522537e-01   5.2731076e-01   2.8316868e-01   4.3619059e-01   3.8861808e-01   0.0000000e+00   4.7188133e-01   5.0881458e-01   4.2556727e-01   4.7692444e-01   4.2923450e-01   4.4298792e-01   4.4845574e-01   4.9895089e-01   4.1175840e-01   5.7039673e-01   5.8492460e-01   6.8238368e-01   6.2505718e-01   5.3887548e-01   5.5221384e-01   5.8543063e-01   6.4993007e-01   5.8191888e-01   7.1594439e-01   4.5351053e-01   4.4611300e-01   6.0009975e-01   6.7129316e-01   4.4956808e-01   5.4281638e-01   4.8515840e-01   5.3132622e-01   4.2792379e-01   4.6797635e-01   4.3802522e-01   3.9350338e-01   4.6424663e-01   3.3941998e-01
   4.1516680e-01   5.3635574e-01   4.5412603e-01   5.1149314e-01   5.2899982e-01   4.8653277e-01   3.9855035e-01   4.4773042e-01   4.7923845e-01   4.5810040e-01   4.8884189e-01   5.4499581e-01   4.4736334e-01   4.6734758e-01   4.5479261e-01   4.6526356e-01   5.4130638e-01   5.3971653e-01   4.9760043e-01   6.4701885e-01   6.2634719e-01   6.0749722e-01   5.1335249e-01   5.7277459e-01   5.7342544e-01   5.1368012e-01   4.8576290e-01   4.7445661e-01   5.1510966e-01   6.1545113e-01   5.7392993e-01   5.6647121e-01   6.8579552e-01   6.8470310e-01   7.4566730e-01   7.2055200e-01   5.3075577e-01   4.7648619e-01   4.7759990e-01   4.9176968e-01   6.7872542e-01   5.6470836e-01   6.3407660e-01   5.3619828e-01   6.2921951e-01   5.1965655e-01   5.3677938e-01   4.2772670e-01   5.5513398e-01   5.0001507e-01   5.0511930e-01   3.8764294e-01   5.7313783e-01   2.9864569e-01   4.5057232e-01   4.3486143e-01   4.7188133e-01   0.0000000e+00   5.3609521e-01   4.5651436e-01   5.0737009e-01   4.3757826e-01   5.0815916e-01   4.6090975e-01   5.0555583e-01   4.6734697e-01   5.9846554e-01   6.0514709e-01   6.4306156e-01   6.9707791e-01   5.9494042e-01   5.3622051e-01   6.3905076e-01   6.7009609e-01   6.1055732e-01   7.5134542e-01   5.0927043e-01   5.1608169e-01   6.9811561e-01   6.5621976e-01   4.9292539e-01   5.6586166e-01   5.4147733e-01   5.8884266e-01   4.6615818e-01   4.7850269e-01   4.5172295e-01   4.1563957e-01   4.9209870e-01   3.8274458e-01
   4.2947673e-01   5.4618145e-01   4.8227080e-01   5.0989906e-01   5.6548150e-01   4.7487248e-01   4.3446722e-01   4.8017327e-01   5.1021978e-01   4.9700967e-01   5.1370163e-01   5.5561307e-01   4.1858534e-01   4.8086303e-01   4.8612855e-01   5.0578867e-01   5.7184117e-01   5.2357585e-01   5.5078681e-01   6.1713443e-01   6.9676517e-01   5.9315375e-01   4.9819896e-01   5.8242919e-01   6.4601296e-01   6.2878394e-01   4.9339350e-01   4.6089727e-01   4.9262053e-01   5.9868934e-01   5.8311693e-01   5.8257959e-01   6.9398822e-01   7.0813558e-01   7.0883779e-01   8.3571006e-01   5.6988939e-01   5.2140500e-01   4.8325285e-01   5.1223277e-01   6.1436111e-01   5.6016080e-01   6.8931601e-01   5.9887459e-01   6.8025814e-01   5.5581340e-01   5.7942647e-01   4.2327214e-01   5.5118560e-01   4.8852106e-01   4.9749166e-01   4.0310532e-01   6.0217722e-01   3.3547725e-01   4.4570441e-01   4.5633553e-01   5.0881458e-01   5.3609521e-01   0.0000000e+00   4.9141615e-01   5.3055362e-01   5.0562664e-01   5.3218617e-01   4.6934277e-01   5.3595751e-01   4.7906182e-01   6.1827110e-01   6.2684772e-01   6.3110350e-01   6.5955767e-01   5.2414449e-01   5.8071881e-01   6.2840562e-01   6.9641111e-01   5.7365601e-01   7.7539890e-01   4.8811312e-01   5.3443205e-01   5.2972140e-01   5.7879893e-01   4.9028515e-01   5.7099364e-01   5.1361500e-01   5.5715943e-01   5.0683013e-01   5.1538120e-01   4.7426721e-01   3.9915914e-01   5.0925963e-01   3.8923493e-01
   3.7075567e-01   4.7687363e-01   4.1925061e-01   4.9546292e-01   4.9695524e-01   4.7609904e-01   3.5852375e-01   4.0252518e-01   4.0570925e-01   4.2138527e-01   4.4968724e-01   4.7939666e-01   3.8259010e-01   4.1903470e-01   4.2196154e-01   4.1426807e-01   5.0647912e-01   4.5720761e-01   4.5657623e-01   5.2836567e-01   5.7830093e-01   5.5167448e-01   4.3658954e-01   5.2700654e-01   5.5712933e-01   5.5703102e-01   4.3157703e-01   4.3775820e-01   4.6947893e-01   5.7551378e-01   5.5082552e-01   5.5990037e-01   6.2514577e-01   6.4059141e-01   7.3056580e-01   7.2566598e-01   5.2083517e-01   4.8862144e-01   4.4208651e-01   4.2996888e-01   5.9932880e-01   4.9214148e-01   5.8374390e-01   5.3463820e-01   5.9682026e-01   5.1140211e-01   5.1760895e-01   4.4088299e-01   4.7918301e-01   4.3695591e-01   4.8037382e-01   3.3359615e-01   5.2167715e-01   2.9480084e-01   4.1340047e-01   3.8865036e-01   4.2556727e-01   4.5651436e-01   4.9141615e-01   0.0000000e+00   4.8143900e-01   4.1127911e-01   4.1795158e-01   4.2530176e-01   5.1520518e-01   4.3677629e-01   5.5339400e-01   6.2531022e-01   5.7972411e-01   5.2577320e-01   4.9358451e-01   5.2254835e-01   5.6864831e-01   7.0373389e-01   4.6951425e-01   7.0009022e-01   4.8950536e-01   5.0599988e-01   5.2521383e-01   6.8599799e-01   4.4289942e-01   5.6622860e-01   4.7158551e-01   4.5732350e-01   4.2525800e-01   4.6515499e-01   4.1192051e-01   3.8388976e-01   4.3735919e-01   3.4351100e-01
   4.3300892e-01   5.2430292e-01   4.4170219e-01   5.2540452e-01   5.8401276e-01   4.9816593e-01   4.0533903e-01   4.4662737e-01   4.2747784e-01   4.6037109e-01   4.8303365e-01   5.1964634e-01   3.9736382e-01   4.6201136e-01   4.8115318e-01   4.6558846e-01   5.7268530e-01   5.4644280e-01   5.3708296e-01   5.9294874e-01   6.9243730e-01   5.8838780e-01   5.1873913e-01   5.5932728e-01   5.6438573e-01   5.1287692e-01   4.6207595e-01   4.6463135e-01   5.1193387e-01   5.7236166e-01   6.3493849e-01   5.7983817e-01   6.7865386e-01   7.1527702e-01   7.2173542e-01   8.1448520e-01   6.0515496e-01   4.9259289e-01   4.6906732e-01   4.8496014e-01   6.3531924e-01   4.1690310e-01   6.6490276e-01   5.9436169e-01   6.0892484e-01   5.4258599e-01   5.0666814e-01   4.6000842e-01   5.8103614e-01   4.5040157e-01   5.5519933e-01   3.8242071e-01   5.4136418e-01   3.4814973e-01   4.5782847e-01   4.4623325e-01   4.7692444e-01   5.0737009e-01   5.3055362e-01   4.8143900e-01   0.0000000e+00   4.7773650e-01   4.9145046e-01   4.7046317e-01   5.6618689e-01   4.8193528e-01   5.9805621e-01   6.7523633e-01   6.8423253e-01   6.3648854e-01   5.3610303e-01   5.6388231e-01   6.2231041e-01   6.7116276e-01   5.9547824e-01   8.2146517e-01   5.3856752e-01   5.4149476e-01   6.2472448e-01   7.0114347e-01   4.7797868e-01   5.9417995e-01   5.0085195e-01   5.0881966e-01   4.4986159e-01   4.7551961e-01   4.2813392e-01   4.1570308e-01   4.8010068e-01   3.9229124e-01
   3.5023534e-01   4.3031936e-01   3.9186656e-01   4.3851018e-01   5.0027518e-01   4.5423392e-01   3.4243259e-01   3.9724912e-01   4.3093651e-01   4.3078869e-01   4.9038713e-01   5.1259206e-01   3.2408047e-01   4.1669110e-01   3.8510509e-01   3.6817489e-01   4.9945605e-01   4.7226890e-01   4.8032631e-01   6.0182238e-01   6.4913388e-01   5.6126537e-01   4.6232514e-01   5.3507353e-01   5.4519892e-01   4.6277294e-01   4.0593634e-01   4.4740740e-01   4.1696124e-01   5.4050359e-01   5.2511116e-01   4.7065292e-01   6.2408447e-01   6.2650692e-01   7.0034959e-01   7.4988765e-01   5.0738960e-01   5.1095766e-01   4.1872509e-01   4.1540606e-01   5.5816499e-01   4.6173734e-01   5.7364216e-01   5.4696719e-01   5.5397574e-01   5.2377955e-01   5.0771019e-01   4.4676239e-01   5.2108657e-01   4.0627067e-01   5.2032670e-01   3.1780143e-01   5.2429797e-01   2.9278071e-01   3.8641246e-01   4.1598834e-01   4.2923450e-01   4.3757826e-01   5.0562664e-01   4.1127911e-01   4.7773650e-01   0.0000000e+00   4.3250313e-01   4.0969049e-01   5.0212589e-01   3.9118951e-01   5.6078422e-01   6.0412337e-01   6.2242237e-01   6.0940435e-01   4.7181256e-01   4.9636855e-01   5.1305823e-01   5.4569764e-01   5.4532435e-01   6.5182349e-01   4.7145119e-01   4.7869176e-01   5.5732728e-01   6.8277203e-01   4.0231335e-01   4.9279870e-01   4.5167375e-01   5.0585010e-01   4.1157176e-01   4.2268635e-01   3.6570957e-01   3.3126727e-01   3.8430146e-01   3.0515789e-01
   3.8275644e-01   4.6490625e-01   4.1538011e-01   4.7188163e-01   5.1340148e-01   4.6917423e-01   3.8174956e-01   4.1101082e-01   4.9011531e-01   4.0117210e-01   4.6826463e-01   5.3484874e-01   4.0672744e-01   5.0456321e-01   4.2729060e-01   3.8183589e-01   5.5855828e-01   5.3158648e-01   4.6987998e-01   5.5870348e-01   6.0166635e-01   5.2700703e-01   4.4752731e-01   5.1812387e-01   5.9399597e-01   5.1430850e-01   4.3957019e-01   4.4620161e-01   4.4245126e-01   6.0767024e-01   5.6012703e-01   5.2473367e-01   6.4843254e-01   6.4131532e-01   6.4553308e-01   6.2844811e-01   4.5035073e-01   5.1024417e-01   4.5668773e-01   4.4580113e-01   5.8098903e-01   4.7564203e-01   6.3765469e-01   5.7606254e-01   6.1821980e-01   5.2999144e-01   5.0464359e-01   4.5250453e-01   5.3765295e-01   4.0801244e-01   5.0648686e-01   3.3078929e-01   6.0072018e-01   2.9124181e-01   4.0022697e-01   3.9064073e-01   4.4298792e-01   5.0815916e-01   5.3218617e-01   4.1795158e-01   4.9145046e-01   4.3250313e-01   0.0000000e+00   4.3881788e-01   4.9809970e-01   4.1375941e-01   5.8428547e-01   5.7620106e-01   5.7297939e-01   6.3049350e-01   5.2441100e-01   5.5251696e-01   5.3216431e-01   5.9124371e-01   4.9540066e-01   7.1774814e-01   4.0846619e-01   4.3163099e-01   5.4659229e-01   5.2579254e-01   4.5158994e-01   4.7725244e-01   4.6760087e-01   5.1586047e-01   4.1613948e-01   4.3993373e-01   4.1033644e-01   3.5402463e-01   4.4421378e-01   3.5217680e-01
   3.5293746e-01   4.5282761e-01   3.9743270e-01   4.6912242e-01   4.9197887e-01   4.8482826e-01   3.6409761e-01   4.3294207e-01   4.4065744e-01   4.1312093e-01   4.7770929e-01   4.5169272e-01   3.9633467e-01   4.6547739e-01   4.3397045e-01   3.9248499e-01   5.1315569e-01   5.2908608e-01   4.6787581e-01   5.8275813e-01   5.2381382e-01   5.3677175e-01   4.2557533e-01   5.2429864e-01   5.9803051e-01   5.4674343e-01   4.3687449e-01   4.5238344e-01   4.6229964e-01   5.7169604e-01   5.5714747e-01   5.5804643e-01   6.1576367e-01   6.6747160e-01   6.7357240e-01   7.2813262e-01   5.2435876e-01   5.1216522e-01   4.4983459e-01   4.3674399e-01   5.3794019e-01   4.2920346e-01   6.4909624e-01   5.5408710e-01   6.2939268e-01   5.4320840e-01   5.2400920e-01   4.1761598e-01   5.1806551e-01   4.1833745e-01   5.0248846e-01   3.2247626e-01   5.4121774e-01   2.7307906e-01   4.2696636e-01   4.1810513e-01   4.4845574e-01   4.6090975e-01   4.6934277e-01   4.2530176e-01   4.7046317e-01   4.0969049e-01   4.3881788e-01   0.0000000e+00   4.9014974e-01   4.1901829e-01   5.4501470e-01   5.3201482e-01   5.5058774e-01   5.5808427e-01   5.1912175e-01   5.2932174e-01   5.6534211e-01   6.2565082e-01   5.7131763e-01   7.8460209e-01   4.4483169e-01   4.5192503e-01   5.1816176e-01   5.2092363e-01   4.1132898e-01   5.2464485e-01   4.9730684e-01   4.8720825e-01   4.0876141e-01   3.8870490e-01   3.6690743e-01   3.3724543e-01   4.0276465e-01   3.2553807e-01
   4.4692869e-01   5.4444404e-01   4.7492500e-01   5.3758090e-01   5.7369901e-01   4.8446480e-01   4.2389710e-01   5.1277407e-01   5.1437017e-01   5.3378801e-01   5.7154122e-01   5.9534780e-01   4.7450414e-01   5.2907238e-01   5.4490259e-01   4.9691739e-01   6.0530436e-01   6.2260058e-01   5.3893410e-01   6.4205282e-01   6.9085703e-01   6.6482147e-01   5.5759284e-01   6.6277712e-01   6.2894872e-01   5.6024338e-01   5.0477697e-01   5.2538991e-01   5.3499311e-01   6.3942677e-01   6.4102725e-01   6.4638694e-01   7.2366683e-01   7.2500897e-01   7.7803328e-01   7.3633903e-01   6.1709300e-01   5.5698928e-01   4.7150663e-01   5.1805675e-01   6.4692785e-01   5.5795498e-01   6.3680549e-01   6.1304379e-01   6.0315171e-01   5.7517169e-01   5.6467767e-01   4.7988281e-01   5.4419378e-01   4.5602394e-01   5.8561256e-01   3.7008056e-01   5.9265368e-01   3.5702248e-01   4.7248617e-01   4.9210080e-01   4.9895089e-01   5.0555583e-01   5.3595751e-01   5.1520518e-01   5.6618689e-01   5.0212589e-01   4.9809970e-01   4.9014974e-01   0.0000000e+00   4.6218330e-01   6.1713643e-01   6.5305204e-01   6.8113118e-01   6.6186547e-01   5.4367621e-01   6.1018225e-01   5.9409519e-01   7.0148897e-01   5.7689002e-01   8.2557873e-01   5.4060518e-01   5.7455605e-01   5.9003691e-01   6.4881200e-01   4.7731644e-01   6.1744123e-01   5.3720437e-01   6.0054875e-01   4.9103011e-01   5.2749959e-01   4.8201363e-01   4.8381476e-01   5.1015804e-01   4.2419525e-01
   3.4293942e-01   4.3041836e-01   3.8285454e-01   4.4544691e-01   5.1312137e-01   4.4261800e-01   3.4209811e-01   4.0539264e-01   4.5590818e-01   4.1879581e-01   4.6760927e-01   4.5693334e-01   3.5221248e-01   4.2377165e-01   3.9828962e-01   3.9781949e-01   5.4432996e-01   4.7378234e-01   4.4446238e-01   5.8013574e-01   5.3170508e-01   4.9242921e-01   4.5682394e-01   5.3078904e-01   4.7380136e-01   5.7764595e-01   3.5228746e-01   4.0169818e-01   4.3924463e-01   5.5985896e-01   5.6873208e-01   4.9378692e-01   5.6425609e-01   6.5366102e-01   6.3642360e-01   7.2128223e-01   4.9741874e-01   4.2880279e-01   3.8486070e-01   4.3449727e-01   4.9058785e-01   4.2515688e-01   5.9846411e-01   5.3479426e-01   6.0516681e-01   4.7712426e-01   4.5788770e-01   3.9605121e-01   4.8755080e-01   3.9826203e-01   4.9030163e-01   2.9575761e-01   5.1533868e-01   2.2971203e-01   3.8656488e-01   4.1062709e-01   4.1175840e-01   4.6734697e-01   4.7906182e-01   4.3677629e-01   4.8193528e-01   3.9118951e-01   4.1375941e-01   4.1901829e-01   4.6218330e-01   0.0000000e+00   5.4324806e-01   5.3379207e-01   5.9480426e-01   5.6640242e-01   4.7222784e-01   5.3201818e-01   5.3096527e-01   5.6056188e-01   5.3586301e-01   6.6536168e-01   4.9315086e-01   4.7358651e-01   4.8559817e-01   5.6401616e-01   3.9761182e-01   5.2053663e-01   4.3352443e-01   4.6536622e-01   3.9365860e-01   4.3292396e-01   4.0034213e-01   3.5634887e-01   3.9771977e-01   2.8749350e-01
   4.8948001e-01   6.0934904e-01   5.5144841e-01   6.1397622e-01   6.4009568e-01   6.2559933e-01   5.0850442e-01   5.5444094e-01   5.8159392e-01   5.5486883e-01   6.4897062e-01   6.1281938e-01   5.3528612e-01   6.4539838e-01   5.9673746e-01   5.9146299e-01   7.0822216e-01   6.3401308e-01   6.3419092e-01   7.3305303e-01   6.4993582e-01   6.6323209e-01   6.1339909e-01   7.0201162e-01   7.0976768e-01   7.8238786e-01   5.7126447e-01   6.2305724e-01   6.6399827e-01   7.4396944e-01   7.3780772e-01   7.0655330e-01   7.9397635e-01   8.4590453e-01   7.9459215e-01   9.1138534e-01   7.2707969e-01   6.0451335e-01   5.6807336e-01   6.0744236e-01   6.6850149e-01   6.7373338e-01   8.1060026e-01   6.7510077e-01   7.5636356e-01   6.3494182e-01   6.0206903e-01   5.5339095e-01   6.8037249e-01   5.6831298e-01   6.2144004e-01   4.6810921e-01   6.7085629e-01   3.6792109e-01   5.1954080e-01   5.4285439e-01   5.7039673e-01   5.9846554e-01   6.1827110e-01   5.5339400e-01   5.9805621e-01   5.6078422e-01   5.8428547e-01   5.4501470e-01   6.1713643e-01   5.4324806e-01   0.0000000e+00   7.4155149e-01   8.0588583e-01   7.9820184e-01   6.5377835e-01   6.5687359e-01   6.8454011e-01   7.1411309e-01   6.9174377e-01   8.5433132e-01   6.1864478e-01   6.0296685e-01   5.8018837e-01   6.8419373e-01   5.6414934e-01   6.5721832e-01   6.0567917e-01   6.5021427e-01   5.3938249e-01   5.6018513e-01   5.2758295e-01   5.2440962e-01   5.8353335e-01   4.7930742e-01
   5.0959204e-01   5.9795905e-01   5.7557869e-01   5.9328083e-01   6.2724827e-01   6.1849641e-01   5.1380870e-01   5.6803778e-01   5.8007641e-01   6.0467514e-01   6.6215018e-01   6.4600455e-01   5.0663641e-01   6.5504756e-01   5.9274331e-01   5.7191359e-01   6.7314207e-01   6.6109243e-01   6.5685543e-01   7.0241023e-01   6.9120392e-01   6.2996484e-01   6.1725479e-01   7.3298617e-01   7.9698852e-01   6.6886206e-01   5.3621644e-01   5.5129494e-01   6.3500568e-01   7.7064052e-01   7.3667085e-01   6.9139429e-01   7.1699035e-01   7.7236483e-01   7.4668608e-01   8.4060042e-01   6.9148987e-01   6.2416974e-01   5.7304776e-01   5.6013110e-01   6.5776947e-01   5.9913887e-01   7.9187258e-01   7.3888850e-01   7.5435624e-01   6.6415247e-01   6.7135851e-01   5.4048681e-01   6.8828720e-01   5.2260621e-01   6.2577781e-01   5.1729429e-01   7.4440981e-01   4.5816348e-01   5.6588786e-01   5.5496117e-01   5.8492460e-01   6.0514709e-01   6.2684772e-01   6.2531022e-01   6.7523633e-01   6.0412337e-01   5.7620106e-01   5.3201482e-01   6.5305204e-01   5.3379207e-01   7.4155149e-01   0.0000000e+00   7.5543299e-01   7.5789082e-01   7.0074727e-01   6.7674442e-01   6.6973091e-01   7.0250208e-01   6.4154241e-01   8.9999713e-01   6.7648070e-01   6.3545350e-01   5.8336538e-01   8.0839285e-01   6.2927276e-01   6.6874967e-01   6.0276287e-01   6.3194420e-01   5.9448373e-01   6.0649964e-01   5.7389294e-01   5.4147312e-01   5.9211983e-01   4.8776154e-01
   5.8794117e-01   6.0224781e-01   5.6012548e-01   6.2581025e-01   6.4572206e-01   6.4969817e-01   5.2684219e-01   5.8633212e-01   6.1247467e-01   6.0653241e-01   6.9789210e-01   6.5610542e-01   5.3899681e-01   6.6692635e-01   6.0206449e-01   5.5616857e-01   6.7089301e-01   6.7943232e-01   6.9399921e-01   6.9505596e-01   8.1193171e-01   6.8395107e-01   6.0959596e-01   6.7935561e-01   7.5252828e-01   6.7265874e-01   5.7515376e-01   5.9818744e-01   6.4336953e-01   7.8568993e-01   7.1311165e-01   6.9260625e-01   8.0344920e-01   8.0636025e-01   7.4254880e-01   8.8300807e-01   6.8426535e-01   6.6209834e-01   5.6096182e-01   6.2431121e-01   6.7157062e-01   5.9755062e-01   7.4145129e-01   6.8670628e-01   7.3023709e-01   6.8016522e-01   7.0308611e-01   5.8788353e-01   6.7481659e-01   5.4499156e-01   7.0017359e-01   5.1122991e-01   7.6547289e-01   5.0593521e-01   6.0555193e-01   5.7607286e-01   6.8238368e-01   6.4306156e-01   6.3110350e-01   5.7972411e-01   6.8423253e-01   6.2242237e-01   5.7297939e-01   5.5058774e-01   6.8113118e-01   5.9480426e-01   8.0588583e-01   7.5543299e-01   0.0000000e+00   7.9427093e-01   7.2255753e-01   6.9380080e-01   7.0693744e-01   7.6838428e-01   6.7942891e-01   9.2903760e-01   6.8328703e-01   6.7702116e-01   6.1433581e-01   8.7214943e-01   6.0934184e-01   6.5233009e-01   6.3030604e-01   7.3419398e-01   5.9794750e-01   5.8444468e-01   5.3659313e-01   5.5993826e-01   6.2232965e-01   5.3784496e-01
   5.2939015e-01   6.6614995e-01   6.1339626e-01   6.8411045e-01   6.8343850e-01   6.0759608e-01   5.8219220e-01   5.8602422e-01   6.0675071e-01   6.2027710e-01   6.0927994e-01   7.1595025e-01   4.8717045e-01   6.6466642e-01   6.2584327e-01   5.1143235e-01   7.1159961e-01   7.0432888e-01   6.9042080e-01   7.6641791e-01   7.2927212e-01   7.0842713e-01   6.3800192e-01   7.8607867e-01   7.1650926e-01   7.7697537e-01   5.9421986e-01   6.3791635e-01   7.3945532e-01   7.4185165e-01   7.2161648e-01   7.8221161e-01   7.7442306e-01   7.5648521e-01   8.5935967e-01   8.6478912e-01   6.4125229e-01   6.9747239e-01   5.9315842e-01   6.2764852e-01   7.0975597e-01   5.8622415e-01   8.3371461e-01   7.5041956e-01   8.0412463e-01   7.2187283e-01   6.8661317e-01   6.7362896e-01   6.9366272e-01   6.4220433e-01   7.1670282e-01   6.1928289e-01   6.8453296e-01   4.0464533e-01   6.0859296e-01   5.7887927e-01   6.2505718e-01   6.9707791e-01   6.5955767e-01   5.2577320e-01   6.3648854e-01   6.0940435e-01   6.3049350e-01   5.5808427e-01   6.6186547e-01   5.6640242e-01   7.9820184e-01   7.5789082e-01   7.9427093e-01   0.0000000e+00   6.9007246e-01   6.7905897e-01   7.6577464e-01   7.5029541e-01   7.6245208e-01   9.4103182e-01   6.2671725e-01   6.7635215e-01   7.1292617e-01   8.1551135e-01   6.8794813e-01   7.3631642e-01   7.3210438e-01   7.6572631e-01   5.8303067e-01   6.1229936e-01   5.4564840e-01   5.6799931e-01   6.5043782e-01   5.7227819e-01
   4.6124648e-01   5.3120071e-01   4.9346752e-01   4.9902908e-01   5.5196812e-01   5.1768176e-01   4.1548448e-01   4.5114005e-01   4.5326252e-01   4.8398983e-01   4.7970850e-01   5.5145784e-01   4.3113857e-01   5.2414640e-01   5.1132735e-01   4.4961602e-01   6.3238114e-01   5.8844202e-01   5.6224520e-01   6.7740481e-01   7.8052958e-01   5.3325900e-01   5.4290395e-01   6.2819824e-01   5.6170913e-01   6.2733739e-01   5.0924561e-01   5.2284012e-01   5.6258021e-01   6.7757893e-01   6.0639316e-01   5.5469891e-01   6.3376964e-01   7.3669621e-01   6.8484676e-01   6.7089222e-01   5.4692253e-01   4.8581630e-01   4.7953014e-01   4.7150577e-01   5.8653795e-01   5.0856286e-01   6.2854983e-01   5.7571548e-01   6.9382633e-01   6.1230591e-01   5.2048133e-01   4.7975923e-01   6.2648700e-01   5.1965805e-01   5.1777701e-01   4.3367174e-01   6.4439861e-01   3.2853449e-01   4.7414052e-01   4.7635893e-01   5.3887548e-01   5.9494042e-01   5.2414449e-01   4.9358451e-01   5.3610303e-01   4.7181256e-01   5.2441100e-01   5.1912175e-01   5.4367621e-01   4.7222784e-01   6.5377835e-01   7.0074727e-01   7.2255753e-01   6.9007246e-01   0.0000000e+00   5.7342967e-01   6.1077773e-01   6.4282358e-01   6.4991248e-01   6.6428289e-01   4.9492462e-01   5.6931104e-01   6.1343089e-01   6.6397895e-01   5.2589265e-01   6.2841159e-01   5.6628650e-01   5.4409453e-01   4.7076966e-01   4.8357477e-01   4.9686617e-01   4.6103141e-01   5.1535881e-01   4.3838269e-01
   4.4970502e-01   5.7470152e-01   5.0276297e-01   5.3615404e-01   6.0577676e-01   5.8658979e-01   4.6946726e-01   5.0974321e-01   5.3163783e-01   5.2247569e-01   5.8866162e-01   5.4924890e-01   4.4899731e-01   5.6091838e-01   5.3034965e-01   4.8901311e-01   6.0220843e-01   5.7382582e-01   5.2907546e-01   6.6746120e-01   8.4003397e-01   5.3660650e-01   5.5489482e-01   6.4436459e-01   6.3028042e-01   5.5362729e-01   5.5545757e-01   5.0830750e-01   5.8604957e-01   6.6394230e-01   6.4139669e-01   5.6119782e-01   6.9228196e-01   7.5221226e-01   7.2577139e-01   8.4210463e-01   6.1266919e-01   5.6149352e-01   5.4565362e-01   5.9835652e-01   6.3714672e-01   6.0370456e-01   7.0598295e-01   6.7211178e-01   6.9388802e-01   6.1572376e-01   5.7957373e-01   5.3789093e-01   6.2368988e-01   4.9573485e-01   5.7493751e-01   4.2849942e-01   7.0995562e-01   3.7463609e-01   5.2756784e-01   4.9749117e-01   5.5221384e-01   5.3622051e-01   5.8071881e-01   5.2254835e-01   5.6388231e-01   4.9636855e-01   5.5251696e-01   5.2932174e-01   6.1018225e-01   5.3201818e-01   6.5687359e-01   6.7674442e-01   6.9380080e-01   6.7905897e-01   5.7342967e-01   0.0000000e+00   5.7455402e-01   5.9951701e-01   6.1014698e-01   5.9911359e-01   5.2233420e-01   5.8214360e-01   5.1261103e-01   6.8246002e-01   4.8443861e-01   6.0341734e-01   5.4609687e-01   5.2130571e-01   5.1404679e-01   5.1864226e-01   4.4791878e-01   4.2817997e-01   4.9992470e-01   4.3597620e-01
   4.8094645e-01   6.2472743e-01   4.9948238e-01   5.6308386e-01   6.4020352e-01   5.5566237e-01   4.9944263e-01   5.2253935e-01   5.5982180e-01   5.6054209e-01   5.9274931e-01   5.9199174e-01   4.3840802e-01   5.5811722e-01   5.5257970e-01   5.0295594e-01   6.1287267e-01   6.3828302e-01   6.4712706e-01   6.6381098e-01   7.2080404e-01   6.1684691e-01   5.4468958e-01   6.5480518e-01   6.7063380e-01   6.6589093e-01   5.1636746e-01   5.1507819e-01   5.7825463e-01   7.1437167e-01   6.6180485e-01   5.9362611e-01   6.8723871e-01   7.5523195e-01   8.2356264e-01   7.7007750e-01   6.3955533e-01   5.7713745e-01   5.5822809e-01   5.4895028e-01   6.8323994e-01   6.7771321e-01   7.0537616e-01   6.7850381e-01   7.2905801e-01   5.9682266e-01   6.5225218e-01   6.2393061e-01   6.9673076e-01   5.1724418e-01   6.1633848e-01   4.9575111e-01   7.7273664e-01   3.9917900e-01   5.5176769e-01   5.6623364e-01   5.8543063e-01   6.3905076e-01   6.2840562e-01   5.6864831e-01   6.2231041e-01   5.1305823e-01   5.3216431e-01   5.6534211e-01   5.9409519e-01   5.3096527e-01   6.8454011e-01   6.6973091e-01   7.0693744e-01   7.6577464e-01   6.1077773e-01   5.7455402e-01   0.0000000e+00   6.7271007e-01   6.9094146e-01   6.9681918e-01   5.6975660e-01   6.9231211e-01   6.1683341e-01   7.4148070e-01   5.2968737e-01   6.7076330e-01   5.7081413e-01   6.1680395e-01   5.3456367e-01   5.5038590e-01   4.9356274e-01   4.9202295e-01   5.2137324e-01   4.5596727e-01
   5.1979373e-01   5.9637480e-01   5.2992872e-01   5.6740014e-01   5.9983533e-01   5.5356766e-01   4.9715841e-01   5.4771321e-01   5.3610422e-01   5.8046647e-01   5.6262361e-01   6.1868217e-01   4.8253708e-01   6.0078186e-01   5.5612911e-01   5.0245615e-01   6.0656972e-01   5.9939385e-01   6.4024391e-01   7.1433652e-01   7.8513194e-01   6.3049085e-01   5.8425876e-01   7.5180458e-01   7.6438911e-01   6.7458682e-01   6.2064015e-01   6.2077278e-01   6.8335109e-01   7.6058202e-01   7.0053588e-01   6.7939380e-01   7.8870948e-01   8.2586686e-01   8.5187177e-01   7.5408518e-01   6.7265237e-01   6.8732901e-01   6.6128082e-01   6.1321767e-01   7.1913230e-01   7.7339972e-01   7.7109828e-01   7.2768075e-01   7.9255848e-01   7.3725403e-01   7.5288467e-01   6.8681536e-01   6.9295742e-01   6.6686925e-01   7.2590099e-01   5.5790712e-01   7.7817237e-01   4.7621849e-01   6.2352531e-01   6.2485073e-01   6.4993007e-01   6.7009609e-01   6.9641111e-01   7.0373389e-01   6.7116276e-01   5.4569764e-01   5.9124371e-01   6.2565082e-01   7.0148897e-01   5.6056188e-01   7.1411309e-01   7.0250208e-01   7.6838428e-01   7.5029541e-01   6.4282358e-01   5.9951701e-01   6.7271007e-01   0.0000000e+00   6.9478078e-01   8.5307237e-01   5.6627459e-01   6.5523402e-01   6.3997348e-01   7.4677974e-01   5.4241584e-01   6.2185216e-01   5.7335833e-01   6.2966348e-01   5.5469775e-01   5.5133411e-01   5.0572772e-01   4.7366727e-01   5.1314632e-01   4.4389543e-01
   4.9300439e-01   6.8497513e-01   5.0965677e-01   6.0775896e-01   5.8681525e-01   6.8284963e-01   4.7598313e-01   5.4387019e-01   5.9318156e-01   5.7562905e-01   6.5047736e-01   6.1710639e-01   5.0792300e-01   5.2528495e-01   5.7779167e-01   5.1952800e-01   5.7345816e-01   5.7459188e-01   6.2492802e-01   7.5582880e-01   6.1032051e-01   6.4918049e-01   5.5442555e-01   6.3725798e-01   6.3982202e-01   6.4709769e-01   5.4464362e-01   6.2005895e-01   5.9791627e-01   6.8216077e-01   6.7501480e-01   6.5937711e-01   7.1356821e-01   7.5230473e-01   7.7430281e-01   7.9844558e-01   6.3661960e-01   5.6592781e-01   5.6085772e-01   5.6184054e-01   6.6570259e-01   7.0112454e-01   6.8362637e-01   6.7839226e-01   7.6684632e-01   5.8727654e-01   6.2914159e-01   6.5540837e-01   6.8430849e-01   6.0926725e-01   6.5987910e-01   4.2040606e-01   6.8213406e-01   4.1684366e-01   5.2962383e-01   5.5455219e-01   5.8191888e-01   6.1055732e-01   5.7365601e-01   4.6951425e-01   5.9547824e-01   5.4532435e-01   4.9540066e-01   5.7131763e-01   5.7689002e-01   5.3586301e-01   6.9174377e-01   6.4154241e-01   6.7942891e-01   7.6245208e-01   6.4991248e-01   6.1014698e-01   6.9094146e-01   6.9478078e-01   0.0000000e+00   9.1012531e-01   6.9043454e-01   7.9586828e-01   7.3710424e-01   9.6654060e-01   5.9446815e-01   6.9581969e-01   6.5400698e-01   6.6702677e-01   6.4208671e-01   6.3007246e-01   5.9057516e-01   4.9943207e-01   5.3563079e-01   4.9793994e-01
   5.3581334e-01   5.6804752e-01   5.3547742e-01   5.3108439e-01   5.9174813e-01   6.7562827e-01   5.2381745e-01   4.7815463e-01   5.9117786e-01   7.7508310e-01   5.9267020e-01   7.0751289e-01   5.4470766e-01   6.6428012e-01   5.3026270e-01   6.1003810e-01   7.1411006e-01   7.3780996e-01   6.0549907e-01   8.2219642e-01   7.9262784e-01   6.6492639e-01   6.8267705e-01   8.0181332e-01   7.5300942e-01   7.1041951e-01   6.1101146e-01   5.8297250e-01   7.6119712e-01   7.5732473e-01   6.9986415e-01   6.5034443e-01   8.1678864e-01   8.0711553e-01   8.5592762e-01   7.9076328e-01   7.0083244e-01   6.4564360e-01   5.4185059e-01   7.4055827e-01   7.5266377e-01   7.6003110e-01   8.5383654e-01   8.6674480e-01   8.3902202e-01   7.8637207e-01   7.3522903e-01   7.9492511e-01   7.5899268e-01   7.4625811e-01   8.7454807e-01   5.6255534e-01   8.3826593e-01   4.7550892e-01   6.4011050e-01   6.4125081e-01   7.1594439e-01   7.5134542e-01   7.7539890e-01   7.0009022e-01   8.2146517e-01   6.5182349e-01   7.1774814e-01   7.8460209e-01   8.2557873e-01   6.6536168e-01   8.5433132e-01   8.9999713e-01   9.2903760e-01   9.4103182e-01   6.6428289e-01   5.9911359e-01   6.9681918e-01   8.5307237e-01   9.1012531e-01   0.0000000e+00   6.8482324e-01   7.0658773e-01   7.4277749e-01   7.6290951e-01   6.1120941e-01   7.2151900e-01   5.0412633e-01   7.0039860e-01   5.6905266e-01   5.7067445e-01   5.0314507e-01   3.9062688e-01   6.4337951e-01   6.0665608e-01
   4.4077941e-01   4.8434684e-01   4.6496406e-01   4.9473620e-01   5.6411533e-01   5.4192506e-01   4.4898483e-01   4.6943018e-01   5.0854079e-01   5.1601284e-01   5.6841661e-01   5.9820104e-01   4.7873843e-01   5.7420959e-01   5.6267583e-01   4.6789095e-01   6.4552221e-01   6.3526231e-01   5.8403296e-01   6.7995187e-01   6.4581535e-01   5.5805053e-01   5.3058509e-01   5.7979306e-01   5.9558845e-01   5.4174884e-01   5.2212454e-01   4.7826479e-01   5.6900789e-01   6.4808651e-01   5.6691717e-01   5.7685588e-01   6.4078600e-01   7.0402180e-01   7.6395225e-01   6.7734402e-01   5.3880100e-01   4.7962658e-01   4.4618594e-01   4.3165353e-01   6.1053153e-01   5.5996712e-01   6.2638396e-01   5.6289268e-01   6.2946175e-01   5.6363052e-01   5.1450421e-01   4.4970148e-01   5.3665896e-01   4.6017132e-01   4.9661045e-01   3.4490497e-01   6.0573265e-01   3.2692047e-01   4.3117931e-01   4.0074539e-01   4.5351053e-01   5.0927043e-01   4.8811312e-01   4.8950536e-01   5.3856752e-01   4.7145119e-01   4.0846619e-01   4.4483169e-01   5.4060518e-01   4.9315086e-01   6.1864478e-01   6.7648070e-01   6.8328703e-01   6.2671725e-01   4.9492462e-01   5.2233420e-01   5.6975660e-01   5.6627459e-01   6.9043454e-01   6.8482324e-01   0.0000000e+00   5.8570473e-01   5.5581513e-01   7.8285999e-01   5.2598277e-01   5.8975520e-01   5.3199020e-01   5.6382158e-01   4.3940054e-01   4.5044066e-01   4.6790400e-01   4.0742971e-01   4.5576688e-01   3.6593807e-01
   5.3737952e-01   6.1548381e-01   5.2663314e-01   5.9659376e-01   6.6290143e-01   5.9997989e-01   4.6357695e-01   5.0941983e-01   5.4766261e-01   5.4060763e-01   6.0804972e-01   6.3795798e-01   4.8074490e-01   5.5580535e-01   5.0262860e-01   4.6888334e-01   6.0367830e-01   6.0109682e-01   5.8884406e-01   6.9571867e-01   6.9100935e-01   6.0076692e-01   5.1468522e-01   6.2602266e-01   7.0839835e-01   6.3164038e-01   6.0291575e-01   6.1148566e-01   6.6351070e-01   7.5447464e-01   6.9451319e-01   7.2181795e-01   7.7370574e-01   8.1911695e-01   9.2381084e-01   8.4376065e-01   6.1913316e-01   6.0506959e-01   5.7758769e-01   5.6556559e-01   6.9048409e-01   5.8288880e-01   7.2175158e-01   5.9719662e-01   6.1572180e-01   5.8036172e-01   5.6936086e-01   4.9588706e-01   5.5785111e-01   4.5626876e-01   5.2453777e-01   3.8222086e-01   5.5665109e-01   2.9348459e-01   4.4741581e-01   4.1615182e-01   4.4611300e-01   5.1608169e-01   5.3443205e-01   5.0599988e-01   5.4149476e-01   4.7869176e-01   4.3163099e-01   4.5192503e-01   5.7455605e-01   4.7358651e-01   6.0296685e-01   6.3545350e-01   6.7702116e-01   6.7635215e-01   5.6931104e-01   5.8214360e-01   6.9231211e-01   6.5523402e-01   7.9586828e-01   7.0658773e-01   5.8570473e-01   0.0000000e+00   6.9147917e-01   8.9865669e-01   5.5564929e-01   6.8252465e-01   5.9515444e-01   6.4852019e-01   5.8360506e-01   5.8593709e-01   5.2763638e-01   5.4080378e-01   5.7398756e-01   4.8930831e-01
   3.9113994e-01   4.0527261e-01   3.4328911e-01   4.5557614e-01   4.4735718e-01   4.5374365e-01   4.2079951e-01   4.2767370e-01   4.2406952e-01   4.1256537e-01   4.4149370e-01   4.4835735e-01   4.1595324e-01   4.1397847e-01   3.8759308e-01   3.9948490e-01   6.0334800e-01   5.2293919e-01   4.6564742e-01   5.6005463e-01   6.5713540e-01   5.0724938e-01   5.2363526e-01   5.9660116e-01   6.0499037e-01   4.8844330e-01   5.0821627e-01   5.4641915e-01   5.4624886e-01   6.3345323e-01   5.7223884e-01   5.6105186e-01   6.5462395e-01   6.9132825e-01   8.3688783e-01   7.0153093e-01   6.3469209e-01   5.4542195e-01   4.7278293e-01   5.0386587e-01   7.0780319e-01   5.1419679e-01   7.0495632e-01   6.6162836e-01   7.2174546e-01   6.3530952e-01   6.5280517e-01   5.7722663e-01   6.6179415e-01   4.4492715e-01   5.5809908e-01   4.7511925e-01   6.3727320e-01   4.2282442e-01   5.4126382e-01   5.2915136e-01   6.0009975e-01   6.9811561e-01   5.2972140e-01   5.2521383e-01   6.2472448e-01   5.5732728e-01   5.4659229e-01   5.1816176e-01   5.9003691e-01   4.8559817e-01   5.8018837e-01   5.8336538e-01   6.1433581e-01   7.1292617e-01   6.1343089e-01   5.1261103e-01   6.1683341e-01   6.3997348e-01   7.3710424e-01   7.4277749e-01   5.5581513e-01   6.9147917e-01   0.0000000e+00   8.9881021e-01   5.3419695e-01   6.1847960e-01   6.1415074e-01   6.1685796e-01   5.0691782e-01   5.7754930e-01   4.7629061e-01   4.0647529e-01   5.0547317e-01   3.3522803e-01
   6.6005553e-01   6.9343067e-01   6.4906398e-01   6.3953840e-01   7.2635035e-01   6.9972640e-01   5.2427150e-01   5.5894696e-01   5.9884657e-01   6.5453883e-01   5.9753829e-01   7.0728668e-01   5.4625051e-01   6.0246454e-01   6.7228681e-01   6.0840971e-01   6.9923975e-01   7.2446894e-01   7.2410888e-01   8.9637715e-01   9.7373529e-01   8.1410854e-01   6.5481308e-01   9.1040330e-01   7.8937550e-01   7.0756510e-01   7.9699630e-01   6.9871141e-01   6.4076424e-01   8.3193962e-01   8.5786499e-01   6.5061717e-01   8.0939793e-01   1.0000000e+00   9.3895380e-01   8.8754594e-01   7.6152996e-01   6.9184640e-01   7.1741577e-01   7.8447051e-01   8.0961335e-01   9.0102379e-01   9.3561304e-01   8.4662395e-01   9.5661403e-01   8.2507939e-01   7.0308363e-01   7.5992461e-01   8.9511097e-01   6.5511088e-01   8.1896457e-01   6.5509139e-01   8.2061045e-01   4.5750694e-01   6.2537224e-01   6.6115085e-01   6.7129316e-01   6.5621976e-01   5.7879893e-01   6.8599799e-01   7.0114347e-01   6.8277203e-01   5.2579254e-01   5.2092363e-01   6.4881200e-01   5.6401616e-01   6.8419373e-01   8.0839285e-01   8.7214943e-01   8.1551135e-01   6.6397895e-01   6.8246002e-01   7.4148070e-01   7.4677974e-01   9.6654060e-01   7.6290951e-01   7.8285999e-01   8.9865669e-01   8.9881021e-01   0.0000000e+00   5.8666658e-01   8.4014194e-01   7.2797857e-01   7.4617396e-01   6.5732252e-01   6.4045792e-01   7.6115478e-01   6.0052677e-01   7.0141867e-01   6.7983386e-01
   4.0778432e-01   4.8586651e-01   4.2652024e-01   5.0451205e-01   4.7937389e-01   4.8617654e-01   4.1084648e-01   4.0364928e-01   4.4717764e-01   4.6705057e-01   5.4170948e-01   5.3288094e-01   4.0562591e-01   4.8515588e-01   4.4082903e-01   3.9925248e-01   5.6794189e-01   4.9995917e-01   5.1768140e-01   6.0581906e-01   6.1859900e-01   5.7305842e-01   4.6585295e-01   5.7123110e-01   5.7687306e-01   5.6365544e-01   4.7366492e-01   4.2240573e-01   5.0570238e-01   6.3675095e-01   5.8058909e-01   5.5945449e-01   6.4295968e-01   7.0390516e-01   6.9916080e-01   6.5687690e-01   5.4996682e-01   5.1622291e-01   4.7189302e-01   4.9201140e-01   6.0865513e-01   6.2085415e-01   6.1111611e-01   5.9209089e-01   6.5360579e-01   5.7194425e-01   5.3303805e-01   4.6331744e-01   5.6007093e-01   4.3462927e-01   5.3400432e-01   3.9009526e-01   5.3612009e-01   3.0571771e-01   4.4247584e-01   4.4176018e-01   4.4956808e-01   4.9292539e-01   4.9028515e-01   4.4289942e-01   4.7797868e-01   4.0231335e-01   4.5158994e-01   4.1132898e-01   4.7731644e-01   3.9761182e-01   5.6414934e-01   6.2927276e-01   6.0934184e-01   6.8794813e-01   5.2589265e-01   4.8443861e-01   5.2968737e-01   5.4241584e-01   5.9446815e-01   6.1120941e-01   5.2598277e-01   5.5564929e-01   5.3419695e-01   5.8666658e-01   0.0000000e+00   5.8094105e-01   4.3864859e-01   5.3195829e-01   4.1454771e-01   4.1641175e-01   4.1119464e-01   4.0182635e-01   4.4558444e-01   3.4835583e-01
   4.8652116e-01   5.7719498e-01   5.0992188e-01   5.8490867e-01   6.1026118e-01   6.1363585e-01   5.0366031e-01   5.1018006e-01   5.5048762e-01   5.7289115e-01   6.5012909e-01   5.9479491e-01   4.9984850e-01   5.9073173e-01   5.3037139e-01   5.1631306e-01   6.7690074e-01   6.3517796e-01   6.0949364e-01   6.9537497e-01   7.1489683e-01   6.6271227e-01   5.7974048e-01   6.5359765e-01   6.4031859e-01   6.8209602e-01   5.7196564e-01   5.5584914e-01   6.0687302e-01   7.1835001e-01   6.2227624e-01   6.2914840e-01   6.9204487e-01   8.0239220e-01   8.0687680e-01   8.1128838e-01   6.2152510e-01   5.5299230e-01   4.9257826e-01   5.4557026e-01   7.4920875e-01   5.7974321e-01   6.9108669e-01   6.6205167e-01   7.2522443e-01   6.6167319e-01   5.7032247e-01   5.5614944e-01   6.7344029e-01   5.1379968e-01   6.0493687e-01   4.7967827e-01   7.0625766e-01   3.8927095e-01   5.4926766e-01   5.3061614e-01   5.4281638e-01   5.6586166e-01   5.7099364e-01   5.6622860e-01   5.9417995e-01   4.9279870e-01   4.7725244e-01   5.2464485e-01   6.1744123e-01   5.2053663e-01   6.5721832e-01   6.6874967e-01   6.5233009e-01   7.3631642e-01   6.2841159e-01   6.0341734e-01   6.7076330e-01   6.2185216e-01   6.9581969e-01   7.2151900e-01   5.8975520e-01   6.8252465e-01   6.1847960e-01   8.4014194e-01   5.8094105e-01   0.0000000e+00   5.4655643e-01   6.3130596e-01   5.1121285e-01   5.3720771e-01   5.6371372e-01   4.8714259e-01   5.4810137e-01   4.5601748e-01
   4.0878641e-01   5.1969735e-01   4.1339126e-01   5.0428800e-01   5.0866948e-01   4.4745631e-01   4.1515136e-01   4.4532055e-01   4.8122605e-01   4.4249949e-01   5.4224838e-01   5.2177282e-01   4.1873758e-01   4.8409579e-01   4.3521586e-01   4.2021525e-01   5.2660536e-01   4.8126771e-01   5.1049025e-01   6.2715965e-01   6.2322349e-01   5.4056887e-01   4.8279137e-01   5.5759610e-01   5.7375759e-01   5.7790185e-01   5.1723336e-01   5.2955440e-01   5.4007818e-01   6.1730406e-01   5.7875530e-01   5.4328026e-01   6.2751547e-01   7.4276108e-01   7.1255344e-01   7.1133491e-01   5.3238434e-01   4.8171937e-01   4.7858198e-01   5.2299806e-01   6.7816392e-01   4.8554665e-01   6.6872400e-01   6.1702169e-01   6.7425597e-01   6.4903977e-01   5.1966315e-01   4.6913371e-01   5.4583803e-01   4.8492864e-01   5.6315715e-01   4.2467192e-01   6.4803393e-01   3.1247513e-01   4.7494890e-01   4.7528126e-01   4.8515840e-01   5.4147733e-01   5.1361500e-01   4.7158551e-01   5.0085195e-01   4.5167375e-01   4.6760087e-01   4.9730684e-01   5.3720437e-01   4.3352443e-01   6.0567917e-01   6.0276287e-01   6.3030604e-01   7.3210438e-01   5.6628650e-01   5.4609687e-01   5.7081413e-01   5.7335833e-01   6.5400698e-01   5.0412633e-01   5.3199020e-01   5.9515444e-01   6.1415074e-01   7.2797857e-01   4.3864859e-01   5.4655643e-01   0.0000000e+00   5.3915529e-01   4.2128517e-01   4.6221326e-01   4.1209893e-01   4.1749379e-01   4.4422049e-01   3.7430048e-01
   4.4618504e-01   5.5793415e-01   4.8768113e-01   5.3826355e-01   5.6186104e-01   5.1225694e-01   4.4668097e-01   4.6273837e-01   5.2215933e-01   5.4023282e-01   5.3385736e-01   5.3663299e-01   4.5984710e-01   5.0296986e-01   5.0628453e-01   4.8694880e-01   5.8948659e-01   5.3834651e-01   5.4331019e-01   6.4696832e-01   4.8666731e-01   5.6964648e-01   5.0415138e-01   5.8996787e-01   6.6146736e-01   6.0996017e-01   5.5443037e-01   5.1110745e-01   5.5140233e-01   6.5209696e-01   6.6610414e-01   5.9590074e-01   6.5619109e-01   6.8374604e-01   7.3884006e-01   6.4966659e-01   5.8428630e-01   5.4198699e-01   5.4790468e-01   5.4768112e-01   7.1044182e-01   5.6027733e-01   7.0656975e-01   6.7406175e-01   7.1789992e-01   6.1203086e-01   5.1536208e-01   5.0325266e-01   5.9729263e-01   5.4353642e-01   5.8601938e-01   4.0137088e-01   6.1776471e-01   3.7602548e-01   4.8801676e-01   5.0149689e-01   5.3132622e-01   5.8884266e-01   5.5715943e-01   4.5732350e-01   5.0881966e-01   5.0585010e-01   5.1586047e-01   4.8720825e-01   6.0054875e-01   4.6536622e-01   6.5021427e-01   6.3194420e-01   7.3419398e-01   7.6572631e-01   5.4409453e-01   5.2130571e-01   6.1680395e-01   6.2966348e-01   6.6702677e-01   7.0039860e-01   5.6382158e-01   6.4852019e-01   6.1685796e-01   7.4617396e-01   5.3195829e-01   6.3130596e-01   5.3915529e-01   0.0000000e+00   4.8508122e-01   5.0628340e-01   5.0234023e-01   4.1883227e-01   4.7340522e-01   4.0675916e-01
   3.6136583e-01   4.6271179e-01   3.7986685e-01   4.4445101e-01   5.0536487e-01   4.2149372e-01   3.6245918e-01   3.8886372e-01   4.0354638e-01   4.4690429e-01   4.2068783e-01   4.6116969e-01   3.4313627e-01   4.2672345e-01   4.3041744e-01   3.9394142e-01   5.0600338e-01   4.6716234e-01   4.6540249e-01   5.6994968e-01   4.3085985e-01   5.3159362e-01   4.5604421e-01   5.0700868e-01   5.4138916e-01   5.6867083e-01   4.7350129e-01   4.5892474e-01   4.4582508e-01   5.4243646e-01   5.9256603e-01   5.0993122e-01   5.6794005e-01   6.7754815e-01   6.4105405e-01   5.7251403e-01   5.0914718e-01   4.5941973e-01   4.1355915e-01   4.5024749e-01   5.7594630e-01   4.5291222e-01   6.0572697e-01   5.3915527e-01   5.7628195e-01   5.5853810e-01   4.5882836e-01   4.5161487e-01   5.3606700e-01   4.1522375e-01   4.6386018e-01   3.4949400e-01   5.5167741e-01   2.8695794e-01   4.0662688e-01   3.8947911e-01   4.2792379e-01   4.6615818e-01   5.0683013e-01   4.2525800e-01   4.4986159e-01   4.1157176e-01   4.1613948e-01   4.0876141e-01   4.9103011e-01   3.9365860e-01   5.3938249e-01   5.9448373e-01   5.9794750e-01   5.8303067e-01   4.7076966e-01   5.1404679e-01   5.3456367e-01   5.5469775e-01   6.4208671e-01   5.6905266e-01   4.3940054e-01   5.8360506e-01   5.0691782e-01   6.5732252e-01   4.1454771e-01   5.1121285e-01   4.2128517e-01   4.8508122e-01   0.0000000e+00   4.1099872e-01   3.8803090e-01   3.3991906e-01   3.9691632e-01   3.4247756e-01
   4.1988730e-01   4.7759082e-01   4.2486207e-01   4.5907936e-01   4.5168935e-01   4.4583508e-01   4.1138524e-01   4.3365732e-01   4.4569290e-01   4.6554219e-01   4.5832665e-01   5.2144168e-01   3.7802971e-01   4.5521541e-01   4.4556885e-01   3.9985307e-01   5.3154107e-01   5.0150077e-01   4.9052854e-01   5.8892228e-01   4.7051574e-01   4.9701512e-01   4.4089598e-01   5.2734556e-01   5.2959577e-01   5.5588717e-01   4.4368044e-01   4.8475430e-01   5.1830023e-01   5.5456036e-01   6.0099774e-01   5.2045266e-01   5.9541147e-01   6.0793998e-01   6.2924166e-01   7.0035384e-01   5.5359732e-01   5.3657802e-01   4.5187825e-01   4.3836470e-01   5.8518260e-01   4.4376995e-01   5.9465062e-01   5.8132277e-01   5.9713877e-01   5.4069660e-01   4.9655325e-01   4.9940588e-01   5.6575346e-01   4.5611860e-01   4.9333415e-01   3.2553489e-01   5.6392680e-01   2.8728541e-01   4.1364907e-01   3.9711588e-01   4.6797635e-01   4.7850269e-01   5.1538120e-01   4.6515499e-01   4.7551961e-01   4.2268635e-01   4.3993373e-01   3.8870490e-01   5.2749959e-01   4.3292396e-01   5.6018513e-01   6.0649964e-01   5.8444468e-01   6.1229936e-01   4.8357477e-01   5.1864226e-01   5.5038590e-01   5.5133411e-01   6.3007246e-01   5.7067445e-01   4.5044066e-01   5.8593709e-01   5.7754930e-01   6.4045792e-01   4.1641175e-01   5.3720771e-01   4.6221326e-01   5.0628340e-01   4.1099872e-01   0.0000000e+00   3.8239813e-01   3.6276985e-01   4.3031720e-01   3.7595068e-01
   3.8321722e-01   4.6472988e-01   3.9649434e-01   4.5810945e-01   4.7040806e-01   4.6517860e-01   3.7088806e-01   3.9504565e-01   4.9124503e-01   4.6018126e-01   4.4207662e-01   4.7603384e-01   3.5584031e-01   4.5980878e-01   4.3651708e-01   3.7536133e-01   5.2296228e-01   4.8930947e-01   4.9391742e-01   5.5825302e-01   4.2363419e-01   5.0048230e-01   4.2480401e-01   4.8198362e-01   5.3130517e-01   4.8460287e-01   4.2058339e-01   3.6089485e-01   4.6734922e-01   5.4527960e-01   5.2056939e-01   4.4190008e-01   5.3325879e-01   5.7783969e-01   6.6699459e-01   7.0746598e-01   4.3727396e-01   4.1757116e-01   3.7964153e-01   4.1257645e-01   5.2879097e-01   3.5730185e-01   5.6255280e-01   5.2531721e-01   5.6729758e-01   5.0742168e-01   4.3900477e-01   4.1799304e-01   5.2273759e-01   4.0893501e-01   4.6857872e-01   3.2717202e-01   5.4315085e-01   2.3597982e-01   3.4774331e-01   3.6086722e-01   4.3802522e-01   4.5172295e-01   4.7426721e-01   4.1192051e-01   4.2813392e-01   3.6570957e-01   4.1033644e-01   3.6690743e-01   4.8201363e-01   4.0034213e-01   5.2758295e-01   5.7389294e-01   5.3659313e-01   5.4564840e-01   4.9686617e-01   4.4791878e-01   4.9356274e-01   5.0572772e-01   5.9057516e-01   5.0314507e-01   4.6790400e-01   5.2763638e-01   4.7629061e-01   7.6115478e-01   4.1119464e-01   5.6371372e-01   4.1209893e-01   5.0234023e-01   3.8803090e-01   3.8239813e-01   0.0000000e+00   3.1744722e-01   3.9207231e-01   3.2352622e-01
   3.5118930e-01   4.2551053e-01   3.3923576e-01   4.3389141e-01   4.6287931e-01   4.3294492e-01   3.4419106e-01   3.3967189e-01   3.7879670e-01   4.2338165e-01   4.2420998e-01   4.4490568e-01   3.3302523e-01   4.1200648e-01   3.8317209e-01   3.2583764e-01   4.6305093e-01   4.8422847e-01   4.6303616e-01   5.4404620e-01   4.9505209e-01   4.1937796e-01   4.1923887e-01   5.2217759e-01   5.0020480e-01   4.4314179e-01   4.0987554e-01   4.2557948e-01   4.5574406e-01   4.9898387e-01   5.0645857e-01   4.2089482e-01   5.5484239e-01   5.6240792e-01   5.3926847e-01   6.0538242e-01   4.4372891e-01   4.0648989e-01   3.8302130e-01   4.1941587e-01   4.9049097e-01   3.6289289e-01   5.4083480e-01   4.8700946e-01   5.2070273e-01   4.6288675e-01   4.5610408e-01   4.1337105e-01   4.9890576e-01   3.8024356e-01   4.1476977e-01   2.8688409e-01   5.2176704e-01   2.3774001e-01   3.6946806e-01   3.5524304e-01   3.9350338e-01   4.1563957e-01   3.9915914e-01   3.8388976e-01   4.1570308e-01   3.3126727e-01   3.5402463e-01   3.3724543e-01   4.8381476e-01   3.5634887e-01   5.2440962e-01   5.4147312e-01   5.5993826e-01   5.6799931e-01   4.6103141e-01   4.2817997e-01   4.9202295e-01   4.7366727e-01   4.9943207e-01   3.9062688e-01   4.0742971e-01   5.4080378e-01   4.0647529e-01   6.0052677e-01   4.0182635e-01   4.8714259e-01   4.1749379e-01   4.1883227e-01   3.3991906e-01   3.6276985e-01   3.1744722e-01   0.0000000e+00   3.8576316e-01   3.0592849e-01
   3.9446512e-01   4.8636808e-01   3.8468820e-01   4.9921160e-01   5.1566976e-01   4.5602101e-01   3.7030935e-01   4.0077551e-01   4.3495676e-01   4.1644473e-01   4.6632430e-01   4.8860863e-01   4.0432229e-01   4.6616101e-01   4.4029532e-01   4.0330988e-01   5.1024150e-01   5.2382360e-01   4.7015068e-01   6.0918120e-01   5.3576838e-01   5.5898042e-01   4.5522072e-01   5.4952735e-01   5.7845292e-01   4.9698199e-01   4.2410485e-01   4.8037358e-01   5.0138204e-01   5.5957098e-01   6.1837951e-01   5.1073076e-01   6.0387084e-01   6.5025070e-01   6.9101736e-01   5.9011329e-01   5.2378299e-01   4.6881886e-01   4.2116058e-01   4.5304227e-01   5.1587014e-01   4.1914658e-01   6.2515614e-01   5.4814486e-01   6.1398624e-01   5.7695767e-01   5.2439642e-01   4.6280160e-01   5.6147084e-01   4.3158742e-01   4.8530265e-01   3.4554863e-01   5.5200506e-01   2.8581562e-01   4.1945069e-01   4.0776236e-01   4.6424663e-01   4.9209870e-01   5.0925963e-01   4.3735919e-01   4.8010068e-01   3.8430146e-01   4.4421378e-01   4.0276465e-01   5.1015804e-01   3.9771977e-01   5.8353335e-01   5.9211983e-01   6.2232965e-01   6.5043782e-01   5.1535881e-01   4.9992470e-01   5.2137324e-01   5.1314632e-01   5.3563079e-01   6.4337951e-01   4.5576688e-01   5.7398756e-01   5.0547317e-01   7.0141867e-01   4.4558444e-01   5.4810137e-01   4.4422049e-01   4.7340522e-01   3.9691632e-01   4.3031720e-01   3.9207231e-01   3.8576316e-01   0.0000000e+00   3.4162028e-01
   3.1055204e-01   3.8574548e-01   3.3424751e-01   3.9452011e-01   3.7068793e-01   3.6000323e-01   2.9090631e-01   3.1340381e-01   3.9561065e-01   3.6130815e-01   3.6089641e-01   3.9508092e-01   2.6933933e-01   3.6792624e-01   3.4311389e-01   3.0854439e-01   4.7041892e-01   4.2581919e-01   4.0062962e-01   5.1029584e-01   3.8719490e-01   4.6337639e-01   3.8579331e-01   4.7481391e-01   4.5592066e-01   4.0044462e-01   3.8849028e-01   3.8962871e-01   3.8003005e-01   4.9395312e-01   4.8111300e-01   4.3586806e-01   4.8778749e-01   5.5077027e-01   6.4983771e-01   5.6883536e-01   4.6460489e-01   3.7518980e-01   3.3603096e-01   3.5134763e-01   4.7074008e-01   3.6460270e-01   5.6824823e-01   4.9635502e-01   4.8926534e-01   4.7880541e-01   4.0491572e-01   3.5838950e-01   4.4868225e-01   3.5919890e-01   4.0139872e-01   2.5389959e-01   4.9920997e-01   2.1682023e-01   3.3676554e-01   3.0183006e-01   3.3941998e-01   3.8274458e-01   3.8923493e-01   3.4351100e-01   3.9229124e-01   3.0515789e-01   3.5217680e-01   3.2553807e-01   4.2419525e-01   2.8749350e-01   4.7930742e-01   4.8776154e-01   5.3784496e-01   5.7227819e-01   4.3838269e-01   4.3597620e-01   4.5596727e-01   4.4389543e-01   4.9793994e-01   6.0665608e-01   3.6593807e-01   4.8930831e-01   3.3522803e-01   6.7983386e-01   3.4835583e-01   4.5601748e-01   3.7430048e-01   4.0675916e-01   3.4247756e-01   3.7595068e-01   3.2352622e-01   3.0592849e-01   3.4162028e-01   0.0000000e+00
