# Supplementary material for: Autistic traits and individual brain differences: functional network efficiency reflects attentional and social impairments, structural nodal efficiencies index systemising and theory-of-mind skills
Source: Mol Autism. 2021 Jan 21;12:3. doi: 10.1186/s13229-020-00377-8 (PMC7818759; doi:10.1186/s13229-020-00377-8)
Supplement: Supplementary file 9 — Additional file 9. Brain-behaviour correlations. README file detailing data curation; AAL-90 region masks in NIfTI format; spreadseehts of Spearman correlations; code and data for the correlational analysis. [file 13229_2020_377_MOESM9_ESM.zip › Paul_Arora_et_al_data/Physiological/BBC/analysis/Diffusion_Analaysis/adj_matrixes/Connectivity_Probability_weighted/fixnormed_Connection_Matrix_sym_aHU0427.txt]

   0.0000000e+00   4.5722645e-01   4.6993265e-01   4.6569562e-01   4.7751999e-01   4.8629337e-01   4.1105487e-01   4.3987626e-01   4.8413043e-01   3.9983570e-01   4.8088959e-01   5.1100870e-01   4.5995369e-01   5.1706239e-01   4.4452043e-01   4.8178347e-01   4.9091141e-01   4.6447782e-01   4.9979370e-01   4.8499674e-01   5.3285563e-01   4.8072198e-01   5.5466487e-01   5.8377097e-01   5.0642132e-01   5.8298152e-01   4.8627217e-01   4.2685230e-01   4.7809914e-01   5.3687953e-01   5.5419448e-01   5.3693229e-01   5.5331605e-01   5.4499529e-01   7.1500495e-01   6.9120249e-01   5.2055281e-01   5.1091328e-01   4.5176260e-01   4.2520096e-01   5.6954065e-01   6.3759618e-01   5.5885619e-01   5.9601652e-01   5.5255462e-01   6.3465156e-01   4.5886155e-01   4.4886541e-01   4.9106254e-01   5.5793238e-01   4.3684685e-01   4.3669470e-01   5.3288883e-01   4.8003511e-01   4.4351662e-01   4.0423117e-01   4.1021825e-01   4.7429039e-01   4.4961456e-01   4.8221394e-01   4.2219954e-01   4.4979214e-01   4.2374823e-01   4.3004169e-01   4.4759187e-01   4.7589440e-01   5.9000189e-01   5.8031831e-01   5.1002006e-01   4.6600449e-01   5.5549014e-01   5.4006302e-01   5.3853429e-01   5.7725769e-01   5.7928088e-01   5.8495004e-01   5.7810038e-01   5.5421670e-01   4.8848101e-01   3.9872445e-01   4.5746952e-01   4.3278898e-01   4.7384474e-01   5.1228768e-01   4.4244387e-01   4.2756232e-01   4.1542777e-01   4.6555756e-01   4.2109047e-01   3.8220664e-01
   4.5722645e-01   0.0000000e+00   4.7447077e-01   5.1551518e-01   5.1517535e-01   4.8727609e-01   4.3269649e-01   4.4479774e-01   5.2404806e-01   4.6814205e-01   5.2096895e-01   5.4239057e-01   5.1208926e-01   5.4979000e-01   5.0983800e-01   5.3854185e-01   6.0385485e-01   5.2980769e-01   5.2605900e-01   5.3111715e-01   5.7048303e-01   5.4579898e-01   5.9442154e-01   6.0734064e-01   5.5986811e-01   6.5271112e-01   5.2945345e-01   4.7451385e-01   5.2916957e-01   5.9471920e-01   5.7751963e-01   5.7134815e-01   6.3219464e-01   6.3179051e-01   7.3877799e-01   7.4036971e-01   5.7465214e-01   5.7570930e-01   5.1055084e-01   5.1282060e-01   6.5662469e-01   6.3100949e-01   5.9714016e-01   6.2409558e-01   6.1445102e-01   7.0078470e-01   5.4685097e-01   5.3733343e-01   5.9139972e-01   5.8380242e-01   5.0374522e-01   5.2570329e-01   6.0284460e-01   5.2378489e-01   4.9440127e-01   4.6931911e-01   4.7102923e-01   5.3205136e-01   5.0210101e-01   5.3649438e-01   4.5797403e-01   4.7975711e-01   4.8199738e-01   4.9780850e-01   5.3713985e-01   5.3449680e-01   5.9930517e-01   6.2605606e-01   5.2415522e-01   5.2097061e-01   5.9299226e-01   5.8107198e-01   5.9969403e-01   6.2469177e-01   6.8544903e-01   6.6188804e-01   6.3957036e-01   6.3654509e-01   5.3252434e-01   4.3427477e-01   4.6514866e-01   4.6479538e-01   5.2205867e-01   5.5519090e-01   4.5073680e-01   4.4793151e-01   4.3719582e-01   5.1194285e-01   4.5186008e-01   4.2860678e-01
   4.6993265e-01   4.7447077e-01   0.0000000e+00   5.0464666e-01   4.8309286e-01   5.4152668e-01   4.5169370e-01   4.5165805e-01   5.6099629e-01   4.8693609e-01   5.1065088e-01   5.6790206e-01   5.1443520e-01   5.2735802e-01   4.9375141e-01   5.3991866e-01   5.6086034e-01   5.1018951e-01   5.2411705e-01   5.2485619e-01   6.4750268e-01   5.5062387e-01   5.7946476e-01   6.2632491e-01   6.0740497e-01   6.6736498e-01   5.2660481e-01   4.5509186e-01   4.9726232e-01   5.6042071e-01   5.6947726e-01   6.0568483e-01   6.3427444e-01   6.1784797e-01   6.9463831e-01   6.7837902e-01   5.7997387e-01   5.9441525e-01   5.0786649e-01   5.1726723e-01   6.9934583e-01   5.7421399e-01   6.0240064e-01   6.4030956e-01   6.1267474e-01   6.6806106e-01   5.4224525e-01   5.2400536e-01   5.7641815e-01   5.7640082e-01   4.9882550e-01   5.0989031e-01   6.4563920e-01   4.9182680e-01   4.6329826e-01   4.7636673e-01   4.5855650e-01   5.3202546e-01   5.1631447e-01   5.0869390e-01   4.5977585e-01   4.8651536e-01   4.8068795e-01   4.6852940e-01   5.0286726e-01   5.1031481e-01   6.0997750e-01   6.4400834e-01   5.7496534e-01   5.2833776e-01   6.1317513e-01   5.8432177e-01   5.4421962e-01   5.9854634e-01   6.2203152e-01   6.0485723e-01   6.4078720e-01   6.1101894e-01   5.3482974e-01   4.6279293e-01   4.8849456e-01   4.7106952e-01   5.1166303e-01   5.5096956e-01   4.7436907e-01   4.6354298e-01   4.9316868e-01   4.7468756e-01   4.7890923e-01   4.1535717e-01
   4.6569562e-01   5.1551518e-01   5.0464666e-01   0.0000000e+00   5.3528163e-01   5.6610585e-01   4.5025005e-01   4.7905181e-01   5.3320764e-01   5.1206327e-01   5.5012949e-01   5.5652344e-01   5.1362530e-01   5.6855676e-01   5.0515523e-01   5.2956716e-01   5.2507084e-01   5.1733556e-01   5.4235420e-01   5.4620889e-01   5.9343120e-01   5.9412754e-01   6.1008639e-01   6.0624368e-01   5.6647701e-01   6.6507241e-01   5.2008975e-01   5.0822804e-01   5.3785585e-01   5.8208746e-01   5.7482931e-01   6.0210323e-01   6.2657615e-01   6.0709647e-01   6.8912769e-01   6.2824325e-01   6.0038242e-01   6.3183025e-01   5.1245494e-01   5.2802485e-01   6.7205317e-01   5.8196724e-01   5.8981765e-01   6.3497703e-01   6.0074114e-01   6.8541688e-01   5.6246690e-01   5.1420457e-01   5.3898416e-01   6.1025161e-01   5.2050064e-01   5.1131074e-01   6.5139250e-01   5.1763526e-01   4.8453515e-01   4.6465299e-01   4.9031722e-01   5.5410775e-01   5.1870740e-01   5.6091284e-01   4.9626808e-01   5.2536359e-01   5.1706659e-01   5.1906405e-01   5.1409023e-01   5.2544612e-01   6.4079217e-01   6.7202816e-01   5.5315685e-01   5.4146475e-01   6.2862370e-01   5.6555173e-01   6.1843256e-01   6.0706671e-01   6.1793897e-01   6.2452436e-01   6.0095958e-01   6.2459861e-01   5.2911355e-01   4.4055113e-01   5.2330026e-01   5.1854919e-01   5.1858728e-01   5.8648079e-01   4.8487879e-01   5.0955806e-01   5.2620596e-01   5.0311511e-01   4.7385991e-01   4.3822040e-01
   4.7751999e-01   5.1517535e-01   4.8309286e-01   5.3528163e-01   0.0000000e+00   5.4473730e-01   4.6528305e-01   4.6799388e-01   5.6982167e-01   4.8273704e-01   5.6393946e-01   5.8390233e-01   4.9713860e-01   5.3850808e-01   5.1343208e-01   5.4528513e-01   5.3277034e-01   5.2883076e-01   5.1866169e-01   5.3298711e-01   5.3149622e-01   4.9129374e-01   5.6277265e-01   6.3400176e-01   6.1716048e-01   6.5135629e-01   5.2879748e-01   4.8201347e-01   5.4233412e-01   6.0384655e-01   6.0831771e-01   5.7854697e-01   5.7910069e-01   6.2282890e-01   7.6311719e-01   8.0586077e-01   6.2008863e-01   5.9567214e-01   5.4572172e-01   5.1473734e-01   6.7939635e-01   6.3415915e-01   6.2902704e-01   6.5071594e-01   6.0315695e-01   6.5860112e-01   5.7913728e-01   5.6268924e-01   5.8524790e-01   6.2948244e-01   4.7735671e-01   5.0188209e-01   6.6153114e-01   5.3249472e-01   5.0115857e-01   4.7879922e-01   4.7151979e-01   5.7019959e-01   5.7812596e-01   5.5770604e-01   4.9725018e-01   5.4406313e-01   5.2600198e-01   4.7810343e-01   5.3768733e-01   5.2491512e-01   6.1959432e-01   6.6013053e-01   5.7767012e-01   5.6036404e-01   5.7864430e-01   5.8700200e-01   5.9735191e-01   5.9868895e-01   6.8674090e-01   6.4796200e-01   6.4105190e-01   6.4879012e-01   5.0373222e-01   5.0087513e-01   5.4599500e-01   5.4329222e-01   5.2512401e-01   6.1215404e-01   4.9820954e-01   4.9616421e-01   4.8258299e-01   4.8984316e-01   4.5399117e-01   4.3656743e-01
   4.8629337e-01   4.8727609e-01   5.4152668e-01   5.6610585e-01   5.4473730e-01   0.0000000e+00   4.8709927e-01   5.3348437e-01   5.8393535e-01   5.2153905e-01   5.7950496e-01   5.6941690e-01   5.2304495e-01   5.9230621e-01   5.4254963e-01   5.0513676e-01   5.7250676e-01   5.3768432e-01   5.8770716e-01   5.4262656e-01   4.9739720e-01   5.8025347e-01   6.3556663e-01   6.0941327e-01   5.7241462e-01   6.0942865e-01   4.8474450e-01   4.5857138e-01   5.3549260e-01   6.0894734e-01   6.0428028e-01   5.4624108e-01   6.1020939e-01   6.3596893e-01   6.9772501e-01   8.3210566e-01   6.0521444e-01   5.9922395e-01   4.9403550e-01   4.9843886e-01   6.7449552e-01   5.7428696e-01   5.5535759e-01   6.4947059e-01   5.6943931e-01   7.0537098e-01   5.5506796e-01   5.1326321e-01   5.5455797e-01   6.1826034e-01   5.2026913e-01   5.0754586e-01   6.3311212e-01   5.7113227e-01   5.1095483e-01   4.8744337e-01   4.8951446e-01   5.6137737e-01   5.6060610e-01   5.6006349e-01   4.6405313e-01   5.0454632e-01   5.1937240e-01   5.3917134e-01   5.4602877e-01   5.0026342e-01   6.5011033e-01   7.0651230e-01   5.6935229e-01   5.1030909e-01   5.7916692e-01   6.3593183e-01   6.0777725e-01   6.3285994e-01   6.0428653e-01   5.7822069e-01   6.8191429e-01   6.6034051e-01   5.1856523e-01   5.3193110e-01   5.1567423e-01   5.0875322e-01   5.0988601e-01   6.1455677e-01   4.9281039e-01   4.9088672e-01   4.7369567e-01   5.1372586e-01   4.9004764e-01   4.7055028e-01
   4.1105487e-01   4.3269649e-01   4.5169370e-01   4.5025005e-01   4.6528305e-01   4.8709927e-01   0.0000000e+00   4.0949385e-01   4.8549323e-01   4.0727254e-01   4.9130779e-01   5.3476441e-01   4.4308192e-01   5.0017303e-01   4.5647909e-01   4.4938286e-01   5.0269828e-01   4.7877901e-01   4.8258857e-01   4.7296097e-01   5.0631008e-01   4.7657925e-01   5.4835637e-01   5.4558966e-01   5.2531589e-01   5.9743589e-01   4.1997596e-01   4.0413324e-01   4.5988311e-01   5.2830327e-01   5.1559335e-01   4.9853401e-01   5.6958649e-01   5.6047273e-01   5.7892587e-01   6.6427918e-01   5.4781767e-01   5.2368274e-01   4.5266986e-01   4.2724479e-01   6.0026481e-01   5.1367772e-01   5.1268759e-01   5.8636729e-01   5.3519579e-01   5.9222609e-01   4.8218193e-01   4.4081598e-01   5.0281325e-01   5.6872822e-01   4.4375881e-01   4.5121636e-01   5.7405791e-01   4.4860056e-01   4.2168879e-01   3.9442546e-01   4.0395127e-01   4.8222174e-01   4.6024347e-01   4.8107946e-01   3.9813830e-01   4.3832939e-01   4.4108722e-01   4.2991952e-01   4.6962287e-01   4.4502106e-01   5.5958730e-01   5.9434919e-01   4.9095135e-01   4.4836972e-01   5.2531055e-01   5.5439253e-01   5.2789339e-01   5.3496341e-01   6.0820716e-01   5.3279006e-01   5.7744300e-01   5.6855783e-01   4.4290665e-01   3.8975962e-01   4.4854692e-01   4.4922983e-01   4.6336282e-01   5.5310098e-01   4.1268074e-01   4.2134664e-01   4.5776067e-01   4.3938842e-01   3.9801472e-01   3.7630575e-01
   4.3987626e-01   4.4479774e-01   4.5165805e-01   4.7905181e-01   4.6799388e-01   5.3348437e-01   4.0949385e-01   0.0000000e+00   5.2806260e-01   4.2448180e-01   4.9504236e-01   5.2204579e-01   4.6148035e-01   5.0484202e-01   4.5487489e-01   4.6134638e-01   5.1639595e-01   5.1912756e-01   4.8458108e-01   5.0582554e-01   4.8787498e-01   4.6727422e-01   5.4992124e-01   5.6544347e-01   5.4508105e-01   6.5020978e-01   4.4097318e-01   4.0712282e-01   4.5118454e-01   5.3020789e-01   5.2689547e-01   5.0657456e-01   5.8222389e-01   5.9149618e-01   6.0038753e-01   7.0210075e-01   5.6976051e-01   5.4453201e-01   4.7020149e-01   4.4629932e-01   5.5069995e-01   5.4576960e-01   5.3373645e-01   5.9352764e-01   5.5243636e-01   6.4951507e-01   4.9545942e-01   4.5532793e-01   5.2308163e-01   6.0291994e-01   4.6281161e-01   4.5336372e-01   5.2411318e-01   4.8684152e-01   4.2623980e-01   4.2349353e-01   4.2789088e-01   4.8712428e-01   4.6078796e-01   4.9080556e-01   4.2990810e-01   4.7918571e-01   4.7123491e-01   4.5767402e-01   4.7706375e-01   4.6856467e-01   5.6811493e-01   6.3500933e-01   4.9757305e-01   5.0596119e-01   5.5801874e-01   5.5761657e-01   5.6351168e-01   5.5830360e-01   5.9512949e-01   5.6571453e-01   5.9156262e-01   6.1658800e-01   4.8815836e-01   4.2915330e-01   4.6872047e-01   4.6028407e-01   4.8852921e-01   5.6407757e-01   4.2612490e-01   4.2971034e-01   4.4404750e-01   4.7384373e-01   4.1183550e-01   3.8139838e-01
   4.8413043e-01   5.2404806e-01   5.6099629e-01   5.3320764e-01   5.6982167e-01   5.8393535e-01   4.8549323e-01   5.2806260e-01   0.0000000e+00   4.6778423e-01   5.4337906e-01   5.7673911e-01   5.1604475e-01   5.6781316e-01   5.3776588e-01   5.1473272e-01   5.8340842e-01   5.9466001e-01   5.7808455e-01   5.7403912e-01   5.8223505e-01   6.2105651e-01   6.3545719e-01   6.2821481e-01   6.0257833e-01   7.1163386e-01   5.2055375e-01   5.0751563e-01   5.3888176e-01   5.9476071e-01   5.8402628e-01   6.1746144e-01   6.4458135e-01   6.0694381e-01   6.9600829e-01   8.4285156e-01   5.8456852e-01   6.2868201e-01   4.8894310e-01   4.5532838e-01   6.4582899e-01   6.0751972e-01   6.1047305e-01   6.9264426e-01   6.3554780e-01   6.8146352e-01   5.5594329e-01   5.0114956e-01   5.7222094e-01   6.0469915e-01   4.8013787e-01   4.4899500e-01   5.5548225e-01   5.1121398e-01   4.6605478e-01   4.6265395e-01   4.4691935e-01   5.3878045e-01   5.0222562e-01   5.4679989e-01   4.8345658e-01   5.2049557e-01   5.1307741e-01   4.6024422e-01   5.0503165e-01   5.1773394e-01   6.4457686e-01   6.4096682e-01   5.2830774e-01   5.3139304e-01   5.8983217e-01   5.9553058e-01   6.1794982e-01   6.0960211e-01   6.8993148e-01   6.8658172e-01   6.3465977e-01   6.8292533e-01   5.7675471e-01   5.6523130e-01   5.3385794e-01   5.1777034e-01   5.8029217e-01   5.7190948e-01   4.8432805e-01   4.9723377e-01   4.9692591e-01   5.1663797e-01   4.6562736e-01   4.3837440e-01
   3.9983570e-01   4.6814205e-01   4.8693609e-01   5.1206327e-01   4.8273704e-01   5.2153905e-01   4.0727254e-01   4.2448180e-01   4.6778423e-01   0.0000000e+00   4.5373792e-01   4.8218044e-01   4.4611303e-01   4.9935920e-01   4.7887900e-01   4.6751756e-01   4.8728099e-01   5.0569345e-01   4.9189748e-01   5.0237800e-01   4.8740273e-01   4.5678430e-01   5.3414124e-01   5.4926596e-01   5.6650360e-01   6.3321730e-01   4.5143842e-01   4.6693661e-01   4.7754610e-01   5.4120717e-01   5.3566895e-01   5.7510417e-01   6.1983314e-01   5.7515300e-01   5.8999268e-01   7.6504745e-01   5.4245772e-01   5.7841011e-01   5.2048281e-01   4.6899714e-01   6.0424081e-01   5.0996745e-01   5.4403012e-01   6.1541632e-01   5.6147224e-01   6.4346976e-01   5.2907114e-01   4.7948955e-01   5.0212527e-01   5.8141569e-01   4.9836084e-01   4.7112141e-01   5.6240418e-01   4.7995041e-01   4.3553303e-01   4.4004543e-01   4.5284645e-01   5.3529738e-01   5.0930420e-01   5.3170516e-01   5.0132905e-01   4.7461531e-01   4.6380305e-01   4.4217487e-01   4.9347397e-01   4.9478217e-01   6.2006182e-01   6.3118886e-01   5.4835267e-01   5.4288608e-01   5.6814061e-01   5.8300744e-01   5.8854880e-01   5.9380578e-01   6.1064317e-01   5.4579717e-01   5.4819548e-01   6.2042424e-01   4.8379785e-01   4.5406435e-01   4.6543817e-01   4.7124203e-01   4.8800183e-01   5.1734837e-01   4.3272034e-01   4.3861286e-01   3.8751027e-01   4.6229220e-01   4.0738659e-01   3.8246973e-01
   4.8088959e-01   5.2096895e-01   5.1065088e-01   5.5012949e-01   5.6393946e-01   5.7950496e-01   4.9130779e-01   4.9504236e-01   5.4337906e-01   4.5373792e-01   0.0000000e+00   5.7038138e-01   5.3284870e-01   5.7221467e-01   5.0815500e-01   5.3341203e-01   5.1387195e-01   5.5096718e-01   5.7032391e-01   5.5378274e-01   5.4001080e-01   6.2126475e-01   6.2189069e-01   6.0953168e-01   6.4254538e-01   6.5957481e-01   4.8433967e-01   5.2015069e-01   5.4286606e-01   5.9743867e-01   6.4521616e-01   6.1638453e-01   5.9801340e-01   6.1513001e-01   6.3966315e-01   7.6489189e-01   5.8325486e-01   5.8413843e-01   5.4774318e-01   5.2917361e-01   6.4133883e-01   7.4764699e-01   6.4428700e-01   7.0789626e-01   6.2339737e-01   7.0139538e-01   5.6381134e-01   5.1404750e-01   5.6663049e-01   6.7338172e-01   5.4301694e-01   5.2344044e-01   6.1100201e-01   4.6860173e-01   4.2581750e-01   4.6710750e-01   4.4512282e-01   5.3612859e-01   5.1520866e-01   5.5266879e-01   5.1674914e-01   5.4225861e-01   4.8757327e-01   5.0904510e-01   5.5995444e-01   5.4554228e-01   6.1463310e-01   5.9686594e-01   5.1418301e-01   5.8215916e-01   6.0618855e-01   6.7840169e-01   6.5411589e-01   6.3433739e-01   6.6544118e-01   6.5062408e-01   6.4006608e-01   6.7451831e-01   5.3495925e-01   5.8748529e-01   5.2585276e-01   5.1201736e-01   5.8844131e-01   6.0867274e-01   5.2633025e-01   4.9616418e-01   5.0544652e-01   5.0615953e-01   4.7473068e-01   4.4060263e-01
   5.1100870e-01   5.4239057e-01   5.6790206e-01   5.5652344e-01   5.8390233e-01   5.6941690e-01   5.3476441e-01   5.2204579e-01   5.7673911e-01   4.8218044e-01   5.7038138e-01   0.0000000e+00   5.4782491e-01   5.6575696e-01   5.2580681e-01   5.5765333e-01   5.8657983e-01   5.6883927e-01   5.9879075e-01   5.5220575e-01   5.4364628e-01   6.6791118e-01   6.1819532e-01   6.2937636e-01   6.2151646e-01   7.1600035e-01   4.8838994e-01   4.9270517e-01   5.2567682e-01   5.9312548e-01   5.9156826e-01   5.8324888e-01   6.2953603e-01   6.5942411e-01   6.8831432e-01   8.3412990e-01   6.0949090e-01   5.9828986e-01   4.9629983e-01   5.4735480e-01   5.9389282e-01   6.4113494e-01   6.0470559e-01   6.5028976e-01   6.1852211e-01   7.3817221e-01   5.6650475e-01   5.4354975e-01   5.9263486e-01   6.5749106e-01   5.1650558e-01   5.0876976e-01   6.4548566e-01   5.4685908e-01   4.8438096e-01   5.1932677e-01   4.9887102e-01   5.6530646e-01   5.0464056e-01   5.2983691e-01   5.2036556e-01   5.1828345e-01   5.0762320e-01   5.0127041e-01   5.4244794e-01   5.4768222e-01   6.7995378e-01   6.8785238e-01   5.6841703e-01   5.9317357e-01   5.9019206e-01   6.3201895e-01   6.3070259e-01   6.5758268e-01   6.4008385e-01   6.3997121e-01   6.6588667e-01   6.6374446e-01   5.4329022e-01   5.8726082e-01   5.0180256e-01   5.1071172e-01   6.1665424e-01   6.1763780e-01   5.2709904e-01   5.1508374e-01   4.6475250e-01   4.7166852e-01   4.5993967e-01   4.6768040e-01
   4.5995369e-01   5.1208926e-01   5.1443520e-01   5.1362530e-01   4.9713860e-01   5.2304495e-01   4.4308192e-01   4.6148035e-01   5.1604475e-01   4.4611303e-01   5.3284870e-01   5.4782491e-01   0.0000000e+00   5.5442180e-01   4.9891716e-01   4.9194190e-01   5.2494769e-01   4.9570281e-01   5.1513608e-01   5.2668585e-01   5.0575028e-01   5.4866344e-01   5.9627994e-01   5.8781482e-01   6.1657850e-01   6.6216560e-01   4.6697526e-01   4.4989562e-01   5.1566585e-01   5.8398016e-01   5.6222094e-01   5.6399987e-01   6.0506000e-01   6.6368468e-01   7.2697382e-01   7.5628595e-01   5.8412364e-01   6.0324393e-01   4.7432462e-01   5.1623715e-01   6.2608065e-01   6.2237145e-01   6.0988738e-01   6.6453361e-01   6.0897730e-01   6.8915107e-01   5.4048372e-01   5.3326329e-01   5.5554940e-01   6.2908735e-01   4.9613644e-01   5.2770355e-01   6.4308190e-01   5.2856051e-01   4.6912743e-01   4.8337720e-01   4.6668631e-01   5.0884061e-01   4.8633390e-01   5.1232169e-01   4.7331048e-01   5.1922841e-01   4.8810996e-01   4.8122127e-01   4.9681086e-01   5.0250417e-01   6.6940775e-01   6.5494076e-01   5.7991613e-01   5.5542849e-01   6.0264097e-01   6.0662297e-01   6.3248257e-01   6.0062929e-01   6.0447898e-01   6.4191026e-01   6.2361394e-01   6.1712171e-01   5.2298323e-01   5.0004113e-01   5.0464444e-01   5.0267040e-01   5.3934587e-01   5.5850194e-01   4.4949184e-01   4.7234220e-01   4.4481014e-01   4.8553694e-01   4.5145189e-01   4.1665313e-01
   5.1706239e-01   5.4979000e-01   5.2735802e-01   5.6855676e-01   5.3850808e-01   5.9230621e-01   5.0017303e-01   5.0484202e-01   5.6781316e-01   4.9935920e-01   5.7221467e-01   5.6575696e-01   5.5442180e-01   0.0000000e+00   5.4718557e-01   5.4098398e-01   5.7550356e-01   5.3494594e-01   5.8123807e-01   5.8614986e-01   5.5808969e-01   5.8367416e-01   6.0838695e-01   6.2936785e-01   6.5353925e-01   6.8494940e-01   5.2340855e-01   5.1027266e-01   5.0966887e-01   6.2001340e-01   6.0001167e-01   5.7128764e-01   6.4938380e-01   6.5512280e-01   7.2480477e-01   8.3051314e-01   6.7891097e-01   6.5058015e-01   5.7245300e-01   5.6386398e-01   6.1889554e-01   6.4004132e-01   6.1271771e-01   6.6997119e-01   6.3511772e-01   7.1646884e-01   5.8472220e-01   5.7168383e-01   5.7834895e-01   6.5884489e-01   5.1226730e-01   5.7416932e-01   6.7978411e-01   5.4405025e-01   5.3360529e-01   5.0863253e-01   4.9807986e-01   5.5011402e-01   5.4258590e-01   5.7668176e-01   5.3086698e-01   5.7813851e-01   5.4848785e-01   5.3291454e-01   4.9628605e-01   5.3482836e-01   6.8636564e-01   6.8402448e-01   6.0224436e-01   5.6027490e-01   6.3994209e-01   6.2289576e-01   6.3172243e-01   6.2759359e-01   6.8500560e-01   7.2777387e-01   6.7608904e-01   6.3602313e-01   5.9880081e-01   5.5169281e-01   5.7957652e-01   5.4936607e-01   5.7559085e-01   6.3129928e-01   5.1250440e-01   5.1703960e-01   4.8429726e-01   5.3118432e-01   5.3704205e-01   4.8760726e-01
   4.4452043e-01   5.0983800e-01   4.9375141e-01   5.0515523e-01   5.1343208e-01   5.4254963e-01   4.5647909e-01   4.5487489e-01   5.3776588e-01   4.7887900e-01   5.0815500e-01   5.2580681e-01   4.9891716e-01   5.4718557e-01   0.0000000e+00   5.3707960e-01   5.3355339e-01   4.8464485e-01   4.9694413e-01   4.9354923e-01   5.3717324e-01   5.7628241e-01   5.5663462e-01   5.7297390e-01   6.1620756e-01   5.8936206e-01   4.6636136e-01   4.8202825e-01   4.8472169e-01   5.6329047e-01   5.8704867e-01   5.0328131e-01   5.5168304e-01   5.8344558e-01   6.5825789e-01   7.2222784e-01   6.1556594e-01   5.7720144e-01   4.7092691e-01   4.8948261e-01   6.2013207e-01   6.3560777e-01   5.9211101e-01   6.2953358e-01   6.0725592e-01   6.9139187e-01   5.2008652e-01   4.9862468e-01   4.9260457e-01   6.0754344e-01   4.7031241e-01   5.0045126e-01   6.2060971e-01   4.9019440e-01   4.9031634e-01   4.8046050e-01   4.6820408e-01   5.3886618e-01   5.0293587e-01   5.0306842e-01   4.6600282e-01   4.8283235e-01   4.7616000e-01   4.6723500e-01   4.6816582e-01   5.0107767e-01   6.3523358e-01   6.2730892e-01   5.1310843e-01   5.5294383e-01   6.1954113e-01   5.4535010e-01   5.8856149e-01   5.9997724e-01   6.0505217e-01   7.0585928e-01   5.8600682e-01   6.1230813e-01   5.6941967e-01   4.7523622e-01   4.8252638e-01   4.7228895e-01   5.2260344e-01   5.9207897e-01   4.5460572e-01   4.7828356e-01   4.4747453e-01   5.2084479e-01   4.9272322e-01   4.5081143e-01
   4.8178347e-01   5.3854185e-01   5.3991866e-01   5.2956716e-01   5.4528513e-01   5.0513676e-01   4.4938286e-01   4.6134638e-01   5.1473272e-01   4.6751756e-01   5.3341203e-01   5.5765333e-01   4.9194190e-01   5.4098398e-01   5.3707960e-01   0.0000000e+00   5.2185754e-01   5.2426278e-01   5.2397168e-01   5.4867737e-01   5.4003801e-01   5.1853371e-01   5.6989205e-01   6.0939753e-01   6.2188863e-01   5.9799952e-01   4.6684258e-01   4.8326672e-01   4.9451849e-01   5.6613854e-01   5.7158343e-01   5.5081315e-01   5.6895893e-01   5.8784258e-01   6.4484610e-01   7.5209637e-01   6.2787090e-01   6.1701861e-01   5.2499011e-01   4.8824238e-01   6.9443712e-01   5.8389328e-01   5.8256608e-01   6.4114025e-01   5.8162030e-01   6.8951209e-01   5.5820250e-01   5.3425730e-01   5.4277460e-01   6.7552423e-01   5.0148254e-01   4.7766805e-01   5.8663077e-01   4.8817865e-01   4.5935228e-01   4.5673484e-01   4.5846909e-01   5.2249057e-01   5.0817476e-01   5.0719261e-01   4.8285514e-01   5.0340222e-01   5.1186397e-01   4.7503749e-01   4.9990797e-01   5.1546742e-01   6.1518132e-01   6.1270799e-01   5.2958790e-01   5.4245474e-01   5.8098776e-01   6.2650855e-01   6.1435955e-01   5.4550873e-01   5.7365555e-01   7.1918896e-01   6.3383587e-01   5.8201721e-01   5.6003496e-01   4.7208302e-01   5.0994518e-01   5.0269539e-01   5.2747496e-01   6.0301988e-01   4.9815669e-01   4.7381836e-01   3.9967535e-01   5.0918641e-01   4.4140823e-01   4.6288249e-01
   4.9091141e-01   6.0385485e-01   5.6086034e-01   5.2507084e-01   5.3277034e-01   5.7250676e-01   5.0269828e-01   5.1639595e-01   5.8340842e-01   4.8728099e-01   5.1387195e-01   5.8657983e-01   5.2494769e-01   5.7550356e-01   5.3355339e-01   5.2185754e-01   0.0000000e+00   5.7141859e-01   5.8960287e-01   5.6999084e-01   6.4405715e-01   5.5156875e-01   6.2401598e-01   6.5675625e-01   6.4781415e-01   6.5872716e-01   5.3925816e-01   5.7081784e-01   5.5841512e-01   6.2808594e-01   5.5801248e-01   5.6791973e-01   6.1836886e-01   6.8300446e-01   7.3804211e-01   8.0056676e-01   5.7597721e-01   5.6641346e-01   5.0295430e-01   5.1028742e-01   7.3860857e-01   6.6054399e-01   5.9670789e-01   6.5794615e-01   6.3813316e-01   7.5166151e-01   6.2316844e-01   5.8249718e-01   6.1112432e-01   7.0516209e-01   5.5972372e-01   5.4333864e-01   6.2357350e-01   5.1660505e-01   5.2453900e-01   5.3075496e-01   5.2241718e-01   5.5410731e-01   5.3124472e-01   5.3626128e-01   5.6751902e-01   5.7143825e-01   5.5828291e-01   5.2194518e-01   5.2907183e-01   5.3176644e-01   6.4936931e-01   6.9195036e-01   5.7851322e-01   5.4992118e-01   5.9747611e-01   7.0462122e-01   7.0042778e-01   6.1360745e-01   6.4930317e-01   6.4995880e-01   6.9590143e-01   6.2322436e-01   5.5023058e-01   5.1742270e-01   5.0913183e-01   5.1534609e-01   5.2395102e-01   6.2574306e-01   4.9528982e-01   4.6719647e-01   4.5524563e-01   5.1231545e-01   4.3667390e-01   4.2848603e-01
   4.6447782e-01   5.2980769e-01   5.1018951e-01   5.1733556e-01   5.2883076e-01   5.3768432e-01   4.7877901e-01   5.1912756e-01   5.9466001e-01   5.0569345e-01   5.5096718e-01   5.6883927e-01   4.9570281e-01   5.3494594e-01   4.8464485e-01   5.2426278e-01   5.7141859e-01   0.0000000e+00   5.7611633e-01   5.8826627e-01   6.9859538e-01   6.0988561e-01   6.0978936e-01   6.0582858e-01   6.2832101e-01   5.9172353e-01   4.7412896e-01   4.8270760e-01   5.2284736e-01   6.3531928e-01   6.1837928e-01   5.7280410e-01   6.3895660e-01   6.1252517e-01   7.2222058e-01   7.9249287e-01   5.7943942e-01   5.8356641e-01   5.3174694e-01   4.7611145e-01   6.3905372e-01   6.7648529e-01   5.9424391e-01   6.7144735e-01   6.5104288e-01   7.1417269e-01   5.7891010e-01   5.3305310e-01   5.5683545e-01   6.5590718e-01   5.1077244e-01   4.8865782e-01   5.9388371e-01   5.4681627e-01   4.7096155e-01   4.9255897e-01   4.9359697e-01   5.4378854e-01   5.0311934e-01   5.2795600e-01   4.8385191e-01   5.1899640e-01   5.2737339e-01   5.2954114e-01   5.3399788e-01   5.5234935e-01   6.3877785e-01   6.3017459e-01   5.3122620e-01   5.8148882e-01   5.9036710e-01   6.6188350e-01   6.3502719e-01   5.8467668e-01   5.7867895e-01   6.5707900e-01   6.5516712e-01   6.7655601e-01   6.4094037e-01   5.4973832e-01   5.2002209e-01   5.3483978e-01   5.4350248e-01   6.0448871e-01   4.8890831e-01   4.7540383e-01   4.8384472e-01   5.4138691e-01   4.5977772e-01   4.4380529e-01
   4.9979370e-01   5.2605900e-01   5.2411705e-01   5.4235420e-01   5.1866169e-01   5.8770716e-01   4.8258857e-01   4.8458108e-01   5.7808455e-01   4.9189748e-01   5.7032391e-01   5.9879075e-01   5.1513608e-01   5.8123807e-01   4.9694413e-01   5.2397168e-01   5.8960287e-01   5.7611633e-01   0.0000000e+00   5.6603384e-01   6.3068303e-01   6.3943929e-01   6.3960366e-01   6.3991534e-01   6.4503976e-01   6.1712033e-01   4.8418175e-01   4.9713546e-01   5.2872532e-01   6.3991840e-01   6.1171006e-01   6.0023891e-01   6.3061588e-01   6.6276809e-01   7.7478667e-01   8.5022818e-01   6.2297118e-01   6.3693211e-01   5.6756092e-01   5.5242012e-01   6.8185217e-01   7.3643486e-01   6.1142258e-01   6.9364989e-01   6.1850407e-01   7.0764079e-01   6.0709499e-01   5.6693690e-01   6.0724669e-01   6.8058330e-01   5.4239413e-01   5.0797902e-01   6.1905558e-01   5.7359397e-01   5.0968916e-01   4.7974755e-01   5.0880528e-01   5.7271978e-01   5.2554024e-01   5.6265791e-01   5.1363830e-01   5.2339218e-01   5.1137950e-01   5.1821846e-01   5.1903532e-01   5.5464961e-01   6.7198419e-01   6.9592974e-01   5.8750511e-01   5.9587444e-01   6.1909692e-01   6.1221947e-01   6.3739036e-01   6.5568505e-01   6.0116323e-01   6.9210825e-01   6.7624171e-01   7.2369961e-01   6.0503522e-01   5.7009448e-01   5.2938693e-01   5.3184061e-01   5.8917913e-01   6.3617149e-01   5.3578290e-01   4.9404604e-01   5.4963876e-01   5.2271838e-01   5.0459191e-01   5.0111628e-01
   4.8499674e-01   5.3111715e-01   5.2485619e-01   5.4620889e-01   5.3298711e-01   5.4262656e-01   4.7296097e-01   5.0582554e-01   5.7403912e-01   5.0237800e-01   5.5378274e-01   5.5220575e-01   5.2668585e-01   5.8614986e-01   4.9354923e-01   5.4867737e-01   5.6999084e-01   5.8826627e-01   5.6603384e-01   0.0000000e+00   5.5725954e-01   5.7119133e-01   6.2405061e-01   6.2165485e-01   5.8392966e-01   6.2563303e-01   4.4706418e-01   5.0674680e-01   5.4815848e-01   6.2602148e-01   6.1099377e-01   5.8116696e-01   6.6550628e-01   6.7706350e-01   6.9247322e-01   7.8254159e-01   6.5277642e-01   6.3826473e-01   5.2044261e-01   4.9878734e-01   6.2823406e-01   6.9304228e-01   6.0787530e-01   6.6522565e-01   6.2578272e-01   7.0514829e-01   5.6834049e-01   5.2380381e-01   5.7141579e-01   6.9753249e-01   5.2109993e-01   4.9862142e-01   6.6599960e-01   5.4297491e-01   4.8637815e-01   4.8578034e-01   4.8866785e-01   5.1690744e-01   4.7399105e-01   5.1821593e-01   5.1054533e-01   5.3621314e-01   5.2474702e-01   5.0729964e-01   4.9821296e-01   5.0527576e-01   6.3131824e-01   6.4850217e-01   5.7981943e-01   6.3557197e-01   6.2619186e-01   6.3229819e-01   6.3446462e-01   6.2948553e-01   5.6303095e-01   6.3639263e-01   6.2304432e-01   6.8650652e-01   5.8450132e-01   5.0064300e-01   5.3786911e-01   5.1762094e-01   5.6609788e-01   6.0116682e-01   5.1781255e-01   4.8704710e-01   5.8047577e-01   5.1089304e-01   5.0489239e-01   4.6492194e-01
   5.3285563e-01   5.7048303e-01   6.4750268e-01   5.9343120e-01   5.3149622e-01   4.9739720e-01   5.0631008e-01   4.8787498e-01   5.8223505e-01   4.8740273e-01   5.4001080e-01   5.4364628e-01   5.0575028e-01   5.5808969e-01   5.3717324e-01   5.4003801e-01   6.4405715e-01   6.9859538e-01   6.3068303e-01   5.5725954e-01   0.0000000e+00   6.1012924e-01   5.9363280e-01   6.4324850e-01   5.8587936e-01   5.8931097e-01   5.5432630e-01   5.1976923e-01   5.5533910e-01   6.5854560e-01   6.2273031e-01   6.1822006e-01   6.7908236e-01   7.3322755e-01   7.4874478e-01   7.4930562e-01   6.3832049e-01   6.7256181e-01   5.5405023e-01   5.8328805e-01   7.3917988e-01   8.1178396e-01   6.6355754e-01   6.6966077e-01   6.5586016e-01   7.4831585e-01   6.0345134e-01   5.6837144e-01   5.4070055e-01   6.6436041e-01   6.3902397e-01   5.8324661e-01   7.9959630e-01   6.3581535e-01   4.6272973e-01   5.7089587e-01   5.3957456e-01   5.7166003e-01   5.5493080e-01   5.9518468e-01   5.5853238e-01   5.8669247e-01   4.9643349e-01   5.5904706e-01   5.4859241e-01   5.6786214e-01   6.6850401e-01   6.7532335e-01   5.2870191e-01   6.5573232e-01   5.8293784e-01   5.7949557e-01   6.7681753e-01   6.3095234e-01   6.2147662e-01   6.3681488e-01   5.9808042e-01   7.0078368e-01   6.1710464e-01   5.8557919e-01   6.5580368e-01   5.6343439e-01   6.0959552e-01   6.3588354e-01   4.7773798e-01   4.7672790e-01   5.5846709e-01   5.4704064e-01   4.7997246e-01   4.4725569e-01
   4.8072198e-01   5.4579898e-01   5.5062387e-01   5.9412754e-01   4.9129374e-01   5.8025347e-01   4.7657925e-01   4.6727422e-01   6.2105651e-01   4.5678430e-01   6.2126475e-01   6.6791118e-01   5.4866344e-01   5.8367416e-01   5.7628241e-01   5.1853371e-01   5.5156875e-01   6.0988561e-01   6.3943929e-01   5.7119133e-01   6.1012924e-01   0.0000000e+00   6.6262718e-01   6.4751651e-01   6.6197642e-01   6.9608772e-01   6.0353359e-01   5.6451040e-01   6.5364557e-01   7.0355825e-01   6.3010792e-01   5.6933055e-01   6.7341464e-01   6.6899507e-01   7.3588407e-01   7.3283566e-01   6.4596836e-01   6.7124416e-01   6.2006557e-01   5.8548317e-01   6.9428125e-01   6.1312801e-01   6.5085218e-01   6.9184046e-01   6.2074129e-01   7.0548571e-01   5.9117254e-01   5.5333334e-01   6.1186647e-01   7.3117261e-01   5.4774545e-01   5.5721545e-01   6.8224139e-01   5.5323597e-01   5.3310823e-01   4.3612497e-01   4.3199762e-01   5.1587798e-01   5.9065045e-01   5.3170560e-01   4.7821832e-01   5.8172349e-01   5.5908471e-01   5.0693206e-01   4.3945678e-01   5.1146269e-01   6.2766226e-01   6.5117541e-01   5.5261216e-01   6.0675251e-01   6.7182030e-01   5.9893782e-01   6.5034828e-01   7.0762611e-01   6.1411650e-01   6.3625571e-01   5.5711199e-01   5.7246046e-01   5.5327785e-01   5.9652525e-01   5.3712709e-01   5.2800571e-01   4.8937187e-01   5.5224563e-01   4.6807911e-01   4.3338756e-01   4.7198090e-01   5.3933089e-01   4.7041892e-01   4.1824961e-01
   5.5466487e-01   5.9442154e-01   5.7946476e-01   6.1008639e-01   5.6277265e-01   6.3556663e-01   5.4835637e-01   5.4992124e-01   6.3545719e-01   5.3414124e-01   6.2189069e-01   6.1819532e-01   5.9627994e-01   6.0838695e-01   5.5663462e-01   5.6989205e-01   6.2401598e-01   6.0978936e-01   6.3960366e-01   6.2405061e-01   5.9363280e-01   6.6262718e-01   0.0000000e+00   6.7493414e-01   6.8945253e-01   6.3247531e-01   5.4400638e-01   5.3126827e-01   5.8100430e-01   6.7036143e-01   6.5881017e-01   6.4152959e-01   6.9393591e-01   6.9919265e-01   8.0927958e-01   7.6816039e-01   6.7398356e-01   6.9415143e-01   6.1014422e-01   5.7078256e-01   6.4618002e-01   6.0903853e-01   6.4802962e-01   6.9773150e-01   6.7882552e-01   7.4897811e-01   5.9798926e-01   5.7589604e-01   6.3253868e-01   7.3276421e-01   5.6275197e-01   5.6036496e-01   7.5833934e-01   5.7350961e-01   5.3366828e-01   5.5098665e-01   5.4487563e-01   6.0667775e-01   5.6439526e-01   5.8639079e-01   5.7031358e-01   5.7595899e-01   5.6304242e-01   5.5371388e-01   5.3327838e-01   5.6982952e-01   7.1411809e-01   7.3529885e-01   6.0710682e-01   6.3094919e-01   6.3716816e-01   6.7080646e-01   6.6570439e-01   6.8188951e-01   6.1835009e-01   7.1548429e-01   7.3939974e-01   6.6693560e-01   6.1506092e-01   5.8463300e-01   5.5781585e-01   5.8156221e-01   5.9213092e-01   6.1669040e-01   5.6555160e-01   5.3128124e-01   5.8764235e-01   5.6458312e-01   5.6400740e-01   5.2609246e-01
   5.8377097e-01   6.0734064e-01   6.2632491e-01   6.0624368e-01   6.3400176e-01   6.0941327e-01   5.4558966e-01   5.6544347e-01   6.2821481e-01   5.4926596e-01   6.0953168e-01   6.2937636e-01   5.8781482e-01   6.2936785e-01   5.7297390e-01   6.0939753e-01   6.5675625e-01   6.0582858e-01   6.3991534e-01   6.2165485e-01   6.4324850e-01   6.4751651e-01   6.7493414e-01   0.0000000e+00   6.9906278e-01   6.5567050e-01   6.1375817e-01   5.8481809e-01   6.1676939e-01   6.5407008e-01   6.7996675e-01   6.8213118e-01   6.9923083e-01   7.2846656e-01   7.7316020e-01   7.3164668e-01   6.7406984e-01   7.2996519e-01   6.4239545e-01   6.0676190e-01   7.4859704e-01   6.8602702e-01   6.8079909e-01   7.5155121e-01   7.4417802e-01   7.7453963e-01   6.4528921e-01   6.4306473e-01   6.6079794e-01   7.4450911e-01   6.2113703e-01   5.7548338e-01   7.6383825e-01   6.2800510e-01   5.8561348e-01   5.7102161e-01   5.7591476e-01   6.2246367e-01   5.9590472e-01   5.9005853e-01   5.8763847e-01   5.7647704e-01   5.9492348e-01   5.8684132e-01   5.6312552e-01   5.9973557e-01   7.0310221e-01   7.3529721e-01   6.3157954e-01   6.4266035e-01   6.0142446e-01   6.9727729e-01   7.5698043e-01   6.7080166e-01   6.5681112e-01   7.0854088e-01   7.4217354e-01   6.7846471e-01   6.2807342e-01   6.2704762e-01   5.7391984e-01   5.6011525e-01   6.1734182e-01   6.6481199e-01   5.6911706e-01   5.4960379e-01   6.1387046e-01   5.7025724e-01   5.4931986e-01   5.1290821e-01
   5.0642132e-01   5.5986811e-01   6.0740497e-01   5.6647701e-01   6.1716048e-01   5.7241462e-01   5.2531589e-01   5.4508105e-01   6.0257833e-01   5.6650360e-01   6.4254538e-01   6.2151646e-01   6.1657850e-01   6.5353925e-01   6.1620756e-01   6.2188863e-01   6.4781415e-01   6.2832101e-01   6.4503976e-01   5.8392966e-01   5.8587936e-01   6.6197642e-01   6.8945253e-01   6.9906278e-01   0.0000000e+00   6.4751714e-01   5.8106058e-01   6.1758919e-01   6.1111353e-01   7.0538330e-01   7.1706908e-01   6.5316187e-01   6.8562834e-01   7.3288902e-01   8.0656027e-01   8.6673493e-01   6.7793906e-01   7.2686430e-01   6.1688017e-01   5.4943154e-01   7.3734149e-01   7.1226525e-01   7.4564050e-01   7.7696598e-01   7.4242535e-01   7.7417693e-01   6.3410480e-01   6.7409515e-01   7.0477670e-01   7.8256384e-01   6.1023839e-01   5.4363427e-01   7.3012960e-01   6.3648294e-01   5.9963643e-01   5.9201622e-01   5.4352669e-01   6.0311012e-01   5.9873628e-01   5.8228700e-01   5.9579580e-01   6.0153664e-01   5.8953733e-01   6.0860975e-01   5.4598766e-01   5.8201751e-01   7.1651078e-01   7.1758478e-01   6.5280005e-01   6.5634906e-01   6.4822582e-01   6.7176946e-01   7.4423129e-01   6.4632459e-01   6.5661570e-01   6.9641681e-01   7.2349737e-01   6.6946337e-01   6.3342717e-01   6.0326179e-01   5.4331503e-01   5.2638507e-01   6.1628407e-01   6.7375504e-01   5.4633994e-01   5.2602523e-01   5.5265672e-01   5.5967758e-01   5.4783753e-01   4.7534219e-01
   5.8298152e-01   6.5271112e-01   6.6736498e-01   6.6507241e-01   6.5135629e-01   6.0942865e-01   5.9743589e-01   6.5020978e-01   7.1163386e-01   6.3321730e-01   6.5957481e-01   7.1600035e-01   6.6216560e-01   6.8494940e-01   5.8936206e-01   5.9799952e-01   6.5872716e-01   5.9172353e-01   6.1712033e-01   6.2563303e-01   5.8931097e-01   6.9608772e-01   6.3247531e-01   6.5567050e-01   6.4751714e-01   0.0000000e+00   5.4017476e-01   5.7279917e-01   5.3874710e-01   6.7317199e-01   6.9770021e-01   6.8013152e-01   6.6483905e-01   6.8540767e-01   7.7250098e-01   7.2712421e-01   6.2701364e-01   6.8381024e-01   5.7390597e-01   5.5873012e-01   6.5599811e-01   6.5277811e-01   6.3442575e-01   6.8884015e-01   6.6792579e-01   7.4380598e-01   5.6333380e-01   5.4203420e-01   5.5154322e-01   6.9334145e-01   5.8717662e-01   5.5862268e-01   6.3229223e-01   5.8694112e-01   5.4011026e-01   5.3167891e-01   5.4354829e-01   6.4094122e-01   5.8058738e-01   5.9667969e-01   5.3865045e-01   5.8109274e-01   5.8797103e-01   6.1323118e-01   5.9138625e-01   5.5730824e-01   7.0514571e-01   7.3234616e-01   6.1997495e-01   6.5950080e-01   6.4169161e-01   7.2802953e-01   8.1587142e-01   7.1968225e-01   7.1622165e-01   7.0763555e-01   7.8379746e-01   7.8695811e-01   6.9745650e-01   6.2827183e-01   6.2872282e-01   6.6607267e-01   6.6441064e-01   7.3090012e-01   6.0172457e-01   5.7718955e-01   6.2054223e-01   6.5503121e-01   5.4457065e-01   5.5264206e-01
   4.8627217e-01   5.2945345e-01   5.2660481e-01   5.2008975e-01   5.2879748e-01   4.8474450e-01   4.1997596e-01   4.4097318e-01   5.2055375e-01   4.5143842e-01   4.8433967e-01   4.8838994e-01   4.6697526e-01   5.2340855e-01   4.6636136e-01   4.6684258e-01   5.3925816e-01   4.7412896e-01   4.8418175e-01   4.4706418e-01   5.5432630e-01   6.0353359e-01   5.4400638e-01   6.1375817e-01   5.8106058e-01   5.4017476e-01   0.0000000e+00   4.7059486e-01   4.6948383e-01   5.8509254e-01   5.6635771e-01   5.8071042e-01   5.9240783e-01   6.1832862e-01   7.7111088e-01   6.9060352e-01   5.7093320e-01   5.8110440e-01   5.4838663e-01   4.7510414e-01   5.8214455e-01   6.1634253e-01   5.7313464e-01   6.3584840e-01   6.1414316e-01   6.8207586e-01   5.2322243e-01   4.6468715e-01   4.8948547e-01   5.7585697e-01   4.8145231e-01   4.8082705e-01   5.9336425e-01   4.5551165e-01   4.4402548e-01   4.6860112e-01   4.6324226e-01   5.1965568e-01   5.3061324e-01   4.9181305e-01   4.7289902e-01   4.5075743e-01   4.5713289e-01   4.9287152e-01   4.9461957e-01   4.5739434e-01   5.9132636e-01   6.4556335e-01   5.4353432e-01   5.3388760e-01   5.5453220e-01   5.8265467e-01   6.2478510e-01   5.7543644e-01   5.7911691e-01   5.6188218e-01   6.1682413e-01   6.4179071e-01   4.4434636e-01   4.5086630e-01   4.8947357e-01   4.7309519e-01   4.9400220e-01   6.1113456e-01   4.8767813e-01   4.4936679e-01   4.2597559e-01   5.1020433e-01   4.8157011e-01   4.2749061e-01
   4.2685230e-01   4.7451385e-01   4.5509186e-01   5.0822804e-01   4.8201347e-01   4.5857138e-01   4.0413324e-01   4.0712282e-01   5.0751563e-01   4.6693661e-01   5.2015069e-01   4.9270517e-01   4.4989562e-01   5.1027266e-01   4.8202825e-01   4.8326672e-01   5.7081784e-01   4.8270760e-01   4.9713546e-01   5.0674680e-01   5.1976923e-01   5.6451040e-01   5.3126827e-01   5.8481809e-01   6.1758919e-01   5.7279917e-01   4.7059486e-01   0.0000000e+00   4.7495421e-01   5.3622010e-01   6.0714155e-01   5.5731074e-01   5.4809116e-01   5.7055464e-01   7.3064684e-01   7.2423591e-01   5.1646816e-01   5.5612038e-01   5.1006243e-01   4.3412503e-01   5.2849718e-01   5.4244071e-01   5.8812164e-01   6.3842941e-01   5.4093409e-01   6.4004342e-01   5.0469193e-01   5.0284280e-01   5.5086875e-01   6.0070433e-01   4.9940422e-01   4.4601704e-01   6.2287015e-01   4.9768299e-01   4.7903168e-01   4.3656325e-01   4.4671829e-01   5.0321488e-01   4.9332846e-01   4.9869055e-01   4.3521137e-01   5.0620803e-01   4.7287576e-01   4.9161788e-01   5.0345776e-01   4.6331262e-01   6.0257058e-01   5.9748319e-01   5.1933926e-01   5.6890935e-01   5.6290170e-01   5.8257181e-01   6.0008380e-01   5.4281783e-01   5.6813488e-01   5.7208799e-01   5.9181000e-01   6.2654199e-01   4.5866077e-01   5.1919898e-01   4.4532246e-01   4.4669183e-01   4.9964250e-01   5.4765751e-01   3.9031536e-01   4.0573016e-01   4.8919517e-01   4.5168565e-01   4.2995505e-01   3.6846315e-01
   4.7809914e-01   5.2916957e-01   4.9726232e-01   5.3785585e-01   5.4233412e-01   5.3549260e-01   4.5988311e-01   4.5118454e-01   5.3888176e-01   4.7754610e-01   5.4286606e-01   5.2567682e-01   5.1566585e-01   5.0966887e-01   4.8472169e-01   4.9451849e-01   5.5841512e-01   5.2284736e-01   5.2872532e-01   5.4815848e-01   5.5533910e-01   6.5364557e-01   5.8100430e-01   6.1676939e-01   6.1111353e-01   5.3874710e-01   4.6948383e-01   4.7495421e-01   0.0000000e+00   5.7044351e-01   6.2568654e-01   5.7750714e-01   5.8591961e-01   6.2782066e-01   7.4056273e-01   7.8470355e-01   5.9038491e-01   5.7345692e-01   5.0247485e-01   4.9925805e-01   5.9383252e-01   5.6599353e-01   6.0709644e-01   6.5892391e-01   5.9995191e-01   6.9984226e-01   5.8357501e-01   5.2486727e-01   5.4461543e-01   6.3471885e-01   5.1275470e-01   4.9926561e-01   6.6311003e-01   5.1598590e-01   4.7255032e-01   4.6529170e-01   4.9766612e-01   5.4277013e-01   5.2317658e-01   5.5451637e-01   5.0666877e-01   5.3583792e-01   5.4744674e-01   4.9747745e-01   5.0107339e-01   5.0033472e-01   6.3920956e-01   6.5625775e-01   5.7779052e-01   6.1075761e-01   5.9997157e-01   6.3512450e-01   6.6402976e-01   6.4726522e-01   6.6130732e-01   6.4530835e-01   6.5554342e-01   6.7093757e-01   5.0224394e-01   5.5983993e-01   5.3460584e-01   5.4315777e-01   5.8433825e-01   5.7207928e-01   5.0591449e-01   4.9185495e-01   4.9628542e-01   5.0012011e-01   5.0551850e-01   4.4872981e-01
   5.3687953e-01   5.9471920e-01   5.6042071e-01   5.8208746e-01   6.0384655e-01   6.0894734e-01   5.2830327e-01   5.3020789e-01   5.9476071e-01   5.4120717e-01   5.9743867e-01   5.9312548e-01   5.8398016e-01   6.2001340e-01   5.6329047e-01   5.6613854e-01   6.2808594e-01   6.3531928e-01   6.3991840e-01   6.2602148e-01   6.5854560e-01   7.0355825e-01   6.7036143e-01   6.5407008e-01   7.0538330e-01   6.7317199e-01   5.8509254e-01   5.3622010e-01   5.7044351e-01   0.0000000e+00   6.6193230e-01   6.2956891e-01   6.6758169e-01   6.8495166e-01   7.9118958e-01   8.2433907e-01   6.7678697e-01   6.4368533e-01   5.7038774e-01   5.3620723e-01   5.8372435e-01   5.7819662e-01   6.3984530e-01   7.1620040e-01   6.6203715e-01   7.3051363e-01   6.1502879e-01   5.7066239e-01   5.7909125e-01   7.0992306e-01   5.2726506e-01   5.1041166e-01   6.5976975e-01   5.7403085e-01   5.2389142e-01   5.0127047e-01   4.8621315e-01   5.6488211e-01   5.1871585e-01   5.7055908e-01   5.0056910e-01   5.2538625e-01   5.2487566e-01   5.1720656e-01   5.2282525e-01   5.2739888e-01   6.5128518e-01   6.5562388e-01   5.5124185e-01   5.9795004e-01   5.6910340e-01   5.9840697e-01   6.6495336e-01   6.9655769e-01   6.2946355e-01   6.5377209e-01   6.8039987e-01   6.7291129e-01   5.4997560e-01   5.6382440e-01   5.6420692e-01   5.2550637e-01   5.7961136e-01   5.9969684e-01   5.1768771e-01   5.2660140e-01   4.9158280e-01   5.5070710e-01   4.9673434e-01   4.9259727e-01
   5.5419448e-01   5.7751963e-01   5.6947726e-01   5.7482931e-01   6.0831771e-01   6.0428028e-01   5.1559335e-01   5.2689547e-01   5.8402628e-01   5.3566895e-01   6.4521616e-01   5.9156826e-01   5.6222094e-01   6.0001167e-01   5.8704867e-01   5.7158343e-01   5.5801248e-01   6.1837928e-01   6.1171006e-01   6.1099377e-01   6.2273031e-01   6.3010792e-01   6.5881017e-01   6.7996675e-01   7.1706908e-01   6.9770021e-01   5.6635771e-01   6.0714155e-01   6.2568654e-01   6.6193230e-01   0.0000000e+00   6.0545176e-01   6.6917618e-01   7.5070357e-01   9.2569477e-01   7.9081966e-01   6.8527824e-01   6.9111630e-01   6.2337812e-01   5.9849499e-01   6.0761898e-01   6.8545421e-01   6.5721508e-01   7.2455031e-01   6.9885479e-01   7.7017637e-01   5.9714272e-01   5.6922355e-01   6.4211957e-01   7.0147930e-01   5.4738660e-01   5.3434374e-01   6.7807805e-01   6.0615433e-01   5.6716687e-01   5.2909021e-01   5.3604944e-01   6.0982499e-01   5.7391922e-01   6.6321778e-01   5.6347953e-01   5.7008595e-01   5.4199988e-01   5.6118648e-01   5.8467543e-01   5.6277680e-01   7.0946938e-01   7.1791703e-01   5.9416645e-01   6.2448115e-01   6.6494985e-01   6.6707443e-01   7.0079061e-01   6.9044905e-01   7.0165258e-01   7.0746797e-01   6.8124058e-01   7.1350473e-01   6.7382234e-01   5.9700133e-01   5.8569761e-01   5.8831494e-01   6.1758082e-01   5.9390216e-01   5.4939918e-01   5.2930594e-01   5.1030048e-01   5.8182456e-01   5.3582719e-01   5.0887617e-01
   5.3693229e-01   5.7134815e-01   6.0568483e-01   6.0210323e-01   5.7854697e-01   5.4624108e-01   4.9853401e-01   5.0657456e-01   6.1746144e-01   5.7510417e-01   6.1638453e-01   5.8324888e-01   5.6399987e-01   5.7128764e-01   5.0328131e-01   5.5081315e-01   5.6791973e-01   5.7280410e-01   6.0023891e-01   5.8116696e-01   6.1822006e-01   5.6933055e-01   6.4152959e-01   6.8213118e-01   6.5316187e-01   6.8013152e-01   5.8071042e-01   5.5731074e-01   5.7750714e-01   6.2956891e-01   6.0545176e-01   0.0000000e+00   6.8987786e-01   7.2783881e-01   8.6912513e-01   9.1207838e-01   7.4774008e-01   7.4102195e-01   6.5643335e-01   5.8917185e-01   6.6709548e-01   6.8377052e-01   6.6047566e-01   7.1946816e-01   7.0382122e-01   7.5973219e-01   6.1648615e-01   5.7533978e-01   6.0713611e-01   6.1275677e-01   5.6613743e-01   5.7536877e-01   6.9025983e-01   5.7357944e-01   5.4741581e-01   5.2451951e-01   5.4304527e-01   6.2154486e-01   5.6226235e-01   6.1444674e-01   5.3648453e-01   6.0599812e-01   6.0454512e-01   5.9739779e-01   5.6264386e-01   5.8524928e-01   7.1870179e-01   7.7137359e-01   6.6897247e-01   6.6797529e-01   7.2228443e-01   7.0395903e-01   7.0997205e-01   6.9205293e-01   7.0664993e-01   6.7137634e-01   7.0227412e-01   7.4468836e-01   6.1993979e-01   5.7288947e-01   6.1339799e-01   5.9788042e-01   6.2467027e-01   6.7611614e-01   5.3866872e-01   5.5163952e-01   5.3393019e-01   6.1882833e-01   5.4402131e-01   5.2614480e-01
   5.5331605e-01   6.3219464e-01   6.3427444e-01   6.2657615e-01   5.7910069e-01   6.1020939e-01   5.6958649e-01   5.8222389e-01   6.4458135e-01   6.1983314e-01   5.9801340e-01   6.2953603e-01   6.0506000e-01   6.4938380e-01   5.5168304e-01   5.6895893e-01   6.1836886e-01   6.3895660e-01   6.3061588e-01   6.6550628e-01   6.7908236e-01   6.7341464e-01   6.9393591e-01   6.9923083e-01   6.8562834e-01   6.6483905e-01   5.9240783e-01   5.4809116e-01   5.8591961e-01   6.6758169e-01   6.6917618e-01   6.8987786e-01   0.0000000e+00   6.8566229e-01   8.7595638e-01   8.3882517e-01   7.0198565e-01   7.0713563e-01   6.4296999e-01   5.7284856e-01   6.7589459e-01   7.8826600e-01   6.6386815e-01   7.4192380e-01   7.3804033e-01   7.6649084e-01   6.1655303e-01   5.9371989e-01   6.0207613e-01   6.2974808e-01   5.6909646e-01   6.1388864e-01   7.2789199e-01   6.0020461e-01   5.6016319e-01   5.4991744e-01   5.4765952e-01   6.2324126e-01   6.1373209e-01   6.3610032e-01   5.9374477e-01   6.2172808e-01   6.1942391e-01   5.9368040e-01   6.0915071e-01   5.9674566e-01   7.0190901e-01   7.5498172e-01   6.6314566e-01   6.4945641e-01   7.3772784e-01   7.2554614e-01   8.1501127e-01   6.9116459e-01   7.2338352e-01   7.4171540e-01   7.2255102e-01   7.2381025e-01   6.5602424e-01   5.9860225e-01   6.3485883e-01   5.9902155e-01   6.0227403e-01   6.5829065e-01   5.6903759e-01   5.7589456e-01   5.9933457e-01   6.0363717e-01   5.6732774e-01   5.3097313e-01
   5.4499529e-01   6.3179051e-01   6.1784797e-01   6.0709647e-01   6.2282890e-01   6.3596893e-01   5.6047273e-01   5.9149618e-01   6.0694381e-01   5.7515300e-01   6.1513001e-01   6.5942411e-01   6.6368468e-01   6.5512280e-01   5.8344558e-01   5.8784258e-01   6.8300446e-01   6.1252517e-01   6.6276809e-01   6.7706350e-01   7.3322755e-01   6.6899507e-01   6.9919265e-01   7.2846656e-01   7.3288902e-01   6.8540767e-01   6.1832862e-01   5.7055464e-01   6.2782066e-01   6.8495166e-01   7.5070357e-01   7.2783881e-01   6.8566229e-01   0.0000000e+00   8.8843014e-01   8.6299829e-01   7.3171135e-01   7.2151530e-01   6.3742224e-01   6.1188839e-01   7.5833345e-01   7.5793885e-01   6.9500576e-01   7.5126751e-01   7.5336878e-01   7.9472161e-01   6.7215062e-01   6.0251462e-01   6.0252166e-01   6.9214454e-01   6.0819341e-01   5.9653086e-01   7.0485851e-01   6.1182342e-01   5.4466932e-01   5.6599761e-01   5.6214392e-01   6.3167046e-01   5.9770240e-01   6.2940663e-01   5.4394567e-01   5.7031717e-01   5.5403514e-01   5.9488283e-01   5.7631170e-01   5.7971277e-01   7.2016974e-01   7.3568083e-01   6.3738811e-01   6.1163934e-01   6.6697413e-01   7.0701731e-01   7.7189535e-01   7.0084180e-01   7.9127246e-01   7.2360111e-01   6.8292514e-01   6.4576153e-01   6.0097086e-01   7.0599451e-01   6.0359279e-01   5.6012518e-01   5.9152053e-01   6.4609369e-01   5.6914784e-01   5.3882337e-01   5.8547467e-01   6.1366351e-01   5.2925116e-01   5.1702972e-01
   7.1500495e-01   7.3877799e-01   6.9463831e-01   6.8912769e-01   7.6311719e-01   6.9772501e-01   5.7892587e-01   6.0038753e-01   6.9600829e-01   5.8999268e-01   6.3966315e-01   6.8831432e-01   7.2697382e-01   7.2480477e-01   6.5825789e-01   6.4484610e-01   7.3804211e-01   7.2222058e-01   7.7478667e-01   6.9247322e-01   7.4874478e-01   7.3588407e-01   8.0927958e-01   7.7316020e-01   8.0656027e-01   7.7250098e-01   7.7111088e-01   7.3064684e-01   7.4056273e-01   7.9118958e-01   9.2569477e-01   8.6912513e-01   8.7595638e-01   8.8843014e-01   0.0000000e+00   1.0000000e+00   8.7171255e-01   8.2435868e-01   7.6929566e-01   7.7588113e-01   7.5919119e-01   7.5493063e-01   8.2722734e-01   8.8592228e-01   8.4566597e-01   7.9817088e-01   7.5741645e-01   6.8877517e-01   7.6412793e-01   8.1386495e-01   7.2917998e-01   6.8836189e-01   7.5553103e-01   6.7711318e-01   6.8036297e-01   6.7791114e-01   6.7164735e-01   6.9096096e-01   7.7921830e-01   7.1810926e-01   6.6922633e-01   7.3419203e-01   7.2464856e-01   6.8885320e-01   7.4042547e-01   6.8153664e-01   7.8889728e-01   8.3913942e-01   7.1837311e-01   6.6810620e-01   7.8811373e-01   8.0627106e-01   8.2698791e-01   7.6898180e-01   9.2237546e-01   8.8148913e-01   8.4640148e-01   8.1189895e-01   7.5295261e-01   7.7306162e-01   7.4869046e-01   7.2523523e-01   7.2257621e-01   8.0121996e-01   6.6280299e-01   6.9587639e-01   6.9894099e-01   7.0312300e-01   7.0221970e-01   6.6389502e-01
   6.9120249e-01   7.4036971e-01   6.7837902e-01   6.2824325e-01   8.0586077e-01   8.3210566e-01   6.6427918e-01   7.0210075e-01   8.4285156e-01   7.6504745e-01   7.6489189e-01   8.3412990e-01   7.5628595e-01   8.3051314e-01   7.2222784e-01   7.5209637e-01   8.0056676e-01   7.9249287e-01   8.5022818e-01   7.8254159e-01   7.4930562e-01   7.3283566e-01   7.6816039e-01   7.3164668e-01   8.6673493e-01   7.2712421e-01   6.9060352e-01   7.2423591e-01   7.8470355e-01   8.2433907e-01   7.9081966e-01   9.1207838e-01   8.3882517e-01   8.6299829e-01   1.0000000e+00   0.0000000e+00   8.4532072e-01   8.3026312e-01   8.8799860e-01   7.8197020e-01   8.3861954e-01   8.1778708e-01   8.1061620e-01   9.0796487e-01   9.4259027e-01   9.9926414e-01   8.1580536e-01   7.7227502e-01   8.3410918e-01   7.9151739e-01   7.6509247e-01   7.9537192e-01   9.0426550e-01   6.9041539e-01   6.8079628e-01   7.3640164e-01   7.5506023e-01   7.8601982e-01   7.3715662e-01   7.5947923e-01   7.0386307e-01   7.4479213e-01   8.0330408e-01   7.7738017e-01   7.4409139e-01   7.6895684e-01   9.2514047e-01   9.1757670e-01   9.2501421e-01   8.1317593e-01   7.4759220e-01   8.5597437e-01   8.1439202e-01   8.2528197e-01   9.2970796e-01   8.9774048e-01   8.1016461e-01   8.2314589e-01   8.2328807e-01   8.9847855e-01   6.8357152e-01   7.6123169e-01   6.8654576e-01   7.7701848e-01   6.5952899e-01   7.6753019e-01   7.1365399e-01   7.7045545e-01   7.0245642e-01   6.5789315e-01
   5.2055281e-01   5.7465214e-01   5.7997387e-01   6.0038242e-01   6.2008863e-01   6.0521444e-01   5.4781767e-01   5.6976051e-01   5.8456852e-01   5.4245772e-01   5.8325486e-01   6.0949090e-01   5.8412364e-01   6.7891097e-01   6.1556594e-01   6.2787090e-01   5.7597721e-01   5.7943942e-01   6.2297118e-01   6.5277642e-01   6.3832049e-01   6.4596836e-01   6.7398356e-01   6.7406984e-01   6.7793906e-01   6.2701364e-01   5.7093320e-01   5.1646816e-01   5.9038491e-01   6.7678697e-01   6.8527824e-01   7.4774008e-01   7.0198565e-01   7.3171135e-01   8.7171255e-01   8.4532072e-01   0.0000000e+00   7.3419651e-01   6.5322106e-01   6.0909700e-01   7.0931850e-01   6.1974116e-01   7.0653436e-01   7.4203038e-01   7.2439279e-01   7.4474721e-01   6.3063905e-01   6.0344206e-01   5.6535732e-01   6.5984252e-01   5.6903836e-01   5.7218383e-01   7.1764562e-01   5.8455760e-01   5.3743868e-01   5.3768095e-01   5.3585912e-01   5.9100814e-01   5.8455341e-01   6.1399677e-01   5.4464876e-01   5.2328380e-01   5.9171632e-01   5.5678122e-01   5.8228881e-01   5.6115733e-01   6.6445449e-01   7.0160953e-01   5.6566821e-01   5.9751446e-01   6.8925649e-01   6.8820244e-01   7.1078282e-01   6.6834018e-01   6.4775084e-01   7.6028547e-01   6.9580844e-01   6.8935082e-01   5.7121430e-01   5.3194357e-01   5.1960813e-01   5.3189232e-01   5.5626159e-01   6.0093969e-01   5.0724389e-01   5.3878426e-01   5.7517028e-01   5.7966937e-01   5.0838918e-01   4.9163473e-01
   5.1091328e-01   5.7570930e-01   5.9441525e-01   6.3183025e-01   5.9567214e-01   5.9922395e-01   5.2368274e-01   5.4453201e-01   6.2868201e-01   5.7841011e-01   5.8413843e-01   5.9828986e-01   6.0324393e-01   6.5058015e-01   5.7720144e-01   6.1701861e-01   5.6641346e-01   5.8356641e-01   6.3693211e-01   6.3826473e-01   6.7256181e-01   6.7124416e-01   6.9415143e-01   7.2996519e-01   7.2686430e-01   6.8381024e-01   5.8110440e-01   5.5612038e-01   5.7345692e-01   6.4368533e-01   6.9111630e-01   7.4102195e-01   7.0713563e-01   7.2151530e-01   8.2435868e-01   8.3026312e-01   7.3419651e-01   0.0000000e+00   6.0752366e-01   5.6409261e-01   6.3548554e-01   5.9056032e-01   7.0826383e-01   7.4603542e-01   7.0183253e-01   7.6705664e-01   5.9374246e-01   6.0695631e-01   6.4541489e-01   6.7079214e-01   5.7621016e-01   5.3617928e-01   6.8768956e-01   5.8131937e-01   5.6926962e-01   5.4213214e-01   5.3100428e-01   6.1428522e-01   5.4992764e-01   6.1797778e-01   5.9068507e-01   5.7760127e-01   5.4628407e-01   5.9595892e-01   5.6199663e-01   5.8061036e-01   6.8134088e-01   6.8799485e-01   5.8307451e-01   6.2257747e-01   6.4961092e-01   6.7606840e-01   6.4786313e-01   6.8073444e-01   6.7495509e-01   6.7382586e-01   7.0107704e-01   7.3375901e-01   5.7587771e-01   5.8041511e-01   5.7948292e-01   5.6429196e-01   5.8352539e-01   6.2611501e-01   5.0154991e-01   5.3287370e-01   5.6042628e-01   5.6045284e-01   5.2066782e-01   5.0725010e-01
   4.5176260e-01   5.1055084e-01   5.0786649e-01   5.1245494e-01   5.4572172e-01   4.9403550e-01   4.5266986e-01   4.7020149e-01   4.8894310e-01   5.2048281e-01   5.4774318e-01   4.9629983e-01   4.7432462e-01   5.7245300e-01   4.7092691e-01   5.2499011e-01   5.0295430e-01   5.3174694e-01   5.6756092e-01   5.2044261e-01   5.5405023e-01   6.2006557e-01   6.1014422e-01   6.4239545e-01   6.1688017e-01   5.7390597e-01   5.4838663e-01   5.1006243e-01   5.0247485e-01   5.7038774e-01   6.2337812e-01   6.5643335e-01   6.4296999e-01   6.3742224e-01   7.6929566e-01   8.8799860e-01   6.5322106e-01   6.0752366e-01   0.0000000e+00   4.8509058e-01   5.5391508e-01   5.2589979e-01   6.2568804e-01   6.5043330e-01   6.7281211e-01   7.2032900e-01   5.6091621e-01   5.2970544e-01   5.4859456e-01   6.0927278e-01   4.8473279e-01   4.9352541e-01   6.2916571e-01   5.1567951e-01   4.9982982e-01   5.1019214e-01   5.0786844e-01   5.9102514e-01   5.1590055e-01   5.3175862e-01   4.6360676e-01   5.0456327e-01   4.9383107e-01   5.2846815e-01   5.3659601e-01   4.9793449e-01   6.3408083e-01   6.8050096e-01   5.7258201e-01   5.8411441e-01   5.2998348e-01   6.0408112e-01   6.0674277e-01   6.1060946e-01   6.9667743e-01   5.9855536e-01   6.0328936e-01   7.0060703e-01   5.5063879e-01   5.3934237e-01   4.9602478e-01   4.8188778e-01   5.0853069e-01   5.6996474e-01   4.8765390e-01   4.7591532e-01   4.8351978e-01   5.2808354e-01   4.6399936e-01   4.1101356e-01
   4.2520096e-01   5.1282060e-01   5.1726723e-01   5.2802485e-01   5.1473734e-01   4.9843886e-01   4.2724479e-01   4.4629932e-01   4.5532838e-01   4.6899714e-01   5.2917361e-01   5.4735480e-01   5.1623715e-01   5.6386398e-01   4.8948261e-01   4.8824238e-01   5.1028742e-01   4.7611145e-01   5.5242012e-01   4.9878734e-01   5.8328805e-01   5.8548317e-01   5.7078256e-01   6.0676190e-01   5.4943154e-01   5.5873012e-01   4.7510414e-01   4.3412503e-01   4.9925805e-01   5.3620723e-01   5.9849499e-01   5.8917185e-01   5.7284856e-01   6.1188839e-01   7.7588113e-01   7.8197020e-01   6.0909700e-01   5.6409261e-01   4.8509058e-01   0.0000000e+00   5.7264634e-01   5.2802515e-01   5.6312683e-01   5.7216584e-01   5.8367279e-01   6.3304402e-01   5.3240363e-01   5.0789456e-01   5.3855160e-01   6.3544206e-01   4.7686348e-01   4.7205306e-01   5.4657093e-01   5.1230803e-01   4.6767118e-01   4.5320517e-01   4.6859458e-01   5.5783326e-01   5.0468725e-01   5.0309298e-01   4.6538143e-01   4.8897402e-01   4.7467036e-01   5.1576069e-01   4.9778827e-01   5.0471704e-01   6.0970115e-01   6.5094441e-01   5.5850448e-01   5.2828469e-01   5.6165688e-01   6.2620474e-01   6.6334531e-01   6.2089479e-01   6.7110525e-01   6.3277633e-01   5.9565008e-01   6.4620579e-01   5.4551086e-01   5.8555949e-01   5.0045369e-01   4.9660594e-01   5.1722674e-01   5.8631828e-01   4.6315714e-01   4.5910069e-01   4.3107416e-01   5.1324382e-01   4.7282276e-01   4.4195234e-01
   5.6954065e-01   6.5662469e-01   6.9934583e-01   6.7205317e-01   6.7939635e-01   6.7449552e-01   6.0026481e-01   5.5069995e-01   6.4582899e-01   6.0424081e-01   6.4133883e-01   5.9389282e-01   6.2608065e-01   6.1889554e-01   6.2013207e-01   6.9443712e-01   7.3860857e-01   6.3905372e-01   6.8185217e-01   6.2823406e-01   7.3917988e-01   6.9428125e-01   6.4618002e-01   7.4859704e-01   7.3734149e-01   6.5599811e-01   5.8214455e-01   5.2849718e-01   5.9383252e-01   5.8372435e-01   6.0761898e-01   6.6709548e-01   6.7589459e-01   7.5833345e-01   7.5919119e-01   8.3861954e-01   7.0931850e-01   6.3548554e-01   5.5391508e-01   5.7264634e-01   0.0000000e+00   7.3589739e-01   7.3286519e-01   7.1672051e-01   7.3859704e-01   7.9205405e-01   6.3641977e-01   5.8439338e-01   6.7555266e-01   6.9117661e-01   5.3177770e-01   5.6863958e-01   6.9661651e-01   6.3479784e-01   6.4988055e-01   5.4281962e-01   5.3451786e-01   5.3886448e-01   5.7203068e-01   6.1884085e-01   5.9838890e-01   6.2595000e-01   6.0272702e-01   5.9523265e-01   6.7986562e-01   6.2424384e-01   7.5472501e-01   8.7130234e-01   7.8589749e-01   7.7433727e-01   8.0717201e-01   7.9346679e-01   7.9144977e-01   7.9207855e-01   7.5462279e-01   8.2040274e-01   7.5411034e-01   7.5250349e-01   6.7298578e-01   7.3355861e-01   6.5170455e-01   6.1883726e-01   6.1961130e-01   6.5103043e-01   5.4327568e-01   5.9066480e-01   6.4214915e-01   5.7041247e-01   5.6418184e-01   5.4897995e-01
   6.3759618e-01   6.3100949e-01   5.7421399e-01   5.8196724e-01   6.3415915e-01   5.7428696e-01   5.1367772e-01   5.4576960e-01   6.0751972e-01   5.0996745e-01   7.4764699e-01   6.4113494e-01   6.2237145e-01   6.4004132e-01   6.3560777e-01   5.8389328e-01   6.6054399e-01   6.7648529e-01   7.3643486e-01   6.9304228e-01   8.1178396e-01   6.1312801e-01   6.0903853e-01   6.8602702e-01   7.1226525e-01   6.5277811e-01   6.1634253e-01   5.4244071e-01   5.6599353e-01   5.7819662e-01   6.8545421e-01   6.8377052e-01   7.8826600e-01   7.5793885e-01   7.5493063e-01   8.1778708e-01   6.1974116e-01   5.9056032e-01   5.2589979e-01   5.2802515e-01   7.3589739e-01   0.0000000e+00   7.1020348e-01   7.9521351e-01   7.1215559e-01   7.8288970e-01   5.8391114e-01   5.8066286e-01   6.0170299e-01   6.1988919e-01   6.3793661e-01   6.2336351e-01   7.2425245e-01   6.0882472e-01   6.0188183e-01   5.2840511e-01   5.9337152e-01   6.2108223e-01   6.2888022e-01   6.7859942e-01   5.9304079e-01   5.7255841e-01   5.8913577e-01   5.1495215e-01   5.1675335e-01   5.5629207e-01   7.4058018e-01   7.3252553e-01   6.5073522e-01   5.8805574e-01   6.3091197e-01   6.4475889e-01   6.4559579e-01   7.1068551e-01   7.5574648e-01   7.2497671e-01   6.4533749e-01   6.6055972e-01   6.0692511e-01   5.5961766e-01   5.2361254e-01   5.5859398e-01   5.7023810e-01   5.9801569e-01   4.9967993e-01   5.5133439e-01   5.6093899e-01   5.5181847e-01   5.6986285e-01   6.5298169e-01
   5.5885619e-01   5.9714016e-01   6.0240064e-01   5.8981765e-01   6.2902704e-01   5.5535759e-01   5.1268759e-01   5.3373645e-01   6.1047305e-01   5.4403012e-01   6.4428700e-01   6.0470559e-01   6.0988738e-01   6.1271771e-01   5.9211101e-01   5.8256608e-01   5.9670789e-01   5.9424391e-01   6.1142258e-01   6.0787530e-01   6.6355754e-01   6.5085218e-01   6.4802962e-01   6.8079909e-01   7.4564050e-01   6.3442575e-01   5.7313464e-01   5.8812164e-01   6.0709644e-01   6.3984530e-01   6.5721508e-01   6.6047566e-01   6.6386815e-01   6.9500576e-01   8.2722734e-01   8.1061620e-01   7.0653436e-01   7.0826383e-01   6.2568804e-01   5.6312683e-01   7.3286519e-01   7.1020348e-01   0.0000000e+00   7.0864657e-01   6.6670989e-01   7.6641421e-01   6.2299057e-01   5.9987057e-01   5.9266520e-01   6.1002274e-01   5.8348003e-01   5.4297453e-01   6.6060226e-01   6.2285000e-01   5.4727036e-01   5.3897705e-01   5.6697184e-01   6.0793809e-01   5.7309954e-01   6.0794080e-01   5.6455647e-01   5.8965704e-01   5.6287815e-01   5.6208652e-01   5.8762853e-01   5.5717454e-01   7.0694961e-01   7.3484357e-01   6.1664149e-01   6.2064246e-01   6.7684394e-01   6.8196271e-01   7.0435139e-01   7.2021414e-01   7.1371748e-01   7.2453592e-01   7.1048648e-01   7.1091748e-01   6.1712838e-01   6.0696249e-01   5.5788316e-01   5.4117800e-01   5.8390720e-01   6.5316600e-01   5.7252576e-01   5.5417985e-01   5.4465941e-01   5.5353920e-01   5.5019514e-01   5.0879246e-01
   5.9601652e-01   6.2409558e-01   6.4030956e-01   6.3497703e-01   6.5071594e-01   6.4947059e-01   5.8636729e-01   5.9352764e-01   6.9264426e-01   6.1541632e-01   7.0789626e-01   6.5028976e-01   6.6453361e-01   6.6997119e-01   6.2953358e-01   6.4114025e-01   6.5794615e-01   6.7144735e-01   6.9364989e-01   6.6522565e-01   6.6966077e-01   6.9184046e-01   6.9773150e-01   7.5155121e-01   7.7696598e-01   6.8884015e-01   6.3584840e-01   6.3842941e-01   6.5892391e-01   7.1620040e-01   7.2455031e-01   7.1946816e-01   7.4192380e-01   7.5126751e-01   8.8592228e-01   9.0796487e-01   7.4203038e-01   7.4603542e-01   6.5043330e-01   5.7216584e-01   7.1672051e-01   7.9521351e-01   7.0864657e-01   0.0000000e+00   7.4971944e-01   8.4514759e-01   6.7319852e-01   6.4330574e-01   6.9465087e-01   6.8515199e-01   6.1423197e-01   6.0736635e-01   6.7749493e-01   6.9468832e-01   6.4445404e-01   6.1113111e-01   6.3774665e-01   6.6254998e-01   6.2557688e-01   6.4948527e-01   6.0160053e-01   6.4043379e-01   6.0129144e-01   6.5482019e-01   6.8320167e-01   6.4970324e-01   7.7566379e-01   7.8113083e-01   6.5539405e-01   7.1874528e-01   7.2055188e-01   7.4627024e-01   7.2921517e-01   7.3032191e-01   6.5881236e-01   7.1238568e-01   7.0786751e-01   7.4227493e-01   6.8889278e-01   6.7822221e-01   6.3159613e-01   6.5877048e-01   6.5014176e-01   6.8272414e-01   5.7133705e-01   5.8410406e-01   5.9788431e-01   6.0446384e-01   6.0389308e-01   5.8535195e-01
   5.5255462e-01   6.1445102e-01   6.1267474e-01   6.0074114e-01   6.0315695e-01   5.6943931e-01   5.3519579e-01   5.5243636e-01   6.3554780e-01   5.6147224e-01   6.2339737e-01   6.1852211e-01   6.0897730e-01   6.3511772e-01   6.0725592e-01   5.8162030e-01   6.3813316e-01   6.5104288e-01   6.1850407e-01   6.2578272e-01   6.5586016e-01   6.2074129e-01   6.7882552e-01   7.4417802e-01   7.4242535e-01   6.6792579e-01   6.1414316e-01   5.4093409e-01   5.9995191e-01   6.6203715e-01   6.9885479e-01   7.0382122e-01   7.3804033e-01   7.5336878e-01   8.4566597e-01   9.4259027e-01   7.2439279e-01   7.0183253e-01   6.7281211e-01   5.8367279e-01   7.3859704e-01   7.1215559e-01   6.6670989e-01   7.4971944e-01   0.0000000e+00   7.7848027e-01   6.1711896e-01   6.1972375e-01   6.6435119e-01   6.7737208e-01   5.7928855e-01   5.6252123e-01   6.7622795e-01   6.2666423e-01   5.6710070e-01   5.5843053e-01   5.7367618e-01   6.0623951e-01   6.2354243e-01   6.7666876e-01   5.8025012e-01   6.0473820e-01   5.9772916e-01   6.0167008e-01   5.7821338e-01   5.7008604e-01   6.9674762e-01   7.2724409e-01   6.4537926e-01   6.3432918e-01   7.0510499e-01   6.7993060e-01   6.3082681e-01   7.2840681e-01   7.0350564e-01   6.7867464e-01   6.7430198e-01   7.1528419e-01   6.8426334e-01   7.0701725e-01   5.9277618e-01   5.9992958e-01   6.0860501e-01   6.4831804e-01   5.2294140e-01   5.3893548e-01   4.8286204e-01   5.4825968e-01   5.2652639e-01   5.0250878e-01
   6.3465156e-01   7.0078470e-01   6.6806106e-01   6.8541688e-01   6.5860112e-01   7.0537098e-01   5.9222609e-01   6.4951507e-01   6.8146352e-01   6.4346976e-01   7.0139538e-01   7.3817221e-01   6.8915107e-01   7.1646884e-01   6.9139187e-01   6.8951209e-01   7.5166151e-01   7.1417269e-01   7.0764079e-01   7.0514829e-01   7.4831585e-01   7.0548571e-01   7.4897811e-01   7.7453963e-01   7.7417693e-01   7.4380598e-01   6.8207586e-01   6.4004342e-01   6.9984226e-01   7.3051363e-01   7.7017637e-01   7.5973219e-01   7.6649084e-01   7.9472161e-01   7.9817088e-01   9.9926414e-01   7.4474721e-01   7.6705664e-01   7.2032900e-01   6.3304402e-01   7.9205405e-01   7.8288970e-01   7.6641421e-01   8.4514759e-01   7.7848027e-01   0.0000000e+00   7.2045986e-01   6.6302683e-01   6.9411750e-01   7.0280572e-01   6.6599037e-01   6.3268337e-01   7.5435615e-01   6.8604384e-01   6.3880266e-01   6.5321111e-01   6.8054582e-01   6.9803284e-01   6.8351932e-01   7.1640104e-01   6.4736487e-01   6.8102990e-01   6.4792318e-01   6.6484499e-01   6.8836212e-01   6.8835410e-01   7.9269982e-01   8.3709679e-01   7.3644262e-01   7.2415876e-01   7.6366854e-01   7.4513120e-01   7.0281766e-01   8.3081405e-01   8.4678317e-01   7.8519181e-01   7.6316940e-01   7.8060613e-01   6.8761810e-01   7.1866194e-01   7.0051221e-01   6.9085221e-01   6.9356487e-01   6.9625349e-01   6.0072422e-01   6.2592314e-01   5.7596559e-01   6.5692978e-01   6.2781957e-01   5.8030692e-01
   4.5886155e-01   5.4685097e-01   5.4224525e-01   5.6246690e-01   5.7913728e-01   5.5506796e-01   4.8218193e-01   4.9545942e-01   5.5594329e-01   5.2907114e-01   5.6381134e-01   5.6650475e-01   5.4048372e-01   5.8472220e-01   5.2008652e-01   5.5820250e-01   6.2316844e-01   5.7891010e-01   6.0709499e-01   5.6834049e-01   6.0345134e-01   5.9117254e-01   5.9798926e-01   6.4528921e-01   6.3410480e-01   5.6333380e-01   5.2322243e-01   5.0469193e-01   5.8357501e-01   6.1502879e-01   5.9714272e-01   6.1648615e-01   6.1655303e-01   6.7215062e-01   7.5741645e-01   8.1580536e-01   6.3063905e-01   5.9374246e-01   5.6091621e-01   5.3240363e-01   6.3641977e-01   5.8391114e-01   6.2299057e-01   6.7319852e-01   6.1711896e-01   7.2045986e-01   0.0000000e+00   5.3644056e-01   5.6478858e-01   6.0076574e-01   5.4531838e-01   5.1494450e-01   6.4784606e-01   5.6482013e-01   5.2937265e-01   5.0319723e-01   5.1096987e-01   5.6000283e-01   5.6654377e-01   5.9275854e-01   5.0146696e-01   5.4423402e-01   4.9380367e-01   5.3253796e-01   5.5503693e-01   5.4464966e-01   6.5312043e-01   6.8151356e-01   5.8899897e-01   5.9630250e-01   6.3153879e-01   6.4597266e-01   5.8380159e-01   6.7227959e-01   6.8912227e-01   6.2225924e-01   6.7639118e-01   6.6590387e-01   5.1456800e-01   5.1235623e-01   5.3239672e-01   5.4841643e-01   5.5984664e-01   5.8653542e-01   4.7750888e-01   4.8234414e-01   4.5936187e-01   5.6046157e-01   5.0952430e-01   4.5833064e-01
   4.4886541e-01   5.3733343e-01   5.2400536e-01   5.1420457e-01   5.6268924e-01   5.1326321e-01   4.4081598e-01   4.5532793e-01   5.0114956e-01   4.7948955e-01   5.1404750e-01   5.4354975e-01   5.3326329e-01   5.7168383e-01   4.9862468e-01   5.3425730e-01   5.8249718e-01   5.3305310e-01   5.6693690e-01   5.2380381e-01   5.6837144e-01   5.5333334e-01   5.7589604e-01   6.4306473e-01   6.7409515e-01   5.4203420e-01   4.6468715e-01   5.0284280e-01   5.2486727e-01   5.7066239e-01   5.6922355e-01   5.7533978e-01   5.9371989e-01   6.0251462e-01   6.8877517e-01   7.7227502e-01   6.0344206e-01   6.0695631e-01   5.2970544e-01   5.0789456e-01   5.8439338e-01   5.8066286e-01   5.9987057e-01   6.4330574e-01   6.1972375e-01   6.6302683e-01   5.3644056e-01   0.0000000e+00   5.6836728e-01   6.1714804e-01   5.1768297e-01   4.8460106e-01   5.9905071e-01   5.3166008e-01   4.9059915e-01   4.5209413e-01   4.5022778e-01   5.3089917e-01   5.2878001e-01   5.5919763e-01   4.7878126e-01   5.3046781e-01   4.9767587e-01   4.9038650e-01   5.2396940e-01   5.0142801e-01   6.1276353e-01   6.6029701e-01   6.0386174e-01   5.7285980e-01   5.8542710e-01   6.1379063e-01   5.8989560e-01   6.1119120e-01   7.0062678e-01   6.0224187e-01   6.3785238e-01   6.5936654e-01   5.4119966e-01   4.9811424e-01   4.9040263e-01   4.9189970e-01   5.3258202e-01   5.6079582e-01   4.6692755e-01   4.7750431e-01   4.5994449e-01   5.3078074e-01   4.2679804e-01   4.2984803e-01
   4.9106254e-01   5.9139972e-01   5.7641815e-01   5.3898416e-01   5.8524790e-01   5.5455797e-01   5.0281325e-01   5.2308163e-01   5.7222094e-01   5.0212527e-01   5.6663049e-01   5.9263486e-01   5.5554940e-01   5.7834895e-01   4.9260457e-01   5.4277460e-01   6.1112432e-01   5.5683545e-01   6.0724669e-01   5.7141579e-01   5.4070055e-01   6.1186647e-01   6.3253868e-01   6.6079794e-01   7.0477670e-01   5.5154322e-01   4.8948547e-01   5.5086875e-01   5.4461543e-01   5.7909125e-01   6.4211957e-01   6.0713611e-01   6.0207613e-01   6.0252166e-01   7.6412793e-01   8.3410918e-01   5.6535732e-01   6.4541489e-01   5.4859456e-01   5.3855160e-01   6.7555266e-01   6.0170299e-01   5.9266520e-01   6.9465087e-01   6.6435119e-01   6.9411750e-01   5.6478858e-01   5.6836728e-01   0.0000000e+00   6.1988536e-01   6.0074911e-01   5.3901706e-01   6.0445918e-01   5.4096192e-01   5.0400771e-01   4.6899599e-01   4.7349692e-01   5.6052983e-01   5.1447913e-01   5.5939645e-01   4.9128285e-01   5.2269062e-01   5.0151176e-01   4.9893789e-01   5.2211191e-01   5.2151045e-01   6.1451618e-01   6.5399873e-01   5.9055114e-01   5.4374329e-01   6.3290863e-01   6.0706375e-01   6.3282166e-01   6.2868667e-01   6.5532189e-01   6.5142314e-01   6.3062059e-01   6.8947027e-01   5.7914755e-01   5.0765574e-01   4.7537133e-01   5.1867668e-01   5.5429157e-01   5.6801102e-01   4.6249810e-01   4.9126219e-01   5.5464775e-01   6.3594549e-01   5.0776280e-01   4.5899107e-01
   5.5793238e-01   5.8380242e-01   5.7640082e-01   6.1025161e-01   6.2948244e-01   6.1826034e-01   5.6872822e-01   6.0291994e-01   6.0469915e-01   5.8141569e-01   6.7338172e-01   6.5749106e-01   6.2908735e-01   6.5884489e-01   6.0754344e-01   6.7552423e-01   7.0516209e-01   6.5590718e-01   6.8058330e-01   6.9753249e-01   6.6436041e-01   7.3117261e-01   7.3276421e-01   7.4450911e-01   7.8256384e-01   6.9334145e-01   5.7585697e-01   6.0070433e-01   6.3471885e-01   7.0992306e-01   7.0147930e-01   6.1275677e-01   6.2974808e-01   6.9214454e-01   8.1386495e-01   7.9151739e-01   6.5984252e-01   6.7079214e-01   6.0927278e-01   6.3544206e-01   6.9117661e-01   6.1988919e-01   6.1002274e-01   6.8515199e-01   6.7737208e-01   7.0280572e-01   6.0076574e-01   6.1714804e-01   6.1988536e-01   0.0000000e+00   5.7781555e-01   5.4172830e-01   6.2600094e-01   5.9144034e-01   5.5987134e-01   5.3203142e-01   5.3346797e-01   5.7921276e-01   5.5133745e-01   5.4483882e-01   4.9168937e-01   5.2518470e-01   4.8769049e-01   5.1555377e-01   5.0554350e-01   5.2165471e-01   6.6052283e-01   7.0794677e-01   5.8368539e-01   5.5434604e-01   6.2155184e-01   6.5683673e-01   6.3169145e-01   6.4953942e-01   6.1850979e-01   6.7667623e-01   6.5062901e-01   6.9304867e-01   5.5297022e-01   5.9058670e-01   5.6672451e-01   5.7999704e-01   5.9560932e-01   6.1162707e-01   5.3016952e-01   5.5797713e-01   6.1611219e-01   6.2558033e-01   5.7697214e-01   5.3113075e-01
   4.3684685e-01   5.0374522e-01   4.9882550e-01   5.2050064e-01   4.7735671e-01   5.2026913e-01   4.4375881e-01   4.6281161e-01   4.8013787e-01   4.9836084e-01   5.4301694e-01   5.1650558e-01   4.9613644e-01   5.1226730e-01   4.7031241e-01   5.0148254e-01   5.5972372e-01   5.1077244e-01   5.4239413e-01   5.2109993e-01   6.3902397e-01   5.4774545e-01   5.6275197e-01   6.2113703e-01   6.1023839e-01   5.8717662e-01   4.8145231e-01   4.9940422e-01   5.1275470e-01   5.2726506e-01   5.4738660e-01   5.6613743e-01   5.6909646e-01   6.0819341e-01   7.2917998e-01   7.6509247e-01   5.6903836e-01   5.7621016e-01   4.8473279e-01   4.7686348e-01   5.3177770e-01   6.3793661e-01   5.8348003e-01   6.1423197e-01   5.7928855e-01   6.6599037e-01   5.4531838e-01   5.1768297e-01   6.0074911e-01   5.7781555e-01   0.0000000e+00   4.6654730e-01   6.1366735e-01   5.3319677e-01   4.8482676e-01   4.6455479e-01   4.8657946e-01   5.3565180e-01   5.1799499e-01   5.0882257e-01   4.7707412e-01   5.1771219e-01   4.9287810e-01   4.9228959e-01   5.0478234e-01   4.9590320e-01   6.0505973e-01   6.4368828e-01   5.5881536e-01   5.6911142e-01   5.5537952e-01   6.2646678e-01   5.5409736e-01   5.9019776e-01   5.6169084e-01   6.3191443e-01   6.0550289e-01   5.9780000e-01   5.2300489e-01   5.2027278e-01   4.8623669e-01   4.7196777e-01   4.8406302e-01   5.2621664e-01   4.2001283e-01   4.5697736e-01   5.3760328e-01   4.8267611e-01   4.7482240e-01   4.2033494e-01
   4.3669470e-01   5.2570329e-01   5.0989031e-01   5.1131074e-01   5.0188209e-01   5.0754586e-01   4.5121636e-01   4.5336372e-01   4.4899500e-01   4.7112141e-01   5.2344044e-01   5.0876976e-01   5.2770355e-01   5.7416932e-01   5.0045126e-01   4.7766805e-01   5.4333864e-01   4.8865782e-01   5.0797902e-01   4.9862142e-01   5.8324661e-01   5.5721545e-01   5.6036496e-01   5.7548338e-01   5.4363427e-01   5.5862268e-01   4.8082705e-01   4.4601704e-01   4.9926561e-01   5.1041166e-01   5.3434374e-01   5.7536877e-01   6.1388864e-01   5.9653086e-01   6.8836189e-01   7.9537192e-01   5.7218383e-01   5.3617928e-01   4.9352541e-01   4.7205306e-01   5.6863958e-01   6.2336351e-01   5.4297453e-01   6.0736635e-01   5.6252123e-01   6.3268337e-01   5.1494450e-01   4.8460106e-01   5.3901706e-01   5.4172830e-01   4.6654730e-01   0.0000000e+00   5.3651980e-01   4.8414351e-01   4.7249578e-01   4.3353433e-01   4.7622217e-01   5.3764230e-01   4.9319428e-01   4.9206695e-01   4.7671178e-01   5.0258309e-01   4.8707539e-01   4.9897692e-01   5.1097379e-01   5.1062738e-01   6.2112262e-01   6.2377824e-01   5.3712419e-01   5.2524589e-01   6.2025313e-01   6.6621653e-01   6.1295976e-01   6.8375379e-01   6.4285277e-01   6.3485640e-01   5.8901919e-01   6.1200331e-01   5.4642324e-01   4.5986659e-01   5.0535178e-01   5.2125966e-01   5.4470893e-01   5.5574312e-01   4.3912266e-01   4.6579748e-01   5.4564920e-01   5.1800240e-01   4.8598879e-01   4.1761391e-01
   5.3288883e-01   6.0284460e-01   6.4563920e-01   6.5139250e-01   6.6153114e-01   6.3311212e-01   5.7405791e-01   5.2411318e-01   5.5548225e-01   5.6240418e-01   6.1100201e-01   6.4548566e-01   6.4308190e-01   6.7978411e-01   6.2060971e-01   5.8663077e-01   6.2357350e-01   5.9388371e-01   6.1905558e-01   6.6599960e-01   7.9959630e-01   6.8224139e-01   7.5833934e-01   7.6383825e-01   7.3012960e-01   6.3229223e-01   5.9336425e-01   6.2287015e-01   6.6311003e-01   6.5976975e-01   6.7807805e-01   6.9025983e-01   7.2789199e-01   7.0485851e-01   7.5553103e-01   9.0426550e-01   7.1764562e-01   6.8768956e-01   6.2916571e-01   5.4657093e-01   6.9661651e-01   7.2425245e-01   6.6060226e-01   6.7749493e-01   6.7622795e-01   7.5435615e-01   6.4784606e-01   5.9905071e-01   6.0445918e-01   6.2600094e-01   6.1366735e-01   5.3651980e-01   0.0000000e+00   6.3711251e-01   5.8568373e-01   5.5316624e-01   5.9452132e-01   5.6156317e-01   5.7235280e-01   5.4538658e-01   5.2044357e-01   5.5222326e-01   6.0717801e-01   5.7617845e-01   5.7472784e-01   5.6148114e-01   6.6634745e-01   6.8353164e-01   6.1734822e-01   6.2703543e-01   6.6466664e-01   6.5797033e-01   6.4623882e-01   7.1089737e-01   7.5098941e-01   7.1678120e-01   6.7850165e-01   6.3153725e-01   6.7824774e-01   6.1667747e-01   5.7065007e-01   5.7825844e-01   6.2167503e-01   6.5481623e-01   5.1891552e-01   5.1967480e-01   6.2053861e-01   5.8432569e-01   5.5487032e-01   5.1760377e-01
   4.8003511e-01   5.2378489e-01   4.9182680e-01   5.1763526e-01   5.3249472e-01   5.7113227e-01   4.4860056e-01   4.8684152e-01   5.1121398e-01   4.7995041e-01   4.6860173e-01   5.4685908e-01   5.2856051e-01   5.4405025e-01   4.9019440e-01   4.8817865e-01   5.1660505e-01   5.4681627e-01   5.7359397e-01   5.4297491e-01   6.3581535e-01   5.5323597e-01   5.7350961e-01   6.2800510e-01   6.3648294e-01   5.8694112e-01   4.5551165e-01   4.9768299e-01   5.1598590e-01   5.7403085e-01   6.0615433e-01   5.7357944e-01   6.0020461e-01   6.1182342e-01   6.7711318e-01   6.9041539e-01   5.8455760e-01   5.8131937e-01   5.1567951e-01   5.1230803e-01   6.3479784e-01   6.0882472e-01   6.2285000e-01   6.9468832e-01   6.2666423e-01   6.8604384e-01   5.6482013e-01   5.3166008e-01   5.4096192e-01   5.9144034e-01   5.3319677e-01   4.8414351e-01   6.3711251e-01   0.0000000e+00   5.2132915e-01   4.7387174e-01   5.1810068e-01   5.5400724e-01   5.2843060e-01   5.3171142e-01   4.8893109e-01   4.6418091e-01   4.7193340e-01   5.4382332e-01   5.1855420e-01   5.6054287e-01   6.4776237e-01   6.8504738e-01   5.3220090e-01   5.7807631e-01   5.7926088e-01   5.9039594e-01   5.6630177e-01   6.0696161e-01   5.8015511e-01   6.9206038e-01   6.0571028e-01   6.3100234e-01   5.1754886e-01   5.3732491e-01   4.9733952e-01   4.8720239e-01   5.0258429e-01   5.7798489e-01   4.8319585e-01   4.8747396e-01   4.8431168e-01   4.7712814e-01   4.5707733e-01   4.4642294e-01
   4.4351662e-01   4.9440127e-01   4.6329826e-01   4.8453515e-01   5.0115857e-01   5.1095483e-01   4.2168879e-01   4.2623980e-01   4.6605478e-01   4.3553303e-01   4.2581750e-01   4.8438096e-01   4.6912743e-01   5.3360529e-01   4.9031634e-01   4.5935228e-01   5.2453900e-01   4.7096155e-01   5.0968916e-01   4.8637815e-01   4.6272973e-01   5.3310823e-01   5.3366828e-01   5.8561348e-01   5.9963643e-01   5.4011026e-01   4.4402548e-01   4.7903168e-01   4.7255032e-01   5.2389142e-01   5.6716687e-01   5.4741581e-01   5.6016319e-01   5.4466932e-01   6.8036297e-01   6.8079628e-01   5.3743868e-01   5.6926962e-01   4.9982982e-01   4.6767118e-01   6.4988055e-01   6.0188183e-01   5.4727036e-01   6.4445404e-01   5.6710070e-01   6.3880266e-01   5.2937265e-01   4.9059915e-01   5.0400771e-01   5.5987134e-01   4.8482676e-01   4.7249578e-01   5.8568373e-01   5.2132915e-01   0.0000000e+00   4.3062588e-01   4.3936271e-01   4.7965349e-01   4.7903095e-01   4.9299603e-01   4.3644934e-01   4.9588058e-01   4.7362927e-01   4.8315679e-01   4.7103068e-01   5.0915237e-01   6.1198115e-01   6.3296673e-01   5.2223752e-01   5.2164489e-01   5.6518003e-01   5.8023840e-01   5.5759808e-01   6.1790425e-01   5.5143903e-01   6.4193458e-01   6.2304182e-01   5.9406482e-01   4.9704474e-01   5.1334772e-01   4.4692740e-01   4.8190444e-01   4.8038130e-01   5.6013500e-01   4.2584546e-01   4.4351391e-01   4.6520899e-01   4.6363409e-01   4.4119407e-01   4.0522356e-01
   4.0423117e-01   4.6931911e-01   4.7636673e-01   4.6465299e-01   4.7879922e-01   4.8744337e-01   3.9442546e-01   4.2349353e-01   4.6265395e-01   4.4004543e-01   4.6710750e-01   5.1932677e-01   4.8337720e-01   5.0863253e-01   4.8046050e-01   4.5673484e-01   5.3075496e-01   4.9255897e-01   4.7974755e-01   4.8578034e-01   5.7089587e-01   4.3612497e-01   5.5098665e-01   5.7102161e-01   5.9201622e-01   5.3167891e-01   4.6860112e-01   4.3656325e-01   4.6529170e-01   5.0127047e-01   5.2909021e-01   5.2451951e-01   5.4991744e-01   5.6599761e-01   6.7791114e-01   7.3640164e-01   5.3768095e-01   5.4213214e-01   5.1019214e-01   4.5320517e-01   5.4281962e-01   5.2840511e-01   5.3897705e-01   6.1113111e-01   5.5843053e-01   6.5321111e-01   5.0319723e-01   4.5209413e-01   4.6899599e-01   5.3203142e-01   4.6455479e-01   4.3353433e-01   5.5316624e-01   4.7387174e-01   4.3062588e-01   0.0000000e+00   4.2365270e-01   4.6756524e-01   4.3964921e-01   4.4803814e-01   3.9186324e-01   4.4883111e-01   4.0868535e-01   4.5768928e-01   4.6355424e-01   4.6235859e-01   5.7824735e-01   6.0532365e-01   4.8595849e-01   4.9686813e-01   5.2824905e-01   5.3201493e-01   5.1183321e-01   5.7689425e-01   5.7641502e-01   5.6993415e-01   5.8620935e-01   5.6243639e-01   4.5769278e-01   4.0250099e-01   4.4074619e-01   4.6188410e-01   4.3626264e-01   5.1243925e-01   4.1223897e-01   4.3120206e-01   4.4649136e-01   4.1069330e-01   4.0245141e-01   3.8665657e-01
   4.1021825e-01   4.7102923e-01   4.5855650e-01   4.9031722e-01   4.7151979e-01   4.8951446e-01   4.0395127e-01   4.2789088e-01   4.4691935e-01   4.5284645e-01   4.4512282e-01   4.9887102e-01   4.6668631e-01   4.9807986e-01   4.6820408e-01   4.5846909e-01   5.2241718e-01   4.9359697e-01   5.0880528e-01   4.8866785e-01   5.3957456e-01   4.3199762e-01   5.4487563e-01   5.7591476e-01   5.4352669e-01   5.4354829e-01   4.6324226e-01   4.4671829e-01   4.9766612e-01   4.8621315e-01   5.3604944e-01   5.4304527e-01   5.4765952e-01   5.6214392e-01   6.7164735e-01   7.5506023e-01   5.3585912e-01   5.3100428e-01   5.0786844e-01   4.6859458e-01   5.3451786e-01   5.9337152e-01   5.6697184e-01   6.3774665e-01   5.7367618e-01   6.8054582e-01   5.1096987e-01   4.5022778e-01   4.7349692e-01   5.3346797e-01   4.8657946e-01   4.7622217e-01   5.9452132e-01   5.1810068e-01   4.3936271e-01   4.2365270e-01   0.0000000e+00   4.8207010e-01   4.7300719e-01   4.9458563e-01   4.2887137e-01   4.6668667e-01   4.3263041e-01   4.7457064e-01   4.8753778e-01   4.6200644e-01   5.9125678e-01   6.0564194e-01   4.8374910e-01   4.8852096e-01   5.4168393e-01   5.7230042e-01   5.3849209e-01   5.8299773e-01   5.9044083e-01   6.5155422e-01   5.7163133e-01   5.9051932e-01   5.3801108e-01   4.7914168e-01   4.6045299e-01   4.7178631e-01   4.7419673e-01   5.2699985e-01   4.1191698e-01   4.4044966e-01   4.3439518e-01   4.1668331e-01   4.2757365e-01   3.9046013e-01
   4.7429039e-01   5.3205136e-01   5.3202546e-01   5.5410775e-01   5.7019959e-01   5.6137737e-01   4.8222174e-01   4.8712428e-01   5.3878045e-01   5.3529738e-01   5.3612859e-01   5.6530646e-01   5.0884061e-01   5.5011402e-01   5.3886618e-01   5.2249057e-01   5.5410731e-01   5.4378854e-01   5.7271978e-01   5.1690744e-01   5.7166003e-01   5.1587798e-01   6.0667775e-01   6.2246367e-01   6.0311012e-01   6.4094122e-01   5.1965568e-01   5.0321488e-01   5.4277013e-01   5.6488211e-01   6.0982499e-01   6.2154486e-01   6.2324126e-01   6.3167046e-01   6.9096096e-01   7.8601982e-01   5.9100814e-01   6.1428522e-01   5.9102514e-01   5.5783326e-01   5.3886448e-01   6.2108223e-01   6.0793809e-01   6.6254998e-01   6.0623951e-01   6.9803284e-01   5.6000283e-01   5.3089917e-01   5.6052983e-01   5.7921276e-01   5.3565180e-01   5.3764230e-01   5.6156317e-01   5.5400724e-01   4.7965349e-01   4.6756524e-01   4.8207010e-01   0.0000000e+00   5.2864677e-01   5.5344393e-01   4.9528096e-01   5.2299336e-01   4.9099191e-01   5.1378294e-01   5.4142591e-01   5.2263119e-01   6.0899482e-01   6.4835714e-01   5.5027572e-01   5.8471179e-01   6.0029000e-01   6.3790883e-01   6.0470233e-01   6.6119013e-01   6.5503694e-01   6.7000460e-01   6.3612428e-01   6.2110541e-01   5.5302357e-01   5.1994988e-01   5.0306899e-01   5.2842395e-01   5.3140042e-01   5.9009169e-01   4.5258211e-01   4.9195136e-01   5.0223041e-01   5.0577900e-01   4.7739013e-01   4.3783985e-01
   4.4961456e-01   5.0210101e-01   5.1631447e-01   5.1870740e-01   5.7812596e-01   5.6060610e-01   4.6024347e-01   4.6078796e-01   5.0222562e-01   5.0930420e-01   5.1520866e-01   5.0464056e-01   4.8633390e-01   5.4258590e-01   5.0293587e-01   5.0817476e-01   5.3124472e-01   5.0311934e-01   5.2554024e-01   4.7399105e-01   5.5493080e-01   5.9065045e-01   5.6439526e-01   5.9590472e-01   5.9873628e-01   5.8058738e-01   5.3061324e-01   4.9332846e-01   5.2317658e-01   5.1871585e-01   5.7391922e-01   5.6226235e-01   6.1373209e-01   5.9770240e-01   7.7921830e-01   7.3715662e-01   5.8455341e-01   5.4992764e-01   5.1590055e-01   5.0468725e-01   5.7203068e-01   6.2888022e-01   5.7309954e-01   6.2557688e-01   6.2354243e-01   6.8351932e-01   5.6654377e-01   5.2878001e-01   5.1447913e-01   5.5133745e-01   5.1799499e-01   4.9319428e-01   5.7235280e-01   5.2843060e-01   4.7903095e-01   4.3964921e-01   4.7300719e-01   5.2864677e-01   0.0000000e+00   5.4589019e-01   4.6862287e-01   4.8040797e-01   4.5950893e-01   4.9462707e-01   5.0939759e-01   5.0472713e-01   5.9049383e-01   6.5798755e-01   5.5581173e-01   5.3454736e-01   5.8856452e-01   6.5147162e-01   5.8307593e-01   6.2598095e-01   6.4095125e-01   6.2112553e-01   6.2266236e-01   6.3508333e-01   5.3196884e-01   5.0922015e-01   4.8151618e-01   5.1036060e-01   5.3965596e-01   5.4920188e-01   4.6002042e-01   4.6062386e-01   4.5130140e-01   4.6674952e-01   4.4371529e-01   4.2040989e-01
   4.8221394e-01   5.3649438e-01   5.0869390e-01   5.6091284e-01   5.5770604e-01   5.6006349e-01   4.8107946e-01   4.9080556e-01   5.4679989e-01   5.3170516e-01   5.5266879e-01   5.2983691e-01   5.1232169e-01   5.7668176e-01   5.0306842e-01   5.0719261e-01   5.3626128e-01   5.2795600e-01   5.6265791e-01   5.1821593e-01   5.9518468e-01   5.3170560e-01   5.8639079e-01   5.9005853e-01   5.8228700e-01   5.9667969e-01   4.9181305e-01   4.9869055e-01   5.5451637e-01   5.7055908e-01   6.6321778e-01   6.1444674e-01   6.3610032e-01   6.2940663e-01   7.1810926e-01   7.5947923e-01   6.1399677e-01   6.1797778e-01   5.3175862e-01   5.0309298e-01   6.1884085e-01   6.7859942e-01   6.0794080e-01   6.4948527e-01   6.7666876e-01   7.1640104e-01   5.9275854e-01   5.5919763e-01   5.5939645e-01   5.4483882e-01   5.0882257e-01   4.9206695e-01   5.4538658e-01   5.3171142e-01   4.9299603e-01   4.4803814e-01   4.9458563e-01   5.5344393e-01   5.4589019e-01   0.0000000e+00   5.1505791e-01   5.4443182e-01   4.9407333e-01   5.0186848e-01   5.3056520e-01   5.2640032e-01   6.2834349e-01   6.7845986e-01   5.5302815e-01   5.4059309e-01   6.2715055e-01   6.5039065e-01   5.9517843e-01   6.2739388e-01   6.1484340e-01   6.9379195e-01   6.3355391e-01   6.4842704e-01   5.2325888e-01   4.9827555e-01   5.0382130e-01   5.0110536e-01   5.4398641e-01   5.6666812e-01   4.4520983e-01   4.9742787e-01   5.1822026e-01   5.0402954e-01   5.0684287e-01   4.5673396e-01
   4.2219954e-01   4.5797403e-01   4.5977585e-01   4.9626808e-01   4.9725018e-01   4.6405313e-01   3.9813830e-01   4.2990810e-01   4.8345658e-01   5.0132905e-01   5.1674914e-01   5.2036556e-01   4.7331048e-01   5.3086698e-01   4.6600282e-01   4.8285514e-01   5.6751902e-01   4.8385191e-01   5.1363830e-01   5.1054533e-01   5.5853238e-01   4.7821832e-01   5.7031358e-01   5.8763847e-01   5.9579580e-01   5.3865045e-01   4.7289902e-01   4.3521137e-01   5.0666877e-01   5.0056910e-01   5.6347953e-01   5.3648453e-01   5.9374477e-01   5.4394567e-01   6.6922633e-01   7.0386307e-01   5.4464876e-01   5.9068507e-01   4.6360676e-01   4.6538143e-01   5.9838890e-01   5.9304079e-01   5.6455647e-01   6.0160053e-01   5.8025012e-01   6.4736487e-01   5.0146696e-01   4.7878126e-01   4.9128285e-01   4.9168937e-01   4.7707412e-01   4.7671178e-01   5.2044357e-01   4.8893109e-01   4.3644934e-01   3.9186324e-01   4.2887137e-01   4.9528096e-01   4.6862287e-01   5.1505791e-01   0.0000000e+00   4.6104865e-01   4.2652980e-01   4.4761302e-01   4.6584894e-01   4.8328537e-01   5.8589864e-01   6.3676680e-01   5.3211302e-01   5.4235847e-01   5.6086316e-01   5.6794096e-01   5.2571758e-01   5.7262498e-01   6.0889674e-01   6.3407080e-01   5.5690981e-01   6.1230487e-01   4.9727417e-01   4.2970790e-01   4.3498170e-01   4.7035563e-01   4.9287924e-01   4.9113540e-01   4.0439115e-01   4.3726312e-01   4.3537684e-01   4.3781048e-01   4.2746907e-01   3.8754362e-01
   4.4979214e-01   4.7975711e-01   4.8651536e-01   5.2536359e-01   5.4406313e-01   5.0454632e-01   4.3832939e-01   4.7918571e-01   5.2049557e-01   4.7461531e-01   5.4225861e-01   5.1828345e-01   5.1922841e-01   5.7813851e-01   4.8283235e-01   5.0340222e-01   5.7143825e-01   5.1899640e-01   5.2339218e-01   5.3621314e-01   5.8669247e-01   5.8172349e-01   5.7595899e-01   5.7647704e-01   6.0153664e-01   5.8109274e-01   4.5075743e-01   5.0620803e-01   5.3583792e-01   5.2538625e-01   5.7008595e-01   6.0599812e-01   6.2172808e-01   5.7031717e-01   7.3419203e-01   7.4479213e-01   5.2328380e-01   5.7760127e-01   5.0456327e-01   4.8897402e-01   6.2595000e-01   5.7255841e-01   5.8965704e-01   6.4043379e-01   6.0473820e-01   6.8102990e-01   5.4423402e-01   5.3046781e-01   5.2269062e-01   5.2518470e-01   5.1771219e-01   5.0258309e-01   5.5222326e-01   4.6418091e-01   4.9588058e-01   4.4883111e-01   4.6668667e-01   5.2299336e-01   4.8040797e-01   5.4443182e-01   4.6104865e-01   0.0000000e+00   4.6758375e-01   4.8976822e-01   4.8345408e-01   5.0460004e-01   5.8565666e-01   6.2448832e-01   4.9683220e-01   5.4146114e-01   5.8045254e-01   5.7936592e-01   5.8029594e-01   6.4281386e-01   5.6811640e-01   6.8085061e-01   6.0439652e-01   6.5080308e-01   5.3189150e-01   5.0151097e-01   4.7955090e-01   5.0957532e-01   5.3239730e-01   5.6167994e-01   4.6859143e-01   4.7363483e-01   4.6655835e-01   4.9308036e-01   4.6425669e-01   4.2263676e-01
   4.2374823e-01   4.8199738e-01   4.8068795e-01   5.1706659e-01   5.2600198e-01   5.1937240e-01   4.4108722e-01   4.7123491e-01   5.1307741e-01   4.6380305e-01   4.8757327e-01   5.0762320e-01   4.8810996e-01   5.4848785e-01   4.7616000e-01   5.1186397e-01   5.5828291e-01   5.2737339e-01   5.1137950e-01   5.2474702e-01   4.9643349e-01   5.5908471e-01   5.6304242e-01   5.9492348e-01   5.8953733e-01   5.8797103e-01   4.5713289e-01   4.7287576e-01   5.4744674e-01   5.2487566e-01   5.4199988e-01   6.0454512e-01   6.1942391e-01   5.5403514e-01   7.2464856e-01   8.0330408e-01   5.9171632e-01   5.4628407e-01   4.9383107e-01   4.7467036e-01   6.0272702e-01   5.8913577e-01   5.6287815e-01   6.0129144e-01   5.9772916e-01   6.4792318e-01   4.9380367e-01   4.9767587e-01   5.0151176e-01   4.8769049e-01   4.9287810e-01   4.8707539e-01   6.0717801e-01   4.7193340e-01   4.7362927e-01   4.0868535e-01   4.3263041e-01   4.9099191e-01   4.5950893e-01   4.9407333e-01   4.2652980e-01   4.6758375e-01   0.0000000e+00   4.7347164e-01   4.4749279e-01   5.0383524e-01   5.9976668e-01   6.0520631e-01   4.6286248e-01   4.9128956e-01   5.1866151e-01   5.7864534e-01   5.4104446e-01   5.8336249e-01   5.3906372e-01   6.5251879e-01   5.5666896e-01   5.9554159e-01   4.9834596e-01   4.9934460e-01   4.6361662e-01   4.8614489e-01   5.0939886e-01   5.4874790e-01   4.5162528e-01   4.8094338e-01   4.5194321e-01   4.9851442e-01   4.4626007e-01   3.8676211e-01
   4.3004169e-01   4.9780850e-01   4.6852940e-01   5.1906405e-01   4.7810343e-01   5.3917134e-01   4.2991952e-01   4.5767402e-01   4.6024422e-01   4.4217487e-01   5.0904510e-01   5.0127041e-01   4.8122127e-01   5.3291454e-01   4.6723500e-01   4.7503749e-01   5.2194518e-01   5.2954114e-01   5.1821846e-01   5.0729964e-01   5.5904706e-01   5.0693206e-01   5.5371388e-01   5.8684132e-01   6.0860975e-01   6.1323118e-01   4.9287152e-01   4.9161788e-01   4.9747745e-01   5.1720656e-01   5.6118648e-01   5.9739779e-01   5.9368040e-01   5.9488283e-01   6.8885320e-01   7.7738017e-01   5.5678122e-01   5.9595892e-01   5.2846815e-01   5.1576069e-01   5.9523265e-01   5.1495215e-01   5.6208652e-01   6.5482019e-01   6.0167008e-01   6.6484499e-01   5.3253796e-01   4.9038650e-01   4.9893789e-01   5.1555377e-01   4.9228959e-01   4.9897692e-01   5.7617845e-01   5.4382332e-01   4.8315679e-01   4.5768928e-01   4.7457064e-01   5.1378294e-01   4.9462707e-01   5.0186848e-01   4.4761302e-01   4.8976822e-01   4.7347164e-01   0.0000000e+00   4.8479069e-01   5.1417385e-01   6.0767392e-01   6.4620292e-01   5.0590735e-01   5.1965159e-01   5.3093102e-01   5.4304897e-01   5.5195310e-01   6.1684241e-01   6.0351368e-01   5.9632907e-01   5.7782451e-01   5.7198954e-01   5.1638294e-01   4.6589924e-01   4.7897324e-01   4.8039162e-01   4.9453210e-01   5.6884203e-01   4.3874501e-01   4.4446917e-01   4.6874260e-01   4.7741763e-01   4.5462690e-01   4.2024782e-01
   4.4759187e-01   5.3713985e-01   5.0286726e-01   5.1409023e-01   5.3768733e-01   5.4602877e-01   4.6962287e-01   4.7706375e-01   5.0503165e-01   4.9347397e-01   5.5995444e-01   5.4244794e-01   4.9681086e-01   4.9628605e-01   4.6816582e-01   4.9990797e-01   5.2907183e-01   5.3399788e-01   5.1903532e-01   4.9821296e-01   5.4859241e-01   4.3945678e-01   5.3327838e-01   5.6312552e-01   5.4598766e-01   5.9138625e-01   4.9461957e-01   5.0345776e-01   5.0107339e-01   5.2282525e-01   5.8467543e-01   5.6264386e-01   6.0915071e-01   5.7631170e-01   7.4042547e-01   7.4409139e-01   5.8228881e-01   5.6199663e-01   5.3659601e-01   4.9778827e-01   6.7986562e-01   5.1675335e-01   5.8762853e-01   6.8320167e-01   5.7821338e-01   6.8836212e-01   5.5503693e-01   5.2396940e-01   5.2211191e-01   5.0554350e-01   5.0478234e-01   5.1097379e-01   5.7472784e-01   5.1855420e-01   4.7103068e-01   4.6355424e-01   4.8753778e-01   5.4142591e-01   5.0939759e-01   5.3056520e-01   4.6584894e-01   4.8345408e-01   4.4749279e-01   4.8479069e-01   0.0000000e+00   5.2898399e-01   6.2206953e-01   6.5069195e-01   5.1286846e-01   5.2782640e-01   5.8577068e-01   5.6745858e-01   5.6545971e-01   6.2916855e-01   5.6979913e-01   6.4381904e-01   6.0959940e-01   6.1301172e-01   5.2640041e-01   5.1109827e-01   4.9373720e-01   4.9875895e-01   5.3496571e-01   5.5615038e-01   4.3611787e-01   4.5190332e-01   4.4201518e-01   4.7304342e-01   4.4039470e-01   4.1805680e-01
   4.7589440e-01   5.3449680e-01   5.1031481e-01   5.2544612e-01   5.2491512e-01   5.0026342e-01   4.4502106e-01   4.6856467e-01   5.1773394e-01   4.9478217e-01   5.4554228e-01   5.4768222e-01   5.0250417e-01   5.3482836e-01   5.0107767e-01   5.1546742e-01   5.3176644e-01   5.5234935e-01   5.5464961e-01   5.0527576e-01   5.6786214e-01   5.1146269e-01   5.6982952e-01   5.9973557e-01   5.8201751e-01   5.5730824e-01   4.5739434e-01   4.6331262e-01   5.0033472e-01   5.2739888e-01   5.6277680e-01   5.8524928e-01   5.9674566e-01   5.7971277e-01   6.8153664e-01   7.6895684e-01   5.6115733e-01   5.8061036e-01   4.9793449e-01   5.0471704e-01   6.2424384e-01   5.5629207e-01   5.5717454e-01   6.4970324e-01   5.7008604e-01   6.8835410e-01   5.4464966e-01   5.0142801e-01   5.2151045e-01   5.2165471e-01   4.9590320e-01   5.1062738e-01   5.6148114e-01   5.6054287e-01   5.0915237e-01   4.6235859e-01   4.6200644e-01   5.2263119e-01   5.0472713e-01   5.2640032e-01   4.8328537e-01   5.0460004e-01   5.0383524e-01   5.1417385e-01   5.2898399e-01   0.0000000e+00   5.9526599e-01   6.4972551e-01   5.7148336e-01   5.8078268e-01   6.1527988e-01   5.7853083e-01   5.4645801e-01   5.9568165e-01   6.2004737e-01   7.1405210e-01   6.7090261e-01   6.4673881e-01   5.1480165e-01   4.6735321e-01   4.8224139e-01   5.0446563e-01   5.1988220e-01   5.8850964e-01   4.5649886e-01   4.9068739e-01   4.4777556e-01   4.7265170e-01   4.4834213e-01   4.2196201e-01
   5.9000189e-01   5.9930517e-01   6.0997750e-01   6.4079217e-01   6.1959432e-01   6.5011033e-01   5.5958730e-01   5.6811493e-01   6.4457686e-01   6.2006182e-01   6.1463310e-01   6.7995378e-01   6.6940775e-01   6.8636564e-01   6.3523358e-01   6.1518132e-01   6.4936931e-01   6.3877785e-01   6.7198419e-01   6.3131824e-01   6.6850401e-01   6.2766226e-01   7.1411809e-01   7.0310221e-01   7.1651078e-01   7.0514571e-01   5.9132636e-01   6.0257058e-01   6.3920956e-01   6.5128518e-01   7.0946938e-01   7.1870179e-01   7.0190901e-01   7.2016974e-01   7.8889728e-01   9.2514047e-01   6.6445449e-01   6.8134088e-01   6.3408083e-01   6.0970115e-01   7.5472501e-01   7.4058018e-01   7.0694961e-01   7.7566379e-01   6.9674762e-01   7.9269982e-01   6.5312043e-01   6.1276353e-01   6.1451618e-01   6.6052283e-01   6.0505973e-01   6.2112262e-01   6.6634745e-01   6.4776237e-01   6.1198115e-01   5.7824735e-01   5.9125678e-01   6.0899482e-01   5.9049383e-01   6.2834349e-01   5.8589864e-01   5.8565666e-01   5.9976668e-01   6.0767392e-01   6.2206953e-01   5.9526599e-01   0.0000000e+00   7.8906687e-01   6.8502674e-01   6.7094353e-01   7.2480366e-01   7.2133785e-01   6.7740807e-01   7.4311425e-01   6.8562652e-01   7.2706555e-01   7.5270727e-01   7.4663792e-01   6.3865103e-01   6.0258759e-01   6.0244944e-01   6.0917274e-01   6.0045871e-01   6.7720953e-01   5.4639907e-01   5.8735845e-01   6.3490731e-01   6.1533446e-01   5.7395272e-01   5.4791926e-01
   5.8031831e-01   6.2605606e-01   6.4400834e-01   6.7202816e-01   6.6013053e-01   7.0651230e-01   5.9434919e-01   6.3500933e-01   6.4096682e-01   6.3118886e-01   5.9686594e-01   6.8785238e-01   6.5494076e-01   6.8402448e-01   6.2730892e-01   6.1270799e-01   6.9195036e-01   6.3017459e-01   6.9592974e-01   6.4850217e-01   6.7532335e-01   6.5117541e-01   7.3529885e-01   7.3529721e-01   7.1758478e-01   7.3234616e-01   6.4556335e-01   5.9748319e-01   6.5625775e-01   6.5562388e-01   7.1791703e-01   7.7137359e-01   7.5498172e-01   7.3568083e-01   8.3913942e-01   9.1757670e-01   7.0160953e-01   6.8799485e-01   6.8050096e-01   6.5094441e-01   8.7130234e-01   7.3252553e-01   7.3484357e-01   7.8113083e-01   7.2724409e-01   8.3709679e-01   6.8151356e-01   6.6029701e-01   6.5399873e-01   7.0794677e-01   6.4368828e-01   6.2377824e-01   6.8353164e-01   6.8504738e-01   6.3296673e-01   6.0532365e-01   6.0564194e-01   6.4835714e-01   6.5798755e-01   6.7845986e-01   6.3676680e-01   6.2448832e-01   6.0520631e-01   6.4620292e-01   6.5069195e-01   6.4972551e-01   7.8906687e-01   0.0000000e+00   7.0128854e-01   6.8958476e-01   7.3419132e-01   7.4856862e-01   7.2064895e-01   8.1311199e-01   7.8555119e-01   7.7013391e-01   7.8752513e-01   8.0206914e-01   6.8218289e-01   6.5836416e-01   6.3503587e-01   6.3360245e-01   6.7682173e-01   7.3329685e-01   6.0294937e-01   6.1227376e-01   6.5048207e-01   6.3228926e-01   6.1630749e-01   5.7386861e-01
   5.1002006e-01   5.2415522e-01   5.7496534e-01   5.5315685e-01   5.7767012e-01   5.6935229e-01   4.9095135e-01   4.9757305e-01   5.2830774e-01   5.4835267e-01   5.1418301e-01   5.6841703e-01   5.7991613e-01   6.0224436e-01   5.1310843e-01   5.2958790e-01   5.7851322e-01   5.3122620e-01   5.8750511e-01   5.7981943e-01   5.2870191e-01   5.5261216e-01   6.0710682e-01   6.3157954e-01   6.5280005e-01   6.1997495e-01   5.4353432e-01   5.1933926e-01   5.7779052e-01   5.5124185e-01   5.9416645e-01   6.6897247e-01   6.6314566e-01   6.3738811e-01   7.1837311e-01   9.2501421e-01   5.6566821e-01   5.8307451e-01   5.7258201e-01   5.5850448e-01   7.8589749e-01   6.5073522e-01   6.1664149e-01   6.5539405e-01   6.4537926e-01   7.3644262e-01   5.8899897e-01   6.0386174e-01   5.9055114e-01   5.8368539e-01   5.5881536e-01   5.3712419e-01   6.1734822e-01   5.3220090e-01   5.2223752e-01   4.8595849e-01   4.8374910e-01   5.5027572e-01   5.5581173e-01   5.5302815e-01   5.3211302e-01   4.9683220e-01   4.6286248e-01   5.0590735e-01   5.1286846e-01   5.7148336e-01   6.8502674e-01   7.0128854e-01   0.0000000e+00   5.8549180e-01   6.0258043e-01   6.3531095e-01   6.2088580e-01   6.9261192e-01   7.0519698e-01   6.8295154e-01   6.3581480e-01   6.6348376e-01   5.6936430e-01   5.4429521e-01   5.3587632e-01   5.0326750e-01   5.8317154e-01   5.7904959e-01   4.9095666e-01   5.2239093e-01   5.1286742e-01   5.1334337e-01   5.0342441e-01   4.6035555e-01
   4.6600449e-01   5.2097061e-01   5.2833776e-01   5.4146475e-01   5.6036404e-01   5.1030909e-01   4.4836972e-01   5.0596119e-01   5.3139304e-01   5.4288608e-01   5.8215916e-01   5.9317357e-01   5.5542849e-01   5.6027490e-01   5.5294383e-01   5.4245474e-01   5.4992118e-01   5.8148882e-01   5.9587444e-01   6.3557197e-01   6.5573232e-01   6.0675251e-01   6.3094919e-01   6.4266035e-01   6.5634906e-01   6.5950080e-01   5.3388760e-01   5.6890935e-01   6.1075761e-01   5.9795004e-01   6.2448115e-01   6.6797529e-01   6.4945641e-01   6.1163934e-01   6.6810620e-01   8.1317593e-01   5.9751446e-01   6.2257747e-01   5.8411441e-01   5.2828469e-01   7.7433727e-01   5.8805574e-01   6.2064246e-01   7.1874528e-01   6.3432918e-01   7.2415876e-01   5.9630250e-01   5.7285980e-01   5.4374329e-01   5.5434604e-01   5.6911142e-01   5.2524589e-01   6.2703543e-01   5.7807631e-01   5.2164489e-01   4.9686813e-01   4.8852096e-01   5.8471179e-01   5.3454736e-01   5.4059309e-01   5.4235847e-01   5.4146114e-01   4.9128956e-01   5.1965159e-01   5.2782640e-01   5.8078268e-01   6.7094353e-01   6.8958476e-01   5.8549180e-01   0.0000000e+00   6.5286641e-01   6.5986268e-01   6.1068599e-01   6.8105241e-01   6.5185186e-01   7.0496909e-01   6.3237995e-01   6.9548192e-01   5.9149383e-01   5.9247293e-01   5.7820982e-01   5.6198932e-01   6.0593989e-01   5.8778611e-01   5.0183614e-01   5.3785795e-01   5.2909795e-01   5.0281787e-01   4.9788470e-01   4.8233757e-01
   5.5549014e-01   5.9299226e-01   6.1317513e-01   6.2862370e-01   5.7864430e-01   5.7916692e-01   5.2531055e-01   5.5801874e-01   5.8983217e-01   5.6814061e-01   6.0618855e-01   5.9019206e-01   6.0264097e-01   6.3994209e-01   6.1954113e-01   5.8098776e-01   5.9747611e-01   5.9036710e-01   6.1909692e-01   6.2619186e-01   5.8293784e-01   6.7182030e-01   6.3716816e-01   6.0142446e-01   6.4822582e-01   6.4169161e-01   5.5453220e-01   5.6290170e-01   5.9997157e-01   5.6910340e-01   6.6494985e-01   7.2228443e-01   7.3772784e-01   6.6697413e-01   7.8811373e-01   7.4759220e-01   6.8925649e-01   6.4961092e-01   5.2998348e-01   5.6165688e-01   8.0717201e-01   6.3091197e-01   6.7684394e-01   7.2055188e-01   7.0510499e-01   7.6366854e-01   6.3153879e-01   5.8542710e-01   6.3290863e-01   6.2155184e-01   5.5537952e-01   6.2025313e-01   6.6466664e-01   5.7926088e-01   5.6518003e-01   5.2824905e-01   5.4168393e-01   6.0029000e-01   5.8856452e-01   6.2715055e-01   5.6086316e-01   5.8045254e-01   5.1866151e-01   5.3093102e-01   5.8577068e-01   6.1527988e-01   7.2480366e-01   7.3419132e-01   6.0258043e-01   6.5286641e-01   0.0000000e+00   6.8568314e-01   6.6111785e-01   6.9267890e-01   6.5337312e-01   7.1991758e-01   7.1257678e-01   7.6192961e-01   6.4777085e-01   6.1891842e-01   5.4841804e-01   5.9634618e-01   5.8909429e-01   6.1333958e-01   5.2820477e-01   5.4534737e-01   5.7532607e-01   6.0651024e-01   5.4822668e-01   4.9823323e-01
   5.4006302e-01   5.8107198e-01   5.8432177e-01   5.6555173e-01   5.8700200e-01   6.3593183e-01   5.5439253e-01   5.5761657e-01   5.9553058e-01   5.8300744e-01   6.7840169e-01   6.3201895e-01   6.0662297e-01   6.2289576e-01   5.4535010e-01   6.2650855e-01   7.0462122e-01   6.6188350e-01   6.1221947e-01   6.3229819e-01   5.7949557e-01   5.9893782e-01   6.7080646e-01   6.9727729e-01   6.7176946e-01   7.2802953e-01   5.8265467e-01   5.8257181e-01   6.3512450e-01   5.9840697e-01   6.6707443e-01   7.0395903e-01   7.2554614e-01   7.0701731e-01   8.0627106e-01   8.5597437e-01   6.8820244e-01   6.7606840e-01   6.0408112e-01   6.2620474e-01   7.9346679e-01   6.4475889e-01   6.8196271e-01   7.4627024e-01   6.7993060e-01   7.4513120e-01   6.4597266e-01   6.1379063e-01   6.0706375e-01   6.5683673e-01   6.2646678e-01   6.6621653e-01   6.5797033e-01   5.9039594e-01   5.8023840e-01   5.3201493e-01   5.7230042e-01   6.3790883e-01   6.5147162e-01   6.5039065e-01   5.6794096e-01   5.7936592e-01   5.7864534e-01   5.4304897e-01   5.6745858e-01   5.7853083e-01   7.2133785e-01   7.4856862e-01   6.3531095e-01   6.5986268e-01   6.8568314e-01   0.0000000e+00   6.6501660e-01   6.6317382e-01   6.7521166e-01   7.3534128e-01   7.0221589e-01   7.6539603e-01   6.6233865e-01   6.3867012e-01   5.9162014e-01   5.9896157e-01   5.9966130e-01   6.0042821e-01   5.7661947e-01   6.4692912e-01   5.2806782e-01   5.5282803e-01   5.3171832e-01   5.4451064e-01
   5.3853429e-01   5.9969403e-01   5.4421962e-01   6.1843256e-01   5.9735191e-01   6.0777725e-01   5.2789339e-01   5.6351168e-01   6.1794982e-01   5.8854880e-01   6.5411589e-01   6.3070259e-01   6.3248257e-01   6.3172243e-01   5.8856149e-01   6.1435955e-01   7.0042778e-01   6.3502719e-01   6.3739036e-01   6.3446462e-01   6.7681753e-01   6.5034828e-01   6.6570439e-01   7.5698043e-01   7.4423129e-01   8.1587142e-01   6.2478510e-01   6.0008380e-01   6.6402976e-01   6.6495336e-01   7.0079061e-01   7.0997205e-01   8.1501127e-01   7.7189535e-01   8.2698791e-01   8.1439202e-01   7.1078282e-01   6.4786313e-01   6.0674277e-01   6.6334531e-01   7.9144977e-01   6.4559579e-01   7.0435139e-01   7.2921517e-01   6.3082681e-01   7.0281766e-01   5.8380159e-01   5.8989560e-01   6.3282166e-01   6.3169145e-01   5.5409736e-01   6.1295976e-01   6.4623882e-01   5.6630177e-01   5.5759808e-01   5.1183321e-01   5.3849209e-01   6.0470233e-01   5.8307593e-01   5.9517843e-01   5.2571758e-01   5.8029594e-01   5.4104446e-01   5.5195310e-01   5.6545971e-01   5.4645801e-01   6.7740807e-01   7.2064895e-01   6.2088580e-01   6.1068599e-01   6.6111785e-01   6.6501660e-01   0.0000000e+00   6.7652679e-01   7.1566664e-01   7.1483958e-01   6.7084834e-01   6.8366177e-01   6.4203248e-01   5.7499997e-01   5.4266053e-01   5.3109789e-01   5.7667666e-01   6.3660252e-01   5.4993797e-01   5.6523432e-01   5.3338123e-01   5.2466263e-01   4.8594204e-01   4.8153575e-01
   5.7725769e-01   6.2469177e-01   5.9854634e-01   6.0706671e-01   5.9868895e-01   6.3285994e-01   5.3496341e-01   5.5830360e-01   6.0960211e-01   5.9380578e-01   6.3433739e-01   6.5758268e-01   6.0062929e-01   6.2759359e-01   5.9997724e-01   5.4550873e-01   6.1360745e-01   5.8467668e-01   6.5568505e-01   6.2948553e-01   6.3095234e-01   7.0762611e-01   6.8188951e-01   6.7080166e-01   6.4632459e-01   7.1968225e-01   5.7543644e-01   5.4281783e-01   6.4726522e-01   6.9655769e-01   6.9044905e-01   6.9205293e-01   6.9116459e-01   7.0084180e-01   7.6898180e-01   8.2528197e-01   6.6834018e-01   6.8073444e-01   6.1060946e-01   6.2089479e-01   7.9207855e-01   7.1068551e-01   7.2021414e-01   7.3032191e-01   7.2840681e-01   8.3081405e-01   6.7227959e-01   6.1119120e-01   6.2868667e-01   6.4953942e-01   5.9019776e-01   6.8375379e-01   7.1089737e-01   6.0696161e-01   6.1790425e-01   5.7689425e-01   5.8299773e-01   6.6119013e-01   6.2598095e-01   6.2739388e-01   5.7262498e-01   6.4281386e-01   5.8336249e-01   6.1684241e-01   6.2916855e-01   5.9568165e-01   7.4311425e-01   8.1311199e-01   6.9261192e-01   6.8105241e-01   6.9267890e-01   6.6317382e-01   6.7652679e-01   0.0000000e+00   7.1920463e-01   8.2079023e-01   6.8220731e-01   6.8270060e-01   6.6694800e-01   6.3718393e-01   5.6781130e-01   6.0061127e-01   6.3534965e-01   7.1361442e-01   5.3197550e-01   5.7491945e-01   5.5622831e-01   5.4039946e-01   5.6317537e-01   5.4462857e-01
   5.7928088e-01   6.8544903e-01   6.2203152e-01   6.1793897e-01   6.8674090e-01   6.0428653e-01   6.0820716e-01   5.9512949e-01   6.8993148e-01   6.1064317e-01   6.6544118e-01   6.4008385e-01   6.0447898e-01   6.8500560e-01   6.0505217e-01   5.7365555e-01   6.4930317e-01   5.7867895e-01   6.0116323e-01   5.6303095e-01   6.2147662e-01   6.1411650e-01   6.1835009e-01   6.5681112e-01   6.5661570e-01   7.1622165e-01   5.7911691e-01   5.6813488e-01   6.6130732e-01   6.2946355e-01   7.0165258e-01   7.0664993e-01   7.2338352e-01   7.9127246e-01   9.2237546e-01   9.2970796e-01   6.4775084e-01   6.7495509e-01   6.9667743e-01   6.7110525e-01   7.5462279e-01   7.5574648e-01   7.1371748e-01   6.5881236e-01   7.0350564e-01   8.4678317e-01   6.8912227e-01   7.0062678e-01   6.5532189e-01   6.1850979e-01   5.6169084e-01   6.4285277e-01   7.5098941e-01   5.8015511e-01   5.5143903e-01   5.7641502e-01   5.9044083e-01   6.5503694e-01   6.4095125e-01   6.1484340e-01   6.0889674e-01   5.6811640e-01   5.3906372e-01   6.0351368e-01   5.6979913e-01   6.2004737e-01   6.8562652e-01   7.8555119e-01   7.0519698e-01   6.5185186e-01   6.5337312e-01   6.7521166e-01   7.1566664e-01   7.1920463e-01   0.0000000e+00   7.6338463e-01   7.2553671e-01   7.1434546e-01   6.2603518e-01   6.6715100e-01   6.6546847e-01   6.7789680e-01   6.9681453e-01   7.0976560e-01   5.8906580e-01   5.5537514e-01   5.4305453e-01   5.8784763e-01   5.9786140e-01   5.4538510e-01
   5.8495004e-01   6.6188804e-01   6.0485723e-01   6.2452436e-01   6.4796200e-01   5.7822069e-01   5.3279006e-01   5.6571453e-01   6.8658172e-01   5.4579717e-01   6.5062408e-01   6.3997121e-01   6.4191026e-01   7.2777387e-01   7.0585928e-01   7.1918896e-01   6.4995880e-01   6.5707900e-01   6.9210825e-01   6.3639263e-01   6.3681488e-01   6.3625571e-01   7.1548429e-01   7.0854088e-01   6.9641681e-01   7.0763555e-01   5.6188218e-01   5.7208799e-01   6.4530835e-01   6.5377209e-01   7.0746797e-01   6.7137634e-01   7.4171540e-01   7.2360111e-01   8.8148913e-01   8.9774048e-01   7.6028547e-01   6.7382586e-01   5.9855536e-01   6.3277633e-01   8.2040274e-01   7.2497671e-01   7.2453592e-01   7.1238568e-01   6.7867464e-01   7.8519181e-01   6.2225924e-01   6.0224187e-01   6.5142314e-01   6.7667623e-01   6.3191443e-01   6.3485640e-01   7.1678120e-01   6.9206038e-01   6.4193458e-01   5.6993415e-01   6.5155422e-01   6.7000460e-01   6.2112553e-01   6.9379195e-01   6.3407080e-01   6.8085061e-01   6.5251879e-01   5.9632907e-01   6.4381904e-01   7.1405210e-01   7.2706555e-01   7.7013391e-01   6.8295154e-01   7.0496909e-01   7.1991758e-01   7.3534128e-01   7.1483958e-01   8.2079023e-01   7.6338463e-01   0.0000000e+00   7.4496527e-01   7.5458719e-01   7.0104031e-01   6.4949431e-01   5.9587953e-01   6.3520343e-01   6.6650120e-01   7.2531096e-01   5.8313723e-01   6.0793599e-01   5.7579754e-01   6.3499662e-01   6.2528040e-01   5.8709973e-01
   5.7810038e-01   6.3957036e-01   6.4078720e-01   6.0095958e-01   6.4105190e-01   6.8191429e-01   5.7744300e-01   5.9156262e-01   6.3465977e-01   5.4819548e-01   6.4006608e-01   6.6588667e-01   6.2361394e-01   6.7608904e-01   5.8600682e-01   6.3383587e-01   6.9590143e-01   6.5516712e-01   6.7624171e-01   6.2304432e-01   5.9808042e-01   5.5711199e-01   7.3939974e-01   7.4217354e-01   7.2349737e-01   7.8379746e-01   6.1682413e-01   5.9181000e-01   6.5554342e-01   6.8039987e-01   6.8124058e-01   7.0227412e-01   7.2255102e-01   6.8292514e-01   8.4640148e-01   8.1016461e-01   6.9580844e-01   7.0107704e-01   6.0328936e-01   5.9565008e-01   7.5411034e-01   6.4533749e-01   7.1048648e-01   7.0786751e-01   6.7430198e-01   7.6316940e-01   6.7639118e-01   6.3785238e-01   6.3062059e-01   6.5062901e-01   6.0550289e-01   5.8901919e-01   6.7850165e-01   6.0571028e-01   6.2304182e-01   5.8620935e-01   5.7163133e-01   6.3612428e-01   6.2266236e-01   6.3355391e-01   5.5690981e-01   6.0439652e-01   5.5666896e-01   5.7782451e-01   6.0959940e-01   6.7090261e-01   7.5270727e-01   7.8752513e-01   6.3581480e-01   6.3237995e-01   7.1257678e-01   7.0221589e-01   6.7084834e-01   6.8220731e-01   7.2553671e-01   7.4496527e-01   0.0000000e+00   7.7277271e-01   6.5626886e-01   5.9095486e-01   6.1079513e-01   6.2173931e-01   6.4159182e-01   6.9476606e-01   5.5297540e-01   5.8789723e-01   5.1224157e-01   5.6966840e-01   5.6724035e-01   5.5905716e-01
   5.5421670e-01   6.3654509e-01   6.1101894e-01   6.2459861e-01   6.4879012e-01   6.6034051e-01   5.6855783e-01   6.1658800e-01   6.8292533e-01   6.2042424e-01   6.7451831e-01   6.6374446e-01   6.1712171e-01   6.3602313e-01   6.1230813e-01   5.8201721e-01   6.2322436e-01   6.7655601e-01   7.2369961e-01   6.8650652e-01   7.0078368e-01   5.7246046e-01   6.6693560e-01   6.7846471e-01   6.6946337e-01   7.8695811e-01   6.4179071e-01   6.2654199e-01   6.7093757e-01   6.7291129e-01   7.1350473e-01   7.4468836e-01   7.2381025e-01   6.4576153e-01   8.1189895e-01   8.2314589e-01   6.8935082e-01   7.3375901e-01   7.0060703e-01   6.4620579e-01   7.5250349e-01   6.6055972e-01   7.1091748e-01   7.4227493e-01   7.1528419e-01   7.8060613e-01   6.6590387e-01   6.5936654e-01   6.8947027e-01   6.9304867e-01   5.9780000e-01   6.1200331e-01   6.3153725e-01   6.3100234e-01   5.9406482e-01   5.6243639e-01   5.9051932e-01   6.2110541e-01   6.3508333e-01   6.4842704e-01   6.1230487e-01   6.5080308e-01   5.9554159e-01   5.7198954e-01   6.1301172e-01   6.4673881e-01   7.4663792e-01   8.0206914e-01   6.6348376e-01   6.9548192e-01   7.6192961e-01   7.6539603e-01   6.8366177e-01   6.8270060e-01   7.1434546e-01   7.5458719e-01   7.7277271e-01   0.0000000e+00   7.2320685e-01   6.8070012e-01   6.2933028e-01   6.1499666e-01   6.2376866e-01   6.8735885e-01   5.7409982e-01   6.1105745e-01   6.0528757e-01   6.1773322e-01   6.2537760e-01   5.8727700e-01
   4.8848101e-01   5.3252434e-01   5.3482974e-01   5.2911355e-01   5.0373222e-01   5.1856523e-01   4.4290665e-01   4.8815836e-01   5.7675471e-01   4.8379785e-01   5.3495925e-01   5.4329022e-01   5.2298323e-01   5.9880081e-01   5.6941967e-01   5.6003496e-01   5.5023058e-01   6.4094037e-01   6.0503522e-01   5.8450132e-01   6.1710464e-01   5.5327785e-01   6.1506092e-01   6.2807342e-01   6.3342717e-01   6.9745650e-01   4.4434636e-01   4.5866077e-01   5.0224394e-01   5.4997560e-01   6.7382234e-01   6.1993979e-01   6.5602424e-01   6.0097086e-01   7.5295261e-01   8.2328807e-01   5.7121430e-01   5.7587771e-01   5.5063879e-01   5.4551086e-01   6.7298578e-01   6.0692511e-01   6.1712838e-01   6.8889278e-01   6.8426334e-01   6.8761810e-01   5.1456800e-01   5.4119966e-01   5.7914755e-01   5.5297022e-01   5.2300489e-01   5.4642324e-01   6.7824774e-01   5.1754886e-01   4.9704474e-01   4.5769278e-01   5.3801108e-01   5.5302357e-01   5.3196884e-01   5.2325888e-01   4.9727417e-01   5.3189150e-01   4.9834596e-01   5.1638294e-01   5.2640041e-01   5.1480165e-01   6.3865103e-01   6.8218289e-01   5.6936430e-01   5.9149383e-01   6.4777085e-01   6.6233865e-01   6.4203248e-01   6.6694800e-01   6.2603518e-01   7.0104031e-01   6.5626886e-01   7.2320685e-01   0.0000000e+00   5.6224774e-01   4.5900235e-01   4.7552399e-01   5.7424285e-01   5.7163738e-01   4.4877395e-01   5.0896199e-01   5.6582502e-01   5.2482896e-01   4.6624965e-01   4.3684657e-01
   3.9872445e-01   4.3427477e-01   4.6279293e-01   4.4055113e-01   5.0087513e-01   5.3193110e-01   3.8975962e-01   4.2915330e-01   5.6523130e-01   4.5406435e-01   5.8748529e-01   5.8726082e-01   5.0004113e-01   5.5169281e-01   4.7523622e-01   4.7208302e-01   5.1742270e-01   5.4973832e-01   5.7009448e-01   5.0064300e-01   5.8557919e-01   5.9652525e-01   5.8463300e-01   6.2704762e-01   6.0326179e-01   6.2827183e-01   4.5086630e-01   5.1919898e-01   5.5983993e-01   5.6382440e-01   5.9700133e-01   5.7288947e-01   5.9860225e-01   7.0599451e-01   7.7306162e-01   8.9847855e-01   5.3194357e-01   5.8041511e-01   5.3934237e-01   5.8555949e-01   7.3355861e-01   5.5961766e-01   6.0696249e-01   6.7822221e-01   7.0701725e-01   7.1866194e-01   5.1235623e-01   4.9811424e-01   5.0765574e-01   5.9058670e-01   5.2027278e-01   4.5986659e-01   6.1667747e-01   5.3732491e-01   5.1334772e-01   4.0250099e-01   4.7914168e-01   5.1994988e-01   5.0922015e-01   4.9827555e-01   4.2970790e-01   5.0151097e-01   4.9934460e-01   4.6589924e-01   5.1109827e-01   4.6735321e-01   6.0258759e-01   6.5836416e-01   5.4429521e-01   5.9247293e-01   6.1891842e-01   6.3867012e-01   5.7499997e-01   6.3718393e-01   6.6715100e-01   6.4949431e-01   5.9095486e-01   6.8070012e-01   5.6224774e-01   0.0000000e+00   4.3223381e-01   4.8552620e-01   4.6148636e-01   5.2832633e-01   3.8740693e-01   4.1260011e-01   5.0033466e-01   4.5569343e-01   3.8875696e-01   3.9910960e-01
   4.5746952e-01   4.6514866e-01   4.8849456e-01   5.2330026e-01   5.4599500e-01   5.1567423e-01   4.4854692e-01   4.6872047e-01   5.3385794e-01   4.6543817e-01   5.2585276e-01   5.0180256e-01   5.0464444e-01   5.7957652e-01   4.8252638e-01   5.0994518e-01   5.0913183e-01   5.2002209e-01   5.2938693e-01   5.3786911e-01   6.5580368e-01   5.3712709e-01   5.5781585e-01   5.7391984e-01   5.4331503e-01   6.2872282e-01   4.8947357e-01   4.4532246e-01   5.3460584e-01   5.6420692e-01   5.8569761e-01   6.1339799e-01   6.3485883e-01   6.0359279e-01   7.4869046e-01   6.8357152e-01   5.1960813e-01   5.7948292e-01   4.9602478e-01   5.0045369e-01   6.5170455e-01   5.2361254e-01   5.5788316e-01   6.3159613e-01   5.9277618e-01   7.0051221e-01   5.3239672e-01   4.9040263e-01   4.7537133e-01   5.6672451e-01   4.8623669e-01   5.0535178e-01   5.7065007e-01   4.9733952e-01   4.4692740e-01   4.4074619e-01   4.6045299e-01   5.0306899e-01   4.8151618e-01   5.0382130e-01   4.3498170e-01   4.7955090e-01   4.6361662e-01   4.7897324e-01   4.9373720e-01   4.8224139e-01   6.0244944e-01   6.3503587e-01   5.3587632e-01   5.7820982e-01   5.4841804e-01   5.9162014e-01   5.4266053e-01   5.6781130e-01   6.6546847e-01   5.9587953e-01   6.1079513e-01   6.2933028e-01   4.5900235e-01   4.3223381e-01   0.0000000e+00   4.8528212e-01   4.6908025e-01   5.5084195e-01   4.5771480e-01   4.7249663e-01   5.1794795e-01   5.1843172e-01   4.5871530e-01   4.3302626e-01
   4.3278898e-01   4.6479538e-01   4.7106952e-01   5.1854919e-01   5.4329222e-01   5.0875322e-01   4.4922983e-01   4.6028407e-01   5.1777034e-01   4.7124203e-01   5.1201736e-01   5.1071172e-01   5.0267040e-01   5.4936607e-01   4.7228895e-01   5.0269539e-01   5.1534609e-01   5.3483978e-01   5.3184061e-01   5.1762094e-01   5.6343439e-01   5.2800571e-01   5.8156221e-01   5.6011525e-01   5.2638507e-01   6.6607267e-01   4.7309519e-01   4.4669183e-01   5.4315777e-01   5.2550637e-01   5.8831494e-01   5.9788042e-01   5.9902155e-01   5.6012518e-01   7.2523523e-01   7.6123169e-01   5.3189232e-01   5.6429196e-01   4.8188778e-01   4.9660594e-01   6.1883726e-01   5.5859398e-01   5.4117800e-01   6.5877048e-01   5.9992958e-01   6.9085221e-01   5.4841643e-01   4.9189970e-01   5.1867668e-01   5.7999704e-01   4.7196777e-01   5.2125966e-01   5.7825844e-01   4.8720239e-01   4.8190444e-01   4.6188410e-01   4.7178631e-01   5.2842395e-01   5.1036060e-01   5.0110536e-01   4.7035563e-01   5.0957532e-01   4.8614489e-01   4.8039162e-01   4.9875895e-01   5.0446563e-01   6.0917274e-01   6.3360245e-01   5.0326750e-01   5.6198932e-01   5.9634618e-01   5.9896157e-01   5.3109789e-01   6.0061127e-01   6.7789680e-01   6.3520343e-01   6.2173931e-01   6.1499666e-01   4.7552399e-01   4.8552620e-01   4.8528212e-01   0.0000000e+00   4.9276176e-01   5.2265753e-01   4.4365408e-01   4.8111383e-01   5.1459592e-01   5.0274443e-01   4.6820406e-01   4.1194883e-01
   4.7384474e-01   5.2205867e-01   5.1166303e-01   5.1858728e-01   5.2512401e-01   5.0988601e-01   4.6336282e-01   4.8852921e-01   5.8029217e-01   4.8800183e-01   5.8844131e-01   6.1665424e-01   5.3934587e-01   5.7559085e-01   5.2260344e-01   5.2747496e-01   5.2395102e-01   5.4350248e-01   5.8917913e-01   5.6609788e-01   6.0959552e-01   4.8937187e-01   5.9213092e-01   6.1734182e-01   6.1628407e-01   6.6441064e-01   4.9400220e-01   4.9964250e-01   5.8433825e-01   5.7961136e-01   6.1758082e-01   6.2467027e-01   6.0227403e-01   5.9152053e-01   7.2257621e-01   6.8654576e-01   5.5626159e-01   5.8352539e-01   5.0853069e-01   5.1722674e-01   6.1961130e-01   5.7023810e-01   5.8390720e-01   6.5014176e-01   6.0860501e-01   6.9356487e-01   5.5984664e-01   5.3258202e-01   5.5429157e-01   5.9560932e-01   4.8406302e-01   5.4470893e-01   6.2167503e-01   5.0258429e-01   4.8038130e-01   4.3626264e-01   4.7419673e-01   5.3140042e-01   5.3965596e-01   5.4398641e-01   4.9287924e-01   5.3239730e-01   5.0939886e-01   4.9453210e-01   5.3496571e-01   5.1988220e-01   6.0045871e-01   6.7682173e-01   5.8317154e-01   6.0593989e-01   5.8909429e-01   5.9966130e-01   5.7667666e-01   6.3534965e-01   6.9681453e-01   6.6650120e-01   6.4159182e-01   6.2376866e-01   5.7424285e-01   4.6148636e-01   4.6908025e-01   4.9276176e-01   0.0000000e+00   5.6374632e-01   4.7934982e-01   4.9145519e-01   5.1953011e-01   4.9852960e-01   5.2311053e-01   4.6919357e-01
   5.1228768e-01   5.5519090e-01   5.5096956e-01   5.8648079e-01   6.1215404e-01   6.1455677e-01   5.5310098e-01   5.6407757e-01   5.7190948e-01   5.1734837e-01   6.0867274e-01   6.1763780e-01   5.5850194e-01   6.3129928e-01   5.9207897e-01   6.0301988e-01   6.2574306e-01   6.0448871e-01   6.3617149e-01   6.0116682e-01   6.3588354e-01   5.5224563e-01   6.1669040e-01   6.6481199e-01   6.7375504e-01   7.3090012e-01   6.1113456e-01   5.4765751e-01   5.7207928e-01   5.9969684e-01   5.9390216e-01   6.7611614e-01   6.5829065e-01   6.4609369e-01   8.0121996e-01   7.7701848e-01   6.0093969e-01   6.2611501e-01   5.6996474e-01   5.8631828e-01   6.5103043e-01   5.9801569e-01   6.5316600e-01   6.8272414e-01   6.4831804e-01   6.9625349e-01   5.8653542e-01   5.6079582e-01   5.6801102e-01   6.1162707e-01   5.2621664e-01   5.5574312e-01   6.5481623e-01   5.7798489e-01   5.6013500e-01   5.1243925e-01   5.2699985e-01   5.9009169e-01   5.4920188e-01   5.6666812e-01   4.9113540e-01   5.6167994e-01   5.4874790e-01   5.6884203e-01   5.5615038e-01   5.8850964e-01   6.7720953e-01   7.3329685e-01   5.7904959e-01   5.8778611e-01   6.1333958e-01   6.0042821e-01   6.3660252e-01   7.1361442e-01   7.0976560e-01   7.2531096e-01   6.9476606e-01   6.8735885e-01   5.7163738e-01   5.2832633e-01   5.5084195e-01   5.2265753e-01   5.6374632e-01   0.0000000e+00   5.3742183e-01   5.7551504e-01   6.1603961e-01   5.6244453e-01   4.9667767e-01   4.7537818e-01
   4.4244387e-01   4.5073680e-01   4.7436907e-01   4.8487879e-01   4.9820954e-01   4.9281039e-01   4.1268074e-01   4.2612490e-01   4.8432805e-01   4.3272034e-01   5.2633025e-01   5.2709904e-01   4.4949184e-01   5.1250440e-01   4.5460572e-01   4.9815669e-01   4.9528982e-01   4.8890831e-01   5.3578290e-01   5.1781255e-01   4.7773798e-01   4.6807911e-01   5.6555160e-01   5.6911706e-01   5.4633994e-01   6.0172457e-01   4.8767813e-01   3.9031536e-01   5.0591449e-01   5.1768771e-01   5.4939918e-01   5.3866872e-01   5.6903759e-01   5.6914784e-01   6.6280299e-01   6.5952899e-01   5.0724389e-01   5.0154991e-01   4.8765390e-01   4.6315714e-01   5.4327568e-01   4.9967993e-01   5.7252576e-01   5.7133705e-01   5.2294140e-01   6.0072422e-01   4.7750888e-01   4.6692755e-01   4.6249810e-01   5.3016952e-01   4.2001283e-01   4.3912266e-01   5.1891552e-01   4.8319585e-01   4.2584546e-01   4.1223897e-01   4.1191698e-01   4.5258211e-01   4.6002042e-01   4.4520983e-01   4.0439115e-01   4.6859143e-01   4.5162528e-01   4.3874501e-01   4.3611787e-01   4.5649886e-01   5.4639907e-01   6.0294937e-01   4.9095666e-01   5.0183614e-01   5.2820477e-01   5.7661947e-01   5.4993797e-01   5.3197550e-01   5.8906580e-01   5.8313723e-01   5.5297540e-01   5.7409982e-01   4.4877395e-01   3.8740693e-01   4.5771480e-01   4.4365408e-01   4.7934982e-01   5.3742183e-01   0.0000000e+00   4.3711801e-01   4.4334528e-01   4.4851419e-01   4.0538975e-01   3.9756015e-01
   4.2756232e-01   4.4793151e-01   4.6354298e-01   5.0955806e-01   4.9616421e-01   4.9088672e-01   4.2134664e-01   4.2971034e-01   4.9723377e-01   4.3861286e-01   4.9616418e-01   5.1508374e-01   4.7234220e-01   5.1703960e-01   4.7828356e-01   4.7381836e-01   4.6719647e-01   4.7540383e-01   4.9404604e-01   4.8704710e-01   4.7672790e-01   4.3338756e-01   5.3128124e-01   5.4960379e-01   5.2602523e-01   5.7718955e-01   4.4936679e-01   4.0573016e-01   4.9185495e-01   5.2660140e-01   5.2930594e-01   5.5163952e-01   5.7589456e-01   5.3882337e-01   6.9587639e-01   7.6753019e-01   5.3878426e-01   5.3287370e-01   4.7591532e-01   4.5910069e-01   5.9066480e-01   5.5133439e-01   5.5417985e-01   5.8410406e-01   5.3893548e-01   6.2592314e-01   4.8234414e-01   4.7750431e-01   4.9126219e-01   5.5797713e-01   4.5697736e-01   4.6579748e-01   5.1967480e-01   4.8747396e-01   4.4351391e-01   4.3120206e-01   4.4044966e-01   4.9195136e-01   4.6062386e-01   4.9742787e-01   4.3726312e-01   4.7363483e-01   4.8094338e-01   4.4446917e-01   4.5190332e-01   4.9068739e-01   5.8735845e-01   6.1227376e-01   5.2239093e-01   5.3785795e-01   5.4534737e-01   6.4692912e-01   5.6523432e-01   5.7491945e-01   5.5537514e-01   6.0793599e-01   5.8789723e-01   6.1105745e-01   5.0896199e-01   4.1260011e-01   4.7249663e-01   4.8111383e-01   4.9145519e-01   5.7551504e-01   4.3711801e-01   0.0000000e+00   4.4168973e-01   4.3666346e-01   4.3152339e-01   3.8845410e-01
   4.1542777e-01   4.3719582e-01   4.9316868e-01   5.2620596e-01   4.8258299e-01   4.7369567e-01   4.5776067e-01   4.4404750e-01   4.9692591e-01   3.8751027e-01   5.0544652e-01   4.6475250e-01   4.4481014e-01   4.8429726e-01   4.4747453e-01   3.9967535e-01   4.5524563e-01   4.8384472e-01   5.4963876e-01   5.8047577e-01   5.5846709e-01   4.7198090e-01   5.8764235e-01   6.1387046e-01   5.5265672e-01   6.2054223e-01   4.2597559e-01   4.8919517e-01   4.9628542e-01   4.9158280e-01   5.1030048e-01   5.3393019e-01   5.9933457e-01   5.8547467e-01   6.9894099e-01   7.1365399e-01   5.7517028e-01   5.6042628e-01   4.8351978e-01   4.3107416e-01   6.4214915e-01   5.6093899e-01   5.4465941e-01   5.9788431e-01   4.8286204e-01   5.7596559e-01   4.5936187e-01   4.5994449e-01   5.5464775e-01   6.1611219e-01   5.3760328e-01   5.4564920e-01   6.2053861e-01   4.8431168e-01   4.6520899e-01   4.4649136e-01   4.3439518e-01   5.0223041e-01   4.5130140e-01   5.1822026e-01   4.3537684e-01   4.6655835e-01   4.5194321e-01   4.6874260e-01   4.4201518e-01   4.4777556e-01   6.3490731e-01   6.5048207e-01   5.1286742e-01   5.2909795e-01   5.7532607e-01   5.2806782e-01   5.3338123e-01   5.5622831e-01   5.4305453e-01   5.7579754e-01   5.1224157e-01   6.0528757e-01   5.6582502e-01   5.0033466e-01   5.1794795e-01   5.1459592e-01   5.1953011e-01   6.1603961e-01   4.4334528e-01   4.4168973e-01   0.0000000e+00   4.5381600e-01   4.1786950e-01   3.9344251e-01
   4.6555756e-01   5.1194285e-01   4.7468756e-01   5.0311511e-01   4.8984316e-01   5.1372586e-01   4.3938842e-01   4.7384373e-01   5.1663797e-01   4.6229220e-01   5.0615953e-01   4.7166852e-01   4.8553694e-01   5.3118432e-01   5.2084479e-01   5.0918641e-01   5.1231545e-01   5.4138691e-01   5.2271838e-01   5.1089304e-01   5.4704064e-01   5.3933089e-01   5.6458312e-01   5.7025724e-01   5.5967758e-01   6.5503121e-01   5.1020433e-01   4.5168565e-01   5.0012011e-01   5.5070710e-01   5.8182456e-01   6.1882833e-01   6.0363717e-01   6.1366351e-01   7.0312300e-01   7.7045545e-01   5.7966937e-01   5.6045284e-01   5.2808354e-01   5.1324382e-01   5.7041247e-01   5.5181847e-01   5.5353920e-01   6.0446384e-01   5.4825968e-01   6.5692978e-01   5.6046157e-01   5.3078074e-01   6.3594549e-01   6.2558033e-01   4.8267611e-01   5.1800240e-01   5.8432569e-01   4.7712814e-01   4.6363409e-01   4.1069330e-01   4.1668331e-01   5.0577900e-01   4.6674952e-01   5.0402954e-01   4.3781048e-01   4.9308036e-01   4.9851442e-01   4.7741763e-01   4.7304342e-01   4.7265170e-01   6.1533446e-01   6.3228926e-01   5.1334337e-01   5.0281787e-01   6.0651024e-01   5.5282803e-01   5.2466263e-01   5.4039946e-01   5.8784763e-01   6.3499662e-01   5.6966840e-01   6.1773322e-01   5.2482896e-01   4.5569343e-01   5.1843172e-01   5.0274443e-01   4.9852960e-01   5.6244453e-01   4.4851419e-01   4.3666346e-01   4.5381600e-01   0.0000000e+00   4.6577234e-01   4.1298334e-01
   4.2109047e-01   4.5186008e-01   4.7890923e-01   4.7385991e-01   4.5399117e-01   4.9004764e-01   3.9801472e-01   4.1183550e-01   4.6562736e-01   4.0738659e-01   4.7473068e-01   4.5993967e-01   4.5145189e-01   5.3704205e-01   4.9272322e-01   4.4140823e-01   4.3667390e-01   4.5977772e-01   5.0459191e-01   5.0489239e-01   4.7997246e-01   4.7041892e-01   5.6400740e-01   5.4931986e-01   5.4783753e-01   5.4457065e-01   4.8157011e-01   4.2995505e-01   5.0551850e-01   4.9673434e-01   5.3582719e-01   5.4402131e-01   5.6732774e-01   5.2925116e-01   7.0221970e-01   7.0245642e-01   5.0838918e-01   5.2066782e-01   4.6399936e-01   4.7282276e-01   5.6418184e-01   5.6986285e-01   5.5019514e-01   6.0389308e-01   5.2652639e-01   6.2781957e-01   5.0952430e-01   4.2679804e-01   5.0776280e-01   5.7697214e-01   4.7482240e-01   4.8598879e-01   5.5487032e-01   4.5707733e-01   4.4119407e-01   4.0245141e-01   4.2757365e-01   4.7739013e-01   4.4371529e-01   5.0684287e-01   4.2746907e-01   4.6425669e-01   4.4626007e-01   4.5462690e-01   4.4039470e-01   4.4834213e-01   5.7395272e-01   6.1630749e-01   5.0342441e-01   4.9788470e-01   5.4822668e-01   5.3171832e-01   4.8594204e-01   5.6317537e-01   5.9786140e-01   6.2528040e-01   5.6724035e-01   6.2537760e-01   4.6624965e-01   3.8875696e-01   4.5871530e-01   4.6820406e-01   5.2311053e-01   4.9667767e-01   4.0538975e-01   4.3152339e-01   4.1786950e-01   4.6577234e-01   0.0000000e+00   3.7292623e-01
   3.8220664e-01   4.2860678e-01   4.1535717e-01   4.3822040e-01   4.3656743e-01   4.7055028e-01   3.7630575e-01   3.8139838e-01   4.3837440e-01   3.8246973e-01   4.4060263e-01   4.6768040e-01   4.1665313e-01   4.8760726e-01   4.5081143e-01   4.6288249e-01   4.2848603e-01   4.4380529e-01   5.0111628e-01   4.6492194e-01   4.4725569e-01   4.1824961e-01   5.2609246e-01   5.1290821e-01   4.7534219e-01   5.5264206e-01   4.2749061e-01   3.6846315e-01   4.4872981e-01   4.9259727e-01   5.0887617e-01   5.2614480e-01   5.3097313e-01   5.1702972e-01   6.6389502e-01   6.5789315e-01   4.9163473e-01   5.0725010e-01   4.1101356e-01   4.4195234e-01   5.4897995e-01   6.5298169e-01   5.0879246e-01   5.8535195e-01   5.0250878e-01   5.8030692e-01   4.5833064e-01   4.2984803e-01   4.5899107e-01   5.3113075e-01   4.2033494e-01   4.1761391e-01   5.1760377e-01   4.4642294e-01   4.0522356e-01   3.8665657e-01   3.9046013e-01   4.3783985e-01   4.2040989e-01   4.5673396e-01   3.8754362e-01   4.2263676e-01   3.8676211e-01   4.2024782e-01   4.1805680e-01   4.2196201e-01   5.4791926e-01   5.7386861e-01   4.6035555e-01   4.8233757e-01   4.9823323e-01   5.4451064e-01   4.8153575e-01   5.4462857e-01   5.4538510e-01   5.8709973e-01   5.5905716e-01   5.8727700e-01   4.3684657e-01   3.9910960e-01   4.3302626e-01   4.1194883e-01   4.6919357e-01   4.7537818e-01   3.9756015e-01   3.8845410e-01   3.9344251e-01   4.1298334e-01   3.7292623e-01   0.0000000e+00
