# Supplementary material for: Autistic traits and individual brain differences: functional network efficiency reflects attentional and social impairments, structural nodal efficiencies index systemising and theory-of-mind skills
Source: Mol Autism. 2021 Jan 21;12:3. doi: 10.1186/s13229-020-00377-8 (PMC7818759; doi:10.1186/s13229-020-00377-8)
Supplement: Supplementary file 9 — Additional file 9. Brain-behaviour correlations. README file detailing data curation; AAL-90 region masks in NIfTI format; spreadseehts of Spearman correlations; code and data for the correlational analysis. [file 13229_2020_377_MOESM9_ESM.zip › Paul_Arora_et_al_data/Physiological/BBC/analysis/Diffusion_Analaysis/adj_matrixes/Connectivity_Probability_weighted/fixnormed_Connection_Matrix_sym_aHU0426.txt]

   0.0000000e+00   3.5314174e-01   3.6085370e-01   3.6241190e-01   4.2558578e-01   4.4249388e-01   3.8178102e-01   3.8755563e-01   4.2157442e-01   3.6382505e-01   4.2583115e-01   4.2790839e-01   3.6524831e-01   4.1745184e-01   4.0636348e-01   3.6034363e-01   4.5612565e-01   4.1185964e-01   3.9674182e-01   4.4211507e-01   5.1092064e-01   3.9686223e-01   4.4968171e-01   4.5169940e-01   5.3187790e-01   4.7530388e-01   4.2006281e-01   4.1463833e-01   4.3989260e-01   4.0252098e-01   5.0129265e-01   4.7521378e-01   4.4961783e-01   4.9075404e-01   5.6086673e-01   6.8332480e-01   4.9617610e-01   5.1202305e-01   4.1459257e-01   3.8857396e-01   5.1049118e-01   4.2396918e-01   4.9268321e-01   5.0366040e-01   4.9236264e-01   5.4930444e-01   3.9295913e-01   4.1030516e-01   4.4710812e-01   5.3662324e-01   4.0326931e-01   3.8189533e-01   4.7757567e-01   4.4798397e-01   3.7810814e-01   3.9538387e-01   3.9082044e-01   3.7146188e-01   3.8839603e-01   3.9448425e-01   3.7998501e-01   4.1793600e-01   3.4690823e-01   3.8140052e-01   3.7486623e-01   3.8378655e-01   4.4882629e-01   5.2273053e-01   3.8738930e-01   4.7172003e-01   4.7798448e-01   4.3211904e-01   4.7820982e-01   4.8099752e-01   4.8895319e-01   4.9525865e-01   4.8569422e-01   4.9028563e-01   3.9158638e-01   3.5653572e-01   4.0297471e-01   3.9093643e-01   4.0720009e-01   3.8856065e-01   3.6778335e-01   3.9539272e-01   3.8248181e-01   3.3739436e-01   3.5895142e-01   3.5905318e-01
   3.5314174e-01   0.0000000e+00   3.7023174e-01   3.6496380e-01   4.3359513e-01   4.3528280e-01   3.7955024e-01   3.8869862e-01   3.8637198e-01   3.9369777e-01   4.6791037e-01   4.7930739e-01   3.8845511e-01   4.3211940e-01   4.0301760e-01   3.5311750e-01   4.5402651e-01   4.3428431e-01   4.3063885e-01   4.3691665e-01   4.7293924e-01   3.8487305e-01   4.3556005e-01   4.7416134e-01   5.2666550e-01   5.0298278e-01   4.5875848e-01   4.0433151e-01   4.2352955e-01   4.1123139e-01   5.0317733e-01   4.8601576e-01   4.6342625e-01   4.9311538e-01   6.4768158e-01   6.4495209e-01   4.5780720e-01   4.6488839e-01   4.4526322e-01   4.1409356e-01   4.7396177e-01   4.3807883e-01   4.5807651e-01   4.8754499e-01   4.7929488e-01   5.2966226e-01   4.0109814e-01   3.9558636e-01   4.5232247e-01   5.3068222e-01   3.8144693e-01   3.8839165e-01   4.8494104e-01   4.2999226e-01   3.8356722e-01   3.6830186e-01   3.8659184e-01   3.6930797e-01   3.7909321e-01   4.0496471e-01   3.8220833e-01   4.2441467e-01   3.4813624e-01   3.8176493e-01   3.5913430e-01   3.7508044e-01   4.4992549e-01   4.8708094e-01   3.9185083e-01   5.1547621e-01   4.5221210e-01   4.2537784e-01   4.8744335e-01   4.5703765e-01   4.8423106e-01   5.0820905e-01   4.9615147e-01   4.8614140e-01   4.0809992e-01   3.4066523e-01   3.9093293e-01   3.8381411e-01   4.0684413e-01   3.9419056e-01   3.7759980e-01   3.8743074e-01   4.0164718e-01   3.7823747e-01   3.5986563e-01   3.7545168e-01
   3.6085370e-01   3.7023174e-01   0.0000000e+00   3.8788158e-01   4.4241762e-01   4.3889783e-01   3.6646541e-01   3.9823932e-01   4.0695015e-01   3.8654199e-01   4.5946424e-01   4.6850572e-01   3.9819516e-01   4.5635497e-01   4.1469141e-01   3.7164336e-01   4.6599476e-01   4.2376571e-01   4.4326369e-01   4.4800154e-01   4.6231900e-01   3.6330429e-01   4.4192673e-01   4.8614515e-01   5.2681785e-01   5.0744766e-01   4.0312697e-01   4.2603566e-01   4.6143561e-01   4.4661801e-01   5.2626849e-01   4.9841409e-01   4.6896028e-01   4.7618898e-01   5.9934936e-01   6.5252420e-01   4.9081795e-01   4.8139131e-01   4.0256780e-01   3.9357321e-01   4.4504961e-01   3.8586471e-01   4.7398926e-01   5.1530139e-01   4.8029520e-01   5.2799599e-01   3.9092150e-01   3.9487428e-01   4.2685186e-01   4.9060879e-01   3.9145967e-01   3.9592133e-01   4.8531693e-01   4.6490070e-01   3.8938838e-01   3.8583584e-01   3.8530150e-01   3.8146795e-01   3.8938840e-01   4.0025418e-01   3.8274326e-01   4.2692591e-01   3.5181687e-01   4.0347645e-01   3.6110301e-01   3.7543441e-01   4.4091431e-01   4.8582414e-01   3.9932686e-01   4.7967673e-01   4.5525544e-01   4.1856032e-01   5.1809232e-01   4.5795509e-01   4.8918127e-01   4.5075217e-01   5.0401330e-01   5.2039038e-01   4.4282166e-01   4.0879073e-01   3.9274623e-01   3.9367610e-01   4.0701880e-01   4.1740510e-01   3.7798325e-01   3.8672935e-01   3.9015830e-01   3.8778644e-01   3.6569142e-01   4.0152532e-01
   3.6241190e-01   3.6496380e-01   3.8788158e-01   0.0000000e+00   4.1694454e-01   3.9079526e-01   3.6249926e-01   3.9457118e-01   3.6186886e-01   3.7439732e-01   4.3239372e-01   4.2937308e-01   3.9777424e-01   4.5947547e-01   3.8970239e-01   3.7782754e-01   4.4318456e-01   4.6082248e-01   4.2609689e-01   4.6134483e-01   4.4710834e-01   3.3227247e-01   4.2905966e-01   4.7160022e-01   6.0248100e-01   5.0875763e-01   4.0477256e-01   4.0910714e-01   4.3346900e-01   4.1412469e-01   4.7071740e-01   5.2378801e-01   4.3767749e-01   4.6181315e-01   6.1749328e-01   6.4554877e-01   5.1958609e-01   4.7760251e-01   4.1201682e-01   4.8512489e-01   4.5389977e-01   3.5542810e-01   4.6682803e-01   5.3288965e-01   4.6700060e-01   5.2980419e-01   4.1392583e-01   4.1233690e-01   4.1805999e-01   4.9457123e-01   4.2633885e-01   4.1422431e-01   5.1484265e-01   4.3486675e-01   3.5591199e-01   4.0362998e-01   3.7833111e-01   3.8492194e-01   4.0249429e-01   4.1239771e-01   3.8753842e-01   4.0382016e-01   3.7637512e-01   4.0205594e-01   3.7852241e-01   4.2357733e-01   4.5338285e-01   5.0637649e-01   4.1619787e-01   4.6983208e-01   4.9105956e-01   4.3244346e-01   5.2310525e-01   4.8373471e-01   4.8820355e-01   4.9670805e-01   5.3355543e-01   5.1836035e-01   4.2529334e-01   3.6682349e-01   4.1139647e-01   4.0278048e-01   4.3911483e-01   3.9290514e-01   3.6497278e-01   3.8122598e-01   3.8623020e-01   3.6659841e-01   3.7415546e-01   4.1600248e-01
   4.2558578e-01   4.3359513e-01   4.4241762e-01   4.1694454e-01   0.0000000e+00   4.8206358e-01   4.1651882e-01   4.5602530e-01   4.6070219e-01   3.7799776e-01   4.9246841e-01   4.8897719e-01   4.5743572e-01   5.2604608e-01   4.8432759e-01   4.1068014e-01   5.2753164e-01   5.0839362e-01   5.1219771e-01   5.0610092e-01   5.1527121e-01   4.3511715e-01   5.1131029e-01   5.2103181e-01   6.5192249e-01   5.8632074e-01   4.9647829e-01   4.7963663e-01   4.7497151e-01   4.8580364e-01   5.9169314e-01   5.5189843e-01   5.1164141e-01   5.4780173e-01   6.3759096e-01   6.7738771e-01   5.7710067e-01   5.1487182e-01   4.6249189e-01   4.8349916e-01   4.8048196e-01   3.8566922e-01   4.7332052e-01   5.7812913e-01   5.0785677e-01   5.8014901e-01   4.6260740e-01   4.5066069e-01   5.2935353e-01   5.6443963e-01   4.5501722e-01   4.4846368e-01   5.9349726e-01   5.4196750e-01   4.2571728e-01   4.6753760e-01   4.3253657e-01   4.3575583e-01   4.9403991e-01   5.0921822e-01   4.6684753e-01   5.0102147e-01   4.2836875e-01   4.7813542e-01   4.4735378e-01   4.9802962e-01   5.2351119e-01   5.9547264e-01   4.6175499e-01   6.1007173e-01   5.3944107e-01   5.3363675e-01   5.6887429e-01   5.7570290e-01   5.4130266e-01   6.1643936e-01   5.7662459e-01   5.4522673e-01   4.3851732e-01   4.3314839e-01   4.4963977e-01   4.5589921e-01   4.8948710e-01   4.1926137e-01   4.2407396e-01   4.5031783e-01   4.2570756e-01   4.1706910e-01   4.3547573e-01   4.4486801e-01
   4.4249388e-01   4.3528280e-01   4.3889783e-01   3.9079526e-01   4.8206358e-01   0.0000000e+00   4.4694604e-01   4.7750213e-01   4.8044016e-01   5.1156312e-01   4.7082279e-01   4.9855756e-01   4.8836869e-01   5.2197506e-01   4.7853412e-01   4.3220874e-01   4.8526460e-01   5.1019220e-01   4.7488868e-01   4.8719636e-01   5.5553027e-01   4.8025960e-01   4.8549706e-01   4.9998748e-01   5.7211020e-01   5.3259089e-01   4.3935021e-01   4.8406566e-01   4.6220195e-01   4.4914153e-01   5.7051051e-01   5.6292530e-01   5.4623681e-01   5.1174809e-01   6.4722099e-01   7.8166707e-01   5.5801912e-01   5.1667204e-01   4.8861739e-01   4.6947240e-01   5.2451136e-01   4.4574797e-01   5.5450164e-01   5.4303774e-01   5.2447384e-01   6.1242343e-01   4.7371473e-01   4.4211838e-01   5.1683845e-01   6.5208029e-01   4.6115437e-01   4.2284376e-01   5.8591916e-01   4.8387403e-01   4.1197466e-01   4.4050203e-01   3.9467203e-01   4.2342914e-01   4.0882775e-01   4.4710879e-01   4.0990747e-01   4.6796597e-01   4.1676507e-01   4.4053182e-01   4.3576983e-01   4.7669535e-01   5.1841537e-01   5.5613473e-01   4.3878403e-01   5.2157703e-01   5.4518474e-01   4.7226712e-01   5.8232526e-01   5.2328921e-01   5.2625282e-01   5.3201399e-01   5.4189518e-01   5.2942842e-01   4.7835278e-01   4.4781896e-01   4.3836667e-01   4.3089901e-01   4.9211809e-01   4.4140222e-01   4.1546500e-01   3.8791476e-01   4.3520636e-01   3.8412610e-01   4.4370867e-01   4.8719951e-01
   3.8178102e-01   3.7955024e-01   3.6646541e-01   3.6249926e-01   4.1651882e-01   4.4694604e-01   0.0000000e+00   3.6921448e-01   3.9756714e-01   3.8721310e-01   4.2235294e-01   4.2154539e-01   3.8286039e-01   4.3372444e-01   4.0495946e-01   3.4375799e-01   4.5461735e-01   4.3014283e-01   3.8467133e-01   4.1658324e-01   4.8261243e-01   4.2456928e-01   4.3685555e-01   4.6364658e-01   5.3766868e-01   4.9322863e-01   3.7941600e-01   3.9839629e-01   4.1056458e-01   3.9802137e-01   5.1410473e-01   4.9190205e-01   4.5155708e-01   4.7724718e-01   5.7252728e-01   6.9812202e-01   5.0419835e-01   4.8294422e-01   3.9103659e-01   3.6635632e-01   4.5628374e-01   4.0709566e-01   4.5792756e-01   4.9356745e-01   4.5667319e-01   5.1889084e-01   3.9905738e-01   3.9986757e-01   4.2643133e-01   5.1903467e-01   3.8176254e-01   3.7038356e-01   4.8169468e-01   4.1741494e-01   3.6759388e-01   3.7052275e-01   3.4818782e-01   3.6084604e-01   3.4427990e-01   3.6741016e-01   3.5172268e-01   3.8741366e-01   3.2048836e-01   3.5601934e-01   3.6210962e-01   3.6464792e-01   4.4223163e-01   4.9329335e-01   3.7906667e-01   4.8628321e-01   4.6068750e-01   4.3867922e-01   5.0232374e-01   4.1518358e-01   4.4969596e-01   4.2073892e-01   4.9923572e-01   4.7815804e-01   4.5556586e-01   4.1866913e-01   3.9471709e-01   4.0313066e-01   3.8270822e-01   3.9574229e-01   3.4922712e-01   3.7996155e-01   3.4839643e-01   3.5330607e-01   3.6475506e-01   3.6986864e-01
   3.8755563e-01   3.8869862e-01   3.9823932e-01   3.9457118e-01   4.5602530e-01   4.7750213e-01   3.6921448e-01   0.0000000e+00   4.2261375e-01   3.8494216e-01   4.2710374e-01   4.3086809e-01   4.0280217e-01   4.6271840e-01   4.2652313e-01   3.6650918e-01   4.9954990e-01   4.5558090e-01   4.2785279e-01   4.1336604e-01   4.5979859e-01   4.2859139e-01   4.4171248e-01   4.6637510e-01   5.4293029e-01   4.9400685e-01   4.1718559e-01   4.4283406e-01   4.2132105e-01   4.1322361e-01   5.0922175e-01   5.2519459e-01   4.4980860e-01   4.9703416e-01   5.8942073e-01   7.0389897e-01   5.0628362e-01   4.8471980e-01   4.1517551e-01   3.7412095e-01   4.7028446e-01   4.1758113e-01   4.8212976e-01   5.1479829e-01   4.9866899e-01   5.3056691e-01   4.1530836e-01   4.0141079e-01   4.3554423e-01   5.0252156e-01   3.9683477e-01   3.9604693e-01   5.0187539e-01   4.2302269e-01   3.7713170e-01   3.9323548e-01   3.9662080e-01   3.7932054e-01   3.7266689e-01   4.0180393e-01   3.8253268e-01   4.1422520e-01   3.4156605e-01   3.6842317e-01   3.5993311e-01   3.7478565e-01   4.4819829e-01   5.0075177e-01   4.0989769e-01   4.6083371e-01   4.7004126e-01   4.2444014e-01   5.1023522e-01   4.5177873e-01   4.7764535e-01   4.4191373e-01   4.8007940e-01   5.0835434e-01   4.5265905e-01   4.2817212e-01   3.9835589e-01   4.0776636e-01   3.9738348e-01   4.1284812e-01   3.7858714e-01   3.8682675e-01   3.4435101e-01   3.7507751e-01   3.7305081e-01   3.9310745e-01
   4.2157442e-01   3.8637198e-01   4.0695015e-01   3.6186886e-01   4.6070219e-01   4.8044016e-01   3.9756714e-01   4.2261375e-01   0.0000000e+00   4.1563025e-01   4.0614331e-01   4.3812160e-01   4.1183341e-01   4.6136163e-01   4.4158741e-01   3.6767090e-01   4.8245808e-01   4.6056893e-01   4.3378921e-01   4.5143887e-01   4.5614934e-01   4.4665248e-01   4.3343019e-01   4.5982176e-01   6.1927187e-01   5.0316739e-01   4.4448267e-01   4.3741870e-01   4.6590367e-01   4.1934988e-01   5.0928797e-01   4.9230095e-01   4.7347578e-01   5.0363805e-01   6.3538506e-01   7.4436446e-01   5.4905666e-01   5.0342476e-01   4.9766041e-01   4.7062296e-01   4.9138045e-01   4.1499320e-01   5.1936137e-01   5.1369877e-01   5.3146090e-01   5.8678687e-01   4.5772076e-01   4.6891035e-01   4.9210390e-01   5.4062459e-01   4.2816325e-01   4.2042193e-01   5.7521549e-01   4.9560357e-01   3.9909002e-01   4.0424855e-01   4.0601415e-01   3.8992854e-01   4.2286624e-01   4.5494904e-01   4.1464888e-01   4.5240127e-01   3.8576860e-01   4.1929817e-01   4.0288064e-01   4.0700930e-01   4.7615159e-01   5.2371550e-01   4.3216739e-01   4.9033040e-01   5.0768961e-01   4.0024354e-01   5.6185467e-01   4.6956824e-01   4.6561670e-01   4.9415106e-01   4.8388350e-01   5.3789213e-01   4.0355759e-01   4.1090007e-01   4.1613531e-01   4.0679592e-01   4.1307581e-01   4.0173015e-01   4.1001750e-01   4.3344163e-01   3.7262705e-01   3.7665683e-01   4.1800629e-01   4.3994163e-01
   3.6382505e-01   3.9369777e-01   3.8654199e-01   3.7439732e-01   3.7799776e-01   5.1156312e-01   3.8721310e-01   3.8494216e-01   4.1563025e-01   0.0000000e+00   4.0047238e-01   4.3171708e-01   4.0619690e-01   4.5997075e-01   4.0669815e-01   3.7280390e-01   4.8913556e-01   4.4852722e-01   3.9898621e-01   4.1193126e-01   4.2312948e-01   4.4792534e-01   4.4064947e-01   4.7112980e-01   5.7809632e-01   5.3934225e-01   4.2545561e-01   3.9494818e-01   4.3935638e-01   4.2935806e-01   5.1509490e-01   4.7741427e-01   4.4353044e-01   4.9235685e-01   5.7371898e-01   8.3059377e-01   4.6491967e-01   4.8404865e-01   4.3231968e-01   4.6001321e-01   4.0410917e-01   3.4535491e-01   4.8928025e-01   5.0612643e-01   4.8020364e-01   5.2181526e-01   4.1283693e-01   4.0564121e-01   4.2797131e-01   5.1025283e-01   4.0648080e-01   3.9723519e-01   4.5734389e-01   4.0122167e-01   3.6851052e-01   3.5774488e-01   3.6101956e-01   3.3357008e-01   3.5714335e-01   3.9029599e-01   3.6822729e-01   4.0989961e-01   3.5776325e-01   3.6264341e-01   3.7975712e-01   3.6921702e-01   4.1435012e-01   4.7023656e-01   4.0592483e-01   4.2861714e-01   4.5367294e-01   3.8202399e-01   5.2775736e-01   4.6341678e-01   5.0037979e-01   4.6133362e-01   4.8049986e-01   5.1794496e-01   4.1977309e-01   4.0016550e-01   3.9878368e-01   3.8631671e-01   3.8665287e-01   3.8729146e-01   3.7838984e-01   3.8385221e-01   3.5805338e-01   3.4755404e-01   3.8881054e-01   3.7937837e-01
   4.2583115e-01   4.6791037e-01   4.5946424e-01   4.3239372e-01   4.9246841e-01   4.7082279e-01   4.2235294e-01   4.2710374e-01   4.0614331e-01   4.0047238e-01   0.0000000e+00   5.0696083e-01   4.5077656e-01   5.0281923e-01   4.5057847e-01   3.8479002e-01   5.0870559e-01   5.4169599e-01   4.8285066e-01   5.0250296e-01   5.7308857e-01   5.9075480e-01   5.1640845e-01   5.0582773e-01   6.5611234e-01   5.7891801e-01   4.6884564e-01   4.8732262e-01   5.0542691e-01   5.0835181e-01   6.0404237e-01   5.7233758e-01   4.9290096e-01   5.5139974e-01   6.2442783e-01   8.1122145e-01   5.3147399e-01   5.7456444e-01   5.2858469e-01   5.2225883e-01   5.4894496e-01   4.4512286e-01   5.2382507e-01   5.8540585e-01   5.5138680e-01   5.9529352e-01   4.9386922e-01   4.8441857e-01   4.9975029e-01   5.4127857e-01   4.3602450e-01   4.4558875e-01   5.0919778e-01   4.9113803e-01   4.1818059e-01   4.2331766e-01   4.8418945e-01   4.1308110e-01   4.3433081e-01   4.8930462e-01   4.8098127e-01   5.0549292e-01   4.3810055e-01   4.2489396e-01   4.5122853e-01   4.5901690e-01   5.3277638e-01   5.7832433e-01   4.4554959e-01   4.7778152e-01   5.4873846e-01   5.1858558e-01   5.8773161e-01   4.6273913e-01   5.3928785e-01   5.5533531e-01   5.2758385e-01   5.5478845e-01   4.9850921e-01   4.9778760e-01   4.6453817e-01   4.5722993e-01   4.5367266e-01   4.2754786e-01   4.1837809e-01   4.3727434e-01   3.8580126e-01   4.0893043e-01   4.5060769e-01   4.2956568e-01
   4.2790839e-01   4.7930739e-01   4.6850572e-01   4.2937308e-01   4.8897719e-01   4.9855756e-01   4.2154539e-01   4.3086809e-01   4.3812160e-01   4.3171708e-01   5.0696083e-01   0.0000000e+00   4.6611951e-01   5.0405691e-01   4.6392425e-01   3.9693198e-01   5.3873542e-01   5.1394777e-01   4.6161276e-01   4.7105429e-01   5.8563376e-01   5.2891757e-01   5.1812116e-01   5.2416753e-01   5.4411397e-01   5.2989870e-01   4.5379138e-01   4.2685865e-01   4.7844638e-01   4.4374078e-01   5.8908452e-01   5.3823547e-01   4.7333935e-01   5.3713745e-01   6.5589392e-01   7.9134007e-01   5.2893528e-01   5.3358658e-01   4.5098604e-01   4.9488842e-01   5.5328394e-01   4.1946991e-01   5.1411989e-01   5.6875675e-01   5.4404930e-01   6.0686634e-01   4.8338313e-01   4.6814020e-01   4.8954242e-01   5.6360645e-01   4.3804710e-01   4.8231964e-01   5.7219722e-01   5.0073047e-01   4.7940915e-01   4.5940146e-01   4.4044224e-01   3.9879929e-01   4.2998497e-01   4.2977950e-01   4.3539490e-01   4.5405875e-01   4.4431547e-01   4.6624943e-01   4.6050822e-01   4.8735192e-01   5.1739675e-01   5.3750564e-01   4.6889807e-01   5.1945957e-01   5.0956830e-01   5.1480983e-01   6.3378016e-01   5.5757350e-01   5.9057744e-01   5.5923931e-01   5.9022245e-01   5.4299942e-01   4.3088031e-01   4.4486130e-01   4.5964560e-01   4.3593540e-01   4.7131210e-01   4.5184216e-01   4.1126083e-01   4.2087996e-01   3.6813481e-01   4.0302603e-01   4.3509409e-01   4.3414725e-01
   3.6524831e-01   3.8845511e-01   3.9819516e-01   3.9777424e-01   4.5743572e-01   4.8836869e-01   3.8286039e-01   4.0280217e-01   4.1183341e-01   4.0619690e-01   4.5077656e-01   4.6611951e-01   0.0000000e+00   4.5833772e-01   4.2326471e-01   3.7977849e-01   5.3266879e-01   4.4130677e-01   4.1658655e-01   4.3359845e-01   4.9950325e-01   4.8231111e-01   4.5643301e-01   4.6084619e-01   5.5963158e-01   5.1248936e-01   4.2403981e-01   4.2478792e-01   4.5564833e-01   4.1853558e-01   5.3012163e-01   5.1811404e-01   4.4668504e-01   5.0702289e-01   5.6213640e-01   7.1768021e-01   5.0091203e-01   4.8437190e-01   4.4196861e-01   4.4897346e-01   4.5616939e-01   4.5937131e-01   4.7518353e-01   5.5476060e-01   4.8451805e-01   5.5070257e-01   3.9964098e-01   4.2446561e-01   4.4470465e-01   5.3711846e-01   4.1139930e-01   4.2273663e-01   5.3695499e-01   4.6486514e-01   4.0708026e-01   4.0567714e-01   4.0434710e-01   3.9265089e-01   4.0260574e-01   4.0245472e-01   4.1649360e-01   4.2036580e-01   3.8245665e-01   4.1607434e-01   4.1254258e-01   4.4308638e-01   4.5639529e-01   5.1127190e-01   4.2542515e-01   4.7273731e-01   5.0099985e-01   4.8366506e-01   5.8131704e-01   4.9389757e-01   5.2662375e-01   5.0203422e-01   5.2919272e-01   4.8021439e-01   4.0342010e-01   4.1892809e-01   4.3663162e-01   4.0798147e-01   4.4083177e-01   4.1047366e-01   4.0891545e-01   4.0098475e-01   3.8776164e-01   3.9080466e-01   3.8944044e-01   3.8609859e-01
   4.1745184e-01   4.3211940e-01   4.5635497e-01   4.5947547e-01   5.2604608e-01   5.2197506e-01   4.3372444e-01   4.6271840e-01   4.6136163e-01   4.5997075e-01   5.0281923e-01   5.0405691e-01   4.5833772e-01   0.0000000e+00   4.6309522e-01   4.2866880e-01   5.2550577e-01   5.1878848e-01   4.5500724e-01   4.6646066e-01   5.3414228e-01   4.8581425e-01   4.8110483e-01   4.8715032e-01   5.7251101e-01   5.7632822e-01   4.6500156e-01   4.8355083e-01   4.8711591e-01   4.6164060e-01   5.2682199e-01   5.5838181e-01   4.9134972e-01   5.4435840e-01   6.3793846e-01   7.1163470e-01   5.1346740e-01   5.0756957e-01   4.3486325e-01   3.9553107e-01   4.4583323e-01   4.6975974e-01   5.1311983e-01   5.9799430e-01   5.1423581e-01   5.7705160e-01   4.2415991e-01   4.5067519e-01   4.4411173e-01   5.5538291e-01   4.4390726e-01   4.1542196e-01   5.4174943e-01   4.8315872e-01   4.2252052e-01   4.2388373e-01   4.2658969e-01   4.1766322e-01   4.4515106e-01   4.4384348e-01   4.2721070e-01   4.2767276e-01   4.1918787e-01   4.2643268e-01   3.9534526e-01   4.3659066e-01   4.7735170e-01   5.3767254e-01   4.6747597e-01   4.5934294e-01   5.3069577e-01   4.5894562e-01   5.5995967e-01   5.1849286e-01   5.4097522e-01   5.6046066e-01   5.6422623e-01   5.3184397e-01   5.0823679e-01   5.3417760e-01   4.6013596e-01   4.3307101e-01   4.8261234e-01   4.4856777e-01   4.5010362e-01   4.4002743e-01   4.4827923e-01   4.5974960e-01   4.5788150e-01   4.6579142e-01
   4.0636348e-01   4.0301760e-01   4.1469141e-01   3.8970239e-01   4.8432759e-01   4.7853412e-01   4.0495946e-01   4.2652313e-01   4.4158741e-01   4.0669815e-01   4.5057847e-01   4.6392425e-01   4.2326471e-01   4.6309522e-01   0.0000000e+00   4.1503956e-01   4.7155767e-01   5.0884760e-01   4.7474093e-01   4.6458804e-01   5.2286847e-01   4.6702052e-01   4.2742691e-01   4.5880044e-01   5.3879167e-01   5.5404215e-01   4.5119674e-01   4.1391128e-01   4.4772480e-01   4.3124865e-01   5.3085309e-01   4.8660932e-01   4.6474739e-01   4.9735143e-01   6.4586536e-01   7.8014949e-01   4.5815418e-01   4.9032765e-01   4.6225832e-01   3.9138803e-01   4.5043453e-01   4.5708405e-01   4.9237094e-01   5.8465939e-01   4.9796311e-01   5.4358530e-01   3.9015575e-01   4.2426332e-01   4.2194340e-01   5.3488478e-01   4.0522772e-01   4.1276404e-01   5.1526516e-01   4.5261288e-01   3.8674846e-01   3.9353575e-01   4.1135906e-01   3.9493912e-01   3.9448401e-01   4.0754538e-01   3.9901961e-01   4.3278620e-01   3.7339234e-01   3.8541548e-01   4.0663945e-01   4.1382646e-01   4.7139841e-01   5.3582582e-01   4.6162910e-01   4.2093205e-01   5.0176538e-01   4.6361803e-01   5.6993922e-01   5.0353396e-01   5.1263201e-01   5.6031012e-01   5.4856626e-01   5.4000357e-01   4.3056141e-01   5.3518059e-01   4.3667967e-01   4.2154949e-01   4.4833458e-01   4.1268069e-01   4.1185164e-01   4.2032668e-01   4.2339989e-01   3.7420291e-01   3.8962533e-01   4.2079177e-01
   3.6034363e-01   3.5311750e-01   3.7164336e-01   3.7782754e-01   4.1068014e-01   4.3220874e-01   3.4375799e-01   3.6650918e-01   3.6767090e-01   3.7280390e-01   3.8479002e-01   3.9693198e-01   3.7977849e-01   4.2866880e-01   4.1503956e-01   0.0000000e+00   4.8649910e-01   4.6105907e-01   4.1336635e-01   4.1780238e-01   4.0972392e-01   3.8069909e-01   4.2054485e-01   4.3430669e-01   5.4518043e-01   5.1897443e-01   3.9817770e-01   3.7550828e-01   4.3278328e-01   4.1125983e-01   4.9130340e-01   4.9731166e-01   4.4587526e-01   5.0160774e-01   6.0775634e-01   6.9831112e-01   4.2629218e-01   4.9438517e-01   4.3452618e-01   3.9793802e-01   4.5412321e-01   3.4414417e-01   4.6793300e-01   5.1340206e-01   4.7700858e-01   5.4554018e-01   3.9661014e-01   4.3101774e-01   4.3396650e-01   5.5677095e-01   4.0579986e-01   4.1819062e-01   5.0938874e-01   4.3092767e-01   4.0385646e-01   3.7289443e-01   3.8687448e-01   3.7183871e-01   3.8947861e-01   4.2897716e-01   3.7328664e-01   3.9934719e-01   3.6846882e-01   3.9273722e-01   3.7604508e-01   4.0248215e-01   4.5615524e-01   5.0505552e-01   4.1085808e-01   4.2373999e-01   4.3701128e-01   4.5428451e-01   5.1065455e-01   4.6501872e-01   4.8468442e-01   4.6086026e-01   4.9267084e-01   4.5175797e-01   4.1523043e-01   3.7622414e-01   3.9506881e-01   3.8574025e-01   4.1038106e-01   3.9754064e-01   3.5184359e-01   3.6757378e-01   3.7616286e-01   3.4688240e-01   3.6069733e-01   3.6110608e-01
   4.5612565e-01   4.5402651e-01   4.6599476e-01   4.4318456e-01   5.2753164e-01   4.8526460e-01   4.5461735e-01   4.9954990e-01   4.8245808e-01   4.8913556e-01   5.0870559e-01   5.3873542e-01   5.3266879e-01   5.2550577e-01   4.7155767e-01   4.8649910e-01   0.0000000e+00   5.3878801e-01   5.1192191e-01   4.9273811e-01   5.3354749e-01   5.1786860e-01   4.9808323e-01   4.8809853e-01   6.0944092e-01   5.7408817e-01   4.5003053e-01   4.1584239e-01   4.4709894e-01   4.4888180e-01   5.7044915e-01   6.1031080e-01   5.2173826e-01   5.5173958e-01   6.6963079e-01   7.5760298e-01   5.1272294e-01   5.6862681e-01   5.1971850e-01   4.5306254e-01   4.9909052e-01   3.9664426e-01   5.4913695e-01   5.5375365e-01   5.6681687e-01   6.3105842e-01   4.8819257e-01   4.7113098e-01   4.7261282e-01   5.5379899e-01   4.5862096e-01   5.0640600e-01   6.3352787e-01   5.2801322e-01   4.3398174e-01   4.1269682e-01   4.4393064e-01   4.3968384e-01   4.8132996e-01   5.2123497e-01   4.5650875e-01   4.9890088e-01   4.1776022e-01   4.4390737e-01   4.4456101e-01   4.8846850e-01   5.4453630e-01   5.7911697e-01   5.0267546e-01   5.4459645e-01   5.5034001e-01   5.5382176e-01   6.7658757e-01   5.6851990e-01   5.5917237e-01   5.8059989e-01   6.1382087e-01   5.9090491e-01   5.0057197e-01   4.4633756e-01   4.6775433e-01   4.8195971e-01   4.4693791e-01   4.6205334e-01   4.3833942e-01   4.4749588e-01   4.3131827e-01   4.2900939e-01   4.1547120e-01   4.3797792e-01
   4.1185964e-01   4.3428431e-01   4.2376571e-01   4.6082248e-01   5.0839362e-01   5.1019220e-01   4.3014283e-01   4.5558090e-01   4.6056893e-01   4.4852722e-01   5.4169599e-01   5.1394777e-01   4.4130677e-01   5.1878848e-01   5.0884760e-01   4.6105907e-01   5.3878801e-01   0.0000000e+00   5.0661548e-01   5.3066993e-01   5.9332804e-01   4.5321242e-01   4.9041976e-01   5.2376170e-01   6.4643023e-01   5.5825987e-01   4.5127561e-01   4.8663991e-01   4.7838047e-01   4.8653294e-01   5.6493228e-01   5.4555340e-01   4.7023425e-01   5.3418863e-01   6.5445304e-01   6.1901211e-01   5.3902939e-01   5.1020110e-01   4.7964768e-01   4.7425716e-01   4.9134871e-01   3.4774246e-01   5.0810900e-01   6.0156312e-01   5.3083311e-01   6.1354476e-01   4.5341372e-01   4.5616178e-01   4.8516148e-01   5.7257698e-01   4.4567008e-01   4.3850242e-01   5.3322693e-01   5.0114258e-01   4.0518998e-01   4.2838342e-01   4.1724705e-01   4.0043982e-01   4.0195746e-01   4.9087278e-01   4.4421114e-01   5.0028893e-01   4.1571536e-01   4.3473204e-01   4.3035359e-01   4.6788321e-01   5.3073939e-01   5.6143855e-01   5.1445578e-01   5.5159520e-01   5.6626919e-01   4.9590995e-01   6.1904000e-01   5.3164183e-01   5.1998880e-01   5.4477346e-01   5.3911706e-01   5.4757855e-01   4.3945322e-01   4.2672357e-01   4.6975476e-01   4.5154704e-01   4.6432982e-01   4.7309419e-01   4.1083875e-01   4.4167456e-01   4.0881405e-01   3.9692428e-01   4.1451228e-01   4.2887343e-01
   3.9674182e-01   4.3063885e-01   4.4326369e-01   4.2609689e-01   5.1219771e-01   4.7488868e-01   3.8467133e-01   4.2785279e-01   4.3378921e-01   3.9898621e-01   4.8285066e-01   4.6161276e-01   4.1658655e-01   4.5500724e-01   4.7474093e-01   4.1336635e-01   5.1192191e-01   5.0661548e-01   0.0000000e+00   4.5647351e-01   5.3391021e-01   5.2257881e-01   4.7447172e-01   4.8481848e-01   5.9002699e-01   5.4226665e-01   4.0964800e-01   4.7792271e-01   4.4176684e-01   4.4156754e-01   5.6541568e-01   5.2845047e-01   4.7672055e-01   5.3391154e-01   6.1209266e-01   7.5494737e-01   5.3396848e-01   5.0255367e-01   4.4583487e-01   4.7432961e-01   5.0981413e-01   4.6688187e-01   4.7184397e-01   5.3624645e-01   5.0363274e-01   5.9273789e-01   4.5879791e-01   4.4172574e-01   4.6581566e-01   5.4217287e-01   4.0882745e-01   4.0967774e-01   4.7428360e-01   4.5673383e-01   3.9571783e-01   3.8185039e-01   3.8798690e-01   3.8501219e-01   4.0831823e-01   4.2755074e-01   3.8562006e-01   4.4656127e-01   3.6910665e-01   4.0850667e-01   3.9416350e-01   4.2014904e-01   4.7261918e-01   5.2357211e-01   4.3789924e-01   4.2858201e-01   4.8463110e-01   4.9366110e-01   5.4329980e-01   4.6219739e-01   4.9999305e-01   4.8351933e-01   4.8816708e-01   5.2251842e-01   4.3931298e-01   5.0204336e-01   4.2040292e-01   4.0252084e-01   4.2170601e-01   4.4052679e-01   4.0157392e-01   4.2201386e-01   4.0838543e-01   4.1632537e-01   4.4067965e-01   4.1990192e-01
   4.4211507e-01   4.3691665e-01   4.4800154e-01   4.6134483e-01   5.0610092e-01   4.8719636e-01   4.1658324e-01   4.1336604e-01   4.5143887e-01   4.1193126e-01   5.0250296e-01   4.7105429e-01   4.3359845e-01   4.6646066e-01   4.6458804e-01   4.1780238e-01   4.9273811e-01   5.3066993e-01   4.5647351e-01   0.0000000e+00   4.6718742e-01   5.1943284e-01   4.7947940e-01   4.9213506e-01   5.7647742e-01   5.7937892e-01   4.5840070e-01   4.7371543e-01   4.7964967e-01   4.5168393e-01   5.8602251e-01   5.5467446e-01   5.1114715e-01   5.4452093e-01   6.4466390e-01   7.8282900e-01   5.6075285e-01   5.0279951e-01   4.8703472e-01   4.6778891e-01   5.6012665e-01   4.4601584e-01   5.1844423e-01   5.4510724e-01   5.2211484e-01   6.1347942e-01   4.7892619e-01   4.5107716e-01   5.0298805e-01   5.6856421e-01   4.4247385e-01   4.7079203e-01   5.3772546e-01   4.8942165e-01   4.3189971e-01   4.1573288e-01   4.2906885e-01   4.1195386e-01   4.4101765e-01   4.8525997e-01   4.1287441e-01   4.7580055e-01   4.1218863e-01   4.5210776e-01   4.3896014e-01   4.5147998e-01   4.9423544e-01   5.6422163e-01   4.6015004e-01   5.1151135e-01   5.1715534e-01   5.0385054e-01   5.8379254e-01   5.2072726e-01   6.0849864e-01   6.0798918e-01   5.4894161e-01   5.3160413e-01   4.4030995e-01   5.1833362e-01   4.6387822e-01   4.2302727e-01   4.1883389e-01   4.6359293e-01   4.1673604e-01   4.1965336e-01   4.4120714e-01   4.0423060e-01   4.4649127e-01   4.3525940e-01
   5.1092064e-01   4.7293924e-01   4.6231900e-01   4.4710834e-01   5.1527121e-01   5.5553027e-01   4.8261243e-01   4.5979859e-01   4.5614934e-01   4.2312948e-01   5.7308857e-01   5.8563376e-01   4.9950325e-01   5.3414228e-01   5.2286847e-01   4.0972392e-01   5.3354749e-01   5.9332804e-01   5.3391021e-01   4.6718742e-01   0.0000000e+00   5.0058754e-01   5.4789946e-01   5.0707078e-01   6.7528314e-01   6.5767505e-01   5.4221663e-01   5.3630768e-01   5.9211911e-01   5.2681517e-01   6.2758787e-01   6.4774337e-01   6.3295900e-01   6.0358607e-01   7.6044433e-01   7.8035532e-01   6.8910415e-01   5.8767451e-01   5.5813190e-01   5.1395788e-01   6.4501330e-01   5.0190886e-01   6.3489748e-01   6.6036931e-01   6.0576446e-01   7.6634640e-01   6.0229504e-01   6.1683466e-01   5.7688681e-01   7.6728421e-01   5.4721555e-01   4.9922040e-01   7.2138197e-01   6.0237422e-01   5.3940426e-01   4.1497806e-01   4.3101357e-01   4.4247537e-01   5.2637644e-01   5.4071313e-01   4.9790696e-01   5.1853674e-01   4.8307533e-01   4.8343190e-01   5.0973846e-01   4.4895318e-01   5.6403696e-01   5.8568801e-01   5.0302307e-01   5.7555303e-01   6.5318065e-01   6.6244794e-01   7.3721290e-01   6.6191783e-01   6.5745150e-01   6.4597978e-01   6.3108088e-01   6.6754892e-01   5.6827313e-01   5.9839978e-01   5.9529735e-01   5.3668811e-01   5.4205712e-01   5.9061976e-01   4.9221653e-01   4.3206048e-01   4.9620289e-01   4.8694735e-01   5.0018672e-01   4.5090488e-01
   3.9686223e-01   3.8487305e-01   3.6330429e-01   3.3227247e-01   4.3511715e-01   4.8025960e-01   4.2456928e-01   4.2859139e-01   4.4665248e-01   4.4792534e-01   5.9075480e-01   5.2891757e-01   4.8231111e-01   4.8581425e-01   4.6702052e-01   3.8069909e-01   5.1786860e-01   4.5321242e-01   5.2257881e-01   5.1943284e-01   5.0058754e-01   0.0000000e+00   4.7439920e-01   4.3161070e-01   5.3587518e-01   5.2269784e-01   5.4863058e-01   4.5762524e-01   4.4881784e-01   5.2192594e-01   5.9601130e-01   5.8285187e-01   5.1267220e-01   6.0080514e-01   7.4907534e-01   6.5787073e-01   5.7475654e-01   5.2158705e-01   4.8133595e-01   4.2776810e-01   5.8890918e-01   4.4916917e-01   5.7252646e-01   5.5171309e-01   6.1488171e-01   6.0666667e-01   5.8881886e-01   4.5630498e-01   5.5414171e-01   6.4422524e-01   4.2511489e-01   4.6164834e-01   6.2615348e-01   4.9483457e-01   4.8167023e-01   3.6082159e-01   3.3368558e-01   4.4459095e-01   4.8132480e-01   5.0295295e-01   4.6911042e-01   5.1104636e-01   4.4966371e-01   4.8106520e-01   4.3603055e-01   4.0314621e-01   4.8646210e-01   5.7487389e-01   4.8163815e-01   5.5363398e-01   4.8874842e-01   5.0012897e-01   5.9345568e-01   5.2395125e-01   5.3402306e-01   4.7366217e-01   4.9378627e-01   5.5572471e-01   4.4967336e-01   4.7431093e-01   4.7753669e-01   4.0591299e-01   4.7177926e-01   3.9049781e-01   4.4955065e-01   4.0811857e-01   3.8629258e-01   4.0032519e-01   4.6253597e-01   4.4557324e-01
   4.4968171e-01   4.3556005e-01   4.4192673e-01   4.2905966e-01   5.1131029e-01   4.8549706e-01   4.3685555e-01   4.4171248e-01   4.3343019e-01   4.4064947e-01   5.1640845e-01   5.1812116e-01   4.5643301e-01   4.8110483e-01   4.2742691e-01   4.2054485e-01   4.9808323e-01   4.9041976e-01   4.7447172e-01   4.7947940e-01   5.4789946e-01   4.7439920e-01   0.0000000e+00   4.9507569e-01   5.7260690e-01   5.6522025e-01   4.6581802e-01   4.3158583e-01   4.5132495e-01   4.6399522e-01   5.8507883e-01   5.6409588e-01   5.0069738e-01   5.5051408e-01   6.9323547e-01   7.0984709e-01   5.2038744e-01   5.3044605e-01   4.8248309e-01   4.3604480e-01   6.4866703e-01   5.3816494e-01   5.1165843e-01   6.0106728e-01   5.4647670e-01   5.9502170e-01   4.7445764e-01   4.7564491e-01   5.0049657e-01   5.9037666e-01   4.7667076e-01   4.6978868e-01   5.7582346e-01   4.7849736e-01   4.4682410e-01   4.5134644e-01   4.2806983e-01   4.1987814e-01   4.4664644e-01   4.8652062e-01   4.5589427e-01   5.0537743e-01   4.4440677e-01   4.5624175e-01   4.4369158e-01   4.5713050e-01   5.3289534e-01   5.4494720e-01   4.9184365e-01   5.2885786e-01   5.2104898e-01   4.9597296e-01   6.0855348e-01   5.3079298e-01   6.0583514e-01   5.2712369e-01   5.5685388e-01   5.6654809e-01   4.5888479e-01   4.7394687e-01   4.7364519e-01   4.4279734e-01   4.9093872e-01   4.4081712e-01   4.2817269e-01   4.2105895e-01   4.1516509e-01   4.1830597e-01   4.2081188e-01   4.1665094e-01
   4.5169940e-01   4.7416134e-01   4.8614515e-01   4.7160022e-01   5.2103181e-01   4.9998748e-01   4.6364658e-01   4.6637510e-01   4.5982176e-01   4.7112980e-01   5.0582773e-01   5.2416753e-01   4.6084619e-01   4.8715032e-01   4.5880044e-01   4.3430669e-01   4.8809853e-01   5.2376170e-01   4.8481848e-01   4.9213506e-01   5.0707078e-01   4.3161070e-01   4.9507569e-01   0.0000000e+00   5.9026060e-01   5.9413580e-01   4.5682290e-01   4.9291136e-01   4.4316903e-01   4.4412813e-01   6.0773871e-01   5.9993580e-01   4.9737253e-01   5.2854146e-01   7.1065287e-01   6.8809647e-01   4.8447376e-01   5.7131218e-01   4.6415291e-01   4.3530731e-01   5.9354260e-01   4.7036968e-01   5.3606330e-01   6.1209936e-01   5.7879966e-01   6.1862709e-01   5.0848181e-01   5.0489369e-01   5.1186965e-01   6.5178006e-01   4.8333810e-01   5.1553853e-01   6.2729903e-01   4.9147266e-01   4.8700528e-01   4.7649874e-01   4.7260879e-01   4.5836424e-01   4.7646898e-01   5.2424693e-01   4.9734431e-01   5.1818022e-01   4.8719529e-01   4.9694800e-01   4.9757546e-01   4.9290382e-01   5.8324883e-01   5.9547775e-01   5.3338090e-01   5.5047651e-01   5.5302113e-01   5.6542749e-01   6.2607706e-01   5.7702440e-01   6.5142000e-01   5.8573807e-01   6.3922936e-01   5.8012428e-01   4.8634488e-01   5.3547190e-01   5.2004991e-01   4.8939304e-01   5.1682991e-01   4.9793052e-01   4.6887942e-01   4.5487686e-01   4.6612712e-01   4.7349261e-01   4.5945186e-01   4.6154976e-01
   5.3187790e-01   5.2666550e-01   5.2681785e-01   6.0248100e-01   6.5192249e-01   5.7211020e-01   5.3766868e-01   5.4293029e-01   6.1927187e-01   5.7809632e-01   6.5611234e-01   5.4411397e-01   5.5963158e-01   5.7251101e-01   5.3879167e-01   5.4518043e-01   6.0944092e-01   6.4643023e-01   5.9002699e-01   5.7647742e-01   6.7528314e-01   5.3587518e-01   5.7260690e-01   5.9026060e-01   0.0000000e+00   6.6970605e-01   5.4888443e-01   5.6976119e-01   5.6729154e-01   5.3357368e-01   6.4351381e-01   6.0648968e-01   5.5206435e-01   6.5981663e-01   7.9274569e-01   8.3136768e-01   5.6530336e-01   6.3349673e-01   6.2571144e-01   5.7538197e-01   6.0615337e-01   4.9702582e-01   6.1969865e-01   7.0731884e-01   6.1141494e-01   7.4395735e-01   6.0379956e-01   5.7268816e-01   5.6307167e-01   6.5778071e-01   5.3884944e-01   5.8953966e-01   6.4394745e-01   5.6340449e-01   5.0259145e-01   5.4619821e-01   5.3199555e-01   5.1261456e-01   4.8334950e-01   5.4333107e-01   4.8568509e-01   5.3837578e-01   5.1874681e-01   5.2121914e-01   4.9684497e-01   5.1050385e-01   5.8643192e-01   6.0363860e-01   6.0959688e-01   5.7819968e-01   5.5457079e-01   5.7532842e-01   6.5903876e-01   6.0498520e-01   6.4978936e-01   6.7535899e-01   6.0836505e-01   6.0855717e-01   5.0808192e-01   5.5566168e-01   5.7752239e-01   5.4531689e-01   5.2703549e-01   5.3702157e-01   5.0015753e-01   5.3883218e-01   5.2386275e-01   5.2802415e-01   5.3144258e-01   5.0716359e-01
   4.7530388e-01   5.0298278e-01   5.0744766e-01   5.0875763e-01   5.8632074e-01   5.3259089e-01   4.9322863e-01   4.9400685e-01   5.0316739e-01   5.3934225e-01   5.7891801e-01   5.2989870e-01   5.1248936e-01   5.7632822e-01   5.5404215e-01   5.1897443e-01   5.7408817e-01   5.5825987e-01   5.4226665e-01   5.7937892e-01   6.5767505e-01   5.2269784e-01   5.6522025e-01   5.9413580e-01   6.6970605e-01   0.0000000e+00   5.0532591e-01   5.3849030e-01   5.3522215e-01   5.6327284e-01   6.5049256e-01   6.2290895e-01   5.3691682e-01   5.9653963e-01   8.3997314e-01   9.2901783e-01   6.3248232e-01   6.0303134e-01   5.5326791e-01   5.0506549e-01   6.4161328e-01   5.6116462e-01   6.3239231e-01   6.6499359e-01   5.8899548e-01   6.8208999e-01   5.7177404e-01   5.9184219e-01   5.8046821e-01   6.1249046e-01   5.4870077e-01   6.1576224e-01   6.5431195e-01   5.7776666e-01   5.3561544e-01   4.9671747e-01   5.6334533e-01   5.0089013e-01   5.1779474e-01   5.5573540e-01   5.1825806e-01   5.5127943e-01   4.9724114e-01   5.1771131e-01   5.4388814e-01   5.2511788e-01   5.7245306e-01   6.6073148e-01   5.7401403e-01   5.4527572e-01   5.8502928e-01   5.7397960e-01   6.6187271e-01   6.1262978e-01   6.5476072e-01   6.6113975e-01   6.1035513e-01   6.0023628e-01   4.6897199e-01   5.8582108e-01   5.2863230e-01   4.8707573e-01   5.3195710e-01   5.4742086e-01   4.9477921e-01   4.8066997e-01   4.3852002e-01   4.3660281e-01   5.1054005e-01   5.0944170e-01
   4.2006281e-01   4.5875848e-01   4.0312697e-01   4.0477256e-01   4.9647829e-01   4.3935021e-01   3.7941600e-01   4.1718559e-01   4.4448267e-01   4.2545561e-01   4.6884564e-01   4.5379138e-01   4.2403981e-01   4.6500156e-01   4.5119674e-01   3.9817770e-01   4.5003053e-01   4.5127561e-01   4.0964800e-01   4.5840070e-01   5.4221663e-01   5.4863058e-01   4.6581802e-01   4.5682290e-01   5.4888443e-01   5.0532591e-01   0.0000000e+00   4.4943597e-01   4.3901669e-01   3.9825058e-01   4.5355349e-01   5.2141801e-01   4.6755073e-01   5.1961028e-01   7.4234452e-01   7.8194832e-01   5.0082987e-01   5.4084573e-01   4.9089998e-01   4.3451970e-01   5.2353777e-01   4.8139294e-01   5.2312771e-01   5.8233497e-01   5.1104132e-01   5.6702865e-01   4.5668526e-01   5.0432150e-01   5.0065029e-01   5.5664262e-01   4.2256280e-01   4.7030951e-01   5.0313408e-01   4.4707420e-01   4.1390163e-01   3.8420475e-01   4.0392264e-01   3.9631039e-01   4.0778436e-01   4.2882286e-01   4.1149827e-01   4.3601403e-01   4.1942951e-01   4.1622241e-01   4.6158956e-01   4.7804677e-01   5.0823521e-01   5.7103678e-01   4.3442307e-01   4.8083029e-01   4.7751846e-01   4.8976777e-01   5.7536012e-01   5.0696530e-01   5.4060446e-01   5.1313298e-01   5.4477136e-01   5.3002047e-01   4.1695940e-01   4.7197525e-01   4.4850530e-01   4.5226132e-01   4.5303969e-01   3.9989025e-01   4.1774271e-01   4.0625181e-01   4.1245066e-01   3.9419863e-01   3.6168878e-01   3.8868877e-01
   4.1463833e-01   4.0433151e-01   4.2603566e-01   4.0910714e-01   4.7963663e-01   4.8406566e-01   3.9839629e-01   4.4283406e-01   4.3741870e-01   3.9494818e-01   4.8732262e-01   4.2685865e-01   4.2478792e-01   4.8355083e-01   4.1391128e-01   3.7550828e-01   4.1584239e-01   4.8663991e-01   4.7792271e-01   4.7371543e-01   5.3630768e-01   4.5762524e-01   4.3158583e-01   4.9291136e-01   5.6976119e-01   5.3849030e-01   4.4943597e-01   0.0000000e+00   4.1739529e-01   4.6063474e-01   5.3601504e-01   5.0883134e-01   4.6199159e-01   5.0022193e-01   7.2033551e-01   7.8412089e-01   4.8394267e-01   4.8498472e-01   4.2547282e-01   5.0403588e-01   5.9196620e-01   4.4706084e-01   4.9250350e-01   5.6882513e-01   5.2789740e-01   5.7703884e-01   5.0507821e-01   4.8060471e-01   4.8167205e-01   5.6370267e-01   4.6940869e-01   4.4643795e-01   5.4084975e-01   4.6889377e-01   4.8796128e-01   4.2761398e-01   4.5312248e-01   4.1124925e-01   4.4096973e-01   4.9995400e-01   4.1805244e-01   4.5316174e-01   4.3596738e-01   4.4274842e-01   4.5396291e-01   4.5407778e-01   4.8224696e-01   5.3515313e-01   4.6667797e-01   5.3375318e-01   4.4892900e-01   4.6203237e-01   5.6692870e-01   4.9897305e-01   5.7376329e-01   4.7756378e-01   5.1719486e-01   5.2297538e-01   4.3984217e-01   4.9427063e-01   4.3759583e-01   3.9039396e-01   4.4646347e-01   4.5792697e-01   4.0411927e-01   3.9613239e-01   4.1931764e-01   4.1081528e-01   3.9130994e-01   4.4223898e-01
   4.3989260e-01   4.2352955e-01   4.6143561e-01   4.3346900e-01   4.7497151e-01   4.6220195e-01   4.1056458e-01   4.2132105e-01   4.6590367e-01   4.3935638e-01   5.0542691e-01   4.7844638e-01   4.5564833e-01   4.8711591e-01   4.4772480e-01   4.3278328e-01   4.4709894e-01   4.7838047e-01   4.4176684e-01   4.7964967e-01   5.9211911e-01   4.4881784e-01   4.5132495e-01   4.4316903e-01   5.6729154e-01   5.3522215e-01   4.3901669e-01   4.1739529e-01   0.0000000e+00   4.4684241e-01   5.4550395e-01   5.4293212e-01   4.6378617e-01   5.1915570e-01   6.8207979e-01   7.9812897e-01   5.0065229e-01   5.3943075e-01   4.3963835e-01   4.9037409e-01   5.7211466e-01   4.3236045e-01   5.1300131e-01   6.1348881e-01   5.3136694e-01   5.5899131e-01   4.5554142e-01   4.4957368e-01   4.4221617e-01   5.7320927e-01   4.1598732e-01   4.2555364e-01   4.7717160e-01   4.3143123e-01   4.2338451e-01   3.9104549e-01   3.8873797e-01   3.8142482e-01   3.9971361e-01   4.1434473e-01   3.9706524e-01   4.4885030e-01   3.9318118e-01   4.1029936e-01   4.2194495e-01   4.3539737e-01   4.9580026e-01   5.3580600e-01   4.5627513e-01   4.8749366e-01   4.9691715e-01   4.4482261e-01   5.4828690e-01   5.6785983e-01   5.7182870e-01   5.5571787e-01   5.3017380e-01   5.0908062e-01   4.1726472e-01   4.5884659e-01   4.5611661e-01   4.2730596e-01   4.2090319e-01   4.3089830e-01   4.0790341e-01   4.2424360e-01   3.7107573e-01   4.1499031e-01   4.0547116e-01   4.2494540e-01
   4.0252098e-01   4.1123139e-01   4.4661801e-01   4.1412469e-01   4.8580364e-01   4.4914153e-01   3.9802137e-01   4.1322361e-01   4.1934988e-01   4.2935806e-01   5.0835181e-01   4.4374078e-01   4.1853558e-01   4.6164060e-01   4.3124865e-01   4.1125983e-01   4.4888180e-01   4.8653294e-01   4.4156754e-01   4.5168393e-01   5.2681517e-01   5.2192594e-01   4.6399522e-01   4.4412813e-01   5.3357368e-01   5.6327284e-01   3.9825058e-01   4.6063474e-01   4.4684241e-01   0.0000000e+00   5.8722128e-01   5.3717972e-01   4.7317518e-01   5.1961957e-01   6.5812504e-01   7.2587635e-01   5.3541732e-01   5.5779423e-01   5.1554545e-01   4.8664918e-01   6.2733061e-01   4.8565864e-01   5.5595605e-01   5.9520741e-01   5.6875782e-01   6.2835468e-01   4.7267454e-01   4.9609212e-01   4.8132054e-01   5.8960537e-01   4.6699358e-01   4.8724674e-01   5.6099666e-01   4.7186264e-01   4.4523279e-01   4.4509424e-01   4.4344438e-01   4.0516065e-01   4.5180383e-01   5.0575699e-01   4.5455543e-01   4.8275106e-01   4.4534989e-01   4.7933977e-01   4.5702541e-01   4.5045604e-01   5.1398395e-01   5.8300965e-01   4.9786756e-01   5.1775411e-01   5.3647571e-01   4.9874076e-01   5.7595329e-01   5.7818170e-01   6.1389424e-01   6.1399957e-01   5.3300886e-01   5.4662891e-01   4.4886504e-01   4.9007919e-01   4.4092797e-01   4.3753550e-01   4.3764145e-01   4.2072427e-01   4.0577265e-01   3.8981009e-01   3.5535824e-01   4.2514012e-01   4.0813077e-01   4.0981729e-01
   5.0129265e-01   5.0317733e-01   5.2626849e-01   4.7071740e-01   5.9169314e-01   5.7051051e-01   5.1410473e-01   5.0922175e-01   5.0928797e-01   5.1509490e-01   6.0404237e-01   5.8908452e-01   5.3012163e-01   5.2682199e-01   5.3085309e-01   4.9130340e-01   5.7044915e-01   5.6493228e-01   5.6541568e-01   5.8602251e-01   6.2758787e-01   5.9601130e-01   5.8507883e-01   6.0773871e-01   6.4351381e-01   6.5049256e-01   4.5355349e-01   5.3601504e-01   5.4550395e-01   5.8722128e-01   0.0000000e+00   6.2766920e-01   5.4175553e-01   6.1615580e-01   7.5313374e-01   8.3234715e-01   6.3776158e-01   5.6972163e-01   5.5920929e-01   5.2255475e-01   6.5644060e-01   5.0919486e-01   6.3730934e-01   6.4450800e-01   5.8891754e-01   6.1662433e-01   5.1588096e-01   5.4106836e-01   5.1829188e-01   6.5845135e-01   5.0689776e-01   5.3996764e-01   6.0053764e-01   5.0017296e-01   4.6119391e-01   4.8401211e-01   4.6622413e-01   4.7113435e-01   4.9052199e-01   5.0159559e-01   4.8787805e-01   5.0859097e-01   4.6371399e-01   5.1707351e-01   4.8154963e-01   5.1491633e-01   5.6683215e-01   6.0213419e-01   5.7560829e-01   5.2107881e-01   5.9574491e-01   5.7597291e-01   5.7085337e-01   5.7944311e-01   6.3432718e-01   6.8725833e-01   5.9804792e-01   6.0826122e-01   4.8750313e-01   5.3457174e-01   5.0936690e-01   5.2511855e-01   5.2908705e-01   5.0446003e-01   5.0013069e-01   4.7043239e-01   4.9301634e-01   4.9567146e-01   4.9734159e-01   5.3183683e-01
   4.7521378e-01   4.8601576e-01   4.9841409e-01   5.2378801e-01   5.5189843e-01   5.6292530e-01   4.9190205e-01   5.2519459e-01   4.9230095e-01   4.7741427e-01   5.7233758e-01   5.3823547e-01   5.1811404e-01   5.5838181e-01   4.8660932e-01   4.9731166e-01   6.1031080e-01   5.4555340e-01   5.2845047e-01   5.5467446e-01   6.4774337e-01   5.8285187e-01   5.6409588e-01   5.9993580e-01   6.0648968e-01   6.2290895e-01   5.2141801e-01   5.0883134e-01   5.4293212e-01   5.3717972e-01   6.2766920e-01   0.0000000e+00   5.4814362e-01   5.8197422e-01   7.6042862e-01   7.5438008e-01   6.4573324e-01   5.4373475e-01   4.4349352e-01   4.8451071e-01   6.0090573e-01   5.6221385e-01   5.7437767e-01   5.8056155e-01   5.6548850e-01   5.7264966e-01   4.9386413e-01   5.0136181e-01   5.2018521e-01   6.0318222e-01   4.8967776e-01   4.7900248e-01   5.7306796e-01   4.7635588e-01   4.7318724e-01   5.1089482e-01   4.8331030e-01   4.2685333e-01   4.4101812e-01   4.8446052e-01   4.8103580e-01   4.9034308e-01   4.7400899e-01   4.8365817e-01   4.9465847e-01   5.1948573e-01   5.5860952e-01   6.0645230e-01   5.5428991e-01   5.5190343e-01   5.9234390e-01   5.7086502e-01   6.1259899e-01   6.0483704e-01   6.7325590e-01   6.6860704e-01   5.7476720e-01   6.0592442e-01   4.6711448e-01   5.2694402e-01   5.1345679e-01   5.0401279e-01   5.2418442e-01   5.0781536e-01   4.7631675e-01   4.7855736e-01   4.9687843e-01   5.2061468e-01   5.0435802e-01   4.8651972e-01
   4.4961783e-01   4.6342625e-01   4.6896028e-01   4.3767749e-01   5.1164141e-01   5.4623681e-01   4.5155708e-01   4.4980860e-01   4.7347578e-01   4.4353044e-01   4.9290096e-01   4.7333935e-01   4.4668504e-01   4.9134972e-01   4.6474739e-01   4.4587526e-01   5.2173826e-01   4.7023425e-01   4.7672055e-01   5.1114715e-01   6.3295900e-01   5.1267220e-01   5.0069738e-01   4.9737253e-01   5.5206435e-01   5.3691682e-01   4.6755073e-01   4.6199159e-01   4.6378617e-01   4.7317518e-01   5.4175553e-01   5.4814362e-01   0.0000000e+00   5.2943592e-01   6.7241718e-01   7.0889019e-01   5.3935311e-01   5.1546751e-01   3.9699945e-01   3.9407313e-01   5.2921378e-01   4.8208669e-01   5.0193593e-01   5.8062351e-01   5.3985479e-01   5.4593562e-01   4.7185668e-01   4.4494984e-01   4.6318239e-01   5.6455258e-01   4.6059679e-01   4.7525259e-01   5.1879365e-01   4.6480499e-01   4.5983169e-01   4.8830717e-01   4.6634706e-01   4.4904967e-01   4.2928487e-01   4.7376897e-01   4.5601440e-01   5.1888145e-01   4.6780310e-01   4.8073181e-01   4.6696127e-01   4.6206865e-01   5.2646899e-01   5.6392978e-01   5.1761121e-01   5.0709279e-01   5.0265572e-01   5.1669237e-01   5.7177571e-01   5.8813617e-01   5.9223854e-01   6.2863296e-01   5.5011522e-01   5.7462738e-01   4.3594829e-01   4.8671368e-01   5.1358590e-01   4.8406152e-01   4.8562598e-01   4.8535823e-01   4.4856117e-01   4.5303224e-01   4.3679355e-01   4.4587175e-01   4.4796745e-01   4.5040674e-01
   4.9075404e-01   4.9311538e-01   4.7618898e-01   4.6181315e-01   5.4780173e-01   5.1174809e-01   4.7724718e-01   4.9703416e-01   5.0363805e-01   4.9235685e-01   5.5139974e-01   5.3713745e-01   5.0702289e-01   5.4435840e-01   4.9735143e-01   5.0160774e-01   5.5173958e-01   5.3418863e-01   5.3391154e-01   5.4452093e-01   6.0358607e-01   6.0080514e-01   5.5051408e-01   5.2854146e-01   6.5981663e-01   5.9653963e-01   5.1961028e-01   5.0022193e-01   5.1915570e-01   5.1961957e-01   6.1615580e-01   5.8197422e-01   5.2943592e-01   0.0000000e+00   7.2481401e-01   7.2945189e-01   5.8784527e-01   5.8727166e-01   4.4734903e-01   4.8131668e-01   6.5392189e-01   5.8327114e-01   5.8944532e-01   6.4918659e-01   5.7566623e-01   6.2539555e-01   5.0851304e-01   5.2612452e-01   5.3211668e-01   6.1201021e-01   4.9915429e-01   5.2427511e-01   6.0617309e-01   5.0844588e-01   4.4640344e-01   4.9874668e-01   4.7416135e-01   4.8501358e-01   4.8896553e-01   4.9649216e-01   4.7292724e-01   5.3786521e-01   4.8197357e-01   4.9056924e-01   5.2195295e-01   5.0713253e-01   5.5215418e-01   5.9933425e-01   4.9678337e-01   5.5101382e-01   5.6057299e-01   5.0809688e-01   6.2613719e-01   6.4722586e-01   6.5133372e-01   6.9956639e-01   6.0684440e-01   5.8588043e-01   5.3981365e-01   5.4884976e-01   5.4667032e-01   5.2642078e-01   5.1898489e-01   4.7348218e-01   4.8904254e-01   4.9024881e-01   4.5521039e-01   4.5555335e-01   4.7848290e-01   4.6563954e-01
   5.6086673e-01   6.4768158e-01   5.9934936e-01   6.1749328e-01   6.3759096e-01   6.4722099e-01   5.7252728e-01   5.8942073e-01   6.3538506e-01   5.7371898e-01   6.2442783e-01   6.5589392e-01   5.6213640e-01   6.3793846e-01   6.4586536e-01   6.0775634e-01   6.6963079e-01   6.5445304e-01   6.1209266e-01   6.4466390e-01   7.6044433e-01   7.4907534e-01   6.9323547e-01   7.1065287e-01   7.9274569e-01   8.3997314e-01   7.4234452e-01   7.2033551e-01   6.8207979e-01   6.5812504e-01   7.5313374e-01   7.6042862e-01   6.7241718e-01   7.2481401e-01   0.0000000e+00   9.1039740e-01   7.6538532e-01   7.4053293e-01   6.1820641e-01   6.9278420e-01   7.5691262e-01   7.1040995e-01   6.7062328e-01   7.6970261e-01   6.8598120e-01   6.9887813e-01   6.4423167e-01   6.3473389e-01   6.4298071e-01   7.8747442e-01   6.4142419e-01   6.2523443e-01   6.6689261e-01   6.2319963e-01   5.4215963e-01   5.6794747e-01   5.7356025e-01   5.0822925e-01   5.9908643e-01   6.4722532e-01   5.5583786e-01   6.1195123e-01   5.6986875e-01   6.1092271e-01   5.7507973e-01   6.4877579e-01   7.0329760e-01   7.2207328e-01   6.1258138e-01   6.1612891e-01   5.9978173e-01   6.3346377e-01   7.1638391e-01   6.5170776e-01   6.8939745e-01   7.4760798e-01   7.3887271e-01   6.8398647e-01   6.0545639e-01   6.2556818e-01   6.0913013e-01   5.8821968e-01   6.1919692e-01   6.0850049e-01   5.6695083e-01   5.7982691e-01   5.8857127e-01   5.7903474e-01   5.7159143e-01   5.5881579e-01
   6.8332480e-01   6.4495209e-01   6.5252420e-01   6.4554877e-01   6.7738771e-01   7.8166707e-01   6.9812202e-01   7.0389897e-01   7.4436446e-01   8.3059377e-01   8.1122145e-01   7.9134007e-01   7.1768021e-01   7.1163470e-01   7.8014949e-01   6.9831112e-01   7.5760298e-01   6.1901211e-01   7.5494737e-01   7.8282900e-01   7.8035532e-01   6.5787073e-01   7.0984709e-01   6.8809647e-01   8.3136768e-01   9.2901783e-01   7.8194832e-01   7.8412089e-01   7.9812897e-01   7.2587635e-01   8.3234715e-01   7.5438008e-01   7.0889019e-01   7.2945189e-01   9.1039740e-01   0.0000000e+00   8.1595284e-01   7.4504024e-01   6.9022731e-01   7.5585184e-01   7.4845680e-01   6.6312261e-01   6.8238624e-01   9.1006677e-01   8.0806290e-01   7.7814763e-01   6.7760293e-01   7.0054011e-01   8.6042812e-01   9.5937187e-01   7.1589555e-01   6.8431518e-01   7.6904270e-01   6.6606795e-01   6.8062915e-01   7.8640770e-01   7.2380770e-01   6.7595632e-01   6.6107951e-01   7.3077612e-01   6.1750454e-01   7.1840069e-01   6.0629274e-01   6.0833198e-01   7.3200397e-01   6.9900924e-01   7.5148376e-01   7.6992069e-01   8.3224549e-01   8.3111274e-01   8.2505595e-01   7.8503398e-01   7.8182373e-01   8.3629035e-01   9.2026719e-01   1.0000000e+00   7.8466804e-01   7.9366962e-01   7.3310675e-01   8.1760478e-01   7.1371507e-01   7.4951241e-01   8.0277077e-01   7.3782261e-01   7.4154575e-01   8.0618760e-01   7.8937403e-01   7.2635619e-01   7.0499888e-01   6.4601007e-01
   4.9617610e-01   4.5780720e-01   4.9081795e-01   5.1958609e-01   5.7710067e-01   5.5801912e-01   5.0419835e-01   5.0628362e-01   5.4905666e-01   4.6491967e-01   5.3147399e-01   5.2893528e-01   5.0091203e-01   5.1346740e-01   4.5815418e-01   4.2629218e-01   5.1272294e-01   5.3902939e-01   5.3396848e-01   5.6075285e-01   6.8910415e-01   5.7475654e-01   5.2038744e-01   4.8447376e-01   5.6530336e-01   6.3248232e-01   5.0082987e-01   4.8394267e-01   5.0065229e-01   5.3541732e-01   6.3776158e-01   6.4573324e-01   5.3935311e-01   5.8784527e-01   7.6538532e-01   8.1595284e-01   0.0000000e+00   6.2346780e-01   5.0901277e-01   4.9028602e-01   6.2541831e-01   5.3217131e-01   5.9342507e-01   6.3725008e-01   5.7916715e-01   5.9607308e-01   5.2083543e-01   5.1951560e-01   4.8349173e-01   5.8928338e-01   4.7824481e-01   4.9633814e-01   5.9289012e-01   5.3459966e-01   5.0114787e-01   4.5193796e-01   4.5970202e-01   4.7607364e-01   4.2958300e-01   4.6430509e-01   4.3045574e-01   4.9252155e-01   4.2587175e-01   4.8250718e-01   5.0304360e-01   4.9494630e-01   5.4830864e-01   5.9236185e-01   5.1989027e-01   5.2803193e-01   5.1382102e-01   5.3442882e-01   6.1579016e-01   5.8555687e-01   5.9013679e-01   6.8533803e-01   5.5478000e-01   5.7650263e-01   5.1107406e-01   5.6219648e-01   5.3459659e-01   5.2239778e-01   5.6093841e-01   5.0070438e-01   5.1605203e-01   4.7911594e-01   4.8808430e-01   4.7671916e-01   4.7568685e-01   4.5674879e-01
   5.1202305e-01   4.6488839e-01   4.8139131e-01   4.7760251e-01   5.1487182e-01   5.1667204e-01   4.8294422e-01   4.8471980e-01   5.0342476e-01   4.8404865e-01   5.7456444e-01   5.3358658e-01   4.8437190e-01   5.0756957e-01   4.9032765e-01   4.9438517e-01   5.6862681e-01   5.1020110e-01   5.0255367e-01   5.0279951e-01   5.8767451e-01   5.2158705e-01   5.3044605e-01   5.7131218e-01   6.3349673e-01   6.0303134e-01   5.4084573e-01   4.8498472e-01   5.3943075e-01   5.5779423e-01   5.6972163e-01   5.4373475e-01   5.1546751e-01   5.8727166e-01   7.4053293e-01   7.4504024e-01   6.2346780e-01   0.0000000e+00   5.2914353e-01   5.4665216e-01   6.6307535e-01   5.8196355e-01   6.2344076e-01   6.5086114e-01   5.7056801e-01   6.6532530e-01   5.7247440e-01   5.9384495e-01   5.2375695e-01   5.9967153e-01   4.8644415e-01   4.9280491e-01   6.1543804e-01   4.8283996e-01   5.0899475e-01   4.9622913e-01   4.9048790e-01   5.1274142e-01   5.2158310e-01   5.4569372e-01   5.0412756e-01   5.2336433e-01   5.4315152e-01   5.5659643e-01   5.6640071e-01   5.1311086e-01   5.9408994e-01   6.1315666e-01   5.8087000e-01   6.3156189e-01   5.2575204e-01   5.6207944e-01   6.3453583e-01   6.0598011e-01   6.2383661e-01   6.8807526e-01   5.9815898e-01   6.5716285e-01   5.0572426e-01   5.5631385e-01   5.2791402e-01   4.8803598e-01   5.3615896e-01   4.6246859e-01   5.1871647e-01   4.9237655e-01   4.8976974e-01   4.7314899e-01   5.0621484e-01   4.8299901e-01
   4.1459257e-01   4.4526322e-01   4.0256780e-01   4.1201682e-01   4.6249189e-01   4.8861739e-01   3.9103659e-01   4.1517551e-01   4.9766041e-01   4.3231968e-01   5.2858469e-01   4.5098604e-01   4.4196861e-01   4.3486325e-01   4.6225832e-01   4.3452618e-01   5.1971850e-01   4.7964768e-01   4.4583487e-01   4.8703472e-01   5.5813190e-01   4.8133595e-01   4.8248309e-01   4.6415291e-01   6.2571144e-01   5.5326791e-01   4.9089998e-01   4.2547282e-01   4.3963835e-01   5.1554545e-01   5.5920929e-01   4.4349352e-01   3.9699945e-01   4.4734903e-01   6.1820641e-01   6.9022731e-01   5.0901277e-01   5.2914353e-01   0.0000000e+00   4.4056120e-01   6.2268299e-01   4.9159625e-01   4.8581825e-01   5.5617981e-01   5.0703018e-01   5.5400469e-01   4.6046074e-01   4.5866727e-01   4.6474062e-01   5.3987741e-01   4.2800678e-01   4.0096727e-01   4.6784316e-01   4.7624132e-01   4.6600737e-01   4.3973785e-01   4.1424031e-01   3.8387631e-01   3.8787949e-01   4.1287432e-01   4.2480393e-01   4.5962668e-01   4.2248418e-01   3.8731372e-01   4.1883354e-01   4.1573087e-01   4.7103668e-01   5.0844599e-01   4.6033656e-01   4.7978360e-01   4.5133150e-01   4.6056404e-01   5.5022903e-01   5.2507262e-01   5.3693033e-01   5.1337737e-01   4.9076419e-01   5.3167085e-01   4.0043406e-01   5.1491483e-01   4.4074462e-01   4.4354219e-01   4.4335711e-01   4.9681751e-01   3.9489801e-01   3.8258182e-01   4.3224635e-01   3.7644547e-01   3.9323155e-01   3.8146520e-01
   3.8857396e-01   4.1409356e-01   3.9357321e-01   4.8512489e-01   4.8349916e-01   4.6947240e-01   3.6635632e-01   3.7412095e-01   4.7062296e-01   4.6001321e-01   5.2225883e-01   4.9488842e-01   4.4897346e-01   3.9553107e-01   3.9138803e-01   3.9793802e-01   4.5306254e-01   4.7425716e-01   4.7432961e-01   4.6778891e-01   5.1395788e-01   4.2776810e-01   4.3604480e-01   4.3530731e-01   5.7538197e-01   5.0506549e-01   4.3451970e-01   5.0403588e-01   4.9037409e-01   4.8664918e-01   5.2255475e-01   4.8451071e-01   3.9407313e-01   4.8131668e-01   6.9278420e-01   7.5585184e-01   4.9028602e-01   5.4665216e-01   4.4056120e-01   0.0000000e+00   5.2945573e-01   5.9763300e-01   4.6069489e-01   5.3782620e-01   5.3386857e-01   5.6141395e-01   4.3647961e-01   4.5755687e-01   5.0606373e-01   5.6383298e-01   4.5394001e-01   3.9879783e-01   4.2043065e-01   4.1274413e-01   4.1249323e-01   4.5938959e-01   4.3742149e-01   4.0072927e-01   4.3894115e-01   4.4053918e-01   3.7929470e-01   4.4722035e-01   3.7900584e-01   3.9717029e-01   4.1699973e-01   4.1630550e-01   4.9178495e-01   4.8723563e-01   4.2526831e-01   4.6877089e-01   4.5620900e-01   4.4616054e-01   4.8472008e-01   5.0379350e-01   5.8580193e-01   5.2459094e-01   5.0753517e-01   6.0502563e-01   4.4375247e-01   4.7152454e-01   3.9887087e-01   4.2762579e-01   4.6670060e-01   4.2531724e-01   4.5828855e-01   4.2724302e-01   4.4696808e-01   3.6434162e-01   3.7602119e-01   3.5779648e-01
   5.1049118e-01   4.7396177e-01   4.4504961e-01   4.5389977e-01   4.8048196e-01   5.2451136e-01   4.5628374e-01   4.7028446e-01   4.9138045e-01   4.0410917e-01   5.4894496e-01   5.5328394e-01   4.5616939e-01   4.4583323e-01   4.5043453e-01   4.5412321e-01   4.9909052e-01   4.9134871e-01   5.0981413e-01   5.6012665e-01   6.4501330e-01   5.8890918e-01   6.4866703e-01   5.9354260e-01   6.0615337e-01   6.4161328e-01   5.2353777e-01   5.9196620e-01   5.7211466e-01   6.2733061e-01   6.5644060e-01   6.0090573e-01   5.2921378e-01   6.5392189e-01   7.5691262e-01   7.4845680e-01   6.2541831e-01   6.6307535e-01   6.2268299e-01   5.2945573e-01   0.0000000e+00   6.0669473e-01   5.9361412e-01   6.6101570e-01   6.1650573e-01   6.6436612e-01   6.0680096e-01   5.7891453e-01   5.6232056e-01   5.9347950e-01   5.5160611e-01   5.8461066e-01   5.6012317e-01   5.0734146e-01   5.1119353e-01   4.3599720e-01   4.4134392e-01   4.6956110e-01   4.8881014e-01   5.7956091e-01   4.8396357e-01   5.9432218e-01   4.8392824e-01   4.6796473e-01   4.8715659e-01   4.6370951e-01   5.6301534e-01   5.9840705e-01   6.0053883e-01   6.0434360e-01   5.7197474e-01   5.5782310e-01   7.3018820e-01   7.0062492e-01   6.1259237e-01   6.3843734e-01   5.9197855e-01   7.5713269e-01   5.6606175e-01   5.5071631e-01   5.3120624e-01   5.2185932e-01   5.5365022e-01   5.2928602e-01   4.9167171e-01   4.9502950e-01   5.3109587e-01   4.7918768e-01   5.2093362e-01   4.3647306e-01
   4.2396918e-01   4.3807883e-01   3.8586471e-01   3.5542810e-01   3.8566922e-01   4.4574797e-01   4.0709566e-01   4.1758113e-01   4.1499320e-01   3.4535491e-01   4.4512286e-01   4.1946991e-01   4.5937131e-01   4.6975974e-01   4.5708405e-01   3.4414417e-01   3.9664426e-01   3.4774246e-01   4.6688187e-01   4.4601584e-01   5.0190886e-01   4.4916917e-01   5.3816494e-01   4.7036968e-01   4.9702582e-01   5.6116462e-01   4.8139294e-01   4.4706084e-01   4.3236045e-01   4.8565864e-01   5.0919486e-01   5.6221385e-01   4.8208669e-01   5.8327114e-01   7.1040995e-01   6.6312261e-01   5.3217131e-01   5.8196355e-01   4.9159625e-01   5.9763300e-01   6.0669473e-01   0.0000000e+00   6.5782181e-01   6.7684618e-01   5.4020068e-01   6.7440585e-01   6.3966941e-01   4.8686281e-01   4.6875449e-01   5.7141637e-01   4.8637594e-01   5.0175854e-01   5.7322831e-01   5.8581325e-01   5.0314734e-01   4.4013200e-01   4.3670765e-01   4.6652798e-01   4.9649565e-01   5.5856967e-01   4.7483732e-01   4.8885134e-01   4.2530047e-01   4.4237567e-01   4.6910840e-01   5.2044122e-01   5.5264079e-01   5.9121837e-01   4.9305304e-01   5.1012345e-01   4.6021703e-01   5.2317758e-01   5.6411610e-01   5.6559715e-01   6.0990625e-01   6.0420127e-01   6.1587429e-01   6.0792420e-01   4.1338647e-01   4.7595543e-01   4.5002139e-01   4.3207942e-01   4.1628499e-01   3.9853776e-01   4.0836900e-01   3.9203255e-01   4.4166423e-01   3.9357989e-01   3.9838528e-01   3.6584046e-01
   4.9268321e-01   4.5807651e-01   4.7398926e-01   4.6682803e-01   4.7332052e-01   5.5450164e-01   4.5792756e-01   4.8212976e-01   5.1936137e-01   4.8928025e-01   5.2382507e-01   5.1411989e-01   4.7518353e-01   5.1311983e-01   4.9237094e-01   4.6793300e-01   5.4913695e-01   5.0810900e-01   4.7184397e-01   5.1844423e-01   6.3489748e-01   5.7252646e-01   5.1165843e-01   5.3606330e-01   6.1969865e-01   6.3239231e-01   5.2312771e-01   4.9250350e-01   5.1300131e-01   5.5595605e-01   6.3730934e-01   5.7437767e-01   5.0193593e-01   5.8944532e-01   6.7062328e-01   6.8238624e-01   5.9342507e-01   6.2344076e-01   4.8581825e-01   4.6069489e-01   5.9361412e-01   6.5782181e-01   0.0000000e+00   6.0172616e-01   5.3693604e-01   5.9851003e-01   5.1044765e-01   5.1520546e-01   5.3240762e-01   6.0999395e-01   5.2094462e-01   5.0861760e-01   5.6752062e-01   5.1102219e-01   4.7559217e-01   4.6658124e-01   4.4682054e-01   4.5136130e-01   4.9475939e-01   5.0705924e-01   5.0120074e-01   5.6087467e-01   5.0698974e-01   5.0626317e-01   5.2371651e-01   5.1960405e-01   5.4844288e-01   6.1241503e-01   5.2911019e-01   5.8331498e-01   5.4735285e-01   5.5021276e-01   6.3070422e-01   6.0931688e-01   6.7544012e-01   5.8942767e-01   5.9210276e-01   5.8918897e-01   4.6526773e-01   4.8081439e-01   4.8054151e-01   4.8371651e-01   4.5919221e-01   4.9227070e-01   4.9214981e-01   4.9162312e-01   4.7245871e-01   4.5117614e-01   4.7321046e-01   4.6527443e-01
   5.0366040e-01   4.8754499e-01   5.1530139e-01   5.3288965e-01   5.7812913e-01   5.4303774e-01   4.9356745e-01   5.1479829e-01   5.1369877e-01   5.0612643e-01   5.8540585e-01   5.6875675e-01   5.5476060e-01   5.9799430e-01   5.8465939e-01   5.1340206e-01   5.5375365e-01   6.0156312e-01   5.3624645e-01   5.4510724e-01   6.6036931e-01   5.5171309e-01   6.0106728e-01   6.1209936e-01   7.0731884e-01   6.6499359e-01   5.8233497e-01   5.6882513e-01   6.1348881e-01   5.9520741e-01   6.4450800e-01   5.8056155e-01   5.8062351e-01   6.4918659e-01   7.6970261e-01   9.1006677e-01   6.3725008e-01   6.5086114e-01   5.5617981e-01   5.3782620e-01   6.6101570e-01   6.7684618e-01   6.0172616e-01   0.0000000e+00   6.1261579e-01   6.9789962e-01   5.5074566e-01   5.5860227e-01   5.8520530e-01   6.6749884e-01   5.4591771e-01   5.4020720e-01   6.1923110e-01   5.9992366e-01   5.5320438e-01   5.2617117e-01   4.9992190e-01   5.2573534e-01   5.4761977e-01   5.1428311e-01   5.0696350e-01   5.4081498e-01   4.9219036e-01   5.6255642e-01   5.7114791e-01   5.4845342e-01   6.1732560e-01   6.6410705e-01   5.8719869e-01   5.9488677e-01   5.7121560e-01   5.7379102e-01   6.3247826e-01   5.9977521e-01   6.3367684e-01   5.7652282e-01   6.1026535e-01   6.6894852e-01   5.3848683e-01   5.2253257e-01   5.6398432e-01   5.2665455e-01   5.1676317e-01   5.1633677e-01   5.0193310e-01   5.1343757e-01   5.1203977e-01   5.0905096e-01   4.7883028e-01   4.8884702e-01
   4.9236264e-01   4.7929488e-01   4.8029520e-01   4.6700060e-01   5.0785677e-01   5.2447384e-01   4.5667319e-01   4.9866899e-01   5.3146090e-01   4.8020364e-01   5.5138680e-01   5.4404930e-01   4.8451805e-01   5.1423581e-01   4.9796311e-01   4.7700858e-01   5.6681687e-01   5.3083311e-01   5.0363274e-01   5.2211484e-01   6.0576446e-01   6.1488171e-01   5.4647670e-01   5.7879966e-01   6.1141494e-01   5.8899548e-01   5.1104132e-01   5.2789740e-01   5.3136694e-01   5.6875782e-01   5.8891754e-01   5.6548850e-01   5.3985479e-01   5.7566623e-01   6.8598120e-01   8.0806290e-01   5.7916715e-01   5.7056801e-01   5.0703018e-01   5.3386857e-01   6.1650573e-01   5.4020068e-01   5.3693604e-01   6.1261579e-01   0.0000000e+00   5.9538724e-01   5.1688409e-01   5.1899566e-01   5.3435792e-01   5.5752730e-01   4.5580551e-01   4.9044363e-01   5.6581446e-01   5.1472938e-01   4.7626163e-01   5.1056313e-01   4.5362055e-01   4.6032173e-01   4.5324039e-01   4.8306335e-01   4.7610351e-01   5.1451082e-01   4.7686605e-01   5.0072904e-01   5.1222761e-01   4.8454589e-01   5.5079326e-01   5.7697710e-01   5.3750488e-01   6.0429344e-01   5.8877122e-01   5.8941494e-01   6.0741840e-01   5.8324633e-01   5.5002285e-01   5.2658955e-01   5.5199006e-01   5.9229588e-01   4.6145317e-01   4.8633613e-01   5.2772317e-01   5.0235197e-01   5.0849244e-01   4.5329802e-01   4.7460009e-01   4.5701610e-01   4.7596100e-01   4.5151381e-01   4.7077564e-01   4.8611129e-01
   5.4930444e-01   5.2966226e-01   5.2799599e-01   5.2980419e-01   5.8014901e-01   6.1242343e-01   5.1889084e-01   5.3056691e-01   5.8678687e-01   5.2181526e-01   5.9529352e-01   6.0686634e-01   5.5070257e-01   5.7705160e-01   5.4358530e-01   5.4554018e-01   6.3105842e-01   6.1354476e-01   5.9273789e-01   6.1347942e-01   7.6634640e-01   6.0666667e-01   5.9502170e-01   6.1862709e-01   7.4395735e-01   6.8208999e-01   5.6702865e-01   5.7703884e-01   5.5899131e-01   6.2835468e-01   6.1662433e-01   5.7264966e-01   5.4593562e-01   6.2539555e-01   6.9887813e-01   7.7814763e-01   5.9607308e-01   6.6532530e-01   5.5400469e-01   5.6141395e-01   6.6436612e-01   6.7440585e-01   5.9851003e-01   6.9789962e-01   5.9538724e-01   0.0000000e+00   5.6901759e-01   5.4007895e-01   5.7217099e-01   6.4274151e-01   4.9634718e-01   5.1791830e-01   5.8831130e-01   5.5053151e-01   5.1544909e-01   5.3422781e-01   4.9944073e-01   5.0860643e-01   5.6475907e-01   5.5044651e-01   5.1335961e-01   5.6696977e-01   4.7503026e-01   5.3777427e-01   5.5386618e-01   5.3701316e-01   6.3972876e-01   6.5978125e-01   5.9077988e-01   6.2062874e-01   6.2625502e-01   6.1231681e-01   6.4036217e-01   6.6856824e-01   6.3958560e-01   5.6526133e-01   6.4390361e-01   6.4511785e-01   5.2882045e-01   5.5573988e-01   5.4810895e-01   5.5961367e-01   5.5785657e-01   5.5382931e-01   5.4804836e-01   5.3042848e-01   5.3120082e-01   5.0515902e-01   5.2832589e-01   4.9721961e-01
   3.9295913e-01   4.0109814e-01   3.9092150e-01   4.1392583e-01   4.6260740e-01   4.7371473e-01   3.9905738e-01   4.1530836e-01   4.5772076e-01   4.1283693e-01   4.9386922e-01   4.8338313e-01   3.9964098e-01   4.2415991e-01   3.9015575e-01   3.9661014e-01   4.8819257e-01   4.5341372e-01   4.5879791e-01   4.7892619e-01   6.0229504e-01   5.8881886e-01   4.7445764e-01   5.0848181e-01   6.0379956e-01   5.7177404e-01   4.5668526e-01   5.0507821e-01   4.5554142e-01   4.7267454e-01   5.1588096e-01   4.9386413e-01   4.7185668e-01   5.0851304e-01   6.4423167e-01   6.7760293e-01   5.2083543e-01   5.7247440e-01   4.6046074e-01   4.3647961e-01   6.0680096e-01   6.3966941e-01   5.1044765e-01   5.5074566e-01   5.1688409e-01   5.6901759e-01   0.0000000e+00   4.2205254e-01   4.4163077e-01   5.1218081e-01   4.1347208e-01   4.5074952e-01   4.9563791e-01   4.3634796e-01   4.1227274e-01   4.1830530e-01   4.1017976e-01   3.8179910e-01   3.9760655e-01   4.0862985e-01   3.8334986e-01   4.4575115e-01   4.0495499e-01   4.0716966e-01   4.1022929e-01   3.9745904e-01   4.7643474e-01   5.3840336e-01   4.5302629e-01   5.0075004e-01   4.6945908e-01   4.6768236e-01   5.0865996e-01   5.5895237e-01   5.3994966e-01   4.5726766e-01   5.0341976e-01   5.2956123e-01   4.3575705e-01   4.1069903e-01   4.4046514e-01   4.2299431e-01   4.3980895e-01   4.2439608e-01   4.1158611e-01   3.9788860e-01   4.1049003e-01   3.8346539e-01   4.0547577e-01   3.8563862e-01
   4.1030516e-01   3.9558636e-01   3.9487428e-01   4.1233690e-01   4.5066069e-01   4.4211838e-01   3.9986757e-01   4.0141079e-01   4.6891035e-01   4.0564121e-01   4.8441857e-01   4.6814020e-01   4.2446561e-01   4.5067519e-01   4.2426332e-01   4.3101774e-01   4.7113098e-01   4.5616178e-01   4.4172574e-01   4.5107716e-01   6.1683466e-01   4.5630498e-01   4.7564491e-01   5.0489369e-01   5.7268816e-01   5.9184219e-01   5.0432150e-01   4.8060471e-01   4.4957368e-01   4.9609212e-01   5.4106836e-01   5.0136181e-01   4.4494984e-01   5.2612452e-01   6.3473389e-01   7.0054011e-01   5.1951560e-01   5.9384495e-01   4.5866727e-01   4.5755687e-01   5.7891453e-01   4.8686281e-01   5.1520546e-01   5.5860227e-01   5.1899566e-01   5.4007895e-01   4.2205254e-01   0.0000000e+00   4.8828184e-01   4.9273937e-01   4.3310878e-01   4.2857232e-01   5.0225288e-01   4.3584653e-01   4.4354911e-01   4.2270744e-01   3.9331311e-01   4.0237606e-01   3.9867534e-01   4.4918499e-01   3.8777897e-01   4.4899152e-01   3.9319378e-01   4.0574246e-01   4.2531920e-01   4.4373714e-01   5.2751631e-01   5.3468807e-01   4.7339405e-01   5.3632644e-01   4.8413156e-01   4.7549483e-01   4.9896819e-01   5.4554147e-01   5.2256947e-01   4.7806870e-01   5.0460760e-01   5.5276267e-01   4.5033965e-01   3.8884097e-01   4.4399592e-01   4.1162992e-01   4.3181334e-01   4.2489456e-01   3.9763035e-01   3.9930574e-01   3.7441065e-01   4.0316899e-01   4.0667993e-01   4.2978221e-01
   4.4710812e-01   4.5232247e-01   4.2685186e-01   4.1805999e-01   5.2935353e-01   5.1683845e-01   4.2643133e-01   4.3554423e-01   4.9210390e-01   4.2797131e-01   4.9975029e-01   4.8954242e-01   4.4470465e-01   4.4411173e-01   4.2194340e-01   4.3396650e-01   4.7261282e-01   4.8516148e-01   4.6581566e-01   5.0298805e-01   5.7688681e-01   5.5414171e-01   5.0049657e-01   5.1186965e-01   5.6307167e-01   5.8046821e-01   5.0065029e-01   4.8167205e-01   4.4221617e-01   4.8132054e-01   5.1829188e-01   5.2018521e-01   4.6318239e-01   5.3211668e-01   6.4298071e-01   8.6042812e-01   4.8349173e-01   5.2375695e-01   4.6474062e-01   5.0606373e-01   5.6232056e-01   4.6875449e-01   5.3240762e-01   5.8520530e-01   5.3435792e-01   5.7217099e-01   4.4163077e-01   4.8828184e-01   0.0000000e+00   5.2491071e-01   4.3439967e-01   4.3494742e-01   5.3941073e-01   4.8420689e-01   4.3784988e-01   4.3838872e-01   4.2675795e-01   4.4907412e-01   3.9454341e-01   4.5533322e-01   4.2829572e-01   4.5973300e-01   4.1672871e-01   4.3528855e-01   4.7068921e-01   4.9397709e-01   5.3356321e-01   5.7526943e-01   4.8768348e-01   5.1843131e-01   4.9082541e-01   5.1354633e-01   5.1047263e-01   5.7137328e-01   5.2345283e-01   5.0314131e-01   5.4190833e-01   5.5177225e-01   3.8655235e-01   4.2114435e-01   4.6074528e-01   4.3858806e-01   4.6917434e-01   4.8445251e-01   4.3747179e-01   4.2468690e-01   4.3963346e-01   4.0186415e-01   3.9374039e-01   4.1949414e-01
   5.3662324e-01   5.3068222e-01   4.9060879e-01   4.9457123e-01   5.6443963e-01   6.5208029e-01   5.1903467e-01   5.0252156e-01   5.4062459e-01   5.1025283e-01   5.4127857e-01   5.6360645e-01   5.3711846e-01   5.5538291e-01   5.3488478e-01   5.5677095e-01   5.5379899e-01   5.7257698e-01   5.4217287e-01   5.6856421e-01   7.6728421e-01   6.4422524e-01   5.9037666e-01   6.5178006e-01   6.5778071e-01   6.1249046e-01   5.5664262e-01   5.6370267e-01   5.7320927e-01   5.8960537e-01   6.5845135e-01   6.0318222e-01   5.6455258e-01   6.1201021e-01   7.8747442e-01   9.5937187e-01   5.8928338e-01   5.9967153e-01   5.3987741e-01   5.6383298e-01   5.9347950e-01   5.7141637e-01   6.0999395e-01   6.6749884e-01   5.5752730e-01   6.4274151e-01   5.1218081e-01   4.9273937e-01   5.2491071e-01   0.0000000e+00   4.7911326e-01   4.9057938e-01   5.8794341e-01   5.0924764e-01   5.0709894e-01   4.9407564e-01   4.7642309e-01   4.9970305e-01   4.9037610e-01   5.2487478e-01   5.0789413e-01   5.5915345e-01   5.1433106e-01   5.0685902e-01   5.1685785e-01   4.9994531e-01   5.6020101e-01   5.9664626e-01   5.4251085e-01   5.9640120e-01   6.0331336e-01   5.8189606e-01   5.7898344e-01   6.3653312e-01   6.0892500e-01   6.0021480e-01   6.3825074e-01   6.5753914e-01   4.9046625e-01   5.4926607e-01   5.3639987e-01   5.4067160e-01   5.5057643e-01   5.1802461e-01   4.8192529e-01   4.8993065e-01   5.1847224e-01   4.8038713e-01   5.1585818e-01   5.0156286e-01
   4.0326931e-01   3.8144693e-01   3.9145967e-01   4.2633885e-01   4.5501722e-01   4.6115437e-01   3.8176254e-01   3.9683477e-01   4.2816325e-01   4.0648080e-01   4.3602450e-01   4.3804710e-01   4.1139930e-01   4.4390726e-01   4.0522772e-01   4.0579986e-01   4.5862096e-01   4.4567008e-01   4.0882745e-01   4.4247385e-01   5.4721555e-01   4.2511489e-01   4.7667076e-01   4.8333810e-01   5.3884944e-01   5.4870077e-01   4.2256280e-01   4.6940869e-01   4.1598732e-01   4.6699358e-01   5.0689776e-01   4.8967776e-01   4.6059679e-01   4.9915429e-01   6.4142419e-01   7.1589555e-01   4.7824481e-01   4.8644415e-01   4.2800678e-01   4.5394001e-01   5.5160611e-01   4.8637594e-01   5.2094462e-01   5.4591771e-01   4.5580551e-01   4.9634718e-01   4.1347208e-01   4.3310878e-01   4.3439967e-01   4.7911326e-01   0.0000000e+00   4.4339424e-01   4.7754377e-01   4.2580931e-01   4.0771545e-01   4.0001677e-01   3.9876592e-01   4.1113799e-01   4.1701182e-01   4.3862426e-01   4.1267347e-01   4.3396283e-01   3.8789571e-01   4.1058588e-01   4.2751167e-01   4.1339573e-01   4.8965915e-01   5.1598665e-01   4.3015974e-01   5.2071127e-01   5.0411081e-01   4.8671304e-01   5.1307924e-01   4.8745469e-01   4.7225070e-01   4.5191174e-01   5.1514465e-01   5.6723658e-01   4.9147567e-01   4.5858404e-01   4.5639665e-01   4.3284693e-01   4.0718587e-01   3.9687938e-01   3.9242446e-01   3.8455645e-01   4.1632362e-01   3.9456941e-01   4.0668170e-01   4.1113227e-01
   3.8189533e-01   3.8839165e-01   3.9592133e-01   4.1422431e-01   4.4846368e-01   4.2284376e-01   3.7038356e-01   3.9604693e-01   4.2042193e-01   3.9723519e-01   4.4558875e-01   4.8231964e-01   4.2273663e-01   4.1542196e-01   4.1276404e-01   4.1819062e-01   5.0640600e-01   4.3850242e-01   4.0967774e-01   4.7079203e-01   4.9922040e-01   4.6164834e-01   4.6978868e-01   5.1553853e-01   5.8953966e-01   6.1576224e-01   4.7030951e-01   4.4643795e-01   4.2555364e-01   4.8724674e-01   5.3996764e-01   4.7900248e-01   4.7525259e-01   5.2427511e-01   6.2523443e-01   6.8431518e-01   4.9633814e-01   4.9280491e-01   4.0096727e-01   3.9879783e-01   5.8461066e-01   5.0175854e-01   5.0861760e-01   5.4020720e-01   4.9044363e-01   5.1791830e-01   4.5074952e-01   4.2857232e-01   4.3494742e-01   4.9057938e-01   4.4339424e-01   0.0000000e+00   5.0027769e-01   4.2993955e-01   4.0058057e-01   3.6770488e-01   3.7705562e-01   3.8005724e-01   3.8944441e-01   4.2269817e-01   4.0524761e-01   4.3554226e-01   3.6251864e-01   3.9556964e-01   4.3538567e-01   4.0304015e-01   4.8109775e-01   5.0367305e-01   4.2196509e-01   4.9333610e-01   4.5558450e-01   4.7514958e-01   5.0326551e-01   5.0702376e-01   4.9640289e-01   4.6085298e-01   5.2000651e-01   5.0457079e-01   4.4812362e-01   4.2832101e-01   4.2061013e-01   4.1559716e-01   3.7606811e-01   3.7118387e-01   4.0774689e-01   3.9624999e-01   3.6379883e-01   3.6488614e-01   3.5677473e-01   3.7528647e-01
   4.7757567e-01   4.8494104e-01   4.8531693e-01   5.1484265e-01   5.9349726e-01   5.8591916e-01   4.8169468e-01   5.0187539e-01   5.7521549e-01   4.5734389e-01   5.0919778e-01   5.7219722e-01   5.3695499e-01   5.4174943e-01   5.1526516e-01   5.0938874e-01   6.3352787e-01   5.3322693e-01   4.7428360e-01   5.3772546e-01   7.2138197e-01   6.2615348e-01   5.7582346e-01   6.2729903e-01   6.4394745e-01   6.5431195e-01   5.0313408e-01   5.4084975e-01   4.7717160e-01   5.6099666e-01   6.0053764e-01   5.7306796e-01   5.1879365e-01   6.0617309e-01   6.6689261e-01   7.6904270e-01   5.9289012e-01   6.1543804e-01   4.6784316e-01   4.2043065e-01   5.6012317e-01   5.7322831e-01   5.6752062e-01   6.1923110e-01   5.6581446e-01   5.8831130e-01   4.9563791e-01   5.0225288e-01   5.3941073e-01   5.8794341e-01   4.7754377e-01   5.0027769e-01   0.0000000e+00   5.3688674e-01   4.7456142e-01   4.1909506e-01   4.7148220e-01   4.6264608e-01   4.8835648e-01   5.2300120e-01   4.9032411e-01   5.0846407e-01   4.4952119e-01   4.8704026e-01   5.2189544e-01   5.4509879e-01   5.7020963e-01   6.0721314e-01   5.0969993e-01   5.6010298e-01   5.4165073e-01   5.5950268e-01   6.0382509e-01   6.1002517e-01   5.9165752e-01   5.9348314e-01   5.7721795e-01   5.8084336e-01   5.2393316e-01   5.7057932e-01   5.2391955e-01   5.3006508e-01   4.9212213e-01   4.7643343e-01   4.9904689e-01   4.7788629e-01   4.9890574e-01   4.7186625e-01   5.1033370e-01   5.2948366e-01
   4.4798397e-01   4.2999226e-01   4.6490070e-01   4.3486675e-01   5.4196750e-01   4.8387403e-01   4.1741494e-01   4.2302269e-01   4.9560357e-01   4.0122167e-01   4.9113803e-01   5.0073047e-01   4.6486514e-01   4.8315872e-01   4.5261288e-01   4.3092767e-01   5.2801322e-01   5.0114258e-01   4.5673383e-01   4.8942165e-01   6.0237422e-01   4.9483457e-01   4.7849736e-01   4.9147266e-01   5.6340449e-01   5.7776666e-01   4.4707420e-01   4.6889377e-01   4.3143123e-01   4.7186264e-01   5.0017296e-01   4.7635588e-01   4.6480499e-01   5.0844588e-01   6.2319963e-01   6.6606795e-01   5.3459966e-01   4.8283996e-01   4.7624132e-01   4.1274413e-01   5.0734146e-01   5.8581325e-01   5.1102219e-01   5.9992366e-01   5.1472938e-01   5.5053151e-01   4.3634796e-01   4.3584653e-01   4.8420689e-01   5.0924764e-01   4.2580931e-01   4.2993955e-01   5.3688674e-01   0.0000000e+00   4.0789119e-01   4.0056557e-01   4.2013425e-01   4.1487653e-01   4.3947087e-01   4.5055848e-01   4.2348821e-01   4.4840664e-01   4.2021730e-01   4.3827821e-01   4.1486420e-01   4.5421240e-01   5.0645761e-01   5.5450480e-01   4.7790933e-01   5.0407417e-01   5.2342692e-01   5.3669719e-01   4.9673538e-01   5.4432369e-01   5.3774233e-01   5.0906680e-01   5.5873151e-01   5.7561314e-01   4.8735925e-01   4.5102041e-01   4.8081379e-01   4.3819122e-01   4.4770036e-01   4.3663918e-01   4.7042404e-01   4.1429259e-01   4.2256522e-01   4.2322946e-01   4.2371991e-01   4.1406852e-01
   3.7810814e-01   3.8356722e-01   3.8938838e-01   3.5591199e-01   4.2571728e-01   4.1197466e-01   3.6759388e-01   3.7713170e-01   3.9909002e-01   3.6851052e-01   4.1818059e-01   4.7940915e-01   4.0708026e-01   4.2252052e-01   3.8674846e-01   4.0385646e-01   4.3398174e-01   4.0518998e-01   3.9571783e-01   4.3189971e-01   5.3940426e-01   4.8167023e-01   4.4682410e-01   4.8700528e-01   5.0259145e-01   5.3561544e-01   4.1390163e-01   4.8796128e-01   4.2338451e-01   4.4523279e-01   4.6119391e-01   4.7318724e-01   4.5983169e-01   4.4640344e-01   5.4215963e-01   6.8062915e-01   5.0114787e-01   5.0899475e-01   4.6600737e-01   4.1249323e-01   5.1119353e-01   5.0314734e-01   4.7559217e-01   5.5320438e-01   4.7626163e-01   5.1544909e-01   4.1227274e-01   4.4354911e-01   4.3784988e-01   5.0709894e-01   4.0771545e-01   4.0058057e-01   4.7456142e-01   4.0789119e-01   0.0000000e+00   3.9367933e-01   3.8129303e-01   3.7787996e-01   3.7705314e-01   4.4124848e-01   3.8413560e-01   4.3140395e-01   3.9210675e-01   4.0271872e-01   3.9654215e-01   3.8709070e-01   4.7171576e-01   5.1805438e-01   4.1826546e-01   4.8556901e-01   4.6207512e-01   4.4245390e-01   4.6222645e-01   4.9496793e-01   5.0149790e-01   4.7510673e-01   4.7599127e-01   4.8623391e-01   4.2125466e-01   3.7612913e-01   3.9676480e-01   3.9380500e-01   3.8421221e-01   3.8718945e-01   3.8223831e-01   3.7974752e-01   3.8049590e-01   3.5770995e-01   3.7519860e-01   3.6354398e-01
   3.9538387e-01   3.6830186e-01   3.8583584e-01   4.0362998e-01   4.6753760e-01   4.4050203e-01   3.7052275e-01   3.9323548e-01   4.0424855e-01   3.5774488e-01   4.2331766e-01   4.5940146e-01   4.0567714e-01   4.2388373e-01   3.9353575e-01   3.7289443e-01   4.1269682e-01   4.2838342e-01   3.8185039e-01   4.1573288e-01   4.1497806e-01   3.6082159e-01   4.5134644e-01   4.7649874e-01   5.4619821e-01   4.9671747e-01   3.8420475e-01   4.2761398e-01   3.9104549e-01   4.4509424e-01   4.8401211e-01   5.1089482e-01   4.8830717e-01   4.9874668e-01   5.6794747e-01   7.8640770e-01   4.5193796e-01   4.9622913e-01   4.3973785e-01   4.5938959e-01   4.3599720e-01   4.4013200e-01   4.6658124e-01   5.2617117e-01   5.1056313e-01   5.3422781e-01   4.1830530e-01   4.2270744e-01   4.3838872e-01   4.9407564e-01   4.0001677e-01   3.6770488e-01   4.1909506e-01   4.0056557e-01   3.9367933e-01   0.0000000e+00   4.0043803e-01   3.8163805e-01   3.9857410e-01   4.0773482e-01   3.9109383e-01   4.4043002e-01   3.7815089e-01   3.9865010e-01   3.8630522e-01   4.0357929e-01   4.6193732e-01   4.9439391e-01   4.0355964e-01   4.6172896e-01   4.6024218e-01   4.8926728e-01   4.9218629e-01   4.7347392e-01   5.0406932e-01   4.7403436e-01   4.7049759e-01   4.7664783e-01   4.4903276e-01   4.2865691e-01   4.2107514e-01   4.0043113e-01   3.9810903e-01   3.9947854e-01   3.9764423e-01   3.5934076e-01   3.4426229e-01   3.5333209e-01   3.6392784e-01   3.5596881e-01
   3.9082044e-01   3.8659184e-01   3.8530150e-01   3.7833111e-01   4.3253657e-01   3.9467203e-01   3.4818782e-01   3.9662080e-01   4.0601415e-01   3.6101956e-01   4.8418945e-01   4.4044224e-01   4.0434710e-01   4.2658969e-01   4.1135906e-01   3.8687448e-01   4.4393064e-01   4.1724705e-01   3.8798690e-01   4.2906885e-01   4.3101357e-01   3.3368558e-01   4.2806983e-01   4.7260879e-01   5.3199555e-01   5.6334533e-01   4.0392264e-01   4.5312248e-01   3.8873797e-01   4.4344438e-01   4.6622413e-01   4.8331030e-01   4.6634706e-01   4.7416135e-01   5.7356025e-01   7.2380770e-01   4.5970202e-01   4.9048790e-01   4.1424031e-01   4.3742149e-01   4.4134392e-01   4.3670765e-01   4.4682054e-01   4.9992190e-01   4.5362055e-01   4.9944073e-01   4.1017976e-01   3.9331311e-01   4.2675795e-01   4.7642309e-01   3.9876592e-01   3.7705562e-01   4.7148220e-01   4.2013425e-01   3.8129303e-01   4.0043803e-01   0.0000000e+00   3.7763932e-01   3.7817858e-01   4.0349610e-01   3.5857222e-01   4.1229126e-01   3.4398235e-01   3.8874106e-01   3.8404361e-01   3.8312590e-01   4.6933511e-01   4.8848137e-01   4.1254357e-01   4.3872693e-01   4.3776503e-01   4.5197819e-01   4.6241676e-01   4.8474587e-01   4.4156203e-01   4.5597503e-01   4.5342931e-01   4.9594521e-01   4.6238707e-01   4.0032812e-01   4.0321077e-01   3.9175399e-01   4.0528574e-01   4.1476167e-01   3.6987158e-01   3.7673827e-01   3.6848442e-01   3.4295563e-01   3.7805357e-01   3.5808404e-01
   3.7146188e-01   3.6930797e-01   3.8146795e-01   3.8492194e-01   4.3575583e-01   4.2342914e-01   3.6084604e-01   3.7932054e-01   3.8992854e-01   3.3357008e-01   4.1308110e-01   3.9879929e-01   3.9265089e-01   4.1766322e-01   3.9493912e-01   3.7183871e-01   4.3968384e-01   4.0043982e-01   3.8501219e-01   4.1195386e-01   4.4247537e-01   4.4459095e-01   4.1987814e-01   4.5836424e-01   5.1261456e-01   5.0089013e-01   3.9631039e-01   4.1124925e-01   3.8142482e-01   4.0516065e-01   4.7113435e-01   4.2685333e-01   4.4904967e-01   4.8501358e-01   5.0822925e-01   6.7595632e-01   4.7607364e-01   5.1274142e-01   3.8387631e-01   4.0072927e-01   4.6956110e-01   4.6652798e-01   4.5136130e-01   5.2573534e-01   4.6032173e-01   5.0860643e-01   3.8179910e-01   4.0237606e-01   4.4907412e-01   4.9970305e-01   4.1113799e-01   3.8005724e-01   4.6264608e-01   4.1487653e-01   3.7787996e-01   3.8163805e-01   3.7763932e-01   0.0000000e+00   3.7177878e-01   4.0833934e-01   3.5244601e-01   4.0922928e-01   3.3896184e-01   3.6816790e-01   3.7353453e-01   4.0134545e-01   4.6573944e-01   4.9575456e-01   3.9506966e-01   4.4553707e-01   4.2548378e-01   4.3125263e-01   4.2001927e-01   4.4484461e-01   4.7025735e-01   4.8732571e-01   4.8740190e-01   5.2623518e-01   4.5266038e-01   3.5830007e-01   4.0192099e-01   4.0088594e-01   4.0370288e-01   4.0592670e-01   3.5354516e-01   3.5954708e-01   3.8318536e-01   3.4234949e-01   3.6968491e-01   3.7162960e-01
   3.8839603e-01   3.7909321e-01   3.8938840e-01   4.0249429e-01   4.9403991e-01   4.0882775e-01   3.4427990e-01   3.7266689e-01   4.2286624e-01   3.5714335e-01   4.3433081e-01   4.2998497e-01   4.0260574e-01   4.4515106e-01   3.9448401e-01   3.8947861e-01   4.8132996e-01   4.0195746e-01   4.0831823e-01   4.4101765e-01   5.2637644e-01   4.8132480e-01   4.4664644e-01   4.7646898e-01   4.8334950e-01   5.1779474e-01   4.0778436e-01   4.4096973e-01   3.9971361e-01   4.5180383e-01   4.9052199e-01   4.4101812e-01   4.2928487e-01   4.8896553e-01   5.9908643e-01   6.6107951e-01   4.2958300e-01   5.2158310e-01   3.8787949e-01   4.3894115e-01   4.8881014e-01   4.9649565e-01   4.9475939e-01   5.4761977e-01   4.5324039e-01   5.6475907e-01   3.9760655e-01   3.9867534e-01   3.9454341e-01   4.9037610e-01   4.1701182e-01   3.8944441e-01   4.8835648e-01   4.3947087e-01   3.7705314e-01   3.9857410e-01   3.7817858e-01   3.7177878e-01   0.0000000e+00   4.1587975e-01   3.8839460e-01   4.5671991e-01   3.8200691e-01   3.8325511e-01   3.8817685e-01   3.9606589e-01   4.8309348e-01   5.0241227e-01   4.0269129e-01   4.4381221e-01   5.1112548e-01   4.7153427e-01   4.8036290e-01   5.0104656e-01   5.1252800e-01   4.5985539e-01   5.1484138e-01   5.6435273e-01   4.7502191e-01   3.9275573e-01   4.1640819e-01   4.0925774e-01   4.2099640e-01   4.1747772e-01   3.7729146e-01   3.7474411e-01   3.7448140e-01   3.5031152e-01   3.6649299e-01   3.9569031e-01
   3.9448425e-01   4.0496471e-01   4.0025418e-01   4.1239771e-01   5.0921822e-01   4.4710879e-01   3.6741016e-01   4.0180393e-01   4.5494904e-01   3.9029599e-01   4.8930462e-01   4.2977950e-01   4.0245472e-01   4.4384348e-01   4.0754538e-01   4.2897716e-01   5.2123497e-01   4.9087278e-01   4.2755074e-01   4.8525997e-01   5.4071313e-01   5.0295295e-01   4.8652062e-01   5.2424693e-01   5.4333107e-01   5.5573540e-01   4.2882286e-01   4.9995400e-01   4.1434473e-01   5.0575699e-01   5.0159559e-01   4.8446052e-01   4.7376897e-01   4.9649216e-01   6.4722532e-01   7.3077612e-01   4.6430509e-01   5.4569372e-01   4.1287432e-01   4.4053918e-01   5.7956091e-01   5.5856967e-01   5.0705924e-01   5.1428311e-01   4.8306335e-01   5.5044651e-01   4.0862985e-01   4.4918499e-01   4.5533322e-01   5.2487478e-01   4.3862426e-01   4.2269817e-01   5.2300120e-01   4.5055848e-01   4.4124848e-01   4.0773482e-01   4.0349610e-01   4.0833934e-01   4.1587975e-01   0.0000000e+00   3.9597568e-01   4.3308826e-01   3.7087711e-01   3.9280352e-01   4.0820635e-01   4.1227013e-01   5.0581534e-01   5.1102466e-01   4.1366808e-01   4.6873665e-01   4.9901169e-01   4.8268912e-01   4.8514198e-01   5.0677252e-01   4.9220049e-01   4.8397925e-01   5.2328522e-01   5.3128082e-01   4.9816952e-01   4.2078737e-01   4.5141182e-01   4.3348149e-01   4.3612457e-01   4.2186275e-01   3.9883867e-01   3.9304585e-01   4.0064224e-01   3.6587013e-01   3.9762989e-01   4.0809338e-01
   3.7998501e-01   3.8220833e-01   3.8274326e-01   3.8753842e-01   4.6684753e-01   4.0990747e-01   3.5172268e-01   3.8253268e-01   4.1464888e-01   3.6822729e-01   4.8098127e-01   4.3539490e-01   4.1649360e-01   4.2721070e-01   3.9901961e-01   3.7328664e-01   4.5650875e-01   4.4421114e-01   3.8562006e-01   4.1287441e-01   4.9790696e-01   4.6911042e-01   4.5589427e-01   4.9734431e-01   4.8568509e-01   5.1825806e-01   4.1149827e-01   4.1805244e-01   3.9706524e-01   4.5455543e-01   4.8787805e-01   4.8103580e-01   4.5601440e-01   4.7292724e-01   5.5583786e-01   6.1750454e-01   4.3045574e-01   5.0412756e-01   4.2480393e-01   3.7929470e-01   4.8396357e-01   4.7483732e-01   5.0120074e-01   5.0696350e-01   4.7610351e-01   5.1335961e-01   3.8334986e-01   3.8777897e-01   4.2829572e-01   5.0789413e-01   4.1267347e-01   4.0524761e-01   4.9032411e-01   4.2348821e-01   3.8413560e-01   3.9109383e-01   3.5857222e-01   3.5244601e-01   3.8839460e-01   3.9597568e-01   0.0000000e+00   4.1775121e-01   3.7271046e-01   3.8224585e-01   3.7627274e-01   3.8952270e-01   4.7073248e-01   5.1653294e-01   3.9288920e-01   4.4867183e-01   4.3494999e-01   4.3090776e-01   4.7843657e-01   4.8836437e-01   5.1397310e-01   5.1571240e-01   4.9812304e-01   5.1569936e-01   4.0624533e-01   3.4447020e-01   4.1719428e-01   4.1786902e-01   4.3386592e-01   4.0562663e-01   3.9833214e-01   3.9049178e-01   3.5019502e-01   3.5241613e-01   3.6133297e-01   3.7442603e-01
   4.1793600e-01   4.2441467e-01   4.2692591e-01   4.0382016e-01   5.0102147e-01   4.6796597e-01   3.8741366e-01   4.1422520e-01   4.5240127e-01   4.0989961e-01   5.0549292e-01   4.5405875e-01   4.2036580e-01   4.2767276e-01   4.3278620e-01   3.9934719e-01   4.9890088e-01   5.0028893e-01   4.4656127e-01   4.7580055e-01   5.1853674e-01   5.1104636e-01   5.0537743e-01   5.1818022e-01   5.3837578e-01   5.5127943e-01   4.3601403e-01   4.5316174e-01   4.4885030e-01   4.8275106e-01   5.0859097e-01   4.9034308e-01   5.1888145e-01   5.3786521e-01   6.1195123e-01   7.1840069e-01   4.9252155e-01   5.2336433e-01   4.5962668e-01   4.4722035e-01   5.9432218e-01   4.8885134e-01   5.6087467e-01   5.4081498e-01   5.1451082e-01   5.6696977e-01   4.4575115e-01   4.4899152e-01   4.5973300e-01   5.5915345e-01   4.3396283e-01   4.3554226e-01   5.0846407e-01   4.4840664e-01   4.3140395e-01   4.4043002e-01   4.1229126e-01   4.0922928e-01   4.5671991e-01   4.3308826e-01   4.1775121e-01   0.0000000e+00   4.1324657e-01   4.1703144e-01   4.1541189e-01   4.2423800e-01   5.0007083e-01   5.6099497e-01   4.6252353e-01   5.0989051e-01   5.1797929e-01   4.8236763e-01   4.9012065e-01   5.2010587e-01   5.2998631e-01   5.3435275e-01   5.4267987e-01   5.1716748e-01   4.4891988e-01   3.6527376e-01   4.2996464e-01   4.1154011e-01   4.3259718e-01   4.0461246e-01   4.0177907e-01   4.1284109e-01   3.8153610e-01   3.8262959e-01   3.9896723e-01   4.1072806e-01
   3.4690823e-01   3.4813624e-01   3.5181687e-01   3.7637512e-01   4.2836875e-01   4.1676507e-01   3.2048836e-01   3.4156605e-01   3.8576860e-01   3.5776325e-01   4.3810055e-01   4.4431547e-01   3.8245665e-01   4.1918787e-01   3.7339234e-01   3.6846882e-01   4.1776022e-01   4.1571536e-01   3.6910665e-01   4.1218863e-01   4.8307533e-01   4.4966371e-01   4.4440677e-01   4.8719529e-01   5.1874681e-01   4.9724114e-01   4.1942951e-01   4.3596738e-01   3.9318118e-01   4.4534989e-01   4.6371399e-01   4.7400899e-01   4.6780310e-01   4.8197357e-01   5.6986875e-01   6.0629274e-01   4.2587175e-01   5.4315152e-01   4.2248418e-01   3.7900584e-01   4.8392824e-01   4.2530047e-01   5.0698974e-01   4.9219036e-01   4.7686605e-01   4.7503026e-01   4.0495499e-01   3.9319378e-01   4.1672871e-01   5.1433106e-01   3.8789571e-01   3.6251864e-01   4.4952119e-01   4.2021730e-01   3.9210675e-01   3.7815089e-01   3.4398235e-01   3.3896184e-01   3.8200691e-01   3.7087711e-01   3.7271046e-01   4.1324657e-01   0.0000000e+00   3.8560418e-01   3.4433274e-01   3.6395600e-01   4.5643414e-01   5.1114674e-01   4.0885676e-01   4.5650230e-01   4.4756808e-01   4.6457824e-01   4.4072128e-01   4.8002467e-01   4.4477029e-01   5.1488419e-01   4.7655838e-01   5.0843461e-01   4.4057729e-01   3.9172101e-01   4.0645081e-01   3.7464910e-01   3.7641661e-01   3.8781701e-01   3.8059572e-01   3.8535670e-01   3.7255198e-01   3.6957199e-01   3.8979526e-01   3.5112212e-01
   3.8140052e-01   3.8176493e-01   4.0347645e-01   4.0205594e-01   4.7813542e-01   4.4053182e-01   3.5601934e-01   3.6842317e-01   4.1929817e-01   3.6264341e-01   4.2489396e-01   4.6624943e-01   4.1607434e-01   4.2643268e-01   3.8541548e-01   3.9273722e-01   4.4390737e-01   4.3473204e-01   4.0850667e-01   4.5210776e-01   4.8343190e-01   4.8106520e-01   4.5624175e-01   4.9694800e-01   5.2121914e-01   5.1771131e-01   4.1622241e-01   4.4274842e-01   4.1029936e-01   4.7933977e-01   5.1707351e-01   4.8365817e-01   4.8073181e-01   4.9056924e-01   6.1092271e-01   6.0833198e-01   4.8250718e-01   5.5659643e-01   3.8731372e-01   3.9717029e-01   4.6796473e-01   4.4237567e-01   5.0626317e-01   5.6255642e-01   5.0072904e-01   5.3777427e-01   4.0716966e-01   4.0574246e-01   4.3528855e-01   5.0685902e-01   4.1058588e-01   3.9556964e-01   4.8704026e-01   4.3827821e-01   4.0271872e-01   3.9865010e-01   3.8874106e-01   3.6816790e-01   3.8325511e-01   3.9280352e-01   3.8224585e-01   4.1703144e-01   3.8560418e-01   0.0000000e+00   4.0673378e-01   4.0577111e-01   4.8589232e-01   5.2180351e-01   4.1541549e-01   4.2763109e-01   4.5019434e-01   4.4844711e-01   4.5697712e-01   4.6861016e-01   4.8752393e-01   5.2928056e-01   5.1733861e-01   5.1604175e-01   4.7218031e-01   4.0155352e-01   4.1893416e-01   4.0267570e-01   4.2333463e-01   4.0836481e-01   3.9213306e-01   3.8230110e-01   4.0804919e-01   3.9509234e-01   3.8483284e-01   3.9082259e-01
   3.7486623e-01   3.5913430e-01   3.6110301e-01   3.7852241e-01   4.4735378e-01   4.3576983e-01   3.6210962e-01   3.5993311e-01   4.0288064e-01   3.7975712e-01   4.5122853e-01   4.6050822e-01   4.1254258e-01   3.9534526e-01   4.0663945e-01   3.7604508e-01   4.4456101e-01   4.3035359e-01   3.9416350e-01   4.3896014e-01   5.0973846e-01   4.3603055e-01   4.4369158e-01   4.9757546e-01   4.9684497e-01   5.4388814e-01   4.6158956e-01   4.5396291e-01   4.2194495e-01   4.5702541e-01   4.8154963e-01   4.9465847e-01   4.6696127e-01   5.2195295e-01   5.7507973e-01   7.3200397e-01   5.0304360e-01   5.6640071e-01   4.1883354e-01   4.1699973e-01   4.8715659e-01   4.6910840e-01   5.2371651e-01   5.7114791e-01   5.1222761e-01   5.5386618e-01   4.1022929e-01   4.2531920e-01   4.7068921e-01   5.1685785e-01   4.2751167e-01   4.3538567e-01   5.2189544e-01   4.1486420e-01   3.9654215e-01   3.8630522e-01   3.8404361e-01   3.7353453e-01   3.8817685e-01   4.0820635e-01   3.7627274e-01   4.1541189e-01   3.4433274e-01   4.0673378e-01   0.0000000e+00   3.8951973e-01   4.5647905e-01   5.1861835e-01   4.0935891e-01   4.3485072e-01   4.7681953e-01   4.9810400e-01   4.4462151e-01   4.6752182e-01   5.0658152e-01   5.2255232e-01   4.8497267e-01   5.2693457e-01   4.3477563e-01   4.4908789e-01   4.0068999e-01   3.9628758e-01   4.3089833e-01   3.8690630e-01   3.6993918e-01   3.7615122e-01   3.5475450e-01   4.0620868e-01   3.7595786e-01   3.8528651e-01
   3.8378655e-01   3.7508044e-01   3.7543441e-01   4.2357733e-01   4.9802962e-01   4.7669535e-01   3.6464792e-01   3.7478565e-01   4.0700930e-01   3.6921702e-01   4.5901690e-01   4.8735192e-01   4.4308638e-01   4.3659066e-01   4.1382646e-01   4.0248215e-01   4.8846850e-01   4.6788321e-01   4.2014904e-01   4.5147998e-01   4.4895318e-01   4.0314621e-01   4.5713050e-01   4.9290382e-01   5.1050385e-01   5.2511788e-01   4.7804677e-01   4.5407778e-01   4.3539737e-01   4.5045604e-01   5.1491633e-01   5.1948573e-01   4.6206865e-01   5.0713253e-01   6.4877579e-01   6.9900924e-01   4.9494630e-01   5.1311086e-01   4.1573087e-01   4.1630550e-01   4.6370951e-01   5.2044122e-01   5.1960405e-01   5.4845342e-01   4.8454589e-01   5.3701316e-01   3.9745904e-01   4.4373714e-01   4.9397709e-01   4.9994531e-01   4.1339573e-01   4.0304015e-01   5.4509879e-01   4.5421240e-01   3.8709070e-01   4.0357929e-01   3.8312590e-01   4.0134545e-01   3.9606589e-01   4.1227013e-01   3.8952270e-01   4.2423800e-01   3.6395600e-01   4.0577111e-01   3.8951973e-01   0.0000000e+00   4.7743281e-01   5.1161450e-01   4.2811545e-01   4.1334959e-01   4.6833695e-01   4.7841672e-01   4.6006267e-01   4.7045506e-01   5.2565680e-01   4.9724043e-01   5.1917277e-01   5.1482180e-01   4.6406218e-01   4.1008671e-01   4.0305969e-01   4.0307814e-01   4.4877173e-01   4.0392676e-01   3.9160743e-01   4.1612679e-01   3.7518143e-01   4.0081254e-01   3.7901466e-01   3.8549392e-01
   4.4882629e-01   4.4992549e-01   4.4091431e-01   4.5338285e-01   5.2351119e-01   5.1841537e-01   4.4223163e-01   4.4819829e-01   4.7615159e-01   4.1435012e-01   5.3277638e-01   5.1739675e-01   4.5639529e-01   4.7735170e-01   4.7139841e-01   4.5615524e-01   5.4453630e-01   5.3073939e-01   4.7261918e-01   4.9423544e-01   5.6403696e-01   4.8646210e-01   5.3289534e-01   5.8324883e-01   5.8643192e-01   5.7245306e-01   5.0823521e-01   4.8224696e-01   4.9580026e-01   5.1398395e-01   5.6683215e-01   5.5860952e-01   5.2646899e-01   5.5215418e-01   7.0329760e-01   7.5148376e-01   5.4830864e-01   5.9408994e-01   4.7103668e-01   4.9178495e-01   5.6301534e-01   5.5264079e-01   5.4844288e-01   6.1732560e-01   5.5079326e-01   6.3972876e-01   4.7643474e-01   5.2751631e-01   5.3356321e-01   5.6020101e-01   4.8965915e-01   4.8109775e-01   5.7020963e-01   5.0645761e-01   4.7171576e-01   4.6193732e-01   4.6933511e-01   4.6573944e-01   4.8309348e-01   5.0581534e-01   4.7073248e-01   5.0007083e-01   4.5643414e-01   4.8589232e-01   4.5647905e-01   4.7743281e-01   0.0000000e+00   5.6730294e-01   4.7425158e-01   5.2935230e-01   5.6058936e-01   5.2916350e-01   5.4386027e-01   5.4702932e-01   6.0767428e-01   5.9048797e-01   5.7326406e-01   5.9190247e-01   4.7899105e-01   4.6809883e-01   4.7992783e-01   4.8085981e-01   5.0914332e-01   4.5439940e-01   4.4017507e-01   4.5961984e-01   4.4646475e-01   4.5161360e-01   4.3552815e-01   4.3593363e-01
   5.2273053e-01   4.8708094e-01   4.8582414e-01   5.0637649e-01   5.9547264e-01   5.5613473e-01   4.9329335e-01   5.0075177e-01   5.2371550e-01   4.7023656e-01   5.7832433e-01   5.3750564e-01   5.1127190e-01   5.3767254e-01   5.3582582e-01   5.0505552e-01   5.7911697e-01   5.6143855e-01   5.2357211e-01   5.6422163e-01   5.8568801e-01   5.7487389e-01   5.4494720e-01   5.9547775e-01   6.0363860e-01   6.6073148e-01   5.7103678e-01   5.3515313e-01   5.3580600e-01   5.8300965e-01   6.0213419e-01   6.0645230e-01   5.6392978e-01   5.9933425e-01   7.2207328e-01   7.6992069e-01   5.9236185e-01   6.1315666e-01   5.0844599e-01   4.8723563e-01   5.9840705e-01   5.9121837e-01   6.1241503e-01   6.6410705e-01   5.7697710e-01   6.5978125e-01   5.3840336e-01   5.3468807e-01   5.7526943e-01   5.9664626e-01   5.1598665e-01   5.0367305e-01   6.0721314e-01   5.5450480e-01   5.1805438e-01   4.9439391e-01   4.8848137e-01   4.9575456e-01   5.0241227e-01   5.1102466e-01   5.1653294e-01   5.6099497e-01   5.1114674e-01   5.2180351e-01   5.1861835e-01   5.1161450e-01   5.6730294e-01   0.0000000e+00   5.0321787e-01   5.5050185e-01   5.8021736e-01   5.5905622e-01   6.0685535e-01   5.7401556e-01   6.9291220e-01   6.7580848e-01   6.1429934e-01   6.3639266e-01   5.0366972e-01   5.0773106e-01   5.0737437e-01   5.0219191e-01   5.2817486e-01   5.2446882e-01   4.8824735e-01   5.0718767e-01   4.9893390e-01   4.7968173e-01   4.9927811e-01   4.8841401e-01
   3.8738930e-01   3.9185083e-01   3.9932686e-01   4.1619787e-01   4.6175499e-01   4.3878403e-01   3.7906667e-01   4.0989769e-01   4.3216739e-01   4.0592483e-01   4.4554959e-01   4.6889807e-01   4.2542515e-01   4.6747597e-01   4.6162910e-01   4.1085808e-01   5.0267546e-01   5.1445578e-01   4.3789924e-01   4.6015004e-01   5.0302307e-01   4.8163815e-01   4.9184365e-01   5.3338090e-01   6.0959688e-01   5.7401403e-01   4.3442307e-01   4.6667797e-01   4.5627513e-01   4.9786756e-01   5.7560829e-01   5.5428991e-01   5.1761121e-01   4.9678337e-01   6.1258138e-01   8.3224549e-01   5.1989027e-01   5.8087000e-01   4.6033656e-01   4.2526831e-01   6.0053883e-01   4.9305304e-01   5.2911019e-01   5.8719869e-01   5.3750488e-01   5.9077988e-01   4.5302629e-01   4.7339405e-01   4.8768348e-01   5.4251085e-01   4.3015974e-01   4.2196509e-01   5.0969993e-01   4.7790933e-01   4.1826546e-01   4.0355964e-01   4.1254357e-01   3.9506966e-01   4.0269129e-01   4.1366808e-01   3.9288920e-01   4.6252353e-01   4.0885676e-01   4.1541549e-01   4.0935891e-01   4.2811545e-01   4.7425158e-01   5.0321787e-01   0.0000000e+00   4.4442411e-01   4.8316933e-01   4.5668343e-01   4.6903753e-01   4.9654215e-01   5.6205593e-01   5.1509572e-01   5.0295825e-01   5.0621040e-01   4.8155353e-01   4.4509589e-01   4.2273075e-01   4.0851314e-01   4.3042430e-01   4.5089110e-01   4.0824891e-01   4.0813652e-01   3.6585612e-01   3.4499910e-01   4.0948813e-01   3.7729106e-01
   4.7172003e-01   5.1547621e-01   4.7967673e-01   4.6983208e-01   6.1007173e-01   5.2157703e-01   4.8628321e-01   4.6083371e-01   4.9033040e-01   4.2861714e-01   4.7778152e-01   5.1945957e-01   4.7273731e-01   4.5934294e-01   4.2093205e-01   4.2373999e-01   5.4459645e-01   5.5159520e-01   4.2858201e-01   5.1151135e-01   5.7555303e-01   5.5363398e-01   5.2885786e-01   5.5047651e-01   5.7819968e-01   5.4527572e-01   4.8083029e-01   5.3375318e-01   4.8749366e-01   5.1775411e-01   5.2107881e-01   5.5190343e-01   5.0709279e-01   5.5101382e-01   6.1612891e-01   8.3111274e-01   5.2803193e-01   6.3156189e-01   4.7978360e-01   4.6877089e-01   6.0434360e-01   5.1012345e-01   5.8331498e-01   5.9488677e-01   6.0429344e-01   6.2062874e-01   5.0075004e-01   5.3632644e-01   5.1843131e-01   5.9640120e-01   5.2071127e-01   4.9333610e-01   5.6010298e-01   5.0407417e-01   4.8556901e-01   4.6172896e-01   4.3872693e-01   4.4553707e-01   4.4381221e-01   4.6873665e-01   4.4867183e-01   5.0989051e-01   4.5650230e-01   4.2763109e-01   4.3485072e-01   4.1334959e-01   5.2935230e-01   5.5050185e-01   4.4442411e-01   0.0000000e+00   5.2138275e-01   4.2849898e-01   5.1019091e-01   5.5963986e-01   5.5149863e-01   5.8335013e-01   5.5048495e-01   5.4046464e-01   5.1967182e-01   4.5202437e-01   4.5804598e-01   4.9113013e-01   5.1572330e-01   4.6738452e-01   4.3948814e-01   4.7884641e-01   4.4947029e-01   4.7713598e-01   4.6455924e-01   4.8170431e-01
   4.7798448e-01   4.5221210e-01   4.5525544e-01   4.9105956e-01   5.3944107e-01   5.4518474e-01   4.6068750e-01   4.7004126e-01   5.0768961e-01   4.5367294e-01   5.4873846e-01   5.0956830e-01   5.0099985e-01   5.3069577e-01   5.0176538e-01   4.3701128e-01   5.5034001e-01   5.6626919e-01   4.8463110e-01   5.1715534e-01   6.5318065e-01   4.8874842e-01   5.2104898e-01   5.5302113e-01   5.5457079e-01   5.8502928e-01   4.7751846e-01   4.4892900e-01   4.9691715e-01   5.3647571e-01   5.9574491e-01   5.9234390e-01   5.0265572e-01   5.6057299e-01   5.9978173e-01   8.2505595e-01   5.1382102e-01   5.2575204e-01   4.5133150e-01   4.5620900e-01   5.7197474e-01   4.6021703e-01   5.4735285e-01   5.7121560e-01   5.8877122e-01   6.2625502e-01   4.6945908e-01   4.8413156e-01   4.9082541e-01   6.0331336e-01   5.0411081e-01   4.5558450e-01   5.4165073e-01   5.2342692e-01   4.6207512e-01   4.6024218e-01   4.3776503e-01   4.2548378e-01   5.1112548e-01   4.9901169e-01   4.3494999e-01   5.1797929e-01   4.4756808e-01   4.5019434e-01   4.7681953e-01   4.6833695e-01   5.6058936e-01   5.8021736e-01   4.8316933e-01   5.2138275e-01   0.0000000e+00   5.2105805e-01   5.2390860e-01   5.0614363e-01   5.3764493e-01   6.0065944e-01   5.9624185e-01   5.6874170e-01   5.2176191e-01   4.3563691e-01   4.8254197e-01   4.7134637e-01   5.1565248e-01   4.8940662e-01   4.4213905e-01   4.4183864e-01   4.0633759e-01   3.9276565e-01   4.4109132e-01   4.2308072e-01
   4.3211904e-01   4.2537784e-01   4.1856032e-01   4.3244346e-01   5.3363675e-01   4.7226712e-01   4.3867922e-01   4.2444014e-01   4.0024354e-01   3.8202399e-01   5.1858558e-01   5.1480983e-01   4.8366506e-01   4.5894562e-01   4.6361803e-01   4.5428451e-01   5.5382176e-01   4.9590995e-01   4.9366110e-01   5.0385054e-01   6.6244794e-01   5.0012897e-01   4.9597296e-01   5.6542749e-01   5.7532842e-01   5.7397960e-01   4.8976777e-01   4.6203237e-01   4.4482261e-01   4.9874076e-01   5.7597291e-01   5.7086502e-01   5.1669237e-01   5.0809688e-01   6.3346377e-01   7.8503398e-01   5.3442882e-01   5.6207944e-01   4.6056404e-01   4.4616054e-01   5.5782310e-01   5.2317758e-01   5.5021276e-01   5.7379102e-01   5.8941494e-01   6.1231681e-01   4.6768236e-01   4.7549483e-01   5.1354633e-01   5.8189606e-01   4.8671304e-01   4.7514958e-01   5.5950268e-01   5.3669719e-01   4.4245390e-01   4.8926728e-01   4.5197819e-01   4.3125263e-01   4.7153427e-01   4.8268912e-01   4.3090776e-01   4.8236763e-01   4.6457824e-01   4.4844711e-01   4.9810400e-01   4.7841672e-01   5.2916350e-01   5.5905622e-01   4.5668343e-01   4.2849898e-01   5.2105805e-01   0.0000000e+00   4.9189565e-01   5.1554692e-01   6.3332392e-01   6.0548831e-01   5.7606459e-01   5.9085581e-01   5.4305800e-01   4.8369804e-01   4.7114798e-01   4.8796227e-01   4.7803683e-01   4.7194200e-01   4.4507942e-01   4.7743310e-01   4.3346374e-01   4.2002747e-01   4.2701941e-01   4.4981513e-01
   4.7820982e-01   4.8744335e-01   5.1809232e-01   5.2310525e-01   5.6887429e-01   5.8232526e-01   5.0232374e-01   5.1023522e-01   5.6185467e-01   5.2775736e-01   5.8773161e-01   6.3378016e-01   5.8131704e-01   5.5995967e-01   5.6993922e-01   5.1065455e-01   6.7658757e-01   6.1904000e-01   5.4329980e-01   5.8379254e-01   7.3721290e-01   5.9345568e-01   6.0855348e-01   6.2607706e-01   6.5903876e-01   6.6187271e-01   5.7536012e-01   5.6692870e-01   5.4828690e-01   5.7595329e-01   5.7085337e-01   6.1259899e-01   5.7177571e-01   6.2613719e-01   7.1638391e-01   7.8182373e-01   6.1579016e-01   6.3453583e-01   5.5022903e-01   4.8472008e-01   7.3018820e-01   5.6411610e-01   6.3070422e-01   6.3247826e-01   6.0741840e-01   6.4036217e-01   5.0865996e-01   4.9896819e-01   5.1047263e-01   5.7898344e-01   5.1307924e-01   5.0326551e-01   6.0382509e-01   4.9673538e-01   4.6222645e-01   4.9218629e-01   4.6241676e-01   4.2001927e-01   4.8036290e-01   4.8514198e-01   4.7843657e-01   4.9012065e-01   4.4072128e-01   4.5697712e-01   4.4462151e-01   4.6006267e-01   5.4386027e-01   6.0685535e-01   4.6903753e-01   5.1019091e-01   5.2390860e-01   4.9189565e-01   0.0000000e+00   5.2917264e-01   5.8774427e-01   5.9039517e-01   6.3972344e-01   6.4540582e-01   5.4726520e-01   5.5451080e-01   5.2408973e-01   5.2492267e-01   5.6133832e-01   4.9454714e-01   4.7562250e-01   4.9255384e-01   5.0190881e-01   5.0738952e-01   4.9412932e-01   5.1143199e-01
   4.8099752e-01   4.5703765e-01   4.5795509e-01   4.8373471e-01   5.7570290e-01   5.2328921e-01   4.1518358e-01   4.5177873e-01   4.6956824e-01   4.6341678e-01   4.6273913e-01   5.5757350e-01   4.9389757e-01   5.1849286e-01   5.0353396e-01   4.6501872e-01   5.6851990e-01   5.3164183e-01   4.6219739e-01   5.2072726e-01   6.6191783e-01   5.2395125e-01   5.3079298e-01   5.7702440e-01   6.0498520e-01   6.1262978e-01   5.0696530e-01   4.9897305e-01   5.6785983e-01   5.7818170e-01   5.7944311e-01   6.0483704e-01   5.8813617e-01   6.4722586e-01   6.5170776e-01   8.3629035e-01   5.8555687e-01   6.0598011e-01   5.2507262e-01   5.0379350e-01   7.0062492e-01   5.6559715e-01   6.0931688e-01   5.9977521e-01   5.8324633e-01   6.6856824e-01   5.5895237e-01   5.4554147e-01   5.7137328e-01   6.3653312e-01   4.8745469e-01   5.0702376e-01   6.1002517e-01   5.4432369e-01   4.9496793e-01   4.7347392e-01   4.8474587e-01   4.4484461e-01   5.0104656e-01   5.0677252e-01   4.8836437e-01   5.2010587e-01   4.8002467e-01   4.6861016e-01   4.6752182e-01   4.7045506e-01   5.4702932e-01   5.7401556e-01   4.9654215e-01   5.5963986e-01   5.0614363e-01   5.1554692e-01   5.2917264e-01   0.0000000e+00   6.0482322e-01   5.7768437e-01   5.9375533e-01   5.6868769e-01   5.0789771e-01   5.0080525e-01   4.7844931e-01   4.6196469e-01   4.9842692e-01   4.4033579e-01   4.6369972e-01   4.8521583e-01   4.9831239e-01   4.6506228e-01   4.4786684e-01   4.8577739e-01
   4.8895319e-01   4.8423106e-01   4.8918127e-01   4.8820355e-01   5.4130266e-01   5.2625282e-01   4.4969596e-01   4.7764535e-01   4.6561670e-01   5.0037979e-01   5.3928785e-01   5.9057744e-01   5.2662375e-01   5.4097522e-01   5.1263201e-01   4.8468442e-01   5.5917237e-01   5.1998880e-01   4.9999305e-01   6.0849864e-01   6.5745150e-01   5.3402306e-01   6.0583514e-01   6.5142000e-01   6.4978936e-01   6.5476072e-01   5.4060446e-01   5.7376329e-01   5.7182870e-01   6.1389424e-01   6.3432718e-01   6.7325590e-01   5.9223854e-01   6.5133372e-01   6.8939745e-01   9.2026719e-01   5.9013679e-01   6.2383661e-01   5.3693033e-01   5.8580193e-01   6.1259237e-01   6.0990625e-01   6.7544012e-01   6.3367684e-01   5.5002285e-01   6.3958560e-01   5.3994966e-01   5.2256947e-01   5.2345283e-01   6.0892500e-01   4.7225070e-01   4.9640289e-01   5.9165752e-01   5.3774233e-01   5.0149790e-01   5.0406932e-01   4.4156203e-01   4.7025735e-01   5.1252800e-01   4.9220049e-01   5.1397310e-01   5.2998631e-01   4.4477029e-01   4.8752393e-01   5.0658152e-01   5.2565680e-01   6.0767428e-01   6.9291220e-01   5.6205593e-01   5.5149863e-01   5.3764493e-01   6.3332392e-01   5.8774427e-01   6.0482322e-01   0.0000000e+00   6.7404185e-01   6.8321513e-01   5.9233581e-01   5.8967727e-01   5.0188254e-01   5.9399638e-01   5.2941456e-01   5.7433701e-01   5.1751009e-01   5.6485126e-01   4.9206217e-01   5.4544236e-01   5.1567088e-01   4.4542110e-01   5.0931377e-01
   4.9525865e-01   5.0820905e-01   4.5075217e-01   4.9670805e-01   6.1643936e-01   5.3201399e-01   4.2073892e-01   4.4191373e-01   4.9415106e-01   4.6133362e-01   5.5533531e-01   5.5923931e-01   5.0203422e-01   5.6046066e-01   5.6031012e-01   4.6086026e-01   5.8059989e-01   5.4477346e-01   4.8351933e-01   6.0798918e-01   6.4597978e-01   4.7366217e-01   5.2712369e-01   5.8573807e-01   6.7535899e-01   6.6113975e-01   5.1313298e-01   4.7756378e-01   5.5571787e-01   6.1399957e-01   6.8725833e-01   6.6860704e-01   6.2863296e-01   6.9956639e-01   7.4760798e-01   1.0000000e+00   6.8533803e-01   6.8807526e-01   5.1337737e-01   5.2459094e-01   6.3843734e-01   6.0420127e-01   5.8942767e-01   5.7652282e-01   5.2658955e-01   5.6526133e-01   4.5726766e-01   4.7806870e-01   5.0314131e-01   6.0021480e-01   4.5191174e-01   4.6085298e-01   5.9348314e-01   5.0906680e-01   4.7510673e-01   4.7403436e-01   4.5597503e-01   4.8732571e-01   4.5985539e-01   4.8397925e-01   5.1571240e-01   5.3435275e-01   5.1488419e-01   5.2928056e-01   5.2255232e-01   4.9724043e-01   5.9048797e-01   6.7580848e-01   5.1509572e-01   5.8335013e-01   6.0065944e-01   6.0548831e-01   5.9039517e-01   5.7768437e-01   6.7404185e-01   0.0000000e+00   7.2905350e-01   7.1415130e-01   6.3322403e-01   5.2253713e-01   6.3846961e-01   5.2326842e-01   6.0244822e-01   5.9989521e-01   4.8668132e-01   5.2760574e-01   5.0216576e-01   5.1830564e-01   4.9072731e-01   5.1276512e-01
   4.8569422e-01   4.9615147e-01   5.0401330e-01   5.3355543e-01   5.7662459e-01   5.4189518e-01   4.9923572e-01   4.8007940e-01   4.8388350e-01   4.8049986e-01   5.2758385e-01   5.9022245e-01   5.2919272e-01   5.6422623e-01   5.4856626e-01   4.9267084e-01   6.1382087e-01   5.3911706e-01   4.8816708e-01   5.4894161e-01   6.3108088e-01   4.9378627e-01   5.5685388e-01   6.3922936e-01   6.0836505e-01   6.1035513e-01   5.4477136e-01   5.1719486e-01   5.3017380e-01   5.3300886e-01   5.9804792e-01   5.7476720e-01   5.5011522e-01   6.0684440e-01   7.3887271e-01   7.8466804e-01   5.5478000e-01   5.9815898e-01   4.9076419e-01   5.0753517e-01   5.9197855e-01   6.1587429e-01   5.9210276e-01   6.1026535e-01   5.5199006e-01   6.4390361e-01   5.0341976e-01   5.0460760e-01   5.4190833e-01   6.3825074e-01   5.1514465e-01   5.2000651e-01   5.7721795e-01   5.5873151e-01   4.7599127e-01   4.7049759e-01   4.5342931e-01   4.8740190e-01   5.1484138e-01   5.2328522e-01   4.9812304e-01   5.4267987e-01   4.7655838e-01   5.1733861e-01   4.8497267e-01   5.1917277e-01   5.7326406e-01   6.1429934e-01   5.0295825e-01   5.5048495e-01   5.9624185e-01   5.7606459e-01   6.3972344e-01   5.9375533e-01   6.8321513e-01   7.2905350e-01   0.0000000e+00   6.6760539e-01   5.9707110e-01   5.2216676e-01   5.3986202e-01   5.0796278e-01   5.7722045e-01   5.7716713e-01   5.3146358e-01   5.3540186e-01   5.6681025e-01   4.8216814e-01   4.9824661e-01   4.6908192e-01
   4.9028563e-01   4.8614140e-01   5.2039038e-01   5.1836035e-01   5.4522673e-01   5.2942842e-01   4.7815804e-01   5.0835434e-01   5.3789213e-01   5.1794496e-01   5.5478845e-01   5.4299942e-01   4.8021439e-01   5.3184397e-01   5.4000357e-01   4.5175797e-01   5.9090491e-01   5.4757855e-01   5.2251842e-01   5.3160413e-01   6.6754892e-01   5.5572471e-01   5.6654809e-01   5.8012428e-01   6.0855717e-01   6.0023628e-01   5.3002047e-01   5.2297538e-01   5.0908062e-01   5.4662891e-01   6.0826122e-01   6.0592442e-01   5.7462738e-01   5.8588043e-01   6.8398647e-01   7.9366962e-01   5.7650263e-01   6.5716285e-01   5.3167085e-01   6.0502563e-01   7.5713269e-01   6.0792420e-01   5.8918897e-01   6.6894852e-01   5.9229588e-01   6.4511785e-01   5.2956123e-01   5.5276267e-01   5.5177225e-01   6.5753914e-01   5.6723658e-01   5.0457079e-01   5.8084336e-01   5.7561314e-01   4.8623391e-01   4.7664783e-01   4.9594521e-01   5.2623518e-01   5.6435273e-01   5.3128082e-01   5.1569936e-01   5.1716748e-01   5.0843461e-01   5.1604175e-01   5.2693457e-01   5.1482180e-01   5.9190247e-01   6.3639266e-01   5.0621040e-01   5.4046464e-01   5.6874170e-01   5.9085581e-01   6.4540582e-01   5.6868769e-01   5.9233581e-01   7.1415130e-01   6.6760539e-01   0.0000000e+00   5.7078573e-01   5.7648224e-01   5.2588828e-01   5.0401687e-01   5.2634914e-01   5.6877961e-01   5.0758708e-01   5.2226492e-01   5.3694430e-01   4.8115260e-01   5.1621383e-01   4.8770493e-01
   3.9158638e-01   4.0809992e-01   4.4282166e-01   4.2529334e-01   4.3851732e-01   4.7835278e-01   4.5556586e-01   4.5265905e-01   4.0355759e-01   4.1977309e-01   4.9850921e-01   4.3088031e-01   4.0342010e-01   5.0823679e-01   4.3056141e-01   4.1523043e-01   5.0057197e-01   4.3945322e-01   4.3931298e-01   4.4030995e-01   5.6827313e-01   4.4967336e-01   4.5888479e-01   4.8634488e-01   5.0808192e-01   4.6897199e-01   4.1695940e-01   4.3984217e-01   4.1726472e-01   4.4886504e-01   4.8750313e-01   4.6711448e-01   4.3594829e-01   5.3981365e-01   6.0545639e-01   7.3310675e-01   5.1107406e-01   5.0572426e-01   4.0043406e-01   4.4375247e-01   5.6606175e-01   4.1338647e-01   4.6526773e-01   5.3848683e-01   4.6145317e-01   5.2882045e-01   4.3575705e-01   4.5033965e-01   3.8655235e-01   4.9046625e-01   4.9147567e-01   4.4812362e-01   5.2393316e-01   4.8735925e-01   4.2125466e-01   4.4903276e-01   4.6238707e-01   4.5266038e-01   4.7502191e-01   4.9816952e-01   4.0624533e-01   4.4891988e-01   4.4057729e-01   4.7218031e-01   4.3477563e-01   4.6406218e-01   4.7899105e-01   5.0366972e-01   4.8155353e-01   5.1967182e-01   5.2176191e-01   5.4305800e-01   5.4726520e-01   5.0789771e-01   5.8967727e-01   6.3322403e-01   5.9707110e-01   5.7078573e-01   0.0000000e+00   4.4245041e-01   4.2567131e-01   4.3292320e-01   5.1733040e-01   5.2121285e-01   3.9954042e-01   4.0167829e-01   4.5116752e-01   4.6300323e-01   4.3541948e-01   4.1237366e-01
   3.5653572e-01   3.4066523e-01   4.0879073e-01   3.6682349e-01   4.3314839e-01   4.4781896e-01   4.1866913e-01   4.2817212e-01   4.1090007e-01   4.0016550e-01   4.9778760e-01   4.4486130e-01   4.1892809e-01   5.3417760e-01   5.3518059e-01   3.7622414e-01   4.4633756e-01   4.2672357e-01   5.0204336e-01   5.1833362e-01   5.9839978e-01   4.7431093e-01   4.7394687e-01   5.3547190e-01   5.5566168e-01   5.8582108e-01   4.7197525e-01   4.9427063e-01   4.5884659e-01   4.9007919e-01   5.3457174e-01   5.2694402e-01   4.8671368e-01   5.4884976e-01   6.2556818e-01   8.1760478e-01   5.6219648e-01   5.5631385e-01   5.1491483e-01   4.7152454e-01   5.5071631e-01   4.7595543e-01   4.8081439e-01   5.2253257e-01   4.8633613e-01   5.5573988e-01   4.1069903e-01   3.8884097e-01   4.2114435e-01   5.4926607e-01   4.5858404e-01   4.2832101e-01   5.7057932e-01   4.5102041e-01   3.7612913e-01   4.2865691e-01   4.0032812e-01   3.5830007e-01   3.9275573e-01   4.2078737e-01   3.4447020e-01   3.6527376e-01   3.9172101e-01   4.0155352e-01   4.4908789e-01   4.1008671e-01   4.6809883e-01   5.0773106e-01   4.4509589e-01   4.5202437e-01   4.3563691e-01   4.8369804e-01   5.5451080e-01   5.0080525e-01   5.0188254e-01   5.2253713e-01   5.2216676e-01   5.7648224e-01   4.4245041e-01   0.0000000e+00   4.4403101e-01   4.4884867e-01   4.7940447e-01   4.5249940e-01   4.5338374e-01   3.9620686e-01   4.9182694e-01   3.3319432e-01   3.2806146e-01   3.2311738e-01
   4.0297471e-01   3.9093293e-01   3.9274623e-01   4.1139647e-01   4.4963977e-01   4.3836667e-01   3.9471709e-01   3.9835589e-01   4.1613531e-01   3.9878368e-01   4.6453817e-01   4.5964560e-01   4.3663162e-01   4.6013596e-01   4.3667967e-01   3.9506881e-01   4.6775433e-01   4.6975476e-01   4.2040292e-01   4.6387822e-01   5.9529735e-01   4.7753669e-01   4.7364519e-01   5.2004991e-01   5.7752239e-01   5.2863230e-01   4.4850530e-01   4.3759583e-01   4.5611661e-01   4.4092797e-01   5.0936690e-01   5.1345679e-01   5.1358590e-01   5.4667032e-01   6.0913013e-01   7.1371507e-01   5.3459659e-01   5.2791402e-01   4.4074462e-01   3.9887087e-01   5.3120624e-01   4.5002139e-01   4.8054151e-01   5.6398432e-01   5.2772317e-01   5.4810895e-01   4.4046514e-01   4.4399592e-01   4.6074528e-01   5.3639987e-01   4.5639665e-01   4.2061013e-01   5.2391955e-01   4.8081379e-01   3.9676480e-01   4.2107514e-01   4.0321077e-01   4.0192099e-01   4.1640819e-01   4.5141182e-01   4.1719428e-01   4.2996464e-01   4.0645081e-01   4.1893416e-01   4.0068999e-01   4.0305969e-01   4.7992783e-01   5.0737437e-01   4.2273075e-01   4.5804598e-01   4.8254197e-01   4.7114798e-01   5.2408973e-01   4.7844931e-01   5.9399638e-01   6.3846961e-01   5.3986202e-01   5.2588828e-01   4.2567131e-01   4.4403101e-01   0.0000000e+00   4.0903811e-01   4.2303165e-01   4.0290172e-01   4.0084289e-01   4.0588796e-01   4.2574054e-01   4.0347055e-01   4.0306498e-01   3.9562224e-01
   3.9093643e-01   3.8381411e-01   3.9367610e-01   4.0278048e-01   4.5589921e-01   4.3089901e-01   4.0313066e-01   4.0776636e-01   4.0679592e-01   3.8631671e-01   4.5722993e-01   4.3593540e-01   4.0798147e-01   4.3307101e-01   4.2154949e-01   3.8574025e-01   4.8195971e-01   4.5154704e-01   4.0252084e-01   4.2302727e-01   5.3668811e-01   4.0591299e-01   4.4279734e-01   4.8939304e-01   5.4531689e-01   4.8707573e-01   4.5226132e-01   3.9039396e-01   4.2730596e-01   4.3753550e-01   5.2511855e-01   5.0401279e-01   4.8406152e-01   5.2642078e-01   5.8821968e-01   7.4951241e-01   5.2239778e-01   4.8803598e-01   4.4354219e-01   4.2762579e-01   5.2185932e-01   4.3207942e-01   4.8371651e-01   5.2665455e-01   5.0235197e-01   5.5961367e-01   4.2299431e-01   4.1162992e-01   4.3858806e-01   5.4067160e-01   4.3284693e-01   4.1559716e-01   5.3006508e-01   4.3819122e-01   3.9380500e-01   4.0043113e-01   3.9175399e-01   4.0088594e-01   4.0925774e-01   4.3348149e-01   4.1786902e-01   4.1154011e-01   3.7464910e-01   4.0267570e-01   3.9628758e-01   4.0307814e-01   4.8085981e-01   5.0219191e-01   4.0851314e-01   4.9113013e-01   4.7134637e-01   4.8796227e-01   5.2492267e-01   4.6196469e-01   5.2941456e-01   5.2326842e-01   5.0796278e-01   5.0401687e-01   4.3292320e-01   4.4884867e-01   4.0903811e-01   0.0000000e+00   4.2644254e-01   4.2145895e-01   3.9618890e-01   3.9643187e-01   4.0864869e-01   4.1598702e-01   4.0317049e-01   3.8609377e-01
   4.0720009e-01   4.0684413e-01   4.0701880e-01   4.3911483e-01   4.8948710e-01   4.9211809e-01   3.8270822e-01   3.9738348e-01   4.1307581e-01   3.8665287e-01   4.5367266e-01   4.7131210e-01   4.4083177e-01   4.8261234e-01   4.4833458e-01   4.1038106e-01   4.4693791e-01   4.6432982e-01   4.2170601e-01   4.1883389e-01   5.4205712e-01   4.7177926e-01   4.9093872e-01   5.1682991e-01   5.2703549e-01   5.3195710e-01   4.5303969e-01   4.4646347e-01   4.2090319e-01   4.3764145e-01   5.2908705e-01   5.2418442e-01   4.8562598e-01   5.1898489e-01   6.1919692e-01   8.0277077e-01   5.6093841e-01   5.3615896e-01   4.4335711e-01   4.6670060e-01   5.5365022e-01   4.1628499e-01   4.5919221e-01   5.1676317e-01   5.0849244e-01   5.5785657e-01   4.3980895e-01   4.3181334e-01   4.6917434e-01   5.5057643e-01   4.0718587e-01   3.7606811e-01   4.9212213e-01   4.4770036e-01   3.8421221e-01   3.9810903e-01   4.0528574e-01   4.0370288e-01   4.2099640e-01   4.3612457e-01   4.3386592e-01   4.3259718e-01   3.7641661e-01   4.2333463e-01   4.3089833e-01   4.4877173e-01   5.0914332e-01   5.2817486e-01   4.3042430e-01   5.1572330e-01   5.1565248e-01   4.7803683e-01   5.6133832e-01   4.9842692e-01   5.7433701e-01   6.0244822e-01   5.7722045e-01   5.2634914e-01   5.1733040e-01   4.7940447e-01   4.2303165e-01   4.2644254e-01   0.0000000e+00   4.1363721e-01   3.9667640e-01   4.1294057e-01   4.0772502e-01   4.0442183e-01   4.0292312e-01   4.0725496e-01
   3.8856065e-01   3.9419056e-01   4.1740510e-01   3.9290514e-01   4.1926137e-01   4.4140222e-01   3.9574229e-01   4.1284812e-01   4.0173015e-01   3.8729146e-01   4.2754786e-01   4.5184216e-01   4.1047366e-01   4.4856777e-01   4.1268069e-01   3.9754064e-01   4.6205334e-01   4.7309419e-01   4.4052679e-01   4.6359293e-01   5.9061976e-01   3.9049781e-01   4.4081712e-01   4.9793052e-01   5.3702157e-01   5.4742086e-01   3.9989025e-01   4.5792697e-01   4.3089830e-01   4.2072427e-01   5.0446003e-01   5.0781536e-01   4.8535823e-01   4.7348218e-01   6.0850049e-01   7.3782261e-01   5.0070438e-01   4.6246859e-01   4.9681751e-01   4.2531724e-01   5.2928602e-01   3.9853776e-01   4.9227070e-01   5.1633677e-01   4.5329802e-01   5.5382931e-01   4.2439608e-01   4.2489456e-01   4.8445251e-01   5.1802461e-01   3.9687938e-01   3.7118387e-01   4.7643343e-01   4.3663918e-01   3.8718945e-01   3.9947854e-01   4.1476167e-01   4.0592670e-01   4.1747772e-01   4.2186275e-01   4.0562663e-01   4.0461246e-01   3.8781701e-01   4.0836481e-01   3.8690630e-01   4.0392676e-01   4.5439940e-01   5.2446882e-01   4.5089110e-01   4.6738452e-01   4.8940662e-01   4.7194200e-01   4.9454714e-01   4.4033579e-01   5.1751009e-01   5.9989521e-01   5.7716713e-01   5.6877961e-01   5.2121285e-01   4.5249940e-01   4.0290172e-01   4.2145895e-01   4.1363721e-01   0.0000000e+00   3.6776917e-01   4.2026053e-01   3.6033959e-01   3.9650174e-01   4.0945961e-01   4.0342482e-01
   3.6778335e-01   3.7759980e-01   3.7798325e-01   3.6497278e-01   4.2407396e-01   4.1546500e-01   3.4922712e-01   3.7858714e-01   4.1001750e-01   3.7838984e-01   4.1837809e-01   4.1126083e-01   4.0891545e-01   4.5010362e-01   4.1185164e-01   3.5184359e-01   4.3833942e-01   4.1083875e-01   4.0157392e-01   4.1673604e-01   4.9221653e-01   4.4955065e-01   4.2817269e-01   4.6887942e-01   5.0015753e-01   4.9477921e-01   4.1774271e-01   4.0411927e-01   4.0790341e-01   4.0577265e-01   5.0013069e-01   4.7631675e-01   4.4856117e-01   4.8904254e-01   5.6695083e-01   7.4154575e-01   5.1605203e-01   5.1871647e-01   3.9489801e-01   4.5828855e-01   4.9167171e-01   4.0836900e-01   4.9214981e-01   5.0193310e-01   4.7460009e-01   5.4804836e-01   4.1158611e-01   3.9763035e-01   4.3747179e-01   4.8192529e-01   3.9242446e-01   4.0774689e-01   4.9904689e-01   4.7042404e-01   3.8223831e-01   3.9764423e-01   3.6987158e-01   3.5354516e-01   3.7729146e-01   3.9883867e-01   3.9833214e-01   4.0177907e-01   3.8059572e-01   3.9213306e-01   3.6993918e-01   3.9160743e-01   4.4017507e-01   4.8824735e-01   4.0824891e-01   4.3948814e-01   4.4213905e-01   4.4507942e-01   4.7562250e-01   4.6369972e-01   5.6485126e-01   4.8668132e-01   5.3146358e-01   5.0758708e-01   3.9954042e-01   4.5338374e-01   4.0084289e-01   3.9618890e-01   3.9667640e-01   3.6776917e-01   0.0000000e+00   3.7120624e-01   3.8606720e-01   3.5157512e-01   3.7641574e-01   3.7814364e-01
   3.9539272e-01   3.8743074e-01   3.8672935e-01   3.8122598e-01   4.5031783e-01   3.8791476e-01   3.7996155e-01   3.8682675e-01   4.3344163e-01   3.8385221e-01   4.3727434e-01   4.2087996e-01   4.0098475e-01   4.4002743e-01   4.2032668e-01   3.6757378e-01   4.4749588e-01   4.4167456e-01   4.2201386e-01   4.1965336e-01   4.3206048e-01   4.0811857e-01   4.2105895e-01   4.5487686e-01   5.3883218e-01   4.8066997e-01   4.0625181e-01   3.9613239e-01   4.2424360e-01   3.8981009e-01   4.7043239e-01   4.7855736e-01   4.5303224e-01   4.9024881e-01   5.7982691e-01   8.0618760e-01   4.7911594e-01   4.9237655e-01   3.8258182e-01   4.2724302e-01   4.9502950e-01   3.9203255e-01   4.9162312e-01   5.1343757e-01   4.5701610e-01   5.3042848e-01   3.9788860e-01   3.9930574e-01   4.2468690e-01   4.8993065e-01   3.8455645e-01   3.9624999e-01   4.7788629e-01   4.1429259e-01   3.7974752e-01   3.5934076e-01   3.7673827e-01   3.5954708e-01   3.7474411e-01   3.9304585e-01   3.9049178e-01   4.1284109e-01   3.8535670e-01   3.8230110e-01   3.7615122e-01   4.1612679e-01   4.5961984e-01   5.0718767e-01   4.0813652e-01   4.7884641e-01   4.4183864e-01   4.7743310e-01   4.9255384e-01   4.8521583e-01   4.9206217e-01   5.2760574e-01   5.3540186e-01   5.2226492e-01   4.0167829e-01   3.9620686e-01   4.0588796e-01   3.9643187e-01   4.1294057e-01   4.2026053e-01   3.7120624e-01   0.0000000e+00   3.8208459e-01   3.6337798e-01   3.6580381e-01   3.9086860e-01
   3.8248181e-01   4.0164718e-01   3.9015830e-01   3.8623020e-01   4.2570756e-01   4.3520636e-01   3.4839643e-01   3.4435101e-01   3.7262705e-01   3.5805338e-01   3.8580126e-01   3.6813481e-01   3.8776164e-01   4.4827923e-01   4.2339989e-01   3.7616286e-01   4.3131827e-01   4.0881405e-01   4.0838543e-01   4.4120714e-01   4.9620289e-01   3.8629258e-01   4.1516509e-01   4.6612712e-01   5.2386275e-01   4.3852002e-01   4.1245066e-01   4.1931764e-01   3.7107573e-01   3.5535824e-01   4.9301634e-01   4.9687843e-01   4.3679355e-01   4.5521039e-01   5.8857127e-01   7.8937403e-01   4.8808430e-01   4.8976974e-01   4.3224635e-01   4.4696808e-01   5.3109587e-01   4.4166423e-01   4.7245871e-01   5.1203977e-01   4.7596100e-01   5.3120082e-01   4.1049003e-01   3.7441065e-01   4.3963346e-01   5.1847224e-01   4.1632362e-01   3.6379883e-01   4.9890574e-01   4.2256522e-01   3.8049590e-01   3.4426229e-01   3.6848442e-01   3.8318536e-01   3.7448140e-01   4.0064224e-01   3.5019502e-01   3.8153610e-01   3.7255198e-01   4.0804919e-01   3.5475450e-01   3.7518143e-01   4.4646475e-01   4.9893390e-01   3.6585612e-01   4.4947029e-01   4.0633759e-01   4.3346374e-01   5.0190881e-01   4.9831239e-01   5.4544236e-01   5.0216576e-01   5.6681025e-01   5.3694430e-01   4.5116752e-01   4.9182694e-01   4.2574054e-01   4.0864869e-01   4.0772502e-01   3.6033959e-01   3.8606720e-01   3.8208459e-01   0.0000000e+00   3.4471126e-01   3.7516501e-01   3.8622959e-01
   3.3739436e-01   3.7823747e-01   3.8778644e-01   3.6659841e-01   4.1706910e-01   3.8412610e-01   3.5330607e-01   3.7507751e-01   3.7665683e-01   3.4755404e-01   4.0893043e-01   4.0302603e-01   3.9080466e-01   4.5974960e-01   3.7420291e-01   3.4688240e-01   4.2900939e-01   3.9692428e-01   4.1632537e-01   4.0423060e-01   4.8694735e-01   4.0032519e-01   4.1830597e-01   4.7349261e-01   5.2802415e-01   4.3660281e-01   3.9419863e-01   4.1081528e-01   4.1499031e-01   4.2514012e-01   4.9567146e-01   5.2061468e-01   4.4587175e-01   4.5555335e-01   5.7903474e-01   7.2635619e-01   4.7671916e-01   4.7314899e-01   3.7644547e-01   3.6434162e-01   4.7918768e-01   3.9357989e-01   4.5117614e-01   5.0905096e-01   4.5151381e-01   5.0515902e-01   3.8346539e-01   4.0316899e-01   4.0186415e-01   4.8038713e-01   3.9456941e-01   3.6488614e-01   4.7186625e-01   4.2322946e-01   3.5770995e-01   3.5333209e-01   3.4295563e-01   3.4234949e-01   3.5031152e-01   3.6587013e-01   3.5241613e-01   3.8262959e-01   3.6957199e-01   3.9509234e-01   4.0620868e-01   4.0081254e-01   4.5161360e-01   4.7968173e-01   3.4499910e-01   4.7713598e-01   3.9276565e-01   4.2002747e-01   5.0738952e-01   4.6506228e-01   5.1567088e-01   5.1830564e-01   4.8216814e-01   4.8115260e-01   4.6300323e-01   3.3319432e-01   4.0347055e-01   4.1598702e-01   4.0442183e-01   3.9650174e-01   3.5157512e-01   3.6337798e-01   3.4471126e-01   0.0000000e+00   3.6697018e-01   3.6421037e-01
   3.5895142e-01   3.5986563e-01   3.6569142e-01   3.7415546e-01   4.3547573e-01   4.4370867e-01   3.6475506e-01   3.7305081e-01   4.1800629e-01   3.8881054e-01   4.5060769e-01   4.3509409e-01   3.8944044e-01   4.5788150e-01   3.8962533e-01   3.6069733e-01   4.1547120e-01   4.1451228e-01   4.4067965e-01   4.4649127e-01   5.0018672e-01   4.6253597e-01   4.2081188e-01   4.5945186e-01   5.3144258e-01   5.1054005e-01   3.6168878e-01   3.9130994e-01   4.0547116e-01   4.0813077e-01   4.9734159e-01   5.0435802e-01   4.4796745e-01   4.7848290e-01   5.7159143e-01   7.0499888e-01   4.7568685e-01   5.0621484e-01   3.9323155e-01   3.7602119e-01   5.2093362e-01   3.9838528e-01   4.7321046e-01   4.7883028e-01   4.7077564e-01   5.2832589e-01   4.0547577e-01   4.0667993e-01   3.9374039e-01   5.1585818e-01   4.0668170e-01   3.5677473e-01   5.1033370e-01   4.2371991e-01   3.7519860e-01   3.6392784e-01   3.7805357e-01   3.6968491e-01   3.6649299e-01   3.9762989e-01   3.6133297e-01   3.9896723e-01   3.8979526e-01   3.8483284e-01   3.7595786e-01   3.7901466e-01   4.3552815e-01   4.9927811e-01   4.0948813e-01   4.6455924e-01   4.4109132e-01   4.2701941e-01   4.9412932e-01   4.4786684e-01   4.4542110e-01   4.9072731e-01   4.9824661e-01   5.1621383e-01   4.3541948e-01   3.2806146e-01   4.0306498e-01   4.0317049e-01   4.0292312e-01   4.0945961e-01   3.7641574e-01   3.6580381e-01   3.7516501e-01   3.6697018e-01   0.0000000e+00   3.8959062e-01
   3.5905318e-01   3.7545168e-01   4.0152532e-01   4.1600248e-01   4.4486801e-01   4.8719951e-01   3.6986864e-01   3.9310745e-01   4.3994163e-01   3.7937837e-01   4.2956568e-01   4.3414725e-01   3.8609859e-01   4.6579142e-01   4.2079177e-01   3.6110608e-01   4.3797792e-01   4.2887343e-01   4.1990192e-01   4.3525940e-01   4.5090488e-01   4.4557324e-01   4.1665094e-01   4.6154976e-01   5.0716359e-01   5.0944170e-01   3.8868877e-01   4.4223898e-01   4.2494540e-01   4.0981729e-01   5.3183683e-01   4.8651972e-01   4.5040674e-01   4.6563954e-01   5.5881579e-01   6.4601007e-01   4.5674879e-01   4.8299901e-01   3.8146520e-01   3.5779648e-01   4.3647306e-01   3.6584046e-01   4.6527443e-01   4.8884702e-01   4.8611129e-01   4.9721961e-01   3.8563862e-01   4.2978221e-01   4.1949414e-01   5.0156286e-01   4.1113227e-01   3.7528647e-01   5.2948366e-01   4.1406852e-01   3.6354398e-01   3.5596881e-01   3.5808404e-01   3.7162960e-01   3.9569031e-01   4.0809338e-01   3.7442603e-01   4.1072806e-01   3.5112212e-01   3.9082259e-01   3.8528651e-01   3.8549392e-01   4.3593363e-01   4.8841401e-01   3.7729106e-01   4.8170431e-01   4.2308072e-01   4.4981513e-01   5.1143199e-01   4.8577739e-01   5.0931377e-01   5.1276512e-01   4.6908192e-01   4.8770493e-01   4.1237366e-01   3.2311738e-01   3.9562224e-01   3.8609377e-01   4.0725496e-01   4.0342482e-01   3.7814364e-01   3.9086860e-01   3.8622959e-01   3.6421037e-01   3.8959062e-01   0.0000000e+00
