# Supplementary material for: Autistic traits and individual brain differences: functional network efficiency reflects attentional and social impairments, structural nodal efficiencies index systemising and theory-of-mind skills
Source: Mol Autism. 2021 Jan 21;12:3. doi: 10.1186/s13229-020-00377-8 (PMC7818759; doi:10.1186/s13229-020-00377-8)
Supplement: Supplementary file 9 — Additional file 9. Brain-behaviour correlations. README file detailing data curation; AAL-90 region masks in NIfTI format; spreadseehts of Spearman correlations; code and data for the correlational analysis. [file 13229_2020_377_MOESM9_ESM.zip › Paul_Arora_et_al_data/Physiological/BBC/analysis/Diffusion_Analaysis/adj_matrixes/Connectivity_Probability_weighted/fixnormed_Connection_Matrix_sym_aHU0036.txt]

   0.0000000e+00   4.0509186e-01   4.4818208e-01   4.4198758e-01   5.6555757e-01   5.9616231e-01   3.9198942e-01   3.9305701e-01   4.7476724e-01   5.0082291e-01   4.6879252e-01   4.9423293e-01   4.1080454e-01   4.8640590e-01   4.5142248e-01   4.5595579e-01   5.3856434e-01   4.4305418e-01   4.9099967e-01   5.2516839e-01   6.4738889e-01   6.0058443e-01   4.9253185e-01   4.6879969e-01   5.1733511e-01   4.9045397e-01   5.2860382e-01   5.3610858e-01   4.8903272e-01   5.4064794e-01   5.2446724e-01   5.1021152e-01   4.3218736e-01   4.8093781e-01   6.6058072e-01   5.6945438e-01   6.1128134e-01   5.9176522e-01   5.5497109e-01   4.9095213e-01   5.6025555e-01   4.6490172e-01   4.9726428e-01   5.2733230e-01   5.0775981e-01   4.9201851e-01   4.4735387e-01   4.3256062e-01   4.9935061e-01   4.4546087e-01   4.4985428e-01   3.9643054e-01   4.9869226e-01   4.6592922e-01   4.5034003e-01   4.1530883e-01   4.1703552e-01   4.0155192e-01   4.0016733e-01   3.6940968e-01   4.1265821e-01   4.0508765e-01   3.6735033e-01   4.3337029e-01   4.2648060e-01   4.0691284e-01   4.7135597e-01   5.1130743e-01   4.7770116e-01   4.7071375e-01   4.8230918e-01   4.9075416e-01   5.8222211e-01   5.6262775e-01   5.6721069e-01   5.8792902e-01   5.8783811e-01   6.0131023e-01   5.2579964e-01   3.9736369e-01   4.3659806e-01   4.5936467e-01   4.4895852e-01   4.3714845e-01   4.1424738e-01   4.1934662e-01   4.0563352e-01   4.7097250e-01   4.2224934e-01   3.9624597e-01
   4.0509186e-01   0.0000000e+00   4.2156605e-01   4.2973184e-01   5.5032578e-01   5.6285143e-01   3.8517184e-01   3.8355161e-01   4.3920509e-01   4.9635709e-01   4.6783191e-01   5.1562155e-01   4.1652198e-01   4.6287345e-01   4.2701470e-01   4.4220957e-01   4.7078296e-01   4.4056470e-01   4.9192378e-01   5.2113183e-01   6.2089206e-01   6.4700250e-01   4.7798501e-01   4.9415449e-01   5.0945086e-01   4.6911689e-01   4.9108489e-01   4.8803052e-01   4.7349309e-01   5.4000615e-01   5.1025635e-01   4.6978833e-01   4.0731434e-01   4.6340823e-01   6.0922290e-01   5.4917401e-01   5.9159208e-01   6.0498949e-01   5.6379734e-01   5.2023818e-01   6.2890726e-01   5.4633193e-01   4.9856109e-01   4.8628368e-01   5.0885338e-01   4.5772582e-01   4.1101462e-01   4.4529689e-01   5.0711686e-01   4.5061964e-01   4.6259050e-01   3.8332078e-01   5.0511802e-01   4.4239537e-01   4.2938130e-01   4.1214316e-01   4.2493481e-01   3.8739306e-01   4.0443898e-01   3.9261721e-01   3.9123201e-01   4.1103220e-01   3.9399911e-01   4.1694508e-01   4.1323736e-01   4.3881353e-01   4.8289867e-01   4.9115019e-01   5.0958975e-01   4.3604425e-01   4.7655947e-01   4.6372835e-01   6.0760752e-01   5.7676166e-01   6.1700927e-01   5.9716676e-01   5.0953435e-01   5.6556761e-01   5.2714142e-01   3.7977881e-01   4.0552782e-01   4.4718590e-01   4.3267228e-01   4.3628696e-01   4.1851920e-01   4.2711287e-01   3.9457894e-01   4.4623087e-01   4.0530931e-01   3.8955163e-01
   4.4818208e-01   4.2156605e-01   0.0000000e+00   4.7299107e-01   5.5672053e-01   5.9332537e-01   4.3674233e-01   4.1751713e-01   4.6733159e-01   5.0185852e-01   5.1794205e-01   5.4813959e-01   4.4583480e-01   5.0858360e-01   4.8020181e-01   5.0046534e-01   5.4828342e-01   5.0223166e-01   5.3577969e-01   5.2937513e-01   6.5459295e-01   6.0423720e-01   5.2452089e-01   5.2140074e-01   5.8639215e-01   4.7403869e-01   5.0518172e-01   5.4951658e-01   4.7288538e-01   5.5701085e-01   4.9871729e-01   4.9678625e-01   4.4924251e-01   4.7213400e-01   5.6389409e-01   6.2833539e-01   6.5064622e-01   5.8581237e-01   5.5315183e-01   4.7669515e-01   6.4853761e-01   4.8799079e-01   5.3517225e-01   5.1575923e-01   5.0045974e-01   5.3840063e-01   4.4241607e-01   4.5376632e-01   4.9165507e-01   5.0442829e-01   4.8099291e-01   3.9313272e-01   5.6138708e-01   4.5427309e-01   4.3014803e-01   4.1931913e-01   4.1897836e-01   4.1565227e-01   4.3947338e-01   4.5303548e-01   4.4768717e-01   4.4355408e-01   4.0956912e-01   4.3256052e-01   4.3467693e-01   4.2921518e-01   5.1311986e-01   5.3917005e-01   5.1439932e-01   4.3369943e-01   4.5129131e-01   4.7392181e-01   6.2856438e-01   6.1264566e-01   6.4621062e-01   5.3614467e-01   5.0551290e-01   6.1721583e-01   5.4211770e-01   3.9802062e-01   4.3858441e-01   4.4274771e-01   4.7864311e-01   4.8214156e-01   4.5023054e-01   4.3035483e-01   4.3488339e-01   5.1395546e-01   4.2248147e-01   4.1466321e-01
   4.4198758e-01   4.2973184e-01   4.7299107e-01   0.0000000e+00   5.7582702e-01   5.8319441e-01   4.1903487e-01   4.1215975e-01   4.9934744e-01   5.2618554e-01   5.1379752e-01   5.5879678e-01   4.3267685e-01   5.1641101e-01   4.9420178e-01   5.1583777e-01   5.7083348e-01   5.0375982e-01   5.3446327e-01   5.1361532e-01   7.1536729e-01   6.4464139e-01   5.1446211e-01   5.6020978e-01   5.8208097e-01   5.6022935e-01   5.0084288e-01   5.3743543e-01   5.2392273e-01   5.9671997e-01   5.4534593e-01   5.2418767e-01   4.7542181e-01   5.1120123e-01   5.5977084e-01   6.3331452e-01   6.2445666e-01   6.5563212e-01   5.5203259e-01   5.3947171e-01   8.0329117e-01   5.6767020e-01   5.9663831e-01   5.3419255e-01   5.0332762e-01   4.6586446e-01   4.6654166e-01   4.9308044e-01   5.2513987e-01   5.2957236e-01   4.7768630e-01   4.2385515e-01   5.5098368e-01   4.1480071e-01   4.4627273e-01   4.4225251e-01   4.3310792e-01   4.2765382e-01   4.3402365e-01   4.4839220e-01   4.5812601e-01   4.7551391e-01   4.7317007e-01   4.7168835e-01   4.3125557e-01   4.7720721e-01   5.2358655e-01   5.3764966e-01   5.1722111e-01   4.6796993e-01   4.9943812e-01   4.7975341e-01   6.1708337e-01   6.5192987e-01   6.0418576e-01   6.3642222e-01   5.4648157e-01   6.2633308e-01   5.8220516e-01   5.1466825e-01   4.8360342e-01   4.6747847e-01   4.9195967e-01   4.6615319e-01   4.7759226e-01   4.5990638e-01   4.7770108e-01   5.3091900e-01   4.4262884e-01   4.1738850e-01
   5.6555757e-01   5.5032578e-01   5.5672053e-01   5.7582702e-01   0.0000000e+00   6.7762771e-01   5.2907455e-01   5.2865937e-01   6.0225065e-01   6.2717218e-01   5.9017512e-01   7.0451450e-01   5.9308128e-01   6.3261779e-01   5.9225808e-01   6.4751395e-01   6.6788016e-01   6.7672810e-01   6.8896678e-01   6.4728370e-01   8.1250207e-01   7.7616341e-01   6.7272987e-01   6.2093002e-01   6.9216835e-01   6.1195098e-01   5.8737457e-01   6.2988047e-01   6.2009662e-01   7.1138841e-01   6.3236052e-01   6.1755946e-01   5.7128186e-01   5.9327988e-01   7.4636310e-01   7.3884087e-01   7.7133231e-01   7.3183633e-01   6.8750190e-01   6.3170744e-01   8.8791241e-01   5.7884395e-01   6.5607641e-01   6.3717712e-01   6.6107244e-01   6.2315556e-01   5.5358167e-01   5.6366172e-01   5.7968061e-01   5.8720991e-01   5.8226146e-01   5.2429633e-01   5.8185352e-01   5.0671266e-01   4.8676881e-01   4.8886947e-01   5.1887393e-01   4.6696748e-01   5.2791838e-01   4.9519462e-01   5.2282586e-01   5.1486930e-01   4.8181232e-01   5.1138744e-01   5.1266242e-01   5.5265137e-01   6.0486154e-01   5.8957266e-01   5.8480241e-01   5.6224609e-01   5.2194198e-01   5.9265327e-01   7.5075513e-01   7.3110638e-01   8.2779287e-01   7.5948319e-01   6.4913668e-01   7.1429012e-01   6.2089931e-01   5.2347270e-01   6.1151386e-01   5.9107858e-01   5.8335771e-01   5.7953205e-01   5.4249684e-01   5.3036679e-01   4.9714563e-01   5.6434829e-01   5.8025833e-01   4.9549683e-01
   5.9616231e-01   5.6285143e-01   5.9332537e-01   5.8319441e-01   6.7762771e-01   0.0000000e+00   5.5447355e-01   5.4224948e-01   5.9140249e-01   6.1739010e-01   6.1430501e-01   6.3882008e-01   5.5489728e-01   5.8756591e-01   6.2438200e-01   6.2001259e-01   6.0872668e-01   6.2892877e-01   6.2960451e-01   6.3618178e-01   7.7859531e-01   7.5778029e-01   6.5693761e-01   6.4605726e-01   6.8959535e-01   5.9003336e-01   6.2481276e-01   6.6556828e-01   6.3419331e-01   6.9334072e-01   6.3028964e-01   6.3753940e-01   5.5995528e-01   6.2761957e-01   6.9930043e-01   8.1517065e-01   7.8536951e-01   7.1371510e-01   6.8455035e-01   6.3486861e-01   7.9335035e-01   6.4212176e-01   6.8383447e-01   6.5302596e-01   6.1400448e-01   5.6022264e-01   5.8540547e-01   6.0193009e-01   6.1839272e-01   6.0469186e-01   6.2196950e-01   5.8702020e-01   6.0917512e-01   5.1727946e-01   6.0076652e-01   6.2887727e-01   5.6717884e-01   4.9463210e-01   5.5337849e-01   5.6173619e-01   5.7437399e-01   5.4956348e-01   5.3944029e-01   5.6397653e-01   5.7554002e-01   5.8055596e-01   6.2406061e-01   6.3380552e-01   6.1724034e-01   6.1731330e-01   6.5144132e-01   6.1409146e-01   7.5576323e-01   7.5689024e-01   7.8540466e-01   7.0100749e-01   6.8689522e-01   7.8948106e-01   6.4156344e-01   6.1347759e-01   5.7681860e-01   5.5217568e-01   5.7410316e-01   5.6304916e-01   5.3075380e-01   5.1651291e-01   5.7597856e-01   5.8972051e-01   5.1810899e-01   5.0977469e-01
   3.9198942e-01   3.8517184e-01   4.3674233e-01   4.1903487e-01   5.2907455e-01   5.5447355e-01   0.0000000e+00   4.0060333e-01   4.4220334e-01   4.6785230e-01   4.6511479e-01   5.1083543e-01   4.0891798e-01   4.0810307e-01   4.5196853e-01   4.6859793e-01   4.8548085e-01   4.7564708e-01   4.7319863e-01   4.9405449e-01   6.1777200e-01   5.1432954e-01   4.9269915e-01   4.9724850e-01   5.6729838e-01   4.6147122e-01   5.0526207e-01   4.6003661e-01   4.3607000e-01   5.3017229e-01   4.7095077e-01   4.4489638e-01   4.2496342e-01   4.5163184e-01   5.9490075e-01   6.0761008e-01   6.0117853e-01   5.5659204e-01   5.0336065e-01   4.6354928e-01   6.7206679e-01   5.1965847e-01   4.3580064e-01   5.0053217e-01   4.6583839e-01   4.5297177e-01   4.1689842e-01   4.2995796e-01   4.4756746e-01   4.4064207e-01   4.6618158e-01   3.8310773e-01   4.8023002e-01   4.3588859e-01   4.1647305e-01   4.1376538e-01   4.1885635e-01   3.9585237e-01   3.7902416e-01   4.0089702e-01   4.1458244e-01   3.9523953e-01   3.9561915e-01   4.0707899e-01   3.7769779e-01   3.8999519e-01   4.9578318e-01   4.6703200e-01   4.5704869e-01   4.1514692e-01   4.7437513e-01   4.5980717e-01   6.1676507e-01   5.7385069e-01   5.3476169e-01   5.0315189e-01   5.6430775e-01   5.7308139e-01   5.2945001e-01   4.8109651e-01   4.3574151e-01   4.2443391e-01   4.5209194e-01   4.3599725e-01   4.0882436e-01   4.1889930e-01   4.6388515e-01   4.4777697e-01   3.9769245e-01   3.6350846e-01
   3.9305701e-01   3.8355161e-01   4.1751713e-01   4.1215975e-01   5.2865937e-01   5.4224948e-01   4.0060333e-01   0.0000000e+00   4.1996538e-01   4.4884712e-01   4.5160587e-01   5.0943876e-01   4.1229316e-01   4.1106376e-01   4.6297911e-01   4.3353617e-01   4.5318651e-01   4.5118201e-01   4.9372817e-01   4.8957723e-01   5.0906221e-01   6.0604708e-01   4.8154995e-01   4.9616652e-01   5.4976440e-01   4.4973152e-01   5.2976631e-01   4.3147787e-01   4.1779210e-01   5.2740269e-01   4.7551979e-01   4.5702754e-01   4.4970510e-01   4.4687927e-01   5.5922156e-01   5.9243562e-01   5.9902410e-01   5.2412431e-01   5.2706908e-01   4.4976635e-01   6.6647851e-01   5.3998942e-01   4.5230777e-01   5.3752129e-01   5.0108579e-01   4.6801047e-01   4.2756758e-01   4.4525174e-01   4.5919563e-01   4.7541334e-01   4.6290633e-01   3.9353457e-01   4.9118633e-01   4.0058592e-01   4.0701855e-01   4.1696886e-01   4.1444402e-01   3.8967597e-01   3.7003517e-01   3.8498869e-01   4.0666526e-01   4.0184560e-01   3.9365075e-01   4.1836091e-01   3.9203599e-01   3.8433418e-01   4.8678393e-01   4.9325834e-01   4.3164470e-01   4.5816653e-01   4.7154511e-01   4.4465469e-01   6.0382366e-01   5.4705349e-01   5.8128964e-01   6.0189601e-01   5.8903365e-01   5.5899644e-01   4.5942168e-01   4.0825390e-01   4.2949469e-01   4.2517647e-01   4.3387480e-01   4.1270697e-01   4.1931584e-01   4.0438601e-01   4.4311084e-01   4.4775724e-01   3.8749945e-01   3.7359474e-01
   4.7476724e-01   4.3920509e-01   4.6733159e-01   4.9934744e-01   6.0225065e-01   5.9140249e-01   4.4220334e-01   4.1996538e-01   0.0000000e+00   4.6929749e-01   4.9214668e-01   6.0133796e-01   4.6307618e-01   4.7839133e-01   4.7139636e-01   5.0489131e-01   5.4251741e-01   4.9995780e-01   5.6232631e-01   5.4874803e-01   5.5990884e-01   6.0005606e-01   5.4258024e-01   5.7668248e-01   6.2110162e-01   5.1825029e-01   5.4437966e-01   5.3673116e-01   5.0022712e-01   6.1544165e-01   5.3901886e-01   5.1806694e-01   4.7624621e-01   5.4961380e-01   5.7432201e-01   6.7937735e-01   7.3529886e-01   6.1864849e-01   5.6842563e-01   5.8490088e-01   7.4786690e-01   6.0664142e-01   5.4629034e-01   6.0063360e-01   6.1168127e-01   5.8571962e-01   5.6013535e-01   5.6470436e-01   5.7302967e-01   5.7095524e-01   5.1939764e-01   4.2788302e-01   5.3053146e-01   5.1775336e-01   5.1736507e-01   5.1597357e-01   4.9677425e-01   4.8031720e-01   4.7407724e-01   4.9393744e-01   4.8254832e-01   4.4755832e-01   4.8639705e-01   4.6601073e-01   4.4750141e-01   4.5572998e-01   5.5406384e-01   5.7430506e-01   5.5264042e-01   5.3220007e-01   5.5711821e-01   5.1308661e-01   6.6174078e-01   6.2541767e-01   6.6651299e-01   6.2913815e-01   6.0361927e-01   6.5099793e-01   5.8203624e-01   4.8796554e-01   4.5317056e-01   4.8944630e-01   4.8172091e-01   4.9671069e-01   4.5902229e-01   4.5235114e-01   4.8190076e-01   5.3218132e-01   4.3778077e-01   4.3793045e-01
   5.0082291e-01   4.9635709e-01   5.0185852e-01   5.2618554e-01   6.2717218e-01   6.1739010e-01   4.6785230e-01   4.4884712e-01   4.6929749e-01   0.0000000e+00   5.0201159e-01   6.0012354e-01   5.0262520e-01   5.2480409e-01   5.3927005e-01   5.2290574e-01   5.5788820e-01   4.9369666e-01   5.5276712e-01   5.6974046e-01   5.5881939e-01   7.5636503e-01   5.8118204e-01   5.7524667e-01   5.5347325e-01   5.1658855e-01   5.7832381e-01   5.1847246e-01   5.1151404e-01   6.1965143e-01   6.2656035e-01   5.8090675e-01   5.1141058e-01   5.2514914e-01   5.9974152e-01   6.4951134e-01   6.8183146e-01   6.7945758e-01   5.4606095e-01   5.4835808e-01   7.0949315e-01   5.7477065e-01   5.2864865e-01   6.1655819e-01   5.3032416e-01   5.5362645e-01   5.4103981e-01   5.4639427e-01   5.8665359e-01   5.6505346e-01   5.7050219e-01   4.3730888e-01   5.5620567e-01   4.8213535e-01   5.1051089e-01   4.6924478e-01   4.9543728e-01   5.1566709e-01   5.3429169e-01   4.8740973e-01   5.1318722e-01   4.7375409e-01   4.9152733e-01   4.9400115e-01   4.7688940e-01   5.1721212e-01   5.8288726e-01   5.7649499e-01   5.3872675e-01   5.9506973e-01   5.8202241e-01   5.7942972e-01   6.9643917e-01   6.7687054e-01   7.1345249e-01   5.9167673e-01   6.7579664e-01   6.6514131e-01   5.3718356e-01   4.6797225e-01   4.8654348e-01   5.0347899e-01   5.5522894e-01   5.3407361e-01   5.3393083e-01   5.0520412e-01   4.8513123e-01   4.6522026e-01   4.6759402e-01   4.5376219e-01
   4.6879252e-01   4.6783191e-01   5.1794205e-01   5.1379752e-01   5.9017512e-01   6.1430501e-01   4.6511479e-01   4.5160587e-01   4.9214668e-01   5.0201159e-01   0.0000000e+00   6.2183056e-01   5.4112740e-01   5.4506749e-01   5.3778026e-01   5.6202460e-01   5.8161528e-01   5.5956349e-01   5.7769203e-01   6.1174618e-01   7.1833085e-01   6.9400317e-01   6.4772026e-01   6.3170962e-01   6.9204482e-01   5.7839390e-01   5.5344147e-01   5.1004870e-01   5.2629198e-01   5.6295024e-01   6.3555960e-01   5.5829663e-01   5.2719284e-01   5.6932121e-01   7.2600053e-01   7.5407535e-01   7.0528096e-01   6.5336463e-01   5.7227683e-01   5.5841703e-01   6.7053827e-01   5.9519579e-01   5.3834282e-01   5.9772812e-01   5.9029615e-01   5.9367060e-01   5.3514452e-01   5.1992993e-01   5.3519530e-01   5.7976967e-01   5.3002438e-01   4.7726643e-01   5.7373608e-01   5.5565385e-01   5.6251277e-01   5.2434868e-01   5.3222758e-01   5.0012061e-01   5.1035324e-01   4.4449035e-01   4.8537731e-01   4.8952976e-01   5.0279565e-01   5.2431324e-01   4.7347480e-01   4.7805553e-01   5.5794709e-01   5.5640545e-01   5.1964673e-01   5.7292135e-01   5.7375701e-01   5.4449616e-01   6.7731208e-01   6.6855815e-01   6.3715840e-01   6.2141934e-01   6.0263285e-01   7.1012018e-01   5.9999440e-01   4.6708756e-01   5.1774104e-01   5.0243871e-01   5.6536624e-01   5.2198223e-01   4.9546254e-01   4.6433547e-01   4.7806040e-01   5.1452718e-01   4.5429648e-01   4.4900052e-01
   4.9423293e-01   5.1562155e-01   5.4813959e-01   5.5879678e-01   7.0451450e-01   6.3882008e-01   5.1083543e-01   5.0943876e-01   6.0133796e-01   6.0012354e-01   6.2183056e-01   0.0000000e+00   5.0299042e-01   5.9446779e-01   5.6304651e-01   5.1659382e-01   5.6614879e-01   4.9521811e-01   5.6234946e-01   6.0331015e-01   6.9889577e-01   6.7632752e-01   5.9805213e-01   5.9461770e-01   6.6773392e-01   5.9818185e-01   6.2875631e-01   5.5535430e-01   5.7352528e-01   6.0959912e-01   6.1586556e-01   5.8080192e-01   5.9624024e-01   6.0623137e-01   7.6532977e-01   7.2490723e-01   6.8501518e-01   6.9522700e-01   6.5407887e-01   5.8008155e-01   6.8377272e-01   6.5403634e-01   6.0875255e-01   6.5037495e-01   6.0388963e-01   5.4655415e-01   5.4101069e-01   5.3564482e-01   6.1063368e-01   5.1669538e-01   5.1227490e-01   4.7915172e-01   6.0163455e-01   5.9804461e-01   4.9145514e-01   4.9334522e-01   4.9176563e-01   4.7764145e-01   5.0196655e-01   4.7833924e-01   4.9517801e-01   4.5066996e-01   4.7671211e-01   4.7246748e-01   5.0978087e-01   4.9265219e-01   5.8317761e-01   6.0512312e-01   5.7688521e-01   5.5969357e-01   5.6583201e-01   5.3850063e-01   6.6003885e-01   7.0711785e-01   6.6413710e-01   6.4513864e-01   5.8682147e-01   6.5209867e-01   6.2250588e-01   5.4225391e-01   5.3660273e-01   5.1970464e-01   5.0408419e-01   5.3096109e-01   4.9485752e-01   5.0493900e-01   4.6870261e-01   5.0359504e-01   4.3425331e-01   4.4371333e-01
   4.1080454e-01   4.1652198e-01   4.4583480e-01   4.3267685e-01   5.9308128e-01   5.5489728e-01   4.0891798e-01   4.1229316e-01   4.6307618e-01   5.0262520e-01   5.4112740e-01   5.0299042e-01   0.0000000e+00   4.7417880e-01   4.3211336e-01   4.4481672e-01   4.9064057e-01   4.3504029e-01   4.7810916e-01   5.3309529e-01   6.0260388e-01   6.0295016e-01   4.9255580e-01   5.0136267e-01   5.8190090e-01   5.0779017e-01   5.2605136e-01   4.6243379e-01   4.7440654e-01   5.3213856e-01   5.2248081e-01   4.5468980e-01   4.5988236e-01   4.8491502e-01   6.4785550e-01   6.0283165e-01   6.3494292e-01   5.7552435e-01   5.3561818e-01   5.3205224e-01   6.1226708e-01   5.5172815e-01   4.9815782e-01   5.3997242e-01   5.0466453e-01   4.9778389e-01   4.5405734e-01   4.6599802e-01   4.9648477e-01   4.3608198e-01   4.6648329e-01   4.1788067e-01   5.1266564e-01   5.1258420e-01   4.4296022e-01   4.2979500e-01   4.3009939e-01   4.1755025e-01   4.5674708e-01   4.5529057e-01   4.4591841e-01   4.2352969e-01   3.7791823e-01   4.2481999e-01   4.1511680e-01   4.1802399e-01   4.9581652e-01   5.1872748e-01   4.8458743e-01   5.3277863e-01   5.4258453e-01   5.3655812e-01   5.9233315e-01   6.4150714e-01   6.2878983e-01   5.6954973e-01   5.0120893e-01   5.8942263e-01   5.1160205e-01   4.5153001e-01   4.3940301e-01   4.4176607e-01   4.5773503e-01   4.6972950e-01   4.4633024e-01   4.4452481e-01   4.3234872e-01   4.8154729e-01   4.1828431e-01   3.9773293e-01
   4.8640590e-01   4.6287345e-01   5.0858360e-01   5.1641101e-01   6.3261779e-01   5.8756591e-01   4.0810307e-01   4.1106376e-01   4.7839133e-01   5.2480409e-01   5.4506749e-01   5.9446779e-01   4.7417880e-01   0.0000000e+00   4.9781611e-01   5.0002753e-01   5.4048189e-01   4.7011852e-01   5.4146593e-01   5.6735771e-01   5.7934057e-01   5.7577007e-01   5.5638399e-01   5.8881126e-01   6.4305429e-01   5.8001621e-01   5.9937983e-01   5.5215310e-01   5.0385397e-01   5.7053588e-01   6.0993944e-01   5.1240663e-01   4.9504211e-01   5.0405897e-01   6.0023601e-01   6.7028303e-01   6.6416788e-01   6.4152078e-01   5.4712228e-01   5.3403144e-01   6.4923202e-01   5.6498110e-01   5.1744906e-01   5.6749208e-01   5.6668511e-01   5.2382840e-01   5.0206374e-01   4.8675690e-01   5.3614892e-01   4.6764544e-01   5.2819954e-01   4.6921322e-01   5.0353663e-01   4.5282528e-01   4.7670820e-01   4.4578331e-01   4.6356443e-01   4.3985095e-01   4.8523336e-01   4.7570761e-01   5.3446984e-01   4.7350736e-01   5.1095123e-01   4.8463050e-01   5.0006458e-01   4.9156782e-01   5.5265568e-01   5.8263629e-01   5.5061548e-01   5.5116570e-01   5.7985093e-01   5.7615958e-01   6.9612844e-01   6.5685479e-01   7.3904992e-01   6.8512435e-01   5.9426464e-01   6.5243725e-01   5.4741008e-01   5.8004310e-01   5.2465075e-01   4.7606737e-01   5.3543052e-01   4.9950946e-01   4.7584176e-01   4.6246628e-01   4.3622544e-01   5.2721325e-01   4.6691127e-01   4.4406084e-01
   4.5142248e-01   4.2701470e-01   4.8020181e-01   4.9420178e-01   5.9225808e-01   6.2438200e-01   4.5196853e-01   4.6297911e-01   4.7139636e-01   5.3927005e-01   5.3778026e-01   5.6304651e-01   4.3211336e-01   4.9781611e-01   0.0000000e+00   4.7652818e-01   5.7525196e-01   4.5207962e-01   5.2550241e-01   5.5749680e-01   6.0817365e-01   6.4397130e-01   5.3516898e-01   5.5202741e-01   5.7288722e-01   5.1745307e-01   5.6134328e-01   4.9929002e-01   4.8744590e-01   5.8427907e-01   5.4121166e-01   5.0877510e-01   4.7741341e-01   5.0885098e-01   5.9932761e-01   6.7938009e-01   6.9325839e-01   6.4524828e-01   5.5418591e-01   5.1300947e-01   7.4454587e-01   5.1862110e-01   5.6316714e-01   5.9522718e-01   5.4938614e-01   5.4969529e-01   5.2430373e-01   5.3818585e-01   5.4470190e-01   5.2308474e-01   5.3683145e-01   5.0541826e-01   5.1189017e-01   4.6850286e-01   4.7058053e-01   4.6477411e-01   4.8938965e-01   4.5120557e-01   4.8897428e-01   4.7928631e-01   4.7742701e-01   4.6878664e-01   5.0521814e-01   4.9122812e-01   4.8102996e-01   4.7086826e-01   5.5417367e-01   5.5384142e-01   5.2593503e-01   5.1805382e-01   5.3893554e-01   5.1309990e-01   6.5990507e-01   7.0307216e-01   7.2226940e-01   6.2521494e-01   5.5184271e-01   6.5008239e-01   5.3505633e-01   5.4765221e-01   5.1568504e-01   4.7803250e-01   5.0516865e-01   4.9222941e-01   4.6882466e-01   4.8661937e-01   4.5926750e-01   5.1113899e-01   4.4642155e-01   4.1620120e-01
   4.5595579e-01   4.4220957e-01   5.0046534e-01   5.1583777e-01   6.4751395e-01   6.2001259e-01   4.6859793e-01   4.3353617e-01   5.0489131e-01   5.2290574e-01   5.6202460e-01   5.1659382e-01   4.4481672e-01   5.0002753e-01   4.7652818e-01   0.0000000e+00   5.6170028e-01   4.9518994e-01   5.2683276e-01   5.3850000e-01   5.9307010e-01   6.4368620e-01   5.4344987e-01   5.6955355e-01   5.2751339e-01   5.3386371e-01   5.3389084e-01   5.0720746e-01   4.6623929e-01   5.7613029e-01   5.7950505e-01   5.0542593e-01   4.7054603e-01   5.1486825e-01   6.1664324e-01   7.0469630e-01   6.8995889e-01   6.4570045e-01   5.7722019e-01   5.0951459e-01   6.9064099e-01   5.4523480e-01   5.0668907e-01   5.4141396e-01   5.8495888e-01   5.2374087e-01   4.6567107e-01   4.7848014e-01   5.4104021e-01   5.0668700e-01   4.8567760e-01   4.6512789e-01   5.2394475e-01   4.8207130e-01   4.9183448e-01   4.1869338e-01   4.7639630e-01   4.3979807e-01   4.3516836e-01   4.6434764e-01   4.5628630e-01   4.3750072e-01   4.8419574e-01   4.5247795e-01   4.6081753e-01   4.7045860e-01   5.4501210e-01   5.7156510e-01   4.8805644e-01   5.7433511e-01   5.7979708e-01   5.0356970e-01   6.5068937e-01   6.6826336e-01   6.2136553e-01   6.4935268e-01   5.5657424e-01   6.6181856e-01   5.1615186e-01   5.0813866e-01   5.1434115e-01   5.1797246e-01   5.3184570e-01   5.1315944e-01   4.9721319e-01   4.7222561e-01   4.5028532e-01   5.4980665e-01   4.8591770e-01   4.4412011e-01
   5.3856434e-01   4.7078296e-01   5.4828342e-01   5.7083348e-01   6.6788016e-01   6.0872668e-01   4.8548085e-01   4.5318651e-01   5.4251741e-01   5.5788820e-01   5.8161528e-01   5.6614879e-01   4.9064057e-01   5.4048189e-01   5.7525196e-01   5.6170028e-01   0.0000000e+00   5.0579202e-01   5.3044097e-01   5.8521081e-01   6.5774303e-01   6.6161356e-01   5.7404884e-01   5.6779925e-01   6.8672473e-01   4.8231859e-01   4.8511277e-01   5.3733944e-01   5.3307707e-01   5.3916334e-01   5.8049523e-01   4.9204119e-01   4.7861956e-01   5.6084165e-01   7.2470279e-01   6.4501240e-01   6.2365168e-01   6.2806524e-01   5.4648412e-01   5.2122211e-01   7.3313409e-01   5.3092739e-01   4.5542434e-01   5.7502124e-01   5.7409306e-01   5.6175674e-01   5.0981691e-01   5.1130341e-01   5.1393164e-01   4.7293373e-01   5.2781366e-01   5.0530846e-01   5.7262537e-01   5.1915026e-01   5.0463036e-01   4.6528270e-01   5.1169711e-01   4.9700325e-01   4.9645604e-01   4.8078398e-01   5.2091876e-01   4.9774626e-01   4.8631954e-01   4.7193441e-01   4.9413929e-01   5.1609355e-01   5.3307818e-01   5.8674989e-01   5.6327202e-01   6.1105305e-01   6.8580080e-01   5.7823086e-01   6.5332843e-01   6.8521340e-01   6.7460698e-01   8.0367436e-01   6.4994286e-01   6.6181941e-01   6.4692748e-01   5.5606462e-01   5.2732700e-01   5.0642347e-01   5.8957875e-01   5.7204878e-01   4.8149535e-01   4.7751143e-01   5.1494825e-01   5.8908055e-01   5.3049468e-01   5.1182048e-01
   4.4305418e-01   4.4056470e-01   5.0223166e-01   5.0375982e-01   6.7672810e-01   6.2892877e-01   4.7564708e-01   4.5118201e-01   4.9995780e-01   4.9369666e-01   5.5956349e-01   4.9521811e-01   4.3504029e-01   4.7011852e-01   4.5207962e-01   4.9518994e-01   5.0579202e-01   0.0000000e+00   4.8235577e-01   5.3256015e-01   5.3987630e-01   6.6701221e-01   5.1067953e-01   5.1054619e-01   5.9959796e-01   4.7657387e-01   5.2457238e-01   5.4034784e-01   4.6967288e-01   5.4834372e-01   5.7618851e-01   5.0645388e-01   4.7764023e-01   5.4538608e-01   6.4775692e-01   6.9323300e-01   6.4610731e-01   5.8458908e-01   4.2519908e-01   4.8757154e-01   6.7110294e-01   5.7806054e-01   4.8290357e-01   5.6523586e-01   5.1211822e-01   5.5823907e-01   4.7608842e-01   4.7126911e-01   4.9054213e-01   4.8842071e-01   5.1412413e-01   4.6166630e-01   5.1469318e-01   5.0814008e-01   4.8420716e-01   4.6593439e-01   4.6396747e-01   4.7405932e-01   4.6769073e-01   4.4509494e-01   4.7388246e-01   4.3294951e-01   4.5539461e-01   4.7177358e-01   4.8297040e-01   4.5841584e-01   4.8302681e-01   5.1646836e-01   5.0662173e-01   5.6549063e-01   5.7733622e-01   5.5303049e-01   6.4247748e-01   6.6269500e-01   7.2963296e-01   7.0812407e-01   6.0694435e-01   6.2920243e-01   5.1948337e-01   4.9731285e-01   5.1915834e-01   4.7549695e-01   4.8676195e-01   4.8914793e-01   4.9227112e-01   4.8231377e-01   4.5528840e-01   4.9136807e-01   4.8886672e-01   4.4849063e-01
   4.9099967e-01   4.9192378e-01   5.3577969e-01   5.3446327e-01   6.8896678e-01   6.2960451e-01   4.7319863e-01   4.9372817e-01   5.6232631e-01   5.5276712e-01   5.7769203e-01   5.6234946e-01   4.7810916e-01   5.4146593e-01   5.2550241e-01   5.2683276e-01   5.3044097e-01   4.8235577e-01   0.0000000e+00   5.9545306e-01   6.4641024e-01   6.5106464e-01   5.4347814e-01   5.6397892e-01   6.7697908e-01   5.7265384e-01   5.8580771e-01   5.4154367e-01   5.1016741e-01   5.7907047e-01   5.8238850e-01   5.3440361e-01   4.7767116e-01   5.1090724e-01   6.7680806e-01   6.8383998e-01   6.6257698e-01   6.1165296e-01   4.9576488e-01   5.4017300e-01   7.6168688e-01   5.8377800e-01   5.1725399e-01   5.9237974e-01   5.6805203e-01   5.5448677e-01   5.5435532e-01   5.3062528e-01   5.2116422e-01   5.5979595e-01   5.1125439e-01   4.5913150e-01   5.4613218e-01   5.1640762e-01   4.8635139e-01   4.7265368e-01   5.0860499e-01   4.4727988e-01   4.7017269e-01   4.5709247e-01   4.6241673e-01   4.5611878e-01   4.8873118e-01   4.8499290e-01   4.5181831e-01   4.5081230e-01   4.9242339e-01   5.6875823e-01   5.2618012e-01   5.9519470e-01   5.9129188e-01   5.0564421e-01   6.3793159e-01   6.9044376e-01   8.1284049e-01   6.7074727e-01   6.4215807e-01   6.2715101e-01   5.5491277e-01   5.4168618e-01   5.3934397e-01   5.0560029e-01   5.5756632e-01   5.1797461e-01   5.0360999e-01   5.2380553e-01   4.7995924e-01   5.5654968e-01   4.8805542e-01   4.5690689e-01
   5.2516839e-01   5.2113183e-01   5.2937513e-01   5.1361532e-01   6.4728370e-01   6.3618178e-01   4.9405449e-01   4.8957723e-01   5.4874803e-01   5.6974046e-01   6.1174618e-01   6.0331015e-01   5.3309529e-01   5.6735771e-01   5.5749680e-01   5.3850000e-01   5.8521081e-01   5.3256015e-01   5.9545306e-01   0.0000000e+00   6.9720832e-01   6.1424504e-01   6.0857306e-01   6.1148832e-01   6.5900940e-01   6.0325466e-01   6.0448912e-01   5.4193013e-01   5.5237398e-01   6.1298667e-01   6.2276814e-01   5.4272219e-01   5.1172156e-01   5.6215457e-01   6.5287363e-01   6.6492711e-01   6.6914305e-01   6.7452819e-01   5.4206209e-01   5.3278408e-01   7.4818637e-01   6.1107944e-01   5.4950375e-01   6.3466082e-01   5.8135952e-01   6.0647409e-01   5.5335713e-01   5.4370228e-01   5.6686620e-01   5.0471800e-01   5.5624328e-01   4.7342026e-01   5.5027995e-01   5.5146263e-01   4.9064153e-01   4.7604152e-01   5.0220791e-01   4.7516579e-01   5.1278466e-01   5.1512662e-01   4.9653314e-01   4.8597922e-01   4.6782693e-01   5.0081191e-01   4.7322924e-01   4.7300363e-01   5.4171709e-01   5.9661897e-01   5.6605374e-01   6.2332697e-01   5.7532833e-01   5.2280458e-01   6.1170717e-01   7.1246346e-01   7.5815931e-01   7.2559421e-01   6.4567026e-01   6.5166110e-01   5.9622192e-01   5.9175724e-01   5.4722383e-01   5.2190418e-01   5.6524052e-01   5.2796569e-01   5.1682350e-01   5.3319808e-01   4.7586844e-01   5.3496810e-01   4.8252960e-01   4.7332310e-01
   6.4738889e-01   6.2089206e-01   6.5459295e-01   7.1536729e-01   8.1250207e-01   7.7859531e-01   6.1777200e-01   5.0906221e-01   5.5990884e-01   5.5881939e-01   7.1833085e-01   6.9889577e-01   6.0260388e-01   5.7934057e-01   6.0817365e-01   5.9307010e-01   6.5774303e-01   5.3987630e-01   6.4641024e-01   6.9720832e-01   0.0000000e+00   6.0844029e-01   5.7124590e-01   5.9106298e-01   7.7981078e-01   6.2416357e-01   6.2265480e-01   6.4095363e-01   6.7741486e-01   7.0280703e-01   8.2031652e-01   7.0471592e-01   6.5368219e-01   6.3967992e-01   8.2345392e-01   6.7682323e-01   8.4739416e-01   7.0430823e-01   7.5918607e-01   6.8400213e-01   9.2934376e-01   7.0425325e-01   6.2794714e-01   7.0632224e-01   6.6516762e-01   6.5632325e-01   7.0745829e-01   6.1754330e-01   6.7130381e-01   6.4995995e-01   6.9635235e-01   5.8899063e-01   7.1989792e-01   7.4475438e-01   7.8477805e-01   6.7609012e-01   6.6459418e-01   5.9078239e-01   6.6475423e-01   6.6847481e-01   5.6839831e-01   5.9062322e-01   6.2690525e-01   5.5984006e-01   5.7088000e-01   5.6384519e-01   7.0841581e-01   7.3981314e-01   6.3418940e-01   6.1557543e-01   7.1796587e-01   6.8198190e-01   8.4135840e-01   8.2710284e-01   8.2171014e-01   8.1329539e-01   7.9408552e-01   7.4242116e-01   7.8600105e-01   6.6193102e-01   7.0562741e-01   6.2914931e-01   6.3714600e-01   6.6900920e-01   6.9465431e-01   6.8551623e-01   5.7650148e-01   6.8481977e-01   6.2563684e-01   5.0073915e-01
   6.0058443e-01   6.4700250e-01   6.0423720e-01   6.4464139e-01   7.7616341e-01   7.5778029e-01   5.1432954e-01   6.0604708e-01   6.0005606e-01   7.5636503e-01   6.9400317e-01   6.7632752e-01   6.0295016e-01   5.7577007e-01   6.4397130e-01   6.4368620e-01   6.6161356e-01   6.6701221e-01   6.5106464e-01   6.1424504e-01   6.0844029e-01   0.0000000e+00   6.1084707e-01   6.0393230e-01   7.8212611e-01   5.7394554e-01   6.0301258e-01   5.1278309e-01   4.9713699e-01   5.5409096e-01   6.0056370e-01   5.5721639e-01   6.0587525e-01   6.0091696e-01   8.3683543e-01   7.4363377e-01   7.7332430e-01   6.4310203e-01   6.2676136e-01   6.4812285e-01   7.9389245e-01   6.3983519e-01   5.1625335e-01   6.9078630e-01   6.3276152e-01   6.7770020e-01   6.1330291e-01   5.9991876e-01   5.8428534e-01   6.5439905e-01   6.3643869e-01   5.4869864e-01   6.5793567e-01   5.9171068e-01   5.7357435e-01   6.0687159e-01   6.1563517e-01   5.4543554e-01   5.6293582e-01   5.6428649e-01   4.9616665e-01   6.7270107e-01   5.8114687e-01   5.8376224e-01   5.8495451e-01   6.0465471e-01   5.6439802e-01   6.7524429e-01   7.2620190e-01   6.9591001e-01   6.9435956e-01   6.2050055e-01   7.1496188e-01   7.7858909e-01   8.3731768e-01   7.7718678e-01   6.4132460e-01   6.9973304e-01   7.0181525e-01   7.9500687e-01   6.7591585e-01   6.7383082e-01   6.0825721e-01   5.9119276e-01   6.7221080e-01   5.1346534e-01   5.2179932e-01   6.2737574e-01   5.8151411e-01   6.2077989e-01
   4.9253185e-01   4.7798501e-01   5.2452089e-01   5.1446211e-01   6.7272987e-01   6.5693761e-01   4.9269915e-01   4.8154995e-01   5.4258024e-01   5.8118204e-01   6.4772026e-01   5.9805213e-01   4.9255580e-01   5.5638399e-01   5.3516898e-01   5.4344987e-01   5.7404884e-01   5.1067953e-01   5.4347814e-01   6.0857306e-01   5.7124590e-01   6.1084707e-01   0.0000000e+00   6.0053660e-01   6.6153682e-01   4.9967670e-01   5.5758353e-01   5.2161789e-01   5.0685102e-01   5.7667985e-01   6.4183821e-01   5.1054192e-01   5.1341605e-01   5.3063245e-01   6.5568983e-01   6.5962023e-01   7.0631194e-01   5.8768353e-01   5.9483092e-01   5.1692228e-01   6.6338537e-01   5.0104822e-01   5.3791199e-01   5.7946174e-01   5.5163156e-01   5.6982617e-01   5.2006980e-01   4.9713479e-01   5.4888941e-01   5.5946978e-01   5.3607484e-01   4.8358045e-01   5.3625038e-01   5.0798213e-01   5.1193110e-01   4.5405253e-01   4.8244567e-01   4.6087295e-01   4.8547733e-01   4.5038828e-01   4.6817852e-01   4.8576797e-01   4.6474897e-01   4.8575472e-01   4.8872923e-01   4.6903018e-01   5.1297454e-01   5.7088137e-01   5.3598079e-01   6.4164038e-01   6.1378921e-01   5.2818054e-01   6.5862409e-01   7.4373648e-01   6.9198897e-01   7.0566902e-01   6.0840865e-01   6.6212078e-01   6.1149601e-01   5.2192376e-01   5.1824285e-01   4.9472840e-01   5.2417611e-01   4.8042103e-01   4.8928779e-01   4.9117277e-01   4.5650537e-01   5.4074786e-01   4.7362551e-01   4.4692387e-01
   4.6879969e-01   4.9415449e-01   5.2140074e-01   5.6020978e-01   6.2093002e-01   6.4605726e-01   4.9724850e-01   4.9616652e-01   5.7668248e-01   5.7524667e-01   6.3170962e-01   5.9461770e-01   5.0136267e-01   5.8881126e-01   5.5202741e-01   5.6955355e-01   5.6779925e-01   5.1054619e-01   5.6397892e-01   6.1148832e-01   5.9106298e-01   6.0393230e-01   6.0053660e-01   0.0000000e+00   6.6365164e-01   5.4597524e-01   6.0427625e-01   5.4038959e-01   5.3742878e-01   5.8665374e-01   6.0120350e-01   5.7149693e-01   5.4410172e-01   5.4724669e-01   6.4954815e-01   6.4065362e-01   8.2127730e-01   6.8988135e-01   6.1067319e-01   5.3214483e-01   7.0778554e-01   5.7420292e-01   5.8752928e-01   6.7036635e-01   5.9157391e-01   5.5800605e-01   5.5082324e-01   5.4730974e-01   5.6186853e-01   5.4879686e-01   5.5390349e-01   5.0119917e-01   5.7282496e-01   5.4130374e-01   5.4980468e-01   5.0589768e-01   5.1827948e-01   4.8256166e-01   5.1079290e-01   5.0164867e-01   5.3307820e-01   5.6420649e-01   5.6310853e-01   5.3525684e-01   5.0807862e-01   5.2325263e-01   5.6353000e-01   6.2737294e-01   5.6494508e-01   6.7121642e-01   6.3530826e-01   6.0081960e-01   6.7293880e-01   7.8357272e-01   7.8962585e-01   6.5854423e-01   6.1853449e-01   6.8489143e-01   5.3695290e-01   5.6039630e-01   5.5029006e-01   5.3985156e-01   5.2595644e-01   5.1595620e-01   4.8732163e-01   4.8566570e-01   4.6158327e-01   5.7743756e-01   4.9094509e-01   4.5056554e-01
   5.1733511e-01   5.0945086e-01   5.8639215e-01   5.8208097e-01   6.9216835e-01   6.8959535e-01   5.6729838e-01   5.4976440e-01   6.2110162e-01   5.5347325e-01   6.9204482e-01   6.6773392e-01   5.8190090e-01   6.4305429e-01   5.7288722e-01   5.2751339e-01   6.8672473e-01   5.9959796e-01   6.7697908e-01   6.5900940e-01   7.7981078e-01   7.8212611e-01   6.6153682e-01   6.6365164e-01   0.0000000e+00   6.0605625e-01   7.2622249e-01   5.7559158e-01   6.4142399e-01   6.4013070e-01   7.6911621e-01   6.1954999e-01   6.1205952e-01   5.9502657e-01   7.6206101e-01   7.2617473e-01   8.4443471e-01   7.0437792e-01   6.2534430e-01   5.8532281e-01   8.6214904e-01   6.0957905e-01   5.9116730e-01   6.4411320e-01   6.5681574e-01   6.2827482e-01   6.0965780e-01   5.8835370e-01   6.1085666e-01   6.0067958e-01   6.1374109e-01   5.6181667e-01   6.4411918e-01   5.7673805e-01   6.3448650e-01   5.8247178e-01   5.9540533e-01   4.6984794e-01   5.9144069e-01   5.8349829e-01   6.2388222e-01   5.9740375e-01   5.6340441e-01   5.6896997e-01   5.6208160e-01   5.7916867e-01   6.5430067e-01   6.9580640e-01   6.3861876e-01   6.9911348e-01   7.0492931e-01   6.2023008e-01   8.2147236e-01   7.9698639e-01   8.4098726e-01   7.4440499e-01   6.7783950e-01   7.0472831e-01   6.2658869e-01   7.0018921e-01   6.2621825e-01   5.4669395e-01   6.0981292e-01   6.0133836e-01   5.2725181e-01   5.2482931e-01   5.7209983e-01   6.5247192e-01   5.3422822e-01   4.7218231e-01
   4.9045397e-01   4.6911689e-01   4.7403869e-01   5.6022935e-01   6.1195098e-01   5.9003336e-01   4.6147122e-01   4.4973152e-01   5.1825029e-01   5.1658855e-01   5.7839390e-01   5.9818185e-01   5.0779017e-01   5.8001621e-01   5.1745307e-01   5.3386371e-01   4.8231859e-01   4.7657387e-01   5.7265384e-01   6.0325466e-01   6.2416357e-01   5.7394554e-01   4.9967670e-01   5.4597524e-01   6.0605625e-01   0.0000000e+00   5.6807891e-01   5.2824094e-01   4.6099588e-01   5.6329707e-01   5.5569235e-01   5.2786550e-01   5.3409162e-01   4.9139740e-01   6.4674296e-01   6.8058646e-01   6.7050366e-01   6.2731150e-01   5.7501733e-01   5.5289047e-01   6.6558713e-01   5.1153131e-01   5.2629312e-01   5.8996324e-01   5.8099482e-01   5.5742336e-01   4.9543991e-01   5.2666791e-01   5.3589677e-01   5.5242581e-01   5.1251470e-01   4.8225520e-01   5.5649848e-01   4.9799187e-01   5.1921617e-01   5.2575246e-01   5.1054246e-01   4.4029572e-01   4.8127932e-01   5.2222111e-01   5.3678095e-01   4.9495001e-01   5.0598185e-01   4.8040793e-01   4.7858662e-01   5.6384443e-01   5.7753956e-01   5.8531635e-01   5.1035719e-01   6.9212733e-01   6.3506475e-01   5.4878572e-01   6.0372798e-01   7.2568578e-01   8.0768135e-01   6.2632414e-01   5.7394945e-01   6.6921310e-01   5.9435775e-01   4.9690772e-01   4.9537535e-01   5.0147696e-01   5.2978213e-01   5.0721600e-01   5.0397035e-01   4.7811887e-01   4.8287715e-01   5.5955384e-01   5.3075817e-01   4.4408033e-01
   5.2860382e-01   4.9108489e-01   5.0518172e-01   5.0084288e-01   5.8737457e-01   6.2481276e-01   5.0526207e-01   5.2976631e-01   5.4437966e-01   5.7832381e-01   5.5344147e-01   6.2875631e-01   5.2605136e-01   5.9937983e-01   5.6134328e-01   5.3389084e-01   4.8511277e-01   5.2457238e-01   5.8580771e-01   6.0448912e-01   6.2265480e-01   6.0301258e-01   5.5758353e-01   6.0427625e-01   7.2622249e-01   5.6807891e-01   0.0000000e+00   5.6702293e-01   4.9372388e-01   5.6378109e-01   5.9086414e-01   5.7034324e-01   5.2943401e-01   5.4075294e-01   6.2014601e-01   6.8538252e-01   6.5075691e-01   6.4956130e-01   5.9248947e-01   5.3682653e-01   6.8095178e-01   5.4687318e-01   5.3707634e-01   5.8522107e-01   5.8479122e-01   6.1343408e-01   5.3782783e-01   5.4808528e-01   5.8428244e-01   5.6816775e-01   5.8712613e-01   4.9460462e-01   5.8124758e-01   5.0028319e-01   5.5312100e-01   4.9269439e-01   5.3386312e-01   5.0420912e-01   4.9222887e-01   5.0941533e-01   5.4572551e-01   5.2675674e-01   5.3044621e-01   5.1352013e-01   4.7602274e-01   5.2596159e-01   5.5288223e-01   6.4187493e-01   5.4207665e-01   6.5810162e-01   5.6416821e-01   6.3232860e-01   6.6902346e-01   7.3884504e-01   7.4764849e-01   6.1332330e-01   6.1753573e-01   6.7321414e-01   6.1330367e-01   5.1909636e-01   4.9205495e-01   5.1549142e-01   5.1676816e-01   4.6551975e-01   5.0996760e-01   5.2327401e-01   4.8226544e-01   5.0127408e-01   4.4516841e-01   4.7181973e-01
   5.3610858e-01   4.8803052e-01   5.4951658e-01   5.3743543e-01   6.2988047e-01   6.6556828e-01   4.6003661e-01   4.3147787e-01   5.3673116e-01   5.1847246e-01   5.1004870e-01   5.5535430e-01   4.6243379e-01   5.5215310e-01   4.9929002e-01   5.0720746e-01   5.3733944e-01   5.4034784e-01   5.4154367e-01   5.4193013e-01   6.4095363e-01   5.1278309e-01   5.2161789e-01   5.4038959e-01   5.7559158e-01   5.2824094e-01   5.6702293e-01   0.0000000e+00   4.2289149e-01   5.2314470e-01   5.1836673e-01   4.6520314e-01   5.1222649e-01   4.8467365e-01   6.3300889e-01   6.9990119e-01   6.3152779e-01   6.7768664e-01   5.7659961e-01   4.9923402e-01   6.4402883e-01   5.8142658e-01   5.4312012e-01   6.3031327e-01   5.4119420e-01   5.4715467e-01   5.0190861e-01   5.5245854e-01   5.0765606e-01   5.0650356e-01   5.0474324e-01   5.2544320e-01   6.4766600e-01   5.3991381e-01   4.4007134e-01   4.9468620e-01   5.3322352e-01   5.0499851e-01   5.0685532e-01   4.8252579e-01   4.8682409e-01   5.1393718e-01   5.4713183e-01   4.9208860e-01   4.7456466e-01   5.0807045e-01   5.4061172e-01   5.6635456e-01   5.2943047e-01   6.4577220e-01   5.8961112e-01   5.7147997e-01   7.0657541e-01   7.5924127e-01   7.5152999e-01   6.6184104e-01   6.3789515e-01   6.5852235e-01   6.2000669e-01   5.7667146e-01   5.2917028e-01   5.2091349e-01   5.3930198e-01   4.9662557e-01   4.9826729e-01   5.0533100e-01   4.7454163e-01   5.1344090e-01   4.7128450e-01   4.9513094e-01
   4.8903272e-01   4.7349309e-01   4.7288538e-01   5.2392273e-01   6.2009662e-01   6.3419331e-01   4.3607000e-01   4.1779210e-01   5.0022712e-01   5.1151404e-01   5.2629198e-01   5.7352528e-01   4.7440654e-01   5.0385397e-01   4.8744590e-01   4.6623929e-01   5.3307707e-01   4.6967288e-01   5.1016741e-01   5.5237398e-01   6.7741486e-01   4.9713699e-01   5.0685102e-01   5.3742878e-01   6.4142399e-01   4.6099588e-01   4.9372388e-01   4.2289149e-01   0.0000000e+00   5.2365416e-01   5.6166253e-01   4.7181989e-01   5.0027364e-01   5.0335919e-01   6.2512730e-01   6.0106340e-01   6.0593937e-01   6.3482534e-01   5.1894288e-01   4.7843629e-01   6.9331231e-01   4.7280956e-01   4.7896341e-01   5.2314743e-01   5.2871748e-01   5.6640618e-01   5.1150328e-01   4.8411848e-01   5.1129004e-01   4.9798848e-01   4.9130482e-01   4.3969355e-01   5.5799744e-01   4.8129642e-01   4.2352873e-01   4.4755665e-01   4.5141003e-01   4.4771339e-01   4.7790204e-01   4.6645724e-01   4.8579338e-01   4.6448948e-01   4.6800708e-01   4.5992134e-01   4.4576153e-01   4.9633984e-01   5.4169728e-01   5.7029973e-01   5.1122746e-01   6.0028162e-01   5.4554554e-01   5.1241666e-01   6.1037463e-01   7.3316431e-01   7.6455116e-01   6.1373911e-01   6.4519494e-01   5.6993061e-01   5.3018004e-01   5.8376736e-01   5.2275311e-01   4.6353625e-01   5.0695217e-01   4.9503320e-01   4.7666777e-01   4.8753029e-01   4.7246468e-01   5.1373386e-01   4.5785497e-01   4.4918917e-01
   5.4064794e-01   5.4000615e-01   5.5701085e-01   5.9671997e-01   7.1138841e-01   6.9334072e-01   5.3017229e-01   5.2740269e-01   6.1544165e-01   6.1965143e-01   5.6295024e-01   6.0959912e-01   5.3213856e-01   5.7053588e-01   5.8427907e-01   5.7613029e-01   5.3916334e-01   5.4834372e-01   5.7907047e-01   6.1298667e-01   7.0280703e-01   5.5409096e-01   5.7667985e-01   5.8665374e-01   6.4013070e-01   5.6329707e-01   5.6378109e-01   5.2314470e-01   5.2365416e-01   0.0000000e+00   5.8185397e-01   5.1617092e-01   4.9826056e-01   5.1196770e-01   6.9787313e-01   7.1283819e-01   6.5262636e-01   5.9288677e-01   5.1058219e-01   5.2210504e-01   7.2840695e-01   5.3457781e-01   5.0698520e-01   5.8718930e-01   5.7958850e-01   6.2257646e-01   5.8707076e-01   5.5307462e-01   5.9391520e-01   5.7213676e-01   5.6364273e-01   4.9434557e-01   6.0015718e-01   5.6014615e-01   5.4243179e-01   5.1345073e-01   4.9475842e-01   4.7469005e-01   5.2682883e-01   4.9272910e-01   5.1192988e-01   4.8097242e-01   5.1909031e-01   5.1191993e-01   4.5221728e-01   4.9125401e-01   5.4517200e-01   6.0455295e-01   5.0822047e-01   6.0933500e-01   5.8519790e-01   5.5770273e-01   6.4680299e-01   6.8794363e-01   7.4092691e-01   6.2812467e-01   6.3255226e-01   5.9109220e-01   4.9640972e-01   6.4307798e-01   5.4399480e-01   5.3141229e-01   5.5745273e-01   5.3020843e-01   5.2323516e-01   5.3539992e-01   5.6031937e-01   5.3816878e-01   5.6431054e-01   5.2130498e-01
   5.2446724e-01   5.1025635e-01   4.9871729e-01   5.4534593e-01   6.3236052e-01   6.3028964e-01   4.7095077e-01   4.7551979e-01   5.3901886e-01   6.2656035e-01   6.3555960e-01   6.1586556e-01   5.2248081e-01   6.0993944e-01   5.4121166e-01   5.7950505e-01   5.8049523e-01   5.7618851e-01   5.8238850e-01   6.2276814e-01   8.2031652e-01   6.0056370e-01   6.4183821e-01   6.0120350e-01   7.6911621e-01   5.5569235e-01   5.9086414e-01   5.1836673e-01   5.6166253e-01   5.8185397e-01   0.0000000e+00   5.4102047e-01   5.3566981e-01   5.6120540e-01   6.8739144e-01   6.6787093e-01   6.9309065e-01   6.1225671e-01   5.6645378e-01   5.1977385e-01   6.9743859e-01   5.7416786e-01   5.0815179e-01   6.1222888e-01   5.8994088e-01   5.9304510e-01   5.5449440e-01   5.1686587e-01   5.4903357e-01   5.3152646e-01   5.3316693e-01   4.9547852e-01   5.9711707e-01   5.0622887e-01   4.7910727e-01   4.4878737e-01   4.4936993e-01   4.6814298e-01   4.9337070e-01   4.8081576e-01   4.5926168e-01   4.6654909e-01   4.9113067e-01   4.4416894e-01   4.2144982e-01   4.5072521e-01   4.9364510e-01   5.5902590e-01   4.8530848e-01   6.1544004e-01   5.5691524e-01   5.0960518e-01   6.3999165e-01   6.6466194e-01   7.4148747e-01   6.2773040e-01   6.1042730e-01   6.5210320e-01   5.4092701e-01   6.3013503e-01   4.9741309e-01   5.0140789e-01   5.4344077e-01   5.0291352e-01   4.8044395e-01   4.8494301e-01   4.9916083e-01   5.6961614e-01   5.0199989e-01   4.7062759e-01
   5.1021152e-01   4.6978833e-01   4.9678625e-01   5.2418767e-01   6.1755946e-01   6.3753940e-01   4.4489638e-01   4.5702754e-01   5.1806694e-01   5.8090675e-01   5.5829663e-01   5.8080192e-01   4.5468980e-01   5.1240663e-01   5.0877510e-01   5.0542593e-01   4.9204119e-01   5.0645388e-01   5.3440361e-01   5.4272219e-01   7.0471592e-01   5.5721639e-01   5.1054192e-01   5.7149693e-01   6.1954999e-01   5.2786550e-01   5.7034324e-01   4.6520314e-01   4.7181989e-01   5.1617092e-01   5.4102047e-01   0.0000000e+00   5.2368197e-01   5.0285870e-01   7.4248128e-01   6.9355270e-01   7.0819915e-01   5.6509417e-01   5.6219952e-01   5.2640342e-01   6.6836758e-01   4.8331955e-01   5.0128308e-01   5.7884946e-01   5.7016636e-01   5.7175978e-01   5.2429309e-01   5.0806661e-01   5.5300647e-01   5.3048670e-01   5.2555002e-01   4.8871613e-01   6.4093960e-01   4.9429700e-01   4.8774020e-01   4.8520558e-01   5.0030851e-01   4.6634780e-01   4.7349500e-01   4.6882039e-01   4.8453560e-01   5.2202633e-01   5.3480469e-01   4.8287028e-01   4.3969092e-01   4.8391358e-01   4.9098546e-01   5.6047852e-01   5.5403860e-01   7.1778348e-01   5.5742809e-01   5.3930664e-01   6.5110006e-01   6.8984296e-01   8.0636786e-01   5.3085890e-01   6.2010597e-01   6.1573056e-01   5.5065333e-01   5.6237421e-01   4.8348259e-01   4.8525473e-01   5.2246582e-01   5.2449070e-01   4.8624849e-01   4.6519916e-01   4.7848467e-01   5.1016672e-01   4.5227477e-01   4.5237858e-01
   4.3218736e-01   4.0731434e-01   4.4924251e-01   4.7542181e-01   5.7128186e-01   5.5995528e-01   4.2496342e-01   4.4970510e-01   4.7624621e-01   5.1141058e-01   5.2719284e-01   5.9624024e-01   4.5988236e-01   4.9504211e-01   4.7741341e-01   4.7054603e-01   4.7861956e-01   4.7764023e-01   4.7767116e-01   5.1172156e-01   6.5368219e-01   6.0587525e-01   5.1341605e-01   5.4410172e-01   6.1205952e-01   5.3409162e-01   5.2943401e-01   5.1222649e-01   5.0027364e-01   4.9826056e-01   5.3566981e-01   5.2368197e-01   0.0000000e+00   5.1234939e-01   6.9200116e-01   6.7084876e-01   6.7233765e-01   5.8236824e-01   5.5746946e-01   4.9143460e-01   5.6607390e-01   4.8362794e-01   4.6990060e-01   5.4855014e-01   5.3028268e-01   5.4543453e-01   4.9116268e-01   4.6371486e-01   5.1791643e-01   5.1971719e-01   4.8204503e-01   4.1649298e-01   5.7497157e-01   4.9759685e-01   4.9764002e-01   4.7677189e-01   4.7801884e-01   4.5879497e-01   4.8131503e-01   4.3726143e-01   4.8544214e-01   4.9613433e-01   4.6333645e-01   4.6228934e-01   4.4659078e-01   4.5211877e-01   4.8916084e-01   5.3021451e-01   4.8831878e-01   5.9760305e-01   5.3305685e-01   5.3878597e-01   6.4991474e-01   6.5780438e-01   6.9581793e-01   5.6779250e-01   5.6872741e-01   5.7200061e-01   5.9782480e-01   5.3339030e-01   4.8968528e-01   4.8735166e-01   4.9381480e-01   5.2610863e-01   4.4244103e-01   4.2421505e-01   4.2936534e-01   4.6817873e-01   4.4183622e-01   4.3565071e-01
   4.8093781e-01   4.6340823e-01   4.7213400e-01   5.1120123e-01   5.9327988e-01   6.2761957e-01   4.5163184e-01   4.4687927e-01   5.4961380e-01   5.2514914e-01   5.6932121e-01   6.0623137e-01   4.8491502e-01   5.0405897e-01   5.0885098e-01   5.1486825e-01   5.6084165e-01   5.4538608e-01   5.1090724e-01   5.6215457e-01   6.3967992e-01   6.0091696e-01   5.3063245e-01   5.4724669e-01   5.9502657e-01   4.9139740e-01   5.4075294e-01   4.8467365e-01   5.0335919e-01   5.1196770e-01   5.6120540e-01   5.0285870e-01   5.1234939e-01   0.0000000e+00   6.6637419e-01   7.1980582e-01   6.7461285e-01   6.0304278e-01   5.4148213e-01   4.9308022e-01   6.3226098e-01   5.6306070e-01   4.9879733e-01   5.6738618e-01   5.9319120e-01   5.6896804e-01   5.2316202e-01   4.6976227e-01   5.5630123e-01   5.4189292e-01   5.1531706e-01   4.5681218e-01   6.1063227e-01   4.7936210e-01   5.2963114e-01   5.0212989e-01   5.0311226e-01   4.5752259e-01   5.1636882e-01   4.9072479e-01   5.1986732e-01   5.1637287e-01   4.8676642e-01   4.8092808e-01   4.7980627e-01   4.9884804e-01   5.4338268e-01   5.6915262e-01   5.0646585e-01   6.1633517e-01   5.2543270e-01   5.0302430e-01   6.7559863e-01   7.1672476e-01   7.3687257e-01   5.9905469e-01   6.3854393e-01   6.5369043e-01   5.0922494e-01   6.2364683e-01   5.1073396e-01   5.0127244e-01   5.4211142e-01   5.1304956e-01   4.8852362e-01   4.7683118e-01   4.6789593e-01   5.2261833e-01   4.6082236e-01   4.3003686e-01
   6.6058072e-01   6.0922290e-01   5.6389409e-01   5.5977084e-01   7.4636310e-01   6.9930043e-01   5.9490075e-01   5.5922156e-01   5.7432201e-01   5.9974152e-01   7.2600053e-01   7.6532977e-01   6.4785550e-01   6.0023601e-01   5.9932761e-01   6.1664324e-01   7.2470279e-01   6.4775692e-01   6.7680806e-01   6.5287363e-01   8.2345392e-01   8.3683543e-01   6.5568983e-01   6.4954815e-01   7.6206101e-01   6.4674296e-01   6.2014601e-01   6.3300889e-01   6.2512730e-01   6.9787313e-01   6.8739144e-01   7.4248128e-01   6.9200116e-01   6.6637419e-01   0.0000000e+00   8.8184895e-01   7.9213436e-01   7.1963431e-01   7.0381176e-01   5.9340899e-01   8.5612678e-01   7.1740106e-01   6.8665043e-01   6.4297363e-01   6.1672353e-01   6.2235478e-01   6.1257911e-01   6.4897954e-01   6.4035982e-01   6.3077935e-01   6.2042958e-01   5.8904107e-01   8.1671258e-01   6.6790719e-01   6.7000974e-01   6.4357324e-01   6.3683285e-01   5.7351060e-01   6.5036600e-01   7.2921099e-01   6.3591920e-01   5.4893560e-01   5.9395769e-01   6.1305613e-01   5.2748047e-01   6.2855370e-01   5.9599221e-01   6.2452135e-01   6.7920928e-01   7.0441691e-01   6.9141869e-01   6.8973084e-01   7.7234381e-01   7.5655240e-01   7.6523702e-01   6.9435361e-01   7.2533555e-01   7.5087231e-01   5.7619151e-01   7.4431858e-01   5.8898424e-01   5.9855932e-01   6.1872203e-01   5.5425350e-01   5.7528748e-01   5.8713452e-01   6.2533464e-01   6.4478577e-01   6.2305344e-01   6.3125659e-01
   5.6945438e-01   5.4917401e-01   6.2833539e-01   6.3331452e-01   7.3884087e-01   8.1517065e-01   6.0761008e-01   5.9243562e-01   6.7937735e-01   6.4951134e-01   7.5407535e-01   7.2490723e-01   6.0283165e-01   6.7028303e-01   6.7938009e-01   7.0469630e-01   6.4501240e-01   6.9323300e-01   6.8383998e-01   6.6492711e-01   6.7682323e-01   7.4363377e-01   6.5962023e-01   6.4065362e-01   7.2617473e-01   6.8058646e-01   6.8538252e-01   6.9990119e-01   6.0106340e-01   7.1283819e-01   6.6787093e-01   6.9355270e-01   6.7084876e-01   7.1980582e-01   8.8184895e-01   0.0000000e+00   8.4819918e-01   8.1595518e-01   7.7757809e-01   6.6843175e-01   1.0000000e+00   7.6355584e-01   6.5536932e-01   8.0003271e-01   7.5528850e-01   8.2150567e-01   5.7695285e-01   6.1371153e-01   6.9535481e-01   6.7546639e-01   7.6823825e-01   6.3080308e-01   7.3223612e-01   6.2261499e-01   6.4169036e-01   6.3215911e-01   6.6187515e-01   6.1024929e-01   5.7859607e-01   6.1174395e-01   6.2196236e-01   6.6787295e-01   7.1864424e-01   5.8975758e-01   6.0025037e-01   6.6744265e-01   7.6834318e-01   7.4591932e-01   7.9373418e-01   7.8976492e-01   6.7030435e-01   7.6791100e-01   9.0357027e-01   8.2205546e-01   8.1095595e-01   7.7683824e-01   9.0625833e-01   7.8365062e-01   7.7946503e-01   8.0902207e-01   6.1408369e-01   6.5561324e-01   6.1964725e-01   6.1883016e-01   6.5177445e-01   6.2641648e-01   6.7285567e-01   6.2853411e-01   5.6953702e-01   5.0409779e-01
   6.1128134e-01   5.9159208e-01   6.5064622e-01   6.2445666e-01   7.7133231e-01   7.8536951e-01   6.0117853e-01   5.9902410e-01   7.3529886e-01   6.8183146e-01   7.0528096e-01   6.8501518e-01   6.3494292e-01   6.6416788e-01   6.9325839e-01   6.8995889e-01   6.2365168e-01   6.4610731e-01   6.6257698e-01   6.6914305e-01   8.4739416e-01   7.7332430e-01   7.0631194e-01   8.2127730e-01   8.4443471e-01   6.7050366e-01   6.5075691e-01   6.3152779e-01   6.0593937e-01   6.5262636e-01   6.9309065e-01   7.0819915e-01   6.7233765e-01   6.7461285e-01   7.9213436e-01   8.4819918e-01   0.0000000e+00   7.8625698e-01   6.2176395e-01   6.4656516e-01   9.8563985e-01   7.0597987e-01   6.2715548e-01   7.6306879e-01   6.8658450e-01   7.6563527e-01   6.8450267e-01   6.2644255e-01   6.2489379e-01   6.8646507e-01   7.6033057e-01   7.0999057e-01   7.5475354e-01   6.2139424e-01   5.8902041e-01   5.8016410e-01   5.9551078e-01   5.6916540e-01   6.0636432e-01   6.6634338e-01   6.9829794e-01   6.6013334e-01   6.5016500e-01   6.1922684e-01   5.6888865e-01   5.9336471e-01   6.3979708e-01   6.3986369e-01   6.4185504e-01   6.8793034e-01   6.4532364e-01   6.5529429e-01   8.4734752e-01   7.3589884e-01   7.5720887e-01   7.3021570e-01   7.2787515e-01   6.9590903e-01   6.1444238e-01   6.7528536e-01   5.9685366e-01   5.8432415e-01   6.6235036e-01   6.2856444e-01   6.3082471e-01   6.0372812e-01   5.9406281e-01   6.2734638e-01   6.0647555e-01   5.9922469e-01
   5.9176522e-01   6.0498949e-01   5.8581237e-01   6.5563212e-01   7.3183633e-01   7.1371510e-01   5.5659204e-01   5.2412431e-01   6.1864849e-01   6.7945758e-01   6.5336463e-01   6.9522700e-01   5.7552435e-01   6.4152078e-01   6.4524828e-01   6.4570045e-01   6.2806524e-01   5.8458908e-01   6.1165296e-01   6.7452819e-01   7.0430823e-01   6.4310203e-01   5.8768353e-01   6.8988135e-01   7.0437792e-01   6.2731150e-01   6.4956130e-01   6.7768664e-01   6.3482534e-01   5.9288677e-01   6.1225671e-01   5.6509417e-01   5.8236824e-01   6.0304278e-01   7.1963431e-01   8.1595518e-01   7.8625698e-01   0.0000000e+00   6.5792554e-01   6.7806921e-01   8.2535844e-01   6.1984962e-01   5.8915472e-01   6.9181053e-01   6.7501997e-01   6.7153069e-01   5.9717493e-01   6.4247283e-01   6.0651099e-01   6.1450846e-01   6.2402885e-01   6.2911695e-01   7.4368023e-01   6.5123691e-01   5.9680527e-01   6.1674863e-01   5.8180789e-01   5.9137100e-01   6.1240467e-01   6.0851733e-01   6.6244137e-01   6.5335757e-01   6.3398306e-01   5.9797927e-01   5.9534438e-01   5.8523485e-01   6.2192917e-01   6.8351464e-01   6.2267943e-01   6.7746784e-01   6.6321944e-01   6.7057993e-01   8.0855543e-01   7.6798998e-01   8.2023184e-01   7.8066206e-01   7.4511029e-01   7.1993590e-01   6.8162188e-01   7.0221274e-01   6.5677190e-01   6.5701674e-01   7.2326650e-01   6.2513844e-01   6.0825790e-01   5.9862374e-01   6.7886514e-01   6.6226356e-01   5.4604983e-01   5.5894003e-01
   5.5497109e-01   5.6379734e-01   5.5315183e-01   5.5203259e-01   6.8750190e-01   6.8455035e-01   5.0336065e-01   5.2706908e-01   5.6842563e-01   5.4606095e-01   5.7227683e-01   6.5407887e-01   5.3561818e-01   5.4712228e-01   5.5418591e-01   5.7722019e-01   5.4648412e-01   4.2519908e-01   4.9576488e-01   5.4206209e-01   7.5918607e-01   6.2676136e-01   5.9483092e-01   6.1067319e-01   6.2534430e-01   5.7501733e-01   5.9248947e-01   5.7659961e-01   5.1894288e-01   5.1058219e-01   5.6645378e-01   5.6219952e-01   5.5746946e-01   5.4148213e-01   7.0381176e-01   7.7757809e-01   6.2176395e-01   6.5792554e-01   0.0000000e+00   5.3560548e-01   8.3641744e-01   5.2885738e-01   4.7009091e-01   5.6046432e-01   6.0705986e-01   5.9449692e-01   5.6932760e-01   5.0716422e-01   4.7290370e-01   5.4333021e-01   5.6471741e-01   4.8526926e-01   6.6383408e-01   5.3602953e-01   5.7444675e-01   5.3739058e-01   5.3149085e-01   5.2339358e-01   5.7632987e-01   4.9785940e-01   5.4553378e-01   5.6309972e-01   5.9723148e-01   5.2463880e-01   5.3303117e-01   5.8538449e-01   5.8902872e-01   6.5610761e-01   5.4238533e-01   6.3531982e-01   5.6434612e-01   6.1521416e-01   6.9989095e-01   7.2381577e-01   8.0518910e-01   6.7250045e-01   6.9424310e-01   6.5305794e-01   5.6832997e-01   6.4739639e-01   5.9057031e-01   5.8286836e-01   5.8205745e-01   5.0617456e-01   5.1633413e-01   4.8898003e-01   5.6309895e-01   6.1533894e-01   5.4116574e-01   4.8905308e-01
   4.9095213e-01   5.2023818e-01   4.7669515e-01   5.3947171e-01   6.3170744e-01   6.3486861e-01   4.6354928e-01   4.4976635e-01   5.8490088e-01   5.4835808e-01   5.5841703e-01   5.8008155e-01   5.3205224e-01   5.3403144e-01   5.1300947e-01   5.0951459e-01   5.2122211e-01   4.8757154e-01   5.4017300e-01   5.3278408e-01   6.8400213e-01   6.4812285e-01   5.1692228e-01   5.3214483e-01   5.8532281e-01   5.5289047e-01   5.3682653e-01   4.9923402e-01   4.7843629e-01   5.2210504e-01   5.1977385e-01   5.2640342e-01   4.9143460e-01   4.9308022e-01   5.9340899e-01   6.6843175e-01   6.4656516e-01   6.7806921e-01   5.3560548e-01   0.0000000e+00   7.5142912e-01   5.3779690e-01   4.9196897e-01   5.6133906e-01   5.8157631e-01   5.8452176e-01   4.8591432e-01   5.1362022e-01   4.3768996e-01   5.0320277e-01   5.3080070e-01   5.1806926e-01   5.8993924e-01   4.6894895e-01   5.1180488e-01   4.8705527e-01   4.7139809e-01   4.0826758e-01   5.1029524e-01   4.8005120e-01   4.8243101e-01   4.7729877e-01   4.8175608e-01   4.6640961e-01   4.8652644e-01   4.9630940e-01   4.9058097e-01   5.7376288e-01   5.2137286e-01   5.3866176e-01   5.2975250e-01   5.6707091e-01   6.6516864e-01   7.0279962e-01   7.5805926e-01   7.5677901e-01   6.7385556e-01   6.9098530e-01   6.2607401e-01   6.9359753e-01   5.2816933e-01   5.8956270e-01   5.7772424e-01   5.5660260e-01   5.2723722e-01   5.1415486e-01   5.1804343e-01   5.5510045e-01   5.1968532e-01   4.5244499e-01
   5.6025555e-01   6.2890726e-01   6.4853761e-01   8.0329117e-01   8.8791241e-01   7.9335035e-01   6.7206679e-01   6.6647851e-01   7.4786690e-01   7.0949315e-01   6.7053827e-01   6.8377272e-01   6.1226708e-01   6.4923202e-01   7.4454587e-01   6.9064099e-01   7.3313409e-01   6.7110294e-01   7.6168688e-01   7.4818637e-01   9.2934376e-01   7.9389245e-01   6.6338537e-01   7.0778554e-01   8.6214904e-01   6.6558713e-01   6.8095178e-01   6.4402883e-01   6.9331231e-01   7.2840695e-01   6.9743859e-01   6.6836758e-01   5.6607390e-01   6.3226098e-01   8.5612678e-01   1.0000000e+00   9.8563985e-01   8.2535844e-01   8.3641744e-01   7.5142912e-01   0.0000000e+00   8.3818002e-01   7.5080472e-01   7.8437166e-01   7.9826224e-01   7.3584562e-01   6.9133808e-01   7.0614058e-01   7.1688923e-01   7.0874605e-01   7.3174082e-01   6.7744816e-01   8.1572590e-01   6.3230308e-01   6.9039711e-01   7.0544140e-01   6.9097465e-01   6.8021426e-01   6.9171119e-01   7.2926703e-01   7.5325642e-01   6.9981717e-01   7.5959520e-01   6.7091366e-01   6.1603802e-01   6.2639981e-01   6.6965273e-01   7.2945686e-01   6.3763210e-01   7.0687822e-01   6.6846142e-01   7.2002146e-01   8.6483783e-01   7.4035020e-01   8.7147934e-01   8.2819113e-01   7.9926932e-01   8.0297636e-01   7.9542191e-01   8.2815974e-01   6.9665759e-01   6.4509818e-01   6.6741255e-01   6.5658746e-01   7.8155276e-01   6.7601724e-01   7.4064910e-01   8.9011434e-01   7.5395463e-01   5.6351799e-01
   4.6490172e-01   5.4633193e-01   4.8799079e-01   5.6767020e-01   5.7884395e-01   6.4212176e-01   5.1965847e-01   5.3998942e-01   6.0664142e-01   5.7477065e-01   5.9519579e-01   6.5403634e-01   5.5172815e-01   5.6498110e-01   5.1862110e-01   5.4523480e-01   5.3092739e-01   5.7806054e-01   5.8377800e-01   6.1107944e-01   7.0425325e-01   6.3983519e-01   5.0104822e-01   5.7420292e-01   6.0957905e-01   5.1153131e-01   5.4687318e-01   5.8142658e-01   4.7280956e-01   5.3457781e-01   5.7416786e-01   4.8331955e-01   4.8362794e-01   5.6306070e-01   7.1740106e-01   7.6355584e-01   7.0597987e-01   6.1984962e-01   5.2885738e-01   5.3779690e-01   8.3818002e-01   0.0000000e+00   5.5931542e-01   6.1978116e-01   5.9618848e-01   6.4823132e-01   5.7335267e-01   6.6152851e-01   5.6268128e-01   6.2423781e-01   6.4505545e-01   4.7613247e-01   5.8045452e-01   5.7158458e-01   5.0193693e-01   4.7817392e-01   5.5114649e-01   4.3161655e-01   5.0582648e-01   5.1331054e-01   5.3461347e-01   5.2143886e-01   5.1332486e-01   5.2317794e-01   5.3042087e-01   6.2335688e-01   6.8470728e-01   7.3867200e-01   5.9960321e-01   6.2055170e-01   5.7991738e-01   5.9424035e-01   7.3087760e-01   6.9842074e-01   8.1996335e-01   7.3919346e-01   6.9977789e-01   6.8733456e-01   6.0253411e-01   5.9085514e-01   5.1158002e-01   5.9927130e-01   6.0426595e-01   6.0268392e-01   4.6897474e-01   5.5397440e-01   5.3091050e-01   5.2245409e-01   4.8765646e-01   4.2289378e-01
   4.9726428e-01   4.9856109e-01   5.3517225e-01   5.9663831e-01   6.5607641e-01   6.8383447e-01   4.3580064e-01   4.5230777e-01   5.4629034e-01   5.2864865e-01   5.3834282e-01   6.0875255e-01   4.9815782e-01   5.1744906e-01   5.6316714e-01   5.0668907e-01   4.5542434e-01   4.8290357e-01   5.1725399e-01   5.4950375e-01   6.2794714e-01   5.1625335e-01   5.3791199e-01   5.8752928e-01   5.9116730e-01   5.2629312e-01   5.3707634e-01   5.4312012e-01   4.7896341e-01   5.0698520e-01   5.0815179e-01   5.0128308e-01   4.6990060e-01   4.9879733e-01   6.8665043e-01   6.5536932e-01   6.2715548e-01   5.8915472e-01   4.7009091e-01   4.9196897e-01   7.5080472e-01   5.5931542e-01   0.0000000e+00   5.6626306e-01   5.3601247e-01   5.4513898e-01   5.0125683e-01   4.8224859e-01   4.7642382e-01   4.8785727e-01   5.3677563e-01   4.8525148e-01   6.1274777e-01   4.8973525e-01   5.1185614e-01   4.9203987e-01   4.8614463e-01   4.6470141e-01   4.8462790e-01   4.7635935e-01   4.7933619e-01   4.7241736e-01   5.2333336e-01   5.0273993e-01   4.9021586e-01   4.9462298e-01   5.6708867e-01   5.2348258e-01   5.1699935e-01   5.5496942e-01   5.3464071e-01   5.8741131e-01   7.1358334e-01   6.5906535e-01   7.4167666e-01   7.0443218e-01   6.2582571e-01   6.3591381e-01   5.8257636e-01   6.8899095e-01   5.4112140e-01   5.1956239e-01   5.6171874e-01   5.0560636e-01   5.2907487e-01   5.3831885e-01   6.0463049e-01   5.1943378e-01   5.0787115e-01   4.6283254e-01
   5.2733230e-01   4.8628368e-01   5.1575923e-01   5.3419255e-01   6.3717712e-01   6.5302596e-01   5.0053217e-01   5.3752129e-01   6.0063360e-01   6.1655819e-01   5.9772812e-01   6.5037495e-01   5.3997242e-01   5.6749208e-01   5.9522718e-01   5.4141396e-01   5.7502124e-01   5.6523586e-01   5.9237974e-01   6.3466082e-01   7.0632224e-01   6.9078630e-01   5.7946174e-01   6.7036635e-01   6.4411320e-01   5.8996324e-01   5.8522107e-01   6.3031327e-01   5.2314743e-01   5.8718930e-01   6.1222888e-01   5.7884946e-01   5.4855014e-01   5.6738618e-01   6.4297363e-01   8.0003271e-01   7.6306879e-01   6.9181053e-01   5.6046432e-01   5.6133906e-01   7.8437166e-01   6.1978116e-01   5.6626306e-01   0.0000000e+00   6.1811723e-01   6.4297286e-01   5.5080126e-01   5.3019545e-01   5.5157571e-01   5.8644766e-01   5.6943621e-01   5.1325927e-01   6.3759167e-01   5.3240815e-01   5.2493482e-01   5.2227994e-01   5.3037272e-01   5.4404097e-01   5.3059084e-01   5.7365603e-01   5.6483986e-01   5.4510831e-01   5.4636179e-01   5.4311362e-01   5.2239762e-01   5.4026164e-01   5.8793802e-01   5.9055685e-01   5.7532311e-01   5.5917642e-01   5.5023563e-01   6.4947658e-01   7.1910861e-01   6.5960285e-01   7.0681219e-01   7.5201788e-01   6.3942943e-01   6.4564313e-01   5.8064825e-01   7.0227352e-01   5.2679569e-01   5.2576498e-01   5.5074699e-01   5.1195849e-01   5.0663117e-01   5.0485828e-01   5.5200010e-01   5.5093671e-01   5.2686212e-01   4.8165537e-01
   5.0775981e-01   5.0885338e-01   5.0045974e-01   5.0332762e-01   6.6107244e-01   6.1400448e-01   4.6583839e-01   5.0108579e-01   6.1168127e-01   5.3032416e-01   5.9029615e-01   6.0388963e-01   5.0466453e-01   5.6668511e-01   5.4938614e-01   5.8495888e-01   5.7409306e-01   5.1211822e-01   5.6805203e-01   5.8135952e-01   6.6516762e-01   6.3276152e-01   5.5163156e-01   5.9157391e-01   6.5681574e-01   5.8099482e-01   5.8479122e-01   5.4119420e-01   5.2871748e-01   5.7958850e-01   5.8994088e-01   5.7016636e-01   5.3028268e-01   5.9319120e-01   6.1672353e-01   7.5528850e-01   6.8658450e-01   6.7501997e-01   6.0705986e-01   5.8157631e-01   7.9826224e-01   5.9618848e-01   5.3601247e-01   6.1811723e-01   0.0000000e+00   6.2365030e-01   5.5777743e-01   5.1547696e-01   5.2760225e-01   5.5702734e-01   5.5188222e-01   5.0260752e-01   6.4151277e-01   5.2437548e-01   5.0815737e-01   5.1268751e-01   4.9481898e-01   4.9946088e-01   4.9230258e-01   4.9804280e-01   5.3181666e-01   5.2594890e-01   5.2330446e-01   4.8587658e-01   4.3597890e-01   4.5631457e-01   5.5620275e-01   5.8996454e-01   4.9373881e-01   5.3056336e-01   5.3487682e-01   5.7154329e-01   6.7864853e-01   6.4350181e-01   7.1140841e-01   6.2022577e-01   6.0353181e-01   6.6667284e-01   5.5240196e-01   6.8230757e-01   5.2458317e-01   5.0405367e-01   5.4636859e-01   5.2072315e-01   4.7640604e-01   5.0475056e-01   5.1749892e-01   5.5351586e-01   5.3693512e-01   4.4191888e-01
   4.9201851e-01   4.5772582e-01   5.3840063e-01   4.6586446e-01   6.2315556e-01   5.6022264e-01   4.5297177e-01   4.6801047e-01   5.8571962e-01   5.5362645e-01   5.9367060e-01   5.4655415e-01   4.9778389e-01   5.2382840e-01   5.4969529e-01   5.2374087e-01   5.6175674e-01   5.5823907e-01   5.5448677e-01   6.0647409e-01   6.5632325e-01   6.7770020e-01   5.6982617e-01   5.5800605e-01   6.2827482e-01   5.5742336e-01   6.1343408e-01   5.4715467e-01   5.6640618e-01   6.2257646e-01   5.9304510e-01   5.7175978e-01   5.4543453e-01   5.6896804e-01   6.2235478e-01   8.2150567e-01   7.6563527e-01   6.7153069e-01   5.9449692e-01   5.8452176e-01   7.3584562e-01   6.4823132e-01   5.4513898e-01   6.4297286e-01   6.2365030e-01   0.0000000e+00   5.7703326e-01   5.2465763e-01   6.0437874e-01   5.7764059e-01   5.6321477e-01   5.2099279e-01   6.0847628e-01   4.9831699e-01   5.3815688e-01   5.4438116e-01   5.1010779e-01   4.9810465e-01   5.4879092e-01   4.9255890e-01   5.1960637e-01   5.2336221e-01   5.5525294e-01   5.2413421e-01   4.8462636e-01   5.1797238e-01   5.9555323e-01   5.8576284e-01   5.5309808e-01   5.6558425e-01   6.0073926e-01   5.9591758e-01   6.6836326e-01   6.4631141e-01   7.7465633e-01   7.6569639e-01   5.9147812e-01   6.8554330e-01   5.9417001e-01   6.1265696e-01   5.1968724e-01   5.3090372e-01   5.7959339e-01   4.9799784e-01   4.9353729e-01   4.9260158e-01   4.7397124e-01   5.2145447e-01   4.9344747e-01   4.3665722e-01
   4.4735387e-01   4.1101462e-01   4.4241607e-01   4.6654166e-01   5.5358167e-01   5.8540547e-01   4.1689842e-01   4.2756758e-01   5.6013535e-01   5.4103981e-01   5.3514452e-01   5.4101069e-01   4.5405734e-01   5.0206374e-01   5.2430373e-01   4.6567107e-01   5.0981691e-01   4.7608842e-01   5.5435532e-01   5.5335713e-01   7.0745829e-01   6.1330291e-01   5.2006980e-01   5.5082324e-01   6.0965780e-01   4.9543991e-01   5.3782783e-01   5.0190861e-01   5.1150328e-01   5.8707076e-01   5.5449440e-01   5.2429309e-01   4.9116268e-01   5.2316202e-01   6.1257911e-01   5.7695285e-01   6.8450267e-01   5.9717493e-01   5.6932760e-01   4.8591432e-01   6.9133808e-01   5.7335267e-01   5.0125683e-01   5.5080126e-01   5.5777743e-01   5.7703326e-01   0.0000000e+00   5.0712205e-01   4.9173943e-01   5.5934595e-01   4.9482551e-01   4.9433974e-01   5.6132318e-01   4.6256161e-01   5.2067323e-01   4.6207456e-01   5.0012619e-01   4.8629566e-01   5.5128865e-01   4.9172961e-01   5.0092340e-01   4.8836496e-01   5.0027698e-01   4.4532507e-01   4.7081048e-01   5.0940706e-01   5.1090592e-01   5.8643740e-01   5.0287315e-01   5.1911207e-01   5.6978229e-01   5.6150138e-01   6.7155867e-01   6.0273729e-01   6.9582695e-01   5.9795722e-01   5.7936774e-01   6.0345022e-01   5.2751698e-01   5.3254966e-01   4.8835423e-01   4.7438371e-01   5.0119412e-01   4.2732144e-01   4.4054592e-01   4.6260327e-01   4.7205599e-01   5.2741591e-01   4.7816251e-01   4.1059620e-01
   4.3256062e-01   4.4529689e-01   4.5376632e-01   4.9308044e-01   5.6366172e-01   6.0193009e-01   4.2995796e-01   4.4525174e-01   5.6470436e-01   5.4639427e-01   5.1992993e-01   5.3564482e-01   4.6599802e-01   4.8675690e-01   5.3818585e-01   4.7848014e-01   5.1130341e-01   4.7126911e-01   5.3062528e-01   5.4370228e-01   6.1754330e-01   5.9991876e-01   4.9713479e-01   5.4730974e-01   5.8835370e-01   5.2666791e-01   5.4808528e-01   5.5245854e-01   4.8411848e-01   5.5307462e-01   5.1686587e-01   5.0806661e-01   4.6371486e-01   4.6976227e-01   6.4897954e-01   6.1371153e-01   6.2644255e-01   6.4247283e-01   5.0716422e-01   5.1362022e-01   7.0614058e-01   6.6152851e-01   4.8224859e-01   5.3019545e-01   5.1547696e-01   5.2465763e-01   5.0712205e-01   0.0000000e+00   4.9533788e-01   5.0980914e-01   4.9154343e-01   4.8004742e-01   4.8960133e-01   4.4671900e-01   4.8169064e-01   4.1824911e-01   4.3476126e-01   4.1207775e-01   4.8342753e-01   4.6503690e-01   4.7866892e-01   4.1641744e-01   4.5373532e-01   4.1620264e-01   4.6356757e-01   4.6492392e-01   5.0552166e-01   5.6296353e-01   4.7155848e-01   4.8116227e-01   5.3841148e-01   5.1972883e-01   6.4840673e-01   5.7943176e-01   6.4829558e-01   6.6485938e-01   5.7304120e-01   6.2097206e-01   4.4255944e-01   5.4228645e-01   4.8180106e-01   4.8713178e-01   4.7619276e-01   4.7923749e-01   4.5264982e-01   4.3945689e-01   4.1776572e-01   4.8527267e-01   4.6697912e-01   4.1920431e-01
   4.9935061e-01   5.0711686e-01   4.9165507e-01   5.2513987e-01   5.7968061e-01   6.1839272e-01   4.4756746e-01   4.5919563e-01   5.7302967e-01   5.8665359e-01   5.3519530e-01   6.1063368e-01   4.9648477e-01   5.3614892e-01   5.4470190e-01   5.4104021e-01   5.1393164e-01   4.9054213e-01   5.2116422e-01   5.6686620e-01   6.7130381e-01   5.8428534e-01   5.4888941e-01   5.6186853e-01   6.1085666e-01   5.3589677e-01   5.8428244e-01   5.0765606e-01   5.1129004e-01   5.9391520e-01   5.4903357e-01   5.5300647e-01   5.1791643e-01   5.5630123e-01   6.4035982e-01   6.9535481e-01   6.2489379e-01   6.0651099e-01   4.7290370e-01   4.3768996e-01   7.1688923e-01   5.6268128e-01   4.7642382e-01   5.5157571e-01   5.2760225e-01   6.0437874e-01   4.9173943e-01   4.9533788e-01   0.0000000e+00   5.3869632e-01   5.1868892e-01   4.9724630e-01   5.5974322e-01   4.7934843e-01   4.9008952e-01   4.8762651e-01   4.8231074e-01   4.5491124e-01   5.0157771e-01   4.8402686e-01   4.9715591e-01   4.7162479e-01   4.9108229e-01   4.4722717e-01   4.5863889e-01   5.2259284e-01   5.4909618e-01   5.7737300e-01   5.0270204e-01   4.9865027e-01   5.1746862e-01   5.3030784e-01   5.8514818e-01   5.8711135e-01   7.4364580e-01   6.7459692e-01   6.0541523e-01   6.5134581e-01   5.4471746e-01   6.3061718e-01   5.3053767e-01   4.9854968e-01   4.8638949e-01   5.0051919e-01   5.2319557e-01   5.1473161e-01   5.1932310e-01   5.5175154e-01   5.0126084e-01   4.9574747e-01
   4.4546087e-01   4.5061964e-01   5.0442829e-01   5.2957236e-01   5.8720991e-01   6.0469186e-01   4.4064207e-01   4.7541334e-01   5.7095524e-01   5.6505346e-01   5.7976967e-01   5.1669538e-01   4.3608198e-01   4.6764544e-01   5.2308474e-01   5.0668700e-01   4.7293373e-01   4.8842071e-01   5.5979595e-01   5.0471800e-01   6.4995995e-01   6.5439905e-01   5.5946978e-01   5.4879686e-01   6.0067958e-01   5.5242581e-01   5.6816775e-01   5.0650356e-01   4.9798848e-01   5.7213676e-01   5.3152646e-01   5.3048670e-01   5.1971719e-01   5.4189292e-01   6.3077935e-01   6.7546639e-01   6.8646507e-01   6.1450846e-01   5.4333021e-01   5.0320277e-01   7.0874605e-01   6.2423781e-01   4.8785727e-01   5.8644766e-01   5.5702734e-01   5.7764059e-01   5.5934595e-01   5.0980914e-01   5.3869632e-01   0.0000000e+00   5.2233887e-01   5.0254035e-01   5.3908229e-01   4.6263525e-01   4.8042444e-01   4.3340812e-01   4.4518075e-01   4.3967763e-01   4.7675662e-01   4.5371527e-01   4.5006711e-01   4.5577127e-01   4.4793820e-01   4.4402189e-01   4.6021724e-01   4.7234717e-01   5.4643900e-01   5.8984700e-01   4.7566267e-01   5.0195806e-01   5.1547381e-01   5.6126331e-01   6.2228399e-01   6.1167534e-01   7.7098043e-01   6.2389110e-01   6.0370214e-01   5.8659045e-01   5.1287314e-01   4.3027072e-01   4.6486499e-01   4.4156225e-01   4.8713308e-01   4.6946842e-01   4.4965800e-01   4.6350652e-01   4.9701057e-01   4.7915961e-01   5.0400553e-01   4.3236958e-01
   4.4985428e-01   4.6259050e-01   4.8099291e-01   4.7768630e-01   5.8226146e-01   6.2196950e-01   4.6618158e-01   4.6290633e-01   5.1939764e-01   5.7050219e-01   5.3002438e-01   5.1227490e-01   4.6648329e-01   5.2819954e-01   5.3683145e-01   4.8567760e-01   5.2781366e-01   5.1412413e-01   5.1125439e-01   5.5624328e-01   6.9635235e-01   6.3643869e-01   5.3607484e-01   5.5390349e-01   6.1374109e-01   5.1251470e-01   5.8712613e-01   5.0474324e-01   4.9130482e-01   5.6364273e-01   5.3316693e-01   5.2555002e-01   4.8204503e-01   5.1531706e-01   6.2042958e-01   7.6823825e-01   7.6033057e-01   6.2402885e-01   5.6471741e-01   5.3080070e-01   7.3174082e-01   6.4505545e-01   5.3677563e-01   5.6943621e-01   5.5188222e-01   5.6321477e-01   4.9482551e-01   4.9154343e-01   5.1868892e-01   5.2233887e-01   0.0000000e+00   5.3144629e-01   5.4139538e-01   4.5934980e-01   4.7794626e-01   4.6748188e-01   4.7855897e-01   4.7018776e-01   4.9344229e-01   4.6790003e-01   4.6891857e-01   4.2307535e-01   4.5180789e-01   4.4688821e-01   4.8020673e-01   4.8940576e-01   5.5139812e-01   5.4569524e-01   4.7966971e-01   5.3525133e-01   5.6289726e-01   5.6350512e-01   6.1590127e-01   6.3479983e-01   6.8641773e-01   6.2438790e-01   5.9814517e-01   6.5556990e-01   6.0007850e-01   4.6942196e-01   4.8496978e-01   4.7343146e-01   4.9300915e-01   4.7781643e-01   4.7540286e-01   4.8619188e-01   4.7431532e-01   5.1995280e-01   5.0166515e-01   4.4707627e-01
   3.9643054e-01   3.8332078e-01   3.9313272e-01   4.2385515e-01   5.2429633e-01   5.8702020e-01   3.8310773e-01   3.9353457e-01   4.2788302e-01   4.3730888e-01   4.7726643e-01   4.7915172e-01   4.1788067e-01   4.6921322e-01   5.0541826e-01   4.6512789e-01   5.0530846e-01   4.6166630e-01   4.5913150e-01   4.7342026e-01   5.8899063e-01   5.4869864e-01   4.8358045e-01   5.0119917e-01   5.6181667e-01   4.8225520e-01   4.9460462e-01   5.2544320e-01   4.3969355e-01   4.9434557e-01   4.9547852e-01   4.8871613e-01   4.1649298e-01   4.5681218e-01   5.8904107e-01   6.3080308e-01   7.0999057e-01   6.2911695e-01   4.8526926e-01   5.1806926e-01   6.7744816e-01   4.7613247e-01   4.8525148e-01   5.1325927e-01   5.0260752e-01   5.2099279e-01   4.9433974e-01   4.8004742e-01   4.9724630e-01   5.0254035e-01   5.3144629e-01   0.0000000e+00   5.4502995e-01   4.4711551e-01   4.6801163e-01   4.4070302e-01   4.1960728e-01   4.2853042e-01   4.6530753e-01   4.3849064e-01   4.3645567e-01   4.2592128e-01   4.2528809e-01   3.8658082e-01   4.2706607e-01   4.3458866e-01   4.8781544e-01   4.6627999e-01   4.0202853e-01   4.7793241e-01   5.3376662e-01   5.1182075e-01   5.7965198e-01   5.5150349e-01   5.9764859e-01   5.0725701e-01   5.3333322e-01   5.6775143e-01   4.5690633e-01   3.9807394e-01   4.2532289e-01   4.2347995e-01   4.5176504e-01   4.1932540e-01   3.7730859e-01   4.1935030e-01   3.7560373e-01   4.4961539e-01   4.0213517e-01   3.7398909e-01
   4.9869226e-01   5.0511802e-01   5.6138708e-01   5.5098368e-01   5.8185352e-01   6.0917512e-01   4.8023002e-01   4.9118633e-01   5.3053146e-01   5.5620567e-01   5.7373608e-01   6.0163455e-01   5.1266564e-01   5.0353663e-01   5.1189017e-01   5.2394475e-01   5.7262537e-01   5.1469318e-01   5.4613218e-01   5.5027995e-01   7.1989792e-01   6.5793567e-01   5.3625038e-01   5.7282496e-01   6.4411918e-01   5.5649848e-01   5.8124758e-01   6.4766600e-01   5.5799744e-01   6.0015718e-01   5.9711707e-01   6.4093960e-01   5.7497157e-01   6.1063227e-01   8.1671258e-01   7.3223612e-01   7.5475354e-01   7.4368023e-01   6.6383408e-01   5.8993924e-01   8.1572590e-01   5.8045452e-01   6.1274777e-01   6.3759167e-01   6.4151277e-01   6.0847628e-01   5.6132318e-01   4.8960133e-01   5.5974322e-01   5.3908229e-01   5.4139538e-01   5.4502995e-01   0.0000000e+00   5.7320315e-01   5.2956909e-01   4.8128337e-01   4.7191894e-01   4.5370339e-01   5.0808045e-01   5.1744997e-01   5.5957690e-01   5.2526376e-01   5.3564833e-01   5.0736673e-01   5.2106084e-01   5.1871637e-01   5.8846175e-01   6.2625045e-01   5.7004777e-01   5.8435736e-01   6.1942699e-01   6.1171557e-01   6.9525446e-01   6.6328988e-01   7.1060425e-01   7.0538651e-01   6.7758199e-01   6.6010943e-01   5.5244764e-01   6.1533453e-01   5.3983834e-01   5.1740233e-01   5.6783931e-01   5.2559059e-01   5.1276178e-01   5.1784444e-01   4.8612863e-01   4.8764156e-01   4.7326951e-01   4.6686012e-01
   4.6592922e-01   4.4239537e-01   4.5427309e-01   4.1480071e-01   5.0671266e-01   5.1727946e-01   4.3588859e-01   4.0058592e-01   5.1775336e-01   4.8213535e-01   5.5565385e-01   5.9804461e-01   5.1258420e-01   4.5282528e-01   4.6850286e-01   4.8207130e-01   5.1915026e-01   5.0814008e-01   5.1640762e-01   5.5146263e-01   7.4475438e-01   5.9171068e-01   5.0798213e-01   5.4130374e-01   5.7673805e-01   4.9799187e-01   5.0028319e-01   5.3991381e-01   4.8129642e-01   5.6014615e-01   5.0622887e-01   4.9429700e-01   4.9759685e-01   4.7936210e-01   6.6790719e-01   6.2261499e-01   6.2139424e-01   6.5123691e-01   5.3602953e-01   4.6894895e-01   6.3230308e-01   5.7158458e-01   4.8973525e-01   5.3240815e-01   5.2437548e-01   4.9831699e-01   4.6256161e-01   4.4671900e-01   4.7934843e-01   4.6263525e-01   4.5934980e-01   4.4711551e-01   5.7320315e-01   0.0000000e+00   4.2606711e-01   3.8547133e-01   3.8281224e-01   3.5618256e-01   4.2293398e-01   4.2357045e-01   4.1450595e-01   4.1594839e-01   4.6683434e-01   4.0635257e-01   3.9816372e-01   3.9935772e-01   4.9145416e-01   4.8850884e-01   4.4952122e-01   4.3404710e-01   5.2295167e-01   5.1660341e-01   6.0682042e-01   5.3916600e-01   5.8725248e-01   5.2143554e-01   4.9869787e-01   5.8140523e-01   4.8135995e-01   4.4707388e-01   4.3818797e-01   4.1244204e-01   4.4496919e-01   4.2528084e-01   4.0856181e-01   4.3028033e-01   3.9922131e-01   4.0274146e-01   4.2288900e-01   4.0134221e-01
   4.5034003e-01   4.2938130e-01   4.3014803e-01   4.4627273e-01   4.8676881e-01   6.0076652e-01   4.1647305e-01   4.0701855e-01   5.1736507e-01   5.1051089e-01   5.6251277e-01   4.9145514e-01   4.4296022e-01   4.7670820e-01   4.7058053e-01   4.9183448e-01   5.0463036e-01   4.8420716e-01   4.8635139e-01   4.9064153e-01   7.8477805e-01   5.7357435e-01   5.1193110e-01   5.4980468e-01   6.3448650e-01   5.1921617e-01   5.5312100e-01   4.4007134e-01   4.2352873e-01   5.4243179e-01   4.7910727e-01   4.8774020e-01   4.9764002e-01   5.2963114e-01   6.7000974e-01   6.4169036e-01   5.8902041e-01   5.9680527e-01   5.7444675e-01   5.1180488e-01   6.9039711e-01   5.0193693e-01   5.1185614e-01   5.2493482e-01   5.0815737e-01   5.3815688e-01   5.2067323e-01   4.8169064e-01   4.9008952e-01   4.8042444e-01   4.7794626e-01   4.6801163e-01   5.2956909e-01   4.2606711e-01   0.0000000e+00   4.1741964e-01   4.6362194e-01   4.3940995e-01   4.5568178e-01   4.5518769e-01   4.4885701e-01   4.2741638e-01   4.7384676e-01   4.1936663e-01   4.4944666e-01   3.7808727e-01   4.9738975e-01   5.2286648e-01   4.7024762e-01   5.2637354e-01   5.0576804e-01   4.9369425e-01   6.0967683e-01   5.7909615e-01   7.3818824e-01   5.8589017e-01   5.5671478e-01   5.7076953e-01   5.3505962e-01   4.1807825e-01   4.6685915e-01   4.4975591e-01   4.9938959e-01   4.5765653e-01   4.3041015e-01   4.6782961e-01   5.0275225e-01   4.6229847e-01   4.3904121e-01   3.8497805e-01
   4.1530883e-01   4.1214316e-01   4.1931913e-01   4.4225251e-01   4.8886947e-01   6.2887727e-01   4.1376538e-01   4.1696886e-01   5.1597357e-01   4.6924478e-01   5.2434868e-01   4.9334522e-01   4.2979500e-01   4.4578331e-01   4.6477411e-01   4.1869338e-01   4.6528270e-01   4.6593439e-01   4.7265368e-01   4.7604152e-01   6.7609012e-01   6.0687159e-01   4.5405253e-01   5.0589768e-01   5.8247178e-01   5.2575246e-01   4.9269439e-01   4.9468620e-01   4.4755665e-01   5.1345073e-01   4.4878737e-01   4.8520558e-01   4.7677189e-01   5.0212989e-01   6.4357324e-01   6.3215911e-01   5.8016410e-01   6.1674863e-01   5.3739058e-01   4.8705527e-01   7.0544140e-01   4.7817392e-01   4.9203987e-01   5.2227994e-01   5.1268751e-01   5.4438116e-01   4.6207456e-01   4.1824911e-01   4.8762651e-01   4.3340812e-01   4.6748188e-01   4.4070302e-01   4.8128337e-01   3.8547133e-01   4.1741964e-01   0.0000000e+00   4.1125662e-01   3.8588906e-01   4.2960852e-01   4.3059535e-01   4.3667532e-01   3.9021639e-01   4.3077472e-01   4.1011579e-01   4.3120648e-01   4.0435105e-01   4.9151146e-01   5.1911436e-01   4.5035688e-01   5.3177021e-01   5.3645743e-01   5.2778411e-01   5.7226254e-01   5.7101693e-01   6.7768521e-01   5.4482075e-01   5.5506325e-01   6.0543539e-01   4.3661433e-01   4.1673791e-01   4.4102398e-01   4.4935088e-01   4.7221880e-01   4.4633977e-01   4.2065338e-01   4.4686066e-01   4.8079610e-01   4.4487735e-01   4.3500658e-01   3.6080321e-01
   4.1703552e-01   4.2493481e-01   4.1897836e-01   4.3310792e-01   5.1887393e-01   5.6717884e-01   4.1885635e-01   4.1444402e-01   4.9677425e-01   4.9543728e-01   5.3222758e-01   4.9176563e-01   4.3009939e-01   4.6356443e-01   4.8938965e-01   4.7639630e-01   5.1169711e-01   4.6396747e-01   5.0860499e-01   5.0220791e-01   6.6459418e-01   6.1563517e-01   4.8244567e-01   5.1827948e-01   5.9540533e-01   5.1054246e-01   5.3386312e-01   5.3322352e-01   4.5141003e-01   4.9475842e-01   4.4936993e-01   5.0030851e-01   4.7801884e-01   5.0311226e-01   6.3683285e-01   6.6187515e-01   5.9551078e-01   5.8180789e-01   5.3149085e-01   4.7139809e-01   6.9097465e-01   5.5114649e-01   4.8614463e-01   5.3037272e-01   4.9481898e-01   5.1010779e-01   5.0012619e-01   4.3476126e-01   4.8231074e-01   4.4518075e-01   4.7855897e-01   4.1960728e-01   4.7191894e-01   3.8281224e-01   4.6362194e-01   4.1125662e-01   0.0000000e+00   3.8302024e-01   4.5078438e-01   4.1937392e-01   4.3133064e-01   3.9416734e-01   4.1983819e-01   4.4862102e-01   4.6106308e-01   4.1569173e-01   5.1424003e-01   4.9618823e-01   4.8839891e-01   4.8907259e-01   5.4251672e-01   5.1085999e-01   5.8429256e-01   5.2884072e-01   6.2493140e-01   6.1315050e-01   5.8526974e-01   6.4843202e-01   4.8801352e-01   4.4874381e-01   4.5974368e-01   4.5096820e-01   4.7170036e-01   4.5318800e-01   4.1723178e-01   4.3125711e-01   4.5332895e-01   4.5772267e-01   4.1918667e-01   3.9016898e-01
   4.0155192e-01   3.8739306e-01   4.1565227e-01   4.2765382e-01   4.6696748e-01   4.9463210e-01   3.9585237e-01   3.8967597e-01   4.8031720e-01   5.1566709e-01   5.0012061e-01   4.7764145e-01   4.1755025e-01   4.3985095e-01   4.5120557e-01   4.3979807e-01   4.9700325e-01   4.7405932e-01   4.4727988e-01   4.7516579e-01   5.9078239e-01   5.4543554e-01   4.6087295e-01   4.8256166e-01   4.6984794e-01   4.4029572e-01   5.0420912e-01   5.0499851e-01   4.4771339e-01   4.7469005e-01   4.6814298e-01   4.6634780e-01   4.5879497e-01   4.5752259e-01   5.7351060e-01   6.1024929e-01   5.6916540e-01   5.9137100e-01   5.2339358e-01   4.0826758e-01   6.8021426e-01   4.3161655e-01   4.6470141e-01   5.4404097e-01   4.9946088e-01   4.9810465e-01   4.8629566e-01   4.1207775e-01   4.5491124e-01   4.3967763e-01   4.7018776e-01   4.2853042e-01   4.5370339e-01   3.5618256e-01   4.3940995e-01   3.8588906e-01   3.8302024e-01   0.0000000e+00   4.4105271e-01   4.2691875e-01   3.9676893e-01   3.6636409e-01   3.8499393e-01   3.9034334e-01   4.3316748e-01   4.0279330e-01   4.7651974e-01   4.7749279e-01   4.3737201e-01   4.6890537e-01   5.0947555e-01   4.7325326e-01   5.8529693e-01   5.2389743e-01   6.3937043e-01   6.4542084e-01   5.8115077e-01   5.8544617e-01   4.7130431e-01   4.8891213e-01   4.4604070e-01   4.4113424e-01   4.6923020e-01   4.2502216e-01   3.9472716e-01   4.0621428e-01   4.1232055e-01   4.2061436e-01   3.9772015e-01   3.7811266e-01
   4.0016733e-01   4.0443898e-01   4.3947338e-01   4.3402365e-01   5.2791838e-01   5.5337849e-01   3.7902416e-01   3.7003517e-01   4.7407724e-01   5.3429169e-01   5.1035324e-01   5.0196655e-01   4.5674708e-01   4.8523336e-01   4.8897428e-01   4.3516836e-01   4.9645604e-01   4.6769073e-01   4.7017269e-01   5.1278466e-01   6.6475423e-01   5.6293582e-01   4.8547733e-01   5.1079290e-01   5.9144069e-01   4.8127932e-01   4.9222887e-01   5.0685532e-01   4.7790204e-01   5.2682883e-01   4.9337070e-01   4.7349500e-01   4.8131503e-01   5.1636882e-01   6.5036600e-01   5.7859607e-01   6.0636432e-01   6.1240467e-01   5.7632987e-01   5.1029524e-01   6.9171119e-01   5.0582648e-01   4.8462790e-01   5.3059084e-01   4.9230258e-01   5.4879092e-01   5.5128865e-01   4.8342753e-01   5.0157771e-01   4.7675662e-01   4.9344229e-01   4.6530753e-01   5.0808045e-01   4.2293398e-01   4.5568178e-01   4.2960852e-01   4.5078438e-01   4.4105271e-01   0.0000000e+00   4.7527564e-01   4.5061164e-01   4.1547476e-01   4.7938875e-01   4.4312456e-01   5.0474970e-01   4.8872103e-01   5.5080827e-01   5.3045397e-01   5.1615891e-01   5.1907044e-01   5.4383811e-01   5.1746063e-01   6.0501968e-01   5.9200469e-01   7.9043641e-01   6.0254221e-01   5.6772084e-01   5.6615403e-01   5.3745070e-01   4.3245726e-01   4.2622801e-01   4.6349140e-01   4.4142114e-01   4.3323690e-01   3.9523963e-01   4.4385911e-01   4.1679471e-01   4.5420773e-01   3.9666074e-01   3.8008526e-01
   3.6940968e-01   3.9261721e-01   4.5303548e-01   4.4839220e-01   4.9519462e-01   5.6173619e-01   4.0089702e-01   3.8498869e-01   4.9393744e-01   4.8740973e-01   4.4449035e-01   4.7833924e-01   4.5529057e-01   4.7570761e-01   4.7928631e-01   4.6434764e-01   4.8078398e-01   4.4509494e-01   4.5709247e-01   5.1512662e-01   6.6847481e-01   5.6428649e-01   4.5038828e-01   5.0164867e-01   5.8349829e-01   5.2222111e-01   5.0941533e-01   4.8252579e-01   4.6645724e-01   4.9272910e-01   4.8081576e-01   4.6882039e-01   4.3726143e-01   4.9072479e-01   7.2921099e-01   6.1174395e-01   6.6634338e-01   6.0851733e-01   4.9785940e-01   4.8005120e-01   7.2926703e-01   5.1331054e-01   4.7635935e-01   5.7365603e-01   4.9804280e-01   4.9255890e-01   4.9172961e-01   4.6503690e-01   4.8402686e-01   4.5371527e-01   4.6790003e-01   4.3849064e-01   5.1744997e-01   4.2357045e-01   4.5518769e-01   4.3059535e-01   4.1937392e-01   4.2691875e-01   4.7527564e-01   0.0000000e+00   4.0939944e-01   4.0440344e-01   4.3788799e-01   4.2865642e-01   4.2847719e-01   4.4161276e-01   5.1248165e-01   5.0787615e-01   4.9623465e-01   5.3737144e-01   5.4941368e-01   5.1268531e-01   5.9476367e-01   5.6349029e-01   7.0840156e-01   5.7674516e-01   5.3807599e-01   5.7792159e-01   5.2321696e-01   4.0166704e-01   4.1241435e-01   4.8006993e-01   4.3117220e-01   4.2445476e-01   4.0257571e-01   4.1011561e-01   3.7876676e-01   4.1952092e-01   3.8971269e-01   3.7136701e-01
   4.1265821e-01   3.9123201e-01   4.4768717e-01   4.5812601e-01   5.2282586e-01   5.7437399e-01   4.1458244e-01   4.0666526e-01   4.8254832e-01   5.1318722e-01   4.8537731e-01   4.9517801e-01   4.4591841e-01   5.3446984e-01   4.7742701e-01   4.5628630e-01   5.2091876e-01   4.7388246e-01   4.6241673e-01   4.9653314e-01   5.6839831e-01   4.9616665e-01   4.6817852e-01   5.3307820e-01   6.2388222e-01   5.3678095e-01   5.4572551e-01   4.8682409e-01   4.8579338e-01   5.1192988e-01   4.5926168e-01   4.8453560e-01   4.8544214e-01   5.1986732e-01   6.3591920e-01   6.2196236e-01   6.9829794e-01   6.6244137e-01   5.4553378e-01   4.8243101e-01   7.5325642e-01   5.3461347e-01   4.7933619e-01   5.6483986e-01   5.3181666e-01   5.1960637e-01   5.0092340e-01   4.7866892e-01   4.9715591e-01   4.5006711e-01   4.6891857e-01   4.3645567e-01   5.5957690e-01   4.1450595e-01   4.4885701e-01   4.3667532e-01   4.3133064e-01   3.9676893e-01   4.5061164e-01   4.0939944e-01   0.0000000e+00   4.3263789e-01   4.2187324e-01   4.2363584e-01   4.6023626e-01   4.5606003e-01   5.2089666e-01   5.2181015e-01   4.8465648e-01   5.5218632e-01   5.4444954e-01   5.3352581e-01   5.7004083e-01   5.1036445e-01   7.1004079e-01   5.8871194e-01   5.8900809e-01   6.0672099e-01   5.7531662e-01   3.8697831e-01   4.6278908e-01   4.9193302e-01   4.6618436e-01   4.4028280e-01   4.1336846e-01   4.3955304e-01   4.1688469e-01   4.7266319e-01   4.2179510e-01   3.9548266e-01
   4.0508765e-01   4.1103220e-01   4.4355408e-01   4.7551391e-01   5.1486930e-01   5.4956348e-01   3.9523953e-01   4.0184560e-01   4.4755832e-01   4.7375409e-01   4.8952976e-01   4.5066996e-01   4.2352969e-01   4.7350736e-01   4.6878664e-01   4.3750072e-01   4.9774626e-01   4.3294951e-01   4.5611878e-01   4.8597922e-01   5.9062322e-01   6.7270107e-01   4.8576797e-01   5.6420649e-01   5.9740375e-01   4.9495001e-01   5.2675674e-01   5.1393718e-01   4.6448948e-01   4.8097242e-01   4.6654909e-01   5.2202633e-01   4.9613433e-01   5.1637287e-01   5.4893560e-01   6.6787295e-01   6.6013334e-01   6.5335757e-01   5.6309972e-01   4.7729877e-01   6.9981717e-01   5.2143886e-01   4.7241736e-01   5.4510831e-01   5.2594890e-01   5.2336221e-01   4.8836496e-01   4.1641744e-01   4.7162479e-01   4.5577127e-01   4.2307535e-01   4.2592128e-01   5.2526376e-01   4.1594839e-01   4.2741638e-01   3.9021639e-01   3.9416734e-01   3.6636409e-01   4.1547476e-01   4.0440344e-01   4.3263789e-01   0.0000000e+00   3.8789122e-01   3.9793415e-01   4.2192775e-01   4.6370294e-01   4.9347847e-01   5.0554714e-01   5.1106972e-01   5.5549655e-01   5.0747503e-01   5.0078500e-01   5.9485306e-01   5.2012627e-01   6.8735707e-01   6.4332334e-01   6.0087202e-01   5.4540954e-01   6.2546735e-01   4.2971332e-01   4.2381083e-01   4.3964448e-01   4.6050246e-01   4.4517026e-01   4.1054606e-01   4.2148100e-01   4.0050404e-01   4.4307245e-01   4.1844350e-01   3.7406029e-01
   3.6735033e-01   3.9399911e-01   4.0956912e-01   4.7317007e-01   4.8181232e-01   5.3944029e-01   3.9561915e-01   3.9365075e-01   4.8639705e-01   4.9152733e-01   5.0279565e-01   4.7671211e-01   3.7791823e-01   5.1095123e-01   5.0521814e-01   4.8419574e-01   4.8631954e-01   4.5539461e-01   4.8873118e-01   4.6782693e-01   6.2690525e-01   5.8114687e-01   4.6474897e-01   5.6310853e-01   5.6340441e-01   5.0598185e-01   5.3044621e-01   5.4713183e-01   4.6800708e-01   5.1909031e-01   4.9113067e-01   5.3480469e-01   4.6333645e-01   4.8676642e-01   5.9395769e-01   7.1864424e-01   6.5016500e-01   6.3398306e-01   5.9723148e-01   4.8175608e-01   7.5959520e-01   5.1332486e-01   5.2333336e-01   5.4636179e-01   5.2330446e-01   5.5525294e-01   5.0027698e-01   4.5373532e-01   4.9108229e-01   4.4793820e-01   4.5180789e-01   4.2528809e-01   5.3564833e-01   4.6683434e-01   4.7384676e-01   4.3077472e-01   4.1983819e-01   3.8499393e-01   4.7938875e-01   4.3788799e-01   4.2187324e-01   3.8789122e-01   0.0000000e+00   4.6706002e-01   4.8835786e-01   4.7293782e-01   5.1410320e-01   4.9570649e-01   4.4797754e-01   5.3567020e-01   5.6639174e-01   5.4803525e-01   7.3140138e-01   6.1213932e-01   7.6374480e-01   6.6235300e-01   6.0652045e-01   5.5315857e-01   5.6690257e-01   5.3393364e-01   4.7793007e-01   5.0413848e-01   5.1940342e-01   5.1344334e-01   4.2401762e-01   4.3301246e-01   4.0485823e-01   4.1662856e-01   4.6267598e-01   3.8708868e-01
   4.3337029e-01   4.1694508e-01   4.3256052e-01   4.7168835e-01   5.1138744e-01   5.6397653e-01   4.0707899e-01   4.1836091e-01   4.6601073e-01   4.9400115e-01   5.2431324e-01   4.7246748e-01   4.2481999e-01   4.8463050e-01   4.9122812e-01   4.5247795e-01   4.7193441e-01   4.7177358e-01   4.8499290e-01   5.0081191e-01   5.5984006e-01   5.8376224e-01   4.8575472e-01   5.3525684e-01   5.6896997e-01   4.8040793e-01   5.1352013e-01   4.9208860e-01   4.5992134e-01   5.1191993e-01   4.4416894e-01   4.8287028e-01   4.6228934e-01   4.8092808e-01   6.1305613e-01   5.8975758e-01   6.1922684e-01   5.9797927e-01   5.2463880e-01   4.6640961e-01   6.7091366e-01   5.2317794e-01   5.0273993e-01   5.4311362e-01   4.8587658e-01   5.2413421e-01   4.4532507e-01   4.1620264e-01   4.4722717e-01   4.4402189e-01   4.4688821e-01   3.8658082e-01   5.0736673e-01   4.0635257e-01   4.1936663e-01   4.1011579e-01   4.4862102e-01   3.9034334e-01   4.4312456e-01   4.2865642e-01   4.2363584e-01   3.9793415e-01   4.6706002e-01   0.0000000e+00   4.3524554e-01   4.3201165e-01   5.1552143e-01   4.9594681e-01   5.0560822e-01   5.0743081e-01   5.0772883e-01   4.8720991e-01   5.7915891e-01   5.1448388e-01   7.0819912e-01   6.1773229e-01   5.1718312e-01   5.6739950e-01   5.6330429e-01   4.8789105e-01   4.5825426e-01   4.8045949e-01   5.1203517e-01   4.3683974e-01   4.0787019e-01   4.4215791e-01   4.1051181e-01   3.8867061e-01   4.3265701e-01   4.2104566e-01
   4.2648060e-01   4.1323736e-01   4.3467693e-01   4.3125557e-01   5.1266242e-01   5.7554002e-01   3.7769779e-01   3.9203599e-01   4.4750141e-01   4.7688940e-01   4.7347480e-01   5.0978087e-01   4.1511680e-01   5.0006458e-01   4.8102996e-01   4.6081753e-01   4.9413929e-01   4.8297040e-01   4.5181831e-01   4.7322924e-01   5.7088000e-01   5.8495451e-01   4.8872923e-01   5.0807862e-01   5.6208160e-01   4.7858662e-01   4.7602274e-01   4.7456466e-01   4.4576153e-01   4.5221728e-01   4.2144982e-01   4.3969092e-01   4.4659078e-01   4.7980627e-01   5.2748047e-01   6.0025037e-01   5.6888865e-01   5.9534438e-01   5.3303117e-01   4.8652644e-01   6.1603802e-01   5.3042087e-01   4.9021586e-01   5.2239762e-01   4.3597890e-01   4.8462636e-01   4.7081048e-01   4.6356757e-01   4.5863889e-01   4.6021724e-01   4.8020673e-01   4.2706607e-01   5.2106084e-01   3.9816372e-01   4.4944666e-01   4.3120648e-01   4.6106308e-01   4.3316748e-01   5.0474970e-01   4.2847719e-01   4.6023626e-01   4.2192775e-01   4.8835786e-01   4.3524554e-01   0.0000000e+00   4.3252596e-01   5.1294878e-01   5.3749463e-01   4.8282252e-01   5.8429032e-01   5.4537497e-01   4.6613105e-01   5.8903299e-01   5.3940215e-01   7.4973342e-01   5.9358516e-01   5.1903771e-01   5.7427781e-01   5.7675965e-01   4.5270507e-01   4.4878183e-01   4.8024858e-01   5.3265056e-01   4.4481636e-01   4.1766944e-01   4.3380090e-01   4.0277808e-01   4.1035769e-01   3.9790972e-01   3.7174147e-01
   4.0691284e-01   4.3881353e-01   4.2921518e-01   4.7720721e-01   5.5265137e-01   5.8055596e-01   3.8999519e-01   3.8433418e-01   4.5572998e-01   5.1721212e-01   4.7805553e-01   4.9265219e-01   4.1802399e-01   4.9156782e-01   4.7086826e-01   4.7045860e-01   5.1609355e-01   4.5841584e-01   4.5081230e-01   4.7300363e-01   5.6384519e-01   6.0465471e-01   4.6903018e-01   5.2325263e-01   5.7916867e-01   5.6384443e-01   5.2596159e-01   5.0807045e-01   4.9633984e-01   4.9125401e-01   4.5072521e-01   4.8391358e-01   4.5211877e-01   4.9884804e-01   6.2855370e-01   6.6744265e-01   5.9336471e-01   5.8523485e-01   5.8538449e-01   4.9630940e-01   6.2639981e-01   6.2335688e-01   4.9462298e-01   5.4026164e-01   4.5631457e-01   5.1797238e-01   5.0940706e-01   4.6492392e-01   5.2259284e-01   4.7234717e-01   4.8940576e-01   4.3458866e-01   5.1871637e-01   3.9935772e-01   3.7808727e-01   4.0435105e-01   4.1569173e-01   4.0279330e-01   4.8872103e-01   4.4161276e-01   4.5606003e-01   4.6370294e-01   4.7293782e-01   4.3201165e-01   4.3252596e-01   0.0000000e+00   4.9915782e-01   4.9816517e-01   4.7093731e-01   6.0142090e-01   5.5512021e-01   4.8031266e-01   5.8103716e-01   5.9621021e-01   6.5905392e-01   6.6489348e-01   5.7735985e-01   6.4117517e-01   5.8210931e-01   4.5853079e-01   4.3810372e-01   4.7427725e-01   4.8629383e-01   4.4956393e-01   4.3449434e-01   4.4757787e-01   4.4471381e-01   4.7141550e-01   4.3042586e-01   3.7823903e-01
   4.7135597e-01   4.8289867e-01   5.1311986e-01   5.2358655e-01   6.0486154e-01   6.2406061e-01   4.9578318e-01   4.8678393e-01   5.5406384e-01   5.8288726e-01   5.5794709e-01   5.8317761e-01   4.9581652e-01   5.5265568e-01   5.5417367e-01   5.4501210e-01   5.3307818e-01   4.8302681e-01   4.9242339e-01   5.4171709e-01   7.0841581e-01   5.6439802e-01   5.1297454e-01   5.6353000e-01   6.5430067e-01   5.7753956e-01   5.5288223e-01   5.4061172e-01   5.4169728e-01   5.4517200e-01   4.9364510e-01   4.9098546e-01   4.8916084e-01   5.4338268e-01   5.9599221e-01   7.6834318e-01   6.3979708e-01   6.2192917e-01   5.8902872e-01   4.9058097e-01   6.6965273e-01   6.8470728e-01   5.6708867e-01   5.8793802e-01   5.5620275e-01   5.9555323e-01   5.1090592e-01   5.0552166e-01   5.4909618e-01   5.4643900e-01   5.5139812e-01   4.8781544e-01   5.8846175e-01   4.9145416e-01   4.9738975e-01   4.9151146e-01   5.1424003e-01   4.7651974e-01   5.5080827e-01   5.1248165e-01   5.2089666e-01   4.9347847e-01   5.1410320e-01   5.1552143e-01   5.1294878e-01   4.9915782e-01   0.0000000e+00   5.8615959e-01   5.1714067e-01   6.3947911e-01   5.9629858e-01   5.4111903e-01   7.1353054e-01   6.0504286e-01   6.6472571e-01   6.7378692e-01   6.7460427e-01   6.9793106e-01   5.9566465e-01   5.8628630e-01   5.2158572e-01   5.4561875e-01   5.8394875e-01   5.0646658e-01   4.9991764e-01   5.1461728e-01   5.5855159e-01   5.5031483e-01   4.7370659e-01   4.6414816e-01
   5.1130743e-01   4.9115019e-01   5.3917005e-01   5.3764966e-01   5.8957266e-01   6.3380552e-01   4.6703200e-01   4.9325834e-01   5.7430506e-01   5.7649499e-01   5.5640545e-01   6.0512312e-01   5.1872748e-01   5.8263629e-01   5.5384142e-01   5.7156510e-01   5.8674989e-01   5.1646836e-01   5.6875823e-01   5.9661897e-01   7.3981314e-01   6.7524429e-01   5.7088137e-01   6.2737294e-01   6.9580640e-01   5.8531635e-01   6.4187493e-01   5.6635456e-01   5.7029973e-01   6.0455295e-01   5.5902590e-01   5.6047852e-01   5.3021451e-01   5.6915262e-01   6.2452135e-01   7.4591932e-01   6.3986369e-01   6.8351464e-01   6.5610761e-01   5.7376288e-01   7.2945686e-01   7.3867200e-01   5.2348258e-01   5.9055685e-01   5.8996454e-01   5.8576284e-01   5.8643740e-01   5.6296353e-01   5.7737300e-01   5.8984700e-01   5.4569524e-01   4.6627999e-01   6.2625045e-01   4.8850884e-01   5.2286648e-01   5.1911436e-01   4.9618823e-01   4.7749279e-01   5.3045397e-01   5.0787615e-01   5.2181015e-01   5.0554714e-01   4.9570649e-01   4.9594681e-01   5.3749463e-01   4.9816517e-01   5.8615959e-01   0.0000000e+00   5.1468506e-01   6.5899291e-01   5.9396196e-01   6.1513461e-01   7.2618848e-01   6.1960509e-01   9.0035621e-01   6.9730121e-01   6.5771383e-01   6.6052673e-01   6.1930611e-01   5.9468128e-01   5.4246813e-01   5.7148303e-01   5.9699707e-01   5.4492215e-01   5.1070072e-01   5.1294454e-01   5.3076545e-01   5.5232061e-01   5.0015432e-01   5.0748818e-01
   4.7770116e-01   5.0958975e-01   5.1439932e-01   5.1722111e-01   5.8480241e-01   6.1724034e-01   4.5704869e-01   4.3164470e-01   5.5264042e-01   5.3872675e-01   5.1964673e-01   5.7688521e-01   4.8458743e-01   5.5061548e-01   5.2593503e-01   4.8805644e-01   5.6327202e-01   5.0662173e-01   5.2618012e-01   5.6605374e-01   6.3418940e-01   7.2620190e-01   5.3598079e-01   5.6494508e-01   6.3861876e-01   5.1035719e-01   5.4207665e-01   5.2943047e-01   5.1122746e-01   5.0822047e-01   4.8530848e-01   5.5403860e-01   4.8831878e-01   5.0646585e-01   6.7920928e-01   7.9373418e-01   6.4185504e-01   6.2267943e-01   5.4238533e-01   5.2137286e-01   6.3763210e-01   5.9960321e-01   5.1699935e-01   5.7532311e-01   4.9373881e-01   5.5309808e-01   5.0287315e-01   4.7155848e-01   5.0270204e-01   4.7566267e-01   4.7966971e-01   4.0202853e-01   5.7004777e-01   4.4952122e-01   4.7024762e-01   4.5035688e-01   4.8839891e-01   4.3737201e-01   5.1615891e-01   4.9623465e-01   4.8465648e-01   5.1106972e-01   4.4797754e-01   5.0560822e-01   4.8282252e-01   4.7093731e-01   5.1714067e-01   5.1468506e-01   0.0000000e+00   6.4004862e-01   6.1092947e-01   5.5200669e-01   6.4184493e-01   5.4808418e-01   7.4488367e-01   6.5732198e-01   6.2147106e-01   5.8164887e-01   5.6213331e-01   5.6237499e-01   5.3015319e-01   4.9378719e-01   5.1340019e-01   5.0903930e-01   4.8197876e-01   4.8518100e-01   4.9801780e-01   5.4241986e-01   4.9452612e-01   4.5407390e-01
   4.7071375e-01   4.3604425e-01   4.3369943e-01   4.6796993e-01   5.6224609e-01   6.1731330e-01   4.1514692e-01   4.5816653e-01   5.3220007e-01   5.9506973e-01   5.7292135e-01   5.5969357e-01   5.3277863e-01   5.5116570e-01   5.1805382e-01   5.7433511e-01   6.1105305e-01   5.6549063e-01   5.9519470e-01   6.2332697e-01   6.1557543e-01   6.9591001e-01   6.4164038e-01   6.7121642e-01   6.9911348e-01   6.9212733e-01   6.5810162e-01   6.4577220e-01   6.0028162e-01   6.0933500e-01   6.1544004e-01   7.1778348e-01   5.9760305e-01   6.1633517e-01   7.0441691e-01   7.8976492e-01   6.8793034e-01   6.7746784e-01   6.3531982e-01   5.3866176e-01   7.0687822e-01   6.2055170e-01   5.5496942e-01   5.5917642e-01   5.3056336e-01   5.6558425e-01   5.1911207e-01   4.8116227e-01   4.9865027e-01   5.0195806e-01   5.3525133e-01   4.7793241e-01   5.8435736e-01   4.3404710e-01   5.2637354e-01   5.3177021e-01   4.8907259e-01   4.6890537e-01   5.1907044e-01   5.3737144e-01   5.5218632e-01   5.5549655e-01   5.3567020e-01   5.0743081e-01   5.8429032e-01   6.0142090e-01   6.3947911e-01   6.5899291e-01   6.4004862e-01   0.0000000e+00   7.5985691e-01   6.6521372e-01   7.1966671e-01   6.8131183e-01   8.5978991e-01   7.9356439e-01   7.1080184e-01   6.6906966e-01   6.6645414e-01   5.7416160e-01   5.4913097e-01   5.3753700e-01   5.6525976e-01   4.7871100e-01   5.1401261e-01   4.6893208e-01   4.6475596e-01   4.5304828e-01   4.7977870e-01   4.3396509e-01
   4.8230918e-01   4.7655947e-01   4.5129131e-01   4.9943812e-01   5.2194198e-01   6.5144132e-01   4.7437513e-01   4.7154511e-01   5.5711821e-01   5.8202241e-01   5.7375701e-01   5.6583201e-01   5.4258453e-01   5.7985093e-01   5.3893554e-01   5.7979708e-01   6.8580080e-01   5.7733622e-01   5.9129188e-01   5.7532833e-01   7.1796587e-01   6.9435956e-01   6.1378921e-01   6.3530826e-01   7.0492931e-01   6.3506475e-01   5.6416821e-01   5.8961112e-01   5.4554554e-01   5.8519790e-01   5.5691524e-01   5.5742809e-01   5.3305685e-01   5.2543270e-01   6.9141869e-01   6.7030435e-01   6.4532364e-01   6.6321944e-01   5.6434612e-01   5.2975250e-01   6.6846142e-01   5.7991738e-01   5.3464071e-01   5.5023563e-01   5.3487682e-01   6.0073926e-01   5.6978229e-01   5.3841148e-01   5.1746862e-01   5.1547381e-01   5.6289726e-01   5.3376662e-01   6.1942699e-01   5.2295167e-01   5.0576804e-01   5.3645743e-01   5.4251672e-01   5.0947555e-01   5.4383811e-01   5.4941368e-01   5.4444954e-01   5.0747503e-01   5.6639174e-01   5.0772883e-01   5.4537497e-01   5.5512021e-01   5.9629858e-01   5.9396196e-01   6.1092947e-01   7.5985691e-01   0.0000000e+00   5.3497471e-01   6.6133656e-01   6.2190812e-01   8.2707418e-01   6.4390898e-01   6.0956526e-01   6.2882985e-01   5.5863932e-01   5.1143328e-01   5.1971936e-01   5.2411487e-01   5.0287989e-01   4.8950171e-01   4.4611036e-01   5.1188153e-01   4.8936101e-01   4.5036018e-01   4.6821512e-01   4.5233038e-01
   4.9075416e-01   4.6372835e-01   4.7392181e-01   4.7975341e-01   5.9265327e-01   6.1409146e-01   4.5980717e-01   4.4465469e-01   5.1308661e-01   5.7942972e-01   5.4449616e-01   5.3850063e-01   5.3655812e-01   5.7615958e-01   5.1309990e-01   5.0356970e-01   5.7823086e-01   5.5303049e-01   5.0564421e-01   5.2280458e-01   6.8198190e-01   6.2050055e-01   5.2818054e-01   6.0081960e-01   6.2023008e-01   5.4878572e-01   6.3232860e-01   5.7147997e-01   5.1241666e-01   5.5770273e-01   5.0960518e-01   5.3930664e-01   5.3878597e-01   5.0302430e-01   6.8973084e-01   7.6791100e-01   6.5529429e-01   6.7057993e-01   6.1521416e-01   5.6707091e-01   7.2002146e-01   5.9424035e-01   5.8741131e-01   6.4947658e-01   5.7154329e-01   5.9591758e-01   5.6150138e-01   5.1972883e-01   5.3030784e-01   5.6126331e-01   5.6350512e-01   5.1182075e-01   6.1171557e-01   5.1660341e-01   4.9369425e-01   5.2778411e-01   5.1085999e-01   4.7325326e-01   5.1746063e-01   5.1268531e-01   5.3352581e-01   5.0078500e-01   5.4803525e-01   4.8720991e-01   4.6613105e-01   4.8031266e-01   5.4111903e-01   6.1513461e-01   5.5200669e-01   6.6521372e-01   5.3497471e-01   0.0000000e+00   6.5523451e-01   5.8831718e-01   8.2849614e-01   6.5855215e-01   6.0586615e-01   6.5076157e-01   6.5998570e-01   5.7432047e-01   5.2814194e-01   5.3819748e-01   5.3180717e-01   5.0705525e-01   4.9577762e-01   4.8344837e-01   4.9476356e-01   4.2641760e-01   4.4064441e-01   4.8237277e-01
   5.8222211e-01   6.0760752e-01   6.2856438e-01   6.1708337e-01   7.5075513e-01   7.5576323e-01   6.1676507e-01   6.0382366e-01   6.6174078e-01   6.9643917e-01   6.7731208e-01   6.6003885e-01   5.9233315e-01   6.9612844e-01   6.5990507e-01   6.5068937e-01   6.5332843e-01   6.4247748e-01   6.3793159e-01   6.1170717e-01   8.4135840e-01   7.1496188e-01   6.5862409e-01   6.7293880e-01   8.2147236e-01   6.0372798e-01   6.6902346e-01   7.0657541e-01   6.1037463e-01   6.4680299e-01   6.3999165e-01   6.5110006e-01   6.4991474e-01   6.7559863e-01   7.7234381e-01   9.0357027e-01   8.4734752e-01   8.0855543e-01   6.9989095e-01   6.6516864e-01   8.6483783e-01   7.3087760e-01   7.1358334e-01   7.1910861e-01   6.7864853e-01   6.6836326e-01   6.7155867e-01   6.4840673e-01   5.8514818e-01   6.2228399e-01   6.1590127e-01   5.7965198e-01   6.9525446e-01   6.0682042e-01   6.0967683e-01   5.7226254e-01   5.8429256e-01   5.8529693e-01   6.0501968e-01   5.9476367e-01   5.7004083e-01   5.9485306e-01   7.3140138e-01   5.7915891e-01   5.8903299e-01   5.8103716e-01   7.1353054e-01   7.2618848e-01   6.4184493e-01   7.1966671e-01   6.6133656e-01   6.5523451e-01   0.0000000e+00   6.4528867e-01   9.0158758e-01   7.7331420e-01   7.3790672e-01   7.1783241e-01   6.7496293e-01   7.1167097e-01   6.2607416e-01   6.7505988e-01   6.0210826e-01   6.2280459e-01   6.0635665e-01   6.1511261e-01   6.4606755e-01   6.0664060e-01   5.8153369e-01   5.8893197e-01
   5.6262775e-01   5.7676166e-01   6.1264566e-01   6.5192987e-01   7.3110638e-01   7.5689024e-01   5.7385069e-01   5.4705349e-01   6.2541767e-01   6.7687054e-01   6.6855815e-01   7.0711785e-01   6.4150714e-01   6.5685479e-01   7.0307216e-01   6.6826336e-01   6.8521340e-01   6.6269500e-01   6.9044376e-01   7.1246346e-01   8.2710284e-01   7.7858909e-01   7.4373648e-01   7.8357272e-01   7.9698639e-01   7.2568578e-01   7.3884504e-01   7.5924127e-01   7.3316431e-01   6.8794363e-01   6.6466194e-01   6.8984296e-01   6.5780438e-01   7.1672476e-01   7.5655240e-01   8.2205546e-01   7.3589884e-01   7.6798998e-01   7.2381577e-01   7.0279962e-01   7.4035020e-01   6.9842074e-01   6.5906535e-01   6.5960285e-01   6.4350181e-01   6.4631141e-01   6.0273729e-01   5.7943176e-01   5.8711135e-01   6.1167534e-01   6.3479983e-01   5.5150349e-01   6.6328988e-01   5.3916600e-01   5.7909615e-01   5.7101693e-01   5.2884072e-01   5.2389743e-01   5.9200469e-01   5.6349029e-01   5.1036445e-01   5.2012627e-01   6.1213932e-01   5.1448388e-01   5.3940215e-01   5.9621021e-01   6.0504286e-01   6.1960509e-01   5.4808418e-01   6.8131183e-01   6.2190812e-01   5.8831718e-01   6.4528867e-01   0.0000000e+00   7.8020496e-01   7.3491845e-01   6.8065183e-01   7.4260491e-01   6.6598936e-01   5.5671212e-01   5.6674203e-01   5.7475358e-01   5.9434760e-01   6.0077104e-01   5.7769764e-01   5.9169590e-01   5.6532569e-01   5.7086405e-01   5.8880833e-01   5.5320796e-01
   5.6721069e-01   6.1700927e-01   6.4621062e-01   6.0418576e-01   8.2779287e-01   7.8540466e-01   5.3476169e-01   5.8128964e-01   6.6651299e-01   7.1345249e-01   6.3715840e-01   6.6413710e-01   6.2878983e-01   7.3904992e-01   7.2226940e-01   6.2136553e-01   6.7460698e-01   7.2963296e-01   8.1284049e-01   7.5815931e-01   8.2171014e-01   8.3731768e-01   6.9198897e-01   7.8962585e-01   8.4098726e-01   8.0768135e-01   7.4764849e-01   7.5152999e-01   7.6455116e-01   7.4092691e-01   7.4148747e-01   8.0636786e-01   6.9581793e-01   7.3687257e-01   7.6523702e-01   8.1095595e-01   7.5720887e-01   8.2023184e-01   8.0518910e-01   7.5805926e-01   8.7147934e-01   8.1996335e-01   7.4167666e-01   7.0681219e-01   7.1140841e-01   7.7465633e-01   6.9582695e-01   6.4829558e-01   7.4364580e-01   7.7098043e-01   6.8641773e-01   5.9764859e-01   7.1060425e-01   5.8725248e-01   7.3818824e-01   6.7768521e-01   6.2493140e-01   6.3937043e-01   7.9043641e-01   7.0840156e-01   7.1004079e-01   6.8735707e-01   7.6374480e-01   7.0819912e-01   7.4973342e-01   6.5905392e-01   6.6472571e-01   9.0035621e-01   7.4488367e-01   8.5978991e-01   8.2707418e-01   8.2849614e-01   9.0158758e-01   7.8020496e-01   0.0000000e+00   8.2171443e-01   8.3495802e-01   9.2747571e-01   8.1401801e-01   6.3625853e-01   6.3152413e-01   7.1431442e-01   7.0511577e-01   6.8660275e-01   6.6134190e-01   6.1670617e-01   5.7202276e-01   6.6646401e-01   7.2928457e-01   6.1675859e-01
   5.8792902e-01   5.9716676e-01   5.3614467e-01   6.3642222e-01   7.5948319e-01   7.0100749e-01   5.0315189e-01   6.0189601e-01   6.2913815e-01   5.9167673e-01   6.2141934e-01   6.4513864e-01   5.6954973e-01   6.8512435e-01   6.2521494e-01   6.4935268e-01   8.0367436e-01   7.0812407e-01   6.7074727e-01   7.2559421e-01   8.1329539e-01   7.7718678e-01   7.0566902e-01   6.5854423e-01   7.4440499e-01   6.2632414e-01   6.1332330e-01   6.6184104e-01   6.1373911e-01   6.2812467e-01   6.2773040e-01   5.3085890e-01   5.6779250e-01   5.9905469e-01   6.9435361e-01   7.7683824e-01   7.3021570e-01   7.8066206e-01   6.7250045e-01   7.5677901e-01   8.2819113e-01   7.3919346e-01   7.0443218e-01   7.5201788e-01   6.2022577e-01   7.6569639e-01   5.9795722e-01   6.6485938e-01   6.7459692e-01   6.2389110e-01   6.2438790e-01   5.0725701e-01   7.0538651e-01   5.2143554e-01   5.8589017e-01   5.4482075e-01   6.1315050e-01   6.4542084e-01   6.0254221e-01   5.7674516e-01   5.8871194e-01   6.4332334e-01   6.6235300e-01   6.1773229e-01   5.9358516e-01   6.6489348e-01   6.7378692e-01   6.9730121e-01   6.5732198e-01   7.9356439e-01   6.4390898e-01   6.5855215e-01   7.7331420e-01   7.3491845e-01   8.2171443e-01   0.0000000e+00   7.1907902e-01   7.7602043e-01   7.3515054e-01   6.1992345e-01   5.8811708e-01   6.1880599e-01   5.8205612e-01   6.0947407e-01   5.9379415e-01   6.0210814e-01   5.4144503e-01   6.5622502e-01   6.2400271e-01   5.6864350e-01
   5.8783811e-01   5.0953435e-01   5.0551290e-01   5.4648157e-01   6.4913668e-01   6.8689522e-01   5.6430775e-01   5.8903365e-01   6.0361927e-01   6.7579664e-01   6.0263285e-01   5.8682147e-01   5.0120893e-01   5.9426464e-01   5.5184271e-01   5.5657424e-01   6.4994286e-01   6.0694435e-01   6.4215807e-01   6.4567026e-01   7.9408552e-01   6.4132460e-01   6.0840865e-01   6.1853449e-01   6.7783950e-01   5.7394945e-01   6.1753573e-01   6.3789515e-01   6.4519494e-01   6.3255226e-01   6.1042730e-01   6.2010597e-01   5.6872741e-01   6.3854393e-01   7.2533555e-01   9.0625833e-01   7.2787515e-01   7.4511029e-01   6.9424310e-01   6.7385556e-01   7.9926932e-01   6.9977789e-01   6.2582571e-01   6.3942943e-01   6.0353181e-01   5.9147812e-01   5.7936774e-01   5.7304120e-01   6.0541523e-01   6.0370214e-01   5.9814517e-01   5.3333322e-01   6.7758199e-01   4.9869787e-01   5.5671478e-01   5.5506325e-01   5.8526974e-01   5.8115077e-01   5.6772084e-01   5.3807599e-01   5.8900809e-01   6.0087202e-01   6.0652045e-01   5.1718312e-01   5.1903771e-01   5.7735985e-01   6.7460427e-01   6.5771383e-01   6.2147106e-01   7.1080184e-01   6.0956526e-01   6.0586615e-01   7.3790672e-01   6.8065183e-01   8.3495802e-01   7.1907902e-01   0.0000000e+00   7.3602282e-01   6.8505519e-01   5.6245238e-01   5.1698760e-01   5.7508045e-01   5.5509418e-01   5.5293852e-01   5.6175947e-01   5.9348030e-01   5.8290622e-01   5.7753071e-01   5.0744883e-01   5.1750812e-01
   6.0131023e-01   5.6556761e-01   6.1721583e-01   6.2633308e-01   7.1429012e-01   7.8948106e-01   5.7308139e-01   5.5899644e-01   6.5099793e-01   6.6514131e-01   7.1012018e-01   6.5209867e-01   5.8942263e-01   6.5243725e-01   6.5008239e-01   6.6181856e-01   6.6181941e-01   6.2920243e-01   6.2715101e-01   6.5166110e-01   7.4242116e-01   6.9973304e-01   6.6212078e-01   6.8489143e-01   7.0472831e-01   6.6921310e-01   6.7321414e-01   6.5852235e-01   5.6993061e-01   5.9109220e-01   6.5210320e-01   6.1573056e-01   5.7200061e-01   6.5369043e-01   7.5087231e-01   7.8365062e-01   6.9590903e-01   7.1993590e-01   6.5305794e-01   6.9098530e-01   8.0297636e-01   6.8733456e-01   6.3591381e-01   6.4564313e-01   6.6667284e-01   6.8554330e-01   6.0345022e-01   6.2097206e-01   6.5134581e-01   5.8659045e-01   6.5556990e-01   5.6775143e-01   6.6010943e-01   5.8140523e-01   5.7076953e-01   6.0543539e-01   6.4843202e-01   5.8544617e-01   5.6615403e-01   5.7792159e-01   6.0672099e-01   5.4540954e-01   5.5315857e-01   5.6739950e-01   5.7427781e-01   6.4117517e-01   6.9793106e-01   6.6052673e-01   5.8164887e-01   6.6906966e-01   6.2882985e-01   6.5076157e-01   7.1783241e-01   7.4260491e-01   9.2747571e-01   7.7602043e-01   7.3602282e-01   0.0000000e+00   7.5243466e-01   6.3801266e-01   6.0755845e-01   6.4514423e-01   6.1752934e-01   6.1411930e-01   5.8047806e-01   6.4431147e-01   6.4525374e-01   6.1135247e-01   6.1430218e-01   5.5400599e-01
   5.2579964e-01   5.2714142e-01   5.4211770e-01   5.8220516e-01   6.2089931e-01   6.4156344e-01   5.2945001e-01   4.5942168e-01   5.8203624e-01   5.3718356e-01   5.9999440e-01   6.2250588e-01   5.1160205e-01   5.4741008e-01   5.3505633e-01   5.1615186e-01   6.4692748e-01   5.1948337e-01   5.5491277e-01   5.9622192e-01   7.8600105e-01   7.0181525e-01   6.1149601e-01   5.3695290e-01   6.2658869e-01   5.9435775e-01   6.1330367e-01   6.2000669e-01   5.3018004e-01   4.9640972e-01   5.4092701e-01   5.5065333e-01   5.9782480e-01   5.0922494e-01   5.7619151e-01   7.7946503e-01   6.1444238e-01   6.8162188e-01   5.6832997e-01   6.2607401e-01   7.9542191e-01   6.0253411e-01   5.8257636e-01   5.8064825e-01   5.5240196e-01   5.9417001e-01   5.2751698e-01   4.4255944e-01   5.4471746e-01   5.1287314e-01   6.0007850e-01   4.5690633e-01   5.5244764e-01   4.8135995e-01   5.3505962e-01   4.3661433e-01   4.8801352e-01   4.7130431e-01   5.3745070e-01   5.2321696e-01   5.7531662e-01   6.2546735e-01   5.6690257e-01   5.6330429e-01   5.7675965e-01   5.8210931e-01   5.9566465e-01   6.1930611e-01   5.6213331e-01   6.6645414e-01   5.5863932e-01   6.5998570e-01   6.7496293e-01   6.6598936e-01   8.1401801e-01   7.3515054e-01   6.8505519e-01   7.5243466e-01   0.0000000e+00   6.1317504e-01   5.0694649e-01   6.2378751e-01   6.2348532e-01   5.3967956e-01   5.2562090e-01   5.0559478e-01   4.5492405e-01   5.4332109e-01   5.3984364e-01   4.8176167e-01
   3.9736369e-01   3.7977881e-01   3.9802062e-01   5.1466825e-01   5.2347270e-01   6.1347759e-01   4.8109651e-01   4.0825390e-01   4.8796554e-01   4.6797225e-01   4.6708756e-01   5.4225391e-01   4.5153001e-01   5.8004310e-01   5.4765221e-01   5.0813866e-01   5.5606462e-01   4.9731285e-01   5.4168618e-01   5.9175724e-01   6.6193102e-01   7.9500687e-01   5.2192376e-01   5.6039630e-01   7.0018921e-01   4.9690772e-01   5.1909636e-01   5.7667146e-01   5.8376736e-01   6.4307798e-01   6.3013503e-01   5.6237421e-01   5.3339030e-01   6.2364683e-01   7.4431858e-01   8.0902207e-01   6.7528536e-01   7.0221274e-01   6.4739639e-01   6.9359753e-01   8.2815974e-01   5.9085514e-01   6.8899095e-01   7.0227352e-01   6.8230757e-01   6.1265696e-01   5.3254966e-01   5.4228645e-01   6.3061718e-01   4.3027072e-01   4.6942196e-01   3.9807394e-01   6.1533453e-01   4.4707388e-01   4.1807825e-01   4.1673791e-01   4.4874381e-01   4.8891213e-01   4.3245726e-01   4.0166704e-01   3.8697831e-01   4.2971332e-01   5.3393364e-01   4.8789105e-01   4.5270507e-01   4.5853079e-01   5.8628630e-01   5.9468128e-01   5.6237499e-01   5.7416160e-01   5.1143328e-01   5.7432047e-01   7.1167097e-01   5.5671212e-01   6.3625853e-01   6.1992345e-01   5.6245238e-01   6.3801266e-01   6.1317504e-01   0.0000000e+00   4.2620011e-01   5.6127148e-01   4.5224873e-01   4.3168450e-01   3.9700435e-01   4.5110611e-01   4.5527332e-01   4.2887636e-01   4.1536870e-01   4.1050361e-01
   4.3659806e-01   4.0552782e-01   4.3858441e-01   4.8360342e-01   6.1151386e-01   5.7681860e-01   4.3574151e-01   4.2949469e-01   4.5317056e-01   4.8654348e-01   5.1774104e-01   5.3660273e-01   4.3940301e-01   5.2465075e-01   5.1568504e-01   5.1434115e-01   5.2732700e-01   5.1915834e-01   5.3934397e-01   5.4722383e-01   7.0562741e-01   6.7591585e-01   5.1824285e-01   5.5029006e-01   6.2621825e-01   4.9537535e-01   4.9205495e-01   5.2917028e-01   5.2275311e-01   5.4399480e-01   4.9741309e-01   4.8348259e-01   4.8968528e-01   5.1073396e-01   5.8898424e-01   6.1408369e-01   5.9685366e-01   6.5677190e-01   5.9057031e-01   5.2816933e-01   6.9665759e-01   5.1158002e-01   5.4112140e-01   5.2679569e-01   5.2458317e-01   5.1968724e-01   4.8835423e-01   4.8180106e-01   5.3053767e-01   4.6486499e-01   4.8496978e-01   4.2532289e-01   5.3983834e-01   4.3818797e-01   4.6685915e-01   4.4102398e-01   4.5974368e-01   4.4604070e-01   4.2622801e-01   4.1241435e-01   4.6278908e-01   4.2381083e-01   4.7793007e-01   4.5825426e-01   4.4878183e-01   4.3810372e-01   5.2158572e-01   5.4246813e-01   5.3015319e-01   5.4913097e-01   5.1971936e-01   5.2814194e-01   6.2607416e-01   5.6674203e-01   6.3152413e-01   5.8811708e-01   5.1698760e-01   6.0755845e-01   5.0694649e-01   4.2620011e-01   0.0000000e+00   4.7492498e-01   4.8720988e-01   4.6776495e-01   4.4183073e-01   4.7225441e-01   4.6160349e-01   5.0332925e-01   4.4981216e-01   4.1809635e-01
   4.5936467e-01   4.4718590e-01   4.4274771e-01   4.6747847e-01   5.9107858e-01   5.5217568e-01   4.2443391e-01   4.2517647e-01   4.8944630e-01   5.0347899e-01   5.0243871e-01   5.1970464e-01   4.4176607e-01   4.7606737e-01   4.7803250e-01   5.1797246e-01   5.0642347e-01   4.7549695e-01   5.0560029e-01   5.2190418e-01   6.2914931e-01   6.7383082e-01   4.9472840e-01   5.3985156e-01   5.4669395e-01   5.0147696e-01   5.1549142e-01   5.2091349e-01   4.6353625e-01   5.3141229e-01   5.0140789e-01   4.8525473e-01   4.8735166e-01   5.0127244e-01   5.9855932e-01   6.5561324e-01   5.8432415e-01   6.5701674e-01   5.8286836e-01   5.8956270e-01   6.4509818e-01   5.9927130e-01   5.1956239e-01   5.2576498e-01   5.0405367e-01   5.3090372e-01   4.7438371e-01   4.8713178e-01   4.9854968e-01   4.4156225e-01   4.7343146e-01   4.2347995e-01   5.1740233e-01   4.1244204e-01   4.4975591e-01   4.4935088e-01   4.5096820e-01   4.4113424e-01   4.6349140e-01   4.8006993e-01   4.9193302e-01   4.3964448e-01   5.0413848e-01   4.8045949e-01   4.8024858e-01   4.7427725e-01   5.4561875e-01   5.7148303e-01   4.9378719e-01   5.3753700e-01   5.2411487e-01   5.3819748e-01   6.7505988e-01   5.7475358e-01   7.1431442e-01   6.1880599e-01   5.7508045e-01   6.4514423e-01   6.2378751e-01   5.6127148e-01   4.7492498e-01   0.0000000e+00   5.2746993e-01   4.3091035e-01   4.4504992e-01   4.5944689e-01   4.9306412e-01   5.1251885e-01   4.5682698e-01   4.3001508e-01
   4.4895852e-01   4.3267228e-01   4.7864311e-01   4.9195967e-01   5.8335771e-01   5.7410316e-01   4.5209194e-01   4.3387480e-01   4.8172091e-01   5.5522894e-01   5.6536624e-01   5.0408419e-01   4.5773503e-01   5.3543052e-01   5.0516865e-01   5.3184570e-01   5.8957875e-01   4.8676195e-01   5.5756632e-01   5.6524052e-01   6.3714600e-01   6.0825721e-01   5.2417611e-01   5.2595644e-01   6.0981292e-01   5.2978213e-01   5.1676816e-01   5.3930198e-01   5.0695217e-01   5.5745273e-01   5.4344077e-01   5.2246582e-01   4.9381480e-01   5.4211142e-01   6.1872203e-01   6.1964725e-01   6.6235036e-01   7.2326650e-01   5.8205745e-01   5.7772424e-01   6.6741255e-01   6.0426595e-01   5.6171874e-01   5.5074699e-01   5.4636859e-01   5.7959339e-01   5.0119412e-01   4.7619276e-01   4.8638949e-01   4.8713308e-01   4.9300915e-01   4.5176504e-01   5.6783931e-01   4.4496919e-01   4.9938959e-01   4.7221880e-01   4.7170036e-01   4.6923020e-01   4.4142114e-01   4.3117220e-01   4.6618436e-01   4.6050246e-01   5.1940342e-01   5.1203517e-01   5.3265056e-01   4.8629383e-01   5.8394875e-01   5.9699707e-01   5.1340019e-01   5.6525976e-01   5.0287989e-01   5.3180717e-01   6.0210826e-01   5.9434760e-01   7.0511577e-01   5.8205612e-01   5.5509418e-01   6.1752934e-01   6.2348532e-01   4.5224873e-01   4.8720988e-01   5.2746993e-01   0.0000000e+00   4.4701112e-01   4.4272056e-01   4.7862300e-01   4.8065707e-01   5.1914942e-01   4.7453790e-01   4.5394939e-01
   4.3714845e-01   4.3628696e-01   4.8214156e-01   4.6615319e-01   5.7953205e-01   5.6304916e-01   4.3599725e-01   4.1270697e-01   4.9671069e-01   5.3407361e-01   5.2198223e-01   5.3096109e-01   4.6972950e-01   4.9950946e-01   4.9222941e-01   5.1315944e-01   5.7204878e-01   4.8914793e-01   5.1797461e-01   5.2796569e-01   6.6900920e-01   5.9119276e-01   4.8042103e-01   5.1595620e-01   6.0133836e-01   5.0721600e-01   4.6551975e-01   4.9662557e-01   4.9503320e-01   5.3020843e-01   5.0291352e-01   5.2449070e-01   5.2610863e-01   5.1304956e-01   5.5425350e-01   6.1883016e-01   6.2856444e-01   6.2513844e-01   5.0617456e-01   5.5660260e-01   6.5658746e-01   6.0268392e-01   5.0560636e-01   5.1195849e-01   5.2072315e-01   4.9799784e-01   4.2732144e-01   4.7923749e-01   5.0051919e-01   4.6946842e-01   4.7781643e-01   4.1932540e-01   5.2559059e-01   4.2528084e-01   4.5765653e-01   4.4633977e-01   4.5318800e-01   4.2502216e-01   4.3323690e-01   4.2445476e-01   4.4028280e-01   4.4517026e-01   5.1344334e-01   4.3683974e-01   4.4481636e-01   4.4956393e-01   5.0646658e-01   5.4492215e-01   5.0903930e-01   4.7871100e-01   4.8950171e-01   5.0705525e-01   6.2280459e-01   6.0077104e-01   6.8660275e-01   6.0947407e-01   5.5293852e-01   6.1411930e-01   5.3967956e-01   4.3168450e-01   4.6776495e-01   4.3091035e-01   4.4701112e-01   0.0000000e+00   4.3727189e-01   4.2695958e-01   4.7795096e-01   4.4429477e-01   4.1420265e-01   4.1834711e-01
   4.1424738e-01   4.1851920e-01   4.5023054e-01   4.7759226e-01   5.4249684e-01   5.3075380e-01   4.0882436e-01   4.1931584e-01   4.5902229e-01   5.3393083e-01   4.9546254e-01   4.9485752e-01   4.4633024e-01   4.7584176e-01   4.6882466e-01   4.9721319e-01   4.8149535e-01   4.9227112e-01   5.0360999e-01   5.1682350e-01   6.9465431e-01   6.7221080e-01   4.8928779e-01   4.8732163e-01   5.2725181e-01   5.0397035e-01   5.0996760e-01   4.9826729e-01   4.7666777e-01   5.2323516e-01   4.8044395e-01   4.8624849e-01   4.4244103e-01   4.8852362e-01   5.7528748e-01   6.5177445e-01   6.3082471e-01   6.0825790e-01   5.1633413e-01   5.2723722e-01   7.8155276e-01   4.6897474e-01   5.2907487e-01   5.0663117e-01   4.7640604e-01   4.9353729e-01   4.4054592e-01   4.5264982e-01   5.2319557e-01   4.4965800e-01   4.7540286e-01   3.7730859e-01   5.1276178e-01   4.0856181e-01   4.3041015e-01   4.2065338e-01   4.1723178e-01   3.9472716e-01   3.9523963e-01   4.0257571e-01   4.1336846e-01   4.1054606e-01   4.2401762e-01   4.0787019e-01   4.1766944e-01   4.3449434e-01   4.9991764e-01   5.1070072e-01   4.8197876e-01   5.1401261e-01   4.4611036e-01   4.9577762e-01   6.0635665e-01   5.7769764e-01   6.6134190e-01   5.9379415e-01   5.6175947e-01   5.8047806e-01   5.2562090e-01   3.9700435e-01   4.4183073e-01   4.4504992e-01   4.4272056e-01   4.3727189e-01   0.0000000e+00   4.2581750e-01   4.5149830e-01   4.6115563e-01   4.2376510e-01   4.1990428e-01
   4.1934662e-01   4.2711287e-01   4.3035483e-01   4.5990638e-01   5.3036679e-01   5.1651291e-01   4.1889930e-01   4.0438601e-01   4.5235114e-01   5.0520412e-01   4.6433547e-01   5.0493900e-01   4.4452481e-01   4.6246628e-01   4.8661937e-01   4.7222561e-01   4.7751143e-01   4.8231377e-01   5.2380553e-01   5.3319808e-01   6.8551623e-01   5.1346534e-01   4.9117277e-01   4.8566570e-01   5.2482931e-01   4.7811887e-01   5.2327401e-01   5.0533100e-01   4.8753029e-01   5.3539992e-01   4.8494301e-01   4.6519916e-01   4.2421505e-01   4.7683118e-01   5.8713452e-01   6.2641648e-01   6.0372812e-01   5.9862374e-01   4.8898003e-01   5.1415486e-01   6.7601724e-01   5.5397440e-01   5.3831885e-01   5.0485828e-01   5.0475056e-01   4.9260158e-01   4.6260327e-01   4.3945689e-01   5.1473161e-01   4.6350652e-01   4.8619188e-01   4.1935030e-01   5.1784444e-01   4.3028033e-01   4.6782961e-01   4.4686066e-01   4.3125711e-01   4.0621428e-01   4.4385911e-01   4.1011561e-01   4.3955304e-01   4.2148100e-01   4.3301246e-01   4.4215791e-01   4.3380090e-01   4.4757787e-01   5.1461728e-01   5.1294454e-01   4.8518100e-01   4.6893208e-01   5.1188153e-01   4.8344837e-01   6.1511261e-01   5.9169590e-01   6.1670617e-01   6.0210814e-01   5.9348030e-01   6.4431147e-01   5.0559478e-01   4.5110611e-01   4.7225441e-01   4.5944689e-01   4.7862300e-01   4.2695958e-01   4.2581750e-01   0.0000000e+00   4.7422991e-01   4.6499053e-01   4.0986237e-01   3.9499373e-01
   4.0563352e-01   3.9457894e-01   4.3488339e-01   4.7770108e-01   4.9714563e-01   5.7597856e-01   4.6388515e-01   4.4311084e-01   4.8190076e-01   4.8513123e-01   4.7806040e-01   4.6870261e-01   4.3234872e-01   4.3622544e-01   4.5926750e-01   4.5028532e-01   5.1494825e-01   4.5528840e-01   4.7995924e-01   4.7586844e-01   5.7650148e-01   5.2179932e-01   4.5650537e-01   4.6158327e-01   5.7209983e-01   4.8287715e-01   4.8226544e-01   4.7454163e-01   4.7246468e-01   5.6031937e-01   4.9916083e-01   4.7848467e-01   4.2936534e-01   4.6789593e-01   6.2533464e-01   6.7285567e-01   5.9406281e-01   6.7886514e-01   5.6309895e-01   5.1804343e-01   7.4064910e-01   5.3091050e-01   6.0463049e-01   5.5200010e-01   5.1749892e-01   4.7397124e-01   4.7205599e-01   4.1776572e-01   5.1932310e-01   4.9701057e-01   4.7431532e-01   3.7560373e-01   4.8612863e-01   3.9922131e-01   5.0275225e-01   4.8079610e-01   4.5332895e-01   4.1232055e-01   4.1679471e-01   3.7876676e-01   4.1688469e-01   4.0050404e-01   4.0485823e-01   4.1051181e-01   4.0277808e-01   4.4471381e-01   5.5855159e-01   5.3076545e-01   4.9801780e-01   4.6475596e-01   4.8936101e-01   4.9476356e-01   6.4606755e-01   5.6532569e-01   5.7202276e-01   5.4144503e-01   5.8290622e-01   6.4525374e-01   4.5492405e-01   4.5527332e-01   4.6160349e-01   4.9306412e-01   4.8065707e-01   4.7795096e-01   4.5149830e-01   4.7422991e-01   0.0000000e+00   4.4120424e-01   3.9287692e-01   3.7331275e-01
   4.7097250e-01   4.4623087e-01   5.1395546e-01   5.3091900e-01   5.6434829e-01   5.8972051e-01   4.4777697e-01   4.4775724e-01   5.3218132e-01   4.6522026e-01   5.1452718e-01   5.0359504e-01   4.8154729e-01   5.2721325e-01   5.1113899e-01   5.4980665e-01   5.8908055e-01   4.9136807e-01   5.5654968e-01   5.3496810e-01   6.8481977e-01   6.2737574e-01   5.4074786e-01   5.7743756e-01   6.5247192e-01   5.5955384e-01   5.0127408e-01   5.1344090e-01   5.1373386e-01   5.3816878e-01   5.6961614e-01   5.1016672e-01   4.6817873e-01   5.2261833e-01   6.4478577e-01   6.2853411e-01   6.2734638e-01   6.6226356e-01   6.1533894e-01   5.5510045e-01   8.9011434e-01   5.2245409e-01   5.1943378e-01   5.5093671e-01   5.5351586e-01   5.2145447e-01   5.2741591e-01   4.8527267e-01   5.5175154e-01   4.7915961e-01   5.1995280e-01   4.4961539e-01   4.8764156e-01   4.0274146e-01   4.6229847e-01   4.4487735e-01   4.5772267e-01   4.2061436e-01   4.5420773e-01   4.1952092e-01   4.7266319e-01   4.4307245e-01   4.1662856e-01   3.8867061e-01   4.1035769e-01   4.7141550e-01   5.5031483e-01   5.5232061e-01   5.4241986e-01   4.5304828e-01   4.5036018e-01   4.2641760e-01   6.0664060e-01   5.7086405e-01   6.6646401e-01   6.5622502e-01   5.7753071e-01   6.1135247e-01   5.4332109e-01   4.2887636e-01   5.0332925e-01   5.1251885e-01   5.1914942e-01   4.4429477e-01   4.6115563e-01   4.6499053e-01   4.4120424e-01   0.0000000e+00   4.4139873e-01   4.2669133e-01
   4.2224934e-01   4.0530931e-01   4.2248147e-01   4.4262884e-01   5.8025833e-01   5.1810899e-01   3.9769245e-01   3.8749945e-01   4.3778077e-01   4.6759402e-01   4.5429648e-01   4.3425331e-01   4.1828431e-01   4.6691127e-01   4.4642155e-01   4.8591770e-01   5.3049468e-01   4.8886672e-01   4.8805542e-01   4.8252960e-01   6.2563684e-01   5.8151411e-01   4.7362551e-01   4.9094509e-01   5.3422822e-01   5.3075817e-01   4.4516841e-01   4.7128450e-01   4.5785497e-01   5.6431054e-01   5.0199989e-01   4.5227477e-01   4.4183622e-01   4.6082236e-01   6.2305344e-01   5.6953702e-01   6.0647555e-01   5.4604983e-01   5.4116574e-01   5.1968532e-01   7.5395463e-01   4.8765646e-01   5.0787115e-01   5.2686212e-01   5.3693512e-01   4.9344747e-01   4.7816251e-01   4.6697912e-01   5.0126084e-01   5.0400553e-01   5.0166515e-01   4.0213517e-01   4.7326951e-01   4.2288900e-01   4.3904121e-01   4.3500658e-01   4.1918667e-01   3.9772015e-01   3.9666074e-01   3.8971269e-01   4.2179510e-01   4.1844350e-01   4.6267598e-01   4.3265701e-01   3.9790972e-01   4.3042586e-01   4.7370659e-01   5.0015432e-01   4.9452612e-01   4.7977870e-01   4.6821512e-01   4.4064441e-01   5.8153369e-01   5.8880833e-01   7.2928457e-01   6.2400271e-01   5.0744883e-01   6.1430218e-01   5.3984364e-01   4.1536870e-01   4.4981216e-01   4.5682698e-01   4.7453790e-01   4.1420265e-01   4.2376510e-01   4.0986237e-01   3.9287692e-01   4.4139873e-01   0.0000000e+00   3.8717233e-01
   3.9624597e-01   3.8955163e-01   4.1466321e-01   4.1738850e-01   4.9549683e-01   5.0977469e-01   3.6350846e-01   3.7359474e-01   4.3793045e-01   4.5376219e-01   4.4900052e-01   4.4371333e-01   3.9773293e-01   4.4406084e-01   4.1620120e-01   4.4412011e-01   5.1182048e-01   4.4849063e-01   4.5690689e-01   4.7332310e-01   5.0073915e-01   6.2077989e-01   4.4692387e-01   4.5056554e-01   4.7218231e-01   4.4408033e-01   4.7181973e-01   4.9513094e-01   4.4918917e-01   5.2130498e-01   4.7062759e-01   4.5237858e-01   4.3565071e-01   4.3003686e-01   6.3125659e-01   5.0409779e-01   5.9922469e-01   5.5894003e-01   4.8905308e-01   4.5244499e-01   5.6351799e-01   4.2289378e-01   4.6283254e-01   4.8165537e-01   4.4191888e-01   4.3665722e-01   4.1059620e-01   4.1920431e-01   4.9574747e-01   4.3236958e-01   4.4707627e-01   3.7398909e-01   4.6686012e-01   4.0134221e-01   3.8497805e-01   3.6080321e-01   3.9016898e-01   3.7811266e-01   3.8008526e-01   3.7136701e-01   3.9548266e-01   3.7406029e-01   3.8708868e-01   4.2104566e-01   3.7174147e-01   3.7823903e-01   4.6414816e-01   5.0748818e-01   4.5407390e-01   4.3396509e-01   4.5233038e-01   4.8237277e-01   5.8893197e-01   5.5320796e-01   6.1675859e-01   5.6864350e-01   5.1750812e-01   5.5400599e-01   4.8176167e-01   4.1050361e-01   4.1809635e-01   4.3001508e-01   4.5394939e-01   4.1834711e-01   4.1990428e-01   3.9499373e-01   3.7331275e-01   4.2669133e-01   3.8717233e-01   0.0000000e+00
