# Supplementary material for: Autistic traits and individual brain differences: functional network efficiency reflects attentional and social impairments, structural nodal efficiencies index systemising and theory-of-mind skills
Source: Mol Autism. 2021 Jan 21;12:3. doi: 10.1186/s13229-020-00377-8 (PMC7818759; doi:10.1186/s13229-020-00377-8)
Supplement: Supplementary file 9 — Additional file 9. Brain-behaviour correlations. README file detailing data curation; AAL-90 region masks in NIfTI format; spreadseehts of Spearman correlations; code and data for the correlational analysis. [file 13229_2020_377_MOESM9_ESM.zip › Paul_Arora_et_al_data/Physiological/BBC/analysis/Diffusion_Analaysis/adj_matrixes/Connectivity_Probability_weighted/dti_nodal_cluscoeff.txt]

   2.5827555e-01   2.5898767e-01   2.6076241e-01   2.5737626e-01   3.1234761e-01   3.1634276e-01   2.6019872e-01   2.5959496e-01   2.6864921e-01   2.6337478e-01   2.5755969e-01   2.5528142e-01   2.5669371e-01   2.5531639e-01   3.0799214e-01   3.0436641e-01   2.5894598e-01   2.5817302e-01   2.5993722e-01   2.5816697e-01   4.4950103e-01   4.2293964e-01   2.5944844e-01   2.6013532e-01   2.8703513e-01   3.0325457e-01   3.5779593e-01   3.8584049e-01   3.0125797e-01   3.0830576e-01   2.7281421e-01   2.6865213e-01   2.6045470e-01   2.5997089e-01   2.8706234e-01   3.3061197e-01   4.0137371e-01   4.1957895e-01   4.1428809e-01   4.4250514e-01   4.6305300e-01   4.4339915e-01   2.9313768e-01   2.9975670e-01   2.6132814e-01   2.5977666e-01   3.4615043e-01   3.5500516e-01   2.5758829e-01   2.5966909e-01   2.5943206e-01   2.5511392e-01   3.0417422e-01   2.9384711e-01   3.5985745e-01   3.5554970e-01   2.6067355e-01   2.5894829e-01   2.5939545e-01   2.5979900e-01   2.6043336e-01   2.6086290e-01   2.5612545e-01   2.5686968e-01   2.5922927e-01   2.6217840e-01   2.7217587e-01   2.7626387e-01   2.5911557e-01   2.6109302e-01   3.2484951e-01   3.0509514e-01   3.5741590e-01   3.3836128e-01   4.2139030e-01   3.9713096e-01   3.4520985e-01   3.6498650e-01   2.6163126e-01   2.6111942e-01   2.7469912e-01   2.6842868e-01   3.6438909e-01   3.4499078e-01   2.9483769e-01   3.0108343e-01   3.5075497e-01   3.5196794e-01   3.3955758e-01   3.4638873e-01
   5.1034550e-01   5.1398371e-01   5.2424809e-01   5.1518864e-01   5.1860640e-01   4.9711133e-01   4.9725825e-01   4.9064337e-01   5.2121157e-01   5.0865727e-01   6.0827638e-01   5.7513319e-01   5.4030473e-01   5.4339613e-01   5.0911971e-01   5.0666640e-01   5.7227441e-01   5.5026565e-01   5.4962509e-01   5.6819009e-01   5.7250751e-01   5.5479787e-01   5.7016928e-01   5.5708478e-01   5.8688474e-01   5.3361598e-01   4.8214831e-01   4.6414019e-01   5.5178112e-01   5.5249410e-01   6.1021062e-01   5.8066225e-01   5.9168535e-01   5.9847741e-01   6.6579731e-01   6.7279082e-01   5.6759925e-01   5.5972234e-01   5.2364741e-01   5.1219300e-01   6.1271441e-01   5.6577789e-01   5.8854581e-01   6.1541934e-01   5.9818208e-01   6.2097764e-01   5.6282895e-01   5.3991692e-01   5.4061378e-01   5.5621844e-01   5.2254730e-01   5.1761189e-01   5.8939512e-01   5.5872722e-01   5.0938505e-01   5.0267972e-01   4.9806187e-01   5.0815389e-01   5.5661192e-01   5.0891723e-01   5.0766194e-01   4.8674672e-01   5.1762316e-01   4.7973828e-01   5.1658945e-01   5.0242331e-01   6.1158271e-01   6.2827307e-01   5.6074718e-01   6.0380402e-01   5.7057965e-01   5.5344759e-01   5.8518796e-01   5.8390670e-01   5.9600260e-01   6.2064428e-01   5.8216665e-01   5.6354506e-01   5.3793712e-01   5.4866267e-01   5.3615868e-01   5.2969763e-01   5.3489097e-01   5.3803669e-01   5.1986997e-01   4.9861579e-01   4.8884236e-01   4.9612112e-01   5.0613117e-01   4.9541815e-01
   5.0250826e-01   4.9770034e-01   5.1354045e-01   5.2710536e-01   5.8667537e-01   5.9536061e-01   4.9232577e-01   4.9063826e-01   5.3851975e-01   5.4837685e-01   5.5421667e-01   5.6183461e-01   5.0961656e-01   5.3947414e-01   5.3576899e-01   5.3317805e-01   5.5279744e-01   5.2906227e-01   5.4783306e-01   5.5948059e-01   6.2604903e-01   6.0388963e-01   5.4765114e-01   5.6352389e-01   6.0188643e-01   5.4669233e-01   5.5695001e-01   5.4651395e-01   5.2887600e-01   5.6074227e-01   5.5361487e-01   5.4167582e-01   5.2512084e-01   5.4187391e-01   6.1906649e-01   6.3921352e-01   6.2818834e-01   6.1285276e-01   5.6855362e-01   5.4673716e-01   6.5977674e-01   5.6839392e-01   5.4424575e-01   5.7305179e-01   5.5763152e-01   5.6201987e-01   5.3304623e-01   5.2389619e-01   5.4220091e-01   5.3342329e-01   5.3811985e-01   5.0030649e-01   5.6578579e-01   5.0825424e-01   5.1711420e-01   5.0465042e-01   5.0942140e-01   4.9261907e-01   5.1409230e-01   5.0578935e-01   5.1358734e-01   5.0621303e-01   5.1741272e-01   5.0530528e-01   5.0418860e-01   5.1289811e-01   5.5201482e-01   5.6757301e-01   5.3944053e-01   5.6771141e-01   5.5917037e-01   5.5293189e-01   6.2217775e-01   6.1026976e-01   6.5835100e-01   6.1551593e-01   5.9193728e-01   6.1115154e-01   5.6722273e-01   5.4155466e-01   5.2249803e-01   5.2526782e-01   5.3509197e-01   5.1800823e-01   5.0732356e-01   5.0898280e-01   5.0762221e-01   5.2823254e-01   5.0299945e-01   4.8186548e-01
   5.0302209e-01   5.3642711e-01   5.3251753e-01   5.1807427e-01   5.4617700e-01   5.2835628e-01   5.0030383e-01   5.1168339e-01   5.5111223e-01   5.2439382e-01   5.7104751e-01   5.7985773e-01   5.2879403e-01   5.6089060e-01   5.2844372e-01   5.1667746e-01   5.4580626e-01   5.6374195e-01   5.5863455e-01   5.7019321e-01   5.8351457e-01   5.6793935e-01   5.6642351e-01   5.6011115e-01   5.7900204e-01   5.5287364e-01   5.0463196e-01   4.9922806e-01   5.4714224e-01   5.3982963e-01   5.7072838e-01   5.6021444e-01   5.7605941e-01   5.8468134e-01   6.4736052e-01   6.7655594e-01   6.1831742e-01   5.7243842e-01   5.5647075e-01   5.2883682e-01   6.4636454e-01   5.6468859e-01   5.6976277e-01   6.0634416e-01   6.0804030e-01   6.3910693e-01   5.2957721e-01   5.3238400e-01   5.5069926e-01   5.5747020e-01   5.1183942e-01   5.0844501e-01   5.5783842e-01   5.4426659e-01   5.0084205e-01   5.0798631e-01   5.1108460e-01   5.4935429e-01   5.3358080e-01   4.9564850e-01   5.1413887e-01   5.0304389e-01   4.9636186e-01   5.3784987e-01   5.2328795e-01   5.0951269e-01   6.0754262e-01   6.1833014e-01   5.7687981e-01   6.1290755e-01   5.6415217e-01   5.7507346e-01   6.0592133e-01   5.9796195e-01   6.0995192e-01   6.1918357e-01   5.7726101e-01   5.8329535e-01   5.4700330e-01   5.5363797e-01   5.1568250e-01   5.3267000e-01   5.7167245e-01   5.5254210e-01   4.8720698e-01   4.9826981e-01   5.3136329e-01   5.1844374e-01   4.9710188e-01   4.9429741e-01
   4.8632512e-01   5.0794448e-01   4.9028258e-01   5.1911863e-01   5.2256302e-01   5.3229871e-01   4.8049731e-01   4.9002133e-01   5.1321096e-01   5.1754904e-01   5.2061112e-01   5.2470314e-01   4.9571864e-01   5.1337035e-01   4.9994460e-01   5.0523724e-01   5.3605290e-01   5.3660887e-01   5.1934248e-01   5.4480997e-01   5.9824233e-01   5.4795715e-01   5.6117558e-01   5.8845356e-01   5.6072324e-01   5.5279979e-01   5.1772696e-01   5.1301273e-01   5.1316726e-01   5.2957976e-01   5.6010867e-01   5.3398215e-01   5.6050856e-01   5.4804181e-01   6.4680892e-01   6.7078028e-01   5.6706325e-01   5.7930291e-01   5.1232638e-01   5.0607276e-01   6.0366752e-01   5.8094359e-01   5.4796670e-01   5.9208101e-01   5.8697067e-01   6.0614390e-01   5.3815581e-01   5.4121627e-01   5.8325585e-01   5.6330423e-01   5.2617519e-01   5.1639039e-01   5.5292332e-01   5.0431873e-01   4.8525997e-01   4.8881639e-01   4.8984302e-01   5.0374295e-01   5.3933699e-01   5.1377315e-01   5.2573945e-01   5.1867703e-01   4.8672001e-01   5.1406470e-01   5.2010264e-01   5.1358934e-01   5.8496542e-01   5.9426613e-01   5.2746541e-01   5.8143047e-01   5.3172615e-01   5.6366123e-01   5.7023597e-01   5.7174685e-01   5.7911582e-01   5.8401657e-01   5.4703319e-01   5.6675574e-01   5.1602814e-01   5.2472910e-01   5.0473882e-01   5.1295610e-01   5.2084909e-01   5.0218225e-01   4.8076676e-01   4.8810778e-01   4.9127204e-01   4.9999454e-01   4.8108268e-01   4.8026015e-01
   4.6234225e-01   4.7924651e-01   4.8588200e-01   4.9920205e-01   5.3305856e-01   5.1943429e-01   4.6465858e-01   4.7582153e-01   5.0912095e-01   4.9006561e-01   5.0749968e-01   5.0334733e-01   4.8847678e-01   4.9197985e-01   4.9415680e-01   4.8926187e-01   4.9922398e-01   4.9826488e-01   4.9409939e-01   5.3265689e-01   5.4764025e-01   5.3147404e-01   5.1671283e-01   5.3285497e-01   5.3035350e-01   5.2647471e-01   5.0209243e-01   5.0225171e-01   4.8628887e-01   5.1331742e-01   5.4409636e-01   5.0526738e-01   5.5554474e-01   5.4783359e-01   6.4063441e-01   6.6169691e-01   5.1632569e-01   5.6120532e-01   5.0193086e-01   4.9545636e-01   5.4557043e-01   5.4734911e-01   5.3661440e-01   5.5512622e-01   5.5630347e-01   5.8104907e-01   4.9093430e-01   4.9902187e-01   5.5031779e-01   5.3488752e-01   5.0566314e-01   4.9545164e-01   5.4615069e-01   4.9046677e-01   4.7823005e-01   4.8059254e-01   4.7643342e-01   4.7796724e-01   5.1035273e-01   5.0325216e-01   4.8367735e-01   4.9004877e-01   4.8958072e-01   4.8117789e-01   4.6557687e-01   4.8591284e-01   5.6206613e-01   5.7426488e-01   5.1334955e-01   5.3636391e-01   5.1387320e-01   5.4734788e-01   5.5898833e-01   5.7268751e-01   5.7348545e-01   5.6862734e-01   5.2538952e-01   5.6480433e-01   4.8912254e-01   4.8815585e-01   4.7145229e-01   4.7876192e-01   5.0757658e-01   5.0708036e-01   4.5796573e-01   4.7195879e-01   4.5959117e-01   5.0071284e-01   4.6093194e-01   4.6805399e-01
   6.1128879e-01   6.3321741e-01   6.6162963e-01   6.5711820e-01   6.6836612e-01   6.7836387e-01   6.0162540e-01   5.9175595e-01   6.6642352e-01   6.3032529e-01   6.8075555e-01   6.6514328e-01   6.3305077e-01   6.9051253e-01   6.5081784e-01   6.5650191e-01   6.7621565e-01   6.7311606e-01   6.8181274e-01   6.6796665e-01   7.0701329e-01   6.9388817e-01   7.1315984e-01   7.2120846e-01   6.8911385e-01   6.7828726e-01   6.2667359e-01   6.2798951e-01   6.7485432e-01   6.6000537e-01   7.3004521e-01   6.8299896e-01   6.7952442e-01   6.5963462e-01   7.1045866e-01   7.1935057e-01   6.6995038e-01   6.9813150e-01   6.2760996e-01   6.3476671e-01   6.9585442e-01   7.1664033e-01   6.2274696e-01   6.9007920e-01   6.6570661e-01   6.9825487e-01   6.2233607e-01   6.3639618e-01   6.6153554e-01   6.9225981e-01   6.0847072e-01   6.3486362e-01   6.7644911e-01   6.1712392e-01   6.1561078e-01   6.0883577e-01   6.1906237e-01   6.5311136e-01   6.4484260e-01   6.5152212e-01   6.2394563e-01   6.3350468e-01   6.1029237e-01   6.2041314e-01   6.2116387e-01   6.2859818e-01   6.6651243e-01   6.7304306e-01   6.4867131e-01   6.8366930e-01   6.6396982e-01   6.4747547e-01   6.9138046e-01   7.3333944e-01   7.2882778e-01   7.3387749e-01   6.7387201e-01   6.7069404e-01   6.7325895e-01   6.7303439e-01   6.2800265e-01   6.3770535e-01   6.4484196e-01   6.4297688e-01   5.9444008e-01   6.1943676e-01   6.2884588e-01   6.2206401e-01   6.0312129e-01   5.9320537e-01
   5.2884473e-01   5.4989907e-01   5.1606540e-01   5.6538293e-01   5.7553769e-01   5.7092579e-01   5.0049794e-01   5.2005506e-01   5.7389351e-01   5.3408538e-01   5.5963561e-01   5.7073992e-01   5.3379522e-01   5.4649390e-01   5.3386077e-01   5.3899256e-01   5.5386648e-01   5.7547302e-01   5.5528858e-01   5.6205810e-01   6.1410001e-01   5.9775687e-01   5.5225568e-01   5.6817715e-01   6.0442874e-01   5.4948293e-01   5.5102066e-01   5.3233635e-01   5.4453652e-01   5.7717410e-01   5.9818325e-01   5.6607267e-01   5.9190845e-01   5.8643286e-01   6.8750568e-01   7.0214876e-01   6.3351462e-01   6.3953386e-01   5.6196494e-01   5.6207494e-01   6.2210805e-01   6.0187480e-01   6.2383919e-01   6.5992406e-01   6.7768390e-01   6.7485206e-01   5.6819286e-01   5.5706341e-01   6.2415201e-01   6.1854062e-01   5.6331760e-01   5.5873760e-01   6.0645771e-01   5.7057429e-01   5.2388361e-01   5.2880580e-01   5.2349121e-01   5.4980669e-01   5.6449277e-01   5.4580875e-01   5.3850903e-01   5.4661173e-01   5.1900433e-01   5.2443628e-01   5.2981508e-01   5.5406865e-01   6.4053303e-01   6.4311068e-01   5.8652405e-01   5.9776892e-01   5.9062168e-01   5.6095732e-01   6.0080503e-01   6.0025851e-01   6.1653569e-01   6.0565533e-01   6.3098457e-01   6.1093308e-01   5.7272666e-01   5.4730604e-01   5.4171808e-01   5.4021672e-01   5.5702569e-01   5.4906530e-01   5.0937859e-01   5.2160417e-01   5.3345573e-01   5.3677118e-01   5.1146225e-01   5.1325923e-01
   5.5100102e-01   5.6048032e-01   5.6639126e-01   5.8058148e-01   5.9556446e-01   5.8054911e-01   5.4637001e-01   5.4108307e-01   5.8550388e-01   5.8000670e-01   6.0604247e-01   6.1582086e-01   5.6948680e-01   5.8055409e-01   5.5945804e-01   5.6687777e-01   5.9385647e-01   5.8185014e-01   5.8991176e-01   6.0538612e-01   6.1381686e-01   5.9259177e-01   6.1235164e-01   6.0433989e-01   6.4258332e-01   5.8292463e-01   5.7829433e-01   5.8419193e-01   5.6181065e-01   5.8168095e-01   6.1114011e-01   6.1983099e-01   6.1753329e-01   6.1792698e-01   6.9333996e-01   7.0893537e-01   6.4470570e-01   6.5224591e-01   5.8830609e-01   5.7545310e-01   6.7765784e-01   6.2762288e-01   6.2504998e-01   6.3002948e-01   6.4113233e-01   6.6415541e-01   5.8854309e-01   5.8511654e-01   6.1401755e-01   6.1976900e-01   5.7837944e-01   5.6789335e-01   6.2502717e-01   5.7612797e-01   5.6106406e-01   5.4857802e-01   5.6222113e-01   5.7774903e-01   5.8809679e-01   5.8220570e-01   5.5843448e-01   5.7601385e-01   5.5480670e-01   5.3912683e-01   5.6195202e-01   5.6125206e-01   6.3248895e-01   6.7373681e-01   6.0861848e-01   6.3955309e-01   5.8416649e-01   5.7928807e-01   6.3066662e-01   6.1586240e-01   6.4113841e-01   6.2934322e-01   6.4162335e-01   6.6835898e-01   5.9500381e-01   5.7918940e-01   5.6551257e-01   5.6257806e-01   5.7315347e-01   5.7394492e-01   5.5584216e-01   5.4936975e-01   5.5239216e-01   5.4931405e-01   5.4720980e-01   5.3542816e-01
   5.4250410e-01   5.6622902e-01   5.4280211e-01   5.5920915e-01   6.1528627e-01   6.0531070e-01   5.2058718e-01   5.3182607e-01   6.1017038e-01   5.6813932e-01   5.9550286e-01   6.0625745e-01   5.5595170e-01   5.7643608e-01   5.6802019e-01   5.7280967e-01   6.1404951e-01   5.9366951e-01   5.9459348e-01   6.0430412e-01   6.6323315e-01   6.1155910e-01   5.9000173e-01   6.0543636e-01   6.3193218e-01   6.1997589e-01   6.0468221e-01   6.0026774e-01   5.8617225e-01   6.0969720e-01   6.2563407e-01   6.0365871e-01   6.4409273e-01   6.3748164e-01   6.8984596e-01   7.1117377e-01   6.0140236e-01   6.1215093e-01   5.8015928e-01   5.6727399e-01   6.7337690e-01   6.1578310e-01   6.2451710e-01   6.2564558e-01   6.3253639e-01   6.3579994e-01   5.8352269e-01   5.7166057e-01   5.6892045e-01   5.8588164e-01   5.4718934e-01   5.5010685e-01   6.1734856e-01   5.5892902e-01   5.4043148e-01   5.4226936e-01   5.3817895e-01   5.4369570e-01   5.7855541e-01   5.3602557e-01   5.4072060e-01   5.5486673e-01   5.5614065e-01   5.4788474e-01   5.5149151e-01   5.6040602e-01   6.5216979e-01   6.6205439e-01   6.1001067e-01   6.6993654e-01   5.7367234e-01   5.9561663e-01   6.7001383e-01   6.7046511e-01   6.8303086e-01   6.6120068e-01   6.2924975e-01   6.3805561e-01   5.8491402e-01   5.6230232e-01   5.5256701e-01   5.6848977e-01   5.6294892e-01   5.6307687e-01   5.3642956e-01   5.4265069e-01   5.5364165e-01   5.3767626e-01   5.4154650e-01   5.2687558e-01
   4.7499624e-01   5.3334594e-01   4.8896828e-01   5.4123747e-01   5.5200828e-01   5.2626051e-01   4.6500814e-01   4.9113309e-01   5.1254583e-01   5.0792502e-01   5.3394694e-01   5.5036667e-01   4.6735149e-01   5.2324717e-01   5.1338446e-01   4.9450296e-01   5.7171952e-01   5.6284098e-01   5.4310052e-01   5.9792245e-01   5.9087212e-01   5.4681859e-01   5.2483631e-01   5.7413024e-01   5.8432830e-01   5.4859697e-01   5.2489292e-01   5.0995095e-01   5.2626113e-01   5.9317937e-01   5.9040995e-01   5.6958955e-01   6.1533572e-01   6.3894881e-01   6.6816808e-01   6.7389678e-01   5.5916751e-01   5.2864044e-01   5.0200363e-01   5.0788786e-01   5.9458576e-01   5.3632576e-01   6.2009214e-01   5.8577464e-01   6.1249649e-01   5.8180319e-01   5.5501039e-01   5.0555088e-01   5.6292947e-01   5.0617875e-01   5.4611799e-01   4.4297959e-01   6.0244455e-01   4.0182581e-01   4.9626253e-01   4.8734682e-01   5.1504081e-01   5.3547510e-01   5.4332332e-01   5.0711611e-01   5.3689207e-01   4.9921087e-01   5.0885600e-01   5.0463866e-01   5.5563538e-01   4.9148444e-01   6.0092471e-01   6.0486154e-01   6.1703292e-01   6.2664642e-01   5.4947207e-01   5.6300612e-01   5.8359418e-01   6.0761151e-01   5.9432847e-01   6.3840504e-01   5.3975961e-01   5.7447196e-01   5.4885222e-01   6.5776076e-01   5.2130803e-01   5.8254961e-01   5.3317548e-01   5.5593641e-01   4.9804489e-01   5.1058091e-01   4.8742975e-01   4.6739261e-01   5.0855318e-01   4.4839310e-01
   4.9531419e-01   4.9342853e-01   5.1172654e-01   5.1901631e-01   5.5025044e-01   5.5587271e-01   4.7557838e-01   4.7593842e-01   5.1611203e-01   5.2186977e-01   5.5326185e-01   5.4095361e-01   5.2725564e-01   5.1825119e-01   5.1839305e-01   5.3030777e-01   5.4521700e-01   5.2812862e-01   5.3850182e-01   5.4680116e-01   5.9182813e-01   5.4911557e-01   5.4375578e-01   5.5848069e-01   5.7855507e-01   5.4253268e-01   5.2680660e-01   5.1232071e-01   5.1392406e-01   5.3869954e-01   5.6340604e-01   5.5965725e-01   5.4258758e-01   5.5368395e-01   6.1463073e-01   6.5486838e-01   5.9828407e-01   5.7815672e-01   5.4628655e-01   5.2842563e-01   6.3081938e-01   6.3891628e-01   5.4314252e-01   5.8195963e-01   5.5487451e-01   5.8466401e-01   5.3579327e-01   5.1176938e-01   5.3430611e-01   5.6477984e-01   5.0988840e-01   5.3172221e-01   5.3594630e-01   5.1447919e-01   5.0953386e-01   5.0208777e-01   4.8537942e-01   4.9798253e-01   5.2095472e-01   5.2364533e-01   4.8875097e-01   5.0849592e-01   5.1017258e-01   4.8048564e-01   5.1145964e-01   5.2971453e-01   5.5772958e-01   5.7398849e-01   5.0410559e-01   5.4321090e-01   5.8459728e-01   5.7294256e-01   6.0469482e-01   5.9448250e-01   6.4679385e-01   6.2509354e-01   6.3726240e-01   6.1023280e-01   5.3494916e-01   5.3829019e-01   5.1351703e-01   5.1635272e-01   5.2771741e-01   5.4838779e-01   4.9036737e-01   5.1728062e-01   4.9296298e-01   5.1932946e-01   4.9023067e-01   5.0950643e-01
   4.5197026e-01   4.5807257e-01   4.7750514e-01   4.7627533e-01   5.0413854e-01   4.7402690e-01   4.5463371e-01   4.4663553e-01   4.7642310e-01   4.7177450e-01   4.9696803e-01   4.7824221e-01   4.6025539e-01   4.5516768e-01   5.0231217e-01   4.5786026e-01   4.9718151e-01   4.8302800e-01   4.8684593e-01   4.8380935e-01   5.2664694e-01   4.9039167e-01   4.9210643e-01   4.8500357e-01   5.0486816e-01   4.8914542e-01   4.6055994e-01   4.5564731e-01   4.8042141e-01   4.9102059e-01   5.0761727e-01   5.0211257e-01   5.0356919e-01   5.1137674e-01   5.7840603e-01   6.0786492e-01   5.2922170e-01   5.3747095e-01   4.7949962e-01   4.7431948e-01   5.7028853e-01   5.3398715e-01   4.8864007e-01   5.4000935e-01   5.1214552e-01   5.4800094e-01   4.7935268e-01   4.9141497e-01   4.8277532e-01   5.2676948e-01   4.4893629e-01   4.8561929e-01   4.9121092e-01   4.7548213e-01   4.5821515e-01   4.5031067e-01   4.6264729e-01   4.6922842e-01   4.7954783e-01   4.8388628e-01   4.8177948e-01   4.8361406e-01   4.6388476e-01   4.5949068e-01   4.7065212e-01   4.8450033e-01   5.1187448e-01   5.2657077e-01   4.7634163e-01   5.0427803e-01   5.2549053e-01   5.2440836e-01   5.3890247e-01   5.3800782e-01   5.6958382e-01   5.9416142e-01   5.3860950e-01   5.3091161e-01   4.9673388e-01   5.1696435e-01   4.6726254e-01   4.7381183e-01   5.0099822e-01   4.9963961e-01   4.4289333e-01   4.4964256e-01   4.3992304e-01   4.4069521e-01   4.5267769e-01   4.4866730e-01
   4.7287403e-01   4.8733574e-01   4.8506803e-01   5.0937013e-01   5.4568052e-01   5.5543512e-01   4.8322496e-01   4.7969073e-01   5.1410233e-01   5.2023711e-01   5.1999414e-01   5.3690531e-01   4.9116695e-01   5.3762843e-01   5.0142248e-01   5.1658972e-01   5.3652236e-01   5.2473353e-01   5.3626230e-01   5.4418215e-01   5.9930130e-01   5.8398196e-01   5.3137772e-01   5.4345989e-01   5.9407051e-01   5.3667023e-01   5.2403963e-01   5.1112097e-01   5.1559840e-01   5.3939550e-01   5.8920174e-01   5.4937616e-01   5.8721811e-01   5.8013491e-01   6.4498820e-01   6.6956797e-01   5.4599965e-01   5.9425303e-01   5.1403871e-01   5.1772078e-01   5.8396059e-01   5.8549949e-01   6.0533602e-01   6.0642905e-01   5.7891658e-01   5.8970826e-01   5.3350050e-01   5.3499081e-01   5.2716795e-01   5.2858282e-01   4.9398779e-01   4.8994805e-01   5.6199048e-01   5.2437951e-01   4.9373975e-01   4.9152672e-01   4.8696331e-01   4.9168622e-01   5.2070494e-01   4.9285784e-01   5.2760534e-01   5.1388337e-01   4.9649439e-01   4.9237061e-01   5.0924617e-01   5.0591268e-01   5.7868867e-01   5.8398623e-01   5.2873572e-01   5.5828884e-01   5.3095044e-01   5.3038496e-01   5.5791739e-01   5.6587998e-01   5.7506384e-01   5.8678532e-01   5.5241238e-01   5.9594529e-01   5.4135007e-01   5.2087225e-01   5.1129610e-01   5.0593646e-01   5.1158372e-01   5.2419302e-01   4.8087489e-01   4.8647262e-01   4.8352245e-01   5.0198350e-01   4.7035505e-01   4.7415419e-01
   5.1869751e-01   5.3068493e-01   5.4279716e-01   5.4050222e-01   5.7544920e-01   5.6223200e-01   4.9984654e-01   5.0623332e-01   5.6557115e-01   5.2701206e-01   5.4262467e-01   5.5187292e-01   5.1372415e-01   5.3419209e-01   5.2223280e-01   5.0614084e-01   5.3906381e-01   5.4621374e-01   5.5993251e-01   5.7145319e-01   6.0690242e-01   5.6062903e-01   5.7486381e-01   5.7626575e-01   5.4630718e-01   5.5399213e-01   5.2766916e-01   5.3942692e-01   5.3566154e-01   5.5191608e-01   5.7753275e-01   5.6921954e-01   5.9142925e-01   6.1673271e-01   6.5777269e-01   6.6722370e-01   5.6637382e-01   5.5129483e-01   5.4209605e-01   5.1960007e-01   6.1561364e-01   5.7023321e-01   5.7646902e-01   5.9833168e-01   5.9972845e-01   6.1699231e-01   5.0996004e-01   5.3952435e-01   5.3238320e-01   5.6883373e-01   5.1914794e-01   5.0391133e-01   5.4526436e-01   5.4624521e-01   4.9726121e-01   4.9798615e-01   5.1872360e-01   5.3101428e-01   5.3310062e-01   5.1708567e-01   5.0867646e-01   5.2250008e-01   5.1289111e-01   5.1812472e-01   5.2166394e-01   5.1368720e-01   5.9497937e-01   6.1712427e-01   5.6512171e-01   5.9936557e-01   5.7081613e-01   6.0147225e-01   5.7131042e-01   5.8844527e-01   5.9032768e-01   6.0369430e-01   5.9772230e-01   5.8464170e-01   5.3825400e-01   5.6323150e-01   5.1517409e-01   5.3292608e-01   5.3476114e-01   5.4493511e-01   5.1450508e-01   5.0084356e-01   5.3637769e-01   5.2285286e-01   5.0373456e-01   4.9632873e-01
   4.7810933e-01   4.9727866e-01   5.0042164e-01   5.2598349e-01   5.4614617e-01   5.2772930e-01   4.8138713e-01   4.7316635e-01   5.2184953e-01   5.1247154e-01   5.1910545e-01   5.2968883e-01   4.9240273e-01   5.0455974e-01   4.9805620e-01   4.9635483e-01   5.2824223e-01   5.3733828e-01   5.0099977e-01   5.5062341e-01   5.9992825e-01   5.5719970e-01   5.2310268e-01   5.5233368e-01   5.8801755e-01   5.2698991e-01   5.1151673e-01   4.9403184e-01   5.0535933e-01   5.2590914e-01   5.4316174e-01   5.2444419e-01   5.5425514e-01   5.8828982e-01   6.4775488e-01   7.0650212e-01   5.7607711e-01   5.6733943e-01   5.1444740e-01   5.1798910e-01   6.4588930e-01   5.5011008e-01   6.0194155e-01   5.7797630e-01   6.1235510e-01   6.0504534e-01   5.3196152e-01   5.3574288e-01   5.6339135e-01   5.4855550e-01   5.0798351e-01   4.9994990e-01   5.7230815e-01   5.1090920e-01   4.9140486e-01   4.9299006e-01   4.9579469e-01   5.1116531e-01   5.1547187e-01   5.1891997e-01   5.0846046e-01   5.1197651e-01   4.9312405e-01   4.9105643e-01   5.1445922e-01   5.0876718e-01   5.9448265e-01   5.9811953e-01   5.2950889e-01   5.8490639e-01   5.2721227e-01   5.4138323e-01   5.6700783e-01   5.7005179e-01   5.7988187e-01   5.8336646e-01   5.4676543e-01   5.6426685e-01   5.1547152e-01   5.0803853e-01   4.9431748e-01   4.9947742e-01   5.2626893e-01   5.0363396e-01   4.7709882e-01   4.8089518e-01   5.0404267e-01   4.8634968e-01   4.8466882e-01   4.7666118e-01
   5.3538633e-01   5.2876430e-01   5.4913426e-01   5.4570007e-01   5.9864442e-01   6.0497662e-01   5.2721370e-01   5.2033539e-01   5.6748888e-01   5.5661122e-01   5.8811877e-01   5.6661348e-01   5.7317127e-01   5.5548922e-01   5.9731160e-01   5.7952632e-01   5.8008110e-01   5.6079280e-01   5.6061964e-01   5.3784932e-01   6.3596767e-01   5.9306778e-01   5.8588126e-01   5.8481142e-01   5.9902429e-01   6.0145309e-01   5.6553263e-01   5.6849582e-01   5.5969092e-01   5.6758468e-01   6.2229494e-01   5.8823605e-01   5.7902497e-01   5.8536550e-01   6.2881101e-01   6.6955105e-01   6.0161648e-01   6.0228514e-01   5.6615377e-01   5.4973613e-01   6.5782398e-01   6.1944562e-01   5.7037614e-01   5.8214268e-01   6.0479594e-01   6.0400342e-01   5.4210495e-01   5.5027296e-01   5.9498907e-01   5.8146346e-01   5.2995995e-01   5.3112093e-01   5.7144091e-01   5.4511421e-01   5.3252367e-01   5.3481086e-01   5.3071830e-01   5.3922028e-01   5.6625280e-01   5.4972142e-01   5.7209050e-01   5.3421489e-01   5.6211696e-01   5.1444561e-01   5.3784529e-01   5.3049474e-01   5.8027815e-01   5.9665257e-01   5.4763601e-01   5.4931707e-01   5.9297618e-01   6.1210285e-01   6.2601408e-01   6.2746748e-01   6.5487535e-01   6.6444296e-01   6.1857428e-01   6.0285910e-01   5.7154487e-01   5.6401715e-01   5.5654767e-01   5.4204773e-01   5.8336278e-01   5.6819074e-01   5.2637127e-01   5.3481440e-01   5.2717909e-01   5.4527782e-01   5.4688473e-01   5.4627017e-01
   5.2377154e-01   5.3337571e-01   5.3755820e-01   5.4040240e-01   5.6639038e-01   5.4776261e-01   5.0947006e-01   5.0391934e-01   5.4814218e-01   5.2887722e-01   5.5901900e-01   5.5322453e-01   5.3533406e-01   5.2694941e-01   5.3676625e-01   5.4156172e-01   5.7216994e-01   5.5472468e-01   5.6464753e-01   5.7241858e-01   5.9106489e-01   5.7301936e-01   5.6393388e-01   5.9533865e-01   5.8399680e-01   5.7459537e-01   5.4309970e-01   5.3569655e-01   5.4610721e-01   5.6763222e-01   5.5244009e-01   5.3957863e-01   5.9554052e-01   5.8587258e-01   6.8270583e-01   7.2286194e-01   5.8840029e-01   5.9508120e-01   5.3324027e-01   5.3125792e-01   5.7613723e-01   5.6076877e-01   6.1521315e-01   6.3945834e-01   6.2915808e-01   6.8880021e-01   5.6222971e-01   5.6489626e-01   5.9597128e-01   6.1636774e-01   5.7230423e-01   5.6372672e-01   6.0764573e-01   5.4835314e-01   5.1396434e-01   5.1202987e-01   5.3087945e-01   5.3947893e-01   5.5439639e-01   5.5834289e-01   5.4826104e-01   5.6265316e-01   5.2279293e-01   5.2231655e-01   5.4796863e-01   5.6501285e-01   6.3108800e-01   6.2571219e-01   5.9458338e-01   6.0447221e-01   5.6141919e-01   5.8549315e-01   6.0790481e-01   6.0228345e-01   6.3185760e-01   6.1284315e-01   5.8550866e-01   6.1085360e-01   5.5883260e-01   5.2620969e-01   5.3556633e-01   5.3477028e-01   5.4274722e-01   5.6954045e-01   5.2015030e-01   5.1580271e-01   5.0869621e-01   5.3368699e-01   5.1544310e-01   5.1558849e-01
   5.3875263e-01   5.6077365e-01   5.4311160e-01   5.8465994e-01   6.0700124e-01   5.8989552e-01   5.1558103e-01   5.1834460e-01   5.8146245e-01   5.6203280e-01   5.8149943e-01   6.0028642e-01   5.2809489e-01   5.6151842e-01   5.5761287e-01   5.6901868e-01   5.7438312e-01   5.9217068e-01   5.7185665e-01   6.0057414e-01   6.3820652e-01   6.0180913e-01   5.5771494e-01   5.9544986e-01   5.8082136e-01   6.0342915e-01   5.7862431e-01   5.7115630e-01   5.6462073e-01   6.0377656e-01   5.8098732e-01   5.8546512e-01   6.1720796e-01   6.2542323e-01   6.9612205e-01   7.0765604e-01   6.0691199e-01   6.1715037e-01   5.5607521e-01   5.4929367e-01   6.4468025e-01   6.0626988e-01   6.1919555e-01   6.3640032e-01   6.2329770e-01   6.7791769e-01   5.8204052e-01   5.4478294e-01   5.8578927e-01   6.0373054e-01   5.5068254e-01   5.5493637e-01   6.4146101e-01   5.8434594e-01   5.3645834e-01   5.3498913e-01   5.3042260e-01   5.4853231e-01   5.7049824e-01   5.4847778e-01   5.3254243e-01   5.1833761e-01   5.3755931e-01   5.1128327e-01   5.3914885e-01   5.3962003e-01   6.2423356e-01   6.6657272e-01   6.0918273e-01   6.0686720e-01   5.7216429e-01   6.1615630e-01   6.0044366e-01   6.1868795e-01   6.2364685e-01   6.4240400e-01   6.2685792e-01   6.3565357e-01   5.6585951e-01   5.6813160e-01   5.4666686e-01   5.6346847e-01   5.7602703e-01   5.8129421e-01   5.2868136e-01   5.4951766e-01   5.3344319e-01   5.2777162e-01   5.1833040e-01   5.4326787e-01
   5.4251064e-01   5.6224569e-01   5.5550056e-01   5.7292571e-01   5.9305232e-01   6.2761986e-01   5.2814903e-01   5.4647240e-01   6.1607404e-01   5.9928916e-01   6.2234046e-01   5.9023820e-01   5.8172880e-01   5.8967342e-01   5.5766913e-01   5.5867845e-01   5.8996275e-01   5.7348005e-01   5.8398565e-01   5.9881276e-01   6.2547046e-01   6.0993526e-01   5.9760582e-01   6.3250101e-01   5.9474103e-01   6.0833482e-01   5.4328875e-01   5.6575427e-01   5.8207230e-01   5.8933274e-01   6.2058460e-01   6.1147512e-01   5.8758084e-01   6.1699318e-01   6.6275653e-01   6.5674646e-01   5.7765852e-01   5.8012987e-01   5.5383312e-01   5.5910822e-01   6.4239324e-01   6.4083309e-01   5.6572304e-01   6.0967269e-01   6.0550214e-01   6.3255187e-01   5.3574712e-01   5.2523439e-01   5.9161169e-01   5.8997149e-01   5.6579885e-01   5.4941250e-01   5.6021947e-01   5.5672995e-01   5.3340370e-01   5.4870334e-01   5.3629785e-01   5.6902423e-01   5.9192530e-01   5.6369074e-01   5.7504063e-01   5.7836705e-01   5.4997638e-01   5.6428248e-01   5.7399968e-01   5.8433500e-01   5.9816367e-01   6.1571565e-01   5.4036807e-01   6.1659394e-01   6.1067790e-01   6.2745007e-01   6.5000605e-01   6.2826050e-01   6.7816363e-01   6.5728651e-01   5.8966915e-01   5.9792513e-01   5.8872660e-01   5.7207098e-01   5.7585047e-01   5.7138217e-01   5.8025529e-01   5.6141539e-01   5.5440680e-01   5.5265729e-01   5.5900207e-01   5.5832934e-01   5.4447442e-01   5.4022769e-01
   4.7389345e-01   4.7684153e-01   4.8855826e-01   5.3380441e-01   5.3393103e-01   5.4589406e-01   4.7295418e-01   4.7466426e-01   5.1156162e-01   5.2198734e-01   5.3894860e-01   5.4171287e-01   5.0111289e-01   5.2820375e-01   5.0411328e-01   5.1548370e-01   5.2230657e-01   5.3159524e-01   5.1488708e-01   5.3412411e-01   6.2037203e-01   5.5256636e-01   5.3984279e-01   5.4769223e-01   5.8256309e-01   5.6250200e-01   5.2958130e-01   4.9924186e-01   5.0924674e-01   5.2557610e-01   5.7494747e-01   5.3227341e-01   5.5092941e-01   5.3888803e-01   5.9376126e-01   6.3889610e-01   5.4698566e-01   5.6042728e-01   4.9573917e-01   4.9770801e-01   5.7709384e-01   5.6351597e-01   5.3858252e-01   5.5414204e-01   5.5052417e-01   5.6529643e-01   4.8477321e-01   4.8870875e-01   5.4157136e-01   5.2880635e-01   4.9629987e-01   4.7946814e-01   5.2472851e-01   4.6780492e-01   4.7543535e-01   4.6755720e-01   5.0199193e-01   4.7632308e-01   5.2294895e-01   5.0496262e-01   5.0273456e-01   4.6661588e-01   4.9309688e-01   4.7430182e-01   4.9119694e-01   5.0401726e-01   5.5038894e-01   5.6076457e-01   5.1277617e-01   5.3371693e-01   5.3576096e-01   5.4249067e-01   5.5654836e-01   5.8043933e-01   5.8948190e-01   5.9045792e-01   5.5465273e-01   5.7775486e-01   5.2168916e-01   4.9349123e-01   4.8530823e-01   4.9831983e-01   4.9847119e-01   4.8612021e-01   4.6011064e-01   4.6714888e-01   4.6280756e-01   4.4582663e-01   4.6796829e-01   4.6529821e-01
   4.4837015e-01   4.4910787e-01   4.5135300e-01   4.5162610e-01   4.9202245e-01   4.8768451e-01   4.4207173e-01   4.5236003e-01   4.6712600e-01   4.4754017e-01   4.9215984e-01   4.8921860e-01   4.6364957e-01   4.8447862e-01   4.6785554e-01   4.4564070e-01   4.9928687e-01   4.8821704e-01   4.7151916e-01   4.8720533e-01   5.3305703e-01   4.8809151e-01   4.9143576e-01   5.0659123e-01   5.4610170e-01   5.3745179e-01   4.7468980e-01   4.7813249e-01   4.7603949e-01   4.8604702e-01   5.2964222e-01   5.2124848e-01   4.9350238e-01   5.2095934e-01   5.9026833e-01   6.4656092e-01   5.1746877e-01   5.2601197e-01   4.7417366e-01   4.7121586e-01   5.2967869e-01   4.8774761e-01   5.1517428e-01   5.4366818e-01   5.1471519e-01   5.4826597e-01   4.7322151e-01   4.7405525e-01   4.8615930e-01   5.3601537e-01   4.6505780e-01   4.6245506e-01   5.2185508e-01   4.8234978e-01   4.5302454e-01   4.5077495e-01   4.4635040e-01   4.4239767e-01   4.5432796e-01   4.7005898e-01   4.4993594e-01   4.7522419e-01   4.4300597e-01   4.5664776e-01   4.5705234e-01   4.6174337e-01   5.0322326e-01   5.2963874e-01   4.7440415e-01   5.0146724e-01   5.0152855e-01   4.9634658e-01   5.2950155e-01   5.1604266e-01   5.3329835e-01   5.3220826e-01   5.2906552e-01   5.3326546e-01   4.7699386e-01   4.7199668e-01   4.7107059e-01   4.6241682e-01   4.7327213e-01   4.6319918e-01   4.4985474e-01   4.5031231e-01   4.4836667e-01   4.4027848e-01   4.4676768e-01   4.4718606e-01
   5.2247854e-01   5.5592241e-01   5.5453388e-01   5.6208136e-01   5.6563874e-01   5.6639744e-01   5.1612518e-01   5.2776509e-01   5.6745402e-01   5.3324718e-01   5.6995373e-01   5.7558894e-01   5.5538418e-01   5.8248747e-01   5.4925857e-01   5.5415110e-01   5.7793402e-01   5.6893732e-01   5.8192882e-01   5.7149997e-01   5.8987049e-01   5.7993619e-01   6.0339481e-01   6.1650184e-01   6.1468241e-01   6.1654676e-01   5.4351733e-01   5.3600620e-01   5.6411210e-01   5.8990949e-01   6.0553763e-01   6.0645673e-01   6.2054644e-01   6.2287952e-01   6.8523660e-01   7.0982451e-01   6.0472214e-01   6.0614875e-01   5.6289447e-01   5.5037058e-01   6.3048857e-01   6.1152590e-01   6.0749958e-01   6.4093072e-01   6.1686404e-01   6.6300392e-01   5.7715460e-01   5.5868791e-01   5.7574109e-01   6.0587910e-01   5.5010888e-01   5.4762533e-01   6.1396868e-01   5.5948339e-01   5.3563441e-01   5.2127786e-01   5.2871374e-01   5.6655397e-01   5.5289026e-01   5.6601646e-01   5.3126899e-01   5.5083606e-01   5.3963630e-01   5.4262400e-01   5.4862539e-01   5.5228224e-01   6.2681961e-01   6.4516782e-01   5.7872325e-01   5.8287814e-01   6.0492543e-01   6.1494001e-01   6.1063086e-01   6.2147171e-01   6.2637673e-01   6.3696334e-01   6.2401585e-01   6.3288428e-01   5.7247752e-01   5.5409600e-01   5.4670885e-01   5.4776357e-01   5.6397858e-01   5.9308624e-01   5.2146870e-01   5.2886173e-01   5.3389282e-01   5.4494857e-01   5.2246690e-01   5.0163974e-01
   5.3818472e-01   5.4363984e-01   5.5742675e-01   5.7936399e-01   6.0227594e-01   6.0355887e-01   5.3179078e-01   5.3760491e-01   5.7895253e-01   5.4022277e-01   6.0304954e-01   5.8996854e-01   5.5531315e-01   5.7857219e-01   5.5768861e-01   5.4539458e-01   5.7659264e-01   5.8134487e-01   5.5397085e-01   5.9674442e-01   6.2197915e-01   5.9232474e-01   5.7720600e-01   5.8364331e-01   5.8296932e-01   5.9542094e-01   5.4809091e-01   5.6544790e-01   5.7350439e-01   6.0714454e-01   6.2262426e-01   6.0164380e-01   6.0350871e-01   6.2849734e-01   6.8198801e-01   7.0357446e-01   6.4230783e-01   6.5579588e-01   5.7249819e-01   5.8151996e-01   6.4365077e-01   6.6852464e-01   5.9547359e-01   6.2088204e-01   6.2716339e-01   6.5293552e-01   5.5399336e-01   5.8313630e-01   6.3905024e-01   6.1337034e-01   5.9001496e-01   5.5714870e-01   6.0249799e-01   5.5207000e-01   5.3506788e-01   5.4967243e-01   5.4867686e-01   5.5608958e-01   6.2298517e-01   5.6708457e-01   5.7919218e-01   5.3892758e-01   5.8657630e-01   5.4908177e-01   5.9655833e-01   5.8922799e-01   6.1219020e-01   6.4530360e-01   5.5773358e-01   6.2947238e-01   6.2177880e-01   6.2362855e-01   6.2695940e-01   6.4711958e-01   6.4209163e-01   6.5318374e-01   6.1535040e-01   6.4401672e-01   6.0725631e-01   5.8998487e-01   5.6691503e-01   5.7368890e-01   5.6496952e-01   5.7465341e-01   5.4454196e-01   5.4922626e-01   5.4069582e-01   5.5084689e-01   5.2616706e-01   5.2771846e-01
   5.0979624e-01   5.1889873e-01   5.1377185e-01   5.4030241e-01   5.8372393e-01   5.5628086e-01   5.0096663e-01   5.0276061e-01   5.4387127e-01   5.2524194e-01   5.5194153e-01   5.3730037e-01   5.4244150e-01   5.3293977e-01   5.4841336e-01   5.1865023e-01   5.5737509e-01   5.4753949e-01   5.3935129e-01   5.5158747e-01   6.1172477e-01   5.8955551e-01   5.5479878e-01   5.7608519e-01   5.9518545e-01   5.6153215e-01   5.7604939e-01   5.7521088e-01   5.4978889e-01   5.4705787e-01   5.9403807e-01   5.5042532e-01   5.7696525e-01   5.6827715e-01   6.3782299e-01   6.6593360e-01   5.9662839e-01   5.8881335e-01   5.5846908e-01   5.2928335e-01   6.4480273e-01   6.1830649e-01   5.8104067e-01   5.7835025e-01   5.9098072e-01   6.0012076e-01   5.4657201e-01   5.4028848e-01   5.7287954e-01   5.7839977e-01   5.4475450e-01   5.1608028e-01   6.0090120e-01   5.1849712e-01   5.2791211e-01   5.1957555e-01   5.3247017e-01   5.2906800e-01   5.3985788e-01   5.4553500e-01   5.3930748e-01   5.4339819e-01   5.3959479e-01   5.2456142e-01   5.2351521e-01   5.2095566e-01   5.8180854e-01   5.9000210e-01   5.3191832e-01   5.5135892e-01   5.6735245e-01   5.5025734e-01   6.0445033e-01   5.9801009e-01   6.1275344e-01   6.0147876e-01   5.9759641e-01   6.2419656e-01   5.5189247e-01   5.6175526e-01   5.2034135e-01   5.2529468e-01   5.6398600e-01   5.4637211e-01   5.0137810e-01   5.0286522e-01   5.2096716e-01   5.3506982e-01   5.0743834e-01   5.0228259e-01
   4.9292925e-01   4.9618663e-01   4.9840082e-01   4.9906605e-01   5.4296496e-01   5.2413500e-01   4.7769497e-01   4.7189266e-01   5.2994921e-01   5.1305508e-01   5.3962882e-01   5.2226889e-01   5.2028720e-01   4.9871018e-01   5.0757923e-01   4.9964848e-01   5.2583432e-01   5.1291533e-01   5.1086782e-01   5.1009499e-01   5.7288464e-01   5.1787546e-01   5.2421120e-01   5.2702521e-01   5.2983504e-01   5.1596813e-01   4.9809978e-01   4.9575915e-01   5.1604994e-01   5.1484445e-01   5.1605681e-01   5.1414114e-01   5.0421394e-01   5.1510728e-01   5.3771039e-01   5.1076813e-01   5.4910927e-01   5.1818604e-01   5.0607532e-01   4.8865108e-01   6.1525455e-01   5.7189003e-01   5.0122973e-01   5.1048231e-01   4.9081459e-01   5.1129421e-01   4.8176578e-01   4.7580975e-01   4.9339313e-01   5.0645491e-01   4.6603135e-01   4.7129628e-01   5.0841913e-01   4.6269692e-01   4.7395312e-01   4.6228984e-01   4.7968990e-01   4.9171676e-01   5.0745134e-01   5.0912734e-01   4.8762430e-01   4.9496320e-01   4.6549094e-01   4.6708611e-01   4.9473809e-01   4.8650948e-01   5.0728886e-01   5.0301345e-01   4.9588551e-01   4.9610185e-01   5.5711689e-01   5.4623768e-01   5.7564668e-01   5.4047531e-01   6.2302177e-01   5.9409609e-01   5.5646241e-01   5.3444523e-01   5.1425090e-01   5.4302070e-01   4.9127377e-01   4.7819080e-01   5.1773591e-01   4.9950889e-01   4.7157754e-01   4.6046282e-01   5.2137043e-01   4.9592977e-01   4.6328227e-01   4.4743782e-01
   5.4366483e-01   5.2993848e-01   5.6527620e-01   5.4598588e-01   6.0777416e-01   5.9655924e-01   5.5875086e-01   5.1961197e-01   5.6148483e-01   5.2011456e-01   5.9112102e-01   5.9510152e-01   5.7169509e-01   5.6185865e-01   5.6091731e-01   5.2383089e-01   5.7587587e-01   5.6166151e-01   6.0051980e-01   6.0610566e-01   6.4851865e-01   6.1924619e-01   6.0341262e-01   5.7038563e-01   6.6436133e-01   6.3622957e-01   6.0628925e-01   6.0237889e-01   5.6513325e-01   5.5795935e-01   7.0942188e-01   6.7071263e-01   6.1217654e-01   6.2115000e-01   6.1267087e-01   6.1289818e-01   5.9567309e-01   6.0782919e-01   5.4442582e-01   5.4856437e-01   6.3079688e-01   6.0661736e-01   5.7373955e-01   6.1165138e-01   5.7573913e-01   6.1028933e-01   5.5233795e-01   5.6052357e-01   6.0543309e-01   5.7601405e-01   5.7497250e-01   5.2056482e-01   6.2639946e-01   5.1490047e-01   5.4090439e-01   5.1874354e-01   5.4872124e-01   5.2532146e-01   5.8023642e-01   5.4917330e-01   5.4127759e-01   5.4487896e-01   5.5394036e-01   5.3300103e-01   5.7239107e-01   5.3177714e-01   5.7018995e-01   6.0756901e-01   5.8707925e-01   5.8559115e-01   6.1800716e-01   5.7135961e-01   6.1799524e-01   6.1770902e-01   6.2722128e-01   6.1993489e-01   6.2863545e-01   6.1790806e-01   5.7819270e-01   5.4996448e-01   5.4865554e-01   5.3263119e-01   5.2750957e-01   5.4198268e-01   5.3082990e-01   5.1643238e-01   5.1783450e-01   5.2796080e-01   5.3036837e-01   5.0964201e-01
   5.1368622e-01   5.1055700e-01   5.1477261e-01   5.2428803e-01   5.5845704e-01   5.6009960e-01   5.0226960e-01   5.0821257e-01   5.6039746e-01   5.3623898e-01   5.6861321e-01   5.8327471e-01   5.3961107e-01   5.7545123e-01   5.4886840e-01   5.2729439e-01   5.5866653e-01   5.7815961e-01   5.4276129e-01   5.6507645e-01   6.1013346e-01   5.6672444e-01   5.5400270e-01   5.7914095e-01   5.9915714e-01   5.7002968e-01   5.4923715e-01   5.3926046e-01   5.3115926e-01   5.5295526e-01   6.1163917e-01   5.7020698e-01   5.7858770e-01   5.8235480e-01   6.6984208e-01   6.8297368e-01   5.9208196e-01   6.0976064e-01   5.4032452e-01   5.3098048e-01   5.7968151e-01   5.8916394e-01   5.7326627e-01   5.9556047e-01   5.6553261e-01   6.2872949e-01   5.3591860e-01   5.3362332e-01   5.5854536e-01   5.5614612e-01   5.1995064e-01   5.1739896e-01   5.6723289e-01   5.2556109e-01   5.0275946e-01   4.9902282e-01   5.2216121e-01   5.1944165e-01   5.2997051e-01   5.1832501e-01   5.2476118e-01   5.2128563e-01   5.3463882e-01   5.3682806e-01   5.1367835e-01   5.0574726e-01   5.7179680e-01   6.1030296e-01   5.1472787e-01   5.9637621e-01   5.4402351e-01   5.8523095e-01   6.0126393e-01   6.2352317e-01   6.2153510e-01   6.5661920e-01   6.0152435e-01   6.0667858e-01   5.4515382e-01   5.4274025e-01   5.3747348e-01   5.6260562e-01   5.5029782e-01   5.5754682e-01   5.1651730e-01   5.2565684e-01   5.1378643e-01   5.4172131e-01   5.0623527e-01   4.9898255e-01
   5.6360635e-01   5.7293892e-01   5.6170649e-01   5.5706939e-01   6.0748015e-01   6.0949087e-01   5.3634274e-01   5.4702756e-01   5.9768323e-01   5.7661710e-01   6.2971252e-01   6.2010093e-01   5.8388056e-01   6.0325605e-01   5.6741170e-01   5.6457121e-01   5.9015713e-01   6.0882778e-01   5.9190130e-01   6.0872346e-01   6.3606468e-01   6.2648208e-01   6.0322959e-01   5.7536937e-01   6.2737505e-01   6.0431664e-01   5.9223029e-01   5.7918216e-01   5.8028101e-01   5.8995239e-01   6.3460545e-01   6.0994368e-01   6.2026469e-01   6.4460896e-01   6.9896868e-01   7.1062424e-01   6.2816480e-01   6.2897989e-01   5.7909939e-01   5.7279944e-01   6.3645971e-01   6.4524274e-01   5.9543713e-01   6.3701617e-01   6.1957049e-01   6.6266317e-01   5.8156261e-01   5.8513648e-01   5.7718809e-01   6.0742060e-01   5.6141741e-01   5.5809830e-01   5.9086571e-01   5.6853937e-01   5.4699547e-01   5.4658918e-01   5.5182121e-01   5.6999291e-01   5.7843020e-01   5.8084084e-01   5.5431113e-01   5.6894772e-01   5.7291027e-01   5.5076548e-01   5.6180966e-01   5.6157492e-01   6.1775995e-01   6.6114481e-01   5.9498007e-01   6.5101906e-01   5.8489548e-01   6.3119705e-01   6.7044190e-01   6.6082235e-01   6.7119848e-01   6.8628877e-01   6.2365827e-01   6.4295868e-01   5.8973268e-01   5.8658455e-01   5.6897588e-01   5.7975209e-01   5.7055467e-01   5.7661596e-01   5.4323788e-01   5.4358415e-01   5.6777482e-01   5.8837339e-01   5.4811776e-01   5.3972541e-01
   5.3432884e-01   5.6227615e-01   5.5531652e-01   5.5289763e-01   5.8278409e-01   5.9347644e-01   5.2458028e-01   5.2655585e-01   5.7594343e-01   5.7909426e-01   6.1148786e-01   5.9229832e-01   5.7130494e-01   5.5913296e-01   5.7310529e-01   5.4448120e-01   5.7634481e-01   5.6992581e-01   5.7719305e-01   5.7992608e-01   6.2171938e-01   5.7802399e-01   5.8148405e-01   5.8467488e-01   6.2091817e-01   5.8492384e-01   5.6713568e-01   5.5155181e-01   5.5789336e-01   5.7220934e-01   6.1147250e-01   5.7335583e-01   5.9911294e-01   6.0442598e-01   6.7580619e-01   7.1187894e-01   6.0129163e-01   6.2643481e-01   5.5174686e-01   6.0163333e-01   6.1977443e-01   6.5800076e-01   6.1901612e-01   6.1661518e-01   5.9802002e-01   6.2235597e-01   5.7503175e-01   5.7269036e-01   5.6806165e-01   5.9330230e-01   5.3395572e-01   5.4922189e-01   6.1886371e-01   5.6110327e-01   5.4033335e-01   5.5730554e-01   5.3766771e-01   5.5899844e-01   5.5982475e-01   5.6194319e-01   5.3564119e-01   5.6254322e-01   5.3498280e-01   5.4158488e-01   5.6339626e-01   5.5478505e-01   6.1923452e-01   6.4747708e-01   5.6688876e-01   6.2248025e-01   5.8577875e-01   5.3441140e-01   6.2355737e-01   6.0979873e-01   6.5706249e-01   6.4368744e-01   6.2489130e-01   6.1857354e-01   5.7259757e-01   5.8083855e-01   5.5776999e-01   5.5617639e-01   5.5430152e-01   5.7912903e-01   5.3203041e-01   5.3132922e-01   5.2935124e-01   5.5598116e-01   5.1484142e-01   5.1880198e-01
