# Supplementary material for: Autistic traits and individual brain differences: functional network efficiency reflects attentional and social impairments, structural nodal efficiencies index systemising and theory-of-mind skills
Source: Mol Autism. 2021 Jan 21;12:3. doi: 10.1186/s13229-020-00377-8 (PMC7818759; doi:10.1186/s13229-020-00377-8)
Supplement: Supplementary file 9 — Additional file 9. Brain-behaviour correlations. README file detailing data curation; AAL-90 region masks in NIfTI format; spreadseehts of Spearman correlations; code and data for the correlational analysis. [file 13229_2020_377_MOESM9_ESM.zip › Paul_Arora_et_al_data/Physiological/BBC/analysis/Diffusion_Analaysis/adj_matrixes/Connectivity_Probability_weighted/fixnormed_Connection_Matrix_sym_aHU0008.txt]

   0.0000000e+00   4.4804913e-01   4.5341457e-01   4.2372632e-01   4.7239552e-01   3.9129925e-01   3.9879143e-01   4.0071049e-01   4.0850239e-01   4.2369993e-01   5.8281518e-01   5.1301473e-01   4.4574546e-01   4.7612220e-01   4.4582886e-01   4.4388099e-01   5.3515056e-01   4.8145889e-01   4.9629553e-01   5.0873225e-01   4.8777713e-01   4.9748951e-01   5.1929008e-01   4.8967710e-01   5.6964624e-01   4.6853384e-01   3.8191434e-01   3.9103582e-01   5.2239656e-01   5.3281778e-01   6.0150724e-01   5.4946080e-01   5.9506882e-01   6.0829059e-01   7.7443950e-01   7.2184808e-01   5.3946197e-01   5.3857126e-01   4.8406952e-01   4.5398515e-01   7.0218589e-01   5.5670949e-01   5.4522933e-01   6.4426727e-01   5.8317630e-01   6.1117335e-01   5.5324759e-01   4.7394487e-01   4.8868955e-01   5.2137266e-01   4.3935834e-01   4.4567013e-01   5.4018537e-01   4.5465368e-01   4.2754774e-01   4.0234715e-01   4.2078151e-01   4.4589783e-01   5.1007424e-01   4.6397887e-01   4.6417872e-01   3.6444883e-01   4.4703935e-01   4.1045949e-01   4.4091427e-01   4.0197595e-01   5.6039477e-01   6.2872287e-01   5.1484055e-01   6.0021210e-01   5.1123197e-01   5.0894739e-01   5.4146325e-01   5.3763928e-01   5.4813519e-01   5.7049003e-01   5.1358245e-01   5.2432604e-01   4.8811458e-01   4.5539955e-01   4.6618845e-01   4.5460664e-01   4.4327101e-01   4.3327601e-01   4.5521498e-01   3.8731331e-01   4.0394805e-01   3.8876932e-01   3.9501220e-01   4.2173902e-01
   4.4804913e-01   0.0000000e+00   4.4255430e-01   4.5152598e-01   4.6884000e-01   3.8489545e-01   4.0755817e-01   3.9634443e-01   4.1315425e-01   4.4096951e-01   6.2608485e-01   5.7147194e-01   4.8252025e-01   4.9371719e-01   4.6239896e-01   4.5741175e-01   5.4633795e-01   4.9601536e-01   5.2660779e-01   5.4201032e-01   5.0570281e-01   4.9135852e-01   5.0294971e-01   5.0498932e-01   5.4582069e-01   4.5315341e-01   3.5822033e-01   3.7106829e-01   5.5554179e-01   5.3499178e-01   5.9607208e-01   5.5079160e-01   5.6000650e-01   5.9529462e-01   7.2713048e-01   7.8394291e-01   5.2398939e-01   5.2809084e-01   4.6510992e-01   4.3160392e-01   6.8693954e-01   4.8225427e-01   5.2988799e-01   6.1049796e-01   5.7617847e-01   6.1914112e-01   5.2377904e-01   4.8421195e-01   4.7662081e-01   4.9925441e-01   4.3389925e-01   4.5827792e-01   5.5395084e-01   4.5821142e-01   4.1388574e-01   4.1236448e-01   4.4123158e-01   4.4819047e-01   5.0613998e-01   4.5172143e-01   4.6668909e-01   4.2135676e-01   4.7193335e-01   4.0080371e-01   4.4771923e-01   4.1690156e-01   6.1072220e-01   6.5193335e-01   5.2217584e-01   5.7551756e-01   5.2151310e-01   5.2808371e-01   5.6490363e-01   5.5747150e-01   6.3811681e-01   5.7234069e-01   5.3348669e-01   5.1668052e-01   4.8480176e-01   4.6588626e-01   4.6457227e-01   4.6532701e-01   4.3632649e-01   4.6807638e-01   4.6647523e-01   4.1469057e-01   3.9544123e-01   4.0966091e-01   4.3482317e-01   4.2259375e-01
   4.5341457e-01   4.4255430e-01   0.0000000e+00   4.5124113e-01   4.5236026e-01   4.1409036e-01   4.4234120e-01   4.3690372e-01   4.7008454e-01   4.4984916e-01   6.1550105e-01   5.5306311e-01   5.0625810e-01   4.9613130e-01   4.6078231e-01   4.5996682e-01   5.7822843e-01   5.3069052e-01   5.2076519e-01   5.5255389e-01   5.0489670e-01   5.9513809e-01   5.5312610e-01   5.2737574e-01   6.3964357e-01   4.5235975e-01   3.5827741e-01   4.2062877e-01   5.3582642e-01   5.3538580e-01   5.7413135e-01   5.5687615e-01   5.7446237e-01   5.7498111e-01   6.7602504e-01   7.6931665e-01   5.4474120e-01   5.1368321e-01   4.8251888e-01   4.4402778e-01   6.4291271e-01   4.7024991e-01   5.4026609e-01   6.1525971e-01   6.0090496e-01   6.2523951e-01   5.0460968e-01   4.6931673e-01   4.6165005e-01   5.2172191e-01   4.4000711e-01   4.8540327e-01   5.8482428e-01   4.8500077e-01   4.2847533e-01   4.3031221e-01   4.4020713e-01   4.5966849e-01   5.0343800e-01   4.6108475e-01   4.6011842e-01   4.1993395e-01   4.7965777e-01   4.2075550e-01   4.4123294e-01   4.3007399e-01   5.9614234e-01   6.6529660e-01   5.1449670e-01   6.2889974e-01   5.3854411e-01   5.5137258e-01   6.1185827e-01   5.7387432e-01   5.7363544e-01   6.0156757e-01   5.9995500e-01   5.9283564e-01   5.7618707e-01   5.2233064e-01   5.1017702e-01   5.1688700e-01   4.8057024e-01   5.0194688e-01   5.0578264e-01   4.6585675e-01   4.0073227e-01   4.1788538e-01   4.5215254e-01   4.4437751e-01
   4.2372632e-01   4.5152598e-01   4.5124113e-01   0.0000000e+00   4.0259568e-01   4.1405072e-01   4.4573268e-01   4.0464330e-01   4.4928193e-01   4.4147677e-01   6.5117066e-01   5.5549789e-01   5.1006248e-01   4.6779912e-01   4.3849581e-01   4.5410961e-01   5.2789614e-01   5.0302130e-01   4.8360700e-01   5.3301146e-01   4.9817004e-01   5.9110340e-01   5.5383284e-01   5.0890673e-01   5.9585347e-01   4.5000247e-01   3.4898128e-01   3.9836876e-01   5.1494604e-01   5.2307200e-01   5.8710833e-01   5.4487108e-01   5.7370554e-01   5.4933864e-01   6.1857407e-01   6.9794481e-01   5.3868673e-01   5.0103631e-01   4.5969440e-01   4.5210370e-01   6.0431173e-01   5.3675037e-01   5.3420302e-01   6.1450903e-01   5.9237556e-01   6.2403642e-01   5.0493713e-01   4.8184711e-01   4.7270198e-01   5.3813513e-01   4.5828042e-01   4.7985278e-01   5.8192600e-01   5.1259821e-01   4.3882967e-01   4.4825917e-01   4.2591716e-01   4.5280337e-01   5.0568326e-01   4.2553393e-01   4.5792081e-01   3.9930647e-01   4.6520836e-01   3.9794883e-01   4.3728249e-01   4.2118281e-01   6.0134470e-01   6.4015182e-01   5.0680986e-01   5.9952100e-01   5.4542645e-01   5.1395622e-01   5.7152506e-01   6.1492286e-01   5.9702176e-01   5.8849458e-01   5.6646521e-01   5.6040514e-01   4.8725085e-01   4.7080164e-01   4.8186584e-01   4.6955798e-01   4.6672076e-01   4.7996657e-01   4.4813309e-01   4.2605063e-01   3.7031400e-01   4.0976510e-01   4.2179149e-01   4.2391291e-01
   4.7239552e-01   4.6884000e-01   4.5236026e-01   4.0259568e-01   0.0000000e+00   4.7113470e-01   4.7140465e-01   4.2574855e-01   4.6053073e-01   4.3882128e-01   6.0246010e-01   5.6081014e-01   5.1004897e-01   4.4101794e-01   4.2690635e-01   4.8385608e-01   5.3613057e-01   5.2548453e-01   4.9449223e-01   5.3207765e-01   5.5686416e-01   5.5729847e-01   5.5263725e-01   4.7919573e-01   6.1747576e-01   4.8869435e-01   3.8894710e-01   3.4084550e-01   4.4285917e-01   5.2851120e-01   6.1132073e-01   5.1939615e-01   5.7289029e-01   5.7670248e-01   7.6709102e-01   6.6684840e-01   4.7269814e-01   4.9878591e-01   4.4855649e-01   4.1742144e-01   6.2466208e-01   5.6347385e-01   5.3061674e-01   6.3065309e-01   5.9067128e-01   6.2048281e-01   5.0800671e-01   4.7005050e-01   4.4993006e-01   5.5203362e-01   4.7636225e-01   4.2964297e-01   5.4710284e-01   5.4574734e-01   4.3039254e-01   4.2044846e-01   4.6015696e-01   4.6053812e-01   5.1300268e-01   4.7384433e-01   4.6130476e-01   3.9851870e-01   4.7078328e-01   3.9006998e-01   4.8003591e-01   3.9771835e-01   6.0205012e-01   6.1472801e-01   5.2194991e-01   5.9547099e-01   5.3392173e-01   5.0268069e-01   5.8405268e-01   6.0952250e-01   6.0842216e-01   5.7339291e-01   5.5461427e-01   5.3084454e-01   5.4104722e-01   5.2093640e-01   4.5809699e-01   4.9487672e-01   4.8172742e-01   4.7401510e-01   4.8840356e-01   4.4395554e-01   4.1417136e-01   4.3680857e-01   4.4169015e-01   4.3954121e-01
   3.9129925e-01   3.8489545e-01   4.1409036e-01   4.1405072e-01   4.7113470e-01   0.0000000e+00   3.8382036e-01   3.6420066e-01   4.3315464e-01   4.1320266e-01   5.6307086e-01   5.1212091e-01   4.6760255e-01   4.5830543e-01   4.3127439e-01   3.8870560e-01   4.8564089e-01   4.8524059e-01   4.7654039e-01   5.4501389e-01   5.2702041e-01   5.3101245e-01   5.0744082e-01   5.1975720e-01   5.3938308e-01   4.3274467e-01   3.3943207e-01   4.3638174e-01   4.4646977e-01   5.0579966e-01   5.6685973e-01   5.5563641e-01   4.9120220e-01   6.1612903e-01   6.2800255e-01   6.1884897e-01   5.0949320e-01   4.7772012e-01   4.5652581e-01   3.8592273e-01   6.2907766e-01   5.3028835e-01   5.1744108e-01   5.9281412e-01   5.7064147e-01   6.2073635e-01   4.7523032e-01   4.4582638e-01   4.3866706e-01   5.1285212e-01   4.0672478e-01   4.2982797e-01   5.2829564e-01   5.0886293e-01   4.0501999e-01   3.8030103e-01   3.5333227e-01   4.1506317e-01   4.9112156e-01   4.2137430e-01   3.8447148e-01   3.5666381e-01   4.6173694e-01   3.4454359e-01   4.1086081e-01   3.7965806e-01   5.5684464e-01   6.2727510e-01   5.2699954e-01   5.7104687e-01   4.5637545e-01   4.7438501e-01   5.8629431e-01   5.4935113e-01   5.7197121e-01   5.8256714e-01   5.0297579e-01   4.8826803e-01   4.8067766e-01   4.9371475e-01   4.9140306e-01   4.5097691e-01   4.8427824e-01   4.3866324e-01   4.5516688e-01   3.7741963e-01   3.7994869e-01   3.9900679e-01   3.8981947e-01   3.6325280e-01
   3.9879143e-01   4.0755817e-01   4.4234120e-01   4.4573268e-01   4.7140465e-01   3.8382036e-01   0.0000000e+00   3.8043879e-01   4.3777840e-01   4.2211057e-01   5.5215183e-01   4.9010358e-01   4.4231721e-01   4.4895487e-01   4.1256208e-01   3.8545608e-01   5.0213045e-01   4.9736314e-01   4.6184535e-01   5.0838016e-01   5.3643729e-01   4.7822706e-01   5.0853900e-01   5.0074226e-01   5.4921978e-01   4.6670576e-01   3.4304006e-01   4.3649435e-01   4.7252700e-01   5.1718674e-01   5.7408227e-01   5.0093702e-01   5.4237007e-01   5.6756641e-01   7.1415157e-01   6.4995230e-01   5.4464633e-01   4.9483569e-01   4.8967699e-01   4.1650975e-01   5.5882406e-01   4.4336387e-01   5.1576010e-01   5.6976468e-01   5.7151970e-01   5.9678821e-01   5.1511607e-01   4.8049705e-01   4.4564010e-01   5.3427194e-01   4.2771951e-01   4.2161304e-01   5.4607458e-01   4.7782060e-01   4.0718221e-01   4.0486977e-01   3.9350529e-01   4.2169467e-01   4.7141471e-01   4.4418572e-01   3.9823828e-01   3.6898481e-01   4.4025448e-01   3.7061213e-01   4.3177876e-01   3.9799553e-01   5.4564527e-01   5.9303878e-01   4.8378109e-01   5.9496512e-01   4.7037320e-01   4.7643561e-01   5.6135073e-01   5.5803759e-01   5.7491245e-01   5.3745096e-01   5.3498177e-01   4.8954784e-01   4.6503842e-01   4.4264629e-01   4.4917270e-01   4.3154291e-01   4.2375312e-01   4.2269064e-01   4.1641286e-01   3.9032842e-01   3.7416842e-01   4.0141798e-01   3.8285476e-01   3.9735062e-01
   4.0071049e-01   3.9634443e-01   4.3690372e-01   4.0464330e-01   4.2574855e-01   3.6420066e-01   3.8043879e-01   0.0000000e+00   4.1163249e-01   4.0286740e-01   5.3142362e-01   5.1144955e-01   4.5801628e-01   4.3876900e-01   4.0029407e-01   3.9767292e-01   5.1214703e-01   4.7197410e-01   4.6863667e-01   5.0383482e-01   5.3803968e-01   4.8958763e-01   5.1075043e-01   4.7105934e-01   5.4161974e-01   4.6740960e-01   3.3650561e-01   3.7956800e-01   4.4840254e-01   4.8413523e-01   5.8172636e-01   5.1135527e-01   5.4484031e-01   5.3851587e-01   6.1412001e-01   6.7278407e-01   5.1652427e-01   4.7544275e-01   4.5443830e-01   4.0014677e-01   5.6121238e-01   4.0069427e-01   5.1994282e-01   5.7938782e-01   5.3580923e-01   5.8280037e-01   5.1156606e-01   4.5311717e-01   4.5146109e-01   5.0085263e-01   4.3766277e-01   4.2267829e-01   5.5685945e-01   4.7620311e-01   4.0775431e-01   3.8489886e-01   3.7552438e-01   4.1838535e-01   5.0039565e-01   4.1081528e-01   4.1355763e-01   3.5730689e-01   4.3756271e-01   3.8200942e-01   4.2406567e-01   4.0076337e-01   5.4433971e-01   6.1125447e-01   5.2827843e-01   5.3709131e-01   4.7276949e-01   4.4813032e-01   5.0297301e-01   5.3103452e-01   5.3237027e-01   5.5018031e-01   5.1536641e-01   4.9737605e-01   4.5605037e-01   4.6167050e-01   4.3933125e-01   4.3649750e-01   4.2896346e-01   4.2630755e-01   4.1761007e-01   3.8392221e-01   3.6065126e-01   3.5357579e-01   3.8988722e-01   3.9179225e-01
   4.0850239e-01   4.1315425e-01   4.7008454e-01   4.4928193e-01   4.6053073e-01   4.3315464e-01   4.3777840e-01   4.1163249e-01   0.0000000e+00   4.6110969e-01   5.9986070e-01   5.7974710e-01   4.8910303e-01   4.9703730e-01   4.8232799e-01   4.6281908e-01   5.4216422e-01   4.6284599e-01   5.0067176e-01   5.2055695e-01   5.0211975e-01   4.9981835e-01   5.4285730e-01   5.2278252e-01   6.2196247e-01   5.1288820e-01   3.8091967e-01   3.5323103e-01   4.8074209e-01   4.9331956e-01   6.4904114e-01   5.5913249e-01   5.6054968e-01   5.7459522e-01   6.7046797e-01   6.7920691e-01   5.6500312e-01   5.2623461e-01   5.1181443e-01   4.1785664e-01   6.8339399e-01   4.9229448e-01   5.8833822e-01   6.2401996e-01   6.3244535e-01   6.5678714e-01   5.3211451e-01   5.0672139e-01   4.8524955e-01   5.5620718e-01   5.0811656e-01   4.9738608e-01   6.1209294e-01   5.3714909e-01   4.7948824e-01   4.5053351e-01   4.5652306e-01   4.6663601e-01   5.5496347e-01   4.6991910e-01   4.3289636e-01   3.9834709e-01   4.6023298e-01   4.0178751e-01   4.8804380e-01   4.2859578e-01   5.7212437e-01   6.7050306e-01   5.0571626e-01   5.5746418e-01   5.2033140e-01   4.8764892e-01   5.9383878e-01   6.0153767e-01   5.4839786e-01   5.4968898e-01   5.6372133e-01   5.5132348e-01   5.1040359e-01   5.4228865e-01   4.5210064e-01   4.8714565e-01   4.5741710e-01   4.6272073e-01   4.6224302e-01   4.0557173e-01   4.1010771e-01   4.3464913e-01   4.8174279e-01   4.5010233e-01
   4.2369993e-01   4.4096951e-01   4.4984916e-01   4.4147677e-01   4.3882128e-01   4.1320266e-01   4.2211057e-01   4.0286740e-01   4.6110969e-01   0.0000000e+00   6.0381173e-01   5.1817318e-01   4.6461314e-01   4.8508857e-01   4.3931383e-01   4.0521549e-01   5.6469954e-01   5.0287253e-01   4.8427363e-01   5.3787108e-01   5.1324232e-01   4.5520623e-01   5.4849123e-01   5.1683232e-01   5.4862896e-01   4.6847921e-01   3.3023209e-01   3.9486051e-01   4.8655337e-01   5.3531584e-01   6.2186706e-01   5.4450081e-01   5.4425053e-01   5.4687083e-01   6.3448001e-01   6.6166628e-01   4.8665298e-01   4.9006596e-01   4.6363682e-01   4.4808938e-01   6.5277158e-01   5.1569902e-01   5.6766830e-01   5.7696566e-01   5.9567285e-01   5.9551525e-01   5.1262749e-01   4.4573010e-01   4.6221331e-01   5.1433970e-01   4.5882077e-01   4.4488477e-01   5.4662777e-01   5.1501901e-01   4.2298452e-01   4.0834832e-01   4.2196104e-01   4.0404552e-01   5.2823061e-01   4.3999542e-01   4.0441751e-01   3.6792121e-01   4.2136452e-01   3.8945943e-01   4.7070558e-01   4.7297199e-01   5.9694943e-01   6.3520361e-01   5.1283312e-01   6.1184511e-01   5.1436969e-01   4.7566730e-01   5.6411818e-01   5.1144607e-01   5.5178773e-01   6.0723932e-01   5.6488233e-01   5.4280564e-01   5.3716731e-01   5.2401323e-01   4.4689023e-01   4.5411987e-01   4.5117269e-01   4.8507679e-01   4.6573498e-01   4.3261879e-01   3.5416290e-01   3.9874825e-01   3.9821050e-01   4.1129187e-01
   5.8281518e-01   6.2608485e-01   6.1550105e-01   6.5117066e-01   6.0246010e-01   5.6307086e-01   5.5215183e-01   5.3142362e-01   5.9986070e-01   6.0381173e-01   0.0000000e+00   6.4855547e-01   6.2329354e-01   6.0055785e-01   6.1009803e-01   6.1664993e-01   7.3379181e-01   6.9946016e-01   6.3666810e-01   6.8005272e-01   5.9791966e-01   6.3099480e-01   6.7353718e-01   6.3305289e-01   7.1438335e-01   6.2594862e-01   5.1693323e-01   5.5095082e-01   6.4073748e-01   6.6654810e-01   7.1094698e-01   6.5299902e-01   6.8539322e-01   6.8969102e-01   8.5144199e-01   8.5821360e-01   7.1435909e-01   6.4616427e-01   6.1842271e-01   6.2895173e-01   7.7055942e-01   6.6918226e-01   7.0121682e-01   7.6083557e-01   7.0303812e-01   7.8604231e-01   6.9509189e-01   6.3029879e-01   6.0502703e-01   6.4971762e-01   5.6898967e-01   5.8550005e-01   7.1680830e-01   6.6869918e-01   5.9163959e-01   5.6565758e-01   5.5344504e-01   5.5844082e-01   6.4400838e-01   6.1060711e-01   5.7236799e-01   5.4823930e-01   5.7122022e-01   5.3416959e-01   5.9993103e-01   6.0498694e-01   7.4725663e-01   7.6488495e-01   6.3776255e-01   7.0066501e-01   6.5890970e-01   6.3117749e-01   6.7209571e-01   7.0158856e-01   7.4265824e-01   7.2201858e-01   6.6754674e-01   6.7730186e-01   6.6563144e-01   6.6957443e-01   6.3327678e-01   6.1879836e-01   6.1886306e-01   6.0862134e-01   6.4650421e-01   5.9503304e-01   5.9661686e-01   5.5438275e-01   6.0287782e-01   5.9051600e-01
   5.1301473e-01   5.7147194e-01   5.5306311e-01   5.5549789e-01   5.6081014e-01   5.1212091e-01   4.9010358e-01   5.1144955e-01   5.7974710e-01   5.1817318e-01   6.4855547e-01   0.0000000e+00   5.7437685e-01   5.5016723e-01   5.2012021e-01   5.3823878e-01   7.1437552e-01   6.3510647e-01   5.6401539e-01   6.1971600e-01   4.9914928e-01   5.4991106e-01   6.2667268e-01   5.8113562e-01   6.2879686e-01   5.5298825e-01   4.9723632e-01   5.0616593e-01   5.4896777e-01   5.9469920e-01   6.9349430e-01   6.2960508e-01   6.6734920e-01   6.8515976e-01   8.2660601e-01   8.0379592e-01   5.9471238e-01   5.9223968e-01   5.7338199e-01   5.4340383e-01   6.7737250e-01   5.7817397e-01   6.1109663e-01   7.0936203e-01   6.9698853e-01   7.2641934e-01   6.3603538e-01   5.7009884e-01   5.7698761e-01   6.2332602e-01   5.4892164e-01   5.6725380e-01   6.0899660e-01   5.5715277e-01   5.5288085e-01   5.4485791e-01   5.7934851e-01   5.6353937e-01   5.8582029e-01   5.1048942e-01   4.9887587e-01   4.7132693e-01   5.2589353e-01   5.0350730e-01   5.6534993e-01   5.7607388e-01   7.0774842e-01   7.8164698e-01   6.1629304e-01   7.3493544e-01   6.1282099e-01   5.6929846e-01   6.3615910e-01   6.0800171e-01   7.2952764e-01   6.7325248e-01   6.7798897e-01   6.6481303e-01   6.2486069e-01   5.4908078e-01   5.4802620e-01   5.3582386e-01   5.4700393e-01   5.9538118e-01   5.5405908e-01   5.1898442e-01   5.3080983e-01   4.9146350e-01   5.2199328e-01   5.3097848e-01
   4.4574546e-01   4.8252025e-01   5.0625810e-01   5.1006248e-01   5.1004897e-01   4.6760255e-01   4.4231721e-01   4.5801628e-01   4.8910303e-01   4.6461314e-01   6.2329354e-01   5.7437685e-01   0.0000000e+00   4.9475843e-01   5.0465824e-01   5.0036617e-01   5.7065442e-01   5.4270668e-01   5.1008390e-01   5.7305446e-01   5.4228916e-01   5.3695060e-01   5.7518183e-01   5.6684656e-01   5.8634158e-01   5.3968192e-01   3.8772820e-01   4.1797079e-01   4.9679594e-01   5.5984629e-01   6.5006265e-01   5.9661603e-01   5.9690533e-01   6.0657815e-01   6.6989628e-01   6.7117293e-01   5.4080494e-01   5.5294304e-01   5.1418785e-01   5.2016862e-01   6.5757785e-01   6.0585313e-01   5.4588129e-01   6.6158306e-01   6.1416569e-01   6.6860449e-01   5.2643927e-01   5.2835696e-01   5.4644568e-01   6.0971171e-01   5.0465768e-01   4.9646748e-01   5.3023695e-01   4.5701027e-01   4.4421001e-01   4.8477842e-01   4.5792580e-01   4.9327725e-01   5.5226460e-01   5.0073404e-01   5.1536600e-01   4.5818552e-01   5.0896323e-01   4.2718147e-01   4.5178354e-01   4.7882723e-01   6.7123986e-01   6.9161270e-01   5.5947425e-01   6.4259166e-01   5.8664226e-01   5.3830744e-01   6.1923206e-01   6.1246193e-01   6.4180269e-01   6.4198353e-01   5.8058267e-01   5.7814313e-01   5.3203172e-01   4.7507754e-01   5.2193908e-01   5.2722764e-01   5.3273881e-01   5.7088571e-01   5.1338503e-01   4.5972763e-01   4.7432966e-01   4.8566065e-01   4.7079317e-01   4.3961046e-01
   4.7612220e-01   4.9371719e-01   4.9613130e-01   4.6779912e-01   4.4101794e-01   4.5830543e-01   4.4895487e-01   4.3876900e-01   4.9703730e-01   4.8508857e-01   6.0055785e-01   5.5016723e-01   4.9475843e-01   0.0000000e+00   4.6438852e-01   4.8762808e-01   5.6237376e-01   6.0870097e-01   5.5086215e-01   5.7626456e-01   4.8438206e-01   5.1349906e-01   6.0487031e-01   5.5617911e-01   5.5729407e-01   4.9367140e-01   4.0495754e-01   4.3696674e-01   5.1463922e-01   5.6184575e-01   6.8381356e-01   6.2289074e-01   5.7087301e-01   6.3399652e-01   6.9664475e-01   7.2354610e-01   5.5829018e-01   5.5661821e-01   5.3791248e-01   5.1766070e-01   5.9464788e-01   5.7227034e-01   5.8652579e-01   6.4281112e-01   6.1369111e-01   6.8236115e-01   5.6311515e-01   5.5256644e-01   5.3603555e-01   6.1659883e-01   4.9207976e-01   5.0075846e-01   6.3187901e-01   5.9524597e-01   5.1276766e-01   5.1119539e-01   4.7785174e-01   5.3274267e-01   5.7135998e-01   4.9346864e-01   5.1879806e-01   5.0102436e-01   5.2826485e-01   4.4654432e-01   4.9953645e-01   4.6796318e-01   6.1914606e-01   6.6528558e-01   5.8063021e-01   6.2648295e-01   6.0552476e-01   5.3324481e-01   6.1388020e-01   6.2305031e-01   6.2069595e-01   6.0797104e-01   5.7394431e-01   5.9082707e-01   5.0840178e-01   4.9312733e-01   5.4189327e-01   5.2816468e-01   5.7760843e-01   5.0137245e-01   4.7669034e-01   4.5708310e-01   4.9433113e-01   4.4681337e-01   4.8811575e-01   4.5941997e-01
   4.4582886e-01   4.6239896e-01   4.6078231e-01   4.3849581e-01   4.2690635e-01   4.3127439e-01   4.1256208e-01   4.0029407e-01   4.8232799e-01   4.3931383e-01   6.1009803e-01   5.2012021e-01   5.0465824e-01   4.6438852e-01   0.0000000e+00   3.9956333e-01   5.3073311e-01   5.1341509e-01   4.7723043e-01   5.1359351e-01   4.7455815e-01   3.8643769e-01   5.0644633e-01   4.9328083e-01   5.4985718e-01   4.7031773e-01   3.7673872e-01   3.7750429e-01   4.6265430e-01   4.8413037e-01   6.3332129e-01   5.0463481e-01   5.1369677e-01   5.6243361e-01   6.7981825e-01   6.6336355e-01   5.0991549e-01   4.9308868e-01   4.5459038e-01   4.4350648e-01   5.2265742e-01   5.4942715e-01   5.4885242e-01   5.7133233e-01   5.5968359e-01   6.0948410e-01   5.0296603e-01   4.7403769e-01   4.7598210e-01   5.3473806e-01   4.4327026e-01   4.4311111e-01   5.7328952e-01   5.7181025e-01   4.6381782e-01   4.2691325e-01   4.1907822e-01   4.3983834e-01   5.1149896e-01   4.2491720e-01   4.5166405e-01   4.1451578e-01   4.5303823e-01   4.2098817e-01   4.5103926e-01   4.4098469e-01   5.8561429e-01   6.2479832e-01   5.4337590e-01   5.6270854e-01   5.0054812e-01   4.8905147e-01   5.5897446e-01   5.5846486e-01   6.0483917e-01   5.5675222e-01   5.6400573e-01   5.1777710e-01   4.9732485e-01   4.8310010e-01   4.6337826e-01   4.7844317e-01   5.1343771e-01   4.6690885e-01   4.5593630e-01   4.0905405e-01   4.0943890e-01   4.0185402e-01   4.3237235e-01   4.2330130e-01
   4.4388099e-01   4.5741175e-01   4.5996682e-01   4.5410961e-01   4.8385608e-01   3.8870560e-01   3.8545608e-01   3.9767292e-01   4.6281908e-01   4.0521549e-01   6.1664993e-01   5.3823878e-01   5.0036617e-01   4.8762808e-01   3.9956333e-01   0.0000000e+00   5.7739190e-01   5.5592037e-01   5.0530420e-01   5.3305713e-01   5.5343489e-01   5.4048645e-01   5.1748418e-01   4.7215768e-01   5.2330122e-01   4.9483179e-01   3.5839782e-01   3.9517659e-01   4.9291637e-01   5.3762880e-01   5.9934952e-01   5.1880797e-01   5.2198092e-01   5.3413988e-01   7.1531355e-01   7.0050845e-01   5.2689767e-01   4.9467133e-01   4.4634776e-01   4.6211581e-01   5.4653162e-01   5.1313008e-01   5.4195855e-01   5.7761292e-01   5.5794542e-01   6.1894642e-01   4.9187972e-01   4.6465955e-01   4.7145808e-01   5.4447052e-01   4.4315449e-01   4.2549102e-01   5.2789983e-01   4.5413571e-01   4.2994929e-01   4.1846716e-01   4.1808111e-01   4.4507953e-01   4.8541835e-01   4.1233833e-01   4.5276677e-01   3.9612352e-01   4.2737707e-01   3.9062397e-01   4.1366286e-01   4.1570359e-01   5.3242513e-01   5.6338461e-01   4.8327553e-01   5.7568306e-01   5.1404044e-01   4.5491674e-01   5.0618927e-01   5.5858030e-01   5.3666995e-01   6.1237931e-01   5.1760676e-01   4.9377817e-01   4.2887388e-01   5.4579543e-01   4.7569672e-01   4.6534645e-01   4.9503013e-01   4.5718197e-01   4.4943615e-01   4.0238539e-01   4.1839502e-01   3.8933276e-01   4.4970489e-01   4.0193767e-01
   5.3515056e-01   5.4633795e-01   5.7822843e-01   5.2789614e-01   5.3613057e-01   4.8564089e-01   5.0213045e-01   5.1214703e-01   5.4216422e-01   5.6469954e-01   7.3379181e-01   7.1437552e-01   5.7065442e-01   5.6237376e-01   5.3073311e-01   5.7739190e-01   0.0000000e+00   5.7168779e-01   6.0825689e-01   6.6480370e-01   6.5217729e-01   6.4885674e-01   6.1263749e-01   5.6640739e-01   6.3300735e-01   6.0188224e-01   4.4614974e-01   4.6198462e-01   6.3658051e-01   6.5482493e-01   7.4061070e-01   6.5817441e-01   6.4851568e-01   6.4692963e-01   8.5966203e-01   8.0250085e-01   6.4435669e-01   6.2973809e-01   5.8747890e-01   5.6006419e-01   6.4485524e-01   5.8786898e-01   6.6007498e-01   6.5568255e-01   6.6527152e-01   6.7058268e-01   5.3055480e-01   5.3205136e-01   5.7072613e-01   5.7256491e-01   5.0800298e-01   5.1363692e-01   6.5739534e-01   5.9062323e-01   5.2056131e-01   5.3788021e-01   4.9413714e-01   4.8486158e-01   5.6979507e-01   5.3218004e-01   5.4063272e-01   5.2220233e-01   5.1637772e-01   4.0570905e-01   5.0178247e-01   5.1985947e-01   6.8768345e-01   7.1981968e-01   6.2198146e-01   7.1697857e-01   6.2157782e-01   6.0592094e-01   6.3722920e-01   5.8709531e-01   6.2694931e-01   6.7177291e-01   6.4397795e-01   6.0602273e-01   5.5266665e-01   5.6755361e-01   5.7589939e-01   5.3257834e-01   5.6591141e-01   5.7457294e-01   5.3817039e-01   5.6735032e-01   4.7150229e-01   5.3328091e-01   5.1559940e-01   4.6839406e-01
   4.8145889e-01   4.9601536e-01   5.3069052e-01   5.0302130e-01   5.2548453e-01   4.8524059e-01   4.9736314e-01   4.7197410e-01   4.6284599e-01   5.0287253e-01   6.9946016e-01   6.3510647e-01   5.4270668e-01   6.0870097e-01   5.1341509e-01   5.5592037e-01   5.7168779e-01   0.0000000e+00   5.6137615e-01   6.2077156e-01   5.6090436e-01   5.6084133e-01   5.9230309e-01   5.9271377e-01   6.4579456e-01   5.4224336e-01   4.2373021e-01   4.1972055e-01   6.0332301e-01   5.6976192e-01   6.8975728e-01   6.0072131e-01   6.3605423e-01   6.5066721e-01   8.1601752e-01   7.6589370e-01   5.9823705e-01   5.8070357e-01   5.2827066e-01   4.9226060e-01   5.9380305e-01   5.4591556e-01   5.9726489e-01   6.5960785e-01   6.3299232e-01   6.8932447e-01   5.9713527e-01   5.4782150e-01   5.3557297e-01   6.0632971e-01   5.0057206e-01   4.9257945e-01   5.8582227e-01   5.7220462e-01   4.8460057e-01   5.0082631e-01   4.7092230e-01   4.9989601e-01   5.5634486e-01   4.9431198e-01   4.9117933e-01   4.6940444e-01   5.3916882e-01   4.5093720e-01   5.4482311e-01   5.0127378e-01   6.6736185e-01   6.3799309e-01   5.9409472e-01   6.1774040e-01   5.5356713e-01   5.6168289e-01   5.6150475e-01   5.8809659e-01   6.3277228e-01   6.4199562e-01   5.9849736e-01   5.2337277e-01   4.8074160e-01   5.1786493e-01   5.1517241e-01   4.8564892e-01   5.0827105e-01   4.9261378e-01   4.6898796e-01   4.9226875e-01   4.3960195e-01   4.4271013e-01   4.8623271e-01   4.4661170e-01
   4.9629553e-01   5.2660779e-01   5.2076519e-01   4.8360700e-01   4.9449223e-01   4.7654039e-01   4.6184535e-01   4.6863667e-01   5.0067176e-01   4.8427363e-01   6.3666810e-01   5.6401539e-01   5.1008390e-01   5.5086215e-01   4.7723043e-01   5.0530420e-01   6.0825689e-01   5.6137615e-01   0.0000000e+00   5.5821486e-01   5.5483983e-01   5.5579235e-01   5.5869338e-01   5.6630326e-01   6.6427451e-01   5.5662276e-01   4.7979425e-01   4.0671161e-01   5.6222436e-01   5.7077635e-01   6.8692032e-01   5.8448007e-01   5.8986070e-01   6.0995875e-01   8.4681167e-01   7.3861786e-01   6.0755546e-01   5.8649060e-01   5.1179886e-01   4.9131553e-01   6.3521087e-01   5.6427389e-01   5.9759050e-01   6.4959624e-01   6.2672162e-01   6.4829812e-01   6.0309775e-01   5.4865452e-01   5.1645635e-01   5.7582435e-01   5.0142358e-01   5.4554235e-01   6.4219550e-01   6.0195097e-01   4.4865174e-01   4.7982933e-01   4.7011803e-01   4.9821865e-01   6.0797068e-01   5.4466145e-01   5.1362674e-01   4.5324721e-01   4.7588623e-01   4.3961203e-01   5.4045864e-01   4.7605746e-01   6.4578739e-01   6.9780916e-01   5.9257252e-01   6.2155921e-01   5.9120014e-01   5.2366043e-01   6.2261598e-01   6.4834513e-01   6.2548362e-01   6.7946119e-01   5.6280122e-01   5.8410220e-01   5.6179616e-01   5.3082012e-01   5.0911516e-01   5.1734057e-01   5.1368510e-01   5.0522387e-01   5.0861814e-01   4.8296682e-01   4.3542822e-01   4.4898577e-01   4.8010603e-01   4.5151055e-01
   5.0873225e-01   5.4201032e-01   5.5255389e-01   5.3301146e-01   5.3207765e-01   5.4501389e-01   5.0838016e-01   5.0383482e-01   5.2055695e-01   5.3787108e-01   6.8005272e-01   6.1971600e-01   5.7305446e-01   5.7626456e-01   5.1359351e-01   5.3305713e-01   6.6480370e-01   6.2077156e-01   5.5821486e-01   0.0000000e+00   5.7842109e-01   6.4778456e-01   6.0894325e-01   6.1462586e-01   6.4424918e-01   5.4860098e-01   4.6084356e-01   4.4581986e-01   6.0135650e-01   5.7725178e-01   6.9714242e-01   5.9445371e-01   6.3050501e-01   6.7096417e-01   7.8612322e-01   7.3934559e-01   6.0713570e-01   6.1148149e-01   5.8512162e-01   5.8771448e-01   6.7987182e-01   6.2638489e-01   6.1987094e-01   6.8928374e-01   6.7401832e-01   7.0175859e-01   6.0714054e-01   5.4435998e-01   5.7735231e-01   5.7757756e-01   5.6091345e-01   5.2709601e-01   6.4466538e-01   5.9331972e-01   4.9125601e-01   4.8614312e-01   5.1573793e-01   5.4780749e-01   6.4293782e-01   5.2342090e-01   5.0057610e-01   4.6767738e-01   5.4362007e-01   4.8373610e-01   5.7203221e-01   4.9741399e-01   6.2793852e-01   6.6654992e-01   5.9591286e-01   6.3882909e-01   6.1583404e-01   5.6149577e-01   6.1136200e-01   6.2656374e-01   6.8381075e-01   7.1042367e-01   5.9924349e-01   6.1842244e-01   5.4092257e-01   5.6890728e-01   5.8534380e-01   5.5763304e-01   5.5933264e-01   5.4939460e-01   5.1587191e-01   5.0484788e-01   4.6636398e-01   4.7897998e-01   5.3966114e-01   4.8430345e-01
   4.8777713e-01   5.0570281e-01   5.0489670e-01   4.9817004e-01   5.5686416e-01   5.2702041e-01   5.3643729e-01   5.3803968e-01   5.0211975e-01   5.1324232e-01   5.9791966e-01   4.9914928e-01   5.4228916e-01   4.8438206e-01   4.7455815e-01   5.5343489e-01   6.5217729e-01   5.6090436e-01   5.5483983e-01   5.7842109e-01   0.0000000e+00   6.0539034e-01   6.2455889e-01   5.1149349e-01   5.9194967e-01   4.9873578e-01   4.6651270e-01   4.4359641e-01   6.4424673e-01   5.4138917e-01   6.8169060e-01   5.9993353e-01   6.7902494e-01   6.4743402e-01   7.0391311e-01   7.5065518e-01   6.0746145e-01   7.1756675e-01   5.3530652e-01   5.5446057e-01   6.8458461e-01   6.4806571e-01   6.5022112e-01   7.1492316e-01   7.3738968e-01   7.4579551e-01   5.8995348e-01   5.4411682e-01   5.2790668e-01   5.3060012e-01   6.0800774e-01   5.4509373e-01   6.6920575e-01   6.4508868e-01   5.4263910e-01   4.9420673e-01   4.9731732e-01   4.8289473e-01   5.8560492e-01   5.4527006e-01   5.7683391e-01   5.9623491e-01   6.1637375e-01   6.1048301e-01   5.6592142e-01   5.7214769e-01   6.9820433e-01   7.3801550e-01   7.2150356e-01   7.4473576e-01   6.5957429e-01   7.1918534e-01   6.5901318e-01   6.7687113e-01   7.3819042e-01   8.0408240e-01   6.1890054e-01   6.2335096e-01   6.3750797e-01   5.5208822e-01   5.0345888e-01   4.9477338e-01   5.7462334e-01   5.9889040e-01   5.3435152e-01   6.0073563e-01   4.5271345e-01   4.9390535e-01   4.7778133e-01   4.5420342e-01
   4.9748951e-01   4.9135852e-01   5.9513809e-01   5.9110340e-01   5.5729847e-01   5.3101245e-01   4.7822706e-01   4.8958763e-01   4.9981835e-01   4.5520623e-01   6.3099480e-01   5.4991106e-01   5.3695060e-01   5.1349906e-01   3.8643769e-01   5.4048645e-01   6.4885674e-01   5.6084133e-01   5.5579235e-01   6.4778456e-01   6.0539034e-01   0.0000000e+00   5.9378540e-01   5.4182714e-01   5.3407637e-01   6.5865556e-01   4.9451596e-01   4.0648578e-01   5.5895799e-01   5.7167717e-01   5.6697075e-01   6.4819549e-01   6.9388363e-01   6.8046360e-01   7.1888869e-01   6.7042862e-01   5.2744947e-01   5.2744790e-01   4.3379479e-01   4.8062509e-01   6.0398263e-01   6.4792463e-01   6.6234869e-01   6.8144109e-01   6.6844597e-01   6.9254646e-01   4.6396646e-01   5.1640898e-01   4.9078267e-01   5.5582525e-01   5.5395209e-01   5.6654821e-01   6.7691462e-01   6.6554456e-01   5.4079799e-01   5.0113756e-01   4.5206683e-01   5.0095792e-01   6.1144306e-01   4.0466026e-01   4.6914476e-01   5.0876015e-01   5.7836656e-01   4.8879240e-01   5.5973758e-01   5.0584796e-01   7.4757465e-01   7.5732004e-01   5.9295668e-01   6.8997027e-01   6.2514770e-01   4.8868961e-01   5.4051927e-01   6.3649379e-01   6.0839874e-01   6.9334864e-01   6.0816225e-01   5.6764255e-01   5.1964751e-01   5.3406194e-01   5.4276262e-01   6.2818746e-01   5.8913090e-01   5.8508667e-01   5.1793019e-01   4.0317659e-01   3.7654395e-01   4.9187231e-01   5.0222707e-01   4.7513017e-01
   5.1929008e-01   5.0294971e-01   5.5312610e-01   5.5383284e-01   5.5263725e-01   5.0744082e-01   5.0853900e-01   5.1075043e-01   5.4285730e-01   5.4849123e-01   6.7353718e-01   6.2667268e-01   5.7518183e-01   6.0487031e-01   5.0644633e-01   5.1748418e-01   6.1263749e-01   5.9230309e-01   5.5869338e-01   6.0894325e-01   6.2455889e-01   5.9378540e-01   0.0000000e+00   6.0111103e-01   6.1651021e-01   5.6255896e-01   4.5627506e-01   4.6766825e-01   5.9382594e-01   5.8793769e-01   7.0476331e-01   6.5078489e-01   6.5325818e-01   6.7726062e-01   7.7795906e-01   6.9787549e-01   5.8827543e-01   6.2484427e-01   5.1357634e-01   5.2431698e-01   6.0340101e-01   6.6536141e-01   6.3104656e-01   6.9247128e-01   6.7352721e-01   7.0823260e-01   5.9436914e-01   5.6400144e-01   5.5892525e-01   6.2268666e-01   5.5586238e-01   5.2820953e-01   6.1672696e-01   6.0072249e-01   5.2138353e-01   5.2634187e-01   4.6634772e-01   5.2572773e-01   5.9683213e-01   5.2679914e-01   5.4047928e-01   4.7230476e-01   5.2885940e-01   4.6630848e-01   4.8573724e-01   5.3765628e-01   6.9253013e-01   7.0526204e-01   5.8600517e-01   6.7624348e-01   6.6800153e-01   6.0922198e-01   6.5520744e-01   6.4114312e-01   6.6840039e-01   6.6098073e-01   6.0563806e-01   6.6308731e-01   5.6508244e-01   5.9538238e-01   5.4571947e-01   5.6592120e-01   5.8984164e-01   5.5701537e-01   5.4045850e-01   5.1044218e-01   5.3689511e-01   5.2155369e-01   5.4622595e-01   5.2301407e-01
   4.8967710e-01   5.0498932e-01   5.2737574e-01   5.0890673e-01   4.7919573e-01   5.1975720e-01   5.0074226e-01   4.7105934e-01   5.2278252e-01   5.1683232e-01   6.3305289e-01   5.8113562e-01   5.6684656e-01   5.5617911e-01   4.9328083e-01   4.7215768e-01   5.6640739e-01   5.9271377e-01   5.6630326e-01   6.1462586e-01   5.1149349e-01   5.4182714e-01   6.0111103e-01   0.0000000e+00   6.1834888e-01   5.3871600e-01   4.7084407e-01   4.5462153e-01   5.9669006e-01   5.6426679e-01   6.7529357e-01   6.1019469e-01   6.2206151e-01   6.2939543e-01   7.3536429e-01   6.5681617e-01   5.9942403e-01   6.1073385e-01   5.3037850e-01   5.0662241e-01   7.1425883e-01   5.9413749e-01   6.3190357e-01   6.6342210e-01   6.5222768e-01   7.0869943e-01   5.7526590e-01   5.7602668e-01   5.2326496e-01   5.8265652e-01   5.1491934e-01   4.9297865e-01   5.9428293e-01   5.9428320e-01   4.9532954e-01   5.3110134e-01   4.8101482e-01   5.1517221e-01   5.9776698e-01   4.8599016e-01   4.8898770e-01   4.3517092e-01   5.2153132e-01   4.8374007e-01   4.8680347e-01   5.0999657e-01   6.5453025e-01   7.0375395e-01   5.4005100e-01   6.1334063e-01   6.1478367e-01   6.0272220e-01   6.6635418e-01   6.3213362e-01   6.7101524e-01   7.0277001e-01   6.3206382e-01   5.8871340e-01   5.7504270e-01   5.8974522e-01   5.3627126e-01   5.1908143e-01   5.8467769e-01   5.3975328e-01   5.3126371e-01   4.8455962e-01   4.9160397e-01   4.6955220e-01   5.2950904e-01   4.6968227e-01
   5.6964624e-01   5.4582069e-01   6.3964357e-01   5.9585347e-01   6.1747576e-01   5.3938308e-01   5.4921978e-01   5.4161974e-01   6.2196247e-01   5.4862896e-01   7.1438335e-01   6.2879686e-01   5.8634158e-01   5.5729407e-01   5.4985718e-01   5.2330122e-01   6.3300735e-01   6.4579456e-01   6.6427451e-01   6.4424918e-01   5.9194967e-01   5.3407637e-01   6.1651021e-01   6.1834888e-01   0.0000000e+00   5.6774119e-01   4.6006344e-01   3.7987328e-01   5.8885361e-01   6.0913781e-01   6.7688735e-01   6.0797120e-01   7.0338791e-01   6.6689175e-01   8.9786689e-01   6.9347614e-01   5.8720248e-01   6.4405559e-01   6.3154284e-01   5.4288141e-01   6.6278713e-01   5.6931164e-01   6.9069665e-01   7.6046254e-01   7.2119909e-01   7.2552389e-01   6.0899062e-01   5.7647441e-01   6.2329011e-01   6.1273471e-01   5.7542144e-01   5.2429658e-01   7.2281091e-01   6.1844541e-01   5.5858180e-01   5.4126321e-01   5.1983685e-01   5.7515202e-01   6.4409851e-01   5.0353060e-01   5.0106951e-01   4.5744479e-01   5.7329602e-01   5.4648681e-01   5.2293612e-01   5.3097887e-01   6.7011446e-01   6.9686907e-01   6.4833904e-01   7.0835468e-01   6.2021801e-01   5.7692759e-01   6.5266835e-01   6.4595477e-01   7.6460627e-01   7.2440235e-01   6.1313321e-01   6.5511366e-01   6.5913016e-01   6.2255874e-01   6.6537741e-01   6.0467711e-01   6.2482334e-01   6.5464842e-01   6.2300258e-01   5.7869284e-01   5.7853643e-01   5.6291205e-01   6.2089621e-01   5.3810579e-01
   4.6853384e-01   4.5315341e-01   4.5235975e-01   4.5000247e-01   4.8869435e-01   4.3274467e-01   4.6670576e-01   4.6740960e-01   5.1288820e-01   4.6847921e-01   6.2594862e-01   5.5298825e-01   5.3968192e-01   4.9367140e-01   4.7031773e-01   4.9483179e-01   6.0188224e-01   5.4224336e-01   5.5662276e-01   5.4860098e-01   4.9873578e-01   6.5865556e-01   5.6255896e-01   5.3871600e-01   5.6774119e-01   0.0000000e+00   4.3574995e-01   3.6947286e-01   5.2300349e-01   5.6343698e-01   6.4833182e-01   6.0208221e-01   5.7937601e-01   6.1821157e-01   7.1424011e-01   7.6674276e-01   6.0130095e-01   5.5397683e-01   4.8881023e-01   4.6966919e-01   7.2408727e-01   5.4749619e-01   6.5546467e-01   6.4326665e-01   6.4525419e-01   6.7422817e-01   5.8486700e-01   5.6361446e-01   5.5009262e-01   5.8747741e-01   4.8544438e-01   4.8086611e-01   5.9693605e-01   5.6624261e-01   4.7772737e-01   4.3381377e-01   4.1426053e-01   4.8583408e-01   5.7828307e-01   4.5162371e-01   4.1768429e-01   3.3998870e-01   4.5427430e-01   4.0961571e-01   5.1064672e-01   4.7432301e-01   5.5217578e-01   5.8055144e-01   4.9934640e-01   5.3906900e-01   5.9451030e-01   5.8972413e-01   5.4451093e-01   5.6795984e-01   5.7767851e-01   6.1121414e-01   5.5966159e-01   5.9280405e-01   5.2909415e-01   5.2901823e-01   4.4990593e-01   4.5260069e-01   5.0190567e-01   4.7220501e-01   5.4960107e-01   4.4694545e-01   3.9435627e-01   4.5521360e-01   4.7816204e-01   4.0219655e-01
   3.8191434e-01   3.5822033e-01   3.5827741e-01   3.4898128e-01   3.8894710e-01   3.3943207e-01   3.4304006e-01   3.3650561e-01   3.8091967e-01   3.3023209e-01   5.1693323e-01   4.9723632e-01   3.8772820e-01   4.0495754e-01   3.7673872e-01   3.5839782e-01   4.4614974e-01   4.2373021e-01   4.7979425e-01   4.6084356e-01   4.6651270e-01   4.9451596e-01   4.5627506e-01   4.7084407e-01   4.6006344e-01   4.3574995e-01   0.0000000e+00   3.1962375e-01   4.6010114e-01   4.3732068e-01   5.3102699e-01   4.9586542e-01   5.3457436e-01   5.0515712e-01   6.2513646e-01   5.9793131e-01   5.0294852e-01   4.7583775e-01   4.1915591e-01   4.0222092e-01   4.9726411e-01   3.9841231e-01   5.2153933e-01   5.6439525e-01   5.5911576e-01   5.7964957e-01   4.4647605e-01   4.2895348e-01   4.7631329e-01   4.9711834e-01   4.3530621e-01   4.0770221e-01   5.1823848e-01   5.5225875e-01   4.5417778e-01   4.0764506e-01   4.4718456e-01   4.9808765e-01   5.3775807e-01   4.1724502e-01   4.2257142e-01   3.9920579e-01   4.2734689e-01   3.8102363e-01   4.2729988e-01   3.9056356e-01   5.5278291e-01   5.4012822e-01   4.6732824e-01   5.5879060e-01   5.0054189e-01   4.4186512e-01   4.6890424e-01   5.7361249e-01   5.8207524e-01   5.9154210e-01   5.0585368e-01   4.8932927e-01   4.4265735e-01   5.1596174e-01   4.2496790e-01   5.0238019e-01   4.7551978e-01   4.4275628e-01   4.0860638e-01   3.7162991e-01   3.7867851e-01   3.7947152e-01   3.4954544e-01   3.2369565e-01
   3.9103582e-01   3.7106829e-01   4.2062877e-01   3.9836876e-01   3.4084550e-01   4.3638174e-01   4.3649435e-01   3.7956800e-01   3.5323103e-01   3.9486051e-01   5.5095082e-01   5.0616593e-01   4.1797079e-01   4.3696674e-01   3.7750429e-01   3.9517659e-01   4.6198462e-01   4.1972055e-01   4.0671161e-01   4.4581986e-01   4.4359641e-01   4.0648578e-01   4.6766825e-01   4.5462153e-01   3.7987328e-01   3.6947286e-01   3.1962375e-01   0.0000000e+00   4.5822670e-01   4.2009539e-01   5.1690198e-01   4.4944642e-01   4.9422854e-01   4.8758740e-01   5.5415478e-01   6.2080239e-01   4.3918512e-01   4.8124787e-01   3.8764381e-01   3.7417277e-01   4.9426907e-01   3.4716005e-01   4.6110139e-01   5.0620847e-01   4.7846757e-01   5.0343510e-01   4.3690021e-01   3.7522311e-01   3.9777668e-01   4.2658005e-01   3.4736494e-01   3.6846144e-01   4.5012584e-01   4.6590821e-01   3.4267971e-01   3.4591743e-01   3.6278941e-01   3.7876555e-01   4.2949727e-01   3.2831921e-01   3.6292476e-01   3.3517550e-01   3.6366471e-01   3.2718213e-01   3.6472451e-01   3.9152671e-01   5.3213758e-01   5.7544574e-01   4.6905160e-01   4.8288423e-01   4.8999438e-01   4.1247641e-01   4.5603401e-01   4.9433243e-01   5.3272477e-01   5.1457459e-01   4.3912927e-01   4.6238642e-01   5.0816190e-01   4.5956633e-01   4.1923060e-01   4.0774678e-01   4.2701379e-01   4.2567375e-01   3.9177655e-01   3.8758746e-01   3.9130659e-01   4.1270890e-01   3.9060302e-01   3.4829175e-01
   5.2239656e-01   5.5554179e-01   5.3582642e-01   5.1494604e-01   4.4285917e-01   4.4646977e-01   4.7252700e-01   4.4840254e-01   4.8074209e-01   4.8655337e-01   6.4073748e-01   5.4896777e-01   4.9679594e-01   5.1463922e-01   4.6265430e-01   4.9291637e-01   6.3658051e-01   6.0332301e-01   5.6222436e-01   6.0135650e-01   6.4424673e-01   5.5895799e-01   5.9382594e-01   5.9669006e-01   5.8885361e-01   5.2300349e-01   4.6010114e-01   4.5822670e-01   0.0000000e+00   5.2703621e-01   6.2985683e-01   5.8166539e-01   6.3015379e-01   6.1490640e-01   7.4684891e-01   7.9285989e-01   5.7240178e-01   5.7161746e-01   4.8324849e-01   4.7483954e-01   6.4440354e-01   5.3922525e-01   6.0530785e-01   6.3126932e-01   6.3629128e-01   6.5778378e-01   5.8901422e-01   5.2922714e-01   5.5172591e-01   5.2836376e-01   4.9235235e-01   4.8246436e-01   5.8450406e-01   5.6326236e-01   4.8929912e-01   4.6744281e-01   4.8119316e-01   5.0762313e-01   5.6124183e-01   4.7626044e-01   4.6176114e-01   4.6159706e-01   4.9195858e-01   4.6881948e-01   5.2128680e-01   5.6315972e-01   6.9616515e-01   7.1820638e-01   5.9982427e-01   6.4818424e-01   6.4267847e-01   6.4111788e-01   6.3463372e-01   6.4268602e-01   6.4846108e-01   7.2876611e-01   6.1090163e-01   5.9154667e-01   5.5205619e-01   4.8697550e-01   5.4161144e-01   5.4180355e-01   5.4118212e-01   5.6745743e-01   5.0428150e-01   4.7887553e-01   4.9299245e-01   5.0365457e-01   5.0083896e-01   4.4726412e-01
   5.3281778e-01   5.3499178e-01   5.3538580e-01   5.2307200e-01   5.2851120e-01   5.0579966e-01   5.1718674e-01   4.8413523e-01   4.9331956e-01   5.3531584e-01   6.6654810e-01   5.9469920e-01   5.5984629e-01   5.6184575e-01   4.8413037e-01   5.3762880e-01   6.5482493e-01   5.6976192e-01   5.7077635e-01   5.7725178e-01   5.4138917e-01   5.7167717e-01   5.8793769e-01   5.6426679e-01   6.0913781e-01   5.6343698e-01   4.3732068e-01   4.2009539e-01   5.2703621e-01   0.0000000e+00   6.7194836e-01   6.0432096e-01   6.1767099e-01   6.2584082e-01   8.6547177e-01   7.0455953e-01   5.4257606e-01   5.4455652e-01   4.5436400e-01   4.6389193e-01   5.0251649e-01   5.4380583e-01   5.9436534e-01   6.0028692e-01   5.8235417e-01   6.4466265e-01   5.1908588e-01   5.1941757e-01   5.1897940e-01   5.5235089e-01   4.5143150e-01   4.7425163e-01   6.2614499e-01   5.5161635e-01   4.6939654e-01   4.7385802e-01   4.4595590e-01   4.8575335e-01   5.6227123e-01   4.5798362e-01   4.7819217e-01   4.2636999e-01   4.9707399e-01   4.5367313e-01   5.0556854e-01   5.4509804e-01   6.4798503e-01   6.6499806e-01   5.6511852e-01   6.6581176e-01   5.9781618e-01   6.1163568e-01   5.9866046e-01   5.9340944e-01   6.0748088e-01   7.4858555e-01   6.6638747e-01   6.2772310e-01   5.8433445e-01   5.7876426e-01   5.8889694e-01   5.7444023e-01   5.7346777e-01   5.9449116e-01   5.3457904e-01   5.2237791e-01   5.2925885e-01   5.2970830e-01   5.0261005e-01   4.9092947e-01
   6.0150724e-01   5.9607208e-01   5.7413135e-01   5.8710833e-01   6.1132073e-01   5.6685973e-01   5.7408227e-01   5.8172636e-01   6.4904114e-01   6.2186706e-01   7.1094698e-01   6.9349430e-01   6.5006265e-01   6.8381356e-01   6.3332129e-01   5.9934952e-01   7.4061070e-01   6.8975728e-01   6.8692032e-01   6.9714242e-01   6.8169060e-01   5.6697075e-01   7.0476331e-01   6.7529357e-01   6.7688735e-01   6.4833182e-01   5.3102699e-01   5.1690198e-01   6.2985683e-01   6.7194836e-01   0.0000000e+00   6.7005803e-01   6.6327335e-01   7.1740760e-01   7.8514482e-01   7.9210147e-01   6.3398034e-01   6.5269799e-01   5.6492489e-01   5.7663719e-01   7.1331861e-01   6.0105327e-01   6.5849445e-01   7.2572869e-01   6.9315170e-01   7.6010338e-01   6.3479080e-01   6.4260439e-01   6.3071179e-01   6.8549814e-01   6.1440307e-01   6.3505139e-01   7.4806216e-01   6.6056882e-01   5.8856121e-01   5.6844257e-01   5.9254167e-01   6.1200883e-01   7.0457445e-01   5.7885358e-01   6.0878123e-01   5.5868445e-01   5.9833018e-01   5.4126956e-01   6.2511030e-01   5.7219187e-01   7.6511555e-01   7.9323054e-01   6.5821641e-01   8.0193961e-01   6.6793887e-01   7.2148707e-01   7.1486827e-01   7.4501128e-01   7.0499762e-01   7.3149033e-01   6.5798265e-01   7.2255085e-01   5.9381407e-01   6.7781631e-01   6.4645827e-01   5.9379581e-01   6.3378655e-01   6.3363251e-01   6.0207304e-01   5.7863629e-01   6.0052434e-01   5.8518756e-01   5.5956428e-01   5.0778264e-01
   5.4946080e-01   5.5079160e-01   5.5687615e-01   5.4487108e-01   5.1939615e-01   5.5563641e-01   5.0093702e-01   5.1135527e-01   5.5913249e-01   5.4450081e-01   6.5299902e-01   6.2960508e-01   5.9661603e-01   6.2289074e-01   5.0463481e-01   5.1880797e-01   6.5817441e-01   6.0072131e-01   5.8448007e-01   5.9445371e-01   5.9993353e-01   6.4819549e-01   6.5078489e-01   6.1019469e-01   6.0797120e-01   6.0208221e-01   4.9586542e-01   4.4944642e-01   5.8166539e-01   6.0432096e-01   6.7005803e-01   0.0000000e+00   6.2892477e-01   6.6673940e-01   7.4647915e-01   7.0792545e-01   6.0964387e-01   6.4651874e-01   5.6227023e-01   5.4418018e-01   6.3089175e-01   5.9499838e-01   6.6616764e-01   6.9909386e-01   7.1738129e-01   7.3660922e-01   6.3792779e-01   6.1416541e-01   5.8643692e-01   6.1847513e-01   5.5555182e-01   5.5500715e-01   6.7091949e-01   6.2254234e-01   5.4505466e-01   5.3968726e-01   5.5002271e-01   5.4221666e-01   6.1623793e-01   5.3740919e-01   5.6996866e-01   5.2943626e-01   5.3205331e-01   4.9383663e-01   5.7297105e-01   5.6423710e-01   7.3039368e-01   7.2739965e-01   6.4195545e-01   7.5078379e-01   6.4214667e-01   6.2999587e-01   6.4851552e-01   6.7620072e-01   6.6786415e-01   7.3198002e-01   6.5515895e-01   6.6827791e-01   5.7950848e-01   6.0217244e-01   5.6073984e-01   6.1273710e-01   6.2221487e-01   5.7256111e-01   5.4725611e-01   4.9720834e-01   5.1441592e-01   5.2960110e-01   5.5171671e-01   5.3482320e-01
   5.9506882e-01   5.6000650e-01   5.7446237e-01   5.7370554e-01   5.7289029e-01   4.9120220e-01   5.4237007e-01   5.4484031e-01   5.6054968e-01   5.4425053e-01   6.8539322e-01   6.6734920e-01   5.9690533e-01   5.7087301e-01   5.1369677e-01   5.2198092e-01   6.4851568e-01   6.3605423e-01   5.8986070e-01   6.3050501e-01   6.7902494e-01   6.9388363e-01   6.5325818e-01   6.2206151e-01   7.0338791e-01   5.7937601e-01   5.3457436e-01   4.9422854e-01   6.3015379e-01   6.1767099e-01   6.6327335e-01   6.2892477e-01   0.0000000e+00   6.9452893e-01   7.7228372e-01   8.1680269e-01   6.5452525e-01   6.9969124e-01   5.5240587e-01   5.4692132e-01   6.0675186e-01   5.7518245e-01   6.5785658e-01   7.6444925e-01   6.9436241e-01   7.3868758e-01   6.6531925e-01   6.2406073e-01   6.2122723e-01   6.0071201e-01   5.9492367e-01   6.0710792e-01   6.9327240e-01   6.9375264e-01   5.7402042e-01   5.4010038e-01   5.7456025e-01   5.7933414e-01   6.5571705e-01   5.5927829e-01   5.5015887e-01   5.2666815e-01   5.6645312e-01   5.1359671e-01   6.2048385e-01   5.5611237e-01   7.2608322e-01   7.2495924e-01   6.4460564e-01   7.2047560e-01   6.8770005e-01   6.5580664e-01   6.7299851e-01   6.5958820e-01   6.6373687e-01   7.1309886e-01   6.9783647e-01   6.5101283e-01   6.7878875e-01   5.3975928e-01   5.8087854e-01   6.0899861e-01   6.2639334e-01   6.0825936e-01   5.8432744e-01   5.3407761e-01   5.5149972e-01   5.2080016e-01   5.5554808e-01   5.2234501e-01
   6.0829059e-01   5.9529462e-01   5.7498111e-01   5.4933864e-01   5.7670248e-01   6.1612903e-01   5.6756641e-01   5.3851587e-01   5.7459522e-01   5.4687083e-01   6.8969102e-01   6.8515976e-01   6.0657815e-01   6.3399652e-01   5.6243361e-01   5.3413988e-01   6.4692963e-01   6.5066721e-01   6.0995875e-01   6.7096417e-01   6.4743402e-01   6.8046360e-01   6.7726062e-01   6.2939543e-01   6.6689175e-01   6.1821157e-01   5.0515712e-01   4.8758740e-01   6.1490640e-01   6.2584082e-01   7.1740760e-01   6.6673940e-01   6.9452893e-01   0.0000000e+00   8.1230589e-01   8.0394804e-01   6.3471598e-01   6.3561335e-01   5.8357914e-01   5.8812431e-01   6.4308066e-01   5.9494361e-01   6.9287240e-01   7.2476106e-01   6.7748058e-01   7.7252019e-01   6.8456702e-01   6.3719200e-01   6.0710230e-01   6.1873840e-01   5.9420300e-01   5.9843892e-01   6.7044585e-01   6.2897148e-01   5.7901086e-01   5.6874898e-01   5.6437112e-01   5.4685707e-01   6.2943691e-01   5.6822113e-01   5.8512429e-01   5.3998477e-01   5.7522029e-01   5.4843224e-01   5.5157398e-01   5.7453062e-01   7.2854207e-01   7.7645819e-01   6.1732677e-01   7.1952981e-01   6.3369967e-01   6.5408009e-01   6.9014992e-01   7.2636701e-01   6.6318574e-01   7.6323007e-01   6.7239502e-01   6.5652660e-01   6.0649650e-01   5.8547605e-01   6.3177352e-01   6.1787603e-01   6.7476318e-01   6.4388325e-01   6.1988871e-01   5.8686592e-01   5.5970130e-01   5.9879690e-01   5.8955793e-01   5.5591631e-01
   7.7443950e-01   7.2713048e-01   6.7602504e-01   6.1857407e-01   7.6709102e-01   6.2800255e-01   7.1415157e-01   6.1412001e-01   6.7046797e-01   6.3448001e-01   8.5144199e-01   8.2660601e-01   6.6989628e-01   6.9664475e-01   6.7981825e-01   7.1531355e-01   8.5966203e-01   8.1601752e-01   8.4681167e-01   7.8612322e-01   7.0391311e-01   7.1888869e-01   7.7795906e-01   7.3536429e-01   8.9786689e-01   7.1424011e-01   6.2513646e-01   5.5415478e-01   7.4684891e-01   8.6547177e-01   7.8514482e-01   7.4647915e-01   7.7228372e-01   8.1230589e-01   0.0000000e+00   9.9291073e-01   7.6581751e-01   7.9833535e-01   7.9407887e-01   6.4415701e-01   8.0628930e-01   7.3286200e-01   9.1195662e-01   9.0136420e-01   8.3806042e-01   8.1397024e-01   7.8597373e-01   7.1610534e-01   7.4202859e-01   7.1292122e-01   6.5207239e-01   6.5413081e-01   7.0787910e-01   7.6752734e-01   7.7181384e-01   7.2760400e-01   6.3053220e-01   6.6755856e-01   7.6663636e-01   6.4934435e-01   7.6876778e-01   6.9338686e-01   7.7626199e-01   6.4154584e-01   7.3427798e-01   6.9473459e-01   8.4515686e-01   9.1214332e-01   8.0461058e-01   8.2790828e-01   8.0382167e-01   8.2830386e-01   8.4411032e-01   7.9249660e-01   6.6149959e-01   8.7058072e-01   7.6631610e-01   7.0887627e-01   6.8207400e-01   7.1040125e-01   7.3550263e-01   6.5441462e-01   6.5684937e-01   6.8574736e-01   6.1721910e-01   6.4410682e-01   5.7278802e-01   5.7602370e-01   6.3561267e-01   6.5901466e-01
   7.2184808e-01   7.8394291e-01   7.6931665e-01   6.9794481e-01   6.6684840e-01   6.1884897e-01   6.4995230e-01   6.7278407e-01   6.7920691e-01   6.6166628e-01   8.5821360e-01   8.0379592e-01   6.7117293e-01   7.2354610e-01   6.6336355e-01   7.0050845e-01   8.0250085e-01   7.6589370e-01   7.3861786e-01   7.3934559e-01   7.5065518e-01   6.7042862e-01   6.9787549e-01   6.5681617e-01   6.9347614e-01   7.6674276e-01   5.9793131e-01   6.2080239e-01   7.9285989e-01   7.0455953e-01   7.9210147e-01   7.0792545e-01   8.1680269e-01   8.0394804e-01   9.9291073e-01   0.0000000e+00   6.9486359e-01   7.4796517e-01   6.7433639e-01   5.9175489e-01   7.7037648e-01   9.3113500e-01   9.3322623e-01   8.6907197e-01   7.2845254e-01   8.8835861e-01   8.2986551e-01   6.9853509e-01   6.8498837e-01   7.2819928e-01   7.4905059e-01   7.7449749e-01   8.2515342e-01   7.5326502e-01   6.9669510e-01   7.0175414e-01   6.2104582e-01   5.8587292e-01   7.3994772e-01   7.2843731e-01   7.3435359e-01   7.0557881e-01   6.4807709e-01   6.3697428e-01   6.2657391e-01   6.9586929e-01   8.5113282e-01   8.3165309e-01   6.9569971e-01   8.0120616e-01   8.1573953e-01   9.1676249e-01   8.7395114e-01   8.8145817e-01   8.0473317e-01   1.0000000e+00   8.8067130e-01   8.3561113e-01   7.7649452e-01   9.0584374e-01   8.7176645e-01   8.4058731e-01   7.3572516e-01   7.6127652e-01   7.4748480e-01   6.9173234e-01   7.5745315e-01   7.6625543e-01   7.1012191e-01   6.6525185e-01
   5.3946197e-01   5.2398939e-01   5.4474120e-01   5.3868673e-01   4.7269814e-01   5.0949320e-01   5.4464633e-01   5.1652427e-01   5.6500312e-01   4.8665298e-01   7.1435909e-01   5.9471238e-01   5.4080494e-01   5.5829018e-01   5.0991549e-01   5.2689767e-01   6.4435669e-01   5.9823705e-01   6.0755546e-01   6.0713570e-01   6.0746145e-01   5.2744947e-01   5.8827543e-01   5.9942403e-01   5.8720248e-01   6.0130095e-01   5.0294852e-01   4.3918512e-01   5.7240178e-01   5.4257606e-01   6.3398034e-01   6.0964387e-01   6.5452525e-01   6.3471598e-01   7.6581751e-01   6.9486359e-01   0.0000000e+00   5.8352497e-01   4.8326919e-01   5.4885749e-01   6.1570469e-01   5.9529254e-01   7.1825475e-01   7.3316988e-01   6.7051221e-01   6.8521272e-01   6.4461433e-01   6.5050280e-01   5.6569948e-01   5.4911095e-01   5.2666209e-01   5.1358738e-01   6.8934520e-01   5.7538693e-01   5.0279969e-01   5.4171069e-01   4.7790265e-01   5.3124807e-01   5.9827170e-01   4.9447440e-01   5.2882639e-01   5.0566679e-01   4.9856935e-01   4.8001344e-01   5.6843162e-01   6.1374746e-01   7.0895909e-01   7.2834567e-01   5.6530226e-01   6.8317018e-01   5.8936701e-01   6.0586354e-01   6.1158424e-01   6.3974838e-01   6.1963306e-01   7.4184472e-01   6.3259193e-01   5.8493305e-01   5.6696697e-01   5.9059406e-01   5.5518720e-01   5.8494651e-01   5.7737824e-01   6.0521920e-01   5.3341587e-01   5.0429177e-01   4.6254134e-01   4.9778906e-01   5.0337227e-01   5.1679836e-01
   5.3857126e-01   5.2809084e-01   5.1368321e-01   5.0103631e-01   4.9878591e-01   4.7772012e-01   4.9483569e-01   4.7544275e-01   5.2623461e-01   4.9006596e-01   6.4616427e-01   5.9223968e-01   5.5294304e-01   5.5661821e-01   4.9308868e-01   4.9467133e-01   6.2973809e-01   5.8070357e-01   5.8649060e-01   6.1148149e-01   7.1756675e-01   5.2744790e-01   6.2484427e-01   6.1073385e-01   6.4405559e-01   5.5397683e-01   4.7583775e-01   4.8124787e-01   5.7161746e-01   5.4455652e-01   6.5269799e-01   6.4651874e-01   6.9969124e-01   6.3561335e-01   7.9833535e-01   7.4796517e-01   5.8352497e-01   0.0000000e+00   5.1000465e-01   5.7023752e-01   6.0362753e-01   5.8615096e-01   6.5884749e-01   7.1937855e-01   6.7866853e-01   6.8603065e-01   5.6650422e-01   5.5552577e-01   5.3785141e-01   5.9855145e-01   5.7442205e-01   5.5002976e-01   7.4475139e-01   6.0155007e-01   5.1891476e-01   5.2860851e-01   4.7159994e-01   4.7282738e-01   5.3937258e-01   4.7973741e-01   5.1645397e-01   4.4492659e-01   5.2234573e-01   4.6330693e-01   5.6490933e-01   5.2490514e-01   7.0572429e-01   7.1838826e-01   5.9874899e-01   6.4237812e-01   5.8482997e-01   5.8107141e-01   5.9545073e-01   6.2197896e-01   5.5862441e-01   6.8454041e-01   5.9578337e-01   6.0047241e-01   5.3054002e-01   6.0692730e-01   5.2164064e-01   5.4812316e-01   4.8523552e-01   5.1726394e-01   4.6902722e-01   4.3758509e-01   4.1830816e-01   4.8108710e-01   5.1847851e-01   4.4487010e-01
   4.8406952e-01   4.6510992e-01   4.8251888e-01   4.5969440e-01   4.4855649e-01   4.5652581e-01   4.8967699e-01   4.5443830e-01   5.1181443e-01   4.6363682e-01   6.1842271e-01   5.7338199e-01   5.1418785e-01   5.3791248e-01   4.5459038e-01   4.4634776e-01   5.8747890e-01   5.2827066e-01   5.1179886e-01   5.8512162e-01   5.3530652e-01   4.3379479e-01   5.1357634e-01   5.3037850e-01   6.3154284e-01   4.8881023e-01   4.1915591e-01   3.8764381e-01   4.8324849e-01   4.5436400e-01   5.6492489e-01   5.6227023e-01   5.5240587e-01   5.8357914e-01   7.9407887e-01   6.7433639e-01   4.8326919e-01   5.1000465e-01   0.0000000e+00   4.4385959e-01   5.0648434e-01   5.7449225e-01   6.1052475e-01   6.3835525e-01   6.0288752e-01   6.0805823e-01   5.3533653e-01   5.1727963e-01   4.6144241e-01   5.1952874e-01   4.8037808e-01   4.7709402e-01   6.4404128e-01   5.8325011e-01   4.5819992e-01   4.5795881e-01   4.5214605e-01   4.2209179e-01   5.0147004e-01   4.3505655e-01   4.3323511e-01   4.0097911e-01   5.2264680e-01   4.2636365e-01   4.6399122e-01   4.4726687e-01   6.4588647e-01   6.4021442e-01   5.2915358e-01   5.6570329e-01   5.1348023e-01   5.4919532e-01   5.6092183e-01   5.7906980e-01   4.9885753e-01   6.1599227e-01   5.3649943e-01   5.2845147e-01   4.5574594e-01   5.5627298e-01   4.8026125e-01   4.9129423e-01   4.6932057e-01   4.5951638e-01   4.5536197e-01   4.3612709e-01   4.4007917e-01   4.4063449e-01   4.9394902e-01   4.5817424e-01
   4.5398515e-01   4.3160392e-01   4.4402778e-01   4.5210370e-01   4.1742144e-01   3.8592273e-01   4.1650975e-01   4.0014677e-01   4.1785664e-01   4.4808938e-01   6.2895173e-01   5.4340383e-01   5.2016862e-01   5.1766070e-01   4.4350648e-01   4.6211581e-01   5.6006419e-01   4.9226060e-01   4.9131553e-01   5.8771448e-01   5.5446057e-01   4.8062509e-01   5.2431698e-01   5.0662241e-01   5.4288141e-01   4.6966919e-01   4.0222092e-01   3.7417277e-01   4.7483954e-01   4.6389193e-01   5.7663719e-01   5.4418018e-01   5.4692132e-01   5.8812431e-01   6.4415701e-01   5.9175489e-01   5.4885749e-01   5.7023752e-01   4.4385959e-01   0.0000000e+00   5.1752419e-01   5.6277924e-01   5.8896802e-01   6.0469183e-01   5.9792169e-01   6.2035036e-01   5.5012410e-01   5.1732643e-01   4.6567433e-01   4.9823368e-01   4.3602364e-01   4.6289296e-01   5.6491309e-01   5.6648044e-01   4.5514782e-01   4.6188556e-01   4.5417828e-01   4.1971838e-01   5.3853861e-01   4.3788230e-01   4.6242974e-01   4.0675812e-01   4.6204417e-01   4.1063579e-01   4.4086573e-01   4.1582174e-01   6.1429209e-01   6.0261654e-01   4.8297468e-01   5.5910845e-01   4.8359930e-01   4.9290427e-01   5.2191465e-01   5.3031495e-01   5.3667259e-01   5.5716847e-01   5.3440570e-01   4.9154278e-01   4.4839132e-01   5.0968833e-01   4.8935003e-01   4.7564988e-01   4.6240601e-01   5.0921719e-01   4.6558322e-01   4.5040163e-01   3.9508586e-01   4.1511518e-01   4.3639899e-01   4.2433325e-01
   7.0218589e-01   6.8693954e-01   6.4291271e-01   6.0431173e-01   6.2466208e-01   6.2907766e-01   5.5882406e-01   5.6121238e-01   6.8339399e-01   6.5277158e-01   7.7055942e-01   6.7737250e-01   6.5757785e-01   5.9464788e-01   5.2265742e-01   5.4653162e-01   6.4485524e-01   5.9380305e-01   6.3521087e-01   6.7987182e-01   6.8458461e-01   6.0398263e-01   6.0340101e-01   7.1425883e-01   6.6278713e-01   7.2408727e-01   4.9726411e-01   4.9426907e-01   6.4440354e-01   5.0251649e-01   7.1331861e-01   6.3089175e-01   6.0675186e-01   6.4308066e-01   8.0628930e-01   7.7037648e-01   6.1570469e-01   6.0362753e-01   5.0648434e-01   5.1752419e-01   0.0000000e+00   6.5353820e-01   7.0581630e-01   7.8483941e-01   7.3428793e-01   7.4724572e-01   6.1064098e-01   6.1362857e-01   6.0357316e-01   6.6264133e-01   6.3588564e-01   6.7229533e-01   5.8507805e-01   6.0318397e-01   5.5535960e-01   5.4482745e-01   6.0248390e-01   5.4950151e-01   6.0093448e-01   6.1124038e-01   6.1943258e-01   6.4599312e-01   6.9761049e-01   6.1116682e-01   5.5951776e-01   5.5333665e-01   7.4671474e-01   8.1291523e-01   6.4435240e-01   7.9820033e-01   6.8578219e-01   6.5851499e-01   7.4432055e-01   7.9742624e-01   7.8573506e-01   9.4289784e-01   7.4076492e-01   6.9073255e-01   6.0264348e-01   6.3412983e-01   6.2168219e-01   6.1618155e-01   7.3318305e-01   8.0964312e-01   7.0827570e-01   6.4722278e-01   6.8271744e-01   6.3326066e-01   6.7546347e-01   6.5534715e-01
   5.5670949e-01   4.8225427e-01   4.7024991e-01   5.3675037e-01   5.6347385e-01   5.3028835e-01   4.4336387e-01   4.0069427e-01   4.9229448e-01   5.1569902e-01   6.6918226e-01   5.7817397e-01   6.0585313e-01   5.7227034e-01   5.4942715e-01   5.1313008e-01   5.8786898e-01   5.4591556e-01   5.6427389e-01   6.2638489e-01   6.4806571e-01   6.4792463e-01   6.6536141e-01   5.9413749e-01   5.6931164e-01   5.4749619e-01   3.9841231e-01   3.4716005e-01   5.3922525e-01   5.4380583e-01   6.0105327e-01   5.9499838e-01   5.7518245e-01   5.9494361e-01   7.3286200e-01   9.3113500e-01   5.9529254e-01   5.8615096e-01   5.7449225e-01   5.6277924e-01   6.5353820e-01   0.0000000e+00   6.6085243e-01   6.6081015e-01   5.9224575e-01   6.1930179e-01   5.2060383e-01   5.2422241e-01   5.5983526e-01   5.7416708e-01   5.4213511e-01   5.0998350e-01   5.0539011e-01   5.6820834e-01   5.1218666e-01   5.0316677e-01   5.4845840e-01   5.2159532e-01   6.2874084e-01   5.0578816e-01   4.5677945e-01   4.0530713e-01   4.3313435e-01   3.7899587e-01   5.8311168e-01   5.8696632e-01   7.2356444e-01   7.7077739e-01   6.5474257e-01   7.5461537e-01   7.0484104e-01   6.6110997e-01   6.6595019e-01   6.6374362e-01   7.2262824e-01   7.6905557e-01   7.0993568e-01   6.2699971e-01   6.0766411e-01   6.2296656e-01   5.6658239e-01   5.1170508e-01   5.6290208e-01   6.7687508e-01   6.1288721e-01   5.5048875e-01   5.1625196e-01   5.1338722e-01   5.6679401e-01   5.5780058e-01
   5.4522933e-01   5.2988799e-01   5.4026609e-01   5.3420302e-01   5.3061674e-01   5.1744108e-01   5.1576010e-01   5.1994282e-01   5.8833822e-01   5.6766830e-01   7.0121682e-01   6.1109663e-01   5.4588129e-01   5.8652579e-01   5.4885242e-01   5.4195855e-01   6.6007498e-01   5.9726489e-01   5.9759050e-01   6.1987094e-01   6.5022112e-01   6.6234869e-01   6.3104656e-01   6.3190357e-01   6.9069665e-01   6.5546467e-01   5.2153933e-01   4.6110139e-01   6.0530785e-01   5.9436534e-01   6.5849445e-01   6.6616764e-01   6.5785658e-01   6.9287240e-01   9.1195662e-01   9.3322623e-01   7.1825475e-01   6.5884749e-01   6.1052475e-01   5.8896802e-01   7.0581630e-01   6.6085243e-01   0.0000000e+00   7.4878576e-01   7.0135932e-01   7.4275838e-01   6.3812753e-01   6.4471012e-01   6.1191741e-01   6.4585791e-01   5.8524011e-01   5.8592759e-01   6.8358140e-01   6.3762894e-01   5.6658569e-01   5.5592607e-01   5.5813810e-01   5.5719367e-01   6.4952967e-01   5.7279987e-01   5.4585737e-01   5.3748089e-01   5.4859428e-01   5.1411160e-01   5.7388132e-01   5.5992258e-01   7.3567458e-01   7.3635626e-01   6.2917938e-01   7.0340839e-01   6.5762627e-01   6.5498381e-01   6.3516477e-01   6.4218460e-01   6.5184715e-01   7.1456689e-01   6.7093384e-01   6.0733996e-01   5.2799940e-01   5.2491767e-01   5.1905792e-01   5.3586307e-01   5.7519578e-01   5.8673814e-01   5.4464880e-01   5.5820873e-01   5.3954971e-01   5.4402515e-01   5.7671563e-01   5.2814811e-01
   6.4426727e-01   6.1049796e-01   6.1525971e-01   6.1450903e-01   6.3065309e-01   5.9281412e-01   5.6976468e-01   5.7938782e-01   6.2401996e-01   5.7696566e-01   7.6083557e-01   7.0936203e-01   6.6158306e-01   6.4281112e-01   5.7133233e-01   5.7761292e-01   6.5568255e-01   6.5960785e-01   6.4959624e-01   6.8928374e-01   7.1492316e-01   6.8144109e-01   6.9247128e-01   6.6342210e-01   7.6046254e-01   6.4326665e-01   5.6439525e-01   5.0620847e-01   6.3126932e-01   6.0028692e-01   7.2572869e-01   6.9909386e-01   7.6444925e-01   7.2476106e-01   9.0136420e-01   8.6907197e-01   7.3316988e-01   7.1937855e-01   6.3835525e-01   6.0469183e-01   7.8483941e-01   6.6081015e-01   7.4878576e-01   0.0000000e+00   7.1650339e-01   7.6304375e-01   6.5762038e-01   6.3938647e-01   6.2904106e-01   6.7772478e-01   6.5599977e-01   6.0326341e-01   7.7710288e-01   7.1851551e-01   6.1274938e-01   5.9296304e-01   5.8784965e-01   5.9387756e-01   6.6486385e-01   5.4069813e-01   5.7789427e-01   5.5228396e-01   6.4454184e-01   5.8226480e-01   6.2713398e-01   5.3745022e-01   7.3206552e-01   7.4666739e-01   6.5143241e-01   6.8567315e-01   6.7812327e-01   6.6758945e-01   7.2397541e-01   7.3734006e-01   7.1362749e-01   8.0615721e-01   7.2398305e-01   6.4827316e-01   5.5661962e-01   6.6409557e-01   6.2427116e-01   5.9507686e-01   6.1942138e-01   6.1847563e-01   5.9920592e-01   5.5958125e-01   6.0114145e-01   5.5777607e-01   5.8728165e-01   5.9780832e-01
   5.8317630e-01   5.7617847e-01   6.0090496e-01   5.9237556e-01   5.9067128e-01   5.7064147e-01   5.7151970e-01   5.3580923e-01   6.3244535e-01   5.9567285e-01   7.0303812e-01   6.9698853e-01   6.1416569e-01   6.1369111e-01   5.5968359e-01   5.5794542e-01   6.6527152e-01   6.3299232e-01   6.2672162e-01   6.7401832e-01   7.3738968e-01   6.6844597e-01   6.7352721e-01   6.5222768e-01   7.2119909e-01   6.4525419e-01   5.5911576e-01   4.7846757e-01   6.3629128e-01   5.8235417e-01   6.9315170e-01   7.1738129e-01   6.9436241e-01   6.7748058e-01   8.3806042e-01   7.2845254e-01   6.7051221e-01   6.7866853e-01   6.0288752e-01   5.9792169e-01   7.3428793e-01   5.9224575e-01   7.0135932e-01   7.1650339e-01   0.0000000e+00   6.9325445e-01   6.2876325e-01   6.1638801e-01   5.8617880e-01   6.4051796e-01   5.8847496e-01   5.4076782e-01   7.0950531e-01   6.4714387e-01   5.5100964e-01   5.1731761e-01   5.6705007e-01   5.6274625e-01   6.2072343e-01   5.5114256e-01   5.4495715e-01   5.2385176e-01   5.8669268e-01   5.1825081e-01   6.1622890e-01   5.3617853e-01   7.2345115e-01   7.1568092e-01   6.5183262e-01   7.0214364e-01   6.3306195e-01   6.2730301e-01   6.9741684e-01   6.6949682e-01   6.7581353e-01   6.6855291e-01   6.8599376e-01   6.6603917e-01   5.9819283e-01   6.5665532e-01   6.7224293e-01   6.4186888e-01   6.6156636e-01   6.4115410e-01   5.7257149e-01   5.3791490e-01   5.5474894e-01   5.4528854e-01   5.4581595e-01   5.5943056e-01
   6.1117335e-01   6.1914112e-01   6.2523951e-01   6.2403642e-01   6.2048281e-01   6.2073635e-01   5.9678821e-01   5.8280037e-01   6.5678714e-01   5.9551525e-01   7.8604231e-01   7.2641934e-01   6.6860449e-01   6.8236115e-01   6.0948410e-01   6.1894642e-01   6.7058268e-01   6.8932447e-01   6.4829812e-01   7.0175859e-01   7.4579551e-01   6.9254646e-01   7.0823260e-01   7.0869943e-01   7.2552389e-01   6.7422817e-01   5.7964957e-01   5.0343510e-01   6.5778378e-01   6.4466265e-01   7.6010338e-01   7.3660922e-01   7.3868758e-01   7.7252019e-01   8.1397024e-01   8.8835861e-01   6.8521272e-01   6.8603065e-01   6.0805823e-01   6.2035036e-01   7.4724572e-01   6.1930179e-01   7.4275838e-01   7.6304375e-01   6.9325445e-01   0.0000000e+00   7.4490004e-01   6.9236979e-01   6.5891112e-01   6.9514661e-01   6.5537780e-01   6.0905034e-01   7.9767526e-01   6.9874923e-01   6.1433019e-01   5.8587199e-01   5.8892522e-01   6.0779485e-01   7.1344901e-01   6.4520636e-01   5.8222105e-01   5.3517813e-01   6.1638140e-01   5.4380147e-01   6.2021871e-01   5.6446833e-01   7.8787472e-01   7.5515091e-01   7.0657077e-01   7.2636340e-01   6.7708086e-01   6.4859360e-01   6.8466931e-01   7.2219937e-01   6.7768749e-01   7.8715965e-01   7.2462123e-01   6.6089025e-01   6.4098651e-01   6.4992573e-01   6.2235250e-01   6.0002328e-01   6.0742644e-01   6.3908713e-01   6.2270440e-01   5.8852445e-01   6.1966049e-01   5.7386518e-01   5.6187127e-01   5.7945282e-01
   5.5324759e-01   5.2377904e-01   5.0460968e-01   5.0493713e-01   5.0800671e-01   4.7523032e-01   5.1511607e-01   5.1156606e-01   5.3211451e-01   5.1262749e-01   6.9509189e-01   6.3603538e-01   5.2643927e-01   5.6311515e-01   5.0296603e-01   4.9187972e-01   5.3055480e-01   5.9713527e-01   6.0309775e-01   6.0714054e-01   5.8995348e-01   4.6396646e-01   5.9436914e-01   5.7526590e-01   6.0899062e-01   5.8486700e-01   4.4647605e-01   4.3690021e-01   5.8901422e-01   5.1908588e-01   6.3479080e-01   6.3792779e-01   6.6531925e-01   6.8456702e-01   7.8597373e-01   8.2986551e-01   6.4461433e-01   5.6650422e-01   5.3533653e-01   5.5012410e-01   6.1064098e-01   5.2060383e-01   6.3812753e-01   6.5762038e-01   6.2876325e-01   7.4490004e-01   0.0000000e+00   5.8680894e-01   5.7297835e-01   6.1342007e-01   5.6824887e-01   5.3305591e-01   6.4120856e-01   5.9546495e-01   5.3499209e-01   5.3072550e-01   5.2928454e-01   5.2939528e-01   5.8268737e-01   5.1790543e-01   5.1786065e-01   4.9691748e-01   5.2937427e-01   4.6440819e-01   4.9975176e-01   5.0343324e-01   6.8383725e-01   7.0872663e-01   5.9027650e-01   6.5867563e-01   6.1817558e-01   6.2392927e-01   6.1133432e-01   6.4708596e-01   6.2392544e-01   6.6469277e-01   6.0211815e-01   5.7810784e-01   5.3588247e-01   5.1432939e-01   5.5279176e-01   5.4649259e-01   5.9497730e-01   5.6286840e-01   5.3018944e-01   4.9926335e-01   4.9994138e-01   5.1285318e-01   5.0327343e-01   5.0177135e-01
   4.7394487e-01   4.8421195e-01   4.6931673e-01   4.8184711e-01   4.7005050e-01   4.4582638e-01   4.8049705e-01   4.5311717e-01   5.0672139e-01   4.4573010e-01   6.3029879e-01   5.7009884e-01   5.2835696e-01   5.5256644e-01   4.7403769e-01   4.6465955e-01   5.3205136e-01   5.4782150e-01   5.4865452e-01   5.4435998e-01   5.4411682e-01   5.1640898e-01   5.6400144e-01   5.7602668e-01   5.7647441e-01   5.6361446e-01   4.2895348e-01   3.7522311e-01   5.2922714e-01   5.1941757e-01   6.4260439e-01   6.1416541e-01   6.2406073e-01   6.3719200e-01   7.1610534e-01   6.9853509e-01   6.5050280e-01   5.5552577e-01   5.1727963e-01   5.1732643e-01   6.1362857e-01   5.2422241e-01   6.4471012e-01   6.3938647e-01   6.1638801e-01   6.9236979e-01   5.8680894e-01   0.0000000e+00   5.5263299e-01   5.5980157e-01   5.3317032e-01   5.3048744e-01   5.7105808e-01   5.8973822e-01   4.9298634e-01   4.8750722e-01   4.8190963e-01   4.7118991e-01   5.5760832e-01   4.8316876e-01   4.9793496e-01   4.9623107e-01   5.2316773e-01   4.5706366e-01   5.0416571e-01   4.7270247e-01   6.2477022e-01   6.0639752e-01   5.4307525e-01   6.5763539e-01   5.9179882e-01   5.7121894e-01   6.1160438e-01   5.6096702e-01   5.7604630e-01   5.9298946e-01   5.7690789e-01   5.1168826e-01   4.9544324e-01   5.2908832e-01   5.0541623e-01   5.1091226e-01   5.0927441e-01   5.0840525e-01   4.8992529e-01   4.5808771e-01   4.3571377e-01   4.4871905e-01   4.5344515e-01   4.1709622e-01
   4.8868955e-01   4.7662081e-01   4.6165005e-01   4.7270198e-01   4.4993006e-01   4.3866706e-01   4.4564010e-01   4.5146109e-01   4.8524955e-01   4.6221331e-01   6.0502703e-01   5.7698761e-01   5.4644568e-01   5.3603555e-01   4.7598210e-01   4.7145808e-01   5.7072613e-01   5.3557297e-01   5.1645635e-01   5.7735231e-01   5.2790668e-01   4.9078267e-01   5.5892525e-01   5.2326496e-01   6.2329011e-01   5.5009262e-01   4.7631329e-01   3.9777668e-01   5.5172591e-01   5.1897940e-01   6.3071179e-01   5.8643692e-01   6.2122723e-01   6.0710230e-01   7.4202859e-01   6.8498837e-01   5.6569948e-01   5.3785141e-01   4.6144241e-01   4.6567433e-01   6.0357316e-01   5.5983526e-01   6.1191741e-01   6.2904106e-01   5.8617880e-01   6.5891112e-01   5.7297835e-01   5.5263299e-01   0.0000000e+00   5.5170757e-01   5.1537917e-01   4.9443878e-01   6.8253091e-01   5.6253098e-01   5.0352113e-01   4.7580503e-01   4.6661619e-01   4.4660253e-01   5.8196840e-01   5.0831387e-01   5.1059837e-01   4.7776972e-01   5.2931444e-01   4.6198568e-01   4.8662100e-01   4.7538093e-01   6.5635310e-01   6.1055654e-01   5.6807959e-01   6.4941432e-01   5.5656353e-01   5.2769351e-01   5.9037990e-01   5.2587680e-01   6.0210384e-01   6.2703633e-01   6.0261800e-01   5.9135173e-01   5.2746258e-01   5.7334572e-01   5.5498135e-01   5.6073180e-01   5.2728880e-01   5.3192012e-01   5.1925193e-01   4.7948810e-01   4.7409494e-01   4.7475563e-01   4.9198139e-01   4.2727498e-01
   5.2137266e-01   4.9925441e-01   5.2172191e-01   5.3813513e-01   5.5203362e-01   5.1285212e-01   5.3427194e-01   5.0085263e-01   5.5620718e-01   5.1433970e-01   6.4971762e-01   6.2332602e-01   6.0971171e-01   6.1659883e-01   5.3473806e-01   5.4447052e-01   5.7256491e-01   6.0632971e-01   5.7582435e-01   5.7757756e-01   5.3060012e-01   5.5582525e-01   6.2268666e-01   5.8265652e-01   6.1273471e-01   5.8747741e-01   4.9711834e-01   4.2658005e-01   5.2836376e-01   5.5235089e-01   6.8549814e-01   6.1847513e-01   6.0071201e-01   6.1873840e-01   7.1292122e-01   7.2819928e-01   5.4911095e-01   5.9855145e-01   5.1952874e-01   4.9823368e-01   6.6264133e-01   5.7416708e-01   6.4585791e-01   6.7772478e-01   6.4051796e-01   6.9514661e-01   6.1342007e-01   5.5980157e-01   5.5170757e-01   0.0000000e+00   5.3395560e-01   4.9283429e-01   6.2714974e-01   5.8029277e-01   4.7990423e-01   4.6859147e-01   4.2551568e-01   4.7445264e-01   5.5010693e-01   4.4882568e-01   4.8520462e-01   4.8546789e-01   4.7459039e-01   4.3008691e-01   5.0633359e-01   4.7577392e-01   6.8625159e-01   6.4084429e-01   5.2214969e-01   5.8747624e-01   5.7398472e-01   5.5707825e-01   6.0090065e-01   5.9135569e-01   6.0279532e-01   6.1571826e-01   6.2189328e-01   5.5909715e-01   5.7964426e-01   6.0266575e-01   5.4281872e-01   5.2333854e-01   5.3047097e-01   6.1686222e-01   5.4099214e-01   4.8519800e-01   5.2335057e-01   5.1324068e-01   5.3737313e-01   5.2883988e-01
   4.3935834e-01   4.3389925e-01   4.4000711e-01   4.5828042e-01   4.7636225e-01   4.0672478e-01   4.2771951e-01   4.3766277e-01   5.0811656e-01   4.5882077e-01   5.6898967e-01   5.4892164e-01   5.0465768e-01   4.9207976e-01   4.4327026e-01   4.4315449e-01   5.0800298e-01   5.0057206e-01   5.0142358e-01   5.6091345e-01   6.0800774e-01   5.5395209e-01   5.5586238e-01   5.1491934e-01   5.7542144e-01   4.8544438e-01   4.3530621e-01   3.4736494e-01   4.9235235e-01   4.5143150e-01   6.1440307e-01   5.5555182e-01   5.9492367e-01   5.9420300e-01   6.5207239e-01   7.4905059e-01   5.2666209e-01   5.7442205e-01   4.8037808e-01   4.3602364e-01   6.3588564e-01   5.4213511e-01   5.8524011e-01   6.5599977e-01   5.8847496e-01   6.5537780e-01   5.6824887e-01   5.3317032e-01   5.1537917e-01   5.3395560e-01   0.0000000e+00   4.6376352e-01   5.8258645e-01   5.7376322e-01   4.4406085e-01   4.2281763e-01   4.2766120e-01   4.5788752e-01   5.2354410e-01   4.5408869e-01   4.6356354e-01   4.4957558e-01   4.7106819e-01   3.9517917e-01   4.4861343e-01   4.5117070e-01   6.4260696e-01   6.2425646e-01   5.5469377e-01   5.6913771e-01   5.5281103e-01   5.2812082e-01   5.4918131e-01   5.0920875e-01   5.4312068e-01   6.1042433e-01   5.5211043e-01   5.6221733e-01   4.5117555e-01   4.9824610e-01   4.9677164e-01   4.6928759e-01   4.9554400e-01   5.0098865e-01   4.6448988e-01   4.2083167e-01   4.1448731e-01   4.3984997e-01   4.6358805e-01   4.3798789e-01
   4.4567013e-01   4.5827792e-01   4.8540327e-01   4.7985278e-01   4.2964297e-01   4.2982797e-01   4.2161304e-01   4.2267829e-01   4.9738608e-01   4.4488477e-01   5.8550005e-01   5.6725380e-01   4.9646748e-01   5.0075846e-01   4.4311111e-01   4.2549102e-01   5.1363692e-01   4.9257945e-01   5.4554235e-01   5.2709601e-01   5.4509373e-01   5.6654821e-01   5.2820953e-01   4.9297865e-01   5.2429658e-01   4.8086611e-01   4.0770221e-01   3.6846144e-01   4.8246436e-01   4.7425163e-01   6.3505139e-01   5.5500715e-01   6.0710792e-01   5.9843892e-01   6.5413081e-01   7.7449749e-01   5.1358738e-01   5.5002976e-01   4.7709402e-01   4.6289296e-01   6.7229533e-01   5.0998350e-01   5.8592759e-01   6.0326341e-01   5.4076782e-01   6.0905034e-01   5.3305591e-01   5.3048744e-01   4.9443878e-01   4.9283429e-01   4.6376352e-01   0.0000000e+00   5.3307070e-01   5.4115998e-01   4.1987977e-01   4.2253984e-01   3.8517365e-01   4.2006039e-01   5.1508607e-01   4.4713382e-01   4.4977469e-01   4.1037658e-01   4.3910194e-01   3.7993269e-01   4.3258756e-01   4.2526014e-01   5.8894898e-01   6.3919770e-01   5.2892588e-01   6.4006028e-01   5.3296428e-01   4.8363625e-01   5.6589683e-01   5.2154252e-01   4.9341746e-01   6.2213251e-01   5.5120196e-01   5.0170658e-01   5.3983757e-01   5.1225715e-01   4.7966543e-01   4.6413234e-01   4.7500402e-01   4.9074902e-01   4.8036833e-01   4.5155085e-01   4.3092872e-01   4.5703247e-01   4.5588666e-01   4.2997996e-01
   5.4018537e-01   5.5395084e-01   5.8482428e-01   5.8192600e-01   5.4710284e-01   5.2829564e-01   5.4607458e-01   5.5685945e-01   6.1209294e-01   5.4662777e-01   7.1680830e-01   6.0899660e-01   5.3023695e-01   6.3187901e-01   5.7328952e-01   5.2789983e-01   6.5739534e-01   5.8582227e-01   6.4219550e-01   6.4466538e-01   6.6920575e-01   6.7691462e-01   6.1672696e-01   5.9428293e-01   7.2281091e-01   5.9693605e-01   5.1823848e-01   4.5012584e-01   5.8450406e-01   6.2614499e-01   7.4806216e-01   6.7091949e-01   6.9327240e-01   6.7044585e-01   7.0787910e-01   8.2515342e-01   6.8934520e-01   7.4475139e-01   6.4404128e-01   5.6491309e-01   5.8507805e-01   5.0539011e-01   6.8358140e-01   7.7710288e-01   7.0950531e-01   7.9767526e-01   6.4120856e-01   5.7105808e-01   6.8253091e-01   6.2714974e-01   5.8258645e-01   5.3307070e-01   0.0000000e+00   6.9106878e-01   5.9579326e-01   5.1263528e-01   5.2032109e-01   5.2025927e-01   6.1566938e-01   5.7292869e-01   5.7318056e-01   5.4359907e-01   5.7718698e-01   5.1429116e-01   5.2153405e-01   5.4652359e-01   6.9730243e-01   7.3565924e-01   6.5845958e-01   6.7627829e-01   6.8833298e-01   6.2903114e-01   6.4720638e-01   5.9728689e-01   6.3097968e-01   7.0515469e-01   7.0238151e-01   6.2961937e-01   6.6622342e-01   6.0779050e-01   6.2321368e-01   5.8011462e-01   5.2378624e-01   5.7431677e-01   5.6783895e-01   5.4038005e-01   5.6108073e-01   5.7725289e-01   5.4881649e-01   5.5266475e-01
   4.5465368e-01   4.5821142e-01   4.8500077e-01   5.1259821e-01   5.4574734e-01   5.0886293e-01   4.7782060e-01   4.7620311e-01   5.3714909e-01   5.1501901e-01   6.6869918e-01   5.5715277e-01   4.5701027e-01   5.9524597e-01   5.7181025e-01   4.5413571e-01   5.9062323e-01   5.7220462e-01   6.0195097e-01   5.9331972e-01   6.4508868e-01   6.6554456e-01   6.0072249e-01   5.9428320e-01   6.1844541e-01   5.6624261e-01   5.5225875e-01   4.6590821e-01   5.6326236e-01   5.5161635e-01   6.6056882e-01   6.2254234e-01   6.9375264e-01   6.2897148e-01   7.6752734e-01   7.5326502e-01   5.7538693e-01   6.0155007e-01   5.8325011e-01   5.6648044e-01   6.0318397e-01   5.6820834e-01   6.3762894e-01   7.1851551e-01   6.4714387e-01   6.9874923e-01   5.9546495e-01   5.8973822e-01   5.6253098e-01   5.8029277e-01   5.7376322e-01   5.4115998e-01   6.9106878e-01   0.0000000e+00   5.3093407e-01   4.9693525e-01   4.9853281e-01   5.2053668e-01   6.1831443e-01   5.0173634e-01   4.8572814e-01   4.7325175e-01   5.2501288e-01   4.6040693e-01   4.7503811e-01   5.0792987e-01   6.7519924e-01   6.9595843e-01   5.7014282e-01   6.0351127e-01   5.9280206e-01   5.3924726e-01   5.9001091e-01   6.0058372e-01   6.4759997e-01   5.8280643e-01   6.3955962e-01   5.6199787e-01   5.4056264e-01   5.2984648e-01   5.4977171e-01   5.3639803e-01   5.2155697e-01   5.4487746e-01   5.0164631e-01   4.7130712e-01   4.6240397e-01   5.2501555e-01   4.4622204e-01   4.6398483e-01
   4.2754774e-01   4.1388574e-01   4.2847533e-01   4.3882967e-01   4.3039254e-01   4.0501999e-01   4.0718221e-01   4.0775431e-01   4.7948824e-01   4.2298452e-01   5.9163959e-01   5.5288085e-01   4.4421001e-01   5.1276766e-01   4.6381782e-01   4.2994929e-01   5.2056131e-01   4.8460057e-01   4.4865174e-01   4.9125601e-01   5.4263910e-01   5.4079799e-01   5.2138353e-01   4.9532954e-01   5.5858180e-01   4.7772737e-01   4.5417778e-01   3.4267971e-01   4.8929912e-01   4.6939654e-01   5.8856121e-01   5.4505466e-01   5.7402042e-01   5.7901086e-01   7.7181384e-01   6.9669510e-01   5.0279969e-01   5.1891476e-01   4.5819992e-01   4.5514782e-01   5.5535960e-01   5.1218666e-01   5.6658569e-01   6.1274938e-01   5.5100964e-01   6.1433019e-01   5.3499209e-01   4.9298634e-01   5.0352113e-01   4.7990423e-01   4.4406085e-01   4.1987977e-01   5.9579326e-01   5.3093407e-01   0.0000000e+00   3.9671627e-01   4.1275911e-01   4.2016428e-01   5.0139265e-01   4.1295202e-01   4.2878916e-01   4.0305920e-01   4.5113766e-01   3.9369935e-01   4.0473203e-01   4.5912612e-01   6.0903693e-01   5.8934641e-01   5.3180367e-01   5.9850177e-01   5.0859312e-01   4.4549046e-01   5.4618734e-01   5.1873818e-01   5.3877843e-01   5.5854563e-01   5.7055890e-01   5.2181689e-01   4.8405804e-01   5.9075502e-01   4.6131855e-01   4.4591974e-01   4.4953490e-01   4.6478947e-01   4.4816625e-01   4.2291494e-01   4.1113288e-01   4.4928984e-01   4.0211268e-01   3.9340939e-01
   4.0234715e-01   4.1236448e-01   4.3031221e-01   4.4825917e-01   4.2044846e-01   3.8030103e-01   4.0486977e-01   3.8489886e-01   4.5053351e-01   4.0834832e-01   5.6565758e-01   5.4485791e-01   4.8477842e-01   5.1119539e-01   4.2691325e-01   4.1846716e-01   5.3788021e-01   5.0082631e-01   4.7982933e-01   4.8614312e-01   4.9420673e-01   5.0113756e-01   5.2634187e-01   5.3110134e-01   5.4126321e-01   4.3381377e-01   4.0764506e-01   3.4591743e-01   4.6744281e-01   4.7385802e-01   5.6844257e-01   5.3968726e-01   5.4010038e-01   5.6874898e-01   7.2760400e-01   7.0175414e-01   5.4171069e-01   5.2860851e-01   4.5795881e-01   4.6188556e-01   5.4482745e-01   5.0316677e-01   5.5592607e-01   5.9296304e-01   5.1731761e-01   5.8587199e-01   5.3072550e-01   4.8750722e-01   4.7580503e-01   4.6859147e-01   4.2281763e-01   4.2253984e-01   5.1263528e-01   4.9693525e-01   3.9671627e-01   0.0000000e+00   3.8935134e-01   4.1921968e-01   5.0410944e-01   3.9485610e-01   4.0749405e-01   4.1349480e-01   4.1073575e-01   3.7283873e-01   4.1370026e-01   4.1151973e-01   6.0293006e-01   6.1054051e-01   5.0786767e-01   5.4880358e-01   4.9859899e-01   4.5615961e-01   5.0980375e-01   5.6523794e-01   5.8664326e-01   6.6252010e-01   5.5611880e-01   5.0317405e-01   4.1962798e-01   5.2712258e-01   4.7031805e-01   4.2089283e-01   5.0519369e-01   4.9163323e-01   4.2118898e-01   4.0372038e-01   3.7646255e-01   4.3159900e-01   4.0745335e-01   3.8883453e-01
   4.2078151e-01   4.4123158e-01   4.4020713e-01   4.2591716e-01   4.6015696e-01   3.5333227e-01   3.9350529e-01   3.7552438e-01   4.5652306e-01   4.2196104e-01   5.5344504e-01   5.7934851e-01   4.5792580e-01   4.7785174e-01   4.1907822e-01   4.1808111e-01   4.9413714e-01   4.7092230e-01   4.7011803e-01   5.1573793e-01   4.9731732e-01   4.5206683e-01   4.6634772e-01   4.8101482e-01   5.1983685e-01   4.1426053e-01   4.4718456e-01   3.6278941e-01   4.8119316e-01   4.4595590e-01   5.9254167e-01   5.5002271e-01   5.7456025e-01   5.6437112e-01   6.3053220e-01   6.2104582e-01   4.7790265e-01   4.7159994e-01   4.5214605e-01   4.5417828e-01   6.0248390e-01   5.4845840e-01   5.5813810e-01   5.8784965e-01   5.6705007e-01   5.8892522e-01   5.2928454e-01   4.8190963e-01   4.6661619e-01   4.2551568e-01   4.2766120e-01   3.8517365e-01   5.2032109e-01   4.9853281e-01   4.1275911e-01   3.8935134e-01   0.0000000e+00   4.1402310e-01   4.8116899e-01   3.9089739e-01   4.1357912e-01   3.8328960e-01   4.5475464e-01   3.7901985e-01   4.2034290e-01   3.9253894e-01   5.5375214e-01   5.6374203e-01   5.0837650e-01   5.5189730e-01   5.3130364e-01   4.5132491e-01   5.2523220e-01   5.3543666e-01   6.0633669e-01   5.6608955e-01   5.5076973e-01   5.0442588e-01   5.1472194e-01   5.2940344e-01   4.7594759e-01   4.3964680e-01   5.0863715e-01   4.3681521e-01   4.1064460e-01   3.9724759e-01   3.7365190e-01   3.7689248e-01   3.8665725e-01   3.5463454e-01
   4.4589783e-01   4.4819047e-01   4.5966849e-01   4.5280337e-01   4.6053812e-01   4.1506317e-01   4.2169467e-01   4.1838535e-01   4.6663601e-01   4.0404552e-01   5.5844082e-01   5.6353937e-01   4.9327725e-01   5.3274267e-01   4.3983834e-01   4.4507953e-01   4.8486158e-01   4.9989601e-01   4.9821865e-01   5.4780749e-01   4.8289473e-01   5.0095792e-01   5.2572773e-01   5.1517221e-01   5.7515202e-01   4.8583408e-01   4.9808765e-01   3.7876555e-01   5.0762313e-01   4.8575335e-01   6.1200883e-01   5.4221666e-01   5.7933414e-01   5.4685707e-01   6.6755856e-01   5.8587292e-01   5.3124807e-01   4.7282738e-01   4.2209179e-01   4.1971838e-01   5.4950151e-01   5.2159532e-01   5.5719367e-01   5.9387756e-01   5.6274625e-01   6.0779485e-01   5.2939528e-01   4.7118991e-01   4.4660253e-01   4.7445264e-01   4.5788752e-01   4.2006039e-01   5.2025927e-01   5.2053668e-01   4.2016428e-01   4.1921968e-01   4.1402310e-01   0.0000000e+00   4.9864756e-01   4.1515406e-01   4.0346339e-01   3.6227724e-01   4.1481866e-01   3.7150129e-01   4.2443315e-01   4.1278120e-01   5.9606382e-01   6.0868717e-01   5.1130134e-01   5.4734028e-01   5.0807696e-01   4.9406070e-01   5.4718637e-01   5.2005930e-01   6.2080610e-01   5.9103261e-01   5.4077974e-01   5.1615392e-01   5.7778193e-01   5.1587025e-01   4.6910581e-01   4.4425366e-01   4.3489463e-01   4.6866849e-01   4.3769874e-01   4.2313563e-01   4.0050356e-01   4.3873257e-01   4.4455590e-01   4.1601081e-01
   5.1007424e-01   5.0613998e-01   5.0343800e-01   5.0568326e-01   5.1300268e-01   4.9112156e-01   4.7141471e-01   5.0039565e-01   5.5496347e-01   5.2823061e-01   6.4400838e-01   5.8582029e-01   5.5226460e-01   5.7135998e-01   5.1149896e-01   4.8541835e-01   5.6979507e-01   5.5634486e-01   6.0797068e-01   6.4293782e-01   5.8560492e-01   6.1144306e-01   5.9683213e-01   5.9776698e-01   6.4409851e-01   5.7828307e-01   5.3775807e-01   4.2949727e-01   5.6124183e-01   5.6227123e-01   7.0457445e-01   6.1623793e-01   6.5571705e-01   6.2943691e-01   7.6663636e-01   7.3994772e-01   5.9827170e-01   5.3937258e-01   5.0147004e-01   5.3853861e-01   6.0093448e-01   6.2874084e-01   6.4952967e-01   6.6486385e-01   6.2072343e-01   7.1344901e-01   5.8268737e-01   5.5760832e-01   5.8196840e-01   5.5010693e-01   5.2354410e-01   5.1508607e-01   6.1566938e-01   6.1831443e-01   5.0139265e-01   5.0410944e-01   4.8116899e-01   4.9864756e-01   0.0000000e+00   5.1160807e-01   4.9796073e-01   4.6045011e-01   5.1875313e-01   4.1021868e-01   5.2236402e-01   4.5543523e-01   6.2029587e-01   6.4228458e-01   5.7544092e-01   6.5918062e-01   5.6278020e-01   5.5796844e-01   5.8382874e-01   5.6525645e-01   6.7301376e-01   6.6657831e-01   6.0223943e-01   5.3625787e-01   5.9496463e-01   5.8999182e-01   5.3481492e-01   5.2168705e-01   5.6680536e-01   5.5620109e-01   5.1146011e-01   5.0532087e-01   4.8857696e-01   4.4078679e-01   4.6908850e-01   4.7584913e-01
   4.6397887e-01   4.5172143e-01   4.6108475e-01   4.2553393e-01   4.7384433e-01   4.2137430e-01   4.4418572e-01   4.1081528e-01   4.6991910e-01   4.3999542e-01   6.1060711e-01   5.1048942e-01   5.0073404e-01   4.9346864e-01   4.2491720e-01   4.1233833e-01   5.3218004e-01   4.9431198e-01   5.4466145e-01   5.2342090e-01   5.4527006e-01   4.0466026e-01   5.2679914e-01   4.8599016e-01   5.0353060e-01   4.5162371e-01   4.1724502e-01   3.2831921e-01   4.7626044e-01   4.5798362e-01   5.7885358e-01   5.3740919e-01   5.5927829e-01   5.6822113e-01   6.4934435e-01   7.2843731e-01   4.9447440e-01   4.7973741e-01   4.3505655e-01   4.3788230e-01   6.1124038e-01   5.0578816e-01   5.7279987e-01   5.4069813e-01   5.5114256e-01   6.4520636e-01   5.1790543e-01   4.8316876e-01   5.0831387e-01   4.4882568e-01   4.5408869e-01   4.4713382e-01   5.7292869e-01   5.0173634e-01   4.1295202e-01   3.9485610e-01   3.9089739e-01   4.1515406e-01   5.1160807e-01   0.0000000e+00   4.0242703e-01   3.9045518e-01   4.3926498e-01   3.6338455e-01   4.5303270e-01   3.7667870e-01   6.0141575e-01   6.2419070e-01   5.3937115e-01   5.7280410e-01   5.5210743e-01   4.9505982e-01   5.5531938e-01   5.5578641e-01   6.0407997e-01   6.9584932e-01   5.7061096e-01   4.7385325e-01   4.6523440e-01   5.0241562e-01   4.9122561e-01   4.9616196e-01   4.6463012e-01   4.6779739e-01   4.5368212e-01   4.0284148e-01   4.6294558e-01   3.8483810e-01   4.2877525e-01   4.4516883e-01
   4.6417872e-01   4.6668909e-01   4.6011842e-01   4.5792081e-01   4.6130476e-01   3.8447148e-01   3.9823828e-01   4.1355763e-01   4.3289636e-01   4.0441751e-01   5.7236799e-01   4.9887587e-01   5.1536600e-01   5.1879806e-01   4.5166405e-01   4.5276677e-01   5.4063272e-01   4.9117933e-01   5.1362674e-01   5.0057610e-01   5.7683391e-01   4.6914476e-01   5.4047928e-01   4.8898770e-01   5.0106951e-01   4.1768429e-01   4.2257142e-01   3.6292476e-01   4.6176114e-01   4.7819217e-01   6.0878123e-01   5.6996866e-01   5.5015887e-01   5.8512429e-01   7.6876778e-01   7.3435359e-01   5.2882639e-01   5.1645397e-01   4.3323511e-01   4.6242974e-01   6.1943258e-01   4.5677945e-01   5.4585737e-01   5.7789427e-01   5.4495715e-01   5.8222105e-01   5.1786065e-01   4.9793496e-01   5.1059837e-01   4.8520462e-01   4.6356354e-01   4.4977469e-01   5.7318056e-01   4.8572814e-01   4.2878916e-01   4.0749405e-01   4.1357912e-01   4.0346339e-01   4.9796073e-01   4.0242703e-01   0.0000000e+00   3.8768537e-01   4.4027037e-01   3.7514347e-01   4.4631699e-01   3.6187720e-01   5.5835549e-01   6.4872320e-01   4.9317741e-01   6.2801011e-01   5.1178413e-01   4.3937832e-01   5.2392223e-01   5.2324086e-01   6.2315510e-01   6.8217901e-01   5.2274954e-01   5.0493146e-01   4.9097398e-01   4.2419110e-01   4.7608122e-01   4.7702036e-01   4.4907983e-01   4.7810221e-01   4.2290591e-01   4.0409714e-01   3.9390845e-01   3.8206297e-01   4.1635862e-01   4.2089817e-01
   3.6444883e-01   4.2135676e-01   4.1993395e-01   3.9930647e-01   3.9851870e-01   3.5666381e-01   3.6898481e-01   3.5730689e-01   3.9834709e-01   3.6792121e-01   5.4823930e-01   4.7132693e-01   4.5818552e-01   5.0102436e-01   4.1451578e-01   3.9612352e-01   5.2220233e-01   4.6940444e-01   4.5324721e-01   4.6767738e-01   5.9623491e-01   5.0876015e-01   4.7230476e-01   4.3517092e-01   4.5744479e-01   3.3998870e-01   3.9920579e-01   3.3517550e-01   4.6159706e-01   4.2636999e-01   5.5868445e-01   5.2943626e-01   5.2666815e-01   5.3998477e-01   6.9338686e-01   7.0557881e-01   5.0566679e-01   4.4492659e-01   4.0097911e-01   4.0675812e-01   6.4599312e-01   4.0530713e-01   5.3748089e-01   5.5228396e-01   5.2385176e-01   5.3517813e-01   4.9691748e-01   4.9623107e-01   4.7776972e-01   4.8546789e-01   4.4957558e-01   4.1037658e-01   5.4359907e-01   4.7325175e-01   4.0305920e-01   4.1349480e-01   3.8328960e-01   3.6227724e-01   4.6045011e-01   3.9045518e-01   3.8768537e-01   0.0000000e+00   4.0256508e-01   3.6233365e-01   4.1234798e-01   3.5924691e-01   5.6161996e-01   5.8511165e-01   4.7609664e-01   5.5409018e-01   4.4828221e-01   4.4844406e-01   5.3683253e-01   5.2323026e-01   6.2829298e-01   6.4374588e-01   5.3763522e-01   4.5391263e-01   4.8074057e-01   4.1566358e-01   4.2792330e-01   4.3765222e-01   4.0545179e-01   4.6710420e-01   4.2285387e-01   3.9971385e-01   3.6904424e-01   3.3195080e-01   4.0037594e-01   3.7498528e-01
   4.4703935e-01   4.7193335e-01   4.7965777e-01   4.6520836e-01   4.7078328e-01   4.6173694e-01   4.4025448e-01   4.3756271e-01   4.6023298e-01   4.2136452e-01   5.7122022e-01   5.2589353e-01   5.0896323e-01   5.2826485e-01   4.5303823e-01   4.2737707e-01   5.1637772e-01   5.3916882e-01   4.7588623e-01   5.4362007e-01   6.1637375e-01   5.7836656e-01   5.2885940e-01   5.2153132e-01   5.7329602e-01   4.5427430e-01   4.2734689e-01   3.6366471e-01   4.9195858e-01   4.9707399e-01   5.9833018e-01   5.3205331e-01   5.6645312e-01   5.7522029e-01   7.7626199e-01   6.4807709e-01   4.9856935e-01   5.2234573e-01   5.2264680e-01   4.6204417e-01   6.9761049e-01   4.3313435e-01   5.4859428e-01   6.4454184e-01   5.8669268e-01   6.1638140e-01   5.2937427e-01   5.2316773e-01   5.2931444e-01   4.7459039e-01   4.7106819e-01   4.3910194e-01   5.7718698e-01   5.2501288e-01   4.5113766e-01   4.1073575e-01   4.5475464e-01   4.1481866e-01   5.1875313e-01   4.3926498e-01   4.4027037e-01   4.0256508e-01   0.0000000e+00   4.0871866e-01   4.7743506e-01   4.1402168e-01   5.7078442e-01   5.8576062e-01   5.4410845e-01   5.9497129e-01   5.6218926e-01   5.0281903e-01   5.3801417e-01   5.3958603e-01   6.1742786e-01   6.1732772e-01   5.4612744e-01   5.0737550e-01   4.9091849e-01   4.6101820e-01   4.9655720e-01   4.7353825e-01   4.5518052e-01   4.6387382e-01   4.4676564e-01   4.5422821e-01   4.0367192e-01   3.5661755e-01   4.1657270e-01   4.4436354e-01
   4.1045949e-01   4.0080371e-01   4.2075550e-01   3.9794883e-01   3.9006998e-01   3.4454359e-01   3.7061213e-01   3.8200942e-01   4.0178751e-01   3.8945943e-01   5.3416959e-01   5.0350730e-01   4.2718147e-01   4.4654432e-01   4.2098817e-01   3.9062397e-01   4.0570905e-01   4.5093720e-01   4.3961203e-01   4.8373610e-01   6.1048301e-01   4.8879240e-01   4.6630848e-01   4.8374007e-01   5.4648681e-01   4.0961571e-01   3.8102363e-01   3.2718213e-01   4.6881948e-01   4.5367313e-01   5.4126956e-01   4.9383663e-01   5.1359671e-01   5.4843224e-01   6.4154584e-01   6.3697428e-01   4.8001344e-01   4.6330693e-01   4.2636365e-01   4.1063579e-01   6.1116682e-01   3.7899587e-01   5.1411160e-01   5.8226480e-01   5.1825081e-01   5.4380147e-01   4.6440819e-01   4.5706366e-01   4.6198568e-01   4.3008691e-01   3.9517917e-01   3.7993269e-01   5.1429116e-01   4.6040693e-01   3.9369935e-01   3.7283873e-01   3.7901985e-01   3.7150129e-01   4.1021868e-01   3.6338455e-01   3.7514347e-01   3.6233365e-01   4.0871866e-01   0.0000000e+00   4.0699908e-01   3.7145202e-01   5.4223722e-01   5.4856897e-01   5.1892346e-01   5.2432123e-01   4.6705048e-01   4.5651870e-01   4.9667202e-01   5.0468007e-01   5.8215914e-01   5.3808814e-01   5.4617754e-01   4.5111642e-01   5.0894618e-01   4.3813769e-01   4.1165134e-01   3.9970341e-01   3.9394343e-01   4.0289022e-01   4.0324134e-01   3.7392463e-01   3.5711605e-01   3.5639521e-01   3.5059176e-01   3.6749256e-01
   4.4091427e-01   4.4771923e-01   4.4123294e-01   4.3728249e-01   4.8003591e-01   4.1086081e-01   4.3177876e-01   4.2406567e-01   4.8804380e-01   4.7070558e-01   5.9993103e-01   5.6534993e-01   4.5178354e-01   4.9953645e-01   4.5103926e-01   4.1366286e-01   5.0178247e-01   5.4482311e-01   5.4045864e-01   5.7203221e-01   5.6592142e-01   5.5973758e-01   4.8573724e-01   4.8680347e-01   5.2293612e-01   5.1064672e-01   4.2729988e-01   3.6472451e-01   5.2128680e-01   5.0556854e-01   6.2511030e-01   5.7297105e-01   6.2048385e-01   5.5157398e-01   7.3427798e-01   6.2657391e-01   5.6843162e-01   5.6490933e-01   4.6399122e-01   4.4086573e-01   5.5951776e-01   5.8311168e-01   5.7388132e-01   6.2713398e-01   6.1622890e-01   6.2021871e-01   4.9975176e-01   5.0416571e-01   4.8662100e-01   5.0633359e-01   4.4861343e-01   4.3258756e-01   5.2153405e-01   4.7503811e-01   4.0473203e-01   4.1370026e-01   4.2034290e-01   4.2443315e-01   5.2236402e-01   4.5303270e-01   4.4631699e-01   4.1234798e-01   4.7743506e-01   4.0699908e-01   0.0000000e+00   4.4600616e-01   5.9669186e-01   6.0960656e-01   5.3908289e-01   6.2862086e-01   5.5734564e-01   4.9827011e-01   5.7043020e-01   5.4982533e-01   5.6797419e-01   5.6176550e-01   6.0075983e-01   5.5336749e-01   4.6376466e-01   4.6841419e-01   4.8626975e-01   4.7867105e-01   4.7973796e-01   4.9279733e-01   4.4916249e-01   4.3997474e-01   4.0693926e-01   3.7931850e-01   3.8774253e-01   3.9958973e-01
   4.0197595e-01   4.1690156e-01   4.3007399e-01   4.2118281e-01   3.9771835e-01   3.7965806e-01   3.9799553e-01   4.0076337e-01   4.2859578e-01   4.7297199e-01   6.0498694e-01   5.7607388e-01   4.7882723e-01   4.6796318e-01   4.4098469e-01   4.1570359e-01   5.1985947e-01   5.0127378e-01   4.7605746e-01   4.9741399e-01   5.7214769e-01   5.0584796e-01   5.3765628e-01   5.0999657e-01   5.3097887e-01   4.7432301e-01   3.9056356e-01   3.9152671e-01   5.6315972e-01   5.4509804e-01   5.7219187e-01   5.6423710e-01   5.5611237e-01   5.7453062e-01   6.9473459e-01   6.9586929e-01   6.1374746e-01   5.2490514e-01   4.4726687e-01   4.1582174e-01   5.5333665e-01   5.8696632e-01   5.5992258e-01   5.3745022e-01   5.3617853e-01   5.6446833e-01   5.0343324e-01   4.7270247e-01   4.7538093e-01   4.7577392e-01   4.5117070e-01   4.2526014e-01   5.4652359e-01   5.0792987e-01   4.5912612e-01   4.1151973e-01   3.9253894e-01   4.1278120e-01   4.5543523e-01   3.7667870e-01   3.6187720e-01   3.5924691e-01   4.1402168e-01   3.7145202e-01   4.4600616e-01   0.0000000e+00   5.6916814e-01   6.0909103e-01   4.6094286e-01   5.8157636e-01   4.4982200e-01   4.3496023e-01   5.0503959e-01   5.3035274e-01   5.5815372e-01   6.1447557e-01   5.4825801e-01   4.7402845e-01   3.9616101e-01   4.5229593e-01   4.6488924e-01   4.8550068e-01   4.6810488e-01   5.0981348e-01   4.3324260e-01   4.0706789e-01   3.8067876e-01   3.9485876e-01   4.1715753e-01   3.5997365e-01
   5.6039477e-01   6.1072220e-01   5.9614234e-01   6.0134470e-01   6.0205012e-01   5.5684464e-01   5.4564527e-01   5.4433971e-01   5.7212437e-01   5.9694943e-01   7.4725663e-01   7.0774842e-01   6.7123986e-01   6.1914606e-01   5.8561429e-01   5.3242513e-01   6.8768345e-01   6.6736185e-01   6.4578739e-01   6.2793852e-01   6.9820433e-01   7.4757465e-01   6.9253013e-01   6.5453025e-01   6.7011446e-01   5.5217578e-01   5.5278291e-01   5.3213758e-01   6.9616515e-01   6.4798503e-01   7.6511555e-01   7.3039368e-01   7.2608322e-01   7.2854207e-01   8.4515686e-01   8.5113282e-01   7.0895909e-01   7.0572429e-01   6.4588647e-01   6.1429209e-01   7.4671474e-01   7.2356444e-01   7.3567458e-01   7.3206552e-01   7.2345115e-01   7.8787472e-01   6.8383725e-01   6.2477022e-01   6.5635310e-01   6.8625159e-01   6.4260696e-01   5.8894898e-01   6.9730243e-01   6.7519924e-01   6.0903693e-01   6.0293006e-01   5.5375214e-01   5.9606382e-01   6.2029587e-01   6.0141575e-01   5.5835549e-01   5.6161996e-01   5.7078442e-01   5.4223722e-01   5.9669186e-01   5.6916814e-01   0.0000000e+00   7.6001386e-01   6.3741313e-01   7.6774380e-01   7.2269107e-01   6.1350849e-01   7.0307419e-01   6.8409940e-01   7.5434164e-01   7.7467652e-01   6.6698918e-01   6.1314924e-01   6.6985577e-01   6.9215223e-01   6.6383242e-01   6.4267044e-01   6.1131554e-01   6.1192836e-01   5.8463896e-01   5.7187718e-01   5.6366783e-01   5.8853048e-01   5.6925483e-01   5.7028001e-01
   6.2872287e-01   6.5193335e-01   6.6529660e-01   6.4015182e-01   6.1472801e-01   6.2727510e-01   5.9303878e-01   6.1125447e-01   6.7050306e-01   6.3520361e-01   7.6488495e-01   7.8164698e-01   6.9161270e-01   6.6528558e-01   6.2479832e-01   5.6338461e-01   7.1981968e-01   6.3799309e-01   6.9780916e-01   6.6654992e-01   7.3801550e-01   7.5732004e-01   7.0526204e-01   7.0375395e-01   6.9686907e-01   5.8055144e-01   5.4012822e-01   5.7544574e-01   7.1820638e-01   6.6499806e-01   7.9323054e-01   7.2739965e-01   7.2495924e-01   7.7645819e-01   9.1214332e-01   8.3165309e-01   7.2834567e-01   7.1838826e-01   6.4021442e-01   6.0261654e-01   8.1291523e-01   7.7077739e-01   7.3635626e-01   7.4666739e-01   7.1568092e-01   7.5515091e-01   7.0872663e-01   6.0639752e-01   6.1055654e-01   6.4084429e-01   6.2425646e-01   6.3919770e-01   7.3565924e-01   6.9595843e-01   5.8934641e-01   6.1054051e-01   5.6374203e-01   6.0868717e-01   6.4228458e-01   6.2419070e-01   6.4872320e-01   5.8511165e-01   5.8576062e-01   5.4856897e-01   6.0960656e-01   6.0909103e-01   7.6001386e-01   0.0000000e+00   6.4659158e-01   8.0044816e-01   6.9792400e-01   6.4117957e-01   6.9353343e-01   6.9684267e-01   8.4486524e-01   8.0611071e-01   7.5992496e-01   6.8210743e-01   7.3207761e-01   7.5953108e-01   6.5823937e-01   6.4725629e-01   6.8302838e-01   6.7870702e-01   6.3347893e-01   6.2667761e-01   5.4944610e-01   5.9600719e-01   6.4724354e-01   6.2835171e-01
   5.1484055e-01   5.2217584e-01   5.1449670e-01   5.0680986e-01   5.2194991e-01   5.2699954e-01   4.8378109e-01   5.2827843e-01   5.0571626e-01   5.1283312e-01   6.3776255e-01   6.1629304e-01   5.5947425e-01   5.8063021e-01   5.4337590e-01   4.8327553e-01   6.2198146e-01   5.9409472e-01   5.9257252e-01   5.9591286e-01   7.2150356e-01   5.9295668e-01   5.8600517e-01   5.4005100e-01   6.4833904e-01   4.9934640e-01   4.6732824e-01   4.6905160e-01   5.9982427e-01   5.6511852e-01   6.5821641e-01   6.4195545e-01   6.4460564e-01   6.1732677e-01   8.0461058e-01   6.9569971e-01   5.6530226e-01   5.9874899e-01   5.2915358e-01   4.8297468e-01   6.4435240e-01   6.5474257e-01   6.2917938e-01   6.5143241e-01   6.5183262e-01   7.0657077e-01   5.9027650e-01   5.4307525e-01   5.6807959e-01   5.2214969e-01   5.5469377e-01   5.2892588e-01   6.5845958e-01   5.7014282e-01   5.3180367e-01   5.0786767e-01   5.0837650e-01   5.1130134e-01   5.7544092e-01   5.3937115e-01   4.9317741e-01   4.7609664e-01   5.4410845e-01   5.1892346e-01   5.3908289e-01   4.6094286e-01   6.3741313e-01   6.4659158e-01   0.0000000e+00   6.7541831e-01   5.7399313e-01   5.8812290e-01   5.9594683e-01   5.8229735e-01   6.6992259e-01   6.7108100e-01   6.0892016e-01   5.9305376e-01   5.1507517e-01   5.9563549e-01   5.2875776e-01   5.4873459e-01   5.7338190e-01   5.8783816e-01   5.5290847e-01   4.7921104e-01   3.7982231e-01   4.6936389e-01   5.0016663e-01   5.1713430e-01
   6.0021210e-01   5.7551756e-01   6.2889974e-01   5.9952100e-01   5.9547099e-01   5.7104687e-01   5.9496512e-01   5.3709131e-01   5.5746418e-01   6.1184511e-01   7.0066501e-01   7.3493544e-01   6.4259166e-01   6.2648295e-01   5.6270854e-01   5.7568306e-01   7.1697857e-01   6.1774040e-01   6.2155921e-01   6.3882909e-01   7.4473576e-01   6.8997027e-01   6.7624348e-01   6.1334063e-01   7.0835468e-01   5.3906900e-01   5.5879060e-01   4.8288423e-01   6.4818424e-01   6.6581176e-01   8.0193961e-01   7.5078379e-01   7.2047560e-01   7.1952981e-01   8.2790828e-01   8.0120616e-01   6.8317018e-01   6.4237812e-01   5.6570329e-01   5.5910845e-01   7.9820033e-01   7.5461537e-01   7.0340839e-01   6.8567315e-01   7.0214364e-01   7.2636340e-01   6.5867563e-01   6.5763539e-01   6.4941432e-01   5.8747624e-01   5.6913771e-01   6.4006028e-01   6.7627829e-01   6.0351127e-01   5.9850177e-01   5.4880358e-01   5.5189730e-01   5.4734028e-01   6.5918062e-01   5.7280410e-01   6.2801011e-01   5.5409018e-01   5.9497129e-01   5.2432123e-01   6.2862086e-01   5.8157636e-01   7.6774380e-01   8.0044816e-01   6.7541831e-01   0.0000000e+00   7.4829779e-01   5.9495831e-01   7.2270812e-01   6.7515945e-01   7.3616652e-01   7.2225652e-01   7.4852520e-01   6.1017016e-01   5.9874558e-01   6.4416705e-01   5.9445587e-01   5.9819922e-01   5.8140435e-01   5.8433569e-01   5.1314989e-01   4.8416691e-01   4.5146465e-01   5.4603610e-01   6.1681321e-01   5.7244036e-01
   5.1123197e-01   5.2151310e-01   5.3854411e-01   5.4542645e-01   5.3392173e-01   4.5637545e-01   4.7037320e-01   4.7276949e-01   5.2033140e-01   5.1436969e-01   6.5890970e-01   6.1282099e-01   5.8664226e-01   6.0552476e-01   5.0054812e-01   5.1404044e-01   6.2157782e-01   5.5356713e-01   5.9120014e-01   6.1583404e-01   6.5957429e-01   6.2514770e-01   6.6800153e-01   6.1478367e-01   6.2021801e-01   5.9451030e-01   5.0054189e-01   4.8999438e-01   6.4267847e-01   5.9781618e-01   6.6793887e-01   6.4214667e-01   6.8770005e-01   6.3369967e-01   8.0382167e-01   8.1573953e-01   5.8936701e-01   5.8482997e-01   5.1348023e-01   4.8359930e-01   6.8578219e-01   7.0484104e-01   6.5762627e-01   6.7812327e-01   6.3306195e-01   6.7708086e-01   6.1817558e-01   5.9179882e-01   5.5656353e-01   5.7398472e-01   5.5281103e-01   5.3296428e-01   6.8833298e-01   5.9280206e-01   5.0859312e-01   4.9859899e-01   5.3130364e-01   5.0807696e-01   5.6278020e-01   5.5210743e-01   5.1178413e-01   4.4828221e-01   5.6218926e-01   4.6705048e-01   5.5734564e-01   4.4982200e-01   7.2269107e-01   6.9792400e-01   5.7399313e-01   7.4829779e-01   0.0000000e+00   6.0061693e-01   7.0980547e-01   6.2307262e-01   6.8120469e-01   7.2673479e-01   6.5851102e-01   5.9218437e-01   5.4375832e-01   5.5823764e-01   5.7097091e-01   5.3904074e-01   5.4334938e-01   5.7468392e-01   5.1259730e-01   4.9884435e-01   4.8475155e-01   5.1861282e-01   5.5661946e-01   5.2007517e-01
   5.0894739e-01   5.2808371e-01   5.5137258e-01   5.1395622e-01   5.0268069e-01   4.7438501e-01   4.7643561e-01   4.4813032e-01   4.8764892e-01   4.7566730e-01   6.3117749e-01   5.6929846e-01   5.3830744e-01   5.3324481e-01   4.8905147e-01   4.5491674e-01   6.0592094e-01   5.6168289e-01   5.2366043e-01   5.6149577e-01   7.1918534e-01   4.8868961e-01   6.0922198e-01   6.0272220e-01   5.7692759e-01   5.8972413e-01   4.4186512e-01   4.1247641e-01   6.4111788e-01   6.1163568e-01   7.2148707e-01   6.2999587e-01   6.5580664e-01   6.5408009e-01   8.2830386e-01   9.1676249e-01   6.0586354e-01   5.8107141e-01   5.4919532e-01   4.9290427e-01   6.5851499e-01   6.6110997e-01   6.5498381e-01   6.6758945e-01   6.2730301e-01   6.4859360e-01   6.2392927e-01   5.7121894e-01   5.2769351e-01   5.5707825e-01   5.2812082e-01   4.8363625e-01   6.2903114e-01   5.3924726e-01   4.4549046e-01   4.5615961e-01   4.5132491e-01   4.9406070e-01   5.5796844e-01   4.9505982e-01   4.3937832e-01   4.4844406e-01   5.0281903e-01   4.5651870e-01   4.9827011e-01   4.3496023e-01   6.1350849e-01   6.4117957e-01   5.8812290e-01   5.9495831e-01   6.0061693e-01   0.0000000e+00   5.6483640e-01   5.9850219e-01   6.5586002e-01   6.7628227e-01   5.7726501e-01   5.5332119e-01   6.0147073e-01   4.8782965e-01   5.0139925e-01   4.7749751e-01   5.3389645e-01   5.3901345e-01   4.9006999e-01   5.0348945e-01   4.9911167e-01   5.4234440e-01   5.4383243e-01   5.3576695e-01
   5.4146325e-01   5.6490363e-01   6.1185827e-01   5.7152506e-01   5.8405268e-01   5.8629431e-01   5.6135073e-01   5.0297301e-01   5.9383878e-01   5.6411818e-01   6.7209571e-01   6.3615910e-01   6.1923206e-01   6.1388020e-01   5.5897446e-01   5.0618927e-01   6.3722920e-01   5.6150475e-01   6.2261598e-01   6.1136200e-01   6.5901318e-01   5.4051927e-01   6.5520744e-01   6.6635418e-01   6.5266835e-01   5.4451093e-01   4.6890424e-01   4.5603401e-01   6.3463372e-01   5.9866046e-01   7.1486827e-01   6.4851552e-01   6.7299851e-01   6.9014992e-01   8.4411032e-01   8.7395114e-01   6.1158424e-01   5.9545073e-01   5.6092183e-01   5.2191465e-01   7.4432055e-01   6.6595019e-01   6.3516477e-01   7.2397541e-01   6.9741684e-01   6.8466931e-01   6.1133432e-01   6.1160438e-01   5.9037990e-01   6.0090065e-01   5.4918131e-01   5.6589683e-01   6.4720638e-01   5.9001091e-01   5.4618734e-01   5.0980375e-01   5.2523220e-01   5.4718637e-01   5.8382874e-01   5.5531938e-01   5.2392223e-01   5.3683253e-01   5.3801417e-01   4.9667202e-01   5.7043020e-01   5.0503959e-01   7.0307419e-01   6.9353343e-01   5.9594683e-01   7.2270812e-01   7.0980547e-01   5.6483640e-01   0.0000000e+00   6.7885024e-01   6.8022641e-01   7.3332897e-01   6.8909257e-01   5.8028920e-01   5.9847037e-01   6.0890349e-01   6.1711019e-01   5.9714548e-01   6.1232269e-01   6.0363224e-01   5.8153221e-01   5.3588239e-01   5.4192581e-01   5.7030427e-01   5.7727289e-01   5.5608829e-01
   5.3763928e-01   5.5747150e-01   5.7387432e-01   6.1492286e-01   6.0952250e-01   5.4935113e-01   5.5803759e-01   5.3103452e-01   6.0153767e-01   5.1144607e-01   7.0158856e-01   6.0800171e-01   6.1246193e-01   6.2305031e-01   5.5846486e-01   5.5858030e-01   5.8709531e-01   5.8809659e-01   6.4834513e-01   6.2656374e-01   6.7687113e-01   6.3649379e-01   6.4114312e-01   6.3213362e-01   6.4595477e-01   5.6795984e-01   5.7361249e-01   4.9433243e-01   6.4268602e-01   5.9340944e-01   7.4501128e-01   6.7620072e-01   6.5958820e-01   7.2636701e-01   7.9249660e-01   8.8145817e-01   6.3974838e-01   6.2197896e-01   5.7906980e-01   5.3031495e-01   7.9742624e-01   6.6374362e-01   6.4218460e-01   7.3734006e-01   6.6949682e-01   7.2219937e-01   6.4708596e-01   5.6096702e-01   5.2587680e-01   5.9135569e-01   5.0920875e-01   5.2154252e-01   5.9728689e-01   6.0058372e-01   5.1873818e-01   5.6523794e-01   5.3543666e-01   5.2005930e-01   5.6525645e-01   5.5578641e-01   5.2324086e-01   5.2323026e-01   5.3958603e-01   5.0468007e-01   5.4982533e-01   5.3035274e-01   6.8409940e-01   6.9684267e-01   5.8229735e-01   6.7515945e-01   6.2307262e-01   5.9850219e-01   6.7885024e-01   0.0000000e+00   5.9044133e-01   7.0316987e-01   6.5049251e-01   6.4521939e-01   5.4283487e-01   6.3139384e-01   5.6010376e-01   5.4014241e-01   5.8653186e-01   6.0813037e-01   5.6757055e-01   5.5790611e-01   5.4349962e-01   5.4826084e-01   5.5080044e-01   5.6530218e-01
   5.4813519e-01   6.3811681e-01   5.7363544e-01   5.9702176e-01   6.0842216e-01   5.7197121e-01   5.7491245e-01   5.3237027e-01   5.4839786e-01   5.5178773e-01   7.4265824e-01   7.2952764e-01   6.4180269e-01   6.2069595e-01   6.0483917e-01   5.3666995e-01   6.2694931e-01   6.3277228e-01   6.2548362e-01   6.8381075e-01   7.3819042e-01   6.0839874e-01   6.6840039e-01   6.7101524e-01   7.6460627e-01   5.7767851e-01   5.8207524e-01   5.3272477e-01   6.4846108e-01   6.0748088e-01   7.0499762e-01   6.6786415e-01   6.6373687e-01   6.6318574e-01   6.6149959e-01   8.0473317e-01   6.1963306e-01   5.5862441e-01   4.9885753e-01   5.3667259e-01   7.8573506e-01   7.2262824e-01   6.5184715e-01   7.1362749e-01   6.7581353e-01   6.7768749e-01   6.2392544e-01   5.7604630e-01   6.0210384e-01   6.0279532e-01   5.4312068e-01   4.9341746e-01   6.3097968e-01   6.4759997e-01   5.3877843e-01   5.8664326e-01   6.0633669e-01   6.2080610e-01   6.7301376e-01   6.0407997e-01   6.2315510e-01   6.2829298e-01   6.1742786e-01   5.8215914e-01   5.6797419e-01   5.5815372e-01   7.5434164e-01   8.4486524e-01   6.6992259e-01   7.3616652e-01   6.8120469e-01   6.5586002e-01   6.8022641e-01   5.9044133e-01   0.0000000e+00   7.8472689e-01   6.8347828e-01   6.0971476e-01   5.8070196e-01   5.7814341e-01   5.7122922e-01   5.6735457e-01   5.9979863e-01   6.0859838e-01   5.7984098e-01   5.5373964e-01   5.3638027e-01   5.5557801e-01   4.9349249e-01   5.4577102e-01
   5.7049003e-01   5.7234069e-01   6.0156757e-01   5.8849458e-01   5.7339291e-01   5.8256714e-01   5.3745096e-01   5.5018031e-01   5.4968898e-01   6.0723932e-01   7.2201858e-01   6.7325248e-01   6.4198353e-01   6.0797104e-01   5.5675222e-01   6.1237931e-01   6.7177291e-01   6.4199562e-01   6.7946119e-01   7.1042367e-01   8.0408240e-01   6.9334864e-01   6.6098073e-01   7.0277001e-01   7.2440235e-01   6.1121414e-01   5.9154210e-01   5.1457459e-01   7.2876611e-01   7.4858555e-01   7.3149033e-01   7.3198002e-01   7.1309886e-01   7.6323007e-01   8.7058072e-01   1.0000000e+00   7.4184472e-01   6.8454041e-01   6.1599227e-01   5.5716847e-01   9.4289784e-01   7.6905557e-01   7.1456689e-01   8.0615721e-01   6.6855291e-01   7.8715965e-01   6.6469277e-01   5.9298946e-01   6.2703633e-01   6.1571826e-01   6.1042433e-01   6.2213251e-01   7.0515469e-01   5.8280643e-01   5.5854563e-01   6.6252010e-01   5.6608955e-01   5.9103261e-01   6.6657831e-01   6.9584932e-01   6.8217901e-01   6.4374588e-01   6.1732772e-01   5.3808814e-01   5.6176550e-01   6.1447557e-01   7.7467652e-01   8.0611071e-01   6.7108100e-01   7.2225652e-01   7.2673479e-01   6.7628227e-01   7.3332897e-01   7.0316987e-01   7.8472689e-01   0.0000000e+00   7.3170721e-01   6.9520052e-01   6.4494914e-01   6.8280057e-01   6.9125065e-01   6.3788354e-01   6.7648162e-01   6.7411883e-01   6.6969126e-01   5.7288572e-01   5.3497806e-01   5.8750399e-01   5.7942920e-01   6.1235603e-01
   5.1358245e-01   5.3348669e-01   5.9995500e-01   5.6646521e-01   5.5461427e-01   5.0297579e-01   5.3498177e-01   5.1536641e-01   5.6372133e-01   5.6488233e-01   6.6754674e-01   6.7798897e-01   5.8058267e-01   5.7394431e-01   5.6400573e-01   5.1760676e-01   6.4397795e-01   5.9849736e-01   5.6280122e-01   5.9924349e-01   6.1890054e-01   6.0816225e-01   6.0563806e-01   6.3206382e-01   6.1313321e-01   5.5966159e-01   5.0585368e-01   4.3912927e-01   6.1090163e-01   6.6638747e-01   6.5798265e-01   6.5515895e-01   6.9783647e-01   6.7239502e-01   7.6631610e-01   8.8067130e-01   6.3259193e-01   5.9578337e-01   5.3649943e-01   5.3440570e-01   7.4076492e-01   7.0993568e-01   6.7093384e-01   7.2398305e-01   6.8599376e-01   7.2462123e-01   6.0211815e-01   5.7690789e-01   6.0261800e-01   6.2189328e-01   5.5211043e-01   5.5120196e-01   7.0238151e-01   6.3955962e-01   5.7055890e-01   5.5611880e-01   5.5076973e-01   5.4077974e-01   6.0223943e-01   5.7061096e-01   5.2274954e-01   5.3763522e-01   5.4612744e-01   5.4617754e-01   6.0075983e-01   5.4825801e-01   6.6698918e-01   7.5992496e-01   6.0892016e-01   7.4852520e-01   6.5851102e-01   5.7726501e-01   6.8909257e-01   6.5049251e-01   6.8347828e-01   7.3170721e-01   0.0000000e+00   6.1387467e-01   6.3459126e-01   5.5033420e-01   5.8530641e-01   5.4274145e-01   5.8300117e-01   5.9325641e-01   5.1692273e-01   5.1949707e-01   5.1433902e-01   4.6621098e-01   4.9833198e-01   5.1167755e-01
   5.2432604e-01   5.1668052e-01   5.9283564e-01   5.6040514e-01   5.3084454e-01   4.8826803e-01   4.8954784e-01   4.9737605e-01   5.5132348e-01   5.4280564e-01   6.7730186e-01   6.6481303e-01   5.7814313e-01   5.9082707e-01   5.1777710e-01   4.9377817e-01   6.0602273e-01   5.2337277e-01   5.8410220e-01   6.1842244e-01   6.2335096e-01   5.6764255e-01   6.6308731e-01   5.8871340e-01   6.5511366e-01   5.9280405e-01   4.8932927e-01   4.6238642e-01   5.9154667e-01   6.2772310e-01   7.2255085e-01   6.6827791e-01   6.5101283e-01   6.5652660e-01   7.0887627e-01   8.3561113e-01   5.8493305e-01   6.0047241e-01   5.2845147e-01   4.9154278e-01   6.9073255e-01   6.2699971e-01   6.0733996e-01   6.4827316e-01   6.6603917e-01   6.6089025e-01   5.7810784e-01   5.1168826e-01   5.9135173e-01   5.5909715e-01   5.6221733e-01   5.0170658e-01   6.2961937e-01   5.6199787e-01   5.2181689e-01   5.0317405e-01   5.0442588e-01   5.1615392e-01   5.3625787e-01   4.7385325e-01   5.0493146e-01   4.5391263e-01   5.0737550e-01   4.5111642e-01   5.5336749e-01   4.7402845e-01   6.1314924e-01   6.8210743e-01   5.9305376e-01   6.1017016e-01   5.9218437e-01   5.5332119e-01   5.8028920e-01   6.4521939e-01   6.0971476e-01   6.9520052e-01   6.1387467e-01   0.0000000e+00   5.6343045e-01   4.9387408e-01   5.7086170e-01   5.4839206e-01   5.8226684e-01   5.5430792e-01   5.3750092e-01   4.9377788e-01   5.0779372e-01   5.1692374e-01   5.0935126e-01   5.1980047e-01
   4.8811458e-01   4.8480176e-01   5.7618707e-01   4.8725085e-01   5.4104722e-01   4.8067766e-01   4.6503842e-01   4.5605037e-01   5.1040359e-01   5.3716731e-01   6.6563144e-01   6.2486069e-01   5.3203172e-01   5.0840178e-01   4.9732485e-01   4.2887388e-01   5.5266665e-01   4.8074160e-01   5.6179616e-01   5.4092257e-01   6.3750797e-01   5.1964751e-01   5.6508244e-01   5.7504270e-01   6.5913016e-01   5.2909415e-01   4.4265735e-01   5.0816190e-01   5.5205619e-01   5.8433445e-01   5.9381407e-01   5.7950848e-01   6.7878875e-01   6.0649650e-01   6.8207400e-01   7.7649452e-01   5.6696697e-01   5.3054002e-01   4.5574594e-01   4.4839132e-01   6.0264348e-01   6.0766411e-01   5.2799940e-01   5.5661962e-01   5.9819283e-01   6.4098651e-01   5.3588247e-01   4.9544324e-01   5.2746258e-01   5.7964426e-01   4.5117555e-01   5.3983757e-01   6.6622342e-01   5.4056264e-01   4.8405804e-01   4.1962798e-01   5.1472194e-01   5.7778193e-01   5.9496463e-01   4.6523440e-01   4.9097398e-01   4.8074057e-01   4.9091849e-01   5.0894618e-01   4.6376466e-01   3.9616101e-01   6.6985577e-01   7.3207761e-01   5.1507517e-01   5.9874558e-01   5.4375832e-01   6.0147073e-01   5.9847037e-01   5.4283487e-01   5.8070196e-01   6.4494914e-01   6.3459126e-01   5.6343045e-01   0.0000000e+00   4.8857855e-01   5.2864664e-01   5.1871588e-01   4.6647096e-01   4.4435948e-01   4.3987154e-01   3.9626428e-01   3.5650615e-01   3.8818430e-01   3.7062244e-01   3.8006026e-01
   4.5539955e-01   4.6588626e-01   5.2233064e-01   4.7080164e-01   5.2093640e-01   4.9371475e-01   4.4264629e-01   4.6167050e-01   5.4228865e-01   5.2401323e-01   6.6957443e-01   5.4908078e-01   4.7507754e-01   4.9312733e-01   4.8310010e-01   5.4579543e-01   5.6755361e-01   5.1786493e-01   5.3082012e-01   5.6890728e-01   5.5208822e-01   5.3406194e-01   5.9538238e-01   5.8974522e-01   6.2255874e-01   5.2901823e-01   5.1596174e-01   4.5956633e-01   4.8697550e-01   5.7876426e-01   6.7781631e-01   6.0217244e-01   5.3975928e-01   5.8547605e-01   7.1040125e-01   9.0584374e-01   5.9059406e-01   6.0692730e-01   5.5627298e-01   5.0968833e-01   6.3412983e-01   6.2296656e-01   5.2491767e-01   6.6409557e-01   6.5665532e-01   6.4992573e-01   5.1432939e-01   5.2908832e-01   5.7334572e-01   6.0266575e-01   4.9824610e-01   5.1225715e-01   6.0779050e-01   5.2984648e-01   5.9075502e-01   5.2712258e-01   5.2940344e-01   5.1587025e-01   5.8999182e-01   5.0241562e-01   4.2419110e-01   4.1566358e-01   4.6101820e-01   4.3813769e-01   4.6841419e-01   4.5229593e-01   6.9215223e-01   7.5953108e-01   5.9563549e-01   6.4416705e-01   5.5823764e-01   4.8782965e-01   6.0890349e-01   6.3139384e-01   5.7814341e-01   6.8280057e-01   5.5033420e-01   4.9387408e-01   4.8857855e-01   0.0000000e+00   6.1972440e-01   5.4561687e-01   5.0109497e-01   5.0488465e-01   5.3566384e-01   5.4136955e-01   4.7406485e-01   4.7139706e-01   5.3460238e-01   4.9300724e-01
   4.6618845e-01   4.6457227e-01   5.1017702e-01   4.8186584e-01   4.5809699e-01   4.9140306e-01   4.4917270e-01   4.3933125e-01   4.5210064e-01   4.4689023e-01   6.3327678e-01   5.4802620e-01   5.2193908e-01   5.4189327e-01   4.6337826e-01   4.7569672e-01   5.7589939e-01   5.1517241e-01   5.0911516e-01   5.8534380e-01   5.0345888e-01   5.4276262e-01   5.4571947e-01   5.3627126e-01   6.6537741e-01   4.4990593e-01   4.2496790e-01   4.1923060e-01   5.4161144e-01   5.8889694e-01   6.4645827e-01   5.6073984e-01   5.8087854e-01   6.3177352e-01   7.3550263e-01   8.7176645e-01   5.5518720e-01   5.2164064e-01   4.8026125e-01   4.8935003e-01   6.2168219e-01   5.6658239e-01   5.1905792e-01   6.2427116e-01   6.7224293e-01   6.2235250e-01   5.5279176e-01   5.0541623e-01   5.5498135e-01   5.4281872e-01   4.9677164e-01   4.7966543e-01   6.2321368e-01   5.4977171e-01   4.6131855e-01   4.7031805e-01   4.7594759e-01   4.6910581e-01   5.3481492e-01   4.9122561e-01   4.7608122e-01   4.2792330e-01   4.9655720e-01   4.1165134e-01   4.8626975e-01   4.6488924e-01   6.6383242e-01   6.5823937e-01   5.2875776e-01   5.9445587e-01   5.7097091e-01   5.0139925e-01   6.1711019e-01   5.6010376e-01   5.7122922e-01   6.9125065e-01   5.8530641e-01   5.7086170e-01   5.2864664e-01   6.1972440e-01   0.0000000e+00   4.9115092e-01   4.8319822e-01   4.9767048e-01   4.6992614e-01   4.4301890e-01   4.3548291e-01   4.3073197e-01   4.7240669e-01   4.7390840e-01
   4.5460664e-01   4.6532701e-01   5.1688700e-01   4.6955798e-01   4.9487672e-01   4.5097691e-01   4.3154291e-01   4.3649750e-01   4.8714565e-01   4.5411987e-01   6.1879836e-01   5.3582386e-01   5.2722764e-01   5.2816468e-01   4.7844317e-01   4.6534645e-01   5.3257834e-01   4.8564892e-01   5.1734057e-01   5.5763304e-01   4.9477338e-01   6.2818746e-01   5.6592120e-01   5.1908143e-01   6.0467711e-01   4.5260069e-01   5.0238019e-01   4.0774678e-01   5.4180355e-01   5.7444023e-01   5.9379581e-01   6.1273710e-01   6.0899861e-01   6.1787603e-01   6.5441462e-01   8.4058731e-01   5.8494651e-01   5.4812316e-01   4.9129423e-01   4.7564988e-01   6.1618155e-01   5.1170508e-01   5.3586307e-01   5.9507686e-01   6.4186888e-01   6.0002328e-01   5.4649259e-01   5.1091226e-01   5.6073180e-01   5.2333854e-01   4.6928759e-01   4.6413234e-01   5.8011462e-01   5.3639803e-01   4.4591974e-01   4.2089283e-01   4.3964680e-01   4.4425366e-01   5.2168705e-01   4.9616196e-01   4.7702036e-01   4.3765222e-01   4.7353825e-01   3.9970341e-01   4.7867105e-01   4.8550068e-01   6.4267044e-01   6.4725629e-01   5.4873459e-01   5.9819922e-01   5.3904074e-01   4.7749751e-01   5.9714548e-01   5.4014241e-01   5.6735457e-01   6.3788354e-01   5.4274145e-01   5.4839206e-01   5.1871588e-01   5.4561687e-01   4.9115092e-01   0.0000000e+00   4.6275972e-01   4.9436777e-01   4.6275636e-01   4.3297037e-01   4.3139016e-01   4.2082314e-01   4.6092569e-01   4.4645248e-01
   4.4327101e-01   4.3632649e-01   4.8057024e-01   4.6672076e-01   4.8172742e-01   4.8427824e-01   4.2375312e-01   4.2896346e-01   4.5741710e-01   4.5117269e-01   6.1886306e-01   5.4700393e-01   5.3273881e-01   5.7760843e-01   5.1343771e-01   4.9503013e-01   5.6591141e-01   5.0827105e-01   5.1368510e-01   5.5933264e-01   5.7462334e-01   5.8913090e-01   5.8984164e-01   5.8467769e-01   6.2482334e-01   5.0190567e-01   4.7551978e-01   4.2701379e-01   5.4118212e-01   5.7346777e-01   6.3378655e-01   6.2221487e-01   6.2639334e-01   6.7476318e-01   6.5684937e-01   7.3572516e-01   5.7737824e-01   4.8523552e-01   4.6932057e-01   4.6240601e-01   7.3318305e-01   5.6290208e-01   5.7519578e-01   6.1942138e-01   6.6156636e-01   6.0742644e-01   5.9497730e-01   5.0927441e-01   5.2728880e-01   5.3047097e-01   4.9554400e-01   4.7500402e-01   5.2378624e-01   5.2155697e-01   4.4953490e-01   5.0519369e-01   5.0863715e-01   4.3489463e-01   5.6680536e-01   4.6463012e-01   4.4907983e-01   4.0545179e-01   4.5518052e-01   3.9394343e-01   4.7973796e-01   4.6810488e-01   6.1131554e-01   6.8302838e-01   5.7338190e-01   5.8140435e-01   5.4334938e-01   5.3389645e-01   6.1232269e-01   5.8653186e-01   5.9979863e-01   6.7648162e-01   5.8300117e-01   5.8226684e-01   4.6647096e-01   5.0109497e-01   4.8319822e-01   4.6275972e-01   0.0000000e+00   5.2001668e-01   4.6962006e-01   4.1756460e-01   4.2110906e-01   4.5809174e-01   4.6010450e-01   4.5287126e-01
   4.3327601e-01   4.6807638e-01   5.0194688e-01   4.7996657e-01   4.7401510e-01   4.3866324e-01   4.2269064e-01   4.2630755e-01   4.6272073e-01   4.8507679e-01   6.0862134e-01   5.9538118e-01   5.7088571e-01   5.0137245e-01   4.6690885e-01   4.5718197e-01   5.7457294e-01   4.9261378e-01   5.0522387e-01   5.4939460e-01   5.9889040e-01   5.8508667e-01   5.5701537e-01   5.3975328e-01   6.5464842e-01   4.7220501e-01   4.4275628e-01   4.2567375e-01   5.6745743e-01   5.9449116e-01   6.3363251e-01   5.7256111e-01   6.0825936e-01   6.4388325e-01   6.8574736e-01   7.6127652e-01   6.0521920e-01   5.1726394e-01   4.5951638e-01   5.0921719e-01   8.0964312e-01   6.7687508e-01   5.8673814e-01   6.1847563e-01   6.4115410e-01   6.3908713e-01   5.6286840e-01   5.0840525e-01   5.3192012e-01   6.1686222e-01   5.0098865e-01   4.9074902e-01   5.7431677e-01   5.4487746e-01   4.6478947e-01   4.9163323e-01   4.3681521e-01   4.6866849e-01   5.5620109e-01   4.6779739e-01   4.7810221e-01   4.6710420e-01   4.6387382e-01   4.0289022e-01   4.9279733e-01   5.0981348e-01   6.1192836e-01   6.7870702e-01   5.8783816e-01   5.8433569e-01   5.7468392e-01   5.3901345e-01   6.0363224e-01   6.0813037e-01   6.0859838e-01   6.7411883e-01   5.9325641e-01   5.5430792e-01   4.4435948e-01   5.0488465e-01   4.9767048e-01   4.9436777e-01   5.2001668e-01   0.0000000e+00   4.6464245e-01   4.0209368e-01   4.1353299e-01   4.4636865e-01   4.4971766e-01   4.4556336e-01
   4.5521498e-01   4.6647523e-01   5.0578264e-01   4.4813309e-01   4.8840356e-01   4.5516688e-01   4.1641286e-01   4.1761007e-01   4.6224302e-01   4.6573498e-01   6.4650421e-01   5.5405908e-01   5.1338503e-01   4.7669034e-01   4.5593630e-01   4.4943615e-01   5.3817039e-01   4.6898796e-01   5.0861814e-01   5.1587191e-01   5.3435152e-01   5.1793019e-01   5.4045850e-01   5.3126371e-01   6.2300258e-01   5.4960107e-01   4.0860638e-01   3.9177655e-01   5.0428150e-01   5.3457904e-01   6.0207304e-01   5.4725611e-01   5.8432744e-01   6.1988871e-01   6.1721910e-01   7.4748480e-01   5.3341587e-01   4.6902722e-01   4.5536197e-01   4.6558322e-01   7.0827570e-01   6.1288721e-01   5.4464880e-01   5.9920592e-01   5.7257149e-01   6.2270440e-01   5.3018944e-01   4.8992529e-01   5.1925193e-01   5.4099214e-01   4.6448988e-01   4.8036833e-01   5.6783895e-01   5.0164631e-01   4.4816625e-01   4.2118898e-01   4.1064460e-01   4.3769874e-01   5.1146011e-01   4.5368212e-01   4.2290591e-01   4.2285387e-01   4.4676564e-01   4.0324134e-01   4.4916249e-01   4.3324260e-01   5.8463896e-01   6.3347893e-01   5.5290847e-01   5.1314989e-01   5.1259730e-01   4.9006999e-01   5.8153221e-01   5.6757055e-01   5.7984098e-01   6.6969126e-01   5.1692273e-01   5.3750092e-01   4.3987154e-01   5.3566384e-01   4.6992614e-01   4.6275636e-01   4.6962006e-01   4.6464245e-01   0.0000000e+00   4.1247471e-01   3.9436283e-01   4.6153165e-01   4.3451015e-01   4.1950184e-01
   3.8731331e-01   4.1469057e-01   4.6585675e-01   4.2605063e-01   4.4395554e-01   3.7741963e-01   3.9032842e-01   3.8392221e-01   4.0557173e-01   4.3261879e-01   5.9503304e-01   5.1898442e-01   4.5972763e-01   4.5708310e-01   4.0905405e-01   4.0238539e-01   5.6735032e-01   4.9226875e-01   4.8296682e-01   5.0484788e-01   6.0073563e-01   4.0317659e-01   5.1044218e-01   4.8455962e-01   5.7869284e-01   4.4694545e-01   3.7162991e-01   3.8758746e-01   4.7887553e-01   5.2237791e-01   5.7863629e-01   4.9720834e-01   5.3407761e-01   5.8686592e-01   6.4410682e-01   6.9173234e-01   5.0429177e-01   4.3758509e-01   4.3612709e-01   4.5040163e-01   6.4722278e-01   5.5048875e-01   5.5820873e-01   5.5958125e-01   5.3791490e-01   5.8852445e-01   4.9926335e-01   4.5808771e-01   4.7948810e-01   4.8519800e-01   4.2083167e-01   4.5155085e-01   5.4038005e-01   4.7130712e-01   4.2291494e-01   4.0372038e-01   3.9724759e-01   4.2313563e-01   5.0532087e-01   4.0284148e-01   4.0409714e-01   3.9971385e-01   4.5422821e-01   3.7392463e-01   4.3997474e-01   4.0706789e-01   5.7187718e-01   6.2667761e-01   4.7921104e-01   4.8416691e-01   4.9884435e-01   5.0348945e-01   5.3588239e-01   5.5790611e-01   5.5373964e-01   5.7288572e-01   5.1949707e-01   4.9377788e-01   3.9626428e-01   5.4136955e-01   4.4301890e-01   4.3297037e-01   4.1756460e-01   4.0209368e-01   4.1247471e-01   0.0000000e+00   3.8616565e-01   4.1171805e-01   3.9384895e-01   3.8258432e-01
   4.0394805e-01   3.9544123e-01   4.0073227e-01   3.7031400e-01   4.1417136e-01   3.7994869e-01   3.7416842e-01   3.6065126e-01   4.1010771e-01   3.5416290e-01   5.9661686e-01   5.3080983e-01   4.7432966e-01   4.9433113e-01   4.0943890e-01   4.1839502e-01   4.7150229e-01   4.3960195e-01   4.3542822e-01   4.6636398e-01   4.5271345e-01   3.7654395e-01   5.3689511e-01   4.9160397e-01   5.7853643e-01   3.9435627e-01   3.7867851e-01   3.9130659e-01   4.9299245e-01   5.2925885e-01   6.0052434e-01   5.1441592e-01   5.5149972e-01   5.5970130e-01   5.7278802e-01   7.5745315e-01   4.6254134e-01   4.1830816e-01   4.4007917e-01   3.9508586e-01   6.8271744e-01   5.1625196e-01   5.3954971e-01   6.0114145e-01   5.5474894e-01   6.1966049e-01   4.9994138e-01   4.3571377e-01   4.7409494e-01   5.2335057e-01   4.1448731e-01   4.3092872e-01   5.6108073e-01   4.6240397e-01   4.1113288e-01   3.7646255e-01   3.7365190e-01   4.0050356e-01   4.8857696e-01   4.6294558e-01   3.9390845e-01   3.6904424e-01   4.0367192e-01   3.5711605e-01   4.0693926e-01   3.8067876e-01   5.6366783e-01   5.4944610e-01   3.7982231e-01   4.5146465e-01   4.8475155e-01   4.9911167e-01   5.4192581e-01   5.4349962e-01   5.3638027e-01   5.3497806e-01   5.1433902e-01   5.0779372e-01   3.5650615e-01   4.7406485e-01   4.3548291e-01   4.3139016e-01   4.2110906e-01   4.1353299e-01   3.9436283e-01   3.8616565e-01   0.0000000e+00   3.6531079e-01   4.2491175e-01   4.2245846e-01
   3.8876932e-01   4.0966091e-01   4.1788538e-01   4.0976510e-01   4.3680857e-01   3.9900679e-01   4.0141798e-01   3.5357579e-01   4.3464913e-01   3.9874825e-01   5.5438275e-01   4.9146350e-01   4.8566065e-01   4.4681337e-01   4.0185402e-01   3.8933276e-01   5.3328091e-01   4.4271013e-01   4.4898577e-01   4.7897998e-01   4.9390535e-01   4.9187231e-01   5.2155369e-01   4.6955220e-01   5.6291205e-01   4.5521360e-01   3.7947152e-01   4.1270890e-01   5.0365457e-01   5.2970830e-01   5.8518756e-01   5.2960110e-01   5.2080016e-01   5.9879690e-01   5.7602370e-01   7.6625543e-01   4.9778906e-01   4.8108710e-01   4.4063449e-01   4.1511518e-01   6.3326066e-01   5.1338722e-01   5.4402515e-01   5.5777607e-01   5.4528854e-01   5.7386518e-01   5.1285318e-01   4.4871905e-01   4.7475563e-01   5.1324068e-01   4.3984997e-01   4.5703247e-01   5.7725289e-01   5.2501555e-01   4.4928984e-01   4.3159900e-01   3.7689248e-01   4.3873257e-01   4.4078679e-01   3.8483810e-01   3.8206297e-01   3.3195080e-01   3.5661755e-01   3.5639521e-01   3.7931850e-01   3.9485876e-01   5.8853048e-01   5.9600719e-01   4.6936389e-01   5.4603610e-01   5.1861282e-01   5.4234440e-01   5.7030427e-01   5.4826084e-01   5.5557801e-01   5.8750399e-01   4.6621098e-01   5.1692374e-01   3.8818430e-01   4.7139706e-01   4.3073197e-01   4.2082314e-01   4.5809174e-01   4.4636865e-01   4.6153165e-01   4.1171805e-01   3.6531079e-01   0.0000000e+00   4.2407634e-01   3.8500410e-01
   3.9501220e-01   4.3482317e-01   4.5215254e-01   4.2179149e-01   4.4169015e-01   3.8981947e-01   3.8285476e-01   3.8988722e-01   4.8174279e-01   3.9821050e-01   6.0287782e-01   5.2199328e-01   4.7079317e-01   4.8811575e-01   4.3237235e-01   4.4970489e-01   5.1559940e-01   4.8623271e-01   4.8010603e-01   5.3966114e-01   4.7778133e-01   5.0222707e-01   5.4622595e-01   5.2950904e-01   6.2089621e-01   4.7816204e-01   3.4954544e-01   3.9060302e-01   5.0083896e-01   5.0261005e-01   5.5956428e-01   5.5171671e-01   5.5554808e-01   5.8955793e-01   6.3561267e-01   7.1012191e-01   5.0337227e-01   5.1847851e-01   4.9394902e-01   4.3639899e-01   6.7546347e-01   5.6679401e-01   5.7671563e-01   5.8728165e-01   5.4581595e-01   5.6187127e-01   5.0327343e-01   4.5344515e-01   4.9198139e-01   5.3737313e-01   4.6358805e-01   4.5588666e-01   5.4881649e-01   4.4622204e-01   4.0211268e-01   4.0745335e-01   3.8665725e-01   4.4455590e-01   4.6908850e-01   4.2877525e-01   4.1635862e-01   4.0037594e-01   4.1657270e-01   3.5059176e-01   3.8774253e-01   4.1715753e-01   5.6925483e-01   6.4724354e-01   5.0016663e-01   6.1681321e-01   5.5661946e-01   5.4383243e-01   5.7727289e-01   5.5080044e-01   4.9349249e-01   5.7942920e-01   4.9833198e-01   5.0935126e-01   3.7062244e-01   5.3460238e-01   4.7240669e-01   4.6092569e-01   4.6010450e-01   4.4971766e-01   4.3451015e-01   3.9384895e-01   4.2491175e-01   4.2407634e-01   0.0000000e+00   4.0752937e-01
   4.2173902e-01   4.2259375e-01   4.4437751e-01   4.2391291e-01   4.3954121e-01   3.6325280e-01   3.9735062e-01   3.9179225e-01   4.5010233e-01   4.1129187e-01   5.9051600e-01   5.3097848e-01   4.3961046e-01   4.5941997e-01   4.2330130e-01   4.0193767e-01   4.6839406e-01   4.4661170e-01   4.5151055e-01   4.8430345e-01   4.5420342e-01   4.7513017e-01   5.2301407e-01   4.6968227e-01   5.3810579e-01   4.0219655e-01   3.2369565e-01   3.4829175e-01   4.4726412e-01   4.9092947e-01   5.0778264e-01   5.3482320e-01   5.2234501e-01   5.5591631e-01   6.5901466e-01   6.6525185e-01   5.1679836e-01   4.4487010e-01   4.5817424e-01   4.2433325e-01   6.5534715e-01   5.5780058e-01   5.2814811e-01   5.9780832e-01   5.5943056e-01   5.7945282e-01   5.0177135e-01   4.1709622e-01   4.2727498e-01   5.2883988e-01   4.3798789e-01   4.2997996e-01   5.5266475e-01   4.6398483e-01   3.9340939e-01   3.8883453e-01   3.5463454e-01   4.1601081e-01   4.7584913e-01   4.4516883e-01   4.2089817e-01   3.7498528e-01   4.4436354e-01   3.6749256e-01   3.9958973e-01   3.5997365e-01   5.7028001e-01   6.2835171e-01   5.1713430e-01   5.7244036e-01   5.2007517e-01   5.3576695e-01   5.5608829e-01   5.6530218e-01   5.4577102e-01   6.1235603e-01   5.1167755e-01   5.1980047e-01   3.8006026e-01   4.9300724e-01   4.7390840e-01   4.4645248e-01   4.5287126e-01   4.4556336e-01   4.1950184e-01   3.8258432e-01   4.2245846e-01   3.8500410e-01   4.0752937e-01   0.0000000e+00
