# Supplementary material for: Autistic traits and individual brain differences: functional network efficiency reflects attentional and social impairments, structural nodal efficiencies index systemising and theory-of-mind skills
Source: Mol Autism. 2021 Jan 21;12:3. doi: 10.1186/s13229-020-00377-8 (PMC7818759; doi:10.1186/s13229-020-00377-8)
Supplement: Supplementary file 9 — Additional file 9. Brain-behaviour correlations. README file detailing data curation; AAL-90 region masks in NIfTI format; spreadseehts of Spearman correlations; code and data for the correlational analysis. [file 13229_2020_377_MOESM9_ESM.zip › Paul_Arora_et_al_data/Physiological/BBC/analysis/Diffusion_Analaysis/adj_matrixes/Connectivity_Probability_weighted/fixnormed_Connection_Matrix_sym_aHU0183.txt]

   0.0000000e+00   4.9178696e-01   4.7774481e-01   5.1409770e-01   5.5656249e-01   4.7083029e-01   4.4610483e-01   4.5924756e-01   4.9081857e-01   5.2334123e-01   5.9162447e-01   5.3616492e-01   5.0008684e-01   4.9920517e-01   4.8692618e-01   4.8143481e-01   4.9222051e-01   5.0218167e-01   5.2929449e-01   5.3211773e-01   5.4178529e-01   5.4231234e-01   5.4542181e-01   5.4411986e-01   6.1524835e-01   5.2645642e-01   4.9094145e-01   5.2960840e-01   5.1429483e-01   5.0074478e-01   5.5323613e-01   5.5796417e-01   5.9602084e-01   5.5488113e-01   6.2221826e-01   7.0197552e-01   5.9985444e-01   6.1561575e-01   4.6728261e-01   5.2333553e-01   6.3369560e-01   6.5827567e-01   6.0148563e-01   6.1556347e-01   5.7738521e-01   6.5682954e-01   5.3910289e-01   4.9113154e-01   5.2451642e-01   5.6816787e-01   4.7636082e-01   4.6092329e-01   6.0058454e-01   5.5976294e-01   4.8133191e-01   4.6783839e-01   5.0227809e-01   5.0912961e-01   5.4063732e-01   4.9197920e-01   4.8598391e-01   5.1678799e-01   4.3486187e-01   4.6658541e-01   4.5783532e-01   4.3853085e-01   6.0349127e-01   6.5194593e-01   5.3666280e-01   5.6644662e-01   4.7509391e-01   4.7490247e-01   6.0155792e-01   5.9511569e-01   6.5103862e-01   6.1058215e-01   6.0356966e-01   5.8733746e-01   5.2431514e-01   4.7085942e-01   4.8786136e-01   4.8307720e-01   5.1432372e-01   4.9432882e-01   5.1119933e-01   4.6999235e-01   5.2298003e-01   4.5689850e-01   4.6045510e-01   4.2644517e-01
   4.9178696e-01   0.0000000e+00   4.9725072e-01   4.9501988e-01   5.5453811e-01   4.9889053e-01   4.9589230e-01   4.8317867e-01   5.1203966e-01   5.1955705e-01   5.7382215e-01   5.7941946e-01   5.2500307e-01   5.0577981e-01   4.8740230e-01   4.7591843e-01   5.3517399e-01   5.1800538e-01   5.3589773e-01   5.7166260e-01   5.5473478e-01   4.8653432e-01   5.3947113e-01   5.6114196e-01   5.9044862e-01   5.6792852e-01   5.0745933e-01   4.8337792e-01   4.9625000e-01   4.9440945e-01   5.5137640e-01   6.0017050e-01   5.9444488e-01   5.4713778e-01   7.4698619e-01   7.7214731e-01   5.5506543e-01   6.2139123e-01   4.9845800e-01   5.0851022e-01   5.9119835e-01   5.7768106e-01   5.9389193e-01   5.9572601e-01   5.9197630e-01   6.4802419e-01   5.3103585e-01   4.9228213e-01   5.2769829e-01   6.2409132e-01   5.1996519e-01   4.9746191e-01   6.4190813e-01   5.4415690e-01   5.0859678e-01   4.6221662e-01   5.1230065e-01   5.0384433e-01   4.8294611e-01   5.0243925e-01   5.0134964e-01   5.1100125e-01   4.7838894e-01   4.9000910e-01   4.9047742e-01   4.7769776e-01   6.1499760e-01   6.7180361e-01   5.7836828e-01   6.2004296e-01   5.1809532e-01   5.2123399e-01   5.7076516e-01   6.1469840e-01   6.8179318e-01   6.3346441e-01   6.2485547e-01   6.8159019e-01   5.6075348e-01   5.6655454e-01   5.1414666e-01   4.8017507e-01   5.4505946e-01   5.2432288e-01   5.2476541e-01   4.9034580e-01   5.1921869e-01   4.8375681e-01   4.7572706e-01   4.5270179e-01
   4.7774481e-01   4.9725072e-01   0.0000000e+00   5.2082580e-01   5.3999485e-01   5.0802220e-01   4.6991788e-01   4.8956073e-01   5.2604428e-01   5.1672179e-01   5.4398222e-01   5.7314654e-01   5.2471835e-01   5.3133034e-01   4.9578029e-01   5.0266498e-01   5.5473920e-01   4.9461208e-01   5.5538200e-01   5.7262620e-01   6.2956941e-01   5.1715544e-01   5.9685976e-01   5.6296717e-01   5.6938666e-01   5.6443207e-01   5.1488708e-01   5.1157860e-01   5.2120635e-01   5.1809162e-01   5.7494005e-01   5.9833712e-01   6.0674289e-01   5.9235642e-01   7.6036929e-01   7.8708144e-01   6.5598084e-01   6.5459105e-01   5.2979560e-01   5.1631732e-01   6.5292313e-01   5.6340557e-01   5.7739270e-01   6.3126804e-01   6.1714663e-01   6.5777726e-01   5.3400125e-01   4.9404215e-01   5.8077109e-01   5.9076121e-01   5.3159038e-01   4.8757432e-01   6.2851709e-01   5.4006773e-01   4.9898870e-01   4.6154483e-01   4.9409531e-01   5.3257225e-01   5.1733428e-01   5.2267353e-01   5.2528683e-01   5.0610718e-01   5.0354775e-01   4.9560799e-01   4.6320845e-01   4.6686498e-01   6.2790704e-01   6.8101231e-01   5.1925154e-01   5.7618667e-01   5.4385533e-01   5.0511715e-01   5.7607490e-01   6.0752444e-01   7.1602825e-01   7.1624400e-01   6.4537535e-01   6.7169405e-01   6.3742328e-01   5.5621295e-01   5.4069295e-01   5.0644072e-01   5.2019101e-01   5.2641131e-01   4.8348759e-01   4.9550473e-01   4.9421478e-01   4.5305802e-01   4.9919775e-01   4.4811268e-01
   5.1409770e-01   4.9501988e-01   5.2082580e-01   0.0000000e+00   5.9615540e-01   5.2626985e-01   5.0386957e-01   5.0679422e-01   5.4261507e-01   5.5808273e-01   5.7079307e-01   6.2240099e-01   5.3577087e-01   5.6463227e-01   5.3777248e-01   5.3755473e-01   5.9414118e-01   5.1546109e-01   5.9536584e-01   5.8163630e-01   6.1478289e-01   6.4238832e-01   6.0405589e-01   5.8325096e-01   6.5969280e-01   5.7031596e-01   5.6785644e-01   5.4276140e-01   5.0240206e-01   5.4915997e-01   5.4595799e-01   6.1227260e-01   6.3538154e-01   6.2080420e-01   7.9810433e-01   8.5912064e-01   6.5570536e-01   6.5429847e-01   5.4754785e-01   5.0944843e-01   6.9793391e-01   6.2235074e-01   6.1225021e-01   6.1201104e-01   6.1573889e-01   6.7831175e-01   5.7273381e-01   5.4401587e-01   6.0161297e-01   6.2522308e-01   5.2076157e-01   5.4573650e-01   5.9937582e-01   5.2014531e-01   5.2103227e-01   4.7931770e-01   5.4198027e-01   5.3863353e-01   5.1802345e-01   5.0926024e-01   5.4595120e-01   5.3628853e-01   5.3746113e-01   4.9880294e-01   5.3088763e-01   5.1970085e-01   6.2010893e-01   7.0055653e-01   5.2815787e-01   6.4480990e-01   5.2220807e-01   5.5935700e-01   5.7874077e-01   6.3494062e-01   6.2391156e-01   7.3692876e-01   6.6070951e-01   6.5628570e-01   5.8940081e-01   6.4395376e-01   5.4953290e-01   5.1024300e-01   5.1513403e-01   5.5235807e-01   5.1493333e-01   5.0004916e-01   5.0362985e-01   5.0812538e-01   4.8950210e-01   4.8906976e-01
   5.5656249e-01   5.5453811e-01   5.3999485e-01   5.9615540e-01   0.0000000e+00   5.6266632e-01   5.1282398e-01   5.1412647e-01   5.4506500e-01   5.5616246e-01   5.8744758e-01   6.8631001e-01   5.7935942e-01   5.5127113e-01   5.0669642e-01   5.2050913e-01   5.5201126e-01   5.1036869e-01   6.3146581e-01   6.1755973e-01   5.8986120e-01   5.8683408e-01   5.8712350e-01   5.5642529e-01   5.9842012e-01   5.3463922e-01   5.5165388e-01   5.2648027e-01   5.4821333e-01   5.9678577e-01   5.7571118e-01   6.5788943e-01   6.2435929e-01   6.3403040e-01   7.6375059e-01   7.8686136e-01   6.6236258e-01   7.5675887e-01   6.0794122e-01   5.8904734e-01   6.5230890e-01   5.8038850e-01   6.8302554e-01   6.6585739e-01   6.8246912e-01   6.9766987e-01   6.4489064e-01   5.9773787e-01   6.6781954e-01   6.1687224e-01   5.4684594e-01   5.0346495e-01   7.1072883e-01   5.8835198e-01   5.5366196e-01   5.0300097e-01   5.5674331e-01   6.2010180e-01   5.8069951e-01   6.0501053e-01   5.5856775e-01   5.6779480e-01   6.0541826e-01   5.4467446e-01   5.2686963e-01   5.7074118e-01   7.0994540e-01   7.3708851e-01   6.3357306e-01   6.8588386e-01   5.3880789e-01   5.3764258e-01   6.9031912e-01   6.9135722e-01   6.5207753e-01   6.8745494e-01   7.1557835e-01   6.9544695e-01   6.0966009e-01   6.1023492e-01   5.6319725e-01   5.5725137e-01   5.7629323e-01   5.4362173e-01   5.1432466e-01   5.4316270e-01   5.1398756e-01   5.1220660e-01   4.9497087e-01   5.2692473e-01
   4.7083029e-01   4.9889053e-01   5.0802220e-01   5.2626985e-01   5.6266632e-01   0.0000000e+00   5.2100230e-01   5.0012536e-01   5.6069012e-01   5.8454237e-01   6.0194980e-01   6.0875183e-01   5.2667193e-01   5.7275485e-01   4.9988532e-01   5.4943200e-01   6.0870659e-01   5.2947080e-01   5.6338024e-01   5.5895144e-01   7.2314327e-01   5.8322033e-01   5.7981243e-01   5.8400075e-01   6.1876741e-01   5.4939811e-01   5.3948289e-01   5.9036492e-01   5.0375782e-01   5.4009841e-01   5.6999236e-01   6.0242908e-01   6.4375152e-01   5.8795113e-01   6.8573583e-01   7.1166827e-01   6.1953183e-01   6.6948132e-01   5.3934507e-01   4.9373681e-01   7.0808096e-01   5.6886739e-01   5.9127987e-01   6.4345289e-01   6.1711777e-01   6.9490767e-01   5.5623411e-01   5.4544763e-01   6.1335958e-01   6.0274645e-01   5.2833992e-01   5.7759751e-01   6.2790238e-01   5.4987594e-01   5.4248567e-01   4.6495730e-01   5.1620722e-01   5.7961372e-01   5.4286891e-01   5.3745164e-01   5.3947014e-01   4.9670609e-01   5.2359277e-01   4.9993299e-01   5.0505949e-01   5.0019459e-01   6.5890675e-01   7.3115885e-01   6.4224651e-01   6.1477036e-01   5.3944058e-01   5.4255539e-01   6.1000007e-01   6.2873569e-01   6.6050323e-01   7.0213216e-01   6.6835758e-01   6.8624117e-01   5.7591937e-01   6.4419379e-01   5.2537963e-01   5.4308722e-01   5.7466376e-01   6.3688285e-01   5.2615005e-01   5.1816451e-01   5.4183072e-01   4.9877027e-01   4.6611368e-01   4.6304246e-01
   4.4610483e-01   4.9589230e-01   4.6991788e-01   5.0386957e-01   5.1282398e-01   5.2100230e-01   0.0000000e+00   4.4500300e-01   4.8581524e-01   4.8522114e-01   5.4194911e-01   5.2742261e-01   4.8367517e-01   4.9666944e-01   4.5712102e-01   5.0075169e-01   5.9872543e-01   4.9212737e-01   5.2068358e-01   5.3677215e-01   5.6228120e-01   5.2485580e-01   5.5997630e-01   5.2775792e-01   5.5868290e-01   5.6706597e-01   4.5525659e-01   4.5847469e-01   4.8679377e-01   4.8014020e-01   5.2467195e-01   5.4487302e-01   5.7820301e-01   5.4446415e-01   7.0229400e-01   7.1519212e-01   6.1656376e-01   5.8318606e-01   4.7702737e-01   4.1699607e-01   6.9559308e-01   5.6731382e-01   5.4204826e-01   5.8095435e-01   6.1233338e-01   6.6594586e-01   5.0076637e-01   4.8229865e-01   5.0666014e-01   5.7013935e-01   4.7685391e-01   4.5792606e-01   6.0564091e-01   5.1426705e-01   4.9434167e-01   4.5206172e-01   4.8415082e-01   5.0292024e-01   5.1669439e-01   4.8938848e-01   4.8922691e-01   4.6558648e-01   4.7883375e-01   4.2746971e-01   4.1962797e-01   4.7067524e-01   5.5041075e-01   6.4781233e-01   5.6745923e-01   5.6975698e-01   5.3247135e-01   5.0852896e-01   6.1101642e-01   6.0488185e-01   6.1680079e-01   5.0790514e-01   5.8365804e-01   6.3429753e-01   5.8648174e-01   6.0251362e-01   4.6750462e-01   4.5748671e-01   4.6670858e-01   5.3970442e-01   4.5875135e-01   4.5605121e-01   5.2400003e-01   4.5454473e-01   4.4020300e-01   4.2664143e-01
   4.5924756e-01   4.8317867e-01   4.8956073e-01   5.0679422e-01   5.1412647e-01   5.0012536e-01   4.4500300e-01   0.0000000e+00   4.7378741e-01   5.1812689e-01   5.5843205e-01   5.3678166e-01   4.7835800e-01   4.8096247e-01   4.3099394e-01   4.8999541e-01   5.5667336e-01   4.8897911e-01   4.8320770e-01   5.2709618e-01   5.5042220e-01   5.3131365e-01   5.2072782e-01   4.8188466e-01   5.2695577e-01   5.2018365e-01   4.7711522e-01   4.6149549e-01   4.4612360e-01   4.3929437e-01   5.1991515e-01   5.5589468e-01   5.5751307e-01   5.3217529e-01   7.0854578e-01   7.0304692e-01   5.6109708e-01   5.7995459e-01   4.5742804e-01   5.0042968e-01   6.8957352e-01   5.2921521e-01   5.4552940e-01   5.7812627e-01   5.6861548e-01   6.6431816e-01   5.0747043e-01   4.6736285e-01   5.0718096e-01   5.5199162e-01   4.8474792e-01   4.5243517e-01   5.9875406e-01   4.7866478e-01   4.4534334e-01   4.5230483e-01   4.5269630e-01   4.9525421e-01   5.1703904e-01   4.7702899e-01   4.8915145e-01   4.7500683e-01   4.4609602e-01   4.2533991e-01   4.1450643e-01   4.7041206e-01   5.9095043e-01   6.4487884e-01   5.5796190e-01   6.3289936e-01   4.8777596e-01   5.1492090e-01   5.8137937e-01   5.8267958e-01   6.5838613e-01   5.7044125e-01   5.7605912e-01   6.2165231e-01   5.4564550e-01   5.5242164e-01   4.6993582e-01   4.7942055e-01   4.7762191e-01   4.7992865e-01   4.5104066e-01   4.5397940e-01   5.3969191e-01   4.6745877e-01   4.0748413e-01   4.2473884e-01
   4.9081857e-01   5.1203966e-01   5.2604428e-01   5.4261507e-01   5.4506500e-01   5.6069012e-01   4.8581524e-01   4.7378741e-01   0.0000000e+00   5.9360857e-01   5.9154610e-01   5.8665686e-01   5.2791258e-01   5.3710367e-01   4.8932010e-01   5.3059068e-01   5.5319033e-01   5.5233853e-01   5.8011497e-01   5.7324156e-01   5.5915992e-01   5.8937881e-01   5.6275239e-01   5.5623915e-01   5.5785270e-01   5.6589635e-01   5.6777630e-01   5.5005043e-01   4.7188816e-01   4.9578046e-01   6.1743279e-01   5.9665910e-01   5.8423976e-01   5.9648214e-01   8.0726945e-01   7.9117655e-01   6.6673999e-01   6.5759011e-01   5.0261524e-01   5.4341423e-01   7.4059938e-01   5.9544997e-01   6.0217970e-01   6.4033872e-01   6.3715731e-01   7.1433668e-01   6.1124325e-01   5.3933688e-01   5.6521195e-01   5.8185156e-01   5.8270145e-01   5.5271853e-01   6.8631613e-01   5.5406719e-01   4.9367078e-01   5.1810768e-01   5.1964829e-01   5.7321736e-01   5.6948437e-01   5.5832167e-01   5.3491823e-01   6.0764574e-01   5.7785405e-01   5.3857831e-01   5.3758130e-01   5.2033570e-01   7.1018485e-01   7.2094127e-01   6.6285414e-01   6.8406207e-01   5.8208782e-01   5.8346084e-01   7.0114801e-01   6.8428885e-01   7.3653692e-01   7.1908827e-01   6.7703956e-01   7.0701613e-01   5.2708916e-01   6.2319388e-01   5.5266737e-01   5.5841330e-01   5.1118268e-01   5.0723345e-01   5.1968864e-01   5.5220942e-01   5.4516244e-01   5.7552316e-01   4.8287599e-01   4.9125275e-01
   5.2334123e-01   5.1955705e-01   5.1672179e-01   5.5808273e-01   5.5616246e-01   5.8454237e-01   4.8522114e-01   5.1812689e-01   5.9360857e-01   0.0000000e+00   6.2645277e-01   6.0068724e-01   5.4078434e-01   5.2353819e-01   5.0151051e-01   5.3924872e-01   5.7787586e-01   6.4121864e-01   6.0562226e-01   5.8328289e-01   5.4991946e-01   5.3257376e-01   6.0849700e-01   6.3307333e-01   6.6811088e-01   6.6191480e-01   5.8802079e-01   6.3397168e-01   5.7834133e-01   5.5530570e-01   5.8980681e-01   6.5061794e-01   6.1849565e-01   6.2807053e-01   7.1664236e-01   6.7866412e-01   6.4063246e-01   6.7886678e-01   5.0566683e-01   5.7039615e-01   7.4943337e-01   5.5117671e-01   5.7448647e-01   6.2403040e-01   6.1230502e-01   6.6364258e-01   5.8039983e-01   5.7289444e-01   6.0390654e-01   6.1748183e-01   4.9797698e-01   4.7347938e-01   5.9049183e-01   5.6176104e-01   5.0612140e-01   4.9771276e-01   5.0315916e-01   5.0580985e-01   5.3399108e-01   5.7419908e-01   5.1959662e-01   5.1203672e-01   4.9645326e-01   4.6812519e-01   5.1878104e-01   5.0099981e-01   6.2703782e-01   6.7259282e-01   5.6909304e-01   6.2445502e-01   5.6012937e-01   5.1994126e-01   5.8228104e-01   6.1898316e-01   6.5842721e-01   6.0668253e-01   5.7708741e-01   6.7428728e-01   6.8420931e-01   6.4283036e-01   5.0636802e-01   5.1810956e-01   5.4372108e-01   5.3968867e-01   5.4045712e-01   5.1359271e-01   5.2128899e-01   5.5333350e-01   4.4963109e-01   4.9444464e-01
   5.9162447e-01   5.7382215e-01   5.4398222e-01   5.7079307e-01   5.8744758e-01   6.0194980e-01   5.4194911e-01   5.5843205e-01   5.9154610e-01   6.2645277e-01   0.0000000e+00   6.5061190e-01   5.7299545e-01   5.7873686e-01   5.2363952e-01   5.8035265e-01   6.1103033e-01   6.4533559e-01   6.5271009e-01   6.8944850e-01   6.9794999e-01   5.4170451e-01   6.1775418e-01   6.1766869e-01   6.7681518e-01   6.2297263e-01   6.2217176e-01   5.5726841e-01   5.4508693e-01   5.5296922e-01   5.9464895e-01   6.5460601e-01   6.3819169e-01   6.3671893e-01   8.2714312e-01   7.3806757e-01   6.5327905e-01   6.6506268e-01   5.3203391e-01   5.6517557e-01   7.9604098e-01   5.4321179e-01   6.3892702e-01   6.6144721e-01   7.0135895e-01   7.7910597e-01   6.5803833e-01   5.7266386e-01   5.7865359e-01   5.8430732e-01   5.5889362e-01   6.0345178e-01   6.6649948e-01   5.5541135e-01   6.2367318e-01   5.7715732e-01   5.1921387e-01   5.8233296e-01   6.2722912e-01   6.0102760e-01   5.9094002e-01   5.7055534e-01   5.5500700e-01   5.3562626e-01   5.4744516e-01   5.4257992e-01   6.9235745e-01   7.6082658e-01   6.4766712e-01   6.4194741e-01   6.3540272e-01   5.3683841e-01   6.2067784e-01   6.9046016e-01   6.7537151e-01   6.8529821e-01   7.2853557e-01   7.2494323e-01   6.4695451e-01   5.9615180e-01   6.0157941e-01   5.6276050e-01   6.1359168e-01   5.6316364e-01   5.1593442e-01   5.1539563e-01   5.8711514e-01   6.2981977e-01   5.7530758e-01   5.3588084e-01
   5.3616492e-01   5.7941946e-01   5.7314654e-01   6.2240099e-01   6.8631001e-01   6.0875183e-01   5.2742261e-01   5.3678166e-01   5.8665686e-01   6.0068724e-01   6.5061190e-01   0.0000000e+00   5.7465292e-01   5.7518980e-01   5.5473417e-01   5.6501722e-01   6.6831371e-01   6.0836821e-01   6.0651258e-01   6.1881473e-01   6.4719975e-01   6.2737069e-01   6.9635223e-01   6.4651971e-01   7.1874810e-01   6.2184366e-01   6.1510103e-01   5.9358768e-01   5.4622963e-01   5.6451780e-01   6.3937550e-01   6.7266905e-01   6.7485299e-01   6.5593100e-01   8.5128423e-01   7.1815221e-01   7.8462119e-01   6.9360953e-01   5.5423942e-01   5.7379301e-01   8.0699167e-01   6.7919548e-01   7.2635953e-01   7.4464514e-01   7.1642863e-01   7.7756830e-01   6.3170483e-01   6.0053881e-01   5.9660743e-01   6.2901811e-01   5.9565755e-01   6.5729419e-01   7.2467241e-01   5.9702490e-01   5.8792016e-01   5.6191289e-01   5.3498818e-01   5.7580420e-01   6.4193110e-01   5.5207128e-01   5.7771806e-01   5.5935787e-01   5.9321321e-01   5.5355816e-01   5.6181818e-01   5.5394673e-01   6.7771864e-01   7.6188933e-01   6.5653861e-01   6.8102879e-01   5.9815717e-01   5.6446254e-01   7.0838767e-01   7.6090936e-01   6.9597664e-01   7.1714264e-01   7.1269103e-01   7.0144610e-01   6.3599944e-01   6.1803971e-01   5.9514664e-01   5.9726760e-01   5.8995116e-01   6.1629992e-01   5.8983652e-01   5.6595036e-01   5.2833874e-01   5.3207352e-01   5.8376372e-01   5.4581560e-01
   5.0008684e-01   5.2500307e-01   5.2471835e-01   5.3577087e-01   5.7935942e-01   5.2667193e-01   4.8367517e-01   4.7835800e-01   5.2791258e-01   5.4078434e-01   5.7299545e-01   5.7465292e-01   0.0000000e+00   5.1517734e-01   4.9130474e-01   5.1008015e-01   5.7267946e-01   5.4201603e-01   5.5452831e-01   5.5872557e-01   6.6858550e-01   5.9854133e-01   5.9379164e-01   5.7288237e-01   5.7882439e-01   5.6858364e-01   5.1838701e-01   5.2515848e-01   4.8225986e-01   4.8759254e-01   5.5756314e-01   5.7631591e-01   5.8556963e-01   5.8691652e-01   6.9770284e-01   6.8233417e-01   6.4321676e-01   6.6258975e-01   5.0692843e-01   5.2664120e-01   6.8420714e-01   5.8413384e-01   5.9115372e-01   6.2208789e-01   6.1729053e-01   6.7476076e-01   5.6090036e-01   5.2381012e-01   5.6255342e-01   6.0770685e-01   5.0589372e-01   5.0000503e-01   6.4405961e-01   4.9473005e-01   5.0336422e-01   4.8026894e-01   4.9520408e-01   5.3788925e-01   5.5010169e-01   5.3684667e-01   5.4030130e-01   4.9140718e-01   5.2062439e-01   4.5766814e-01   5.1632538e-01   4.9610031e-01   5.9909077e-01   6.6903390e-01   5.9520495e-01   6.3961765e-01   5.2498362e-01   5.4777790e-01   5.8259331e-01   6.3287163e-01   6.4110052e-01   6.3111847e-01   6.6329970e-01   6.8200885e-01   5.2851270e-01   6.0231098e-01   5.0981843e-01   4.9886372e-01   5.4027435e-01   5.5276587e-01   5.1683753e-01   4.7464638e-01   5.1457963e-01   4.9997435e-01   5.0316498e-01   4.8617819e-01
   4.9920517e-01   5.0577981e-01   5.3133034e-01   5.6463227e-01   5.5127113e-01   5.7275485e-01   4.9666944e-01   4.8096247e-01   5.3710367e-01   5.2353819e-01   5.7873686e-01   5.7518980e-01   5.1517734e-01   0.0000000e+00   5.2146749e-01   5.4930623e-01   6.3961678e-01   5.4641046e-01   5.2421684e-01   5.4964942e-01   5.5149975e-01   5.6758910e-01   6.1435599e-01   5.9302217e-01   6.2271642e-01   5.8324383e-01   5.7446330e-01   5.8400405e-01   5.4622193e-01   5.5316113e-01   6.0940299e-01   6.2589630e-01   5.9513652e-01   6.3554279e-01   7.3662363e-01   7.6744583e-01   6.6049830e-01   6.5907932e-01   5.3375975e-01   5.2860630e-01   7.3700704e-01   6.3224961e-01   6.5895760e-01   6.2022217e-01   6.5566914e-01   7.0259463e-01   5.7510022e-01   5.4882661e-01   6.2813205e-01   6.5325118e-01   5.2776079e-01   5.0773826e-01   6.1147599e-01   5.8476012e-01   5.2103650e-01   5.1797497e-01   5.4273369e-01   5.5804763e-01   5.7500661e-01   5.5169667e-01   5.3751930e-01   5.3705736e-01   4.9493916e-01   4.9524399e-01   5.3993852e-01   5.0684287e-01   6.1091108e-01   6.7306970e-01   6.2206222e-01   6.3081864e-01   5.8070348e-01   5.5663014e-01   6.1068372e-01   6.4502234e-01   6.5622185e-01   6.1442485e-01   6.5020473e-01   6.7335724e-01   5.5086589e-01   5.7608149e-01   5.1229444e-01   5.0761374e-01   5.5679307e-01   5.3840253e-01   4.8855872e-01   4.8858266e-01   5.1146628e-01   4.9664589e-01   5.1238548e-01   4.5436145e-01
   4.8692618e-01   4.8740230e-01   4.9578029e-01   5.3777248e-01   5.0669642e-01   4.9988532e-01   4.5712102e-01   4.3099394e-01   4.8932010e-01   5.0151051e-01   5.2363952e-01   5.5473417e-01   4.9130474e-01   5.2146749e-01   0.0000000e+00   4.8783452e-01   6.0791451e-01   4.6079283e-01   5.0835597e-01   5.5602702e-01   6.3417169e-01   5.4485193e-01   5.7889488e-01   5.6476589e-01   5.7162463e-01   5.3181632e-01   4.7199319e-01   5.2246536e-01   4.8031293e-01   4.9887254e-01   6.1397852e-01   5.7695644e-01   5.6065452e-01   5.9750476e-01   6.7155588e-01   7.7900206e-01   6.3399500e-01   6.5796118e-01   5.3386167e-01   5.0146119e-01   6.4909977e-01   5.8513437e-01   6.0983482e-01   5.9155657e-01   5.8088637e-01   6.6264446e-01   5.4372208e-01   5.3863188e-01   5.6398348e-01   6.0383888e-01   5.1371292e-01   4.8278735e-01   5.8030560e-01   4.7813348e-01   4.7267898e-01   4.7426703e-01   5.4605452e-01   5.2462062e-01   5.2661775e-01   4.8959718e-01   5.0821179e-01   5.1887843e-01   4.8801971e-01   4.8593048e-01   4.9955266e-01   4.9172910e-01   6.0807616e-01   6.6477325e-01   5.5582410e-01   5.7938683e-01   5.3625515e-01   5.0390623e-01   6.2539651e-01   5.8619567e-01   6.1633917e-01   6.0734142e-01   6.8189141e-01   6.4649169e-01   5.3054353e-01   4.7346194e-01   5.3365858e-01   5.1071686e-01   5.3521126e-01   5.1971002e-01   4.8662607e-01   4.8003304e-01   5.2265633e-01   4.5976148e-01   5.0005317e-01   4.6499143e-01
   4.8143481e-01   4.7591843e-01   5.0266498e-01   5.3755473e-01   5.2050913e-01   5.4943200e-01   5.0075169e-01   4.8999541e-01   5.3059068e-01   5.3924872e-01   5.8035265e-01   5.6501722e-01   5.1008015e-01   5.4930623e-01   4.8783452e-01   0.0000000e+00   6.2445954e-01   4.9902147e-01   5.5701101e-01   5.5363698e-01   6.1497751e-01   5.8506502e-01   5.7735236e-01   5.7643357e-01   6.5175709e-01   5.5857898e-01   5.2686266e-01   5.0408488e-01   4.8397155e-01   5.1145162e-01   6.1628371e-01   5.8040755e-01   5.6299661e-01   5.7816862e-01   6.3916308e-01   6.5536908e-01   6.0685797e-01   6.2512118e-01   5.2253531e-01   5.1070352e-01   6.7106106e-01   6.4805808e-01   5.8991215e-01   5.9253410e-01   6.0175606e-01   6.5187873e-01   5.2014978e-01   5.3038867e-01   5.6878009e-01   6.1159449e-01   5.1158976e-01   4.9790295e-01   5.9362813e-01   4.7792855e-01   4.9620048e-01   4.7117865e-01   5.4407876e-01   5.4532251e-01   5.4419374e-01   5.4575879e-01   5.1867046e-01   5.5213128e-01   4.4503488e-01   4.9491804e-01   4.6013548e-01   5.1005466e-01   5.9170091e-01   6.5497506e-01   5.7112459e-01   6.2390678e-01   5.9698645e-01   5.6366336e-01   7.6924264e-01   6.1044970e-01   6.3861883e-01   6.0416372e-01   6.3352763e-01   6.8301521e-01   5.0842684e-01   4.6497930e-01   5.0526737e-01   4.8756121e-01   5.0996567e-01   5.6024485e-01   5.2903792e-01   5.2383797e-01   5.3269464e-01   4.7180877e-01   5.0592718e-01   4.6442824e-01
   4.9222051e-01   5.3517399e-01   5.5473920e-01   5.9414118e-01   5.5201126e-01   6.0870659e-01   5.9872543e-01   5.5667336e-01   5.5319033e-01   5.7787586e-01   6.1103033e-01   6.6831371e-01   5.7267946e-01   6.3961678e-01   6.0791451e-01   6.2445954e-01   0.0000000e+00   5.7823806e-01   6.4050727e-01   6.4060279e-01   6.4091391e-01   5.8668714e-01   5.8253538e-01   5.8629128e-01   6.4746361e-01   5.7560454e-01   5.2106480e-01   4.9545261e-01   5.0466408e-01   5.2474174e-01   6.4198601e-01   6.5849799e-01   6.4607231e-01   6.5492443e-01   6.7519340e-01   6.9438586e-01   6.1480490e-01   6.8822813e-01   5.9289649e-01   6.0121424e-01   7.7744163e-01   6.8983886e-01   6.2049415e-01   6.5375011e-01   6.7092641e-01   7.5492137e-01   5.6233258e-01   5.9946478e-01   6.0022838e-01   5.5790318e-01   5.4067976e-01   5.3691887e-01   5.9579128e-01   5.3510621e-01   5.9688860e-01   5.6756463e-01   5.8573311e-01   6.0335565e-01   6.4439367e-01   6.1201125e-01   5.1130901e-01   5.6475203e-01   4.9319968e-01   4.9590901e-01   5.0451427e-01   5.6941616e-01   6.9277110e-01   7.2817308e-01   6.3091408e-01   6.8191325e-01   6.1516302e-01   5.5452321e-01   6.7674122e-01   6.6999210e-01   6.3332605e-01   5.9406913e-01   6.3083444e-01   6.6549441e-01   5.5833268e-01   5.2473316e-01   4.8756396e-01   5.1078367e-01   5.4620722e-01   6.0381545e-01   5.3786271e-01   5.4539417e-01   5.8358268e-01   4.9291811e-01   5.2146149e-01   4.8332764e-01
   5.0218167e-01   5.1800538e-01   4.9461208e-01   5.1546109e-01   5.1036869e-01   5.2947080e-01   4.9212737e-01   4.8897911e-01   5.5233853e-01   6.4121864e-01   6.4533559e-01   6.0836821e-01   5.4201603e-01   5.4641046e-01   4.6079283e-01   4.9902147e-01   5.7823806e-01   0.0000000e+00   6.1265922e-01   5.9846383e-01   6.4012057e-01   6.3873606e-01   6.1145376e-01   6.4102279e-01   6.0046768e-01   5.0939850e-01   5.2074495e-01   5.8170384e-01   4.9283491e-01   5.6278097e-01   6.1415250e-01   6.0186062e-01   5.9585454e-01   6.8538427e-01   8.5757655e-01   7.5039987e-01   6.3074091e-01   6.4983233e-01   5.6492079e-01   5.5923132e-01   7.1012612e-01   6.6842444e-01   6.0404217e-01   6.5241127e-01   6.7597530e-01   7.0788340e-01   6.0564936e-01   6.0420789e-01   5.5046611e-01   5.4067210e-01   5.3351271e-01   5.4301468e-01   5.8645767e-01   6.0654569e-01   5.2940968e-01   5.1436217e-01   5.2085608e-01   5.2734481e-01   5.2325783e-01   6.0228538e-01   5.2291602e-01   5.0073766e-01   4.8943872e-01   5.1866556e-01   5.2383850e-01   4.6543254e-01   6.0225864e-01   6.7792475e-01   6.0480613e-01   6.4255245e-01   5.4509326e-01   5.4281021e-01   6.3782512e-01   6.6577526e-01   6.0619483e-01   6.4645361e-01   6.8814960e-01   7.0585422e-01   5.9734226e-01   6.1774226e-01   5.4028865e-01   5.5499058e-01   5.3733224e-01   5.5699741e-01   5.0974411e-01   4.8949362e-01   5.3895493e-01   4.7267416e-01   4.7147665e-01   4.4761019e-01
   5.2929449e-01   5.3589773e-01   5.5538200e-01   5.9536584e-01   6.3146581e-01   5.6338024e-01   5.2068358e-01   4.8320770e-01   5.8011497e-01   6.0562226e-01   6.5271009e-01   6.0651258e-01   5.5452831e-01   5.2421684e-01   5.0835597e-01   5.5701101e-01   6.4050727e-01   6.1265922e-01   0.0000000e+00   5.8124263e-01   6.3300507e-01   5.6442809e-01   6.3195913e-01   6.3065384e-01   6.0638647e-01   5.1533051e-01   5.5992490e-01   5.7216285e-01   5.1939032e-01   5.5273352e-01   6.5043685e-01   6.1529751e-01   6.1592767e-01   6.3776852e-01   7.1993861e-01   7.8110880e-01   7.0640195e-01   6.4020076e-01   5.4907077e-01   5.1347389e-01   6.8885164e-01   6.0754581e-01   6.3342398e-01   6.6149326e-01   7.0008869e-01   6.8219093e-01   6.0873572e-01   5.7922739e-01   5.8126197e-01   6.1441185e-01   5.5588587e-01   5.5116451e-01   5.9451545e-01   5.4491789e-01   5.4510816e-01   4.7918468e-01   5.2172748e-01   5.6779688e-01   5.6098801e-01   5.8815809e-01   5.2671623e-01   5.5265949e-01   5.2247034e-01   5.3503792e-01   5.1973003e-01   5.3841266e-01   6.2464871e-01   7.0910376e-01   6.0807564e-01   6.5437483e-01   5.2857456e-01   5.4631161e-01   6.0039033e-01   5.9818180e-01   6.4625871e-01   6.8713291e-01   6.6996038e-01   6.8267036e-01   5.5829094e-01   5.7848770e-01   5.8551859e-01   5.8656741e-01   5.6888086e-01   5.8102775e-01   5.6520913e-01   5.5347473e-01   5.8857468e-01   5.1537843e-01   5.4211056e-01   4.9584713e-01
   5.3211773e-01   5.7166260e-01   5.7262620e-01   5.8163630e-01   6.1755973e-01   5.5895144e-01   5.3677215e-01   5.2709618e-01   5.7324156e-01   5.8328289e-01   6.8944850e-01   6.1881473e-01   5.5872557e-01   5.4964942e-01   5.5602702e-01   5.5363698e-01   6.4060279e-01   5.9846383e-01   5.8124263e-01   0.0000000e+00   7.7564306e-01   5.4841852e-01   6.6141030e-01   6.4942727e-01   6.6996122e-01   6.0351635e-01   5.9689287e-01   6.0911408e-01   5.4073934e-01   5.7350169e-01   6.4768169e-01   6.3074951e-01   6.3079282e-01   6.2565845e-01   7.4593255e-01   8.0346718e-01   6.9014033e-01   7.1666101e-01   5.9308541e-01   5.3492981e-01   7.3401917e-01   6.9222958e-01   6.6871627e-01   6.5059785e-01   6.7841745e-01   7.2466586e-01   6.3039193e-01   5.9038673e-01   6.0722354e-01   6.5044231e-01   5.6535125e-01   5.6676638e-01   6.0961543e-01   5.7997717e-01   5.6105185e-01   5.1772703e-01   5.3193713e-01   5.8828586e-01   5.7890082e-01   5.9817041e-01   5.6530263e-01   5.6067021e-01   5.3155167e-01   5.2555864e-01   5.0810125e-01   5.5338997e-01   6.7777100e-01   7.5730221e-01   6.7787207e-01   6.4237021e-01   5.7263295e-01   6.2637424e-01   6.9042472e-01   6.8475291e-01   7.1920472e-01   6.9377755e-01   6.4678483e-01   8.0285868e-01   5.5494372e-01   6.5454415e-01   5.7229981e-01   6.0678649e-01   6.3647243e-01   5.5439944e-01   5.8309756e-01   5.4986609e-01   5.5481268e-01   5.6168947e-01   5.5743176e-01   5.1455754e-01
   5.4178529e-01   5.5473478e-01   6.2956941e-01   6.1478289e-01   5.8986120e-01   7.2314327e-01   5.6228120e-01   5.5042220e-01   5.5915992e-01   5.4991946e-01   6.9794999e-01   6.4719975e-01   6.6858550e-01   5.5149975e-01   6.3417169e-01   6.1497751e-01   6.4091391e-01   6.4012057e-01   6.3300507e-01   7.7564306e-01   0.0000000e+00   7.7821306e-01   7.5739291e-01   7.5250091e-01   7.8076834e-01   6.9842823e-01   6.0917321e-01   5.8907202e-01   4.9711843e-01   5.7663217e-01   6.9984074e-01   7.0048303e-01   6.5407176e-01   6.1612620e-01   7.0884898e-01   7.7685740e-01   6.3588961e-01   6.8829586e-01   6.0666246e-01   5.5695925e-01   7.3987356e-01   6.6894173e-01   6.5149309e-01   6.6414856e-01   6.9008154e-01   7.0771403e-01   5.6790785e-01   5.4182263e-01   5.8072676e-01   6.1050396e-01   5.8675604e-01   5.2988867e-01   7.1129636e-01   6.0313946e-01   6.7084617e-01   6.1108318e-01   5.7674917e-01   5.3130229e-01   5.5260579e-01   5.4959536e-01   5.4429739e-01   5.8194354e-01   5.5215312e-01   5.7224514e-01   6.2301219e-01   5.4246486e-01   6.4970758e-01   7.9017192e-01   7.0258125e-01   6.7365222e-01   6.2197692e-01   6.2960915e-01   7.7101132e-01   7.4528357e-01   7.0908961e-01   5.1958444e-01   6.1831970e-01   7.1786842e-01   5.5238405e-01   5.9675821e-01   6.4372504e-01   5.6052539e-01   5.7365543e-01   6.1496285e-01   4.9999671e-01   4.5491462e-01   5.1116152e-01   5.9223096e-01   5.9348296e-01   5.8201531e-01
   5.4231234e-01   4.8653432e-01   5.1715544e-01   6.4238832e-01   5.8683408e-01   5.8322033e-01   5.2485580e-01   5.3131365e-01   5.8937881e-01   5.3257376e-01   5.4170451e-01   6.2737069e-01   5.9854133e-01   5.6758910e-01   5.4485193e-01   5.8506502e-01   5.8668714e-01   6.3873606e-01   5.6442809e-01   5.4841852e-01   7.7821306e-01   0.0000000e+00   5.8796734e-01   6.4580785e-01   6.3185791e-01   5.6576029e-01   6.4387579e-01   6.1368879e-01   5.3383485e-01   6.2027705e-01   6.4695147e-01   6.1389622e-01   6.4593117e-01   6.2443302e-01   6.7307838e-01   8.5231457e-01   6.9231371e-01   7.3471624e-01   5.7268087e-01   5.9692920e-01   6.7323067e-01   7.4790037e-01   6.2030596e-01   6.5319956e-01   6.5746320e-01   6.4302518e-01   5.5080939e-01   6.1600680e-01   6.5785239e-01   7.0214656e-01   5.0338352e-01   5.6630536e-01   6.3548069e-01   5.6125181e-01   5.4582393e-01   5.1417497e-01   4.8512469e-01   6.1038171e-01   5.7361744e-01   6.5642526e-01   5.6022147e-01   5.6621981e-01   5.5986302e-01   5.7551724e-01   4.6726858e-01   5.2391621e-01   5.8932647e-01   6.6744487e-01   6.5544352e-01   8.1504680e-01   6.4615210e-01   6.1080714e-01   6.7121639e-01   6.0661436e-01   6.3309792e-01   6.0703226e-01   5.4852963e-01   7.2135195e-01   4.8514148e-01   5.4992241e-01   5.3711543e-01   4.9648599e-01   5.1858085e-01   5.7156478e-01   4.8926362e-01   4.7235488e-01   5.3341449e-01   4.6415701e-01   4.4978792e-01   4.7134964e-01
   5.4542181e-01   5.3947113e-01   5.9685976e-01   6.0405589e-01   5.8712350e-01   5.7981243e-01   5.5997630e-01   5.2072782e-01   5.6275239e-01   6.0849700e-01   6.1775418e-01   6.9635223e-01   5.9379164e-01   6.1435599e-01   5.7889488e-01   5.7735236e-01   5.8253538e-01   6.1145376e-01   6.3195913e-01   6.6141030e-01   7.5739291e-01   5.8796734e-01   0.0000000e+00   6.2348693e-01   6.9115002e-01   5.8535929e-01   6.1724337e-01   6.3769555e-01   5.5077669e-01   5.9525427e-01   6.3525407e-01   6.9424909e-01   6.5432070e-01   6.3891512e-01   7.3098721e-01   7.9093687e-01   6.4407762e-01   7.3950072e-01   5.7889813e-01   5.6109765e-01   7.2085289e-01   7.1738782e-01   6.8521661e-01   6.8519391e-01   6.8413183e-01   7.0141992e-01   6.2062647e-01   5.9080251e-01   6.9755591e-01   7.1451777e-01   5.8024154e-01   5.9330121e-01   7.0010337e-01   5.5514357e-01   5.8237137e-01   5.7087016e-01   5.8215162e-01   5.9256848e-01   5.9763905e-01   6.2088272e-01   5.6302050e-01   6.0167966e-01   5.6251490e-01   5.0697848e-01   5.8729139e-01   5.4277089e-01   6.7267588e-01   7.3116235e-01   6.7413623e-01   6.8403972e-01   6.1426378e-01   6.3214804e-01   7.0093688e-01   6.3300924e-01   7.4341040e-01   7.1557801e-01   7.1200651e-01   7.5884680e-01   6.0493891e-01   5.7690983e-01   6.1121065e-01   5.8440050e-01   6.0267657e-01   5.6624275e-01   5.4306521e-01   5.5481123e-01   6.2510570e-01   5.2205230e-01   5.1678572e-01   5.2733964e-01
   5.4411986e-01   5.6114196e-01   5.6296717e-01   5.8325096e-01   5.5642529e-01   5.8400075e-01   5.2775792e-01   4.8188466e-01   5.5623915e-01   6.3307333e-01   6.1766869e-01   6.4651971e-01   5.7288237e-01   5.9302217e-01   5.6476589e-01   5.7643357e-01   5.8629128e-01   6.4102279e-01   6.3065384e-01   6.4942727e-01   7.5250091e-01   6.4580785e-01   6.2348693e-01   0.0000000e+00   6.3487303e-01   5.3609686e-01   5.5326599e-01   6.3506852e-01   5.2798326e-01   5.9952511e-01   6.5088748e-01   6.4897722e-01   5.8745333e-01   6.5745241e-01   8.1662445e-01   7.2836298e-01   6.8163774e-01   7.1649392e-01   5.3293969e-01   5.4333881e-01   7.4594368e-01   7.6180436e-01   6.7686419e-01   6.4667229e-01   6.5680233e-01   7.1993492e-01   6.1399238e-01   6.0957852e-01   6.8290492e-01   6.6201485e-01   5.6198645e-01   5.5808186e-01   6.5725035e-01   5.9524092e-01   5.6281466e-01   5.3897719e-01   5.5075517e-01   5.9313482e-01   5.8479792e-01   5.8583485e-01   5.4161381e-01   5.7407128e-01   5.2264940e-01   4.9540206e-01   5.4607985e-01   5.2624974e-01   6.4167797e-01   7.2687910e-01   6.7261728e-01   7.2139243e-01   5.5934379e-01   5.3541712e-01   6.7854927e-01   6.6378637e-01   7.3396030e-01   6.4857415e-01   7.1298320e-01   7.5127417e-01   5.5991528e-01   6.2490209e-01   5.5988838e-01   5.3746548e-01   5.9805444e-01   5.8184659e-01   5.6163826e-01   5.3221794e-01   5.8570277e-01   5.6332145e-01   5.6494297e-01   5.4757195e-01
   6.1524835e-01   5.9044862e-01   5.6938666e-01   6.5969280e-01   5.9842012e-01   6.1876741e-01   5.5868290e-01   5.2695577e-01   5.5785270e-01   6.6811088e-01   6.7681518e-01   7.1874810e-01   5.7882439e-01   6.2271642e-01   5.7162463e-01   6.5175709e-01   6.4746361e-01   6.0046768e-01   6.0638647e-01   6.6996122e-01   7.8076834e-01   6.3185791e-01   6.9115002e-01   6.3487303e-01   0.0000000e+00   6.0796174e-01   6.4615243e-01   6.8099229e-01   5.7562777e-01   6.5071465e-01   7.0274533e-01   6.5906716e-01   6.5679656e-01   7.0711458e-01   8.0693127e-01   7.8332820e-01   7.3951535e-01   7.5858839e-01   6.4175497e-01   5.7277195e-01   7.6805006e-01   8.3095568e-01   7.3785163e-01   7.4317504e-01   7.3719218e-01   7.7454399e-01   6.8328951e-01   6.7627555e-01   7.4198595e-01   7.1392293e-01   6.5728716e-01   6.2171961e-01   7.3208468e-01   6.3017152e-01   6.0082616e-01   5.7474376e-01   6.1551192e-01   6.7216734e-01   6.9773555e-01   6.9963047e-01   6.7035867e-01   7.1719729e-01   6.0336717e-01   6.5248099e-01   7.0575837e-01   7.0663622e-01   7.7377972e-01   8.1038701e-01   7.4384564e-01   7.9863076e-01   6.6366207e-01   6.6140623e-01   7.5081741e-01   7.1033040e-01   7.8330074e-01   6.9226606e-01   6.8292436e-01   8.0000875e-01   6.9466473e-01   7.3125146e-01   6.3325410e-01   6.3299965e-01   6.2562845e-01   6.9827231e-01   6.2939937e-01   5.8456509e-01   5.9217582e-01   5.9354790e-01   6.2031898e-01   5.6990473e-01
   5.2645642e-01   5.6792852e-01   5.6443207e-01   5.7031596e-01   5.3463922e-01   5.4939811e-01   5.6706597e-01   5.2018365e-01   5.6589635e-01   6.6191480e-01   6.2297263e-01   6.2184366e-01   5.6858364e-01   5.8324383e-01   5.3181632e-01   5.5857898e-01   5.7560454e-01   5.0939850e-01   5.1533051e-01   6.0351635e-01   6.9842823e-01   5.6576029e-01   5.8535929e-01   5.3609686e-01   6.0796174e-01   0.0000000e+00   5.5467244e-01   5.1886609e-01   4.3749297e-01   5.4665461e-01   5.4738968e-01   5.9560604e-01   5.5374263e-01   5.5269111e-01   6.1037898e-01   6.4462753e-01   6.4387164e-01   6.2812630e-01   5.1549131e-01   5.2620804e-01   7.0126069e-01   7.3973383e-01   6.0075446e-01   5.9009918e-01   6.2917287e-01   6.7986257e-01   5.9085743e-01   5.5227224e-01   5.3167870e-01   6.0260325e-01   6.1150164e-01   6.2159374e-01   5.4095087e-01   5.1530689e-01   5.5426657e-01   5.6743840e-01   5.7796511e-01   5.4502459e-01   5.7038949e-01   5.8065449e-01   5.3511043e-01   5.2487903e-01   5.0061212e-01   5.2023208e-01   5.8202746e-01   5.4494473e-01   6.1427814e-01   6.9721199e-01   6.2773265e-01   7.0348907e-01   5.2666964e-01   5.7843227e-01   6.6732879e-01   6.2957362e-01   6.6729024e-01   6.0220523e-01   6.6172931e-01   6.5861004e-01   5.6432529e-01   5.2751435e-01   5.7318548e-01   5.6106128e-01   5.5738792e-01   5.5929949e-01   5.1305945e-01   5.4812850e-01   6.0688796e-01   5.7803342e-01   4.9499633e-01   4.6035560e-01
   4.9094145e-01   5.0745933e-01   5.1488708e-01   5.6785644e-01   5.5165388e-01   5.3948289e-01   4.5525659e-01   4.7711522e-01   5.6777630e-01   5.8802079e-01   6.2217176e-01   6.1510103e-01   5.1838701e-01   5.7446330e-01   4.7199319e-01   5.2686266e-01   5.2106480e-01   5.2074495e-01   5.5992490e-01   5.9689287e-01   6.0917321e-01   6.4387579e-01   6.1724337e-01   5.5326599e-01   6.4615243e-01   5.5467244e-01   0.0000000e+00   6.1097825e-01   4.9092548e-01   4.8225382e-01   5.6227295e-01   6.6584361e-01   5.8498437e-01   6.2049507e-01   7.3562615e-01   8.0753868e-01   6.1740673e-01   6.8147762e-01   5.5387882e-01   5.3222393e-01   6.6868729e-01   6.6038084e-01   6.3057330e-01   6.2305775e-01   6.5551378e-01   6.3819654e-01   5.5853696e-01   5.8829377e-01   5.6695251e-01   6.3059791e-01   5.7644976e-01   5.3665720e-01   6.3543314e-01   5.3619671e-01   5.1185833e-01   5.1124642e-01   5.3503713e-01   5.1830507e-01   5.6440804e-01   5.5403563e-01   4.7658409e-01   5.0492572e-01   4.8197072e-01   4.7859983e-01   4.9868795e-01   5.2317283e-01   6.2796663e-01   7.3510171e-01   6.6643205e-01   6.3784676e-01   5.4917961e-01   5.0527727e-01   6.3561292e-01   5.7683698e-01   7.0060340e-01   6.0619727e-01   5.9284691e-01   6.8599627e-01   6.3561516e-01   4.7826543e-01   4.9770266e-01   5.0546911e-01   5.1429060e-01   5.2984899e-01   5.3754526e-01   4.6459229e-01   5.8998058e-01   5.7534864e-01   5.2152945e-01   4.9135271e-01
   5.2960840e-01   4.8337792e-01   5.1157860e-01   5.4276140e-01   5.2648027e-01   5.9036492e-01   4.5847469e-01   4.6149549e-01   5.5005043e-01   6.3397168e-01   5.5726841e-01   5.9358768e-01   5.2515848e-01   5.8400405e-01   5.2246536e-01   5.0408488e-01   4.9545261e-01   5.8170384e-01   5.7216285e-01   6.0911408e-01   5.8907202e-01   6.1368879e-01   6.3769555e-01   6.3506852e-01   6.8099229e-01   5.1886609e-01   6.1097825e-01   0.0000000e+00   5.2023749e-01   5.6442656e-01   6.7670717e-01   6.4582345e-01   5.9807763e-01   6.3333719e-01   6.8249862e-01   7.0529613e-01   6.1082173e-01   6.8234183e-01   5.2257555e-01   5.0695150e-01   6.3809361e-01   6.2451878e-01   6.2013828e-01   5.6557249e-01   6.3912108e-01   7.0277405e-01   5.6750987e-01   5.9181084e-01   6.2174294e-01   6.1975050e-01   5.6794751e-01   5.9072104e-01   6.6933697e-01   5.6247531e-01   5.9258249e-01   4.9189114e-01   5.7778589e-01   6.0635389e-01   5.5388888e-01   5.3095087e-01   5.0203587e-01   5.5688403e-01   5.2298649e-01   5.2540973e-01   5.4021754e-01   5.3401135e-01   6.2321942e-01   7.1699931e-01   6.6929982e-01   6.6707523e-01   5.5712541e-01   5.6180149e-01   6.7061030e-01   5.9299005e-01   6.6698509e-01   7.3950617e-01   6.4760108e-01   6.9558540e-01   5.9302007e-01   4.9267706e-01   5.1246374e-01   4.7885295e-01   5.5279408e-01   5.5318420e-01   5.2926852e-01   5.0989205e-01   5.9500302e-01   5.1949164e-01   4.7564971e-01   4.5867546e-01
   5.1429483e-01   4.9625000e-01   5.2120635e-01   5.0240206e-01   5.4821333e-01   5.0375782e-01   4.8679377e-01   4.4612360e-01   4.7188816e-01   5.7834133e-01   5.4508693e-01   5.4622963e-01   4.8225986e-01   5.4622193e-01   4.8031293e-01   4.8397155e-01   5.0466408e-01   4.9283491e-01   5.1939032e-01   5.4073934e-01   4.9711843e-01   5.3383485e-01   5.5077669e-01   5.2798326e-01   5.7562777e-01   4.3749297e-01   4.9092548e-01   5.2023749e-01   0.0000000e+00   4.7942619e-01   5.5157050e-01   5.6365236e-01   4.9966073e-01   5.1591178e-01   5.8424997e-01   6.4620275e-01   5.8729932e-01   6.0758613e-01   5.1348068e-01   4.5914164e-01   6.6237074e-01   5.3422695e-01   5.6720724e-01   5.7976731e-01   6.3173439e-01   6.6811943e-01   5.6839229e-01   5.4851101e-01   5.4170266e-01   6.0077794e-01   5.0563201e-01   5.6248086e-01   6.0528797e-01   5.3687565e-01   5.1754183e-01   5.1168848e-01   5.2728283e-01   5.4304761e-01   5.6223379e-01   5.4537744e-01   4.8849399e-01   5.4824225e-01   5.1844532e-01   4.9383355e-01   5.0581973e-01   5.4904526e-01   6.6012408e-01   7.0881223e-01   6.2617110e-01   6.3178282e-01   4.9354433e-01   5.2266256e-01   6.2358316e-01   5.9531992e-01   7.4304847e-01   6.8491635e-01   5.8558277e-01   7.9091021e-01   5.0709597e-01   5.5491707e-01   5.0467483e-01   5.1034538e-01   5.5889043e-01   5.2875928e-01   5.3722157e-01   5.3332679e-01   5.6952650e-01   4.9598097e-01   5.1190667e-01   4.4989664e-01
   5.0074478e-01   4.9440945e-01   5.1809162e-01   5.4915997e-01   5.9678577e-01   5.4009841e-01   4.8014020e-01   4.3929437e-01   4.9578046e-01   5.5530570e-01   5.5296922e-01   5.6451780e-01   4.8759254e-01   5.5316113e-01   4.9887254e-01   5.1145162e-01   5.2474174e-01   5.6278097e-01   5.5273352e-01   5.7350169e-01   5.7663217e-01   6.2027705e-01   5.9525427e-01   5.9952511e-01   6.5071465e-01   5.4665461e-01   4.8225382e-01   5.6442656e-01   4.7942619e-01   0.0000000e+00   6.1397980e-01   6.1376729e-01   6.1139932e-01   6.0858775e-01   7.2595158e-01   6.4474127e-01   6.8848390e-01   6.8782938e-01   6.2338016e-01   5.8697924e-01   6.8995156e-01   6.4954540e-01   6.6816748e-01   6.8270961e-01   7.1255600e-01   7.0480257e-01   6.1724052e-01   6.0972480e-01   6.3084564e-01   6.6767441e-01   5.7935500e-01   5.5826632e-01   6.2650514e-01   5.4951720e-01   5.6253381e-01   5.4313876e-01   5.4765824e-01   5.9572707e-01   5.8929055e-01   5.7026094e-01   5.3237978e-01   5.9025432e-01   5.0878010e-01   4.9448056e-01   5.1653606e-01   5.1957766e-01   6.1729814e-01   6.9940504e-01   6.1432878e-01   6.7906280e-01   5.1518732e-01   5.3984592e-01   5.5557939e-01   5.6938891e-01   6.7913272e-01   6.5882205e-01   6.1607738e-01   6.8754864e-01   5.9569690e-01   6.2329140e-01   4.9535925e-01   5.2871196e-01   5.6462321e-01   5.6446004e-01   5.0843761e-01   5.1463729e-01   5.2604488e-01   4.2702327e-01   5.0878947e-01   4.5470119e-01
   5.5323613e-01   5.5137640e-01   5.7494005e-01   5.4595799e-01   5.7571118e-01   5.6999236e-01   5.2467195e-01   5.1991515e-01   6.1743279e-01   5.8980681e-01   5.9464895e-01   6.3937550e-01   5.5756314e-01   6.0940299e-01   6.1397852e-01   6.1628371e-01   6.4198601e-01   6.1415250e-01   6.5043685e-01   6.4768169e-01   6.9984074e-01   6.4695147e-01   6.3525407e-01   6.5088748e-01   7.0274533e-01   5.4738968e-01   5.6227295e-01   6.7670717e-01   5.5157050e-01   6.1397980e-01   0.0000000e+00   6.2919722e-01   6.5794606e-01   6.5713586e-01   8.3114436e-01   7.6935825e-01   7.1652392e-01   7.1854096e-01   6.4019207e-01   5.9252710e-01   7.5283472e-01   6.1388604e-01   6.4388782e-01   6.6619315e-01   6.6936593e-01   6.8333284e-01   5.9758541e-01   5.9366180e-01   5.9389323e-01   6.4890067e-01   5.9407743e-01   5.5518493e-01   6.7020007e-01   5.9512487e-01   6.1378345e-01   5.7700302e-01   5.7442043e-01   6.1133552e-01   6.3036890e-01   5.9484026e-01   5.8251268e-01   6.2896917e-01   5.7909917e-01   5.6844823e-01   6.1294835e-01   5.9376953e-01   7.0610093e-01   7.5318927e-01   6.5443402e-01   6.8867403e-01   5.8061632e-01   6.0348710e-01   6.9281596e-01   6.2273560e-01   7.6293556e-01   7.6187851e-01   7.2647357e-01   7.5225834e-01   7.0879586e-01   5.4843594e-01   5.9453818e-01   5.5697411e-01   5.5939012e-01   5.3830840e-01   5.3421423e-01   5.3908459e-01   5.6149212e-01   4.7704520e-01   5.2933515e-01   4.9504850e-01
   5.5796417e-01   6.0017050e-01   5.9833712e-01   6.1227260e-01   6.5788943e-01   6.0242908e-01   5.4487302e-01   5.5589468e-01   5.9665910e-01   6.5061794e-01   6.5460601e-01   6.7266905e-01   5.7631591e-01   6.2589630e-01   5.7695644e-01   5.8040755e-01   6.5849799e-01   6.0186062e-01   6.1529751e-01   6.3074951e-01   7.0048303e-01   6.1389622e-01   6.9424909e-01   6.4897722e-01   6.5906716e-01   5.9560604e-01   6.6584361e-01   6.4582345e-01   5.6365236e-01   6.1376729e-01   6.2919722e-01   0.0000000e+00   6.3757596e-01   7.2192432e-01   7.8675612e-01   7.9473363e-01   7.4434204e-01   7.4907958e-01   6.3651797e-01   6.3165101e-01   7.5420108e-01   6.7109383e-01   6.5814347e-01   6.9093704e-01   7.3057045e-01   7.2945844e-01   6.3914736e-01   5.9988014e-01   6.7624359e-01   6.7324248e-01   6.5430970e-01   5.9628922e-01   6.4704716e-01   6.3143233e-01   5.4846756e-01   5.5291679e-01   5.4785662e-01   5.6600210e-01   6.0708818e-01   5.8872635e-01   5.8485316e-01   6.0471292e-01   5.8333749e-01   5.3908988e-01   5.8130968e-01   5.6409729e-01   7.2653392e-01   7.4590724e-01   6.5466968e-01   7.0671659e-01   5.8530432e-01   6.3170398e-01   6.4508197e-01   6.5747767e-01   7.9792636e-01   6.6110994e-01   7.3643079e-01   8.0841450e-01   7.6893525e-01   5.5213473e-01   5.9244243e-01   5.8320872e-01   6.2136007e-01   6.1974379e-01   5.4153437e-01   5.3802609e-01   5.3251746e-01   5.3745033e-01   5.7323328e-01   5.4653734e-01
   5.9602084e-01   5.9444488e-01   6.0674289e-01   6.3538154e-01   6.2435929e-01   6.4375152e-01   5.7820301e-01   5.5751307e-01   5.8423976e-01   6.1849565e-01   6.3819169e-01   6.7485299e-01   5.8556963e-01   5.9513652e-01   5.6065452e-01   5.6299661e-01   6.4607231e-01   5.9585454e-01   6.1592767e-01   6.3079282e-01   6.5407176e-01   6.4593117e-01   6.5432070e-01   5.8745333e-01   6.5679656e-01   5.5374263e-01   5.8498437e-01   5.9807763e-01   4.9966073e-01   6.1139932e-01   6.5794606e-01   6.3757596e-01   0.0000000e+00   6.7316458e-01   8.0424428e-01   7.8255733e-01   7.0997083e-01   7.4893620e-01   6.0439480e-01   5.6318178e-01   7.1494584e-01   6.5208681e-01   6.8734144e-01   6.8172035e-01   7.2986702e-01   7.3723221e-01   6.1578052e-01   6.1282480e-01   6.8136702e-01   5.9070125e-01   5.8083644e-01   6.0522702e-01   6.9500965e-01   5.8847526e-01   5.9914816e-01   5.7902195e-01   5.9762915e-01   5.9396362e-01   6.1639458e-01   6.0428355e-01   5.8290139e-01   6.1786645e-01   5.8643802e-01   5.3479881e-01   5.8104906e-01   5.5323620e-01   7.0046202e-01   7.6217545e-01   6.7618927e-01   6.9832304e-01   6.1734064e-01   6.1765342e-01   7.2330794e-01   6.6935608e-01   7.0060840e-01   7.3022407e-01   6.7638897e-01   7.8188400e-01   7.0232250e-01   5.4647464e-01   5.8704558e-01   5.9691379e-01   6.4031166e-01   6.3815859e-01   5.9104905e-01   5.6130898e-01   5.4793312e-01   6.5415456e-01   5.6841901e-01   5.7110910e-01
   5.5488113e-01   5.4713778e-01   5.9235642e-01   6.2080420e-01   6.3403040e-01   5.8795113e-01   5.4446415e-01   5.3217529e-01   5.9648214e-01   6.2807053e-01   6.3671893e-01   6.5593100e-01   5.8691652e-01   6.3554279e-01   5.9750476e-01   5.7816862e-01   6.5492443e-01   6.8538427e-01   6.3776852e-01   6.2565845e-01   6.1612620e-01   6.2443302e-01   6.3891512e-01   6.5745241e-01   7.0711458e-01   5.5269111e-01   6.2049507e-01   6.3333719e-01   5.1591178e-01   6.0858775e-01   6.5713586e-01   7.2192432e-01   6.7316458e-01   0.0000000e+00   8.1334059e-01   7.3580950e-01   7.5485497e-01   7.3435137e-01   6.5655292e-01   6.1155881e-01   7.1560410e-01   6.8578936e-01   7.2546513e-01   7.0311946e-01   7.2833356e-01   7.3002796e-01   6.1943250e-01   5.7946343e-01   6.8823791e-01   6.4623267e-01   6.1274809e-01   5.9451538e-01   7.0864310e-01   5.4514231e-01   5.5385519e-01   5.7316519e-01   6.0313314e-01   6.1385840e-01   6.1898091e-01   6.1348990e-01   5.6398517e-01   6.1811272e-01   5.5019717e-01   5.2930384e-01   5.9291627e-01   5.2675304e-01   6.8111608e-01   7.8477470e-01   6.4571502e-01   7.0294851e-01   5.8595852e-01   6.4107171e-01   7.2182659e-01   7.0166460e-01   6.5914035e-01   7.1446194e-01   6.9008888e-01   8.0998052e-01   6.4119741e-01   5.9424451e-01   5.8572988e-01   5.8054369e-01   5.8594949e-01   6.1996487e-01   5.8821130e-01   5.5494816e-01   5.3068200e-01   5.2689225e-01   6.0143092e-01   5.6585289e-01
   6.2221826e-01   7.4698619e-01   7.6036929e-01   7.9810433e-01   7.6375059e-01   6.8573583e-01   7.0229400e-01   7.0854578e-01   8.0726945e-01   7.1664236e-01   8.2714312e-01   8.5128423e-01   6.9770284e-01   7.3662363e-01   6.7155588e-01   6.3916308e-01   6.7519340e-01   8.5757655e-01   7.1993861e-01   7.4593255e-01   7.0884898e-01   6.7307838e-01   7.3098721e-01   8.1662445e-01   8.0693127e-01   6.1037898e-01   7.3562615e-01   6.8249862e-01   5.8424997e-01   7.2595158e-01   8.3114436e-01   7.8675612e-01   8.0424428e-01   8.1334059e-01   0.0000000e+00   9.0005457e-01   9.2824530e-01   8.4040969e-01   7.5262110e-01   8.2388551e-01   9.8507725e-01   8.8920694e-01   8.3483984e-01   8.5230486e-01   8.9542805e-01   8.5059723e-01   7.9786847e-01   7.7567825e-01   8.2127153e-01   7.5012107e-01   8.0176407e-01   7.8125120e-01   7.5902544e-01   6.3785608e-01   6.4747652e-01   5.5875756e-01   6.9935330e-01   6.8119955e-01   6.8433845e-01   6.2004163e-01   6.3646734e-01   7.3391685e-01   6.5789770e-01   6.0774947e-01   6.4938910e-01   7.1096033e-01   8.1690025e-01   8.7953791e-01   7.3922538e-01   8.5279133e-01   7.4283301e-01   7.4387532e-01   8.5052259e-01   7.4929492e-01   8.2438696e-01   8.2831315e-01   8.6015093e-01   9.1336505e-01   7.3224228e-01   6.2724410e-01   7.4398622e-01   6.8919951e-01   7.5708538e-01   7.0935625e-01   7.7736402e-01   7.5266858e-01   6.8124885e-01   6.9222468e-01   7.5013052e-01   7.0554615e-01
   7.0197552e-01   7.7214731e-01   7.8708144e-01   8.5912064e-01   7.8686136e-01   7.1166827e-01   7.1519212e-01   7.0304692e-01   7.9117655e-01   6.7866412e-01   7.3806757e-01   7.1815221e-01   6.8233417e-01   7.6744583e-01   7.7900206e-01   6.5536908e-01   6.9438586e-01   7.5039987e-01   7.8110880e-01   8.0346718e-01   7.7685740e-01   8.5231457e-01   7.9093687e-01   7.2836298e-01   7.8332820e-01   6.4462753e-01   8.0753868e-01   7.0529613e-01   6.4620275e-01   6.4474127e-01   7.6935825e-01   7.9473363e-01   7.8255733e-01   7.3580950e-01   9.0005457e-01   0.0000000e+00   9.9258213e-01   8.8989080e-01   7.4635281e-01   6.3955966e-01   9.0318471e-01   8.4212279e-01   8.8641662e-01   9.4619699e-01   8.6459643e-01   7.8411127e-01   8.3666257e-01   8.7894351e-01   8.6715988e-01   7.9528202e-01   7.1287267e-01   7.4085837e-01   8.2932841e-01   8.5457377e-01   7.3629579e-01   7.6274752e-01   8.8727936e-01   8.6138109e-01   8.1429249e-01   7.5238924e-01   7.5469832e-01   8.6232576e-01   7.4794653e-01   7.1645567e-01   7.1908775e-01   7.9509769e-01   1.0000000e+00   9.6284899e-01   7.4086016e-01   8.7598807e-01   7.0474772e-01   9.4651355e-01   8.8202170e-01   8.6285709e-01   9.6536770e-01   7.5561991e-01   9.2546976e-01   9.0304068e-01   8.5750976e-01   6.6642659e-01   6.1987823e-01   6.0609553e-01   6.3236669e-01   7.2368569e-01   5.8951505e-01   7.4598221e-01   6.9204651e-01   6.7770939e-01   7.0197695e-01   6.8865451e-01
   5.9985444e-01   5.5506543e-01   6.5598084e-01   6.5570536e-01   6.6236258e-01   6.1953183e-01   6.1656376e-01   5.6109708e-01   6.6673999e-01   6.4063246e-01   6.5327905e-01   7.8462119e-01   6.4321676e-01   6.6049830e-01   6.3399500e-01   6.0685797e-01   6.1480490e-01   6.3074091e-01   7.0640195e-01   6.9014033e-01   6.3588961e-01   6.9231371e-01   6.4407762e-01   6.8163774e-01   7.3951535e-01   6.4387164e-01   6.1740673e-01   6.1082173e-01   5.8729932e-01   6.8848390e-01   7.1652392e-01   7.4434204e-01   7.0997083e-01   7.5485497e-01   9.2824530e-01   9.9258213e-01   0.0000000e+00   7.8606830e-01   6.1774685e-01   6.7190013e-01   8.4319854e-01   7.3906223e-01   6.9998475e-01   6.4521576e-01   7.3248064e-01   7.5526747e-01   6.4479255e-01   7.0722421e-01   7.5460540e-01   6.7466048e-01   6.8182794e-01   5.9239050e-01   6.7406219e-01   6.3848734e-01   6.5606171e-01   6.4870681e-01   6.7023470e-01   7.0412675e-01   7.0786653e-01   6.7416617e-01   6.5010074e-01   6.4351233e-01   5.8903418e-01   6.2213062e-01   6.4349069e-01   6.7270313e-01   8.0169801e-01   8.2572714e-01   6.8673653e-01   6.8149550e-01   6.3781753e-01   6.3824547e-01   7.1064200e-01   7.0326504e-01   7.9535690e-01   7.2140083e-01   8.0490759e-01   7.9119576e-01   6.6170175e-01   5.5492857e-01   5.7736975e-01   6.5172975e-01   6.6971272e-01   6.1529707e-01   5.9509335e-01   5.7422393e-01   5.7682630e-01   6.1701797e-01   5.6502669e-01   5.4829092e-01
   6.1561575e-01   6.2139123e-01   6.5459105e-01   6.5429847e-01   7.5675887e-01   6.6948132e-01   5.8318606e-01   5.7995459e-01   6.5759011e-01   6.7886678e-01   6.6506268e-01   6.9360953e-01   6.6258975e-01   6.5907932e-01   6.5796118e-01   6.2512118e-01   6.8822813e-01   6.4983233e-01   6.4020076e-01   7.1666101e-01   6.8829586e-01   7.3471624e-01   7.3950072e-01   7.1649392e-01   7.5858839e-01   6.2812630e-01   6.8147762e-01   6.8234183e-01   6.0758613e-01   6.8782938e-01   7.1854096e-01   7.4907958e-01   7.4893620e-01   7.3435137e-01   8.4040969e-01   8.8989080e-01   7.8606830e-01   0.0000000e+00   6.9110634e-01   6.6145393e-01   7.8905199e-01   6.9249763e-01   7.5738334e-01   7.1526936e-01   7.4977525e-01   8.1457037e-01   6.1880934e-01   6.7434699e-01   7.3671025e-01   7.2635690e-01   6.7254994e-01   6.3048186e-01   7.1373315e-01   6.4030594e-01   5.8626712e-01   5.9287632e-01   6.0293236e-01   6.6750362e-01   7.2056847e-01   6.8486567e-01   6.3430637e-01   6.3742330e-01   5.8062521e-01   6.0440789e-01   6.4538905e-01   6.9767330e-01   7.5606641e-01   8.2088776e-01   6.9942547e-01   8.5859455e-01   7.1373475e-01   6.7149600e-01   7.6886740e-01   6.7011891e-01   7.4449864e-01   7.2846298e-01   7.1326076e-01   7.8141578e-01   6.9884907e-01   5.3452270e-01   6.1853405e-01   6.6768946e-01   7.6994395e-01   6.5764690e-01   6.4473821e-01   6.1295690e-01   5.5420430e-01   6.3512651e-01   6.2729349e-01   6.1342188e-01
   4.6728261e-01   4.9845800e-01   5.2979560e-01   5.4754785e-01   6.0794122e-01   5.3934507e-01   4.7702737e-01   4.5742804e-01   5.0261524e-01   5.0566683e-01   5.3203391e-01   5.5423942e-01   5.0692843e-01   5.3375975e-01   5.3386167e-01   5.2253531e-01   5.9289649e-01   5.6492079e-01   5.4907077e-01   5.9308541e-01   6.0666246e-01   5.7268087e-01   5.7889813e-01   5.3293969e-01   6.4175497e-01   5.1549131e-01   5.5387882e-01   5.2257555e-01   5.1348068e-01   6.2338016e-01   6.4019207e-01   6.3651797e-01   6.0439480e-01   6.5655292e-01   7.5262110e-01   7.4635281e-01   6.1774685e-01   6.9110634e-01   0.0000000e+00   5.5228601e-01   7.3166182e-01   6.4586040e-01   6.5978535e-01   6.4036521e-01   6.3263669e-01   6.4373874e-01   5.9417459e-01   5.9358043e-01   6.7468838e-01   6.5527386e-01   6.0070246e-01   5.5959608e-01   6.5682501e-01   5.8771608e-01   5.5657790e-01   5.2892060e-01   5.7855587e-01   6.3481091e-01   6.1633026e-01   6.2085024e-01   5.8390889e-01   6.0417883e-01   5.1555230e-01   4.8180097e-01   5.5728135e-01   5.7795009e-01   7.1498282e-01   7.3803315e-01   6.2143026e-01   7.1599910e-01   5.3012033e-01   5.5290567e-01   6.3149067e-01   5.6477004e-01   6.5063262e-01   7.4405962e-01   6.8378960e-01   7.0381079e-01   6.7615354e-01   5.0142843e-01   5.7783744e-01   4.9496283e-01   5.9276579e-01   5.5414130e-01   4.9164041e-01   5.1897360e-01   5.6155283e-01   5.3430068e-01   5.2324510e-01   4.4942469e-01
   5.2333553e-01   5.0851022e-01   5.1631732e-01   5.0944843e-01   5.8904734e-01   4.9373681e-01   4.1699607e-01   5.0042968e-01   5.4341423e-01   5.7039615e-01   5.6517557e-01   5.7379301e-01   5.2664120e-01   5.2860630e-01   5.0146119e-01   5.1070352e-01   6.0121424e-01   5.5923132e-01   5.1347389e-01   5.3492981e-01   5.5695925e-01   5.9692920e-01   5.6109765e-01   5.4333881e-01   5.7277195e-01   5.2620804e-01   5.3222393e-01   5.0695150e-01   4.5914164e-01   5.8697924e-01   5.9252710e-01   6.3165101e-01   5.6318178e-01   6.1155881e-01   8.2388551e-01   6.3955966e-01   6.7190013e-01   6.6145393e-01   5.5228601e-01   0.0000000e+00   7.0976513e-01   6.0747263e-01   6.0619318e-01   6.0398152e-01   6.2535163e-01   6.6136014e-01   5.6853698e-01   5.8421461e-01   6.4970108e-01   6.6946451e-01   5.6645744e-01   5.3912956e-01   6.4672328e-01   5.1048428e-01   5.1264369e-01   5.3319852e-01   5.4461017e-01   6.3506188e-01   5.4687845e-01   5.5955492e-01   5.2271538e-01   5.7414304e-01   5.2294891e-01   5.3203672e-01   5.5524451e-01   5.3516137e-01   6.4378903e-01   7.3156762e-01   5.4429673e-01   6.2315248e-01   4.7227534e-01   6.1382782e-01   7.3285154e-01   5.8961794e-01   6.0147220e-01   6.7247842e-01   6.3665681e-01   7.0547786e-01   5.6692693e-01   5.2344432e-01   4.7316423e-01   5.3511691e-01   5.3984652e-01   5.4967720e-01   5.1100350e-01   4.5953346e-01   4.5497215e-01   4.9823249e-01   4.8405367e-01   4.5343643e-01
   6.3369560e-01   5.9119835e-01   6.5292313e-01   6.9793391e-01   6.5230890e-01   7.0808096e-01   6.9559308e-01   6.8957352e-01   7.4059938e-01   7.4943337e-01   7.9604098e-01   8.0699167e-01   6.8420714e-01   7.3700704e-01   6.4909977e-01   6.7106106e-01   7.7744163e-01   7.1012612e-01   6.8885164e-01   7.3401917e-01   7.3987356e-01   6.7323067e-01   7.2085289e-01   7.4594368e-01   7.6805006e-01   7.0126069e-01   6.6868729e-01   6.3809361e-01   6.6237074e-01   6.8995156e-01   7.5283472e-01   7.5420108e-01   7.1494584e-01   7.1560410e-01   9.8507725e-01   9.0318471e-01   8.4319854e-01   7.8905199e-01   7.3166182e-01   7.0976513e-01   0.0000000e+00   7.9936085e-01   9.4217345e-01   8.3495348e-01   7.7060571e-01   7.9936016e-01   6.6018618e-01   6.9935371e-01   8.5269955e-01   8.3502931e-01   6.5774101e-01   6.6978082e-01   8.0454931e-01   5.7746983e-01   6.4315883e-01   6.2757139e-01   5.7746005e-01   6.5827895e-01   7.1732728e-01   7.3280770e-01   6.6194400e-01   7.1252567e-01   7.3251762e-01   7.8120226e-01   7.2715962e-01   6.8587106e-01   7.7406271e-01   8.6586387e-01   7.7050788e-01   8.3891651e-01   6.4696717e-01   6.6905173e-01   7.7985028e-01   7.9155201e-01   8.2033574e-01   8.3437950e-01   8.0345914e-01   8.3856877e-01   7.3347287e-01   8.4707488e-01   7.8067740e-01   8.1310902e-01   7.5431596e-01   7.1581560e-01   6.0737263e-01   5.9922227e-01   4.7861754e-01   5.7446307e-01   6.6479726e-01   6.2006043e-01
   6.5827567e-01   5.7768106e-01   5.6340557e-01   6.2235074e-01   5.8038850e-01   5.6886739e-01   5.6731382e-01   5.2921521e-01   5.9544997e-01   5.5117671e-01   5.4321179e-01   6.7919548e-01   5.8413384e-01   6.3224961e-01   5.8513437e-01   6.4805808e-01   6.8983886e-01   6.6842444e-01   6.0754581e-01   6.9222958e-01   6.6894173e-01   7.4790037e-01   7.1738782e-01   7.6180436e-01   8.3095568e-01   7.3973383e-01   6.6038084e-01   6.2451878e-01   5.3422695e-01   6.4954540e-01   6.1388604e-01   6.7109383e-01   6.5208681e-01   6.8578936e-01   8.8920694e-01   8.4212279e-01   7.3906223e-01   6.9249763e-01   6.4586040e-01   6.0747263e-01   7.9936085e-01   0.0000000e+00   7.0295258e-01   7.3869456e-01   8.0441503e-01   7.5935663e-01   5.5380981e-01   6.2831840e-01   7.3333496e-01   6.7540356e-01   6.2743864e-01   6.2441299e-01   6.5777040e-01   5.2949360e-01   5.5330901e-01   5.7277528e-01   5.3020853e-01   5.7428313e-01   5.7044773e-01   7.0764801e-01   6.2002558e-01   6.6437567e-01   5.7274173e-01   5.2838131e-01   6.1379830e-01   5.8967589e-01   7.1568579e-01   7.6551904e-01   7.0212738e-01   7.7210170e-01   6.4967425e-01   6.7189647e-01   6.6664808e-01   5.9696096e-01   6.9465089e-01   7.0253038e-01   7.8024904e-01   8.2438177e-01   6.7691489e-01   5.6454736e-01   5.8933734e-01   6.3262799e-01   6.2429876e-01   6.1098966e-01   5.7004963e-01   5.7904034e-01   4.9182321e-01   5.9629005e-01   5.2265364e-01   5.9835808e-01
   6.0148563e-01   5.9389193e-01   5.7739270e-01   6.1225021e-01   6.8302554e-01   5.9127987e-01   5.4204826e-01   5.4552940e-01   6.0217970e-01   5.7448647e-01   6.3892702e-01   7.2635953e-01   5.9115372e-01   6.5895760e-01   6.0983482e-01   5.8991215e-01   6.2049415e-01   6.0404217e-01   6.3342398e-01   6.6871627e-01   6.5149309e-01   6.2030596e-01   6.8521661e-01   6.7686419e-01   7.3785163e-01   6.0075446e-01   6.3057330e-01   6.2013828e-01   5.6720724e-01   6.6816748e-01   6.4388782e-01   6.5814347e-01   6.8734144e-01   7.2546513e-01   8.3483984e-01   8.8641662e-01   6.9998475e-01   7.5738334e-01   6.5978535e-01   6.0619318e-01   9.4217345e-01   7.0295258e-01   0.0000000e+00   7.1422578e-01   7.8026445e-01   7.1744470e-01   5.9022304e-01   6.4732180e-01   7.1671030e-01   6.6782065e-01   6.0135975e-01   5.9997770e-01   7.1189956e-01   6.1712328e-01   6.1213557e-01   5.9877277e-01   6.0066915e-01   6.0901596e-01   6.1187221e-01   6.2575074e-01   5.9430227e-01   6.0025028e-01   5.9369608e-01   5.3360416e-01   6.3814823e-01   5.5897812e-01   6.9154362e-01   7.7186636e-01   6.7949245e-01   7.7803919e-01   6.0200152e-01   6.3250053e-01   6.5830908e-01   6.2807338e-01   7.0058490e-01   6.3642980e-01   6.9067760e-01   7.4783137e-01   5.7598417e-01   6.0316012e-01   6.1255988e-01   5.7330219e-01   5.7842406e-01   6.1366543e-01   5.7257074e-01   5.5083092e-01   5.4698983e-01   5.8389058e-01   5.5229184e-01   5.7456255e-01
   6.1556347e-01   5.9572601e-01   6.3126804e-01   6.1201104e-01   6.6585739e-01   6.4345289e-01   5.8095435e-01   5.7812627e-01   6.4033872e-01   6.2403040e-01   6.6144721e-01   7.4464514e-01   6.2208789e-01   6.2022217e-01   5.9155657e-01   5.9253410e-01   6.5375011e-01   6.5241127e-01   6.6149326e-01   6.5059785e-01   6.6414856e-01   6.5319956e-01   6.8519391e-01   6.4667229e-01   7.4317504e-01   5.9009918e-01   6.2305775e-01   5.6557249e-01   5.7976731e-01   6.8270961e-01   6.6619315e-01   6.9093704e-01   6.8172035e-01   7.0311946e-01   8.5230486e-01   9.4619699e-01   6.4521576e-01   7.1526936e-01   6.4036521e-01   6.0398152e-01   8.3495348e-01   7.3869456e-01   7.1422578e-01   0.0000000e+00   7.5842880e-01   7.0179484e-01   6.6489929e-01   6.3358047e-01   6.8735171e-01   6.8975583e-01   6.2595671e-01   6.2316634e-01   7.4714951e-01   6.0261031e-01   5.6791014e-01   5.6795144e-01   5.9234635e-01   6.3242630e-01   6.9453525e-01   6.3282574e-01   5.9385509e-01   6.0857656e-01   6.1338915e-01   5.8266377e-01   6.4543127e-01   5.7674790e-01   7.2105932e-01   7.8858745e-01   6.7402033e-01   7.0950470e-01   5.7742770e-01   6.3703874e-01   7.0552804e-01   6.8593069e-01   7.4333741e-01   6.6311948e-01   6.9889528e-01   7.3690875e-01   6.2153736e-01   5.9133430e-01   6.2305221e-01   6.1464110e-01   5.7454290e-01   6.1928395e-01   5.9679140e-01   5.7352190e-01   5.3466567e-01   5.9144318e-01   5.3325795e-01   5.3862118e-01
   5.7738521e-01   5.9197630e-01   6.1714663e-01   6.1573889e-01   6.8246912e-01   6.1711777e-01   6.1233338e-01   5.6861548e-01   6.3715731e-01   6.1230502e-01   7.0135895e-01   7.1642863e-01   6.1729053e-01   6.5566914e-01   5.8088637e-01   6.0175606e-01   6.7092641e-01   6.7597530e-01   7.0008869e-01   6.7841745e-01   6.9008154e-01   6.5746320e-01   6.8413183e-01   6.5680233e-01   7.3719218e-01   6.2917287e-01   6.5551378e-01   6.3912108e-01   6.3173439e-01   7.1255600e-01   6.6936593e-01   7.3057045e-01   7.2986702e-01   7.2833356e-01   8.9542805e-01   8.6459643e-01   7.3248064e-01   7.4977525e-01   6.3263669e-01   6.2535163e-01   7.7060571e-01   8.0441503e-01   7.8026445e-01   7.5842880e-01   0.0000000e+00   7.5252146e-01   6.6697381e-01   6.5321847e-01   7.0872118e-01   7.0147550e-01   6.1930606e-01   6.5605403e-01   7.4834127e-01   6.5111422e-01   6.1063883e-01   5.8676883e-01   6.2992702e-01   6.5367361e-01   7.2413217e-01   6.3447821e-01   6.0868016e-01   6.3001640e-01   6.2878753e-01   5.7920519e-01   5.8306009e-01   6.4359654e-01   6.8521835e-01   8.3048351e-01   6.5779850e-01   7.6545439e-01   6.9020434e-01   6.5692197e-01   6.8404408e-01   6.7289746e-01   7.7338810e-01   6.4683560e-01   6.9869992e-01   7.4578206e-01   6.0711168e-01   6.8890714e-01   6.2797528e-01   6.1746722e-01   6.1711120e-01   6.0696654e-01   6.6661610e-01   5.9297168e-01   5.8064365e-01   6.2188400e-01   5.6820604e-01   5.7425831e-01
   6.5682954e-01   6.4802419e-01   6.5777726e-01   6.7831175e-01   6.9766987e-01   6.9490767e-01   6.6594586e-01   6.6431816e-01   7.1433668e-01   6.6364258e-01   7.7910597e-01   7.7756830e-01   6.7476076e-01   7.0259463e-01   6.6264446e-01   6.5187873e-01   7.5492137e-01   7.0788340e-01   6.8219093e-01   7.2466586e-01   7.0771403e-01   6.4302518e-01   7.0141992e-01   7.1993492e-01   7.7454399e-01   6.7986257e-01   6.3819654e-01   7.0277405e-01   6.6811943e-01   7.0480257e-01   6.8333284e-01   7.2945844e-01   7.3723221e-01   7.3002796e-01   8.5059723e-01   7.8411127e-01   7.5526747e-01   8.1457037e-01   6.4373874e-01   6.6136014e-01   7.9936016e-01   7.5935663e-01   7.1744470e-01   7.0179484e-01   7.5252146e-01   0.0000000e+00   6.8316455e-01   6.9938813e-01   7.4890322e-01   6.9662557e-01   6.3683663e-01   6.2695082e-01   6.7999871e-01   6.5256313e-01   6.4583956e-01   6.5060267e-01   6.6328635e-01   6.5328422e-01   6.9994366e-01   6.6363581e-01   6.6422506e-01   7.3498090e-01   6.7645966e-01   6.0961378e-01   6.1525939e-01   7.0961118e-01   7.9469875e-01   8.2162052e-01   7.2059847e-01   8.3255054e-01   7.1318651e-01   7.4849605e-01   7.9275779e-01   7.2473557e-01   7.6600508e-01   7.7648402e-01   7.6300124e-01   8.4754312e-01   6.4157122e-01   8.2237948e-01   7.1804405e-01   6.3037675e-01   6.8587298e-01   6.9387821e-01   6.7661473e-01   6.3156514e-01   6.1457367e-01   6.4677581e-01   6.5318739e-01   6.4705014e-01
   5.3910289e-01   5.3103585e-01   5.3400125e-01   5.7273381e-01   6.4489064e-01   5.5623411e-01   5.0076637e-01   5.0747043e-01   6.1124325e-01   5.8039983e-01   6.5803833e-01   6.3170483e-01   5.6090036e-01   5.7510022e-01   5.4372208e-01   5.2014978e-01   5.6233258e-01   6.0564936e-01   6.0873572e-01   6.3039193e-01   5.6790785e-01   5.5080939e-01   6.2062647e-01   6.1399238e-01   6.8328951e-01   5.9085743e-01   5.5853696e-01   5.6750987e-01   5.6839229e-01   6.1724052e-01   5.9758541e-01   6.3914736e-01   6.1578052e-01   6.1943250e-01   7.9786847e-01   8.3666257e-01   6.4479255e-01   6.1880934e-01   5.9417459e-01   5.6853698e-01   6.6018618e-01   5.5380981e-01   5.9022304e-01   6.6489929e-01   6.6697381e-01   6.8316455e-01   0.0000000e+00   5.9708720e-01   6.2052589e-01   6.5817030e-01   5.7770350e-01   5.4648789e-01   5.9854057e-01   5.1240882e-01   4.6099112e-01   4.9700792e-01   5.1558021e-01   5.3456874e-01   5.6681488e-01   5.5990824e-01   5.2048683e-01   5.7725592e-01   4.9399280e-01   4.7622324e-01   5.2233486e-01   5.3027633e-01   6.1981591e-01   6.8522397e-01   5.9622702e-01   6.4035239e-01   5.7019043e-01   5.9015767e-01   6.2146613e-01   5.6776087e-01   6.5882743e-01   6.6309915e-01   6.7227489e-01   7.5489334e-01   5.5170923e-01   5.2165317e-01   5.6677219e-01   5.3107468e-01   5.6980447e-01   5.2420864e-01   5.2997635e-01   5.4270130e-01   5.3372971e-01   5.3762084e-01   5.2999739e-01   5.1537469e-01
   4.9113154e-01   4.9228213e-01   4.9404215e-01   5.4401587e-01   5.9773787e-01   5.4544763e-01   4.8229865e-01   4.6736285e-01   5.3933688e-01   5.7289444e-01   5.7266386e-01   6.0053881e-01   5.2381012e-01   5.4882661e-01   5.3863188e-01   5.3038867e-01   5.9946478e-01   6.0420789e-01   5.7922739e-01   5.9038673e-01   5.4182263e-01   6.1600680e-01   5.9080251e-01   6.0957852e-01   6.7627555e-01   5.5227224e-01   5.8829377e-01   5.9181084e-01   5.4851101e-01   6.0972480e-01   5.9366180e-01   5.9988014e-01   6.1282480e-01   5.7946343e-01   7.7567825e-01   8.7894351e-01   7.0722421e-01   6.7434699e-01   5.9358043e-01   5.8421461e-01   6.9935371e-01   6.2831840e-01   6.4732180e-01   6.3358047e-01   6.5321847e-01   6.9938813e-01   5.9708720e-01   0.0000000e+00   6.4292076e-01   6.3423616e-01   5.8880301e-01   5.5027575e-01   6.1489407e-01   5.3773485e-01   5.6860220e-01   5.4008079e-01   5.1523241e-01   5.3821818e-01   6.1126004e-01   5.8561773e-01   5.1351370e-01   5.5759597e-01   4.9301594e-01   4.6387271e-01   5.1489196e-01   5.4354983e-01   6.3880159e-01   6.7062501e-01   5.8288468e-01   6.7986987e-01   5.2736894e-01   5.9515180e-01   6.3953623e-01   5.9030014e-01   6.6560675e-01   5.6559792e-01   6.5887533e-01   6.6864757e-01   5.4025493e-01   5.8382084e-01   5.4173831e-01   5.0992041e-01   5.3102169e-01   5.5930830e-01   5.1864297e-01   5.1246828e-01   5.0595577e-01   4.7626099e-01   5.1901295e-01   4.8541374e-01
   5.2451642e-01   5.2769829e-01   5.8077109e-01   6.0161297e-01   6.6781954e-01   6.1335958e-01   5.0666014e-01   5.0718096e-01   5.6521195e-01   6.0390654e-01   5.7865359e-01   5.9660743e-01   5.6255342e-01   6.2813205e-01   5.6398348e-01   5.6878009e-01   6.0022838e-01   5.5046611e-01   5.8126197e-01   6.0722354e-01   5.8072676e-01   6.5785239e-01   6.9755591e-01   6.8290492e-01   7.4198595e-01   5.3167870e-01   5.6695251e-01   6.2174294e-01   5.4170266e-01   6.3084564e-01   5.9389323e-01   6.7624359e-01   6.8136702e-01   6.8823791e-01   8.2127153e-01   8.6715988e-01   7.5460540e-01   7.3671025e-01   6.7468838e-01   6.4970108e-01   8.5269955e-01   7.3333496e-01   7.1671030e-01   6.8735171e-01   7.0872118e-01   7.4890322e-01   6.2052589e-01   6.4292076e-01   0.0000000e+00   6.8492859e-01   5.9484611e-01   5.7564652e-01   7.0965040e-01   6.0745174e-01   5.7372372e-01   5.9390285e-01   5.3542567e-01   6.1933258e-01   6.4122060e-01   6.0015089e-01   5.6439768e-01   6.1011511e-01   5.3529396e-01   5.2864701e-01   6.2343507e-01   5.9249821e-01   7.1701863e-01   7.5615968e-01   7.1218332e-01   6.3997519e-01   6.2903912e-01   6.0296697e-01   6.8558240e-01   6.3884105e-01   6.9967890e-01   6.1970381e-01   6.7580240e-01   6.9507407e-01   5.9757494e-01   6.6338053e-01   5.5900454e-01   5.3703736e-01   6.1411860e-01   6.3358982e-01   5.8135430e-01   5.5764440e-01   4.9385166e-01   5.0067978e-01   5.6200886e-01   5.2362285e-01
   5.6816787e-01   6.2409132e-01   5.9076121e-01   6.2522308e-01   6.1687224e-01   6.0274645e-01   5.7013935e-01   5.5199162e-01   5.8185156e-01   6.1748183e-01   5.8430732e-01   6.2901811e-01   6.0770685e-01   6.5325118e-01   6.0383888e-01   6.1159449e-01   5.5790318e-01   5.4067210e-01   6.1441185e-01   6.5044231e-01   6.1050396e-01   7.0214656e-01   7.1451777e-01   6.6201485e-01   7.1392293e-01   6.0260325e-01   6.3059791e-01   6.1975050e-01   6.0077794e-01   6.6767441e-01   6.4890067e-01   6.7324248e-01   5.9070125e-01   6.4623267e-01   7.5012107e-01   7.9528202e-01   6.7466048e-01   7.2635690e-01   6.5527386e-01   6.6946451e-01   8.3502931e-01   6.7540356e-01   6.6782065e-01   6.8975583e-01   7.0147550e-01   6.9662557e-01   6.5817030e-01   6.3423616e-01   6.8492859e-01   0.0000000e+00   5.8601139e-01   6.1522910e-01   6.5716751e-01   6.2548748e-01   5.7241661e-01   5.7552070e-01   5.3712273e-01   6.2195137e-01   5.8271756e-01   6.2898738e-01   5.9252944e-01   6.1098637e-01   5.8802796e-01   5.3225993e-01   6.3680558e-01   6.2261949e-01   7.1217810e-01   7.4827801e-01   6.4729695e-01   7.4447485e-01   6.6247016e-01   6.0860091e-01   6.6042248e-01   6.4095441e-01   6.8692270e-01   6.1232253e-01   6.7207784e-01   7.7276375e-01   6.1653553e-01   6.9228238e-01   6.1420703e-01   5.7794780e-01   5.9410848e-01   5.9618855e-01   5.7578826e-01   5.7915342e-01   5.8036454e-01   5.9137995e-01   5.6275584e-01   5.2481348e-01
   4.7636082e-01   5.1996519e-01   5.3159038e-01   5.2076157e-01   5.4684594e-01   5.2833992e-01   4.7685391e-01   4.8474792e-01   5.8270145e-01   4.9797698e-01   5.5889362e-01   5.9565755e-01   5.0589372e-01   5.2776079e-01   5.1371292e-01   5.1158976e-01   5.4067976e-01   5.3351271e-01   5.5588587e-01   5.6535125e-01   5.8675604e-01   5.0338352e-01   5.8024154e-01   5.6198645e-01   6.5728716e-01   6.1150164e-01   5.7644976e-01   5.6794751e-01   5.0563201e-01   5.7935500e-01   5.9407743e-01   6.5430970e-01   5.8083644e-01   6.1274809e-01   8.0176407e-01   7.1287267e-01   6.8182794e-01   6.7254994e-01   6.0070246e-01   5.6645744e-01   6.5774101e-01   6.2743864e-01   6.0135975e-01   6.2595671e-01   6.1930606e-01   6.3683663e-01   5.7770350e-01   5.8880301e-01   5.9484611e-01   5.8601139e-01   0.0000000e+00   5.4151150e-01   6.0306734e-01   5.3616514e-01   5.4663824e-01   5.3229212e-01   5.4016024e-01   5.3610292e-01   5.3463239e-01   5.9761463e-01   5.0654459e-01   5.4343377e-01   5.2554463e-01   4.5644442e-01   5.5988405e-01   5.5551915e-01   6.4141912e-01   7.2421443e-01   6.0896883e-01   6.8301794e-01   5.8402335e-01   5.6073323e-01   5.8817872e-01   5.4830884e-01   6.2124642e-01   5.7093691e-01   6.3593105e-01   7.2799468e-01   5.9564592e-01   6.5346299e-01   5.4922504e-01   4.9523162e-01   5.3561260e-01   5.2495034e-01   4.8080171e-01   4.8908224e-01   5.1739166e-01   5.1929671e-01   5.1696108e-01   4.7888751e-01
   4.6092329e-01   4.9746191e-01   4.8757432e-01   5.4573650e-01   5.0346495e-01   5.7759751e-01   4.5792606e-01   4.5243517e-01   5.5271853e-01   4.7347938e-01   6.0345178e-01   6.5729419e-01   5.0000503e-01   5.0773826e-01   4.8278735e-01   4.9790295e-01   5.3691887e-01   5.4301468e-01   5.5116451e-01   5.6676638e-01   5.2988867e-01   5.6630536e-01   5.9330121e-01   5.5808186e-01   6.2171961e-01   6.2159374e-01   5.3665720e-01   5.9072104e-01   5.6248086e-01   5.5826632e-01   5.5518493e-01   5.9628922e-01   6.0522702e-01   5.9451538e-01   7.8125120e-01   7.4085837e-01   5.9239050e-01   6.3048186e-01   5.5959608e-01   5.3912956e-01   6.6978082e-01   6.2441299e-01   5.9997770e-01   6.2316634e-01   6.5605403e-01   6.2695082e-01   5.4648789e-01   5.5027575e-01   5.7564652e-01   6.1522910e-01   5.4151150e-01   0.0000000e+00   6.4063255e-01   5.3578138e-01   4.8523599e-01   4.9179138e-01   5.3971800e-01   5.5722707e-01   5.6716475e-01   5.5769304e-01   4.8140710e-01   5.4800990e-01   5.1226125e-01   4.7333172e-01   5.1001229e-01   5.3843976e-01   6.1497545e-01   6.7771521e-01   5.6071557e-01   6.1162743e-01   5.7281533e-01   5.4843616e-01   6.0839591e-01   5.2804295e-01   5.7643543e-01   5.5150647e-01   6.1495787e-01   6.7697929e-01   5.7863461e-01   5.6526911e-01   5.0673119e-01   4.8200089e-01   4.8512037e-01   4.5526425e-01   4.8180942e-01   4.3847795e-01   4.8084814e-01   5.0324468e-01   4.5239717e-01   4.5966179e-01
   6.0058454e-01   6.4190813e-01   6.2851709e-01   5.9937582e-01   7.1072883e-01   6.2790238e-01   6.0564091e-01   5.9875406e-01   6.8631613e-01   5.9049183e-01   6.6649948e-01   7.2467241e-01   6.4405961e-01   6.1147599e-01   5.8030560e-01   5.9362813e-01   5.9579128e-01   5.8645767e-01   5.9451545e-01   6.0961543e-01   7.1129636e-01   6.3548069e-01   7.0010337e-01   6.5725035e-01   7.3208468e-01   5.4095087e-01   6.3543314e-01   6.6933697e-01   6.0528797e-01   6.2650514e-01   6.7020007e-01   6.4704716e-01   6.9500965e-01   7.0864310e-01   7.5902544e-01   8.2932841e-01   6.7406219e-01   7.1373315e-01   6.5682501e-01   6.4672328e-01   8.0454931e-01   6.5777040e-01   7.1189956e-01   7.4714951e-01   7.4834127e-01   6.7999871e-01   5.9854057e-01   6.1489407e-01   7.0965040e-01   6.5716751e-01   6.0306734e-01   6.4063255e-01   0.0000000e+00   6.4854120e-01   6.4045529e-01   5.6921594e-01   6.1021309e-01   6.2217649e-01   6.7145591e-01   7.1654127e-01   6.3598430e-01   6.2846995e-01   6.2730181e-01   5.4003005e-01   6.5113900e-01   6.5479997e-01   7.5765405e-01   7.9996835e-01   6.6752303e-01   6.9023011e-01   6.1315222e-01   6.0292178e-01   6.8086349e-01   6.1715936e-01   6.3116262e-01   5.5796862e-01   6.9379849e-01   7.1676243e-01   5.4680585e-01   6.0118499e-01   5.8811139e-01   5.7687357e-01   6.0828736e-01   6.0020712e-01   5.5813304e-01   5.2328394e-01   4.9119892e-01   5.3083434e-01   5.9376449e-01   5.6875978e-01
   5.5976294e-01   5.4415690e-01   5.4006773e-01   5.2014531e-01   5.8835198e-01   5.4987594e-01   5.1426705e-01   4.7866478e-01   5.5406719e-01   5.6176104e-01   5.5541135e-01   5.9702490e-01   4.9473005e-01   5.8476012e-01   4.7813348e-01   4.7792855e-01   5.3510621e-01   6.0654569e-01   5.4491789e-01   5.7997717e-01   6.0313946e-01   5.6125181e-01   5.5514357e-01   5.9524092e-01   6.3017152e-01   5.1530689e-01   5.3619671e-01   5.6247531e-01   5.3687565e-01   5.4951720e-01   5.9512487e-01   6.3143233e-01   5.8847526e-01   5.4514231e-01   6.3785608e-01   8.5457377e-01   6.3848734e-01   6.4030594e-01   5.8771608e-01   5.1048428e-01   5.7746983e-01   5.2949360e-01   6.1712328e-01   6.0261031e-01   6.5111422e-01   6.5256313e-01   5.1240882e-01   5.3773485e-01   6.0745174e-01   6.2548748e-01   5.3616514e-01   5.3578138e-01   6.4854120e-01   0.0000000e+00   4.9858258e-01   5.1879106e-01   5.3351418e-01   5.3252220e-01   5.5940086e-01   5.9774983e-01   5.0862650e-01   5.5470272e-01   5.3386889e-01   5.3571137e-01   5.2667869e-01   4.9241130e-01   6.1975338e-01   6.8049813e-01   6.0356173e-01   6.0066946e-01   6.2673250e-01   5.3358666e-01   6.0826606e-01   6.1486251e-01   6.9962938e-01   5.8167835e-01   6.6319724e-01   7.1554238e-01   5.2385884e-01   5.5282376e-01   5.4195686e-01   5.7718611e-01   5.0973422e-01   5.2996439e-01   4.9935249e-01   4.9833688e-01   5.3989754e-01   4.9675710e-01   4.7003807e-01   5.1019898e-01
   4.8133191e-01   5.0859678e-01   4.9898870e-01   5.2103227e-01   5.5366196e-01   5.4248567e-01   4.9434167e-01   4.4534334e-01   4.9367078e-01   5.0612140e-01   6.2367318e-01   5.8792016e-01   5.0336422e-01   5.2103650e-01   4.7267898e-01   4.9620048e-01   5.9688860e-01   5.2940968e-01   5.4510816e-01   5.6105185e-01   6.7084617e-01   5.4582393e-01   5.8237137e-01   5.6281466e-01   6.0082616e-01   5.5426657e-01   5.1185833e-01   5.9258249e-01   5.1754183e-01   5.6253381e-01   6.1378345e-01   5.4846756e-01   5.9914816e-01   5.5385519e-01   6.4747652e-01   7.3629579e-01   6.5606171e-01   5.8626712e-01   5.5657790e-01   5.1264369e-01   6.4315883e-01   5.5330901e-01   6.1213557e-01   5.6791014e-01   6.1063883e-01   6.4583956e-01   4.6099112e-01   5.6860220e-01   5.7372372e-01   5.7241661e-01   5.4663824e-01   4.8523599e-01   6.4045529e-01   4.9858258e-01   0.0000000e+00   4.6310020e-01   4.6673010e-01   5.2525790e-01   5.2538224e-01   5.6540746e-01   4.8572439e-01   5.4347741e-01   5.0321647e-01   4.7583321e-01   5.0382265e-01   4.8192333e-01   6.1398413e-01   6.9835095e-01   5.7457266e-01   5.8909920e-01   5.5617748e-01   5.3661505e-01   5.6066732e-01   5.5930314e-01   5.3738198e-01   5.6596853e-01   5.7707772e-01   6.5797673e-01   5.3951760e-01   4.9238833e-01   5.0719546e-01   4.6836473e-01   5.0040954e-01   5.0508191e-01   5.0230423e-01   4.8535845e-01   4.8443715e-01   4.5248778e-01   4.7048218e-01   4.2609278e-01
   4.6783839e-01   4.6221662e-01   4.6154483e-01   4.7931770e-01   5.0300097e-01   4.6495730e-01   4.5206172e-01   4.5230483e-01   5.1810768e-01   4.9771276e-01   5.7715732e-01   5.6191289e-01   4.8026894e-01   5.1797497e-01   4.7426703e-01   4.7117865e-01   5.6756463e-01   5.1436217e-01   4.7918468e-01   5.1772703e-01   6.1108318e-01   5.1417497e-01   5.7087016e-01   5.3897719e-01   5.7474376e-01   5.6743840e-01   5.1124642e-01   4.9189114e-01   5.1168848e-01   5.4313876e-01   5.7700302e-01   5.5291679e-01   5.7902195e-01   5.7316519e-01   5.5875756e-01   7.6274752e-01   6.4870681e-01   5.9287632e-01   5.2892060e-01   5.3319852e-01   6.2757139e-01   5.7277528e-01   5.9877277e-01   5.6795144e-01   5.8676883e-01   6.5060267e-01   4.9700792e-01   5.4008079e-01   5.9390285e-01   5.7552070e-01   5.3229212e-01   4.9179138e-01   5.6921594e-01   5.1879106e-01   4.6310020e-01   0.0000000e+00   4.6757978e-01   4.9719739e-01   5.1650157e-01   5.4320277e-01   4.6953165e-01   5.0860029e-01   4.8037077e-01   4.7342386e-01   5.0947739e-01   4.8954556e-01   6.0656910e-01   6.3931175e-01   5.9190519e-01   6.2797388e-01   4.7819898e-01   5.0240473e-01   5.0908104e-01   5.0077212e-01   5.2684425e-01   5.6226536e-01   5.7124683e-01   6.2032125e-01   5.9646715e-01   4.3415747e-01   4.5246367e-01   4.5187121e-01   4.7797379e-01   4.9239642e-01   4.8698998e-01   4.7093800e-01   4.2856252e-01   4.4895135e-01   4.5475097e-01   4.2203097e-01
   5.0227809e-01   5.1230065e-01   4.9409531e-01   5.4198027e-01   5.5674331e-01   5.1620722e-01   4.8415082e-01   4.5269630e-01   5.1964829e-01   5.0315916e-01   5.1921387e-01   5.3498818e-01   4.9520408e-01   5.4273369e-01   5.4605452e-01   5.4407876e-01   5.8573311e-01   5.2085608e-01   5.2172748e-01   5.3193713e-01   5.7674917e-01   4.8512469e-01   5.8215162e-01   5.5075517e-01   6.1551192e-01   5.7796511e-01   5.3503713e-01   5.7778589e-01   5.2728283e-01   5.4765824e-01   5.7442043e-01   5.4785662e-01   5.9762915e-01   6.0313314e-01   6.9935330e-01   8.8727936e-01   6.7023470e-01   6.0293236e-01   5.7855587e-01   5.4461017e-01   5.7746005e-01   5.3020853e-01   6.0066915e-01   5.9234635e-01   6.2992702e-01   6.6328635e-01   5.1558021e-01   5.1523241e-01   5.3542567e-01   5.3712273e-01   5.4016024e-01   5.3971800e-01   6.1021309e-01   5.3351418e-01   4.6673010e-01   4.6757978e-01   0.0000000e+00   5.1454430e-01   5.2626766e-01   5.2929012e-01   4.9539944e-01   5.1330198e-01   4.6408266e-01   4.4923949e-01   5.0868367e-01   4.9988126e-01   6.0601642e-01   6.6540970e-01   6.1536338e-01   5.8639710e-01   5.6224359e-01   5.5639799e-01   5.3861307e-01   5.4325669e-01   5.6907657e-01   5.0230744e-01   6.1852046e-01   6.3745495e-01   5.9560086e-01   4.8198048e-01   5.3073316e-01   5.0472739e-01   5.1768817e-01   5.6402940e-01   4.9480705e-01   5.1790647e-01   4.5684729e-01   4.7878717e-01   4.7104230e-01   4.6199781e-01
   5.0912961e-01   5.0384433e-01   5.3257225e-01   5.3863353e-01   6.2010180e-01   5.7961372e-01   5.0292024e-01   4.9525421e-01   5.7321736e-01   5.0580985e-01   5.8233296e-01   5.7580420e-01   5.3788925e-01   5.5804763e-01   5.2462062e-01   5.4532251e-01   6.0335565e-01   5.2734481e-01   5.6779688e-01   5.8828586e-01   5.3130229e-01   6.1038171e-01   5.9256848e-01   5.9313482e-01   6.7216734e-01   5.4502459e-01   5.1830507e-01   6.0635389e-01   5.4304761e-01   5.9572707e-01   6.1133552e-01   5.6600210e-01   5.9396362e-01   6.1385840e-01   6.8119955e-01   8.6138109e-01   7.0412675e-01   6.6750362e-01   6.3481091e-01   6.3506188e-01   6.5827895e-01   5.7428313e-01   6.0901596e-01   6.3242630e-01   6.5367361e-01   6.5328422e-01   5.3456874e-01   5.3821818e-01   6.1933258e-01   6.2195137e-01   5.3610292e-01   5.5722707e-01   6.2217649e-01   5.3252220e-01   5.2525790e-01   4.9719739e-01   5.1454430e-01   0.0000000e+00   5.4768422e-01   5.6052050e-01   5.2370492e-01   5.6365908e-01   5.1791968e-01   4.5200435e-01   5.1639684e-01   5.3976672e-01   6.0592113e-01   6.6283137e-01   5.7409227e-01   5.8431720e-01   5.5229514e-01   5.3679034e-01   5.6189814e-01   5.3612712e-01   5.6522563e-01   5.6043966e-01   6.3044671e-01   7.3653011e-01   5.7991553e-01   4.8861654e-01   5.2710072e-01   5.3078440e-01   5.5825940e-01   5.4832266e-01   4.9305831e-01   5.1114038e-01   4.7344848e-01   5.1856922e-01   4.9555005e-01   5.0159659e-01
   5.4063732e-01   4.8294611e-01   5.1733428e-01   5.1802345e-01   5.8069951e-01   5.4286891e-01   5.1669439e-01   5.1703904e-01   5.6948437e-01   5.3399108e-01   6.2722912e-01   6.4193110e-01   5.5010169e-01   5.7500661e-01   5.2661775e-01   5.4419374e-01   6.4439367e-01   5.2325783e-01   5.6098801e-01   5.7890082e-01   5.5260579e-01   5.7361744e-01   5.9763905e-01   5.8479792e-01   6.9773555e-01   5.7038949e-01   5.6440804e-01   5.5388888e-01   5.6223379e-01   5.8929055e-01   6.3036890e-01   6.0708818e-01   6.1639458e-01   6.1898091e-01   6.8433845e-01   8.1429249e-01   7.0786653e-01   7.2056847e-01   6.1633026e-01   5.4687845e-01   7.1732728e-01   5.7044773e-01   6.1187221e-01   6.9453525e-01   7.2413217e-01   6.9994366e-01   5.6681488e-01   6.1126004e-01   6.4122060e-01   5.8271756e-01   5.3463239e-01   5.6716475e-01   6.7145591e-01   5.5940086e-01   5.2538224e-01   5.1650157e-01   5.2626766e-01   5.4768422e-01   0.0000000e+00   5.8149749e-01   5.1108189e-01   5.4701196e-01   5.7758499e-01   5.2807440e-01   6.3942995e-01   5.2905227e-01   6.2920681e-01   6.7937746e-01   5.9090973e-01   6.6102944e-01   5.7348335e-01   6.0754703e-01   6.7515695e-01   5.6036149e-01   5.9036096e-01   6.3612016e-01   6.5023396e-01   7.4729671e-01   5.9238045e-01   5.7584633e-01   5.2782297e-01   5.3529123e-01   5.3109051e-01   4.9558800e-01   5.0298474e-01   5.6061758e-01   4.6856983e-01   5.1878316e-01   4.9467858e-01   4.8946435e-01
   4.9197920e-01   5.0243925e-01   5.2267353e-01   5.0926024e-01   6.0501053e-01   5.3745164e-01   4.8938848e-01   4.7702899e-01   5.5832167e-01   5.7419908e-01   6.0102760e-01   5.5207128e-01   5.3684667e-01   5.5169667e-01   4.8959718e-01   5.4575879e-01   6.1201125e-01   6.0228538e-01   5.8815809e-01   5.9817041e-01   5.4959536e-01   6.5642526e-01   6.2088272e-01   5.8583485e-01   6.9963047e-01   5.8065449e-01   5.5403563e-01   5.3095087e-01   5.4537744e-01   5.7026094e-01   5.9484026e-01   5.8872635e-01   6.0428355e-01   6.1348990e-01   6.2004163e-01   7.5238924e-01   6.7416617e-01   6.8486567e-01   6.2085024e-01   5.5955492e-01   7.3280770e-01   7.0764801e-01   6.2575074e-01   6.3282574e-01   6.3447821e-01   6.6363581e-01   5.5990824e-01   5.8561773e-01   6.0015089e-01   6.2898738e-01   5.9761463e-01   5.5769304e-01   7.1654127e-01   5.9774983e-01   5.6540746e-01   5.4320277e-01   5.2929012e-01   5.6052050e-01   5.8149749e-01   0.0000000e+00   5.1136940e-01   5.3867469e-01   5.1179224e-01   4.8398305e-01   5.8020413e-01   5.4491560e-01   6.5771861e-01   6.9756489e-01   5.7384598e-01   6.3313900e-01   5.7647715e-01   5.5837273e-01   6.5841844e-01   5.3708309e-01   5.4461488e-01   5.7225620e-01   6.1548222e-01   6.5082543e-01   5.9951869e-01   5.3130355e-01   5.2339485e-01   5.1883196e-01   5.1548024e-01   4.8500051e-01   5.0794268e-01   5.2486471e-01   4.7149276e-01   5.3208580e-01   4.7725165e-01   4.7534097e-01
   4.8598391e-01   5.0134964e-01   5.2528683e-01   5.4595120e-01   5.5856775e-01   5.3947014e-01   4.8922691e-01   4.8915145e-01   5.3491823e-01   5.1959662e-01   5.9094002e-01   5.7771806e-01   5.4030130e-01   5.3751930e-01   5.0821179e-01   5.1867046e-01   5.1130901e-01   5.2291602e-01   5.2671623e-01   5.6530263e-01   5.4429739e-01   5.6022147e-01   5.6302050e-01   5.4161381e-01   6.7035867e-01   5.3511043e-01   4.7658409e-01   5.0203587e-01   4.8849399e-01   5.3237978e-01   5.8251268e-01   5.8485316e-01   5.8290139e-01   5.6398517e-01   6.3646734e-01   7.5469832e-01   6.5010074e-01   6.3430637e-01   5.8390889e-01   5.2271538e-01   6.6194400e-01   6.2002558e-01   5.9430227e-01   5.9385509e-01   6.0868016e-01   6.6422506e-01   5.2048683e-01   5.1351370e-01   5.6439768e-01   5.9252944e-01   5.0654459e-01   4.8140710e-01   6.3598430e-01   5.0862650e-01   4.8572439e-01   4.6953165e-01   4.9539944e-01   5.2370492e-01   5.1108189e-01   5.1136940e-01   0.0000000e+00   4.7414979e-01   4.8134300e-01   4.2056604e-01   4.6800208e-01   4.1132894e-01   5.8935011e-01   6.6252057e-01   5.7520574e-01   5.9438290e-01   5.4521664e-01   5.0458406e-01   5.5596655e-01   5.5782077e-01   5.4254947e-01   5.6264859e-01   5.6131746e-01   6.4365202e-01   6.4676371e-01   4.5737978e-01   4.9815169e-01   5.0871572e-01   4.9255966e-01   4.9761312e-01   4.7599229e-01   4.7039375e-01   4.6704677e-01   4.6521406e-01   4.6427478e-01   4.7940746e-01
   5.1678799e-01   5.1100125e-01   5.0610718e-01   5.3628853e-01   5.6779480e-01   4.9670609e-01   4.6558648e-01   4.7500683e-01   6.0764574e-01   5.1203672e-01   5.7055534e-01   5.5935787e-01   4.9140718e-01   5.3705736e-01   5.1887843e-01   5.5213128e-01   5.6475203e-01   5.0073766e-01   5.5265949e-01   5.6067021e-01   5.8194354e-01   5.6621981e-01   6.0167966e-01   5.7407128e-01   7.1719729e-01   5.2487903e-01   5.0492572e-01   5.5688403e-01   5.4824225e-01   5.9025432e-01   6.2896917e-01   6.0471292e-01   6.1786645e-01   6.1811272e-01   7.3391685e-01   8.6232576e-01   6.4351233e-01   6.3742330e-01   6.0417883e-01   5.7414304e-01   7.1252567e-01   6.6437567e-01   6.0025028e-01   6.0857656e-01   6.3001640e-01   7.3498090e-01   5.7725592e-01   5.5759597e-01   6.1011511e-01   6.1098637e-01   5.4343377e-01   5.4800990e-01   6.2846995e-01   5.5470272e-01   5.4347741e-01   5.0860029e-01   5.1330198e-01   5.6365908e-01   5.4701196e-01   5.3867469e-01   4.7414979e-01   0.0000000e+00   5.4055695e-01   4.9734981e-01   5.5194882e-01   4.9772640e-01   6.3603101e-01   6.7041635e-01   5.4986809e-01   6.2657741e-01   5.6428703e-01   5.4459645e-01   6.1374980e-01   6.0939635e-01   6.0024533e-01   6.3057528e-01   6.2206069e-01   6.8748685e-01   5.5657248e-01   4.3694706e-01   5.1728739e-01   4.8849089e-01   5.0099671e-01   5.1345857e-01   5.0816809e-01   4.6429839e-01   4.8665398e-01   5.1714597e-01   4.9719635e-01   4.8062834e-01
   4.3486187e-01   4.7838894e-01   5.0354775e-01   5.3746113e-01   6.0541826e-01   5.2359277e-01   4.7883375e-01   4.4609602e-01   5.7785405e-01   4.9645326e-01   5.5500700e-01   5.9321321e-01   5.2062439e-01   4.9493916e-01   4.8801971e-01   4.4503488e-01   4.9319968e-01   4.8943872e-01   5.2247034e-01   5.3155167e-01   5.5215312e-01   5.5986302e-01   5.6251490e-01   5.2264940e-01   6.0336717e-01   5.0061212e-01   4.8197072e-01   5.2298649e-01   5.1844532e-01   5.0878010e-01   5.7909917e-01   5.8333749e-01   5.8643802e-01   5.5019717e-01   6.5789770e-01   7.4794653e-01   5.8903418e-01   5.8062521e-01   5.1555230e-01   5.2294891e-01   7.3251762e-01   5.7274173e-01   5.9369608e-01   6.1338915e-01   6.2878753e-01   6.7645966e-01   4.9399280e-01   4.9301594e-01   5.3529396e-01   5.8802796e-01   5.2554463e-01   5.1226125e-01   6.2730181e-01   5.3386889e-01   5.0321647e-01   4.8037077e-01   4.6408266e-01   5.1791968e-01   5.7758499e-01   5.1179224e-01   4.8134300e-01   5.4055695e-01   0.0000000e+00   4.3288210e-01   4.8324389e-01   4.4229367e-01   5.9567770e-01   7.0003275e-01   5.3488560e-01   5.4923710e-01   5.1837983e-01   4.9832770e-01   6.0379444e-01   5.8871478e-01   5.7094028e-01   5.8390719e-01   6.1431852e-01   6.7275033e-01   5.0443302e-01   4.8887039e-01   5.3954097e-01   4.7742072e-01   5.0804904e-01   4.5467781e-01   4.8063403e-01   4.1232918e-01   4.7599116e-01   4.7825925e-01   4.4893329e-01   4.5552758e-01
   4.6658541e-01   4.9000910e-01   4.9560799e-01   4.9880294e-01   5.4467446e-01   4.9993299e-01   4.2746971e-01   4.2533991e-01   5.3857831e-01   4.6812519e-01   5.3562626e-01   5.5355816e-01   4.5766814e-01   4.9524399e-01   4.8593048e-01   4.9491804e-01   4.9590901e-01   5.1866556e-01   5.3503792e-01   5.2555864e-01   5.7224514e-01   5.7551724e-01   5.0697848e-01   4.9540206e-01   6.5248099e-01   5.2023208e-01   4.7859983e-01   5.2540973e-01   4.9383355e-01   4.9448056e-01   5.6844823e-01   5.3908988e-01   5.3479881e-01   5.2930384e-01   6.0774947e-01   7.1645567e-01   6.2213062e-01   6.0440789e-01   4.8180097e-01   5.3203672e-01   7.8120226e-01   5.2838131e-01   5.3360416e-01   5.8266377e-01   5.7920519e-01   6.0961378e-01   4.7622324e-01   4.6387271e-01   5.2864701e-01   5.3225993e-01   4.5644442e-01   4.7333172e-01   5.4003005e-01   5.3571137e-01   4.7583321e-01   4.7342386e-01   4.4923949e-01   4.5200435e-01   5.2807440e-01   4.8398305e-01   4.2056604e-01   4.9734981e-01   4.3288210e-01   0.0000000e+00   4.6468700e-01   4.5898505e-01   5.6336144e-01   5.9766738e-01   5.3465338e-01   5.4511789e-01   4.8948188e-01   4.8864947e-01   5.5245497e-01   5.4728843e-01   5.5210137e-01   5.1249695e-01   5.8367775e-01   6.1735442e-01   4.8367374e-01   5.0962398e-01   4.8432758e-01   4.4604566e-01   4.7009659e-01   4.4518007e-01   4.5353505e-01   4.2079798e-01   4.1269056e-01   4.4213208e-01   4.1447783e-01   4.2110817e-01
   4.5783532e-01   4.9047742e-01   4.6320845e-01   5.3088763e-01   5.2686963e-01   5.0505949e-01   4.1962797e-01   4.1450643e-01   5.3758130e-01   5.1878104e-01   5.4744516e-01   5.6181818e-01   5.1632538e-01   5.3993852e-01   4.9955266e-01   4.6013548e-01   5.0451427e-01   5.2383850e-01   5.1973003e-01   5.0810125e-01   6.2301219e-01   4.6726858e-01   5.8729139e-01   5.4607985e-01   7.0575837e-01   5.8202746e-01   4.9868795e-01   5.4021754e-01   5.0581973e-01   5.1653606e-01   6.1294835e-01   5.8130968e-01   5.8104906e-01   5.9291627e-01   6.4938910e-01   7.1908775e-01   6.4349069e-01   6.4538905e-01   5.5728135e-01   5.5524451e-01   7.2715962e-01   6.1379830e-01   6.3814823e-01   6.4543127e-01   5.8306009e-01   6.1525939e-01   5.2233486e-01   5.1489196e-01   6.2343507e-01   6.3680558e-01   5.5988405e-01   5.1001229e-01   6.5113900e-01   5.2667869e-01   5.0382265e-01   5.0947739e-01   5.0868367e-01   5.1639684e-01   6.3942995e-01   5.8020413e-01   4.6800208e-01   5.5194882e-01   4.8324389e-01   4.6468700e-01   0.0000000e+00   4.9930903e-01   6.0732226e-01   7.0126641e-01   6.0521466e-01   6.4540489e-01   5.6143799e-01   5.1133666e-01   5.6245058e-01   5.3149693e-01   5.6609017e-01   5.6304630e-01   6.7090999e-01   6.3505864e-01   5.5701359e-01   4.8815085e-01   4.7917276e-01   4.4943205e-01   4.5955176e-01   4.8737367e-01   5.0321403e-01   5.0558253e-01   4.6963215e-01   4.6308618e-01   4.3903353e-01   4.2943745e-01
   4.3853085e-01   4.7769776e-01   4.6686498e-01   5.1970085e-01   5.7074118e-01   5.0019459e-01   4.7067524e-01   4.7041206e-01   5.2033570e-01   5.0099981e-01   5.4257992e-01   5.5394673e-01   4.9610031e-01   5.0684287e-01   4.9172910e-01   5.1005466e-01   5.6941616e-01   4.6543254e-01   5.3841266e-01   5.5338997e-01   5.4246486e-01   5.2391621e-01   5.4277089e-01   5.2624974e-01   7.0663622e-01   5.4494473e-01   5.2317283e-01   5.3401135e-01   5.4904526e-01   5.1957766e-01   5.9376953e-01   5.6409729e-01   5.5323620e-01   5.2675304e-01   7.1096033e-01   7.9509769e-01   6.7270313e-01   6.9767330e-01   5.7795009e-01   5.3516137e-01   6.8587106e-01   5.8967589e-01   5.5897812e-01   5.7674790e-01   6.4359654e-01   7.0961118e-01   5.3027633e-01   5.4354983e-01   5.9249821e-01   6.2261949e-01   5.5551915e-01   5.3843976e-01   6.5479997e-01   4.9241130e-01   4.8192333e-01   4.8954556e-01   4.9988126e-01   5.3976672e-01   5.2905227e-01   5.4491560e-01   4.1132894e-01   4.9772640e-01   4.4229367e-01   4.5898505e-01   4.9930903e-01   0.0000000e+00   6.1970195e-01   6.8606857e-01   5.6947935e-01   5.7946389e-01   5.0047541e-01   4.9023626e-01   5.4475899e-01   5.4924860e-01   5.8471289e-01   6.4529105e-01   6.5463038e-01   6.9621726e-01   6.1842314e-01   4.9348411e-01   4.7635766e-01   5.1302309e-01   4.7500095e-01   5.4254744e-01   4.7347570e-01   4.8188461e-01   4.6122807e-01   4.7230631e-01   4.6960295e-01   4.6131949e-01
   6.0349127e-01   6.1499760e-01   6.2790704e-01   6.2010893e-01   7.0994540e-01   6.5890675e-01   5.5041075e-01   5.9095043e-01   7.1018485e-01   6.2703782e-01   6.9235745e-01   6.7771864e-01   5.9909077e-01   6.1091108e-01   6.0807616e-01   5.9170091e-01   6.9277110e-01   6.0225864e-01   6.2464871e-01   6.7777100e-01   6.4970758e-01   5.8932647e-01   6.7267588e-01   6.4167797e-01   7.7377972e-01   6.1427814e-01   6.2796663e-01   6.2321942e-01   6.6012408e-01   6.1729814e-01   7.0610093e-01   7.2653392e-01   7.0046202e-01   6.8111608e-01   8.1690025e-01   1.0000000e+00   8.0169801e-01   7.5606641e-01   7.1498282e-01   6.4378903e-01   7.7406271e-01   7.1568579e-01   6.9154362e-01   7.2105932e-01   6.8521835e-01   7.9469875e-01   6.1981591e-01   6.3880159e-01   7.1701863e-01   7.1217810e-01   6.4141912e-01   6.1497545e-01   7.5765405e-01   6.1975338e-01   6.1398413e-01   6.0656910e-01   6.0601642e-01   6.0592113e-01   6.2920681e-01   6.5771861e-01   5.8935011e-01   6.3603101e-01   5.9567770e-01   5.6336144e-01   6.0732226e-01   6.1970195e-01   0.0000000e+00   7.4079936e-01   6.5869287e-01   7.1523520e-01   5.9655188e-01   5.4617771e-01   6.7318110e-01   6.4895248e-01   6.4176420e-01   7.0135040e-01   7.3929987e-01   7.5350160e-01   5.9652514e-01   6.0198806e-01   5.6733227e-01   6.2324053e-01   6.2461060e-01   5.9558789e-01   6.1072098e-01   6.0231819e-01   5.3673725e-01   5.6983558e-01   5.7621197e-01   5.9121514e-01
   6.5194593e-01   6.7180361e-01   6.8101231e-01   7.0055653e-01   7.3708851e-01   7.3115885e-01   6.4781233e-01   6.4487884e-01   7.2094127e-01   6.7259282e-01   7.6082658e-01   7.6188933e-01   6.6903390e-01   6.7306970e-01   6.6477325e-01   6.5497506e-01   7.2817308e-01   6.7792475e-01   7.0910376e-01   7.5730221e-01   7.9017192e-01   6.6744487e-01   7.3116235e-01   7.2687910e-01   8.1038701e-01   6.9721199e-01   7.3510171e-01   7.1699931e-01   7.0881223e-01   6.9940504e-01   7.5318927e-01   7.4590724e-01   7.6217545e-01   7.8477470e-01   8.7953791e-01   9.6284899e-01   8.2572714e-01   8.2088776e-01   7.3803315e-01   7.3156762e-01   8.6586387e-01   7.6551904e-01   7.7186636e-01   7.8858745e-01   8.3048351e-01   8.2162052e-01   6.8522397e-01   6.7062501e-01   7.5615968e-01   7.4827801e-01   7.2421443e-01   6.7771521e-01   7.9996835e-01   6.8049813e-01   6.9835095e-01   6.3931175e-01   6.6540970e-01   6.6283137e-01   6.7937746e-01   6.9756489e-01   6.6252057e-01   6.7041635e-01   7.0003275e-01   5.9766738e-01   7.0126641e-01   6.8606857e-01   7.4079936e-01   0.0000000e+00   7.2275489e-01   7.4828909e-01   6.7754886e-01   6.8657327e-01   7.5012953e-01   7.2853059e-01   7.5516661e-01   7.5749670e-01   8.1786574e-01   8.4345220e-01   6.7481951e-01   7.3553851e-01   6.6602484e-01   6.7133033e-01   6.4923536e-01   6.6363728e-01   6.2445325e-01   6.7295190e-01   6.3476751e-01   6.8213405e-01   6.6433601e-01   6.4645646e-01
   5.3666280e-01   5.7836828e-01   5.1925154e-01   5.2815787e-01   6.3357306e-01   6.4224651e-01   5.6745923e-01   5.5796190e-01   6.6285414e-01   5.6909304e-01   6.4766712e-01   6.5653861e-01   5.9520495e-01   6.2206222e-01   5.5582410e-01   5.7112459e-01   6.3091408e-01   6.0480613e-01   6.0807564e-01   6.7787207e-01   7.0258125e-01   6.5544352e-01   6.7413623e-01   6.7261728e-01   7.4384564e-01   6.2773265e-01   6.6643205e-01   6.6929982e-01   6.2617110e-01   6.1432878e-01   6.5443402e-01   6.5466968e-01   6.7618927e-01   6.4571502e-01   7.3922538e-01   7.4086016e-01   6.8673653e-01   6.9942547e-01   6.2143026e-01   5.4429673e-01   7.7050788e-01   7.0212738e-01   6.7949245e-01   6.7402033e-01   6.5779850e-01   7.2059847e-01   5.9622702e-01   5.8288468e-01   7.1218332e-01   6.4729695e-01   6.0896883e-01   5.6071557e-01   6.6752303e-01   6.0356173e-01   5.7457266e-01   5.9190519e-01   6.1536338e-01   5.7409227e-01   5.9090973e-01   5.7384598e-01   5.7520574e-01   5.4986809e-01   5.3488560e-01   5.3465338e-01   6.0521466e-01   5.6947935e-01   6.5869287e-01   7.2275489e-01   0.0000000e+00   6.4707750e-01   6.3864325e-01   5.8108041e-01   6.7314024e-01   6.3127181e-01   6.7224257e-01   6.0249901e-01   6.8761878e-01   6.1547328e-01   5.8106326e-01   5.9824371e-01   5.1711945e-01   5.5298642e-01   5.0939044e-01   5.7350010e-01   5.2723613e-01   5.4308285e-01   4.5505474e-01   5.3195145e-01   5.4345002e-01   5.3172543e-01
   5.6644662e-01   6.2004296e-01   5.7618667e-01   6.4480990e-01   6.8588386e-01   6.1477036e-01   5.6975698e-01   6.3289936e-01   6.8406207e-01   6.2445502e-01   6.4194741e-01   6.8102879e-01   6.3961765e-01   6.3081864e-01   5.7938683e-01   6.2390678e-01   6.8191325e-01   6.4255245e-01   6.5437483e-01   6.4237021e-01   6.7365222e-01   8.1504680e-01   6.8403972e-01   7.2139243e-01   7.9863076e-01   7.0348907e-01   6.3784676e-01   6.6707523e-01   6.3178282e-01   6.7906280e-01   6.8867403e-01   7.0671659e-01   6.9832304e-01   7.0294851e-01   8.5279133e-01   8.7598807e-01   6.8149550e-01   8.5859455e-01   7.1599910e-01   6.2315248e-01   8.3891651e-01   7.7210170e-01   7.7803919e-01   7.0950470e-01   7.6545439e-01   8.3255054e-01   6.4035239e-01   6.7986987e-01   6.3997519e-01   7.4447485e-01   6.8301794e-01   6.1162743e-01   6.9023011e-01   6.0066946e-01   5.8909920e-01   6.2797388e-01   5.8639710e-01   5.8431720e-01   6.6102944e-01   6.3313900e-01   5.9438290e-01   6.2657741e-01   5.4923710e-01   5.4511789e-01   6.4540489e-01   5.7946389e-01   7.1523520e-01   7.4828909e-01   6.4707750e-01   0.0000000e+00   7.0397414e-01   6.0279625e-01   7.4094499e-01   6.5649821e-01   7.5988096e-01   6.6729980e-01   7.2779537e-01   7.8613494e-01   6.4290221e-01   6.4091233e-01   6.0216376e-01   6.5757289e-01   6.7221748e-01   5.8256534e-01   5.9226176e-01   6.0889091e-01   5.4648946e-01   5.9189432e-01   5.5429534e-01   5.5128847e-01
   4.7509391e-01   5.1809532e-01   5.4385533e-01   5.2220807e-01   5.3880789e-01   5.3944058e-01   5.3247135e-01   4.8777596e-01   5.8208782e-01   5.6012937e-01   6.3540272e-01   5.9815717e-01   5.2498362e-01   5.8070348e-01   5.3625515e-01   5.9698645e-01   6.1516302e-01   5.4509326e-01   5.2857456e-01   5.7263295e-01   6.2197692e-01   6.4615210e-01   6.1426378e-01   5.5934379e-01   6.6366207e-01   5.2666964e-01   5.4917961e-01   5.5712541e-01   4.9354433e-01   5.1518732e-01   5.8061632e-01   5.8530432e-01   6.1734064e-01   5.8595852e-01   7.4283301e-01   7.0474772e-01   6.3781753e-01   7.1373475e-01   5.3012033e-01   4.7227534e-01   6.4696717e-01   6.4967425e-01   6.0200152e-01   5.7742770e-01   6.9020434e-01   7.1318651e-01   5.7019043e-01   5.2736894e-01   6.2903912e-01   6.6247016e-01   5.8402335e-01   5.7281533e-01   6.1315222e-01   6.2673250e-01   5.5617748e-01   4.7819898e-01   5.6224359e-01   5.5229514e-01   5.7348335e-01   5.7647715e-01   5.4521664e-01   5.6428703e-01   5.1837983e-01   4.8948188e-01   5.6143799e-01   5.0047541e-01   5.9655188e-01   6.7754886e-01   6.3864325e-01   7.0397414e-01   0.0000000e+00   5.4924005e-01   6.4432985e-01   6.4916859e-01   6.0003543e-01   6.4021715e-01   6.1069430e-01   7.3291323e-01   5.4954043e-01   5.8746447e-01   5.5529231e-01   5.8630468e-01   5.9419599e-01   5.6156502e-01   5.0139137e-01   5.3095268e-01   4.7424114e-01   5.5166232e-01   5.1418817e-01   4.9579691e-01
   4.7490247e-01   5.2123399e-01   5.0511715e-01   5.5935700e-01   5.3764258e-01   5.4255539e-01   5.0852896e-01   5.1492090e-01   5.8346084e-01   5.1994126e-01   5.3683841e-01   5.6446254e-01   5.4777790e-01   5.5663014e-01   5.0390623e-01   5.6366336e-01   5.5452321e-01   5.4281021e-01   5.4631161e-01   6.2637424e-01   6.2960915e-01   6.1080714e-01   6.3214804e-01   5.3541712e-01   6.6140623e-01   5.7843227e-01   5.0527727e-01   5.6180149e-01   5.2266256e-01   5.3984592e-01   6.0348710e-01   6.3170398e-01   6.1765342e-01   6.4107171e-01   7.4387532e-01   9.4651355e-01   6.3824547e-01   6.7149600e-01   5.5290567e-01   6.1382782e-01   6.6905173e-01   6.7189647e-01   6.3250053e-01   6.3703874e-01   6.5692197e-01   7.4849605e-01   5.9015767e-01   5.9515180e-01   6.0296697e-01   6.0860091e-01   5.6073323e-01   5.4843616e-01   6.0292178e-01   5.3358666e-01   5.3661505e-01   5.0240473e-01   5.5639799e-01   5.3679034e-01   6.0754703e-01   5.5837273e-01   5.0458406e-01   5.4459645e-01   4.9832770e-01   4.8864947e-01   5.1133666e-01   4.9023626e-01   5.4617771e-01   6.8657327e-01   5.8108041e-01   6.0279625e-01   5.4924005e-01   0.0000000e+00   5.6988589e-01   5.9166686e-01   6.2342975e-01   5.9259946e-01   6.0328494e-01   6.5672739e-01   5.1752468e-01   5.4209847e-01   5.5738362e-01   5.6990063e-01   5.0940108e-01   5.5215734e-01   4.7364845e-01   4.9457007e-01   4.5293287e-01   5.1384916e-01   5.0359705e-01   4.8217930e-01
   6.0155792e-01   5.7076516e-01   5.7607490e-01   5.7874077e-01   6.9031912e-01   6.1000007e-01   6.1101642e-01   5.8137937e-01   7.0114801e-01   5.8228104e-01   6.2067784e-01   7.0838767e-01   5.8259331e-01   6.1068372e-01   6.2539651e-01   7.6924264e-01   6.7674122e-01   6.3782512e-01   6.0039033e-01   6.9042472e-01   7.7101132e-01   6.7121639e-01   7.0093688e-01   6.7854927e-01   7.5081741e-01   6.6732879e-01   6.3561292e-01   6.7061030e-01   6.2358316e-01   5.5557939e-01   6.9281596e-01   6.4508197e-01   7.2330794e-01   7.2182659e-01   8.5052259e-01   8.8202170e-01   7.1064200e-01   7.6886740e-01   6.3149067e-01   7.3285154e-01   7.7985028e-01   6.6664808e-01   6.5830908e-01   7.0552804e-01   6.8404408e-01   7.9275779e-01   6.2146613e-01   6.3953623e-01   6.8558240e-01   6.6042248e-01   5.8817872e-01   6.0839591e-01   6.8086349e-01   6.0826606e-01   5.6066732e-01   5.0908104e-01   5.3861307e-01   5.6189814e-01   6.7515695e-01   6.5841844e-01   5.5596655e-01   6.1374980e-01   6.0379444e-01   5.5245497e-01   5.6245058e-01   5.4475899e-01   6.7318110e-01   7.5012953e-01   6.7314024e-01   7.4094499e-01   6.4432985e-01   5.6988589e-01   0.0000000e+00   6.8329671e-01   6.8911325e-01   7.0118057e-01   7.3756707e-01   6.9446386e-01   6.2051594e-01   7.0604168e-01   6.3559640e-01   6.0453599e-01   5.9939912e-01   6.1836139e-01   6.2662915e-01   5.4960352e-01   6.2329135e-01   5.9343311e-01   6.1273630e-01   6.4325226e-01
   5.9511569e-01   6.1469840e-01   6.0752444e-01   6.3494062e-01   6.9135722e-01   6.2873569e-01   6.0488185e-01   5.8267958e-01   6.8428885e-01   6.1898316e-01   6.9046016e-01   7.6090936e-01   6.3287163e-01   6.4502234e-01   5.8619567e-01   6.1044970e-01   6.6999210e-01   6.6577526e-01   5.9818180e-01   6.8475291e-01   7.4528357e-01   6.0661436e-01   6.3300924e-01   6.6378637e-01   7.1033040e-01   6.2957362e-01   5.7683698e-01   5.9299005e-01   5.9531992e-01   5.6938891e-01   6.2273560e-01   6.5747767e-01   6.6935608e-01   7.0166460e-01   7.4929492e-01   8.6285709e-01   7.0326504e-01   6.7011891e-01   5.6477004e-01   5.8961794e-01   7.9155201e-01   5.9696096e-01   6.2807338e-01   6.8593069e-01   6.7289746e-01   7.2473557e-01   5.6776087e-01   5.9030014e-01   6.3884105e-01   6.4095441e-01   5.4830884e-01   5.2804295e-01   6.1715936e-01   6.1486251e-01   5.5930314e-01   5.0077212e-01   5.4325669e-01   5.3612712e-01   5.6036149e-01   5.3708309e-01   5.5782077e-01   6.0939635e-01   5.8871478e-01   5.4728843e-01   5.3149693e-01   5.4924860e-01   6.4895248e-01   7.2853059e-01   6.3127181e-01   6.5649821e-01   6.4916859e-01   5.9166686e-01   6.8329671e-01   0.0000000e+00   7.1015851e-01   6.7080787e-01   7.4069991e-01   7.1623801e-01   6.5798591e-01   5.8441889e-01   5.7355425e-01   5.8927063e-01   5.9555456e-01   6.5311876e-01   5.8582555e-01   5.4735739e-01   5.8437968e-01   6.0456164e-01   5.8423862e-01   5.7192417e-01
   6.5103862e-01   6.8179318e-01   7.1602825e-01   6.2391156e-01   6.5207753e-01   6.6050323e-01   6.1680079e-01   6.5838613e-01   7.3653692e-01   6.5842721e-01   6.7537151e-01   6.9597664e-01   6.4110052e-01   6.5622185e-01   6.1633917e-01   6.3861883e-01   6.3332605e-01   6.0619483e-01   6.4625871e-01   7.1920472e-01   7.0908961e-01   6.3309792e-01   7.4341040e-01   7.3396030e-01   7.8330074e-01   6.6729024e-01   7.0060340e-01   6.6698509e-01   7.4304847e-01   6.7913272e-01   7.6293556e-01   7.9792636e-01   7.0060840e-01   6.5914035e-01   8.2438696e-01   9.6536770e-01   7.9535690e-01   7.4449864e-01   6.5063262e-01   6.0147220e-01   8.2033574e-01   6.9465089e-01   7.0058490e-01   7.4333741e-01   7.7338810e-01   7.6600508e-01   6.5882743e-01   6.6560675e-01   6.9967890e-01   6.8692270e-01   6.2124642e-01   5.7643543e-01   6.3116262e-01   6.9962938e-01   5.3738198e-01   5.2684425e-01   5.6907657e-01   5.6522563e-01   5.9036096e-01   5.4461488e-01   5.4254947e-01   6.0024533e-01   5.7094028e-01   5.5210137e-01   5.6609017e-01   5.8471289e-01   6.4176420e-01   7.5516661e-01   6.7224257e-01   7.5988096e-01   6.0003543e-01   6.2342975e-01   6.8911325e-01   7.1015851e-01   0.0000000e+00   7.4300653e-01   8.2760549e-01   7.2861168e-01   6.3857434e-01   6.0704258e-01   6.2065656e-01   5.8906686e-01   6.8624084e-01   6.8040888e-01   6.6704115e-01   5.6745534e-01   6.0140877e-01   5.9275953e-01   6.8684275e-01   5.8970087e-01
   6.1058215e-01   6.3346441e-01   7.1624400e-01   7.3692876e-01   6.8745494e-01   7.0213216e-01   5.0790514e-01   5.7044125e-01   7.1908827e-01   6.0668253e-01   6.8529821e-01   7.1714264e-01   6.3111847e-01   6.1442485e-01   6.0734142e-01   6.0416372e-01   5.9406913e-01   6.4645361e-01   6.8713291e-01   6.9377755e-01   5.1958444e-01   6.0703226e-01   7.1557801e-01   6.4857415e-01   6.9226606e-01   6.0220523e-01   6.0619727e-01   7.3950617e-01   6.8491635e-01   6.5882205e-01   7.6187851e-01   6.6110994e-01   7.3022407e-01   7.1446194e-01   8.2831315e-01   7.5561991e-01   7.2140083e-01   7.2846298e-01   7.4405962e-01   6.7247842e-01   8.3437950e-01   7.0253038e-01   6.3642980e-01   6.6311948e-01   6.4683560e-01   7.7648402e-01   6.6309915e-01   5.6559792e-01   6.1970381e-01   6.1232253e-01   5.7093691e-01   5.5150647e-01   5.5796862e-01   5.8167835e-01   5.6596853e-01   5.6226536e-01   5.0230744e-01   5.6043966e-01   6.3612016e-01   5.7225620e-01   5.6264859e-01   6.3057528e-01   5.8390719e-01   5.1249695e-01   5.6304630e-01   6.4529105e-01   7.0135040e-01   7.5749670e-01   6.0249901e-01   6.6729980e-01   6.4021715e-01   5.9259946e-01   7.0118057e-01   6.7080787e-01   7.4300653e-01   0.0000000e+00   8.0756940e-01   8.0710238e-01   7.4246426e-01   6.5061850e-01   5.4562539e-01   6.5294338e-01   7.0601158e-01   5.7617191e-01   5.8688268e-01   6.2680291e-01   6.2046082e-01   6.3243318e-01   6.0907715e-01   5.9557956e-01
   6.0356966e-01   6.2485547e-01   6.4537535e-01   6.6070951e-01   7.1557835e-01   6.6835758e-01   5.8365804e-01   5.7605912e-01   6.7703956e-01   5.7708741e-01   7.2853557e-01   7.1269103e-01   6.6329970e-01   6.5020473e-01   6.8189141e-01   6.3352763e-01   6.3083444e-01   6.8814960e-01   6.6996038e-01   6.4678483e-01   6.1831970e-01   5.4852963e-01   7.1200651e-01   7.1298320e-01   6.8292436e-01   6.6172931e-01   5.9284691e-01   6.4760108e-01   5.8558277e-01   6.1607738e-01   7.2647357e-01   7.3643079e-01   6.7638897e-01   6.9008888e-01   8.6015093e-01   9.2546976e-01   8.0490759e-01   7.1326076e-01   6.8378960e-01   6.3665681e-01   8.0345914e-01   7.8024904e-01   6.9067760e-01   6.9889528e-01   6.9869992e-01   7.6300124e-01   6.7227489e-01   6.5887533e-01   6.7580240e-01   6.7207784e-01   6.3593105e-01   6.1495787e-01   6.9379849e-01   6.6319724e-01   5.7707772e-01   5.7124683e-01   6.1852046e-01   6.3044671e-01   6.5023396e-01   6.1548222e-01   5.6131746e-01   6.2206069e-01   6.1431852e-01   5.8367775e-01   6.7090999e-01   6.5463038e-01   7.3929987e-01   8.1786574e-01   6.8761878e-01   7.2779537e-01   6.1069430e-01   6.0328494e-01   7.3756707e-01   7.4069991e-01   8.2760549e-01   8.0756940e-01   0.0000000e+00   8.3306627e-01   6.6546332e-01   6.7554937e-01   5.9473185e-01   6.1117355e-01   6.2028163e-01   6.8497170e-01   6.6024315e-01   6.3945253e-01   5.4022968e-01   5.6074463e-01   5.6552466e-01   6.3321485e-01
   5.8733746e-01   6.8159019e-01   6.7169405e-01   6.5628570e-01   6.9544695e-01   6.8624117e-01   6.3429753e-01   6.2165231e-01   7.0701613e-01   6.7428728e-01   7.2494323e-01   7.0144610e-01   6.8200885e-01   6.7335724e-01   6.4649169e-01   6.8301521e-01   6.6549441e-01   7.0585422e-01   6.8267036e-01   8.0285868e-01   7.1786842e-01   7.2135195e-01   7.5884680e-01   7.5127417e-01   8.0000875e-01   6.5861004e-01   6.8599627e-01   6.9558540e-01   7.9091021e-01   6.8754864e-01   7.5225834e-01   8.0841450e-01   7.8188400e-01   8.0998052e-01   9.1336505e-01   9.0304068e-01   7.9119576e-01   7.8141578e-01   7.0381079e-01   7.0547786e-01   8.3856877e-01   8.2438177e-01   7.4783137e-01   7.3690875e-01   7.4578206e-01   8.4754312e-01   7.5489334e-01   6.6864757e-01   6.9507407e-01   7.7276375e-01   7.2799468e-01   6.7697929e-01   7.1676243e-01   7.1554238e-01   6.5797673e-01   6.2032125e-01   6.3745495e-01   7.3653011e-01   7.4729671e-01   6.5082543e-01   6.4365202e-01   6.8748685e-01   6.7275033e-01   6.1735442e-01   6.3505864e-01   6.9621726e-01   7.5350160e-01   8.4345220e-01   6.1547328e-01   7.8613494e-01   7.3291323e-01   6.5672739e-01   6.9446386e-01   7.1623801e-01   7.2861168e-01   8.0710238e-01   8.3306627e-01   0.0000000e+00   6.7796571e-01   7.1355914e-01   6.9176443e-01   6.6517473e-01   6.1821192e-01   7.0774948e-01   6.4103200e-01   6.2510144e-01   6.3643323e-01   6.3009750e-01   6.5371270e-01   6.1697946e-01
   5.2431514e-01   5.6075348e-01   6.3742328e-01   5.8940081e-01   6.0966009e-01   5.7591937e-01   5.8648174e-01   5.4564550e-01   5.2708916e-01   6.8420931e-01   6.4695451e-01   6.3599944e-01   5.2851270e-01   5.5086589e-01   5.3054353e-01   5.0842684e-01   5.5833268e-01   5.9734226e-01   5.5829094e-01   5.5494372e-01   5.5238405e-01   4.8514148e-01   6.0493891e-01   5.5991528e-01   6.9466473e-01   5.6432529e-01   6.3561516e-01   5.9302007e-01   5.0709597e-01   5.9569690e-01   7.0879586e-01   7.6893525e-01   7.0232250e-01   6.4119741e-01   7.3224228e-01   8.5750976e-01   6.6170175e-01   6.9884907e-01   6.7615354e-01   5.6692693e-01   7.3347287e-01   6.7691489e-01   5.7598417e-01   6.2153736e-01   6.0711168e-01   6.4157122e-01   5.5170923e-01   5.4025493e-01   5.9757494e-01   6.1653553e-01   5.9564592e-01   5.7863461e-01   5.4680585e-01   5.2385884e-01   5.3951760e-01   5.9646715e-01   5.9560086e-01   5.7991553e-01   5.9238045e-01   5.9951869e-01   6.4676371e-01   5.5657248e-01   5.0443302e-01   4.8367374e-01   5.5701359e-01   6.1842314e-01   5.9652514e-01   6.7481951e-01   5.8106326e-01   6.4290221e-01   5.4954043e-01   5.1752468e-01   6.2051594e-01   6.5798591e-01   6.3857434e-01   7.4246426e-01   6.6546332e-01   6.7796571e-01   0.0000000e+00   5.5463516e-01   5.3797469e-01   5.1782116e-01   5.7256609e-01   5.2227719e-01   5.5651922e-01   5.4425940e-01   5.3258637e-01   5.2082928e-01   5.5885737e-01   5.5892727e-01
   4.7085942e-01   5.6655454e-01   5.5621295e-01   6.4395376e-01   6.1023492e-01   6.4419379e-01   6.0251362e-01   5.5242164e-01   6.2319388e-01   6.4283036e-01   5.9615180e-01   6.1803971e-01   6.0231098e-01   5.7608149e-01   4.7346194e-01   4.6497930e-01   5.2473316e-01   6.1774226e-01   5.7848770e-01   6.5454415e-01   5.9675821e-01   5.4992241e-01   5.7690983e-01   6.2490209e-01   7.3125146e-01   5.2751435e-01   4.7826543e-01   4.9267706e-01   5.5491707e-01   6.2329140e-01   5.4843594e-01   5.5213473e-01   5.4647464e-01   5.9424451e-01   6.2724410e-01   6.6642659e-01   5.5492857e-01   5.3452270e-01   5.0142843e-01   5.2344432e-01   8.4707488e-01   5.6454736e-01   6.0316012e-01   5.9133430e-01   6.8890714e-01   8.2237948e-01   5.2165317e-01   5.8382084e-01   6.6338053e-01   6.9228238e-01   6.5346299e-01   5.6526911e-01   6.0118499e-01   5.5282376e-01   4.9238833e-01   4.3415747e-01   4.8198048e-01   4.8861654e-01   5.7584633e-01   5.3130355e-01   4.5737978e-01   4.3694706e-01   4.8887039e-01   5.0962398e-01   4.8815085e-01   4.9348411e-01   6.0198806e-01   7.3553851e-01   5.9824371e-01   6.4091233e-01   5.8746447e-01   5.4209847e-01   7.0604168e-01   5.8441889e-01   6.0704258e-01   6.5061850e-01   6.7554937e-01   7.1355914e-01   5.5463516e-01   0.0000000e+00   5.6880964e-01   5.4261227e-01   5.0863416e-01   5.2560215e-01   4.9380625e-01   4.6150461e-01   5.8104857e-01   4.7316766e-01   4.7954309e-01   4.1162020e-01
   4.8786136e-01   5.1414666e-01   5.4069295e-01   5.4953290e-01   5.6319725e-01   5.2537963e-01   4.6750462e-01   4.6993582e-01   5.5266737e-01   5.0636802e-01   6.0157941e-01   5.9514664e-01   5.0981843e-01   5.1229444e-01   5.3365858e-01   5.0526737e-01   4.8756396e-01   5.4028865e-01   5.8551859e-01   5.7229981e-01   6.4372504e-01   5.3711543e-01   6.1121065e-01   5.5988838e-01   6.3325410e-01   5.7318548e-01   4.9770266e-01   5.1246374e-01   5.0467483e-01   4.9535925e-01   5.9453818e-01   5.9244243e-01   5.8704558e-01   5.8572988e-01   7.4398622e-01   6.1987823e-01   5.7736975e-01   6.1853405e-01   5.7783744e-01   4.7316423e-01   7.8067740e-01   5.8933734e-01   6.1255988e-01   6.2305221e-01   6.2797528e-01   7.1804405e-01   5.6677219e-01   5.4173831e-01   5.5900454e-01   6.1420703e-01   5.4922504e-01   5.0673119e-01   5.8811139e-01   5.4195686e-01   5.0719546e-01   4.5246367e-01   5.3073316e-01   5.2710072e-01   5.2782297e-01   5.2339485e-01   4.9815169e-01   5.1728739e-01   5.3954097e-01   4.8432758e-01   4.7917276e-01   4.7635766e-01   5.6733227e-01   6.6602484e-01   5.1711945e-01   6.0216376e-01   5.5529231e-01   5.5738362e-01   6.3559640e-01   5.7355425e-01   6.2065656e-01   5.4562539e-01   5.9473185e-01   6.9176443e-01   5.3797469e-01   5.6880964e-01   0.0000000e+00   4.8768538e-01   5.1977464e-01   5.1513667e-01   5.0637000e-01   4.9223381e-01   4.6753686e-01   4.3509640e-01   4.5199085e-01   4.2348046e-01
   4.8307720e-01   4.8017507e-01   5.0644072e-01   5.1024300e-01   5.5725137e-01   5.4308722e-01   4.5748671e-01   4.7942055e-01   5.5841330e-01   5.1810956e-01   5.6276050e-01   5.9726760e-01   4.9886372e-01   5.0761374e-01   5.1071686e-01   4.8756121e-01   5.1078367e-01   5.5499058e-01   5.8656741e-01   6.0678649e-01   5.6052539e-01   4.9648599e-01   5.8440050e-01   5.3746548e-01   6.3299965e-01   5.6106128e-01   5.0546911e-01   4.7885295e-01   5.1034538e-01   5.2871196e-01   5.5697411e-01   5.8320872e-01   5.9691379e-01   5.8054369e-01   6.8919951e-01   6.0609553e-01   6.5172975e-01   6.6768946e-01   4.9496283e-01   5.3511691e-01   8.1310902e-01   6.3262799e-01   5.7330219e-01   6.1464110e-01   6.1746722e-01   6.3037675e-01   5.3107468e-01   5.0992041e-01   5.3703736e-01   5.7794780e-01   4.9523162e-01   4.8200089e-01   5.7687357e-01   5.7718611e-01   4.6836473e-01   4.5187121e-01   5.0472739e-01   5.3078440e-01   5.3529123e-01   5.1883196e-01   5.0871572e-01   4.8849089e-01   4.7742072e-01   4.4604566e-01   4.4943205e-01   5.1302309e-01   6.2324053e-01   6.7133033e-01   5.5298642e-01   6.5757289e-01   5.8630468e-01   5.6990063e-01   6.0453599e-01   5.8927063e-01   5.8906686e-01   6.5294338e-01   6.1117355e-01   6.6517473e-01   5.1782116e-01   5.4261227e-01   4.8768538e-01   0.0000000e+00   4.9318469e-01   5.2804143e-01   5.0859741e-01   4.8797514e-01   4.9071843e-01   4.7073862e-01   5.0702509e-01   4.4618169e-01
   5.1432372e-01   5.4505946e-01   5.2019101e-01   5.1513403e-01   5.7629323e-01   5.7466376e-01   4.6670858e-01   4.7762191e-01   5.1118268e-01   5.4372108e-01   6.1359168e-01   5.8995116e-01   5.4027435e-01   5.5679307e-01   5.3521126e-01   5.0996567e-01   5.4620722e-01   5.3733224e-01   5.6888086e-01   6.3647243e-01   5.7365543e-01   5.1858085e-01   6.0267657e-01   5.9805444e-01   6.2562845e-01   5.5738792e-01   5.1429060e-01   5.5279408e-01   5.5889043e-01   5.6462321e-01   5.5939012e-01   6.2136007e-01   6.4031166e-01   5.8594949e-01   7.5708538e-01   6.3236669e-01   6.6971272e-01   7.6994395e-01   5.9276579e-01   5.3984652e-01   7.5431596e-01   6.2429876e-01   5.7842406e-01   5.7454290e-01   6.1711120e-01   6.8587298e-01   5.6980447e-01   5.3102169e-01   6.1411860e-01   5.9410848e-01   5.3561260e-01   4.8512037e-01   6.0828736e-01   5.0973422e-01   5.0040954e-01   4.7797379e-01   5.1768817e-01   5.5825940e-01   5.3109051e-01   5.1548024e-01   4.9255966e-01   5.0099671e-01   5.0804904e-01   4.7009659e-01   4.5955176e-01   4.7500095e-01   6.2461060e-01   6.4923536e-01   5.0939044e-01   6.7221748e-01   5.9419599e-01   5.0940108e-01   5.9939912e-01   5.9555456e-01   6.8624084e-01   7.0601158e-01   6.2028163e-01   6.1821192e-01   5.7256609e-01   5.0863416e-01   5.1977464e-01   4.9318469e-01   0.0000000e+00   5.2675360e-01   5.3660814e-01   4.9515845e-01   5.1884200e-01   4.9303945e-01   4.9494220e-01   4.4518314e-01
   4.9432882e-01   5.2432288e-01   5.2641131e-01   5.5235807e-01   5.4362173e-01   6.3688285e-01   5.3970442e-01   4.7992865e-01   5.0723345e-01   5.3968867e-01   5.6316364e-01   6.1629992e-01   5.5276587e-01   5.3840253e-01   5.1971002e-01   5.6024485e-01   6.0381545e-01   5.5699741e-01   5.8102775e-01   5.5439944e-01   6.1496285e-01   5.7156478e-01   5.6624275e-01   5.8184659e-01   6.9827231e-01   5.5929949e-01   5.2984899e-01   5.5318420e-01   5.2875928e-01   5.6446004e-01   5.3830840e-01   6.1974379e-01   6.3815859e-01   6.1996487e-01   7.0935625e-01   7.2368569e-01   6.1529707e-01   6.5764690e-01   5.5414130e-01   5.4967720e-01   7.1581560e-01   6.1098966e-01   6.1366543e-01   6.1928395e-01   6.0696654e-01   6.9387821e-01   5.2420864e-01   5.5930830e-01   6.3358982e-01   5.9618855e-01   5.2495034e-01   4.5526425e-01   6.0020712e-01   5.2996439e-01   5.0508191e-01   4.9239642e-01   5.6402940e-01   5.4832266e-01   4.9558800e-01   4.8500051e-01   4.9761312e-01   5.1345857e-01   4.5467781e-01   4.4518007e-01   4.8737367e-01   5.4254744e-01   5.9558789e-01   6.6363728e-01   5.7350010e-01   5.8256534e-01   5.6156502e-01   5.5215734e-01   6.1836139e-01   6.5311876e-01   6.8040888e-01   5.7617191e-01   6.8497170e-01   7.0774948e-01   5.2227719e-01   5.2560215e-01   5.1513667e-01   5.2804143e-01   5.2675360e-01   0.0000000e+00   5.0163251e-01   4.8292278e-01   5.6583263e-01   4.2560836e-01   4.8590003e-01   4.6183288e-01
   5.1119933e-01   5.2476541e-01   4.8348759e-01   5.1493333e-01   5.1432466e-01   5.2615005e-01   4.5875135e-01   4.5104066e-01   5.1968864e-01   5.4045712e-01   5.1593442e-01   5.8983652e-01   5.1683753e-01   4.8855872e-01   4.8662607e-01   5.2903792e-01   5.3786271e-01   5.0974411e-01   5.6520913e-01   5.8309756e-01   4.9999671e-01   4.8926362e-01   5.4306521e-01   5.6163826e-01   6.2939937e-01   5.1305945e-01   5.3754526e-01   5.2926852e-01   5.3722157e-01   5.0843761e-01   5.3421423e-01   5.4153437e-01   5.9104905e-01   5.8821130e-01   7.7736402e-01   5.8951505e-01   5.9509335e-01   6.4473821e-01   4.9164041e-01   5.1100350e-01   6.0737263e-01   5.7004963e-01   5.7257074e-01   5.9679140e-01   6.6661610e-01   6.7661473e-01   5.2997635e-01   5.1864297e-01   5.8135430e-01   5.7578826e-01   4.8080171e-01   4.8180942e-01   5.5813304e-01   4.9935249e-01   5.0230423e-01   4.8698998e-01   4.9480705e-01   4.9305831e-01   5.0298474e-01   5.0794268e-01   4.7599229e-01   5.0816809e-01   4.8063403e-01   4.5353505e-01   5.0321403e-01   4.7347570e-01   6.1072098e-01   6.2445325e-01   5.2723613e-01   5.9226176e-01   5.0139137e-01   4.7364845e-01   6.2662915e-01   5.8582555e-01   6.6704115e-01   5.8688268e-01   6.6024315e-01   6.4103200e-01   5.5651922e-01   4.9380625e-01   5.0637000e-01   5.0859741e-01   5.3660814e-01   5.0163251e-01   0.0000000e+00   4.7179107e-01   4.6919829e-01   4.3941648e-01   4.5845650e-01   4.7537604e-01
   4.6999235e-01   4.9034580e-01   4.9550473e-01   5.0004916e-01   5.4316270e-01   5.1816451e-01   4.5605121e-01   4.5397940e-01   5.5220942e-01   5.1359271e-01   5.1539563e-01   5.6595036e-01   4.7464638e-01   4.8858266e-01   4.8003304e-01   5.2383797e-01   5.4539417e-01   4.8949362e-01   5.5347473e-01   5.4986609e-01   4.5491462e-01   4.7235488e-01   5.5481123e-01   5.3221794e-01   5.8456509e-01   5.4812850e-01   4.6459229e-01   5.0989205e-01   5.3332679e-01   5.1463729e-01   5.3908459e-01   5.3802609e-01   5.6130898e-01   5.5494816e-01   7.5266858e-01   7.4598221e-01   5.7422393e-01   6.1295690e-01   5.1897360e-01   4.5953346e-01   5.9922227e-01   5.7904034e-01   5.5083092e-01   5.7352190e-01   5.9297168e-01   6.3156514e-01   5.4270130e-01   5.1246828e-01   5.5764440e-01   5.7915342e-01   4.8908224e-01   4.3847795e-01   5.2328394e-01   4.9833688e-01   4.8535845e-01   4.7093800e-01   5.1790647e-01   5.1114038e-01   5.6061758e-01   5.2486471e-01   4.7039375e-01   4.6429839e-01   4.1232918e-01   4.2079798e-01   5.0558253e-01   4.8188461e-01   6.0231819e-01   6.7295190e-01   5.4308285e-01   6.0889091e-01   5.3095268e-01   4.9457007e-01   5.4960352e-01   5.4735739e-01   5.6745534e-01   6.2680291e-01   6.3945253e-01   6.2510144e-01   5.4425940e-01   4.6150461e-01   4.9223381e-01   4.8797514e-01   4.9515845e-01   4.8292278e-01   4.7179107e-01   0.0000000e+00   5.0017357e-01   4.8973493e-01   4.7511386e-01   4.4762370e-01
   5.2298003e-01   5.1921869e-01   4.9421478e-01   5.0362985e-01   5.1398756e-01   5.4183072e-01   5.2400003e-01   5.3969191e-01   5.4516244e-01   5.2128899e-01   5.8711514e-01   5.2833874e-01   5.1457963e-01   5.1146628e-01   5.2265633e-01   5.3269464e-01   5.8358268e-01   5.3895493e-01   5.8857468e-01   5.5481268e-01   5.1116152e-01   5.3341449e-01   6.2510570e-01   5.8570277e-01   5.9217582e-01   6.0688796e-01   5.8998058e-01   5.9500302e-01   5.6952650e-01   5.2604488e-01   5.6149212e-01   5.3251746e-01   5.4793312e-01   5.3068200e-01   6.8124885e-01   6.9204651e-01   5.7682630e-01   5.5420430e-01   5.6155283e-01   4.5497215e-01   4.7861754e-01   4.9182321e-01   5.4698983e-01   5.3466567e-01   5.8064365e-01   6.1457367e-01   5.3372971e-01   5.0595577e-01   4.9385166e-01   5.8036454e-01   5.1739166e-01   4.8084814e-01   4.9119892e-01   5.3989754e-01   4.8443715e-01   4.2856252e-01   4.5684729e-01   4.7344848e-01   4.6856983e-01   4.7149276e-01   4.6704677e-01   4.8665398e-01   4.7599116e-01   4.1269056e-01   4.6963215e-01   4.6122807e-01   5.3673725e-01   6.3476751e-01   4.5505474e-01   5.4648946e-01   4.7424114e-01   4.5293287e-01   6.2329135e-01   5.8437968e-01   6.0140877e-01   6.2046082e-01   5.4022968e-01   6.3643323e-01   5.3258637e-01   5.8104857e-01   4.6753686e-01   4.9071843e-01   5.1884200e-01   5.6583263e-01   4.6919829e-01   5.0017357e-01   0.0000000e+00   5.5536196e-01   5.2075039e-01   4.9551886e-01
   4.5689850e-01   4.8375681e-01   4.5305802e-01   5.0812538e-01   5.1220660e-01   4.9877027e-01   4.5454473e-01   4.6745877e-01   5.7552316e-01   5.5333350e-01   6.2981977e-01   5.3207352e-01   4.9997435e-01   4.9664589e-01   4.5976148e-01   4.7180877e-01   4.9291811e-01   4.7267416e-01   5.1537843e-01   5.6168947e-01   5.9223096e-01   4.6415701e-01   5.2205230e-01   5.6332145e-01   5.9354790e-01   5.7803342e-01   5.7534864e-01   5.1949164e-01   4.9598097e-01   4.2702327e-01   4.7704520e-01   5.3745033e-01   6.5415456e-01   5.2689225e-01   6.9222468e-01   6.7770939e-01   6.1701797e-01   6.3512651e-01   5.3430068e-01   4.9823249e-01   5.7446307e-01   5.9629005e-01   5.8389058e-01   5.9144318e-01   6.2188400e-01   6.4677581e-01   5.3762084e-01   4.7626099e-01   5.0067978e-01   5.9137995e-01   5.1929671e-01   5.0324468e-01   5.3083434e-01   4.9675710e-01   4.5248778e-01   4.4895135e-01   4.7878717e-01   5.1856922e-01   5.1878316e-01   5.3208580e-01   4.6521406e-01   5.1714597e-01   4.7825925e-01   4.4213208e-01   4.6308618e-01   4.7230631e-01   5.6983558e-01   6.8213405e-01   5.3195145e-01   5.9189432e-01   5.5166232e-01   5.1384916e-01   5.9343311e-01   6.0456164e-01   5.9275953e-01   6.3243318e-01   5.6074463e-01   6.3009750e-01   5.2082928e-01   4.7316766e-01   4.3509640e-01   4.7073862e-01   4.9303945e-01   4.2560836e-01   4.3941648e-01   4.8973493e-01   5.5536196e-01   0.0000000e+00   4.4890856e-01   4.3314201e-01
   4.6045510e-01   4.7572706e-01   4.9919775e-01   4.8950210e-01   4.9497087e-01   4.6611368e-01   4.4020300e-01   4.0748413e-01   4.8287599e-01   4.4963109e-01   5.7530758e-01   5.8376372e-01   5.0316498e-01   5.1238548e-01   5.0005317e-01   5.0592718e-01   5.2146149e-01   4.7147665e-01   5.4211056e-01   5.5743176e-01   5.9348296e-01   4.4978792e-01   5.1678572e-01   5.6494297e-01   6.2031898e-01   4.9499633e-01   5.2152945e-01   4.7564971e-01   5.1190667e-01   5.0878947e-01   5.2933515e-01   5.7323328e-01   5.6841901e-01   6.0143092e-01   7.5013052e-01   7.0197695e-01   5.6502669e-01   6.2729349e-01   5.2324510e-01   4.8405367e-01   6.6479726e-01   5.2265364e-01   5.5229184e-01   5.3325795e-01   5.6820604e-01   6.5318739e-01   5.2999739e-01   5.1901295e-01   5.6200886e-01   5.6275584e-01   5.1696108e-01   4.5239717e-01   5.9376449e-01   4.7003807e-01   4.7048218e-01   4.5475097e-01   4.7104230e-01   4.9555005e-01   4.9467858e-01   4.7725165e-01   4.6427478e-01   4.9719635e-01   4.4893329e-01   4.1447783e-01   4.3903353e-01   4.6960295e-01   5.7621197e-01   6.6433601e-01   5.4345002e-01   5.5429534e-01   5.1418817e-01   5.0359705e-01   6.1273630e-01   5.8423862e-01   6.8684275e-01   6.0907715e-01   5.6552466e-01   6.5371270e-01   5.5885737e-01   4.7954309e-01   4.5199085e-01   5.0702509e-01   4.9494220e-01   4.8590003e-01   4.5845650e-01   4.7511386e-01   5.2075039e-01   4.4890856e-01   0.0000000e+00   4.3373529e-01
   4.2644517e-01   4.5270179e-01   4.4811268e-01   4.8906976e-01   5.2692473e-01   4.6304246e-01   4.2664143e-01   4.2473884e-01   4.9125275e-01   4.9444464e-01   5.3588084e-01   5.4581560e-01   4.8617819e-01   4.5436145e-01   4.6499143e-01   4.6442824e-01   4.8332764e-01   4.4761019e-01   4.9584713e-01   5.1455754e-01   5.8201531e-01   4.7134964e-01   5.2733964e-01   5.4757195e-01   5.6990473e-01   4.6035560e-01   4.9135271e-01   4.5867546e-01   4.4989664e-01   4.5470119e-01   4.9504850e-01   5.4653734e-01   5.7110910e-01   5.6585289e-01   7.0554615e-01   6.8865451e-01   5.4829092e-01   6.1342188e-01   4.4942469e-01   4.5343643e-01   6.2006043e-01   5.9835808e-01   5.7456255e-01   5.3862118e-01   5.7425831e-01   6.4705014e-01   5.1537469e-01   4.8541374e-01   5.2362285e-01   5.2481348e-01   4.7888751e-01   4.5966179e-01   5.6875978e-01   5.1019898e-01   4.2609278e-01   4.2203097e-01   4.6199781e-01   5.0159659e-01   4.8946435e-01   4.7534097e-01   4.7940746e-01   4.8062834e-01   4.5552758e-01   4.2110817e-01   4.2943745e-01   4.6131949e-01   5.9121514e-01   6.4645646e-01   5.3172543e-01   5.5128847e-01   4.9579691e-01   4.8217930e-01   6.4325226e-01   5.7192417e-01   5.8970087e-01   5.9557956e-01   6.3321485e-01   6.1697946e-01   5.5892727e-01   4.1162020e-01   4.2348046e-01   4.4618169e-01   4.4518314e-01   4.6183288e-01   4.7537604e-01   4.4762370e-01   4.9551886e-01   4.3314201e-01   4.3373529e-01   0.0000000e+00
