# Supplementary material for: Autistic traits and individual brain differences: functional network efficiency reflects attentional and social impairments, structural nodal efficiencies index systemising and theory-of-mind skills
Source: Mol Autism. 2021 Jan 21;12:3. doi: 10.1186/s13229-020-00377-8 (PMC7818759; doi:10.1186/s13229-020-00377-8)
Supplement: Supplementary file 9 — Additional file 9. Brain-behaviour correlations. README file detailing data curation; AAL-90 region masks in NIfTI format; spreadseehts of Spearman correlations; code and data for the correlational analysis. [file 13229_2020_377_MOESM9_ESM.zip › Paul_Arora_et_al_data/Physiological/BBC/analysis/Diffusion_Analaysis/adj_matrixes/Connectivity_Probability_weighted/fixnormed_Connection_Matrix_sym_aHU0182.txt]

   0.0000000e+00   4.8191982e-01   3.9602644e-01   4.9054740e-01   4.9840171e-01   4.8597209e-01   4.0763443e-01   4.4891237e-01   5.3170602e-01   4.5242247e-01   4.7263020e-01   5.4236682e-01   4.3930926e-01   4.7392973e-01   4.5095625e-01   4.6044535e-01   5.1111868e-01   5.4254993e-01   4.7432110e-01   4.6964830e-01   6.0085581e-01   5.9839036e-01   4.8340394e-01   5.3672411e-01   5.6050563e-01   4.6045951e-01   4.6705347e-01   4.1739702e-01   4.5721815e-01   4.8952352e-01   5.6669674e-01   4.5453102e-01   5.2197606e-01   5.0089847e-01   7.6400761e-01   7.2457032e-01   5.6800772e-01   6.0489230e-01   4.7743930e-01   4.3465915e-01   6.5838299e-01   5.7028485e-01   5.8580526e-01   6.4413211e-01   6.8193242e-01   6.5885818e-01   4.8906182e-01   4.5787369e-01   6.1626204e-01   5.8223827e-01   5.0169495e-01   5.0996479e-01   5.3969925e-01   5.7086985e-01   4.4678652e-01   4.3787346e-01   4.3066503e-01   4.6560152e-01   5.1344419e-01   4.3149955e-01   4.5710112e-01   4.9188833e-01   4.4401367e-01   4.4551812e-01   4.3694216e-01   4.7808689e-01   6.2085131e-01   5.9424341e-01   5.3965794e-01   5.2356695e-01   5.5101508e-01   4.8461317e-01   5.6662645e-01   5.4019992e-01   6.3394733e-01   5.7598115e-01   5.7041375e-01   5.4009377e-01   4.5585687e-01   4.1014126e-01   4.5759089e-01   4.6142696e-01   5.1184445e-01   4.5619119e-01   4.0335877e-01   4.2007993e-01   4.3084001e-01   4.6898593e-01   4.2458104e-01   4.6705994e-01
   4.8191982e-01   0.0000000e+00   4.4645785e-01   5.1648053e-01   5.0928389e-01   4.9828574e-01   4.2939269e-01   4.6483337e-01   5.2568653e-01   4.4682317e-01   5.2637867e-01   5.6704096e-01   4.7484449e-01   5.3095557e-01   4.8691734e-01   4.9438731e-01   4.8558326e-01   5.7069991e-01   5.1574078e-01   5.5198592e-01   6.1511164e-01   5.3663438e-01   5.3334703e-01   5.3732683e-01   5.5935151e-01   5.4478961e-01   4.9530828e-01   4.8085768e-01   5.4584935e-01   5.6094335e-01   5.8626588e-01   5.3944699e-01   5.8459996e-01   5.8846865e-01   7.9223200e-01   7.7591633e-01   7.0483142e-01   6.3846213e-01   5.2110792e-01   4.9196718e-01   5.8491000e-01   4.9973693e-01   6.0169403e-01   7.1189480e-01   7.3029115e-01   7.1326895e-01   5.3890324e-01   4.9928500e-01   6.1785387e-01   5.4737894e-01   5.2393865e-01   5.1083369e-01   5.3695847e-01   5.2455430e-01   4.6346433e-01   4.6973825e-01   4.5600250e-01   4.9900121e-01   5.1486149e-01   4.9694287e-01   4.7908002e-01   4.9575674e-01   4.5633093e-01   4.8672313e-01   4.5398328e-01   5.0479834e-01   6.3789685e-01   6.5319214e-01   5.6609383e-01   6.0221821e-01   5.8098655e-01   4.9838405e-01   6.3544112e-01   6.0523510e-01   5.8391352e-01   6.2119329e-01   6.3129313e-01   5.9732229e-01   5.5118067e-01   5.3279389e-01   4.9920927e-01   4.9298671e-01   5.0369467e-01   4.8762497e-01   4.3198034e-01   4.5675525e-01   5.0603390e-01   4.7589611e-01   4.5183596e-01   4.4132584e-01
   3.9602644e-01   4.4645785e-01   0.0000000e+00   4.6756888e-01   4.5887524e-01   4.6585394e-01   3.7948808e-01   4.0997946e-01   4.7768915e-01   3.8713695e-01   4.5789433e-01   5.0792910e-01   4.1254348e-01   4.4874012e-01   4.2739416e-01   4.4327326e-01   4.0127904e-01   5.4170316e-01   4.3973169e-01   4.8586589e-01   5.6371621e-01   4.8973262e-01   4.6280318e-01   5.0604312e-01   5.5611886e-01   4.6813990e-01   4.1461423e-01   4.5130963e-01   4.9339934e-01   4.8863587e-01   5.4954127e-01   4.8586329e-01   5.3125965e-01   5.2379143e-01   7.8111671e-01   7.7251420e-01   6.4028249e-01   5.9131891e-01   4.8880391e-01   4.7241142e-01   5.5038005e-01   5.4506754e-01   5.6211207e-01   6.5872978e-01   6.8345654e-01   6.1634564e-01   4.8572113e-01   4.5904617e-01   5.8674082e-01   5.3616483e-01   4.9209876e-01   4.5791084e-01   4.9484077e-01   4.5165582e-01   4.4678540e-01   4.1167519e-01   4.3908586e-01   4.4577651e-01   4.5915997e-01   4.5470275e-01   4.4243852e-01   4.1400878e-01   4.3659781e-01   4.4983670e-01   4.1918838e-01   4.5256362e-01   5.3772233e-01   6.1817486e-01   4.9374028e-01   5.6168130e-01   5.0974687e-01   4.6109501e-01   5.5412670e-01   5.4495097e-01   5.7568102e-01   5.6005331e-01   5.9452985e-01   5.4377706e-01   4.6386996e-01   4.3255258e-01   4.4408932e-01   4.6023500e-01   4.4576338e-01   4.6006478e-01   3.8664027e-01   4.1376703e-01   4.2158295e-01   4.4459804e-01   3.8982901e-01   3.9353251e-01
   4.9054740e-01   5.1648053e-01   4.6756888e-01   0.0000000e+00   5.5071561e-01   5.3176940e-01   4.6181796e-01   4.9112002e-01   5.5233508e-01   5.1027644e-01   5.1789172e-01   5.5811404e-01   4.6862526e-01   5.5890166e-01   5.0541178e-01   4.9499311e-01   4.8364849e-01   5.6863779e-01   5.4897746e-01   5.6981626e-01   6.1967417e-01   6.0710216e-01   5.2252003e-01   5.5435945e-01   6.2615897e-01   5.4071646e-01   4.9931679e-01   5.2836111e-01   5.5309024e-01   5.5657567e-01   6.0256105e-01   5.7115572e-01   6.0873089e-01   5.8708941e-01   8.4834963e-01   8.1806022e-01   6.4166472e-01   5.9012764e-01   5.6813518e-01   5.6952792e-01   6.4837694e-01   6.1400071e-01   6.0750462e-01   7.6452892e-01   7.6502611e-01   7.1615744e-01   5.6897303e-01   5.0589224e-01   6.8048218e-01   6.5778162e-01   5.7677014e-01   5.5983522e-01   6.1471874e-01   5.5807208e-01   5.0236671e-01   4.8751625e-01   5.2036511e-01   5.3294962e-01   5.7802024e-01   5.2770749e-01   5.3907068e-01   5.1610893e-01   4.6361894e-01   5.2911974e-01   4.7695314e-01   5.1158140e-01   6.7083599e-01   6.5091790e-01   5.9040081e-01   6.0682309e-01   6.1222086e-01   5.1204843e-01   6.6705452e-01   6.0494559e-01   6.0587248e-01   6.6422299e-01   6.4155455e-01   6.0108901e-01   5.0539175e-01   4.5997860e-01   5.1718860e-01   5.0835128e-01   5.1602470e-01   5.0364917e-01   4.5441668e-01   4.8902538e-01   4.7880627e-01   5.2016862e-01   4.6701756e-01   4.5733647e-01
   4.9840171e-01   5.0928389e-01   4.5887524e-01   5.5071561e-01   0.0000000e+00   5.3582994e-01   4.4782068e-01   4.9636851e-01   5.9183154e-01   5.4304260e-01   5.3588836e-01   5.4809471e-01   4.7917128e-01   5.3229065e-01   5.0220914e-01   5.2414111e-01   5.6350932e-01   5.5543159e-01   5.4011121e-01   5.5196741e-01   7.3093171e-01   6.5716429e-01   5.5877824e-01   5.4376528e-01   6.3437314e-01   5.6171931e-01   5.3251374e-01   5.3990845e-01   5.8646454e-01   6.0629910e-01   6.5399940e-01   5.8601104e-01   6.3101700e-01   5.7286267e-01   7.9777198e-01   7.5010278e-01   6.8505891e-01   6.1569656e-01   5.0627533e-01   5.4307125e-01   7.0743690e-01   6.4373383e-01   6.2504448e-01   7.2045425e-01   7.3575131e-01   7.3759963e-01   5.7404512e-01   5.6900358e-01   7.0910866e-01   7.3828583e-01   5.6149781e-01   5.5788633e-01   6.2600988e-01   5.4990185e-01   4.5036983e-01   5.1045363e-01   5.5432819e-01   5.4826759e-01   5.5134461e-01   5.3683698e-01   5.4088053e-01   5.4962931e-01   4.7558610e-01   5.6002085e-01   5.0264615e-01   5.0518234e-01   7.0038804e-01   6.6443817e-01   6.5423394e-01   6.4359901e-01   6.0689013e-01   5.7931571e-01   6.9667236e-01   6.8800470e-01   6.7485227e-01   6.0992800e-01   6.6998382e-01   6.6028625e-01   6.1973099e-01   4.8469590e-01   5.4815477e-01   5.1587610e-01   5.6571767e-01   5.2012305e-01   4.6670771e-01   4.8272509e-01   4.7693443e-01   5.0794880e-01   4.8510078e-01   4.5207815e-01
   4.8597209e-01   4.9828574e-01   4.6585394e-01   5.3176940e-01   5.3582994e-01   0.0000000e+00   4.7332096e-01   4.7834324e-01   5.7040646e-01   4.6341161e-01   5.0222139e-01   5.5344146e-01   4.8108104e-01   5.4240746e-01   5.1726717e-01   5.0295531e-01   5.4770463e-01   5.8565158e-01   5.1508550e-01   5.5534554e-01   6.4415146e-01   6.4272793e-01   5.3878528e-01   5.5352393e-01   5.9236391e-01   5.6098498e-01   5.2845937e-01   5.0682455e-01   5.7599241e-01   6.0219784e-01   6.2441898e-01   5.8071222e-01   5.7034440e-01   5.4595550e-01   8.1967307e-01   7.0335529e-01   7.2181040e-01   6.3309437e-01   5.7502137e-01   5.4663409e-01   6.0982531e-01   6.2826808e-01   6.4019943e-01   6.7946427e-01   7.3510504e-01   7.7030527e-01   5.9459569e-01   5.4678083e-01   6.9363451e-01   6.7659109e-01   5.7719962e-01   6.2384302e-01   7.0004306e-01   6.2086616e-01   5.3718180e-01   5.1360973e-01   5.0265255e-01   5.3317563e-01   5.8567083e-01   5.9617117e-01   5.2662945e-01   5.0718579e-01   4.9633567e-01   4.9115561e-01   4.8941037e-01   5.0943441e-01   6.7224160e-01   7.1395918e-01   5.8519918e-01   5.7242912e-01   6.3111365e-01   5.4794972e-01   6.3071926e-01   6.0732022e-01   6.6260728e-01   6.0480589e-01   6.5723789e-01   6.4889445e-01   5.4794508e-01   5.4953842e-01   5.1769807e-01   5.0285553e-01   5.4458480e-01   5.2494182e-01   4.8046989e-01   4.5365726e-01   4.9651145e-01   5.4334934e-01   4.6859934e-01   5.0335723e-01
   4.0763443e-01   4.2939269e-01   3.7948808e-01   4.6181796e-01   4.4782068e-01   4.7332096e-01   0.0000000e+00   3.9643545e-01   4.5894771e-01   4.1723890e-01   4.7163808e-01   4.6461862e-01   3.9019711e-01   4.2992120e-01   3.9392880e-01   4.2316430e-01   4.3263907e-01   4.3186566e-01   4.3511623e-01   4.2942235e-01   5.6999231e-01   5.2411815e-01   4.4079858e-01   4.6539853e-01   5.2385678e-01   4.2008419e-01   3.8425309e-01   4.2266431e-01   4.4125328e-01   4.8767147e-01   5.1003609e-01   4.5885621e-01   4.8938740e-01   4.9558254e-01   6.4130047e-01   6.7846106e-01   5.5533573e-01   5.1688993e-01   4.5317030e-01   4.1370334e-01   5.9951723e-01   5.3025065e-01   5.2723913e-01   5.8754467e-01   6.2923822e-01   6.2681139e-01   4.5042652e-01   4.4010570e-01   5.7148266e-01   5.4369550e-01   4.5562101e-01   4.9508835e-01   5.2780654e-01   5.0227607e-01   3.9693299e-01   4.1738946e-01   3.7690988e-01   4.2909553e-01   4.6715022e-01   4.5154469e-01   4.4161386e-01   4.3525828e-01   3.8499618e-01   3.9785156e-01   3.6973136e-01   4.2263625e-01   5.8987480e-01   5.9122478e-01   4.7715720e-01   5.0018185e-01   5.2756196e-01   4.2731074e-01   5.4125184e-01   5.2129200e-01   4.8322739e-01   5.8197690e-01   5.3499521e-01   5.1574613e-01   4.0872039e-01   4.0197168e-01   4.1872613e-01   4.1131769e-01   4.6688919e-01   4.0663991e-01   3.8074692e-01   3.9075081e-01   4.0816977e-01   4.4781152e-01   3.7687860e-01   3.8902587e-01
   4.4891237e-01   4.6483337e-01   4.0997946e-01   4.9112002e-01   4.9636851e-01   4.7834324e-01   3.9643545e-01   0.0000000e+00   4.9620175e-01   4.4392426e-01   4.8171728e-01   4.7528987e-01   4.0370276e-01   4.5629980e-01   4.3103027e-01   4.6226927e-01   4.4210125e-01   4.9203122e-01   4.7525412e-01   4.7167537e-01   6.0243716e-01   5.5921877e-01   4.6604986e-01   4.5897782e-01   5.1751244e-01   4.4309468e-01   4.2059265e-01   4.2300384e-01   4.6186405e-01   5.0284902e-01   5.1324825e-01   4.7667687e-01   5.2180522e-01   5.1277617e-01   6.0514667e-01   7.4516912e-01   6.2351027e-01   6.1404774e-01   4.8298422e-01   4.4392270e-01   6.3071007e-01   5.1481229e-01   5.5633870e-01   6.4107233e-01   6.5484652e-01   6.6885783e-01   4.8538630e-01   4.7238111e-01   6.1250911e-01   5.6501152e-01   4.9625146e-01   4.8780750e-01   5.4912154e-01   5.3645884e-01   4.3596177e-01   4.5310143e-01   4.0429155e-01   4.5692231e-01   4.6251824e-01   4.3631229e-01   4.4900275e-01   4.5789906e-01   3.9576065e-01   4.0736884e-01   3.9794436e-01   4.6663237e-01   5.9213234e-01   6.4201429e-01   4.9495216e-01   5.2180209e-01   5.4385773e-01   4.3973272e-01   6.3092834e-01   5.7435756e-01   5.8189066e-01   6.2596537e-01   5.6504204e-01   5.4715087e-01   5.0797231e-01   4.2751110e-01   4.5078326e-01   4.5303386e-01   4.9916300e-01   4.2811471e-01   4.1166821e-01   4.1505465e-01   4.1960324e-01   4.4215378e-01   4.0162784e-01   4.2268131e-01
   5.3170602e-01   5.2568653e-01   4.7768915e-01   5.5233508e-01   5.9183154e-01   5.7040646e-01   4.5894771e-01   4.9620175e-01   0.0000000e+00   5.1096759e-01   5.2596479e-01   5.4211159e-01   4.8558429e-01   5.1409126e-01   5.4652221e-01   5.2216764e-01   5.2481906e-01   5.8555886e-01   5.0964554e-01   5.3237139e-01   5.6489316e-01   6.6462519e-01   5.1698094e-01   5.4174158e-01   5.9091437e-01   5.2796024e-01   5.3367379e-01   4.9068769e-01   5.4222056e-01   5.6931801e-01   5.7421533e-01   5.4860330e-01   5.9547339e-01   5.7373578e-01   7.7197562e-01   8.3185013e-01   6.6665403e-01   6.3724020e-01   5.3784862e-01   5.4452643e-01   6.1741011e-01   6.1833995e-01   6.1112690e-01   7.1619171e-01   7.5230171e-01   7.4657506e-01   5.8313142e-01   5.0377561e-01   6.8143766e-01   6.3223928e-01   5.7294307e-01   5.8252382e-01   6.0574296e-01   6.4419153e-01   5.3200750e-01   4.9371051e-01   5.0506855e-01   5.5504382e-01   5.7438507e-01   5.0676200e-01   5.0022904e-01   5.5451347e-01   5.2502859e-01   5.1143193e-01   5.5550799e-01   5.9213116e-01   7.1289678e-01   7.4739559e-01   6.1248991e-01   6.5186531e-01   6.2609966e-01   5.4502490e-01   7.1327929e-01   6.9654859e-01   6.6798941e-01   6.5657511e-01   6.6940582e-01   6.5139489e-01   6.2215924e-01   5.1042389e-01   5.2021140e-01   5.0787338e-01   5.5247161e-01   5.0768584e-01   4.7672845e-01   4.9302168e-01   5.1592268e-01   5.3875043e-01   5.1605317e-01   5.1430139e-01
   4.5242247e-01   4.4682317e-01   3.8713695e-01   5.1027644e-01   5.4304260e-01   4.6341161e-01   4.1723890e-01   4.4392426e-01   5.1096759e-01   0.0000000e+00   4.9809935e-01   5.4487159e-01   4.7130732e-01   4.6061350e-01   4.3542628e-01   4.5368854e-01   4.4477957e-01   4.9636077e-01   4.9570769e-01   5.1948283e-01   5.0463170e-01   6.9154719e-01   4.6672002e-01   4.9579822e-01   5.2193945e-01   4.5028058e-01   4.4145071e-01   4.5125218e-01   4.6924400e-01   5.0434358e-01   5.4147784e-01   5.0339723e-01   5.4599238e-01   5.5992601e-01   6.9683159e-01   8.4344701e-01   6.2314596e-01   6.2057534e-01   4.7465133e-01   4.8939539e-01   5.0503047e-01   5.7091396e-01   5.4577558e-01   7.0686058e-01   6.9361934e-01   6.8769484e-01   5.2671452e-01   5.0185539e-01   6.0064108e-01   6.4116554e-01   5.0571991e-01   4.9050923e-01   5.6373802e-01   5.3828721e-01   4.2133688e-01   4.4707182e-01   4.6065247e-01   4.5922824e-01   4.9700583e-01   4.8084162e-01   4.8213152e-01   4.9301406e-01   4.3807313e-01   4.3536578e-01   4.6684696e-01   5.2177233e-01   6.2906722e-01   6.2299393e-01   5.1899040e-01   5.7471940e-01   5.3455174e-01   5.1611722e-01   6.4136388e-01   5.7971415e-01   6.0530444e-01   5.5587365e-01   5.6368430e-01   5.8922651e-01   5.2234116e-01   4.9681923e-01   4.5888423e-01   4.8543445e-01   4.7226407e-01   4.9425327e-01   4.4400868e-01   4.4108660e-01   4.6123081e-01   4.7954422e-01   3.8797561e-01   4.2880813e-01
   4.7263020e-01   5.2637867e-01   4.5789433e-01   5.1789172e-01   5.3588836e-01   5.0222139e-01   4.7163808e-01   4.8171728e-01   5.2596479e-01   4.9809935e-01   0.0000000e+00   5.4528074e-01   4.4441337e-01   4.8980078e-01   4.7645051e-01   5.2616658e-01   4.9561150e-01   5.2676725e-01   4.9049585e-01   5.5666175e-01   5.8518367e-01   6.4432525e-01   5.1159480e-01   5.4180880e-01   6.1798109e-01   5.1104802e-01   5.2093085e-01   5.5204145e-01   5.5543476e-01   5.6657162e-01   6.1650058e-01   5.5742387e-01   5.9282822e-01   6.1692124e-01   7.2629608e-01   8.0518835e-01   5.8877494e-01   6.6397164e-01   5.5334673e-01   5.3311109e-01   6.3511782e-01   5.5100928e-01   5.8134703e-01   6.9918894e-01   7.2051731e-01   7.0765082e-01   5.6936987e-01   5.2557106e-01   6.7015980e-01   6.4695813e-01   5.0047370e-01   5.0709881e-01   6.4887266e-01   5.7559951e-01   4.9704812e-01   5.1233680e-01   5.1481806e-01   5.5091536e-01   5.8068129e-01   5.2115248e-01   4.9143418e-01   5.0762412e-01   4.6781968e-01   4.3321022e-01   4.7400934e-01   5.0833878e-01   6.9821809e-01   6.7715903e-01   6.1380060e-01   5.6447132e-01   6.3559161e-01   5.3205957e-01   6.6572341e-01   6.1749071e-01   5.8506371e-01   6.1642912e-01   6.5705535e-01   6.0868636e-01   5.0716743e-01   5.6395376e-01   5.0194786e-01   5.0687621e-01   5.2827303e-01   4.9505567e-01   4.7291452e-01   5.1404501e-01   4.9605560e-01   4.4837555e-01   4.6358192e-01   4.4389874e-01
   5.4236682e-01   5.6704096e-01   5.0792910e-01   5.5811404e-01   5.4809471e-01   5.5344146e-01   4.6461862e-01   4.7528987e-01   5.4211159e-01   5.4487159e-01   5.4528074e-01   0.0000000e+00   4.9861686e-01   5.1470765e-01   4.7588952e-01   5.0873987e-01   4.9322668e-01   5.4727613e-01   5.0923222e-01   5.4529681e-01   5.9046964e-01   6.1968188e-01   5.7022511e-01   6.0487574e-01   5.8407757e-01   5.0186705e-01   4.8747292e-01   5.1727025e-01   5.3614863e-01   5.8755698e-01   6.2754901e-01   6.0014376e-01   6.0490444e-01   5.9410914e-01   6.9050834e-01   7.8949994e-01   6.0235787e-01   6.5179070e-01   5.6916946e-01   5.7641413e-01   6.2820683e-01   5.6949400e-01   6.4603969e-01   7.1588534e-01   6.9193300e-01   7.2135132e-01   5.7790817e-01   5.7010969e-01   7.1398816e-01   6.8016137e-01   5.6193522e-01   5.3876406e-01   6.2784238e-01   5.6985136e-01   4.7412728e-01   5.1337827e-01   5.3967448e-01   5.4559809e-01   6.2292223e-01   5.1926182e-01   5.4615380e-01   5.7552547e-01   4.9332582e-01   5.4633124e-01   5.1395016e-01   5.4031554e-01   7.0880895e-01   6.7924518e-01   6.2169945e-01   5.5978912e-01   5.8769557e-01   5.3082549e-01   6.8266665e-01   6.0954183e-01   6.0954013e-01   6.6207967e-01   6.9208334e-01   6.2624947e-01   5.8307858e-01   5.8288889e-01   5.4644666e-01   5.5537447e-01   5.4163415e-01   5.4628830e-01   4.5761732e-01   4.9172028e-01   4.9364946e-01   4.6273893e-01   4.8551010e-01   4.7108596e-01
   4.3930926e-01   4.7484449e-01   4.1254348e-01   4.6862526e-01   4.7917128e-01   4.8108104e-01   3.9019711e-01   4.0370276e-01   4.8558429e-01   4.7130732e-01   4.4441337e-01   4.9861686e-01   0.0000000e+00   4.9199428e-01   4.6660208e-01   4.7333983e-01   4.9782697e-01   5.2564199e-01   5.1654886e-01   5.1428922e-01   5.2395576e-01   5.5041469e-01   4.9223296e-01   5.3274234e-01   5.5069802e-01   4.7482277e-01   4.6191739e-01   4.9398362e-01   4.8026206e-01   5.4128136e-01   5.5245643e-01   4.9572613e-01   5.6628484e-01   5.4821980e-01   6.9746943e-01   6.3882779e-01   6.3434129e-01   6.5712337e-01   5.2536249e-01   4.7972848e-01   6.3676613e-01   5.4527940e-01   6.3044178e-01   6.9368070e-01   6.9875600e-01   6.9986153e-01   5.1802639e-01   5.0094352e-01   6.6236684e-01   6.5036721e-01   5.0122660e-01   5.1566443e-01   5.8530706e-01   5.3692444e-01   4.2323036e-01   4.4935682e-01   4.5319326e-01   4.7649211e-01   5.1423332e-01   4.9355026e-01   4.9964622e-01   4.9542929e-01   4.2396904e-01   4.4538636e-01   4.4119459e-01   4.8028712e-01   6.0721475e-01   6.2517038e-01   5.4178770e-01   5.5968614e-01   5.3142731e-01   4.8784806e-01   5.9574208e-01   5.5372352e-01   6.0066489e-01   5.6889173e-01   6.2578843e-01   5.9535225e-01   5.0008350e-01   5.0123415e-01   4.5847152e-01   4.6634517e-01   4.5855433e-01   4.8476259e-01   3.9769827e-01   4.2172502e-01   4.4516550e-01   4.0221729e-01   3.9408074e-01   3.9648416e-01
   4.7392973e-01   5.3095557e-01   4.4874012e-01   5.5890166e-01   5.3229065e-01   5.4240746e-01   4.2992120e-01   4.5629980e-01   5.1409126e-01   4.6061350e-01   4.8980078e-01   5.1470765e-01   4.9199428e-01   0.0000000e+00   4.8320593e-01   4.6937601e-01   5.0417492e-01   5.0825790e-01   4.9902678e-01   5.2227168e-01   5.6206880e-01   6.3099211e-01   4.9642129e-01   5.3098006e-01   5.5718450e-01   4.7589406e-01   4.5646995e-01   4.8248322e-01   5.0511827e-01   5.2902171e-01   5.7651301e-01   4.8317271e-01   5.8980677e-01   5.7141262e-01   6.7198056e-01   6.4972846e-01   6.4807757e-01   6.9017155e-01   5.3267074e-01   4.9079492e-01   5.9575643e-01   5.7407533e-01   6.3358499e-01   7.0689099e-01   7.2697195e-01   7.6196931e-01   5.2907167e-01   5.2339505e-01   6.8397795e-01   6.1237961e-01   5.5217607e-01   5.6507742e-01   6.0332642e-01   5.8247475e-01   4.7072901e-01   5.0198979e-01   4.5598972e-01   4.7691853e-01   5.4897356e-01   4.7597109e-01   4.7108523e-01   4.8205122e-01   4.6200162e-01   4.5723541e-01   4.2523290e-01   4.7199239e-01   6.3030502e-01   6.3909131e-01   5.3571424e-01   5.4056009e-01   5.5034072e-01   4.9156917e-01   5.9107299e-01   5.6520752e-01   5.3010154e-01   5.6715313e-01   6.4838079e-01   6.3358520e-01   5.4839979e-01   5.3969191e-01   4.9101988e-01   4.8510287e-01   5.2929829e-01   5.0641492e-01   4.3607046e-01   4.4798153e-01   4.6500101e-01   4.7968854e-01   4.4994651e-01   4.5062074e-01
   4.5095625e-01   4.8691734e-01   4.2739416e-01   5.0541178e-01   5.0220914e-01   5.1726717e-01   3.9392880e-01   4.3103027e-01   5.4652221e-01   4.3542628e-01   4.7645051e-01   4.7588952e-01   4.6660208e-01   4.8320593e-01   0.0000000e+00   4.4979056e-01   4.7585189e-01   5.0784411e-01   4.9911520e-01   5.0689648e-01   5.9478819e-01   5.4653243e-01   4.5593507e-01   5.1692233e-01   5.9839656e-01   5.0795544e-01   5.1875059e-01   4.9915005e-01   5.1602964e-01   5.3350401e-01   5.9125096e-01   4.8702427e-01   5.5566218e-01   5.4339758e-01   7.0528862e-01   7.3635877e-01   5.9183869e-01   6.4162470e-01   5.0644185e-01   4.9071251e-01   5.4916482e-01   5.2611559e-01   5.9449443e-01   6.9542630e-01   7.2037871e-01   7.3858599e-01   4.8315597e-01   4.7214930e-01   5.6228008e-01   5.8213645e-01   4.8116826e-01   5.1933532e-01   5.4533367e-01   5.1353565e-01   4.6754029e-01   4.6159028e-01   4.5872826e-01   5.0190738e-01   5.3657017e-01   4.8671102e-01   4.3967697e-01   4.5509870e-01   4.0784232e-01   4.1407069e-01   4.4529247e-01   4.5458337e-01   6.0898796e-01   6.2673333e-01   5.7964710e-01   5.6497337e-01   5.1955643e-01   4.7796721e-01   5.3961405e-01   5.8919665e-01   5.9449910e-01   5.6915458e-01   6.0774463e-01   6.0269976e-01   5.0131422e-01   5.1145716e-01   4.6809744e-01   4.6953481e-01   5.0996535e-01   4.6175416e-01   4.1442284e-01   4.2880591e-01   4.4071458e-01   4.3325134e-01   3.8261697e-01   4.3150218e-01
   4.6044535e-01   4.9438731e-01   4.4327326e-01   4.9499311e-01   5.2414111e-01   5.0295531e-01   4.2316430e-01   4.6226927e-01   5.2216764e-01   4.5368854e-01   5.2616658e-01   5.0873987e-01   4.7333983e-01   4.6937601e-01   4.4979056e-01   0.0000000e+00   4.7296573e-01   5.4525743e-01   5.0118388e-01   5.1203802e-01   5.8269406e-01   5.4122573e-01   4.9890407e-01   5.4923635e-01   5.4835694e-01   4.8399665e-01   5.1146397e-01   4.5357220e-01   5.0401965e-01   5.1917132e-01   5.8695294e-01   5.2352233e-01   5.1765786e-01   5.5055164e-01   7.1413513e-01   7.7013261e-01   5.8371200e-01   6.4658129e-01   5.1675015e-01   5.0387468e-01   5.9221354e-01   6.2467036e-01   5.9314383e-01   7.0763370e-01   7.0960515e-01   6.9850288e-01   5.3256266e-01   4.7953618e-01   5.8129626e-01   5.8111629e-01   4.9577358e-01   5.3437589e-01   5.6372213e-01   5.7820822e-01   4.7496439e-01   4.4576357e-01   4.3156102e-01   5.0532925e-01   4.9780906e-01   4.8120857e-01   4.6433393e-01   4.7553455e-01   4.3219064e-01   4.2458433e-01   4.3670228e-01   4.7819911e-01   6.4940701e-01   6.2271603e-01   5.7003428e-01   5.2074452e-01   5.0493573e-01   5.0658202e-01   5.4812304e-01   5.9339757e-01   5.5750375e-01   5.6550434e-01   5.8676573e-01   5.9402604e-01   5.6897649e-01   5.0888769e-01   4.6864452e-01   4.6845391e-01   5.4621268e-01   4.6293466e-01   4.0843360e-01   4.5908657e-01   4.6501778e-01   5.0527405e-01   4.1705893e-01   4.1073297e-01
   5.1111868e-01   4.8558326e-01   4.0127904e-01   4.8364849e-01   5.6350932e-01   5.4770463e-01   4.3263907e-01   4.4210125e-01   5.2481906e-01   4.4477957e-01   4.9561150e-01   4.9322668e-01   4.9782697e-01   5.0417492e-01   4.7585189e-01   4.7296573e-01   0.0000000e+00   5.7750485e-01   5.1791997e-01   5.2872070e-01   5.7508463e-01   5.4099356e-01   5.0774699e-01   4.9839095e-01   5.6726566e-01   5.0539132e-01   5.2925257e-01   5.0061272e-01   4.9731823e-01   5.6461559e-01   6.0219738e-01   4.9952501e-01   5.6694507e-01   6.0421547e-01   7.0116084e-01   7.9351138e-01   5.8678289e-01   6.2932821e-01   5.4627629e-01   5.5333622e-01   5.3450340e-01   6.6720123e-01   6.2624202e-01   7.1415982e-01   7.8016752e-01   7.2706823e-01   5.7272187e-01   5.3249105e-01   6.0622521e-01   6.3881064e-01   5.5284007e-01   5.4615172e-01   6.3077462e-01   6.1785063e-01   4.4831142e-01   4.7790886e-01   4.4584118e-01   5.1062382e-01   5.7769643e-01   5.4580274e-01   5.2749327e-01   4.8970535e-01   4.7789814e-01   4.4716003e-01   5.0399645e-01   5.2603427e-01   6.5847246e-01   6.6613499e-01   5.8548877e-01   5.6565345e-01   5.6554657e-01   5.4010636e-01   6.5301297e-01   5.6377962e-01   6.1254613e-01   6.6258965e-01   6.5462223e-01   5.9330970e-01   5.2478896e-01   5.1071712e-01   5.0109408e-01   5.1013180e-01   5.3009257e-01   5.0368082e-01   4.7193000e-01   4.7197571e-01   4.4788309e-01   4.9431539e-01   4.0670362e-01   4.7333660e-01
   5.4254993e-01   5.7069991e-01   5.4170316e-01   5.6863779e-01   5.5543159e-01   5.8565158e-01   4.3186566e-01   4.9203122e-01   5.8555886e-01   4.9636077e-01   5.2676725e-01   5.4727613e-01   5.2564199e-01   5.0825790e-01   5.0784411e-01   5.4525743e-01   5.7750485e-01   0.0000000e+00   5.2939503e-01   5.6737529e-01   6.7264201e-01   5.7703387e-01   5.6291416e-01   5.8381917e-01   6.0918179e-01   5.3127938e-01   6.2134615e-01   5.3084157e-01   5.4266787e-01   6.2400317e-01   6.5486107e-01   6.1273512e-01   6.4850988e-01   6.1452792e-01   6.8602721e-01   8.4791301e-01   6.5971324e-01   6.7090266e-01   5.3246590e-01   5.3482031e-01   6.9790764e-01   6.4652814e-01   7.0068851e-01   7.5524015e-01   7.1179290e-01   7.0909593e-01   5.8214082e-01   5.5309318e-01   6.9182512e-01   6.8344777e-01   5.8148237e-01   5.7749050e-01   7.2091904e-01   6.0692139e-01   5.2504783e-01   5.2028453e-01   4.4631354e-01   4.9438175e-01   5.1011642e-01   5.1639670e-01   4.8906274e-01   5.3084684e-01   4.9650070e-01   4.6066643e-01   5.4684551e-01   5.2576695e-01   6.7077212e-01   6.9013464e-01   6.1534649e-01   5.9462767e-01   6.0553844e-01   5.3154991e-01   6.4509542e-01   6.0910134e-01   5.8022968e-01   6.0060628e-01   6.6434114e-01   6.5453902e-01   6.1173236e-01   5.9521578e-01   5.1401936e-01   5.6006250e-01   5.2767948e-01   5.0494817e-01   4.7464827e-01   4.9948922e-01   5.1074605e-01   5.4246690e-01   4.7057966e-01   4.7049411e-01
   4.7432110e-01   5.1574078e-01   4.3973169e-01   5.4897746e-01   5.4011121e-01   5.1508550e-01   4.3511623e-01   4.7525412e-01   5.0964554e-01   4.9570769e-01   4.9049585e-01   5.0923222e-01   5.1654886e-01   4.9902678e-01   4.9911520e-01   5.0118388e-01   5.1791997e-01   5.2939503e-01   0.0000000e+00   5.5338941e-01   5.5767410e-01   5.6936321e-01   4.6544097e-01   5.6887685e-01   6.0185597e-01   4.9406751e-01   5.0017478e-01   5.3180710e-01   5.3697757e-01   5.7053691e-01   6.1112339e-01   5.4660789e-01   5.7791028e-01   5.7415653e-01   7.0179596e-01   7.8168357e-01   6.3767300e-01   6.5801930e-01   5.4064319e-01   5.6980665e-01   6.6425214e-01   6.7233216e-01   6.5035369e-01   7.2013453e-01   7.2250029e-01   7.6153561e-01   5.4336173e-01   5.8053645e-01   6.1383291e-01   6.7425701e-01   5.3913150e-01   5.4643922e-01   6.6814081e-01   5.4605326e-01   4.6569008e-01   4.7052872e-01   4.7070813e-01   5.5823043e-01   5.3871223e-01   4.9042599e-01   4.7902324e-01   4.6759965e-01   4.8376080e-01   4.8408932e-01   4.8798646e-01   5.3314248e-01   6.6045538e-01   6.6664306e-01   5.4899052e-01   6.4410302e-01   5.5397404e-01   5.0510964e-01   5.8015049e-01   6.2183665e-01   6.0712092e-01   5.6841370e-01   6.6311461e-01   5.7826935e-01   4.9233642e-01   5.0697922e-01   4.8846956e-01   4.8472921e-01   4.7205029e-01   4.3938467e-01   4.4331053e-01   4.5367055e-01   4.9422247e-01   5.0999797e-01   4.2955222e-01   4.4309409e-01
   4.6964830e-01   5.5198592e-01   4.8586589e-01   5.6981626e-01   5.5196741e-01   5.5534554e-01   4.2942235e-01   4.7167537e-01   5.3237139e-01   5.1948283e-01   5.5666175e-01   5.4529681e-01   5.1428922e-01   5.2227168e-01   5.0689648e-01   5.1203802e-01   5.2872070e-01   5.6737529e-01   5.5338941e-01   0.0000000e+00   5.3383383e-01   5.7018436e-01   5.0575808e-01   5.7632006e-01   5.9910959e-01   5.2831631e-01   5.1575896e-01   5.1069538e-01   5.5269959e-01   5.8966683e-01   6.0156255e-01   5.3324921e-01   5.5768828e-01   5.8299624e-01   7.2305003e-01   6.7344571e-01   6.3568016e-01   6.6356565e-01   5.3718394e-01   5.3114356e-01   6.7443972e-01   6.4585760e-01   5.6727761e-01   7.0598353e-01   7.2537770e-01   7.5272483e-01   5.6680151e-01   5.3270866e-01   6.0030853e-01   7.0913287e-01   5.3372695e-01   5.4299257e-01   6.0835994e-01   5.5473124e-01   4.7970177e-01   5.0229125e-01   4.7740609e-01   5.4123130e-01   5.6440663e-01   4.9896489e-01   5.1589572e-01   5.1946212e-01   4.9115797e-01   4.6980579e-01   4.7075324e-01   5.2084319e-01   6.4348522e-01   6.4739178e-01   5.4479987e-01   6.0697859e-01   5.3987381e-01   5.5684834e-01   6.0611313e-01   6.3280047e-01   6.1491492e-01   5.8692787e-01   6.7760280e-01   6.3772620e-01   5.7552566e-01   5.3139712e-01   5.1158199e-01   5.0814194e-01   5.1313237e-01   5.2389379e-01   4.6212463e-01   4.9098111e-01   5.0651930e-01   5.7592932e-01   4.8988613e-01   4.7717274e-01
   6.0085581e-01   6.1511164e-01   5.6371621e-01   6.1967417e-01   7.3093171e-01   6.4415146e-01   5.6999231e-01   6.0243716e-01   5.6489316e-01   5.0463170e-01   5.8518367e-01   5.9046964e-01   5.2395576e-01   5.6206880e-01   5.9478819e-01   5.8269406e-01   5.7508463e-01   6.7264201e-01   5.5767410e-01   5.3383383e-01   0.0000000e+00   6.1095471e-01   6.3451931e-01   7.0711926e-01   7.3254431e-01   6.0402708e-01   5.9975380e-01   5.5127345e-01   6.0663985e-01   6.4321677e-01   6.9602925e-01   6.1190802e-01   6.9877970e-01   5.5881583e-01   8.3625679e-01   8.2045054e-01   8.1723232e-01   7.3469977e-01   6.8611733e-01   6.4771502e-01   8.6908844e-01   8.0372600e-01   7.8610067e-01   8.1607835e-01   9.0287829e-01   8.7143295e-01   6.7873413e-01   6.1813856e-01   6.5835681e-01   6.0077853e-01   5.5486241e-01   5.7853728e-01   6.5140018e-01   5.8613631e-01   5.2965371e-01   5.0241478e-01   5.3154857e-01   6.4250667e-01   7.3218255e-01   6.1868425e-01   5.5242218e-01   5.3361582e-01   5.3340891e-01   5.2484291e-01   5.3017532e-01   5.8332995e-01   7.8473286e-01   7.6096308e-01   6.2688701e-01   6.3800341e-01   6.8918916e-01   5.9368200e-01   6.4787047e-01   6.6265834e-01   6.4348094e-01   6.2629892e-01   7.2521108e-01   7.1668257e-01   7.4818432e-01   5.7547715e-01   6.5167999e-01   6.6483948e-01   7.1675320e-01   6.3698207e-01   5.5506811e-01   5.4320077e-01   5.8188366e-01   6.4007263e-01   6.0882608e-01   5.3102068e-01
   5.9839036e-01   5.3663438e-01   4.8973262e-01   6.0710216e-01   6.5716429e-01   6.4272793e-01   5.2411815e-01   5.5921877e-01   6.6462519e-01   6.9154719e-01   6.4432525e-01   6.1968188e-01   5.5041469e-01   6.3099211e-01   5.4653243e-01   5.4122573e-01   5.4099356e-01   5.7703387e-01   5.6936321e-01   5.7018436e-01   6.1095471e-01   0.0000000e+00   5.7186474e-01   6.6397967e-01   7.1774798e-01   6.2771257e-01   6.5155240e-01   5.7281659e-01   6.7517065e-01   7.4392932e-01   6.6958974e-01   5.1532585e-01   6.3196801e-01   6.4211054e-01   7.8507545e-01   8.1974822e-01   7.7772094e-01   7.7722753e-01   6.4947622e-01   6.0235294e-01   6.7333466e-01   6.2721073e-01   6.3705197e-01   7.1264949e-01   8.0279504e-01   7.5405012e-01   6.1348796e-01   5.8833080e-01   7.4990729e-01   6.3773351e-01   6.0354017e-01   6.0641565e-01   6.8959312e-01   6.3353871e-01   5.2736018e-01   5.1850756e-01   5.6712040e-01   5.2525842e-01   6.1903258e-01   5.6908181e-01   5.2557806e-01   5.4141904e-01   5.3500247e-01   5.0298885e-01   5.8953835e-01   6.5769382e-01   6.8222671e-01   6.5407697e-01   6.0051715e-01   6.6780041e-01   5.8613423e-01   5.1240190e-01   6.4004859e-01   6.5721373e-01   6.7997206e-01   6.0229593e-01   6.6654886e-01   6.2991350e-01   6.3299364e-01   5.8185731e-01   6.0391613e-01   5.4832181e-01   5.3869690e-01   5.6127702e-01   4.3228404e-01   5.6593463e-01   5.2842248e-01   5.0517578e-01   5.2194539e-01   5.3994904e-01
   4.8340394e-01   5.3334703e-01   4.6280318e-01   5.2252003e-01   5.5877824e-01   5.3878528e-01   4.4079858e-01   4.6604986e-01   5.1698094e-01   4.6672002e-01   5.1159480e-01   5.7022511e-01   4.9223296e-01   4.9642129e-01   4.5593507e-01   4.9890407e-01   5.0774699e-01   5.6291416e-01   4.6544097e-01   5.0575808e-01   6.3451931e-01   5.7186474e-01   0.0000000e+00   5.2607618e-01   5.4212499e-01   5.1990965e-01   5.3076818e-01   4.9253298e-01   5.0235735e-01   5.2852701e-01   5.4141923e-01   4.8778557e-01   5.1575327e-01   5.0613366e-01   6.6939076e-01   6.6895891e-01   6.7518380e-01   6.6128972e-01   4.9278673e-01   5.0202798e-01   5.4009829e-01   6.2093491e-01   5.8998322e-01   6.3008996e-01   6.7932579e-01   6.6818213e-01   5.0986832e-01   5.1674453e-01   6.0073311e-01   5.8634929e-01   5.1631634e-01   5.6051384e-01   5.9905726e-01   5.6660328e-01   4.5272422e-01   5.0448870e-01   4.6112255e-01   5.2339505e-01   5.5232303e-01   4.9663585e-01   5.0867538e-01   5.2121591e-01   5.2644075e-01   4.8593691e-01   4.8348201e-01   5.3824369e-01   6.6705478e-01   6.6527487e-01   5.8116103e-01   6.4522788e-01   5.5301888e-01   5.4880716e-01   6.0173831e-01   6.1552601e-01   6.4111395e-01   5.5326628e-01   6.5254962e-01   6.4903434e-01   4.8688512e-01   5.0235841e-01   5.5342219e-01   5.2530604e-01   6.0123097e-01   5.4754927e-01   4.7586815e-01   4.9959558e-01   5.0306437e-01   5.2718896e-01   4.6481527e-01   4.6770359e-01
   5.3672411e-01   5.3732683e-01   5.0604312e-01   5.5435945e-01   5.4376528e-01   5.5352393e-01   4.6539853e-01   4.5897782e-01   5.4174158e-01   4.9579822e-01   5.4180880e-01   6.0487574e-01   5.3274234e-01   5.3098006e-01   5.1692233e-01   5.4923635e-01   4.9839095e-01   5.8381917e-01   5.6887685e-01   5.7632006e-01   7.0711926e-01   6.6397967e-01   5.2607618e-01   0.0000000e+00   6.0005089e-01   5.4407031e-01   5.7873170e-01   4.9541420e-01   5.1974195e-01   5.9780967e-01   5.9350915e-01   5.6276006e-01   5.6996631e-01   5.6519801e-01   6.8099401e-01   7.5931182e-01   7.1634586e-01   6.8947826e-01   5.6067521e-01   5.4683259e-01   5.9142839e-01   7.1362709e-01   6.1933005e-01   6.8439669e-01   7.0772299e-01   6.9062589e-01   5.5695835e-01   5.4796241e-01   6.6049100e-01   6.1534047e-01   5.7535104e-01   5.7336268e-01   5.9976019e-01   6.0872895e-01   5.1107376e-01   5.2957912e-01   4.9890087e-01   5.2599958e-01   5.5909713e-01   5.2454886e-01   5.1396532e-01   4.9923186e-01   5.2390042e-01   4.7715001e-01   4.8468592e-01   5.5666586e-01   6.4161498e-01   6.7894603e-01   5.7561717e-01   6.2430072e-01   5.6927179e-01   5.7743735e-01   6.1865604e-01   5.9076428e-01   5.6238031e-01   6.0490850e-01   6.5301569e-01   6.1976781e-01   5.4038796e-01   4.8672732e-01   5.2698595e-01   5.0374023e-01   6.0068274e-01   5.3926691e-01   4.4885518e-01   4.6383854e-01   4.8782362e-01   5.3180003e-01   4.5850828e-01   4.9697222e-01
   5.6050563e-01   5.5935151e-01   5.5611886e-01   6.2615897e-01   6.3437314e-01   5.9236391e-01   5.2385678e-01   5.1751244e-01   5.9091437e-01   5.2193945e-01   6.1798109e-01   5.8407757e-01   5.5069802e-01   5.5718450e-01   5.9839656e-01   5.4835694e-01   5.6726566e-01   6.0918179e-01   6.0185597e-01   5.9910959e-01   7.3254431e-01   7.1774798e-01   5.4212499e-01   6.0005089e-01   0.0000000e+00   5.8701989e-01   5.6232361e-01   5.7725080e-01   5.6496333e-01   6.2374187e-01   6.3917878e-01   6.2361605e-01   6.7757401e-01   6.0631208e-01   7.5769997e-01   7.9996845e-01   7.0723942e-01   7.5126055e-01   6.0890295e-01   5.8629419e-01   6.9141840e-01   6.6403187e-01   7.5698356e-01   7.9484166e-01   7.5486719e-01   7.5462372e-01   5.7852595e-01   5.9603194e-01   6.6362364e-01   7.1588129e-01   5.8424779e-01   6.4604704e-01   7.0885346e-01   6.5308822e-01   5.9216267e-01   6.0462568e-01   6.0095682e-01   6.4792734e-01   6.3529987e-01   6.1597635e-01   5.6966329e-01   5.9875055e-01   5.0957939e-01   5.5892584e-01   5.6825201e-01   5.8059230e-01   7.1017114e-01   7.5162440e-01   6.5408746e-01   6.8939968e-01   6.5872832e-01   6.6635143e-01   6.7597068e-01   7.0703680e-01   5.9550644e-01   6.8305809e-01   6.9516237e-01   6.7608166e-01   6.4479960e-01   5.5129116e-01   5.8557417e-01   5.6533499e-01   5.6959784e-01   6.2474923e-01   5.1518951e-01   5.4802217e-01   5.6570183e-01   5.9526591e-01   5.5777749e-01   5.6874786e-01
   4.6045951e-01   5.4478961e-01   4.6813990e-01   5.4071646e-01   5.6171931e-01   5.6098498e-01   4.2008419e-01   4.4309468e-01   5.2796024e-01   4.5028058e-01   5.1104802e-01   5.0186705e-01   4.7482277e-01   4.7589406e-01   5.0795544e-01   4.8399665e-01   5.0539132e-01   5.3127938e-01   4.9406751e-01   5.2831631e-01   6.0402708e-01   6.2771257e-01   5.1990965e-01   5.4407031e-01   5.8701989e-01   0.0000000e+00   4.8766004e-01   4.6184817e-01   4.8667733e-01   5.6083426e-01   5.8281067e-01   5.0256904e-01   5.6358550e-01   5.3695132e-01   6.0763456e-01   8.0786700e-01   6.3691098e-01   6.4903384e-01   5.0893613e-01   4.9739315e-01   5.8574511e-01   7.0802681e-01   6.4769745e-01   7.1852591e-01   7.2201538e-01   6.8911817e-01   4.9138073e-01   5.2609711e-01   5.7150262e-01   6.3973881e-01   5.2652394e-01   4.7382339e-01   5.9164317e-01   5.3341289e-01   4.7518400e-01   4.4043603e-01   4.4515519e-01   5.1324660e-01   5.2344979e-01   5.2372825e-01   4.7218264e-01   5.1308120e-01   5.4371091e-01   4.7136198e-01   4.6784686e-01   5.7195670e-01   6.3271042e-01   6.8694965e-01   5.7539440e-01   6.1417220e-01   5.3263648e-01   5.1827950e-01   5.6843907e-01   6.0722471e-01   6.5379563e-01   6.1459253e-01   6.3835854e-01   5.8518407e-01   4.7083860e-01   4.5008318e-01   5.0009020e-01   5.0151117e-01   4.8719748e-01   5.1764799e-01   4.4211344e-01   4.9117254e-01   5.0022391e-01   4.7486308e-01   4.2857623e-01   4.3382646e-01
   4.6705347e-01   4.9530828e-01   4.1461423e-01   4.9931679e-01   5.3251374e-01   5.2845937e-01   3.8425309e-01   4.2059265e-01   5.3367379e-01   4.4145071e-01   5.2093085e-01   4.8747292e-01   4.6191739e-01   4.5646995e-01   5.1875059e-01   5.1146397e-01   5.2925257e-01   6.2134615e-01   5.0017478e-01   5.1575896e-01   5.9975380e-01   6.5155240e-01   5.3076818e-01   5.7873170e-01   5.6232361e-01   4.8766004e-01   0.0000000e+00   5.5656471e-01   5.8004371e-01   5.9685604e-01   5.8822895e-01   5.0042566e-01   6.2130923e-01   6.2200649e-01   7.1726240e-01   7.8819671e-01   5.5989378e-01   6.8790881e-01   5.3768671e-01   5.1266447e-01   6.1716920e-01   6.1984913e-01   6.2376676e-01   7.0865748e-01   6.7911324e-01   7.1462750e-01   5.5570620e-01   5.2772114e-01   5.8460930e-01   6.2701319e-01   5.4925815e-01   5.1340027e-01   6.2482463e-01   6.0046966e-01   4.9166393e-01   4.9619392e-01   4.6976636e-01   5.2072272e-01   5.4178484e-01   5.0936876e-01   4.6067128e-01   5.1779957e-01   5.0785512e-01   4.7279713e-01   4.6421319e-01   5.1709703e-01   6.7850832e-01   6.6030526e-01   5.5379471e-01   6.1060411e-01   5.6103808e-01   5.5973199e-01   5.5392949e-01   5.6662399e-01   5.4043232e-01   5.4649942e-01   6.3813770e-01   6.0902444e-01   5.2509046e-01   4.5443798e-01   4.4868680e-01   5.0622483e-01   4.8168895e-01   4.9623878e-01   4.5850134e-01   4.6708388e-01   4.5309939e-01   4.4330481e-01   4.2076174e-01   4.2695647e-01
   4.1739702e-01   4.8085768e-01   4.5130963e-01   5.2836111e-01   5.3990845e-01   5.0682455e-01   4.2266431e-01   4.2300384e-01   4.9068769e-01   4.5125218e-01   5.5204145e-01   5.1727025e-01   4.9398362e-01   4.8248322e-01   4.9915005e-01   4.5357220e-01   5.0061272e-01   5.3084157e-01   5.3180710e-01   5.1069538e-01   5.5127345e-01   5.7281659e-01   4.9253298e-01   4.9541420e-01   5.7725080e-01   4.6184817e-01   5.5656471e-01   0.0000000e+00   5.1320362e-01   5.6758684e-01   5.3909844e-01   5.0811016e-01   5.1978671e-01   5.1604563e-01   7.6723726e-01   7.7015857e-01   6.2565577e-01   6.4728412e-01   5.4628557e-01   4.9273010e-01   5.3792985e-01   6.8351444e-01   5.6733902e-01   6.1172746e-01   6.7383976e-01   6.7928125e-01   4.9599074e-01   4.9726415e-01   5.5688130e-01   5.1192702e-01   4.7319085e-01   4.8295782e-01   6.0852850e-01   5.0068715e-01   4.2254841e-01   3.8571264e-01   4.0691078e-01   4.9441873e-01   5.3849274e-01   4.8482916e-01   4.9898649e-01   5.3494450e-01   4.9186294e-01   4.1645373e-01   4.7079605e-01   4.7418193e-01   6.2753089e-01   5.8820355e-01   5.0044602e-01   5.2302902e-01   5.2732977e-01   5.0050218e-01   4.9897318e-01   5.4100825e-01   5.4700780e-01   4.9283313e-01   6.2605886e-01   5.5976515e-01   4.5643969e-01   4.4392373e-01   4.3460256e-01   4.8271627e-01   4.5682958e-01   4.4693879e-01   4.0685965e-01   4.1458109e-01   4.5564015e-01   4.3871106e-01   4.6935672e-01   3.9165850e-01
   4.5721815e-01   5.4584935e-01   4.9339934e-01   5.5309024e-01   5.8646454e-01   5.7599241e-01   4.4125328e-01   4.6186405e-01   5.4222056e-01   4.6924400e-01   5.5543476e-01   5.3614863e-01   4.8026206e-01   5.0511827e-01   5.1602964e-01   5.0401965e-01   4.9731823e-01   5.4266787e-01   5.3697757e-01   5.5269959e-01   6.0663985e-01   6.7517065e-01   5.0235735e-01   5.1974195e-01   5.6496333e-01   4.8667733e-01   5.8004371e-01   5.1320362e-01   0.0000000e+00   5.6320049e-01   5.5307034e-01   5.3307596e-01   5.7063400e-01   5.8183819e-01   7.5047992e-01   7.7400613e-01   6.1818134e-01   6.5465444e-01   4.8412795e-01   4.8708778e-01   5.3697229e-01   6.6961782e-01   5.9572204e-01   6.6284069e-01   7.0198717e-01   6.7750131e-01   4.7406041e-01   4.8733648e-01   5.7603634e-01   5.6745856e-01   4.7741371e-01   4.4629605e-01   5.8414026e-01   4.9215884e-01   4.2160626e-01   4.3221954e-01   3.9335623e-01   4.7725290e-01   4.8615798e-01   4.3056629e-01   4.5937120e-01   4.5770945e-01   4.6815226e-01   4.3779352e-01   4.5457668e-01   4.8850237e-01   6.3174936e-01   6.3181146e-01   5.4338471e-01   6.0324438e-01   5.4734539e-01   5.4712498e-01   5.4774863e-01   5.8535768e-01   5.5849023e-01   5.2168575e-01   6.2051539e-01   5.6164000e-01   4.5926488e-01   4.5942156e-01   4.6175102e-01   5.1404029e-01   5.1709709e-01   5.1511020e-01   4.5418060e-01   4.6886368e-01   4.7263786e-01   4.9855666e-01   4.9460054e-01   4.8195085e-01
   4.8952352e-01   5.6094335e-01   4.8863587e-01   5.5657567e-01   6.0629910e-01   6.0219784e-01   4.8767147e-01   5.0284902e-01   5.6931801e-01   5.0434358e-01   5.6657162e-01   5.8755698e-01   5.4128136e-01   5.2902171e-01   5.3350401e-01   5.1917132e-01   5.6461559e-01   6.2400317e-01   5.7053691e-01   5.8966683e-01   6.4321677e-01   7.4392932e-01   5.2852701e-01   5.9780967e-01   6.2374187e-01   5.6083426e-01   5.9685604e-01   5.6758684e-01   5.6320049e-01   0.0000000e+00   6.2059964e-01   5.9428443e-01   6.0286496e-01   6.1799519e-01   7.3724496e-01   8.2888250e-01   6.8598321e-01   6.3061606e-01   5.9749623e-01   5.7115383e-01   5.9996098e-01   7.5100075e-01   6.6700640e-01   7.1928679e-01   7.6765746e-01   7.2414533e-01   5.7258025e-01   5.9171567e-01   6.3223525e-01   6.6176622e-01   5.6036540e-01   5.2779112e-01   6.1859949e-01   5.4847267e-01   4.8921947e-01   5.1782751e-01   4.9809609e-01   5.5257536e-01   5.9626174e-01   5.1467009e-01   5.0975581e-01   5.2533710e-01   4.8741790e-01   4.9898692e-01   5.1971089e-01   5.6116443e-01   6.7596489e-01   6.6998729e-01   5.8170730e-01   6.3158315e-01   5.7288142e-01   5.5228813e-01   5.5228591e-01   5.8841352e-01   5.8991917e-01   6.1913946e-01   6.7431317e-01   6.4492444e-01   6.2892258e-01   5.2044014e-01   5.1479625e-01   5.4661120e-01   5.4311483e-01   5.1381372e-01   4.7406772e-01   4.9818732e-01   5.3259531e-01   5.4427601e-01   4.7833718e-01   4.8799142e-01
   5.6669674e-01   5.8626588e-01   5.4954127e-01   6.0256105e-01   6.5399940e-01   6.2441898e-01   5.1003609e-01   5.1324825e-01   5.7421533e-01   5.4147784e-01   6.1650058e-01   6.2754901e-01   5.5245643e-01   5.7651301e-01   5.9125096e-01   5.8695294e-01   6.0219738e-01   6.5486107e-01   6.1112339e-01   6.0156255e-01   6.9602925e-01   6.6958974e-01   5.4141923e-01   5.9350915e-01   6.3917878e-01   5.8281067e-01   5.8822895e-01   5.3909844e-01   5.5307034e-01   6.2059964e-01   0.0000000e+00   5.8232154e-01   6.0342900e-01   6.3256315e-01   7.6988031e-01   8.5555755e-01   7.3644164e-01   6.9039884e-01   6.4034706e-01   5.9076360e-01   6.1709956e-01   6.8424523e-01   6.3387496e-01   7.4031045e-01   7.7793211e-01   8.2888978e-01   6.1101290e-01   6.4770982e-01   7.1921563e-01   6.6554354e-01   6.3331711e-01   6.0426434e-01   6.5337167e-01   6.2602483e-01   5.4674063e-01   6.0532301e-01   5.4966583e-01   5.9634438e-01   6.2764825e-01   5.7951395e-01   5.6294995e-01   5.6795578e-01   5.5694338e-01   5.3938550e-01   5.5958662e-01   5.8019284e-01   7.1502207e-01   6.8483780e-01   5.7907244e-01   6.4170257e-01   6.2161825e-01   5.9336279e-01   5.5921675e-01   6.1179766e-01   6.3953483e-01   6.4532265e-01   6.9482588e-01   6.6490923e-01   6.7829631e-01   5.4057948e-01   5.4850106e-01   5.6459710e-01   6.2856632e-01   6.0204292e-01   5.0878925e-01   4.9718895e-01   5.8760532e-01   5.6373258e-01   5.4207290e-01   5.1663768e-01
   4.5453102e-01   5.3944699e-01   4.8586329e-01   5.7115572e-01   5.8601104e-01   5.8071222e-01   4.5885621e-01   4.7667687e-01   5.4860330e-01   5.0339723e-01   5.5742387e-01   6.0014376e-01   4.9572613e-01   4.8317271e-01   4.8702427e-01   5.2352233e-01   4.9952501e-01   6.1273512e-01   5.4660789e-01   5.3324921e-01   6.1190802e-01   5.1532585e-01   4.8778557e-01   5.6276006e-01   6.2361605e-01   5.0256904e-01   5.0042566e-01   5.0811016e-01   5.3307596e-01   5.9428443e-01   5.8232154e-01   0.0000000e+00   5.8469091e-01   5.9181223e-01   7.8320781e-01   7.9596264e-01   6.8648855e-01   6.6679042e-01   6.2143124e-01   5.9257126e-01   5.7500649e-01   6.6137876e-01   6.0753251e-01   7.0753019e-01   7.3741090e-01   7.7308177e-01   5.6661166e-01   5.3670408e-01   6.1472606e-01   6.1294920e-01   5.4305120e-01   5.3744773e-01   5.8217831e-01   5.9186094e-01   4.8557916e-01   4.5988798e-01   4.7273340e-01   5.1777034e-01   5.7312977e-01   5.2831931e-01   4.8654247e-01   4.7897320e-01   5.0672436e-01   4.8776957e-01   5.3762986e-01   5.4818375e-01   6.9277932e-01   6.9770377e-01   5.9281836e-01   5.8410395e-01   6.0079933e-01   5.9139822e-01   5.9102757e-01   6.0628259e-01   6.4358879e-01   6.2354102e-01   6.9250816e-01   6.4869551e-01   5.3365344e-01   5.1901139e-01   5.2201054e-01   5.1139737e-01   5.4653024e-01   5.1160424e-01   4.6839361e-01   4.9548534e-01   5.3945835e-01   5.3081588e-01   4.7186217e-01   4.4083103e-01
   5.2197606e-01   5.8459996e-01   5.3125965e-01   6.0873089e-01   6.3101700e-01   5.7034440e-01   4.8938740e-01   5.2180522e-01   5.9547339e-01   5.4599238e-01   5.9282822e-01   6.0490444e-01   5.6628484e-01   5.8980677e-01   5.5566218e-01   5.1765786e-01   5.6694507e-01   6.4850988e-01   5.7791028e-01   5.5768828e-01   6.9877970e-01   6.3196801e-01   5.1575327e-01   5.6996631e-01   6.7757401e-01   5.6358550e-01   6.2130923e-01   5.1978671e-01   5.7063400e-01   6.0286496e-01   6.0342900e-01   5.8469091e-01   0.0000000e+00   6.4130821e-01   8.5004490e-01   8.1661647e-01   6.8814144e-01   7.3054498e-01   6.3804389e-01   5.9907082e-01   6.5963950e-01   6.4504950e-01   6.4455002e-01   7.1760139e-01   7.8876908e-01   7.9922993e-01   6.1683800e-01   5.7373407e-01   6.9106967e-01   7.0134764e-01   5.9713430e-01   5.8608865e-01   6.0604726e-01   6.0538857e-01   5.4953242e-01   5.4649056e-01   5.2125411e-01   5.8901315e-01   6.1528780e-01   5.9801281e-01   4.9943677e-01   5.4810695e-01   5.6411790e-01   5.4583571e-01   5.5688777e-01   5.7100125e-01   6.8025671e-01   6.9539480e-01   6.0949450e-01   5.7963929e-01   5.8238800e-01   5.9678697e-01   6.0576620e-01   6.1185520e-01   6.0012623e-01   6.6819126e-01   7.4751731e-01   6.4994501e-01   6.1530821e-01   6.1570315e-01   5.5762628e-01   5.3889492e-01   6.0273653e-01   5.6333789e-01   5.3030623e-01   5.5759509e-01   5.5725101e-01   5.2507398e-01   5.0413176e-01   5.2153692e-01
   5.0089847e-01   5.8846865e-01   5.2379143e-01   5.8708941e-01   5.7286267e-01   5.4595550e-01   4.9558254e-01   5.1277617e-01   5.7373578e-01   5.5992601e-01   6.1692124e-01   5.9410914e-01   5.4821980e-01   5.7141262e-01   5.4339758e-01   5.5055164e-01   6.0421547e-01   6.1452792e-01   5.7415653e-01   5.8299624e-01   5.5881583e-01   6.4211054e-01   5.0613366e-01   5.6519801e-01   6.0631208e-01   5.3695132e-01   6.2200649e-01   5.1604563e-01   5.8183819e-01   6.1799519e-01   6.3256315e-01   5.9181223e-01   6.4130821e-01   0.0000000e+00   7.8963482e-01   7.3525571e-01   7.3465549e-01   7.6150483e-01   5.9347966e-01   5.6774734e-01   6.2528524e-01   7.4386244e-01   6.6768737e-01   7.4665773e-01   7.8104520e-01   7.7685276e-01   6.0756960e-01   5.6864039e-01   7.0787580e-01   6.6989920e-01   6.0033454e-01   5.3552758e-01   6.5481316e-01   6.1062449e-01   5.4920412e-01   5.5053569e-01   5.2256140e-01   5.9321193e-01   5.6818022e-01   5.4651887e-01   5.2427374e-01   5.3148166e-01   5.2886817e-01   5.6197561e-01   5.8471582e-01   5.7196348e-01   6.7602915e-01   6.7558197e-01   6.2741710e-01   6.1057533e-01   5.8172212e-01   5.5128936e-01   5.9870483e-01   6.0238433e-01   6.5417931e-01   6.7236453e-01   6.8834258e-01   6.3291336e-01   5.9979580e-01   5.5437851e-01   5.4748850e-01   5.2636988e-01   6.1850464e-01   5.6390076e-01   4.8747834e-01   5.1310301e-01   5.2477797e-01   5.3249751e-01   4.9226319e-01   4.8617771e-01
   7.6400761e-01   7.9223200e-01   7.8111671e-01   8.4834963e-01   7.9777198e-01   8.1967307e-01   6.4130047e-01   6.0514667e-01   7.7197562e-01   6.9683159e-01   7.2629608e-01   6.9050834e-01   6.9746943e-01   6.7198056e-01   7.0528862e-01   7.1413513e-01   7.0116084e-01   6.8602721e-01   7.0179596e-01   7.2305003e-01   8.3625679e-01   7.8507545e-01   6.6939076e-01   6.8099401e-01   7.5769997e-01   6.0763456e-01   7.1726240e-01   7.6723726e-01   7.5047992e-01   7.3724496e-01   7.6988031e-01   7.8320781e-01   8.5004490e-01   7.8963482e-01   0.0000000e+00   9.7154229e-01   8.9438617e-01   9.1554358e-01   7.9045557e-01   7.9563979e-01   7.8271292e-01   8.0560911e-01   8.6853065e-01   9.4679103e-01   9.8086404e-01   8.9298685e-01   7.0506922e-01   7.4324739e-01   8.7154904e-01   9.2114312e-01   7.7095494e-01   6.7048348e-01   8.6311006e-01   6.8078713e-01   6.4015681e-01   6.5345450e-01   7.0389657e-01   7.8845353e-01   7.3386655e-01   7.2995989e-01   7.0725525e-01   7.7006893e-01   6.1579585e-01   6.3962657e-01   6.4806916e-01   7.0880609e-01   8.9143097e-01   8.4741467e-01   8.1982198e-01   7.4220037e-01   8.2128206e-01   7.3285545e-01   7.1620576e-01   7.5633159e-01   8.3058047e-01   8.4973104e-01   8.7554014e-01   7.5632641e-01   8.7942488e-01   7.4817746e-01   6.9907338e-01   6.5602269e-01   6.9796996e-01   7.2357299e-01   6.7384342e-01   6.6908504e-01   6.7878722e-01   8.0031863e-01   7.1801983e-01   6.7320264e-01
   7.2457032e-01   7.7591633e-01   7.7251420e-01   8.1806022e-01   7.5010278e-01   7.0335529e-01   6.7846106e-01   7.4516912e-01   8.3185013e-01   8.4344701e-01   8.0518835e-01   7.8949994e-01   6.3882779e-01   6.4972846e-01   7.3635877e-01   7.7013261e-01   7.9351138e-01   8.4791301e-01   7.8168357e-01   6.7344571e-01   8.2045054e-01   8.1974822e-01   6.6895891e-01   7.5931182e-01   7.9996845e-01   8.0786700e-01   7.8819671e-01   7.7015857e-01   7.7400613e-01   8.2888250e-01   8.5555755e-01   7.9596264e-01   8.1661647e-01   7.3525571e-01   9.7154229e-01   0.0000000e+00   8.3000940e-01   1.0000000e+00   6.9793658e-01   7.0138745e-01   7.2403810e-01   7.8518526e-01   7.9286382e-01   9.0009531e-01   9.6475011e-01   8.7670230e-01   8.1735908e-01   7.7679701e-01   9.0556006e-01   9.0595464e-01   8.1982336e-01   7.6742595e-01   9.6698606e-01   7.4566937e-01   6.8990772e-01   7.3086645e-01   6.5566654e-01   7.1216735e-01   6.6928017e-01   6.8091947e-01   6.4257380e-01   8.2345708e-01   7.6935707e-01   6.1901375e-01   6.9682107e-01   7.0125897e-01   9.2927099e-01   8.5825786e-01   7.7968933e-01   8.1592767e-01   9.9656208e-01   8.4324167e-01   7.4002339e-01   8.4769624e-01   9.4149979e-01   9.9363564e-01   9.6188496e-01   8.2707793e-01   7.8659588e-01   8.3604739e-01   7.5686477e-01   7.5630250e-01   7.1907409e-01   7.8646251e-01   6.1627297e-01   5.8631100e-01   7.0680047e-01   7.0606697e-01   7.2964212e-01   7.1519939e-01
   5.6800772e-01   7.0483142e-01   6.4028249e-01   6.4166472e-01   6.8505891e-01   7.2181040e-01   5.5533573e-01   6.2351027e-01   6.6665403e-01   6.2314596e-01   5.8877494e-01   6.0235787e-01   6.3434129e-01   6.4807757e-01   5.9183869e-01   5.8371200e-01   5.8678289e-01   6.5971324e-01   6.3767300e-01   6.3568016e-01   8.1723232e-01   7.7772094e-01   6.7518380e-01   7.1634586e-01   7.0723942e-01   6.3691098e-01   5.5989378e-01   6.2565577e-01   6.1818134e-01   6.8598321e-01   7.3644164e-01   6.8648855e-01   6.8814144e-01   7.3465549e-01   8.9438617e-01   8.3000940e-01   0.0000000e+00   8.0063486e-01   6.8460548e-01   6.9153533e-01   7.9181745e-01   6.2103016e-01   7.4618266e-01   7.8730990e-01   8.3742701e-01   8.6043784e-01   6.6694740e-01   6.3272056e-01   7.0159838e-01   7.6629534e-01   6.4822477e-01   6.5723358e-01   6.8471852e-01   6.0363036e-01   6.1436349e-01   6.2441942e-01   5.6294228e-01   5.9714083e-01   6.5767828e-01   6.5787966e-01   6.1154841e-01   6.1562061e-01   6.0859120e-01   5.8890674e-01   5.4238133e-01   6.8395335e-01   8.3600288e-01   7.9677793e-01   6.9414698e-01   7.1668817e-01   6.7765511e-01   6.7253053e-01   6.7054920e-01   7.1433557e-01   6.8298800e-01   7.7307612e-01   7.9230241e-01   7.0319521e-01   6.9749763e-01   6.5214118e-01   5.9628961e-01   6.0724752e-01   6.1895578e-01   6.2207760e-01   5.8511700e-01   6.3417671e-01   5.8103238e-01   6.0080775e-01   5.6461351e-01   5.7714317e-01
   6.0489230e-01   6.3846213e-01   5.9131891e-01   5.9012764e-01   6.1569656e-01   6.3309437e-01   5.1688993e-01   6.1404774e-01   6.3724020e-01   6.2057534e-01   6.6397164e-01   6.5179070e-01   6.5712337e-01   6.9017155e-01   6.4162470e-01   6.4658129e-01   6.2932821e-01   6.7090266e-01   6.5801930e-01   6.6356565e-01   7.3469977e-01   7.7722753e-01   6.6128972e-01   6.8947826e-01   7.5126055e-01   6.4903384e-01   6.8790881e-01   6.4728412e-01   6.5465444e-01   6.3061606e-01   6.9039884e-01   6.6679042e-01   7.3054498e-01   7.6150483e-01   9.1554358e-01   1.0000000e+00   8.0063486e-01   0.0000000e+00   6.8392854e-01   6.3559159e-01   8.2033079e-01   6.3456603e-01   7.5574403e-01   7.8856842e-01   8.0805943e-01   8.3994258e-01   6.7764356e-01   6.7192220e-01   7.3867659e-01   7.1264103e-01   6.3378508e-01   6.8811910e-01   6.7346796e-01   6.4681109e-01   5.7518100e-01   5.7540817e-01   5.4495780e-01   6.8572925e-01   7.2081636e-01   7.0869162e-01   6.8722114e-01   6.7541903e-01   6.4471051e-01   6.2158032e-01   7.0053504e-01   6.2759819e-01   8.5722868e-01   8.1791802e-01   7.4803518e-01   7.4443597e-01   6.8595493e-01   6.6042891e-01   7.0413220e-01   7.7312303e-01   7.7684421e-01   6.9785112e-01   7.3268372e-01   6.8854665e-01   6.8703219e-01   6.5859654e-01   5.9145234e-01   6.0436288e-01   6.4612845e-01   6.2359853e-01   5.9858630e-01   5.5268137e-01   6.1624506e-01   6.0426568e-01   5.7866080e-01   5.6571520e-01
   4.7743930e-01   5.2110792e-01   4.8880391e-01   5.6813518e-01   5.0627533e-01   5.7502137e-01   4.5317030e-01   4.8298422e-01   5.3784862e-01   4.7465133e-01   5.5334673e-01   5.6916946e-01   5.2536249e-01   5.3267074e-01   5.0644185e-01   5.1675015e-01   5.4627629e-01   5.3246590e-01   5.4064319e-01   5.3718394e-01   6.8611733e-01   6.4947622e-01   4.9278673e-01   5.6067521e-01   6.0890295e-01   5.0893613e-01   5.3768671e-01   5.4628557e-01   4.8412795e-01   5.9749623e-01   6.4034706e-01   6.2143124e-01   6.3804389e-01   5.9347966e-01   7.9045557e-01   6.9793658e-01   6.8460548e-01   6.8392854e-01   0.0000000e+00   5.2614107e-01   6.8281875e-01   5.4085946e-01   6.3566488e-01   6.6762013e-01   7.6518332e-01   7.6721590e-01   5.1158968e-01   5.6535402e-01   5.8878912e-01   6.0870962e-01   5.2008129e-01   5.1410931e-01   5.6683115e-01   5.5264073e-01   4.8708883e-01   4.6322214e-01   4.4441751e-01   4.9429360e-01   5.4215368e-01   4.9250434e-01   4.3610626e-01   4.8894940e-01   4.5331198e-01   4.9227857e-01   5.1347192e-01   5.1990115e-01   6.7063763e-01   6.7950245e-01   5.6915492e-01   5.8388661e-01   5.5636523e-01   5.2724805e-01   5.2561491e-01   5.6184614e-01   6.6999340e-01   6.6900762e-01   6.8844471e-01   5.7766878e-01   6.4336873e-01   5.6408086e-01   4.9136453e-01   4.7454520e-01   5.4705625e-01   5.5540376e-01   4.9394042e-01   4.9349293e-01   5.0034558e-01   4.9936288e-01   4.3274017e-01   4.6162615e-01
   4.3465915e-01   4.9196718e-01   4.7241142e-01   5.6952792e-01   5.4307125e-01   5.4663409e-01   4.1370334e-01   4.4392270e-01   5.4452643e-01   4.8939539e-01   5.3311109e-01   5.7641413e-01   4.7972848e-01   4.9079492e-01   4.9071251e-01   5.0387468e-01   5.5333622e-01   5.3482031e-01   5.6980665e-01   5.3114356e-01   6.4771502e-01   6.0235294e-01   5.0202798e-01   5.4683259e-01   5.8629419e-01   4.9739315e-01   5.1266447e-01   4.9273010e-01   4.8708778e-01   5.7115383e-01   5.9076360e-01   5.9257126e-01   5.9907082e-01   5.6774734e-01   7.9563979e-01   7.0138745e-01   6.9153533e-01   6.3559159e-01   5.2614107e-01   0.0000000e+00   6.0651486e-01   5.4416017e-01   6.6674018e-01   6.9377608e-01   7.4691751e-01   7.4628201e-01   5.5459963e-01   5.5602941e-01   6.2136168e-01   6.3722474e-01   5.9480719e-01   5.2134424e-01   6.4164707e-01   5.8646894e-01   5.1347995e-01   5.0565253e-01   5.2889471e-01   5.4136883e-01   5.9610540e-01   5.5198016e-01   5.3514056e-01   5.6146509e-01   4.7825002e-01   5.0578170e-01   5.2540305e-01   5.3819696e-01   7.1979262e-01   6.9107146e-01   5.7840050e-01   5.3050044e-01   6.5394059e-01   5.6680759e-01   5.9334521e-01   6.0172048e-01   5.9161799e-01   5.9045204e-01   6.1524672e-01   6.2469634e-01   5.7070351e-01   5.4390613e-01   4.8116863e-01   4.8359753e-01   5.2432374e-01   5.3817750e-01   4.4550036e-01   4.9636943e-01   4.8873806e-01   4.6341675e-01   4.2885244e-01   4.5941823e-01
   6.5838299e-01   5.8491000e-01   5.5038005e-01   6.4837694e-01   7.0743690e-01   6.0982531e-01   5.9951723e-01   6.3071007e-01   6.1741011e-01   5.0503047e-01   6.3511782e-01   6.2820683e-01   6.3676613e-01   5.9575643e-01   5.4916482e-01   5.9221354e-01   5.3450340e-01   6.9790764e-01   6.6425214e-01   6.7443972e-01   8.6908844e-01   6.7333466e-01   5.4009829e-01   5.9142839e-01   6.9141840e-01   5.8574511e-01   6.1716920e-01   5.3792985e-01   5.3697229e-01   5.9996098e-01   6.1709956e-01   5.7500649e-01   6.5963950e-01   6.2528524e-01   7.8271292e-01   7.2403810e-01   7.9181745e-01   8.2033079e-01   6.8281875e-01   6.0651486e-01   0.0000000e+00   7.5666100e-01   7.7896914e-01   7.9290552e-01   7.0575695e-01   8.1951553e-01   6.3497779e-01   6.9492079e-01   7.2449719e-01   7.6871436e-01   7.0813291e-01   6.6485856e-01   7.5642346e-01   6.7044797e-01   7.1014102e-01   6.2795789e-01   6.6662224e-01   6.4069867e-01   6.9730520e-01   6.5035034e-01   6.3331613e-01   5.9280454e-01   5.6758651e-01   6.0747707e-01   6.4259580e-01   5.8832646e-01   8.1881050e-01   7.6929980e-01   6.2735608e-01   6.6477409e-01   6.8477507e-01   6.0521500e-01   6.5973379e-01   6.7732359e-01   7.3869067e-01   7.2834688e-01   7.3533871e-01   6.9419920e-01   6.6116744e-01   5.8337720e-01   5.8503673e-01   6.1998929e-01   5.6587563e-01   5.9333305e-01   5.6291704e-01   5.8115441e-01   5.9621101e-01   5.8521885e-01   5.2650022e-01   6.0715326e-01
   5.7028485e-01   4.9973693e-01   5.4506754e-01   6.1400071e-01   6.4373383e-01   6.2826808e-01   5.3025065e-01   5.1481229e-01   6.1833995e-01   5.7091396e-01   5.5100928e-01   5.6949400e-01   5.4527940e-01   5.7407533e-01   5.2611559e-01   6.2467036e-01   6.6720123e-01   6.4652814e-01   6.7233216e-01   6.4585760e-01   8.0372600e-01   6.2721073e-01   6.2093491e-01   7.1362709e-01   6.6403187e-01   7.0802681e-01   6.1984913e-01   6.8351444e-01   6.6961782e-01   7.5100075e-01   6.8424523e-01   6.6137876e-01   6.4504950e-01   7.4386244e-01   8.0560911e-01   7.8518526e-01   6.2103016e-01   6.3456603e-01   5.4085946e-01   5.4416017e-01   7.5666100e-01   0.0000000e+00   6.4555578e-01   6.8554123e-01   7.1438615e-01   7.3940682e-01   5.9855777e-01   6.0479936e-01   7.0355288e-01   7.2557575e-01   5.7791177e-01   5.5209955e-01   6.6883566e-01   5.0729898e-01   4.6619536e-01   5.1715881e-01   4.8848926e-01   6.5450258e-01   6.4559721e-01   4.5632698e-01   4.9069491e-01   5.4707937e-01   5.2238606e-01   5.4124263e-01   5.4090031e-01   5.2418988e-01   7.2676396e-01   7.6531228e-01   6.1480868e-01   6.1180283e-01   6.3125171e-01   5.9412328e-01   5.3483376e-01   6.0154610e-01   6.2448263e-01   7.0219898e-01   8.0862207e-01   6.7722171e-01   6.8022560e-01   6.6325430e-01   6.3474720e-01   5.8003277e-01   6.2672837e-01   6.3194213e-01   5.9122543e-01   5.3557474e-01   5.4126272e-01   5.1680692e-01   5.9146123e-01   5.9459051e-01
   5.8580526e-01   6.0169403e-01   5.6211207e-01   6.0750462e-01   6.2504448e-01   6.4019943e-01   5.2723913e-01   5.5633870e-01   6.1112690e-01   5.4577558e-01   5.8134703e-01   6.4603969e-01   6.3044178e-01   6.3358499e-01   5.9449443e-01   5.9314383e-01   6.2624202e-01   7.0068851e-01   6.5035369e-01   5.6727761e-01   7.8610067e-01   6.3705197e-01   5.8998322e-01   6.1933005e-01   7.5698356e-01   6.4769745e-01   6.2376676e-01   5.6733902e-01   5.9572204e-01   6.6700640e-01   6.3387496e-01   6.0753251e-01   6.4455002e-01   6.6768737e-01   8.6853065e-01   7.9286382e-01   7.4618266e-01   7.5574403e-01   6.3566488e-01   6.6674018e-01   7.7896914e-01   6.4555578e-01   0.0000000e+00   7.9024039e-01   8.1972341e-01   8.1931716e-01   6.5844053e-01   6.6142591e-01   7.2765086e-01   7.0677972e-01   6.2827343e-01   6.1641622e-01   7.6998257e-01   6.6830148e-01   5.8683230e-01   6.2591473e-01   6.0400586e-01   6.7317784e-01   6.6413656e-01   6.1488333e-01   6.3442575e-01   6.4172143e-01   6.1978282e-01   6.0213151e-01   6.2493483e-01   6.3060560e-01   8.1713750e-01   8.5118220e-01   6.9669349e-01   7.2585550e-01   7.1357364e-01   6.5170325e-01   6.9378807e-01   7.1365991e-01   7.1260285e-01   6.9638058e-01   7.6617742e-01   6.9523084e-01   6.3824258e-01   6.3595234e-01   5.9813919e-01   6.0853055e-01   6.1584947e-01   6.2967120e-01   5.5526160e-01   5.5450432e-01   5.7346970e-01   5.5549235e-01   5.5237358e-01   5.5920565e-01
   6.4413211e-01   7.1189480e-01   6.5872978e-01   7.6452892e-01   7.2045425e-01   6.7946427e-01   5.8754467e-01   6.4107233e-01   7.1619171e-01   7.0686058e-01   6.9918894e-01   7.1588534e-01   6.9368070e-01   7.0689099e-01   6.9542630e-01   7.0763370e-01   7.1415982e-01   7.5524015e-01   7.2013453e-01   7.0598353e-01   8.1607835e-01   7.1264949e-01   6.3008996e-01   6.8439669e-01   7.9484166e-01   7.1852591e-01   7.0865748e-01   6.1172746e-01   6.6284069e-01   7.1928679e-01   7.4031045e-01   7.0753019e-01   7.1760139e-01   7.4665773e-01   9.4679103e-01   9.0009531e-01   7.8730990e-01   7.8856842e-01   6.6762013e-01   6.9377608e-01   7.9290552e-01   6.8554123e-01   7.9024039e-01   0.0000000e+00   8.5966846e-01   8.6461701e-01   6.9659711e-01   6.7440578e-01   7.8124269e-01   7.2542809e-01   6.8193488e-01   6.5661790e-01   7.6759361e-01   6.5232100e-01   6.1109859e-01   6.3487115e-01   6.7015560e-01   7.0703957e-01   6.8950272e-01   6.6954010e-01   6.4053839e-01   6.6873330e-01   5.9134859e-01   6.3535441e-01   6.4808200e-01   6.8556021e-01   8.5468133e-01   8.6294752e-01   7.3872974e-01   7.2594514e-01   7.3452033e-01   6.8920700e-01   6.9062463e-01   7.2523742e-01   7.4022207e-01   8.2442072e-01   8.6922639e-01   7.6559601e-01   7.5576730e-01   7.2085066e-01   6.4634756e-01   6.4122250e-01   7.1053359e-01   6.7745442e-01   6.0923995e-01   6.6761302e-01   6.4047594e-01   6.2660697e-01   6.2760123e-01   6.5235206e-01
   6.8193242e-01   7.3029115e-01   6.8345654e-01   7.6502611e-01   7.3575131e-01   7.3510504e-01   6.2923822e-01   6.5484652e-01   7.5230171e-01   6.9361934e-01   7.2051731e-01   6.9193300e-01   6.9875600e-01   7.2697195e-01   7.2037871e-01   7.0960515e-01   7.8016752e-01   7.1179290e-01   7.2250029e-01   7.2537770e-01   9.0287829e-01   8.0279504e-01   6.7932579e-01   7.0772299e-01   7.5486719e-01   7.2201538e-01   6.7911324e-01   6.7383976e-01   7.0198717e-01   7.6765746e-01   7.7793211e-01   7.3741090e-01   7.8876908e-01   7.8104520e-01   9.8086404e-01   9.6475011e-01   8.3742701e-01   8.0805943e-01   7.6518332e-01   7.4691751e-01   7.0575695e-01   7.1438615e-01   8.1972341e-01   8.5966846e-01   0.0000000e+00   9.1443054e-01   7.2807839e-01   6.8207934e-01   8.4817560e-01   8.2882175e-01   7.2229176e-01   6.6694872e-01   8.0907266e-01   6.9230048e-01   7.1129537e-01   7.1515819e-01   6.7138382e-01   7.0290846e-01   7.1663854e-01   6.9506717e-01   6.7314568e-01   6.8730314e-01   6.8381295e-01   6.8546483e-01   6.8050093e-01   6.5594957e-01   8.0429002e-01   8.7192076e-01   7.5796074e-01   7.7245529e-01   8.0484866e-01   7.0522867e-01   7.5452623e-01   7.4822978e-01   8.3706469e-01   8.2939581e-01   8.6012653e-01   7.8926091e-01   7.0253263e-01   7.0656715e-01   7.0171802e-01   6.9534252e-01   7.6761324e-01   7.2045363e-01   6.3838811e-01   6.6308400e-01   7.1209555e-01   6.9802870e-01   6.5055715e-01   6.6797142e-01
   6.5885818e-01   7.1326895e-01   6.1634564e-01   7.1615744e-01   7.3759963e-01   7.7030527e-01   6.2681139e-01   6.6885783e-01   7.4657506e-01   6.8769484e-01   7.0765082e-01   7.2135132e-01   6.9986153e-01   7.6196931e-01   7.3858599e-01   6.9850288e-01   7.2706823e-01   7.0909593e-01   7.6153561e-01   7.5272483e-01   8.7143295e-01   7.5405012e-01   6.6818213e-01   6.9062589e-01   7.5462372e-01   6.8911817e-01   7.1462750e-01   6.7928125e-01   6.7750131e-01   7.2414533e-01   8.2888978e-01   7.7308177e-01   7.9922993e-01   7.7685276e-01   8.9298685e-01   8.7670230e-01   8.6043784e-01   8.3994258e-01   7.6721590e-01   7.4628201e-01   8.1951553e-01   7.3940682e-01   8.1931716e-01   8.6461701e-01   9.1443054e-01   0.0000000e+00   7.7716701e-01   7.1080896e-01   8.1619487e-01   8.0135826e-01   7.1922174e-01   7.1227641e-01   7.9857275e-01   6.9717020e-01   6.8804721e-01   7.0914234e-01   6.7545446e-01   6.9228689e-01   7.6067499e-01   7.2263164e-01   7.0603575e-01   6.6504193e-01   6.7358525e-01   6.5174343e-01   6.6032737e-01   6.9492494e-01   8.2593176e-01   8.5772904e-01   7.3495435e-01   7.7734388e-01   7.6080726e-01   6.6777936e-01   7.1287826e-01   7.1540560e-01   8.1841536e-01   8.1880585e-01   8.3367965e-01   7.6214506e-01   7.0486503e-01   6.9034211e-01   6.8824187e-01   6.6292968e-01   7.2538390e-01   7.1698034e-01   6.2482326e-01   6.5997390e-01   6.9791130e-01   6.9609388e-01   6.8277963e-01   6.2107769e-01
   4.8906182e-01   5.3890324e-01   4.8572113e-01   5.6897303e-01   5.7404512e-01   5.9459569e-01   4.5042652e-01   4.8538630e-01   5.8313142e-01   5.2671452e-01   5.6936987e-01   5.7790817e-01   5.1802639e-01   5.2907167e-01   4.8315597e-01   5.3256266e-01   5.7272187e-01   5.8214082e-01   5.4336173e-01   5.6680151e-01   6.7873413e-01   6.1348796e-01   5.0986832e-01   5.5695835e-01   5.7852595e-01   4.9138073e-01   5.5570620e-01   4.9599074e-01   4.7406041e-01   5.7258025e-01   6.1101290e-01   5.6661166e-01   6.1683800e-01   6.0756960e-01   7.0506922e-01   8.1735908e-01   6.6694740e-01   6.7764356e-01   5.1158968e-01   5.5459963e-01   6.3497779e-01   5.9855777e-01   6.5844053e-01   6.9659711e-01   7.2807839e-01   7.7716701e-01   0.0000000e+00   5.4947142e-01   6.5611376e-01   6.4073500e-01   5.4775418e-01   5.1147958e-01   5.7539278e-01   4.8994151e-01   5.0452161e-01   5.3716036e-01   5.6050948e-01   5.6222113e-01   5.9566160e-01   5.2908410e-01   5.4274707e-01   4.9292263e-01   4.9578844e-01   5.0177576e-01   4.8071152e-01   5.3126444e-01   7.0254589e-01   6.5588743e-01   5.7288606e-01   6.2491134e-01   5.9350478e-01   5.6086164e-01   5.7742017e-01   5.9986238e-01   6.2574536e-01   6.2152060e-01   6.4311457e-01   6.1000043e-01   6.0083316e-01   4.8225672e-01   5.1441464e-01   4.9071719e-01   5.4335894e-01   5.1558665e-01   4.4854614e-01   5.0112666e-01   5.1013578e-01   5.4536861e-01   5.0277242e-01   4.6321931e-01
   4.5787369e-01   4.9928500e-01   4.5904617e-01   5.0589224e-01   5.6900358e-01   5.4678083e-01   4.4010570e-01   4.7238111e-01   5.0377561e-01   5.0185539e-01   5.2557106e-01   5.7010969e-01   5.0094352e-01   5.2339505e-01   4.7214930e-01   4.7953618e-01   5.3249105e-01   5.5309318e-01   5.8053645e-01   5.3270866e-01   6.1813856e-01   5.8833080e-01   5.1674453e-01   5.4796241e-01   5.9603194e-01   5.2609711e-01   5.2772114e-01   4.9726415e-01   4.8733648e-01   5.9171567e-01   6.4770982e-01   5.3670408e-01   5.7373407e-01   5.6864039e-01   7.4324739e-01   7.7679701e-01   6.3272056e-01   6.7192220e-01   5.6535402e-01   5.5602941e-01   6.9492079e-01   6.0479936e-01   6.6142591e-01   6.7440578e-01   6.8207934e-01   7.1080896e-01   5.4947142e-01   0.0000000e+00   6.4432144e-01   6.2297277e-01   5.5314162e-01   5.3044896e-01   5.7723015e-01   5.1710233e-01   5.0035647e-01   5.0591545e-01   4.8803103e-01   5.0757591e-01   5.5620598e-01   5.4963460e-01   4.9857095e-01   5.1398657e-01   4.8696657e-01   4.8595116e-01   5.1273810e-01   5.7685950e-01   7.0870897e-01   6.9358030e-01   5.8027503e-01   5.5868739e-01   5.5215783e-01   5.0273710e-01   5.5983912e-01   5.8464584e-01   6.1117992e-01   5.1782355e-01   6.2020015e-01   5.8995386e-01   5.2293597e-01   4.8543913e-01   4.7392185e-01   4.5088220e-01   5.0573346e-01   4.9891255e-01   4.3310178e-01   4.7504812e-01   5.0191214e-01   4.9669731e-01   4.5986093e-01   4.6884363e-01
   6.1626204e-01   6.1785387e-01   5.8674082e-01   6.8048218e-01   7.0910866e-01   6.9363451e-01   5.7148266e-01   6.1250911e-01   6.8143766e-01   6.0064108e-01   6.7015980e-01   7.1398816e-01   6.6236684e-01   6.8397795e-01   5.6228008e-01   5.8129626e-01   6.0622521e-01   6.9182512e-01   6.1383291e-01   6.0030853e-01   6.5835681e-01   7.4990729e-01   6.0073311e-01   6.6049100e-01   6.6362364e-01   5.7150262e-01   5.8460930e-01   5.5688130e-01   5.7603634e-01   6.3223525e-01   7.1921563e-01   6.1472606e-01   6.9106967e-01   7.0787580e-01   8.7154904e-01   9.0556006e-01   7.0159838e-01   7.3867659e-01   5.8878912e-01   6.2136168e-01   7.2449719e-01   7.0355288e-01   7.2765086e-01   7.8124269e-01   8.4817560e-01   8.1619487e-01   6.5611376e-01   6.4432144e-01   0.0000000e+00   6.9808924e-01   6.7145095e-01   6.3024936e-01   6.9307761e-01   6.3860465e-01   6.3228251e-01   6.0284284e-01   5.5058113e-01   6.2844966e-01   6.5209221e-01   5.7471256e-01   5.7399036e-01   5.7435898e-01   5.3784904e-01   5.7228564e-01   5.6138844e-01   6.0029060e-01   7.3280195e-01   7.3137256e-01   5.9820134e-01   6.7568017e-01   6.8030353e-01   6.5031008e-01   6.4700726e-01   6.8758062e-01   6.8263839e-01   7.3284344e-01   7.7540799e-01   7.3129552e-01   6.5618361e-01   6.3643566e-01   6.5879060e-01   6.4244632e-01   6.4031356e-01   6.2287324e-01   5.8688035e-01   6.0658191e-01   6.3255438e-01   6.0605696e-01   5.7903855e-01   5.9706380e-01
   5.8223827e-01   5.4737894e-01   5.3616483e-01   6.5778162e-01   7.3828583e-01   6.7659109e-01   5.4369550e-01   5.6501152e-01   6.3223928e-01   6.4116554e-01   6.4695813e-01   6.8016137e-01   6.5036721e-01   6.1237961e-01   5.8213645e-01   5.8111629e-01   6.3881064e-01   6.8344777e-01   6.7425701e-01   7.0913287e-01   6.0077853e-01   6.3773351e-01   5.8634929e-01   6.1534047e-01   7.1588129e-01   6.3973881e-01   6.2701319e-01   5.1192702e-01   5.6745856e-01   6.6176622e-01   6.6554354e-01   6.1294920e-01   7.0134764e-01   6.6989920e-01   9.2114312e-01   9.0595464e-01   7.6629534e-01   7.1264103e-01   6.0870962e-01   6.3722474e-01   7.6871436e-01   7.2557575e-01   7.0677972e-01   7.2542809e-01   8.2882175e-01   8.0135826e-01   6.4073500e-01   6.2297277e-01   6.9808924e-01   0.0000000e+00   6.7124941e-01   6.0455078e-01   6.6889397e-01   6.1299495e-01   6.3623264e-01   6.2476924e-01   5.5846035e-01   6.0381482e-01   6.3208199e-01   6.1918864e-01   5.9495935e-01   5.8924060e-01   5.4237251e-01   5.3664801e-01   5.4308919e-01   6.0807119e-01   7.1947480e-01   7.5099434e-01   6.9920877e-01   6.5870106e-01   6.8644242e-01   6.1633590e-01   6.3335593e-01   6.8338327e-01   7.4146811e-01   6.9813324e-01   7.1089500e-01   6.7235845e-01   6.1650291e-01   6.2838752e-01   6.3197812e-01   5.6954748e-01   5.9770448e-01   5.9853669e-01   5.4701645e-01   5.8074110e-01   5.7159743e-01   5.8556397e-01   5.7797912e-01   5.9394023e-01
   5.0169495e-01   5.2393865e-01   4.9209876e-01   5.7677014e-01   5.6149781e-01   5.7719962e-01   4.5562101e-01   4.9625146e-01   5.7294307e-01   5.0571991e-01   5.0047370e-01   5.6193522e-01   5.0122660e-01   5.5217607e-01   4.8116826e-01   4.9577358e-01   5.5284007e-01   5.8148237e-01   5.3913150e-01   5.3372695e-01   5.5486241e-01   6.0354017e-01   5.1631634e-01   5.7535104e-01   5.8424779e-01   5.2652394e-01   5.4925815e-01   4.7319085e-01   4.7741371e-01   5.6036540e-01   6.3331711e-01   5.4305120e-01   5.9713430e-01   6.0033454e-01   7.7095494e-01   8.1982336e-01   6.4822477e-01   6.3378508e-01   5.2008129e-01   5.9480719e-01   7.0813291e-01   5.7791177e-01   6.2827343e-01   6.8193488e-01   7.2229176e-01   7.1922174e-01   5.4775418e-01   5.5314162e-01   6.7145095e-01   6.7124941e-01   0.0000000e+00   5.3425531e-01   6.6319974e-01   5.3637125e-01   5.1731778e-01   5.1722670e-01   4.9534075e-01   5.1072424e-01   5.3007211e-01   5.2128525e-01   4.9597230e-01   5.2974037e-01   4.8415196e-01   4.7489413e-01   4.9274232e-01   5.4434480e-01   6.7382128e-01   6.9064320e-01   5.9574026e-01   5.6125185e-01   6.1008315e-01   5.2326360e-01   5.7549838e-01   5.7525539e-01   6.2828379e-01   5.2341596e-01   6.2265052e-01   5.8882551e-01   5.7311741e-01   5.3143168e-01   5.1959191e-01   4.9690700e-01   5.0335737e-01   5.1125473e-01   4.6358122e-01   4.6563073e-01   5.1070510e-01   5.0525090e-01   4.8274028e-01   4.7905869e-01
   5.0996479e-01   5.1083369e-01   4.5791084e-01   5.5983522e-01   5.5788633e-01   6.2384302e-01   4.9508835e-01   4.8780750e-01   5.8252382e-01   4.9050923e-01   5.0709881e-01   5.3876406e-01   5.1566443e-01   5.6507742e-01   5.1933532e-01   5.3437589e-01   5.4615172e-01   5.7749050e-01   5.4643922e-01   5.4299257e-01   5.7853728e-01   6.0641565e-01   5.6051384e-01   5.7336268e-01   6.4604704e-01   4.7382339e-01   5.1340027e-01   4.8295782e-01   4.4629605e-01   5.2779112e-01   6.0426434e-01   5.3744773e-01   5.8608865e-01   5.3552758e-01   6.7048348e-01   7.6742595e-01   6.5723358e-01   6.8811910e-01   5.1410931e-01   5.2134424e-01   6.6485856e-01   5.5209955e-01   6.1641622e-01   6.5661790e-01   6.6694872e-01   7.1227641e-01   5.1147958e-01   5.3044896e-01   6.3024936e-01   6.0455078e-01   5.3425531e-01   0.0000000e+00   5.9600018e-01   5.1230388e-01   5.0893570e-01   4.9488047e-01   4.4586276e-01   5.1071776e-01   5.1728118e-01   5.3667168e-01   5.0915068e-01   5.4647257e-01   4.8398051e-01   4.9323455e-01   4.8083585e-01   5.0397601e-01   6.2318711e-01   6.3226317e-01   5.7931674e-01   6.4084932e-01   6.1455599e-01   5.3743642e-01   5.7545259e-01   5.4041622e-01   6.3397503e-01   5.4248953e-01   6.3739568e-01   6.2880414e-01   5.9648045e-01   5.4392249e-01   5.0965496e-01   5.1449914e-01   5.0201638e-01   5.0600884e-01   4.7103352e-01   4.7719312e-01   5.2718164e-01   5.0641007e-01   4.8369847e-01   4.5161854e-01
   5.3969925e-01   5.3695847e-01   4.9484077e-01   6.1471874e-01   6.2600988e-01   7.0004306e-01   5.2780654e-01   5.4912154e-01   6.0574296e-01   5.6373802e-01   6.4887266e-01   6.2784238e-01   5.8530706e-01   6.0332642e-01   5.4533367e-01   5.6372213e-01   6.3077462e-01   7.2091904e-01   6.6814081e-01   6.0835994e-01   6.5140018e-01   6.8959312e-01   5.9905726e-01   5.9976019e-01   7.0885346e-01   5.9164317e-01   6.2482463e-01   6.0852850e-01   5.8414026e-01   6.1859949e-01   6.5337167e-01   5.8217831e-01   6.0604726e-01   6.5481316e-01   8.6311006e-01   9.6698606e-01   6.8471852e-01   6.7346796e-01   5.6683115e-01   6.4164707e-01   7.5642346e-01   6.6883566e-01   7.6998257e-01   7.6759361e-01   8.0907266e-01   7.9857275e-01   5.7539278e-01   5.7723015e-01   6.9307761e-01   6.6889397e-01   6.6319974e-01   5.9600018e-01   0.0000000e+00   6.2274509e-01   5.6975797e-01   5.7104393e-01   5.4004422e-01   5.8194922e-01   5.7045211e-01   5.6373569e-01   5.4504040e-01   5.2949832e-01   4.8260337e-01   5.7242410e-01   6.0788999e-01   5.9942884e-01   6.8725521e-01   7.6152863e-01   6.5242112e-01   6.1857625e-01   6.4382148e-01   6.5659422e-01   6.9538228e-01   7.0201890e-01   6.3216280e-01   6.9868883e-01   7.2601024e-01   6.8141272e-01   7.4544885e-01   6.0337538e-01   5.8321911e-01   5.5948781e-01   6.0424693e-01   6.0214631e-01   4.8307699e-01   5.3374083e-01   5.1554528e-01   5.5731338e-01   5.4348189e-01   5.0583187e-01
   5.7086985e-01   5.2455430e-01   4.5165582e-01   5.5807208e-01   5.4990185e-01   6.2086616e-01   5.0227607e-01   5.3645884e-01   6.4419153e-01   5.3828721e-01   5.7559951e-01   5.6985136e-01   5.3692444e-01   5.8247475e-01   5.1353565e-01   5.7820822e-01   6.1785063e-01   6.0692139e-01   5.4605326e-01   5.5473124e-01   5.8613631e-01   6.3353871e-01   5.6660328e-01   6.0872895e-01   6.5308822e-01   5.3341289e-01   6.0046966e-01   5.0068715e-01   4.9215884e-01   5.4847267e-01   6.2602483e-01   5.9186094e-01   6.0538857e-01   6.1062449e-01   6.8078713e-01   7.4566937e-01   6.0363036e-01   6.4681109e-01   5.5264073e-01   5.8646894e-01   6.7044797e-01   5.0729898e-01   6.6830148e-01   6.5232100e-01   6.9230048e-01   6.9717020e-01   4.8994151e-01   5.1710233e-01   6.3860465e-01   6.1299495e-01   5.3637125e-01   5.1230388e-01   6.2274509e-01   0.0000000e+00   4.8362756e-01   4.8934739e-01   4.5841147e-01   5.2804548e-01   5.2386610e-01   5.0521026e-01   4.7346670e-01   5.2204503e-01   4.4617388e-01   4.8676010e-01   5.2712017e-01   5.1995129e-01   6.8038503e-01   6.6025282e-01   5.8601528e-01   5.8708225e-01   5.6181755e-01   5.7478897e-01   6.0147058e-01   6.4715559e-01   6.7664667e-01   5.2116688e-01   6.5042427e-01   6.2260764e-01   6.4530227e-01   5.4844430e-01   5.5021058e-01   5.3418541e-01   5.9630433e-01   5.9273582e-01   4.8512031e-01   5.1109327e-01   5.1295142e-01   5.3937113e-01   5.1507668e-01   5.2221778e-01
   4.4678652e-01   4.6346433e-01   4.4678540e-01   5.0236671e-01   4.5036983e-01   5.3718180e-01   3.9693299e-01   4.3596177e-01   5.3200750e-01   4.2133688e-01   4.9704812e-01   4.7412728e-01   4.2323036e-01   4.7072901e-01   4.6754029e-01   4.7496439e-01   4.4831142e-01   5.2504783e-01   4.6569008e-01   4.7970177e-01   5.2965371e-01   5.2736018e-01   4.5272422e-01   5.1107376e-01   5.9216267e-01   4.7518400e-01   4.9166393e-01   4.2254841e-01   4.2160626e-01   4.8921947e-01   5.4674063e-01   4.8557916e-01   5.4953242e-01   5.4920412e-01   6.4015681e-01   6.8990772e-01   6.1436349e-01   5.7518100e-01   4.8708883e-01   5.1347995e-01   7.1014102e-01   4.6619536e-01   5.8683230e-01   6.1109859e-01   7.1129537e-01   6.8804721e-01   5.0452161e-01   5.0035647e-01   6.3228251e-01   6.3623264e-01   5.1731778e-01   5.0893570e-01   5.6975797e-01   4.8362756e-01   0.0000000e+00   4.6211939e-01   4.1146002e-01   4.5868675e-01   4.5252742e-01   4.2789273e-01   4.7359236e-01   4.8416376e-01   3.8825016e-01   4.3269705e-01   4.4000765e-01   4.6661068e-01   6.0624352e-01   5.7753444e-01   5.0609711e-01   4.9243241e-01   5.1779261e-01   4.7414592e-01   5.0838020e-01   5.1117451e-01   5.8921610e-01   4.9311348e-01   5.5319274e-01   5.3645890e-01   4.9515483e-01   4.4786521e-01   4.8803020e-01   4.6296356e-01   4.6805453e-01   4.7739583e-01   4.1988933e-01   4.2255783e-01   4.3731351e-01   4.5735893e-01   4.2329415e-01   4.0951367e-01
   4.3787346e-01   4.6973825e-01   4.1167519e-01   4.8751625e-01   5.1045363e-01   5.1360973e-01   4.1738946e-01   4.5310143e-01   4.9371051e-01   4.4707182e-01   5.1233680e-01   5.1337827e-01   4.4935682e-01   5.0198979e-01   4.6159028e-01   4.4576357e-01   4.7790886e-01   5.2028453e-01   4.7052872e-01   5.0229125e-01   5.0241478e-01   5.1850756e-01   5.0448870e-01   5.2957912e-01   6.0462568e-01   4.4043603e-01   4.9619392e-01   3.8571264e-01   4.3221954e-01   5.1782751e-01   6.0532301e-01   4.5988798e-01   5.4649056e-01   5.5053569e-01   6.5345450e-01   7.3086645e-01   6.2441942e-01   5.7540817e-01   4.6322214e-01   5.0565253e-01   6.2795789e-01   5.1715881e-01   6.2591473e-01   6.3487115e-01   7.1515819e-01   7.0914234e-01   5.3716036e-01   5.0591545e-01   6.0284284e-01   6.2476924e-01   5.1722670e-01   4.9488047e-01   5.7104393e-01   4.8934739e-01   4.6211939e-01   0.0000000e+00   4.3921967e-01   4.6466425e-01   4.9456058e-01   4.6228000e-01   4.8124744e-01   4.8511538e-01   4.0439240e-01   4.2994389e-01   4.4800765e-01   4.8165405e-01   6.1937999e-01   6.3366531e-01   5.2473536e-01   5.3855488e-01   5.0359036e-01   5.1519091e-01   4.8007976e-01   5.4945299e-01   5.4328123e-01   5.4446921e-01   6.0234618e-01   5.5173053e-01   5.0792414e-01   4.1759084e-01   4.6992775e-01   4.7498351e-01   4.6426965e-01   4.5316533e-01   3.9270241e-01   4.2597915e-01   4.3467373e-01   4.9054514e-01   4.1900260e-01   4.3413634e-01
   4.3066503e-01   4.5600250e-01   4.3908586e-01   5.2036511e-01   5.5432819e-01   5.0265255e-01   3.7690988e-01   4.0429155e-01   5.0506855e-01   4.6065247e-01   5.1481806e-01   5.3967448e-01   4.5319326e-01   4.5598972e-01   4.5872826e-01   4.3156102e-01   4.4584118e-01   4.4631354e-01   4.7070813e-01   4.7740609e-01   5.3154857e-01   5.6712040e-01   4.6112255e-01   4.9890087e-01   6.0095682e-01   4.4515519e-01   4.6976636e-01   4.0691078e-01   3.9335623e-01   4.9809609e-01   5.4966583e-01   4.7273340e-01   5.2125411e-01   5.2256140e-01   7.0389657e-01   6.5566654e-01   5.6294228e-01   5.4495780e-01   4.4441751e-01   5.2889471e-01   6.6662224e-01   4.8848926e-01   6.0400586e-01   6.7015560e-01   6.7138382e-01   6.7545446e-01   5.6050948e-01   4.8803103e-01   5.5058113e-01   5.5846035e-01   4.9534075e-01   4.4586276e-01   5.4004422e-01   4.5841147e-01   4.1146002e-01   4.3921967e-01   0.0000000e+00   4.8066026e-01   4.9876085e-01   4.4986155e-01   4.7693005e-01   4.6776528e-01   4.1708530e-01   4.1901735e-01   4.0664176e-01   4.4320789e-01   5.9292803e-01   6.2972587e-01   5.5630106e-01   5.9750718e-01   5.2656612e-01   4.8573725e-01   5.2578513e-01   5.3069228e-01   5.7779511e-01   5.4062455e-01   5.6659643e-01   5.5994641e-01   5.2346764e-01   4.5701446e-01   4.8475609e-01   4.5249541e-01   4.8760810e-01   4.6670280e-01   4.1912607e-01   4.3901858e-01   4.3857425e-01   4.9500908e-01   4.0404553e-01   4.1207016e-01
   4.6560152e-01   4.9900121e-01   4.4577651e-01   5.3294962e-01   5.4826759e-01   5.3317563e-01   4.2909553e-01   4.5692231e-01   5.5504382e-01   4.5922824e-01   5.5091536e-01   5.4559809e-01   4.7649211e-01   4.7691853e-01   5.0190738e-01   5.0532925e-01   5.1062382e-01   4.9438175e-01   5.5823043e-01   5.4123130e-01   6.4250667e-01   5.2525842e-01   5.2339505e-01   5.2599958e-01   6.4792734e-01   5.1324660e-01   5.2072272e-01   4.9441873e-01   4.7725290e-01   5.5257536e-01   5.9634438e-01   5.1777034e-01   5.8901315e-01   5.9321193e-01   7.8845353e-01   7.1216735e-01   5.9714083e-01   6.8572925e-01   4.9429360e-01   5.4136883e-01   6.4069867e-01   6.5450258e-01   6.7317784e-01   7.0703957e-01   7.0290846e-01   6.9228689e-01   5.6222113e-01   5.0757591e-01   6.2844966e-01   6.0381482e-01   5.1072424e-01   5.1071776e-01   5.8194922e-01   5.2804548e-01   4.5868675e-01   4.6466425e-01   4.8066026e-01   0.0000000e+00   5.2144719e-01   4.7752706e-01   5.0486268e-01   4.7945767e-01   4.4911396e-01   4.4106252e-01   4.4105541e-01   5.1525564e-01   6.3759155e-01   6.5241936e-01   5.9074018e-01   6.1039693e-01   5.2882097e-01   4.9843459e-01   5.8203332e-01   5.6599229e-01   6.6082360e-01   5.4863019e-01   6.4043866e-01   5.7897336e-01   5.3480318e-01   4.5704582e-01   4.9022667e-01   4.7753917e-01   4.9341288e-01   4.5742395e-01   4.4889293e-01   4.5157103e-01   4.7408740e-01   4.9886511e-01   4.3429733e-01   4.4021557e-01
   5.1344419e-01   5.1486149e-01   4.5915997e-01   5.7802024e-01   5.5134461e-01   5.8567083e-01   4.6715022e-01   4.6251824e-01   5.7438507e-01   4.9700583e-01   5.8068129e-01   6.2292223e-01   5.1423332e-01   5.4897356e-01   5.3657017e-01   4.9780906e-01   5.7769643e-01   5.1011642e-01   5.3871223e-01   5.6440663e-01   7.3218255e-01   6.1903258e-01   5.5232303e-01   5.5909713e-01   6.3529987e-01   5.2344979e-01   5.4178484e-01   5.3849274e-01   4.8615798e-01   5.9626174e-01   6.2764825e-01   5.7312977e-01   6.1528780e-01   5.6818022e-01   7.3386655e-01   6.6928017e-01   6.5767828e-01   7.2081636e-01   5.4215368e-01   5.9610540e-01   6.9730520e-01   6.4559721e-01   6.6413656e-01   6.8950272e-01   7.1663854e-01   7.6067499e-01   5.9566160e-01   5.5620598e-01   6.5209221e-01   6.3208199e-01   5.3007211e-01   5.1728118e-01   5.7045211e-01   5.2386610e-01   4.5252742e-01   4.9456058e-01   4.9876085e-01   5.2144719e-01   0.0000000e+00   4.6938801e-01   4.9283138e-01   4.9610196e-01   4.4571311e-01   4.5045536e-01   4.8044953e-01   5.2178734e-01   6.6619758e-01   6.2901889e-01   5.7727920e-01   5.5213949e-01   5.7164332e-01   5.1181443e-01   5.2148318e-01   5.7027074e-01   6.6775961e-01   6.3999438e-01   6.4607274e-01   5.7890397e-01   5.8110082e-01   5.5474389e-01   5.1761315e-01   5.1355892e-01   5.2918306e-01   4.9275999e-01   4.5673482e-01   4.7185144e-01   5.2194040e-01   4.7069558e-01   4.9238788e-01   4.7159083e-01
   4.3149955e-01   4.9694287e-01   4.5470275e-01   5.2770749e-01   5.3683698e-01   5.9617117e-01   4.5154469e-01   4.3631229e-01   5.0676200e-01   4.8084162e-01   5.2115248e-01   5.1926182e-01   4.9355026e-01   4.7597109e-01   4.8671102e-01   4.8120857e-01   5.4580274e-01   5.1639670e-01   4.9042599e-01   4.9896489e-01   6.1868425e-01   5.6908181e-01   4.9663585e-01   5.2454886e-01   6.1597635e-01   5.2372825e-01   5.0936876e-01   4.8482916e-01   4.3056629e-01   5.1467009e-01   5.7951395e-01   5.2831931e-01   5.9801281e-01   5.4651887e-01   7.2995989e-01   6.8091947e-01   6.5787966e-01   7.0869162e-01   4.9250434e-01   5.5198016e-01   6.5035034e-01   4.5632698e-01   6.1488333e-01   6.6954010e-01   6.9506717e-01   7.2263164e-01   5.2908410e-01   5.4963460e-01   5.7471256e-01   6.1918864e-01   5.2128525e-01   5.3667168e-01   5.6373569e-01   5.0521026e-01   4.2789273e-01   4.6228000e-01   4.4986155e-01   4.7752706e-01   4.6938801e-01   0.0000000e+00   4.6817079e-01   5.1570785e-01   4.4842962e-01   4.9828312e-01   5.0525217e-01   5.1228705e-01   6.4315048e-01   6.2255758e-01   5.4206878e-01   5.7274533e-01   5.6008863e-01   4.9863542e-01   5.9672128e-01   5.6775807e-01   5.8936387e-01   6.4794446e-01   6.3607434e-01   5.8500432e-01   5.9036871e-01   4.9661732e-01   4.9434204e-01   4.7140034e-01   4.9022595e-01   4.8885488e-01   4.6168980e-01   4.7960770e-01   4.6499187e-01   4.8529126e-01   4.2938555e-01   4.1177505e-01
   4.5710112e-01   4.7908002e-01   4.4243852e-01   5.3907068e-01   5.4088053e-01   5.2662945e-01   4.4161386e-01   4.4900275e-01   5.0022904e-01   4.8213152e-01   4.9143418e-01   5.4615380e-01   4.9964622e-01   4.7108523e-01   4.3967697e-01   4.6433393e-01   5.2749327e-01   4.8906274e-01   4.7902324e-01   5.1589572e-01   5.5242218e-01   5.2557806e-01   5.0867538e-01   5.1396532e-01   5.6966329e-01   4.7218264e-01   4.6067128e-01   4.9898649e-01   4.5937120e-01   5.0975581e-01   5.6294995e-01   4.8654247e-01   4.9943677e-01   5.2427374e-01   7.0725525e-01   6.4257380e-01   6.1154841e-01   6.8722114e-01   4.3610626e-01   5.3514056e-01   6.3331613e-01   4.9069491e-01   6.3442575e-01   6.4053839e-01   6.7314568e-01   7.0603575e-01   5.4274707e-01   4.9857095e-01   5.7399036e-01   5.9495935e-01   4.9597230e-01   5.0915068e-01   5.4504040e-01   4.7346670e-01   4.7359236e-01   4.8124744e-01   4.7693005e-01   5.0486268e-01   4.9283138e-01   4.6817079e-01   0.0000000e+00   5.0578621e-01   4.3117422e-01   4.7163296e-01   4.8955948e-01   5.1864652e-01   6.4408581e-01   6.6912020e-01   5.4848631e-01   5.7072697e-01   5.3637207e-01   5.2168843e-01   6.0978391e-01   5.4308930e-01   5.6875937e-01   6.2262842e-01   5.7007178e-01   5.7977127e-01   5.5708795e-01   5.7303971e-01   4.8809000e-01   4.6528827e-01   4.9701537e-01   4.8362253e-01   4.3143713e-01   4.3882727e-01   4.6114916e-01   4.6190795e-01   4.3490578e-01   4.4890598e-01
   4.9188833e-01   4.9575674e-01   4.1400878e-01   5.1610893e-01   5.4962931e-01   5.0718579e-01   4.3525828e-01   4.5789906e-01   5.5451347e-01   4.9301406e-01   5.0762412e-01   5.7552547e-01   4.9542929e-01   4.8205122e-01   4.5509870e-01   4.7553455e-01   4.8970535e-01   5.3084684e-01   4.6759965e-01   5.1946212e-01   5.3361582e-01   5.4141904e-01   5.2121591e-01   4.9923186e-01   5.9875055e-01   5.1308120e-01   5.1779957e-01   5.3494450e-01   4.5770945e-01   5.2533710e-01   5.6795578e-01   4.7897320e-01   5.4810695e-01   5.3148166e-01   7.7006893e-01   8.2345708e-01   6.1562061e-01   6.7541903e-01   4.8894940e-01   5.6146509e-01   5.9280454e-01   5.4707937e-01   6.4172143e-01   6.6873330e-01   6.8730314e-01   6.6504193e-01   4.9292263e-01   5.1398657e-01   5.7435898e-01   5.8924060e-01   5.2974037e-01   5.4647257e-01   5.2949832e-01   5.2204503e-01   4.8416376e-01   4.8511538e-01   4.6776528e-01   4.7945767e-01   4.9610196e-01   5.1570785e-01   5.0578621e-01   0.0000000e+00   4.4087258e-01   4.6230184e-01   4.9756897e-01   5.3154453e-01   6.5112305e-01   6.4508401e-01   5.5888468e-01   5.8568314e-01   5.5399195e-01   5.2158823e-01   5.7745790e-01   5.5483379e-01   5.9761484e-01   6.2699164e-01   6.4349240e-01   5.8391315e-01   4.9755538e-01   5.7875076e-01   4.9170698e-01   4.9866631e-01   5.1672916e-01   5.0216387e-01   4.5386898e-01   4.7221378e-01   5.0736331e-01   4.7931702e-01   4.3853784e-01   4.4831021e-01
   4.4401367e-01   4.5633093e-01   4.3659781e-01   4.6361894e-01   4.7558610e-01   4.9633567e-01   3.8499618e-01   3.9576065e-01   5.2502859e-01   4.3807313e-01   4.6781968e-01   4.9332582e-01   4.2396904e-01   4.6200162e-01   4.0784232e-01   4.3219064e-01   4.7789814e-01   4.9650070e-01   4.8376080e-01   4.9115797e-01   5.3340891e-01   5.3500247e-01   5.2644075e-01   5.2390042e-01   5.0957939e-01   5.4371091e-01   5.0785512e-01   4.9186294e-01   4.6815226e-01   4.8741790e-01   5.5694338e-01   5.0672436e-01   5.6411790e-01   5.2886817e-01   6.1579585e-01   7.6935707e-01   6.0859120e-01   6.4471051e-01   4.5331198e-01   4.7825002e-01   5.6758651e-01   5.2238606e-01   6.1978282e-01   5.9134859e-01   6.8381295e-01   6.7358525e-01   4.9578844e-01   4.8696657e-01   5.3784904e-01   5.4237251e-01   4.8415196e-01   4.8398051e-01   4.8260337e-01   4.4617388e-01   3.8825016e-01   4.0439240e-01   4.1708530e-01   4.4911396e-01   4.4571311e-01   4.4842962e-01   4.3117422e-01   4.4087258e-01   0.0000000e+00   3.9589726e-01   4.0467355e-01   4.7484481e-01   5.6391852e-01   5.9217450e-01   5.0134835e-01   5.1780795e-01   5.1264874e-01   4.8483678e-01   5.6638927e-01   5.4411911e-01   6.1545573e-01   5.3020040e-01   5.8144378e-01   5.2639047e-01   4.4567469e-01   4.3168784e-01   4.5693784e-01   4.5678308e-01   4.8284573e-01   4.6154118e-01   3.8774132e-01   4.0196869e-01   4.1758513e-01   4.6235589e-01   4.2417499e-01   4.0962357e-01
   4.4551812e-01   4.8672313e-01   4.4983670e-01   5.2911974e-01   5.6002085e-01   4.9115561e-01   3.9785156e-01   4.0736884e-01   5.1143193e-01   4.3536578e-01   4.3321022e-01   5.4633124e-01   4.4538636e-01   4.5723541e-01   4.1407069e-01   4.2458433e-01   4.4716003e-01   4.6066643e-01   4.8408932e-01   4.6980579e-01   5.2484291e-01   5.0298885e-01   4.8593691e-01   4.7715001e-01   5.5892584e-01   4.7136198e-01   4.7279713e-01   4.1645373e-01   4.3779352e-01   4.9898692e-01   5.3938550e-01   4.8776957e-01   5.4583571e-01   5.6197561e-01   6.3962657e-01   6.1901375e-01   5.8890674e-01   6.2158032e-01   4.9227857e-01   5.0578170e-01   6.0747707e-01   5.4124263e-01   6.0213151e-01   6.3535441e-01   6.8546483e-01   6.5174343e-01   5.0177576e-01   4.8595116e-01   5.7228564e-01   5.3664801e-01   4.7489413e-01   4.9323455e-01   5.7242410e-01   4.8676010e-01   4.3269705e-01   4.2994389e-01   4.1901735e-01   4.4106252e-01   4.5045536e-01   4.9828312e-01   4.7163296e-01   4.6230184e-01   3.9589726e-01   0.0000000e+00   4.0951300e-01   4.8274491e-01   5.7205104e-01   6.0400949e-01   5.4016831e-01   5.6476775e-01   5.5260246e-01   4.8732404e-01   5.1777003e-01   5.5315645e-01   6.3220792e-01   6.3348290e-01   5.7873341e-01   5.7600920e-01   5.2421053e-01   4.6855812e-01   4.7535197e-01   4.7301786e-01   5.1880435e-01   5.1392589e-01   4.1317634e-01   4.2453067e-01   4.6739748e-01   4.4639524e-01   3.8260198e-01   3.8046795e-01
   4.3694216e-01   4.5398328e-01   4.1918838e-01   4.7695314e-01   5.0264615e-01   4.8941037e-01   3.6973136e-01   3.9794436e-01   5.5550799e-01   4.6684696e-01   4.7400934e-01   5.1395016e-01   4.4119459e-01   4.2523290e-01   4.4529247e-01   4.3670228e-01   5.0399645e-01   5.4684551e-01   4.8798646e-01   4.7075324e-01   5.3017532e-01   5.8953835e-01   4.8348201e-01   4.8468592e-01   5.6825201e-01   4.6784686e-01   4.6421319e-01   4.7079605e-01   4.5457668e-01   5.1971089e-01   5.5958662e-01   5.3762986e-01   5.5688777e-01   5.8471582e-01   6.4806916e-01   6.9682107e-01   5.4238133e-01   7.0053504e-01   5.1347192e-01   5.2540305e-01   6.4259580e-01   5.4090031e-01   6.2493483e-01   6.4808200e-01   6.8050093e-01   6.6032737e-01   4.8071152e-01   5.1273810e-01   5.6138844e-01   5.4308919e-01   4.9274232e-01   4.8083585e-01   6.0788999e-01   5.2712017e-01   4.4000765e-01   4.4800765e-01   4.0664176e-01   4.4105541e-01   4.8044953e-01   5.0525217e-01   4.8955948e-01   4.9756897e-01   4.0467355e-01   4.0951300e-01   0.0000000e+00   4.8335593e-01   5.9801265e-01   6.3023487e-01   5.4001254e-01   5.9320932e-01   5.4766571e-01   4.4276608e-01   5.5622364e-01   5.7414687e-01   5.6147280e-01   5.9293443e-01   5.9111024e-01   6.0987837e-01   5.4532120e-01   5.2616086e-01   4.4618212e-01   4.3867877e-01   4.8573841e-01   4.6704326e-01   4.1174129e-01   4.1843470e-01   4.6724759e-01   4.5582139e-01   3.8276440e-01   4.0291517e-01
   4.7808689e-01   5.0479834e-01   4.5256362e-01   5.1158140e-01   5.0518234e-01   5.0943441e-01   4.2263625e-01   4.6663237e-01   5.9213116e-01   5.2177233e-01   5.0833878e-01   5.4031554e-01   4.8028712e-01   4.7199239e-01   4.5458337e-01   4.7819911e-01   5.2603427e-01   5.2576695e-01   5.3314248e-01   5.2084319e-01   5.8332995e-01   6.5769382e-01   5.3824369e-01   5.5666586e-01   5.8059230e-01   5.7195670e-01   5.1709703e-01   4.7418193e-01   4.8850237e-01   5.6116443e-01   5.8019284e-01   5.4818375e-01   5.7100125e-01   5.7196348e-01   7.0880609e-01   7.0125897e-01   6.8395335e-01   6.2759819e-01   5.1990115e-01   5.3819696e-01   5.8832646e-01   5.2418988e-01   6.3060560e-01   6.8556021e-01   6.5594957e-01   6.9492494e-01   5.3126444e-01   5.7685950e-01   6.0029060e-01   6.0807119e-01   5.4434480e-01   5.0397601e-01   5.9942884e-01   5.1995129e-01   4.6661068e-01   4.8165405e-01   4.4320789e-01   5.1525564e-01   5.2178734e-01   5.1228705e-01   5.1864652e-01   5.3154453e-01   4.7484481e-01   4.8274491e-01   4.8335593e-01   0.0000000e+00   6.6079810e-01   6.6569190e-01   5.5449951e-01   6.2432085e-01   5.4816425e-01   5.4163339e-01   5.8994204e-01   5.6596904e-01   6.1813066e-01   6.4235653e-01   6.3195670e-01   6.6622402e-01   5.1935993e-01   5.9797366e-01   5.0053169e-01   4.8943000e-01   5.2129940e-01   5.5240786e-01   4.4198557e-01   4.7626478e-01   5.1261005e-01   5.0616291e-01   4.7655038e-01   4.5979072e-01
   6.2085131e-01   6.3789685e-01   5.3772233e-01   6.7083599e-01   7.0038804e-01   6.7224160e-01   5.8987480e-01   5.9213234e-01   7.1289678e-01   6.2906722e-01   6.9821809e-01   7.0880895e-01   6.0721475e-01   6.3030502e-01   6.0898796e-01   6.4940701e-01   6.5847246e-01   6.7077212e-01   6.6045538e-01   6.4348522e-01   7.8473286e-01   6.8222671e-01   6.6705478e-01   6.4161498e-01   7.1017114e-01   6.3271042e-01   6.7850832e-01   6.2753089e-01   6.3174936e-01   6.7596489e-01   7.1502207e-01   6.9277932e-01   6.8025671e-01   6.7602915e-01   8.9143097e-01   9.2927099e-01   8.3600288e-01   8.5722868e-01   6.7063763e-01   7.1979262e-01   8.1881050e-01   7.2676396e-01   8.1713750e-01   8.5468133e-01   8.0429002e-01   8.2593176e-01   7.0254589e-01   7.0870897e-01   7.3280195e-01   7.1947480e-01   6.7382128e-01   6.2318711e-01   6.8725521e-01   6.8038503e-01   6.0624352e-01   6.1937999e-01   5.9292803e-01   6.3759155e-01   6.6619758e-01   6.4315048e-01   6.4408581e-01   6.5112305e-01   5.6391852e-01   5.7205104e-01   5.9801265e-01   6.6079810e-01   0.0000000e+00   8.0373074e-01   6.7640958e-01   7.0852810e-01   6.6823109e-01   6.5344818e-01   7.2428631e-01   6.9913444e-01   7.5457825e-01   7.5379769e-01   7.5466438e-01   7.4972902e-01   6.9790017e-01   6.7576717e-01   6.5560706e-01   6.2237621e-01   6.6647148e-01   6.3702804e-01   5.8119351e-01   5.8202458e-01   6.2817497e-01   5.9390155e-01   5.8086898e-01   5.8674479e-01
   5.9424341e-01   6.5319214e-01   6.1817486e-01   6.5091790e-01   6.6443817e-01   7.1395918e-01   5.9122478e-01   6.4201429e-01   7.4739559e-01   6.2299393e-01   6.7715903e-01   6.7924518e-01   6.2517038e-01   6.3909131e-01   6.2673333e-01   6.2271603e-01   6.6613499e-01   6.9013464e-01   6.6664306e-01   6.4739178e-01   7.6096308e-01   6.5407697e-01   6.6527487e-01   6.7894603e-01   7.5162440e-01   6.8694965e-01   6.6030526e-01   5.8820355e-01   6.3181146e-01   6.6998729e-01   6.8483780e-01   6.9770377e-01   6.9539480e-01   6.7558197e-01   8.4741467e-01   8.5825786e-01   7.9677793e-01   8.1791802e-01   6.7950245e-01   6.9107146e-01   7.6929980e-01   7.6531228e-01   8.5118220e-01   8.6294752e-01   8.7192076e-01   8.5772904e-01   6.5588743e-01   6.9358030e-01   7.3137256e-01   7.5099434e-01   6.9064320e-01   6.3226317e-01   7.6152863e-01   6.6025282e-01   5.7753444e-01   6.3366531e-01   6.2972587e-01   6.5241936e-01   6.2901889e-01   6.2255758e-01   6.6912020e-01   6.4508401e-01   5.9217450e-01   6.0400949e-01   6.3023487e-01   6.6569190e-01   8.0373074e-01   0.0000000e+00   6.9151321e-01   7.0770870e-01   7.2395028e-01   6.8993102e-01   7.3774898e-01   7.2303613e-01   7.4068326e-01   6.9109632e-01   7.6546207e-01   7.4081350e-01   6.6552146e-01   6.5581288e-01   6.6181749e-01   6.5114578e-01   6.5762399e-01   6.0145802e-01   5.9128096e-01   5.9827939e-01   6.6610346e-01   6.4990599e-01   5.9416251e-01   5.9354323e-01
   5.3965794e-01   5.6609383e-01   4.9374028e-01   5.9040081e-01   6.5423394e-01   5.8519918e-01   4.7715720e-01   4.9495216e-01   6.1248991e-01   5.1899040e-01   6.1380060e-01   6.2169945e-01   5.4178770e-01   5.3571424e-01   5.7964710e-01   5.7003428e-01   5.8548877e-01   6.1534649e-01   5.4899052e-01   5.4479987e-01   6.2688701e-01   6.0051715e-01   5.8116103e-01   5.7561717e-01   6.5408746e-01   5.7539440e-01   5.5379471e-01   5.0044602e-01   5.4338471e-01   5.8170730e-01   5.7907244e-01   5.9281836e-01   6.0949450e-01   6.2741710e-01   8.1982198e-01   7.7968933e-01   6.9414698e-01   7.4803518e-01   5.6915492e-01   5.7840050e-01   6.2735608e-01   6.1480868e-01   6.9669349e-01   7.3872974e-01   7.5796074e-01   7.3495435e-01   5.7288606e-01   5.8027503e-01   5.9820134e-01   6.9920877e-01   5.9574026e-01   5.7931674e-01   6.5242112e-01   5.8601528e-01   5.0609711e-01   5.2473536e-01   5.5630106e-01   5.9074018e-01   5.7727920e-01   5.4206878e-01   5.4848631e-01   5.5888468e-01   5.0134835e-01   5.4016831e-01   5.4001254e-01   5.5449951e-01   6.7640958e-01   6.9151321e-01   0.0000000e+00   6.7546562e-01   6.0992238e-01   6.0460244e-01   6.5312575e-01   7.6571151e-01   5.5820367e-01   6.2080585e-01   6.7624974e-01   6.8431449e-01   6.8779192e-01   5.7936632e-01   5.2555522e-01   5.2536314e-01   5.1428851e-01   5.4669439e-01   4.9236590e-01   5.5963878e-01   6.0067952e-01   5.3011777e-01   4.8275972e-01   5.1521102e-01
   5.2356695e-01   6.0221821e-01   5.6168130e-01   6.0682309e-01   6.4359901e-01   5.7242912e-01   5.0018185e-01   5.2180209e-01   6.5186531e-01   5.7471940e-01   5.6447132e-01   5.5978912e-01   5.5968614e-01   5.4056009e-01   5.6497337e-01   5.2074452e-01   5.6565345e-01   5.9462767e-01   6.4410302e-01   6.0697859e-01   6.3800341e-01   6.6780041e-01   6.4522788e-01   6.2430072e-01   6.8939968e-01   6.1417220e-01   6.1060411e-01   5.2302902e-01   6.0324438e-01   6.3158315e-01   6.4170257e-01   5.8410395e-01   5.7963929e-01   6.1057533e-01   7.4220037e-01   8.1592767e-01   7.1668817e-01   7.4443597e-01   5.8388661e-01   5.3050044e-01   6.6477409e-01   6.1180283e-01   7.2585550e-01   7.2594514e-01   7.7245529e-01   7.7734388e-01   6.2491134e-01   5.5868739e-01   6.7568017e-01   6.5870106e-01   5.6125185e-01   6.4084932e-01   6.1857625e-01   5.8708225e-01   4.9243241e-01   5.3855488e-01   5.9750718e-01   6.1039693e-01   5.5213949e-01   5.7274533e-01   5.7072697e-01   5.8568314e-01   5.1780795e-01   5.6476775e-01   5.9320932e-01   6.2432085e-01   7.0852810e-01   7.0770870e-01   6.7546562e-01   0.0000000e+00   6.1262449e-01   5.6198757e-01   6.8199503e-01   6.5747422e-01   6.6228203e-01   7.9616030e-01   6.3616157e-01   6.4677300e-01   7.2448649e-01   6.4058752e-01   5.2281018e-01   5.7047819e-01   5.8377554e-01   5.9281303e-01   5.3761643e-01   5.6348670e-01   5.8120329e-01   5.4302155e-01   5.2262777e-01   5.4455986e-01
   5.5101508e-01   5.8098655e-01   5.0974687e-01   6.1222086e-01   6.0689013e-01   6.3111365e-01   5.2756196e-01   5.4385773e-01   6.2609966e-01   5.3455174e-01   6.3559161e-01   5.8769557e-01   5.3142731e-01   5.5034072e-01   5.1955643e-01   5.0493573e-01   5.6554657e-01   6.0553844e-01   5.5397404e-01   5.3987381e-01   6.8918916e-01   5.8613423e-01   5.5301888e-01   5.6927179e-01   6.5872832e-01   5.3263648e-01   5.6103808e-01   5.2732977e-01   5.4734539e-01   5.7288142e-01   6.2161825e-01   6.0079933e-01   5.8238800e-01   5.8172212e-01   8.2128206e-01   9.9656208e-01   6.7765511e-01   6.8595493e-01   5.5636523e-01   6.5394059e-01   6.8477507e-01   6.3125171e-01   7.1357364e-01   7.3452033e-01   8.0484866e-01   7.6080726e-01   5.9350478e-01   5.5215783e-01   6.8030353e-01   6.8644242e-01   6.1008315e-01   6.1455599e-01   6.4382148e-01   5.6181755e-01   5.1779261e-01   5.0359036e-01   5.2656612e-01   5.2882097e-01   5.7164332e-01   5.6008863e-01   5.3637207e-01   5.5399195e-01   5.1264874e-01   5.5260246e-01   5.4766571e-01   5.4816425e-01   6.6823109e-01   7.2395028e-01   6.0992238e-01   6.1262449e-01   0.0000000e+00   5.9095139e-01   6.3368530e-01   6.1445875e-01   7.2604390e-01   7.3722846e-01   6.5244014e-01   6.5024051e-01   6.1476524e-01   6.0508307e-01   5.6109202e-01   5.7389424e-01   5.8677720e-01   5.5975885e-01   5.0574449e-01   5.3793518e-01   6.0977817e-01   5.8139619e-01   5.1225007e-01   5.2069534e-01
   4.8461317e-01   4.9838405e-01   4.6109501e-01   5.1204843e-01   5.7931571e-01   5.4794972e-01   4.2731074e-01   4.3973272e-01   5.4502490e-01   5.1611722e-01   5.3205957e-01   5.3082549e-01   4.8784806e-01   4.9156917e-01   4.7796721e-01   5.0658202e-01   5.4010636e-01   5.3154991e-01   5.0510964e-01   5.5684834e-01   5.9368200e-01   5.1240190e-01   5.4880716e-01   5.7743735e-01   6.6635143e-01   5.1827950e-01   5.5973199e-01   5.0050218e-01   5.4712498e-01   5.5228813e-01   5.9336279e-01   5.9139822e-01   5.9678697e-01   5.5128936e-01   7.3285545e-01   8.4324167e-01   6.7253053e-01   6.6042891e-01   5.2724805e-01   5.6680759e-01   6.0521500e-01   5.9412328e-01   6.5170325e-01   6.8920700e-01   7.0522867e-01   6.6777936e-01   5.6086164e-01   5.0273710e-01   6.5031008e-01   6.1633590e-01   5.2326360e-01   5.3743642e-01   6.5659422e-01   5.7478897e-01   4.7414592e-01   5.1519091e-01   4.8573725e-01   4.9843459e-01   5.1181443e-01   4.9863542e-01   5.2168843e-01   5.2158823e-01   4.8483678e-01   4.8732404e-01   4.4276608e-01   5.4163339e-01   6.5344818e-01   6.8993102e-01   6.0460244e-01   5.6198757e-01   5.9095139e-01   0.0000000e+00   6.0069697e-01   5.8927063e-01   6.6824087e-01   6.5699733e-01   6.7307219e-01   6.5083121e-01   5.4982315e-01   5.3139974e-01   5.2837029e-01   5.4886584e-01   5.1406238e-01   5.2416296e-01   4.4915399e-01   4.6753124e-01   4.7862818e-01   5.4004251e-01   4.6031626e-01   4.5202220e-01
   5.6662645e-01   6.3544112e-01   5.5412670e-01   6.6705452e-01   6.9667236e-01   6.3071926e-01   5.4125184e-01   6.3092834e-01   7.1327929e-01   6.4136388e-01   6.6572341e-01   6.8266665e-01   5.9574208e-01   5.9107299e-01   5.3961405e-01   5.4812304e-01   6.5301297e-01   6.4509542e-01   5.8015049e-01   6.0611313e-01   6.4787047e-01   6.4004859e-01   6.0173831e-01   6.1865604e-01   6.7597068e-01   5.6843907e-01   5.5392949e-01   4.9897318e-01   5.4774863e-01   5.5228591e-01   5.5921675e-01   5.9102757e-01   6.0576620e-01   5.9870483e-01   7.1620576e-01   7.4002339e-01   6.7054920e-01   7.0413220e-01   5.2561491e-01   5.9334521e-01   6.5973379e-01   5.3483376e-01   6.9378807e-01   6.9062463e-01   7.5452623e-01   7.1287826e-01   5.7742017e-01   5.5983912e-01   6.4700726e-01   6.3335593e-01   5.7549838e-01   5.7545259e-01   6.9538228e-01   6.0147058e-01   5.0838020e-01   4.8007976e-01   5.2578513e-01   5.8203332e-01   5.2148318e-01   5.9672128e-01   6.0978391e-01   5.7745790e-01   5.6638927e-01   5.1777003e-01   5.5622364e-01   5.8994204e-01   7.2428631e-01   7.3774898e-01   6.5312575e-01   6.8199503e-01   6.3368530e-01   6.0069697e-01   0.0000000e+00   6.8955731e-01   7.6018268e-01   6.7745521e-01   7.1936588e-01   7.2714466e-01   6.9143356e-01   5.7024849e-01   5.9992326e-01   6.1043493e-01   6.5713931e-01   6.4779471e-01   5.7357438e-01   5.2496206e-01   5.4242996e-01   6.7599355e-01   6.0456446e-01   5.7046946e-01
   5.4019992e-01   6.0523510e-01   5.4495097e-01   6.0494559e-01   6.8800470e-01   6.0732022e-01   5.2129200e-01   5.7435756e-01   6.9654859e-01   5.7971415e-01   6.1749071e-01   6.0954183e-01   5.5372352e-01   5.6520752e-01   5.8919665e-01   5.9339757e-01   5.6377962e-01   6.0910134e-01   6.2183665e-01   6.3280047e-01   6.6265834e-01   6.5721373e-01   6.1552601e-01   5.9076428e-01   7.0703680e-01   6.0722471e-01   5.6662399e-01   5.4100825e-01   5.8535768e-01   5.8841352e-01   6.1179766e-01   6.0628259e-01   6.1185520e-01   6.0238433e-01   7.5633159e-01   8.4769624e-01   7.1433557e-01   7.7312303e-01   5.6184614e-01   6.0172048e-01   6.7732359e-01   6.0154610e-01   7.1365991e-01   7.2523742e-01   7.4822978e-01   7.1540560e-01   5.9986238e-01   5.8464584e-01   6.8758062e-01   6.8338327e-01   5.7525539e-01   5.4041622e-01   7.0201890e-01   6.4715559e-01   5.1117451e-01   5.4945299e-01   5.3069228e-01   5.6599229e-01   5.7027074e-01   5.6775807e-01   5.4308930e-01   5.5483379e-01   5.4411911e-01   5.5315645e-01   5.7414687e-01   5.6596904e-01   6.9913444e-01   7.2303613e-01   7.6571151e-01   6.5747422e-01   6.1445875e-01   5.8927063e-01   6.8955731e-01   0.0000000e+00   7.4686428e-01   6.6327881e-01   7.1631551e-01   6.1702045e-01   5.5999617e-01   5.4163040e-01   5.7485153e-01   5.8446647e-01   6.2394425e-01   6.4028010e-01   5.3738103e-01   5.3374472e-01   5.4098270e-01   6.1109536e-01   5.8661637e-01   5.3427193e-01
   6.3394733e-01   5.8391352e-01   5.7568102e-01   6.0587248e-01   6.7485227e-01   6.6260728e-01   4.8322739e-01   5.8189066e-01   6.6798941e-01   6.0530444e-01   5.8506371e-01   6.0954013e-01   6.0066489e-01   5.3010154e-01   5.9449910e-01   5.5750375e-01   6.1254613e-01   5.8022968e-01   6.0712092e-01   6.1491492e-01   6.4348094e-01   6.7997206e-01   6.4111395e-01   5.6238031e-01   5.9550644e-01   6.5379563e-01   5.4043232e-01   5.4700780e-01   5.5849023e-01   5.8991917e-01   6.3953483e-01   6.4358879e-01   6.0012623e-01   6.5417931e-01   8.3058047e-01   9.4149979e-01   6.8298800e-01   7.7684421e-01   6.6999340e-01   5.9161799e-01   7.3869067e-01   6.2448263e-01   7.1260285e-01   7.4022207e-01   8.3706469e-01   8.1841536e-01   6.2574536e-01   6.1117992e-01   6.8263839e-01   7.4146811e-01   6.2828379e-01   6.3397503e-01   6.3216280e-01   6.7664667e-01   5.8921610e-01   5.4328123e-01   5.7779511e-01   6.6082360e-01   6.6775961e-01   5.8936387e-01   5.6875937e-01   5.9761484e-01   6.1545573e-01   6.3220792e-01   5.6147280e-01   6.1813066e-01   7.5457825e-01   7.4068326e-01   5.5820367e-01   6.6228203e-01   7.2604390e-01   6.6824087e-01   7.6018268e-01   7.4686428e-01   0.0000000e+00   6.5923975e-01   8.1009825e-01   7.3743388e-01   6.8505477e-01   5.9859493e-01   5.9464245e-01   6.1665752e-01   7.2839521e-01   6.8678387e-01   6.1713412e-01   6.5031160e-01   6.2006338e-01   5.6851875e-01   5.5146814e-01   5.5132727e-01
   5.7598115e-01   6.2119329e-01   5.6005331e-01   6.6422299e-01   6.0992800e-01   6.0480589e-01   5.8197690e-01   6.2596537e-01   6.5657511e-01   5.5587365e-01   6.1642912e-01   6.6207967e-01   5.6889173e-01   5.6715313e-01   5.6915458e-01   5.6550434e-01   6.6258965e-01   6.0060628e-01   5.6841370e-01   5.8692787e-01   6.2629892e-01   6.0229593e-01   5.5326628e-01   6.0490850e-01   6.8305809e-01   6.1459253e-01   5.4649942e-01   4.9283313e-01   5.2168575e-01   6.1913946e-01   6.4532265e-01   6.2354102e-01   6.6819126e-01   6.7236453e-01   8.4973104e-01   9.9363564e-01   7.7307612e-01   6.9785112e-01   6.6900762e-01   5.9045204e-01   7.2834688e-01   7.0219898e-01   6.9638058e-01   8.2442072e-01   8.2939581e-01   8.1880585e-01   6.2152060e-01   5.1782355e-01   7.3284344e-01   6.9813324e-01   5.2341596e-01   5.4248953e-01   6.9868883e-01   5.2116688e-01   4.9311348e-01   5.4446921e-01   5.4062455e-01   5.4863019e-01   6.3999438e-01   6.4794446e-01   6.2262842e-01   6.2699164e-01   5.3020040e-01   6.3348290e-01   5.9293443e-01   6.4235653e-01   7.5379769e-01   6.9109632e-01   6.2080585e-01   7.9616030e-01   7.3722846e-01   6.5699733e-01   6.7745521e-01   6.6327881e-01   6.5923975e-01   0.0000000e+00   7.3059892e-01   7.2546226e-01   5.7016300e-01   5.1859972e-01   5.1279480e-01   5.5874874e-01   6.1947405e-01   5.6936098e-01   5.3429397e-01   5.2281195e-01   4.8678653e-01   5.3586955e-01   5.2384333e-01   5.0723066e-01
   5.7041375e-01   6.3129313e-01   5.9452985e-01   6.4155455e-01   6.6998382e-01   6.5723789e-01   5.3499521e-01   5.6504204e-01   6.6940582e-01   5.6368430e-01   6.5705535e-01   6.9208334e-01   6.2578843e-01   6.4838079e-01   6.0774463e-01   5.8676573e-01   6.5462223e-01   6.6434114e-01   6.6311461e-01   6.7760280e-01   7.2521108e-01   6.6654886e-01   6.5254962e-01   6.5301569e-01   6.9516237e-01   6.3835854e-01   6.3813770e-01   6.2605886e-01   6.2051539e-01   6.7431317e-01   6.9482588e-01   6.9250816e-01   7.4751731e-01   6.8834258e-01   8.7554014e-01   9.6188496e-01   7.9230241e-01   7.3268372e-01   6.8844471e-01   6.1524672e-01   7.3533871e-01   8.0862207e-01   7.6617742e-01   8.6922639e-01   8.6012653e-01   8.3367965e-01   6.4311457e-01   6.2020015e-01   7.7540799e-01   7.1089500e-01   6.2265052e-01   6.3739568e-01   7.2601024e-01   6.5042427e-01   5.5319274e-01   6.0234618e-01   5.6659643e-01   6.4043866e-01   6.4607274e-01   6.3607434e-01   5.7007178e-01   6.4349240e-01   5.8144378e-01   5.7873341e-01   5.9111024e-01   6.3195670e-01   7.5466438e-01   7.6546207e-01   6.7624974e-01   6.3616157e-01   6.5244014e-01   6.7307219e-01   7.1936588e-01   7.1631551e-01   8.1009825e-01   7.3059892e-01   0.0000000e+00   7.1113439e-01   6.3451574e-01   5.8105999e-01   6.0585906e-01   6.1380234e-01   6.2691291e-01   6.0128352e-01   5.7181712e-01   6.1329765e-01   6.6400634e-01   6.0855973e-01   5.6536223e-01   5.5263675e-01
   5.4009377e-01   5.9732229e-01   5.4377706e-01   6.0108901e-01   6.6028625e-01   6.4889445e-01   5.1574613e-01   5.4715087e-01   6.5139489e-01   5.8922651e-01   6.0868636e-01   6.2624947e-01   5.9535225e-01   6.3358520e-01   6.0269976e-01   5.9402604e-01   5.9330970e-01   6.5453902e-01   5.7826935e-01   6.3772620e-01   7.1668257e-01   6.2991350e-01   6.4903434e-01   6.1976781e-01   6.7608166e-01   5.8518407e-01   6.0902444e-01   5.5976515e-01   5.6164000e-01   6.4492444e-01   6.6490923e-01   6.4869551e-01   6.4994501e-01   6.3291336e-01   7.5632641e-01   8.2707793e-01   7.0319521e-01   6.8854665e-01   5.7766878e-01   6.2469634e-01   6.9419920e-01   6.7722171e-01   6.9523084e-01   7.6559601e-01   7.8926091e-01   7.6214506e-01   6.1000043e-01   5.8995386e-01   7.3129552e-01   6.7235845e-01   5.8882551e-01   6.2880414e-01   6.8141272e-01   6.2260764e-01   5.3645890e-01   5.5173053e-01   5.5994641e-01   5.7897336e-01   5.7890397e-01   5.8500432e-01   5.7977127e-01   5.8391315e-01   5.2639047e-01   5.7600920e-01   6.0987837e-01   6.6622402e-01   7.4972902e-01   7.4081350e-01   6.8431449e-01   6.4677300e-01   6.5024051e-01   6.5083121e-01   7.2714466e-01   6.1702045e-01   7.3743388e-01   7.2546226e-01   7.1113439e-01   0.0000000e+00   6.3998068e-01   5.6107973e-01   6.1214942e-01   5.8949082e-01   6.3997728e-01   6.1173095e-01   5.8161878e-01   6.1425516e-01   6.5417156e-01   6.3167716e-01   5.5879621e-01   5.5006992e-01
   4.5585687e-01   5.5118067e-01   4.6386996e-01   5.0539175e-01   6.1973099e-01   5.4794508e-01   4.0872039e-01   5.0797231e-01   6.2215924e-01   5.2234116e-01   5.0716743e-01   5.8307858e-01   5.0008350e-01   5.4839979e-01   5.0131422e-01   5.6897649e-01   5.2478896e-01   6.1173236e-01   4.9233642e-01   5.7552566e-01   7.4818432e-01   6.3299364e-01   4.8688512e-01   5.4038796e-01   6.4479960e-01   4.7083860e-01   5.2509046e-01   4.5643969e-01   4.5926488e-01   6.2892258e-01   6.7829631e-01   5.3365344e-01   6.1530821e-01   5.9979580e-01   8.7942488e-01   7.8659588e-01   6.9749763e-01   6.8703219e-01   6.4336873e-01   5.7070351e-01   6.6116744e-01   6.8022560e-01   6.3824258e-01   7.5576730e-01   7.0253263e-01   7.0486503e-01   6.0083316e-01   5.2293597e-01   6.5618361e-01   6.1650291e-01   5.7311741e-01   5.9648045e-01   7.4544885e-01   6.4530227e-01   4.9515483e-01   5.0792414e-01   5.2346764e-01   5.3480318e-01   5.8110082e-01   5.9036871e-01   5.5708795e-01   4.9755538e-01   4.4567469e-01   5.2421053e-01   5.4532120e-01   5.1935993e-01   6.9790017e-01   6.6552146e-01   6.8779192e-01   7.2448649e-01   6.1476524e-01   5.4982315e-01   6.9143356e-01   5.5999617e-01   6.8505477e-01   5.7016300e-01   6.3451574e-01   6.3998068e-01   0.0000000e+00   4.5086491e-01   5.3848053e-01   5.1726196e-01   5.1071235e-01   4.9650215e-01   4.9947943e-01   4.9112943e-01   4.6187437e-01   4.0832300e-01   4.3096354e-01   4.3132299e-01
   4.1014126e-01   5.3279389e-01   4.3255258e-01   4.5997860e-01   4.8469590e-01   5.4953842e-01   4.0197168e-01   4.2751110e-01   5.1042389e-01   4.9681923e-01   5.6395376e-01   5.8288889e-01   5.0123415e-01   5.3969191e-01   5.1145716e-01   5.0888769e-01   5.1071712e-01   5.9521578e-01   5.0697922e-01   5.3139712e-01   5.7547715e-01   5.8185731e-01   5.0235841e-01   4.8672732e-01   5.5129116e-01   4.5008318e-01   4.5443798e-01   4.4392373e-01   4.5942156e-01   5.2044014e-01   5.4057948e-01   5.1901139e-01   6.1570315e-01   5.5437851e-01   7.4817746e-01   8.3604739e-01   6.5214118e-01   6.5859654e-01   5.6408086e-01   5.4390613e-01   5.8337720e-01   6.6325430e-01   6.3595234e-01   7.2085066e-01   7.0656715e-01   6.9034211e-01   4.8225672e-01   4.8543913e-01   6.3643566e-01   6.2838752e-01   5.3143168e-01   5.4392249e-01   6.0337538e-01   5.4844430e-01   4.4786521e-01   4.1759084e-01   4.5701446e-01   4.5704582e-01   5.5474389e-01   4.9661732e-01   5.7303971e-01   5.7875076e-01   4.3168784e-01   4.6855812e-01   5.2616086e-01   5.9797366e-01   6.7576717e-01   6.5581288e-01   5.7936632e-01   6.4058752e-01   6.0508307e-01   5.3139974e-01   5.7024849e-01   5.4163040e-01   5.9859493e-01   5.1859972e-01   5.8105999e-01   5.6107973e-01   4.5086491e-01   0.0000000e+00   4.9570526e-01   3.8521615e-01   4.0480271e-01   4.9664117e-01   4.7649844e-01   4.7339361e-01   5.0349224e-01   4.7416333e-01   3.9722968e-01   4.5408194e-01
   4.5759089e-01   4.9920927e-01   4.4408932e-01   5.1718860e-01   5.4815477e-01   5.1769807e-01   4.1872613e-01   4.5078326e-01   5.2021140e-01   4.5888423e-01   5.0194786e-01   5.4644666e-01   4.5847152e-01   4.9101988e-01   4.6809744e-01   4.6864452e-01   5.0109408e-01   5.1401936e-01   4.8846956e-01   5.1158199e-01   6.5167999e-01   6.0391613e-01   5.5342219e-01   5.2698595e-01   5.8557417e-01   5.0009020e-01   4.4868680e-01   4.3460256e-01   4.6175102e-01   5.1479625e-01   5.4850106e-01   5.2201054e-01   5.5762628e-01   5.4748850e-01   6.9907338e-01   7.5686477e-01   5.9628961e-01   5.9145234e-01   4.9136453e-01   4.8116863e-01   5.8503673e-01   6.3474720e-01   5.9813919e-01   6.4634756e-01   7.0171802e-01   6.8824187e-01   5.1441464e-01   4.7392185e-01   6.5879060e-01   6.3197812e-01   5.1959191e-01   5.0965496e-01   5.8321911e-01   5.5021058e-01   4.8803020e-01   4.6992775e-01   4.8475609e-01   4.9022667e-01   5.1761315e-01   4.9434204e-01   4.8809000e-01   4.9170698e-01   4.5693784e-01   4.7535197e-01   4.4618212e-01   5.0053169e-01   6.5560706e-01   6.6181749e-01   5.2555522e-01   5.2281018e-01   5.6109202e-01   5.2837029e-01   5.9992326e-01   5.7485153e-01   5.9464245e-01   5.1279480e-01   6.0585906e-01   6.1214942e-01   5.3848053e-01   4.9570526e-01   0.0000000e+00   4.7017982e-01   4.9334294e-01   4.9094652e-01   4.1200963e-01   4.3819236e-01   4.5505910e-01   4.7311081e-01   4.1967929e-01   4.3415092e-01
   4.6142696e-01   4.9298671e-01   4.6023500e-01   5.0835128e-01   5.1587610e-01   5.0285553e-01   4.1131769e-01   4.5303386e-01   5.0787338e-01   4.8543445e-01   5.0687621e-01   5.5537447e-01   4.6634517e-01   4.8510287e-01   4.6953481e-01   4.6845391e-01   5.1013180e-01   5.6006250e-01   4.8472921e-01   5.0814194e-01   6.6483948e-01   5.4832181e-01   5.2530604e-01   5.0374023e-01   5.6533499e-01   5.0151117e-01   5.0622483e-01   4.8271627e-01   5.1404029e-01   5.4661120e-01   5.6459710e-01   5.1139737e-01   5.3889492e-01   5.2636988e-01   6.5602269e-01   7.5630250e-01   6.0724752e-01   6.0436288e-01   4.7454520e-01   4.8359753e-01   6.1998929e-01   5.8003277e-01   6.0853055e-01   6.4122250e-01   6.9534252e-01   6.6292968e-01   4.9071719e-01   4.5088220e-01   6.4244632e-01   5.6954748e-01   4.9690700e-01   5.1449914e-01   5.5948781e-01   5.3418541e-01   4.6296356e-01   4.7498351e-01   4.5249541e-01   4.7753917e-01   5.1355892e-01   4.7140034e-01   4.6528827e-01   4.9866631e-01   4.5678308e-01   4.7301786e-01   4.3867877e-01   4.8943000e-01   6.2237621e-01   6.5114578e-01   5.2536314e-01   5.7047819e-01   5.7389424e-01   5.4886584e-01   6.1043493e-01   5.8446647e-01   6.1665752e-01   5.5874874e-01   6.1380234e-01   5.8949082e-01   5.1726196e-01   3.8521615e-01   4.7017982e-01   0.0000000e+00   5.0879082e-01   5.1135690e-01   4.4281148e-01   4.6321308e-01   4.8153062e-01   4.7542320e-01   4.2477805e-01   4.4024168e-01
   5.1184445e-01   5.0369467e-01   4.4576338e-01   5.1602470e-01   5.6571767e-01   5.4458480e-01   4.6688919e-01   4.9916300e-01   5.5247161e-01   4.7226407e-01   5.2827303e-01   5.4163415e-01   4.5855433e-01   5.2929829e-01   5.0996535e-01   5.4621268e-01   5.3009257e-01   5.2767948e-01   4.7205029e-01   5.1313237e-01   7.1675320e-01   5.3869690e-01   6.0123097e-01   6.0068274e-01   5.6959784e-01   4.8719748e-01   4.8168895e-01   4.5682958e-01   5.1709709e-01   5.4311483e-01   6.2856632e-01   5.4653024e-01   6.0273653e-01   6.1850464e-01   6.9796996e-01   7.1907409e-01   6.1895578e-01   6.4612845e-01   5.4705625e-01   5.2432374e-01   5.6587563e-01   6.2672837e-01   6.1584947e-01   7.1053359e-01   7.6761324e-01   7.2538390e-01   5.4335894e-01   5.0573346e-01   6.4031356e-01   5.9770448e-01   5.0335737e-01   5.0201638e-01   6.0424693e-01   5.9630433e-01   4.6805453e-01   4.6426965e-01   4.8760810e-01   4.9341288e-01   5.2918306e-01   4.9022595e-01   4.9701537e-01   5.1672916e-01   4.8284573e-01   5.1880435e-01   4.8573841e-01   5.2129940e-01   6.6647148e-01   6.5762399e-01   5.1428851e-01   5.8377554e-01   5.8677720e-01   5.1406238e-01   6.5713931e-01   6.2394425e-01   7.2839521e-01   6.1947405e-01   6.2691291e-01   6.3997728e-01   5.1071235e-01   4.0480271e-01   4.9334294e-01   5.0879082e-01   0.0000000e+00   5.9408970e-01   4.6927552e-01   4.7532852e-01   4.7999369e-01   4.7483928e-01   4.3433038e-01   4.6392207e-01
   4.5619119e-01   4.8762497e-01   4.6006478e-01   5.0364917e-01   5.2012305e-01   5.2494182e-01   4.0663991e-01   4.2811471e-01   5.0768584e-01   4.9425327e-01   4.9505567e-01   5.4628830e-01   4.8476259e-01   5.0641492e-01   4.6175416e-01   4.6293466e-01   5.0368082e-01   5.0494817e-01   4.3938467e-01   5.2389379e-01   6.3698207e-01   5.6127702e-01   5.4754927e-01   5.3926691e-01   6.2474923e-01   5.1764799e-01   4.9623878e-01   4.4693879e-01   5.1511020e-01   5.1381372e-01   6.0204292e-01   5.1160424e-01   5.6333789e-01   5.6390076e-01   7.2357299e-01   7.8646251e-01   6.2207760e-01   6.2359853e-01   5.5540376e-01   5.3817750e-01   5.9333305e-01   6.3194213e-01   6.2967120e-01   6.7745442e-01   7.2045363e-01   7.1698034e-01   5.1558665e-01   4.9891255e-01   6.2287324e-01   5.9853669e-01   5.1125473e-01   5.0600884e-01   6.0214631e-01   5.9273582e-01   4.7739583e-01   4.5316533e-01   4.6670280e-01   4.5742395e-01   4.9275999e-01   4.8885488e-01   4.8362253e-01   5.0216387e-01   4.6154118e-01   5.1392589e-01   4.6704326e-01   5.5240786e-01   6.3702804e-01   6.0145802e-01   5.4669439e-01   5.9281303e-01   5.5975885e-01   5.2416296e-01   6.4779471e-01   6.4028010e-01   6.8678387e-01   5.6936098e-01   6.0128352e-01   6.1173095e-01   4.9650215e-01   4.9664117e-01   4.9094652e-01   5.1135690e-01   5.9408970e-01   0.0000000e+00   4.6627593e-01   4.6863510e-01   4.7176393e-01   4.5431306e-01   4.4802671e-01   4.5763322e-01
   4.0335877e-01   4.3198034e-01   3.8664027e-01   4.5441668e-01   4.6670771e-01   4.8046989e-01   3.8074692e-01   4.1166821e-01   4.7672845e-01   4.4400868e-01   4.7291452e-01   4.5761732e-01   3.9769827e-01   4.3607046e-01   4.1442284e-01   4.0843360e-01   4.7193000e-01   4.7464827e-01   4.4331053e-01   4.6212463e-01   5.5506811e-01   4.3228404e-01   4.7586815e-01   4.4885518e-01   5.1518951e-01   4.4211344e-01   4.5850134e-01   4.0685965e-01   4.5418060e-01   4.7406772e-01   5.0878925e-01   4.6839361e-01   5.3030623e-01   4.8747834e-01   6.7384342e-01   6.1627297e-01   5.8511700e-01   5.9858630e-01   4.9394042e-01   4.4550036e-01   5.6291704e-01   5.9122543e-01   5.5526160e-01   6.0923995e-01   6.3838811e-01   6.2482326e-01   4.4854614e-01   4.3310178e-01   5.8688035e-01   5.4701645e-01   4.6358122e-01   4.7103352e-01   4.8307699e-01   4.8512031e-01   4.1988933e-01   3.9270241e-01   4.1912607e-01   4.4889293e-01   4.5673482e-01   4.6168980e-01   4.3143713e-01   4.5386898e-01   3.8774132e-01   4.1317634e-01   4.1174129e-01   4.4198557e-01   5.8119351e-01   5.9128096e-01   4.9236590e-01   5.3761643e-01   5.0574449e-01   4.4915399e-01   5.7357438e-01   5.3738103e-01   6.1713412e-01   5.3429397e-01   5.7181712e-01   5.8161878e-01   4.9947943e-01   4.7649844e-01   4.1200963e-01   4.4281148e-01   4.6927552e-01   4.6627593e-01   0.0000000e+00   4.1117514e-01   4.2205407e-01   4.0582056e-01   3.9121902e-01   4.0178041e-01
   4.2007993e-01   4.5675525e-01   4.1376703e-01   4.8902538e-01   4.8272509e-01   4.5365726e-01   3.9075081e-01   4.1505465e-01   4.9302168e-01   4.4108660e-01   5.1404501e-01   4.9172028e-01   4.2172502e-01   4.4798153e-01   4.2880591e-01   4.5908657e-01   4.7197571e-01   4.9948922e-01   4.5367055e-01   4.9098111e-01   5.4320077e-01   5.6593463e-01   4.9959558e-01   4.6383854e-01   5.4802217e-01   4.9117254e-01   4.6708388e-01   4.1458109e-01   4.6886368e-01   4.9818732e-01   4.9718895e-01   4.9548534e-01   5.5759509e-01   5.1310301e-01   6.6908504e-01   5.8631100e-01   6.3417671e-01   5.5268137e-01   4.9349293e-01   4.9636943e-01   5.8115441e-01   5.3557474e-01   5.5450432e-01   6.6761302e-01   6.6308400e-01   6.5997390e-01   5.0112666e-01   4.7504812e-01   6.0658191e-01   5.8074110e-01   4.6563073e-01   4.7719312e-01   5.3374083e-01   5.1109327e-01   4.2255783e-01   4.2597915e-01   4.3901858e-01   4.5157103e-01   4.7185144e-01   4.7960770e-01   4.3882727e-01   4.7221378e-01   4.0196869e-01   4.2453067e-01   4.1843470e-01   4.7626478e-01   5.8202458e-01   5.9827939e-01   5.5963878e-01   5.6348670e-01   5.3793518e-01   4.6753124e-01   5.2496206e-01   5.3374472e-01   6.5031160e-01   5.2281195e-01   6.1329765e-01   6.1425516e-01   4.9112943e-01   4.7339361e-01   4.3819236e-01   4.6321308e-01   4.7532852e-01   4.6863510e-01   4.1117514e-01   0.0000000e+00   4.5360555e-01   4.1882941e-01   4.0737498e-01   4.1727917e-01
   4.3084001e-01   5.0603390e-01   4.2158295e-01   4.7880627e-01   4.7693443e-01   4.9651145e-01   4.0816977e-01   4.1960324e-01   5.1592268e-01   4.6123081e-01   4.9605560e-01   4.9364946e-01   4.4516550e-01   4.6500101e-01   4.4071458e-01   4.6501778e-01   4.4788309e-01   5.1074605e-01   4.9422247e-01   5.0651930e-01   5.8188366e-01   5.2842248e-01   5.0306437e-01   4.8782362e-01   5.6570183e-01   5.0022391e-01   4.5309939e-01   4.5564015e-01   4.7263786e-01   5.3259531e-01   5.8760532e-01   5.3945835e-01   5.5725101e-01   5.2477797e-01   6.7878722e-01   7.0680047e-01   5.8103238e-01   6.1624506e-01   5.0034558e-01   4.8873806e-01   5.9621101e-01   5.4126272e-01   5.7346970e-01   6.4047594e-01   7.1209555e-01   6.9791130e-01   5.1013578e-01   5.0191214e-01   6.3255438e-01   5.7159743e-01   5.1070510e-01   5.2718164e-01   5.1554528e-01   5.1295142e-01   4.3731351e-01   4.3467373e-01   4.3857425e-01   4.7408740e-01   5.2194040e-01   4.6499187e-01   4.6114916e-01   5.0736331e-01   4.1758513e-01   4.6739748e-01   4.6724759e-01   5.1261005e-01   6.2817497e-01   6.6610346e-01   6.0067952e-01   5.8120329e-01   6.0977817e-01   4.7862818e-01   5.4242996e-01   5.4098270e-01   6.2006338e-01   4.8678653e-01   6.6400634e-01   6.5417156e-01   4.6187437e-01   5.0349224e-01   4.5505910e-01   4.8153062e-01   4.7999369e-01   4.7176393e-01   4.2205407e-01   4.5360555e-01   0.0000000e+00   4.1983815e-01   4.1193963e-01   4.4178538e-01
   4.6898593e-01   4.7589611e-01   4.4459804e-01   5.2016862e-01   5.0794880e-01   5.4334934e-01   4.4781152e-01   4.4215378e-01   5.3875043e-01   4.7954422e-01   4.4837555e-01   4.6273893e-01   4.0221729e-01   4.7968854e-01   4.3325134e-01   5.0527405e-01   4.9431539e-01   5.4246690e-01   5.0999797e-01   5.7592932e-01   6.4007263e-01   5.0517578e-01   5.2718896e-01   5.3180003e-01   5.9526591e-01   4.7486308e-01   4.4330481e-01   4.3871106e-01   4.9855666e-01   5.4427601e-01   5.6373258e-01   5.3081588e-01   5.2507398e-01   5.3249751e-01   8.0031863e-01   7.0606697e-01   6.0080775e-01   6.0426568e-01   4.9936288e-01   4.6341675e-01   5.8521885e-01   5.1680692e-01   5.5549235e-01   6.2660697e-01   6.9802870e-01   6.9609388e-01   5.4536861e-01   4.9669731e-01   6.0605696e-01   5.8556397e-01   5.0525090e-01   5.0641007e-01   5.5731338e-01   5.3937113e-01   4.5735893e-01   4.9054514e-01   4.9500908e-01   4.9886511e-01   4.7069558e-01   4.8529126e-01   4.6190795e-01   4.7931702e-01   4.6235589e-01   4.4639524e-01   4.5582139e-01   5.0616291e-01   5.9390155e-01   6.4990599e-01   5.3011777e-01   5.4302155e-01   5.8139619e-01   5.4004251e-01   6.7599355e-01   6.1109536e-01   5.6851875e-01   5.3586955e-01   6.0855973e-01   6.3167716e-01   4.0832300e-01   4.7416333e-01   4.7311081e-01   4.7542320e-01   4.7483928e-01   4.5431306e-01   4.0582056e-01   4.1882941e-01   4.1983815e-01   0.0000000e+00   4.1823976e-01   4.4466892e-01
   4.2458104e-01   4.5183596e-01   3.8982901e-01   4.6701756e-01   4.8510078e-01   4.6859934e-01   3.7687860e-01   4.0162784e-01   5.1605317e-01   3.8797561e-01   4.6358192e-01   4.8551010e-01   3.9408074e-01   4.4994651e-01   3.8261697e-01   4.1705893e-01   4.0670362e-01   4.7057966e-01   4.2955222e-01   4.8988613e-01   6.0882608e-01   5.2194539e-01   4.6481527e-01   4.5850828e-01   5.5777749e-01   4.2857623e-01   4.2076174e-01   4.6935672e-01   4.9460054e-01   4.7833718e-01   5.4207290e-01   4.7186217e-01   5.0413176e-01   4.9226319e-01   7.1801983e-01   7.2964212e-01   5.6461351e-01   5.7866080e-01   4.3274017e-01   4.2885244e-01   5.2650022e-01   5.9146123e-01   5.5237358e-01   6.2760123e-01   6.5055715e-01   6.8277963e-01   5.0277242e-01   4.5986093e-01   5.7903855e-01   5.7797912e-01   4.8274028e-01   4.8369847e-01   5.4348189e-01   5.1507668e-01   4.2329415e-01   4.1900260e-01   4.0404553e-01   4.3429733e-01   4.9238788e-01   4.2938555e-01   4.3490578e-01   4.3853784e-01   4.2417499e-01   3.8260198e-01   3.8276440e-01   4.7655038e-01   5.8086898e-01   5.9416251e-01   4.8275972e-01   5.2262777e-01   5.1225007e-01   4.6031626e-01   6.0456446e-01   5.8661637e-01   5.5146814e-01   5.2384333e-01   5.6536223e-01   5.5879621e-01   4.3096354e-01   3.9722968e-01   4.1967929e-01   4.2477805e-01   4.3433038e-01   4.4802671e-01   3.9121902e-01   4.0737498e-01   4.1193963e-01   4.1823976e-01   0.0000000e+00   4.0164163e-01
   4.6705994e-01   4.4132584e-01   3.9353251e-01   4.5733647e-01   4.5207815e-01   5.0335723e-01   3.8902587e-01   4.2268131e-01   5.1430139e-01   4.2880813e-01   4.4389874e-01   4.7108596e-01   3.9648416e-01   4.5062074e-01   4.3150218e-01   4.1073297e-01   4.7333660e-01   4.7049411e-01   4.4309409e-01   4.7717274e-01   5.3102068e-01   5.3994904e-01   4.6770359e-01   4.9697222e-01   5.6874786e-01   4.3382646e-01   4.2695647e-01   3.9165850e-01   4.8195085e-01   4.8799142e-01   5.1663768e-01   4.4083103e-01   5.2153692e-01   4.8617771e-01   6.7320264e-01   7.1519939e-01   5.7714317e-01   5.6571520e-01   4.6162615e-01   4.5941823e-01   6.0715326e-01   5.9459051e-01   5.5920565e-01   6.5235206e-01   6.6797142e-01   6.2107769e-01   4.6321931e-01   4.6884363e-01   5.9706380e-01   5.9394023e-01   4.7905869e-01   4.5161854e-01   5.0583187e-01   5.2221778e-01   4.0951367e-01   4.3413634e-01   4.1207016e-01   4.4021557e-01   4.7159083e-01   4.1177505e-01   4.4890598e-01   4.4831021e-01   4.0962357e-01   3.8046795e-01   4.0291517e-01   4.5979072e-01   5.8674479e-01   5.9354323e-01   5.1521102e-01   5.4455986e-01   5.2069534e-01   4.5202220e-01   5.7046946e-01   5.3427193e-01   5.5132727e-01   5.0723066e-01   5.5263675e-01   5.5006992e-01   4.3132299e-01   4.5408194e-01   4.3415092e-01   4.4024168e-01   4.6392207e-01   4.5763322e-01   4.0178041e-01   4.1727917e-01   4.4178538e-01   4.4466892e-01   4.0164163e-01   0.0000000e+00
