# Supplementary material for: Autistic traits and individual brain differences: functional network efficiency reflects attentional and social impairments, structural nodal efficiencies index systemising and theory-of-mind skills
Source: Mol Autism. 2021 Jan 21;12:3. doi: 10.1186/s13229-020-00377-8 (PMC7818759; doi:10.1186/s13229-020-00377-8)
Supplement: Supplementary file 9 — Additional file 9. Brain-behaviour correlations. README file detailing data curation; AAL-90 region masks in NIfTI format; spreadseehts of Spearman correlations; code and data for the correlational analysis. [file 13229_2020_377_MOESM9_ESM.zip › Paul_Arora_et_al_data/Physiological/BBC/analysis/Diffusion_Analaysis/adj_matrixes/Connectivity_Probability_weighted/fixnormed_Connection_Matrix_sym_aHU0237.txt]

   0.0000000e+00   3.8167131e-01   4.3834908e-01   4.3739014e-01   4.8958804e-01   5.2196376e-01   3.7931302e-01   3.7855525e-01   4.5617414e-01   4.6179246e-01   5.3895901e-01   4.6651360e-01   4.7418823e-01   4.3636917e-01   4.2496100e-01   4.6385258e-01   4.8185178e-01   4.6953101e-01   4.5077384e-01   4.7229709e-01   6.0987713e-01   5.2180901e-01   4.7092329e-01   4.8930283e-01   5.4817279e-01   4.0980817e-01   4.5223986e-01   4.2819840e-01   4.3455179e-01   4.4188587e-01   4.9044984e-01   4.8383953e-01   4.7725302e-01   5.2152930e-01   5.2748157e-01   6.8667763e-01   5.6543866e-01   5.3111110e-01   4.7415612e-01   4.2950423e-01   5.0290436e-01   6.2611660e-01   4.9679594e-01   5.2428934e-01   4.9226279e-01   5.4221202e-01   4.7072821e-01   4.4306716e-01   4.7276172e-01   5.1179608e-01   4.4190760e-01   4.5535248e-01   4.7552409e-01   4.1364117e-01   4.2441176e-01   4.1660646e-01   3.8633959e-01   3.8956148e-01   4.1612995e-01   4.1602929e-01   4.1799675e-01   4.4478914e-01   4.1825723e-01   3.5559419e-01   4.2701029e-01   4.6071362e-01   4.9726339e-01   5.2087744e-01   4.2163303e-01   4.7122537e-01   5.3156328e-01   5.1524748e-01   5.5284928e-01   5.3237265e-01   6.4591677e-01   6.7418008e-01   6.1470120e-01   5.7364175e-01   4.7848385e-01   5.3655383e-01   4.1211866e-01   4.1357264e-01   4.5757611e-01   4.6798705e-01   4.1882721e-01   4.3466344e-01   3.9336525e-01   4.1992879e-01   3.9745008e-01   3.9731519e-01
   3.8167131e-01   0.0000000e+00   4.3891241e-01   4.2250276e-01   4.8822623e-01   4.8567694e-01   3.6192075e-01   3.5547217e-01   4.0237855e-01   4.2199109e-01   4.9762898e-01   4.4836528e-01   4.4396432e-01   4.5305529e-01   4.4651716e-01   4.8352767e-01   4.9770579e-01   4.5555990e-01   4.6071788e-01   4.8107831e-01   5.2812017e-01   4.8280119e-01   4.6868294e-01   4.7746110e-01   5.4075554e-01   4.3730797e-01   4.6091644e-01   4.3487239e-01   4.4383310e-01   4.2309038e-01   5.0903514e-01   4.5868479e-01   4.4790592e-01   4.8024969e-01   5.5641134e-01   6.6734087e-01   5.7218313e-01   5.3943866e-01   4.6126462e-01   4.5838777e-01   6.1830634e-01   5.8142387e-01   4.7798402e-01   5.4428232e-01   4.8164256e-01   5.3331282e-01   4.7173962e-01   4.2648720e-01   4.5745033e-01   4.9026339e-01   4.1012679e-01   4.3947407e-01   4.6761356e-01   3.9399365e-01   4.2381755e-01   4.2313877e-01   4.0631143e-01   4.0630726e-01   4.4764550e-01   4.4282255e-01   4.1032427e-01   4.4492194e-01   4.0958968e-01   3.6399827e-01   4.4937004e-01   4.5866309e-01   5.0928831e-01   5.3040211e-01   4.3229474e-01   5.0251265e-01   5.0473692e-01   5.3252132e-01   5.6232561e-01   5.7945443e-01   6.4748756e-01   6.5863813e-01   6.2118583e-01   5.6488877e-01   4.5283999e-01   5.1252014e-01   4.3538956e-01   4.3549749e-01   4.6274573e-01   4.8167164e-01   4.1931280e-01   4.0715739e-01   3.7115999e-01   4.2352525e-01   3.8138099e-01   4.0623051e-01
   4.3834908e-01   4.3891241e-01   0.0000000e+00   4.4986723e-01   5.2807300e-01   5.2105197e-01   4.2058296e-01   3.9018827e-01   4.4085835e-01   4.2524199e-01   5.2283184e-01   4.9121446e-01   4.8072715e-01   4.5447288e-01   4.4314851e-01   4.6994129e-01   4.7598662e-01   4.4348070e-01   4.6055303e-01   4.8632009e-01   5.6535697e-01   5.4775519e-01   4.7837415e-01   4.9085833e-01   5.4913472e-01   4.9764306e-01   4.6695478e-01   4.3446417e-01   4.5643260e-01   4.7772610e-01   5.3578675e-01   5.0266665e-01   5.0601941e-01   5.1852190e-01   6.4626761e-01   7.4384276e-01   6.2254717e-01   5.5837017e-01   4.5688336e-01   5.0881485e-01   5.6422906e-01   6.2638409e-01   4.7925837e-01   5.3532213e-01   4.7776970e-01   5.6652970e-01   5.1421927e-01   4.6640255e-01   4.7763094e-01   4.9180492e-01   4.2779935e-01   4.7314343e-01   5.1133401e-01   4.5916991e-01   4.5635095e-01   4.3296938e-01   4.2133898e-01   4.0446665e-01   4.8560424e-01   4.7252291e-01   4.2799568e-01   4.4368076e-01   4.5452678e-01   3.9827081e-01   4.7110455e-01   4.5792547e-01   5.4766706e-01   5.3524196e-01   4.4241882e-01   5.4319181e-01   5.4979220e-01   5.6052150e-01   6.0685622e-01   5.7017829e-01   7.6936308e-01   6.8217954e-01   6.6077474e-01   5.9688058e-01   4.6203717e-01   4.5664643e-01   4.6846997e-01   4.8854696e-01   4.7729413e-01   5.0921979e-01   4.3477104e-01   4.5026921e-01   4.2803567e-01   5.1015167e-01   4.2892060e-01   4.5854172e-01
   4.3739014e-01   4.2250276e-01   4.4986723e-01   0.0000000e+00   5.3018351e-01   4.8097120e-01   4.2206284e-01   4.0134254e-01   4.8612598e-01   4.8979386e-01   5.1450649e-01   5.3131118e-01   5.2095403e-01   4.7276556e-01   4.7387002e-01   5.2048661e-01   4.9923391e-01   4.8179266e-01   4.9972503e-01   5.2411981e-01   5.3427663e-01   5.0583300e-01   5.2278733e-01   5.1535020e-01   5.8876810e-01   5.0788808e-01   4.8483803e-01   4.7239556e-01   4.9320876e-01   4.7506828e-01   5.4685478e-01   5.3526638e-01   5.0078399e-01   5.5446709e-01   5.7384700e-01   7.2083414e-01   6.2666814e-01   6.1663985e-01   5.0054915e-01   5.0666910e-01   5.6908130e-01   5.7120937e-01   4.8319769e-01   5.7667085e-01   5.3441615e-01   5.8834235e-01   5.2196538e-01   4.8365577e-01   5.1657549e-01   5.2170298e-01   4.7784023e-01   4.8224927e-01   5.0102704e-01   4.3667957e-01   4.6594360e-01   4.5544466e-01   4.2345529e-01   4.4635544e-01   4.9425349e-01   4.7626037e-01   4.3150501e-01   4.7764930e-01   4.8281791e-01   4.0227896e-01   4.7469718e-01   4.9984739e-01   5.5243413e-01   5.3402368e-01   4.3853741e-01   5.0511993e-01   5.8198875e-01   5.5147187e-01   6.0344001e-01   5.8809413e-01   6.4882937e-01   7.0791844e-01   6.9510233e-01   5.7647683e-01   5.1163309e-01   4.7752456e-01   4.5456238e-01   4.7032997e-01   4.8025600e-01   5.3165620e-01   4.3120596e-01   4.5506977e-01   4.0527653e-01   5.0248526e-01   4.2459922e-01   4.4587511e-01
   4.8958804e-01   4.8822623e-01   5.2807300e-01   5.3018351e-01   0.0000000e+00   5.8186144e-01   4.3709620e-01   4.3308300e-01   4.9030943e-01   5.2256632e-01   5.6909919e-01   6.0306286e-01   5.7351001e-01   5.4917082e-01   5.1608906e-01   5.6221478e-01   5.2814317e-01   5.6117449e-01   5.5093436e-01   5.5570531e-01   5.0294252e-01   5.7342798e-01   5.6342531e-01   5.9970740e-01   5.7709998e-01   5.0759790e-01   5.0896555e-01   5.2639289e-01   5.3131657e-01   5.2156955e-01   5.5027355e-01   5.7942050e-01   5.7457893e-01   5.5864352e-01   6.0759677e-01   7.9527646e-01   6.2923458e-01   6.0722583e-01   5.5953511e-01   5.6570848e-01   6.5800877e-01   6.0470250e-01   6.0118841e-01   6.1998342e-01   5.6928387e-01   6.4086960e-01   5.2436682e-01   5.0541062e-01   5.6250030e-01   5.8745964e-01   5.0596917e-01   5.5015792e-01   6.3920550e-01   5.3668088e-01   5.0554326e-01   4.7623035e-01   4.9232247e-01   4.8011350e-01   5.3173442e-01   5.2874908e-01   4.8190879e-01   5.2250431e-01   5.1618816e-01   4.9459624e-01   4.8689259e-01   5.2246610e-01   5.8854552e-01   5.8538958e-01   4.9718805e-01   5.6656315e-01   6.0177109e-01   6.3372451e-01   7.1934241e-01   6.7306826e-01   8.1355328e-01   6.7408047e-01   6.9935193e-01   6.3484657e-01   5.7398581e-01   5.3392406e-01   4.7891504e-01   5.4014302e-01   5.4944597e-01   5.9262053e-01   4.7661942e-01   5.1068625e-01   4.6200030e-01   5.3847442e-01   4.1537700e-01   5.0312724e-01
   5.2196376e-01   4.8567694e-01   5.2105197e-01   4.8097120e-01   5.8186144e-01   0.0000000e+00   4.5097150e-01   4.9324415e-01   5.8993061e-01   5.5021749e-01   5.6304400e-01   5.6097510e-01   5.3982912e-01   5.1653253e-01   5.5775994e-01   5.4730986e-01   5.8904235e-01   5.1996003e-01   5.6873345e-01   5.7319165e-01   6.0502874e-01   5.6442730e-01   5.8408402e-01   5.8917899e-01   6.4451725e-01   4.7728107e-01   4.5665137e-01   5.8880818e-01   6.0040989e-01   5.0344380e-01   6.0964771e-01   5.7352746e-01   5.4542637e-01   6.1613917e-01   6.3681274e-01   7.5170904e-01   6.4222161e-01   6.1961896e-01   5.9331470e-01   4.7014275e-01   6.6378172e-01   6.2680295e-01   5.0587833e-01   6.0385333e-01   5.2952621e-01   6.3781122e-01   4.9586548e-01   4.7881454e-01   5.4400641e-01   5.3316057e-01   5.0321639e-01   5.2921133e-01   6.5079122e-01   5.6087978e-01   5.1907233e-01   4.8173751e-01   5.0103263e-01   4.3966277e-01   4.8815570e-01   4.8549504e-01   4.3358341e-01   5.6267267e-01   5.4735601e-01   4.8585559e-01   4.6319231e-01   5.5096486e-01   6.5381149e-01   6.3786737e-01   4.6245614e-01   6.3037718e-01   6.8008683e-01   6.9279366e-01   6.5443926e-01   6.8019436e-01   9.1321118e-01   7.8740857e-01   7.5634415e-01   6.9305310e-01   6.2397864e-01   6.2946141e-01   5.5640232e-01   5.3001648e-01   5.7418922e-01   5.7882624e-01   4.6244926e-01   5.1018813e-01   4.2389656e-01   5.2877036e-01   4.8925784e-01   5.0927194e-01
   3.7931302e-01   3.6192075e-01   4.2058296e-01   4.2206284e-01   4.3709620e-01   4.5097150e-01   0.0000000e+00   3.6308114e-01   4.3377796e-01   4.1004070e-01   4.3436539e-01   4.4611570e-01   4.1889744e-01   4.4139857e-01   4.3892393e-01   4.4132809e-01   4.8580019e-01   4.2481990e-01   4.1873682e-01   4.4393273e-01   4.7373405e-01   4.8298000e-01   4.4402027e-01   4.8701771e-01   5.2692061e-01   4.5843337e-01   3.9157225e-01   4.0369625e-01   4.0887133e-01   3.8510347e-01   4.7381777e-01   4.4310602e-01   4.6963459e-01   4.5802494e-01   5.0885766e-01   6.0755266e-01   5.2758206e-01   5.3738553e-01   4.4419705e-01   4.1703151e-01   5.8816088e-01   5.1554894e-01   4.4262445e-01   4.9942284e-01   4.6194337e-01   5.2800115e-01   4.1457406e-01   3.8523983e-01   4.1532586e-01   4.5103544e-01   4.1836607e-01   4.2792485e-01   4.7711366e-01   4.2765722e-01   4.0072739e-01   3.6016029e-01   3.6424588e-01   3.6064264e-01   4.2322035e-01   4.2275593e-01   3.7264919e-01   3.9877641e-01   3.7577560e-01   3.3860727e-01   3.7651026e-01   3.9689310e-01   4.7474220e-01   4.8605583e-01   4.0022672e-01   4.9166358e-01   4.6887103e-01   5.2151154e-01   5.3981458e-01   5.6424673e-01   6.8233095e-01   5.9584245e-01   5.8700978e-01   5.9357247e-01   4.6083473e-01   4.6264664e-01   3.9825083e-01   4.1032363e-01   4.0981374e-01   4.1844953e-01   3.7776744e-01   4.0262313e-01   3.6449705e-01   3.8905769e-01   3.6408939e-01   4.0021581e-01
   3.7855525e-01   3.5547217e-01   3.9018827e-01   4.0134254e-01   4.3308300e-01   4.9324415e-01   3.6308114e-01   0.0000000e+00   4.4203953e-01   3.9853308e-01   4.5259275e-01   5.0687880e-01   4.1580765e-01   4.0409610e-01   4.1976677e-01   4.4239161e-01   4.3272968e-01   4.3544626e-01   4.3986124e-01   4.4914396e-01   4.6069987e-01   5.0820853e-01   4.5288899e-01   4.5152481e-01   5.0718105e-01   4.3984476e-01   4.0070310e-01   4.0935710e-01   4.0971050e-01   3.9875989e-01   4.5947791e-01   4.2722643e-01   4.6287325e-01   4.6900736e-01   6.0192328e-01   5.8576278e-01   5.0444382e-01   5.4309343e-01   4.4192874e-01   4.3217249e-01   5.3118997e-01   6.0121029e-01   4.4448307e-01   4.9429691e-01   4.6168157e-01   5.3941338e-01   4.3652070e-01   3.9639579e-01   4.3854729e-01   4.3734355e-01   4.2266779e-01   4.3625076e-01   4.7689100e-01   3.9861491e-01   3.8914363e-01   3.7980051e-01   3.5594435e-01   3.6627257e-01   4.0813499e-01   4.2183583e-01   3.6681970e-01   3.8630461e-01   3.9634114e-01   3.4101275e-01   4.2386958e-01   4.1044232e-01   4.9165688e-01   5.0761559e-01   3.9152751e-01   4.7355136e-01   5.4113336e-01   5.3530570e-01   5.5987390e-01   5.2843131e-01   5.9602550e-01   5.4481893e-01   6.1877020e-01   5.5780788e-01   3.7460396e-01   4.4347440e-01   4.2123802e-01   4.1015484e-01   4.2422570e-01   4.1616763e-01   3.8062451e-01   4.0728147e-01   3.7074836e-01   4.0372792e-01   3.8020976e-01   4.0669864e-01
   4.5617414e-01   4.0237855e-01   4.4085835e-01   4.8612598e-01   4.9030943e-01   5.8993061e-01   4.3377796e-01   4.4203953e-01   0.0000000e+00   4.5262126e-01   4.8168191e-01   4.9965999e-01   4.6261182e-01   4.9179963e-01   4.7704652e-01   5.0223399e-01   5.1810329e-01   5.0042398e-01   4.8777933e-01   5.1236096e-01   5.0260465e-01   5.2361368e-01   5.0493356e-01   5.2772725e-01   5.6494475e-01   4.9538752e-01   5.0715761e-01   4.6097715e-01   4.4846859e-01   4.6471237e-01   5.7228381e-01   4.9611277e-01   5.2928814e-01   5.3588864e-01   5.6237289e-01   6.6744081e-01   6.3464577e-01   5.7731440e-01   4.9025566e-01   5.5763128e-01   6.2625953e-01   7.3466498e-01   4.7777668e-01   5.2039583e-01   5.1407279e-01   6.1467690e-01   4.9171467e-01   4.6222805e-01   5.0792095e-01   5.4516607e-01   4.8146301e-01   4.7904005e-01   5.3086051e-01   4.5308040e-01   4.2475636e-01   4.6402360e-01   4.0092321e-01   4.0731840e-01   4.7354203e-01   4.8557616e-01   4.1946698e-01   4.7779947e-01   4.8360015e-01   3.9398500e-01   4.6378969e-01   4.7547619e-01   5.4292399e-01   5.8242859e-01   4.4682186e-01   4.9167764e-01   5.5623222e-01   4.8234163e-01   5.6405064e-01   6.0549683e-01   6.9947105e-01   6.3242704e-01   6.8700563e-01   5.9432192e-01   4.3987747e-01   4.9987946e-01   4.6368371e-01   4.6771661e-01   4.9582934e-01   4.9089097e-01   4.4506618e-01   4.4877896e-01   3.8260969e-01   4.7637621e-01   4.4711622e-01   4.4819013e-01
   4.6179246e-01   4.2199109e-01   4.2524199e-01   4.8979386e-01   5.2256632e-01   5.5021749e-01   4.1004070e-01   3.9853308e-01   4.5262126e-01   0.0000000e+00   5.0776966e-01   4.8852808e-01   4.8145441e-01   4.6928381e-01   4.7104851e-01   5.1969509e-01   5.4373397e-01   5.2526548e-01   4.9426519e-01   4.8952417e-01   6.7564643e-01   5.2822088e-01   4.9808886e-01   5.5163411e-01   5.5437393e-01   4.8660646e-01   4.8590342e-01   4.7096610e-01   5.0022929e-01   5.0802096e-01   5.5803821e-01   5.3949219e-01   4.9785308e-01   5.1877235e-01   5.2897975e-01   6.5091385e-01   5.8796695e-01   5.7110749e-01   5.6126024e-01   5.3267785e-01   6.8142995e-01   7.3055307e-01   5.3555293e-01   5.8410525e-01   4.9873608e-01   5.7263313e-01   5.1167288e-01   4.7310486e-01   4.5994208e-01   4.9368420e-01   4.8596814e-01   4.8730556e-01   5.1057110e-01   4.3031661e-01   4.8547094e-01   4.8323379e-01   4.1684734e-01   4.1066074e-01   4.5062688e-01   4.5961840e-01   4.1845650e-01   4.5078837e-01   4.8701241e-01   4.2945038e-01   4.5817269e-01   4.9163352e-01   5.6742187e-01   5.8269017e-01   4.8659156e-01   5.5297942e-01   5.8496678e-01   4.7774547e-01   5.8434212e-01   6.1229526e-01   8.0261464e-01   6.3759640e-01   6.7463395e-01   5.8868132e-01   4.6522056e-01   5.6585064e-01   4.8671680e-01   5.1025420e-01   5.1173094e-01   5.2833472e-01   4.3923118e-01   4.6959955e-01   4.1169143e-01   4.6044112e-01   4.5995994e-01   4.4089566e-01
   5.3895901e-01   4.9762898e-01   5.2283184e-01   5.1450649e-01   5.6909919e-01   5.6304400e-01   4.3436539e-01   4.5259275e-01   4.8168191e-01   5.0776966e-01   0.0000000e+00   5.2758981e-01   5.2205849e-01   5.2017134e-01   5.5571095e-01   5.5547782e-01   6.0401141e-01   5.7339448e-01   5.7602132e-01   5.7435827e-01   6.7791855e-01   5.5061495e-01   5.8008062e-01   5.9168507e-01   6.1889825e-01   5.4218510e-01   5.1376449e-01   4.9254814e-01   5.3818471e-01   5.4015772e-01   6.0540971e-01   5.4431019e-01   5.1960133e-01   5.9042122e-01   6.4668037e-01   7.8304090e-01   6.9416539e-01   5.9945898e-01   5.8217565e-01   5.5550751e-01   6.8406900e-01   7.6466977e-01   5.9104263e-01   6.2866352e-01   6.0522867e-01   6.5316529e-01   6.0509761e-01   5.4116780e-01   5.7202453e-01   6.0552411e-01   5.5237217e-01   4.9525100e-01   5.6822662e-01   4.7932239e-01   4.9603881e-01   4.6818118e-01   4.4607609e-01   4.6418594e-01   5.1129176e-01   4.9676634e-01   4.8437781e-01   5.2131005e-01   4.9635368e-01   4.3919184e-01   5.0109525e-01   5.2447219e-01   6.3212052e-01   6.0563881e-01   5.0297764e-01   5.5228341e-01   6.3084721e-01   5.8119172e-01   6.4912084e-01   6.4278869e-01   7.5961680e-01   6.8896551e-01   7.1842645e-01   7.0245424e-01   5.4606328e-01   5.8965321e-01   5.1051443e-01   5.2566779e-01   5.5882244e-01   5.4379813e-01   5.0263066e-01   5.5265366e-01   4.3434864e-01   4.9554570e-01   4.5974133e-01   5.0177324e-01
   4.6651360e-01   4.4836528e-01   4.9121446e-01   5.3131118e-01   6.0306286e-01   5.6097510e-01   4.4611570e-01   5.0687880e-01   4.9965999e-01   4.8852808e-01   5.2758981e-01   0.0000000e+00   5.5140397e-01   4.8582397e-01   5.0434053e-01   5.3223223e-01   5.6928388e-01   5.7286124e-01   5.7469706e-01   5.8393588e-01   6.6476444e-01   5.4353850e-01   5.6722405e-01   5.7067208e-01   6.5358563e-01   5.3720154e-01   5.2645283e-01   5.4267640e-01   5.2705805e-01   5.2028110e-01   6.3238933e-01   5.7590343e-01   5.5573250e-01   5.8258901e-01   6.4803893e-01   7.3411170e-01   6.2365259e-01   6.0532041e-01   5.4052126e-01   4.9961012e-01   7.3531671e-01   6.6887181e-01   5.5471296e-01   6.1008705e-01   5.6747621e-01   6.2568059e-01   5.4651935e-01   4.8557394e-01   5.2331658e-01   5.5482495e-01   4.7371053e-01   5.0084475e-01   5.0143893e-01   4.1421883e-01   4.4943860e-01   4.7064377e-01   4.4533118e-01   4.8171484e-01   4.9530532e-01   5.0598652e-01   4.5618329e-01   4.7421943e-01   4.8158497e-01   4.2038993e-01   4.9318722e-01   5.0305718e-01   5.5018532e-01   5.9617421e-01   4.9423489e-01   5.5015165e-01   6.0608811e-01   5.5779227e-01   6.5314582e-01   6.6213235e-01   7.7290259e-01   6.5081006e-01   6.7568118e-01   6.4658111e-01   5.1580549e-01   5.1733511e-01   4.6148086e-01   4.8538996e-01   5.0192652e-01   5.1282990e-01   4.8683930e-01   4.9176300e-01   4.5734226e-01   4.8723981e-01   4.2676429e-01   4.7714345e-01
   4.7418823e-01   4.4396432e-01   4.8072715e-01   5.2095403e-01   5.7351001e-01   5.3982912e-01   4.1889744e-01   4.1580765e-01   4.6261182e-01   4.8145441e-01   5.2205849e-01   5.5140397e-01   0.0000000e+00   4.9610160e-01   5.1798605e-01   5.0358343e-01   5.1871748e-01   4.8068359e-01   4.8794579e-01   5.1554717e-01   5.9752120e-01   5.2772248e-01   5.1839024e-01   5.4397662e-01   6.0775815e-01   5.2872997e-01   4.5395546e-01   4.8665507e-01   4.8922054e-01   4.6531110e-01   5.8147597e-01   5.0050213e-01   5.0837140e-01   4.7770520e-01   6.1955627e-01   6.8284389e-01   6.0302662e-01   5.7126842e-01   5.2001468e-01   4.8995226e-01   6.3128333e-01   6.9424586e-01   5.0113357e-01   5.4504254e-01   5.1904460e-01   5.9916987e-01   5.2005965e-01   5.0282906e-01   5.1494176e-01   5.6395060e-01   4.5859813e-01   4.8589098e-01   4.8444287e-01   4.5722294e-01   4.5360573e-01   4.6620176e-01   4.5646399e-01   4.5300230e-01   5.1058734e-01   4.9034776e-01   4.6858331e-01   4.2884313e-01   4.7309226e-01   4.3601623e-01   5.0019825e-01   5.1916334e-01   5.7460894e-01   5.7618073e-01   4.9709692e-01   5.6340714e-01   6.0244067e-01   5.5627712e-01   6.1279076e-01   6.8092150e-01   8.2757794e-01   6.4503026e-01   6.3514162e-01   6.2480930e-01   4.2981538e-01   5.1873227e-01   4.8275188e-01   4.8554986e-01   4.9771624e-01   5.5570219e-01   4.2841901e-01   4.6860970e-01   4.6370013e-01   4.7118516e-01   4.3788586e-01   4.7786700e-01
   4.3636917e-01   4.5305529e-01   4.5447288e-01   4.7276556e-01   5.4917082e-01   5.1653253e-01   4.4139857e-01   4.0409610e-01   4.9179963e-01   4.6928381e-01   5.2017134e-01   4.8582397e-01   4.9610160e-01   0.0000000e+00   4.8814622e-01   5.1647608e-01   4.7518328e-01   5.0414814e-01   5.0147508e-01   5.1984751e-01   4.2896569e-01   5.3157420e-01   4.8125177e-01   4.9727392e-01   5.6495368e-01   5.1728485e-01   4.6965761e-01   4.7746212e-01   4.8488843e-01   4.8228425e-01   5.3462922e-01   4.6631440e-01   4.9938968e-01   5.1221095e-01   6.3955937e-01   6.7256215e-01   5.6377383e-01   5.3935275e-01   4.7711044e-01   4.8964439e-01   6.5350292e-01   6.5522977e-01   4.9060233e-01   5.8836186e-01   5.3269749e-01   5.7238626e-01   5.1316076e-01   4.5775740e-01   4.8739940e-01   5.4596736e-01   4.5118341e-01   4.8604943e-01   4.6891425e-01   4.6000826e-01   4.5191515e-01   4.2979402e-01   4.2057080e-01   4.3780081e-01   4.7429735e-01   4.9343970e-01   4.2232504e-01   4.3760401e-01   4.4834386e-01   3.9801134e-01   4.7950822e-01   5.1103258e-01   5.5417085e-01   5.3375679e-01   4.9265826e-01   5.7122230e-01   6.0258373e-01   6.1370111e-01   5.7685214e-01   6.2911107e-01   7.4879935e-01   5.9812787e-01   6.6343782e-01   6.5791808e-01   4.6318140e-01   5.1591549e-01   4.5530822e-01   4.9128857e-01   4.8879657e-01   5.7356738e-01   4.3543099e-01   4.5433372e-01   4.5847825e-01   4.5254669e-01   4.4110933e-01   4.6532919e-01
   4.2496100e-01   4.4651716e-01   4.4314851e-01   4.7387002e-01   5.1608906e-01   5.5775994e-01   4.3892393e-01   4.1976677e-01   4.7704652e-01   4.7104851e-01   5.5571095e-01   5.0434053e-01   5.1798605e-01   4.8814622e-01   0.0000000e+00   4.9032016e-01   4.6770324e-01   4.2329709e-01   4.6237815e-01   5.3258348e-01   4.9474512e-01   5.5264545e-01   5.1883955e-01   5.0293337e-01   5.7845774e-01   4.8467887e-01   4.4942139e-01   4.8233900e-01   5.0014691e-01   5.0974632e-01   5.6168291e-01   5.2657550e-01   5.1301243e-01   5.2667428e-01   6.1985814e-01   7.5059523e-01   5.5506055e-01   5.6128225e-01   4.8393254e-01   4.8295889e-01   7.0678053e-01   6.3616086e-01   4.9395248e-01   5.5195912e-01   5.1382028e-01   5.6170126e-01   4.7844944e-01   4.4383455e-01   5.0410835e-01   5.3156903e-01   4.5861191e-01   4.7619839e-01   4.9403691e-01   4.4388863e-01   4.6388337e-01   4.3816491e-01   4.0963556e-01   4.7074469e-01   4.9651382e-01   4.7090689e-01   4.2080364e-01   4.2756014e-01   4.4171716e-01   4.0378229e-01   4.4439125e-01   4.9642000e-01   5.8789278e-01   5.5501723e-01   4.6326858e-01   5.5810082e-01   5.5415271e-01   5.5218629e-01   6.2300451e-01   6.2721219e-01   6.9184371e-01   7.1741161e-01   6.6344436e-01   6.0679014e-01   4.9008122e-01   5.3428737e-01   4.3516617e-01   4.2523567e-01   4.2827463e-01   5.0199231e-01   4.3345021e-01   5.0173803e-01   4.7544824e-01   4.9616185e-01   4.4325804e-01   4.5216494e-01
   4.6385258e-01   4.8352767e-01   4.6994129e-01   5.2048661e-01   5.6221478e-01   5.4730986e-01   4.4132809e-01   4.4239161e-01   5.0223399e-01   5.1969509e-01   5.5547782e-01   5.3223223e-01   5.0358343e-01   5.1647608e-01   4.9032016e-01   0.0000000e+00   5.3813083e-01   5.1274792e-01   5.1453446e-01   5.3579094e-01   6.1083971e-01   5.8717459e-01   5.3921228e-01   5.6342963e-01   5.8517040e-01   5.3006223e-01   4.8333609e-01   4.6534554e-01   4.8122503e-01   4.6781739e-01   5.9677880e-01   5.6101973e-01   4.9570366e-01   5.0497914e-01   6.8995384e-01   7.5059304e-01   6.2619943e-01   6.2538993e-01   5.6652068e-01   4.5916203e-01   6.0342187e-01   6.5251924e-01   4.8961721e-01   5.8286278e-01   5.1345886e-01   5.8925561e-01   5.0153581e-01   4.6781918e-01   5.3245273e-01   5.0786080e-01   4.9324334e-01   5.3186552e-01   5.2180294e-01   5.1310678e-01   4.8488603e-01   4.3176469e-01   4.1132008e-01   4.6864817e-01   4.7877136e-01   4.5877129e-01   3.9287217e-01   4.7976661e-01   4.9134713e-01   3.7314641e-01   4.6279072e-01   4.9027461e-01   5.5390389e-01   5.6373904e-01   4.8174271e-01   5.1833070e-01   5.9082121e-01   5.3839228e-01   5.9941614e-01   6.0993430e-01   7.0410888e-01   6.6569320e-01   7.0619033e-01   6.1753473e-01   5.0914213e-01   5.5410098e-01   5.0431554e-01   4.9312000e-01   4.5230145e-01   4.9587659e-01   4.5149852e-01   4.8826558e-01   4.5693045e-01   5.2399422e-01   4.6585871e-01   5.1873747e-01
   4.8185178e-01   4.9770579e-01   4.7598662e-01   4.9923391e-01   5.2814317e-01   5.8904235e-01   4.8580019e-01   4.3272968e-01   5.1810329e-01   5.4373397e-01   6.0401141e-01   5.6928388e-01   5.1871748e-01   4.7518328e-01   4.6770324e-01   5.3813083e-01   0.0000000e+00   4.7048323e-01   5.3354803e-01   5.6890447e-01   6.3420928e-01   5.7788982e-01   5.6564643e-01   5.4703128e-01   5.9567129e-01   5.3952028e-01   5.0426510e-01   4.7084555e-01   5.4848168e-01   5.1297926e-01   6.6862961e-01   5.8753356e-01   5.3375730e-01   4.9798589e-01   6.4030838e-01   8.0971077e-01   6.6751175e-01   7.1491307e-01   5.9060578e-01   5.1788828e-01   6.8088808e-01   6.9070999e-01   5.0248452e-01   5.7421966e-01   5.3791271e-01   6.1692334e-01   5.4176980e-01   5.4633550e-01   5.8168634e-01   5.5362340e-01   5.0200140e-01   5.0866419e-01   5.3002851e-01   4.6337948e-01   4.8978264e-01   5.5210157e-01   4.8710765e-01   4.9105161e-01   5.8250132e-01   5.3759425e-01   4.6903415e-01   5.0542520e-01   5.1965694e-01   4.6907641e-01   5.2477909e-01   5.5238049e-01   6.2961741e-01   6.0308369e-01   5.1969839e-01   5.5647383e-01   6.0549381e-01   5.2878194e-01   6.9448624e-01   6.3498297e-01   6.7068801e-01   7.0220703e-01   6.7997452e-01   5.8751868e-01   5.0524585e-01   5.1022793e-01   5.0814777e-01   5.2197096e-01   4.8870087e-01   5.4749919e-01   4.7640275e-01   4.8531499e-01   4.2975677e-01   4.8579781e-01   4.5439802e-01   4.8713136e-01
   4.6953101e-01   4.5555990e-01   4.4348070e-01   4.8179266e-01   5.6117449e-01   5.1996003e-01   4.2481990e-01   4.3544626e-01   5.0042398e-01   5.2526548e-01   5.7339448e-01   5.7286124e-01   4.8068359e-01   5.0414814e-01   4.2329709e-01   5.1274792e-01   4.7048323e-01   0.0000000e+00   4.9105195e-01   4.9423476e-01   5.1268293e-01   5.8083212e-01   5.4236245e-01   5.3835842e-01   5.8881412e-01   5.0410756e-01   5.1858016e-01   4.6682990e-01   4.8633936e-01   4.6958317e-01   5.7869983e-01   5.7948491e-01   5.1017920e-01   5.4201457e-01   6.5145941e-01   6.6624735e-01   6.3502135e-01   6.2455399e-01   5.1563981e-01   4.9723563e-01   6.2227385e-01   7.1273579e-01   5.4722685e-01   6.0047907e-01   5.5705353e-01   6.2164479e-01   5.1729315e-01   4.8028429e-01   4.9915027e-01   5.4013705e-01   5.1228259e-01   5.8053325e-01   5.1602074e-01   4.5464942e-01   4.4267945e-01   4.4326780e-01   4.5507644e-01   4.4477712e-01   5.0828879e-01   4.8294059e-01   4.4041592e-01   5.1505372e-01   4.6168379e-01   3.9753801e-01   4.7271095e-01   5.3511496e-01   5.5064044e-01   5.4392664e-01   4.8218009e-01   5.9413173e-01   5.8122293e-01   5.7404712e-01   5.8944447e-01   5.6623499e-01   6.1277367e-01   7.5284304e-01   6.6563429e-01   6.3803454e-01   4.9293350e-01   5.0292607e-01   4.6966057e-01   5.0894960e-01   4.6388528e-01   5.1237527e-01   4.1472549e-01   4.8560517e-01   4.4051319e-01   4.5472161e-01   4.4574716e-01   4.9332827e-01
   4.5077384e-01   4.6071788e-01   4.6055303e-01   4.9972503e-01   5.5093436e-01   5.6873345e-01   4.1873682e-01   4.3986124e-01   4.8777933e-01   4.9426519e-01   5.7602132e-01   5.7469706e-01   4.8794579e-01   5.0147508e-01   4.6237815e-01   5.1453446e-01   5.3354803e-01   4.9105195e-01   0.0000000e+00   5.5283069e-01   5.6713926e-01   6.0202154e-01   5.4117766e-01   5.3307436e-01   5.7438214e-01   4.6878110e-01   4.7768990e-01   4.9480972e-01   5.2758406e-01   4.9468905e-01   5.6343765e-01   6.2065395e-01   4.9000119e-01   5.4930970e-01   6.6098960e-01   7.6060805e-01   6.4435983e-01   6.2530937e-01   5.2869072e-01   5.2809890e-01   6.2597178e-01   6.7758635e-01   5.1440800e-01   6.0185054e-01   5.5808207e-01   6.6641916e-01   5.0975167e-01   5.1317611e-01   5.2473583e-01   5.7441764e-01   4.9052836e-01   5.8125514e-01   5.3106878e-01   4.7924270e-01   4.7582098e-01   4.7144110e-01   4.5392356e-01   4.5499478e-01   5.0849018e-01   4.9723125e-01   4.4501188e-01   5.0501309e-01   4.6082358e-01   4.1889857e-01   5.1156102e-01   5.1307076e-01   5.7765092e-01   5.6251243e-01   4.8327352e-01   5.6857045e-01   6.2846871e-01   5.3306199e-01   6.5797819e-01   6.2566417e-01   7.4089142e-01   7.6990821e-01   6.9975219e-01   6.6367187e-01   5.8581727e-01   5.5699301e-01   4.9000283e-01   4.9834856e-01   5.1828611e-01   5.6109282e-01   4.5930980e-01   4.9929678e-01   4.6762484e-01   4.9230303e-01   4.7032402e-01   4.9118622e-01
   4.7229709e-01   4.8107831e-01   4.8632009e-01   5.2411981e-01   5.5570531e-01   5.7319165e-01   4.4393273e-01   4.4914396e-01   5.1236096e-01   4.8952417e-01   5.7435827e-01   5.8393588e-01   5.1554717e-01   5.1984751e-01   5.3258348e-01   5.3579094e-01   5.6890447e-01   4.9423476e-01   5.5283069e-01   0.0000000e+00   6.0666341e-01   5.2008224e-01   5.3444679e-01   5.5757061e-01   6.1095430e-01   5.1906029e-01   4.6344259e-01   4.7222887e-01   5.4228050e-01   4.8839492e-01   6.0073646e-01   6.3785342e-01   5.1808304e-01   5.7798920e-01   6.9299220e-01   8.1747429e-01   6.0555862e-01   6.0709394e-01   5.3864050e-01   5.2596051e-01   6.9938521e-01   6.9164225e-01   5.6323890e-01   6.1815375e-01   6.0549140e-01   6.8860478e-01   5.4978132e-01   5.1384063e-01   5.6366664e-01   6.2756233e-01   5.4181435e-01   5.6785426e-01   5.4420987e-01   4.8776683e-01   5.2519319e-01   4.8391574e-01   4.6285226e-01   4.8364617e-01   5.1655658e-01   5.2452044e-01   4.6433028e-01   5.1368886e-01   5.1876669e-01   4.5940223e-01   4.9824562e-01   5.3610818e-01   5.8909648e-01   5.8156360e-01   4.7142517e-01   5.5108954e-01   6.0867066e-01   6.0569869e-01   6.9954174e-01   6.3528783e-01   7.9427362e-01   6.7249046e-01   6.7739286e-01   6.4847854e-01   5.3343424e-01   5.1060435e-01   4.7396832e-01   5.0572326e-01   5.1876321e-01   5.1945830e-01   4.5912124e-01   5.1848291e-01   4.5424698e-01   5.1157624e-01   4.8216499e-01   4.8424272e-01
   6.0987713e-01   5.2812017e-01   5.6535697e-01   5.3427663e-01   5.0294252e-01   6.0502874e-01   4.7373405e-01   4.6069987e-01   5.0260465e-01   6.7564643e-01   6.7791855e-01   6.6476444e-01   5.9752120e-01   4.2896569e-01   4.9474512e-01   6.1083971e-01   6.3420928e-01   5.1268293e-01   5.6713926e-01   6.0666341e-01   0.0000000e+00   6.2739694e-01   6.6874978e-01   7.5939620e-01   7.9768038e-01   8.1809440e-01   6.8163342e-01   6.2750710e-01   6.5622899e-01   6.1188508e-01   7.4792801e-01   7.2154850e-01   7.1187684e-01   7.0342434e-01   7.8969019e-01   8.9968390e-01   6.7723664e-01   7.0974213e-01   6.0621542e-01   6.5264144e-01   7.8477764e-01   9.9001114e-01   8.0392884e-01   7.3830675e-01   7.6552360e-01   9.0274066e-01   6.5698734e-01   5.6808893e-01   5.6309266e-01   6.1320020e-01   5.6143061e-01   4.7663671e-01   6.1588922e-01   5.1607332e-01   5.2486466e-01   6.1993808e-01   5.9885223e-01   5.0280459e-01   5.7042490e-01   6.0060470e-01   4.4398227e-01   5.0173792e-01   4.9921569e-01   5.2404084e-01   5.5491136e-01   5.9961822e-01   6.3719533e-01   6.7202462e-01   5.3015759e-01   7.0328785e-01   7.3060586e-01   6.6039929e-01   6.1388601e-01   5.9907436e-01   7.4212424e-01   7.3707644e-01   7.4441959e-01   6.1400181e-01   5.9508565e-01   5.2447773e-01   5.4343662e-01   5.2438380e-01   6.0792783e-01   5.7337126e-01   5.0159759e-01   6.4816031e-01   5.6485309e-01   5.5097257e-01   5.4523959e-01   5.4620259e-01
   5.2180901e-01   4.8280119e-01   5.4775519e-01   5.0583300e-01   5.7342798e-01   5.6442730e-01   4.8298000e-01   5.0820853e-01   5.2361368e-01   5.2822088e-01   5.5061495e-01   5.4353850e-01   5.2772248e-01   5.3157420e-01   5.5264545e-01   5.8717459e-01   5.7788982e-01   5.8083212e-01   6.0202154e-01   5.2008224e-01   6.2739694e-01   0.0000000e+00   5.7148759e-01   6.1545038e-01   5.2894919e-01   5.6755627e-01   5.8150472e-01   4.0792716e-01   5.4702892e-01   4.7688393e-01   6.1314269e-01   6.0908138e-01   5.5390896e-01   5.9416281e-01   7.4238511e-01   6.6390358e-01   5.7481985e-01   6.2870395e-01   5.5323678e-01   6.3614037e-01   6.8516342e-01   6.7731385e-01   4.9024659e-01   5.2197808e-01   5.3926064e-01   6.4216327e-01   5.5019671e-01   4.4641684e-01   5.3311713e-01   6.9203893e-01   5.0517021e-01   5.5752198e-01   5.7845426e-01   4.7811582e-01   4.7584710e-01   4.9280041e-01   4.8048326e-01   5.1329819e-01   4.8011338e-01   4.6530601e-01   5.2034056e-01   4.8281580e-01   5.0372461e-01   4.4939744e-01   5.1552695e-01   5.1886035e-01   6.0704937e-01   5.6196137e-01   4.5058769e-01   5.3205440e-01   6.2388031e-01   5.6346905e-01   7.3193104e-01   7.0292047e-01   6.4912007e-01   7.5842350e-01   7.3670166e-01   6.2104913e-01   5.4900032e-01   5.5102857e-01   4.8212378e-01   4.9139957e-01   5.7341893e-01   5.5314757e-01   4.5605909e-01   5.6246003e-01   4.6944131e-01   4.7053391e-01   4.5721119e-01   5.4370544e-01
   4.7092329e-01   4.6868294e-01   4.7837415e-01   5.2278733e-01   5.6342531e-01   5.8408402e-01   4.4402027e-01   4.5288899e-01   5.0493356e-01   4.9808886e-01   5.8008062e-01   5.6722405e-01   5.1839024e-01   4.8125177e-01   5.1883955e-01   5.3921228e-01   5.6564643e-01   5.4236245e-01   5.4117766e-01   5.3444679e-01   6.6874978e-01   5.7148759e-01   0.0000000e+00   5.9830112e-01   6.1571771e-01   5.2806024e-01   5.4077530e-01   5.0572019e-01   5.3192572e-01   5.0435963e-01   6.0742302e-01   5.9747281e-01   5.2818180e-01   5.5107227e-01   7.0533001e-01   7.1673276e-01   6.2513525e-01   6.0362072e-01   5.5293794e-01   5.4999116e-01   7.1363093e-01   6.4692567e-01   5.2523956e-01   6.1487427e-01   5.4282932e-01   6.0894825e-01   5.5224005e-01   5.0819531e-01   5.3553278e-01   5.8733103e-01   5.2236534e-01   5.2369282e-01   5.7058909e-01   4.6992798e-01   4.7879735e-01   5.1884326e-01   4.4376834e-01   4.7102420e-01   5.0124089e-01   4.7435641e-01   4.7153631e-01   4.8997216e-01   4.7032431e-01   4.6086357e-01   4.9950390e-01   5.1740300e-01   5.5462009e-01   5.8634141e-01   4.8556031e-01   5.8156428e-01   7.0647591e-01   5.7423497e-01   6.4885381e-01   5.9427570e-01   6.4043844e-01   7.2149708e-01   7.3773237e-01   6.3727760e-01   5.5711141e-01   4.9658510e-01   4.9298507e-01   4.8331250e-01   4.9941011e-01   5.5289578e-01   4.6615012e-01   5.0328601e-01   4.6510943e-01   4.9239813e-01   4.5688637e-01   4.9457297e-01
   4.8930283e-01   4.7746110e-01   4.9085833e-01   5.1535020e-01   5.9970740e-01   5.8917899e-01   4.8701771e-01   4.5152481e-01   5.2772725e-01   5.5163411e-01   5.9168507e-01   5.7067208e-01   5.4397662e-01   4.9727392e-01   5.0293337e-01   5.6342963e-01   5.4703128e-01   5.3835842e-01   5.3307436e-01   5.5757061e-01   7.5939620e-01   6.1545038e-01   5.9830112e-01   0.0000000e+00   6.0507493e-01   5.5593857e-01   5.7783299e-01   4.9651324e-01   5.3859182e-01   5.3321079e-01   6.1939080e-01   6.1782189e-01   5.6718657e-01   5.9661994e-01   7.6909715e-01   7.0182173e-01   6.1255847e-01   6.0826015e-01   5.7345118e-01   5.6751173e-01   7.1677321e-01   7.0881853e-01   5.4806479e-01   6.1075748e-01   5.8354680e-01   6.3151008e-01   5.9003300e-01   5.1709807e-01   5.3519714e-01   6.0808730e-01   5.2456949e-01   5.6529625e-01   5.5465069e-01   5.4931263e-01   4.8996095e-01   5.2047341e-01   4.7308390e-01   5.0048584e-01   5.5267003e-01   5.1173305e-01   4.9769089e-01   5.1716552e-01   5.1805652e-01   4.9290394e-01   5.4423738e-01   5.2874546e-01   6.0542609e-01   5.9318737e-01   5.0643836e-01   6.1485239e-01   6.2255128e-01   6.0131569e-01   6.3829872e-01   6.1835679e-01   6.6490062e-01   7.6685371e-01   7.2686067e-01   6.8171442e-01   6.2527106e-01   5.6302752e-01   5.2989809e-01   5.4625554e-01   5.6415934e-01   5.6276312e-01   4.9535696e-01   5.2341805e-01   5.0097931e-01   5.5389992e-01   4.8862701e-01   5.0265681e-01
   5.4817279e-01   5.4075554e-01   5.4913472e-01   5.8876810e-01   5.7709998e-01   6.4451725e-01   5.2692061e-01   5.0718105e-01   5.6494475e-01   5.5437393e-01   6.1889825e-01   6.5358563e-01   6.0775815e-01   5.6495368e-01   5.7845774e-01   5.8517040e-01   5.9567129e-01   5.8881412e-01   5.7438214e-01   6.1095430e-01   7.9768038e-01   5.2894919e-01   6.1571771e-01   6.0507493e-01   0.0000000e+00   6.4853407e-01   5.5538745e-01   5.4362153e-01   5.7465374e-01   5.9413299e-01   6.2354297e-01   6.1933507e-01   6.2436690e-01   6.3555893e-01   7.7102993e-01   7.8479425e-01   6.2784837e-01   6.3072576e-01   5.8333624e-01   5.5465631e-01   6.6550294e-01   7.3347601e-01   5.1920584e-01   5.7929031e-01   5.4046429e-01   6.0037497e-01   5.5193779e-01   5.2232183e-01   5.0753335e-01   5.8244662e-01   5.0910954e-01   5.1880471e-01   5.2141587e-01   5.1321933e-01   5.1801208e-01   5.3660198e-01   4.4008246e-01   4.8698253e-01   5.3440191e-01   5.4969387e-01   4.9952389e-01   5.4825241e-01   5.2824635e-01   4.7964853e-01   5.7220089e-01   5.4374436e-01   6.7001489e-01   6.7139945e-01   5.7370379e-01   6.2294893e-01   6.9353247e-01   7.1790642e-01   7.3130470e-01   6.7409239e-01   8.0026707e-01   7.8454149e-01   7.8005204e-01   6.9932150e-01   6.7276955e-01   6.6138158e-01   6.2901297e-01   6.0440851e-01   6.3440855e-01   6.5333370e-01   5.6110229e-01   6.3278152e-01   5.5949211e-01   6.4164438e-01   5.7600443e-01   6.1860637e-01
   4.0980817e-01   4.3730797e-01   4.9764306e-01   5.0788808e-01   5.0759790e-01   4.7728107e-01   4.5843337e-01   4.3984476e-01   4.9538752e-01   4.8660646e-01   5.4218510e-01   5.3720154e-01   5.2872997e-01   5.1728485e-01   4.8467887e-01   5.3006223e-01   5.3952028e-01   5.0410756e-01   4.6878110e-01   5.1906029e-01   8.1809440e-01   5.6755627e-01   5.2806024e-01   5.5593857e-01   6.4853407e-01   0.0000000e+00   4.8923697e-01   5.1119418e-01   5.1676353e-01   5.4496097e-01   5.7076152e-01   6.1207956e-01   5.8107793e-01   6.2162731e-01   7.4817975e-01   7.9813813e-01   5.8956508e-01   5.7541110e-01   4.9617888e-01   5.5528690e-01   6.3317555e-01   7.5121620e-01   5.3431139e-01   5.9988472e-01   5.3809341e-01   6.5154912e-01   5.3759464e-01   5.3164940e-01   5.1894951e-01   5.8526042e-01   5.1715213e-01   5.6559931e-01   5.4114080e-01   5.3594789e-01   5.1567719e-01   4.7947109e-01   4.5621446e-01   4.5884230e-01   5.3944454e-01   5.6836570e-01   5.2624747e-01   5.1231711e-01   4.5072310e-01   4.3397992e-01   5.9089852e-01   5.4964464e-01   5.8909450e-01   5.3196947e-01   4.7146937e-01   5.6184606e-01   6.0869040e-01   5.2248943e-01   6.7928592e-01   5.8741484e-01   6.9358735e-01   6.4910913e-01   6.6529394e-01   6.2498713e-01   5.6723897e-01   6.0175469e-01   4.6812551e-01   4.6925512e-01   4.8196703e-01   5.4082196e-01   4.5085452e-01   4.9012228e-01   4.7370172e-01   5.0070745e-01   4.5008454e-01   5.0056645e-01
   4.5223986e-01   4.6091644e-01   4.6695478e-01   4.8483803e-01   5.0896555e-01   4.5665137e-01   3.9157225e-01   4.0070310e-01   5.0715761e-01   4.8590342e-01   5.1376449e-01   5.2645283e-01   4.5395546e-01   4.6965761e-01   4.4942139e-01   4.8333609e-01   5.0426510e-01   5.1858016e-01   4.7768990e-01   4.6344259e-01   6.8163342e-01   5.8150472e-01   5.4077530e-01   5.7783299e-01   5.5538745e-01   4.8923697e-01   0.0000000e+00   4.6512863e-01   5.0314810e-01   4.9885118e-01   5.5111934e-01   5.6866248e-01   5.3328779e-01   5.9617434e-01   7.1038917e-01   7.2803875e-01   5.5861030e-01   6.2784022e-01   4.7725450e-01   5.2428947e-01   6.1757761e-01   6.0340623e-01   5.1636902e-01   6.0879391e-01   5.7289753e-01   5.8676565e-01   5.1548523e-01   4.7522770e-01   4.9953111e-01   5.3758333e-01   4.8775367e-01   5.5089697e-01   4.8628601e-01   4.7413971e-01   4.7564619e-01   4.7522409e-01   4.5293912e-01   4.7093869e-01   4.4302625e-01   5.0712225e-01   4.4660791e-01   4.8227695e-01   4.9448822e-01   3.9863745e-01   4.5415645e-01   4.6996055e-01   5.1983540e-01   5.6352585e-01   5.0135109e-01   5.6190750e-01   5.4832455e-01   4.6624279e-01   6.5944491e-01   5.9854458e-01   6.6611083e-01   6.6406007e-01   6.2850829e-01   6.8612902e-01   5.8656043e-01   5.6026052e-01   5.0468656e-01   4.9712487e-01   4.7747275e-01   5.1621948e-01   4.4765271e-01   4.8144103e-01   4.4992432e-01   4.7672609e-01   4.5386916e-01   5.1598070e-01
   4.2819840e-01   4.3487239e-01   4.3446417e-01   4.7239556e-01   5.2639289e-01   5.8880818e-01   4.0369625e-01   4.0935710e-01   4.6097715e-01   4.7096610e-01   4.9254814e-01   5.4267640e-01   4.8665507e-01   4.7746212e-01   4.8233900e-01   4.6534554e-01   4.7084555e-01   4.6682990e-01   4.9480972e-01   4.7222887e-01   6.2750710e-01   4.0792716e-01   5.0572019e-01   4.9651324e-01   5.4362153e-01   5.1119418e-01   4.6512863e-01   0.0000000e+00   4.3593807e-01   4.7984418e-01   5.4166870e-01   5.5583212e-01   5.0576877e-01   5.4662052e-01   6.6017244e-01   7.0008237e-01   5.3276420e-01   5.4569286e-01   5.0157281e-01   5.5243671e-01   6.1428650e-01   6.2050582e-01   4.8358423e-01   6.0350410e-01   5.6196058e-01   6.0178765e-01   5.1304057e-01   4.5501183e-01   4.6180000e-01   5.6585841e-01   4.2985541e-01   4.8887380e-01   4.7163254e-01   4.5724952e-01   4.5982133e-01   4.3534457e-01   3.9928503e-01   4.6424205e-01   4.8670357e-01   4.6637376e-01   3.8075992e-01   3.8987753e-01   4.1771998e-01   3.5808565e-01   4.3139738e-01   4.6788382e-01   4.8911186e-01   5.3592287e-01   4.6979196e-01   4.7786947e-01   5.6473637e-01   5.8300019e-01   6.6347793e-01   6.0257070e-01   6.1873102e-01   6.6099906e-01   6.6779440e-01   6.4486980e-01   5.3439959e-01   5.1334295e-01   4.3234642e-01   4.2648322e-01   4.5038789e-01   4.5077263e-01   4.1010617e-01   4.5686777e-01   3.9886119e-01   4.5165170e-01   4.3628591e-01   4.6560533e-01
   4.3455179e-01   4.4383310e-01   4.5643260e-01   4.9320876e-01   5.3131657e-01   6.0040989e-01   4.0887133e-01   4.0971050e-01   4.4846859e-01   5.0022929e-01   5.3818471e-01   5.2705805e-01   4.8922054e-01   4.8488843e-01   5.0014691e-01   4.8122503e-01   5.4848168e-01   4.8633936e-01   5.2758406e-01   5.4228050e-01   6.5622899e-01   5.4702892e-01   5.3192572e-01   5.3859182e-01   5.7465374e-01   5.1676353e-01   5.0314810e-01   4.3593807e-01   0.0000000e+00   5.2626710e-01   5.9401029e-01   5.7059901e-01   5.3614167e-01   5.4950599e-01   6.4124170e-01   6.9633459e-01   6.0106192e-01   5.6099586e-01   5.2883866e-01   5.6161371e-01   7.1410121e-01   6.0002384e-01   4.8578890e-01   5.8242954e-01   5.0160065e-01   5.7391090e-01   5.2589664e-01   4.6658187e-01   4.5812727e-01   5.1321875e-01   4.3661240e-01   4.8049593e-01   4.4437871e-01   4.4787797e-01   3.9447900e-01   3.7292036e-01   3.7399509e-01   4.3186393e-01   4.2535486e-01   4.4879030e-01   3.8804085e-01   3.8919252e-01   4.1687036e-01   3.6135946e-01   4.3482826e-01   4.3655630e-01   4.8212037e-01   5.0870890e-01   4.1434936e-01   4.6033293e-01   5.6658116e-01   5.4213130e-01   6.1385476e-01   4.9796017e-01   5.8724415e-01   6.2570449e-01   6.4511449e-01   5.5344710e-01   5.2122646e-01   5.1944617e-01   4.4279487e-01   4.5564597e-01   4.4112704e-01   4.6466988e-01   4.3055520e-01   4.6334868e-01   4.3580396e-01   4.7237696e-01   4.4922573e-01   4.8408242e-01
   4.4188587e-01   4.2309038e-01   4.7772610e-01   4.7506828e-01   5.2156955e-01   5.0344380e-01   3.8510347e-01   3.9875989e-01   4.6471237e-01   5.0802096e-01   5.4015772e-01   5.2028110e-01   4.6531110e-01   4.8228425e-01   5.0974632e-01   4.6781739e-01   5.1297926e-01   4.6958317e-01   4.9468905e-01   4.8839492e-01   6.1188508e-01   4.7688393e-01   5.0435963e-01   5.3321079e-01   5.9413299e-01   5.4496097e-01   4.9885118e-01   4.7984418e-01   5.2626710e-01   0.0000000e+00   5.5543320e-01   5.3275158e-01   5.1435053e-01   5.9442580e-01   6.1854700e-01   7.1282930e-01   6.1746693e-01   5.6287759e-01   5.1637558e-01   5.3196366e-01   7.4255927e-01   6.1799057e-01   5.5059742e-01   6.4626922e-01   5.7337223e-01   6.4116800e-01   5.5432179e-01   5.1542005e-01   5.0494155e-01   5.7971626e-01   4.7477490e-01   5.3921841e-01   5.2474455e-01   4.9347480e-01   4.9559866e-01   4.7973604e-01   4.7461624e-01   5.1747177e-01   5.1200413e-01   5.2303564e-01   4.8413539e-01   4.9969964e-01   5.3928058e-01   4.7517655e-01   5.5017108e-01   5.6755023e-01   6.0028565e-01   6.8539005e-01   5.4163806e-01   5.7337093e-01   7.2521174e-01   6.0981875e-01   6.6922735e-01   5.9506846e-01   7.1526004e-01   6.8431133e-01   7.3319001e-01   6.1853539e-01   6.1113551e-01   5.8098833e-01   4.8531338e-01   5.1340389e-01   4.9392603e-01   5.6308585e-01   4.5779141e-01   4.9734482e-01   4.7615248e-01   4.8881825e-01   4.4719633e-01   4.6920890e-01
   4.9044984e-01   5.0903514e-01   5.3578675e-01   5.4685478e-01   5.5027355e-01   6.0964771e-01   4.7381777e-01   4.5947791e-01   5.7228381e-01   5.5803821e-01   6.0540971e-01   6.3238933e-01   5.8147597e-01   5.3462922e-01   5.6168291e-01   5.9677880e-01   6.6862961e-01   5.7869983e-01   5.6343765e-01   6.0073646e-01   7.4792801e-01   6.1314269e-01   6.0742302e-01   6.1939080e-01   6.2354297e-01   5.7076152e-01   5.5111934e-01   5.4166870e-01   5.9401029e-01   5.5543320e-01   0.0000000e+00   5.7756973e-01   6.3728103e-01   6.2007118e-01   7.1594632e-01   7.3307056e-01   6.8735072e-01   6.3299028e-01   6.0388439e-01   5.5081469e-01   7.7934719e-01   7.6957854e-01   5.5929339e-01   6.6413631e-01   5.7400736e-01   6.5698106e-01   5.5518679e-01   4.9604841e-01   5.1134287e-01   6.2473140e-01   4.9282399e-01   5.6128953e-01   5.1732852e-01   5.3715273e-01   5.3492941e-01   4.8808561e-01   4.5587081e-01   4.9406956e-01   5.1723841e-01   5.2847200e-01   4.6522221e-01   4.6925575e-01   5.3465060e-01   4.8499664e-01   5.0472254e-01   5.3658657e-01   5.5923989e-01   6.2648603e-01   5.1690041e-01   5.7633754e-01   6.6956888e-01   6.1346829e-01   6.8580567e-01   6.0622481e-01   6.8770612e-01   6.8353028e-01   7.1960079e-01   6.5721367e-01   6.3205091e-01   6.3078087e-01   4.8881089e-01   5.2011109e-01   5.2271130e-01   5.7171708e-01   4.9345917e-01   5.2053672e-01   4.9366659e-01   5.2557201e-01   5.0291251e-01   5.0314660e-01
   4.8383953e-01   4.5868479e-01   5.0266665e-01   5.3526638e-01   5.7942050e-01   5.7352746e-01   4.4310602e-01   4.2722643e-01   4.9611277e-01   5.3949219e-01   5.4431019e-01   5.7590343e-01   5.0050213e-01   4.6631440e-01   5.2657550e-01   5.6101973e-01   5.8753356e-01   5.7948491e-01   6.2065395e-01   6.3785342e-01   7.2154850e-01   6.0908138e-01   5.9747281e-01   6.1782189e-01   6.1933507e-01   6.1207956e-01   5.6866248e-01   5.5583212e-01   5.7059901e-01   5.3275158e-01   5.7756973e-01   0.0000000e+00   5.7645331e-01   6.1088867e-01   7.3241701e-01   7.7618982e-01   6.4271379e-01   5.7264061e-01   5.5830381e-01   5.2419839e-01   7.0109694e-01   7.5356837e-01   5.4099004e-01   6.6251627e-01   5.7721910e-01   6.2260197e-01   5.7054798e-01   5.5101647e-01   5.5441672e-01   5.8103952e-01   4.8790247e-01   5.6029391e-01   5.6552258e-01   5.2200245e-01   5.1233245e-01   5.4263559e-01   4.8895961e-01   4.8331949e-01   5.2733835e-01   5.3214827e-01   4.9134357e-01   5.3218852e-01   5.3185850e-01   4.9712155e-01   5.6064829e-01   5.8155178e-01   5.6378981e-01   6.2402308e-01   5.1826000e-01   6.1748511e-01   6.9197434e-01   6.3921285e-01   6.1777836e-01   6.5737594e-01   7.5585640e-01   7.2059526e-01   7.4964867e-01   6.9546000e-01   5.9674153e-01   5.8835053e-01   4.8236461e-01   5.1624434e-01   5.1609241e-01   5.7685283e-01   4.7622613e-01   5.1227900e-01   4.6434096e-01   5.0250068e-01   4.8857478e-01   5.0246422e-01
   4.7725302e-01   4.4790592e-01   5.0601941e-01   5.0078399e-01   5.7457893e-01   5.4542637e-01   4.6963459e-01   4.6287325e-01   5.2928814e-01   4.9785308e-01   5.1960133e-01   5.5573250e-01   5.0837140e-01   4.9938968e-01   5.1301243e-01   4.9570366e-01   5.3375730e-01   5.1017920e-01   4.9000119e-01   5.1808304e-01   7.1187684e-01   5.5390896e-01   5.2818180e-01   5.6718657e-01   6.2436690e-01   5.8107793e-01   5.3328779e-01   5.0576877e-01   5.3614167e-01   5.1435053e-01   6.3728103e-01   5.7645331e-01   0.0000000e+00   5.7044947e-01   7.2907878e-01   7.4160363e-01   6.2118599e-01   6.1451409e-01   5.4081811e-01   5.4784506e-01   6.4003317e-01   7.0332947e-01   5.2336223e-01   6.1920187e-01   5.7241537e-01   5.4941982e-01   5.1040168e-01   5.0829293e-01   5.1495067e-01   6.1132253e-01   5.1552331e-01   5.5938823e-01   5.3158142e-01   4.9074526e-01   5.0734237e-01   4.7294852e-01   4.5846825e-01   4.8543157e-01   5.3469267e-01   4.9481137e-01   4.7808112e-01   5.2862212e-01   4.8614641e-01   4.7370597e-01   5.3421430e-01   5.2968254e-01   5.1810732e-01   6.1343142e-01   4.7327407e-01   5.4907330e-01   6.4329820e-01   6.1024716e-01   6.2481508e-01   6.0729993e-01   6.6803249e-01   7.4529317e-01   6.7622742e-01   6.2988468e-01   5.8184061e-01   5.3421473e-01   4.7212227e-01   4.9068637e-01   5.2186221e-01   5.2023340e-01   4.4718739e-01   4.7566241e-01   4.4363576e-01   4.8404791e-01   4.4982914e-01   4.7143706e-01
   5.2152930e-01   4.8024969e-01   5.1852190e-01   5.5446709e-01   5.5864352e-01   6.1613917e-01   4.5802494e-01   4.6900736e-01   5.3588864e-01   5.1877235e-01   5.9042122e-01   5.8258901e-01   4.7770520e-01   5.1221095e-01   5.2667428e-01   5.0497914e-01   4.9798589e-01   5.4201457e-01   5.4930970e-01   5.7798920e-01   7.0342434e-01   5.9416281e-01   5.5107227e-01   5.9661994e-01   6.3555893e-01   6.2162731e-01   5.9617434e-01   5.4662052e-01   5.4950599e-01   5.9442580e-01   6.2007118e-01   6.1088867e-01   5.7044947e-01   0.0000000e+00   7.4038648e-01   7.5555321e-01   6.3253189e-01   5.9637911e-01   5.3640036e-01   5.5823968e-01   6.7111175e-01   7.5407740e-01   5.3084321e-01   5.9257510e-01   5.5889487e-01   5.7576430e-01   5.3809676e-01   5.0158649e-01   5.4974083e-01   5.8124073e-01   4.8329435e-01   5.5073060e-01   5.7593289e-01   5.3770197e-01   5.0205066e-01   4.8036468e-01   4.7838491e-01   5.2043201e-01   5.4096718e-01   5.1831490e-01   4.4501615e-01   5.0929219e-01   5.1661781e-01   4.7002444e-01   5.1065956e-01   5.2841367e-01   5.5655107e-01   6.2238157e-01   4.8317823e-01   5.1685803e-01   6.1648356e-01   6.0200566e-01   6.1608102e-01   6.4595614e-01   6.8476055e-01   7.4592111e-01   6.7569189e-01   7.0530111e-01   5.6448845e-01   5.7879832e-01   5.0769021e-01   5.1145309e-01   5.2420527e-01   5.6734601e-01   4.9360551e-01   5.1508478e-01   5.0049390e-01   5.0386376e-01   4.8119943e-01   5.3308315e-01
   5.2748157e-01   5.5641134e-01   6.4626761e-01   5.7384700e-01   6.0759677e-01   6.3681274e-01   5.0885766e-01   6.0192328e-01   5.6237289e-01   5.2897975e-01   6.4668037e-01   6.4803893e-01   6.1955627e-01   6.3955937e-01   6.1985814e-01   6.8995384e-01   6.4030838e-01   6.5145941e-01   6.6098960e-01   6.9299220e-01   7.8969019e-01   7.4238511e-01   7.0533001e-01   7.6909715e-01   7.7102993e-01   7.4817975e-01   7.1038917e-01   6.6017244e-01   6.4124170e-01   6.1854700e-01   7.1594632e-01   7.3241701e-01   7.2907878e-01   7.4038648e-01   0.0000000e+00   8.6420130e-01   7.2863002e-01   7.1455047e-01   7.2487705e-01   6.6774369e-01   8.1035485e-01   8.2902343e-01   7.0376522e-01   8.1284825e-01   7.2256525e-01   7.3700643e-01   6.6352563e-01   6.3416746e-01   7.3082045e-01   7.7294726e-01   6.6665488e-01   6.5062607e-01   6.9382704e-01   6.8857728e-01   5.5611724e-01   7.0513599e-01   5.8065183e-01   5.8199208e-01   6.3280715e-01   6.0777287e-01   5.2743136e-01   6.2843981e-01   5.7938266e-01   5.0738022e-01   5.3775637e-01   5.7124419e-01   6.0566336e-01   7.1662364e-01   5.9482368e-01   6.1487730e-01   7.1321833e-01   6.5060072e-01   7.6918307e-01   7.0452278e-01   7.7097179e-01   8.0735926e-01   7.3569493e-01   7.0662777e-01   6.4793480e-01   5.9870395e-01   5.8004250e-01   5.8974050e-01   5.9011847e-01   6.2326629e-01   5.0564368e-01   5.7779650e-01   5.9045426e-01   6.0695626e-01   5.6930157e-01   5.6933121e-01
   6.8667763e-01   6.6734087e-01   7.4384276e-01   7.2083414e-01   7.9527646e-01   7.5170904e-01   6.0755266e-01   5.8576278e-01   6.6744081e-01   6.5091385e-01   7.8304090e-01   7.3411170e-01   6.8284389e-01   6.7256215e-01   7.5059523e-01   7.5059304e-01   8.0971077e-01   6.6624735e-01   7.6060805e-01   8.1747429e-01   8.9968390e-01   6.6390358e-01   7.1673276e-01   7.0182173e-01   7.8479425e-01   7.9813813e-01   7.2803875e-01   7.0008237e-01   6.9633459e-01   7.1282930e-01   7.3307056e-01   7.7618982e-01   7.4160363e-01   7.5555321e-01   8.6420130e-01   0.0000000e+00   6.7153718e-01   6.9409155e-01   6.9800146e-01   6.5797716e-01   8.0449417e-01   8.0048160e-01   6.6636472e-01   7.1352009e-01   6.7680514e-01   7.0982636e-01   6.3438046e-01   5.5608942e-01   6.7506148e-01   7.6505263e-01   7.2942426e-01   7.2281870e-01   7.1694461e-01   6.3379267e-01   5.8993971e-01   6.5660659e-01   6.4582105e-01   6.9302929e-01   6.8998927e-01   6.9917126e-01   6.9647992e-01   6.8070617e-01   7.5089137e-01   6.9475975e-01   6.9775376e-01   7.2385000e-01   7.1677329e-01   8.3476317e-01   7.6563855e-01   7.4242540e-01   8.0517804e-01   7.5359885e-01   8.4464738e-01   7.6870472e-01   8.9873498e-01   9.8739160e-01   8.4002652e-01   7.7881849e-01   7.8740796e-01   7.5976397e-01   7.4177666e-01   7.6330877e-01   7.9184489e-01   6.4326083e-01   5.9211833e-01   6.5042716e-01   6.6826135e-01   7.1614246e-01   6.2217172e-01   6.9777187e-01
   5.6543866e-01   5.7218313e-01   6.2254717e-01   6.2666814e-01   6.2923458e-01   6.4222161e-01   5.2758206e-01   5.0444382e-01   6.3464577e-01   5.8796695e-01   6.9416539e-01   6.2365259e-01   6.0302662e-01   5.6377383e-01   5.5506055e-01   6.2619943e-01   6.6751175e-01   6.3502135e-01   6.4435983e-01   6.0555862e-01   6.7723664e-01   5.7481985e-01   6.2513525e-01   6.1255847e-01   6.2784837e-01   5.8956508e-01   5.5861030e-01   5.3276420e-01   6.0106192e-01   6.1746693e-01   6.8735072e-01   6.4271379e-01   6.2118599e-01   6.3253189e-01   7.2863002e-01   6.7153718e-01   0.0000000e+00   7.0537084e-01   6.2365945e-01   5.7198482e-01   8.1783561e-01   7.3266195e-01   6.3394163e-01   6.8506383e-01   6.5611339e-01   6.5956123e-01   5.9267150e-01   5.3917365e-01   6.0639204e-01   6.6438769e-01   5.7120879e-01   5.8566190e-01   6.4311509e-01   5.9617579e-01   5.8502212e-01   6.0489330e-01   5.5065989e-01   5.8320500e-01   5.6688369e-01   5.9366721e-01   5.4842928e-01   5.9720898e-01   6.2372336e-01   6.0075239e-01   6.1340611e-01   5.9925273e-01   6.3888321e-01   7.0104292e-01   6.2173956e-01   6.7486039e-01   7.1606150e-01   6.4368059e-01   7.2520981e-01   7.1438107e-01   8.0445491e-01   8.1362323e-01   8.2938609e-01   7.3339997e-01   6.5664432e-01   6.6411126e-01   6.0886044e-01   6.1320629e-01   6.8680482e-01   6.7591608e-01   5.8561878e-01   6.4309187e-01   6.0145484e-01   6.1017347e-01   5.6071076e-01   5.7553653e-01
   5.3111110e-01   5.3943866e-01   5.5837017e-01   6.1663985e-01   6.0722583e-01   6.1961896e-01   5.3738553e-01   5.4309343e-01   5.7731440e-01   5.7110749e-01   5.9945898e-01   6.0532041e-01   5.7126842e-01   5.3935275e-01   5.6128225e-01   6.2538993e-01   7.1491307e-01   6.2455399e-01   6.2530937e-01   6.0709394e-01   7.0974213e-01   6.2870395e-01   6.0362072e-01   6.0826015e-01   6.3072576e-01   5.7541110e-01   6.2784022e-01   5.4569286e-01   5.6099586e-01   5.6287759e-01   6.3299028e-01   5.7264061e-01   6.1451409e-01   5.9637911e-01   7.1455047e-01   6.9409155e-01   7.0537084e-01   0.0000000e+00   6.3011725e-01   5.9801928e-01   8.2409807e-01   7.8084942e-01   5.9013698e-01   6.6854608e-01   6.3983364e-01   6.2825989e-01   6.1383126e-01   5.6141217e-01   6.1858233e-01   6.3400136e-01   5.2625891e-01   6.4188378e-01   6.2206641e-01   5.8966621e-01   6.0030546e-01   5.2709355e-01   4.9281447e-01   5.2502905e-01   5.3087910e-01   5.1901988e-01   4.8652553e-01   5.6916705e-01   5.8085028e-01   4.9550115e-01   5.2648154e-01   5.6089159e-01   5.8793555e-01   6.2719693e-01   5.0689086e-01   5.6818091e-01   6.3609473e-01   6.6968485e-01   6.6838394e-01   6.6302828e-01   7.0228614e-01   7.7014114e-01   6.7183708e-01   6.6693316e-01   5.3001087e-01   5.3422214e-01   5.3192794e-01   6.0235906e-01   6.3728303e-01   5.7756933e-01   5.0429848e-01   5.4435908e-01   5.4249546e-01   6.0484821e-01   5.1897807e-01   5.4561675e-01
   4.7415612e-01   4.6126462e-01   4.5688336e-01   5.0054915e-01   5.5953511e-01   5.9331470e-01   4.4419705e-01   4.4192874e-01   4.9025566e-01   5.6126024e-01   5.8217565e-01   5.4052126e-01   5.2001468e-01   4.7711044e-01   4.8393254e-01   5.6652068e-01   5.9060578e-01   5.1563981e-01   5.2869072e-01   5.3864050e-01   6.0621542e-01   5.5323678e-01   5.5293794e-01   5.7345118e-01   5.8333624e-01   4.9617888e-01   4.7725450e-01   5.0157281e-01   5.2883866e-01   5.1637558e-01   6.0388439e-01   5.5830381e-01   5.4081811e-01   5.3640036e-01   7.2487705e-01   6.9800146e-01   6.2365945e-01   6.3011725e-01   0.0000000e+00   5.0604096e-01   7.9620197e-01   7.0598934e-01   5.2194559e-01   6.0219705e-01   5.5200341e-01   6.0325459e-01   5.1064161e-01   4.7112991e-01   5.3776837e-01   5.8237717e-01   4.6737096e-01   5.5800588e-01   5.8327855e-01   5.5655210e-01   5.4520531e-01   5.0639631e-01   5.0097295e-01   4.9632130e-01   5.0372846e-01   5.1441978e-01   5.0054066e-01   5.3586933e-01   5.0195805e-01   4.4632219e-01   5.0778011e-01   5.2502162e-01   5.5486039e-01   6.0271592e-01   5.0892638e-01   5.3193746e-01   5.8665385e-01   5.6090765e-01   6.2426236e-01   5.8314232e-01   6.6068086e-01   7.5629814e-01   7.5270011e-01   6.5192421e-01   6.0909170e-01   5.3565506e-01   5.2249371e-01   5.2607462e-01   5.4972412e-01   5.4677649e-01   4.8211721e-01   5.2154764e-01   4.9291982e-01   5.2464540e-01   5.0375392e-01   5.1481551e-01
   4.2950423e-01   4.5838777e-01   5.0881485e-01   5.0666910e-01   5.6570848e-01   4.7014275e-01   4.1703151e-01   4.3217249e-01   5.5763128e-01   5.3267785e-01   5.5550751e-01   4.9961012e-01   4.8995226e-01   4.8964439e-01   4.8295889e-01   4.5916203e-01   5.1788828e-01   4.9723563e-01   5.2809890e-01   5.2596051e-01   6.5264144e-01   6.3614037e-01   5.4999116e-01   5.6751173e-01   5.5465631e-01   5.5528690e-01   5.2428947e-01   5.5243671e-01   5.6161371e-01   5.3196366e-01   5.5081469e-01   5.2419839e-01   5.4784506e-01   5.5823968e-01   6.6774369e-01   6.5797716e-01   5.7198482e-01   5.9801928e-01   5.0604096e-01   0.0000000e+00   8.0103810e-01   6.6765672e-01   5.1429960e-01   5.9342527e-01   5.3127907e-01   5.4521617e-01   5.0627667e-01   4.9640287e-01   5.0900659e-01   5.4728761e-01   4.5195602e-01   5.1368572e-01   4.9314551e-01   5.0055936e-01   4.4488797e-01   4.4177572e-01   4.1025998e-01   4.2463925e-01   4.8551461e-01   5.1514101e-01   4.2812712e-01   4.5782738e-01   4.4575080e-01   4.2645063e-01   4.6853742e-01   4.9660920e-01   5.1850088e-01   5.5260200e-01   4.0698712e-01   4.4824094e-01   5.6518848e-01   5.6506404e-01   5.9582932e-01   5.5922443e-01   6.3738744e-01   7.0208329e-01   7.0067580e-01   5.9490627e-01   5.6624565e-01   5.5927836e-01   4.6199236e-01   4.5474596e-01   5.1289979e-01   5.3372098e-01   4.3030250e-01   4.7358209e-01   4.0390646e-01   5.5506899e-01   4.4222960e-01   4.6021070e-01
   5.0290436e-01   6.1830634e-01   5.6422906e-01   5.6908130e-01   6.5800877e-01   6.6378172e-01   5.8816088e-01   5.3118997e-01   6.2625953e-01   6.8142995e-01   6.8406900e-01   7.3531671e-01   6.3128333e-01   6.5350292e-01   7.0678053e-01   6.0342187e-01   6.8088808e-01   6.2227385e-01   6.2597178e-01   6.9938521e-01   7.8477764e-01   6.8516342e-01   7.1363093e-01   7.1677321e-01   6.6550294e-01   6.3317555e-01   6.1757761e-01   6.1428650e-01   7.1410121e-01   7.4255927e-01   7.7934719e-01   7.0109694e-01   6.4003317e-01   6.7111175e-01   8.1035485e-01   8.0449417e-01   8.1783561e-01   8.2409807e-01   7.9620197e-01   8.0103810e-01   0.0000000e+00   8.0230459e-01   6.2969388e-01   7.4104286e-01   7.9821033e-01   8.1965553e-01   7.2716588e-01   7.2064496e-01   7.5200622e-01   7.4938039e-01   6.9681936e-01   7.9306127e-01   6.7305091e-01   6.9522643e-01   7.4341339e-01   7.2702678e-01   7.1924152e-01   6.3343987e-01   6.7488813e-01   7.3148174e-01   6.8772711e-01   6.1960654e-01   6.0597333e-01   5.4117162e-01   6.0862549e-01   6.8213896e-01   6.5554046e-01   6.6230797e-01   5.9114926e-01   6.6583274e-01   7.7273391e-01   6.9642209e-01   8.3730463e-01   8.0781685e-01   8.0859025e-01   9.8633972e-01   8.0370442e-01   7.6328644e-01   7.0325302e-01   6.7837900e-01   6.5584267e-01   6.4383294e-01   5.7819942e-01   6.9823998e-01   5.3441539e-01   6.0099422e-01   4.4888540e-01   5.5654558e-01   5.7369523e-01   5.4396942e-01
   6.2611660e-01   5.8142387e-01   6.2638409e-01   5.7120937e-01   6.0470250e-01   6.2680295e-01   5.1554894e-01   6.0121029e-01   7.3466498e-01   7.3055307e-01   7.6466977e-01   6.6887181e-01   6.9424586e-01   6.5522977e-01   6.3616086e-01   6.5251924e-01   6.9070999e-01   7.1273579e-01   6.7758635e-01   6.9164225e-01   9.9001114e-01   6.7731385e-01   6.4692567e-01   7.0881853e-01   7.3347601e-01   7.5121620e-01   6.0340623e-01   6.2050582e-01   6.0002384e-01   6.1799057e-01   7.6957854e-01   7.5356837e-01   7.0332947e-01   7.5407740e-01   8.2902343e-01   8.0048160e-01   7.3266195e-01   7.8084942e-01   7.0598934e-01   6.6765672e-01   8.0230459e-01   0.0000000e+00   7.4415427e-01   8.5116072e-01   7.0078996e-01   7.1238118e-01   7.1663205e-01   6.4283674e-01   6.1710069e-01   6.4763135e-01   5.8299761e-01   6.7672895e-01   7.0793882e-01   7.1545999e-01   5.9867964e-01   6.5018039e-01   6.1647015e-01   6.5636851e-01   6.1779964e-01   5.9192064e-01   6.9013027e-01   7.8528946e-01   7.7282224e-01   6.9300776e-01   7.3183482e-01   7.3818872e-01   6.9514097e-01   8.1983318e-01   7.9341728e-01   8.2326351e-01   7.9594532e-01   7.6679412e-01   7.6373796e-01   7.9250430e-01   9.0422573e-01   1.0000000e+00   8.6985061e-01   8.2407953e-01   6.6010378e-01   5.8464320e-01   5.6907579e-01   6.1444648e-01   6.8661155e-01   7.3395757e-01   6.2121426e-01   6.4869803e-01   5.8751895e-01   6.5629615e-01   6.1357897e-01   6.0249913e-01
   4.9679594e-01   4.7798402e-01   4.7925837e-01   4.8319769e-01   6.0118841e-01   5.0587833e-01   4.4262445e-01   4.4448307e-01   4.7777668e-01   5.3555293e-01   5.9104263e-01   5.5471296e-01   5.0113357e-01   4.9060233e-01   4.9395248e-01   4.8961721e-01   5.0248452e-01   5.4722685e-01   5.1440800e-01   5.6323890e-01   8.0392884e-01   4.9024659e-01   5.2523956e-01   5.4806479e-01   5.1920584e-01   5.3431139e-01   5.1636902e-01   4.8358423e-01   4.8578890e-01   5.5059742e-01   5.5929339e-01   5.4099004e-01   5.2336223e-01   5.3084321e-01   7.0376522e-01   6.6636472e-01   6.3394163e-01   5.9013698e-01   5.2194559e-01   5.1429960e-01   6.2969388e-01   7.4415427e-01   0.0000000e+00   5.9291769e-01   5.5253982e-01   5.7843471e-01   5.4024190e-01   4.4570634e-01   5.4136095e-01   6.0244651e-01   4.9282314e-01   5.4192456e-01   4.9587121e-01   5.5372097e-01   5.2544267e-01   4.7831544e-01   4.8063847e-01   4.8935638e-01   5.1388302e-01   5.2357392e-01   4.7422729e-01   5.4092275e-01   5.2162937e-01   4.8344353e-01   5.1023104e-01   5.3564970e-01   5.3740830e-01   6.1728377e-01   4.8574160e-01   5.4593585e-01   6.1658326e-01   6.2230051e-01   6.8214320e-01   6.2004181e-01   6.8359014e-01   7.6091570e-01   6.8971632e-01   7.1249831e-01   5.8702201e-01   5.9017935e-01   5.2123959e-01   4.8493053e-01   5.1629544e-01   5.5791699e-01   4.5824638e-01   4.9299298e-01   4.6285487e-01   5.3359869e-01   4.7011538e-01   4.9925132e-01
   5.2428934e-01   5.4428232e-01   5.3532213e-01   5.7667085e-01   6.1998342e-01   6.0385333e-01   4.9942284e-01   4.9429691e-01   5.2039583e-01   5.8410525e-01   6.2866352e-01   6.1008705e-01   5.4504254e-01   5.8836186e-01   5.5195912e-01   5.8286278e-01   5.7421966e-01   6.0047907e-01   6.0185054e-01   6.1815375e-01   7.3830675e-01   5.2197808e-01   6.1487427e-01   6.1075748e-01   5.7929031e-01   5.9988472e-01   6.0879391e-01   6.0350410e-01   5.8242954e-01   6.4626922e-01   6.6413631e-01   6.6251627e-01   6.1920187e-01   5.9257510e-01   8.1284825e-01   7.1352009e-01   6.8506383e-01   6.6854608e-01   6.0219705e-01   5.9342527e-01   7.4104286e-01   8.5116072e-01   5.9291769e-01   0.0000000e+00   6.2600707e-01   6.1774571e-01   5.9688519e-01   5.0900326e-01   6.0173583e-01   6.8845188e-01   5.8790370e-01   5.9723242e-01   5.5271311e-01   6.4078066e-01   5.5244283e-01   5.1261632e-01   5.2417688e-01   5.6462871e-01   5.6863016e-01   6.0423175e-01   5.3782608e-01   5.6728967e-01   5.4453649e-01   5.2012236e-01   5.4697706e-01   6.0417616e-01   6.3727440e-01   6.7774190e-01   5.0568980e-01   6.0737767e-01   6.6858075e-01   6.7823332e-01   7.2970923e-01   6.4909096e-01   8.1705896e-01   7.7393226e-01   7.1751346e-01   7.2115660e-01   5.7418371e-01   5.7383281e-01   5.9249684e-01   5.8788674e-01   5.9020084e-01   6.1336692e-01   5.3201525e-01   5.6350571e-01   5.2402600e-01   5.3971025e-01   5.1976386e-01   5.3144778e-01
   4.9226279e-01   4.8164256e-01   4.7776970e-01   5.3441615e-01   5.6928387e-01   5.2952621e-01   4.6194337e-01   4.6168157e-01   5.1407279e-01   4.9873608e-01   6.0522867e-01   5.6747621e-01   5.1904460e-01   5.3269749e-01   5.1382028e-01   5.1345886e-01   5.3791271e-01   5.5705353e-01   5.5808207e-01   6.0549140e-01   7.6552360e-01   5.3926064e-01   5.4282932e-01   5.8354680e-01   5.4046429e-01   5.3809341e-01   5.7289753e-01   5.6196058e-01   5.0160065e-01   5.7337223e-01   5.7400736e-01   5.7721910e-01   5.7241537e-01   5.5889487e-01   7.2256525e-01   6.7680514e-01   6.5611339e-01   6.3983364e-01   5.5200341e-01   5.3127907e-01   7.9821033e-01   7.0078996e-01   5.5253982e-01   6.2600707e-01   0.0000000e+00   5.9810310e-01   5.1399141e-01   4.7628475e-01   5.4657280e-01   6.0871438e-01   4.7583791e-01   5.3571855e-01   4.9080345e-01   5.9845152e-01   5.2693222e-01   4.7569753e-01   4.6650648e-01   5.3009257e-01   5.1088773e-01   5.0198329e-01   4.7226842e-01   5.0451880e-01   4.7469139e-01   4.9370223e-01   5.0238094e-01   5.8235412e-01   5.9673471e-01   6.1304955e-01   4.9712983e-01   5.5904953e-01   6.1662629e-01   6.6024140e-01   6.5192222e-01   6.2313521e-01   7.7391962e-01   6.9647380e-01   7.5967593e-01   6.9899310e-01   5.7325430e-01   5.0950621e-01   5.4910550e-01   5.7075826e-01   5.5134142e-01   5.9825407e-01   4.9167202e-01   5.5147506e-01   4.9583882e-01   5.7643981e-01   5.1375551e-01   5.6211633e-01
   5.4221202e-01   5.3331282e-01   5.6652970e-01   5.8834235e-01   6.4086960e-01   6.3781122e-01   5.2800115e-01   5.3941338e-01   6.1467690e-01   5.7263313e-01   6.5316529e-01   6.2568059e-01   5.9916987e-01   5.7238626e-01   5.6170126e-01   5.8925561e-01   6.1692334e-01   6.2164479e-01   6.6641916e-01   6.8860478e-01   9.0274066e-01   6.4216327e-01   6.0894825e-01   6.3151008e-01   6.0037497e-01   6.5154912e-01   5.8676565e-01   6.0178765e-01   5.7391090e-01   6.4116800e-01   6.5698106e-01   6.2260197e-01   5.4941982e-01   5.7576430e-01   7.3700643e-01   7.0982636e-01   6.5956123e-01   6.2825989e-01   6.0325459e-01   5.4521617e-01   8.1965553e-01   7.1238118e-01   5.7843471e-01   6.1774571e-01   5.9810310e-01   0.0000000e+00   5.7812509e-01   5.4167335e-01   5.8552986e-01   6.3160424e-01   5.3854978e-01   5.6118675e-01   5.4853331e-01   5.7692249e-01   5.4467796e-01   5.0203318e-01   5.1312851e-01   5.2391371e-01   5.4110369e-01   5.7507522e-01   5.0941478e-01   5.5947238e-01   5.5735974e-01   5.2706319e-01   5.4332000e-01   5.9052374e-01   6.4603223e-01   6.7461149e-01   5.4913049e-01   5.6386749e-01   6.3566303e-01   6.9100083e-01   7.8143524e-01   6.9675349e-01   7.4178433e-01   7.1087199e-01   7.8190070e-01   7.0769256e-01   6.4415723e-01   6.0403345e-01   5.7818051e-01   5.7791044e-01   5.8302250e-01   5.8851079e-01   5.4132701e-01   6.1977157e-01   5.7242578e-01   6.0392671e-01   5.5859521e-01   5.6838592e-01
   4.7072821e-01   4.7173962e-01   5.1421927e-01   5.2196538e-01   5.2436682e-01   4.9586548e-01   4.1457406e-01   4.3652070e-01   4.9171467e-01   5.1167288e-01   6.0509761e-01   5.4651935e-01   5.2005965e-01   5.1316076e-01   4.7844944e-01   5.0153581e-01   5.4176980e-01   5.1729315e-01   5.0975167e-01   5.4978132e-01   6.5698734e-01   5.5019671e-01   5.5224005e-01   5.9003300e-01   5.5193779e-01   5.3759464e-01   5.1548523e-01   5.1304057e-01   5.2589664e-01   5.5432179e-01   5.5518679e-01   5.7054798e-01   5.1040168e-01   5.3809676e-01   6.6352563e-01   6.3438046e-01   5.9267150e-01   6.1383126e-01   5.1064161e-01   5.0627667e-01   7.2716588e-01   7.1663205e-01   5.4024190e-01   5.9688519e-01   5.1399141e-01   5.7812509e-01   0.0000000e+00   4.9524980e-01   5.1754965e-01   5.6148190e-01   4.5675681e-01   5.2928678e-01   4.8944422e-01   4.6796767e-01   4.7964650e-01   4.5422762e-01   4.6342813e-01   4.9600268e-01   5.0890270e-01   5.2184392e-01   4.4947196e-01   4.8210975e-01   4.9524966e-01   4.3985072e-01   4.8530944e-01   5.2429714e-01   5.6214814e-01   5.8653124e-01   4.7370829e-01   5.0463914e-01   5.5077825e-01   5.7420881e-01   6.5704173e-01   6.2095573e-01   7.2095095e-01   6.0759559e-01   7.1358417e-01   6.6150954e-01   5.0094292e-01   5.3291873e-01   5.0792833e-01   5.1178849e-01   4.9208729e-01   5.1625056e-01   4.5043531e-01   5.0923703e-01   4.5922410e-01   4.8966604e-01   4.7009460e-01   4.9892275e-01
   4.4306716e-01   4.2648720e-01   4.6640255e-01   4.8365577e-01   5.0541062e-01   4.7881454e-01   3.8523983e-01   3.9639579e-01   4.6222805e-01   4.7310486e-01   5.4116780e-01   4.8557394e-01   5.0282906e-01   4.5775740e-01   4.4383455e-01   4.6781918e-01   5.4633550e-01   4.8028429e-01   5.1317611e-01   5.1384063e-01   5.6808893e-01   4.4641684e-01   5.0819531e-01   5.1709807e-01   5.2232183e-01   5.3164940e-01   4.7522770e-01   4.5501183e-01   4.6658187e-01   5.1542005e-01   4.9604841e-01   5.5101647e-01   5.0829293e-01   5.0158649e-01   6.3416746e-01   5.5608942e-01   5.3917365e-01   5.6141217e-01   4.7112991e-01   4.9640287e-01   7.2064496e-01   6.4283674e-01   4.4570634e-01   5.0900326e-01   4.7628475e-01   5.4167335e-01   4.9524980e-01   0.0000000e+00   4.9598133e-01   5.6234329e-01   4.3665347e-01   4.7634450e-01   4.6295906e-01   4.7764447e-01   4.6512421e-01   4.2335546e-01   4.0150399e-01   4.2926074e-01   4.6674005e-01   4.5924764e-01   4.2137857e-01   4.4314460e-01   4.5224323e-01   4.1249730e-01   4.5223065e-01   4.9643136e-01   5.1135178e-01   5.3833027e-01   4.4145453e-01   5.0163039e-01   6.1192367e-01   5.7418073e-01   5.7838680e-01   5.7734060e-01   6.8107367e-01   5.3504574e-01   6.5427812e-01   6.2175211e-01   5.0559478e-01   4.8357400e-01   4.9545850e-01   4.7697335e-01   4.9499122e-01   5.3517161e-01   4.2057705e-01   4.5708345e-01   4.2651459e-01   4.8641697e-01   4.3268372e-01   4.5803738e-01
   4.7276172e-01   4.5745033e-01   4.7763094e-01   5.1657549e-01   5.6250030e-01   5.4400641e-01   4.1532586e-01   4.3854729e-01   5.0792095e-01   4.5994208e-01   5.7202453e-01   5.2331658e-01   5.1494176e-01   4.8739940e-01   5.0410835e-01   5.3245273e-01   5.8168634e-01   4.9915027e-01   5.2473583e-01   5.6366664e-01   5.6309266e-01   5.3311713e-01   5.3553278e-01   5.3519714e-01   5.0753335e-01   5.1894951e-01   4.9953111e-01   4.6180000e-01   4.5812727e-01   5.0494155e-01   5.1134287e-01   5.5441672e-01   5.1495067e-01   5.4974083e-01   7.3082045e-01   6.7506148e-01   6.0639204e-01   6.1858233e-01   5.3776837e-01   5.0900659e-01   7.5200622e-01   6.1710069e-01   5.4136095e-01   6.0173583e-01   5.4657280e-01   5.8552986e-01   5.1754965e-01   4.9598133e-01   0.0000000e+00   6.3282081e-01   4.9484437e-01   5.3991133e-01   5.0949065e-01   5.2175597e-01   4.8299435e-01   4.7527931e-01   4.3362678e-01   4.9299072e-01   4.9372030e-01   4.9565570e-01   4.4698643e-01   4.7401613e-01   4.5209493e-01   4.8739801e-01   5.0123675e-01   5.1859576e-01   5.5664884e-01   6.0107228e-01   4.9970562e-01   5.2505618e-01   6.3839388e-01   6.3023590e-01   6.3858070e-01   5.9141188e-01   7.5562715e-01   5.9405931e-01   6.6970324e-01   6.1084347e-01   4.9454644e-01   5.4893734e-01   4.9453123e-01   4.9174359e-01   5.4183534e-01   5.4210688e-01   4.6489463e-01   4.8792923e-01   4.1731017e-01   4.8277419e-01   4.2796379e-01   4.6348530e-01
   5.1179608e-01   4.9026339e-01   4.9180492e-01   5.2170298e-01   5.8745964e-01   5.3316057e-01   4.5103544e-01   4.3734355e-01   5.4516607e-01   4.9368420e-01   6.0552411e-01   5.5482495e-01   5.6395060e-01   5.4596736e-01   5.3156903e-01   5.0786080e-01   5.5362340e-01   5.4013705e-01   5.7441764e-01   6.2756233e-01   6.1320020e-01   6.9203893e-01   5.8733103e-01   6.0808730e-01   5.8244662e-01   5.8526042e-01   5.3758333e-01   5.6585841e-01   5.1321875e-01   5.7971626e-01   6.2473140e-01   5.8103952e-01   6.1132253e-01   5.8124073e-01   7.7294726e-01   7.6505263e-01   6.6438769e-01   6.3400136e-01   5.8237717e-01   5.4728761e-01   7.4938039e-01   6.4763135e-01   6.0244651e-01   6.8845188e-01   6.0871438e-01   6.3160424e-01   5.6148190e-01   5.6234329e-01   6.3282081e-01   0.0000000e+00   5.5841513e-01   5.9434813e-01   6.1504401e-01   5.8180148e-01   5.7901676e-01   5.5418607e-01   5.1174861e-01   5.4666790e-01   5.6068993e-01   6.2006522e-01   4.8684525e-01   5.0413599e-01   5.2225744e-01   4.9075317e-01   5.0013948e-01   5.2482294e-01   6.0132292e-01   5.6295694e-01   4.6708098e-01   5.4627517e-01   6.3007631e-01   6.6236656e-01   6.9749666e-01   6.0779858e-01   7.6030875e-01   5.2012137e-01   7.3988936e-01   7.0247864e-01   6.3065005e-01   5.7157198e-01   5.4864377e-01   5.1754427e-01   5.8260898e-01   5.8891973e-01   5.1458693e-01   5.2822080e-01   5.1243126e-01   6.1857143e-01   5.2097616e-01   5.5734591e-01
   4.4190760e-01   4.1012679e-01   4.2779935e-01   4.7784023e-01   5.0596917e-01   5.0321639e-01   4.1836607e-01   4.2266779e-01   4.8146301e-01   4.8596814e-01   5.5237217e-01   4.7371053e-01   4.5859813e-01   4.5118341e-01   4.5861191e-01   4.9324334e-01   5.0200140e-01   5.1228259e-01   4.9052836e-01   5.4181435e-01   5.6143061e-01   5.0517021e-01   5.2236534e-01   5.2456949e-01   5.0910954e-01   5.1715213e-01   4.8775367e-01   4.2985541e-01   4.3661240e-01   4.7477490e-01   4.9282399e-01   4.8790247e-01   5.1552331e-01   4.8329435e-01   6.6665488e-01   7.2942426e-01   5.7120879e-01   5.2625891e-01   4.6737096e-01   4.5195602e-01   6.9681936e-01   5.8299761e-01   4.9282314e-01   5.8790370e-01   4.7583791e-01   5.3854978e-01   4.5675681e-01   4.3665347e-01   4.9484437e-01   5.5841513e-01   0.0000000e+00   4.6117329e-01   5.0789180e-01   4.5329349e-01   4.4673548e-01   4.1100992e-01   3.8118971e-01   4.3347790e-01   4.4693369e-01   4.8930040e-01   4.1433397e-01   4.4315654e-01   4.5014053e-01   3.9936532e-01   4.5260029e-01   4.6654244e-01   4.9198772e-01   5.4107482e-01   4.1535798e-01   4.8767367e-01   5.4318462e-01   5.4543182e-01   6.0876082e-01   5.6155779e-01   6.8089312e-01   5.5103791e-01   6.2128103e-01   6.2630849e-01   5.2902511e-01   4.5522353e-01   4.3797343e-01   4.5712638e-01   4.6648646e-01   5.1934736e-01   4.1881266e-01   4.4944786e-01   4.3347284e-01   5.1793277e-01   4.4632228e-01   4.7166225e-01
   4.5535248e-01   4.3947407e-01   4.7314343e-01   4.8224927e-01   5.5015792e-01   5.2921133e-01   4.2792485e-01   4.3625076e-01   4.7904005e-01   4.8730556e-01   4.9525100e-01   5.0084475e-01   4.8589098e-01   4.8604943e-01   4.7619839e-01   5.3186552e-01   5.0866419e-01   5.8053325e-01   5.8125514e-01   5.6785426e-01   4.7663671e-01   5.5752198e-01   5.2369282e-01   5.6529625e-01   5.1880471e-01   5.6559931e-01   5.5089697e-01   4.8887380e-01   4.8049593e-01   5.3921841e-01   5.6128953e-01   5.6029391e-01   5.5938823e-01   5.5073060e-01   6.5062607e-01   7.2281870e-01   5.8566190e-01   6.4188378e-01   5.5800588e-01   5.1368572e-01   7.9306127e-01   6.7672895e-01   5.4192456e-01   5.9723242e-01   5.3571855e-01   5.6118675e-01   5.2928678e-01   4.7634450e-01   5.3991133e-01   5.9434813e-01   4.6117329e-01   0.0000000e+00   5.6099955e-01   4.9099729e-01   5.0900761e-01   4.7437617e-01   4.1909595e-01   4.6557461e-01   4.6552375e-01   5.1018724e-01   4.5259046e-01   4.8671291e-01   4.6921511e-01   4.4189705e-01   4.8220090e-01   4.9937512e-01   5.3103579e-01   5.9467931e-01   4.5232561e-01   5.3256249e-01   5.8588904e-01   6.0927140e-01   6.2298152e-01   6.0523183e-01   6.9511729e-01   5.4440382e-01   6.6013587e-01   6.7145067e-01   5.1344644e-01   5.1555479e-01   4.5202286e-01   4.6968533e-01   4.9172914e-01   5.7048547e-01   4.1146410e-01   4.8748987e-01   4.9269330e-01   4.9188223e-01   4.1508490e-01   4.3775991e-01
   4.7552409e-01   4.6761356e-01   5.1133401e-01   5.0102704e-01   6.3920550e-01   6.5079122e-01   4.7711366e-01   4.7689100e-01   5.3086051e-01   5.1057110e-01   5.6822662e-01   5.0143893e-01   4.8444287e-01   4.6891425e-01   4.9403691e-01   5.2180294e-01   5.3002851e-01   5.1602074e-01   5.3106878e-01   5.4420987e-01   6.1588922e-01   5.7845426e-01   5.7058909e-01   5.5465069e-01   5.2141587e-01   5.4114080e-01   4.8628601e-01   4.7163254e-01   4.4437871e-01   5.2474455e-01   5.1732852e-01   5.6552258e-01   5.3158142e-01   5.7593289e-01   6.9382704e-01   7.1694461e-01   6.4311509e-01   6.2206641e-01   5.8327855e-01   4.9314551e-01   6.7305091e-01   7.0793882e-01   4.9587121e-01   5.5271311e-01   4.9080345e-01   5.4853331e-01   4.8944422e-01   4.6295906e-01   5.0949065e-01   6.1504401e-01   5.0789180e-01   5.6099955e-01   0.0000000e+00   4.9385022e-01   4.2933431e-01   4.7714050e-01   3.9934754e-01   4.3140251e-01   4.9589686e-01   4.9988441e-01   4.2142846e-01   4.2914458e-01   4.5409983e-01   4.4179666e-01   4.4478584e-01   5.0613852e-01   5.3747329e-01   6.0095068e-01   4.6898354e-01   6.0190257e-01   6.1487508e-01   5.6771364e-01   6.1281489e-01   5.8966423e-01   6.9406461e-01   6.1228175e-01   6.9180696e-01   6.6921801e-01   5.3452011e-01   5.3296641e-01   5.3913711e-01   4.9508899e-01   4.7119203e-01   5.8817690e-01   4.7705259e-01   4.9054142e-01   4.9091536e-01   5.7635008e-01   4.7502931e-01   4.8122814e-01
   4.1364117e-01   3.9399365e-01   4.5916991e-01   4.3667957e-01   5.3668088e-01   5.6087978e-01   4.2765722e-01   3.9861491e-01   4.5308040e-01   4.3031661e-01   4.7932239e-01   4.1421883e-01   4.5722294e-01   4.6000826e-01   4.4388863e-01   5.1310678e-01   4.6337948e-01   4.5464942e-01   4.7924270e-01   4.8776683e-01   5.1607332e-01   4.7811582e-01   4.6992798e-01   5.4931263e-01   5.1321933e-01   5.3594789e-01   4.7413971e-01   4.5724952e-01   4.4787797e-01   4.9347480e-01   5.3715273e-01   5.2200245e-01   4.9074526e-01   5.3770197e-01   6.8857728e-01   6.3379267e-01   5.9617579e-01   5.8966621e-01   5.5655210e-01   5.0055936e-01   6.9522643e-01   7.1545999e-01   5.5372097e-01   6.4078066e-01   5.9845152e-01   5.7692249e-01   4.6796767e-01   4.7764447e-01   5.2175597e-01   5.8180148e-01   4.5329349e-01   4.9099729e-01   4.9385022e-01   0.0000000e+00   4.5120846e-01   3.8431936e-01   4.3908546e-01   4.3258829e-01   4.7090994e-01   4.5246905e-01   4.3256841e-01   4.6337530e-01   4.5046982e-01   3.9175848e-01   4.4662393e-01   4.6332142e-01   5.3409562e-01   5.7104571e-01   4.4682761e-01   5.2860634e-01   5.6251491e-01   6.1271276e-01   6.1186138e-01   5.4712699e-01   6.6994348e-01   5.3294199e-01   6.7088895e-01   5.7851258e-01   4.9364517e-01   4.2777129e-01   4.6326882e-01   4.5558780e-01   4.9364249e-01   5.4083800e-01   4.2858711e-01   4.6098203e-01   4.2557825e-01   4.9901792e-01   4.5717907e-01   4.5639334e-01
   4.2441176e-01   4.2381755e-01   4.5635095e-01   4.6594360e-01   5.0554326e-01   5.1907233e-01   4.0072739e-01   3.8914363e-01   4.2475636e-01   4.8547094e-01   4.9603881e-01   4.4943860e-01   4.5360573e-01   4.5191515e-01   4.6388337e-01   4.8488603e-01   4.8978264e-01   4.4267945e-01   4.7582098e-01   5.2519319e-01   5.2486466e-01   4.7584710e-01   4.7879735e-01   4.8996095e-01   5.1801208e-01   5.1567719e-01   4.7564619e-01   4.5982133e-01   3.9447900e-01   4.9559866e-01   5.3492941e-01   5.1233245e-01   5.0734237e-01   5.0205066e-01   5.5611724e-01   5.8993971e-01   5.8502212e-01   6.0030546e-01   5.4520531e-01   4.4488797e-01   7.4341339e-01   5.9867964e-01   5.2544267e-01   5.5244283e-01   5.2693222e-01   5.4467796e-01   4.7964650e-01   4.6512421e-01   4.8299435e-01   5.7901676e-01   4.4673548e-01   5.0900761e-01   4.2933431e-01   4.5120846e-01   0.0000000e+00   4.3337188e-01   4.2849403e-01   4.1409421e-01   4.4872440e-01   4.8032315e-01   3.9753886e-01   4.4674621e-01   4.4672683e-01   4.1607477e-01   4.0711404e-01   4.6811209e-01   5.4215628e-01   5.5364068e-01   4.6658057e-01   4.9876820e-01   5.6271299e-01   5.7163526e-01   6.4704922e-01   5.2567206e-01   7.1403930e-01   5.1830557e-01   6.4299130e-01   5.8970192e-01   5.1419267e-01   5.3193126e-01   4.8581367e-01   4.5229502e-01   5.1539049e-01   5.4024704e-01   4.1829583e-01   4.6246062e-01   4.1634778e-01   4.8707875e-01   4.1872543e-01   4.5447192e-01
   4.1660646e-01   4.2313877e-01   4.3296938e-01   4.5544466e-01   4.7623035e-01   4.8173751e-01   3.6016029e-01   3.7980051e-01   4.6402360e-01   4.8323379e-01   4.6818118e-01   4.7064377e-01   4.6620176e-01   4.2979402e-01   4.3816491e-01   4.3176469e-01   5.5210157e-01   4.4326780e-01   4.7144110e-01   4.8391574e-01   6.1993808e-01   4.9280041e-01   5.1884326e-01   5.2047341e-01   5.3660198e-01   4.7947109e-01   4.7522409e-01   4.3534457e-01   3.7292036e-01   4.7973604e-01   4.8808561e-01   5.4263559e-01   4.7294852e-01   4.8036468e-01   7.0513599e-01   6.5660659e-01   6.0489330e-01   5.2709355e-01   5.0639631e-01   4.4177572e-01   7.2702678e-01   6.5018039e-01   4.7831544e-01   5.1261632e-01   4.7569753e-01   5.0203318e-01   4.5422762e-01   4.2335546e-01   4.7527931e-01   5.5418607e-01   4.1100992e-01   4.7437617e-01   4.7714050e-01   3.8431936e-01   4.3337188e-01   0.0000000e+00   3.8496032e-01   3.8385911e-01   4.3908773e-01   4.3891589e-01   3.9158948e-01   4.3246388e-01   4.2579905e-01   4.0456571e-01   4.1370754e-01   4.7967215e-01   5.2503005e-01   5.2625888e-01   4.2470523e-01   4.6140164e-01   5.2509816e-01   5.4729199e-01   5.9219741e-01   5.5337979e-01   7.6443219e-01   5.3745109e-01   6.1771088e-01   6.0064098e-01   5.0353221e-01   5.4098227e-01   4.5339026e-01   4.1138070e-01   5.1635551e-01   4.9647696e-01   3.9375396e-01   4.4204182e-01   4.0323491e-01   4.4752613e-01   4.1710787e-01   4.5549880e-01
   3.8633959e-01   4.0631143e-01   4.2133898e-01   4.2345529e-01   4.9232247e-01   5.0103263e-01   3.6424588e-01   3.5594435e-01   4.0092321e-01   4.1684734e-01   4.4607609e-01   4.4533118e-01   4.5646399e-01   4.2057080e-01   4.0963556e-01   4.1132008e-01   4.8710765e-01   4.5507644e-01   4.5392356e-01   4.6285226e-01   5.9885223e-01   4.8048326e-01   4.4376834e-01   4.7308390e-01   4.4008246e-01   4.5621446e-01   4.5293912e-01   3.9928503e-01   3.7399509e-01   4.7461624e-01   4.5587081e-01   4.8895961e-01   4.5846825e-01   4.7838491e-01   5.8065183e-01   6.4582105e-01   5.5065989e-01   4.9281447e-01   5.0097295e-01   4.1025998e-01   7.1924152e-01   6.1647015e-01   4.8063847e-01   5.2417688e-01   4.6650648e-01   5.1312851e-01   4.6342813e-01   4.0150399e-01   4.3362678e-01   5.1174861e-01   3.8118971e-01   4.1909595e-01   3.9934754e-01   4.3908546e-01   4.2849403e-01   3.8496032e-01   0.0000000e+00   3.8163111e-01   4.1617419e-01   4.1510046e-01   3.7246685e-01   4.1762890e-01   4.3478755e-01   3.8943857e-01   3.8488852e-01   4.2385237e-01   4.8317070e-01   4.8964186e-01   3.9345211e-01   4.2393287e-01   5.4250274e-01   5.1996944e-01   5.3276210e-01   5.4556219e-01   7.5532371e-01   4.6513222e-01   5.4465899e-01   5.9102069e-01   4.5769342e-01   5.0311753e-01   4.3802050e-01   4.2996608e-01   4.5584001e-01   4.8647630e-01   3.7103795e-01   4.1997902e-01   3.9361238e-01   4.3518447e-01   3.9354757e-01   4.4071345e-01
   3.8956148e-01   4.0630726e-01   4.0446665e-01   4.4635544e-01   4.8011350e-01   4.3966277e-01   3.6064264e-01   3.6627257e-01   4.0731840e-01   4.1066074e-01   4.6418594e-01   4.8171484e-01   4.5300230e-01   4.3780081e-01   4.7074469e-01   4.6864817e-01   4.9105161e-01   4.4477712e-01   4.5499478e-01   4.8364617e-01   5.0280459e-01   5.1329819e-01   4.7102420e-01   5.0048584e-01   4.8698253e-01   4.5884230e-01   4.7093869e-01   4.6424205e-01   4.3186393e-01   5.1747177e-01   4.9406956e-01   4.8331949e-01   4.8543157e-01   5.2043201e-01   5.8199208e-01   6.9302929e-01   5.8320500e-01   5.2502905e-01   4.9632130e-01   4.2463925e-01   6.3343987e-01   6.5636851e-01   4.8935638e-01   5.6462871e-01   5.3009257e-01   5.2391371e-01   4.9600268e-01   4.2926074e-01   4.9299072e-01   5.4666790e-01   4.3347790e-01   4.6557461e-01   4.3140251e-01   4.3258829e-01   4.1409421e-01   3.8385911e-01   3.8163111e-01   0.0000000e+00   4.4594102e-01   4.2414242e-01   3.9299767e-01   4.3218118e-01   4.2570596e-01   4.0216460e-01   4.4806404e-01   4.7407936e-01   5.2378848e-01   5.1643484e-01   4.0468649e-01   4.6781264e-01   5.1243576e-01   5.4678306e-01   6.1282853e-01   5.5181340e-01   7.5103089e-01   5.2960731e-01   5.6176227e-01   6.0158233e-01   4.2218059e-01   5.6087669e-01   4.5165357e-01   4.4642732e-01   4.7543611e-01   5.1887448e-01   3.9351073e-01   4.5234979e-01   4.0468933e-01   4.4691117e-01   3.9859002e-01   4.3661747e-01
   4.1612995e-01   4.4764550e-01   4.8560424e-01   4.9425349e-01   5.3173442e-01   4.8815570e-01   4.2322035e-01   4.0813499e-01   4.7354203e-01   4.5062688e-01   5.1129176e-01   4.9530532e-01   5.1058734e-01   4.7429735e-01   4.9651382e-01   4.7877136e-01   5.8250132e-01   5.0828879e-01   5.0849018e-01   5.1655658e-01   5.7042490e-01   4.8011338e-01   5.0124089e-01   5.5267003e-01   5.3440191e-01   5.3944454e-01   4.4302625e-01   4.8670357e-01   4.2535486e-01   5.1200413e-01   5.1723841e-01   5.2733835e-01   5.3469267e-01   5.4096718e-01   6.3280715e-01   6.8998927e-01   5.6688369e-01   5.3087910e-01   5.0372846e-01   4.8551461e-01   6.7488813e-01   6.1779964e-01   5.1388302e-01   5.6863016e-01   5.1088773e-01   5.4110369e-01   5.0890270e-01   4.6674005e-01   4.9372030e-01   5.6068993e-01   4.4693369e-01   4.6552375e-01   4.9589686e-01   4.7090994e-01   4.4872440e-01   4.3908773e-01   4.1617419e-01   4.4594102e-01   0.0000000e+00   4.7888841e-01   4.4254096e-01   4.5950045e-01   4.5930123e-01   4.0026602e-01   4.6976945e-01   5.0332496e-01   5.6838792e-01   5.5084309e-01   4.4073080e-01   5.3074090e-01   5.9509119e-01   6.0815967e-01   5.9550601e-01   5.7464580e-01   8.4092749e-01   6.2403761e-01   6.8994940e-01   6.2650618e-01   4.6940967e-01   5.7339190e-01   4.8170849e-01   4.7546985e-01   4.8647754e-01   5.4927829e-01   4.3125567e-01   4.7861419e-01   4.2626280e-01   4.9151565e-01   4.4377909e-01   4.6755219e-01
   4.1602929e-01   4.4282255e-01   4.7252291e-01   4.7626037e-01   5.2874908e-01   4.8549504e-01   4.2275593e-01   4.2183583e-01   4.8557616e-01   4.5961840e-01   4.9676634e-01   5.0598652e-01   4.9034776e-01   4.9343970e-01   4.7090689e-01   4.5877129e-01   5.3759425e-01   4.8294059e-01   4.9723125e-01   5.2452044e-01   6.0060470e-01   4.6530601e-01   4.7435641e-01   5.1173305e-01   5.4969387e-01   5.6836570e-01   5.0712225e-01   4.6637376e-01   4.4879030e-01   5.2303564e-01   5.2847200e-01   5.3214827e-01   4.9481137e-01   5.1831490e-01   6.0777287e-01   6.9917126e-01   5.9366721e-01   5.1901988e-01   5.1441978e-01   5.1514101e-01   7.3148174e-01   5.9192064e-01   5.2357392e-01   6.0423175e-01   5.0198329e-01   5.7507522e-01   5.2184392e-01   4.5924764e-01   4.9565570e-01   6.2006522e-01   4.8930040e-01   5.1018724e-01   4.9988441e-01   4.5246905e-01   4.8032315e-01   4.3891589e-01   4.1510046e-01   4.2414242e-01   4.7888841e-01   0.0000000e+00   4.3587818e-01   4.5670313e-01   4.7884248e-01   4.2435535e-01   4.7526430e-01   5.2115513e-01   5.4282338e-01   5.4916625e-01   4.4274550e-01   5.2980759e-01   5.7035423e-01   5.5555933e-01   6.1942387e-01   6.0364852e-01   8.7429972e-01   6.0662783e-01   7.2294343e-01   6.1427368e-01   5.3529470e-01   6.1010735e-01   4.9712346e-01   4.8813607e-01   4.9011313e-01   5.8823152e-01   4.4998012e-01   4.7289124e-01   4.0906731e-01   4.9144369e-01   4.4311929e-01   4.5458199e-01
   4.1799675e-01   4.1032427e-01   4.2799568e-01   4.3150501e-01   4.8190879e-01   4.3358341e-01   3.7264919e-01   3.6681970e-01   4.1946698e-01   4.1845650e-01   4.8437781e-01   4.5618329e-01   4.6858331e-01   4.2232504e-01   4.2080364e-01   3.9287217e-01   4.6903415e-01   4.4041592e-01   4.4501188e-01   4.6433028e-01   4.4398227e-01   5.2034056e-01   4.7153631e-01   4.9769089e-01   4.9952389e-01   5.2624747e-01   4.4660791e-01   3.8075992e-01   3.8804085e-01   4.8413539e-01   4.6522221e-01   4.9134357e-01   4.7808112e-01   4.4501615e-01   5.2743136e-01   6.9647992e-01   5.4842928e-01   4.8652553e-01   5.0054066e-01   4.2812712e-01   6.8772711e-01   6.9013027e-01   4.7422729e-01   5.3782608e-01   4.7226842e-01   5.0941478e-01   4.4947196e-01   4.2137857e-01   4.4698643e-01   4.8684525e-01   4.1433397e-01   4.5259046e-01   4.2142846e-01   4.3256841e-01   3.9753886e-01   3.9158948e-01   3.7246685e-01   3.9299767e-01   4.4254096e-01   4.3587818e-01   0.0000000e+00   4.1855830e-01   4.0654280e-01   3.7139831e-01   4.1315544e-01   4.5262089e-01   4.6366461e-01   4.9368351e-01   4.1195581e-01   4.3326110e-01   5.0845265e-01   4.7859299e-01   5.8723071e-01   5.7033767e-01   7.0103315e-01   5.6271752e-01   6.0269293e-01   6.0237823e-01   4.3651977e-01   4.8624121e-01   4.2406604e-01   4.4392946e-01   4.5094418e-01   5.3064302e-01   4.0313986e-01   4.1673390e-01   3.7828538e-01   4.4366178e-01   3.9806654e-01   4.3377613e-01
   4.4478914e-01   4.4492194e-01   4.4368076e-01   4.7764930e-01   5.2250431e-01   5.6267267e-01   3.9877641e-01   3.8630461e-01   4.7779947e-01   4.5078837e-01   5.2131005e-01   4.7421943e-01   4.2884313e-01   4.3760401e-01   4.2756014e-01   4.7976661e-01   5.0542520e-01   5.1505372e-01   5.0501309e-01   5.1368886e-01   5.0173792e-01   4.8281580e-01   4.8997216e-01   5.1716552e-01   5.4825241e-01   5.1231711e-01   4.8227695e-01   3.8987753e-01   3.8919252e-01   4.9969964e-01   4.6925575e-01   5.3218852e-01   5.2862212e-01   5.0929219e-01   6.2843981e-01   6.8070617e-01   5.9720898e-01   5.6916705e-01   5.3586933e-01   4.5782738e-01   6.1960654e-01   7.8528946e-01   5.4092275e-01   5.6728967e-01   5.0451880e-01   5.5947238e-01   4.8210975e-01   4.4314460e-01   4.7401613e-01   5.0413599e-01   4.4315654e-01   4.8671291e-01   4.2914458e-01   4.6337530e-01   4.4674621e-01   4.3246388e-01   4.1762890e-01   4.3218118e-01   4.5950045e-01   4.5670313e-01   4.1855830e-01   0.0000000e+00   4.6226613e-01   3.8797313e-01   4.5606075e-01   4.7652425e-01   4.9257804e-01   5.1796578e-01   4.3292152e-01   4.6350840e-01   5.3716834e-01   5.5913515e-01   5.9471338e-01   5.5916006e-01   7.5060092e-01   5.4928336e-01   6.2235649e-01   6.0299205e-01   4.3814886e-01   4.8777906e-01   4.6082315e-01   4.3909142e-01   4.3862928e-01   5.1033116e-01   4.1955290e-01   4.6424273e-01   4.1486361e-01   4.5714732e-01   4.1845631e-01   4.5217441e-01
   4.1825723e-01   4.0958968e-01   4.5452678e-01   4.8281791e-01   5.1618816e-01   5.4735601e-01   3.7577560e-01   3.9634114e-01   4.8360015e-01   4.8701241e-01   4.9635368e-01   4.8158497e-01   4.7309226e-01   4.4834386e-01   4.4171716e-01   4.9134713e-01   5.1965694e-01   4.6168379e-01   4.6082358e-01   5.1876669e-01   4.9921569e-01   5.0372461e-01   4.7032431e-01   5.1805652e-01   5.2824635e-01   4.5072310e-01   4.9448822e-01   4.1771998e-01   4.1687036e-01   5.3928058e-01   5.3465060e-01   5.3185850e-01   4.8614641e-01   5.1661781e-01   5.7938266e-01   7.5089137e-01   6.2372336e-01   5.8085028e-01   5.0195805e-01   4.4575080e-01   6.0597333e-01   7.7282224e-01   5.2162937e-01   5.4453649e-01   4.7469139e-01   5.5735974e-01   4.9524966e-01   4.5224323e-01   4.5209493e-01   5.2225744e-01   4.5014053e-01   4.6921511e-01   4.5409983e-01   4.5046982e-01   4.4672683e-01   4.2579905e-01   4.3478755e-01   4.2570596e-01   4.5930123e-01   4.7884248e-01   4.0654280e-01   4.6226613e-01   0.0000000e+00   3.9581933e-01   4.5586147e-01   4.8419914e-01   5.2909623e-01   5.6063810e-01   4.6138321e-01   5.1015673e-01   5.0868670e-01   5.3533734e-01   6.2821193e-01   6.4652626e-01   7.2437502e-01   5.6054532e-01   6.8386090e-01   6.1729751e-01   4.4800613e-01   5.1343221e-01   4.5052451e-01   4.3866239e-01   4.5068943e-01   5.3161668e-01   4.2559400e-01   4.5408536e-01   4.1021716e-01   4.3683784e-01   3.9793683e-01   4.2822811e-01
   3.5559419e-01   3.6399827e-01   3.9827081e-01   4.0227896e-01   4.9459624e-01   4.8585559e-01   3.3860727e-01   3.4101275e-01   3.9398500e-01   4.2945038e-01   4.3919184e-01   4.2038993e-01   4.3601623e-01   3.9801134e-01   4.0378229e-01   3.7314641e-01   4.6907641e-01   3.9753801e-01   4.1889857e-01   4.5940223e-01   5.2404084e-01   4.4939744e-01   4.6086357e-01   4.9290394e-01   4.7964853e-01   4.3397992e-01   3.9863745e-01   3.5808565e-01   3.6135946e-01   4.7517655e-01   4.8499664e-01   4.9712155e-01   4.7370597e-01   4.7002444e-01   5.0738022e-01   6.9475975e-01   6.0075239e-01   4.9550115e-01   4.4632219e-01   4.2645063e-01   5.4117162e-01   6.9300776e-01   4.8344353e-01   5.2012236e-01   4.9370223e-01   5.2706319e-01   4.3985072e-01   4.1249730e-01   4.8739801e-01   4.9075317e-01   3.9936532e-01   4.4189705e-01   4.4179666e-01   3.9175848e-01   4.1607477e-01   4.0456571e-01   3.8943857e-01   4.0216460e-01   4.0026602e-01   4.2435535e-01   3.7139831e-01   3.8797313e-01   3.9581933e-01   0.0000000e+00   4.2553171e-01   4.5495810e-01   4.7202941e-01   4.9701840e-01   4.1058707e-01   4.3819297e-01   4.9673374e-01   5.2873442e-01   5.4105333e-01   5.0106859e-01   7.0105618e-01   5.4214871e-01   6.0980036e-01   6.1617907e-01   4.6844835e-01   4.4098703e-01   4.1081389e-01   4.0367346e-01   4.1763530e-01   4.9164185e-01   3.7801756e-01   4.2927701e-01   4.1032271e-01   4.3571780e-01   3.8370643e-01   3.7771894e-01
   4.2701029e-01   4.4937004e-01   4.7110455e-01   4.7469718e-01   4.8689259e-01   4.6319231e-01   3.7651026e-01   4.2386958e-01   4.6378969e-01   4.5817269e-01   5.0109525e-01   4.9318722e-01   5.0019825e-01   4.7950822e-01   4.4439125e-01   4.6279072e-01   5.2477909e-01   4.7271095e-01   5.1156102e-01   4.9824562e-01   5.5491136e-01   5.1552695e-01   4.9950390e-01   5.4423738e-01   5.7220089e-01   5.9089852e-01   4.5415645e-01   4.3139738e-01   4.3482826e-01   5.5017108e-01   5.0472254e-01   5.6064829e-01   5.3421430e-01   5.1065956e-01   5.3775637e-01   6.9775376e-01   6.1340611e-01   5.2648154e-01   5.0778011e-01   4.6853742e-01   6.0862549e-01   7.3183482e-01   5.1023104e-01   5.4697706e-01   5.0238094e-01   5.4332000e-01   4.8530944e-01   4.5223065e-01   5.0123675e-01   5.0013948e-01   4.5260029e-01   4.8220090e-01   4.4478584e-01   4.4662393e-01   4.0711404e-01   4.1370754e-01   3.8488852e-01   4.4806404e-01   4.6976945e-01   4.7526430e-01   4.1315544e-01   4.5606075e-01   4.5586147e-01   4.2553171e-01   0.0000000e+00   4.8499277e-01   5.3124745e-01   5.4539496e-01   4.3012240e-01   5.2033336e-01   5.0693806e-01   5.5712982e-01   5.7603021e-01   5.9364883e-01   7.0026697e-01   5.8512918e-01   6.3014154e-01   5.9875749e-01   4.4134296e-01   4.7825429e-01   4.5035850e-01   4.5194539e-01   4.6447998e-01   5.3802267e-01   4.0119344e-01   4.6714777e-01   4.3860699e-01   4.7018246e-01   4.4910408e-01   4.7272880e-01
   4.6071362e-01   4.5866309e-01   4.5792547e-01   4.9984739e-01   5.2246610e-01   5.5096486e-01   3.9689310e-01   4.1044232e-01   4.7547619e-01   4.9163352e-01   5.2447219e-01   5.0305718e-01   5.1916334e-01   5.1103258e-01   4.9642000e-01   4.9027461e-01   5.5238049e-01   5.3511496e-01   5.1307076e-01   5.3610818e-01   5.9961822e-01   5.1886035e-01   5.1740300e-01   5.2874546e-01   5.4374436e-01   5.4964464e-01   4.6996055e-01   4.6788382e-01   4.3655630e-01   5.6755023e-01   5.3658657e-01   5.8155178e-01   5.2968254e-01   5.2841367e-01   5.7124419e-01   7.2385000e-01   5.9925273e-01   5.6089159e-01   5.2502162e-01   4.9660920e-01   6.8213896e-01   7.3818872e-01   5.3564970e-01   6.0417616e-01   5.8235412e-01   5.9052374e-01   5.2429714e-01   4.9643136e-01   5.1859576e-01   5.2482294e-01   4.6654244e-01   4.9937512e-01   5.0613852e-01   4.6332142e-01   4.6811209e-01   4.7967215e-01   4.2385237e-01   4.7407936e-01   5.0332496e-01   5.2115513e-01   4.5262089e-01   4.7652425e-01   4.8419914e-01   4.5495810e-01   4.8499277e-01   0.0000000e+00   5.7068010e-01   5.6425604e-01   4.7794888e-01   5.3956352e-01   5.8218697e-01   5.6151926e-01   5.8026502e-01   6.0176400e-01   7.1939412e-01   5.4471313e-01   6.9311416e-01   6.2385774e-01   4.9173860e-01   5.7666645e-01   4.8025327e-01   4.8483141e-01   5.0014737e-01   5.4993980e-01   4.4336652e-01   5.1069857e-01   4.6655106e-01   5.0202806e-01   4.6119496e-01   4.8875858e-01
   4.9726339e-01   5.0928831e-01   5.4766706e-01   5.5243413e-01   5.8854552e-01   6.5381149e-01   4.7474220e-01   4.9165688e-01   5.4292399e-01   5.6742187e-01   6.3212052e-01   5.5018532e-01   5.7460894e-01   5.5417085e-01   5.8789278e-01   5.5390389e-01   6.2961741e-01   5.5064044e-01   5.7765092e-01   5.8909648e-01   6.3719533e-01   6.0704937e-01   5.5462009e-01   6.0542609e-01   6.7001489e-01   5.8909450e-01   5.1983540e-01   4.8911186e-01   4.8212037e-01   6.0028565e-01   5.5923989e-01   5.6378981e-01   5.1810732e-01   5.5655107e-01   6.0566336e-01   7.1677329e-01   6.3888321e-01   5.8793555e-01   5.5486039e-01   5.1850088e-01   6.5554046e-01   6.9514097e-01   5.3740830e-01   6.3727440e-01   5.9673471e-01   6.4603223e-01   5.6214814e-01   5.1135178e-01   5.5664884e-01   6.0132292e-01   4.9198772e-01   5.3103579e-01   5.3747329e-01   5.3409562e-01   5.4215628e-01   5.2503005e-01   4.8317070e-01   5.2378848e-01   5.6838792e-01   5.4282338e-01   4.6366461e-01   4.9257804e-01   5.2909623e-01   4.7202941e-01   5.3124745e-01   5.7068010e-01   0.0000000e+00   6.0371781e-01   4.9658663e-01   5.9800889e-01   5.6450963e-01   5.1678968e-01   6.5176927e-01   6.5253074e-01   7.2471054e-01   6.6397714e-01   7.2365994e-01   6.5552379e-01   5.1473072e-01   5.7212238e-01   5.4135281e-01   5.2079503e-01   5.6602751e-01   6.0195116e-01   5.1420806e-01   5.5125806e-01   5.4464405e-01   5.3278428e-01   5.1067325e-01   5.4281809e-01
   5.2087744e-01   5.3040211e-01   5.3524196e-01   5.3402368e-01   5.8538958e-01   6.3786737e-01   4.8605583e-01   5.0761559e-01   5.8242859e-01   5.8269017e-01   6.0563881e-01   5.9617421e-01   5.7618073e-01   5.3375679e-01   5.5501723e-01   5.6373904e-01   6.0308369e-01   5.4392664e-01   5.6251243e-01   5.8156360e-01   6.7202462e-01   5.6196137e-01   5.8634141e-01   5.9318737e-01   6.7139945e-01   5.3196947e-01   5.6352585e-01   5.3592287e-01   5.0870890e-01   6.8539005e-01   6.2648603e-01   6.2402308e-01   6.1343142e-01   6.2238157e-01   7.1662364e-01   8.3476317e-01   7.0104292e-01   6.2719693e-01   6.0271592e-01   5.5260200e-01   6.6230797e-01   8.1983318e-01   6.1728377e-01   6.7774190e-01   6.1304955e-01   6.7461149e-01   5.8653124e-01   5.3833027e-01   6.0107228e-01   5.6295694e-01   5.4107482e-01   5.9467931e-01   6.0095068e-01   5.7104571e-01   5.5364068e-01   5.2625888e-01   4.8964186e-01   5.1643484e-01   5.5084309e-01   5.4916625e-01   4.9368351e-01   5.1796578e-01   5.6063810e-01   4.9701840e-01   5.4539496e-01   5.6425604e-01   6.0371781e-01   0.0000000e+00   5.2254682e-01   6.1153622e-01   6.7368498e-01   6.4244943e-01   6.7021048e-01   6.6501127e-01   7.6540475e-01   6.8720451e-01   6.8935713e-01   6.9650802e-01   5.8906241e-01   5.8335460e-01   5.6841641e-01   5.7106261e-01   6.1706826e-01   6.2496541e-01   5.2061192e-01   5.6981289e-01   5.6104379e-01   5.6365530e-01   5.1444481e-01   5.7234792e-01
   4.2163303e-01   4.3229474e-01   4.4241882e-01   4.3853741e-01   4.9718805e-01   4.6245614e-01   4.0022672e-01   3.9152751e-01   4.4682186e-01   4.8659156e-01   5.0297764e-01   4.9423489e-01   4.9709692e-01   4.9265826e-01   4.6326858e-01   4.8174271e-01   5.1969839e-01   4.8218009e-01   4.8327352e-01   4.7142517e-01   5.3015759e-01   4.5058769e-01   4.8556031e-01   5.0643836e-01   5.7370379e-01   4.7146937e-01   5.0135109e-01   4.6979196e-01   4.1434936e-01   5.4163806e-01   5.1690041e-01   5.1826000e-01   4.7327407e-01   4.8317823e-01   5.9482368e-01   7.6563855e-01   6.2173956e-01   5.0689086e-01   5.0892638e-01   4.0698712e-01   5.9114926e-01   7.9341728e-01   4.8574160e-01   5.0568980e-01   4.9712983e-01   5.4913049e-01   4.7370829e-01   4.4145453e-01   4.9970562e-01   4.6708098e-01   4.1535798e-01   4.5232561e-01   4.6898354e-01   4.4682761e-01   4.6658057e-01   4.2470523e-01   3.9345211e-01   4.0468649e-01   4.4073080e-01   4.4274550e-01   4.1195581e-01   4.3292152e-01   4.6138321e-01   4.1058707e-01   4.3012240e-01   4.7794888e-01   4.9658663e-01   5.2254682e-01   0.0000000e+00   5.0234911e-01   5.5002004e-01   5.8583145e-01   5.6134030e-01   5.8510161e-01   5.9314249e-01   5.1620677e-01   6.2520059e-01   5.7685296e-01   4.6386507e-01   4.4275031e-01   4.4928219e-01   4.4934700e-01   5.0078706e-01   5.0876858e-01   3.9682487e-01   4.2215147e-01   4.4536613e-01   4.2040280e-01   3.8768935e-01   4.5674571e-01
   4.7122537e-01   5.0251265e-01   5.4319181e-01   5.0511993e-01   5.6656315e-01   6.3037718e-01   4.9166358e-01   4.7355136e-01   4.9167764e-01   5.5297942e-01   5.5228341e-01   5.5015165e-01   5.6340714e-01   5.7122230e-01   5.5810082e-01   5.1833070e-01   5.5647383e-01   5.9413173e-01   5.6857045e-01   5.5108954e-01   7.0328785e-01   5.3205440e-01   5.8156428e-01   6.1485239e-01   6.2294893e-01   5.6184606e-01   5.6190750e-01   4.7786947e-01   4.6033293e-01   5.7337093e-01   5.7633754e-01   6.1748511e-01   5.4907330e-01   5.1685803e-01   6.1487730e-01   7.4242540e-01   6.7486039e-01   5.6818091e-01   5.3193746e-01   4.4824094e-01   6.6583274e-01   8.2326351e-01   5.4593585e-01   6.0737767e-01   5.5904953e-01   5.6386749e-01   5.0463914e-01   5.0163039e-01   5.2505618e-01   5.4627517e-01   4.8767367e-01   5.3256249e-01   6.0190257e-01   5.2860634e-01   4.9876820e-01   4.6140164e-01   4.2393287e-01   4.6781264e-01   5.3074090e-01   5.2980759e-01   4.3326110e-01   4.6350840e-01   5.1015673e-01   4.3819297e-01   5.2033336e-01   5.3956352e-01   5.9800889e-01   6.1153622e-01   5.0234911e-01   0.0000000e+00   5.7834593e-01   5.9550556e-01   6.7398206e-01   6.3293775e-01   6.8212490e-01   5.7975309e-01   6.4869887e-01   6.1335665e-01   4.4574084e-01   4.6920560e-01   4.5840249e-01   4.8396408e-01   5.0694199e-01   5.4035992e-01   4.5464238e-01   4.7188502e-01   5.1727453e-01   4.9577330e-01   4.3303189e-01   4.4420124e-01
   5.3156328e-01   5.0473692e-01   5.4979220e-01   5.8198875e-01   6.0177109e-01   6.8008683e-01   4.6887103e-01   5.4113336e-01   5.5623222e-01   5.8496678e-01   6.3084721e-01   6.0608811e-01   6.0244067e-01   6.0258373e-01   5.5415271e-01   5.9082121e-01   6.0549381e-01   5.8122293e-01   6.2846871e-01   6.0867066e-01   7.3060586e-01   6.2388031e-01   7.0647591e-01   6.2255128e-01   6.9353247e-01   6.0869040e-01   5.4832455e-01   5.6473637e-01   5.6658116e-01   7.2521174e-01   6.6956888e-01   6.9197434e-01   6.4329820e-01   6.1648356e-01   7.1321833e-01   8.0517804e-01   7.1606150e-01   6.3609473e-01   5.8665385e-01   5.6518848e-01   7.7273391e-01   7.9594532e-01   6.1658326e-01   6.6858075e-01   6.1662629e-01   6.3566303e-01   5.5077825e-01   6.1192367e-01   6.3839388e-01   6.3007631e-01   5.4318462e-01   5.8588904e-01   6.1487508e-01   5.6251491e-01   5.6271299e-01   5.2509816e-01   5.4250274e-01   5.1243576e-01   5.9509119e-01   5.7035423e-01   5.0845265e-01   5.3716834e-01   5.0868670e-01   4.9673374e-01   5.0693806e-01   5.8218697e-01   5.6450963e-01   6.7368498e-01   5.5002004e-01   5.7834593e-01   0.0000000e+00   6.7108978e-01   7.3685046e-01   7.0494613e-01   8.0758958e-01   7.5127120e-01   7.5970237e-01   7.4322106e-01   5.6545048e-01   5.5693016e-01   5.8188689e-01   5.9757628e-01   5.8668075e-01   5.8135206e-01   5.2711482e-01   5.6347174e-01   5.5477115e-01   5.8822698e-01   5.4660773e-01   5.4838430e-01
   5.1524748e-01   5.3252132e-01   5.6052150e-01   5.5147187e-01   6.3372451e-01   6.9279366e-01   5.2151154e-01   5.3530570e-01   4.8234163e-01   4.7774547e-01   5.8119172e-01   5.5779227e-01   5.5627712e-01   6.1370111e-01   5.5218629e-01   5.3839228e-01   5.2878194e-01   5.7404712e-01   5.3306199e-01   6.0569869e-01   6.6039929e-01   5.6346905e-01   5.7423497e-01   6.0131569e-01   7.1790642e-01   5.2248943e-01   4.6624279e-01   5.8300019e-01   5.4213130e-01   6.0981875e-01   6.1346829e-01   6.3921285e-01   6.1024716e-01   6.0200566e-01   6.5060072e-01   7.5359885e-01   6.4368059e-01   6.6968485e-01   5.6090765e-01   5.6506404e-01   6.9642209e-01   7.6679412e-01   6.2230051e-01   6.7823332e-01   6.6024140e-01   6.9100083e-01   5.7420881e-01   5.7418073e-01   6.3023590e-01   6.6236656e-01   5.4543182e-01   6.0927140e-01   5.6771364e-01   6.1271276e-01   5.7163526e-01   5.4729199e-01   5.1996944e-01   5.4678306e-01   6.0815967e-01   5.5555933e-01   4.7859299e-01   5.5913515e-01   5.3533734e-01   5.2873442e-01   5.5712982e-01   5.6151926e-01   5.1678968e-01   6.4244943e-01   5.8583145e-01   5.9550556e-01   6.7108978e-01   0.0000000e+00   6.4951629e-01   6.9836684e-01   7.3438040e-01   6.6594494e-01   7.4063197e-01   7.1570475e-01   5.3555270e-01   5.7887863e-01   5.5088705e-01   5.6340774e-01   5.9595845e-01   6.1891147e-01   5.1926723e-01   5.5033533e-01   5.3281001e-01   5.5302411e-01   4.7832706e-01   5.9062494e-01
   5.5284928e-01   5.6232561e-01   6.0685622e-01   6.0344001e-01   7.1934241e-01   6.5443926e-01   5.3981458e-01   5.5987390e-01   5.6405064e-01   5.8434212e-01   6.4912084e-01   6.5314582e-01   6.1279076e-01   5.7685214e-01   6.2300451e-01   5.9941614e-01   6.9448624e-01   5.8944447e-01   6.5797819e-01   6.9954174e-01   6.1388601e-01   7.3193104e-01   6.4885381e-01   6.3829872e-01   7.3130470e-01   6.7928592e-01   6.5944491e-01   6.6347793e-01   6.1385476e-01   6.6922735e-01   6.8580567e-01   6.1777836e-01   6.2481508e-01   6.1608102e-01   7.6918307e-01   8.4464738e-01   7.2520981e-01   6.6838394e-01   6.2426236e-01   5.9582932e-01   8.3730463e-01   7.6373796e-01   6.8214320e-01   7.2970923e-01   6.5192222e-01   7.8143524e-01   6.5704173e-01   5.7838680e-01   6.3858070e-01   6.9749666e-01   6.0876082e-01   6.2298152e-01   6.1281489e-01   6.1186138e-01   6.4704922e-01   5.9219741e-01   5.3276210e-01   6.1282853e-01   5.9550601e-01   6.1942387e-01   5.8723071e-01   5.9471338e-01   6.2821193e-01   5.4105333e-01   5.7603021e-01   5.8026502e-01   6.5176927e-01   6.7021048e-01   5.6134030e-01   6.7398206e-01   7.3685046e-01   6.4951629e-01   0.0000000e+00   7.2505652e-01   7.8510856e-01   7.5077736e-01   8.2473529e-01   7.6952312e-01   5.5432763e-01   5.6563581e-01   5.8991786e-01   6.0946121e-01   6.2900124e-01   6.5169431e-01   5.5240003e-01   6.2153953e-01   5.7200809e-01   5.6464946e-01   5.2974314e-01   5.7003829e-01
   5.3237265e-01   5.7945443e-01   5.7017829e-01   5.8809413e-01   6.7306826e-01   6.8019436e-01   5.6424673e-01   5.2843131e-01   6.0549683e-01   6.1229526e-01   6.4278869e-01   6.6213235e-01   6.8092150e-01   6.2911107e-01   6.2721219e-01   6.0993430e-01   6.3498297e-01   5.6623499e-01   6.2566417e-01   6.3528783e-01   5.9907436e-01   7.0292047e-01   5.9427570e-01   6.1835679e-01   6.7409239e-01   5.8741484e-01   5.9854458e-01   6.0257070e-01   4.9796017e-01   5.9506846e-01   6.0622481e-01   6.5737594e-01   6.0729993e-01   6.4595614e-01   7.0452278e-01   7.6870472e-01   7.1438107e-01   6.6302828e-01   5.8314232e-01   5.5922443e-01   8.0781685e-01   7.9250430e-01   6.2004181e-01   6.4909096e-01   6.2313521e-01   6.9675349e-01   6.2095573e-01   5.7734060e-01   5.9141188e-01   6.0779858e-01   5.6155779e-01   6.0523183e-01   5.8966423e-01   5.4712699e-01   5.2567206e-01   5.5337979e-01   5.4556219e-01   5.5181340e-01   5.7464580e-01   6.0364852e-01   5.7033767e-01   5.5916006e-01   6.4652626e-01   5.0106859e-01   5.9364883e-01   6.0176400e-01   6.5253074e-01   6.6501127e-01   5.8510161e-01   6.3293775e-01   7.0494613e-01   6.9836684e-01   7.2505652e-01   0.0000000e+00   6.8269435e-01   7.8648060e-01   8.7891618e-01   7.8732212e-01   5.8448654e-01   5.8636466e-01   6.1132484e-01   6.1800640e-01   6.4787697e-01   6.8986002e-01   5.9509995e-01   6.3196925e-01   5.8925303e-01   6.0575961e-01   5.6951790e-01   5.8499227e-01
   6.4591677e-01   6.4748756e-01   7.6936308e-01   6.4882937e-01   8.1355328e-01   9.1321118e-01   6.8233095e-01   5.9602550e-01   6.9947105e-01   8.0261464e-01   7.5961680e-01   7.7290259e-01   8.2757794e-01   7.4879935e-01   6.9184371e-01   7.0410888e-01   6.7068801e-01   6.1277367e-01   7.4089142e-01   7.9427362e-01   7.4212424e-01   6.4912007e-01   6.4043844e-01   6.6490062e-01   8.0026707e-01   6.9358735e-01   6.6611083e-01   6.1873102e-01   5.8724415e-01   7.1526004e-01   6.8770612e-01   7.5585640e-01   6.6803249e-01   6.8476055e-01   7.7097179e-01   8.9873498e-01   8.0445491e-01   7.0228614e-01   6.6068086e-01   6.3738744e-01   8.0859025e-01   9.0422573e-01   6.8359014e-01   8.1705896e-01   7.7391962e-01   7.4178433e-01   7.2095095e-01   6.8107367e-01   7.5562715e-01   7.6030875e-01   6.8089312e-01   6.9511729e-01   6.9406461e-01   6.6994348e-01   7.1403930e-01   7.6443219e-01   7.5532371e-01   7.5103089e-01   8.4092749e-01   8.7429972e-01   7.0103315e-01   7.5060092e-01   7.2437502e-01   7.0105618e-01   7.0026697e-01   7.1939412e-01   7.2471054e-01   7.6540475e-01   5.9314249e-01   6.8212490e-01   8.0758958e-01   7.3438040e-01   7.8510856e-01   6.8269435e-01   0.0000000e+00   8.3965053e-01   7.8028327e-01   7.7471160e-01   6.0712165e-01   5.7412220e-01   5.5715182e-01   5.4804416e-01   5.9278875e-01   6.9978521e-01   5.9747073e-01   5.7214646e-01   5.9675272e-01   6.7818644e-01   6.3335677e-01   5.6882101e-01
   6.7418008e-01   6.5863813e-01   6.8217954e-01   7.0791844e-01   6.7408047e-01   7.8740857e-01   5.9584245e-01   5.4481893e-01   6.3242704e-01   6.3759640e-01   6.8896551e-01   6.5081006e-01   6.4503026e-01   5.9812787e-01   7.1741161e-01   6.6569320e-01   7.0220703e-01   7.5284304e-01   7.6990821e-01   6.7249046e-01   7.3707644e-01   7.5842350e-01   7.2149708e-01   7.6685371e-01   7.8454149e-01   6.4910913e-01   6.6406007e-01   6.6099906e-01   6.2570449e-01   6.8431133e-01   6.8353028e-01   7.2059526e-01   7.4529317e-01   7.4592111e-01   8.0735926e-01   9.8739160e-01   8.1362323e-01   7.7014114e-01   7.5629814e-01   7.0208329e-01   9.8633972e-01   1.0000000e+00   7.6091570e-01   7.7393226e-01   6.9647380e-01   7.1087199e-01   6.0759559e-01   5.3504574e-01   5.9405931e-01   5.2012137e-01   5.5103791e-01   5.4440382e-01   6.1228175e-01   5.3294199e-01   5.1830557e-01   5.3745109e-01   4.6513222e-01   5.2960731e-01   6.2403761e-01   6.0662783e-01   5.6271752e-01   5.4928336e-01   5.6054532e-01   5.4214871e-01   5.8512918e-01   5.4471313e-01   6.6397714e-01   6.8720451e-01   5.1620677e-01   5.7975309e-01   7.5127120e-01   6.6594494e-01   7.5077736e-01   7.8648060e-01   8.3965053e-01   0.0000000e+00   8.6831007e-01   8.6789193e-01   6.0529160e-01   6.3599194e-01   6.9139104e-01   7.0318374e-01   6.4460769e-01   7.0530723e-01   6.9525022e-01   6.8156660e-01   6.4651310e-01   6.5984536e-01   6.3993848e-01   6.6639317e-01
   6.1470120e-01   6.2118583e-01   6.6077474e-01   6.9510233e-01   6.9935193e-01   7.5634415e-01   5.8700978e-01   6.1877020e-01   6.8700563e-01   6.7463395e-01   7.1842645e-01   6.7568118e-01   6.3514162e-01   6.6343782e-01   6.6344436e-01   7.0619033e-01   6.7997452e-01   6.6563429e-01   6.9975219e-01   6.7739286e-01   7.4441959e-01   7.3670166e-01   7.3773237e-01   7.2686067e-01   7.8005204e-01   6.6529394e-01   6.2850829e-01   6.6779440e-01   6.4511449e-01   7.3319001e-01   7.1960079e-01   7.4964867e-01   6.7622742e-01   6.7569189e-01   7.3569493e-01   8.4002652e-01   8.2938609e-01   6.7183708e-01   7.5270011e-01   7.0067580e-01   8.0370442e-01   8.6985061e-01   6.8971632e-01   7.1751346e-01   7.5967593e-01   7.8190070e-01   7.1358417e-01   6.5427812e-01   6.6970324e-01   7.3988936e-01   6.2128103e-01   6.6013587e-01   6.9180696e-01   6.7088895e-01   6.4299130e-01   6.1771088e-01   5.4465899e-01   5.6176227e-01   6.8994940e-01   7.2294343e-01   6.0269293e-01   6.2235649e-01   6.8386090e-01   6.0980036e-01   6.3014154e-01   6.9311416e-01   7.2365994e-01   6.8935713e-01   6.2520059e-01   6.4869887e-01   7.5970237e-01   7.4063197e-01   8.2473529e-01   8.7891618e-01   7.8028327e-01   8.6831007e-01   0.0000000e+00   8.4806506e-01   6.1716037e-01   6.4716920e-01   6.3947871e-01   6.3437266e-01   6.7782165e-01   7.4022911e-01   6.4854050e-01   7.3274428e-01   6.7655908e-01   7.0670234e-01   5.9514203e-01   6.4700785e-01
   5.7364175e-01   5.6488877e-01   5.9688058e-01   5.7647683e-01   6.3484657e-01   6.9305310e-01   5.9357247e-01   5.5780788e-01   5.9432192e-01   5.8868132e-01   7.0245424e-01   6.4658111e-01   6.2480930e-01   6.5791808e-01   6.0679014e-01   6.1753473e-01   5.8751868e-01   6.3803454e-01   6.6367187e-01   6.4847854e-01   6.1400181e-01   6.2104913e-01   6.3727760e-01   6.8171442e-01   6.9932150e-01   6.2498713e-01   6.8612902e-01   6.4486980e-01   5.5344710e-01   6.1853539e-01   6.5721367e-01   6.9546000e-01   6.2988468e-01   7.0530111e-01   7.0662777e-01   7.7881849e-01   7.3339997e-01   6.6693316e-01   6.5192421e-01   5.9490627e-01   7.6328644e-01   8.2407953e-01   7.1249831e-01   7.2115660e-01   6.9899310e-01   7.0769256e-01   6.6150954e-01   6.2175211e-01   6.1084347e-01   7.0247864e-01   6.2630849e-01   6.7145067e-01   6.6921801e-01   5.7851258e-01   5.8970192e-01   6.0064098e-01   5.9102069e-01   6.0158233e-01   6.2650618e-01   6.1427368e-01   6.0237823e-01   6.0299205e-01   6.1729751e-01   6.1617907e-01   5.9875749e-01   6.2385774e-01   6.5552379e-01   6.9650802e-01   5.7685296e-01   6.1335665e-01   7.4322106e-01   7.1570475e-01   7.6952312e-01   7.8732212e-01   7.7471160e-01   8.6789193e-01   8.4806506e-01   0.0000000e+00   5.8956435e-01   6.3212535e-01   6.0827280e-01   6.4281264e-01   6.5372186e-01   6.5382741e-01   5.8601706e-01   6.3066244e-01   5.8523611e-01   6.5303106e-01   5.7829789e-01   6.0392039e-01
   4.7848385e-01   4.5283999e-01   4.6203717e-01   5.1163309e-01   5.7398581e-01   6.2397864e-01   4.6083473e-01   3.7460396e-01   4.3987747e-01   4.6522056e-01   5.4606328e-01   5.1580549e-01   4.2981538e-01   4.6318140e-01   4.9008122e-01   5.0914213e-01   5.0524585e-01   4.9293350e-01   5.8581727e-01   5.3343424e-01   5.9508565e-01   5.4900032e-01   5.5711141e-01   6.2527106e-01   6.7276955e-01   5.6723897e-01   5.8656043e-01   5.3439959e-01   5.2122646e-01   6.1113551e-01   6.3205091e-01   5.9674153e-01   5.8184061e-01   5.6448845e-01   6.4793480e-01   7.8740796e-01   6.5664432e-01   5.3001087e-01   6.0909170e-01   5.6624565e-01   7.0325302e-01   6.6010378e-01   5.8702201e-01   5.7418371e-01   5.7325430e-01   6.4415723e-01   5.0094292e-01   5.0559478e-01   4.9454644e-01   6.3065005e-01   5.2902511e-01   5.1344644e-01   5.3452011e-01   4.9364517e-01   5.1419267e-01   5.0353221e-01   4.5769342e-01   4.2218059e-01   4.6940967e-01   5.3529470e-01   4.3651977e-01   4.3814886e-01   4.4800613e-01   4.6844835e-01   4.4134296e-01   4.9173860e-01   5.1473072e-01   5.8906241e-01   4.6386507e-01   4.4574084e-01   5.6545048e-01   5.3555270e-01   5.5432763e-01   5.8448654e-01   6.0712165e-01   6.0529160e-01   6.1716037e-01   5.8956435e-01   0.0000000e+00   4.8448859e-01   4.7172358e-01   4.9905996e-01   4.8780755e-01   5.8339322e-01   4.5029800e-01   5.0330467e-01   4.4250697e-01   4.8695389e-01   4.3318154e-01   5.0245372e-01
   5.3655383e-01   5.1252014e-01   4.5664643e-01   4.7752456e-01   5.3392406e-01   6.2946141e-01   4.6264664e-01   4.4347440e-01   4.9987946e-01   5.6585064e-01   5.8965321e-01   5.1733511e-01   5.1873227e-01   5.1591549e-01   5.3428737e-01   5.5410098e-01   5.1022793e-01   5.0292607e-01   5.5699301e-01   5.1060435e-01   5.2447773e-01   5.5102857e-01   4.9658510e-01   5.6302752e-01   6.6138158e-01   6.0175469e-01   5.6026052e-01   5.1334295e-01   5.1944617e-01   5.8098833e-01   6.3078087e-01   5.8835053e-01   5.3421473e-01   5.7879832e-01   5.9870395e-01   7.5976397e-01   6.6411126e-01   5.3422214e-01   5.3565506e-01   5.5927836e-01   6.7837900e-01   5.8464320e-01   5.9017935e-01   5.7383281e-01   5.0950621e-01   6.0403345e-01   5.3291873e-01   4.8357400e-01   5.4893734e-01   5.7157198e-01   4.5522353e-01   5.1555479e-01   5.3296641e-01   4.2777129e-01   5.3193126e-01   5.4098227e-01   5.0311753e-01   5.6087669e-01   5.7339190e-01   6.1010735e-01   4.8624121e-01   4.8777906e-01   5.1343221e-01   4.4098703e-01   4.7825429e-01   5.7666645e-01   5.7212238e-01   5.8335460e-01   4.4275031e-01   4.6920560e-01   5.5693016e-01   5.7887863e-01   5.6563581e-01   5.8636466e-01   5.7412220e-01   6.3599194e-01   6.4716920e-01   6.3212535e-01   4.8448859e-01   0.0000000e+00   4.5227148e-01   4.7401621e-01   4.7879472e-01   5.2993148e-01   4.1597711e-01   4.3963114e-01   4.8486822e-01   4.7926912e-01   4.3730679e-01   4.9007245e-01
   4.1211866e-01   4.3538956e-01   4.6846997e-01   4.5456238e-01   4.7891504e-01   5.5640232e-01   3.9825083e-01   4.2123802e-01   4.6368371e-01   4.8671680e-01   5.1051443e-01   4.6148086e-01   4.8275188e-01   4.5530822e-01   4.3516617e-01   5.0431554e-01   5.0814777e-01   4.6966057e-01   4.9000283e-01   4.7396832e-01   5.4343662e-01   4.8212378e-01   4.9298507e-01   5.2989809e-01   6.2901297e-01   4.6812551e-01   5.0468656e-01   4.3234642e-01   4.4279487e-01   4.8531338e-01   4.8881089e-01   4.8236461e-01   4.7212227e-01   5.0769021e-01   5.8004250e-01   7.4177666e-01   6.0886044e-01   5.3192794e-01   5.2249371e-01   4.6199236e-01   6.5584267e-01   5.6907579e-01   5.2123959e-01   5.9249684e-01   5.4910550e-01   5.7818051e-01   5.0792833e-01   4.9545850e-01   4.9453123e-01   5.4864377e-01   4.3797343e-01   4.5202286e-01   5.3913711e-01   4.6326882e-01   4.8581367e-01   4.5339026e-01   4.3802050e-01   4.5165357e-01   4.8170849e-01   4.9712346e-01   4.2406604e-01   4.6082315e-01   4.5052451e-01   4.1081389e-01   4.5035850e-01   4.8025327e-01   5.4135281e-01   5.6841641e-01   4.4928219e-01   4.5840249e-01   5.8188689e-01   5.5088705e-01   5.8991786e-01   6.1132484e-01   5.5715182e-01   6.9139104e-01   6.3947871e-01   6.0827280e-01   4.7172358e-01   4.5227148e-01   0.0000000e+00   4.8364185e-01   4.9148164e-01   5.1868185e-01   4.3937803e-01   4.6892758e-01   4.5835210e-01   4.5614721e-01   4.1652389e-01   4.2876721e-01
   4.1357264e-01   4.3549749e-01   4.8854696e-01   4.7032997e-01   5.4014302e-01   5.3001648e-01   4.1032363e-01   4.1015484e-01   4.6771661e-01   5.1025420e-01   5.2566779e-01   4.8538996e-01   4.8554986e-01   4.9128857e-01   4.2523567e-01   4.9312000e-01   5.2197096e-01   5.0894960e-01   4.9834856e-01   5.0572326e-01   5.2438380e-01   4.9139957e-01   4.8331250e-01   5.4625554e-01   6.0440851e-01   4.6925512e-01   4.9712487e-01   4.2648322e-01   4.5564597e-01   5.1340389e-01   5.2011109e-01   5.1624434e-01   4.9068637e-01   5.1145309e-01   5.8974050e-01   7.6330877e-01   6.1320629e-01   6.0235906e-01   5.2607462e-01   4.5474596e-01   6.4383294e-01   6.1444648e-01   4.8493053e-01   5.8788674e-01   5.7075826e-01   5.7791044e-01   5.1178849e-01   4.7697335e-01   4.9174359e-01   5.1754427e-01   4.5712638e-01   4.6968533e-01   4.9508899e-01   4.5558780e-01   4.5229502e-01   4.1138070e-01   4.2996608e-01   4.4642732e-01   4.7546985e-01   4.8813607e-01   4.4392946e-01   4.3909142e-01   4.3866239e-01   4.0367346e-01   4.5194539e-01   4.8483141e-01   5.2079503e-01   5.7106261e-01   4.4934700e-01   4.8396408e-01   5.9757628e-01   5.6340774e-01   6.0946121e-01   6.1800640e-01   5.4804416e-01   7.0318374e-01   6.3437266e-01   6.4281264e-01   4.9905996e-01   4.7401621e-01   4.8364185e-01   0.0000000e+00   4.6382206e-01   4.9559151e-01   4.3916734e-01   4.8099438e-01   4.4044028e-01   4.4463871e-01   4.2470689e-01   4.5288720e-01
   4.5757611e-01   4.6274573e-01   4.7729413e-01   4.8025600e-01   5.4944597e-01   5.7418922e-01   4.0981374e-01   4.2422570e-01   4.9582934e-01   5.1173094e-01   5.5882244e-01   5.0192652e-01   4.9771624e-01   4.8879657e-01   4.2827463e-01   4.5230145e-01   4.8870087e-01   4.6388528e-01   5.1828611e-01   5.1876321e-01   6.0792783e-01   5.7341893e-01   4.9941011e-01   5.6415934e-01   6.3440855e-01   4.8196703e-01   4.7747275e-01   4.5038789e-01   4.4112704e-01   4.9392603e-01   5.2271130e-01   5.1609241e-01   5.2186221e-01   5.2420527e-01   5.9011847e-01   7.9184489e-01   6.8680482e-01   6.3728303e-01   5.4972412e-01   5.1289979e-01   5.7819942e-01   6.8661155e-01   5.1629544e-01   5.9020084e-01   5.5134142e-01   5.8302250e-01   4.9208729e-01   4.9499122e-01   5.4183534e-01   5.8260898e-01   4.6648646e-01   4.9172914e-01   4.7119203e-01   4.9364249e-01   5.1539049e-01   5.1635551e-01   4.5584001e-01   4.7543611e-01   4.8647754e-01   4.9011313e-01   4.5094418e-01   4.3862928e-01   4.5068943e-01   4.1763530e-01   4.6447998e-01   5.0014737e-01   5.6602751e-01   6.1706826e-01   5.0078706e-01   5.0694199e-01   5.8668075e-01   5.9595845e-01   6.2900124e-01   6.4787697e-01   5.9278875e-01   6.4460769e-01   6.7782165e-01   6.5372186e-01   4.8780755e-01   4.7879472e-01   4.9148164e-01   4.6382206e-01   0.0000000e+00   5.2710647e-01   4.4240005e-01   5.1070342e-01   4.7214673e-01   4.4924058e-01   4.4985031e-01   4.6563379e-01
   4.6798705e-01   4.8167164e-01   5.0921979e-01   5.3165620e-01   5.9262053e-01   5.7882624e-01   4.1844953e-01   4.1616763e-01   4.9089097e-01   5.2833472e-01   5.4379813e-01   5.1282990e-01   5.5570219e-01   5.7356738e-01   5.0199231e-01   4.9587659e-01   5.4749919e-01   5.1237527e-01   5.6109282e-01   5.1945830e-01   5.7337126e-01   5.5314757e-01   5.5289578e-01   5.6276312e-01   6.5333370e-01   5.4082196e-01   5.1621948e-01   4.5077263e-01   4.6466988e-01   5.6308585e-01   5.7171708e-01   5.7685283e-01   5.2023340e-01   5.6734601e-01   6.2326629e-01   6.4326083e-01   6.7591608e-01   5.7756933e-01   5.4677649e-01   5.3372098e-01   6.9823998e-01   7.3395757e-01   5.5791699e-01   6.1336692e-01   5.9825407e-01   5.8851079e-01   5.1625056e-01   5.3517161e-01   5.4210688e-01   5.8891973e-01   5.1934736e-01   5.7048547e-01   5.8817690e-01   5.4083800e-01   5.4024704e-01   4.9647696e-01   4.8647630e-01   5.1887448e-01   5.4927829e-01   5.8823152e-01   5.3064302e-01   5.1033116e-01   5.3161668e-01   4.9164185e-01   5.3802267e-01   5.4993980e-01   6.0195116e-01   6.2496541e-01   5.0876858e-01   5.4035992e-01   5.8135206e-01   6.1891147e-01   6.5169431e-01   6.8986002e-01   6.9978521e-01   7.0530723e-01   7.4022911e-01   6.5382741e-01   5.8339322e-01   5.2993148e-01   5.1868185e-01   4.9559151e-01   5.2710647e-01   0.0000000e+00   4.8036568e-01   5.0645137e-01   4.9800268e-01   4.9466265e-01   4.1580777e-01   4.5953115e-01
   4.1882721e-01   4.1931280e-01   4.3477104e-01   4.3120596e-01   4.7661942e-01   4.6244926e-01   3.7776744e-01   3.8062451e-01   4.4506618e-01   4.3923118e-01   5.0263066e-01   4.8683930e-01   4.2841901e-01   4.3543099e-01   4.3345021e-01   4.5149852e-01   4.7640275e-01   4.1472549e-01   4.5930980e-01   4.5912124e-01   5.0159759e-01   4.5605909e-01   4.6615012e-01   4.9535696e-01   5.6110229e-01   4.5085452e-01   4.4765271e-01   4.1010617e-01   4.3055520e-01   4.5779141e-01   4.9345917e-01   4.7622613e-01   4.4718739e-01   4.9360551e-01   5.0564368e-01   5.9211833e-01   5.8561878e-01   5.0429848e-01   4.8211721e-01   4.3030250e-01   5.3441539e-01   6.2121426e-01   4.5824638e-01   5.3201525e-01   4.9167202e-01   5.4132701e-01   4.5043531e-01   4.2057705e-01   4.6489463e-01   5.1458693e-01   4.1881266e-01   4.1146410e-01   4.7705259e-01   4.2858711e-01   4.1829583e-01   3.9375396e-01   3.7103795e-01   3.9351073e-01   4.3125567e-01   4.4998012e-01   4.0313986e-01   4.1955290e-01   4.2559400e-01   3.7801756e-01   4.0119344e-01   4.4336652e-01   5.1420806e-01   5.2061192e-01   3.9682487e-01   4.5464238e-01   5.2711482e-01   5.1926723e-01   5.5240003e-01   5.9509995e-01   5.9747073e-01   6.9525022e-01   6.4854050e-01   5.8601706e-01   4.5029800e-01   4.1597711e-01   4.3937803e-01   4.3916734e-01   4.4240005e-01   4.8036568e-01   0.0000000e+00   4.3488287e-01   4.3504168e-01   4.0674120e-01   3.9329002e-01   4.2972870e-01
   4.3466344e-01   4.0715739e-01   4.5026921e-01   4.5506977e-01   5.1068625e-01   5.1018813e-01   4.0262313e-01   4.0728147e-01   4.4877896e-01   4.6959955e-01   5.5265366e-01   4.9176300e-01   4.6860970e-01   4.5433372e-01   5.0173803e-01   4.8826558e-01   4.8531499e-01   4.8560517e-01   4.9929678e-01   5.1848291e-01   6.4816031e-01   5.6246003e-01   5.0328601e-01   5.2341805e-01   6.3278152e-01   4.9012228e-01   4.8144103e-01   4.5686777e-01   4.6334868e-01   4.9734482e-01   5.2053672e-01   5.1227900e-01   4.7566241e-01   5.1508478e-01   5.7779650e-01   6.5042716e-01   6.4309187e-01   5.4435908e-01   5.2154764e-01   4.7358209e-01   6.0099422e-01   6.4869803e-01   4.9299298e-01   5.6350571e-01   5.5147506e-01   6.1977157e-01   5.0923703e-01   4.5708345e-01   4.8792923e-01   5.2822080e-01   4.4944786e-01   4.8748987e-01   4.9054142e-01   4.6098203e-01   4.6246062e-01   4.4204182e-01   4.1997902e-01   4.5234979e-01   4.7861419e-01   4.7289124e-01   4.1673390e-01   4.6424273e-01   4.5408536e-01   4.2927701e-01   4.6714777e-01   5.1069857e-01   5.5125806e-01   5.6981289e-01   4.2215147e-01   4.7188502e-01   5.6347174e-01   5.5033533e-01   6.2153953e-01   6.3196925e-01   5.7214646e-01   6.8156660e-01   7.3274428e-01   6.3066244e-01   5.0330467e-01   4.3963114e-01   4.6892758e-01   4.8099438e-01   5.1070342e-01   5.0645137e-01   4.3488287e-01   0.0000000e+00   4.6604831e-01   4.5136625e-01   4.3354594e-01   4.5167153e-01
   3.9336525e-01   3.7115999e-01   4.2803567e-01   4.0527653e-01   4.6200030e-01   4.2389656e-01   3.6449705e-01   3.7074836e-01   3.8260969e-01   4.1169143e-01   4.3434864e-01   4.5734226e-01   4.6370013e-01   4.5847825e-01   4.7544824e-01   4.5693045e-01   4.2975677e-01   4.4051319e-01   4.6762484e-01   4.5424698e-01   5.6485309e-01   4.6944131e-01   4.6510943e-01   5.0097931e-01   5.5949211e-01   4.7370172e-01   4.4992432e-01   3.9886119e-01   4.3580396e-01   4.7615248e-01   4.9366659e-01   4.6434096e-01   4.4363576e-01   5.0049390e-01   5.9045426e-01   6.6826135e-01   6.0145484e-01   5.4249546e-01   4.9291982e-01   4.0390646e-01   4.4888540e-01   5.8751895e-01   4.6285487e-01   5.2402600e-01   4.9583882e-01   5.7242578e-01   4.5922410e-01   4.2651459e-01   4.1731017e-01   5.1243126e-01   4.3347284e-01   4.9269330e-01   4.9091536e-01   4.2557825e-01   4.1634778e-01   4.0323491e-01   3.9361238e-01   4.0468933e-01   4.2626280e-01   4.0906731e-01   3.7828538e-01   4.1486361e-01   4.1021716e-01   4.1032271e-01   4.3860699e-01   4.6655106e-01   5.4464405e-01   5.6104379e-01   4.4536613e-01   5.1727453e-01   5.5477115e-01   5.3281001e-01   5.7200809e-01   5.8925303e-01   5.9675272e-01   6.4651310e-01   6.7655908e-01   5.8523611e-01   4.4250697e-01   4.8486822e-01   4.5835210e-01   4.4044028e-01   4.7214673e-01   4.9800268e-01   4.3504168e-01   4.6604831e-01   0.0000000e+00   3.7726671e-01   3.8511092e-01   4.1457474e-01
   4.1992879e-01   4.2352525e-01   5.1015167e-01   5.0248526e-01   5.3847442e-01   5.2877036e-01   3.8905769e-01   4.0372792e-01   4.7637621e-01   4.6044112e-01   4.9554570e-01   4.8723981e-01   4.7118516e-01   4.5254669e-01   4.9616185e-01   5.2399422e-01   4.8579781e-01   4.5472161e-01   4.9230303e-01   5.1157624e-01   5.5097257e-01   4.7053391e-01   4.9239813e-01   5.5389992e-01   6.4164438e-01   5.0070745e-01   4.7672609e-01   4.5165170e-01   4.7237696e-01   4.8881825e-01   5.2557201e-01   5.0250068e-01   4.8404791e-01   5.0386376e-01   6.0695626e-01   7.1614246e-01   6.1017347e-01   6.0484821e-01   5.2464540e-01   5.5506899e-01   5.5654558e-01   6.5629615e-01   5.3359869e-01   5.3971025e-01   5.7643981e-01   6.0392671e-01   4.8966604e-01   4.8641697e-01   4.8277419e-01   6.1857143e-01   5.1793277e-01   4.9188223e-01   5.7635008e-01   4.9901792e-01   4.8707875e-01   4.4752613e-01   4.3518447e-01   4.4691117e-01   4.9151565e-01   4.9144369e-01   4.4366178e-01   4.5714732e-01   4.3683784e-01   4.3571780e-01   4.7018246e-01   5.0202806e-01   5.3278428e-01   5.6365530e-01   4.2040280e-01   4.9577330e-01   5.8822698e-01   5.5302411e-01   5.6464946e-01   6.0575961e-01   6.7818644e-01   6.5984536e-01   7.0670234e-01   6.5303106e-01   4.8695389e-01   4.7926912e-01   4.5614721e-01   4.4463871e-01   4.4924058e-01   4.9466265e-01   4.0674120e-01   4.5136625e-01   3.7726671e-01   0.0000000e+00   4.1373372e-01   4.7625492e-01
   3.9745008e-01   3.8138099e-01   4.2892060e-01   4.2459922e-01   4.1537700e-01   4.8925784e-01   3.6408939e-01   3.8020976e-01   4.4711622e-01   4.5995994e-01   4.5974133e-01   4.2676429e-01   4.3788586e-01   4.4110933e-01   4.4325804e-01   4.6585871e-01   4.5439802e-01   4.4574716e-01   4.7032402e-01   4.8216499e-01   5.4523959e-01   4.5721119e-01   4.5688637e-01   4.8862701e-01   5.7600443e-01   4.5008454e-01   4.5386916e-01   4.3628591e-01   4.4922573e-01   4.4719633e-01   5.0291251e-01   4.8857478e-01   4.4982914e-01   4.8119943e-01   5.6930157e-01   6.2217172e-01   5.6071076e-01   5.1897807e-01   5.0375392e-01   4.4222960e-01   5.7369523e-01   6.1357897e-01   4.7011538e-01   5.1976386e-01   5.1375551e-01   5.5859521e-01   4.7009460e-01   4.3268372e-01   4.2796379e-01   5.2097616e-01   4.4632228e-01   4.1508490e-01   4.7502931e-01   4.5717907e-01   4.1872543e-01   4.1710787e-01   3.9354757e-01   3.9859002e-01   4.4377909e-01   4.4311929e-01   3.9806654e-01   4.1845631e-01   3.9793683e-01   3.8370643e-01   4.4910408e-01   4.6119496e-01   5.1067325e-01   5.1444481e-01   3.8768935e-01   4.3303189e-01   5.4660773e-01   4.7832706e-01   5.2974314e-01   5.6951790e-01   6.3335677e-01   6.3993848e-01   5.9514203e-01   5.7829789e-01   4.3318154e-01   4.3730679e-01   4.1652389e-01   4.2470689e-01   4.4985031e-01   4.1580777e-01   3.9329002e-01   4.3354594e-01   3.8511092e-01   4.1373372e-01   0.0000000e+00   4.1760550e-01
   3.9731519e-01   4.0623051e-01   4.5854172e-01   4.4587511e-01   5.0312724e-01   5.0927194e-01   4.0021581e-01   4.0669864e-01   4.4819013e-01   4.4089566e-01   5.0177324e-01   4.7714345e-01   4.7786700e-01   4.6532919e-01   4.5216494e-01   5.1873747e-01   4.8713136e-01   4.9332827e-01   4.9118622e-01   4.8424272e-01   5.4620259e-01   5.4370544e-01   4.9457297e-01   5.0265681e-01   6.1860637e-01   5.0056645e-01   5.1598070e-01   4.6560533e-01   4.8408242e-01   4.6920890e-01   5.0314660e-01   5.0246422e-01   4.7143706e-01   5.3308315e-01   5.6933121e-01   6.9777187e-01   5.7553653e-01   5.4561675e-01   5.1481551e-01   4.6021070e-01   5.4396942e-01   6.0249913e-01   4.9925132e-01   5.3144778e-01   5.6211633e-01   5.6838592e-01   4.9892275e-01   4.5803738e-01   4.6348530e-01   5.5734591e-01   4.7166225e-01   4.3775991e-01   4.8122814e-01   4.5639334e-01   4.5447192e-01   4.5549880e-01   4.4071345e-01   4.3661747e-01   4.6755219e-01   4.5458199e-01   4.3377613e-01   4.5217441e-01   4.2822811e-01   3.7771894e-01   4.7272880e-01   4.8875858e-01   5.4281809e-01   5.7234792e-01   4.5674571e-01   4.4420124e-01   5.4838430e-01   5.9062494e-01   5.7003829e-01   5.8499227e-01   5.6882101e-01   6.6639317e-01   6.4700785e-01   6.0392039e-01   5.0245372e-01   4.9007245e-01   4.2876721e-01   4.5288720e-01   4.6563379e-01   4.5953115e-01   4.2972870e-01   4.5167153e-01   4.1457474e-01   4.7625492e-01   4.1760550e-01   0.0000000e+00
