# Supplementary material for: Autistic traits and individual brain differences: functional network efficiency reflects attentional and social impairments, structural nodal efficiencies index systemising and theory-of-mind skills
Source: Mol Autism. 2021 Jan 21;12:3. doi: 10.1186/s13229-020-00377-8 (PMC7818759; doi:10.1186/s13229-020-00377-8)
Supplement: Supplementary file 9 — Additional file 9. Brain-behaviour correlations. README file detailing data curation; AAL-90 region masks in NIfTI format; spreadseehts of Spearman correlations; code and data for the correlational analysis. [file 13229_2020_377_MOESM9_ESM.zip › Paul_Arora_et_al_data/Physiological/BBC/analysis/Diffusion_Analaysis/adj_matrixes/Connectivity_Probability_weighted/fixnormed_Connection_Matrix_sym_aHU0193.txt]

   0.0000000e+00   4.8377293e-01   4.4229275e-01   4.7586494e-01   5.5753240e-01   5.5530832e-01   4.0616279e-01   4.1217693e-01   5.5926953e-01   4.6477238e-01   5.2567167e-01   5.2053722e-01   4.7748754e-01   4.8336089e-01   4.7352668e-01   4.9033591e-01   4.6835507e-01   4.9001322e-01   5.2083978e-01   5.5219165e-01   6.5603388e-01   5.8137915e-01   5.3247890e-01   5.4904810e-01   5.5755850e-01   5.9301473e-01   5.3916403e-01   5.1574560e-01   4.6585604e-01   5.3817363e-01   5.7730179e-01   5.4249729e-01   6.0255255e-01   5.7831410e-01   6.8863570e-01   7.3560431e-01   5.4707875e-01   5.8170373e-01   5.4278947e-01   5.1767283e-01   6.0565302e-01   4.7826941e-01   5.4434077e-01   5.6987640e-01   6.1073422e-01   5.7717578e-01   5.2354990e-01   4.8568471e-01   5.1624107e-01   4.7152318e-01   4.4242161e-01   4.8328499e-01   5.7311848e-01   4.8919329e-01   4.5623177e-01   4.3483009e-01   4.4521986e-01   4.2847870e-01   4.9766424e-01   4.2491157e-01   4.4355587e-01   4.4008746e-01   4.8517462e-01   4.5590384e-01   4.4367834e-01   4.9613000e-01   6.5598201e-01   5.9811065e-01   5.5471386e-01   6.3805858e-01   4.8288557e-01   5.2981295e-01   6.4582294e-01   6.7159103e-01   6.3366704e-01   6.0789620e-01   5.8496068e-01   5.9892524e-01   4.8116624e-01   4.7042836e-01   4.5713550e-01   4.7818065e-01   4.9740728e-01   4.9077505e-01   4.3501145e-01   4.5519651e-01   4.3129106e-01   4.2634193e-01   4.4877270e-01   4.1435360e-01
   4.8377293e-01   0.0000000e+00   4.4650976e-01   4.9806642e-01   5.6976418e-01   5.6481808e-01   4.4670620e-01   4.5842915e-01   6.0881808e-01   4.7405639e-01   5.4225993e-01   5.4236124e-01   5.2490346e-01   5.5339378e-01   4.9480765e-01   5.1012329e-01   5.2746708e-01   5.4511190e-01   5.6073823e-01   5.9539429e-01   7.8236807e-01   6.5046851e-01   5.8049572e-01   5.6796518e-01   6.3110589e-01   6.2293272e-01   5.4664078e-01   5.2163204e-01   5.0667490e-01   5.8293477e-01   6.0347697e-01   5.9289417e-01   6.4668898e-01   6.7357858e-01   6.8142758e-01   7.2062994e-01   5.9149387e-01   6.0257499e-01   5.6169972e-01   5.5572093e-01   6.5752027e-01   5.5022982e-01   5.8249146e-01   5.6548496e-01   5.8832383e-01   6.3860265e-01   5.6683661e-01   5.3004331e-01   5.4986356e-01   5.1290902e-01   4.7669071e-01   4.8768192e-01   6.3157586e-01   5.3266301e-01   4.8191419e-01   4.8193466e-01   4.8823455e-01   4.8170715e-01   5.5551765e-01   4.5653798e-01   4.4958372e-01   4.8925683e-01   4.9351072e-01   5.0212530e-01   4.9646649e-01   5.4234569e-01   6.3102442e-01   6.5234438e-01   6.3294786e-01   7.1773270e-01   5.0689302e-01   5.7324999e-01   6.8543589e-01   6.5562811e-01   6.6549222e-01   6.8109036e-01   6.3601862e-01   6.1998048e-01   5.9417540e-01   4.9199063e-01   4.8071084e-01   5.0348181e-01   4.7629760e-01   4.8965380e-01   4.3956599e-01   4.6961330e-01   4.9650793e-01   4.4537789e-01   4.8316984e-01   4.3329490e-01
   4.4229275e-01   4.4650976e-01   0.0000000e+00   4.3708540e-01   5.1663867e-01   4.7429024e-01   4.0999713e-01   4.1017202e-01   6.0214707e-01   5.0559129e-01   5.1337670e-01   5.4685100e-01   4.7914498e-01   5.1573069e-01   4.9622862e-01   4.6170861e-01   5.0393651e-01   5.2797579e-01   5.2497166e-01   5.4768863e-01   6.6059614e-01   6.1831085e-01   5.3291307e-01   5.3222926e-01   6.1147978e-01   6.0788485e-01   5.3969968e-01   5.0680333e-01   4.9623807e-01   5.5156364e-01   5.7137039e-01   5.3378144e-01   5.9161985e-01   6.2432170e-01   6.7053254e-01   7.3764758e-01   5.7260774e-01   5.5638460e-01   5.1212502e-01   5.1883576e-01   5.6371151e-01   5.4674422e-01   5.5826153e-01   5.5320333e-01   5.7990709e-01   5.7499308e-01   5.2352190e-01   4.8092871e-01   5.2094256e-01   4.8459783e-01   4.3619854e-01   4.8198995e-01   6.2518504e-01   4.7897935e-01   4.4789828e-01   4.3089886e-01   4.5036784e-01   4.5159229e-01   5.0229274e-01   4.2626963e-01   4.3068156e-01   4.4885017e-01   4.5070523e-01   4.7171881e-01   4.9403919e-01   4.8497470e-01   6.1055501e-01   6.0648951e-01   5.6928939e-01   6.4289328e-01   4.5419789e-01   5.5893182e-01   6.6537317e-01   6.3858799e-01   7.3565419e-01   5.8240218e-01   5.8324023e-01   5.4760935e-01   5.7761028e-01   4.6157757e-01   4.3969398e-01   4.7119769e-01   4.6619839e-01   4.4496300e-01   4.1351142e-01   4.4138273e-01   4.3059315e-01   3.9683335e-01   4.2358567e-01   4.0998259e-01
   4.7586494e-01   4.9806642e-01   4.3708540e-01   0.0000000e+00   5.8063497e-01   5.4430034e-01   4.2017703e-01   4.3474226e-01   6.3060137e-01   4.8112230e-01   5.6811717e-01   5.6945229e-01   4.6664163e-01   4.9772303e-01   4.7613970e-01   4.7556276e-01   5.7292569e-01   5.3432521e-01   5.3196684e-01   5.3185746e-01   6.9492097e-01   6.4198757e-01   5.3078895e-01   5.6333243e-01   6.0080352e-01   6.2051734e-01   5.9845080e-01   5.5915599e-01   4.8959104e-01   5.6166350e-01   5.9738440e-01   5.3867533e-01   6.4043485e-01   5.6815923e-01   6.5617381e-01   5.7599085e-01   5.7199639e-01   5.8070661e-01   5.1322851e-01   5.2960231e-01   6.7894336e-01   5.8491665e-01   6.0469775e-01   5.9712592e-01   6.2856029e-01   6.1234527e-01   5.5629963e-01   4.9966042e-01   5.4282538e-01   5.2851041e-01   4.6688378e-01   4.8331443e-01   6.1097222e-01   4.8002216e-01   4.5287597e-01   4.5114156e-01   4.7506948e-01   4.8364346e-01   5.3667080e-01   4.3916991e-01   4.8539638e-01   4.7725526e-01   5.1980228e-01   5.1231018e-01   5.0002270e-01   4.9270040e-01   6.8282084e-01   6.6301635e-01   5.6221566e-01   6.4500649e-01   5.2422297e-01   5.6347313e-01   6.9068900e-01   6.6205065e-01   7.7189905e-01   6.8515858e-01   6.2343485e-01   5.7430686e-01   5.3376078e-01   5.2989506e-01   5.0172318e-01   5.1375183e-01   4.9747219e-01   4.7014298e-01   4.5136338e-01   4.8217450e-01   4.7155390e-01   4.2588124e-01   4.6343050e-01   4.4674398e-01
   5.5753240e-01   5.6976418e-01   5.1663867e-01   5.8063497e-01   0.0000000e+00   6.3547193e-01   5.4103819e-01   5.3293441e-01   6.4959803e-01   5.0849433e-01   6.4234709e-01   6.3608270e-01   5.4596808e-01   5.7910061e-01   5.9944438e-01   5.4236216e-01   6.1371614e-01   6.1967044e-01   6.2938939e-01   6.6428862e-01   7.7902602e-01   6.7418280e-01   7.1364290e-01   6.8537389e-01   6.9952894e-01   6.7295630e-01   6.6712216e-01   6.7093732e-01   5.7490943e-01   6.6175246e-01   6.8104685e-01   6.2883902e-01   7.0679096e-01   6.5889503e-01   7.6741407e-01   8.4619903e-01   6.5207089e-01   6.8581042e-01   5.9642693e-01   6.1147504e-01   7.3402782e-01   5.8812602e-01   6.8403329e-01   6.9490000e-01   7.2257761e-01   7.0601375e-01   6.1205426e-01   5.9953065e-01   6.0497364e-01   6.1638324e-01   5.8106187e-01   6.2335238e-01   6.2579127e-01   5.1015564e-01   5.2031468e-01   5.4581829e-01   5.9384955e-01   5.4029007e-01   6.5482767e-01   5.2362848e-01   5.7759486e-01   6.0858434e-01   6.3674989e-01   5.8425573e-01   5.0934416e-01   5.8371156e-01   7.4476043e-01   7.1913622e-01   6.5413360e-01   7.5191883e-01   5.9873538e-01   6.5166441e-01   7.7920200e-01   7.6752037e-01   7.8205362e-01   7.4166116e-01   7.0019442e-01   7.0277243e-01   6.5804194e-01   6.2979945e-01   5.9179788e-01   5.6235603e-01   6.0575114e-01   5.9592266e-01   5.1678282e-01   5.6144724e-01   5.5935048e-01   5.2609882e-01   5.4214878e-01   5.0255170e-01
   5.5530832e-01   5.6481808e-01   4.7429024e-01   5.4430034e-01   6.3547193e-01   0.0000000e+00   5.0598909e-01   5.6156654e-01   6.2652723e-01   5.3664588e-01   6.7366512e-01   6.1900960e-01   5.6894076e-01   6.1230348e-01   5.6957489e-01   5.4165992e-01   6.3927658e-01   6.1974875e-01   6.1897674e-01   6.6167096e-01   6.6015414e-01   6.3777728e-01   6.2998014e-01   6.3531213e-01   6.6797953e-01   6.6754208e-01   6.7988378e-01   6.3029810e-01   5.5270075e-01   6.4387536e-01   6.8692196e-01   5.7367649e-01   6.3389037e-01   6.6119485e-01   7.5565907e-01   7.1649489e-01   6.0767124e-01   6.6987967e-01   5.9951829e-01   6.1685177e-01   6.8099482e-01   6.3757279e-01   6.9198608e-01   7.1680018e-01   6.9387300e-01   7.0459323e-01   6.4810384e-01   6.0197397e-01   6.5076358e-01   6.2792330e-01   5.4960562e-01   5.7361578e-01   6.0756269e-01   5.4173028e-01   5.7703550e-01   5.0425153e-01   5.2380343e-01   5.4613938e-01   6.2254123e-01   5.6949757e-01   5.4209108e-01   5.4226031e-01   5.7321046e-01   5.3752428e-01   4.9435669e-01   5.3920579e-01   7.4497425e-01   7.1297324e-01   6.3902102e-01   7.8025680e-01   5.5437107e-01   5.5818296e-01   6.7602626e-01   8.1141713e-01   7.3139079e-01   6.9881669e-01   6.8386756e-01   6.9776696e-01   6.7237872e-01   5.6412100e-01   5.6568495e-01   5.7311570e-01   5.4508256e-01   5.8075165e-01   5.4569639e-01   5.8767753e-01   5.2380990e-01   5.6397205e-01   5.4122972e-01   5.3495915e-01
   4.0616279e-01   4.4670620e-01   4.0999713e-01   4.2017703e-01   5.4103819e-01   5.0598909e-01   0.0000000e+00   3.9028084e-01   5.1683155e-01   4.1837915e-01   5.2583403e-01   5.6739269e-01   4.4350222e-01   4.3778579e-01   4.5624567e-01   4.1220762e-01   4.8490597e-01   4.9966676e-01   4.8327001e-01   5.0456772e-01   5.4953042e-01   5.0095715e-01   5.2454506e-01   5.2271773e-01   5.6056287e-01   5.2046000e-01   5.1425960e-01   4.9736562e-01   4.5700462e-01   4.8885356e-01   5.0324972e-01   5.2338017e-01   5.7489827e-01   5.7931267e-01   7.2950322e-01   6.3052006e-01   4.4065226e-01   5.3016727e-01   4.8820552e-01   4.4708083e-01   5.4235974e-01   4.4544905e-01   5.3873584e-01   5.0955145e-01   5.6867219e-01   6.0285870e-01   4.7998904e-01   4.6075915e-01   4.7973160e-01   4.7391675e-01   4.0453567e-01   4.3348501e-01   5.1080808e-01   4.2298419e-01   4.0262312e-01   4.3283928e-01   4.1557877e-01   4.2769546e-01   4.7169073e-01   4.2637096e-01   4.3258542e-01   4.1405638e-01   4.4160951e-01   4.3206868e-01   4.2717844e-01   4.5032590e-01   5.9819146e-01   5.9998607e-01   5.4715572e-01   6.1798690e-01   4.7692881e-01   5.0209707e-01   6.1710584e-01   6.3541447e-01   6.4455707e-01   5.5616521e-01   5.3460035e-01   5.7542847e-01   4.7425352e-01   4.3121516e-01   4.3658204e-01   4.2955967e-01   4.3988963e-01   4.4288377e-01   4.1893076e-01   4.0588128e-01   4.1373447e-01   4.1132112e-01   4.2929512e-01   3.8368765e-01
   4.1217693e-01   4.5842915e-01   4.1017202e-01   4.3474226e-01   5.3293441e-01   5.6156654e-01   3.9028084e-01   0.0000000e+00   5.2141884e-01   4.4849289e-01   5.2865031e-01   5.4853955e-01   4.5868235e-01   4.4180737e-01   4.5893601e-01   4.4782798e-01   4.7931624e-01   5.0197335e-01   5.1702467e-01   5.6669440e-01   6.0162402e-01   6.1170131e-01   5.2997210e-01   5.2178054e-01   5.5306151e-01   5.3818004e-01   5.3385831e-01   5.3948719e-01   4.5968109e-01   5.1305548e-01   5.4567469e-01   5.3152811e-01   5.8039866e-01   5.7911363e-01   6.6786455e-01   6.9145240e-01   4.8729547e-01   5.0943214e-01   5.2619697e-01   4.8653426e-01   7.1856487e-01   4.8354084e-01   5.4985172e-01   5.4439578e-01   6.2993613e-01   5.4934567e-01   5.0500043e-01   4.7630620e-01   5.1405178e-01   4.7065013e-01   4.3063890e-01   4.3476951e-01   5.5603750e-01   4.2459850e-01   4.2147321e-01   4.2782154e-01   4.0737192e-01   4.3321863e-01   4.6782100e-01   4.2438941e-01   4.1435913e-01   4.3633326e-01   4.2288149e-01   4.3217694e-01   4.3715550e-01   4.5360177e-01   5.7870110e-01   5.8746696e-01   5.5776495e-01   6.0318085e-01   4.6957893e-01   4.8513452e-01   6.2217527e-01   6.2309270e-01   6.9138869e-01   6.4395221e-01   5.5886955e-01   5.8203760e-01   4.7717176e-01   5.1682898e-01   4.4827603e-01   4.5726686e-01   4.7200818e-01   4.8359639e-01   4.2445223e-01   4.2664041e-01   4.3825216e-01   4.0468156e-01   4.2699759e-01   3.9675952e-01
   5.5926953e-01   6.0881808e-01   6.0214707e-01   6.3060137e-01   6.4959803e-01   6.2652723e-01   5.1683155e-01   5.2141884e-01   0.0000000e+00   6.0406282e-01   5.9787749e-01   6.4783708e-01   5.7859851e-01   5.8888021e-01   6.0228452e-01   6.1672251e-01   6.6563724e-01   6.7459718e-01   5.8999951e-01   6.3941028e-01   7.7208719e-01   6.7309611e-01   6.3695782e-01   6.4957789e-01   7.4487853e-01   6.7257094e-01   6.8923277e-01   7.0113876e-01   5.8816977e-01   6.4792349e-01   6.7603341e-01   6.2097072e-01   7.0052250e-01   7.0332079e-01   8.1050810e-01   7.9171880e-01   6.2944860e-01   6.1042067e-01   6.2609875e-01   6.2127956e-01   7.9801375e-01   6.1098439e-01   6.5711350e-01   6.0431810e-01   6.9302889e-01   6.3646628e-01   5.9054367e-01   5.9559028e-01   6.5025498e-01   6.3458491e-01   5.4625199e-01   5.4471560e-01   6.8129422e-01   5.1064629e-01   5.2702143e-01   5.1440748e-01   4.5745925e-01   5.1324073e-01   6.1674908e-01   5.8752054e-01   5.3473375e-01   5.5273521e-01   5.4583565e-01   5.6505633e-01   5.5652716e-01   5.4270054e-01   6.6627433e-01   7.2170172e-01   6.6442505e-01   7.6315757e-01   5.8238780e-01   6.2751051e-01   6.9746214e-01   7.0078364e-01   8.4210935e-01   7.2403995e-01   6.3155895e-01   7.0031017e-01   6.3609408e-01   5.9185287e-01   5.6248435e-01   6.1385297e-01   5.8144616e-01   6.2331967e-01   5.1422439e-01   5.0199805e-01   5.1162162e-01   4.8849276e-01   4.9790969e-01   5.3513205e-01
   4.6477238e-01   4.7405639e-01   5.0559129e-01   4.8112230e-01   5.0849433e-01   5.3664588e-01   4.1837915e-01   4.4849289e-01   6.0406282e-01   0.0000000e+00   5.5957239e-01   6.4070311e-01   5.7579345e-01   5.3520539e-01   5.2538146e-01   5.1575458e-01   6.1244978e-01   5.8448425e-01   5.6803422e-01   5.9334093e-01   6.8379308e-01   5.5966748e-01   5.7727664e-01   5.9499948e-01   6.1699086e-01   6.3175927e-01   5.7940476e-01   5.3840915e-01   5.0574012e-01   6.0391266e-01   5.2384866e-01   5.2255663e-01   6.2535986e-01   6.0301231e-01   7.8816129e-01   7.0822222e-01   5.3424365e-01   5.5325609e-01   5.2498013e-01   5.3918014e-01   7.7331816e-01   6.4293150e-01   5.9150930e-01   6.0593355e-01   6.3837181e-01   5.9401635e-01   5.1463096e-01   5.3240911e-01   5.8036666e-01   5.9971893e-01   5.1186822e-01   5.1799195e-01   6.1302159e-01   4.6493226e-01   4.9576436e-01   4.9474963e-01   4.8332570e-01   4.6237227e-01   4.9613317e-01   4.7508670e-01   4.5445844e-01   5.3485958e-01   5.3213742e-01   5.1520059e-01   5.5380616e-01   5.7012933e-01   6.0555143e-01   6.7532347e-01   4.9550599e-01   6.2639776e-01   5.1651787e-01   5.5936676e-01   6.9645635e-01   7.2167052e-01   6.5668621e-01   6.6343100e-01   6.3153415e-01   6.7777082e-01   5.6775386e-01   5.1520153e-01   4.7764501e-01   5.2179268e-01   5.0536153e-01   5.0458696e-01   4.5068199e-01   4.7652917e-01   4.7423291e-01   4.8566884e-01   4.9703263e-01   4.6312344e-01
   5.2567167e-01   5.4225993e-01   5.1337670e-01   5.6811717e-01   6.4234709e-01   6.7366512e-01   5.2583403e-01   5.2865031e-01   5.9787749e-01   5.5957239e-01   0.0000000e+00   6.0155036e-01   5.4690190e-01   5.4862577e-01   5.9768326e-01   6.3366290e-01   6.3073108e-01   5.9575917e-01   5.7490757e-01   6.2029758e-01   6.3872758e-01   5.6281725e-01   6.1044643e-01   6.0865125e-01   5.9615773e-01   6.7161305e-01   6.0284261e-01   5.9190389e-01   5.6136337e-01   5.7858973e-01   6.1933691e-01   6.2989176e-01   7.3678940e-01   6.7785814e-01   8.6183900e-01   7.8707900e-01   5.9447900e-01   6.5400923e-01   5.6559312e-01   5.0481563e-01   7.2620728e-01   6.4319358e-01   6.4801100e-01   6.3710968e-01   6.4783195e-01   6.6524018e-01   6.1712198e-01   6.1403309e-01   6.3565395e-01   6.3491327e-01   5.2229305e-01   5.2638765e-01   6.8239578e-01   5.4690537e-01   5.2002744e-01   5.4841608e-01   5.3614144e-01   4.8182432e-01   5.3765648e-01   4.8210371e-01   5.0565200e-01   5.0370629e-01   5.8011354e-01   5.4915884e-01   5.4113092e-01   5.4775636e-01   7.2921376e-01   7.0244932e-01   6.2694204e-01   6.9808669e-01   5.1070606e-01   5.6109277e-01   7.3002020e-01   7.9055558e-01   7.9988265e-01   7.2736839e-01   6.9696381e-01   7.0190620e-01   6.0087627e-01   4.5858655e-01   5.1697370e-01   5.1859054e-01   5.3286121e-01   5.5958190e-01   5.7843509e-01   5.6709818e-01   5.1367217e-01   5.0175814e-01   4.8677052e-01   4.8192522e-01
   5.2053722e-01   5.4236124e-01   5.4685100e-01   5.6945229e-01   6.3608270e-01   6.1900960e-01   5.6739269e-01   5.4853955e-01   6.4783708e-01   6.4070311e-01   6.0155036e-01   0.0000000e+00   5.5059028e-01   6.0360812e-01   5.9558678e-01   6.5198471e-01   6.4582692e-01   5.8946094e-01   5.8015850e-01   5.9413573e-01   7.4639085e-01   6.6545957e-01   6.3080213e-01   6.5145691e-01   6.5095263e-01   6.3700204e-01   6.4103574e-01   6.6753382e-01   5.9261204e-01   6.5447156e-01   6.4536484e-01   6.2541548e-01   7.2955284e-01   6.9889316e-01   8.0755187e-01   7.3579167e-01   6.0144655e-01   6.6525973e-01   5.7403916e-01   5.6994933e-01   7.4315747e-01   6.2263387e-01   6.5278435e-01   6.4582342e-01   6.5076861e-01   6.7623557e-01   5.8501716e-01   5.4066038e-01   5.5817170e-01   6.0147686e-01   5.6381877e-01   5.5222386e-01   6.5610037e-01   5.3759007e-01   5.1831819e-01   5.2305781e-01   5.3078442e-01   4.8613410e-01   6.0151450e-01   5.2993642e-01   5.6488544e-01   6.3163475e-01   6.1547639e-01   5.6960047e-01   5.4341413e-01   5.8853197e-01   7.4099189e-01   6.9679185e-01   6.6838672e-01   7.4933850e-01   6.5439481e-01   6.5271464e-01   7.3870912e-01   7.7364107e-01   7.6902079e-01   7.1281294e-01   6.2103525e-01   6.6061766e-01   5.5404022e-01   5.5390971e-01   5.4159554e-01   5.7727715e-01   6.0946731e-01   5.4962047e-01   5.0745662e-01   5.4922589e-01   5.5719235e-01   5.1264341e-01   5.6492404e-01   5.1893347e-01
   4.7748754e-01   5.2490346e-01   4.7914498e-01   4.6664163e-01   5.4596808e-01   5.6894076e-01   4.4350222e-01   4.5868235e-01   5.7859851e-01   5.7579345e-01   5.4690190e-01   5.5059028e-01   0.0000000e+00   5.2244549e-01   4.9487742e-01   5.3597777e-01   5.9642621e-01   5.5906878e-01   5.5989072e-01   5.6161360e-01   7.0620612e-01   5.3805331e-01   5.6445454e-01   5.7256521e-01   5.8479586e-01   5.6064633e-01   5.5242884e-01   5.6720096e-01   5.2321142e-01   5.7263636e-01   5.6031158e-01   5.1749198e-01   6.0792568e-01   6.2300989e-01   7.8867725e-01   7.0524363e-01   5.9279220e-01   5.4614826e-01   5.1759783e-01   4.9434319e-01   7.1513106e-01   5.0790457e-01   5.9115343e-01   5.9258699e-01   5.9777363e-01   5.8574683e-01   5.3792769e-01   4.8560603e-01   4.7587299e-01   5.3628043e-01   4.6905747e-01   4.7870356e-01   5.5424232e-01   4.8703330e-01   4.4074317e-01   4.6195163e-01   4.7917289e-01   4.5597108e-01   4.9924875e-01   4.1248489e-01   4.2498018e-01   4.5670622e-01   4.6587702e-01   4.7095677e-01   4.4840325e-01   4.8222512e-01   6.4806252e-01   6.4536426e-01   6.2667027e-01   6.2852929e-01   5.2499587e-01   5.6134424e-01   6.1400065e-01   6.2212255e-01   6.2755440e-01   6.7700820e-01   5.7758651e-01   6.0797165e-01   5.5363931e-01   5.2080191e-01   4.9435369e-01   5.0594956e-01   5.0355860e-01   4.8270637e-01   4.4576570e-01   4.7403637e-01   4.4877866e-01   4.6204125e-01   4.8871105e-01   4.6195322e-01
   4.8336089e-01   5.5339378e-01   5.1573069e-01   4.9772303e-01   5.7910061e-01   6.1230348e-01   4.3778579e-01   4.4180737e-01   5.8888021e-01   5.3520539e-01   5.4862577e-01   6.0360812e-01   5.2244549e-01   0.0000000e+00   5.5165631e-01   5.1147576e-01   6.1716282e-01   5.6290394e-01   5.2670277e-01   5.4763781e-01   6.8530728e-01   5.9608715e-01   5.8711495e-01   6.1725141e-01   6.2922788e-01   6.7353003e-01   6.0413406e-01   6.0132705e-01   5.2039222e-01   5.9009768e-01   5.6977865e-01   5.5037326e-01   6.3481860e-01   6.6681995e-01   8.2229708e-01   7.6335036e-01   6.2689323e-01   6.1038565e-01   5.3001843e-01   6.1782497e-01   6.9334235e-01   5.8242683e-01   6.4827768e-01   6.2260999e-01   6.2264169e-01   6.1274101e-01   6.0023885e-01   5.7196742e-01   5.6589599e-01   5.2786567e-01   5.0942966e-01   5.1833324e-01   5.6552776e-01   5.6151306e-01   4.7366753e-01   5.0567189e-01   5.1952189e-01   5.0454006e-01   5.5341221e-01   4.4833076e-01   4.6836870e-01   5.1884696e-01   5.3092486e-01   5.3822229e-01   5.0590917e-01   5.5967307e-01   6.7281960e-01   6.9978077e-01   5.6023242e-01   6.6619868e-01   5.2262798e-01   6.3598972e-01   6.8452445e-01   7.6117067e-01   7.6804667e-01   6.7560012e-01   6.1991033e-01   6.0151594e-01   5.3126592e-01   4.5972856e-01   4.6655855e-01   5.3329501e-01   5.3867914e-01   5.1327958e-01   4.7433476e-01   5.1166110e-01   4.5131412e-01   4.5436076e-01   4.8783121e-01   4.3723760e-01
   4.7352668e-01   4.9480765e-01   4.9622862e-01   4.7613970e-01   5.9944438e-01   5.6957489e-01   4.5624567e-01   4.5893601e-01   6.0228452e-01   5.2538146e-01   5.9768326e-01   5.9558678e-01   4.9487742e-01   5.5165631e-01   0.0000000e+00   5.0982085e-01   5.5893383e-01   5.7261826e-01   5.8518651e-01   6.2507565e-01   6.0847626e-01   6.2205815e-01   5.9737295e-01   5.8491608e-01   5.9587959e-01   6.0770209e-01   5.7576727e-01   5.9968997e-01   5.2157454e-01   5.7769537e-01   5.8836214e-01   5.8645667e-01   6.8611634e-01   6.9563543e-01   7.8887947e-01   7.4167192e-01   5.7301295e-01   5.6832270e-01   5.2469659e-01   5.3474147e-01   6.7688622e-01   6.1639639e-01   6.4988819e-01   5.8939231e-01   6.2878044e-01   6.3809215e-01   5.8997506e-01   5.2255771e-01   5.2224511e-01   5.7587061e-01   4.9512466e-01   5.1028437e-01   5.7683469e-01   4.8665172e-01   4.7326957e-01   4.6052656e-01   4.7321533e-01   4.7517532e-01   5.2453111e-01   4.4767331e-01   4.6039711e-01   4.8972337e-01   5.0552205e-01   4.7306871e-01   4.7303003e-01   5.2945818e-01   6.4651166e-01   6.7589319e-01   5.8599350e-01   7.0904623e-01   4.8896861e-01   5.3278308e-01   6.3202532e-01   7.2021195e-01   6.7794385e-01   6.5766832e-01   6.1002051e-01   6.5244038e-01   4.9637689e-01   4.6526145e-01   4.9310324e-01   5.2034592e-01   4.9714748e-01   5.3232952e-01   4.9090174e-01   4.6500597e-01   4.6167849e-01   4.4046398e-01   4.6834356e-01   4.5543797e-01
   4.9033591e-01   5.1012329e-01   4.6170861e-01   4.7556276e-01   5.4236216e-01   5.4165992e-01   4.1220762e-01   4.4782798e-01   6.1672251e-01   5.1575458e-01   6.3366290e-01   6.5198471e-01   5.3597777e-01   5.1147576e-01   5.0982085e-01   0.0000000e+00   6.5135889e-01   5.7838624e-01   5.6139367e-01   5.9855433e-01   6.0012661e-01   6.2159843e-01   5.6665281e-01   5.6871094e-01   5.5856555e-01   6.2294770e-01   5.5093443e-01   6.4182595e-01   5.6069358e-01   6.0427719e-01   6.0734862e-01   5.3778611e-01   6.2353282e-01   6.2492239e-01   6.4634304e-01   7.4006528e-01   5.6327334e-01   6.0694869e-01   5.4783423e-01   5.2743455e-01   7.4198500e-01   7.2534884e-01   6.6634167e-01   5.7974553e-01   6.1569944e-01   6.4853871e-01   5.4339394e-01   5.1795608e-01   5.2159349e-01   5.5336585e-01   5.1838369e-01   5.1872391e-01   6.0326723e-01   5.1134116e-01   4.8494274e-01   5.2205539e-01   4.8710262e-01   4.9834750e-01   5.5895593e-01   4.9192245e-01   4.9006503e-01   4.8399445e-01   5.6965727e-01   5.1086466e-01   5.0096822e-01   5.3626300e-01   7.0437780e-01   6.6212573e-01   6.1703173e-01   6.7819993e-01   5.4959511e-01   5.5356018e-01   6.8142487e-01   7.1859599e-01   6.8349792e-01   6.7834174e-01   6.8161714e-01   6.5746935e-01   5.2961130e-01   4.9055449e-01   4.7450205e-01   4.9828939e-01   5.1551640e-01   4.9992886e-01   4.8071388e-01   4.8222778e-01   4.6698960e-01   4.5795284e-01   4.8363387e-01   4.8214393e-01
   4.6835507e-01   5.2746708e-01   5.0393651e-01   5.7292569e-01   6.1371614e-01   6.3927658e-01   4.8490597e-01   4.7931624e-01   6.6563724e-01   6.1244978e-01   6.3073108e-01   6.4582692e-01   5.9642621e-01   6.1716282e-01   5.5893383e-01   6.5135889e-01   0.0000000e+00   6.6225216e-01   6.3134039e-01   7.0583313e-01   8.2953955e-01   7.0906688e-01   7.3551290e-01   6.5947063e-01   7.4402086e-01   8.0338303e-01   7.0109635e-01   6.9650127e-01   6.1354686e-01   6.8028862e-01   7.2586832e-01   6.8679740e-01   7.5632385e-01   6.1894831e-01   7.1764382e-01   8.4435471e-01   6.1812859e-01   6.1042957e-01   6.0998935e-01   5.8720442e-01   7.7318840e-01   7.0048747e-01   6.7428538e-01   5.9055843e-01   6.8247133e-01   6.6086692e-01   5.7858931e-01   5.8991930e-01   5.9243886e-01   5.7874296e-01   5.2057397e-01   5.5979250e-01   6.2926144e-01   5.1639282e-01   5.2245935e-01   4.9573140e-01   5.3475347e-01   5.6388645e-01   5.9411469e-01   5.5266038e-01   5.5178367e-01   5.9221263e-01   6.0667351e-01   5.7749246e-01   5.8396528e-01   5.9446765e-01   7.9647947e-01   7.5760397e-01   7.1906142e-01   8.0359437e-01   6.4845814e-01   6.0560694e-01   7.1115072e-01   7.8488642e-01   8.0559463e-01   8.1575485e-01   7.3472426e-01   7.3545607e-01   6.3966288e-01   5.3824538e-01   5.5762991e-01   5.8651865e-01   5.5246347e-01   5.4165157e-01   5.1199206e-01   4.7175305e-01   5.2032643e-01   5.2174211e-01   4.8986519e-01   4.6920356e-01
   4.9001322e-01   5.4511190e-01   5.2797579e-01   5.3432521e-01   6.1967044e-01   6.1974875e-01   4.9966676e-01   5.0197335e-01   6.7459718e-01   5.8448425e-01   5.9575917e-01   5.8946094e-01   5.5906878e-01   5.6290394e-01   5.7261826e-01   5.7838624e-01   6.6225216e-01   0.0000000e+00   6.2230464e-01   6.1577202e-01   7.6056555e-01   7.1946239e-01   6.0649502e-01   6.1652685e-01   6.1988729e-01   6.3566159e-01   6.1161179e-01   6.1481814e-01   5.9734882e-01   6.3543622e-01   6.4368163e-01   5.5925956e-01   6.6075196e-01   5.9507635e-01   7.0364001e-01   7.6728375e-01   6.3898353e-01   6.2233539e-01   5.6847719e-01   5.7262613e-01   7.0316049e-01   6.9737221e-01   6.5379851e-01   5.9305272e-01   6.9121511e-01   6.3735533e-01   6.1434584e-01   6.2979840e-01   6.1377387e-01   6.0967880e-01   5.5828217e-01   5.6685677e-01   6.3843719e-01   5.2917750e-01   4.8865067e-01   5.2522998e-01   4.9316256e-01   5.1250156e-01   5.9455820e-01   5.3768122e-01   5.4200411e-01   5.3241179e-01   4.9366788e-01   5.0039561e-01   5.4535391e-01   5.5143054e-01   7.1664960e-01   6.6511945e-01   6.1889829e-01   7.4408905e-01   5.7108639e-01   6.0464720e-01   6.7293872e-01   6.9361834e-01   7.5848148e-01   7.4385653e-01   6.3360273e-01   6.7198346e-01   5.4566007e-01   5.4554827e-01   5.2112975e-01   5.2282104e-01   5.2558863e-01   5.3102362e-01   4.9386224e-01   5.0257099e-01   5.0357293e-01   5.1136592e-01   5.1309953e-01   4.9544000e-01
   5.2083978e-01   5.6073823e-01   5.2497166e-01   5.3196684e-01   6.2938939e-01   6.1897674e-01   4.8327001e-01   5.1702467e-01   5.8999951e-01   5.6803422e-01   5.7490757e-01   5.8015850e-01   5.5989072e-01   5.2670277e-01   5.8518651e-01   5.6139367e-01   6.3134039e-01   6.2230464e-01   0.0000000e+00   6.0701768e-01   6.3797898e-01   6.0938230e-01   6.0162079e-01   6.5524144e-01   7.1449675e-01   6.8301038e-01   6.3804615e-01   5.8516539e-01   6.1582528e-01   6.5169115e-01   6.4577910e-01   5.9181912e-01   6.8289157e-01   6.7384691e-01   7.4012065e-01   8.3141607e-01   6.3655494e-01   5.9657838e-01   5.6227229e-01   5.6114313e-01   7.0946357e-01   6.5013526e-01   6.3998046e-01   6.0985991e-01   6.7213451e-01   6.3259228e-01   5.5171014e-01   5.6746739e-01   5.6332557e-01   5.6003640e-01   4.9542810e-01   5.1583915e-01   5.9451977e-01   5.3945681e-01   4.9129728e-01   5.1789522e-01   4.8281012e-01   4.9637816e-01   6.2108370e-01   5.4915762e-01   5.2112061e-01   5.6825614e-01   5.6412589e-01   5.5429892e-01   5.7809539e-01   5.6396714e-01   6.6045469e-01   6.8869065e-01   6.4453764e-01   7.4718214e-01   5.7952987e-01   6.0365986e-01   7.1567266e-01   7.0177398e-01   7.0720889e-01   7.3115497e-01   6.2982897e-01   7.2105864e-01   6.0486426e-01   5.2481612e-01   5.0804137e-01   5.6044220e-01   5.8206391e-01   5.6841663e-01   5.1662337e-01   5.1984103e-01   4.8906954e-01   5.6755208e-01   5.4798048e-01   5.4001380e-01
   5.5219165e-01   5.9539429e-01   5.4768863e-01   5.3185746e-01   6.6428862e-01   6.6167096e-01   5.0456772e-01   5.6669440e-01   6.3941028e-01   5.9334093e-01   6.2029758e-01   5.9413573e-01   5.6161360e-01   5.4763781e-01   6.2507565e-01   5.9855433e-01   7.0583313e-01   6.1577202e-01   6.0701768e-01   0.0000000e+00   6.6133684e-01   5.8640029e-01   6.0470890e-01   6.3300241e-01   6.1252702e-01   7.0025345e-01   6.3564331e-01   5.9692840e-01   5.7464506e-01   6.5946817e-01   6.3857891e-01   6.1171824e-01   7.1153946e-01   6.8947641e-01   7.9803233e-01   7.9358618e-01   6.0165741e-01   6.6305224e-01   6.2267653e-01   6.0708544e-01   7.7126526e-01   6.8417537e-01   6.9319153e-01   6.8245085e-01   6.6017882e-01   6.9538625e-01   6.0417462e-01   5.7378864e-01   5.5693449e-01   6.2310267e-01   5.2996090e-01   5.4649506e-01   6.2972206e-01   5.8008287e-01   5.3247970e-01   5.4281123e-01   5.2776469e-01   5.2824448e-01   5.8964144e-01   5.4263124e-01   5.4468514e-01   5.6796212e-01   5.2870995e-01   5.0400084e-01   5.3757421e-01   5.4684842e-01   7.1269458e-01   7.0523522e-01   6.1300705e-01   7.1658771e-01   5.5050005e-01   6.4391573e-01   7.2829570e-01   7.5121177e-01   7.3018752e-01   6.8414046e-01   6.4938222e-01   7.5161190e-01   6.0000574e-01   5.4032591e-01   5.2911090e-01   5.8221269e-01   5.6740887e-01   5.6136784e-01   5.5185031e-01   5.5184316e-01   5.4040606e-01   5.2503182e-01   5.3554390e-01   5.1632467e-01
   6.5603388e-01   7.8236807e-01   6.6059614e-01   6.9492097e-01   7.7902602e-01   6.6015414e-01   5.4953042e-01   6.0162402e-01   7.7208719e-01   6.8379308e-01   6.3872758e-01   7.4639085e-01   7.0620612e-01   6.8530728e-01   6.0847626e-01   6.0012661e-01   8.2953955e-01   7.6056555e-01   6.3797898e-01   6.6133684e-01   0.0000000e+00   8.1146205e-01   8.2453381e-01   7.3598253e-01   7.5665724e-01   7.4309624e-01   7.4034132e-01   7.0447461e-01   7.2958365e-01   7.3276298e-01   7.2896045e-01   7.0856374e-01   8.5398241e-01   9.0681698e-01   8.4721060e-01   9.4801994e-01   7.4700936e-01   8.2867859e-01   7.0695499e-01   6.1420916e-01   7.2419061e-01   7.3774709e-01   8.7436142e-01   8.6034464e-01   8.8549758e-01   8.7432654e-01   7.0657869e-01   7.5271301e-01   7.0672891e-01   7.3111775e-01   6.3368663e-01   6.7711650e-01   7.7883387e-01   6.7364271e-01   6.0364154e-01   6.3992582e-01   5.9000748e-01   6.2596979e-01   6.9109717e-01   6.0263284e-01   5.9022851e-01   6.5739647e-01   6.1573343e-01   6.1311197e-01   6.9044852e-01   7.1783416e-01   8.2607745e-01   8.4908288e-01   6.7363268e-01   8.0804345e-01   6.4184065e-01   6.6958741e-01   7.1193835e-01   7.1795611e-01   7.7777130e-01   7.5210298e-01   7.9666499e-01   8.0991808e-01   6.6785785e-01   6.0109299e-01   6.3468736e-01   5.8892321e-01   5.5211006e-01   5.3307071e-01   5.1425883e-01   6.0755924e-01   6.4805810e-01   5.7477703e-01   6.1489789e-01   6.5455665e-01
   5.8137915e-01   6.5046851e-01   6.1831085e-01   6.4198757e-01   6.7418280e-01   6.3777728e-01   5.0095715e-01   6.1170131e-01   6.7309611e-01   5.5966748e-01   5.6281725e-01   6.6545957e-01   5.3805331e-01   5.9608715e-01   6.2205815e-01   6.2159843e-01   7.0906688e-01   7.1946239e-01   6.0938230e-01   5.8640029e-01   8.1146205e-01   0.0000000e+00   5.8532277e-01   5.9997972e-01   6.4030315e-01   6.0414563e-01   5.8328536e-01   5.6591086e-01   5.2537602e-01   6.6407668e-01   6.5442505e-01   6.6899821e-01   7.1571385e-01   7.3659914e-01   7.5493426e-01   8.7249888e-01   6.8573450e-01   6.8129909e-01   6.4836106e-01   5.7206176e-01   7.0512850e-01   7.0809684e-01   6.4241696e-01   6.8008700e-01   6.6483127e-01   7.0895369e-01   5.6749022e-01   6.0389386e-01   6.1821946e-01   6.2378523e-01   5.8515168e-01   4.8268283e-01   6.6063653e-01   5.8034213e-01   5.4029637e-01   5.7386832e-01   5.5910793e-01   5.6527444e-01   5.8069203e-01   5.4608386e-01   5.5692808e-01   5.0332132e-01   5.4091028e-01   5.4646830e-01   5.2283329e-01   5.1125171e-01   7.3660094e-01   6.9966351e-01   6.0575921e-01   7.5217110e-01   5.6165089e-01   6.6717046e-01   7.1357376e-01   7.4850787e-01   7.4880115e-01   7.1956987e-01   6.8434834e-01   7.6189746e-01   5.6589676e-01   5.2210726e-01   5.4248175e-01   6.1093443e-01   5.4967975e-01   5.8234373e-01   5.4696534e-01   6.1413224e-01   5.6304408e-01   5.4728989e-01   5.9700172e-01   5.6365860e-01
   5.3247890e-01   5.8049572e-01   5.3291307e-01   5.3078895e-01   7.1364290e-01   6.2998014e-01   5.2454506e-01   5.2997210e-01   6.3695782e-01   5.7727664e-01   6.1044643e-01   6.3080213e-01   5.6445454e-01   5.8711495e-01   5.9737295e-01   5.6665281e-01   7.3551290e-01   6.0649502e-01   6.0162079e-01   6.0470890e-01   8.2453381e-01   5.8532277e-01   0.0000000e+00   6.7150981e-01   6.7300281e-01   7.0220876e-01   6.2803535e-01   6.2846562e-01   6.1887887e-01   6.6222746e-01   6.6234526e-01   6.3130593e-01   6.6059490e-01   6.5489140e-01   6.3346431e-01   9.1381067e-01   5.7175386e-01   6.1175992e-01   5.9719878e-01   5.0885400e-01   6.8909193e-01   6.8488406e-01   6.3660809e-01   6.6931594e-01   6.1786528e-01   6.7552250e-01   5.4231156e-01   5.4983121e-01   5.6368164e-01   5.6077052e-01   5.0812795e-01   5.0749567e-01   5.9668424e-01   5.0950859e-01   4.5397980e-01   4.8741015e-01   4.8090714e-01   4.8137577e-01   5.4116884e-01   4.9423766e-01   5.1873364e-01   5.1448954e-01   5.3198264e-01   4.8096801e-01   5.0530994e-01   5.2781058e-01   6.6391145e-01   6.5151360e-01   6.1300263e-01   6.8292764e-01   5.6528825e-01   5.6223329e-01   7.2562431e-01   6.5778184e-01   7.0842348e-01   7.1234791e-01   6.0840361e-01   6.3598299e-01   4.7846113e-01   5.7781833e-01   5.1267591e-01   5.2774026e-01   5.1769761e-01   5.3722726e-01   5.1213442e-01   5.0863621e-01   4.7072207e-01   4.8872121e-01   5.2020388e-01   5.1962113e-01
   5.4904810e-01   5.6796518e-01   5.3222926e-01   5.6333243e-01   6.8537389e-01   6.3531213e-01   5.2271773e-01   5.2178054e-01   6.4957789e-01   5.9499948e-01   6.0865125e-01   6.5145691e-01   5.7256521e-01   6.1725141e-01   5.8491608e-01   5.6871094e-01   6.5947063e-01   6.1652685e-01   6.5524144e-01   6.3300241e-01   7.3598253e-01   5.9997972e-01   6.7150981e-01   0.0000000e+00   6.5171858e-01   6.5400215e-01   6.3891732e-01   6.1301519e-01   5.8850761e-01   6.7307905e-01   6.5660512e-01   5.9282507e-01   6.3483332e-01   6.6602754e-01   6.9759207e-01   7.9194663e-01   5.8828014e-01   6.3822456e-01   6.0835451e-01   4.9754540e-01   7.7891474e-01   7.4192358e-01   6.8919618e-01   6.8228613e-01   6.9318806e-01   6.7972989e-01   6.0091842e-01   5.1959116e-01   6.0955393e-01   6.0723694e-01   5.6256909e-01   5.6401272e-01   6.8038012e-01   6.3798951e-01   5.2590489e-01   5.1588840e-01   5.2459291e-01   5.3081385e-01   6.0054652e-01   5.2955771e-01   5.5428078e-01   5.3341364e-01   5.6726781e-01   5.5914232e-01   5.3565565e-01   5.4798706e-01   6.8973580e-01   6.8081029e-01   6.7005100e-01   7.4684490e-01   6.1454555e-01   6.3102325e-01   7.2479103e-01   7.0338993e-01   7.5925554e-01   7.6129002e-01   6.5550231e-01   7.0063991e-01   5.6069356e-01   6.4455613e-01   5.3385722e-01   5.6483913e-01   5.7421298e-01   5.4970629e-01   5.3153953e-01   5.3672895e-01   5.3001309e-01   5.0874070e-01   5.1908603e-01   5.0764680e-01
   5.5755850e-01   6.3110589e-01   6.1147978e-01   6.0080352e-01   6.9952894e-01   6.6797953e-01   5.6056287e-01   5.5306151e-01   7.4487853e-01   6.1699086e-01   5.9615773e-01   6.5095263e-01   5.8479586e-01   6.2922788e-01   5.9587959e-01   5.5856555e-01   7.4402086e-01   6.1988729e-01   7.1449675e-01   6.1252702e-01   7.5665724e-01   6.4030315e-01   6.7300281e-01   6.5171858e-01   0.0000000e+00   7.1521190e-01   5.9570320e-01   6.4598432e-01   6.5979917e-01   6.7854670e-01   6.5707356e-01   6.6766285e-01   7.5226264e-01   6.9261245e-01   8.2028329e-01   8.6905362e-01   6.7362647e-01   7.1744483e-01   6.7825542e-01   5.8303438e-01   7.1889733e-01   8.0175976e-01   7.2588799e-01   6.8734385e-01   7.1537842e-01   7.9719606e-01   7.4169694e-01   6.5607668e-01   7.0024059e-01   6.8322333e-01   6.2920483e-01   6.9701163e-01   7.0590037e-01   6.3643087e-01   5.8840627e-01   5.9071774e-01   6.2678617e-01   6.1078889e-01   6.3786589e-01   5.5424709e-01   5.4935222e-01   6.5621020e-01   6.1474951e-01   5.2790790e-01   5.4230276e-01   5.2317333e-01   7.3817622e-01   7.5927508e-01   6.2840953e-01   7.0304492e-01   6.2186389e-01   7.0823506e-01   7.4826177e-01   7.8174734e-01   7.9985474e-01   8.1675068e-01   7.3040099e-01   7.6360706e-01   6.6611761e-01   5.4200853e-01   5.8492977e-01   6.4184256e-01   5.8341219e-01   5.6813664e-01   5.3800721e-01   5.4643989e-01   6.1150858e-01   5.9212211e-01   5.7108852e-01   5.1721028e-01
   5.9301473e-01   6.2293272e-01   6.0788485e-01   6.2051734e-01   6.7295630e-01   6.6754208e-01   5.2046000e-01   5.3818004e-01   6.7257094e-01   6.3175927e-01   6.7161305e-01   6.3700204e-01   5.6064633e-01   6.7353003e-01   6.0770209e-01   6.2294770e-01   8.0338303e-01   6.3566159e-01   6.8301038e-01   7.0025345e-01   7.4309624e-01   6.0414563e-01   7.0220876e-01   6.5400215e-01   7.1521190e-01   0.0000000e+00   6.6722840e-01   6.3729136e-01   6.2761442e-01   6.6686182e-01   6.7950721e-01   6.2907106e-01   7.3647445e-01   7.1580266e-01   7.4060609e-01   8.9891915e-01   6.5869876e-01   6.3402521e-01   6.3254537e-01   5.6702878e-01   8.6214076e-01   7.0823238e-01   6.4849052e-01   6.6106137e-01   6.7343392e-01   7.2927709e-01   5.7767245e-01   5.7344666e-01   5.7917729e-01   5.9610947e-01   5.7900460e-01   4.9419933e-01   6.3647080e-01   5.7221168e-01   5.5264494e-01   5.7585561e-01   4.8701561e-01   5.2065960e-01   6.5496622e-01   5.7472365e-01   5.4534882e-01   4.9593314e-01   5.5790204e-01   5.6799291e-01   5.6436853e-01   5.6552252e-01   6.8563554e-01   7.4981262e-01   6.6894038e-01   7.4144714e-01   6.2281491e-01   6.6395339e-01   6.9201957e-01   7.3200505e-01   7.8704142e-01   7.9812668e-01   7.0026599e-01   7.1095899e-01   5.6075613e-01   5.0468991e-01   6.0023468e-01   6.4778390e-01   6.0480578e-01   5.8830496e-01   5.7719456e-01   5.6877892e-01   6.1624929e-01   5.7732522e-01   5.4872575e-01   5.4014288e-01
   5.3916403e-01   5.4664078e-01   5.3969968e-01   5.9845080e-01   6.6712216e-01   6.7988378e-01   5.1425960e-01   5.3385831e-01   6.8923277e-01   5.7940476e-01   6.0284261e-01   6.4103574e-01   5.5242884e-01   6.0413406e-01   5.7576727e-01   5.5093443e-01   7.0109635e-01   6.1161179e-01   6.3804615e-01   6.3564331e-01   7.4034132e-01   5.8328536e-01   6.2803535e-01   6.3891732e-01   5.9570320e-01   6.6722840e-01   0.0000000e+00   5.5861671e-01   6.0496416e-01   6.4862888e-01   6.8596664e-01   6.1997688e-01   6.4193199e-01   6.8065427e-01   6.8194068e-01   8.5228847e-01   6.5226363e-01   5.9546702e-01   5.2718645e-01   5.7246262e-01   7.9513023e-01   6.0799510e-01   6.1506500e-01   6.5264981e-01   6.3321420e-01   6.4572458e-01   5.2116589e-01   5.8486534e-01   6.0876429e-01   6.1661175e-01   5.0042499e-01   5.3347253e-01   6.9831269e-01   5.4598120e-01   5.3017817e-01   5.6834271e-01   5.1828828e-01   5.0815632e-01   6.2954377e-01   5.3918883e-01   5.5337434e-01   5.7269101e-01   5.3348487e-01   5.7568308e-01   5.7380923e-01   5.6998280e-01   7.2544381e-01   7.5642922e-01   5.9048346e-01   7.4426507e-01   6.0927459e-01   6.4063077e-01   7.0563081e-01   7.5176012e-01   8.0184940e-01   7.6440881e-01   6.1941986e-01   7.4917218e-01   5.7573557e-01   5.8152922e-01   5.5117727e-01   5.9009788e-01   5.7698038e-01   5.6270365e-01   5.4941472e-01   5.3342349e-01   4.9768837e-01   5.6417522e-01   5.7001798e-01   5.5262542e-01
   5.1574560e-01   5.2163204e-01   5.0680333e-01   5.5915599e-01   6.7093732e-01   6.3029810e-01   4.9736562e-01   5.3948719e-01   7.0113876e-01   5.3840915e-01   5.9190389e-01   6.6753382e-01   5.6720096e-01   6.0132705e-01   5.9968997e-01   6.4182595e-01   6.9650127e-01   6.1481814e-01   5.8516539e-01   5.9692840e-01   7.0447461e-01   5.6591086e-01   6.2846562e-01   6.1301519e-01   6.4598432e-01   6.3729136e-01   5.5861671e-01   0.0000000e+00   6.3411137e-01   6.5181303e-01   5.8476002e-01   6.0977163e-01   6.4789756e-01   6.9493098e-01   6.6350295e-01   9.6189499e-01   5.9748252e-01   6.4396251e-01   5.7669327e-01   5.3667681e-01   7.3680101e-01   6.5082220e-01   6.6621023e-01   6.6314622e-01   6.1371996e-01   6.8362154e-01   5.5005156e-01   5.9936842e-01   5.5536001e-01   6.0887220e-01   5.7661466e-01   5.2273626e-01   6.8180712e-01   5.2058365e-01   5.2108657e-01   5.5438793e-01   5.3775398e-01   5.5282057e-01   6.0198306e-01   5.4754706e-01   5.3415913e-01   5.6707700e-01   5.5471713e-01   5.4560286e-01   5.3723284e-01   5.4417985e-01   6.6670287e-01   7.5666631e-01   5.6780747e-01   7.7253728e-01   5.8120685e-01   5.8032693e-01   6.6973410e-01   7.8298262e-01   8.0226222e-01   7.3920947e-01   6.1002189e-01   6.6729266e-01   6.5245832e-01   6.0773830e-01   5.2249520e-01   5.5877310e-01   5.4368527e-01   5.3386512e-01   5.0647731e-01   5.5339796e-01   5.4265232e-01   5.1177449e-01   5.4558602e-01   4.8509772e-01
   4.6585604e-01   5.0667490e-01   4.9623807e-01   4.8959104e-01   5.7490943e-01   5.5270075e-01   4.5700462e-01   4.5968109e-01   5.8816977e-01   5.0574012e-01   5.6136337e-01   5.9261204e-01   5.2321142e-01   5.2039222e-01   5.2157454e-01   5.6069358e-01   6.1354686e-01   5.9734882e-01   6.1582528e-01   5.7464506e-01   7.2958365e-01   5.2537602e-01   6.1887887e-01   5.8850761e-01   6.5979917e-01   6.2761442e-01   6.0496416e-01   6.3411137e-01   0.0000000e+00   6.4030837e-01   6.2703678e-01   5.9303460e-01   6.4932882e-01   6.9691286e-01   6.6755937e-01   8.2835609e-01   5.8463553e-01   5.9246998e-01   5.9065726e-01   5.1654261e-01   7.3756419e-01   6.7076799e-01   6.2569730e-01   6.5513581e-01   6.3489181e-01   6.6034041e-01   5.5501767e-01   5.9560211e-01   4.7736398e-01   5.5606722e-01   5.3492173e-01   5.2983842e-01   6.5930365e-01   5.3302749e-01   4.9396657e-01   5.2676247e-01   5.2708996e-01   5.4366246e-01   5.9788447e-01   5.3924520e-01   5.3322218e-01   5.6521389e-01   5.4535919e-01   5.6294883e-01   5.9364512e-01   5.6658436e-01   7.0325189e-01   7.2142427e-01   6.6453472e-01   7.3893470e-01   5.6695676e-01   5.5153475e-01   7.0357121e-01   7.1113460e-01   7.2154178e-01   7.5328452e-01   6.3795227e-01   6.3756524e-01   5.3157349e-01   5.5382003e-01   5.0891733e-01   5.4296066e-01   5.4907717e-01   5.3677866e-01   4.7659835e-01   5.0533244e-01   5.1631779e-01   5.2466966e-01   4.9251612e-01   4.5669363e-01
   5.3817363e-01   5.8293477e-01   5.5156364e-01   5.6166350e-01   6.6175246e-01   6.4387536e-01   4.8885356e-01   5.1305548e-01   6.4792349e-01   6.0391266e-01   5.7858973e-01   6.5447156e-01   5.7263636e-01   5.9009768e-01   5.7769537e-01   6.0427719e-01   6.8028862e-01   6.3543622e-01   6.5169115e-01   6.5946817e-01   7.3276298e-01   6.6407668e-01   6.6222746e-01   6.7307905e-01   6.7854670e-01   6.6686182e-01   6.4862888e-01   6.5181303e-01   6.4030837e-01   0.0000000e+00   6.5987620e-01   6.4889606e-01   6.7144258e-01   7.3561438e-01   7.8126990e-01   8.6066576e-01   5.9445499e-01   6.4472407e-01   5.9787637e-01   5.5700587e-01   7.3513077e-01   6.8988509e-01   6.6593595e-01   6.6756198e-01   6.9746909e-01   6.7629001e-01   5.7325349e-01   5.8120739e-01   5.5295917e-01   5.9823494e-01   5.3662812e-01   5.7442494e-01   6.7601087e-01   5.5341959e-01   5.0690905e-01   5.2399229e-01   5.6279257e-01   5.4605518e-01   6.0015057e-01   5.2341062e-01   5.4649193e-01   5.7289822e-01   5.6318319e-01   5.6511165e-01   5.6628011e-01   5.5985405e-01   7.1124610e-01   7.6228737e-01   6.2534712e-01   7.4320034e-01   5.8724887e-01   6.2180386e-01   7.1262921e-01   7.7737360e-01   7.4858561e-01   7.4470332e-01   6.6072267e-01   7.2216534e-01   5.6069917e-01   5.5183517e-01   5.4038290e-01   6.1787988e-01   5.6107890e-01   5.6788928e-01   5.3684359e-01   5.2210951e-01   5.9115450e-01   5.6247293e-01   5.3983608e-01   4.9061443e-01
   5.7730179e-01   6.0347697e-01   5.7137039e-01   5.9738440e-01   6.8104685e-01   6.8692196e-01   5.0324972e-01   5.4567469e-01   6.7603341e-01   5.2384866e-01   6.1933691e-01   6.4536484e-01   5.6031158e-01   5.6977865e-01   5.8836214e-01   6.0734862e-01   7.2586832e-01   6.4368163e-01   6.4577910e-01   6.3857891e-01   7.2896045e-01   6.5442505e-01   6.6234526e-01   6.5660512e-01   6.5707356e-01   6.7950721e-01   6.8596664e-01   5.8476002e-01   6.2703678e-01   6.5987620e-01   0.0000000e+00   6.3724995e-01   7.1602981e-01   7.1939466e-01   8.1177242e-01   9.3183525e-01   6.9162855e-01   6.9854145e-01   6.1311447e-01   6.1028359e-01   8.3322893e-01   7.1504515e-01   7.0959662e-01   7.2049470e-01   7.2064079e-01   7.4132430e-01   6.1588571e-01   6.3904715e-01   5.7063382e-01   6.4349033e-01   5.5351720e-01   5.8766712e-01   7.1616398e-01   6.0958070e-01   5.5230403e-01   5.5497135e-01   5.5508909e-01   5.8735874e-01   6.3958867e-01   5.7017311e-01   5.5429967e-01   5.9572855e-01   6.0675406e-01   5.4344390e-01   5.8310581e-01   5.9440610e-01   7.6370141e-01   7.5005636e-01   7.1829526e-01   8.0953217e-01   5.8970195e-01   6.5724549e-01   7.7776693e-01   7.2920074e-01   7.8897320e-01   8.1395576e-01   7.1491410e-01   7.0328950e-01   5.8818405e-01   6.4064343e-01   5.9089721e-01   6.5204092e-01   6.0116559e-01   6.0806494e-01   5.4156378e-01   5.6080933e-01   6.1200265e-01   6.1004645e-01   5.5572667e-01   5.3527380e-01
   5.4249729e-01   5.9289417e-01   5.3378144e-01   5.3867533e-01   6.2883902e-01   5.7367649e-01   5.2338017e-01   5.3152811e-01   6.2097072e-01   5.2255663e-01   6.2989176e-01   6.2541548e-01   5.1749198e-01   5.5037326e-01   5.8645667e-01   5.3778611e-01   6.8679740e-01   5.5925956e-01   5.9181912e-01   6.1171824e-01   7.0856374e-01   6.6899821e-01   6.3130593e-01   5.9282507e-01   6.6766285e-01   6.2907106e-01   6.1997688e-01   6.0977163e-01   5.9303460e-01   6.4889606e-01   6.3724995e-01   0.0000000e+00   6.9552547e-01   7.0610852e-01   7.2156140e-01   8.5832908e-01   6.4897327e-01   6.5735412e-01   6.0771066e-01   5.6990759e-01   8.0795696e-01   6.4479873e-01   6.8958107e-01   7.1213630e-01   6.7985796e-01   6.5153070e-01   5.7601439e-01   6.1025576e-01   6.4158714e-01   5.7630292e-01   5.2702484e-01   5.4391655e-01   6.3301180e-01   5.5691662e-01   5.4301486e-01   5.2202316e-01   5.5316840e-01   5.4541168e-01   6.0262308e-01   5.6504890e-01   5.7110111e-01   5.7577030e-01   5.6532956e-01   5.3670767e-01   5.7202090e-01   5.6408030e-01   6.9198819e-01   7.0025458e-01   6.3636934e-01   7.6881183e-01   6.0020903e-01   6.2742212e-01   7.2417571e-01   7.4504140e-01   7.6858123e-01   7.2362162e-01   6.4396244e-01   6.5548004e-01   5.5430041e-01   5.7806031e-01   5.4150270e-01   5.9183479e-01   5.4780083e-01   5.9140172e-01   5.2597724e-01   5.2188124e-01   5.3713849e-01   5.6293093e-01   5.3382676e-01   4.9643394e-01
   6.0255255e-01   6.4668898e-01   5.9161985e-01   6.4043485e-01   7.0679096e-01   6.3389037e-01   5.7489827e-01   5.8039866e-01   7.0052250e-01   6.2535986e-01   7.3678940e-01   7.2955284e-01   6.0792568e-01   6.3481860e-01   6.8611634e-01   6.2353282e-01   7.5632385e-01   6.6075196e-01   6.8289157e-01   7.1153946e-01   8.5398241e-01   7.1571385e-01   6.6059490e-01   6.3483332e-01   7.5226264e-01   7.3647445e-01   6.4193199e-01   6.4789756e-01   6.4932882e-01   6.7144258e-01   7.1602981e-01   6.9552547e-01   0.0000000e+00   7.4869361e-01   7.6096568e-01   8.3373739e-01   6.7057935e-01   6.9877429e-01   6.6734729e-01   5.8581817e-01   8.1616580e-01   7.2712245e-01   7.5898126e-01   7.5834588e-01   7.2643774e-01   7.1716057e-01   6.5412674e-01   6.4516534e-01   6.3958905e-01   6.7369559e-01   6.1111131e-01   5.7801875e-01   6.9644506e-01   5.9215739e-01   5.7900046e-01   6.1034364e-01   5.9860845e-01   5.9707172e-01   6.7186416e-01   5.9678447e-01   6.0230905e-01   6.5956694e-01   6.2232679e-01   6.1439169e-01   6.1988159e-01   6.1409507e-01   8.1680610e-01   8.1428380e-01   7.4199387e-01   7.7347952e-01   6.5888838e-01   6.9989603e-01   7.8275433e-01   8.1207501e-01   8.4430876e-01   7.9038293e-01   7.0100863e-01   7.5123307e-01   6.2420895e-01   6.6656422e-01   6.3250937e-01   6.7939727e-01   6.3644803e-01   6.4153446e-01   5.7696656e-01   5.5636446e-01   5.8402187e-01   6.1083333e-01   5.9437196e-01   5.7296715e-01
   5.7831410e-01   6.7357858e-01   6.2432170e-01   5.6815923e-01   6.5889503e-01   6.6119485e-01   5.7931267e-01   5.7911363e-01   7.0332079e-01   6.0301231e-01   6.7785814e-01   6.9889316e-01   6.2300989e-01   6.6681995e-01   6.9563543e-01   6.2492239e-01   6.1894831e-01   5.9507635e-01   6.7384691e-01   6.8947641e-01   9.0681698e-01   7.3659914e-01   6.5489140e-01   6.6602754e-01   6.9261245e-01   7.1580266e-01   6.8065427e-01   6.9493098e-01   6.9691286e-01   7.3561438e-01   7.1939466e-01   7.0610852e-01   7.4869361e-01   0.0000000e+00   8.1927325e-01   8.8100207e-01   6.9247363e-01   6.8867021e-01   6.4487952e-01   5.8738947e-01   8.1836724e-01   7.3486536e-01   7.2811739e-01   7.0247255e-01   7.2269552e-01   6.9956003e-01   6.7095885e-01   5.8714653e-01   6.1103004e-01   6.0946966e-01   5.8337026e-01   5.7454292e-01   7.2194193e-01   5.9826546e-01   5.5232598e-01   5.7172539e-01   5.5352984e-01   5.8561637e-01   6.3686169e-01   5.8571565e-01   5.9721545e-01   6.1830052e-01   6.0853757e-01   5.5183971e-01   6.0344355e-01   6.1945826e-01   7.7881736e-01   8.0834093e-01   6.9814395e-01   8.2393969e-01   6.1609990e-01   6.7050333e-01   7.4891269e-01   7.4667347e-01   8.1047991e-01   7.9425198e-01   6.8575325e-01   7.6819845e-01   6.7727254e-01   6.6019702e-01   6.2266213e-01   6.0411615e-01   6.1066900e-01   5.9651089e-01   6.2646898e-01   5.6978578e-01   6.0732959e-01   6.0144243e-01   5.7797105e-01   5.0159576e-01
   6.8863570e-01   6.8142758e-01   6.7053254e-01   6.5617381e-01   7.6741407e-01   7.5565907e-01   7.2950322e-01   6.6786455e-01   8.1050810e-01   7.8816129e-01   8.6183900e-01   8.0755187e-01   7.8867725e-01   8.2229708e-01   7.8887947e-01   6.4634304e-01   7.1764382e-01   7.0364001e-01   7.4012065e-01   7.9803233e-01   8.4721060e-01   7.5493426e-01   6.3346431e-01   6.9759207e-01   8.2028329e-01   7.4060609e-01   6.8194068e-01   6.6350295e-01   6.6755937e-01   7.8126990e-01   8.1177242e-01   7.2156140e-01   7.6096568e-01   8.1927325e-01   0.0000000e+00   1.0000000e+00   7.4300393e-01   8.3772266e-01   8.0692431e-01   7.7568523e-01   9.6374539e-01   7.8079135e-01   8.5844737e-01   9.3352528e-01   8.1933734e-01   9.6414728e-01   7.0013354e-01   6.9408212e-01   7.7122986e-01   8.2018582e-01   7.2273691e-01   6.7185406e-01   8.3341181e-01   8.0796608e-01   7.5267589e-01   7.7518973e-01   7.0815912e-01   6.9403634e-01   7.1939731e-01   7.1464775e-01   7.2198047e-01   6.1666667e-01   6.7028320e-01   5.8204442e-01   6.4199435e-01   6.0563740e-01   7.2778400e-01   8.6308778e-01   7.3302916e-01   9.2035554e-01   7.5937795e-01   6.7235380e-01   8.4027536e-01   8.0038954e-01   8.5042898e-01   8.0759813e-01   7.0693836e-01   7.7453509e-01   7.6195661e-01   7.9039539e-01   6.1915472e-01   6.7146684e-01   6.6999161e-01   7.2769380e-01   7.4269541e-01   6.7536481e-01   6.8268071e-01   6.2841467e-01   6.3188785e-01   6.3992882e-01
   7.3560431e-01   7.2062994e-01   7.3764758e-01   5.7599085e-01   8.4619903e-01   7.1649489e-01   6.3052006e-01   6.9145240e-01   7.9171880e-01   7.0822222e-01   7.8707900e-01   7.3579167e-01   7.0524363e-01   7.6335036e-01   7.4167192e-01   7.4006528e-01   8.4435471e-01   7.6728375e-01   8.3141607e-01   7.9358618e-01   9.4801994e-01   8.7249888e-01   9.1381067e-01   7.9194663e-01   8.6905362e-01   8.9891915e-01   8.5228847e-01   9.6189499e-01   8.2835609e-01   8.6066576e-01   9.3183525e-01   8.5832908e-01   8.3373739e-01   8.8100207e-01   1.0000000e+00   0.0000000e+00   8.1728854e-01   8.2498889e-01   7.1634930e-01   7.8289770e-01   9.6880394e-01   8.9002500e-01   8.4455443e-01   8.7399632e-01   8.1511450e-01   8.4109961e-01   6.7810005e-01   7.5842070e-01   7.5682458e-01   7.7963588e-01   7.6925136e-01   7.2610282e-01   8.5426177e-01   6.7094467e-01   5.8760265e-01   6.4607996e-01   6.1355151e-01   7.3564066e-01   8.1336476e-01   6.9059053e-01   6.6344989e-01   7.1334543e-01   6.6018349e-01   7.0108143e-01   7.5085191e-01   7.3722351e-01   8.1409634e-01   8.1392895e-01   8.8220707e-01   9.6583395e-01   7.6432671e-01   8.0984012e-01   9.3428920e-01   9.0548497e-01   9.3891939e-01   8.8463315e-01   8.9074862e-01   7.4412626e-01   7.2948731e-01   7.8904550e-01   7.7245535e-01   7.7818762e-01   7.6220919e-01   6.8695024e-01   6.6921037e-01   6.9656947e-01   8.2015429e-01   6.3702540e-01   6.1537367e-01   6.9423897e-01
   5.4707875e-01   5.9149387e-01   5.7260774e-01   5.7199639e-01   6.5207089e-01   6.0767124e-01   4.4065226e-01   4.8729547e-01   6.2944860e-01   5.3424365e-01   5.9447900e-01   6.0144655e-01   5.9279220e-01   6.2689323e-01   5.7301295e-01   5.6327334e-01   6.1812859e-01   6.3898353e-01   6.3655494e-01   6.0165741e-01   7.4700936e-01   6.8573450e-01   5.7175386e-01   5.8828014e-01   6.7362647e-01   6.5869876e-01   6.5226363e-01   5.9748252e-01   5.8463553e-01   5.9445499e-01   6.9162855e-01   6.4897327e-01   6.7057935e-01   6.9247363e-01   7.4300393e-01   8.1728854e-01   0.0000000e+00   6.5456968e-01   5.5179654e-01   5.4979737e-01   7.8772987e-01   6.3860590e-01   6.3617774e-01   6.8705253e-01   6.8870557e-01   6.5450321e-01   5.6589060e-01   5.6852439e-01   5.7814183e-01   6.2948540e-01   5.3461466e-01   5.1784693e-01   6.5991987e-01   6.1689748e-01   5.3268054e-01   5.6291641e-01   5.4551512e-01   5.4820114e-01   5.9001796e-01   4.8156881e-01   5.0732230e-01   5.1615869e-01   5.5538563e-01   5.2930913e-01   5.9341087e-01   5.8131057e-01   7.5339429e-01   7.6636183e-01   6.4875575e-01   7.1128169e-01   5.6136953e-01   6.4196776e-01   7.3661825e-01   7.6968010e-01   6.4149607e-01   6.5538144e-01   6.8153063e-01   6.3504386e-01   5.0955631e-01   5.0974968e-01   5.4826176e-01   6.4445205e-01   6.4074495e-01   5.8301312e-01   5.2866414e-01   5.1424371e-01   5.4980745e-01   5.1303236e-01   5.1602988e-01   5.0787469e-01
   5.8170373e-01   6.0257499e-01   5.5638460e-01   5.8070661e-01   6.8581042e-01   6.6987967e-01   5.3016727e-01   5.0943214e-01   6.1042067e-01   5.5325609e-01   6.5400923e-01   6.6525973e-01   5.4614826e-01   6.1038565e-01   5.6832270e-01   6.0694869e-01   6.1042957e-01   6.2233539e-01   5.9657838e-01   6.6305224e-01   8.2867859e-01   6.8129909e-01   6.1175992e-01   6.3822456e-01   7.1744483e-01   6.3402521e-01   5.9546702e-01   6.4396251e-01   5.9246998e-01   6.4472407e-01   6.9854145e-01   6.5735412e-01   6.9877429e-01   6.8867021e-01   8.3772266e-01   8.2498889e-01   6.5456968e-01   0.0000000e+00   5.8678853e-01   6.1328177e-01   9.1356128e-01   7.0249955e-01   6.3706339e-01   6.6663280e-01   6.9731591e-01   6.5623439e-01   5.5859933e-01   5.9865396e-01   5.6027183e-01   6.1552927e-01   5.5111038e-01   5.5551317e-01   6.4020315e-01   5.0930065e-01   5.0474527e-01   4.9061131e-01   5.2555297e-01   5.1372326e-01   5.9451433e-01   5.3998708e-01   5.1633032e-01   5.7407896e-01   5.5748119e-01   5.6236139e-01   5.5365597e-01   5.5243082e-01   6.9348235e-01   7.0082684e-01   6.3444782e-01   7.4992519e-01   5.9558827e-01   6.3595546e-01   7.3930388e-01   7.6445890e-01   8.4736422e-01   7.0022918e-01   6.9020624e-01   7.0481115e-01   5.8650767e-01   5.7852889e-01   5.5075594e-01   5.7247498e-01   6.1190150e-01   6.2887522e-01   5.8358017e-01   5.9273881e-01   5.8188923e-01   5.7523046e-01   5.5709337e-01   5.1963270e-01
   5.4278947e-01   5.6169972e-01   5.1212502e-01   5.1322851e-01   5.9642693e-01   5.9951829e-01   4.8820552e-01   5.2619697e-01   6.2609875e-01   5.2498013e-01   5.6559312e-01   5.7403916e-01   5.1759783e-01   5.3001843e-01   5.2469659e-01   5.4783423e-01   6.0998935e-01   5.6847719e-01   5.6227229e-01   6.2267653e-01   7.0695499e-01   6.4836106e-01   5.9719878e-01   6.0835451e-01   6.7825542e-01   6.3254537e-01   5.2718645e-01   5.7669327e-01   5.9065726e-01   5.9787637e-01   6.1311447e-01   6.0771066e-01   6.6734729e-01   6.4487952e-01   8.0692431e-01   7.1634930e-01   5.5179654e-01   5.8678853e-01   0.0000000e+00   5.3740167e-01   6.7818125e-01   6.3926364e-01   6.0386480e-01   6.2308076e-01   6.6088224e-01   5.8707313e-01   5.2940708e-01   5.4456722e-01   4.9138919e-01   5.0369017e-01   4.6771625e-01   5.1133747e-01   5.8566853e-01   4.9400594e-01   4.7645077e-01   4.6558584e-01   4.8309845e-01   4.7957476e-01   5.4027661e-01   4.6359870e-01   4.6932032e-01   5.1710211e-01   5.2236694e-01   4.8501330e-01   4.9102268e-01   5.1283039e-01   6.8397815e-01   6.4520608e-01   5.8816352e-01   7.2370953e-01   5.6258709e-01   5.7178944e-01   7.2577777e-01   6.4801883e-01   7.0599675e-01   6.2284516e-01   6.1497163e-01   6.7291934e-01   5.9800751e-01   5.8290852e-01   5.3610274e-01   5.9638946e-01   5.6479814e-01   5.5138799e-01   5.0712389e-01   5.1260041e-01   5.4318534e-01   5.3214461e-01   5.8107667e-01   5.4114952e-01
   5.1767283e-01   5.5572093e-01   5.1883576e-01   5.2960231e-01   6.1147504e-01   6.1685177e-01   4.4708083e-01   4.8653426e-01   6.2127956e-01   5.3918014e-01   5.0481563e-01   5.6994933e-01   4.9434319e-01   6.1782497e-01   5.3474147e-01   5.2743455e-01   5.8720442e-01   5.7262613e-01   5.6114313e-01   6.0708544e-01   6.1420916e-01   5.7206176e-01   5.0885400e-01   4.9754540e-01   5.8303438e-01   5.6702878e-01   5.7246262e-01   5.3667681e-01   5.1654261e-01   5.5700587e-01   6.1028359e-01   5.6990759e-01   5.8581817e-01   5.8738947e-01   7.7568523e-01   7.8289770e-01   5.4979737e-01   6.1328177e-01   5.3740167e-01   0.0000000e+00   6.4075198e-01   6.0880492e-01   6.1002719e-01   6.3934811e-01   6.1565292e-01   6.1996859e-01   5.4287866e-01   5.0620200e-01   4.6667609e-01   5.7689574e-01   4.5553696e-01   4.9842390e-01   5.8215606e-01   4.9628572e-01   4.7929586e-01   4.6637085e-01   4.8104463e-01   4.6494762e-01   5.2441631e-01   4.8901187e-01   4.5848998e-01   5.1011807e-01   4.8385400e-01   4.5620027e-01   4.6249442e-01   5.1072056e-01   6.5738654e-01   6.6726341e-01   5.3950319e-01   6.7066592e-01   5.4987391e-01   5.4105661e-01   6.6034137e-01   6.6027833e-01   6.6512746e-01   7.0015347e-01   5.9381775e-01   6.1206618e-01   5.8415644e-01   5.6456023e-01   4.9132400e-01   5.2946692e-01   5.1703234e-01   5.0795730e-01   5.0014792e-01   5.1035210e-01   5.2733703e-01   5.0494544e-01   5.0404373e-01   4.6961131e-01
   6.0565302e-01   6.5752027e-01   5.6371151e-01   6.7894336e-01   7.3402782e-01   6.8099482e-01   5.4235974e-01   7.1856487e-01   7.9801375e-01   7.7331816e-01   7.2620728e-01   7.4315747e-01   7.1513106e-01   6.9334235e-01   6.7688622e-01   7.4198500e-01   7.7318840e-01   7.0316049e-01   7.0946357e-01   7.7126526e-01   7.2419061e-01   7.0512850e-01   6.8909193e-01   7.7891474e-01   7.1889733e-01   8.6214076e-01   7.9513023e-01   7.3680101e-01   7.3756419e-01   7.3513077e-01   8.3322893e-01   8.0795696e-01   8.1616580e-01   8.1836724e-01   9.6374539e-01   9.6880394e-01   7.8772987e-01   9.1356128e-01   6.7818125e-01   6.4075198e-01   0.0000000e+00   6.9206478e-01   8.0589831e-01   8.3651907e-01   7.8889402e-01   8.0633039e-01   6.7195716e-01   7.6204159e-01   7.6282621e-01   7.1850256e-01   6.0098727e-01   7.3678614e-01   8.1245796e-01   7.3478886e-01   7.7713011e-01   6.7728705e-01   6.2276276e-01   6.0872909e-01   6.7858593e-01   6.5657175e-01   5.8857142e-01   6.9156348e-01   6.4200099e-01   5.7343667e-01   6.0464264e-01   6.6332908e-01   8.6284320e-01   7.9946400e-01   6.8476198e-01   8.5716811e-01   7.5390354e-01   7.3412004e-01   8.3278170e-01   7.5306078e-01   8.6447648e-01   8.4770451e-01   7.0959873e-01   8.2155325e-01   6.1831721e-01   5.8847881e-01   6.6750241e-01   6.7273454e-01   6.1544555e-01   6.9961616e-01   7.0934041e-01   5.9448268e-01   5.4278086e-01   6.0994456e-01   6.3750007e-01   5.9772279e-01
   4.7826941e-01   5.5022982e-01   5.4674422e-01   5.8491665e-01   5.8812602e-01   6.3757279e-01   4.4544905e-01   4.8354084e-01   6.1098439e-01   6.4293150e-01   6.4319358e-01   6.2263387e-01   5.0790457e-01   5.8242683e-01   6.1639639e-01   7.2534884e-01   7.0048747e-01   6.9737221e-01   6.5013526e-01   6.8417537e-01   7.3774709e-01   7.0809684e-01   6.8488406e-01   7.4192358e-01   8.0175976e-01   7.0823238e-01   6.0799510e-01   6.5082220e-01   6.7076799e-01   6.8988509e-01   7.1504515e-01   6.4479873e-01   7.2712245e-01   7.3486536e-01   7.8079135e-01   8.9002500e-01   6.3860590e-01   7.0249955e-01   6.3926364e-01   6.0880492e-01   6.9206478e-01   0.0000000e+00   6.9210835e-01   6.5533293e-01   6.4482961e-01   6.8098618e-01   6.2071798e-01   6.2371504e-01   6.1148090e-01   6.6419010e-01   6.2120252e-01   5.6581324e-01   7.2741730e-01   6.2034309e-01   5.0115756e-01   5.9797183e-01   5.5592036e-01   5.7665970e-01   6.4376056e-01   5.1356295e-01   4.9504675e-01   5.4629423e-01   5.5788373e-01   5.0398637e-01   5.9527547e-01   5.5024591e-01   6.9363464e-01   7.2985146e-01   6.0796003e-01   7.2911255e-01   5.6844697e-01   5.9026478e-01   8.0585556e-01   7.2851181e-01   6.7386310e-01   7.8071284e-01   5.9532498e-01   7.2215836e-01   6.2080001e-01   5.7351059e-01   5.4470035e-01   5.2453899e-01   5.8042821e-01   5.5373281e-01   4.8236250e-01   5.2941128e-01   6.3932996e-01   6.5937752e-01   5.9371467e-01   4.9442284e-01
   5.4434077e-01   5.8249146e-01   5.5826153e-01   6.0469775e-01   6.8403329e-01   6.9198608e-01   5.3873584e-01   5.4985172e-01   6.5711350e-01   5.9150930e-01   6.4801100e-01   6.5278435e-01   5.9115343e-01   6.4827768e-01   6.4988819e-01   6.6634167e-01   6.7428538e-01   6.5379851e-01   6.3998046e-01   6.9319153e-01   8.7436142e-01   6.4241696e-01   6.3660809e-01   6.8919618e-01   7.2588799e-01   6.4849052e-01   6.1506500e-01   6.6621023e-01   6.2569730e-01   6.6593595e-01   7.0959662e-01   6.8958107e-01   7.5898126e-01   7.2811739e-01   8.5844737e-01   8.4455443e-01   6.3617774e-01   6.3706339e-01   6.0386480e-01   6.1002719e-01   8.0589831e-01   6.9210835e-01   0.0000000e+00   7.3753804e-01   6.9995787e-01   7.4361527e-01   6.5393745e-01   6.1037843e-01   6.5836808e-01   6.1675032e-01   5.4344129e-01   5.3613466e-01   7.0640518e-01   5.7604562e-01   5.6379789e-01   5.6205311e-01   5.7751976e-01   5.5523855e-01   6.0477050e-01   5.5878705e-01   5.5352356e-01   5.6401642e-01   5.7785995e-01   5.2811792e-01   5.5838806e-01   5.5484482e-01   7.3914333e-01   7.7615548e-01   7.0101677e-01   7.7284535e-01   6.2153937e-01   6.4656451e-01   7.6299333e-01   6.9978378e-01   7.9350823e-01   7.7191847e-01   6.4635278e-01   7.1803152e-01   5.5452612e-01   5.4712694e-01   5.7987813e-01   6.1365148e-01   5.8323079e-01   6.0169778e-01   5.7213896e-01   5.6131938e-01   6.1693834e-01   5.7251674e-01   5.8913931e-01   5.3972323e-01
   5.6987640e-01   5.6548496e-01   5.5320333e-01   5.9712592e-01   6.9490000e-01   7.1680018e-01   5.0955145e-01   5.4439578e-01   6.0431810e-01   6.0593355e-01   6.3710968e-01   6.4582342e-01   5.9258699e-01   6.2260999e-01   5.8939231e-01   5.7974553e-01   5.9055843e-01   5.9305272e-01   6.0985991e-01   6.8245085e-01   8.6034464e-01   6.8008700e-01   6.6931594e-01   6.8228613e-01   6.8734385e-01   6.6106137e-01   6.5264981e-01   6.6314622e-01   6.5513581e-01   6.6756198e-01   7.2049470e-01   7.1213630e-01   7.5834588e-01   7.0247255e-01   9.3352528e-01   8.7399632e-01   6.8705253e-01   6.6663280e-01   6.2308076e-01   6.3934811e-01   8.3651907e-01   6.5533293e-01   7.3753804e-01   0.0000000e+00   7.4742804e-01   7.5494789e-01   6.4791951e-01   6.1694001e-01   6.4675808e-01   6.1849505e-01   6.2249079e-01   6.1249918e-01   7.2096825e-01   5.8429444e-01   5.3404137e-01   5.7777578e-01   5.7302215e-01   6.1736969e-01   6.7933398e-01   5.6442594e-01   5.7111186e-01   5.9557829e-01   5.4250115e-01   5.5341263e-01   5.8543191e-01   5.6664670e-01   7.3638892e-01   7.5406322e-01   6.5787062e-01   7.9244888e-01   6.5999380e-01   6.6276320e-01   7.2043948e-01   7.0277201e-01   7.2103263e-01   7.4397992e-01   6.7061791e-01   7.3114251e-01   5.3754061e-01   5.8768992e-01   5.8023130e-01   5.9939889e-01   6.3168041e-01   6.2591589e-01   5.4629264e-01   5.6203223e-01   5.8661011e-01   5.6623457e-01   5.2233044e-01   5.1905572e-01
   6.1073422e-01   5.8832383e-01   5.7990709e-01   6.2856029e-01   7.2257761e-01   6.9387300e-01   5.6867219e-01   6.2993613e-01   6.9302889e-01   6.3837181e-01   6.4783195e-01   6.5076861e-01   5.9777363e-01   6.2264169e-01   6.2878044e-01   6.1569944e-01   6.8247133e-01   6.9121511e-01   6.7213451e-01   6.6017882e-01   8.8549758e-01   6.6483127e-01   6.1786528e-01   6.9318806e-01   7.1537842e-01   6.7343392e-01   6.3321420e-01   6.1371996e-01   6.3489181e-01   6.9746909e-01   7.2064079e-01   6.7985796e-01   7.2643774e-01   7.2269552e-01   8.1933734e-01   8.1511450e-01   6.8870557e-01   6.9731591e-01   6.6088224e-01   6.1565292e-01   7.8889402e-01   6.4482961e-01   6.9995787e-01   7.4742804e-01   0.0000000e+00   7.1455476e-01   6.3424082e-01   6.4358257e-01   6.2842578e-01   6.8889268e-01   6.1676957e-01   5.7199175e-01   6.7690652e-01   6.0091580e-01   5.9281695e-01   6.1607616e-01   5.8535763e-01   6.1360002e-01   6.2352897e-01   5.4263516e-01   5.7495922e-01   5.9904973e-01   5.9093058e-01   5.6519469e-01   6.1923568e-01   5.7720776e-01   7.4942781e-01   8.0466074e-01   6.7747480e-01   7.6229511e-01   6.3955821e-01   6.5657962e-01   7.2054369e-01   7.1072015e-01   7.4136874e-01   7.2690194e-01   6.7809008e-01   7.4439127e-01   6.6360251e-01   6.2798011e-01   5.7455603e-01   6.0440608e-01   6.2428641e-01   6.2256844e-01   5.6569367e-01   5.5320268e-01   5.8865176e-01   6.4365732e-01   6.0371816e-01   5.4200661e-01
   5.7717578e-01   6.3860265e-01   5.7499308e-01   6.1234527e-01   7.0601375e-01   7.0459323e-01   6.0285870e-01   5.4934567e-01   6.3646628e-01   5.9401635e-01   6.6524018e-01   6.7623557e-01   5.8574683e-01   6.1274101e-01   6.3809215e-01   6.4853871e-01   6.6086692e-01   6.3735533e-01   6.3259228e-01   6.9538625e-01   8.7432654e-01   7.0895369e-01   6.7552250e-01   6.7972989e-01   7.9719606e-01   7.2927709e-01   6.4572458e-01   6.8362154e-01   6.6034041e-01   6.7629001e-01   7.4132430e-01   6.5153070e-01   7.1716057e-01   6.9956003e-01   9.6414728e-01   8.4109961e-01   6.5450321e-01   6.5623439e-01   5.8707313e-01   6.1996859e-01   8.0633039e-01   6.8098618e-01   7.4361527e-01   7.5494789e-01   7.1455476e-01   0.0000000e+00   6.2391582e-01   6.2391695e-01   6.4958409e-01   6.6751460e-01   6.0307233e-01   6.2596962e-01   6.8117832e-01   6.8578753e-01   5.9549763e-01   5.7126123e-01   5.5828324e-01   6.0427535e-01   6.3882873e-01   5.9167734e-01   5.7706271e-01   6.2942451e-01   6.0638848e-01   5.5562909e-01   5.7554836e-01   6.1713081e-01   7.4403954e-01   7.1417743e-01   6.2870447e-01   7.9416007e-01   6.2527574e-01   6.3216101e-01   7.7660998e-01   7.6050158e-01   7.7671958e-01   8.3209152e-01   7.0034602e-01   7.5070252e-01   6.6146321e-01   5.6770840e-01   6.1109560e-01   6.2159213e-01   6.2876049e-01   6.3319933e-01   5.6339293e-01   6.0016032e-01   6.4156071e-01   5.9052048e-01   5.7892645e-01   5.4539500e-01
   5.2354990e-01   5.6683661e-01   5.2352190e-01   5.5629963e-01   6.1205426e-01   6.4810384e-01   4.7998904e-01   5.0500043e-01   5.9054367e-01   5.1463096e-01   6.1712198e-01   5.8501716e-01   5.3792769e-01   6.0023885e-01   5.8997506e-01   5.4339394e-01   5.7858931e-01   6.1434584e-01   5.5171014e-01   6.0417462e-01   7.0657869e-01   5.6749022e-01   5.4231156e-01   6.0091842e-01   7.4169694e-01   5.7767245e-01   5.2116589e-01   5.5005156e-01   5.5501767e-01   5.7325349e-01   6.1588571e-01   5.7601439e-01   6.5412674e-01   6.7095885e-01   7.0013354e-01   6.7810005e-01   5.6589060e-01   5.5859933e-01   5.2940708e-01   5.4287866e-01   6.7195716e-01   6.2071798e-01   6.5393745e-01   6.4791951e-01   6.3424082e-01   6.2391582e-01   0.0000000e+00   5.5500283e-01   5.2610284e-01   6.0212287e-01   5.4301536e-01   5.3276403e-01   6.3556173e-01   5.1530238e-01   5.3778584e-01   5.1976503e-01   5.0324435e-01   5.0535699e-01   5.6643054e-01   4.9781558e-01   4.9090011e-01   5.3143831e-01   5.2307807e-01   4.9121145e-01   4.9477810e-01   5.4731571e-01   7.1863306e-01   7.0486513e-01   5.6193761e-01   7.5791422e-01   5.4957761e-01   5.7254395e-01   6.5052325e-01   6.9455721e-01   7.4466221e-01   7.4685918e-01   6.6652934e-01   6.3099031e-01   5.6059884e-01   5.5244420e-01   5.4084420e-01   5.4526740e-01   5.3038891e-01   5.2655998e-01   4.9961424e-01   4.9271716e-01   6.0288167e-01   5.1384661e-01   5.0789084e-01   4.7712930e-01
   4.8568471e-01   5.3004331e-01   4.8092871e-01   4.9966042e-01   5.9953065e-01   6.0197397e-01   4.6075915e-01   4.7630620e-01   5.9559028e-01   5.3240911e-01   6.1403309e-01   5.4066038e-01   4.8560603e-01   5.7196742e-01   5.2255771e-01   5.1795608e-01   5.8991930e-01   6.2979840e-01   5.6746739e-01   5.7378864e-01   7.5271301e-01   6.0389386e-01   5.4983121e-01   5.1959116e-01   6.5607668e-01   5.7344666e-01   5.8486534e-01   5.9936842e-01   5.9560211e-01   5.8120739e-01   6.3904715e-01   6.1025576e-01   6.4516534e-01   5.8714653e-01   6.9408212e-01   7.5842070e-01   5.6852439e-01   5.9865396e-01   5.4456722e-01   5.0620200e-01   7.6204159e-01   6.2371504e-01   6.1037843e-01   6.1694001e-01   6.4358257e-01   6.2391695e-01   5.5500283e-01   0.0000000e+00   5.3732674e-01   5.8343069e-01   5.1988371e-01   4.9668533e-01   5.8529650e-01   5.0590118e-01   4.7128701e-01   4.7531584e-01   4.4210719e-01   4.7613796e-01   4.9319324e-01   4.6620538e-01   4.7183766e-01   5.3358935e-01   5.3837482e-01   5.1157179e-01   5.0123721e-01   5.1422732e-01   6.3461270e-01   6.7174739e-01   5.1995688e-01   6.4278447e-01   5.5634495e-01   5.8770320e-01   6.6008652e-01   6.7327781e-01   7.3389799e-01   6.7775014e-01   6.4298969e-01   5.7499298e-01   5.0287953e-01   4.9620575e-01   5.1378151e-01   5.1762765e-01   4.8571456e-01   5.0578615e-01   4.8846830e-01   4.7967903e-01   5.6634620e-01   4.6450094e-01   4.8190541e-01   4.4854569e-01
   5.1624107e-01   5.4986356e-01   5.2094256e-01   5.4282538e-01   6.0497364e-01   6.5076358e-01   4.7973160e-01   5.1405178e-01   6.5025498e-01   5.8036666e-01   6.3565395e-01   5.5817170e-01   4.7587299e-01   5.6589599e-01   5.2224511e-01   5.2159349e-01   5.9243886e-01   6.1377387e-01   5.6332557e-01   5.5693449e-01   7.0672891e-01   6.1821946e-01   5.6368164e-01   6.0955393e-01   7.0024059e-01   5.7917729e-01   6.0876429e-01   5.5536001e-01   4.7736398e-01   5.5295917e-01   5.7063382e-01   6.4158714e-01   6.3958905e-01   6.1103004e-01   7.7122986e-01   7.5682458e-01   5.7814183e-01   5.6027183e-01   4.9138919e-01   4.6667609e-01   7.6282621e-01   6.1148090e-01   6.5836808e-01   6.4675808e-01   6.2842578e-01   6.4958409e-01   5.2610284e-01   5.3732674e-01   0.0000000e+00   5.3189045e-01   4.5302059e-01   4.3896835e-01   5.0768995e-01   5.1712999e-01   5.0080053e-01   4.6478979e-01   4.2307468e-01   4.3815294e-01   5.0991443e-01   4.5490314e-01   4.8698574e-01   5.3231985e-01   5.0418890e-01   4.8236393e-01   4.9670197e-01   4.7408828e-01   6.0225369e-01   6.5953858e-01   5.6485653e-01   6.6328956e-01   5.2960643e-01   5.5388384e-01   6.7107870e-01   5.8086828e-01   7.0698466e-01   6.5356351e-01   5.9656808e-01   5.6462866e-01   5.3493399e-01   5.0291325e-01   4.8283654e-01   5.2394248e-01   5.0934055e-01   5.0817601e-01   4.4282555e-01   4.6492076e-01   4.8494083e-01   4.7395087e-01   5.0809410e-01   5.0494919e-01
   4.7152318e-01   5.1290902e-01   4.8459783e-01   5.2851041e-01   6.1638324e-01   6.2792330e-01   4.7391675e-01   4.7065013e-01   6.3458491e-01   5.9971893e-01   6.3491327e-01   6.0147686e-01   5.3628043e-01   5.2786567e-01   5.7587061e-01   5.5336585e-01   5.7874296e-01   6.0967880e-01   5.6003640e-01   6.2310267e-01   7.3111775e-01   6.2378523e-01   5.6077052e-01   6.0723694e-01   6.8322333e-01   5.9610947e-01   6.1661175e-01   6.0887220e-01   5.5606722e-01   5.9823494e-01   6.4349033e-01   5.7630292e-01   6.7369559e-01   6.0946966e-01   8.2018582e-01   7.7963588e-01   6.2948540e-01   6.1552927e-01   5.0369017e-01   5.7689574e-01   7.1850256e-01   6.6419010e-01   6.1675032e-01   6.1849505e-01   6.8889268e-01   6.6751460e-01   6.0212287e-01   5.8343069e-01   5.3189045e-01   0.0000000e+00   5.4462204e-01   5.0677758e-01   6.2438228e-01   5.5117117e-01   5.1401643e-01   5.3244812e-01   5.1199889e-01   5.1395073e-01   5.7501829e-01   5.1840701e-01   5.1405991e-01   5.4616083e-01   5.4143447e-01   5.0966315e-01   5.1469744e-01   5.7270854e-01   6.6886622e-01   7.2175342e-01   6.3740953e-01   7.2022186e-01   5.5251876e-01   5.8025354e-01   6.9861358e-01   7.1178831e-01   6.9783787e-01   6.5274820e-01   6.2813479e-01   6.1506580e-01   5.6046787e-01   5.6273374e-01   4.9095023e-01   5.4224278e-01   5.0329247e-01   4.6424918e-01   4.8270142e-01   4.8644520e-01   5.1801626e-01   4.8667655e-01   4.6606705e-01   4.6780280e-01
   4.4242161e-01   4.7669071e-01   4.3619854e-01   4.6688378e-01   5.8106187e-01   5.4960562e-01   4.0453567e-01   4.3063890e-01   5.4625199e-01   5.1186822e-01   5.2229305e-01   5.6381877e-01   4.6905747e-01   5.0942966e-01   4.9512466e-01   5.1838369e-01   5.2057397e-01   5.5828217e-01   4.9542810e-01   5.2996090e-01   6.3368663e-01   5.8515168e-01   5.0812795e-01   5.6256909e-01   6.2920483e-01   5.7900460e-01   5.0042499e-01   5.7661466e-01   5.3492173e-01   5.3662812e-01   5.5351720e-01   5.2702484e-01   6.1111131e-01   5.8337026e-01   7.2273691e-01   7.6925136e-01   5.3461466e-01   5.5111038e-01   4.6771625e-01   4.5553696e-01   6.0098727e-01   6.2120252e-01   5.4344129e-01   6.2249079e-01   6.1676957e-01   6.0307233e-01   5.4301536e-01   5.1988371e-01   4.5302059e-01   5.4462204e-01   0.0000000e+00   4.5142331e-01   5.9522809e-01   4.4195204e-01   4.4547996e-01   4.6598909e-01   4.6506426e-01   4.3379003e-01   4.9818247e-01   4.6301907e-01   4.2054446e-01   4.7825829e-01   4.7345678e-01   4.5053588e-01   4.9325400e-01   4.6488093e-01   5.8577646e-01   6.2063803e-01   5.6751926e-01   6.3222000e-01   4.7743262e-01   5.0247200e-01   6.6324081e-01   6.3970209e-01   6.5583307e-01   6.2002432e-01   6.3715432e-01   5.9138905e-01   5.4384048e-01   4.8043284e-01   4.5088362e-01   4.7537240e-01   4.8475338e-01   4.8991448e-01   4.5046854e-01   4.4561080e-01   4.7218081e-01   4.1200368e-01   4.3901778e-01   4.3366361e-01
   4.8328499e-01   4.8768192e-01   4.8198995e-01   4.8331443e-01   6.2335238e-01   5.7361578e-01   4.3348501e-01   4.3476951e-01   5.4471560e-01   5.1799195e-01   5.2638765e-01   5.5222386e-01   4.7870356e-01   5.1833324e-01   5.1028437e-01   5.1872391e-01   5.5979250e-01   5.6685677e-01   5.1583915e-01   5.4649506e-01   6.7711650e-01   4.8268283e-01   5.0749567e-01   5.6401272e-01   6.9701163e-01   4.9419933e-01   5.3347253e-01   5.2273626e-01   5.2983842e-01   5.7442494e-01   5.8766712e-01   5.4391655e-01   5.7801875e-01   5.7454292e-01   6.7185406e-01   7.2610282e-01   5.1784693e-01   5.5551317e-01   5.1133747e-01   4.9842390e-01   7.3678614e-01   5.6581324e-01   5.3613466e-01   6.1249918e-01   5.7199175e-01   6.2596962e-01   5.3276403e-01   4.9668533e-01   4.3896835e-01   5.0677758e-01   4.5142331e-01   0.0000000e+00   5.9925089e-01   4.9340970e-01   4.6249708e-01   4.6412653e-01   4.6569162e-01   4.3095136e-01   4.9610770e-01   4.7201485e-01   4.4284915e-01   4.6854703e-01   4.7297430e-01   4.4443585e-01   4.7517755e-01   4.3896247e-01   6.1356879e-01   6.5620422e-01   5.5881900e-01   6.1623007e-01   4.8281588e-01   5.3518113e-01   6.1004588e-01   5.8368554e-01   6.6105573e-01   6.5172461e-01   5.9655077e-01   6.1450379e-01   5.3783197e-01   4.9055521e-01   4.8850873e-01   5.2518333e-01   5.1238633e-01   4.9650630e-01   4.5712017e-01   4.5231541e-01   4.5128403e-01   4.5788548e-01   4.1495491e-01   4.2787388e-01
   5.7311848e-01   6.3157586e-01   6.2518504e-01   6.1097222e-01   6.2579127e-01   6.0756269e-01   5.1080808e-01   5.5603750e-01   6.8129422e-01   6.1302159e-01   6.8239578e-01   6.5610037e-01   5.5424232e-01   5.6552776e-01   5.7683469e-01   6.0326723e-01   6.2926144e-01   6.3843719e-01   5.9451977e-01   6.2972206e-01   7.7883387e-01   6.6063653e-01   5.9668424e-01   6.8038012e-01   7.0590037e-01   6.3647080e-01   6.9831269e-01   6.8180712e-01   6.5930365e-01   6.7601087e-01   7.1616398e-01   6.3301180e-01   6.9644506e-01   7.2194193e-01   8.3341181e-01   8.5426177e-01   6.5991987e-01   6.4020315e-01   5.8566853e-01   5.8215606e-01   8.1245796e-01   7.2741730e-01   7.0640518e-01   7.2096825e-01   6.7690652e-01   6.8117832e-01   6.3556173e-01   5.8529650e-01   5.0768995e-01   6.2438228e-01   5.9522809e-01   5.9925089e-01   0.0000000e+00   5.8999790e-01   5.4217569e-01   5.5143539e-01   5.6877071e-01   5.8466199e-01   6.4498121e-01   5.8158707e-01   5.2613968e-01   5.7215243e-01   6.0505645e-01   5.3195327e-01   6.1252660e-01   5.9088698e-01   7.3707378e-01   7.1358185e-01   5.9995882e-01   6.8694892e-01   5.5856466e-01   6.2036959e-01   7.0131762e-01   7.1881824e-01   7.1524750e-01   7.0106206e-01   6.6692314e-01   7.2476074e-01   6.2265207e-01   6.1709526e-01   5.6937632e-01   5.8777465e-01   5.7582739e-01   5.9212687e-01   5.2493458e-01   5.3387132e-01   6.0768941e-01   5.3128576e-01   5.6118931e-01   5.8816300e-01
   4.8919329e-01   5.3266301e-01   4.7897935e-01   4.8002216e-01   5.1015564e-01   5.4173028e-01   4.2298419e-01   4.2459850e-01   5.1064629e-01   4.6493226e-01   5.4690537e-01   5.3759007e-01   4.8703330e-01   5.6151306e-01   4.8665172e-01   5.1134116e-01   5.1639282e-01   5.2917750e-01   5.3945681e-01   5.8008287e-01   6.7364271e-01   5.8034213e-01   5.0950859e-01   6.3798951e-01   6.3643087e-01   5.7221168e-01   5.4598120e-01   5.2058365e-01   5.3302749e-01   5.5341959e-01   6.0958070e-01   5.5691662e-01   5.9215739e-01   5.9826546e-01   8.0796608e-01   6.7094467e-01   6.1689748e-01   5.0930065e-01   4.9400594e-01   4.9628572e-01   7.3478886e-01   6.2034309e-01   5.7604562e-01   5.8429444e-01   6.0091580e-01   6.8578753e-01   5.1530238e-01   5.0590118e-01   5.1712999e-01   5.5117117e-01   4.4195204e-01   4.9340970e-01   5.8999790e-01   0.0000000e+00   4.8297073e-01   4.5980296e-01   4.6239404e-01   4.8030331e-01   5.3759047e-01   5.0646180e-01   5.0506002e-01   5.2747833e-01   4.8682425e-01   4.8026026e-01   5.1890290e-01   5.5336838e-01   6.3549465e-01   6.2185014e-01   5.1886571e-01   6.4885352e-01   5.5150113e-01   5.8170547e-01   6.0892298e-01   6.6183728e-01   5.8655040e-01   6.1645961e-01   5.5073525e-01   6.0671992e-01   5.1068002e-01   5.0806555e-01   4.9128680e-01   5.1162254e-01   4.8828318e-01   5.1805698e-01   4.5609072e-01   5.0318780e-01   5.6053990e-01   5.0557094e-01   4.5867289e-01   4.5902108e-01
   4.5623177e-01   4.8191419e-01   4.4789828e-01   4.5287597e-01   5.2031468e-01   5.7703550e-01   4.0262312e-01   4.2147321e-01   5.2702143e-01   4.9576436e-01   5.2002744e-01   5.1831819e-01   4.4074317e-01   4.7366753e-01   4.7326957e-01   4.8494274e-01   5.2245935e-01   4.8865067e-01   4.9129728e-01   5.3247970e-01   6.0364154e-01   5.4029637e-01   4.5397980e-01   5.2590489e-01   5.8840627e-01   5.5264494e-01   5.3017817e-01   5.2108657e-01   4.9396657e-01   5.0690905e-01   5.5230403e-01   5.4301486e-01   5.7900046e-01   5.5232598e-01   7.5267589e-01   5.8760265e-01   5.3268054e-01   5.0474527e-01   4.7645077e-01   4.7929586e-01   7.7713011e-01   5.0115756e-01   5.6379789e-01   5.3404137e-01   5.9281695e-01   5.9549763e-01   5.3778584e-01   4.7128701e-01   5.0080053e-01   5.1401643e-01   4.4547996e-01   4.6249708e-01   5.4217569e-01   4.8297073e-01   0.0000000e+00   4.2558224e-01   4.4948433e-01   4.7280424e-01   4.9386234e-01   4.7900639e-01   4.6603363e-01   4.4755718e-01   4.2742104e-01   4.6795370e-01   4.9504808e-01   4.9355851e-01   6.2492222e-01   6.0843801e-01   5.7251294e-01   6.1633557e-01   4.7885848e-01   5.5434840e-01   6.6161929e-01   6.5388097e-01   6.5350341e-01   6.4429201e-01   5.4981736e-01   5.6850150e-01   5.0216956e-01   4.8402351e-01   4.8238641e-01   5.0773657e-01   4.7489024e-01   5.0804422e-01   4.4241041e-01   4.4665100e-01   4.8338251e-01   4.1548179e-01   4.5815933e-01   4.0693604e-01
   4.3483009e-01   4.8193466e-01   4.3089886e-01   4.5114156e-01   5.4581829e-01   5.0425153e-01   4.3283928e-01   4.2782154e-01   5.1440748e-01   4.9474963e-01   5.4841608e-01   5.2305781e-01   4.6195163e-01   5.0567189e-01   4.6052656e-01   5.2205539e-01   4.9573140e-01   5.2522998e-01   5.1789522e-01   5.4281123e-01   6.3992582e-01   5.7386832e-01   4.8741015e-01   5.1588840e-01   5.9071774e-01   5.7585561e-01   5.6834271e-01   5.5438793e-01   5.2676247e-01   5.2399229e-01   5.5497135e-01   5.2202316e-01   6.1034364e-01   5.7172539e-01   7.7518973e-01   6.4607996e-01   5.6291641e-01   4.9061131e-01   4.6558584e-01   4.6637085e-01   6.7728705e-01   5.9797183e-01   5.6205311e-01   5.7777578e-01   6.1607616e-01   5.7126123e-01   5.1976503e-01   4.7531584e-01   4.6478979e-01   5.3244812e-01   4.6598909e-01   4.6412653e-01   5.5143539e-01   4.5980296e-01   4.2558224e-01   0.0000000e+00   4.2181736e-01   4.6262234e-01   4.8238236e-01   4.3945985e-01   4.5193793e-01   4.8796190e-01   4.7993847e-01   4.6473480e-01   4.4704706e-01   4.6344554e-01   5.7869303e-01   6.2162522e-01   5.5273654e-01   6.2592259e-01   5.1674351e-01   5.4249213e-01   6.2919704e-01   6.6499508e-01   6.1436614e-01   6.0225190e-01   5.6681543e-01   5.7234682e-01   5.1382855e-01   4.4181745e-01   4.8357752e-01   4.8459190e-01   4.4942826e-01   4.8030642e-01   4.2259381e-01   4.6589574e-01   5.1067805e-01   4.3740698e-01   4.6287687e-01   4.2559502e-01
   4.4521986e-01   4.8823455e-01   4.5036784e-01   4.7506948e-01   5.9384955e-01   5.2380343e-01   4.1557877e-01   4.0737192e-01   4.5745925e-01   4.8332570e-01   5.3614144e-01   5.3078442e-01   4.7917289e-01   5.1952189e-01   4.7321533e-01   4.8710262e-01   5.3475347e-01   4.9316256e-01   4.8281012e-01   5.2776469e-01   5.9000748e-01   5.5910793e-01   4.8090714e-01   5.2459291e-01   6.2678617e-01   4.8701561e-01   5.1828828e-01   5.3775398e-01   5.2708996e-01   5.6279257e-01   5.5508909e-01   5.5316840e-01   5.9860845e-01   5.5352984e-01   7.0815912e-01   6.1355151e-01   5.4551512e-01   5.2555297e-01   4.8309845e-01   4.8104463e-01   6.2276276e-01   5.5592036e-01   5.7751976e-01   5.7302215e-01   5.8535763e-01   5.5828324e-01   5.0324435e-01   4.4210719e-01   4.2307468e-01   5.1199889e-01   4.6506426e-01   4.6569162e-01   5.6877071e-01   4.6239404e-01   4.4948433e-01   4.2181736e-01   0.0000000e+00   4.5404153e-01   4.7220767e-01   4.0754216e-01   4.4088830e-01   4.5216712e-01   4.3848994e-01   4.5341697e-01   4.6829696e-01   4.6271643e-01   5.9780631e-01   6.6604660e-01   5.8965914e-01   6.2094922e-01   5.0644476e-01   5.2608397e-01   6.2836828e-01   6.4358870e-01   6.8554509e-01   6.1208035e-01   6.3103170e-01   5.3683306e-01   4.5824966e-01   4.6511192e-01   4.7537556e-01   4.8498080e-01   4.6592574e-01   4.6451578e-01   4.4313734e-01   4.3365035e-01   4.7749664e-01   4.2652633e-01   4.4602414e-01   3.9788816e-01
   4.2847870e-01   4.8170715e-01   4.5159229e-01   4.8364346e-01   5.4029007e-01   5.4613938e-01   4.2769546e-01   4.3321863e-01   5.1324073e-01   4.6237227e-01   4.8182432e-01   4.8613410e-01   4.5597108e-01   5.0454006e-01   4.7517532e-01   4.9834750e-01   5.6388645e-01   5.1250156e-01   4.9637816e-01   5.2824448e-01   6.2596979e-01   5.6527444e-01   4.8137577e-01   5.3081385e-01   6.1078889e-01   5.2065960e-01   5.0815632e-01   5.5282057e-01   5.4366246e-01   5.4605518e-01   5.8735874e-01   5.4541168e-01   5.9707172e-01   5.8561637e-01   6.9403634e-01   7.3564066e-01   5.4820114e-01   5.1372326e-01   4.7957476e-01   4.6494762e-01   6.0872909e-01   5.7665970e-01   5.5523855e-01   6.1736969e-01   6.1360002e-01   6.0427535e-01   5.0535699e-01   4.7613796e-01   4.3815294e-01   5.1395073e-01   4.3379003e-01   4.3095136e-01   5.8466199e-01   4.8030331e-01   4.7280424e-01   4.6262234e-01   4.5404153e-01   0.0000000e+00   4.8044707e-01   4.0577216e-01   4.4976807e-01   4.7656329e-01   4.6539480e-01   4.4739776e-01   4.4297350e-01   4.8402628e-01   6.1812687e-01   6.7922809e-01   5.2544953e-01   6.6576200e-01   4.9827014e-01   5.2337847e-01   6.4889293e-01   6.2003478e-01   6.6770962e-01   6.4264696e-01   6.2447970e-01   5.3890160e-01   4.9804611e-01   5.1142672e-01   4.6074421e-01   4.6534873e-01   4.8838709e-01   5.0657060e-01   4.6242391e-01   4.7067468e-01   5.3139630e-01   4.5593937e-01   4.5028127e-01   4.2502626e-01
   4.9766424e-01   5.5551765e-01   5.0229274e-01   5.3667080e-01   6.5482767e-01   6.2254123e-01   4.7169073e-01   4.6782100e-01   6.1674908e-01   4.9613317e-01   5.3765648e-01   6.0151450e-01   4.9924875e-01   5.5341221e-01   5.2453111e-01   5.5895593e-01   5.9411469e-01   5.9455820e-01   6.2108370e-01   5.8964144e-01   6.9109717e-01   5.8069203e-01   5.4116884e-01   6.0054652e-01   6.3786589e-01   6.5496622e-01   6.2954377e-01   6.0198306e-01   5.9788447e-01   6.0015057e-01   6.3958867e-01   6.0262308e-01   6.7186416e-01   6.3686169e-01   7.1939731e-01   8.1336476e-01   5.9001796e-01   5.9451433e-01   5.4027661e-01   5.2441631e-01   6.7858593e-01   6.4376056e-01   6.0477050e-01   6.7933398e-01   6.2352897e-01   6.3882873e-01   5.6643054e-01   4.9319324e-01   5.0991443e-01   5.7501829e-01   4.9818247e-01   4.9610770e-01   6.4498121e-01   5.3759047e-01   4.9386234e-01   4.8238236e-01   4.7220767e-01   4.8044707e-01   0.0000000e+00   5.1166853e-01   5.1997818e-01   5.2822463e-01   5.0475764e-01   4.6570807e-01   4.9667856e-01   5.3071434e-01   6.4328463e-01   6.6767328e-01   5.9482516e-01   6.6553686e-01   5.4722461e-01   5.6937436e-01   7.1951443e-01   6.9364470e-01   7.2230724e-01   6.6578032e-01   6.6284233e-01   5.5806800e-01   5.3213404e-01   5.6387611e-01   5.0282655e-01   5.2970820e-01   5.3390253e-01   5.3832759e-01   4.9676995e-01   4.7358080e-01   5.0772654e-01   4.6856336e-01   4.7017161e-01   4.7314978e-01
   4.2491157e-01   4.5653798e-01   4.2626963e-01   4.3916991e-01   5.2362848e-01   5.6949757e-01   4.2637096e-01   4.2438941e-01   5.8752054e-01   4.7508670e-01   4.8210371e-01   5.2993642e-01   4.1248489e-01   4.4833076e-01   4.4767331e-01   4.9192245e-01   5.5266038e-01   5.3768122e-01   5.4915762e-01   5.4263124e-01   6.0263284e-01   5.4608386e-01   4.9423766e-01   5.2955771e-01   5.5424709e-01   5.7472365e-01   5.3918883e-01   5.4754706e-01   5.3924520e-01   5.2341062e-01   5.7017311e-01   5.6504890e-01   5.9678447e-01   5.8571565e-01   7.1464775e-01   6.9059053e-01   4.8156881e-01   5.3998708e-01   4.6359870e-01   4.8901187e-01   6.5657175e-01   5.1356295e-01   5.5878705e-01   5.6442594e-01   5.4263516e-01   5.9167734e-01   4.9781558e-01   4.6620538e-01   4.5490314e-01   5.1840701e-01   4.6301907e-01   4.7201485e-01   5.8158707e-01   5.0646180e-01   4.7900639e-01   4.3945985e-01   4.0754216e-01   4.0577216e-01   5.1166853e-01   0.0000000e+00   4.5186160e-01   4.5824263e-01   4.3740428e-01   4.3448209e-01   4.5812041e-01   4.4809569e-01   5.8214537e-01   6.0095020e-01   5.3419625e-01   6.7874948e-01   4.6724414e-01   4.9276218e-01   6.5376925e-01   6.2731710e-01   6.7353272e-01   5.9211058e-01   5.8174219e-01   5.3940784e-01   4.5781296e-01   4.2416264e-01   4.5060080e-01   4.5831968e-01   4.9341433e-01   4.4248110e-01   4.1606743e-01   4.1256099e-01   5.0267249e-01   4.1931110e-01   4.1872702e-01   3.6727770e-01
   4.4355587e-01   4.4958372e-01   4.3068156e-01   4.8539638e-01   5.7759486e-01   5.4209108e-01   4.3258542e-01   4.1435913e-01   5.3473375e-01   4.5445844e-01   5.0565200e-01   5.6488544e-01   4.2498018e-01   4.6836870e-01   4.6039711e-01   4.9006503e-01   5.5178367e-01   5.4200411e-01   5.2112061e-01   5.4468514e-01   5.9022851e-01   5.5692808e-01   5.1873364e-01   5.5428078e-01   5.4935222e-01   5.4534882e-01   5.5337434e-01   5.3415913e-01   5.3322218e-01   5.4649193e-01   5.5429967e-01   5.7110111e-01   6.0230905e-01   5.9721545e-01   7.2198047e-01   6.6344989e-01   5.0732230e-01   5.1633032e-01   4.6932032e-01   4.5848998e-01   5.8857142e-01   4.9504675e-01   5.5352356e-01   5.7111186e-01   5.7495922e-01   5.7706271e-01   4.9090011e-01   4.7183766e-01   4.8698574e-01   5.1405991e-01   4.2054446e-01   4.4284915e-01   5.2613968e-01   5.0506002e-01   4.6603363e-01   4.5193793e-01   4.4088830e-01   4.4976807e-01   5.1997818e-01   4.5186160e-01   0.0000000e+00   4.6196196e-01   4.9183407e-01   4.4182514e-01   4.8145363e-01   4.5790817e-01   6.2139099e-01   6.0998394e-01   5.9474188e-01   6.5414006e-01   5.1134903e-01   5.3533942e-01   6.7652325e-01   6.4348424e-01   6.9071711e-01   6.4951468e-01   5.9909933e-01   5.6498274e-01   5.1851290e-01   4.2509178e-01   4.6778710e-01   4.8488485e-01   4.9490303e-01   4.5382626e-01   4.2958112e-01   4.2473822e-01   4.4737768e-01   4.1758898e-01   4.3552436e-01   4.1633769e-01
   4.4008746e-01   4.8925683e-01   4.4885017e-01   4.7725526e-01   6.0858434e-01   5.4226031e-01   4.1405638e-01   4.3633326e-01   5.5273521e-01   5.3485958e-01   5.0370629e-01   6.3163475e-01   4.5670622e-01   5.1884696e-01   4.8972337e-01   4.8399445e-01   5.9221263e-01   5.3241179e-01   5.6825614e-01   5.6796212e-01   6.5739647e-01   5.0332132e-01   5.1448954e-01   5.3341364e-01   6.5621020e-01   4.9593314e-01   5.7269101e-01   5.6707700e-01   5.6521389e-01   5.7289822e-01   5.9572855e-01   5.7577030e-01   6.5956694e-01   6.1830052e-01   6.1666667e-01   7.1334543e-01   5.1615869e-01   5.7407896e-01   5.1710211e-01   5.1011807e-01   6.9156348e-01   5.4629423e-01   5.6401642e-01   5.9557829e-01   5.9904973e-01   6.2942451e-01   5.3143831e-01   5.3358935e-01   5.3231985e-01   5.4616083e-01   4.7825829e-01   4.6854703e-01   5.7215243e-01   5.2747833e-01   4.4755718e-01   4.8796190e-01   4.5216712e-01   4.7656329e-01   5.2822463e-01   4.5824263e-01   4.6196196e-01   0.0000000e+00   4.9786068e-01   5.0730436e-01   4.9865716e-01   5.0760886e-01   6.4453284e-01   5.9008269e-01   5.6323070e-01   6.3109481e-01   5.0221649e-01   5.4190032e-01   6.9829672e-01   5.9934920e-01   7.9442913e-01   6.0712365e-01   6.0216888e-01   5.9510435e-01   5.3033586e-01   4.3193688e-01   4.6843847e-01   4.9435093e-01   5.1822320e-01   4.7822254e-01   4.5208874e-01   4.5339316e-01   4.4708629e-01   4.6089523e-01   4.4392816e-01   4.1715250e-01
   4.8517462e-01   4.9351072e-01   4.5070523e-01   5.1980228e-01   6.3674989e-01   5.7321046e-01   4.4160951e-01   4.2288149e-01   5.4583565e-01   5.3213742e-01   5.8011354e-01   6.1547639e-01   4.6587702e-01   5.3092486e-01   5.0552205e-01   5.6965727e-01   6.0667351e-01   4.9366788e-01   5.6412589e-01   5.2870995e-01   6.1573343e-01   5.4091028e-01   5.3198264e-01   5.6726781e-01   6.1474951e-01   5.5790204e-01   5.3348487e-01   5.5471713e-01   5.4535919e-01   5.6318319e-01   6.0675406e-01   5.6532956e-01   6.2232679e-01   6.0853757e-01   6.7028320e-01   6.6018349e-01   5.5538563e-01   5.5748119e-01   5.2236694e-01   4.8385400e-01   6.4200099e-01   5.5788373e-01   5.7785995e-01   5.4250115e-01   5.9093058e-01   6.0638848e-01   5.2307807e-01   5.3837482e-01   5.0418890e-01   5.4143447e-01   4.7345678e-01   4.7297430e-01   6.0505645e-01   4.8682425e-01   4.2742104e-01   4.7993847e-01   4.3848994e-01   4.6539480e-01   5.0475764e-01   4.3740428e-01   4.9183407e-01   4.9786068e-01   0.0000000e+00   4.7159360e-01   4.6072876e-01   4.9441472e-01   6.1741169e-01   6.0219021e-01   5.9136278e-01   6.5902494e-01   4.7710110e-01   5.5004724e-01   6.9515254e-01   6.6713411e-01   6.7019026e-01   6.1948990e-01   6.2329795e-01   6.1145980e-01   5.2765537e-01   5.2121843e-01   5.0073797e-01   4.7681410e-01   5.0337771e-01   4.9567041e-01   4.4353196e-01   4.6629846e-01   4.7931321e-01   4.5609775e-01   4.6208212e-01   4.7136386e-01
   4.5590384e-01   5.0212530e-01   4.7171881e-01   5.1231018e-01   5.8425573e-01   5.3752428e-01   4.3206868e-01   4.3217694e-01   5.6505633e-01   5.1520059e-01   5.4915884e-01   5.6960047e-01   4.7095677e-01   5.3822229e-01   4.7306871e-01   5.1086466e-01   5.7749246e-01   5.0039561e-01   5.5429892e-01   5.0400084e-01   6.1311197e-01   5.4646830e-01   4.8096801e-01   5.5914232e-01   5.2790790e-01   5.6799291e-01   5.7568308e-01   5.4560286e-01   5.6294883e-01   5.6511165e-01   5.4344390e-01   5.3670767e-01   6.1439169e-01   5.5183971e-01   5.8204442e-01   7.0108143e-01   5.2930913e-01   5.6236139e-01   4.8501330e-01   4.5620027e-01   5.7343667e-01   5.0398637e-01   5.2811792e-01   5.5341263e-01   5.6519469e-01   5.5562909e-01   4.9121145e-01   5.1157179e-01   4.8236393e-01   5.0966315e-01   4.5053588e-01   4.4443585e-01   5.3195327e-01   4.8026026e-01   4.6795370e-01   4.6473480e-01   4.5341697e-01   4.4739776e-01   4.6570807e-01   4.3448209e-01   4.4182514e-01   5.0730436e-01   4.7159360e-01   0.0000000e+00   4.7616532e-01   5.1117990e-01   5.9597595e-01   6.7673637e-01   5.3225295e-01   6.9115903e-01   5.2495498e-01   5.5000639e-01   6.1549945e-01   6.3859627e-01   7.4047730e-01   5.9492365e-01   6.2219831e-01   6.7475943e-01   5.2288811e-01   5.3394148e-01   4.8019532e-01   5.0382427e-01   5.0193703e-01   4.8282651e-01   4.6978481e-01   4.8176225e-01   4.7523699e-01   4.4013764e-01   4.8799535e-01   4.6197469e-01
   4.4367834e-01   4.9646649e-01   4.9403919e-01   5.0002270e-01   5.0934416e-01   4.9435669e-01   4.2717844e-01   4.3715550e-01   5.5652716e-01   5.5380616e-01   5.4113092e-01   5.4341413e-01   4.4840325e-01   5.0590917e-01   4.7303003e-01   5.0096822e-01   5.8396528e-01   5.4535391e-01   5.7809539e-01   5.3757421e-01   6.9044852e-01   5.2283329e-01   5.0530994e-01   5.3565565e-01   5.4230276e-01   5.6436853e-01   5.7380923e-01   5.3723284e-01   5.9364512e-01   5.6628011e-01   5.8310581e-01   5.7202090e-01   6.1988159e-01   6.0344355e-01   6.4199435e-01   7.5085191e-01   5.9341087e-01   5.5365597e-01   4.9102268e-01   4.6249442e-01   6.0464264e-01   5.9527547e-01   5.5838806e-01   5.8543191e-01   6.1923568e-01   5.7554836e-01   4.9477810e-01   5.0123721e-01   4.9670197e-01   5.1469744e-01   4.9325400e-01   4.7517755e-01   6.1252660e-01   5.1890290e-01   4.9504808e-01   4.4704706e-01   4.6829696e-01   4.4297350e-01   4.9667856e-01   4.5812041e-01   4.8145363e-01   4.9865716e-01   4.6072876e-01   4.7616532e-01   0.0000000e+00   4.8953023e-01   6.2127095e-01   6.6655193e-01   5.5010154e-01   6.4997805e-01   4.7470462e-01   5.1455560e-01   6.6043299e-01   6.9296113e-01   7.2671136e-01   5.6757969e-01   5.9313714e-01   6.1527614e-01   5.2171591e-01   5.4460065e-01   4.5657612e-01   4.6310283e-01   4.6651734e-01   4.7371477e-01   4.3019932e-01   4.4773709e-01   4.6745480e-01   4.4582053e-01   4.5653550e-01   4.3797287e-01
   4.9613000e-01   5.4234569e-01   4.8497470e-01   4.9270040e-01   5.8371156e-01   5.3920579e-01   4.5032590e-01   4.5360177e-01   5.4270054e-01   5.7012933e-01   5.4775636e-01   5.8853197e-01   4.8222512e-01   5.5967307e-01   5.2945818e-01   5.3626300e-01   5.9446765e-01   5.5143054e-01   5.6396714e-01   5.4684842e-01   7.1783416e-01   5.1125171e-01   5.2781058e-01   5.4798706e-01   5.2317333e-01   5.6552252e-01   5.6998280e-01   5.4417985e-01   5.6658436e-01   5.5985405e-01   5.9440610e-01   5.6408030e-01   6.1409507e-01   6.1945826e-01   6.0563740e-01   7.3722351e-01   5.8131057e-01   5.5243082e-01   5.1283039e-01   5.1072056e-01   6.6332908e-01   5.5024591e-01   5.5484482e-01   5.6664670e-01   5.7720776e-01   6.1713081e-01   5.4731571e-01   5.1422732e-01   4.7408828e-01   5.7270854e-01   4.6488093e-01   4.3896247e-01   5.9088698e-01   5.5336838e-01   4.9355851e-01   4.6344554e-01   4.6271643e-01   4.8402628e-01   5.3071434e-01   4.4809569e-01   4.5790817e-01   5.0760886e-01   4.9441472e-01   5.1117990e-01   4.8953023e-01   0.0000000e+00   6.3137477e-01   6.7861664e-01   6.0270028e-01   6.4574163e-01   5.1167997e-01   5.3872805e-01   6.8867253e-01   6.6432269e-01   6.8859174e-01   6.5950857e-01   6.1880367e-01   6.2874496e-01   5.4256438e-01   5.3270916e-01   5.2382135e-01   5.2798911e-01   4.9534203e-01   5.2066916e-01   4.4361416e-01   4.6072395e-01   4.4650635e-01   4.6282866e-01   4.5533945e-01   4.4280116e-01
   6.5598201e-01   6.3102442e-01   6.1055501e-01   6.8282084e-01   7.4476043e-01   7.4497425e-01   5.9819146e-01   5.7870110e-01   6.6627433e-01   6.0555143e-01   7.2921376e-01   7.4099189e-01   6.4806252e-01   6.7281960e-01   6.4651166e-01   7.0437780e-01   7.9647947e-01   7.1664960e-01   6.6045469e-01   7.1269458e-01   8.2607745e-01   7.3660094e-01   6.6391145e-01   6.8973580e-01   7.3817622e-01   6.8563554e-01   7.2544381e-01   6.6670287e-01   7.0325189e-01   7.1124610e-01   7.6370141e-01   6.9198819e-01   8.1680610e-01   7.7881736e-01   7.2778400e-01   8.1409634e-01   7.5339429e-01   6.9348235e-01   6.8397815e-01   6.5738654e-01   8.6284320e-01   6.9363464e-01   7.3914333e-01   7.3638892e-01   7.4942781e-01   7.4403954e-01   7.1863306e-01   6.3461270e-01   6.0225369e-01   6.6886622e-01   5.8577646e-01   6.1356879e-01   7.3707378e-01   6.3549465e-01   6.2492222e-01   5.7869303e-01   5.9780631e-01   6.1812687e-01   6.4328463e-01   5.8214537e-01   6.2139099e-01   6.4453284e-01   6.1741169e-01   5.9597595e-01   6.2127095e-01   6.3137477e-01   0.0000000e+00   7.4432680e-01   7.0032029e-01   7.7959801e-01   6.7760876e-01   6.8093396e-01   8.5504419e-01   8.2001097e-01   8.6819727e-01   7.4290995e-01   7.7305254e-01   7.6820161e-01   6.6007475e-01   6.3112793e-01   6.2201078e-01   6.3974226e-01   6.3638076e-01   6.5345479e-01   5.7981324e-01   6.2541955e-01   6.5599393e-01   6.5290525e-01   6.2230671e-01   5.9827702e-01
   5.9811065e-01   6.5234438e-01   6.0648951e-01   6.6301635e-01   7.1913622e-01   7.1297324e-01   5.9998607e-01   5.8746696e-01   7.2170172e-01   6.7532347e-01   7.0244932e-01   6.9679185e-01   6.4536426e-01   6.9978077e-01   6.7589319e-01   6.6212573e-01   7.5760397e-01   6.6511945e-01   6.8869065e-01   7.0523522e-01   8.4908288e-01   6.9966351e-01   6.5151360e-01   6.8081029e-01   7.5927508e-01   7.4981262e-01   7.5642922e-01   7.5666631e-01   7.2142427e-01   7.6228737e-01   7.5005636e-01   7.0025458e-01   8.1428380e-01   8.0834093e-01   8.6308778e-01   8.1392895e-01   7.6636183e-01   7.0082684e-01   6.4520608e-01   6.6726341e-01   7.9946400e-01   7.2985146e-01   7.7615548e-01   7.5406322e-01   8.0466074e-01   7.1417743e-01   7.0486513e-01   6.7174739e-01   6.5953858e-01   7.2175342e-01   6.2063803e-01   6.5620422e-01   7.1358185e-01   6.2185014e-01   6.0843801e-01   6.2162522e-01   6.6604660e-01   6.7922809e-01   6.6767328e-01   6.0095020e-01   6.0998394e-01   5.9008269e-01   6.0219021e-01   6.7673637e-01   6.6655193e-01   6.7861664e-01   7.4432680e-01   0.0000000e+00   7.5121681e-01   8.6745210e-01   6.8015038e-01   7.5574403e-01   8.7835749e-01   8.0494161e-01   8.1901276e-01   7.6250648e-01   8.1497025e-01   7.9608348e-01   6.9429014e-01   7.6208614e-01   6.5756230e-01   6.7939521e-01   6.4958211e-01   6.9826712e-01   6.3091510e-01   6.4038507e-01   6.4335966e-01   6.4238165e-01   6.3281191e-01   5.9675975e-01
   5.5471386e-01   6.3294786e-01   5.6928939e-01   5.6221566e-01   6.5413360e-01   6.3902102e-01   5.4715572e-01   5.5776495e-01   6.6442505e-01   4.9550599e-01   6.2694204e-01   6.6838672e-01   6.2667027e-01   5.6023242e-01   5.8599350e-01   6.1703173e-01   7.1906142e-01   6.1889829e-01   6.4453764e-01   6.1300705e-01   6.7363268e-01   6.0575921e-01   6.1300263e-01   6.7005100e-01   6.2840953e-01   6.6894038e-01   5.9048346e-01   5.6780747e-01   6.6453472e-01   6.2534712e-01   7.1829526e-01   6.3636934e-01   7.4199387e-01   6.9814395e-01   7.3302916e-01   8.8220707e-01   6.4875575e-01   6.3444782e-01   5.8816352e-01   5.3950319e-01   6.8476198e-01   6.0796003e-01   7.0101677e-01   6.5787062e-01   6.7747480e-01   6.2870447e-01   5.6193761e-01   5.1995688e-01   5.6485653e-01   6.3740953e-01   5.6751926e-01   5.5881900e-01   5.9995882e-01   5.1886571e-01   5.7251294e-01   5.5273654e-01   5.8965914e-01   5.2544953e-01   5.9482516e-01   5.3419625e-01   5.9474188e-01   5.6323070e-01   5.9136278e-01   5.3225295e-01   5.5010154e-01   6.0270028e-01   7.0032029e-01   7.5121681e-01   0.0000000e+00   7.4464914e-01   5.6451959e-01   6.2236558e-01   8.1048562e-01   7.7054886e-01   7.5423147e-01   6.5468146e-01   6.7152391e-01   7.2759383e-01   6.6778319e-01   6.5282965e-01   5.7840888e-01   5.8938167e-01   5.8057362e-01   5.8181032e-01   6.0549785e-01   5.8115694e-01   6.3016412e-01   4.6898449e-01   5.1924962e-01   5.0025707e-01
   6.3805858e-01   7.1773270e-01   6.4289328e-01   6.4500649e-01   7.5191883e-01   7.8025680e-01   6.1798690e-01   6.0318085e-01   7.6315757e-01   6.2639776e-01   6.9808669e-01   7.4933850e-01   6.2852929e-01   6.6619868e-01   7.0904623e-01   6.7819993e-01   8.0359437e-01   7.4408905e-01   7.4718214e-01   7.1658771e-01   8.0804345e-01   7.5217110e-01   6.8292764e-01   7.4684490e-01   7.0304492e-01   7.4144714e-01   7.4426507e-01   7.7253728e-01   7.3893470e-01   7.4320034e-01   8.0953217e-01   7.6881183e-01   7.7347952e-01   8.2393969e-01   9.2035554e-01   9.6583395e-01   7.1128169e-01   7.4992519e-01   7.2370953e-01   6.7066592e-01   8.5716811e-01   7.2911255e-01   7.7284535e-01   7.9244888e-01   7.6229511e-01   7.9416007e-01   7.5791422e-01   6.4278447e-01   6.6328956e-01   7.2022186e-01   6.3222000e-01   6.1623007e-01   6.8694892e-01   6.4885352e-01   6.1633557e-01   6.2592259e-01   6.2094922e-01   6.6576200e-01   6.6553686e-01   6.7874948e-01   6.5414006e-01   6.3109481e-01   6.5902494e-01   6.9115903e-01   6.4997805e-01   6.4574163e-01   7.7959801e-01   8.6745210e-01   7.4464914e-01   0.0000000e+00   6.0387435e-01   6.9512809e-01   8.7687573e-01   8.1245592e-01   8.2924258e-01   8.1924195e-01   7.9324252e-01   7.9601735e-01   7.3113995e-01   7.1344676e-01   7.0016271e-01   6.7736215e-01   6.8922679e-01   6.8697708e-01   6.2814825e-01   6.0167784e-01   6.2950160e-01   6.3561732e-01   6.5638298e-01   5.9143486e-01
   4.8288557e-01   5.0689302e-01   4.5419789e-01   5.2422297e-01   5.9873538e-01   5.5437107e-01   4.7692881e-01   4.6957893e-01   5.8238780e-01   5.1651787e-01   5.1070606e-01   6.5439481e-01   5.2499587e-01   5.2262798e-01   4.8896861e-01   5.4959511e-01   6.4845814e-01   5.7108639e-01   5.7952987e-01   5.5050005e-01   6.4184065e-01   5.6165089e-01   5.6528825e-01   6.1454555e-01   6.2186389e-01   6.2281491e-01   6.0927459e-01   5.8120685e-01   5.6695676e-01   5.8724887e-01   5.8970195e-01   6.0020903e-01   6.5888838e-01   6.1609990e-01   7.5937795e-01   7.6432671e-01   5.6136953e-01   5.9558827e-01   5.6258709e-01   5.4987391e-01   7.5390354e-01   5.6844697e-01   6.2153937e-01   6.5999380e-01   6.3955821e-01   6.2527574e-01   5.4957761e-01   5.5634495e-01   5.2960643e-01   5.5251876e-01   4.7743262e-01   4.8281588e-01   5.5856466e-01   5.5150113e-01   4.7885848e-01   5.1674351e-01   5.0644476e-01   4.9827014e-01   5.4722461e-01   4.6724414e-01   5.1134903e-01   5.0221649e-01   4.7710110e-01   5.2495498e-01   4.7470462e-01   5.1167997e-01   6.7760876e-01   6.8015038e-01   5.6451959e-01   6.0387435e-01   0.0000000e+00   5.3810201e-01   7.3816711e-01   6.8051956e-01   7.0848210e-01   6.3614046e-01   6.1827590e-01   6.5878365e-01   5.9924068e-01   4.9712246e-01   5.3562777e-01   5.5628955e-01   5.4443124e-01   5.1988637e-01   4.5970011e-01   4.7061517e-01   4.9720997e-01   4.9747609e-01   4.9470406e-01   4.7192612e-01
   5.2981295e-01   5.7324999e-01   5.5893182e-01   5.6347313e-01   6.5166441e-01   5.5818296e-01   5.0209707e-01   4.8513452e-01   6.2751051e-01   5.5936676e-01   5.6109277e-01   6.5271464e-01   5.6134424e-01   6.3598972e-01   5.3278308e-01   5.5356018e-01   6.0560694e-01   6.0464720e-01   6.0365986e-01   6.4391573e-01   6.6958741e-01   6.6717046e-01   5.6223329e-01   6.3102325e-01   7.0823506e-01   6.6395339e-01   6.4063077e-01   5.8032693e-01   5.5153475e-01   6.2180386e-01   6.5724549e-01   6.2742212e-01   6.9989603e-01   6.7050333e-01   6.7235380e-01   8.0984012e-01   6.4196776e-01   6.3595546e-01   5.7178944e-01   5.4105661e-01   7.3412004e-01   5.9026478e-01   6.4656451e-01   6.6276320e-01   6.5657962e-01   6.3216101e-01   5.7254395e-01   5.8770320e-01   5.5388384e-01   5.8025354e-01   5.0247200e-01   5.3518113e-01   6.2036959e-01   5.8170547e-01   5.5434840e-01   5.4249213e-01   5.2608397e-01   5.2337847e-01   5.6937436e-01   4.9276218e-01   5.3533942e-01   5.4190032e-01   5.5004724e-01   5.5000639e-01   5.1455560e-01   5.3872805e-01   6.8093396e-01   7.5574403e-01   6.2236558e-01   6.9512809e-01   5.3810201e-01   0.0000000e+00   7.7203948e-01   7.4139387e-01   6.9798935e-01   6.7790127e-01   6.7757368e-01   7.0340239e-01   5.5684941e-01   4.8863684e-01   5.4699172e-01   5.8724659e-01   5.8141034e-01   5.7050977e-01   5.1856015e-01   5.3123608e-01   5.5026404e-01   5.2051232e-01   5.0216098e-01   5.1771129e-01
   6.4582294e-01   6.8543589e-01   6.6537317e-01   6.9068900e-01   7.7920200e-01   6.7602626e-01   6.1710584e-01   6.2217527e-01   6.9746214e-01   6.9645635e-01   7.3002020e-01   7.3870912e-01   6.1400065e-01   6.8452445e-01   6.3202532e-01   6.8142487e-01   7.1115072e-01   6.7293872e-01   7.1567266e-01   7.2829570e-01   7.1193835e-01   7.1357376e-01   7.2562431e-01   7.2479103e-01   7.4826177e-01   6.9201957e-01   7.0563081e-01   6.6973410e-01   7.0357121e-01   7.1262921e-01   7.7776693e-01   7.2417571e-01   7.8275433e-01   7.4891269e-01   8.4027536e-01   9.3428920e-01   7.3661825e-01   7.3930388e-01   7.2577777e-01   6.6034137e-01   8.3278170e-01   8.0585556e-01   7.6299333e-01   7.2043948e-01   7.2054369e-01   7.7660998e-01   6.5052325e-01   6.6008652e-01   6.7107870e-01   6.9861358e-01   6.6324081e-01   6.1004588e-01   7.0131762e-01   6.0892298e-01   6.6161929e-01   6.2919704e-01   6.2836828e-01   6.4889293e-01   7.1951443e-01   6.5376925e-01   6.7652325e-01   6.9829672e-01   6.9515254e-01   6.1549945e-01   6.6043299e-01   6.8867253e-01   8.5504419e-01   8.7835749e-01   8.1048562e-01   8.7687573e-01   7.3816711e-01   7.7203948e-01   0.0000000e+00   8.8904997e-01   8.9200866e-01   7.9657752e-01   8.0073727e-01   8.5306232e-01   7.2679486e-01   7.3477016e-01   6.7711637e-01   7.1597621e-01   6.9955290e-01   7.2578569e-01   6.4668830e-01   6.8613061e-01   6.9495404e-01   6.3508831e-01   6.8950266e-01   6.0709162e-01
   6.7159103e-01   6.5562811e-01   6.3858799e-01   6.6205065e-01   7.6752037e-01   8.1141713e-01   6.3541447e-01   6.2309270e-01   7.0078364e-01   7.2167052e-01   7.9055558e-01   7.7364107e-01   6.2212255e-01   7.6117067e-01   7.2021195e-01   7.1859599e-01   7.8488642e-01   6.9361834e-01   7.0177398e-01   7.5121177e-01   7.1795611e-01   7.4850787e-01   6.5778184e-01   7.0338993e-01   7.8174734e-01   7.3200505e-01   7.5176012e-01   7.8298262e-01   7.1113460e-01   7.7737360e-01   7.2920074e-01   7.4504140e-01   8.1207501e-01   7.4667347e-01   8.0038954e-01   9.0548497e-01   7.6968010e-01   7.6445890e-01   6.4801883e-01   6.6027833e-01   7.5306078e-01   7.2851181e-01   6.9978378e-01   7.0277201e-01   7.1072015e-01   7.6050158e-01   6.9455721e-01   6.7327781e-01   5.8086828e-01   7.1178831e-01   6.3970209e-01   5.8368554e-01   7.1881824e-01   6.6183728e-01   6.5388097e-01   6.6499508e-01   6.4358870e-01   6.2003478e-01   6.9364470e-01   6.2731710e-01   6.4348424e-01   5.9934920e-01   6.6713411e-01   6.3859627e-01   6.9296113e-01   6.6432269e-01   8.2001097e-01   8.0494161e-01   7.7054886e-01   8.1245592e-01   6.8051956e-01   7.4139387e-01   8.8904997e-01   0.0000000e+00   9.3179757e-01   7.4632063e-01   8.3005504e-01   8.8375707e-01   7.7660201e-01   8.0103747e-01   6.5771199e-01   7.0853251e-01   7.3456242e-01   6.6204409e-01   6.6232652e-01   6.7485428e-01   6.8505615e-01   6.4116345e-01   6.3455897e-01   6.7501906e-01
   6.3366704e-01   6.6549222e-01   7.3565419e-01   7.7189905e-01   7.8205362e-01   7.3139079e-01   6.4455707e-01   6.9138869e-01   8.4210935e-01   6.5668621e-01   7.9988265e-01   7.6902079e-01   6.2755440e-01   7.6804667e-01   6.7794385e-01   6.8349792e-01   8.0559463e-01   7.5848148e-01   7.0720889e-01   7.3018752e-01   7.7777130e-01   7.4880115e-01   7.0842348e-01   7.5925554e-01   7.9985474e-01   7.8704142e-01   8.0184940e-01   8.0226222e-01   7.2154178e-01   7.4858561e-01   7.8897320e-01   7.6858123e-01   8.4430876e-01   8.1047991e-01   8.5042898e-01   9.3891939e-01   6.4149607e-01   8.4736422e-01   7.0599675e-01   6.6512746e-01   8.6447648e-01   6.7386310e-01   7.9350823e-01   7.2103263e-01   7.4136874e-01   7.7671958e-01   7.4466221e-01   7.3389799e-01   7.0698466e-01   6.9783787e-01   6.5583307e-01   6.6105573e-01   7.1524750e-01   5.8655040e-01   6.5350341e-01   6.1436614e-01   6.8554509e-01   6.6770962e-01   7.2230724e-01   6.7353272e-01   6.9071711e-01   7.9442913e-01   6.7019026e-01   7.4047730e-01   7.2671136e-01   6.8859174e-01   8.6819727e-01   8.1901276e-01   7.5423147e-01   8.2924258e-01   7.0848210e-01   6.9798935e-01   8.9200866e-01   9.3179757e-01   0.0000000e+00   7.7119452e-01   7.8250272e-01   7.9363827e-01   7.6454708e-01   7.7934831e-01   7.0366977e-01   7.8400803e-01   6.7502864e-01   6.6369276e-01   6.3394502e-01   6.6765478e-01   6.9499243e-01   6.6967151e-01   7.0002975e-01   6.4214610e-01
   6.0789620e-01   6.8109036e-01   5.8240218e-01   6.8515858e-01   7.4166116e-01   6.9881669e-01   5.5616521e-01   6.4395221e-01   7.2403995e-01   6.6343100e-01   7.2736839e-01   7.1281294e-01   6.7700820e-01   6.7560012e-01   6.5766832e-01   6.7834174e-01   8.1575485e-01   7.4385653e-01   7.3115497e-01   6.8414046e-01   7.5210298e-01   7.1956987e-01   7.1234791e-01   7.6129002e-01   8.1675068e-01   7.9812668e-01   7.6440881e-01   7.3920947e-01   7.5328452e-01   7.4470332e-01   8.1395576e-01   7.2362162e-01   7.9038293e-01   7.9425198e-01   8.0759813e-01   8.8463315e-01   6.5538144e-01   7.0022918e-01   6.2284516e-01   7.0015347e-01   8.4770451e-01   7.8071284e-01   7.7191847e-01   7.4397992e-01   7.2690194e-01   8.3209152e-01   7.4685918e-01   6.7775014e-01   6.5356351e-01   6.5274820e-01   6.2002432e-01   6.5172461e-01   7.0106206e-01   6.1645961e-01   6.4429201e-01   6.0225190e-01   6.1208035e-01   6.4264696e-01   6.6578032e-01   5.9211058e-01   6.4951468e-01   6.0712365e-01   6.1948990e-01   5.9492365e-01   5.6757969e-01   6.5950857e-01   7.4290995e-01   7.6250648e-01   6.5468146e-01   8.1924195e-01   6.3614046e-01   6.7790127e-01   7.9657752e-01   7.4632063e-01   7.7119452e-01   0.0000000e+00   8.0709312e-01   7.9726697e-01   6.6981494e-01   5.8987426e-01   7.2196317e-01   7.1702629e-01   7.0880884e-01   7.0557867e-01   6.3961516e-01   7.1476342e-01   6.5215392e-01   6.4645047e-01   6.0566662e-01   6.6201971e-01
   5.8496068e-01   6.3601862e-01   5.8324023e-01   6.2343485e-01   7.0019442e-01   6.8386756e-01   5.3460035e-01   5.5886955e-01   6.3155895e-01   6.3153415e-01   6.9696381e-01   6.2103525e-01   5.7758651e-01   6.1991033e-01   6.1002051e-01   6.8161714e-01   7.3472426e-01   6.3360273e-01   6.2982897e-01   6.4938222e-01   7.9666499e-01   6.8434834e-01   6.0840361e-01   6.5550231e-01   7.3040099e-01   7.0026599e-01   6.1941986e-01   6.1002189e-01   6.3795227e-01   6.6072267e-01   7.1491410e-01   6.4396244e-01   7.0100863e-01   6.8575325e-01   7.0693836e-01   8.9074862e-01   6.8153063e-01   6.9020624e-01   6.1497163e-01   5.9381775e-01   7.0959873e-01   5.9532498e-01   6.4635278e-01   6.7061791e-01   6.7809008e-01   7.0034602e-01   6.6652934e-01   6.4298969e-01   5.9656808e-01   6.2813479e-01   6.3715432e-01   5.9655077e-01   6.6692314e-01   5.5073525e-01   5.4981736e-01   5.6681543e-01   6.3103170e-01   6.2447970e-01   6.6284233e-01   5.8174219e-01   5.9909933e-01   6.0216888e-01   6.2329795e-01   6.2219831e-01   5.9313714e-01   6.1880367e-01   7.7305254e-01   8.1497025e-01   6.7152391e-01   7.9324252e-01   6.1827590e-01   6.7757368e-01   8.0073727e-01   8.3005504e-01   7.8250272e-01   8.0709312e-01   0.0000000e+00   7.2466664e-01   6.7401262e-01   5.1902526e-01   5.8804030e-01   5.9968399e-01   6.1088672e-01   6.1219888e-01   5.9753530e-01   6.1494814e-01   6.1932894e-01   6.0404150e-01   5.4423279e-01   5.5690172e-01
   5.9892524e-01   6.1998048e-01   5.4760935e-01   5.7430686e-01   7.0277243e-01   6.9776696e-01   5.7542847e-01   5.8203760e-01   7.0031017e-01   6.7777082e-01   7.0190620e-01   6.6061766e-01   6.0797165e-01   6.0151594e-01   6.5244038e-01   6.5746935e-01   7.3545607e-01   6.7198346e-01   7.2105864e-01   7.5161190e-01   8.0991808e-01   7.6189746e-01   6.3598299e-01   7.0063991e-01   7.6360706e-01   7.1095899e-01   7.4917218e-01   6.6729266e-01   6.3756524e-01   7.2216534e-01   7.0328950e-01   6.5548004e-01   7.5123307e-01   7.6819845e-01   7.7453509e-01   7.4412626e-01   6.3504386e-01   7.0481115e-01   6.7291934e-01   6.1206618e-01   8.2155325e-01   7.2215836e-01   7.1803152e-01   7.3114251e-01   7.4439127e-01   7.5070252e-01   6.3099031e-01   5.7499298e-01   5.6462866e-01   6.1506580e-01   5.9138905e-01   6.1450379e-01   7.2476074e-01   6.0671992e-01   5.6850150e-01   5.7234682e-01   5.3683306e-01   5.3890160e-01   5.5806800e-01   5.3940784e-01   5.6498274e-01   5.9510435e-01   6.1145980e-01   6.7475943e-01   6.1527614e-01   6.2874496e-01   7.6820161e-01   7.9608348e-01   7.2759383e-01   7.9601735e-01   6.5878365e-01   7.0340239e-01   8.5306232e-01   8.8375707e-01   7.9363827e-01   7.9726697e-01   7.2466664e-01   0.0000000e+00   6.6506421e-01   5.3622554e-01   6.1371706e-01   5.9630358e-01   5.7900828e-01   6.2724212e-01   5.7728977e-01   5.8626756e-01   6.0523929e-01   5.5517489e-01   5.7781869e-01   5.6011544e-01
   4.8116624e-01   5.9417540e-01   5.7761028e-01   5.3376078e-01   6.5804194e-01   6.7237872e-01   4.7425352e-01   4.7717176e-01   6.3609408e-01   5.6775386e-01   6.0087627e-01   5.5404022e-01   5.5363931e-01   5.3126592e-01   4.9637689e-01   5.2961130e-01   6.3966288e-01   5.4566007e-01   6.0486426e-01   6.0000574e-01   6.6785785e-01   5.6589676e-01   4.7846113e-01   5.6069356e-01   6.6611761e-01   5.6075613e-01   5.7573557e-01   6.5245832e-01   5.3157349e-01   5.6069917e-01   5.8818405e-01   5.5430041e-01   6.2420895e-01   6.7727254e-01   7.6195661e-01   7.2948731e-01   5.0955631e-01   5.8650767e-01   5.9800751e-01   5.8415644e-01   6.1831721e-01   6.2080001e-01   5.5452612e-01   5.3754061e-01   6.6360251e-01   6.6146321e-01   5.6059884e-01   5.0287953e-01   5.3493399e-01   5.6046787e-01   5.4384048e-01   5.3783197e-01   6.2265207e-01   5.1068002e-01   5.0216956e-01   5.1382855e-01   4.5824966e-01   4.9804611e-01   5.3213404e-01   4.5781296e-01   5.1851290e-01   5.3033586e-01   5.2765537e-01   5.2288811e-01   5.2171591e-01   5.4256438e-01   6.6007475e-01   6.9429014e-01   6.6778319e-01   7.3113995e-01   5.9924068e-01   5.5684941e-01   7.2679486e-01   7.7660201e-01   7.6454708e-01   6.6981494e-01   6.7401262e-01   6.6506421e-01   0.0000000e+00   5.5085053e-01   5.6648922e-01   6.1509870e-01   5.8094896e-01   5.3176984e-01   5.2861206e-01   5.9531457e-01   5.9661348e-01   5.4946499e-01   5.5239822e-01   5.3951764e-01
   4.7042836e-01   4.9199063e-01   4.6157757e-01   5.2989506e-01   6.2979945e-01   5.6412100e-01   4.3121516e-01   5.1682898e-01   5.9185287e-01   5.1520153e-01   4.5858655e-01   5.5390971e-01   5.2080191e-01   4.5972856e-01   4.6526145e-01   4.9055449e-01   5.3824538e-01   5.4554827e-01   5.2481612e-01   5.4032591e-01   6.0109299e-01   5.2210726e-01   5.7781833e-01   6.4455613e-01   5.4200853e-01   5.0468991e-01   5.8152922e-01   6.0773830e-01   5.5382003e-01   5.5183517e-01   6.4064343e-01   5.7806031e-01   6.6656422e-01   6.6019702e-01   7.9039539e-01   7.8904550e-01   5.0974968e-01   5.7852889e-01   5.8290852e-01   5.6456023e-01   5.8847881e-01   5.7351059e-01   5.4712694e-01   5.8768992e-01   6.2798011e-01   5.6770840e-01   5.5244420e-01   4.9620575e-01   5.0291325e-01   5.6273374e-01   4.8043284e-01   4.9055521e-01   6.1709526e-01   5.0806555e-01   4.8402351e-01   4.4181745e-01   4.6511192e-01   5.1142672e-01   5.6387611e-01   4.2416264e-01   4.2509178e-01   4.3193688e-01   5.2121843e-01   5.3394148e-01   5.4460065e-01   5.3270916e-01   6.3112793e-01   7.6208614e-01   6.5282965e-01   7.1344676e-01   4.9712246e-01   4.8863684e-01   7.3477016e-01   8.0103747e-01   7.7934831e-01   5.8987426e-01   5.1902526e-01   5.3622554e-01   5.5085053e-01   0.0000000e+00   4.7134551e-01   4.5815204e-01   4.3464877e-01   4.7043071e-01   4.8012043e-01   4.8858601e-01   5.3966218e-01   4.7279258e-01   5.1006341e-01   4.6799616e-01
   4.5713550e-01   4.8071084e-01   4.3969398e-01   5.0172318e-01   5.9179788e-01   5.6568495e-01   4.3658204e-01   4.4827603e-01   5.6248435e-01   4.7764501e-01   5.1697370e-01   5.4159554e-01   4.9435369e-01   4.6655855e-01   4.9310324e-01   4.7450205e-01   5.5762991e-01   5.2112975e-01   5.0804137e-01   5.2911090e-01   6.3468736e-01   5.4248175e-01   5.1267591e-01   5.3385722e-01   5.8492977e-01   6.0023468e-01   5.5117727e-01   5.2249520e-01   5.0891733e-01   5.4038290e-01   5.9089721e-01   5.4150270e-01   6.3250937e-01   6.2266213e-01   6.1915472e-01   7.7245535e-01   5.4826176e-01   5.5075594e-01   5.3610274e-01   4.9132400e-01   6.6750241e-01   5.4470035e-01   5.7987813e-01   5.8023130e-01   5.7455603e-01   6.1109560e-01   5.4084420e-01   5.1378151e-01   4.8283654e-01   4.9095023e-01   4.5088362e-01   4.8850873e-01   5.6937632e-01   4.9128680e-01   4.8238641e-01   4.8357752e-01   4.7537556e-01   4.6074421e-01   5.0282655e-01   4.5060080e-01   4.6778710e-01   4.6843847e-01   5.0073797e-01   4.8019532e-01   4.5657612e-01   5.2382135e-01   6.2201078e-01   6.5756230e-01   5.7840888e-01   7.0016271e-01   5.3562777e-01   5.4699172e-01   6.7711637e-01   6.5771199e-01   7.0366977e-01   7.2196317e-01   5.8804030e-01   6.1371706e-01   5.6648922e-01   4.7134551e-01   0.0000000e+00   4.6327279e-01   4.4735816e-01   4.9306336e-01   4.5954333e-01   4.7029346e-01   4.6831429e-01   4.4559677e-01   4.5280481e-01   4.3483765e-01
   4.7818065e-01   5.0348181e-01   4.7119769e-01   5.1375183e-01   5.6235603e-01   5.7311570e-01   4.2955967e-01   4.5726686e-01   6.1385297e-01   5.2179268e-01   5.1859054e-01   5.7727715e-01   5.0594956e-01   5.3329501e-01   5.2034592e-01   4.9828939e-01   5.8651865e-01   5.2282104e-01   5.6044220e-01   5.8221269e-01   5.8892321e-01   6.1093443e-01   5.2774026e-01   5.6483913e-01   6.4184256e-01   6.4778390e-01   5.9009788e-01   5.5877310e-01   5.4296066e-01   6.1787988e-01   6.5204092e-01   5.9183479e-01   6.7939727e-01   6.0411615e-01   6.7146684e-01   7.7818762e-01   6.4445205e-01   5.7247498e-01   5.9638946e-01   5.2946692e-01   6.7273454e-01   5.2453899e-01   6.1365148e-01   5.9939889e-01   6.0440608e-01   6.2159213e-01   5.4526740e-01   5.1762765e-01   5.2394248e-01   5.4224278e-01   4.7537240e-01   5.2518333e-01   5.8777465e-01   5.1162254e-01   5.0773657e-01   4.8459190e-01   4.8498080e-01   4.6534873e-01   5.2970820e-01   4.5831968e-01   4.8488485e-01   4.9435093e-01   4.7681410e-01   5.0382427e-01   4.6310283e-01   5.2798911e-01   6.3974226e-01   6.7939521e-01   5.8938167e-01   6.7736215e-01   5.5628955e-01   5.8724659e-01   7.1597621e-01   7.0853251e-01   7.8400803e-01   7.1702629e-01   5.9968399e-01   5.9630358e-01   6.1509870e-01   4.5815204e-01   4.6327279e-01   0.0000000e+00   4.9927214e-01   5.1392298e-01   4.6069529e-01   4.8011760e-01   4.7159675e-01   4.6641982e-01   4.9095805e-01   4.6520430e-01
   4.9740728e-01   4.7629760e-01   4.6619839e-01   4.9747219e-01   6.0575114e-01   5.4508256e-01   4.3988963e-01   4.7200818e-01   5.8144616e-01   5.0536153e-01   5.3286121e-01   6.0946731e-01   5.0355860e-01   5.3867914e-01   4.9714748e-01   5.1551640e-01   5.5246347e-01   5.2558863e-01   5.8206391e-01   5.6740887e-01   5.5211006e-01   5.4967975e-01   5.1769761e-01   5.7421298e-01   5.8341219e-01   6.0480578e-01   5.7698038e-01   5.4368527e-01   5.4907717e-01   5.6107890e-01   6.0116559e-01   5.4780083e-01   6.3644803e-01   6.1066900e-01   6.6999161e-01   7.6220919e-01   6.4074495e-01   6.1190150e-01   5.6479814e-01   5.1703234e-01   6.1544555e-01   5.8042821e-01   5.8323079e-01   6.3168041e-01   6.2428641e-01   6.2876049e-01   5.3038891e-01   4.8571456e-01   5.0934055e-01   5.0329247e-01   4.8475338e-01   5.1238633e-01   5.7582739e-01   4.8828318e-01   4.7489024e-01   4.4942826e-01   4.6592574e-01   4.8838709e-01   5.3390253e-01   4.9341433e-01   4.9490303e-01   5.1822320e-01   5.0337771e-01   5.0193703e-01   4.6651734e-01   4.9534203e-01   6.3638076e-01   6.4958211e-01   5.8057362e-01   6.8922679e-01   5.4443124e-01   5.8141034e-01   6.9955290e-01   7.3456242e-01   6.7502864e-01   7.0880884e-01   6.1088672e-01   5.7900828e-01   5.8094896e-01   4.3464877e-01   4.4735816e-01   4.9927214e-01   0.0000000e+00   4.7911427e-01   4.7624676e-01   4.6631253e-01   4.7573469e-01   5.0548572e-01   5.0596968e-01   4.8297508e-01
   4.9077505e-01   4.8965380e-01   4.4496300e-01   4.7014298e-01   5.9592266e-01   5.8075165e-01   4.4288377e-01   4.8359639e-01   6.2331967e-01   5.0458696e-01   5.5958190e-01   5.4962047e-01   4.8270637e-01   5.1327958e-01   5.3232952e-01   4.9992886e-01   5.4165157e-01   5.3102362e-01   5.6841663e-01   5.6136784e-01   5.3307071e-01   5.8234373e-01   5.3722726e-01   5.4970629e-01   5.6813664e-01   5.8830496e-01   5.6270365e-01   5.3386512e-01   5.3677866e-01   5.6788928e-01   6.0806494e-01   5.9140172e-01   6.4153446e-01   5.9651089e-01   7.2769380e-01   6.8695024e-01   5.8301312e-01   6.2887522e-01   5.5138799e-01   5.0795730e-01   6.9961616e-01   5.5373281e-01   6.0169778e-01   6.2591589e-01   6.2256844e-01   6.3319933e-01   5.2655998e-01   5.0578615e-01   5.0817601e-01   4.6424918e-01   4.8991448e-01   4.9650630e-01   5.9212687e-01   5.1805698e-01   5.0804422e-01   4.8030642e-01   4.6451578e-01   5.0657060e-01   5.3832759e-01   4.4248110e-01   4.5382626e-01   4.7822254e-01   4.9567041e-01   4.8282651e-01   4.7371477e-01   5.2066916e-01   6.5345479e-01   6.9826712e-01   5.8181032e-01   6.8697708e-01   5.1988637e-01   5.7050977e-01   7.2578569e-01   6.6204409e-01   6.6369276e-01   7.0557867e-01   6.1219888e-01   6.2724212e-01   5.3176984e-01   4.7043071e-01   4.9306336e-01   5.1392298e-01   4.7911427e-01   0.0000000e+00   5.0380128e-01   5.0697711e-01   5.1167439e-01   4.7228556e-01   4.9154284e-01   4.7133139e-01
   4.3501145e-01   4.3956599e-01   4.1351142e-01   4.5136338e-01   5.1678282e-01   5.4569639e-01   4.1893076e-01   4.2445223e-01   5.1422439e-01   4.5068199e-01   5.7843509e-01   5.0745662e-01   4.4576570e-01   4.7433476e-01   4.9090174e-01   4.8071388e-01   5.1199206e-01   4.9386224e-01   5.1662337e-01   5.5185031e-01   5.1425883e-01   5.4696534e-01   5.1213442e-01   5.3153953e-01   5.3800721e-01   5.7719456e-01   5.4941472e-01   5.0647731e-01   4.7659835e-01   5.3684359e-01   5.4156378e-01   5.2597724e-01   5.7696656e-01   6.2646898e-01   7.4269541e-01   6.6921037e-01   5.2866414e-01   5.8358017e-01   5.0712389e-01   5.0014792e-01   7.0934041e-01   4.8236250e-01   5.7213896e-01   5.4629264e-01   5.6569367e-01   5.6339293e-01   4.9961424e-01   4.8846830e-01   4.4282555e-01   4.8270142e-01   4.5046854e-01   4.5712017e-01   5.2493458e-01   4.5609072e-01   4.4241041e-01   4.2259381e-01   4.4313734e-01   4.6242391e-01   4.9676995e-01   4.1606743e-01   4.2958112e-01   4.5208874e-01   4.4353196e-01   4.6978481e-01   4.3019932e-01   4.4361416e-01   5.7981324e-01   6.3091510e-01   6.0549785e-01   6.2814825e-01   4.5970011e-01   5.1856015e-01   6.4668830e-01   6.6232652e-01   6.3394502e-01   6.3961516e-01   5.9753530e-01   5.7728977e-01   5.2861206e-01   4.8012043e-01   4.5954333e-01   4.6069529e-01   4.7624676e-01   5.0380128e-01   0.0000000e+00   4.2890341e-01   4.3419607e-01   4.1382138e-01   4.2849561e-01   4.0550735e-01
   4.5519651e-01   4.6961330e-01   4.4138273e-01   4.8217450e-01   5.6144724e-01   5.8767753e-01   4.0588128e-01   4.2664041e-01   5.0199805e-01   4.7652917e-01   5.6709818e-01   5.4922589e-01   4.7403637e-01   5.1166110e-01   4.6500597e-01   4.8222778e-01   4.7175305e-01   5.0257099e-01   5.1984103e-01   5.5184316e-01   6.0755924e-01   6.1413224e-01   5.0863621e-01   5.3672895e-01   5.4643989e-01   5.6877892e-01   5.3342349e-01   5.5339796e-01   5.0533244e-01   5.2210951e-01   5.6080933e-01   5.2188124e-01   5.5636446e-01   5.6978578e-01   6.7536481e-01   6.9656947e-01   5.1424371e-01   5.9273881e-01   5.1260041e-01   5.1035210e-01   5.9448268e-01   5.2941128e-01   5.6131938e-01   5.6203223e-01   5.5320268e-01   6.0016032e-01   4.9271716e-01   4.7967903e-01   4.6492076e-01   4.8644520e-01   4.4561080e-01   4.5231541e-01   5.3387132e-01   5.0318780e-01   4.4665100e-01   4.6589574e-01   4.3365035e-01   4.7067468e-01   4.7358080e-01   4.1256099e-01   4.2473822e-01   4.5339316e-01   4.6629846e-01   4.8176225e-01   4.4773709e-01   4.6072395e-01   6.2541955e-01   6.4038507e-01   5.8115694e-01   6.0167784e-01   4.7061517e-01   5.3123608e-01   6.8613061e-01   6.7485428e-01   6.6765478e-01   7.1476342e-01   6.1494814e-01   5.8626756e-01   5.9531457e-01   4.8858601e-01   4.7029346e-01   4.8011760e-01   4.6631253e-01   5.0697711e-01   4.2890341e-01   0.0000000e+00   4.5991939e-01   3.9676202e-01   4.1895317e-01   4.2770903e-01
   4.3129106e-01   4.9650793e-01   4.3059315e-01   4.7155390e-01   5.5935048e-01   5.2380990e-01   4.1373447e-01   4.3825216e-01   5.1162162e-01   4.7423291e-01   5.1367217e-01   5.5719235e-01   4.4877866e-01   4.5131412e-01   4.6167849e-01   4.6698960e-01   5.2032643e-01   5.0357293e-01   4.8906954e-01   5.4040606e-01   6.4805810e-01   5.6304408e-01   4.7072207e-01   5.3001309e-01   6.1150858e-01   6.1624929e-01   4.9768837e-01   5.4265232e-01   5.1631779e-01   5.9115450e-01   6.1200265e-01   5.3713849e-01   5.8402187e-01   6.0732959e-01   6.8268071e-01   8.2015429e-01   5.4980745e-01   5.8188923e-01   5.4318534e-01   5.2733703e-01   5.4278086e-01   6.3932996e-01   6.1693834e-01   5.8661011e-01   5.8865176e-01   6.4156071e-01   6.0288167e-01   5.6634620e-01   4.8494083e-01   5.1801626e-01   4.7218081e-01   4.5128403e-01   6.0768941e-01   5.6053990e-01   4.8338251e-01   5.1067805e-01   4.7749664e-01   5.3139630e-01   5.0772654e-01   5.0267249e-01   4.4737768e-01   4.4708629e-01   4.7931321e-01   4.7523699e-01   4.6745480e-01   4.4650635e-01   6.5599393e-01   6.4335966e-01   6.3016412e-01   6.2950160e-01   4.9720997e-01   5.5026404e-01   6.9495404e-01   6.8505615e-01   6.9499243e-01   6.5215392e-01   6.1932894e-01   6.0523929e-01   5.9661348e-01   5.3966218e-01   4.6831429e-01   4.7159675e-01   4.7573469e-01   5.1167439e-01   4.3419607e-01   4.5991939e-01   0.0000000e+00   4.0705703e-01   4.7087291e-01   4.2107281e-01
   4.2634193e-01   4.4537789e-01   3.9683335e-01   4.2588124e-01   5.2609882e-01   5.6397205e-01   4.1132112e-01   4.0468156e-01   4.8849276e-01   4.8566884e-01   5.0175814e-01   5.1264341e-01   4.6204125e-01   4.5436076e-01   4.4046398e-01   4.5795284e-01   5.2174211e-01   5.1136592e-01   5.6755208e-01   5.2503182e-01   5.7477703e-01   5.4728989e-01   4.8872121e-01   5.0874070e-01   5.9212211e-01   5.7732522e-01   5.6417522e-01   5.1177449e-01   5.2466966e-01   5.6247293e-01   6.1004645e-01   5.6293093e-01   6.1083333e-01   6.0144243e-01   6.2841467e-01   6.3702540e-01   5.1303236e-01   5.7523046e-01   5.3214461e-01   5.0494544e-01   6.0994456e-01   6.5937752e-01   5.7251674e-01   5.6623457e-01   6.4365732e-01   5.9052048e-01   5.1384661e-01   4.6450094e-01   4.7395087e-01   4.8667655e-01   4.1200368e-01   4.5788548e-01   5.3128576e-01   5.0557094e-01   4.1548179e-01   4.3740698e-01   4.2652633e-01   4.5593937e-01   4.6856336e-01   4.1931110e-01   4.1758898e-01   4.6089523e-01   4.5609775e-01   4.4013764e-01   4.4582053e-01   4.6282866e-01   6.5290525e-01   6.4238165e-01   4.6898449e-01   6.3561732e-01   4.9747609e-01   5.2051232e-01   6.3508831e-01   6.4116345e-01   6.6967151e-01   6.4645047e-01   6.0404150e-01   5.5517489e-01   5.4946499e-01   4.7279258e-01   4.4559677e-01   4.6641982e-01   5.0548572e-01   4.7228556e-01   4.1382138e-01   3.9676202e-01   4.0705703e-01   0.0000000e+00   4.2245592e-01   4.5257753e-01
   4.4877270e-01   4.8316984e-01   4.2358567e-01   4.6343050e-01   5.4214878e-01   5.4122972e-01   4.2929512e-01   4.2699759e-01   4.9790969e-01   4.9703263e-01   4.8677052e-01   5.6492404e-01   4.8871105e-01   4.8783121e-01   4.6834356e-01   4.8363387e-01   4.8986519e-01   5.1309953e-01   5.4798048e-01   5.3554390e-01   6.1489789e-01   5.9700172e-01   5.2020388e-01   5.1908603e-01   5.7108852e-01   5.4872575e-01   5.7001798e-01   5.4558602e-01   4.9251612e-01   5.3983608e-01   5.5572667e-01   5.3382676e-01   5.9437196e-01   5.7797105e-01   6.3188785e-01   6.1537367e-01   5.1602988e-01   5.5709337e-01   5.8107667e-01   5.0404373e-01   6.3750007e-01   5.9371467e-01   5.8913931e-01   5.2233044e-01   6.0371816e-01   5.7892645e-01   5.0789084e-01   4.8190541e-01   5.0809410e-01   4.6606705e-01   4.3901778e-01   4.1495491e-01   5.6118931e-01   4.5867289e-01   4.5815933e-01   4.6287687e-01   4.4602414e-01   4.5028127e-01   4.7017161e-01   4.1872702e-01   4.3552436e-01   4.4392816e-01   4.6208212e-01   4.8799535e-01   4.5653550e-01   4.5533945e-01   6.2230671e-01   6.3281191e-01   5.1924962e-01   6.5638298e-01   4.9470406e-01   5.0216098e-01   6.8950266e-01   6.3455897e-01   7.0002975e-01   6.0566662e-01   5.4423279e-01   5.7781869e-01   5.5239822e-01   5.1006341e-01   4.5280481e-01   4.9095805e-01   5.0596968e-01   4.9154284e-01   4.2849561e-01   4.1895317e-01   4.7087291e-01   4.2245592e-01   0.0000000e+00   4.3797845e-01
   4.1435360e-01   4.3329490e-01   4.0998259e-01   4.4674398e-01   5.0255170e-01   5.3495915e-01   3.8368765e-01   3.9675952e-01   5.3513205e-01   4.6312344e-01   4.8192522e-01   5.1893347e-01   4.6195322e-01   4.3723760e-01   4.5543797e-01   4.8214393e-01   4.6920356e-01   4.9544000e-01   5.4001380e-01   5.1632467e-01   6.5455665e-01   5.6365860e-01   5.1962113e-01   5.0764680e-01   5.1721028e-01   5.4014288e-01   5.5262542e-01   4.8509772e-01   4.5669363e-01   4.9061443e-01   5.3527380e-01   4.9643394e-01   5.7296715e-01   5.0159576e-01   6.3992882e-01   6.9423897e-01   5.0787469e-01   5.1963270e-01   5.4114952e-01   4.6961131e-01   5.9772279e-01   4.9442284e-01   5.3972323e-01   5.1905572e-01   5.4200661e-01   5.4539500e-01   4.7712930e-01   4.4854569e-01   5.0494919e-01   4.6780280e-01   4.3366361e-01   4.2787388e-01   5.8816300e-01   4.5902108e-01   4.0693604e-01   4.2559502e-01   3.9788816e-01   4.2502626e-01   4.7314978e-01   3.6727770e-01   4.1633769e-01   4.1715250e-01   4.7136386e-01   4.6197469e-01   4.3797287e-01   4.4280116e-01   5.9827702e-01   5.9675975e-01   5.0025707e-01   5.9143486e-01   4.7192612e-01   5.1771129e-01   6.0709162e-01   6.7501906e-01   6.4214610e-01   6.6201971e-01   5.5690172e-01   5.6011544e-01   5.3951764e-01   4.6799616e-01   4.3483765e-01   4.6520430e-01   4.8297508e-01   4.7133139e-01   4.0550735e-01   4.2770903e-01   4.2107281e-01   4.5257753e-01   4.3797845e-01   0.0000000e+00
