# Supplementary material for: Autistic traits and individual brain differences: functional network efficiency reflects attentional and social impairments, structural nodal efficiencies index systemising and theory-of-mind skills
Source: Mol Autism. 2021 Jan 21;12:3. doi: 10.1186/s13229-020-00377-8 (PMC7818759; doi:10.1186/s13229-020-00377-8)
Supplement: Supplementary file 9 — Additional file 9. Brain-behaviour correlations. README file detailing data curation; AAL-90 region masks in NIfTI format; spreadseehts of Spearman correlations; code and data for the correlational analysis. [file 13229_2020_377_MOESM9_ESM.zip › Paul_Arora_et_al_data/Physiological/BBC/analysis/Diffusion_Analaysis/adj_matrixes/Connectivity_Probability_weighted/dti_modularity.txt]

   5.1690859e-03
  -2.6850267e-16
   4.4087082e-04
   1.8736908e-16
  -1.8889512e-16
  -1.0798654e-16
  -1.8084492e-16
  -1.0322960e-16
   6.2815920e-04
   1.0495077e-16
   4.5448019e-04
  -3.2402737e-16
   1.0612068e-03
  -2.6512809e-16
   1.8968117e-16
   6.4428714e-17
   8.4795452e-16
   7.7966307e-04
   4.7978657e-16
   4.9991422e-04
  -1.5406513e-16
   1.1524113e-04
  -1.0126448e-16
  -2.0640499e-17
   1.1436802e-03
  -8.1423583e-17
   4.2305569e-16
   3.0416171e-04
  -6.7465835e-16
  -1.8344701e-16
