# Supplementary material for: Autistic traits and individual brain differences: functional network efficiency reflects attentional and social impairments, structural nodal efficiencies index systemising and theory-of-mind skills
Source: Mol Autism. 2021 Jan 21;12:3. doi: 10.1186/s13229-020-00377-8 (PMC7818759; doi:10.1186/s13229-020-00377-8)
Supplement: Supplementary file 9 — Additional file 9. Brain-behaviour correlations. README file detailing data curation; AAL-90 region masks in NIfTI format; spreadseehts of Spearman correlations; code and data for the correlational analysis. [file 13229_2020_377_MOESM9_ESM.zip › Paul_Arora_et_al_data/Physiological/BBC/analysis/Diffusion_Analaysis/adj_matrixes/Connectivity_Probability_weighted/fixnormed_Connection_Matrix_sym_aHU0386.txt]

   0.0000000e+00   4.6604613e-01   4.4697605e-01   4.6850969e-01   5.5278868e-01   5.1835726e-01   4.1386505e-01   4.2782811e-01   5.6524159e-01   4.7325192e-01   5.3058502e-01   5.3418020e-01   4.2451212e-01   4.9172189e-01   4.8731311e-01   4.8805425e-01   4.4623148e-01   5.6851736e-01   4.9880362e-01   5.5183844e-01   6.4066128e-01   4.5653967e-01   4.8605345e-01   5.6920570e-01   5.2819574e-01   5.2538175e-01   5.1062455e-01   4.9096548e-01   5.0050175e-01   5.6380279e-01   4.8062050e-01   5.4820390e-01   5.9228401e-01   5.9440840e-01   6.4134556e-01   6.6621226e-01   5.6177750e-01   5.7292354e-01   5.3098945e-01   4.0922044e-01   7.0656213e-01   6.2701391e-01   5.4802135e-01   6.1008442e-01   6.0513334e-01   6.7615349e-01   5.5478302e-01   4.7774201e-01   5.2071193e-01   5.6116833e-01   4.5952540e-01   4.5197411e-01   6.3190578e-01   5.0075765e-01   4.5179069e-01   4.5258655e-01   4.3411063e-01   4.4578969e-01   4.5610687e-01   4.9822634e-01   4.5047640e-01   4.3032443e-01   4.4762035e-01   4.3329798e-01   4.6571435e-01   4.6928774e-01   5.8834695e-01   6.2610593e-01   5.6365041e-01   5.5091563e-01   4.9873039e-01   5.5346646e-01   5.2006534e-01   5.8681975e-01   6.1274871e-01   6.6000637e-01   5.9907063e-01   5.6478696e-01   5.0687057e-01   6.3146987e-01   4.6249175e-01   4.7477106e-01   5.0566210e-01   5.4065976e-01   4.1426084e-01   4.7446660e-01   4.3938544e-01   4.1660589e-01   4.2418559e-01   4.5991109e-01
   4.6604613e-01   0.0000000e+00   5.0732509e-01   5.2813908e-01   5.7542120e-01   5.1946164e-01   4.6573895e-01   4.5655225e-01   5.5215238e-01   5.0199280e-01   5.2555660e-01   5.1688693e-01   4.6139187e-01   5.2723706e-01   5.1031211e-01   5.0783453e-01   5.3706356e-01   5.6674000e-01   5.1912153e-01   5.6215384e-01   6.8935491e-01   5.3385602e-01   5.1722358e-01   5.4554592e-01   5.3968995e-01   5.6188508e-01   4.6330040e-01   4.8065441e-01   4.8376864e-01   5.6195107e-01   5.0225169e-01   5.7556258e-01   6.1262479e-01   6.5446103e-01   7.5525504e-01   7.5179804e-01   5.9700281e-01   5.6034706e-01   5.1420968e-01   4.6910556e-01   7.1933905e-01   6.8452563e-01   6.0504541e-01   6.6639192e-01   6.0645604e-01   6.8041713e-01   5.4061020e-01   4.7767851e-01   5.3787799e-01   5.4462713e-01   5.0286838e-01   5.0921646e-01   7.0183588e-01   5.7516503e-01   4.9027399e-01   4.6573769e-01   4.6355869e-01   4.9069822e-01   5.2048214e-01   5.1932628e-01   4.9926980e-01   4.5656023e-01   4.9111913e-01   4.4923554e-01   5.2782848e-01   5.1559627e-01   6.4167441e-01   6.5911234e-01   6.0270019e-01   5.8026560e-01   5.0667184e-01   6.2327048e-01   5.6000575e-01   6.2423422e-01   6.9733837e-01   7.4958509e-01   6.6291658e-01   6.0490299e-01   5.7696842e-01   6.5665735e-01   5.2721179e-01   5.4370860e-01   5.5273111e-01   5.3841768e-01   4.5836678e-01   5.0218446e-01   4.5418892e-01   4.8385966e-01   4.3967308e-01   5.0363634e-01
   4.4697605e-01   5.0732509e-01   0.0000000e+00   5.4173189e-01   5.5531542e-01   4.9879219e-01   3.9105934e-01   4.5123261e-01   5.2004976e-01   5.0232471e-01   5.4044049e-01   5.3161600e-01   4.4905945e-01   5.0371404e-01   4.8731425e-01   5.2566892e-01   5.0526693e-01   5.5894712e-01   5.1107615e-01   5.2012111e-01   6.1238271e-01   4.6966094e-01   4.8129399e-01   4.8814092e-01   4.8691867e-01   5.5910855e-01   4.6640751e-01   4.7435603e-01   4.7730029e-01   5.3835981e-01   4.7029227e-01   5.5688401e-01   5.8635384e-01   6.0633365e-01   7.1127093e-01   7.3651040e-01   5.6665397e-01   5.6093001e-01   4.8743307e-01   4.6887362e-01   6.9613591e-01   6.0744902e-01   6.1834526e-01   6.3928412e-01   5.6116061e-01   6.8227963e-01   5.7137059e-01   4.9496070e-01   5.5516166e-01   5.2163642e-01   4.7152772e-01   4.9784022e-01   7.1095002e-01   5.5223067e-01   4.5838751e-01   4.5217926e-01   4.3360291e-01   4.5747989e-01   5.1180232e-01   4.7843848e-01   4.4858559e-01   4.3386364e-01   4.8638614e-01   3.9944994e-01   4.8834644e-01   4.5208416e-01   5.8284401e-01   6.5942007e-01   5.6478711e-01   5.0353178e-01   5.2512289e-01   6.0625006e-01   5.4026877e-01   5.5112125e-01   5.7309605e-01   7.3120539e-01   6.3457283e-01   5.9669158e-01   5.2162672e-01   5.8567751e-01   4.7459769e-01   4.7941295e-01   5.0492807e-01   5.3650967e-01   4.4517279e-01   4.6749807e-01   3.8678773e-01   4.4934730e-01   4.3343411e-01   4.6133551e-01
   4.6850969e-01   5.2813908e-01   5.4173189e-01   0.0000000e+00   5.9994380e-01   5.3292150e-01   4.4561178e-01   4.7297246e-01   5.8297341e-01   5.4492387e-01   6.0759914e-01   6.0861749e-01   4.9844702e-01   5.8516120e-01   5.6862992e-01   6.1518687e-01   5.9163013e-01   5.9462252e-01   5.3748064e-01   5.6255287e-01   7.7647214e-01   6.1774239e-01   5.6881076e-01   6.1724672e-01   5.6697154e-01   5.8850761e-01   5.7886164e-01   5.7449818e-01   5.6365365e-01   6.3145579e-01   5.5184319e-01   6.1765484e-01   6.3289956e-01   6.7408041e-01   7.6123204e-01   9.0619085e-01   6.0803887e-01   6.2477373e-01   5.2563365e-01   4.9145643e-01   6.8748669e-01   6.2407781e-01   6.4782614e-01   6.7340295e-01   6.0409096e-01   7.1841201e-01   6.2315437e-01   5.3095002e-01   6.0076003e-01   6.4523940e-01   5.5957790e-01   5.3373872e-01   7.2775709e-01   6.1094115e-01   5.4289269e-01   5.4622339e-01   5.0006192e-01   5.5016220e-01   6.0264795e-01   5.5826534e-01   5.1231248e-01   4.7537229e-01   5.3904812e-01   4.8367402e-01   5.3788918e-01   5.2494658e-01   6.6167881e-01   7.6038758e-01   6.8184769e-01   5.6485132e-01   5.9995754e-01   6.0095983e-01   5.8227176e-01   6.4789139e-01   6.5756658e-01   7.3745664e-01   6.7134026e-01   6.1540631e-01   5.2808318e-01   6.1763711e-01   5.2263091e-01   5.2605699e-01   5.9230331e-01   6.3557345e-01   4.7408817e-01   5.2446476e-01   4.5812685e-01   5.4212845e-01   5.0377933e-01   5.2465311e-01
   5.5278868e-01   5.7542120e-01   5.5531542e-01   5.9994380e-01   0.0000000e+00   5.8760548e-01   4.8819681e-01   5.0426326e-01   6.1838667e-01   5.9867192e-01   6.3958282e-01   6.2059148e-01   5.1508134e-01   6.3085801e-01   5.6370291e-01   5.8910810e-01   6.4349572e-01   6.7029355e-01   5.7745349e-01   6.1698771e-01   7.6159771e-01   6.0859496e-01   6.0516701e-01   6.3225333e-01   6.2940230e-01   6.5103655e-01   6.3111958e-01   6.2329179e-01   6.0502888e-01   7.1355254e-01   6.2139274e-01   6.5519481e-01   6.8134326e-01   6.7796900e-01   6.9442007e-01   7.6313141e-01   6.5738344e-01   6.7925043e-01   5.8463346e-01   5.7385973e-01   7.6278201e-01   6.6414436e-01   6.7016981e-01   6.6637727e-01   6.9164604e-01   7.7887703e-01   6.6214243e-01   6.1074786e-01   6.3809850e-01   6.2972724e-01   5.6130957e-01   5.6040190e-01   7.9368407e-01   6.0186469e-01   5.2038703e-01   5.7365344e-01   5.4016579e-01   5.3986194e-01   5.7796834e-01   5.0400281e-01   5.5425079e-01   5.4763885e-01   5.2235118e-01   4.8228549e-01   5.8259459e-01   5.7807414e-01   6.5930531e-01   7.6636684e-01   6.7307010e-01   6.7606085e-01   5.9967045e-01   7.1157793e-01   6.7813897e-01   7.2301767e-01   6.7527268e-01   8.2024061e-01   7.1038471e-01   6.8495946e-01   6.2365286e-01   6.1295761e-01   5.5322261e-01   6.5185113e-01   5.7743839e-01   6.5309146e-01   5.4790289e-01   6.2156709e-01   5.1752411e-01   5.7384560e-01   5.2454731e-01   5.4067476e-01
   5.1835726e-01   5.1946164e-01   4.9879219e-01   5.3292150e-01   5.8760548e-01   0.0000000e+00   5.0829990e-01   5.0778906e-01   6.9503471e-01   5.5969072e-01   5.9952910e-01   6.2216334e-01   5.1335046e-01   5.4425869e-01   5.3466205e-01   5.7961914e-01   6.1207115e-01   5.7244973e-01   5.5407404e-01   6.4058187e-01   6.7230358e-01   5.6023710e-01   5.4204869e-01   6.0961176e-01   6.5157867e-01   6.3237685e-01   5.9475266e-01   5.7294577e-01   6.1447438e-01   6.4809736e-01   6.4932676e-01   6.5255716e-01   7.0165810e-01   6.9517160e-01   7.9789124e-01   9.1625548e-01   6.5782356e-01   6.5536358e-01   5.4223359e-01   5.4195667e-01   7.9117743e-01   6.5698203e-01   6.7909764e-01   7.1618167e-01   6.3046973e-01   7.5178849e-01   6.0770595e-01   5.8675259e-01   6.6550200e-01   6.8692361e-01   5.2047086e-01   5.4739717e-01   7.5041022e-01   5.7713636e-01   5.1053422e-01   4.7323921e-01   5.2812084e-01   5.3405518e-01   5.8608829e-01   5.0738515e-01   4.4096300e-01   4.6096417e-01   4.9302594e-01   4.6518096e-01   5.5972200e-01   5.1345112e-01   5.5520618e-01   6.7937229e-01   6.0947625e-01   5.5553177e-01   5.3626908e-01   6.8712937e-01   5.6348627e-01   6.6708082e-01   7.3930396e-01   7.0171202e-01   6.8300348e-01   7.2078499e-01   5.6677958e-01   6.2500761e-01   5.5970349e-01   5.7072472e-01   5.6324465e-01   5.7650120e-01   5.5645768e-01   5.2902156e-01   5.3415234e-01   4.6973198e-01   5.0888092e-01   5.0411245e-01
   4.1386505e-01   4.6573895e-01   3.9105934e-01   4.4561178e-01   4.8819681e-01   5.0829990e-01   0.0000000e+00   3.7499219e-01   4.9577721e-01   4.4057381e-01   4.6662433e-01   4.8433465e-01   4.1106450e-01   4.4966196e-01   4.4729688e-01   4.4642763e-01   4.6131833e-01   4.8593504e-01   4.2495481e-01   5.0183088e-01   4.9943315e-01   4.7054673e-01   4.6023112e-01   4.8340577e-01   4.6434718e-01   4.9462862e-01   4.4110577e-01   4.6697016e-01   4.3361955e-01   5.2483287e-01   4.7085258e-01   5.1701555e-01   5.8350522e-01   5.6173584e-01   7.6991312e-01   6.1731661e-01   5.3519166e-01   5.3478701e-01   4.0479611e-01   4.1385529e-01   6.5047633e-01   5.1241293e-01   5.6955358e-01   5.7668446e-01   5.1688323e-01   6.4195659e-01   4.9761917e-01   4.5360746e-01   5.0251842e-01   4.8116948e-01   4.4123360e-01   4.6192215e-01   6.2976448e-01   4.8840886e-01   4.1878258e-01   4.0338626e-01   4.3325203e-01   4.4878821e-01   4.5692681e-01   4.3595805e-01   4.1248472e-01   3.8514916e-01   4.2302961e-01   4.0158249e-01   4.4500504e-01   4.4259909e-01   5.6811758e-01   6.2212378e-01   5.2905442e-01   5.3121803e-01   4.9685625e-01   5.7335851e-01   5.0546632e-01   5.8640717e-01   5.4106634e-01   6.1203923e-01   5.3884707e-01   6.0779309e-01   4.7700781e-01   5.5472520e-01   4.6308285e-01   4.5078777e-01   4.5988740e-01   4.8426151e-01   4.2104926e-01   4.2609828e-01   3.9136669e-01   3.8819559e-01   3.7802075e-01   4.1611791e-01
   4.2782811e-01   4.5655225e-01   4.5123261e-01   4.7297246e-01   5.0426326e-01   5.0778906e-01   3.7499219e-01   0.0000000e+00   4.3698548e-01   4.3266813e-01   5.0105715e-01   4.9379242e-01   4.0034554e-01   4.5716775e-01   4.6496988e-01   4.8095793e-01   4.5780733e-01   4.8562695e-01   4.2884148e-01   5.2097207e-01   5.0559652e-01   4.9315610e-01   4.2866731e-01   4.8943392e-01   4.6377945e-01   5.2056614e-01   4.5162355e-01   4.8509618e-01   4.1451457e-01   5.0215171e-01   4.2483948e-01   4.9970613e-01   5.4613960e-01   5.3436001e-01   6.3037082e-01   7.4691252e-01   5.3157896e-01   5.2350682e-01   4.2378365e-01   4.0748538e-01   6.9530798e-01   5.2109131e-01   5.4819427e-01   5.8432048e-01   5.2264999e-01   6.2443820e-01   4.8883459e-01   4.5990785e-01   5.1318023e-01   5.0064708e-01   4.4399520e-01   4.8296102e-01   6.3785882e-01   5.0616256e-01   4.3476749e-01   4.1364010e-01   4.4299814e-01   4.7425883e-01   4.6153581e-01   4.9120636e-01   4.1654506e-01   4.0541570e-01   4.3738240e-01   3.8898556e-01   4.4819021e-01   4.2973201e-01   5.6568219e-01   6.1289829e-01   5.3606727e-01   5.1603938e-01   4.7303252e-01   5.2805338e-01   4.9933233e-01   5.6835073e-01   5.3355236e-01   6.3106415e-01   5.3716093e-01   6.2418477e-01   5.0675152e-01   5.2595909e-01   4.5645774e-01   4.6407083e-01   4.8067836e-01   4.8564580e-01   4.3030519e-01   4.5081901e-01   4.4758780e-01   3.8724920e-01   3.9440698e-01   4.2761975e-01
   5.6524159e-01   5.5215238e-01   5.2004976e-01   5.8297341e-01   6.1838667e-01   6.9503471e-01   4.9577721e-01   4.3698548e-01   0.0000000e+00   5.3059745e-01   6.0124463e-01   5.4770511e-01   5.0743609e-01   6.0624390e-01   5.8491359e-01   5.5069060e-01   5.1362546e-01   6.2338717e-01   5.5853760e-01   5.9751736e-01   6.7815933e-01   6.7302859e-01   6.9085608e-01   6.2852155e-01   5.3983909e-01   6.0873892e-01   5.6265245e-01   6.1971156e-01   5.6988415e-01   6.4672969e-01   5.8080708e-01   6.1030040e-01   6.6922487e-01   6.3502311e-01   8.1838734e-01   8.9128435e-01   6.6671910e-01   6.7370270e-01   5.6212721e-01   5.2589172e-01   7.9228795e-01   6.7737064e-01   6.3892379e-01   7.2793488e-01   6.7847774e-01   7.0755632e-01   5.0102889e-01   4.9197035e-01   6.0527012e-01   5.8573753e-01   5.5484341e-01   5.9015914e-01   7.9357676e-01   6.6783048e-01   5.2419781e-01   5.1609747e-01   5.4770620e-01   5.1276105e-01   5.2885687e-01   4.5947218e-01   4.2597067e-01   5.0011389e-01   5.6490297e-01   4.7597403e-01   4.9699085e-01   5.0271891e-01   6.4329924e-01   6.2222714e-01   5.1753959e-01   5.3336491e-01   5.6120066e-01   6.4233955e-01   5.4094872e-01   6.4093209e-01   5.4691675e-01   7.5101618e-01   6.3817123e-01   6.4422809e-01   5.6759402e-01   5.7134962e-01   4.6109975e-01   5.5565789e-01   6.0846337e-01   6.1857085e-01   4.7618843e-01   5.2675997e-01   4.3728761e-01   4.3569515e-01   4.2947365e-01   4.4072050e-01
   4.7325192e-01   5.0199280e-01   5.0232471e-01   5.4492387e-01   5.9867192e-01   5.5969072e-01   4.4057381e-01   4.3266813e-01   5.3059745e-01   0.0000000e+00   4.9830004e-01   5.2623238e-01   4.5740824e-01   5.4073061e-01   5.4200027e-01   5.4825387e-01   5.5174176e-01   5.7132720e-01   5.2859451e-01   6.0236251e-01   6.1635549e-01   6.0427989e-01   5.2763146e-01   5.7288554e-01   5.7893428e-01   5.7230681e-01   5.3143974e-01   5.5252143e-01   5.4465375e-01   5.7178606e-01   5.2945121e-01   6.1306833e-01   6.5096683e-01   6.3395742e-01   6.9963123e-01   7.2826933e-01   6.1477831e-01   7.0262391e-01   5.6761741e-01   4.9918416e-01   6.1650783e-01   5.8329055e-01   6.0781812e-01   6.8341663e-01   6.3150120e-01   6.8569086e-01   5.3750268e-01   4.9817265e-01   5.6535047e-01   5.3966117e-01   4.6710373e-01   4.9328522e-01   6.6560953e-01   6.1830994e-01   5.0096162e-01   4.7735667e-01   4.6646034e-01   5.0430663e-01   4.9599500e-01   5.3233998e-01   4.7558846e-01   4.7660064e-01   4.9133462e-01   4.4211960e-01   5.1164591e-01   4.7969304e-01   6.4331353e-01   6.8807439e-01   6.3282256e-01   6.3466992e-01   5.4429280e-01   6.2094129e-01   5.6611785e-01   5.9153066e-01   5.9246600e-01   6.8188973e-01   6.1029569e-01   6.2411128e-01   4.9993494e-01   5.5047394e-01   4.7003810e-01   5.1050937e-01   5.2658150e-01   5.7574654e-01   4.8973720e-01   4.9512618e-01   4.8793658e-01   4.4562994e-01   4.4317115e-01   4.6369383e-01
   5.3058502e-01   5.2555660e-01   5.4044049e-01   6.0759914e-01   6.3958282e-01   5.9952910e-01   4.6662433e-01   5.0105715e-01   6.0124463e-01   4.9830004e-01   0.0000000e+00   5.3876896e-01   4.7050426e-01   5.4543080e-01   5.2211443e-01   5.6419410e-01   5.5511887e-01   6.1151249e-01   4.9291235e-01   5.1691625e-01   6.8431233e-01   5.9885696e-01   5.4075610e-01   6.2133967e-01   5.4316083e-01   6.6645493e-01   5.7589862e-01   6.2872565e-01   5.4685248e-01   6.1850271e-01   5.6708242e-01   6.2114972e-01   6.4915515e-01   6.5308238e-01   7.2096525e-01   7.6353143e-01   6.3882248e-01   6.6129419e-01   5.7052203e-01   5.6752104e-01   7.5833510e-01   6.0999076e-01   6.1775321e-01   6.6380266e-01   6.3714419e-01   7.0004424e-01   5.7795543e-01   5.6817172e-01   6.0687545e-01   6.5532040e-01   5.1847182e-01   4.9762003e-01   7.1631005e-01   6.0016789e-01   4.8053415e-01   4.8510155e-01   5.1843270e-01   5.6650905e-01   5.1303656e-01   5.4815042e-01   5.5925300e-01   5.1148710e-01   5.3023025e-01   5.2321854e-01   5.4250459e-01   4.8234835e-01   6.5088245e-01   7.0178186e-01   6.5981855e-01   6.5619902e-01   5.3448402e-01   6.3377983e-01   5.7924715e-01   6.2853443e-01   6.1799368e-01   6.5741007e-01   6.7720884e-01   6.4810242e-01   5.1820056e-01   6.4452265e-01   5.3272283e-01   5.4693912e-01   5.8112708e-01   6.2413055e-01   5.0949555e-01   5.1838998e-01   5.3378681e-01   4.8476200e-01   4.8195567e-01   5.2824943e-01
   5.3418020e-01   5.1688693e-01   5.3161600e-01   6.0861749e-01   6.2059148e-01   6.2216334e-01   4.8433465e-01   4.9379242e-01   5.4770511e-01   5.2623238e-01   5.3876896e-01   0.0000000e+00   5.3833211e-01   5.1942272e-01   5.3983538e-01   6.0655224e-01   6.0319321e-01   6.9304827e-01   5.7580210e-01   6.3059621e-01   7.2379007e-01   6.8944897e-01   5.3381614e-01   5.7908785e-01   5.6878107e-01   6.0210452e-01   5.3528152e-01   6.0539963e-01   5.5803351e-01   6.5015723e-01   5.9722805e-01   6.4966740e-01   6.8589786e-01   6.8858944e-01   8.0931637e-01   8.9563218e-01   6.9301584e-01   6.9940532e-01   5.8164180e-01   5.4779660e-01   7.9133443e-01   6.7483805e-01   6.9017879e-01   7.1343250e-01   6.8998864e-01   7.7296096e-01   6.3978868e-01   5.8259083e-01   6.1790291e-01   6.6870805e-01   5.8943263e-01   5.7171205e-01   7.3740186e-01   6.6517389e-01   5.3161230e-01   5.6895689e-01   5.1773926e-01   5.5635793e-01   5.6740549e-01   5.4927601e-01   5.4001122e-01   5.1434926e-01   5.5737581e-01   5.0769581e-01   5.4085956e-01   5.3792020e-01   6.9148215e-01   7.3152007e-01   6.5384797e-01   6.4195463e-01   5.7714403e-01   6.6392684e-01   6.2141248e-01   6.9941761e-01   6.6978662e-01   7.5660187e-01   6.8726172e-01   6.5922796e-01   6.6693343e-01   6.3234771e-01   5.5200160e-01   5.9832156e-01   5.9345425e-01   6.4623648e-01   5.3278046e-01   5.8849925e-01   5.7697812e-01   5.0894393e-01   4.8917955e-01   5.3376335e-01
   4.2451212e-01   4.6139187e-01   4.4905945e-01   4.9844702e-01   5.1508134e-01   5.1335046e-01   4.1106450e-01   4.0034554e-01   5.0743609e-01   4.5740824e-01   4.7050426e-01   5.3833211e-01   0.0000000e+00   4.6062211e-01   4.5612580e-01   5.1444443e-01   5.0897542e-01   5.5154479e-01   4.3284567e-01   4.9555615e-01   5.6091061e-01   5.4449784e-01   4.2072547e-01   5.0229371e-01   4.6063687e-01   4.7993563e-01   4.8505494e-01   5.1824640e-01   4.7221857e-01   5.2170552e-01   4.8388759e-01   5.1847040e-01   5.2435928e-01   5.4236737e-01   8.0062693e-01   8.2657228e-01   5.6965943e-01   5.7142446e-01   4.5958570e-01   4.6192215e-01   6.9049891e-01   5.5958949e-01   5.5224562e-01   6.0785797e-01   5.9129281e-01   6.6830909e-01   5.0857997e-01   4.3578180e-01   5.1281944e-01   4.9958166e-01   4.6700918e-01   4.5924276e-01   6.6005167e-01   5.1941097e-01   4.2323177e-01   4.3307816e-01   4.3135380e-01   4.5050095e-01   5.1143954e-01   4.7230788e-01   4.3927285e-01   3.9506470e-01   4.2845754e-01   3.7569808e-01   4.2584281e-01   4.5054658e-01   5.5268647e-01   6.0280614e-01   5.1126113e-01   5.1308244e-01   4.9925395e-01   6.1387676e-01   5.1408100e-01   5.9810751e-01   4.9006086e-01   6.6083526e-01   5.6201154e-01   5.5351777e-01   5.5303204e-01   5.2001975e-01   4.3085108e-01   4.6562963e-01   5.0541614e-01   5.3668835e-01   4.2529657e-01   4.5904091e-01   3.7823871e-01   3.8631981e-01   4.1077978e-01   4.3448546e-01
   4.9172189e-01   5.2723706e-01   5.0371404e-01   5.8516120e-01   6.3085801e-01   5.4425869e-01   4.4966196e-01   4.5716775e-01   6.0624390e-01   5.4073061e-01   5.4543080e-01   5.1942272e-01   4.6062211e-01   0.0000000e+00   5.3417986e-01   5.3354999e-01   5.6575018e-01   6.2146554e-01   5.2100674e-01   5.6221861e-01   6.5008208e-01   5.7925999e-01   5.0626863e-01   5.7623057e-01   5.3577286e-01   5.4599659e-01   5.4712812e-01   5.3494290e-01   5.0503992e-01   5.6757164e-01   5.2222644e-01   5.6078245e-01   5.7815003e-01   5.9197264e-01   8.0576899e-01   8.7436709e-01   5.9388985e-01   5.7014642e-01   5.1133937e-01   4.9712949e-01   6.0427785e-01   5.3423444e-01   5.9999587e-01   6.4908000e-01   5.9517852e-01   7.3128912e-01   5.6117566e-01   4.9937239e-01   5.7450581e-01   5.5995913e-01   4.9569280e-01   4.8805826e-01   7.5838014e-01   5.7158861e-01   4.5880086e-01   4.6832267e-01   4.7886252e-01   5.2560245e-01   5.4485741e-01   5.1218398e-01   5.0539114e-01   4.3650492e-01   4.6932870e-01   4.5915250e-01   4.8358291e-01   4.5386973e-01   6.1233116e-01   6.5688200e-01   5.7361090e-01   5.8200185e-01   5.1573084e-01   6.5797842e-01   5.9162328e-01   6.0666173e-01   5.5177761e-01   7.2498034e-01   6.0800881e-01   6.0865197e-01   5.4835984e-01   5.3725068e-01   4.9869399e-01   5.3494421e-01   5.3979400e-01   5.9758356e-01   4.6744054e-01   5.0414582e-01   4.6901092e-01   5.0061182e-01   4.4462592e-01   4.5276108e-01
   4.8731311e-01   5.1031211e-01   4.8731425e-01   5.6862992e-01   5.6370291e-01   5.3466205e-01   4.4729688e-01   4.6496988e-01   5.8491359e-01   5.4200027e-01   5.2211443e-01   5.3983538e-01   4.5612580e-01   5.3417986e-01   0.0000000e+00   5.3287056e-01   5.5754857e-01   5.5667325e-01   4.7981801e-01   5.5857097e-01   6.1273582e-01   5.2718374e-01   4.8810045e-01   5.7129704e-01   5.6157476e-01   5.5432320e-01   5.2726212e-01   5.5330336e-01   4.7280938e-01   5.2057147e-01   5.2841877e-01   5.7588250e-01   5.8370074e-01   6.0537160e-01   7.7551447e-01   7.4400092e-01   5.9408909e-01   6.3451568e-01   5.2330159e-01   4.9360286e-01   6.6220312e-01   5.6189747e-01   6.0883252e-01   6.4705622e-01   5.6775433e-01   6.8733692e-01   5.7237044e-01   5.3132472e-01   5.6701001e-01   5.6184883e-01   5.1479179e-01   5.0184049e-01   7.0607553e-01   5.5017651e-01   4.5774401e-01   4.7733119e-01   4.6144518e-01   4.8471066e-01   5.3964578e-01   5.0695513e-01   5.0189860e-01   4.6889251e-01   5.0308601e-01   4.4253683e-01   4.8536118e-01   4.9906876e-01   6.2482442e-01   6.7867721e-01   5.5801698e-01   5.6354657e-01   5.0540104e-01   5.6919006e-01   5.8472028e-01   6.1607392e-01   5.4924617e-01   7.0091079e-01   6.1726874e-01   6.7130153e-01   5.0663623e-01   6.4479605e-01   4.8812362e-01   4.9520303e-01   5.0500939e-01   5.6246874e-01   4.7240521e-01   4.7315380e-01   4.7294045e-01   4.7292323e-01   4.4335530e-01   4.9158015e-01
   4.8805425e-01   5.0783453e-01   5.2566892e-01   6.1518687e-01   5.8910810e-01   5.7961914e-01   4.4642763e-01   4.8095793e-01   5.5069060e-01   5.4825387e-01   5.6419410e-01   6.0655224e-01   5.1444443e-01   5.3354999e-01   5.3287056e-01   0.0000000e+00   5.5043646e-01   5.3595548e-01   5.2205423e-01   5.9651582e-01   6.1092256e-01   5.0120677e-01   4.9171130e-01   5.8285882e-01   5.1075537e-01   5.8352479e-01   5.5176276e-01   6.0357623e-01   5.4605127e-01   5.7056292e-01   5.6738087e-01   6.1124823e-01   6.1628221e-01   5.8505962e-01   7.5230267e-01   7.5987018e-01   6.0714135e-01   5.8595430e-01   5.2349447e-01   4.8992869e-01   6.9553759e-01   6.2299731e-01   6.2553594e-01   7.1612017e-01   6.1739329e-01   6.6823445e-01   5.8281156e-01   5.2220944e-01   5.6905183e-01   5.7361759e-01   5.3526851e-01   5.5615578e-01   6.5442062e-01   5.2403805e-01   4.6087263e-01   4.6057143e-01   4.8782007e-01   5.0724532e-01   5.6050615e-01   5.2647748e-01   5.0406991e-01   4.4478658e-01   4.9438553e-01   4.8772771e-01   5.2063690e-01   5.0402608e-01   6.2321101e-01   7.0215047e-01   5.6213873e-01   6.5411577e-01   4.7600323e-01   6.3932704e-01   6.1498390e-01   6.4244911e-01   5.3816247e-01   7.0834187e-01   6.6794379e-01   7.2487343e-01   5.5686723e-01   6.2199323e-01   5.1108464e-01   5.4047191e-01   5.4349780e-01   5.7025542e-01   4.8808295e-01   5.0069013e-01   4.9590500e-01   5.3430019e-01   4.7484547e-01   4.8053900e-01
   4.4623148e-01   5.3706356e-01   5.0526693e-01   5.9163013e-01   6.4349572e-01   6.1207115e-01   4.6131833e-01   4.5780733e-01   5.1362546e-01   5.5174176e-01   5.5511887e-01   6.0319321e-01   5.0897542e-01   5.6575018e-01   5.5754857e-01   5.5043646e-01   0.0000000e+00   5.8822040e-01   5.5750681e-01   6.3988770e-01   6.6196351e-01   5.6733859e-01   5.0953338e-01   6.4011946e-01   5.6129281e-01   5.8022557e-01   6.0240397e-01   5.3277512e-01   5.5821539e-01   6.2574352e-01   5.5604865e-01   6.4045040e-01   6.4480397e-01   6.5965244e-01   8.7122332e-01   7.3156844e-01   6.0834270e-01   6.8812494e-01   5.4877463e-01   5.8547716e-01   7.4206413e-01   6.4102703e-01   6.4825278e-01   7.2372707e-01   6.8255995e-01   7.5147412e-01   6.0758779e-01   5.2853691e-01   5.5494652e-01   5.8011687e-01   5.6279613e-01   5.5096229e-01   6.5895852e-01   5.9155478e-01   4.5493023e-01   4.6671488e-01   5.1475561e-01   4.8654569e-01   5.8612141e-01   5.2046151e-01   4.4197807e-01   4.5797853e-01   4.7277910e-01   4.6229300e-01   5.0589163e-01   5.3690606e-01   5.8925630e-01   6.6988074e-01   5.7233922e-01   6.5387964e-01   5.4764009e-01   6.8237089e-01   5.0341643e-01   5.8662288e-01   5.4477997e-01   6.1395659e-01   5.4212450e-01   6.0922509e-01   5.3734562e-01   6.9224253e-01   5.3625195e-01   5.1899577e-01   5.0737158e-01   5.2803032e-01   4.3814234e-01   5.2623115e-01   5.2817455e-01   5.4089186e-01   5.1326776e-01   4.6756024e-01
   5.6851736e-01   5.6674000e-01   5.5894712e-01   5.9462252e-01   6.7029355e-01   5.7244973e-01   4.8593504e-01   4.8562695e-01   6.2338717e-01   5.7132720e-01   6.1151249e-01   6.9304827e-01   5.5154479e-01   6.2146554e-01   5.5667325e-01   5.3595548e-01   5.8822040e-01   0.0000000e+00   5.4817619e-01   6.1882329e-01   6.9382944e-01   5.8034631e-01   5.4878842e-01   6.5805569e-01   6.0441235e-01   6.3343736e-01   6.2775329e-01   5.4924454e-01   5.5290359e-01   6.4053315e-01   6.1619192e-01   6.4299644e-01   6.7690042e-01   6.9107195e-01   7.8409928e-01   7.0121252e-01   6.3110431e-01   6.6829057e-01   5.3876486e-01   5.7176224e-01   7.0232831e-01   6.1794733e-01   6.5286904e-01   6.8717240e-01   6.5184570e-01   7.7812973e-01   6.3013625e-01   5.6954235e-01   5.8197517e-01   5.5719052e-01   5.3782679e-01   5.6475102e-01   6.5083554e-01   5.9368573e-01   5.2070588e-01   5.3957559e-01   5.5139334e-01   5.6460093e-01   5.4894410e-01   5.5896383e-01   5.1154647e-01   4.6165816e-01   4.8300557e-01   4.7794936e-01   5.3273478e-01   5.4429620e-01   6.3801595e-01   7.2293008e-01   6.5260467e-01   6.7011635e-01   5.6195188e-01   6.5435084e-01   5.8972384e-01   6.6041991e-01   6.3489009e-01   7.2774150e-01   6.4893454e-01   6.6867024e-01   5.5368382e-01   6.6675043e-01   5.3259403e-01   5.6430468e-01   6.3717143e-01   6.0696569e-01   5.1788194e-01   5.6513772e-01   5.5278365e-01   5.5055176e-01   5.1475985e-01   5.3656971e-01
   4.9880362e-01   5.1912153e-01   5.1107615e-01   5.3748064e-01   5.7745349e-01   5.5407404e-01   4.2495481e-01   4.2884148e-01   5.5853760e-01   5.2859451e-01   4.9291235e-01   5.7580210e-01   4.3284567e-01   5.2100674e-01   4.7981801e-01   5.2205423e-01   5.5750681e-01   5.4817619e-01   0.0000000e+00   6.1736358e-01   6.3524642e-01   6.0430329e-01   5.3103886e-01   6.3269444e-01   6.1821514e-01   6.0988617e-01   6.0075028e-01   5.7973711e-01   5.5411856e-01   6.2905805e-01   5.4058066e-01   5.7830071e-01   6.5124862e-01   6.6047102e-01   8.1806225e-01   7.5432561e-01   5.5471481e-01   6.4608563e-01   5.0567843e-01   5.6630425e-01   6.8960313e-01   6.0765413e-01   6.6012848e-01   6.9626433e-01   6.2383425e-01   7.5208142e-01   5.8436515e-01   5.2492867e-01   5.3509566e-01   5.8520153e-01   5.3017315e-01   5.1838929e-01   6.2454343e-01   6.2616320e-01   5.0154295e-01   5.1298252e-01   4.9448030e-01   5.2276111e-01   5.3238187e-01   5.2549485e-01   4.8678113e-01   4.8369819e-01   5.1586554e-01   4.6203647e-01   5.0896422e-01   5.0010540e-01   6.2730229e-01   6.9969952e-01   6.1151096e-01   6.7042400e-01   5.6439822e-01   6.1888429e-01   5.9050992e-01   6.4899816e-01   5.3227713e-01   7.1119227e-01   6.3182636e-01   6.6244556e-01   5.4756595e-01   5.3424654e-01   5.2775059e-01   5.2267328e-01   5.5376970e-01   6.2302984e-01   5.0909751e-01   5.2448030e-01   5.1444065e-01   4.9067502e-01   4.5786469e-01   4.9048493e-01
   5.5183844e-01   5.6215384e-01   5.2012111e-01   5.6255287e-01   6.1698771e-01   6.4058187e-01   5.0183088e-01   5.2097207e-01   5.9751736e-01   6.0236251e-01   5.1691625e-01   6.3059621e-01   4.9555615e-01   5.6221861e-01   5.5857097e-01   5.9651582e-01   6.3988770e-01   6.1882329e-01   6.1736358e-01   0.0000000e+00   6.8243276e-01   5.7538850e-01   5.5456989e-01   6.3839627e-01   6.4810130e-01   6.6445440e-01   6.2334327e-01   5.8150538e-01   6.1076869e-01   6.6339320e-01   6.0929572e-01   6.2986197e-01   6.3700265e-01   7.0221671e-01   7.3498442e-01   8.7065747e-01   6.4286460e-01   6.8908937e-01   5.4237406e-01   5.9675732e-01   7.1170923e-01   7.1935543e-01   6.5072382e-01   7.4419558e-01   7.1463585e-01   8.0789432e-01   6.3176965e-01   5.6924225e-01   6.0904326e-01   6.1392722e-01   5.6996561e-01   5.7093310e-01   6.6634155e-01   6.2145495e-01   5.2413119e-01   5.4883045e-01   5.4195533e-01   5.7790676e-01   5.9359657e-01   5.8390252e-01   5.3066273e-01   5.0176454e-01   5.3050883e-01   4.9702233e-01   5.4314012e-01   5.2733480e-01   6.8429513e-01   7.2925853e-01   6.7499694e-01   6.7954261e-01   5.4361194e-01   6.8703379e-01   6.1964741e-01   6.8151651e-01   6.3479379e-01   7.5247049e-01   6.9249448e-01   7.0478937e-01   5.9800952e-01   6.6701349e-01   5.7541047e-01   5.8372912e-01   5.9343895e-01   6.2057571e-01   5.2568863e-01   5.4959562e-01   5.4722540e-01   5.7951858e-01   4.9635818e-01   5.6761450e-01
   6.4066128e-01   6.8935491e-01   6.1238271e-01   7.7647214e-01   7.6159771e-01   6.7230358e-01   4.9943315e-01   5.0559652e-01   6.7815933e-01   6.1635549e-01   6.8431233e-01   7.2379007e-01   5.6091061e-01   6.5008208e-01   6.1273582e-01   6.1092256e-01   6.6196351e-01   6.9382944e-01   6.3524642e-01   6.8243276e-01   0.0000000e+00   7.6758110e-01   6.1199176e-01   7.1019179e-01   7.0258156e-01   7.5812051e-01   5.6093163e-01   6.3384905e-01   7.0843590e-01   7.9580722e-01   6.2779510e-01   6.0353358e-01   6.3894444e-01   6.9117123e-01   8.5504203e-01   8.0984267e-01   6.7116908e-01   6.9373385e-01   6.8944583e-01   6.0170723e-01   8.2905540e-01   6.9827900e-01   6.7502351e-01   8.5375125e-01   8.0966646e-01   8.5349493e-01   7.2005989e-01   7.5447746e-01   7.7145589e-01   7.9325525e-01   6.6169307e-01   7.0332935e-01   7.8159283e-01   6.9746738e-01   5.9045314e-01   6.4363323e-01   5.9542494e-01   6.7403413e-01   6.8569324e-01   6.5251534e-01   6.4824715e-01   6.3561589e-01   6.8682273e-01   5.9548093e-01   5.8474619e-01   5.7560639e-01   6.5428470e-01   6.9534102e-01   6.4388828e-01   8.1198713e-01   6.9399829e-01   6.8143775e-01   5.7721402e-01   6.1779674e-01   6.0736533e-01   8.2372070e-01   6.9705840e-01   7.0327215e-01   5.5495542e-01   7.4426202e-01   6.1049273e-01   6.9592450e-01   5.8211125e-01   6.1202872e-01   5.3905220e-01   6.0348693e-01   5.0339217e-01   6.8279687e-01   6.1350015e-01   6.2112586e-01
   4.5653967e-01   5.3385602e-01   4.6966094e-01   6.1774239e-01   6.0859496e-01   5.6023710e-01   4.7054673e-01   4.9315610e-01   6.7302859e-01   6.0427989e-01   5.9885696e-01   6.8944897e-01   5.4449784e-01   5.7925999e-01   5.2718374e-01   5.0120677e-01   5.6733859e-01   5.8034631e-01   6.0430329e-01   5.7538850e-01   7.6758110e-01   0.0000000e+00   5.8754516e-01   6.8771261e-01   6.2097231e-01   6.5930356e-01   5.9703000e-01   5.9189510e-01   5.0914494e-01   5.9789343e-01   6.2876261e-01   6.1501962e-01   7.1368399e-01   7.2525235e-01   9.0010225e-01   8.3633565e-01   6.2276074e-01   7.3671802e-01   6.4192384e-01   5.5219750e-01   7.4313221e-01   5.8224005e-01   6.7915672e-01   7.7035832e-01   7.3085480e-01   7.0636970e-01   5.5951978e-01   5.7483685e-01   5.9163863e-01   5.7743950e-01   5.8874644e-01   5.2710076e-01   7.6334607e-01   6.8874396e-01   7.1389193e-01   5.2956541e-01   5.0068363e-01   6.0495776e-01   6.5181581e-01   6.4111301e-01   5.4212007e-01   5.3611454e-01   5.7260779e-01   5.1526064e-01   6.1827672e-01   5.3395623e-01   7.1126571e-01   8.2569186e-01   6.8809868e-01   6.5557056e-01   5.1313743e-01   7.2278946e-01   5.5545824e-01   6.6606027e-01   6.8933266e-01   7.2074634e-01   7.1729866e-01   7.2543779e-01   5.9108015e-01   7.4267192e-01   5.9538717e-01   6.3116783e-01   5.9027806e-01   6.5961242e-01   4.5208381e-01   5.2527242e-01   4.8662178e-01   4.7667405e-01   4.3797284e-01   5.3378739e-01
   4.8605345e-01   5.1722358e-01   4.8129399e-01   5.6881076e-01   6.0516701e-01   5.4204869e-01   4.6023112e-01   4.2866731e-01   6.9085608e-01   5.2763146e-01   5.4075610e-01   5.3381614e-01   4.2072547e-01   5.0626863e-01   4.8810045e-01   4.9171130e-01   5.0953338e-01   5.4878842e-01   5.3103886e-01   5.5456989e-01   6.1199176e-01   5.8754516e-01   0.0000000e+00   5.4964056e-01   5.3520472e-01   5.4004333e-01   5.0065649e-01   5.2805947e-01   5.1227080e-01   5.9269801e-01   5.3791879e-01   5.5106493e-01   5.7355081e-01   6.3815397e-01   8.8312833e-01   7.0453714e-01   5.8601793e-01   5.8753943e-01   5.3237416e-01   5.0022245e-01   7.0179497e-01   5.6801948e-01   5.8709269e-01   6.6299139e-01   6.3866285e-01   6.8600338e-01   5.2590088e-01   4.5777967e-01   5.9688480e-01   5.8775101e-01   4.8196503e-01   5.0383709e-01   6.2793262e-01   5.6851703e-01   4.9657081e-01   4.6811087e-01   4.5853452e-01   5.0614639e-01   5.1259294e-01   5.2538059e-01   4.6455999e-01   4.5309269e-01   4.8141435e-01   4.5393337e-01   5.0983544e-01   4.5701015e-01   5.9538584e-01   7.0945534e-01   5.8952515e-01   5.6922103e-01   5.2728384e-01   5.7609054e-01   5.3374546e-01   6.0960485e-01   5.4903832e-01   6.8393095e-01   6.3821703e-01   6.2745525e-01   5.3055959e-01   6.4819896e-01   5.2279646e-01   5.0940982e-01   4.9902311e-01   5.5732070e-01   4.7431395e-01   5.0315066e-01   4.7908010e-01   4.1798446e-01   4.4371515e-01   4.9920196e-01
   5.6920570e-01   5.4554592e-01   4.8814092e-01   6.1724672e-01   6.3225333e-01   6.0961176e-01   4.8340577e-01   4.8943392e-01   6.2852155e-01   5.7288554e-01   6.2133967e-01   5.7908785e-01   5.0229371e-01   5.7623057e-01   5.7129704e-01   5.8285882e-01   6.4011946e-01   6.5805569e-01   6.3269444e-01   6.3839627e-01   7.1019179e-01   6.8771261e-01   5.4964056e-01   0.0000000e+00   5.6901284e-01   6.1898476e-01   6.0104537e-01   5.6651180e-01   5.5472374e-01   6.5876610e-01   6.0218571e-01   6.1127281e-01   6.3535651e-01   6.5900825e-01   8.1592201e-01   6.7345613e-01   6.3628000e-01   6.8041042e-01   5.6723111e-01   5.5625781e-01   7.3437390e-01   6.2077796e-01   6.4120412e-01   6.7988821e-01   6.5184651e-01   7.9104503e-01   5.8501603e-01   5.5467953e-01   6.3082815e-01   6.4137730e-01   5.4812988e-01   5.5022114e-01   6.6215301e-01   6.5525544e-01   5.4661773e-01   5.4221491e-01   5.3885324e-01   5.5611321e-01   5.7864311e-01   5.5295087e-01   5.3635392e-01   5.2467837e-01   5.2520855e-01   5.2692613e-01   5.7148824e-01   5.1520656e-01   6.5699582e-01   7.3795134e-01   6.4095269e-01   6.4920075e-01   5.5171300e-01   6.7432542e-01   5.8971881e-01   6.9161228e-01   6.2388867e-01   7.6140213e-01   6.8696446e-01   6.9448913e-01   6.1805584e-01   6.6518952e-01   5.6029593e-01   5.9879043e-01   5.9635730e-01   5.8388915e-01   5.3319538e-01   5.6494784e-01   5.4243474e-01   5.0654235e-01   4.8839891e-01   5.1472592e-01
   5.2819574e-01   5.3968995e-01   4.8691867e-01   5.6697154e-01   6.2940230e-01   6.5157867e-01   4.6434718e-01   4.6377945e-01   5.3983909e-01   5.7893428e-01   5.4316083e-01   5.6878107e-01   4.6063687e-01   5.3577286e-01   5.6157476e-01   5.1075537e-01   5.6129281e-01   6.0441235e-01   6.1821514e-01   6.4810130e-01   7.0258156e-01   6.2097231e-01   5.3520472e-01   5.6901284e-01   0.0000000e+00   6.0598965e-01   6.2412040e-01   5.4174448e-01   5.4226089e-01   7.5711097e-01   5.7953496e-01   6.1271874e-01   6.5426376e-01   6.7013646e-01   8.6649206e-01   8.0445177e-01   6.2052300e-01   6.4994507e-01   5.5377069e-01   5.2817179e-01   6.2126604e-01   5.8519627e-01   6.3795218e-01   6.5580272e-01   6.3511740e-01   7.5441257e-01   5.5050637e-01   4.8191158e-01   5.6632288e-01   5.9465961e-01   5.2050845e-01   5.2939803e-01   5.9368790e-01   6.0262256e-01   4.9795839e-01   4.7465048e-01   5.0098898e-01   5.3467257e-01   5.8390553e-01   5.2037052e-01   4.9429600e-01   4.8560095e-01   5.3309407e-01   4.7261044e-01   5.1483653e-01   4.7873694e-01   6.6704042e-01   7.1811707e-01   6.9223789e-01   6.2473617e-01   5.8762340e-01   6.5793032e-01   6.1395304e-01   5.9034356e-01   6.7059228e-01   7.4109388e-01   6.4727707e-01   6.7039209e-01   5.9204762e-01   5.8244273e-01   5.2313174e-01   5.3389979e-01   5.5670526e-01   5.8698024e-01   5.3975550e-01   5.3887032e-01   5.1681765e-01   4.9762031e-01   4.7114949e-01   5.0405803e-01
   5.2538175e-01   5.6188508e-01   5.5910855e-01   5.8850761e-01   6.5103655e-01   6.3237685e-01   4.9462862e-01   5.2056614e-01   6.0873892e-01   5.7230681e-01   6.6645493e-01   6.0210452e-01   4.7993563e-01   5.4599659e-01   5.5432320e-01   5.8352479e-01   5.8022557e-01   6.3343736e-01   6.0988617e-01   6.6445440e-01   7.5812051e-01   6.5930356e-01   5.4004333e-01   6.1898476e-01   6.0598965e-01   0.0000000e+00   6.3019740e-01   5.4963861e-01   5.3145739e-01   6.4532751e-01   5.8046378e-01   6.3656440e-01   6.7926005e-01   6.9323440e-01   8.2919979e-01   9.1264410e-01   6.5484310e-01   7.3276302e-01   6.1644105e-01   6.0343153e-01   7.5022695e-01   7.5361619e-01   6.6795617e-01   6.9119759e-01   7.2056056e-01   7.6031578e-01   5.9991512e-01   5.3173854e-01   6.0656236e-01   6.7523430e-01   5.6026131e-01   5.5526704e-01   6.7537974e-01   6.4515567e-01   5.3294025e-01   5.5158855e-01   5.6480594e-01   5.7393131e-01   6.1086943e-01   5.8304466e-01   5.6195900e-01   5.3986498e-01   5.2895162e-01   5.1581762e-01   5.4208446e-01   5.9838713e-01   6.8477499e-01   8.0708964e-01   6.4062777e-01   6.6572816e-01   6.2533814e-01   6.9951618e-01   6.4413036e-01   6.7061622e-01   6.8067402e-01   6.7986297e-01   6.4739264e-01   7.4736270e-01   5.8402122e-01   6.0927310e-01   6.0986684e-01   5.7345125e-01   6.4056168e-01   5.9760065e-01   5.1570279e-01   5.7252704e-01   5.2940322e-01   5.0208150e-01   5.1287324e-01   4.7105582e-01
   5.1062455e-01   4.6330040e-01   4.6640751e-01   5.7886164e-01   6.3111958e-01   5.9475266e-01   4.4110577e-01   4.5162355e-01   5.6265245e-01   5.3143974e-01   5.7589862e-01   5.3528152e-01   4.8505494e-01   5.4712812e-01   5.2726212e-01   5.5176276e-01   6.0240397e-01   6.2775329e-01   6.0075028e-01   6.2334327e-01   5.6093163e-01   5.9703000e-01   5.0065649e-01   6.0104537e-01   6.2412040e-01   6.3019740e-01   0.0000000e+00   5.9172462e-01   5.2538876e-01   6.4600710e-01   6.1641296e-01   5.8646746e-01   6.2808777e-01   6.4709542e-01   8.0374045e-01   7.4312864e-01   5.9793395e-01   6.6246883e-01   5.2683193e-01   5.3237599e-01   5.9990940e-01   6.7475741e-01   6.4328750e-01   6.7649512e-01   6.2842557e-01   7.9202757e-01   5.6264263e-01   4.6834264e-01   5.7326408e-01   6.2517309e-01   5.1232961e-01   4.8912504e-01   5.8192139e-01   5.6542212e-01   4.5625618e-01   5.0735406e-01   4.8621633e-01   5.4042721e-01   5.6090377e-01   5.4139641e-01   5.1886350e-01   4.9766712e-01   5.1649579e-01   4.7412950e-01   4.9329299e-01   5.6125219e-01   7.3016963e-01   7.4334193e-01   6.4898160e-01   6.1382688e-01   6.5903347e-01   6.9598181e-01   6.5356094e-01   6.5148714e-01   6.5223170e-01   7.5885888e-01   6.2152914e-01   6.2178415e-01   5.3792498e-01   6.1336104e-01   5.0471317e-01   5.5031274e-01   5.8208940e-01   6.1414907e-01   4.8375413e-01   5.3312255e-01   5.3668398e-01   4.7958208e-01   4.7222335e-01   5.2421387e-01
   4.9096548e-01   4.8065441e-01   4.7435603e-01   5.7449818e-01   6.2329179e-01   5.7294577e-01   4.6697016e-01   4.8509618e-01   6.1971156e-01   5.5252143e-01   6.2872565e-01   6.0539963e-01   5.1824640e-01   5.3494290e-01   5.5330336e-01   6.0357623e-01   5.3277512e-01   5.4924454e-01   5.7973711e-01   5.8150538e-01   6.3384905e-01   5.9189510e-01   5.2805947e-01   5.6651180e-01   5.4174448e-01   5.4963861e-01   5.9172462e-01   0.0000000e+00   4.8714973e-01   7.1910485e-01   6.3054792e-01   5.7128678e-01   6.5659102e-01   6.8040107e-01   7.8865608e-01   8.1293966e-01   6.8071664e-01   6.6193095e-01   5.3760142e-01   5.3847209e-01   5.7727474e-01   6.1897064e-01   6.4368439e-01   6.8305238e-01   6.3243838e-01   6.9039740e-01   5.9124276e-01   5.1088347e-01   5.7445958e-01   5.8007366e-01   4.9840453e-01   5.3272683e-01   6.1707280e-01   5.5601472e-01   5.0450050e-01   5.1883538e-01   4.7758029e-01   5.2754297e-01   5.7317633e-01   5.0012239e-01   4.7368856e-01   5.0397899e-01   5.2574814e-01   4.5192290e-01   5.3174628e-01   5.0015573e-01   6.5799464e-01   7.0775366e-01   5.6621521e-01   5.1113180e-01   5.0892534e-01   6.2115367e-01   5.4744514e-01   5.8434343e-01   6.7894078e-01   6.5779263e-01   6.0700347e-01   5.8051524e-01   5.5032600e-01   6.0028523e-01   4.8858960e-01   4.8478929e-01   5.3097097e-01   5.3983455e-01   4.8642993e-01   5.0411435e-01   5.0503256e-01   4.5412000e-01   4.5885228e-01   5.1061416e-01
   5.0050175e-01   4.8376864e-01   4.7730029e-01   5.6365365e-01   6.0502888e-01   6.1447438e-01   4.3361955e-01   4.1451457e-01   5.6988415e-01   5.4465375e-01   5.4685248e-01   5.5803351e-01   4.7221857e-01   5.0503992e-01   4.7280938e-01   5.4605127e-01   5.5821539e-01   5.5290359e-01   5.5411856e-01   6.1076869e-01   7.0843590e-01   5.0914494e-01   5.1227080e-01   5.5472374e-01   5.4226089e-01   5.3145739e-01   5.2538876e-01   4.8714973e-01   0.0000000e+00   6.2403765e-01   5.4057452e-01   4.9470313e-01   5.5274887e-01   5.8430059e-01   6.2729064e-01   7.1391439e-01   5.6467585e-01   5.8483847e-01   4.8000066e-01   4.9265542e-01   5.7913186e-01   5.9990614e-01   6.3239546e-01   6.4230866e-01   6.3394730e-01   7.2793942e-01   5.7448522e-01   5.3743745e-01   5.9146727e-01   6.5070291e-01   5.3276267e-01   5.2896913e-01   6.2442891e-01   5.9358593e-01   5.1949401e-01   5.0791857e-01   5.0527192e-01   5.4846342e-01   5.7213124e-01   5.1214623e-01   5.0828749e-01   5.1096923e-01   4.9212820e-01   4.6761293e-01   5.2379297e-01   5.0906537e-01   6.5760165e-01   7.0450165e-01   6.2395548e-01   5.9940604e-01   5.7046526e-01   6.2513239e-01   5.9908609e-01   6.3968575e-01   6.1594787e-01   6.2860785e-01   6.2498462e-01   6.6133212e-01   5.6066695e-01   5.5820369e-01   5.2134217e-01   5.5418505e-01   5.8623010e-01   5.6839314e-01   4.7326014e-01   5.1685206e-01   5.0568855e-01   4.9919956e-01   4.0637809e-01   4.9374501e-01
   5.6380279e-01   5.6195107e-01   5.3835981e-01   6.3145579e-01   7.1355254e-01   6.4809736e-01   5.2483287e-01   5.0215171e-01   6.4672969e-01   5.7178606e-01   6.1850271e-01   6.5015723e-01   5.2170552e-01   5.6757164e-01   5.2057147e-01   5.7056292e-01   6.2574352e-01   6.4053315e-01   6.2905805e-01   6.6339320e-01   7.9580722e-01   5.9789343e-01   5.9269801e-01   6.5876610e-01   7.5711097e-01   6.4532751e-01   6.4600710e-01   7.1910485e-01   6.2403765e-01   0.0000000e+00   6.9797711e-01   6.9143543e-01   7.5535896e-01   7.1928952e-01   8.8582282e-01   9.6005527e-01   7.1539038e-01   7.8305158e-01   6.3272500e-01   6.2523192e-01   6.7012798e-01   6.9434606e-01   7.3572391e-01   7.2449149e-01   7.6699665e-01   8.3935753e-01   6.6822017e-01   5.6109654e-01   5.9950293e-01   6.5272674e-01   5.3946523e-01   5.4569985e-01   6.1488301e-01   5.8354569e-01   4.8551004e-01   4.8517900e-01   4.9231860e-01   5.0815731e-01   5.5986311e-01   5.2821953e-01   4.6089887e-01   5.2724212e-01   4.7923825e-01   5.0477528e-01   5.5809589e-01   5.4506737e-01   6.4128268e-01   7.4115921e-01   6.4899967e-01   6.7028429e-01   6.0021772e-01   6.1383246e-01   6.0551782e-01   6.4908809e-01   6.6860518e-01   6.8286975e-01   6.6799615e-01   6.8491894e-01   5.6962766e-01   5.8516988e-01   4.9582187e-01   5.6126019e-01   5.8255882e-01   5.7679169e-01   4.9672639e-01   5.2767092e-01   5.0434195e-01   5.5123376e-01   4.8044693e-01   5.1141528e-01
   4.8062050e-01   5.0225169e-01   4.7029227e-01   5.5184319e-01   6.2139274e-01   6.4932676e-01   4.7085258e-01   4.2483948e-01   5.8080708e-01   5.2945121e-01   5.6708242e-01   5.9722805e-01   4.8388759e-01   5.2222644e-01   5.2841877e-01   5.6738087e-01   5.5604865e-01   6.1619192e-01   5.4058066e-01   6.0929572e-01   6.2779510e-01   6.2876261e-01   5.3791879e-01   6.0218571e-01   5.7953496e-01   5.8046378e-01   6.1641296e-01   6.3054792e-01   5.4057452e-01   6.9797711e-01   0.0000000e+00   5.9434866e-01   6.9733817e-01   7.1191287e-01   7.6576799e-01   7.6015633e-01   6.4735804e-01   6.9736929e-01   5.7121528e-01   5.8364953e-01   6.6613364e-01   6.4197490e-01   6.3534704e-01   6.6461694e-01   6.6284914e-01   7.7489014e-01   5.9057562e-01   5.5621277e-01   5.7113244e-01   6.3654653e-01   5.6367265e-01   5.5471698e-01   6.3762096e-01   6.1685840e-01   4.8971902e-01   5.3162464e-01   5.1184975e-01   5.1762496e-01   5.4818285e-01   5.4130578e-01   4.8738532e-01   4.7613265e-01   5.6186220e-01   4.7479937e-01   5.1445633e-01   5.1454124e-01   6.5513627e-01   7.1501801e-01   6.0875747e-01   5.7611092e-01   6.3620955e-01   6.2926157e-01   6.3575462e-01   6.4790076e-01   6.4152139e-01   6.5181964e-01   6.4176873e-01   6.7810809e-01   4.9318623e-01   5.9736813e-01   5.2455073e-01   5.7044639e-01   5.7400709e-01   5.6261333e-01   5.0632053e-01   4.8897820e-01   4.7191777e-01   5.1127227e-01   4.5998777e-01   4.9287170e-01
   5.4820390e-01   5.7556258e-01   5.5688401e-01   6.1765484e-01   6.5519481e-01   6.5255716e-01   5.1701555e-01   4.9970613e-01   6.1030040e-01   6.1306833e-01   6.2114972e-01   6.4966740e-01   5.1847040e-01   5.6078245e-01   5.7588250e-01   6.1124823e-01   6.4045040e-01   6.4299644e-01   5.7830071e-01   6.2986197e-01   6.0353358e-01   6.1501962e-01   5.5106493e-01   6.1127281e-01   6.1271874e-01   6.3656440e-01   5.8646746e-01   5.7128678e-01   4.9470313e-01   6.9143543e-01   5.9434866e-01   0.0000000e+00   6.2956200e-01   6.3547103e-01   6.5879325e-01   6.4478196e-01   6.4821051e-01   6.3636182e-01   5.4189132e-01   5.1056781e-01   5.4396502e-01   6.2683543e-01   6.2078669e-01   6.5564688e-01   6.3186403e-01   7.3617928e-01   5.5628253e-01   4.9297064e-01   5.7104708e-01   5.8544849e-01   5.1824306e-01   5.1336285e-01   6.1893637e-01   5.7509398e-01   5.0257738e-01   5.0803922e-01   4.7563646e-01   5.1687593e-01   5.7722193e-01   5.4628563e-01   5.0681438e-01   4.6113453e-01   5.0362591e-01   5.0216272e-01   5.2194785e-01   5.4134631e-01   6.5234280e-01   7.6407012e-01   6.5465643e-01   5.9769350e-01   6.0720067e-01   6.5639470e-01   6.0732785e-01   6.3338282e-01   6.9123222e-01   6.4104167e-01   6.4497932e-01   6.6537992e-01   5.6957591e-01   6.7970139e-01   5.4169265e-01   5.9039590e-01   6.0721274e-01   6.1778099e-01   5.5002160e-01   5.6698866e-01   5.3959930e-01   5.3932749e-01   4.7879760e-01   5.6903648e-01
   5.9228401e-01   6.1262479e-01   5.8635384e-01   6.3289956e-01   6.8134326e-01   7.0165810e-01   5.8350522e-01   5.4613960e-01   6.6922487e-01   6.5096683e-01   6.4915515e-01   6.8589786e-01   5.2435928e-01   5.7815003e-01   5.8370074e-01   6.1628221e-01   6.4480397e-01   6.7690042e-01   6.5124862e-01   6.3700265e-01   6.3894444e-01   7.1368399e-01   5.7355081e-01   6.3535651e-01   6.5426376e-01   6.7926005e-01   6.2808777e-01   6.5659102e-01   5.5274887e-01   7.5535896e-01   6.9733817e-01   6.2956200e-01   0.0000000e+00   6.6499880e-01   7.8717045e-01   7.6987884e-01   7.1390335e-01   7.3151728e-01   6.2960254e-01   5.7302356e-01   6.2729789e-01   7.4335274e-01   7.0802206e-01   7.4862274e-01   7.2471359e-01   7.9362223e-01   6.5038450e-01   5.8367131e-01   6.6708156e-01   6.9033311e-01   5.7042803e-01   6.0540531e-01   6.4877889e-01   6.5061579e-01   5.5470858e-01   5.4320705e-01   5.6001015e-01   5.9785344e-01   6.3446849e-01   5.7790462e-01   5.7871739e-01   5.3222099e-01   5.4454134e-01   5.1570290e-01   5.5044330e-01   6.0308556e-01   6.9502276e-01   7.8668640e-01   7.1954427e-01   6.3935554e-01   5.8555576e-01   6.5662870e-01   6.4351866e-01   6.4748401e-01   7.4350264e-01   6.9673555e-01   7.2842296e-01   7.3087439e-01   5.7957121e-01   6.1001418e-01   5.7602178e-01   6.1082772e-01   6.4933575e-01   6.3450270e-01   5.7097277e-01   5.8927849e-01   5.9948633e-01   5.7862630e-01   5.4051870e-01   5.7873378e-01
   5.9440840e-01   6.5446103e-01   6.0633365e-01   6.7408041e-01   6.7796900e-01   6.9517160e-01   5.6173584e-01   5.3436001e-01   6.3502311e-01   6.3395742e-01   6.5308238e-01   6.8858944e-01   5.4236737e-01   5.9197264e-01   6.0537160e-01   5.8505962e-01   6.5965244e-01   6.9107195e-01   6.6047102e-01   7.0221671e-01   6.9117123e-01   7.2525235e-01   6.3815397e-01   6.5900825e-01   6.7013646e-01   6.9323440e-01   6.4709542e-01   6.8040107e-01   5.8430059e-01   7.1928952e-01   7.1191287e-01   6.3547103e-01   6.6499880e-01   0.0000000e+00   8.0447858e-01   7.4301183e-01   6.9173125e-01   7.0590271e-01   6.2401949e-01   5.9746904e-01   7.2166022e-01   7.2939274e-01   6.8743489e-01   7.3848408e-01   7.2124555e-01   7.8408240e-01   6.5010914e-01   5.8021634e-01   6.7112163e-01   7.0918045e-01   6.0943733e-01   6.0791202e-01   6.7673458e-01   6.6769461e-01   5.7853638e-01   5.5628037e-01   6.0201773e-01   6.1967854e-01   6.8368112e-01   6.2368934e-01   5.9197872e-01   5.3000644e-01   5.7472397e-01   5.2433297e-01   5.6719536e-01   5.7157774e-01   7.2986934e-01   7.7915780e-01   6.6490581e-01   7.0527409e-01   6.6144011e-01   6.6197194e-01   6.3574650e-01   7.0697656e-01   7.9617805e-01   7.0820723e-01   6.8817598e-01   7.4956535e-01   6.3830077e-01   5.9693285e-01   6.0962386e-01   6.2844196e-01   6.6138474e-01   6.4282783e-01   5.9385464e-01   6.0810013e-01   6.3371436e-01   5.5550939e-01   5.6305097e-01   5.8555885e-01
   6.4134556e-01   7.5525504e-01   7.1127093e-01   7.6123204e-01   6.9442007e-01   7.9789124e-01   7.6991312e-01   6.3037082e-01   8.1838734e-01   6.9963123e-01   7.2096525e-01   8.0931637e-01   8.0062693e-01   8.0576899e-01   7.7551447e-01   7.5230267e-01   8.7122332e-01   7.8409928e-01   8.1806225e-01   7.3498442e-01   8.5504203e-01   9.0010225e-01   8.8312833e-01   8.1592201e-01   8.6649206e-01   8.2919979e-01   8.0374045e-01   7.8865608e-01   6.2729064e-01   8.8582282e-01   7.6576799e-01   6.5879325e-01   7.8717045e-01   8.0447858e-01   0.0000000e+00   7.8685234e-01   6.4373019e-01   7.8180458e-01   7.3665198e-01   7.0829378e-01   9.1836937e-01   7.5926399e-01   7.4478139e-01   7.9049486e-01   7.7125066e-01   9.2968385e-01   7.5295990e-01   6.4037361e-01   7.5066043e-01   7.7885470e-01   6.1599755e-01   7.3220299e-01   8.4082773e-01   8.0178640e-01   7.2585175e-01   7.5550507e-01   7.2015814e-01   6.8468534e-01   8.4205536e-01   7.8914600e-01   7.1400449e-01   6.9596671e-01   6.9633264e-01   6.5176465e-01   7.4097023e-01   7.2949790e-01   9.0105619e-01   8.6464514e-01   7.7979312e-01   8.5207939e-01   8.5129557e-01   8.6255724e-01   8.7929954e-01   8.7286846e-01   9.1691561e-01   7.8860914e-01   8.5094486e-01   8.9727752e-01   8.1688876e-01   7.6374885e-01   7.9557016e-01   7.1452341e-01   6.9952832e-01   6.8760463e-01   6.4338606e-01   7.1679502e-01   7.4571933e-01   5.5784138e-01   5.3499325e-01   6.1685664e-01
   6.6621226e-01   7.5179804e-01   7.3651040e-01   9.0619085e-01   7.6313141e-01   9.1625548e-01   6.1731661e-01   7.4691252e-01   8.9128435e-01   7.2826933e-01   7.6353143e-01   8.9563218e-01   8.2657228e-01   8.7436709e-01   7.4400092e-01   7.5987018e-01   7.3156844e-01   7.0121252e-01   7.5432561e-01   8.7065747e-01   8.0984267e-01   8.3633565e-01   7.0453714e-01   6.7345613e-01   8.0445177e-01   9.1264410e-01   7.4312864e-01   8.1293966e-01   7.1391439e-01   9.6005527e-01   7.6015633e-01   6.4478196e-01   7.6987884e-01   7.4301183e-01   7.8685234e-01   0.0000000e+00   8.8554820e-01   9.2279957e-01   8.2646645e-01   7.1499014e-01   7.7523096e-01   9.2394171e-01   8.3665870e-01   8.5176852e-01   8.3174844e-01   1.0000000e+00   7.4452130e-01   7.4387191e-01   8.1314522e-01   8.2380312e-01   7.0598738e-01   7.6971585e-01   8.2605922e-01   7.2455290e-01   7.6184467e-01   6.8213620e-01   6.7303940e-01   7.0975277e-01   7.9418562e-01   7.3686763e-01   6.1644609e-01   7.9945631e-01   7.0678718e-01   6.9204082e-01   7.2937756e-01   7.5971877e-01   8.5513878e-01   8.8045695e-01   9.2104805e-01   9.0372070e-01   8.1037576e-01   8.8875641e-01   8.0366605e-01   9.0551736e-01   9.6322454e-01   8.7299771e-01   8.0726759e-01   8.8976850e-01   6.8977841e-01   7.7068490e-01   6.9055917e-01   7.6504548e-01   7.7030638e-01   8.2541693e-01   6.6486158e-01   6.6805134e-01   7.3397858e-01   6.8090900e-01   7.0143214e-01   8.0638027e-01
   5.6177750e-01   5.9700281e-01   5.6665397e-01   6.0803887e-01   6.5738344e-01   6.5782356e-01   5.3519166e-01   5.3157896e-01   6.6671910e-01   6.1477831e-01   6.3882248e-01   6.9301584e-01   5.6965943e-01   5.9388985e-01   5.9408909e-01   6.0714135e-01   6.0834270e-01   6.3110431e-01   5.5471481e-01   6.4286460e-01   6.7116908e-01   6.2276074e-01   5.8601793e-01   6.3628000e-01   6.2052300e-01   6.5484310e-01   5.9793395e-01   6.8071664e-01   5.6467585e-01   7.1539038e-01   6.4735804e-01   6.4821051e-01   7.1390335e-01   6.9173125e-01   6.4373019e-01   8.8554820e-01   0.0000000e+00   6.9575042e-01   5.7413432e-01   6.0416632e-01   6.4613726e-01   6.8064733e-01   6.7602166e-01   6.7621144e-01   6.5155315e-01   7.6925102e-01   5.9706095e-01   5.7271774e-01   6.8939290e-01   6.9999449e-01   6.3682869e-01   5.3265904e-01   5.5576551e-01   5.8750824e-01   5.3265960e-01   5.5168825e-01   5.3239630e-01   5.5595954e-01   6.3633782e-01   5.6486938e-01   6.0065460e-01   5.5737302e-01   5.1321909e-01   5.0965389e-01   5.4751819e-01   5.5663794e-01   7.0171658e-01   7.8076556e-01   7.0857943e-01   6.3714103e-01   6.0238692e-01   6.6102987e-01   6.4899116e-01   6.5174875e-01   7.9609015e-01   6.3473187e-01   6.7500821e-01   6.8274483e-01   6.0613864e-01   6.3490084e-01   5.7215449e-01   5.7747091e-01   5.9941727e-01   6.4990590e-01   5.5190949e-01   5.9173829e-01   5.7779838e-01   5.5121024e-01   5.0933416e-01   5.5139402e-01
   5.7292354e-01   5.6034706e-01   5.6093001e-01   6.2477373e-01   6.7925043e-01   6.5536358e-01   5.3478701e-01   5.2350682e-01   6.7370270e-01   7.0262391e-01   6.6129419e-01   6.9940532e-01   5.7142446e-01   5.7014642e-01   6.3451568e-01   5.8595430e-01   6.8812494e-01   6.6829057e-01   6.4608563e-01   6.8908937e-01   6.9373385e-01   7.3671802e-01   5.8753943e-01   6.8041042e-01   6.4994507e-01   7.3276302e-01   6.6246883e-01   6.6193095e-01   5.8483847e-01   7.8305158e-01   6.9736929e-01   6.3636182e-01   7.3151728e-01   7.0590271e-01   7.8180458e-01   9.2279957e-01   6.9575042e-01   0.0000000e+00   5.7347798e-01   5.8141431e-01   6.3464562e-01   7.4403823e-01   7.1813373e-01   7.0455580e-01   7.2140769e-01   8.1117183e-01   6.5677530e-01   5.6122484e-01   6.1124770e-01   6.2336377e-01   5.7857349e-01   5.5424440e-01   6.6481274e-01   6.0219469e-01   5.3080875e-01   5.4850789e-01   5.6474288e-01   5.6634175e-01   6.2968627e-01   5.7794961e-01   5.5372350e-01   5.0420517e-01   5.0590119e-01   4.8493342e-01   5.7776652e-01   5.6485956e-01   6.6830987e-01   7.5290445e-01   6.5696138e-01   6.0367835e-01   6.3800378e-01   6.4470706e-01   6.5838150e-01   6.5683070e-01   7.7605485e-01   7.7256791e-01   6.7660058e-01   7.5446820e-01   6.7524577e-01   6.4213707e-01   6.1726688e-01   6.2458765e-01   6.6493107e-01   6.1589848e-01   5.2084642e-01   5.7620855e-01   5.2259296e-01   5.7531713e-01   5.4424542e-01   5.8949036e-01
   5.3098945e-01   5.1420968e-01   4.8743307e-01   5.2563365e-01   5.8463346e-01   5.4223359e-01   4.0479611e-01   4.2378365e-01   5.6212721e-01   5.6761741e-01   5.7052203e-01   5.8164180e-01   4.5958570e-01   5.1133937e-01   5.2330159e-01   5.2349447e-01   5.4877463e-01   5.3876486e-01   5.0567843e-01   5.4237406e-01   6.8944583e-01   6.4192384e-01   5.3237416e-01   5.6723111e-01   5.5377069e-01   6.1644105e-01   5.2683193e-01   5.3760142e-01   4.8000066e-01   6.3272500e-01   5.7121528e-01   5.4189132e-01   6.2960254e-01   6.2401949e-01   7.3665198e-01   8.2646645e-01   5.7413432e-01   5.7347798e-01   0.0000000e+00   4.9331390e-01   6.1154210e-01   6.1957051e-01   6.0623711e-01   6.2744192e-01   6.0299743e-01   6.7348089e-01   5.6071841e-01   5.0974239e-01   5.4850380e-01   5.5807823e-01   4.9233277e-01   5.1131365e-01   5.6571511e-01   5.0889025e-01   5.1125010e-01   4.9359331e-01   4.5468968e-01   4.7881799e-01   5.1724050e-01   4.9888232e-01   4.8177586e-01   4.4149863e-01   4.8703942e-01   4.7087781e-01   4.5654853e-01   4.7025521e-01   5.9392199e-01   6.5511245e-01   5.6767264e-01   5.4613706e-01   5.4831399e-01   5.8209599e-01   6.0665433e-01   5.8500890e-01   6.7585091e-01   6.4426617e-01   5.0546029e-01   6.1216781e-01   5.0716490e-01   4.9861660e-01   5.0000866e-01   5.2895601e-01   5.0998526e-01   5.3207730e-01   4.3897794e-01   4.9740049e-01   4.0624366e-01   4.9680382e-01   4.3305805e-01   4.9471954e-01
   4.0922044e-01   4.6910556e-01   4.6887362e-01   4.9145643e-01   5.7385973e-01   5.4195667e-01   4.1385529e-01   4.0748538e-01   5.2589172e-01   4.9918416e-01   5.6752104e-01   5.4779660e-01   4.6192215e-01   4.9712949e-01   4.9360286e-01   4.8992869e-01   5.8547716e-01   5.7176224e-01   5.6630425e-01   5.9675732e-01   6.0170723e-01   5.5219750e-01   5.0022245e-01   5.5625781e-01   5.2817179e-01   6.0343153e-01   5.3237599e-01   5.3847209e-01   4.9265542e-01   6.2523192e-01   5.8364953e-01   5.1056781e-01   5.7302356e-01   5.9746904e-01   7.0829378e-01   7.1499014e-01   6.0416632e-01   5.8141431e-01   4.9331390e-01   0.0000000e+00   6.4157196e-01   6.1636847e-01   6.0064290e-01   6.1080598e-01   5.7302078e-01   6.5704718e-01   5.0664800e-01   4.4539810e-01   4.9629719e-01   5.1879252e-01   5.1057566e-01   5.1626339e-01   6.1719295e-01   5.5254555e-01   4.8779580e-01   4.5883708e-01   4.5849140e-01   4.7640683e-01   5.0760135e-01   4.9098361e-01   4.8245619e-01   4.7277468e-01   4.9713416e-01   4.2938469e-01   4.6441661e-01   4.9164573e-01   6.1329281e-01   7.0912055e-01   5.8904724e-01   5.7956462e-01   5.0104150e-01   5.8084357e-01   5.8864538e-01   6.0115978e-01   6.7780661e-01   6.6301999e-01   5.5814298e-01   5.9167832e-01   5.0824885e-01   5.0748173e-01   4.6934125e-01   4.9090973e-01   5.2623567e-01   5.1456567e-01   4.3860376e-01   4.7755781e-01   4.4473325e-01   4.7103296e-01   4.0522474e-01   4.6321012e-01
   7.0656213e-01   7.1933905e-01   6.9613591e-01   6.8748669e-01   7.6278201e-01   7.9117743e-01   6.5047633e-01   6.9530798e-01   7.9228795e-01   6.1650783e-01   7.5833510e-01   7.9133443e-01   6.9049891e-01   6.0427785e-01   6.6220312e-01   6.9553759e-01   7.4206413e-01   7.0232831e-01   6.8960313e-01   7.1170923e-01   8.2905540e-01   7.4313221e-01   7.0179497e-01   7.3437390e-01   6.2126604e-01   7.5022695e-01   5.9990940e-01   5.7727474e-01   5.7913186e-01   6.7012798e-01   6.6613364e-01   5.4396502e-01   6.2729789e-01   7.2166022e-01   9.1836937e-01   7.7523096e-01   6.4613726e-01   6.3464562e-01   6.1154210e-01   6.4157196e-01   0.0000000e+00   8.2186553e-01   6.6118853e-01   7.1767968e-01   6.8923539e-01   7.9536860e-01   6.6377512e-01   6.2167881e-01   6.6929387e-01   6.3594879e-01   6.3125295e-01   6.5964571e-01   7.7924910e-01   6.8379929e-01   6.0956087e-01   5.4197833e-01   6.0591046e-01   6.2644783e-01   7.1214311e-01   6.5928038e-01   5.9543532e-01   5.8097507e-01   5.8555623e-01   4.7793275e-01   5.9623552e-01   6.8855199e-01   7.6704455e-01   7.3717024e-01   6.5950723e-01   7.3496185e-01   7.6014659e-01   7.3577161e-01   7.3421355e-01   7.0178379e-01   8.0247667e-01   7.8920622e-01   8.2314380e-01   8.4792381e-01   6.9995438e-01   6.4191579e-01   5.6435675e-01   6.2605442e-01   6.6126148e-01   7.5365091e-01   6.2815606e-01   5.8423536e-01   5.8237006e-01   6.7453485e-01   5.7725951e-01   5.9517494e-01
   6.2701391e-01   6.8452563e-01   6.0744902e-01   6.2407781e-01   6.6414436e-01   6.5698203e-01   5.1241293e-01   5.2109131e-01   6.7737064e-01   5.8329055e-01   6.0999076e-01   6.7483805e-01   5.5958949e-01   5.3423444e-01   5.6189747e-01   6.2299731e-01   6.4102703e-01   6.1794733e-01   6.0765413e-01   7.1935543e-01   6.9827900e-01   5.8224005e-01   5.6801948e-01   6.2077796e-01   5.8519627e-01   7.5361619e-01   6.7475741e-01   6.1897064e-01   5.9990614e-01   6.9434606e-01   6.4197490e-01   6.2683543e-01   7.4335274e-01   7.2939274e-01   7.5926399e-01   9.2394171e-01   6.8064733e-01   7.4403823e-01   6.1957051e-01   6.1636847e-01   8.2186553e-01   0.0000000e+00   7.3761535e-01   6.8079970e-01   6.9258616e-01   8.8518692e-01   5.9736599e-01   5.5255759e-01   6.2487748e-01   6.6174233e-01   5.5686535e-01   5.0084984e-01   5.5219632e-01   5.2490431e-01   5.4223564e-01   6.1648828e-01   6.0316845e-01   5.4529588e-01   5.6234961e-01   4.9292056e-01   4.4813004e-01   4.7778552e-01   5.7020900e-01   4.9530409e-01   4.5004135e-01   4.6858419e-01   6.5996022e-01   7.0894172e-01   5.8705316e-01   6.1940924e-01   6.6324889e-01   6.6791161e-01   6.0828594e-01   6.1592075e-01   6.8349800e-01   7.4041484e-01   7.6884010e-01   7.5227288e-01   6.0775672e-01   5.3045958e-01   5.2002491e-01   5.4562919e-01   6.3500102e-01   5.6702716e-01   5.0549578e-01   6.1732863e-01   6.0089370e-01   5.7351813e-01   5.2631356e-01   6.3845957e-01
   5.4802135e-01   6.0504541e-01   6.1834526e-01   6.4782614e-01   6.7016981e-01   6.7909764e-01   5.6955358e-01   5.4819427e-01   6.3892379e-01   6.0781812e-01   6.1775321e-01   6.9017879e-01   5.5224562e-01   5.9999587e-01   6.0883252e-01   6.2553594e-01   6.4825278e-01   6.5286904e-01   6.6012848e-01   6.5072382e-01   6.7502351e-01   6.7915672e-01   5.8709269e-01   6.4120412e-01   6.3795218e-01   6.6795617e-01   6.4328750e-01   6.4368439e-01   6.3239546e-01   7.3572391e-01   6.3534704e-01   6.2078669e-01   7.0802206e-01   6.8743489e-01   7.4478139e-01   8.3665870e-01   6.7602166e-01   7.1813373e-01   6.0623711e-01   6.0064290e-01   6.6118853e-01   7.3761535e-01   0.0000000e+00   7.0269104e-01   6.8455930e-01   8.2335503e-01   6.2884700e-01   6.0106460e-01   6.6139702e-01   6.2609606e-01   5.8522936e-01   5.8820591e-01   7.5023949e-01   6.5758440e-01   6.2010938e-01   5.7783041e-01   5.6757573e-01   6.0451862e-01   6.2464595e-01   5.5904004e-01   5.3610644e-01   5.2580408e-01   5.7336482e-01   4.8679409e-01   5.8278061e-01   5.6747753e-01   7.0524059e-01   7.7802448e-01   6.6874326e-01   6.5602643e-01   6.2125710e-01   6.5477023e-01   6.8046195e-01   7.1325939e-01   7.7911509e-01   7.6313390e-01   7.8903685e-01   7.7088646e-01   6.9768315e-01   6.3373778e-01   5.6563957e-01   6.0564223e-01   6.3609891e-01   6.0009210e-01   5.7442352e-01   5.7822683e-01   5.7565691e-01   5.7872436e-01   5.2240283e-01   5.6333830e-01
   6.1008442e-01   6.6639192e-01   6.3928412e-01   6.7340295e-01   6.6637727e-01   7.1618167e-01   5.7668446e-01   5.8432048e-01   7.2793488e-01   6.8341663e-01   6.6380266e-01   7.1343250e-01   6.0785797e-01   6.4908000e-01   6.4705622e-01   7.1612017e-01   7.2372707e-01   6.8717240e-01   6.9626433e-01   7.4419558e-01   8.5375125e-01   7.7035832e-01   6.6299139e-01   6.7988821e-01   6.5580272e-01   6.9119759e-01   6.7649512e-01   6.8305238e-01   6.4230866e-01   7.2449149e-01   6.6461694e-01   6.5564688e-01   7.4862274e-01   7.3848408e-01   7.9049486e-01   8.5176852e-01   6.7621144e-01   7.0455580e-01   6.2744192e-01   6.1080598e-01   7.1767968e-01   6.8079970e-01   7.0269104e-01   0.0000000e+00   6.9654723e-01   8.6348802e-01   6.5551218e-01   6.2396401e-01   6.7106920e-01   6.6893815e-01   5.8043655e-01   5.8995334e-01   6.8717112e-01   5.9623662e-01   5.5521683e-01   5.7750174e-01   5.4858037e-01   6.2132600e-01   6.5808589e-01   6.0153665e-01   5.9575902e-01   5.7694954e-01   5.9519014e-01   5.3892196e-01   5.3412178e-01   5.7046889e-01   7.1402705e-01   7.8480959e-01   6.6141775e-01   6.6048523e-01   6.2644793e-01   7.2112934e-01   7.4160374e-01   7.1600094e-01   7.9460731e-01   8.0477724e-01   7.8145184e-01   7.5036130e-01   6.4255281e-01   6.9048766e-01   6.1852374e-01   6.4912721e-01   6.3608968e-01   6.3816770e-01   5.8381472e-01   6.0076869e-01   6.2822642e-01   5.8924855e-01   6.0623205e-01   6.4115371e-01
   6.0513334e-01   6.0645604e-01   5.6116061e-01   6.0409096e-01   6.9164604e-01   6.3046973e-01   5.1688323e-01   5.2264999e-01   6.7847774e-01   6.3150120e-01   6.3714419e-01   6.8998864e-01   5.9129281e-01   5.9517852e-01   5.6775433e-01   6.1739329e-01   6.8255995e-01   6.5184570e-01   6.2383425e-01   7.1463585e-01   8.0966646e-01   7.3085480e-01   6.3866285e-01   6.5184651e-01   6.3511740e-01   7.2056056e-01   6.2842557e-01   6.3243838e-01   6.3394730e-01   7.6699665e-01   6.6284914e-01   6.3186403e-01   7.2471359e-01   7.2124555e-01   7.7125066e-01   8.3174844e-01   6.5155315e-01   7.2140769e-01   6.0299743e-01   5.7302078e-01   6.8923539e-01   6.9258616e-01   6.8455930e-01   6.9654723e-01   0.0000000e+00   8.2108557e-01   6.0622386e-01   5.7367659e-01   6.7847907e-01   6.3630510e-01   5.6770278e-01   5.9342777e-01   6.6342346e-01   6.1087754e-01   5.7797354e-01   5.8498064e-01   5.6397420e-01   6.1060203e-01   6.3526632e-01   6.0763323e-01   5.5632984e-01   5.4491948e-01   6.2609697e-01   5.6153146e-01   5.6381123e-01   5.9403901e-01   7.1620516e-01   7.8324763e-01   6.6945174e-01   7.0061381e-01   6.8120742e-01   6.9906069e-01   7.5836575e-01   7.2779169e-01   6.5967781e-01   7.4421100e-01   6.8750549e-01   6.8971221e-01   6.7999625e-01   6.2502225e-01   6.1402562e-01   6.3106775e-01   6.3602547e-01   6.7599352e-01   5.9390817e-01   6.6216121e-01   5.6646540e-01   5.6523843e-01   5.6630883e-01   5.9903231e-01
   6.7615349e-01   6.8041713e-01   6.8227963e-01   7.1841201e-01   7.7887703e-01   7.5178849e-01   6.4195659e-01   6.2443820e-01   7.0755632e-01   6.8569086e-01   7.0004424e-01   7.7296096e-01   6.6830909e-01   7.3128912e-01   6.8733692e-01   6.6823445e-01   7.5147412e-01   7.7812973e-01   7.5208142e-01   8.0789432e-01   8.5349493e-01   7.0636970e-01   6.8600338e-01   7.9104503e-01   7.5441257e-01   7.6031578e-01   7.9202757e-01   6.9039740e-01   7.2793942e-01   8.3935753e-01   7.7489014e-01   7.3617928e-01   7.9362223e-01   7.8408240e-01   9.2968385e-01   1.0000000e+00   7.6925102e-01   8.1117183e-01   6.7348089e-01   6.5704718e-01   7.9536860e-01   8.8518692e-01   8.2335503e-01   8.6348802e-01   8.2108557e-01   0.0000000e+00   7.2566767e-01   6.9218772e-01   7.6833600e-01   7.6616532e-01   6.7935349e-01   6.8652744e-01   7.6197446e-01   7.8297276e-01   6.8852642e-01   6.8552390e-01   6.6350586e-01   6.8100501e-01   7.5065991e-01   6.9182530e-01   6.5736347e-01   6.6232229e-01   6.6979320e-01   6.2666046e-01   6.6541210e-01   6.8724005e-01   7.9238786e-01   8.2689979e-01   7.4521171e-01   7.2408531e-01   7.1904810e-01   7.7013752e-01   8.1304008e-01   8.3469481e-01   7.8880420e-01   8.4975054e-01   7.4914865e-01   8.4111386e-01   7.1780533e-01   7.1537106e-01   6.5642648e-01   6.8106009e-01   7.3877674e-01   7.1326086e-01   6.7241952e-01   6.7156681e-01   6.3327623e-01   5.7762283e-01   5.8383725e-01   6.7372503e-01
   5.5478302e-01   5.4061020e-01   5.7137059e-01   6.2315437e-01   6.6214243e-01   6.0770595e-01   4.9761917e-01   4.8883459e-01   5.0102889e-01   5.3750268e-01   5.7795543e-01   6.3978868e-01   5.0857997e-01   5.6117566e-01   5.7237044e-01   5.8281156e-01   6.0758779e-01   6.3013625e-01   5.8436515e-01   6.3176965e-01   7.2005989e-01   5.5951978e-01   5.2590088e-01   5.8501603e-01   5.5050637e-01   5.9991512e-01   5.6264263e-01   5.9124276e-01   5.7448522e-01   6.6822017e-01   5.9057562e-01   5.5628253e-01   6.5038450e-01   6.5010914e-01   7.5295990e-01   7.4452130e-01   5.9706095e-01   6.5677530e-01   5.6071841e-01   5.0664800e-01   6.6377512e-01   5.9736599e-01   6.2884700e-01   6.5551218e-01   6.0622386e-01   7.2566767e-01   0.0000000e+00   4.9767455e-01   5.9137850e-01   6.0465504e-01   5.7341958e-01   5.5955485e-01   6.5781473e-01   5.8915944e-01   5.2453117e-01   5.2869848e-01   5.2568010e-01   4.9977797e-01   5.8596317e-01   5.3808947e-01   4.9478001e-01   4.8669545e-01   5.2052017e-01   4.8455134e-01   5.2438514e-01   5.3544863e-01   6.4649428e-01   7.3775146e-01   6.6747388e-01   5.8335643e-01   5.1437748e-01   6.2950659e-01   6.2061206e-01   6.7697458e-01   5.9836603e-01   6.9740677e-01   6.0608163e-01   6.6895536e-01   5.6556257e-01   5.5816897e-01   5.2352400e-01   5.6560460e-01   5.9556062e-01   5.3221587e-01   5.0657262e-01   5.1720896e-01   5.0690113e-01   4.7992933e-01   5.1206293e-01   5.5880961e-01
   4.7774201e-01   4.7767851e-01   4.9496070e-01   5.3095002e-01   6.1074786e-01   5.8675259e-01   4.5360746e-01   4.5990785e-01   4.9197035e-01   4.9817265e-01   5.6817172e-01   5.8259083e-01   4.3578180e-01   4.9937239e-01   5.3132472e-01   5.2220944e-01   5.2853691e-01   5.6954235e-01   5.2492867e-01   5.6924225e-01   7.5447746e-01   5.7483685e-01   4.5777967e-01   5.5467953e-01   4.8191158e-01   5.3173854e-01   4.6834264e-01   5.1088347e-01   5.3743745e-01   5.6109654e-01   5.5621277e-01   4.9297064e-01   5.8367131e-01   5.8021634e-01   6.4037361e-01   7.4387191e-01   5.7271774e-01   5.6122484e-01   5.0974239e-01   4.4539810e-01   6.2167881e-01   5.5255759e-01   6.0106460e-01   6.2396401e-01   5.7367659e-01   6.9218772e-01   4.9767455e-01   0.0000000e+00   5.1740770e-01   5.3825921e-01   4.6922799e-01   4.9724131e-01   5.6102467e-01   5.2959470e-01   4.8418081e-01   4.6700284e-01   4.6188267e-01   4.5009902e-01   5.6418358e-01   5.0746136e-01   4.3978109e-01   4.4695603e-01   4.6973779e-01   4.2308304e-01   4.4847848e-01   4.4308171e-01   5.8327400e-01   6.6838744e-01   5.7227809e-01   5.4193912e-01   4.8805224e-01   5.3805985e-01   6.1627982e-01   5.7204938e-01   5.4030352e-01   5.9409308e-01   5.5355003e-01   6.1167599e-01   5.8642267e-01   4.8825886e-01   4.6966222e-01   5.0360007e-01   5.2109862e-01   4.6259779e-01   4.3755920e-01   4.6607456e-01   4.4491047e-01   4.2384140e-01   4.6047185e-01   4.7440872e-01
   5.2071193e-01   5.3787799e-01   5.5516166e-01   6.0076003e-01   6.3809850e-01   6.6550200e-01   5.0251842e-01   5.1318023e-01   6.0527012e-01   5.6535047e-01   6.0687545e-01   6.1790291e-01   5.1281944e-01   5.7450581e-01   5.6701001e-01   5.6905183e-01   5.5494652e-01   5.8197517e-01   5.3509566e-01   6.0904326e-01   7.7145589e-01   5.9163863e-01   5.9688480e-01   6.3082815e-01   5.6632288e-01   6.0656236e-01   5.7326408e-01   5.7445958e-01   5.9146727e-01   5.9950293e-01   5.7113244e-01   5.7104708e-01   6.6708156e-01   6.7112163e-01   7.5066043e-01   8.1314522e-01   6.8939290e-01   6.1124770e-01   5.4850380e-01   4.9629719e-01   6.6929387e-01   6.2487748e-01   6.6139702e-01   6.7106920e-01   6.7847907e-01   7.6833600e-01   5.9137850e-01   5.1740770e-01   0.0000000e+00   6.3242014e-01   5.5849360e-01   5.8188871e-01   6.2327712e-01   6.0041919e-01   4.9829937e-01   4.8879525e-01   5.0315131e-01   5.5404563e-01   6.1693826e-01   5.0965791e-01   5.2517897e-01   5.3071824e-01   5.2275932e-01   4.8497604e-01   5.3235966e-01   4.8697775e-01   6.7251008e-01   7.2572453e-01   6.2614852e-01   6.4165240e-01   5.9090740e-01   6.4200770e-01   6.5221295e-01   6.5319082e-01   5.9350900e-01   6.3849536e-01   6.4088732e-01   6.6534539e-01   6.4258898e-01   4.9733058e-01   5.3280684e-01   5.1798016e-01   5.3814324e-01   5.7204702e-01   5.1636685e-01   5.1088989e-01   5.1883906e-01   4.7507737e-01   5.1644836e-01   5.4127948e-01
   5.6116833e-01   5.4462713e-01   5.2163642e-01   6.4523940e-01   6.2972724e-01   6.8692361e-01   4.8116948e-01   5.0064708e-01   5.8573753e-01   5.3966117e-01   6.5532040e-01   6.6870805e-01   4.9958166e-01   5.5995913e-01   5.6184883e-01   5.7361759e-01   5.8011687e-01   5.5719052e-01   5.8520153e-01   6.1392722e-01   7.9325525e-01   5.7743950e-01   5.8775101e-01   6.4137730e-01   5.9465961e-01   6.7523430e-01   6.2517309e-01   5.8007366e-01   6.5070291e-01   6.5272674e-01   6.3654653e-01   5.8544849e-01   6.9033311e-01   7.0918045e-01   7.7885470e-01   8.2380312e-01   6.9999449e-01   6.2336377e-01   5.5807823e-01   5.1879252e-01   6.3594879e-01   6.6174233e-01   6.2609606e-01   6.6893815e-01   6.3630510e-01   7.6616532e-01   6.0465504e-01   5.3825921e-01   6.3242014e-01   0.0000000e+00   5.8915801e-01   5.9739935e-01   7.0436881e-01   6.2815161e-01   5.2853671e-01   5.9262133e-01   5.6212341e-01   5.8010705e-01   6.4859057e-01   5.5185853e-01   5.3914605e-01   5.2289739e-01   5.4596396e-01   5.3693541e-01   5.3995379e-01   6.0866100e-01   6.8494338e-01   7.7983678e-01   6.9414895e-01   6.6216856e-01   5.8286701e-01   6.6129565e-01   6.5042283e-01   7.0669132e-01   7.6916033e-01   7.1297399e-01   6.7948155e-01   7.1247982e-01   5.9183851e-01   5.9856716e-01   5.9479802e-01   6.3246019e-01   6.1441212e-01   6.0463698e-01   5.4889017e-01   6.1617363e-01   5.8180955e-01   5.2675761e-01   5.8233735e-01   5.4642259e-01
   4.5952540e-01   5.0286838e-01   4.7152772e-01   5.5957790e-01   5.6130957e-01   5.2047086e-01   4.4123360e-01   4.4399520e-01   5.5484341e-01   4.6710373e-01   5.1847182e-01   5.8943263e-01   4.6700918e-01   4.9569280e-01   5.1479179e-01   5.3526851e-01   5.6279613e-01   5.3782679e-01   5.3017315e-01   5.6996561e-01   6.6169307e-01   5.8874644e-01   4.8196503e-01   5.4812988e-01   5.2050845e-01   5.6026131e-01   5.1232961e-01   4.9840453e-01   5.3276267e-01   5.3946523e-01   5.6367265e-01   5.1824306e-01   5.7042803e-01   6.0943733e-01   6.1599755e-01   7.0598738e-01   6.3682869e-01   5.7857349e-01   4.9233277e-01   5.1057566e-01   6.3125295e-01   5.5686535e-01   5.8522936e-01   5.8043655e-01   5.6770278e-01   6.7935349e-01   5.7341958e-01   4.6922799e-01   5.5849360e-01   5.8915801e-01   0.0000000e+00   4.9412500e-01   5.7196683e-01   5.3742430e-01   4.2918471e-01   4.5372503e-01   4.4350221e-01   4.7377860e-01   5.4615786e-01   5.5735447e-01   4.9476100e-01   4.4249600e-01   4.8206090e-01   4.4732654e-01   4.5970704e-01   4.6269994e-01   5.9194265e-01   6.8947944e-01   5.7500271e-01   5.5910566e-01   5.1780353e-01   5.7559430e-01   6.0637099e-01   6.1116851e-01   5.3862806e-01   6.1120296e-01   6.6588961e-01   6.6642430e-01   5.6525245e-01   4.8351847e-01   5.3562261e-01   5.2280855e-01   5.1067482e-01   4.8828689e-01   4.4315552e-01   4.7214327e-01   4.9252555e-01   4.7770369e-01   4.6461719e-01   4.8112868e-01
   4.5197411e-01   5.0921646e-01   4.9784022e-01   5.3373872e-01   5.6040190e-01   5.4739717e-01   4.6192215e-01   4.8296102e-01   5.9015914e-01   4.9328522e-01   4.9762003e-01   5.7171205e-01   4.5924276e-01   4.8805826e-01   5.0184049e-01   5.5615578e-01   5.5096229e-01   5.6475102e-01   5.1838929e-01   5.7093310e-01   7.0332935e-01   5.2710076e-01   5.0383709e-01   5.5022114e-01   5.2939803e-01   5.5526704e-01   4.8912504e-01   5.3272683e-01   5.2896913e-01   5.4569985e-01   5.5471698e-01   5.1336285e-01   6.0540531e-01   6.0791202e-01   7.3220299e-01   7.6971585e-01   5.3265904e-01   5.5424440e-01   5.1131365e-01   5.1626339e-01   6.5964571e-01   5.0084984e-01   5.8820591e-01   5.8995334e-01   5.9342777e-01   6.8652744e-01   5.5955485e-01   4.9724131e-01   5.8188871e-01   5.9739935e-01   4.9412500e-01   0.0000000e+00   6.1020737e-01   5.4361958e-01   4.7745653e-01   4.9591563e-01   4.4860662e-01   4.9475589e-01   5.7759093e-01   5.1714411e-01   4.7789567e-01   4.3284278e-01   4.9361084e-01   4.4832063e-01   4.6207161e-01   4.7646428e-01   6.2527481e-01   6.9526101e-01   5.6436966e-01   5.8277731e-01   5.3186941e-01   6.0236997e-01   6.2545906e-01   6.2915645e-01   5.6900676e-01   5.8387781e-01   6.8982823e-01   6.4751476e-01   5.3507515e-01   4.3796058e-01   5.0012471e-01   5.3129905e-01   5.4207101e-01   5.0291656e-01   4.5635278e-01   5.0326115e-01   5.1713866e-01   4.7347931e-01   4.7709416e-01   4.5786140e-01
   6.3190578e-01   7.0183588e-01   7.1095002e-01   7.2775709e-01   7.9368407e-01   7.5041022e-01   6.2976448e-01   6.3785882e-01   7.9357676e-01   6.6560953e-01   7.1631005e-01   7.3740186e-01   6.6005167e-01   7.5838014e-01   7.0607553e-01   6.5442062e-01   6.5895852e-01   6.5083554e-01   6.2454343e-01   6.6634155e-01   7.8159283e-01   7.6334607e-01   6.2793262e-01   6.6215301e-01   5.9368790e-01   6.7537974e-01   5.8192139e-01   6.1707280e-01   6.2442891e-01   6.1488301e-01   6.3762096e-01   6.1893637e-01   6.4877889e-01   6.7673458e-01   8.4082773e-01   8.2605922e-01   5.5576551e-01   6.6481274e-01   5.6571511e-01   6.1719295e-01   7.7924910e-01   5.5219632e-01   7.5023949e-01   6.8717112e-01   6.6342346e-01   7.6197446e-01   6.5781473e-01   5.6102467e-01   6.2327712e-01   7.0436881e-01   5.7196683e-01   6.1020737e-01   0.0000000e+00   6.3244074e-01   5.7413221e-01   6.1029851e-01   5.2512317e-01   6.0907626e-01   6.7777742e-01   6.1804160e-01   5.8154629e-01   5.4885644e-01   5.9199883e-01   5.5277615e-01   6.3365860e-01   5.9175453e-01   7.4651472e-01   8.9925813e-01   7.4449723e-01   7.7625783e-01   6.4825601e-01   7.5095962e-01   7.8471413e-01   7.5353442e-01   7.5467518e-01   7.7540443e-01   8.2917423e-01   7.7116643e-01   6.7557820e-01   6.2718872e-01   6.4582743e-01   6.9861969e-01   7.6960450e-01   7.7435148e-01   7.0496738e-01   6.9403894e-01   7.1600139e-01   6.7915357e-01   6.2482151e-01   7.0859577e-01
   5.0075765e-01   5.7516503e-01   5.5223067e-01   6.1094115e-01   6.0186469e-01   5.7713636e-01   4.8840886e-01   5.0616256e-01   6.6783048e-01   6.1830994e-01   6.0016789e-01   6.6517389e-01   5.1941097e-01   5.7158861e-01   5.5017651e-01   5.2403805e-01   5.9155478e-01   5.9368573e-01   6.2616320e-01   6.2145495e-01   6.9746738e-01   6.8874396e-01   5.6851703e-01   6.5525544e-01   6.0262256e-01   6.4515567e-01   5.6542212e-01   5.5601472e-01   5.9358593e-01   5.8354569e-01   6.1685840e-01   5.7509398e-01   6.5061579e-01   6.6769461e-01   8.0178640e-01   7.2455290e-01   5.8750824e-01   6.0219469e-01   5.0889025e-01   5.5254555e-01   6.8379929e-01   5.2490431e-01   6.5758440e-01   5.9623662e-01   6.1087754e-01   7.8297276e-01   5.8915944e-01   5.2959470e-01   6.0041919e-01   6.2815161e-01   5.3742430e-01   5.4361958e-01   6.3244074e-01   0.0000000e+00   5.0727770e-01   5.0064370e-01   5.0145142e-01   5.4275755e-01   6.1287494e-01   4.9871553e-01   4.9035151e-01   4.6757563e-01   5.0589738e-01   4.6411263e-01   4.9063890e-01   5.0500163e-01   6.9449365e-01   7.5054261e-01   6.5762410e-01   6.6746970e-01   5.5052856e-01   6.2684718e-01   5.9573503e-01   6.6625456e-01   5.9216022e-01   6.2562340e-01   6.9532396e-01   6.6409860e-01   5.7665389e-01   4.7308068e-01   5.1114174e-01   5.9107880e-01   5.8925057e-01   5.7796849e-01   5.1913371e-01   5.5435511e-01   5.2174214e-01   5.2222813e-01   5.2821653e-01   5.3414653e-01
   4.5179069e-01   4.9027399e-01   4.5838751e-01   5.4289269e-01   5.2038703e-01   5.1053422e-01   4.1878258e-01   4.3476749e-01   5.2419781e-01   5.0096162e-01   4.8053415e-01   5.3161230e-01   4.2323177e-01   4.5880086e-01   4.5774401e-01   4.6087263e-01   4.5493023e-01   5.2070588e-01   5.0154295e-01   5.2413119e-01   5.9045314e-01   7.1389193e-01   4.9657081e-01   5.4661773e-01   4.9795839e-01   5.3294025e-01   4.5625618e-01   5.0450050e-01   5.1949401e-01   4.8551004e-01   4.8971902e-01   5.0257738e-01   5.5470858e-01   5.7853638e-01   7.2585175e-01   7.6184467e-01   5.3265960e-01   5.3080875e-01   5.1125010e-01   4.8779580e-01   6.0956087e-01   5.4223564e-01   6.2010938e-01   5.5521683e-01   5.7797354e-01   6.8852642e-01   5.2453117e-01   4.8418081e-01   4.9829937e-01   5.2853671e-01   4.2918471e-01   4.7745653e-01   5.7413221e-01   5.0727770e-01   0.0000000e+00   4.5225167e-01   4.2423134e-01   4.7714575e-01   5.2811282e-01   4.3535633e-01   4.4982741e-01   4.2955463e-01   4.4229094e-01   3.9800992e-01   4.3253320e-01   4.6696511e-01   6.1820846e-01   6.6758812e-01   5.6115542e-01   6.0503683e-01   5.2244426e-01   5.4389103e-01   5.7536527e-01   6.4941600e-01   5.3673070e-01   5.6310254e-01   5.9934662e-01   6.4499751e-01   5.4380773e-01   4.1697538e-01   4.8937272e-01   4.9278100e-01   5.0455877e-01   5.0514246e-01   4.3691807e-01   4.5697962e-01   4.3184342e-01   4.7227824e-01   4.2603212e-01   4.7419285e-01
   4.5258655e-01   4.6573769e-01   4.5217926e-01   5.4622339e-01   5.7365344e-01   4.7323921e-01   4.0338626e-01   4.1364010e-01   5.1609747e-01   4.7735667e-01   4.8510155e-01   5.6895689e-01   4.3307816e-01   4.6832267e-01   4.7733119e-01   4.6057143e-01   4.6671488e-01   5.3957559e-01   5.1298252e-01   5.4883045e-01   6.4363323e-01   5.2956541e-01   4.6811087e-01   5.4221491e-01   4.7465048e-01   5.5158855e-01   5.0735406e-01   5.1883538e-01   5.0791857e-01   4.8517900e-01   5.3162464e-01   5.0803922e-01   5.4320705e-01   5.5628037e-01   7.5550507e-01   6.8213620e-01   5.5168825e-01   5.4850789e-01   4.9359331e-01   4.5883708e-01   5.4197833e-01   6.1648828e-01   5.7783041e-01   5.7750174e-01   5.8498064e-01   6.8552390e-01   5.2869848e-01   4.6700284e-01   4.8879525e-01   5.9262133e-01   4.5372503e-01   4.9591563e-01   6.1029851e-01   5.0064370e-01   4.5225167e-01   0.0000000e+00   4.4625305e-01   5.0008927e-01   5.3122847e-01   4.4210206e-01   4.3496009e-01   4.1688360e-01   4.1479361e-01   4.3196378e-01   4.7309287e-01   4.5496622e-01   5.8728949e-01   6.5389645e-01   5.3405196e-01   5.6859438e-01   4.9577377e-01   5.7990406e-01   5.7392321e-01   5.8796964e-01   4.6344884e-01   5.3857182e-01   5.8114914e-01   6.0171762e-01   5.9207091e-01   4.2262016e-01   4.6593434e-01   4.8063841e-01   5.1270441e-01   4.8578054e-01   4.4477622e-01   4.6622498e-01   4.3573549e-01   5.0289620e-01   4.1600121e-01   4.6113144e-01
   4.3411063e-01   4.6355869e-01   4.3360291e-01   5.0006192e-01   5.4016579e-01   5.2812084e-01   4.3325203e-01   4.4299814e-01   5.4770620e-01   4.6646034e-01   5.1843270e-01   5.1773926e-01   4.3135380e-01   4.7886252e-01   4.6144518e-01   4.8782007e-01   5.1475561e-01   5.5139334e-01   4.9448030e-01   5.4195533e-01   5.9542494e-01   5.0068363e-01   4.5853452e-01   5.3885324e-01   5.0098898e-01   5.6480594e-01   4.8621633e-01   4.7758029e-01   5.0527192e-01   4.9231860e-01   5.1184975e-01   4.7563646e-01   5.6001015e-01   6.0201773e-01   7.2015814e-01   6.7303940e-01   5.3239630e-01   5.6474288e-01   4.5468968e-01   4.5849140e-01   6.0591046e-01   6.0316845e-01   5.6757573e-01   5.4858037e-01   5.6397420e-01   6.6350586e-01   5.2568010e-01   4.6188267e-01   5.0315131e-01   5.6212341e-01   4.4350221e-01   4.4860662e-01   5.2512317e-01   5.0145142e-01   4.2423134e-01   4.4625305e-01   0.0000000e+00   4.9528222e-01   5.0792442e-01   4.2962807e-01   4.3630571e-01   4.1908203e-01   4.4983018e-01   4.3321604e-01   4.4572497e-01   4.3893969e-01   5.7227260e-01   6.7050986e-01   5.3847651e-01   5.5376720e-01   4.9519315e-01   5.8894338e-01   5.6234317e-01   5.5017763e-01   5.1918067e-01   5.7437952e-01   5.6296387e-01   5.9590869e-01   4.5107548e-01   4.6931995e-01   4.5926892e-01   4.8271023e-01   4.8973374e-01   4.6284265e-01   4.4600392e-01   4.6335331e-01   4.1930952e-01   4.6374489e-01   4.0696273e-01   4.4133012e-01
   4.4578969e-01   4.9069822e-01   4.5747989e-01   5.5016220e-01   5.3986194e-01   5.3405518e-01   4.4878821e-01   4.7425883e-01   5.1276105e-01   5.0430663e-01   5.6650905e-01   5.5635793e-01   4.5050095e-01   5.2560245e-01   4.8471066e-01   5.0724532e-01   4.8654569e-01   5.6460093e-01   5.2276111e-01   5.7790676e-01   6.7403413e-01   6.0495776e-01   5.0614639e-01   5.5611321e-01   5.3467257e-01   5.7393131e-01   5.4042721e-01   5.2754297e-01   5.4846342e-01   5.0815731e-01   5.1762496e-01   5.1687593e-01   5.9785344e-01   6.1967854e-01   6.8468534e-01   7.0975277e-01   5.5595954e-01   5.6634175e-01   4.7881799e-01   4.7640683e-01   6.2644783e-01   5.4529588e-01   6.0451862e-01   6.2132600e-01   6.1060203e-01   6.8100501e-01   4.9977797e-01   4.5009902e-01   5.5404563e-01   5.8010705e-01   4.7377860e-01   4.9475589e-01   6.0907626e-01   5.4275755e-01   4.7714575e-01   5.0008927e-01   4.9528222e-01   0.0000000e+00   5.2977137e-01   4.5164171e-01   4.8264553e-01   4.3171483e-01   4.5329219e-01   4.2235332e-01   4.5823756e-01   4.5594014e-01   6.1791776e-01   6.6346870e-01   5.5772129e-01   6.3806721e-01   5.1609192e-01   5.7941364e-01   6.0035280e-01   6.1977708e-01   6.3788265e-01   6.0469520e-01   5.8713727e-01   6.0122012e-01   4.0000074e-01   4.0524138e-01   4.7066806e-01   5.1042825e-01   5.2259769e-01   5.3307330e-01   4.6500017e-01   5.0189735e-01   4.7737617e-01   5.2183898e-01   4.4969627e-01   4.8942005e-01
   4.5610687e-01   5.2048214e-01   5.1180232e-01   6.0264795e-01   5.7796834e-01   5.8608829e-01   4.5692681e-01   4.6153581e-01   5.2885687e-01   4.9599500e-01   5.1303656e-01   5.6740549e-01   5.1143954e-01   5.4485741e-01   5.3964578e-01   5.6050615e-01   5.8612141e-01   5.4894410e-01   5.3238187e-01   5.9359657e-01   6.8569324e-01   6.5181581e-01   5.1259294e-01   5.7864311e-01   5.8390553e-01   6.1086943e-01   5.6090377e-01   5.7317633e-01   5.7213124e-01   5.5986311e-01   5.4818285e-01   5.7722193e-01   6.3446849e-01   6.8368112e-01   8.4205536e-01   7.9418562e-01   6.3633782e-01   6.2968627e-01   5.1724050e-01   5.0760135e-01   7.1214311e-01   5.6234961e-01   6.2464595e-01   6.5808589e-01   6.3526632e-01   7.5065991e-01   5.8596317e-01   5.6418358e-01   6.1693826e-01   6.4859057e-01   5.4615786e-01   5.7759093e-01   6.7777742e-01   6.1287494e-01   5.2811282e-01   5.3122847e-01   5.0792442e-01   5.2977137e-01   0.0000000e+00   5.0028396e-01   4.7187723e-01   4.6937592e-01   4.9417391e-01   4.5661871e-01   4.6578733e-01   5.0405142e-01   6.2575348e-01   6.9967117e-01   5.6288002e-01   6.1806776e-01   5.3585652e-01   6.0004965e-01   6.2557637e-01   6.3031606e-01   5.2121537e-01   6.0378578e-01   6.0292702e-01   6.5475510e-01   5.0153219e-01   4.8411859e-01   5.1029128e-01   5.2740940e-01   5.5451764e-01   5.1913772e-01   4.8417969e-01   5.1814324e-01   4.4952430e-01   5.0010789e-01   4.3968783e-01   4.9462532e-01
   4.9822634e-01   5.1932628e-01   4.7843848e-01   5.5826534e-01   5.0400281e-01   5.0738515e-01   4.3595805e-01   4.9120636e-01   4.5947218e-01   5.3233998e-01   5.4815042e-01   5.4927601e-01   4.7230788e-01   5.1218398e-01   5.0695513e-01   5.2647748e-01   5.2046151e-01   5.5896383e-01   5.2549485e-01   5.8390252e-01   6.5251534e-01   6.4111301e-01   5.2538059e-01   5.5295087e-01   5.2037052e-01   5.8304466e-01   5.4139641e-01   5.0012239e-01   5.1214623e-01   5.2821953e-01   5.4130578e-01   5.4628563e-01   5.7790462e-01   6.2368934e-01   7.8914600e-01   7.3686763e-01   5.6486938e-01   5.7794961e-01   4.9888232e-01   4.9098361e-01   6.5928038e-01   4.9292056e-01   5.5904004e-01   6.0153665e-01   6.0763323e-01   6.9182530e-01   5.3808947e-01   5.0746136e-01   5.0965791e-01   5.5185853e-01   5.5735447e-01   5.1714411e-01   6.1804160e-01   4.9871553e-01   4.3535633e-01   4.4210206e-01   4.2962807e-01   4.5164171e-01   5.0028396e-01   0.0000000e+00   4.6854414e-01   4.7609519e-01   4.6498856e-01   4.3169347e-01   4.4800023e-01   4.8791759e-01   6.0476794e-01   6.7095132e-01   5.0535376e-01   5.8511440e-01   4.5041368e-01   5.9757980e-01   5.9699343e-01   5.7724979e-01   5.5133684e-01   5.8166833e-01   6.1330425e-01   6.1105378e-01   5.7376596e-01   4.2122051e-01   5.1495921e-01   5.1411395e-01   5.2486303e-01   4.9673954e-01   4.4284302e-01   4.9112261e-01   4.8139828e-01   4.4112788e-01   4.5159817e-01   4.8215567e-01
   4.5047640e-01   4.9926980e-01   4.4858559e-01   5.1231248e-01   5.5425079e-01   4.4096300e-01   4.1248472e-01   4.1654506e-01   4.2597067e-01   4.7558846e-01   5.5925300e-01   5.4001122e-01   4.3927285e-01   5.0539114e-01   5.0189860e-01   5.0406991e-01   4.4197807e-01   5.1154647e-01   4.8678113e-01   5.3066273e-01   6.4824715e-01   5.4212007e-01   4.6455999e-01   5.3635392e-01   4.9429600e-01   5.6195900e-01   5.1886350e-01   4.7368856e-01   5.0828749e-01   4.6089887e-01   4.8738532e-01   5.0681438e-01   5.7871739e-01   5.9197872e-01   7.1400449e-01   6.1644609e-01   6.0065460e-01   5.5372350e-01   4.8177586e-01   4.8245619e-01   5.9543532e-01   4.4813004e-01   5.3610644e-01   5.9575902e-01   5.5632984e-01   6.5736347e-01   4.9478001e-01   4.3978109e-01   5.2517897e-01   5.3914605e-01   4.9476100e-01   4.7789567e-01   5.8154629e-01   4.9035151e-01   4.4982741e-01   4.3496009e-01   4.3630571e-01   4.8264553e-01   4.7187723e-01   4.6854414e-01   0.0000000e+00   4.1115090e-01   4.2051249e-01   3.9132261e-01   4.2980835e-01   4.5140005e-01   5.7995539e-01   6.7706296e-01   5.2539564e-01   6.2135586e-01   4.8159981e-01   6.1453411e-01   5.5481465e-01   6.0843391e-01   5.5955484e-01   6.1599159e-01   6.2201995e-01   6.0535683e-01   4.9048233e-01   4.4674565e-01   5.0202595e-01   4.9954998e-01   5.3331717e-01   4.7938613e-01   4.5130333e-01   4.8616996e-01   4.2991403e-01   4.1485563e-01   4.2434712e-01   4.7069910e-01
   4.3032443e-01   4.5656023e-01   4.3386364e-01   4.7537229e-01   5.4763885e-01   4.6096417e-01   3.8514916e-01   4.0541570e-01   5.0011389e-01   4.7660064e-01   5.1148710e-01   5.1434926e-01   3.9506470e-01   4.3650492e-01   4.6889251e-01   4.4478658e-01   4.5797853e-01   4.6165816e-01   4.8369819e-01   5.0176454e-01   6.3561589e-01   5.3611454e-01   4.5309269e-01   5.2467837e-01   4.8560095e-01   5.3986498e-01   4.9766712e-01   5.0397899e-01   5.1096923e-01   5.2724212e-01   4.7613265e-01   4.6113453e-01   5.3222099e-01   5.3000644e-01   6.9596671e-01   7.9945631e-01   5.5737302e-01   5.0420517e-01   4.4149863e-01   4.7277468e-01   5.8097507e-01   4.7778552e-01   5.2580408e-01   5.7694954e-01   5.4491948e-01   6.6232229e-01   4.8669545e-01   4.4695603e-01   5.3071824e-01   5.2289739e-01   4.4249600e-01   4.3284278e-01   5.4885644e-01   4.6757563e-01   4.2955463e-01   4.1688360e-01   4.1908203e-01   4.3171483e-01   4.6937592e-01   4.7609519e-01   4.1115090e-01   0.0000000e+00   4.2017255e-01   3.9085909e-01   4.1227574e-01   4.5723648e-01   5.6209372e-01   5.8976308e-01   5.1171461e-01   5.8920978e-01   4.4565797e-01   5.4075157e-01   5.2197995e-01   4.9514585e-01   5.2637895e-01   5.1045596e-01   6.1451374e-01   5.7988283e-01   4.0134037e-01   4.0266630e-01   4.4508666e-01   4.6369487e-01   5.1165057e-01   4.9961064e-01   4.4407277e-01   4.5464778e-01   3.9572605e-01   3.9038838e-01   3.9747833e-01   4.3679694e-01
   4.4762035e-01   4.9111913e-01   4.8638614e-01   5.3904812e-01   5.2235118e-01   4.9302594e-01   4.2302961e-01   4.3738240e-01   5.6490297e-01   4.9133462e-01   5.3023025e-01   5.5737581e-01   4.2845754e-01   4.6932870e-01   5.0308601e-01   4.9438553e-01   4.7277910e-01   4.8300557e-01   5.1586554e-01   5.3050883e-01   6.8682273e-01   5.7260779e-01   4.8141435e-01   5.2520855e-01   5.3309407e-01   5.2895162e-01   5.1649579e-01   5.2574814e-01   4.9212820e-01   4.7923825e-01   5.6186220e-01   5.0362591e-01   5.4454134e-01   5.7472397e-01   6.9633264e-01   7.0678718e-01   5.1321909e-01   5.0590119e-01   4.8703942e-01   4.9713416e-01   5.8555623e-01   5.7020900e-01   5.7336482e-01   5.9519014e-01   6.2609697e-01   6.6979320e-01   5.2052017e-01   4.6973779e-01   5.2275932e-01   5.4596396e-01   4.8206090e-01   4.9361084e-01   5.9199883e-01   5.0589738e-01   4.4229094e-01   4.1479361e-01   4.4983018e-01   4.5329219e-01   4.9417391e-01   4.6498856e-01   4.2051249e-01   4.2017255e-01   0.0000000e+00   3.9793812e-01   4.6258500e-01   4.4801965e-01   6.1577583e-01   6.2808530e-01   5.4143527e-01   5.9179396e-01   4.7837584e-01   5.7646616e-01   6.0021238e-01   5.8842396e-01   6.4154109e-01   6.2609368e-01   5.8925253e-01   6.1705383e-01   4.6310415e-01   3.7020941e-01   4.7615155e-01   4.8957138e-01   5.3225388e-01   5.3860945e-01   4.5672019e-01   4.5705859e-01   4.1762725e-01   4.1969915e-01   4.5959735e-01   4.9613648e-01
   4.3329798e-01   4.4923554e-01   3.9944994e-01   4.8367402e-01   4.8228549e-01   4.6518096e-01   4.0158249e-01   3.8898556e-01   4.7597403e-01   4.4211960e-01   5.2321854e-01   5.0769581e-01   3.7569808e-01   4.5915250e-01   4.4253683e-01   4.8772771e-01   4.6229300e-01   4.7794936e-01   4.6203647e-01   4.9702233e-01   5.9548093e-01   5.1526064e-01   4.5393337e-01   5.2692613e-01   4.7261044e-01   5.1581762e-01   4.7412950e-01   4.5192290e-01   4.6761293e-01   5.0477528e-01   4.7479937e-01   5.0216272e-01   5.1570290e-01   5.2433297e-01   6.5176465e-01   6.9204082e-01   5.0965389e-01   4.8493342e-01   4.7087781e-01   4.2938469e-01   4.7793275e-01   4.9530409e-01   4.8679409e-01   5.3892196e-01   5.6153146e-01   6.2666046e-01   4.8455134e-01   4.2308304e-01   4.8497604e-01   5.3693541e-01   4.4732654e-01   4.4832063e-01   5.5277615e-01   4.6411263e-01   3.9800992e-01   4.3196378e-01   4.3321604e-01   4.2235332e-01   4.5661871e-01   4.3169347e-01   3.9132261e-01   3.9085909e-01   3.9793812e-01   0.0000000e+00   3.8945283e-01   4.2275994e-01   5.8083357e-01   5.8965580e-01   5.3449629e-01   5.6853776e-01   4.5463029e-01   5.1315754e-01   5.3901194e-01   5.9244492e-01   5.0421499e-01   5.6328142e-01   5.4241098e-01   6.0679787e-01   4.6545401e-01   3.8012736e-01   4.0184979e-01   4.5447557e-01   4.6155000e-01   5.2203420e-01   4.1333654e-01   4.6286866e-01   4.3478898e-01   3.7374267e-01   3.9446673e-01   4.2790113e-01
   4.6571435e-01   5.2782848e-01   4.8834644e-01   5.3788918e-01   5.8259459e-01   5.5972200e-01   4.4500504e-01   4.4819021e-01   4.9699085e-01   5.1164591e-01   5.4250459e-01   5.4085956e-01   4.2584281e-01   4.8358291e-01   4.8536118e-01   5.2063690e-01   5.0589163e-01   5.3273478e-01   5.0896422e-01   5.4314012e-01   5.8474619e-01   6.1827672e-01   5.0983544e-01   5.7148824e-01   5.1483653e-01   5.4208446e-01   4.9329299e-01   5.3174628e-01   5.2379297e-01   5.5809589e-01   5.1445633e-01   5.2194785e-01   5.5044330e-01   5.6719536e-01   7.4097023e-01   7.2937756e-01   5.4751819e-01   5.7776652e-01   4.5654853e-01   4.6441661e-01   5.9623552e-01   4.5004135e-01   5.8278061e-01   5.3412178e-01   5.6381123e-01   6.6541210e-01   5.2438514e-01   4.4847848e-01   5.3235966e-01   5.3995379e-01   4.5970704e-01   4.6207161e-01   6.3365860e-01   4.9063890e-01   4.3253320e-01   4.7309287e-01   4.4572497e-01   4.5823756e-01   4.6578733e-01   4.4800023e-01   4.2980835e-01   4.1227574e-01   4.6258500e-01   3.8945283e-01   0.0000000e+00   4.4068376e-01   5.9753676e-01   6.4034737e-01   5.7162037e-01   5.6616619e-01   5.0328580e-01   5.8340885e-01   5.3811593e-01   5.6695189e-01   5.9225041e-01   6.0028770e-01   5.9544584e-01   6.1352533e-01   4.7622589e-01   4.0862377e-01   4.8813556e-01   4.9357570e-01   4.9995314e-01   5.2910941e-01   4.6547945e-01   5.0623342e-01   4.7094066e-01   4.3192859e-01   4.6714292e-01   4.7235249e-01
   4.6928774e-01   5.1559627e-01   4.5208416e-01   5.2494658e-01   5.7807414e-01   5.1345112e-01   4.4259909e-01   4.2973201e-01   5.0271891e-01   4.7969304e-01   4.8234835e-01   5.3792020e-01   4.5054658e-01   4.5386973e-01   4.9906876e-01   5.0402608e-01   5.3690606e-01   5.4429620e-01   5.0010540e-01   5.2733480e-01   5.7560639e-01   5.3395623e-01   4.5701015e-01   5.1520656e-01   4.7873694e-01   5.9838713e-01   5.6125219e-01   5.0015573e-01   5.0906537e-01   5.4506737e-01   5.1454124e-01   5.4134631e-01   6.0308556e-01   5.7157774e-01   7.2949790e-01   7.5971877e-01   5.5663794e-01   5.6485956e-01   4.7025521e-01   4.9164573e-01   6.8855199e-01   4.6858419e-01   5.6747753e-01   5.7046889e-01   5.9403901e-01   6.8724005e-01   5.3544863e-01   4.4308171e-01   4.8697775e-01   6.0866100e-01   4.6269994e-01   4.7646428e-01   5.9175453e-01   5.0500163e-01   4.6696511e-01   4.5496622e-01   4.3893969e-01   4.5594014e-01   5.0405142e-01   4.8791759e-01   4.5140005e-01   4.5723648e-01   4.4801965e-01   4.2275994e-01   4.4068376e-01   0.0000000e+00   5.8637083e-01   6.6136122e-01   5.4384196e-01   5.5383487e-01   4.7365779e-01   5.9476721e-01   5.2680585e-01   5.9589769e-01   6.2197023e-01   6.1578434e-01   5.8477905e-01   6.0855262e-01   4.7321251e-01   4.2640036e-01   4.7196817e-01   4.9384238e-01   4.8005448e-01   5.2621155e-01   4.6908125e-01   4.8374527e-01   4.5708937e-01   4.4400678e-01   4.5001171e-01   4.7945643e-01
   5.8834695e-01   6.4167441e-01   5.8284401e-01   6.6167881e-01   6.5930531e-01   5.5520618e-01   5.6811758e-01   5.6568219e-01   6.4329924e-01   6.4331353e-01   6.5088245e-01   6.9148215e-01   5.5268647e-01   6.1233116e-01   6.2482442e-01   6.2321101e-01   5.8925630e-01   6.3801595e-01   6.2730229e-01   6.8429513e-01   6.5428470e-01   7.1126571e-01   5.9538584e-01   6.5699582e-01   6.6704042e-01   6.8477499e-01   7.3016963e-01   6.5799464e-01   6.5760165e-01   6.4128268e-01   6.5513627e-01   6.5234280e-01   6.9502276e-01   7.2986934e-01   9.0105619e-01   8.5513878e-01   7.0171658e-01   6.6830987e-01   5.9392199e-01   6.1329281e-01   7.6704455e-01   6.5996022e-01   7.0524059e-01   7.1402705e-01   7.1620516e-01   7.9238786e-01   6.4649428e-01   5.8327400e-01   6.7251008e-01   6.8494338e-01   5.9194265e-01   6.2527481e-01   7.4651472e-01   6.9449365e-01   6.1820846e-01   5.8728949e-01   5.7227260e-01   6.1791776e-01   6.2575348e-01   6.0476794e-01   5.7995539e-01   5.6209372e-01   6.1577583e-01   5.8083357e-01   5.9753676e-01   5.8637083e-01   0.0000000e+00   8.1329655e-01   6.7668185e-01   7.6006564e-01   5.9996824e-01   7.3399846e-01   6.6603344e-01   7.1081073e-01   7.3297765e-01   7.2395493e-01   7.0679529e-01   7.3226555e-01   6.0255143e-01   5.2089000e-01   5.8818867e-01   6.1259910e-01   6.1555730e-01   6.4671538e-01   5.5935311e-01   6.0232984e-01   5.3539378e-01   5.6393465e-01   5.7762355e-01   6.1217322e-01
   6.2610593e-01   6.5911234e-01   6.5942007e-01   7.6038758e-01   7.6636684e-01   6.7937229e-01   6.2212378e-01   6.1289829e-01   6.2222714e-01   6.8807439e-01   7.0178186e-01   7.3152007e-01   6.0280614e-01   6.5688200e-01   6.7867721e-01   7.0215047e-01   6.6988074e-01   7.2293008e-01   6.9969952e-01   7.2925853e-01   6.9534102e-01   8.2569186e-01   7.0945534e-01   7.3795134e-01   7.1811707e-01   8.0708964e-01   7.4334193e-01   7.0775366e-01   7.0450165e-01   7.4115921e-01   7.1501801e-01   7.6407012e-01   7.8668640e-01   7.7915780e-01   8.6464514e-01   8.8045695e-01   7.8076556e-01   7.5290445e-01   6.5511245e-01   7.0912055e-01   7.3717024e-01   7.0894172e-01   7.7802448e-01   7.8480959e-01   7.8324763e-01   8.2689979e-01   7.3775146e-01   6.6838744e-01   7.2572453e-01   7.7983678e-01   6.8947944e-01   6.9526101e-01   8.9925813e-01   7.5054261e-01   6.6758812e-01   6.5389645e-01   6.7050986e-01   6.6346870e-01   6.9967117e-01   6.7095132e-01   6.7706296e-01   5.8976308e-01   6.2808530e-01   5.8965580e-01   6.4034737e-01   6.6136122e-01   8.1329655e-01   0.0000000e+00   7.6389591e-01   8.2599341e-01   7.0841038e-01   7.5180584e-01   7.7394596e-01   7.8354600e-01   8.0889660e-01   8.3658520e-01   7.5771593e-01   8.2419623e-01   6.5030440e-01   7.0952067e-01   6.5879998e-01   7.0298841e-01   7.1253126e-01   7.1698421e-01   6.1757497e-01   6.8351141e-01   6.8222627e-01   6.6781477e-01   6.4109702e-01   6.6077575e-01
   5.6365041e-01   6.0270019e-01   5.6478711e-01   6.8184769e-01   6.7307010e-01   6.0947625e-01   5.2905442e-01   5.3606727e-01   5.1753959e-01   6.3282256e-01   6.5981855e-01   6.5384797e-01   5.1126113e-01   5.7361090e-01   5.5801698e-01   5.6213873e-01   5.7233922e-01   6.5260467e-01   6.1151096e-01   6.7499694e-01   6.4388828e-01   6.8809868e-01   5.8952515e-01   6.4095269e-01   6.9223789e-01   6.4062777e-01   6.4898160e-01   5.6621521e-01   6.2395548e-01   6.4899967e-01   6.0875747e-01   6.5465643e-01   7.1954427e-01   6.6490581e-01   7.7979312e-01   9.2104805e-01   7.0857943e-01   6.5696138e-01   5.6767264e-01   5.8904724e-01   6.5950723e-01   5.8705316e-01   6.6874326e-01   6.6141775e-01   6.6945174e-01   7.4521171e-01   6.6747388e-01   5.7227809e-01   6.2614852e-01   6.9414895e-01   5.7500271e-01   5.6436966e-01   7.4449723e-01   6.5762410e-01   5.6115542e-01   5.3405196e-01   5.3847651e-01   5.5772129e-01   5.6288002e-01   5.0535376e-01   5.2539564e-01   5.1171461e-01   5.4143527e-01   5.3449629e-01   5.7162037e-01   5.4384196e-01   6.7668185e-01   7.6389591e-01   0.0000000e+00   7.3788934e-01   5.9720347e-01   7.0296610e-01   7.2472477e-01   7.3006060e-01   7.1558350e-01   8.5321799e-01   7.0126819e-01   7.2126021e-01   5.7669853e-01   6.4637935e-01   5.6950637e-01   5.9392514e-01   6.4402893e-01   6.3960777e-01   5.8500913e-01   5.9881879e-01   5.3663005e-01   5.1622748e-01   5.4098570e-01   5.6535537e-01
   5.5091563e-01   5.8026560e-01   5.0353178e-01   5.6485132e-01   6.7606085e-01   5.5553177e-01   5.3121803e-01   5.1603938e-01   5.3336491e-01   6.3466992e-01   6.5619902e-01   6.4195463e-01   5.1308244e-01   5.8200185e-01   5.6354657e-01   6.5411577e-01   6.5387964e-01   6.7011635e-01   6.7042400e-01   6.7954261e-01   8.1198713e-01   6.5557056e-01   5.6922103e-01   6.4920075e-01   6.2473617e-01   6.6572816e-01   6.1382688e-01   5.1113180e-01   5.9940604e-01   6.7028429e-01   5.7611092e-01   5.9769350e-01   6.3935554e-01   7.0527409e-01   8.5207939e-01   9.0372070e-01   6.3714103e-01   6.0367835e-01   5.4613706e-01   5.7956462e-01   7.3496185e-01   6.1940924e-01   6.5602643e-01   6.6048523e-01   7.0061381e-01   7.2408531e-01   5.8335643e-01   5.4193912e-01   6.4165240e-01   6.6216856e-01   5.5910566e-01   5.8277731e-01   7.7625783e-01   6.6746970e-01   6.0503683e-01   5.6859438e-01   5.5376720e-01   6.3806721e-01   6.1806776e-01   5.8511440e-01   6.2135586e-01   5.8920978e-01   5.9179396e-01   5.6853776e-01   5.6616619e-01   5.5383487e-01   7.6006564e-01   8.2599341e-01   7.3788934e-01   0.0000000e+00   5.8231712e-01   6.2365550e-01   6.9773453e-01   7.3044337e-01   6.0777913e-01   6.4243075e-01   6.8973226e-01   7.0991921e-01   5.2613310e-01   5.9008273e-01   5.4890947e-01   5.6729607e-01   5.9124999e-01   5.9137448e-01   5.4152207e-01   5.7111148e-01   5.5567228e-01   5.2777262e-01   4.9552028e-01   5.8041516e-01
   4.9873039e-01   5.0667184e-01   5.2512289e-01   5.9995754e-01   5.9967045e-01   5.3626908e-01   4.9685625e-01   4.7303252e-01   5.6120066e-01   5.4429280e-01   5.3448402e-01   5.7714403e-01   4.9925395e-01   5.1573084e-01   5.0540104e-01   4.7600323e-01   5.4764009e-01   5.6195188e-01   5.6439822e-01   5.4361194e-01   6.9399829e-01   5.1313743e-01   5.2728384e-01   5.5171300e-01   5.8762340e-01   6.2533814e-01   6.5903347e-01   5.0892534e-01   5.7046526e-01   6.0021772e-01   6.3620955e-01   6.0720067e-01   5.8555576e-01   6.6144011e-01   8.5129557e-01   8.1037576e-01   6.0238692e-01   6.3800378e-01   5.4831399e-01   5.0104150e-01   7.6014659e-01   6.6324889e-01   6.2125710e-01   6.2644793e-01   6.8120742e-01   7.1904810e-01   5.1437748e-01   4.8805224e-01   5.9090740e-01   5.8286701e-01   5.1780353e-01   5.3186941e-01   6.4825601e-01   5.5052856e-01   5.2244426e-01   4.9577377e-01   4.9519315e-01   5.1609192e-01   5.3585652e-01   4.5041368e-01   4.8159981e-01   4.4565797e-01   4.7837584e-01   4.5463029e-01   5.0328580e-01   4.7365779e-01   5.9996824e-01   7.0841038e-01   5.9720347e-01   5.8231712e-01   0.0000000e+00   5.9354218e-01   5.8392197e-01   5.8412404e-01   6.3797893e-01   5.7273840e-01   6.8929465e-01   6.6131753e-01   5.7465237e-01   4.7878847e-01   5.4772791e-01   5.6170403e-01   5.9257202e-01   6.0561947e-01   5.2646198e-01   5.5879184e-01   5.4913763e-01   5.2569296e-01   5.0170574e-01   5.5310104e-01
   5.5346646e-01   6.2327048e-01   6.0625006e-01   6.0095983e-01   7.1157793e-01   6.8712937e-01   5.7335851e-01   5.2805338e-01   6.4233955e-01   6.2094129e-01   6.3377983e-01   6.6392684e-01   6.1387676e-01   6.5797842e-01   5.6919006e-01   6.3932704e-01   6.8237089e-01   6.5435084e-01   6.1888429e-01   6.8703379e-01   6.8143775e-01   7.2278946e-01   5.7609054e-01   6.7432542e-01   6.5793032e-01   6.9951618e-01   6.9598181e-01   6.2115367e-01   6.2513239e-01   6.1383246e-01   6.2926157e-01   6.5639470e-01   6.5662870e-01   6.6197194e-01   8.6255724e-01   8.8875641e-01   6.6102987e-01   6.4470706e-01   5.8209599e-01   5.8084357e-01   7.3577161e-01   6.6791161e-01   6.5477023e-01   7.2112934e-01   6.9906069e-01   7.7013752e-01   6.2950659e-01   5.3805985e-01   6.4200770e-01   6.6129565e-01   5.7559430e-01   6.0236997e-01   7.5095962e-01   6.2684718e-01   5.4389103e-01   5.7990406e-01   5.8894338e-01   5.7941364e-01   6.0004965e-01   5.9757980e-01   6.1453411e-01   5.4075157e-01   5.7646616e-01   5.1315754e-01   5.8340885e-01   5.9476721e-01   7.3399846e-01   7.5180584e-01   7.0296610e-01   6.2365550e-01   5.9354218e-01   0.0000000e+00   6.7788154e-01   6.4068905e-01   7.0772508e-01   6.6172980e-01   7.9223660e-01   6.9216940e-01   5.7436368e-01   5.4823637e-01   5.7742146e-01   5.8119995e-01   6.2338004e-01   6.0736617e-01   5.3590832e-01   6.0196612e-01   5.5538145e-01   5.5664141e-01   5.6755574e-01   5.8615028e-01
   5.2006534e-01   5.6000575e-01   5.4026877e-01   5.8227176e-01   6.7813897e-01   5.6348627e-01   5.0546632e-01   4.9933233e-01   5.4094872e-01   5.6611785e-01   5.7924715e-01   6.2141248e-01   5.1408100e-01   5.9162328e-01   5.8472028e-01   6.1498390e-01   5.0341643e-01   5.8972384e-01   5.9050992e-01   6.1964741e-01   5.7721402e-01   5.5545824e-01   5.3374546e-01   5.8971881e-01   6.1395304e-01   6.4413036e-01   6.5356094e-01   5.4744514e-01   5.9908609e-01   6.0551782e-01   6.3575462e-01   6.0732785e-01   6.4351866e-01   6.3574650e-01   8.7929954e-01   8.0366605e-01   6.4899116e-01   6.5838150e-01   6.0665433e-01   5.8864538e-01   7.3421355e-01   6.0828594e-01   6.8046195e-01   7.4160374e-01   7.5836575e-01   8.1304008e-01   6.2061206e-01   6.1627982e-01   6.5221295e-01   6.5042283e-01   6.0637099e-01   6.2545906e-01   7.8471413e-01   5.9573503e-01   5.7536527e-01   5.7392321e-01   5.6234317e-01   6.0035280e-01   6.2557637e-01   5.9699343e-01   5.5481465e-01   5.2197995e-01   6.0021238e-01   5.3901194e-01   5.3811593e-01   5.2680585e-01   6.6603344e-01   7.7394596e-01   7.2472477e-01   6.9773453e-01   5.8392197e-01   6.7788154e-01   0.0000000e+00   6.3340913e-01   6.5262251e-01   6.6518056e-01   7.2262619e-01   6.8730242e-01   5.8139726e-01   5.6297412e-01   5.8361531e-01   5.5714240e-01   5.8515364e-01   6.1233170e-01   5.2144523e-01   5.6306419e-01   5.5752885e-01   5.4747636e-01   5.0778669e-01   5.4108032e-01
   5.8681975e-01   6.2423422e-01   5.5112125e-01   6.4789139e-01   7.2301767e-01   6.6708082e-01   5.8640717e-01   5.6835073e-01   6.4093209e-01   5.9153066e-01   6.2853443e-01   6.9941761e-01   5.9810751e-01   6.0666173e-01   6.1607392e-01   6.4244911e-01   5.8662288e-01   6.6041991e-01   6.4899816e-01   6.8151651e-01   6.1779674e-01   6.6606027e-01   6.0960485e-01   6.9161228e-01   5.9034356e-01   6.7061622e-01   6.5148714e-01   5.8434343e-01   6.3968575e-01   6.4908809e-01   6.4790076e-01   6.3338282e-01   6.4748401e-01   7.0697656e-01   8.7286846e-01   9.0551736e-01   6.5174875e-01   6.5683070e-01   5.8500890e-01   6.0115978e-01   7.0178379e-01   6.1592075e-01   7.1325939e-01   7.1600094e-01   7.2779169e-01   8.3469481e-01   6.7697458e-01   5.7204938e-01   6.5319082e-01   7.0669132e-01   6.1116851e-01   6.2915645e-01   7.5353442e-01   6.6625456e-01   6.4941600e-01   5.8796964e-01   5.5017763e-01   6.1977708e-01   6.3031606e-01   5.7724979e-01   6.0843391e-01   4.9514585e-01   5.8842396e-01   5.9244492e-01   5.6695189e-01   5.9589769e-01   7.1081073e-01   7.8354600e-01   7.3006060e-01   7.3044337e-01   5.8412404e-01   6.4068905e-01   6.3340913e-01   0.0000000e+00   6.9741823e-01   6.7421158e-01   6.7025226e-01   7.1847925e-01   5.7886347e-01   4.8542747e-01   5.8357880e-01   6.1659641e-01   6.4430735e-01   5.6712938e-01   5.2291094e-01   5.6375108e-01   5.6407004e-01   6.4235777e-01   5.7210516e-01   6.2115111e-01
   6.1274871e-01   6.9733837e-01   5.7309605e-01   6.5756658e-01   6.7527268e-01   7.3930396e-01   5.4106634e-01   5.3355236e-01   5.4691675e-01   5.9246600e-01   6.1799368e-01   6.6978662e-01   4.9006086e-01   5.5177761e-01   5.4924617e-01   5.3816247e-01   5.4477997e-01   6.3489009e-01   5.3227713e-01   6.3479379e-01   6.0736533e-01   6.8933266e-01   5.4903832e-01   6.2388867e-01   6.7059228e-01   6.8067402e-01   6.5223170e-01   6.7894078e-01   6.1594787e-01   6.6860518e-01   6.4152139e-01   6.9123222e-01   7.4350264e-01   7.9617805e-01   9.1691561e-01   9.6322454e-01   7.9609015e-01   7.7605485e-01   6.7585091e-01   6.7780661e-01   8.0247667e-01   6.8349800e-01   7.7911509e-01   7.9460731e-01   6.5967781e-01   7.8880420e-01   5.9836603e-01   5.4030352e-01   5.9350900e-01   7.6916033e-01   5.3862806e-01   5.6900676e-01   7.5467518e-01   5.9216022e-01   5.3673070e-01   4.6344884e-01   5.1918067e-01   6.3788265e-01   5.2121537e-01   5.5133684e-01   5.5955484e-01   5.2637895e-01   6.4154109e-01   5.0421499e-01   5.9225041e-01   6.2197023e-01   7.3297765e-01   8.0889660e-01   7.1558350e-01   6.0777913e-01   6.3797893e-01   7.0772508e-01   6.5262251e-01   6.9741823e-01   0.0000000e+00   7.1903185e-01   7.1160860e-01   8.9611191e-01   7.8787592e-01   5.5284922e-01   6.2816827e-01   5.9452554e-01   6.5493770e-01   7.1858809e-01   7.0912830e-01   6.7289829e-01   5.9351865e-01   6.2406898e-01   5.9820334e-01   6.4727495e-01
   6.6000637e-01   7.4958509e-01   7.3120539e-01   7.3745664e-01   8.2024061e-01   7.0171202e-01   6.1203923e-01   6.3106415e-01   7.5101618e-01   6.8188973e-01   6.5741007e-01   7.5660187e-01   6.6083526e-01   7.2498034e-01   7.0091079e-01   7.0834187e-01   6.1395659e-01   7.2774150e-01   7.1119227e-01   7.5247049e-01   8.2372070e-01   7.2074634e-01   6.8393095e-01   7.6140213e-01   7.4109388e-01   6.7986297e-01   7.5885888e-01   6.5779263e-01   6.2860785e-01   6.8286975e-01   6.5181964e-01   6.4104167e-01   6.9673555e-01   7.0820723e-01   7.8860914e-01   8.7299771e-01   6.3473187e-01   7.7256791e-01   6.4426617e-01   6.6301999e-01   7.8920622e-01   7.4041484e-01   7.6313390e-01   8.0477724e-01   7.4421100e-01   8.4975054e-01   6.9740677e-01   5.9409308e-01   6.3849536e-01   7.1297399e-01   6.1120296e-01   5.8387781e-01   7.7540443e-01   6.2562340e-01   5.6310254e-01   5.3857182e-01   5.7437952e-01   6.0469520e-01   6.0378578e-01   5.8166833e-01   6.1599159e-01   5.1045596e-01   6.2609368e-01   5.6328142e-01   6.0028770e-01   6.1578434e-01   7.2395493e-01   8.3658520e-01   8.5321799e-01   6.4243075e-01   5.7273840e-01   6.6172980e-01   6.6518056e-01   6.7421158e-01   7.1903185e-01   0.0000000e+00   6.9282537e-01   7.0436831e-01   5.5429603e-01   6.0086638e-01   5.9528587e-01   6.1807558e-01   6.6813853e-01   7.0977163e-01   6.0028417e-01   5.9436816e-01   6.4994749e-01   5.8350509e-01   6.1747835e-01   6.2866844e-01
   5.9907063e-01   6.6291658e-01   6.3457283e-01   6.7134026e-01   7.1038471e-01   6.8300348e-01   5.3884707e-01   5.3716093e-01   6.3817123e-01   6.1029569e-01   6.7720884e-01   6.8726172e-01   5.6201154e-01   6.0800881e-01   6.1726874e-01   6.6794379e-01   5.4212450e-01   6.4893454e-01   6.3182636e-01   6.9249448e-01   6.9705840e-01   7.1729866e-01   6.3821703e-01   6.8696446e-01   6.4727707e-01   6.4739264e-01   6.2152914e-01   6.0700347e-01   6.2498462e-01   6.6799615e-01   6.4176873e-01   6.4497932e-01   7.2842296e-01   6.8817598e-01   8.5094486e-01   8.0726759e-01   6.7500821e-01   6.7660058e-01   5.0546029e-01   5.5814298e-01   8.2314380e-01   7.6884010e-01   7.8903685e-01   7.8145184e-01   6.8750549e-01   7.4914865e-01   6.0608163e-01   5.5355003e-01   6.4088732e-01   6.7948155e-01   6.6588961e-01   6.8982823e-01   8.2917423e-01   6.9532396e-01   5.9934662e-01   5.8114914e-01   5.6296387e-01   5.8713727e-01   6.0292702e-01   6.1330425e-01   6.2201995e-01   6.1451374e-01   5.8925253e-01   5.4241098e-01   5.9544584e-01   5.8477905e-01   7.0679529e-01   7.5771593e-01   7.0126819e-01   6.8973226e-01   6.8929465e-01   7.9223660e-01   7.2262619e-01   6.7025226e-01   7.1160860e-01   6.9282537e-01   0.0000000e+00   7.3696551e-01   6.3755373e-01   6.3903026e-01   6.3431208e-01   6.7476747e-01   6.6015175e-01   6.7140908e-01   5.6652567e-01   5.7280126e-01   5.5197178e-01   5.4436560e-01   5.3050503e-01   5.9838164e-01
   5.6478696e-01   6.0490299e-01   5.9669158e-01   6.1540631e-01   6.8495946e-01   7.2078499e-01   6.0779309e-01   6.2418477e-01   6.4422809e-01   6.2411128e-01   6.4810242e-01   6.5922796e-01   5.5351777e-01   6.0865197e-01   6.7130153e-01   7.2487343e-01   6.0922509e-01   6.6867024e-01   6.6244556e-01   7.0478937e-01   7.0327215e-01   7.2543779e-01   6.2745525e-01   6.9448913e-01   6.7039209e-01   7.4736270e-01   6.2178415e-01   5.8051524e-01   6.6133212e-01   6.8491894e-01   6.7810809e-01   6.6537992e-01   7.3087439e-01   7.4956535e-01   8.9727752e-01   8.8976850e-01   6.8274483e-01   7.5446820e-01   6.1216781e-01   5.9167832e-01   8.4792381e-01   7.5227288e-01   7.7088646e-01   7.5036130e-01   6.8971221e-01   8.4111386e-01   6.6895536e-01   6.1167599e-01   6.6534539e-01   7.1247982e-01   6.6642430e-01   6.4751476e-01   7.7116643e-01   6.6409860e-01   6.4499751e-01   6.0171762e-01   5.9590869e-01   6.0122012e-01   6.5475510e-01   6.1105378e-01   6.0535683e-01   5.7988283e-01   6.1705383e-01   6.0679787e-01   6.1352533e-01   6.0855262e-01   7.3226555e-01   8.2419623e-01   7.2126021e-01   7.0991921e-01   6.6131753e-01   6.9216940e-01   6.8730242e-01   7.1847925e-01   8.9611191e-01   7.0436831e-01   7.3696551e-01   0.0000000e+00   5.8883484e-01   5.5862267e-01   5.8970657e-01   6.4025885e-01   6.6930925e-01   6.6115107e-01   5.8085418e-01   5.9128693e-01   5.3537447e-01   5.3536141e-01   5.7742513e-01   6.2599793e-01
   5.0687057e-01   5.7696842e-01   5.2162672e-01   5.2808318e-01   6.2365286e-01   5.6677958e-01   4.7700781e-01   5.0675152e-01   5.6759402e-01   4.9993494e-01   5.1820056e-01   6.6693343e-01   5.5303204e-01   5.4835984e-01   5.0663623e-01   5.5686723e-01   5.3734562e-01   5.5368382e-01   5.4756595e-01   5.9800952e-01   5.5495542e-01   5.9108015e-01   5.3055959e-01   6.1805584e-01   5.9204762e-01   5.8402122e-01   5.3792498e-01   5.5032600e-01   5.6066695e-01   5.6962766e-01   4.9318623e-01   5.6957591e-01   5.7957121e-01   6.3830077e-01   8.1688876e-01   6.8977841e-01   6.0613864e-01   6.7524577e-01   5.0716490e-01   5.0824885e-01   6.9995438e-01   6.0775672e-01   6.9768315e-01   6.4255281e-01   6.7999625e-01   7.1780533e-01   5.6556257e-01   5.8642267e-01   6.4258898e-01   5.9183851e-01   5.6525245e-01   5.3507515e-01   6.7557820e-01   5.7665389e-01   5.4380773e-01   5.9207091e-01   4.5107548e-01   4.0000074e-01   5.0153219e-01   5.7376596e-01   4.9048233e-01   4.0134037e-01   4.6310415e-01   4.6545401e-01   4.7622589e-01   4.7321251e-01   6.0255143e-01   6.5030440e-01   5.7669853e-01   5.2613310e-01   5.7465237e-01   5.7436368e-01   5.8139726e-01   5.7886347e-01   7.8787592e-01   5.5429603e-01   6.3755373e-01   5.8883484e-01   0.0000000e+00   4.4288223e-01   4.9745284e-01   5.1201533e-01   5.3579618e-01   4.9930195e-01   4.4513636e-01   4.3845406e-01   4.8113310e-01   4.4581523e-01   4.4639488e-01   5.4600940e-01
   6.3146987e-01   6.5665735e-01   5.8567751e-01   6.1763711e-01   6.1295761e-01   6.2500761e-01   5.5472520e-01   5.2595909e-01   5.7134962e-01   5.5047394e-01   6.4452265e-01   6.3234771e-01   5.2001975e-01   5.3725068e-01   6.4479605e-01   6.2199323e-01   6.9224253e-01   6.6675043e-01   5.3424654e-01   6.6701349e-01   7.4426202e-01   7.4267192e-01   6.4819896e-01   6.6518952e-01   5.8244273e-01   6.0927310e-01   6.1336104e-01   6.0028523e-01   5.5820369e-01   5.8516988e-01   5.9736813e-01   6.7970139e-01   6.1001418e-01   5.9693285e-01   7.6374885e-01   7.7068490e-01   6.3490084e-01   6.4213707e-01   4.9861660e-01   5.0748173e-01   6.4191579e-01   5.3045958e-01   6.3373778e-01   6.9048766e-01   6.2502225e-01   7.1537106e-01   5.5816897e-01   4.8825886e-01   4.9733058e-01   5.9856716e-01   4.8351847e-01   4.3796058e-01   6.2718872e-01   4.7308068e-01   4.1697538e-01   4.2262016e-01   4.6931995e-01   4.0524138e-01   4.8411859e-01   4.2122051e-01   4.4674565e-01   4.0266630e-01   3.7020941e-01   3.8012736e-01   4.0862377e-01   4.2640036e-01   5.2089000e-01   7.0952067e-01   6.4637935e-01   5.9008273e-01   4.7878847e-01   5.4823637e-01   5.6297412e-01   4.8542747e-01   5.5284922e-01   6.0086638e-01   6.3903026e-01   5.5862267e-01   4.4288223e-01   0.0000000e+00   4.2822297e-01   5.9565610e-01   5.8587809e-01   6.1662173e-01   4.9173055e-01   5.2457618e-01   5.5091199e-01   4.2436651e-01   4.3714358e-01   5.3735838e-01
   4.6249175e-01   5.2721179e-01   4.7459769e-01   5.2263091e-01   5.5322261e-01   5.5970349e-01   4.6308285e-01   4.5645774e-01   4.6109975e-01   4.7003810e-01   5.3272283e-01   5.5200160e-01   4.3085108e-01   4.9869399e-01   4.8812362e-01   5.1108464e-01   5.3625195e-01   5.3259403e-01   5.2775059e-01   5.7541047e-01   6.1049273e-01   5.9538717e-01   5.2279646e-01   5.6029593e-01   5.2313174e-01   6.0986684e-01   5.0471317e-01   4.8858960e-01   5.2134217e-01   4.9582187e-01   5.2455073e-01   5.4169265e-01   5.7602178e-01   6.0962386e-01   7.9557016e-01   6.9055917e-01   5.7215449e-01   6.1726688e-01   5.0000866e-01   4.6934125e-01   5.6435675e-01   5.2002491e-01   5.6563957e-01   6.1852374e-01   6.1402562e-01   6.5642648e-01   5.2352400e-01   4.6966222e-01   5.3280684e-01   5.9479802e-01   5.3562261e-01   5.0012471e-01   6.4582743e-01   5.1114174e-01   4.8937272e-01   4.6593434e-01   4.5926892e-01   4.7066806e-01   5.1029128e-01   5.1495921e-01   5.0202595e-01   4.4508666e-01   4.7615155e-01   4.0184979e-01   4.8813556e-01   4.7196817e-01   5.8818867e-01   6.5879998e-01   5.6950637e-01   5.4890947e-01   5.4772791e-01   5.7742146e-01   5.8361531e-01   5.8357880e-01   6.2816827e-01   5.9528587e-01   6.3431208e-01   5.8970657e-01   4.9745284e-01   4.2822297e-01   0.0000000e+00   4.9754385e-01   5.2249406e-01   5.3289225e-01   4.3635706e-01   4.6807378e-01   4.7113464e-01   4.0744197e-01   4.2845533e-01   4.6381510e-01
   4.7477106e-01   5.4370860e-01   4.7941295e-01   5.2605699e-01   6.5185113e-01   5.7072472e-01   4.5078777e-01   4.6407083e-01   5.5565789e-01   5.1050937e-01   5.4693912e-01   5.9832156e-01   4.6562963e-01   5.3494421e-01   4.9520303e-01   5.4047191e-01   5.1899577e-01   5.6430468e-01   5.2267328e-01   5.8372912e-01   6.9592450e-01   6.3116783e-01   5.0940982e-01   5.9879043e-01   5.3389979e-01   5.7345125e-01   5.5031274e-01   4.8478929e-01   5.5418505e-01   5.6126019e-01   5.7044639e-01   5.9039590e-01   6.1082772e-01   6.2844196e-01   7.1452341e-01   7.6504548e-01   5.7747091e-01   6.2458765e-01   5.2895601e-01   4.9090973e-01   6.2605442e-01   5.4562919e-01   6.0564223e-01   6.4912721e-01   6.3106775e-01   6.8106009e-01   5.6560460e-01   5.0360007e-01   5.1798016e-01   6.3246019e-01   5.2280855e-01   5.3129905e-01   6.9861969e-01   5.9107880e-01   4.9278100e-01   4.8063841e-01   4.8271023e-01   5.1042825e-01   5.2740940e-01   5.1411395e-01   4.9954998e-01   4.6369487e-01   4.8957138e-01   4.5447557e-01   4.9357570e-01   4.9384238e-01   6.1259910e-01   7.0298841e-01   5.9392514e-01   5.6729607e-01   5.6170403e-01   5.8119995e-01   5.5714240e-01   6.1659641e-01   5.9452554e-01   6.1807558e-01   6.7476747e-01   6.4025885e-01   5.1201533e-01   5.9565610e-01   4.9754385e-01   0.0000000e+00   5.7429534e-01   5.5001378e-01   4.5655157e-01   5.0918712e-01   4.7871715e-01   4.3531211e-01   4.4886939e-01   5.0367255e-01
   5.0566210e-01   5.5273111e-01   5.0492807e-01   5.9230331e-01   5.7743839e-01   5.6324465e-01   4.5988740e-01   4.8067836e-01   6.0846337e-01   5.2658150e-01   5.8112708e-01   5.9345425e-01   5.0541614e-01   5.3979400e-01   5.0500939e-01   5.4349780e-01   5.0737158e-01   6.3717143e-01   5.5376970e-01   5.9343895e-01   5.8211125e-01   5.9027806e-01   4.9902311e-01   5.9635730e-01   5.5670526e-01   6.4056168e-01   5.8208940e-01   5.3097097e-01   5.8623010e-01   5.8255882e-01   5.7400709e-01   6.0721274e-01   6.4933575e-01   6.6138474e-01   6.9952832e-01   7.7030638e-01   5.9941727e-01   6.6493107e-01   5.0998526e-01   5.2623567e-01   6.6126148e-01   6.3500102e-01   6.3609891e-01   6.3608968e-01   6.3602547e-01   7.3877674e-01   5.9556062e-01   5.2109862e-01   5.3814324e-01   6.1441212e-01   5.1067482e-01   5.4207101e-01   7.6960450e-01   5.8925057e-01   5.0455877e-01   5.1270441e-01   4.8973374e-01   5.2259769e-01   5.5451764e-01   5.2486303e-01   5.3331717e-01   5.1165057e-01   5.3225388e-01   4.6155000e-01   4.9995314e-01   4.8005448e-01   6.1555730e-01   7.1253126e-01   6.4402893e-01   5.9124999e-01   5.9257202e-01   6.2338004e-01   5.8515364e-01   6.4430735e-01   6.5493770e-01   6.6813853e-01   6.6015175e-01   6.6930925e-01   5.3579618e-01   5.8587809e-01   5.2249406e-01   5.7429534e-01   0.0000000e+00   6.0071700e-01   4.9741169e-01   5.2742488e-01   4.8083254e-01   4.5199255e-01   4.9562435e-01   5.2967939e-01
   5.4065976e-01   5.3841768e-01   5.3650967e-01   6.3557345e-01   6.5309146e-01   5.7650120e-01   4.8426151e-01   4.8564580e-01   6.1857085e-01   5.7574654e-01   6.2413055e-01   6.4623648e-01   5.3668835e-01   5.9758356e-01   5.6246874e-01   5.7025542e-01   5.2803032e-01   6.0696569e-01   6.2302984e-01   6.2057571e-01   6.1202872e-01   6.5961242e-01   5.5732070e-01   5.8388915e-01   5.8698024e-01   5.9760065e-01   6.1414907e-01   5.3983455e-01   5.6839314e-01   5.7679169e-01   5.6261333e-01   6.1778099e-01   6.3450270e-01   6.4282783e-01   6.8760463e-01   8.2541693e-01   6.4990590e-01   6.1589848e-01   5.3207730e-01   5.1456567e-01   7.5365091e-01   5.6702716e-01   6.0009210e-01   6.3816770e-01   6.7599352e-01   7.1326086e-01   5.3221587e-01   4.6259779e-01   5.7204702e-01   6.0463698e-01   4.8828689e-01   5.0291656e-01   7.7435148e-01   5.7796849e-01   5.0514246e-01   4.8578054e-01   4.6284265e-01   5.3307330e-01   5.1913772e-01   4.9673954e-01   4.7938613e-01   4.9961064e-01   5.3860945e-01   5.2203420e-01   5.2910941e-01   5.2621155e-01   6.4671538e-01   7.1698421e-01   6.3960777e-01   5.9137448e-01   6.0561947e-01   6.0736617e-01   6.1233170e-01   5.6712938e-01   7.1858809e-01   7.0977163e-01   6.7140908e-01   6.6115107e-01   4.9930195e-01   6.1662173e-01   5.3289225e-01   5.5001378e-01   6.0071700e-01   0.0000000e+00   4.6465848e-01   5.2831093e-01   4.9312338e-01   5.1707220e-01   5.1629516e-01   5.2459377e-01
   4.1426084e-01   4.5836678e-01   4.4517279e-01   4.7408817e-01   5.4790289e-01   5.5645768e-01   4.2104926e-01   4.3030519e-01   4.7618843e-01   4.8973720e-01   5.0949555e-01   5.3278046e-01   4.2529657e-01   4.6744054e-01   4.7240521e-01   4.8808295e-01   4.3814234e-01   5.1788194e-01   5.0909751e-01   5.2568863e-01   5.3905220e-01   4.5208381e-01   4.7431395e-01   5.3319538e-01   5.3975550e-01   5.1570279e-01   4.8375413e-01   4.8642993e-01   4.7326014e-01   4.9672639e-01   5.0632053e-01   5.5002160e-01   5.7097277e-01   5.9385464e-01   6.4338606e-01   6.6486158e-01   5.5190949e-01   5.2084642e-01   4.3897794e-01   4.3860376e-01   6.2815606e-01   5.0549578e-01   5.7442352e-01   5.8381472e-01   5.9390817e-01   6.7241952e-01   5.0657262e-01   4.3755920e-01   5.1636685e-01   5.4889017e-01   4.4315552e-01   4.5635278e-01   7.0496738e-01   5.1913371e-01   4.3691807e-01   4.4477622e-01   4.4600392e-01   4.6500017e-01   4.8417969e-01   4.4284302e-01   4.5130333e-01   4.4407277e-01   4.5672019e-01   4.1333654e-01   4.6547945e-01   4.6908125e-01   5.5935311e-01   6.1757497e-01   5.8500913e-01   5.4152207e-01   5.2646198e-01   5.3590832e-01   5.2144523e-01   5.2291094e-01   7.0912830e-01   6.0028417e-01   5.6652567e-01   5.8085418e-01   4.4513636e-01   4.9173055e-01   4.3635706e-01   4.5655157e-01   4.9741169e-01   4.6465848e-01   0.0000000e+00   4.3973847e-01   4.1041075e-01   3.9600771e-01   4.4006624e-01   4.2585004e-01
   4.7446660e-01   5.0218446e-01   4.6749807e-01   5.2446476e-01   6.2156709e-01   5.2902156e-01   4.2609828e-01   4.5081901e-01   5.2675997e-01   4.9512618e-01   5.1838998e-01   5.8849925e-01   4.5904091e-01   5.0414582e-01   4.7315380e-01   5.0069013e-01   5.2623115e-01   5.6513772e-01   5.2448030e-01   5.4959562e-01   6.0348693e-01   5.2527242e-01   5.0315066e-01   5.6494784e-01   5.3887032e-01   5.7252704e-01   5.3312255e-01   5.0411435e-01   5.1685206e-01   5.2767092e-01   4.8897820e-01   5.6698866e-01   5.8927849e-01   6.0810013e-01   7.1679502e-01   6.6805134e-01   5.9173829e-01   5.7620855e-01   4.9740049e-01   4.7755781e-01   5.8423536e-01   6.1732863e-01   5.7822683e-01   6.0076869e-01   6.6216121e-01   6.7156681e-01   5.1720896e-01   4.6607456e-01   5.1088989e-01   6.1617363e-01   4.7214327e-01   5.0326115e-01   6.9403894e-01   5.5435511e-01   4.5697962e-01   4.6622498e-01   4.6335331e-01   5.0189735e-01   5.1814324e-01   4.9112261e-01   4.8616996e-01   4.5464778e-01   4.5705859e-01   4.6286866e-01   5.0623342e-01   4.8374527e-01   6.0232984e-01   6.8351141e-01   5.9881879e-01   5.7111148e-01   5.5879184e-01   6.0196612e-01   5.6306419e-01   5.6375108e-01   6.7289829e-01   5.9436816e-01   5.7280126e-01   5.9128693e-01   4.3845406e-01   5.2457618e-01   4.6807378e-01   5.0918712e-01   5.2742488e-01   5.2831093e-01   4.3973847e-01   0.0000000e+00   4.4094414e-01   4.5400632e-01   4.6923981e-01   4.6638614e-01
   4.3938544e-01   4.5418892e-01   3.8678773e-01   4.5812685e-01   5.1752411e-01   5.3415234e-01   3.9136669e-01   4.4758780e-01   4.3728761e-01   4.8793658e-01   5.3378681e-01   5.7697812e-01   3.7823871e-01   4.6901092e-01   4.7294045e-01   4.9590500e-01   5.2817455e-01   5.5278365e-01   5.1444065e-01   5.4722540e-01   5.0339217e-01   4.8662178e-01   4.7908010e-01   5.4243474e-01   5.1681765e-01   5.2940322e-01   5.3668398e-01   5.0503256e-01   5.0568855e-01   5.0434195e-01   4.7191777e-01   5.3959930e-01   5.9948633e-01   6.3371436e-01   7.4571933e-01   7.3397858e-01   5.7779838e-01   5.2259296e-01   4.0624366e-01   4.4473325e-01   5.8237006e-01   6.0089370e-01   5.7565691e-01   6.2822642e-01   5.6646540e-01   6.3327623e-01   5.0690113e-01   4.4491047e-01   5.1883906e-01   5.8180955e-01   4.9252555e-01   5.1713866e-01   7.1600139e-01   5.2174214e-01   4.3184342e-01   4.3573549e-01   4.1930952e-01   4.7737617e-01   4.4952430e-01   4.8139828e-01   4.2991403e-01   3.9572605e-01   4.1762725e-01   4.3478898e-01   4.7094066e-01   4.5708937e-01   5.3539378e-01   6.8222627e-01   5.3663005e-01   5.5567228e-01   5.4913763e-01   5.5538145e-01   5.5752885e-01   5.6407004e-01   5.9351865e-01   6.4994749e-01   5.5197178e-01   5.3537447e-01   4.8113310e-01   5.5091199e-01   4.7113464e-01   4.7871715e-01   4.8083254e-01   4.9312338e-01   4.1041075e-01   4.4094414e-01   0.0000000e+00   4.1833100e-01   4.7698047e-01   4.4234707e-01
   4.1660589e-01   4.8385966e-01   4.4934730e-01   5.4212845e-01   5.7384560e-01   4.6973198e-01   3.8819559e-01   3.8724920e-01   4.3569515e-01   4.4562994e-01   4.8476200e-01   5.0894393e-01   3.8631981e-01   5.0061182e-01   4.7292323e-01   5.3430019e-01   5.4089186e-01   5.5055176e-01   4.9067502e-01   5.7951858e-01   6.8279687e-01   4.7667405e-01   4.1798446e-01   5.0654235e-01   4.9762031e-01   5.0208150e-01   4.7958208e-01   4.5412000e-01   4.9919956e-01   5.5123376e-01   5.1127227e-01   5.3932749e-01   5.7862630e-01   5.5550939e-01   5.5784138e-01   6.8090900e-01   5.5121024e-01   5.7531713e-01   4.9680382e-01   4.7103296e-01   6.7453485e-01   5.7351813e-01   5.7872436e-01   5.8924855e-01   5.6523843e-01   5.7762283e-01   4.7992933e-01   4.2384140e-01   4.7507737e-01   5.2675761e-01   4.7770369e-01   4.7347931e-01   6.7915357e-01   5.2222813e-01   4.7227824e-01   5.0289620e-01   4.6374489e-01   5.2183898e-01   5.0010789e-01   4.4112788e-01   4.1485563e-01   3.9038838e-01   4.1969915e-01   3.7374267e-01   4.3192859e-01   4.4400678e-01   5.6393465e-01   6.6781477e-01   5.1622748e-01   5.2777262e-01   5.2569296e-01   5.5664141e-01   5.4747636e-01   6.4235777e-01   6.2406898e-01   5.8350509e-01   5.4436560e-01   5.3536141e-01   4.4581523e-01   4.2436651e-01   4.0744197e-01   4.3531211e-01   4.5199255e-01   5.1707220e-01   3.9600771e-01   4.5400632e-01   4.1833100e-01   0.0000000e+00   4.1206884e-01   4.5881557e-01
   4.2418559e-01   4.3967308e-01   4.3343411e-01   5.0377933e-01   5.2454731e-01   5.0888092e-01   3.7802075e-01   3.9440698e-01   4.2947365e-01   4.4317115e-01   4.8195567e-01   4.8917955e-01   4.1077978e-01   4.4462592e-01   4.4335530e-01   4.7484547e-01   5.1326776e-01   5.1475985e-01   4.5786469e-01   4.9635818e-01   6.1350015e-01   4.3797284e-01   4.4371515e-01   4.8839891e-01   4.7114949e-01   5.1287324e-01   4.7222335e-01   4.5885228e-01   4.0637809e-01   4.8044693e-01   4.5998777e-01   4.7879760e-01   5.4051870e-01   5.6305097e-01   5.3499325e-01   7.0143214e-01   5.0933416e-01   5.4424542e-01   4.3305805e-01   4.0522474e-01   5.7725951e-01   5.2631356e-01   5.2240283e-01   6.0623205e-01   5.6630883e-01   5.8383725e-01   5.1206293e-01   4.6047185e-01   5.1644836e-01   5.8233735e-01   4.6461719e-01   4.7709416e-01   6.2482151e-01   5.2821653e-01   4.2603212e-01   4.1600121e-01   4.0696273e-01   4.4969627e-01   4.3968783e-01   4.5159817e-01   4.2434712e-01   3.9747833e-01   4.5959735e-01   3.9446673e-01   4.6714292e-01   4.5001171e-01   5.7762355e-01   6.4109702e-01   5.4098570e-01   4.9552028e-01   5.0170574e-01   5.6755574e-01   5.0778669e-01   5.7210516e-01   5.9820334e-01   6.1747835e-01   5.3050503e-01   5.7742513e-01   4.4639488e-01   4.3714358e-01   4.2845533e-01   4.4886939e-01   4.9562435e-01   5.1629516e-01   4.4006624e-01   4.6923981e-01   4.7698047e-01   4.1206884e-01   0.0000000e+00   4.3255505e-01
   4.5991109e-01   5.0363634e-01   4.6133551e-01   5.2465311e-01   5.4067476e-01   5.0411245e-01   4.1611791e-01   4.2761975e-01   4.4072050e-01   4.6369383e-01   5.2824943e-01   5.3376335e-01   4.3448546e-01   4.5276108e-01   4.9158015e-01   4.8053900e-01   4.6756024e-01   5.3656971e-01   4.9048493e-01   5.6761450e-01   6.2112586e-01   5.3378739e-01   4.9920196e-01   5.1472592e-01   5.0405803e-01   4.7105582e-01   5.2421387e-01   5.1061416e-01   4.9374501e-01   5.1141528e-01   4.9287170e-01   5.6903648e-01   5.7873378e-01   5.8555885e-01   6.1685664e-01   8.0638027e-01   5.5139402e-01   5.8949036e-01   4.9471954e-01   4.6321012e-01   5.9517494e-01   6.3845957e-01   5.6333830e-01   6.4115371e-01   5.9903231e-01   6.7372503e-01   5.5880961e-01   4.7440872e-01   5.4127948e-01   5.4642259e-01   4.8112868e-01   4.5786140e-01   7.0859577e-01   5.3414653e-01   4.7419285e-01   4.6113144e-01   4.4133012e-01   4.8942005e-01   4.9462532e-01   4.8215567e-01   4.7069910e-01   4.3679694e-01   4.9613648e-01   4.2790113e-01   4.7235249e-01   4.7945643e-01   6.1217322e-01   6.6077575e-01   5.6535537e-01   5.8041516e-01   5.5310104e-01   5.8615028e-01   5.4108032e-01   6.2115111e-01   6.4727495e-01   6.2866844e-01   5.9838164e-01   6.2599793e-01   5.4600940e-01   5.3735838e-01   4.6381510e-01   5.0367255e-01   5.2967939e-01   5.2459377e-01   4.2585004e-01   4.6638614e-01   4.4234707e-01   4.5881557e-01   4.3255505e-01   0.0000000e+00
