# Supplementary material for: Autistic traits and individual brain differences: functional network efficiency reflects attentional and social impairments, structural nodal efficiencies index systemising and theory-of-mind skills
Source: Mol Autism. 2021 Jan 21;12:3. doi: 10.1186/s13229-020-00377-8 (PMC7818759; doi:10.1186/s13229-020-00377-8)
Supplement: Supplementary file 9 — Additional file 9. Brain-behaviour correlations. README file detailing data curation; AAL-90 region masks in NIfTI format; spreadseehts of Spearman correlations; code and data for the correlational analysis. [file 13229_2020_377_MOESM9_ESM.zip › Paul_Arora_et_al_data/Physiological/BBC/analysis/Diffusion_Analaysis/adj_matrixes/Connectivity_Probability_weighted/fixnormed_Connection_Matrix_sym_aHU0609.txt]

   0.0000000e+00   4.4049921e-01   4.2890325e-01   4.5552718e-01   5.1189595e-01   4.7536492e-01   4.0818218e-01   4.1027613e-01   5.3137523e-01   4.2453633e-01   4.6589797e-01   4.8509718e-01   4.7350903e-01   4.5842556e-01   4.8620929e-01   4.9155147e-01   4.8866174e-01   4.5587253e-01   4.6620553e-01   4.7573401e-01   5.8839566e-01   4.7718503e-01   4.9869225e-01   5.1339849e-01   5.8811822e-01   5.3277442e-01   5.1764321e-01   5.0933451e-01   5.1132789e-01   4.8288605e-01   5.6066570e-01   4.7483547e-01   5.4424183e-01   5.2201456e-01   6.3240416e-01   7.1653486e-01   5.5254596e-01   5.2073230e-01   4.7031303e-01   4.3811862e-01   5.7305999e-01   5.3351537e-01   5.0922782e-01   5.3005013e-01   5.6004846e-01   5.5123422e-01   4.6572274e-01   4.4966382e-01   5.0157866e-01   4.8895810e-01   4.6103084e-01   3.9592166e-01   5.1212513e-01   4.2366650e-01   4.4813004e-01   4.4190516e-01   4.4580514e-01   4.5683469e-01   4.6257727e-01   4.8095043e-01   4.6915261e-01   4.6104320e-01   4.6783078e-01   4.3349341e-01   4.2428971e-01   4.3341972e-01   5.0463078e-01   5.4366048e-01   4.6861527e-01   4.8222021e-01   4.7905904e-01   5.1703713e-01   5.2230031e-01   5.7307107e-01   6.5082694e-01   6.0028033e-01   5.8584222e-01   5.1624547e-01   4.6231170e-01   3.7546218e-01   4.2888208e-01   4.4240356e-01   5.2523883e-01   4.8444785e-01   4.1035143e-01   4.0804560e-01   4.1972285e-01   4.1965969e-01   3.9735835e-01   4.0416830e-01
   4.4049921e-01   0.0000000e+00   4.4103360e-01   4.9862610e-01   5.7921256e-01   5.1364834e-01   4.0479744e-01   4.1436629e-01   5.3514242e-01   4.5791775e-01   4.4556374e-01   4.7058189e-01   4.6853959e-01   4.8363123e-01   5.1256728e-01   4.8414714e-01   4.6476691e-01   4.9350767e-01   4.5281175e-01   4.9966282e-01   6.0301470e-01   5.5492223e-01   4.9603993e-01   5.2559880e-01   5.8564873e-01   5.4673688e-01   4.9558528e-01   5.5291532e-01   4.9645795e-01   4.7763790e-01   5.6591260e-01   4.8786751e-01   5.1956793e-01   5.3408586e-01   6.5458055e-01   7.3991564e-01   5.5509797e-01   5.6803453e-01   4.9823501e-01   4.4418855e-01   7.0934449e-01   6.0388632e-01   5.1361386e-01   5.4673615e-01   5.9707811e-01   5.4788074e-01   4.4283333e-01   4.6875516e-01   5.5028423e-01   4.8107549e-01   4.9246740e-01   4.2127545e-01   5.2379822e-01   4.3396797e-01   4.4526294e-01   4.3640220e-01   4.5254909e-01   4.5507480e-01   4.1404307e-01   4.7044541e-01   4.8196223e-01   4.6651492e-01   4.5825448e-01   4.5487637e-01   4.4408542e-01   4.2304101e-01   5.1771680e-01   5.6036604e-01   4.6033355e-01   4.7262426e-01   5.0347140e-01   4.8072918e-01   5.8160176e-01   5.6035219e-01   6.7205660e-01   6.3608499e-01   6.2391566e-01   5.7119206e-01   4.5898411e-01   4.3093023e-01   4.5258447e-01   4.6118476e-01   5.0822622e-01   4.7620071e-01   4.3178732e-01   4.3690294e-01   4.0454686e-01   4.5050041e-01   4.1310079e-01   4.3106709e-01
   4.2890325e-01   4.4103360e-01   0.0000000e+00   4.5270531e-01   5.5065624e-01   5.0196846e-01   4.1564305e-01   3.9913757e-01   4.9901073e-01   4.5514124e-01   4.5227132e-01   4.6008222e-01   4.8597169e-01   5.1358952e-01   5.0288117e-01   4.8156086e-01   4.3892755e-01   4.9642312e-01   4.6900482e-01   4.9494963e-01   5.1789941e-01   4.9964432e-01   4.9347651e-01   4.9092641e-01   5.8343527e-01   5.1305313e-01   5.1464616e-01   5.1723306e-01   4.4658418e-01   4.9025625e-01   5.2970737e-01   4.7278150e-01   4.7857825e-01   5.0443278e-01   5.8031836e-01   8.1466268e-01   5.7539606e-01   5.8787595e-01   5.0187985e-01   4.6307499e-01   6.2799321e-01   6.5362510e-01   5.3379345e-01   5.0004456e-01   5.5789068e-01   5.4550650e-01   4.4204981e-01   4.7876663e-01   5.5830663e-01   4.9047840e-01   4.6249081e-01   4.4014976e-01   5.2569184e-01   4.0656548e-01   4.3744198e-01   4.1992327e-01   4.4662957e-01   4.6255701e-01   4.4816113e-01   4.9285059e-01   5.0226954e-01   4.5073738e-01   4.6399281e-01   4.5578531e-01   4.4142234e-01   4.3944278e-01   5.3547529e-01   5.9180672e-01   4.5366038e-01   4.6798705e-01   5.1402892e-01   4.7181333e-01   5.8393017e-01   5.6431167e-01   5.8797482e-01   5.9634780e-01   5.7516852e-01   5.6132550e-01   5.3604806e-01   4.6810568e-01   4.3556313e-01   4.6794824e-01   4.8910593e-01   4.7797875e-01   4.2171797e-01   4.0002775e-01   3.9074080e-01   4.3766661e-01   4.0055626e-01   3.9066095e-01
   4.5552718e-01   4.9862610e-01   4.5270531e-01   0.0000000e+00   6.0180877e-01   5.3405149e-01   4.7391155e-01   4.5456707e-01   5.1460059e-01   5.0415322e-01   5.0121128e-01   4.8338625e-01   5.1257971e-01   5.3695587e-01   5.1812085e-01   4.9773581e-01   5.0628905e-01   5.2977325e-01   5.3618935e-01   5.2984559e-01   5.8004925e-01   5.5341078e-01   5.5073611e-01   6.0252607e-01   5.9425383e-01   5.8221345e-01   5.2517001e-01   6.2611674e-01   5.2056740e-01   5.4570244e-01   5.9307922e-01   5.4795917e-01   5.7735682e-01   5.4687012e-01   6.2925061e-01   6.9991160e-01   6.1623799e-01   6.3504118e-01   5.0684856e-01   4.6815823e-01   5.8486081e-01   7.2462996e-01   5.9965490e-01   5.4371363e-01   5.7516316e-01   6.0185253e-01   4.9313062e-01   4.9986369e-01   5.7367468e-01   5.8598316e-01   4.7470894e-01   4.8673662e-01   5.9016730e-01   4.5247935e-01   5.0141642e-01   4.5144619e-01   4.7364001e-01   4.8284295e-01   4.7647040e-01   4.8726188e-01   5.1006267e-01   5.0878095e-01   5.2275498e-01   4.7804865e-01   4.5708353e-01   4.7772912e-01   5.5803105e-01   6.2440702e-01   5.1525541e-01   5.1823628e-01   5.5082400e-01   5.7352468e-01   5.9716926e-01   5.9272689e-01   6.1131040e-01   6.1782820e-01   5.7073740e-01   6.4766736e-01   4.8229133e-01   4.8675613e-01   4.6167469e-01   4.7156592e-01   5.0999663e-01   5.1136438e-01   4.6711483e-01   4.5888432e-01   4.8979511e-01   4.8737524e-01   4.4996451e-01   4.5660997e-01
   5.1189595e-01   5.7921256e-01   5.5065624e-01   6.0180877e-01   0.0000000e+00   6.8305525e-01   5.6045883e-01   5.6470601e-01   6.7450431e-01   5.9740171e-01   6.2268808e-01   5.5198989e-01   5.9079803e-01   6.4310454e-01   5.9994424e-01   6.3244610e-01   6.3663267e-01   6.0665458e-01   5.9040547e-01   6.1299964e-01   7.1466976e-01   7.0120238e-01   6.2295348e-01   6.2742152e-01   6.6243672e-01   6.0537790e-01   5.8329060e-01   6.0948289e-01   6.1835108e-01   6.1472072e-01   6.0460129e-01   5.6190395e-01   6.5786396e-01   5.7479773e-01   7.4155418e-01   7.0495720e-01   6.4989405e-01   6.3774452e-01   6.4787150e-01   5.4190895e-01   7.3483766e-01   7.2304463e-01   6.5219121e-01   5.8315799e-01   6.2027166e-01   6.1720102e-01   5.4855141e-01   6.2598235e-01   6.7682416e-01   6.3175359e-01   5.9529005e-01   5.2358813e-01   7.0689002e-01   5.3859937e-01   5.2562666e-01   5.3495995e-01   5.4925324e-01   5.7867401e-01   5.2676162e-01   5.4783624e-01   5.4534197e-01   5.4178626e-01   5.6093440e-01   5.2456820e-01   5.1639263e-01   5.2960358e-01   6.0913347e-01   6.5765352e-01   5.0884717e-01   5.5156124e-01   5.9766795e-01   6.1276292e-01   6.3571784e-01   6.2137992e-01   6.7540520e-01   6.7053791e-01   6.1954477e-01   6.6619023e-01   4.9149253e-01   5.3437590e-01   5.3881628e-01   5.5762668e-01   5.9745001e-01   5.7646288e-01   5.1874884e-01   5.4936992e-01   5.7848309e-01   5.5640099e-01   5.6763230e-01   5.1672393e-01
   4.7536492e-01   5.1364834e-01   5.0196846e-01   5.3405149e-01   6.8305525e-01   0.0000000e+00   4.7756106e-01   5.0299579e-01   5.5521355e-01   5.0512104e-01   5.6049505e-01   5.1924641e-01   5.4245864e-01   5.4590878e-01   5.6168976e-01   4.8841124e-01   5.9453803e-01   5.2522039e-01   5.4345908e-01   5.5268659e-01   5.7135828e-01   6.1469958e-01   5.7710201e-01   5.9760380e-01   5.9433867e-01   5.3221517e-01   6.1241803e-01   6.2645628e-01   5.5011802e-01   5.2478142e-01   6.0677249e-01   5.6793797e-01   5.9678959e-01   5.3197302e-01   7.8374881e-01   7.1184748e-01   5.7004945e-01   6.2416342e-01   5.4318649e-01   5.2268207e-01   6.2292154e-01   6.9510157e-01   5.7231517e-01   5.9497139e-01   6.1629518e-01   6.1312290e-01   5.0698094e-01   5.5634506e-01   6.4229454e-01   5.7442755e-01   5.0102022e-01   4.7158739e-01   6.3255717e-01   5.0256519e-01   4.7372375e-01   4.5349103e-01   4.7477329e-01   5.4274630e-01   5.3125252e-01   5.4806047e-01   5.4990340e-01   5.7179786e-01   5.1105405e-01   5.1213281e-01   5.1744282e-01   5.0054318e-01   5.8490682e-01   6.6559034e-01   5.5694301e-01   5.7079525e-01   5.4058845e-01   5.8981391e-01   6.6269153e-01   6.2320113e-01   6.6741046e-01   5.8306554e-01   6.7248356e-01   6.2169792e-01   5.4656057e-01   4.8627938e-01   4.6954063e-01   4.8712488e-01   5.3631950e-01   5.4649573e-01   4.6948022e-01   4.9734633e-01   4.8929947e-01   5.1389845e-01   4.7689971e-01   4.3384129e-01
   4.0818218e-01   4.0479744e-01   4.1564305e-01   4.7391155e-01   5.6045883e-01   4.7756106e-01   0.0000000e+00   3.9361194e-01   4.4580394e-01   4.1998611e-01   4.9240391e-01   4.3821783e-01   4.6979831e-01   4.5412043e-01   4.8177718e-01   4.2233128e-01   5.1169775e-01   4.2605244e-01   4.4228782e-01   4.5474387e-01   4.7760214e-01   5.7099754e-01   4.6239246e-01   5.1787401e-01   5.3676234e-01   5.0153276e-01   5.2025441e-01   5.5762542e-01   5.0257451e-01   4.6300884e-01   5.2630165e-01   4.3481567e-01   4.7851938e-01   4.9114898e-01   6.7292433e-01   5.7287607e-01   5.5175960e-01   5.3067205e-01   4.8360990e-01   4.5811495e-01   6.2561254e-01   5.3036042e-01   5.1551645e-01   5.2275503e-01   5.3678322e-01   5.2468650e-01   4.3811866e-01   4.4740697e-01   5.5502103e-01   5.2951884e-01   4.7671194e-01   4.1425984e-01   5.7456529e-01   4.2595130e-01   4.3594849e-01   3.8735294e-01   4.4117435e-01   4.5853610e-01   4.4416424e-01   4.6502390e-01   4.4871339e-01   4.5073396e-01   4.1511200e-01   4.2953915e-01   4.4640201e-01   4.0314301e-01   4.9717037e-01   5.3333850e-01   4.0141336e-01   4.3687583e-01   4.8055141e-01   4.4317605e-01   5.1551972e-01   5.2760615e-01   6.5491262e-01   5.5294525e-01   5.9025630e-01   4.8327839e-01   4.6465218e-01   4.2591047e-01   3.9394193e-01   4.0626380e-01   4.7719968e-01   4.6611374e-01   3.8972321e-01   3.7328432e-01   4.3095833e-01   4.1513028e-01   3.8341800e-01   3.7735601e-01
   4.1027613e-01   4.1436629e-01   3.9913757e-01   4.5456707e-01   5.6470601e-01   5.0299579e-01   3.9361194e-01   0.0000000e+00   4.2181756e-01   4.4113354e-01   5.0331834e-01   4.6574591e-01   4.5767815e-01   4.3722245e-01   4.9526268e-01   4.1695035e-01   5.2247994e-01   4.4160471e-01   4.2551361e-01   4.5001318e-01   5.3694169e-01   4.8321648e-01   4.7624200e-01   5.0684211e-01   4.9719565e-01   4.8091749e-01   5.0176925e-01   5.0586061e-01   4.6293876e-01   4.9326895e-01   5.4001649e-01   4.7428468e-01   4.9365843e-01   4.9818265e-01   6.3232197e-01   6.8825816e-01   5.1144544e-01   5.2657829e-01   4.8813834e-01   4.5284016e-01   5.9132344e-01   5.7038218e-01   5.1380388e-01   5.1823260e-01   5.4080567e-01   5.4347319e-01   4.5276111e-01   4.5002883e-01   4.9612220e-01   5.0899882e-01   4.8407861e-01   3.8341430e-01   5.4226126e-01   4.3270955e-01   4.3410703e-01   4.1464878e-01   4.4186262e-01   4.4211335e-01   4.5749302e-01   4.7194602e-01   4.4949614e-01   4.4897882e-01   4.4270984e-01   4.2346266e-01   4.2508637e-01   4.1703914e-01   4.9916992e-01   5.4542254e-01   4.2859735e-01   4.5820390e-01   4.8641157e-01   4.2863210e-01   5.1455471e-01   5.2531234e-01   7.2524947e-01   5.3536370e-01   5.7336357e-01   5.1275604e-01   4.3493104e-01   4.4693710e-01   4.0551963e-01   4.2132824e-01   4.9805640e-01   4.5006323e-01   4.0715372e-01   3.8340403e-01   4.8533915e-01   4.4789160e-01   4.0544243e-01   4.0048938e-01
   5.3137523e-01   5.3514242e-01   4.9901073e-01   5.1460059e-01   6.7450431e-01   5.5521355e-01   4.4580394e-01   4.2181756e-01   0.0000000e+00   4.7294223e-01   5.5917697e-01   5.0899159e-01   5.3578586e-01   5.2061456e-01   5.5767886e-01   4.5913662e-01   5.2338722e-01   5.3346523e-01   4.9253295e-01   5.3075836e-01   6.3556031e-01   6.1569302e-01   4.9630161e-01   5.6533452e-01   6.0406651e-01   5.9725901e-01   5.8022041e-01   5.3793326e-01   4.8582284e-01   5.1464919e-01   5.4992754e-01   5.0032188e-01   5.6740597e-01   5.6479866e-01   7.0368668e-01   6.6285965e-01   6.0125293e-01   5.1215555e-01   4.9298678e-01   4.7824930e-01   6.4576695e-01   5.9803956e-01   5.4470320e-01   5.7237758e-01   5.7937045e-01   6.0309475e-01   5.4198653e-01   4.5945062e-01   5.7294192e-01   5.7942933e-01   5.0501229e-01   4.5259526e-01   5.8066945e-01   4.6563484e-01   4.5848528e-01   4.4810753e-01   5.2112718e-01   4.5537946e-01   4.9922779e-01   5.1606145e-01   4.7714879e-01   4.7303131e-01   4.7491282e-01   4.7714255e-01   4.9745482e-01   4.9767189e-01   5.8148662e-01   6.3557735e-01   5.5467231e-01   5.5330246e-01   5.4199617e-01   5.3347999e-01   6.0701096e-01   6.2724227e-01   7.0143972e-01   6.3103485e-01   6.2659974e-01   6.0691116e-01   5.3381513e-01   4.5154071e-01   4.9767623e-01   4.9609031e-01   5.9543927e-01   6.0411903e-01   4.7992521e-01   4.7957252e-01   5.7951958e-01   4.9077189e-01   4.4605120e-01   4.7721687e-01
   4.2453633e-01   4.5791775e-01   4.5514124e-01   5.0415322e-01   5.9740171e-01   5.0512104e-01   4.1998611e-01   4.4113354e-01   4.7294223e-01   0.0000000e+00   5.7004619e-01   5.2602084e-01   5.0586871e-01   4.9306708e-01   4.8158076e-01   4.4313065e-01   4.5743022e-01   5.3624068e-01   4.8320195e-01   5.1570649e-01   5.7039632e-01   5.7163409e-01   5.3435343e-01   5.3165353e-01   5.4252283e-01   4.5635717e-01   6.1870110e-01   6.1626122e-01   5.2728013e-01   5.3641908e-01   5.6828684e-01   5.0308924e-01   5.7635594e-01   5.5718061e-01   6.6489705e-01   6.8195455e-01   6.5153449e-01   5.3789893e-01   4.9658010e-01   4.7622228e-01   6.2394656e-01   6.2029385e-01   5.5521324e-01   5.5945523e-01   6.5425831e-01   5.9779497e-01   4.9733628e-01   4.5809494e-01   5.3530214e-01   5.2984565e-01   4.7804989e-01   4.4627303e-01   5.6626362e-01   4.3887183e-01   4.5623002e-01   4.3090144e-01   4.5236942e-01   4.6334733e-01   4.7368620e-01   4.6662671e-01   4.9167306e-01   4.6267700e-01   4.4667047e-01   4.7580619e-01   4.7093660e-01   4.5793089e-01   5.5211317e-01   5.7579530e-01   4.3409743e-01   5.0033762e-01   5.0980079e-01   5.4848165e-01   5.9544287e-01   5.3524623e-01   5.8232275e-01   5.6537349e-01   5.3571240e-01   5.5734281e-01   5.3967384e-01   4.1268248e-01   4.1576354e-01   3.9669540e-01   4.9724481e-01   5.1138427e-01   4.3651742e-01   4.1141512e-01   4.7679981e-01   4.4672551e-01   4.3825139e-01   4.2233069e-01
   4.6589797e-01   4.4556374e-01   4.5227132e-01   5.0121128e-01   6.2268808e-01   5.6049505e-01   4.9240391e-01   5.0331834e-01   5.5917697e-01   5.7004619e-01   0.0000000e+00   5.6837102e-01   5.0966154e-01   5.1379495e-01   5.1676060e-01   4.9687668e-01   5.5610683e-01   5.4290474e-01   5.2968149e-01   5.3030459e-01   5.6766539e-01   6.0961592e-01   5.5007215e-01   5.7155922e-01   6.3120765e-01   5.4173915e-01   6.0001169e-01   5.8069092e-01   5.6129925e-01   5.6301174e-01   6.1179882e-01   5.3998586e-01   5.8332875e-01   5.5203527e-01   6.5933560e-01   6.1601865e-01   6.0043141e-01   5.8267846e-01   5.4259250e-01   4.4533920e-01   7.3016200e-01   6.5293501e-01   6.1152311e-01   6.1968177e-01   6.7492742e-01   6.5805836e-01   5.2626958e-01   5.1391448e-01   5.9765596e-01   6.1193439e-01   5.2840459e-01   5.2243397e-01   6.9630566e-01   4.8127799e-01   5.2754946e-01   4.8844036e-01   4.9548708e-01   4.8987502e-01   5.3044712e-01   5.5303658e-01   5.1930158e-01   5.3286849e-01   5.3150828e-01   5.0208803e-01   4.7599485e-01   4.5559391e-01   5.7769217e-01   6.0275196e-01   4.7706576e-01   5.1361008e-01   6.0468486e-01   5.5087969e-01   6.3947879e-01   6.0345380e-01   6.7372238e-01   6.1597709e-01   5.6958042e-01   5.9211025e-01   5.2927545e-01   4.9551275e-01   4.7531113e-01   4.6922129e-01   5.4253597e-01   5.5248526e-01   4.8092784e-01   4.8186511e-01   5.2618012e-01   5.5378049e-01   4.9605156e-01   4.3321994e-01
   4.8509718e-01   4.7058189e-01   4.6008222e-01   4.8338625e-01   5.5198989e-01   5.1924641e-01   4.3821783e-01   4.6574591e-01   5.0899159e-01   5.2602084e-01   5.6837102e-01   0.0000000e+00   5.5033036e-01   5.0264970e-01   5.2123247e-01   4.9112156e-01   5.3561471e-01   5.1260426e-01   5.2542360e-01   5.5810019e-01   5.7497403e-01   5.9922228e-01   5.4591410e-01   6.0062738e-01   6.3601430e-01   5.6664766e-01   6.2379765e-01   6.0474658e-01   5.2021626e-01   5.2794160e-01   6.0251528e-01   5.1338097e-01   5.7006914e-01   5.4628703e-01   6.1677446e-01   7.7281353e-01   6.0146434e-01   6.2724237e-01   5.3747631e-01   4.6158284e-01   7.1726120e-01   6.4856127e-01   5.7440705e-01   5.6345520e-01   5.9277781e-01   5.9862316e-01   4.9266980e-01   4.9888675e-01   5.4477967e-01   5.6478773e-01   4.9262759e-01   4.2592228e-01   5.6653210e-01   4.5952560e-01   4.8172852e-01   4.5743713e-01   4.6899897e-01   4.7408408e-01   4.7757614e-01   4.9110935e-01   4.8405584e-01   4.8470607e-01   4.8079353e-01   4.8145204e-01   4.4813972e-01   4.3159512e-01   5.4903508e-01   5.5311111e-01   4.5886502e-01   5.1131969e-01   4.8044928e-01   5.0508897e-01   5.9906372e-01   6.1372183e-01   6.7019333e-01   5.8701005e-01   5.9150898e-01   6.1291221e-01   5.6387245e-01   5.0898023e-01   4.6601584e-01   4.4694882e-01   4.9465676e-01   5.1086973e-01   4.2030618e-01   4.1311423e-01   4.2496376e-01   4.7993651e-01   4.6181646e-01   4.5202365e-01
   4.7350903e-01   4.6853959e-01   4.8597169e-01   5.1257971e-01   5.9079803e-01   5.4245864e-01   4.6979831e-01   4.5767815e-01   5.3578586e-01   5.0586871e-01   5.0966154e-01   5.5033036e-01   0.0000000e+00   4.9597386e-01   5.3877345e-01   4.9195743e-01   5.6127153e-01   5.5174244e-01   5.1843631e-01   5.3870059e-01   5.6792763e-01   5.4009960e-01   5.5536005e-01   5.7085315e-01   6.5403033e-01   5.6167385e-01   5.7106914e-01   5.3145924e-01   5.0640761e-01   5.3880917e-01   5.6705783e-01   4.8451410e-01   5.6786071e-01   5.4220073e-01   6.7846008e-01   7.3207217e-01   5.8010585e-01   6.4169817e-01   5.6649930e-01   4.7997174e-01   6.4113357e-01   5.9496575e-01   6.0225510e-01   5.4743023e-01   6.2419630e-01   5.7495283e-01   5.3065309e-01   4.8570634e-01   5.8132512e-01   5.6432935e-01   5.2901153e-01   4.4629211e-01   6.0069930e-01   4.7730077e-01   4.8959227e-01   4.6538520e-01   4.9853075e-01   4.9329781e-01   5.0686204e-01   5.0222874e-01   5.0908506e-01   5.0827058e-01   5.0360885e-01   4.8920253e-01   4.6573607e-01   4.9579357e-01   5.3526297e-01   6.0387520e-01   4.9612232e-01   5.3682742e-01   5.2492367e-01   5.0434993e-01   5.9830857e-01   6.5972424e-01   5.9056334e-01   5.6953013e-01   6.1523042e-01   6.1323029e-01   6.0098194e-01   4.6353681e-01   4.8539608e-01   4.9796435e-01   5.2891444e-01   5.4540300e-01   4.5328774e-01   4.6498340e-01   4.8304863e-01   4.7774533e-01   4.5871980e-01   4.6836772e-01
   4.5842556e-01   4.8363123e-01   5.1358952e-01   5.3695587e-01   6.4310454e-01   5.4590878e-01   4.5412043e-01   4.3722245e-01   5.2061456e-01   4.9306708e-01   5.1379495e-01   5.0264970e-01   4.9597386e-01   0.0000000e+00   5.1794415e-01   4.7012946e-01   5.5113940e-01   4.7721967e-01   5.0386701e-01   4.7310473e-01   5.8048488e-01   5.0930849e-01   5.2104405e-01   5.6314846e-01   6.1357786e-01   4.5708612e-01   5.8943619e-01   4.9918214e-01   4.7792720e-01   5.1256723e-01   5.6589194e-01   5.1934828e-01   5.4856649e-01   5.3002425e-01   6.0959522e-01   6.9682653e-01   6.0511488e-01   6.0325789e-01   5.3612298e-01   4.5175427e-01   6.8920029e-01   5.8362251e-01   5.7593240e-01   5.1993158e-01   5.7014417e-01   5.6492640e-01   4.8327155e-01   4.9310174e-01   5.4083834e-01   5.5175086e-01   5.2732555e-01   3.9868862e-01   5.3592780e-01   4.4981792e-01   4.7654756e-01   4.6010948e-01   4.7173867e-01   4.7219128e-01   4.9352851e-01   4.9554396e-01   4.9776157e-01   4.6831957e-01   5.0224799e-01   4.4908713e-01   4.3260127e-01   4.6817483e-01   5.2449353e-01   5.8336863e-01   4.5160724e-01   5.4808237e-01   5.4056279e-01   5.3693490e-01   6.1208784e-01   5.8989558e-01   5.7783669e-01   6.2853433e-01   6.6173128e-01   5.8133507e-01   5.0347829e-01   4.3294636e-01   4.7181794e-01   4.9801353e-01   5.7438883e-01   5.5151222e-01   4.6089084e-01   4.5767690e-01   4.8359204e-01   5.4999436e-01   4.7562738e-01   4.5256739e-01
   4.8620929e-01   5.1256728e-01   5.0288117e-01   5.1812085e-01   5.9994424e-01   5.6168976e-01   4.8177718e-01   4.9526268e-01   5.5767886e-01   4.8158076e-01   5.1676060e-01   5.2123247e-01   5.3877345e-01   5.1794415e-01   0.0000000e+00   5.2193055e-01   5.5652019e-01   5.4205055e-01   5.1088282e-01   5.3046186e-01   6.4772839e-01   5.9239608e-01   5.2923388e-01   5.6250603e-01   6.7362614e-01   5.6168343e-01   5.9932060e-01   4.7061272e-01   4.8455025e-01   5.1326983e-01   5.5210192e-01   5.4062488e-01   5.6621023e-01   5.8116147e-01   7.1731700e-01   8.4184868e-01   6.3577026e-01   5.8863088e-01   5.2667254e-01   4.7260023e-01   6.9207992e-01   6.1784175e-01   5.5778532e-01   5.6286905e-01   5.9848670e-01   5.7295289e-01   5.1483213e-01   5.3119688e-01   5.3156027e-01   5.6779850e-01   5.0502214e-01   4.6801747e-01   5.6662212e-01   4.7590127e-01   5.2055367e-01   5.0004264e-01   5.1254811e-01   5.1004356e-01   5.3572508e-01   5.2237013e-01   5.3094705e-01   5.0691858e-01   5.2636313e-01   4.8713973e-01   4.2181128e-01   4.7702819e-01   5.8004667e-01   6.4181483e-01   5.0710426e-01   5.3088829e-01   5.2378859e-01   5.6419663e-01   6.2621691e-01   6.3441839e-01   6.5687015e-01   6.2350012e-01   6.6251510e-01   6.0504031e-01   4.9976090e-01   4.0918763e-01   4.9476834e-01   5.0063460e-01   5.7103052e-01   5.5066646e-01   4.7906328e-01   4.9080600e-01   5.1588441e-01   5.2688415e-01   4.6490869e-01   4.9126350e-01
   4.9155147e-01   4.8414714e-01   4.8156086e-01   4.9773581e-01   6.3244610e-01   4.8841124e-01   4.2233128e-01   4.1695035e-01   4.5913662e-01   4.4313065e-01   4.9687668e-01   4.9112156e-01   4.9195743e-01   4.7012946e-01   5.2193055e-01   0.0000000e+00   5.2256679e-01   5.0607763e-01   4.8772349e-01   5.1198743e-01   5.6782022e-01   4.6070219e-01   4.9601536e-01   5.3506676e-01   6.3006909e-01   4.7837996e-01   5.2941376e-01   5.0386415e-01   5.0673933e-01   4.9872997e-01   5.4664247e-01   5.1973883e-01   5.1343451e-01   5.1472757e-01   6.3449616e-01   7.7008746e-01   5.8664776e-01   5.5999857e-01   4.8268713e-01   4.5955905e-01   6.3271798e-01   5.6100906e-01   5.5978046e-01   4.9115154e-01   5.4315683e-01   5.8324050e-01   4.7995203e-01   4.8048868e-01   4.8527389e-01   4.9722629e-01   4.8251437e-01   4.3382418e-01   5.7638513e-01   4.2675449e-01   4.6081307e-01   4.1951283e-01   4.4837520e-01   4.5515085e-01   4.3750883e-01   4.7313956e-01   4.6642057e-01   4.4930925e-01   4.4679751e-01   4.6298527e-01   4.0981071e-01   4.3390444e-01   5.6000037e-01   5.5684213e-01   5.0247773e-01   5.2460680e-01   5.1092912e-01   4.8207129e-01   5.8308160e-01   5.6104777e-01   5.2882084e-01   5.7377846e-01   5.7808360e-01   6.0972146e-01   5.1171897e-01   4.4130733e-01   4.4156443e-01   4.6854452e-01   4.9047383e-01   4.3962082e-01   4.1974021e-01   4.0914287e-01   4.2882277e-01   4.8365660e-01   4.1500140e-01   4.1058205e-01
   4.8866174e-01   4.6476691e-01   4.3892755e-01   5.0628905e-01   6.3663267e-01   5.9453803e-01   5.1169775e-01   5.2247994e-01   5.2338722e-01   4.5743022e-01   5.5610683e-01   5.3561471e-01   5.6127153e-01   5.5113940e-01   5.5652019e-01   5.2256679e-01   0.0000000e+00   5.6527890e-01   5.0266111e-01   5.5861750e-01   6.1625012e-01   5.7428069e-01   5.1071745e-01   5.8123905e-01   6.5591602e-01   5.7723032e-01   5.8729424e-01   5.5280395e-01   5.2067085e-01   5.3247953e-01   6.1570534e-01   5.6949589e-01   5.7614020e-01   5.4298836e-01   6.7526718e-01   7.6134543e-01   5.8099393e-01   6.1815974e-01   5.3742257e-01   4.8546106e-01   7.2454746e-01   6.7647299e-01   5.9773571e-01   6.0892656e-01   6.1243438e-01   6.1002896e-01   5.4649586e-01   5.3683793e-01   6.1246700e-01   5.6911415e-01   5.3422840e-01   4.9546520e-01   6.8157758e-01   5.2861017e-01   5.1337291e-01   5.0809679e-01   5.3903240e-01   5.7963867e-01   5.2243792e-01   4.9506271e-01   4.9550829e-01   5.1588409e-01   5.8301255e-01   5.5684657e-01   5.0864206e-01   5.1580500e-01   5.8703361e-01   5.8257680e-01   5.1061610e-01   5.4340696e-01   5.6269801e-01   6.0695797e-01   6.5897090e-01   6.5413137e-01   6.5992490e-01   6.7014524e-01   5.8598341e-01   5.9521515e-01   6.0131146e-01   5.4329884e-01   4.9671415e-01   5.2210354e-01   5.7105527e-01   4.8871442e-01   4.4835228e-01   4.9152125e-01   4.6719898e-01   5.1227628e-01   5.1046926e-01   4.9736909e-01
   4.5587253e-01   4.9350767e-01   4.9642312e-01   5.2977325e-01   6.0665458e-01   5.2522039e-01   4.2605244e-01   4.4160471e-01   5.3346523e-01   5.3624068e-01   5.4290474e-01   5.1260426e-01   5.5174244e-01   4.7721967e-01   5.4205055e-01   5.0607763e-01   5.6527890e-01   0.0000000e+00   5.3492799e-01   5.8905240e-01   6.7672121e-01   6.0365481e-01   5.3580529e-01   5.7433100e-01   6.2042579e-01   5.0990318e-01   6.3203113e-01   5.3732811e-01   5.3130320e-01   4.9950448e-01   5.9952224e-01   4.9618573e-01   5.8443511e-01   5.4211061e-01   6.7194430e-01   7.4383029e-01   5.1694747e-01   5.5613851e-01   5.1884123e-01   4.4106183e-01   6.5027392e-01   5.7628979e-01   5.4997025e-01   5.5841441e-01   5.5158989e-01   5.2690888e-01   4.7502650e-01   4.6828911e-01   5.5383788e-01   5.2324087e-01   5.2712802e-01   4.8325471e-01   6.5564231e-01   4.9765836e-01   4.7101605e-01   4.6314832e-01   4.9491842e-01   5.1241281e-01   5.1935831e-01   5.1174860e-01   5.3239536e-01   4.8588885e-01   5.4938230e-01   5.6135477e-01   5.2843844e-01   4.7169602e-01   5.5302299e-01   6.1316530e-01   5.0627070e-01   6.1173860e-01   5.8196758e-01   5.1385310e-01   5.9663821e-01   6.5083061e-01   6.1070317e-01   7.5303598e-01   6.0634452e-01   6.5907074e-01   6.0782054e-01   5.1618888e-01   4.7705835e-01   4.7774065e-01   5.8494628e-01   5.2765070e-01   4.6675309e-01   5.1183836e-01   5.4354588e-01   5.4681186e-01   5.4122204e-01   4.4550140e-01
   4.6620553e-01   4.5281175e-01   4.6900482e-01   5.3618935e-01   5.9040547e-01   5.4345908e-01   4.4228782e-01   4.2551361e-01   4.9253295e-01   4.8320195e-01   5.2968149e-01   5.2542360e-01   5.1843631e-01   5.0386701e-01   5.1088282e-01   4.8772349e-01   5.0266111e-01   5.3492799e-01   0.0000000e+00   5.1665836e-01   6.6513051e-01   6.0297731e-01   5.7087150e-01   5.8854708e-01   5.7000086e-01   5.3372245e-01   5.9565899e-01   5.2985849e-01   5.7554070e-01   5.2697850e-01   5.4930524e-01   5.0485421e-01   5.8702827e-01   5.4018274e-01   6.9243421e-01   7.9702288e-01   5.7246708e-01   5.3798331e-01   5.1059665e-01   4.4929699e-01   6.9460682e-01   6.0471369e-01   6.1621993e-01   5.9768536e-01   6.4623986e-01   6.2474017e-01   5.5275002e-01   5.4184376e-01   5.7183517e-01   5.2049789e-01   5.0770107e-01   4.8962411e-01   5.6967058e-01   4.6042490e-01   4.5717146e-01   4.7467954e-01   4.9096453e-01   5.3344450e-01   5.2759326e-01   4.8578257e-01   5.0641428e-01   5.1202740e-01   5.0941546e-01   5.2152856e-01   5.1837546e-01   4.9517936e-01   5.9650074e-01   6.0345659e-01   4.5690365e-01   5.7691028e-01   5.0776849e-01   4.9570948e-01   5.9888162e-01   5.8441006e-01   5.4886385e-01   5.1956850e-01   5.6379476e-01   6.1113085e-01   5.3931729e-01   4.3619073e-01   4.2856436e-01   4.5042987e-01   5.4349509e-01   4.8256204e-01   4.3454251e-01   4.2986257e-01   5.1255679e-01   4.7439903e-01   4.5884675e-01   4.5248938e-01
   4.7573401e-01   4.9966282e-01   4.9494963e-01   5.2984559e-01   6.1299964e-01   5.5268659e-01   4.5474387e-01   4.5001318e-01   5.3075836e-01   5.1570649e-01   5.3030459e-01   5.5810019e-01   5.3870059e-01   4.7310473e-01   5.3046186e-01   5.1198743e-01   5.5861750e-01   5.8905240e-01   5.1665836e-01   0.0000000e+00   6.5426072e-01   5.7309271e-01   5.5156110e-01   6.1139172e-01   6.3749291e-01   5.3435210e-01   5.9584131e-01   5.9802750e-01   5.6863384e-01   5.4797676e-01   5.9637102e-01   5.2040027e-01   5.9084272e-01   5.4999630e-01   6.7710259e-01   6.3882780e-01   5.7561780e-01   6.0902674e-01   5.5401122e-01   5.0029804e-01   7.2718560e-01   5.9410884e-01   6.2705811e-01   6.3945594e-01   6.1825022e-01   6.4444104e-01   5.4063485e-01   5.3892262e-01   5.6316347e-01   6.0702372e-01   5.3553125e-01   5.0749231e-01   5.5818298e-01   4.6188331e-01   4.8884831e-01   4.8345355e-01   5.4565173e-01   5.0546773e-01   5.1811385e-01   5.0006554e-01   5.0909801e-01   5.2318434e-01   5.0354064e-01   5.3950640e-01   4.8753420e-01   5.0783164e-01   5.6245433e-01   5.7769068e-01   4.8211030e-01   5.5817519e-01   5.6463869e-01   5.5837031e-01   6.3475547e-01   6.3848880e-01   7.1553056e-01   6.0165949e-01   6.5697088e-01   6.1031672e-01   5.1646526e-01   4.5668165e-01   4.8895295e-01   4.8277074e-01   5.4776109e-01   5.2963302e-01   4.4850612e-01   4.8898296e-01   5.1234710e-01   5.1596788e-01   4.8935517e-01   4.5412445e-01
   5.8839566e-01   6.0301470e-01   5.1789941e-01   5.8004925e-01   7.1466976e-01   5.7135828e-01   4.7760214e-01   5.3694169e-01   6.3556031e-01   5.7039632e-01   5.6766539e-01   5.7497403e-01   5.6792763e-01   5.8048488e-01   6.4772839e-01   5.6782022e-01   6.1625012e-01   6.7672121e-01   6.6513051e-01   6.5426072e-01   0.0000000e+00   6.3671958e-01   6.0172917e-01   6.7961107e-01   7.3770699e-01   6.5606503e-01   6.5614703e-01   6.3984372e-01   6.4231742e-01   7.1994342e-01   6.6165166e-01   6.4817738e-01   6.8351075e-01   6.9994794e-01   7.8976509e-01   7.3747345e-01   8.2926402e-01   7.3786826e-01   6.8747322e-01   5.6856588e-01   7.6984615e-01   6.8212485e-01   8.0394743e-01   9.0663363e-01   8.5183663e-01   7.7362210e-01   6.8373202e-01   6.7433720e-01   7.1851308e-01   7.9692433e-01   6.5607145e-01   6.4674798e-01   7.7608832e-01   6.6588903e-01   6.9811187e-01   5.6713455e-01   5.8230165e-01   6.3240100e-01   7.0651417e-01   6.7203827e-01   7.5907035e-01   7.0861285e-01   6.5652308e-01   6.6164043e-01   6.1963889e-01   6.1820142e-01   6.5732519e-01   6.5071835e-01   5.9418165e-01   6.8746163e-01   6.7622019e-01   5.8201639e-01   6.5755403e-01   7.2029616e-01   6.3365761e-01   6.7073299e-01   7.0950486e-01   6.7612035e-01   5.8704129e-01   4.6801990e-01   5.0587132e-01   5.8380120e-01   6.9014707e-01   6.2579289e-01   4.2608915e-01   4.2796936e-01   5.2067928e-01   5.2703486e-01   4.6817324e-01   5.0771966e-01
   4.7718503e-01   5.5492223e-01   4.9964432e-01   5.5341078e-01   7.0120238e-01   6.1469958e-01   5.7099754e-01   4.8321648e-01   6.1569302e-01   5.7163409e-01   6.0961592e-01   5.9922228e-01   5.4009960e-01   5.0930849e-01   5.9239608e-01   4.6070219e-01   5.7428069e-01   6.0365481e-01   6.0297731e-01   5.7309271e-01   6.3671958e-01   0.0000000e+00   6.2420865e-01   6.9577270e-01   6.7964056e-01   5.9153273e-01   6.0812818e-01   5.0981157e-01   5.9780301e-01   6.2144364e-01   6.5178713e-01   5.7458354e-01   6.6689998e-01   6.3688638e-01   6.9597841e-01   9.2589328e-01   5.8892903e-01   5.9627343e-01   6.3893635e-01   6.0268459e-01   7.3721836e-01   7.5897117e-01   6.0374362e-01   6.3096608e-01   6.7709544e-01   6.6672317e-01   5.8557276e-01   5.6932870e-01   6.2662228e-01   6.0862290e-01   6.0581405e-01   6.1074571e-01   7.3626851e-01   5.2919765e-01   5.1749908e-01   5.0905870e-01   5.6483402e-01   6.3357301e-01   6.5890634e-01   6.5529266e-01   5.5341422e-01   5.9605479e-01   6.4207718e-01   5.8993098e-01   6.5671289e-01   4.9733558e-01   7.6228080e-01   7.2723243e-01   6.8739433e-01   6.6885581e-01   6.5902780e-01   6.7194478e-01   6.8176449e-01   6.8610577e-01   6.5310511e-01   5.4944717e-01   5.6781085e-01   6.2078202e-01   6.1034305e-01   5.5586618e-01   6.1740409e-01   6.1754079e-01   6.0912318e-01   6.2786734e-01   5.0710796e-01   5.7371137e-01   7.1763503e-01   4.6867998e-01   5.0978881e-01   4.5011956e-01
   4.9869225e-01   4.9603993e-01   4.9347651e-01   5.5073611e-01   6.2295348e-01   5.7710201e-01   4.6239246e-01   4.7624200e-01   4.9630161e-01   5.3435343e-01   5.5007215e-01   5.4591410e-01   5.5536005e-01   5.2104405e-01   5.2923388e-01   4.9601536e-01   5.1071745e-01   5.3580529e-01   5.7087150e-01   5.5156110e-01   6.0172917e-01   6.2420865e-01   0.0000000e+00   6.2068338e-01   6.0538365e-01   5.1543140e-01   6.4128110e-01   5.3934822e-01   5.5163350e-01   5.4509851e-01   5.7767286e-01   5.4480771e-01   6.0411021e-01   5.5713985e-01   6.6645519e-01   8.0091771e-01   5.5750213e-01   6.7234023e-01   5.5734532e-01   5.3380959e-01   6.7459725e-01   6.0761306e-01   6.0598385e-01   5.6931332e-01   6.5613374e-01   5.9652077e-01   5.2120424e-01   5.1334747e-01   5.8555239e-01   5.8736453e-01   5.3210729e-01   4.8178397e-01   6.3279165e-01   4.7105375e-01   5.0750466e-01   4.8861481e-01   5.2567237e-01   4.8453526e-01   5.0408779e-01   5.5210200e-01   5.4549534e-01   5.3833725e-01   5.5048743e-01   5.0633809e-01   5.1004792e-01   5.0973266e-01   5.8999142e-01   6.1248808e-01   5.6179986e-01   6.2753685e-01   6.3557094e-01   5.6869046e-01   6.4763205e-01   5.6509752e-01   6.1726976e-01   5.4875278e-01   6.1629217e-01   6.7407020e-01   5.7517403e-01   4.3394458e-01   4.6555297e-01   4.9624946e-01   5.6711013e-01   5.6813160e-01   4.5746834e-01   4.6739795e-01   5.0790800e-01   4.8986565e-01   4.8472088e-01   4.9058730e-01
   5.1339849e-01   5.2559880e-01   4.9092641e-01   6.0252607e-01   6.2742152e-01   5.9760380e-01   5.1787401e-01   5.0684211e-01   5.6533452e-01   5.3165353e-01   5.7155922e-01   6.0062738e-01   5.7085315e-01   5.6314846e-01   5.6250603e-01   5.3506676e-01   5.8123905e-01   5.7433100e-01   5.8854708e-01   6.1139172e-01   6.7961107e-01   6.9577270e-01   6.2068338e-01   0.0000000e+00   6.4067504e-01   5.9763912e-01   6.7125531e-01   5.9262738e-01   5.8610961e-01   5.6618924e-01   6.2317284e-01   5.5929323e-01   6.3206871e-01   6.0336039e-01   6.8063006e-01   8.3006115e-01   6.4895371e-01   6.7597626e-01   6.1194734e-01   5.5748835e-01   7.6414689e-01   7.1985095e-01   6.7946822e-01   6.6171958e-01   6.7246724e-01   6.9041657e-01   6.0544228e-01   5.7806978e-01   6.1135677e-01   6.2002205e-01   5.5608989e-01   5.0409902e-01   6.6218239e-01   4.9172111e-01   5.2195808e-01   5.3465762e-01   5.4033900e-01   5.4344529e-01   5.5091742e-01   5.7160857e-01   5.7226886e-01   5.5359468e-01   5.8422924e-01   5.4668946e-01   5.0317747e-01   5.0225136e-01   6.2339589e-01   6.5697025e-01   5.6349268e-01   6.0750092e-01   6.0971540e-01   5.2039095e-01   6.6395528e-01   6.2368553e-01   6.9458948e-01   5.4679008e-01   6.2874257e-01   6.8492168e-01   5.9900316e-01   5.0138588e-01   5.0567545e-01   5.0501710e-01   5.7685234e-01   5.7025882e-01   4.6103111e-01   4.7119817e-01   5.2123699e-01   5.5505676e-01   5.0711536e-01   4.7486652e-01
   5.8811822e-01   5.8564873e-01   5.8343527e-01   5.9425383e-01   6.6243672e-01   5.9433867e-01   5.3676234e-01   4.9719565e-01   6.0406651e-01   5.4252283e-01   6.3120765e-01   6.3601430e-01   6.5403033e-01   6.1357786e-01   6.7362614e-01   6.3006909e-01   6.5591602e-01   6.2042579e-01   5.7000086e-01   6.3749291e-01   7.3770699e-01   6.7964056e-01   6.0538365e-01   6.4067504e-01   0.0000000e+00   5.9938407e-01   7.2015278e-01   5.7021811e-01   6.2248471e-01   6.2533319e-01   6.9247106e-01   6.0758736e-01   6.1272734e-01   5.8942963e-01   6.8216468e-01   7.9656579e-01   6.0382367e-01   7.2153700e-01   5.8332556e-01   4.7087027e-01   8.0757442e-01   7.4931221e-01   7.0791686e-01   6.1496078e-01   6.4463382e-01   7.1689569e-01   6.3691231e-01   6.3987180e-01   6.3595815e-01   6.3707914e-01   5.9253248e-01   5.3567230e-01   6.9640275e-01   5.2660788e-01   5.6449049e-01   5.6754521e-01   5.8799095e-01   5.6831343e-01   6.1395770e-01   6.5993887e-01   6.3296744e-01   5.5407376e-01   6.3169747e-01   5.4500569e-01   5.9903984e-01   5.3618232e-01   6.6571086e-01   6.4969564e-01   5.6688594e-01   6.1476372e-01   5.5732507e-01   6.3240145e-01   7.3858114e-01   6.8513807e-01   6.7561542e-01   6.8722983e-01   6.8588920e-01   7.1691193e-01   5.4456916e-01   5.3759023e-01   5.6404034e-01   5.6698446e-01   5.8389362e-01   5.4642781e-01   5.1358901e-01   5.2362944e-01   5.6301170e-01   5.9671464e-01   5.3935568e-01   5.4649231e-01
   5.3277442e-01   5.4673688e-01   5.1305313e-01   5.8221345e-01   6.0537790e-01   5.3221517e-01   5.0153276e-01   4.8091749e-01   5.9725901e-01   4.5635717e-01   5.4173915e-01   5.6664766e-01   5.6167385e-01   4.5708612e-01   5.6168343e-01   4.7837996e-01   5.7723032e-01   5.0990318e-01   5.3372245e-01   5.3435210e-01   6.5606503e-01   5.9153273e-01   5.1543140e-01   5.9763912e-01   5.9938407e-01   0.0000000e+00   6.1425859e-01   5.2927470e-01   5.3271819e-01   5.6718461e-01   5.6282706e-01   5.5404937e-01   5.9086139e-01   5.2340877e-01   6.1938857e-01   8.2479733e-01   5.8179969e-01   5.7740540e-01   5.6770615e-01   5.2033694e-01   7.6992669e-01   7.7001400e-01   6.3075691e-01   6.2429140e-01   6.3106128e-01   6.3922984e-01   5.9304144e-01   5.3841920e-01   5.8311555e-01   5.8157081e-01   5.8932318e-01   5.0147485e-01   6.2063086e-01   5.0879110e-01   5.3021285e-01   5.1956727e-01   5.3915975e-01   5.6357345e-01   5.3337125e-01   5.1902605e-01   5.4901228e-01   5.3021078e-01   5.8733886e-01   5.0143430e-01   4.9050593e-01   5.2839822e-01   5.7001624e-01   6.1678169e-01   5.4606682e-01   5.5119805e-01   5.1599065e-01   5.6688927e-01   6.1164660e-01   6.6435827e-01   6.9150128e-01   6.9851674e-01   6.8312668e-01   6.7629159e-01   5.2717891e-01   5.0751316e-01   5.1824832e-01   5.1045695e-01   5.1659129e-01   5.6437453e-01   4.6666678e-01   4.7176533e-01   4.9766708e-01   5.9353206e-01   4.8834938e-01   5.2503565e-01
   5.1764321e-01   4.9558528e-01   5.1464616e-01   5.2517001e-01   5.8329060e-01   6.1241803e-01   5.2025441e-01   5.0176925e-01   5.8022041e-01   6.1870110e-01   6.0001169e-01   6.2379765e-01   5.7106914e-01   5.8943619e-01   5.9932060e-01   5.2941376e-01   5.8729424e-01   6.3203113e-01   5.9565899e-01   5.9584131e-01   6.5614703e-01   6.0812818e-01   6.4128110e-01   6.7125531e-01   7.2015278e-01   6.1425859e-01   0.0000000e+00   5.6623063e-01   5.7431228e-01   6.6148655e-01   6.6179302e-01   5.2560042e-01   5.9209947e-01   6.4082239e-01   6.5274189e-01   7.6995746e-01   5.1924664e-01   6.5671869e-01   5.4985067e-01   4.6842111e-01   7.5983792e-01   7.4834870e-01   5.7744830e-01   6.3858263e-01   6.1933773e-01   6.5798778e-01   5.6007695e-01   5.3678041e-01   6.1261157e-01   6.0970168e-01   5.2265669e-01   5.1124048e-01   6.2464740e-01   4.8343467e-01   5.6433267e-01   4.7726756e-01   5.5709484e-01   5.6791320e-01   5.3782101e-01   5.5062081e-01   5.7088621e-01   5.6032768e-01   5.5447369e-01   5.3063456e-01   5.9894200e-01   5.4775691e-01   6.3224731e-01   6.6964971e-01   6.0109397e-01   5.6243257e-01   5.3659425e-01   6.2100844e-01   7.0806715e-01   6.5592438e-01   6.9834107e-01   5.5780118e-01   6.6212619e-01   7.6139370e-01   5.9780432e-01   5.0051129e-01   5.2460513e-01   5.4131232e-01   5.6337101e-01   6.1631081e-01   4.8624349e-01   4.8289284e-01   5.0567840e-01   6.2572958e-01   4.9960032e-01   5.1027468e-01
   5.0933451e-01   5.5291532e-01   5.1723306e-01   6.2611674e-01   6.0948289e-01   6.2645628e-01   5.5762542e-01   5.0586061e-01   5.3793326e-01   6.1626122e-01   5.8069092e-01   6.0474658e-01   5.3145924e-01   4.9918214e-01   4.7061272e-01   5.0386415e-01   5.5280395e-01   5.3732811e-01   5.2985849e-01   5.9802750e-01   6.3984372e-01   5.0981157e-01   5.3934822e-01   5.9262738e-01   5.7021811e-01   5.2927470e-01   5.6623063e-01   0.0000000e+00   5.3584086e-01   6.0751204e-01   6.2986832e-01   5.2805821e-01   6.0674751e-01   5.8486907e-01   6.5523128e-01   6.8395431e-01   6.1705881e-01   6.6766735e-01   5.1192835e-01   4.9737384e-01   6.7463705e-01   7.3660187e-01   6.2780891e-01   6.2568172e-01   6.5104975e-01   6.6892901e-01   5.8007694e-01   5.8010090e-01   6.9516827e-01   6.5101128e-01   5.5781252e-01   5.5358000e-01   6.7138646e-01   5.4868835e-01   5.9031728e-01   5.5946439e-01   5.5913113e-01   5.5735903e-01   6.2307599e-01   5.8201859e-01   5.4519962e-01   5.6241144e-01   5.7780548e-01   5.1195527e-01   5.7003010e-01   5.4517590e-01   6.5037133e-01   6.0162737e-01   5.9593679e-01   5.8784711e-01   5.9643649e-01   5.8901856e-01   6.5392047e-01   5.9152040e-01   6.5336584e-01   7.9149838e-01   7.1062969e-01   7.4195158e-01   6.6806762e-01   5.5378339e-01   5.5202274e-01   5.4612056e-01   6.5344800e-01   6.4158833e-01   5.1127504e-01   4.7321020e-01   5.4207655e-01   5.3528840e-01   5.5092951e-01   4.8181382e-01
   5.1132789e-01   4.9645795e-01   4.4658418e-01   5.2056740e-01   6.1835108e-01   5.5011802e-01   5.0257451e-01   4.6293876e-01   4.8582284e-01   5.2728013e-01   5.6129925e-01   5.2021626e-01   5.0640761e-01   4.7792720e-01   4.8455025e-01   5.0673933e-01   5.2067085e-01   5.3130320e-01   5.7554070e-01   5.6863384e-01   6.4231742e-01   5.9780301e-01   5.5163350e-01   5.8610961e-01   6.2248471e-01   5.3271819e-01   5.7431228e-01   5.3584086e-01   0.0000000e+00   5.4098733e-01   5.8504578e-01   5.4073510e-01   6.0335274e-01   5.1311633e-01   6.3028739e-01   7.3182245e-01   5.6395680e-01   5.3799643e-01   5.1996190e-01   4.7069148e-01   6.0176471e-01   6.1733644e-01   5.7752181e-01   5.6844169e-01   5.8432611e-01   5.7563303e-01   4.8891971e-01   4.9402859e-01   5.6511144e-01   5.5142133e-01   4.8671351e-01   4.8114464e-01   5.8043631e-01   4.6421126e-01   4.8372684e-01   4.6024572e-01   5.1784099e-01   5.0305900e-01   5.2513711e-01   5.2319789e-01   5.3016561e-01   5.2300004e-01   5.2834453e-01   4.8973219e-01   4.8334778e-01   4.8705531e-01   5.9784349e-01   6.2128483e-01   5.4040705e-01   5.2109991e-01   5.9008151e-01   5.6983696e-01   6.8639703e-01   6.3637234e-01   6.7384624e-01   7.2509483e-01   6.3260835e-01   7.0245843e-01   5.8558475e-01   4.9125410e-01   5.1864203e-01   5.4088565e-01   5.8102284e-01   5.8272372e-01   5.0849173e-01   4.4938424e-01   4.9907045e-01   5.7546238e-01   4.7542485e-01   4.9187589e-01
   4.8288605e-01   4.7763790e-01   4.9025625e-01   5.4570244e-01   6.1472072e-01   5.2478142e-01   4.6300884e-01   4.9326895e-01   5.1464919e-01   5.3641908e-01   5.6301174e-01   5.2794160e-01   5.3880917e-01   5.1256723e-01   5.1326983e-01   4.9872997e-01   5.3247953e-01   4.9950448e-01   5.2697850e-01   5.4797676e-01   7.1994342e-01   6.2144364e-01   5.4509851e-01   5.6618924e-01   6.2533319e-01   5.6718461e-01   6.6148655e-01   6.0751204e-01   5.4098733e-01   0.0000000e+00   6.1874199e-01   5.2729291e-01   5.8616902e-01   5.6707645e-01   6.9010376e-01   7.5833840e-01   6.2718006e-01   6.4154282e-01   5.7815134e-01   5.1292517e-01   6.9407162e-01   5.7040017e-01   6.0967520e-01   5.7866634e-01   6.1568427e-01   6.1724505e-01   5.2635227e-01   5.3201987e-01   5.4170501e-01   5.1747424e-01   5.0245127e-01   4.7725009e-01   5.7447642e-01   4.8460261e-01   4.4421578e-01   4.4230459e-01   4.8402750e-01   4.7316055e-01   4.8852787e-01   5.1310886e-01   4.9229245e-01   4.7043379e-01   5.0649685e-01   4.3955523e-01   4.3436816e-01   4.4854482e-01   5.5163579e-01   5.7639527e-01   4.6757446e-01   4.7325050e-01   5.8398233e-01   4.9852533e-01   6.5249046e-01   5.8791089e-01   6.2120921e-01   5.7323431e-01   5.8585495e-01   6.8452612e-01   5.3712026e-01   5.0030169e-01   4.8636017e-01   4.8163462e-01   5.7696771e-01   5.3752209e-01   4.5749143e-01   4.4903602e-01   5.3419186e-01   5.5907057e-01   4.9521209e-01   4.8437173e-01
   5.6066570e-01   5.6591260e-01   5.2970737e-01   5.9307922e-01   6.0460129e-01   6.0677249e-01   5.2630165e-01   5.4001649e-01   5.4992754e-01   5.6828684e-01   6.1179882e-01   6.0251528e-01   5.6705783e-01   5.6589194e-01   5.5210192e-01   5.4664247e-01   6.1570534e-01   5.9952224e-01   5.4930524e-01   5.9637102e-01   6.6165166e-01   6.5178713e-01   5.7767286e-01   6.2317284e-01   6.9247106e-01   5.6282706e-01   6.6179302e-01   6.2986832e-01   5.8504578e-01   6.1874199e-01   0.0000000e+00   5.9508384e-01   6.3321049e-01   6.3234015e-01   7.3011602e-01   7.4758623e-01   6.1363309e-01   6.7324838e-01   6.6041809e-01   6.0413336e-01   7.7124963e-01   6.5094772e-01   6.9139440e-01   7.3036161e-01   7.4397496e-01   6.9959393e-01   6.1326547e-01   6.3711875e-01   6.2655540e-01   6.9559222e-01   6.4035278e-01   6.2431230e-01   6.6460071e-01   6.0735228e-01   5.7392095e-01   5.8727280e-01   5.9416916e-01   5.7004253e-01   5.8702630e-01   5.9684997e-01   5.7453925e-01   5.9410199e-01   6.2455441e-01   5.9571337e-01   5.5886729e-01   5.6287229e-01   6.3026772e-01   6.8187122e-01   6.4105737e-01   6.4468566e-01   6.7669512e-01   6.0609419e-01   7.0542301e-01   7.0983621e-01   6.2444569e-01   7.2172055e-01   6.5019038e-01   7.3774419e-01   5.7875518e-01   5.3430808e-01   5.4280026e-01   5.2260649e-01   6.1543685e-01   5.9951888e-01   5.4848974e-01   5.4666149e-01   5.6279342e-01   5.8315133e-01   5.2918867e-01   5.7064059e-01
   4.7483547e-01   4.8786751e-01   4.7278150e-01   5.4795917e-01   5.6190395e-01   5.6793797e-01   4.3481567e-01   4.7428468e-01   5.0032188e-01   5.0308924e-01   5.3998586e-01   5.1338097e-01   4.8451410e-01   5.1934828e-01   5.4062488e-01   5.1973883e-01   5.6949589e-01   4.9618573e-01   5.0485421e-01   5.2040027e-01   6.4817738e-01   5.7458354e-01   5.4480771e-01   5.5929323e-01   6.0758736e-01   5.5404937e-01   5.2560042e-01   5.2805821e-01   5.4073510e-01   5.2729291e-01   5.9508384e-01   0.0000000e+00   5.4758178e-01   5.5868324e-01   6.6758527e-01   7.9330189e-01   5.8949563e-01   6.1104888e-01   5.7679243e-01   5.0539594e-01   6.8427592e-01   5.8311904e-01   5.9506964e-01   6.0721003e-01   5.9655048e-01   5.7359125e-01   5.1448394e-01   5.1148396e-01   5.4627645e-01   5.4094011e-01   4.9260617e-01   4.6583402e-01   5.8390806e-01   4.8612966e-01   4.6951801e-01   4.9845136e-01   4.9588191e-01   4.7907025e-01   5.0086614e-01   5.4126432e-01   5.3014339e-01   5.1465338e-01   5.8453503e-01   5.1451057e-01   4.9554148e-01   5.4669504e-01   6.0978278e-01   5.8903586e-01   5.4614123e-01   5.1318822e-01   6.2548392e-01   6.1761628e-01   6.8434901e-01   6.0405881e-01   6.0694355e-01   6.2373742e-01   6.6769730e-01   7.1915328e-01   5.9091168e-01   4.5186318e-01   5.2402296e-01   5.3499401e-01   5.6129876e-01   5.3210289e-01   4.9328418e-01   4.8599007e-01   4.8615685e-01   5.0529413e-01   5.2165003e-01   4.9481961e-01
   5.4424183e-01   5.1956793e-01   4.7857825e-01   5.7735682e-01   6.5786396e-01   5.9678959e-01   4.7851938e-01   4.9365843e-01   5.6740597e-01   5.7635594e-01   5.8332875e-01   5.7006914e-01   5.6786071e-01   5.4856649e-01   5.6621023e-01   5.1343451e-01   5.7614020e-01   5.8443511e-01   5.8702827e-01   5.9084272e-01   6.8351075e-01   6.6689998e-01   6.0411021e-01   6.3206871e-01   6.1272734e-01   5.9086139e-01   5.9209947e-01   6.0674751e-01   6.0335274e-01   5.8616902e-01   6.3321049e-01   5.4758178e-01   0.0000000e+00   6.3085901e-01   7.4320190e-01   8.4534268e-01   6.4158917e-01   6.8566158e-01   5.8884147e-01   5.2837665e-01   6.7406221e-01   6.8822056e-01   6.1638428e-01   5.9547034e-01   6.5878400e-01   6.1040825e-01   5.7085226e-01   5.9443147e-01   6.1316892e-01   5.9809535e-01   5.4495338e-01   5.3090237e-01   6.7003412e-01   5.2731636e-01   5.2911549e-01   5.2768134e-01   5.7727493e-01   5.5557573e-01   5.6396960e-01   5.5427224e-01   5.6865222e-01   5.9032328e-01   5.7767094e-01   5.4683139e-01   5.0343996e-01   5.6577589e-01   6.4378980e-01   6.2880460e-01   5.5521003e-01   5.1922895e-01   6.2855069e-01   5.7551344e-01   6.9169258e-01   7.0810726e-01   6.3997051e-01   6.6403818e-01   7.0885031e-01   6.8331094e-01   5.8280044e-01   5.1755538e-01   5.3900182e-01   5.4438899e-01   5.8830468e-01   5.7754705e-01   5.0760543e-01   4.8957302e-01   4.9015447e-01   5.4227879e-01   5.3228748e-01   5.1377121e-01
   5.2201456e-01   5.3408586e-01   5.0443278e-01   5.4687012e-01   5.7479773e-01   5.3197302e-01   4.9114898e-01   4.9818265e-01   5.6479866e-01   5.5718061e-01   5.5203527e-01   5.4628703e-01   5.4220073e-01   5.3002425e-01   5.8116147e-01   5.1472757e-01   5.4298836e-01   5.4211061e-01   5.4018274e-01   5.4999630e-01   6.9994794e-01   6.3688638e-01   5.5713985e-01   6.0336039e-01   5.8942963e-01   5.2340877e-01   6.4082239e-01   5.8486907e-01   5.1311633e-01   5.6707645e-01   6.3234015e-01   5.5868324e-01   6.3085901e-01   0.0000000e+00   6.9658285e-01   8.4677483e-01   5.7267777e-01   6.4825447e-01   5.8373193e-01   5.5769416e-01   6.3975031e-01   6.9329259e-01   6.0388771e-01   6.0677386e-01   5.8737587e-01   6.1211625e-01   5.4527335e-01   5.3244952e-01   6.2148509e-01   6.1875738e-01   5.7543355e-01   5.3096290e-01   6.1710916e-01   4.8750764e-01   5.8542186e-01   5.7295256e-01   6.2820660e-01   5.5845175e-01   5.6575716e-01   5.9943105e-01   5.9988775e-01   5.7970305e-01   5.7249870e-01   5.6940222e-01   5.5324098e-01   5.1751934e-01   6.2794254e-01   6.4120927e-01   5.6520282e-01   5.3636461e-01   6.1914088e-01   5.6503752e-01   6.6450378e-01   6.5409496e-01   6.5706289e-01   6.3409032e-01   6.6106863e-01   7.1669056e-01   5.1535921e-01   4.5107956e-01   5.2316843e-01   5.2448060e-01   5.8030722e-01   5.2676888e-01   4.6902961e-01   4.9349890e-01   5.1001879e-01   5.4910062e-01   4.9368532e-01   4.8245873e-01
   6.3240416e-01   6.5458055e-01   5.8031836e-01   6.2925061e-01   7.4155418e-01   7.8374881e-01   6.7292433e-01   6.3232197e-01   7.0368668e-01   6.6489705e-01   6.5933560e-01   6.1677446e-01   6.7846008e-01   6.0959522e-01   7.1731700e-01   6.3449616e-01   6.7526718e-01   6.7194430e-01   6.9243421e-01   6.7710259e-01   7.8976509e-01   6.9597841e-01   6.6645519e-01   6.8063006e-01   6.8216468e-01   6.1938857e-01   6.5274189e-01   6.5523128e-01   6.3028739e-01   6.9010376e-01   7.3011602e-01   6.6758527e-01   7.4320190e-01   6.9658285e-01   0.0000000e+00   1.0000000e+00   7.3074635e-01   7.7554092e-01   7.2397400e-01   6.2272207e-01   8.1424231e-01   7.0999178e-01   7.3431369e-01   7.1693661e-01   7.2108068e-01   7.3708744e-01   6.4629572e-01   6.1945598e-01   6.4274301e-01   6.5741415e-01   6.9059110e-01   5.5302723e-01   6.5959085e-01   5.5042996e-01   6.4025133e-01   6.6151473e-01   6.8511376e-01   6.5537820e-01   6.6072219e-01   6.7120209e-01   6.7893999e-01   6.7591971e-01   5.6941040e-01   5.9865802e-01   5.8013616e-01   6.1353451e-01   7.3084863e-01   7.2346064e-01   6.3400644e-01   6.2667074e-01   6.9301499e-01   6.6138254e-01   7.9545475e-01   8.7082311e-01   8.8255267e-01   7.5155306e-01   7.1290467e-01   8.3916385e-01   7.1879303e-01   6.7427458e-01   7.3664746e-01   6.7249325e-01   6.7730981e-01   7.4696777e-01   6.8656797e-01   6.7913703e-01   6.4584764e-01   7.2624718e-01   6.0898441e-01   6.5536288e-01
   7.1653486e-01   7.3991564e-01   8.1466268e-01   6.9991160e-01   7.0495720e-01   7.1184748e-01   5.7287607e-01   6.8825816e-01   6.6285965e-01   6.8195455e-01   6.1601865e-01   7.7281353e-01   7.3207217e-01   6.9682653e-01   8.4184868e-01   7.7008746e-01   7.6134543e-01   7.4383029e-01   7.9702288e-01   6.3882780e-01   7.3747345e-01   9.2589328e-01   8.0091771e-01   8.3006115e-01   7.9656579e-01   8.2479733e-01   7.6995746e-01   6.8395431e-01   7.3182245e-01   7.5833840e-01   7.4758623e-01   7.9330189e-01   8.4534268e-01   8.4677483e-01   1.0000000e+00   0.0000000e+00   9.2602845e-01   7.9831349e-01   7.7575290e-01   6.8813530e-01   8.0489612e-01   7.8796599e-01   7.0109824e-01   7.9176384e-01   8.3210424e-01   8.9241166e-01   8.4206394e-01   7.6505988e-01   7.5448422e-01   7.1438960e-01   6.2151183e-01   6.6889922e-01   7.9652354e-01   6.7309752e-01   5.6681495e-01   7.0282986e-01   7.0199737e-01   7.1921460e-01   6.4583591e-01   8.2743804e-01   7.0962535e-01   6.8099457e-01   6.2057479e-01   6.2750193e-01   6.6681822e-01   7.8218367e-01   7.2989503e-01   7.5209623e-01   6.6115409e-01   7.6303437e-01   8.3471070e-01   7.2746143e-01   7.6291409e-01   6.5089165e-01   7.2546860e-01   8.0243258e-01   7.2354037e-01   8.0215748e-01   7.3874834e-01   6.8917282e-01   6.2997001e-01   5.9292364e-01   6.4286975e-01   6.8733715e-01   5.4503554e-01   5.8374586e-01   6.3161021e-01   7.6682605e-01   6.0861496e-01   6.9984260e-01
   5.5254596e-01   5.5509797e-01   5.7539606e-01   6.1623799e-01   6.4989405e-01   5.7004945e-01   5.5175960e-01   5.1144544e-01   6.0125293e-01   6.5153449e-01   6.0043141e-01   6.0146434e-01   5.8010585e-01   6.0511488e-01   6.3577026e-01   5.8664776e-01   5.8099393e-01   5.1694747e-01   5.7246708e-01   5.7561780e-01   8.2926402e-01   5.8892903e-01   5.5750213e-01   6.4895371e-01   6.0382367e-01   5.8179969e-01   5.1924664e-01   6.1705881e-01   5.6395680e-01   6.2718006e-01   6.1363309e-01   5.8949563e-01   6.4158917e-01   5.7267777e-01   7.3074635e-01   9.2602845e-01   0.0000000e+00   7.0605815e-01   6.3710889e-01   5.8255744e-01   7.5875952e-01   5.9394663e-01   6.6505237e-01   7.0893086e-01   6.7098939e-01   6.8918298e-01   5.9669166e-01   5.9978062e-01   6.2646945e-01   6.6588142e-01   5.9265938e-01   5.8579653e-01   6.6208242e-01   6.0575676e-01   6.0335644e-01   5.9654847e-01   5.7039608e-01   5.4652295e-01   5.6990997e-01   6.0058723e-01   6.2231179e-01   6.7982991e-01   6.1711845e-01   5.2936852e-01   5.7158885e-01   5.8653019e-01   6.9090630e-01   7.3749755e-01   6.5991508e-01   6.0565073e-01   7.0199453e-01   6.6223368e-01   7.4535742e-01   7.1164460e-01   7.7019521e-01   6.1180186e-01   7.0957573e-01   8.6128057e-01   6.3323323e-01   5.1514037e-01   5.5942010e-01   5.8573729e-01   6.2195150e-01   5.6843729e-01   5.1950831e-01   5.1746077e-01   6.1485567e-01   6.1237967e-01   5.5822767e-01   5.0766620e-01
   5.2073230e-01   5.6803453e-01   5.8787595e-01   6.3504118e-01   6.3774452e-01   6.2416342e-01   5.3067205e-01   5.2657829e-01   5.1215555e-01   5.3789893e-01   5.8267846e-01   6.2724237e-01   6.4169817e-01   6.0325789e-01   5.8863088e-01   5.5999857e-01   6.1815974e-01   5.5613851e-01   5.3798331e-01   6.0902674e-01   7.3786826e-01   5.9627343e-01   6.7234023e-01   6.7597626e-01   7.2153700e-01   5.7740540e-01   6.5671869e-01   6.6766735e-01   5.3799643e-01   6.4154282e-01   6.7324838e-01   6.1104888e-01   6.8566158e-01   6.4825447e-01   7.7554092e-01   7.9831349e-01   7.0605815e-01   0.0000000e+00   5.9564732e-01   5.8018323e-01   8.3841701e-01   7.8252737e-01   6.5916326e-01   6.5042566e-01   6.7136754e-01   6.8715332e-01   5.9826259e-01   6.1656100e-01   6.6757879e-01   7.0141438e-01   6.3974566e-01   5.7630749e-01   6.7012391e-01   5.5039152e-01   5.5875673e-01   5.5831343e-01   6.4405973e-01   6.3580851e-01   6.2584092e-01   5.8451102e-01   5.6932709e-01   5.5954209e-01   5.2250407e-01   5.2926696e-01   5.1253325e-01   5.1408031e-01   6.3362832e-01   6.3055261e-01   5.6802977e-01   5.6662844e-01   6.2557533e-01   5.3584394e-01   6.6075327e-01   6.3214047e-01   6.9913021e-01   5.7043515e-01   6.6420931e-01   7.6763763e-01   5.7542543e-01   3.5897650e-01   4.9246973e-01   5.1202437e-01   6.3032676e-01   5.7300967e-01   5.4760714e-01   5.0468548e-01   5.8309719e-01   5.8097730e-01   4.8422744e-01   4.7627039e-01
   4.7031303e-01   4.9823501e-01   5.0187985e-01   5.0684856e-01   6.4787150e-01   5.4318649e-01   4.8360990e-01   4.8813834e-01   4.9298678e-01   4.9658010e-01   5.4259250e-01   5.3747631e-01   5.6649930e-01   5.3612298e-01   5.2667254e-01   4.8268713e-01   5.3742257e-01   5.1884123e-01   5.1059665e-01   5.5401122e-01   6.8747322e-01   6.3893635e-01   5.5734532e-01   6.1194734e-01   5.8332556e-01   5.6770615e-01   5.4985067e-01   5.1192835e-01   5.1996190e-01   5.7815134e-01   6.6041809e-01   5.7679243e-01   5.8884147e-01   5.8373193e-01   7.2397400e-01   7.7575290e-01   6.3710889e-01   5.9564732e-01   0.0000000e+00   5.5881925e-01   7.0384454e-01   7.8471073e-01   6.7669078e-01   6.4788565e-01   6.0098781e-01   6.1839898e-01   5.4888173e-01   5.4087284e-01   5.9810041e-01   6.0222995e-01   5.2862404e-01   4.7142811e-01   6.5905446e-01   5.0388182e-01   4.7768210e-01   4.8061752e-01   5.1503842e-01   5.0810408e-01   5.2529920e-01   5.4326329e-01   5.2670851e-01   5.0883321e-01   5.6417638e-01   4.8278527e-01   4.9695919e-01   4.8857444e-01   6.2663501e-01   6.0661311e-01   5.3341693e-01   5.3321652e-01   5.8937149e-01   5.5482499e-01   6.2427430e-01   6.6459226e-01   6.8005586e-01   5.3515945e-01   6.3108131e-01   6.9914029e-01   5.9386374e-01   4.7987133e-01   5.5605727e-01   4.9788013e-01   5.7907506e-01   5.1083063e-01   4.7737499e-01   4.7253738e-01   4.6278967e-01   5.0042597e-01   5.0695686e-01   4.7684290e-01
   4.3811862e-01   4.4418855e-01   4.6307499e-01   4.6815823e-01   5.4190895e-01   5.2268207e-01   4.5811495e-01   4.5284016e-01   4.7824930e-01   4.7622228e-01   4.4533920e-01   4.6158284e-01   4.7997174e-01   4.5175427e-01   4.7260023e-01   4.5955905e-01   4.8546106e-01   4.4106183e-01   4.4929699e-01   5.0029804e-01   5.6856588e-01   6.0268459e-01   5.3380959e-01   5.5748835e-01   4.7087027e-01   5.2033694e-01   4.6842111e-01   4.9737384e-01   4.7069148e-01   5.1292517e-01   6.0413336e-01   5.0539594e-01   5.2837665e-01   5.5769416e-01   6.2272207e-01   6.8813530e-01   5.8255744e-01   5.8018323e-01   5.5881925e-01   0.0000000e+00   6.3509761e-01   6.2386114e-01   5.2427440e-01   5.2995447e-01   5.6947779e-01   5.7502086e-01   5.1352058e-01   5.4331091e-01   5.7369059e-01   5.6148979e-01   4.8459974e-01   4.7334916e-01   6.4425771e-01   4.9656958e-01   4.8303552e-01   4.9656945e-01   4.9720435e-01   4.9700689e-01   5.2349362e-01   5.1181650e-01   4.8368205e-01   4.8487397e-01   4.8306318e-01   4.6845801e-01   5.0979455e-01   4.3089737e-01   5.5729055e-01   5.6185517e-01   4.6553740e-01   4.9047062e-01   5.3036904e-01   4.8270185e-01   5.6889789e-01   5.7681235e-01   6.9758328e-01   6.2267016e-01   6.4124132e-01   6.4235261e-01   5.1523344e-01   4.8492216e-01   4.6078294e-01   4.8314357e-01   5.5703510e-01   4.7264714e-01   4.2531947e-01   4.4920477e-01   4.6354509e-01   5.0601356e-01   4.7132955e-01   4.5828545e-01
   5.7305999e-01   7.0934449e-01   6.2799321e-01   5.8486081e-01   7.3483766e-01   6.2292154e-01   6.2561254e-01   5.9132344e-01   6.4576695e-01   6.2394656e-01   7.3016200e-01   7.1726120e-01   6.4113357e-01   6.8920029e-01   6.9207992e-01   6.3271798e-01   7.2454746e-01   6.5027392e-01   6.9460682e-01   7.2718560e-01   7.6984615e-01   7.3721836e-01   6.7459725e-01   7.6414689e-01   8.0757442e-01   7.6992669e-01   7.5983792e-01   6.7463705e-01   6.0176471e-01   6.9407162e-01   7.7124963e-01   6.8427592e-01   6.7406221e-01   6.3975031e-01   8.1424231e-01   8.0489612e-01   7.5875952e-01   8.3841701e-01   7.0384454e-01   6.3509761e-01   0.0000000e+00   7.3836817e-01   7.2178152e-01   7.1741517e-01   8.9633313e-01   7.9883539e-01   6.7690504e-01   6.3292353e-01   6.7969344e-01   6.9420053e-01   6.9368489e-01   6.4164521e-01   7.9974738e-01   6.1937150e-01   6.9057695e-01   5.6932753e-01   6.0303947e-01   6.3175580e-01   6.6390572e-01   6.9380092e-01   6.5971504e-01   6.4877197e-01   5.9885600e-01   6.7357869e-01   5.9551246e-01   6.6432055e-01   7.3523004e-01   7.1013988e-01   6.2286753e-01   7.6775755e-01   8.4674892e-01   6.4415962e-01   8.4648221e-01   8.2189189e-01   8.6625996e-01   7.5741314e-01   8.7757993e-01   9.8343510e-01   7.0085704e-01   6.3301288e-01   5.8630106e-01   6.3395516e-01   7.0358791e-01   7.5960887e-01   6.4010119e-01   6.2182314e-01   5.9273704e-01   6.8849490e-01   6.1737975e-01   6.4497530e-01
   5.3351537e-01   6.0388632e-01   6.5362510e-01   7.2462996e-01   7.2304463e-01   6.9510157e-01   5.3036042e-01   5.7038218e-01   5.9803956e-01   6.2029385e-01   6.5293501e-01   6.4856127e-01   5.9496575e-01   5.8362251e-01   6.1784175e-01   5.6100906e-01   6.7647299e-01   5.7628979e-01   6.0471369e-01   5.9410884e-01   6.8212485e-01   7.5897117e-01   6.0761306e-01   7.1985095e-01   7.4931221e-01   7.7001400e-01   7.4834870e-01   7.3660187e-01   6.1733644e-01   5.7040017e-01   6.5094772e-01   5.8311904e-01   6.8822056e-01   6.9329259e-01   7.0999178e-01   7.8796599e-01   5.9394663e-01   7.8252737e-01   7.8471073e-01   6.2386114e-01   7.3836817e-01   0.0000000e+00   6.2915138e-01   6.7775378e-01   8.1062442e-01   7.3882778e-01   6.1358491e-01   6.1861366e-01   6.0540284e-01   6.2382262e-01   5.8967054e-01   6.7903941e-01   7.3925300e-01   6.7473216e-01   6.2838240e-01   6.3394390e-01   7.0471803e-01   6.7110960e-01   7.4953237e-01   6.0897141e-01   5.7684000e-01   6.0551662e-01   6.3524028e-01   6.4081309e-01   5.9397064e-01   5.5145865e-01   6.3349887e-01   6.6671732e-01   5.8611284e-01   6.2263284e-01   7.0559573e-01   5.7382584e-01   6.8458060e-01   7.4437280e-01   7.8033302e-01   7.1251714e-01   6.7369273e-01   8.3972905e-01   6.2838982e-01   6.1285779e-01   6.8376171e-01   6.9777643e-01   6.8637796e-01   7.2839373e-01   5.8576460e-01   5.7056791e-01   6.2485445e-01   7.2757069e-01   4.6727778e-01   5.0908158e-01
   5.0922782e-01   5.1361386e-01   5.3379345e-01   5.9965490e-01   6.5219121e-01   5.7231517e-01   5.1551645e-01   5.1380388e-01   5.4470320e-01   5.5521324e-01   6.1152311e-01   5.7440705e-01   6.0225510e-01   5.7593240e-01   5.5778532e-01   5.5978046e-01   5.9773571e-01   5.4997025e-01   6.1621993e-01   6.2705811e-01   8.0394743e-01   6.0374362e-01   6.0598385e-01   6.7946822e-01   7.0791686e-01   6.3075691e-01   5.7744830e-01   6.2780891e-01   5.7752181e-01   6.0967520e-01   6.9139440e-01   5.9506964e-01   6.1638428e-01   6.0388771e-01   7.3431369e-01   7.0109824e-01   6.6505237e-01   6.5916326e-01   6.7669078e-01   5.2427440e-01   7.2178152e-01   6.2915138e-01   0.0000000e+00   6.1998684e-01   5.9746808e-01   6.2300245e-01   5.8442109e-01   5.8953519e-01   6.4740593e-01   6.4884888e-01   5.8671283e-01   5.2754917e-01   6.8104941e-01   5.3762327e-01   4.8972768e-01   5.0355377e-01   5.6452137e-01   5.4846661e-01   5.7797744e-01   5.6044324e-01   5.7465543e-01   5.5628390e-01   5.8272638e-01   5.3852321e-01   5.2969357e-01   5.2235045e-01   6.1028966e-01   6.1485407e-01   5.5686239e-01   5.6803818e-01   6.5398751e-01   5.8668787e-01   7.5022771e-01   6.1135351e-01   7.4480573e-01   6.3954523e-01   6.3984004e-01   7.5769357e-01   6.0300596e-01   4.2906235e-01   5.3657475e-01   5.6117954e-01   6.0438652e-01   5.9363594e-01   5.2927663e-01   5.2023574e-01   5.1551982e-01   5.7448752e-01   4.8871941e-01   5.1181452e-01
   5.3005013e-01   5.4673615e-01   5.0004456e-01   5.4371363e-01   5.8315799e-01   5.9497139e-01   5.2275503e-01   5.1823260e-01   5.7237758e-01   5.5945523e-01   6.1968177e-01   5.6345520e-01   5.4743023e-01   5.1993158e-01   5.6286905e-01   4.9115154e-01   6.0892656e-01   5.5841441e-01   5.9768536e-01   6.3945594e-01   9.0663363e-01   6.3096608e-01   5.6931332e-01   6.6171958e-01   6.1496078e-01   6.2429140e-01   6.3858263e-01   6.2568172e-01   5.6844169e-01   5.7866634e-01   7.3036161e-01   6.0721003e-01   5.9547034e-01   6.0677386e-01   7.1693661e-01   7.9176384e-01   7.0893086e-01   6.5042566e-01   6.4788565e-01   5.2995447e-01   7.1741517e-01   6.7775378e-01   6.1998684e-01   0.0000000e+00   5.7193734e-01   6.4528413e-01   5.3638908e-01   5.5273004e-01   6.0644671e-01   6.4581204e-01   6.0492027e-01   4.9656641e-01   6.0628517e-01   5.3464334e-01   4.9991170e-01   5.0427648e-01   5.4725074e-01   5.4143917e-01   5.6562435e-01   5.6834660e-01   5.3369917e-01   5.3292644e-01   5.5054142e-01   5.4890688e-01   5.1877544e-01   5.1704669e-01   6.2335832e-01   6.3977911e-01   5.6480047e-01   5.5620451e-01   5.9208239e-01   6.0665401e-01   6.6435793e-01   5.8785085e-01   7.3362595e-01   6.3707430e-01   6.4080875e-01   7.6794094e-01   6.0587570e-01   4.4691313e-01   5.4920679e-01   5.5013063e-01   5.8854407e-01   5.6300413e-01   5.2944768e-01   5.5045817e-01   5.2599987e-01   6.4315455e-01   5.3497991e-01   5.3526249e-01
   5.6004846e-01   5.9707811e-01   5.5789068e-01   5.7516316e-01   6.2027166e-01   6.1629518e-01   5.3678322e-01   5.4080567e-01   5.7937045e-01   6.5425831e-01   6.7492742e-01   5.9277781e-01   6.2419630e-01   5.7014417e-01   5.9848670e-01   5.4315683e-01   6.1243438e-01   5.5158989e-01   6.4623986e-01   6.1825022e-01   8.5183663e-01   6.7709544e-01   6.5613374e-01   6.7246724e-01   6.4463382e-01   6.3106128e-01   6.1933773e-01   6.5104975e-01   5.8432611e-01   6.1568427e-01   7.4397496e-01   5.9655048e-01   6.5878400e-01   5.8737587e-01   7.2108068e-01   8.3210424e-01   6.7098939e-01   6.7136754e-01   6.0098781e-01   5.6947779e-01   8.9633313e-01   8.1062442e-01   5.9746808e-01   5.7193734e-01   0.0000000e+00   6.7342620e-01   5.3791571e-01   5.6169134e-01   6.1351085e-01   6.3954679e-01   6.0601859e-01   4.9410685e-01   6.3367038e-01   5.1996819e-01   5.2693165e-01   5.3228876e-01   5.5145842e-01   5.3594502e-01   5.4290777e-01   5.7390455e-01   5.4822441e-01   5.6523019e-01   5.4826400e-01   5.6173870e-01   5.6156125e-01   5.3138828e-01   6.4717830e-01   6.4413340e-01   5.4508254e-01   5.4278584e-01   5.9802081e-01   5.8052909e-01   7.1069887e-01   6.4466189e-01   7.1042839e-01   7.1507479e-01   6.6261441e-01   7.4607954e-01   5.4630899e-01   5.2088561e-01   5.6027148e-01   5.8333612e-01   6.6655519e-01   5.8815657e-01   5.4172246e-01   5.1577514e-01   5.4539799e-01   6.0015715e-01   5.8718137e-01   5.5829222e-01
   5.5123422e-01   5.4788074e-01   5.4550650e-01   6.0185253e-01   6.1720102e-01   6.1312290e-01   5.2468650e-01   5.4347319e-01   6.0309475e-01   5.9779497e-01   6.5805836e-01   5.9862316e-01   5.7495283e-01   5.6492640e-01   5.7295289e-01   5.8324050e-01   6.1002896e-01   5.2690888e-01   6.2474017e-01   6.4444104e-01   7.7362210e-01   6.6672317e-01   5.9652077e-01   6.9041657e-01   7.1689569e-01   6.3922984e-01   6.5798778e-01   6.6892901e-01   5.7563303e-01   6.1724505e-01   6.9959393e-01   5.7359125e-01   6.1040825e-01   6.1211625e-01   7.3708744e-01   8.9241166e-01   6.8918298e-01   6.8715332e-01   6.1839898e-01   5.7502086e-01   7.9883539e-01   7.3882778e-01   6.2300245e-01   6.4528413e-01   6.7342620e-01   0.0000000e+00   5.8111665e-01   6.0749956e-01   6.5075541e-01   6.4773160e-01   5.8665800e-01   5.5896022e-01   7.0415894e-01   5.9874414e-01   6.0218999e-01   6.0889379e-01   5.5333257e-01   5.6484858e-01   5.8422562e-01   6.0403202e-01   6.4183708e-01   6.3549787e-01   6.3259937e-01   6.1306849e-01   5.7360900e-01   5.5186599e-01   6.6168462e-01   7.1007866e-01   5.5395190e-01   6.4400321e-01   6.5909672e-01   6.1668005e-01   7.4080241e-01   5.7599142e-01   6.9300593e-01   7.6051390e-01   6.8221212e-01   7.7234103e-01   5.7546322e-01   7.4051964e-01   5.7655227e-01   5.7136218e-01   5.8868827e-01   5.6703327e-01   5.3287076e-01   5.6347707e-01   6.1048506e-01   5.9601045e-01   5.3833668e-01   5.5050216e-01
   4.6572274e-01   4.4283333e-01   4.4204981e-01   4.9313062e-01   5.4855141e-01   5.0698094e-01   4.3811866e-01   4.5276111e-01   5.4198653e-01   4.9733628e-01   5.2626958e-01   4.9266980e-01   5.3065309e-01   4.8327155e-01   5.1483213e-01   4.7995203e-01   5.4649586e-01   4.7502650e-01   5.5275002e-01   5.4063485e-01   6.8373202e-01   5.8557276e-01   5.2120424e-01   6.0544228e-01   6.3691231e-01   5.9304144e-01   5.6007695e-01   5.8007694e-01   4.8891971e-01   5.2635227e-01   6.1326547e-01   5.1448394e-01   5.7085226e-01   5.4527335e-01   6.4629572e-01   8.4206394e-01   5.9669166e-01   5.9826259e-01   5.4888173e-01   5.1352058e-01   6.7690504e-01   6.1358491e-01   5.8442109e-01   5.3638908e-01   5.3791571e-01   5.8111665e-01   0.0000000e+00   5.2944013e-01   5.5961486e-01   6.3363235e-01   5.2587441e-01   4.8940348e-01   6.1624149e-01   4.7428277e-01   4.8101893e-01   4.8658213e-01   5.1919572e-01   5.2504621e-01   5.1308815e-01   5.3518977e-01   5.2924586e-01   5.2935845e-01   5.0773405e-01   4.9226426e-01   5.0213437e-01   4.6899129e-01   6.0016642e-01   5.9158038e-01   5.0199591e-01   5.3490858e-01   5.6585144e-01   5.5523144e-01   6.1279208e-01   5.6317836e-01   6.1858783e-01   6.7280035e-01   5.9606005e-01   6.8981028e-01   4.7560252e-01   6.7804213e-01   5.0997558e-01   4.9833113e-01   5.4546609e-01   5.2582266e-01   4.5116293e-01   4.4938261e-01   4.7714704e-01   5.0376619e-01   4.6114559e-01   4.6246450e-01
   4.4966382e-01   4.6875516e-01   4.7876663e-01   4.9986369e-01   6.2598235e-01   5.5634506e-01   4.4740697e-01   4.5002883e-01   4.5945062e-01   4.5809494e-01   5.1391448e-01   4.9888675e-01   4.8570634e-01   4.9310174e-01   5.3119688e-01   4.8048868e-01   5.3683793e-01   4.6828911e-01   5.4184376e-01   5.3892262e-01   6.7433720e-01   5.6932870e-01   5.1334747e-01   5.7806978e-01   6.3987180e-01   5.3841920e-01   5.3678041e-01   5.8010090e-01   4.9402859e-01   5.3201987e-01   6.3711875e-01   5.1148396e-01   5.9443147e-01   5.3244952e-01   6.1945598e-01   7.6505988e-01   5.9978062e-01   6.1656100e-01   5.4087284e-01   5.4331091e-01   6.3292353e-01   6.1861366e-01   5.8953519e-01   5.5273004e-01   5.6169134e-01   6.0749956e-01   5.2944013e-01   0.0000000e+00   5.3840572e-01   5.7202602e-01   5.1484023e-01   5.1530191e-01   6.1400142e-01   4.8114546e-01   5.0291785e-01   4.8536148e-01   4.7562346e-01   4.5332519e-01   5.1001723e-01   4.9140886e-01   4.8142227e-01   4.7367160e-01   4.5874234e-01   4.9539630e-01   5.0537992e-01   4.5852294e-01   5.5629505e-01   5.6030030e-01   4.6211428e-01   4.6800178e-01   5.7603887e-01   5.3167960e-01   6.0656805e-01   5.7031993e-01   5.8271849e-01   6.1764381e-01   5.9668487e-01   6.6704864e-01   5.1849231e-01   6.7506738e-01   4.7437093e-01   4.6990213e-01   5.5276419e-01   5.1725954e-01   4.6937172e-01   4.3231215e-01   4.8596688e-01   4.8515881e-01   4.4665046e-01   4.4500441e-01
   5.0157866e-01   5.5028423e-01   5.5830663e-01   5.7367468e-01   6.7682416e-01   6.4229454e-01   5.5502103e-01   4.9612220e-01   5.7294192e-01   5.3530214e-01   5.9765596e-01   5.4477967e-01   5.8132512e-01   5.4083834e-01   5.3156027e-01   4.8527389e-01   6.1246700e-01   5.5383788e-01   5.7183517e-01   5.6316347e-01   7.1851308e-01   6.2662228e-01   5.8555239e-01   6.1135677e-01   6.3595815e-01   5.8311555e-01   6.1261157e-01   6.9516827e-01   5.6511144e-01   5.4170501e-01   6.2655540e-01   5.4627645e-01   6.1316892e-01   6.2148509e-01   6.4274301e-01   7.5448422e-01   6.2646945e-01   6.6757879e-01   5.9810041e-01   5.7369059e-01   6.7969344e-01   6.0540284e-01   6.4740593e-01   6.0644671e-01   6.1351085e-01   6.5075541e-01   5.5961486e-01   5.3840572e-01   0.0000000e+00   5.6356081e-01   5.0251961e-01   5.2884806e-01   6.5675102e-01   5.2919826e-01   5.6542334e-01   5.4748103e-01   5.4227869e-01   5.2042813e-01   5.6713381e-01   5.7016716e-01   5.5833531e-01   5.6644427e-01   5.6913655e-01   5.3290517e-01   5.3137308e-01   5.1522961e-01   6.4988361e-01   5.8642653e-01   4.8459741e-01   5.7059050e-01   5.7016373e-01   5.6667976e-01   6.6292239e-01   6.0234613e-01   7.3598260e-01   6.6874091e-01   6.3804105e-01   7.0741901e-01   5.4211019e-01   7.0493048e-01   5.1066875e-01   5.1950739e-01   5.8125044e-01   5.0830344e-01   4.8389233e-01   4.9585609e-01   5.2634848e-01   5.7810964e-01   5.1122439e-01   5.0315479e-01
   4.8895810e-01   4.8107549e-01   4.9047840e-01   5.8598316e-01   6.3175359e-01   5.7442755e-01   5.2951884e-01   5.0899882e-01   5.7942933e-01   5.2984565e-01   6.1193439e-01   5.6478773e-01   5.6432935e-01   5.5175086e-01   5.6779850e-01   4.9722629e-01   5.6911415e-01   5.2324087e-01   5.2049789e-01   6.0702372e-01   7.9692433e-01   6.0862290e-01   5.8736453e-01   6.2002205e-01   6.3707914e-01   5.8157081e-01   6.0970168e-01   6.5101128e-01   5.5142133e-01   5.1747424e-01   6.9559222e-01   5.4094011e-01   5.9809535e-01   6.1875738e-01   6.5741415e-01   7.1438960e-01   6.6588142e-01   7.0141438e-01   6.0222995e-01   5.6148979e-01   6.9420053e-01   6.2382262e-01   6.4884888e-01   6.4581204e-01   6.3954679e-01   6.4773160e-01   6.3363235e-01   5.7202602e-01   5.6356081e-01   0.0000000e+00   5.3929364e-01   5.7550794e-01   7.0704185e-01   5.1544618e-01   5.3162620e-01   5.4912113e-01   5.8467720e-01   5.4099545e-01   5.7244119e-01   6.2476949e-01   5.9102666e-01   5.9230030e-01   5.4328866e-01   5.7055715e-01   5.5562869e-01   5.6314439e-01   6.4277818e-01   6.0257255e-01   5.2697273e-01   5.5329548e-01   6.2364618e-01   5.4844764e-01   7.4379283e-01   6.3906461e-01   7.3058150e-01   7.3261173e-01   7.1247576e-01   7.5362265e-01   6.0671583e-01   6.7141162e-01   5.3309895e-01   5.3103827e-01   6.1458603e-01   5.2723910e-01   4.8171196e-01   4.9606908e-01   5.3472729e-01   5.2122710e-01   5.0749379e-01   4.9991496e-01
   4.6103084e-01   4.9246740e-01   4.6249081e-01   4.7470894e-01   5.9529005e-01   5.0102022e-01   4.7671194e-01   4.8407861e-01   5.0501229e-01   4.7804989e-01   5.2840459e-01   4.9262759e-01   5.2901153e-01   5.2732555e-01   5.0502214e-01   4.8251437e-01   5.3422840e-01   5.2712802e-01   5.0770107e-01   5.3553125e-01   6.5607145e-01   6.0581405e-01   5.3210729e-01   5.5608989e-01   5.9253248e-01   5.8932318e-01   5.2265669e-01   5.5781252e-01   4.8671351e-01   5.0245127e-01   6.4035278e-01   4.9260617e-01   5.4495338e-01   5.7543355e-01   6.9059110e-01   6.2151183e-01   5.9265938e-01   6.3974566e-01   5.2862404e-01   4.8459974e-01   6.9368489e-01   5.8967054e-01   5.8671283e-01   6.0492027e-01   6.0601859e-01   5.8665800e-01   5.2587441e-01   5.1484023e-01   5.0251961e-01   5.3929364e-01   0.0000000e+00   4.7358193e-01   6.3184958e-01   5.1709761e-01   5.0962214e-01   4.8882371e-01   4.8577706e-01   4.4638242e-01   4.9361074e-01   4.9827861e-01   5.2276077e-01   5.4059677e-01   5.3235435e-01   5.0591363e-01   4.7193924e-01   4.5199850e-01   5.8075154e-01   5.6835650e-01   4.9039084e-01   5.6478694e-01   6.3482385e-01   5.6692012e-01   6.3572581e-01   6.0244851e-01   6.0745765e-01   5.9604754e-01   5.7291518e-01   6.3680942e-01   5.6399769e-01   6.6579911e-01   5.0141362e-01   4.7870508e-01   5.5491121e-01   5.0778568e-01   4.7305173e-01   4.7621957e-01   5.0019431e-01   4.8071456e-01   4.8680175e-01   4.8073688e-01
   3.9592166e-01   4.2127545e-01   4.4014976e-01   4.8673662e-01   5.2358813e-01   4.7158739e-01   4.1425984e-01   3.8341430e-01   4.5259526e-01   4.4627303e-01   5.2243397e-01   4.2592228e-01   4.4629211e-01   3.9868862e-01   4.6801747e-01   4.3382418e-01   4.9546520e-01   4.8325471e-01   4.8962411e-01   5.0749231e-01   6.4674798e-01   6.1074571e-01   4.8178397e-01   5.0409902e-01   5.3567230e-01   5.0147485e-01   5.1124048e-01   5.5358000e-01   4.8114464e-01   4.7725009e-01   6.2431230e-01   4.6583402e-01   5.3090237e-01   5.3096290e-01   5.5302723e-01   6.6889922e-01   5.8579653e-01   5.7630749e-01   4.7142811e-01   4.7334916e-01   6.4164521e-01   6.7903941e-01   5.2754917e-01   4.9656641e-01   4.9410685e-01   5.5896022e-01   4.8940348e-01   5.1530191e-01   5.2884806e-01   5.7550794e-01   4.7358193e-01   0.0000000e+00   6.2076290e-01   4.6345854e-01   4.6772816e-01   4.5672842e-01   4.4081240e-01   4.4342056e-01   4.7010251e-01   4.8609249e-01   4.5823492e-01   4.6514878e-01   4.6003984e-01   4.4517774e-01   4.6669284e-01   4.6162705e-01   5.4639749e-01   5.2344899e-01   4.5793120e-01   5.1519147e-01   5.4763746e-01   4.3896369e-01   5.7320284e-01   5.1398026e-01   6.0449819e-01   5.4633046e-01   5.0428820e-01   6.1502777e-01   4.1434414e-01   6.5518950e-01   4.3976812e-01   4.4509963e-01   4.7302896e-01   4.7616158e-01   4.1878816e-01   4.2365589e-01   4.3256669e-01   4.3267225e-01   4.3263389e-01   4.2263944e-01
   5.1212513e-01   5.2379822e-01   5.2569184e-01   5.9016730e-01   7.0689002e-01   6.3255717e-01   5.7456529e-01   5.4226126e-01   5.8066945e-01   5.6626362e-01   6.9630566e-01   5.6653210e-01   6.0069930e-01   5.3592780e-01   5.6662212e-01   5.7638513e-01   6.8157758e-01   6.5564231e-01   5.6967058e-01   5.5818298e-01   7.7608832e-01   7.3626851e-01   6.3279165e-01   6.6218239e-01   6.9640275e-01   6.2063086e-01   6.2464740e-01   6.7138646e-01   5.8043631e-01   5.7447642e-01   6.6460071e-01   5.8390806e-01   6.7003412e-01   6.1710916e-01   6.5959085e-01   7.9652354e-01   6.6208242e-01   6.7012391e-01   6.5905446e-01   6.4425771e-01   7.9974738e-01   7.3925300e-01   6.8104941e-01   6.0628517e-01   6.3367038e-01   7.0415894e-01   6.1624149e-01   6.1400142e-01   6.5675102e-01   7.0704185e-01   6.3184958e-01   6.2076290e-01   0.0000000e+00   5.7151604e-01   5.7630275e-01   6.0369490e-01   6.2325957e-01   5.9150319e-01   6.3764277e-01   6.8111987e-01   6.1241624e-01   6.2849921e-01   6.1998677e-01   5.9309536e-01   5.9081741e-01   5.6015542e-01   6.1921976e-01   6.6274277e-01   6.0207618e-01   6.0292080e-01   5.8400231e-01   5.8129147e-01   7.3768814e-01   7.0867714e-01   6.1931174e-01   6.8883418e-01   5.9261279e-01   7.6656595e-01   6.3340870e-01   8.1183853e-01   5.7587637e-01   5.8705927e-01   6.4254192e-01   6.1511810e-01   5.2588640e-01   5.3909406e-01   5.4603366e-01   5.8589473e-01   5.4532473e-01   5.4142388e-01
   4.2366650e-01   4.3396797e-01   4.0656548e-01   4.5247935e-01   5.3859937e-01   5.0256519e-01   4.2595130e-01   4.3270955e-01   4.6563484e-01   4.3887183e-01   4.8127799e-01   4.5952560e-01   4.7730077e-01   4.4981792e-01   4.7590127e-01   4.2675449e-01   5.2861017e-01   4.9765836e-01   4.6042490e-01   4.6188331e-01   6.6588903e-01   5.2919765e-01   4.7105375e-01   4.9172111e-01   5.2660788e-01   5.0879110e-01   4.8343467e-01   5.4868835e-01   4.6421126e-01   4.8460261e-01   6.0735228e-01   4.8612966e-01   5.2731636e-01   4.8750764e-01   5.5042996e-01   6.7309752e-01   6.0575676e-01   5.5039152e-01   5.0388182e-01   4.9656958e-01   6.1937150e-01   6.7473216e-01   5.3762327e-01   5.3464334e-01   5.1996819e-01   5.9874414e-01   4.7428277e-01   4.8114546e-01   5.2919826e-01   5.1544618e-01   5.1709761e-01   4.6345854e-01   5.7151604e-01   0.0000000e+00   4.4425204e-01   4.3351555e-01   4.7323007e-01   4.4517828e-01   4.4871525e-01   4.7410148e-01   4.8341229e-01   4.7653323e-01   4.4176178e-01   4.1968242e-01   4.6360252e-01   4.7711277e-01   5.4613380e-01   5.5359969e-01   4.8308729e-01   4.9446257e-01   5.1869193e-01   4.7099578e-01   5.7838272e-01   5.5608577e-01   5.9796508e-01   5.8479905e-01   5.3961545e-01   6.6271983e-01   5.2027332e-01   6.3098223e-01   4.4188742e-01   4.3955828e-01   5.2816457e-01   4.5628864e-01   4.1216088e-01   4.0062340e-01   4.8063025e-01   4.6223185e-01   4.3531099e-01   4.0800932e-01
   4.4813004e-01   4.4526294e-01   4.3744198e-01   5.0141642e-01   5.2562666e-01   4.7372375e-01   4.3594849e-01   4.3410703e-01   4.5848528e-01   4.5623002e-01   5.2754946e-01   4.8172852e-01   4.8959227e-01   4.7654756e-01   5.2055367e-01   4.6081307e-01   5.1337291e-01   4.7101605e-01   4.5717146e-01   4.8884831e-01   6.9811187e-01   5.1749908e-01   5.0750466e-01   5.2195808e-01   5.6449049e-01   5.3021285e-01   5.6433267e-01   5.9031728e-01   4.8372684e-01   4.4421578e-01   5.7392095e-01   4.6951801e-01   5.2911549e-01   5.8542186e-01   6.4025133e-01   5.6681495e-01   6.0335644e-01   5.5875673e-01   4.7768210e-01   4.8303552e-01   6.9057695e-01   6.2838240e-01   4.8972768e-01   4.9991170e-01   5.2693165e-01   6.0218999e-01   4.8101893e-01   5.0291785e-01   5.6542334e-01   5.3162620e-01   5.0962214e-01   4.6772816e-01   5.7630275e-01   4.4425204e-01   0.0000000e+00   4.5423650e-01   4.6819693e-01   4.7794235e-01   4.6441031e-01   5.0997895e-01   4.8707949e-01   4.7242262e-01   5.1980986e-01   4.5859931e-01   4.0806680e-01   4.3145417e-01   5.3955959e-01   5.9551028e-01   5.0227468e-01   5.2134616e-01   5.6772235e-01   5.1921410e-01   6.2194260e-01   5.8304976e-01   5.7118550e-01   5.4505879e-01   5.8299124e-01   6.9078134e-01   5.4948804e-01   5.8686060e-01   4.6642425e-01   4.8666778e-01   5.4908877e-01   5.1979294e-01   4.5458444e-01   4.5462928e-01   4.7323462e-01   4.7432437e-01   4.4708627e-01   4.6223618e-01
   4.4190516e-01   4.3640220e-01   4.1992327e-01   4.5144619e-01   5.3495995e-01   4.5349103e-01   3.8735294e-01   4.1464878e-01   4.4810753e-01   4.3090144e-01   4.8844036e-01   4.5743713e-01   4.6538520e-01   4.6010948e-01   5.0004264e-01   4.1951283e-01   5.0809679e-01   4.6314832e-01   4.7467954e-01   4.8345355e-01   5.6713455e-01   5.0905870e-01   4.8861481e-01   5.3465762e-01   5.6754521e-01   5.1956727e-01   4.7726756e-01   5.5946439e-01   4.6024572e-01   4.4230459e-01   5.8727280e-01   4.9845136e-01   5.2768134e-01   5.7295256e-01   6.6151473e-01   7.0282986e-01   5.9654847e-01   5.5831343e-01   4.8061752e-01   4.9656945e-01   5.6932753e-01   6.3394390e-01   5.0355377e-01   5.0427648e-01   5.3228876e-01   6.0889379e-01   4.8658213e-01   4.8536148e-01   5.4748103e-01   5.4912113e-01   4.8882371e-01   4.5672842e-01   6.0369490e-01   4.3351555e-01   4.5423650e-01   0.0000000e+00   4.5414004e-01   4.6255272e-01   4.5443968e-01   4.9167798e-01   4.7399819e-01   4.5164773e-01   4.9560914e-01   4.5155413e-01   4.1554335e-01   4.4856138e-01   5.7821280e-01   5.7401236e-01   4.5565428e-01   5.0620275e-01   4.9747150e-01   4.9428440e-01   5.9829288e-01   5.4727858e-01   6.2233367e-01   6.0519290e-01   5.9926098e-01   6.2310774e-01   4.8276688e-01   6.5422304e-01   4.3415953e-01   4.5711315e-01   5.1783818e-01   4.6138011e-01   4.0829043e-01   4.4013070e-01   4.6509167e-01   4.6954332e-01   4.3250234e-01   4.4425726e-01
   4.4580514e-01   4.5254909e-01   4.4662957e-01   4.7364001e-01   5.4925324e-01   4.7477329e-01   4.4117435e-01   4.4186262e-01   5.2112718e-01   4.5236942e-01   4.9548708e-01   4.6899897e-01   4.9853075e-01   4.7173867e-01   5.1254811e-01   4.4837520e-01   5.3903240e-01   4.9491842e-01   4.9096453e-01   5.4565173e-01   5.8230165e-01   5.6483402e-01   5.2567237e-01   5.4033900e-01   5.8799095e-01   5.3915975e-01   5.5709484e-01   5.5913113e-01   5.1784099e-01   4.8402750e-01   5.9416916e-01   4.9588191e-01   5.7727493e-01   6.2820660e-01   6.8511376e-01   7.0199737e-01   5.7039608e-01   6.4405973e-01   5.1503842e-01   4.9720435e-01   6.0303947e-01   7.0471803e-01   5.6452137e-01   5.4725074e-01   5.5145842e-01   5.5333257e-01   5.1919572e-01   4.7562346e-01   5.4227869e-01   5.8467720e-01   4.8577706e-01   4.4081240e-01   6.2325957e-01   4.7323007e-01   4.6819693e-01   4.5414004e-01   0.0000000e+00   4.8728773e-01   4.9616494e-01   5.1350983e-01   5.1078981e-01   4.8875285e-01   5.2534744e-01   4.5220321e-01   4.4098444e-01   4.5528669e-01   5.7237946e-01   5.3355568e-01   4.6757048e-01   5.3805711e-01   5.4332289e-01   5.0822131e-01   6.2401172e-01   5.5033099e-01   5.4469892e-01   6.1629251e-01   6.0237061e-01   6.3050050e-01   5.2394697e-01   5.9928334e-01   4.4362872e-01   4.5097986e-01   5.7350104e-01   4.6426474e-01   4.2066395e-01   4.6330460e-01   4.7505342e-01   4.6974416e-01   4.2967060e-01   4.1212260e-01
   4.5683469e-01   4.5507480e-01   4.6255701e-01   4.8284295e-01   5.7867401e-01   5.4274630e-01   4.5853610e-01   4.4211335e-01   4.5537946e-01   4.6334733e-01   4.8987502e-01   4.7408408e-01   4.9329781e-01   4.7219128e-01   5.1004356e-01   4.5515085e-01   5.7963867e-01   5.1241281e-01   5.3344450e-01   5.0546773e-01   6.3240100e-01   6.3357301e-01   4.8453526e-01   5.4344529e-01   5.6831343e-01   5.6357345e-01   5.6791320e-01   5.5735903e-01   5.0305900e-01   4.7316055e-01   5.7004253e-01   4.7907025e-01   5.5557573e-01   5.5845175e-01   6.5537820e-01   7.1921460e-01   5.4652295e-01   6.3580851e-01   5.0810408e-01   4.9700689e-01   6.3175580e-01   6.7110960e-01   5.4846661e-01   5.4143917e-01   5.3594502e-01   5.6484858e-01   5.2504621e-01   4.5332519e-01   5.2042813e-01   5.4099545e-01   4.4638242e-01   4.4342056e-01   5.9150319e-01   4.4517828e-01   4.7794235e-01   4.6255272e-01   4.8728773e-01   0.0000000e+00   4.9522804e-01   4.8837732e-01   4.7090266e-01   4.8535373e-01   4.8834627e-01   4.6838851e-01   4.3001029e-01   4.7612069e-01   5.5624407e-01   5.4220237e-01   4.7740151e-01   4.5864484e-01   4.7186784e-01   4.7928658e-01   5.8301072e-01   5.4343279e-01   5.4425353e-01   5.6977700e-01   6.1366732e-01   6.6740422e-01   5.2885184e-01   6.3423342e-01   4.5403291e-01   4.6923010e-01   5.4341456e-01   4.9508851e-01   4.1966097e-01   4.3995483e-01   4.3983149e-01   4.7334869e-01   4.1900680e-01   4.1723562e-01
   4.6257727e-01   4.1404307e-01   4.4816113e-01   4.7647040e-01   5.2676162e-01   5.3125252e-01   4.4416424e-01   4.5749302e-01   4.9922779e-01   4.7368620e-01   5.3044712e-01   4.7757614e-01   5.0686204e-01   4.9352851e-01   5.3572508e-01   4.3750883e-01   5.2243792e-01   5.1935831e-01   5.2759326e-01   5.1811385e-01   7.0651417e-01   6.5890634e-01   5.0408779e-01   5.5091742e-01   6.1395770e-01   5.3337125e-01   5.3782101e-01   6.2307599e-01   5.2513711e-01   4.8852787e-01   5.8702630e-01   5.0086614e-01   5.6396960e-01   5.6575716e-01   6.6072219e-01   6.4583591e-01   5.6990997e-01   6.2584092e-01   5.2529920e-01   5.2349362e-01   6.6390572e-01   7.4953237e-01   5.7797744e-01   5.6562435e-01   5.4290777e-01   5.8422562e-01   5.1308815e-01   5.1001723e-01   5.6713381e-01   5.7244119e-01   4.9361074e-01   4.7010251e-01   6.3764277e-01   4.4871525e-01   4.6441031e-01   4.5443968e-01   4.9616494e-01   4.9522804e-01   0.0000000e+00   5.1737492e-01   4.8119487e-01   5.2832006e-01   5.1070264e-01   4.6301509e-01   4.7595217e-01   5.2227762e-01   5.8125070e-01   5.6580179e-01   4.9794006e-01   5.2815964e-01   5.4878714e-01   5.1400160e-01   6.3672173e-01   5.5157364e-01   5.5231418e-01   6.7302826e-01   6.0379931e-01   6.4820689e-01   5.1144522e-01   7.0732238e-01   4.5463591e-01   4.6095692e-01   5.4211374e-01   5.0741793e-01   4.3387767e-01   4.3975273e-01   4.5895872e-01   5.1508735e-01   4.4780654e-01   4.5335740e-01
   4.8095043e-01   4.7044541e-01   4.9285059e-01   4.8726188e-01   5.4783624e-01   5.4806047e-01   4.6502390e-01   4.7194602e-01   5.1606145e-01   4.6662671e-01   5.5303658e-01   4.9110935e-01   5.0222874e-01   4.9554396e-01   5.2237013e-01   4.7313956e-01   4.9506271e-01   5.1174860e-01   4.8578257e-01   5.0006554e-01   6.7203827e-01   6.5529266e-01   5.5210200e-01   5.7160857e-01   6.5993887e-01   5.1902605e-01   5.5062081e-01   5.8201859e-01   5.2319789e-01   5.1310886e-01   5.9684997e-01   5.4126432e-01   5.5427224e-01   5.9943105e-01   6.7120209e-01   8.2743804e-01   6.0058723e-01   5.8451102e-01   5.4326329e-01   5.1181650e-01   6.9380092e-01   6.0897141e-01   5.6044324e-01   5.6834660e-01   5.7390455e-01   6.0403202e-01   5.3518977e-01   4.9140886e-01   5.7016716e-01   6.2476949e-01   4.9827861e-01   4.8609249e-01   6.8111987e-01   4.7410148e-01   5.0997895e-01   4.9167798e-01   5.1350983e-01   4.8837732e-01   5.1737492e-01   0.0000000e+00   4.8900136e-01   5.2253287e-01   5.4858034e-01   4.8733235e-01   4.9546729e-01   5.0839212e-01   5.5468657e-01   6.0117451e-01   5.4717444e-01   5.4215780e-01   5.4915782e-01   4.6954298e-01   6.1362350e-01   5.9285855e-01   5.4168047e-01   5.4622147e-01   5.6498957e-01   6.9619253e-01   5.7623126e-01   6.4600454e-01   4.8727519e-01   5.1053412e-01   5.3704730e-01   5.2847169e-01   4.3569522e-01   4.3273360e-01   4.4493899e-01   4.8421618e-01   4.7403223e-01   4.6667933e-01
   4.6915261e-01   4.8196223e-01   5.0226954e-01   5.1006267e-01   5.4534197e-01   5.4990340e-01   4.4871339e-01   4.4949614e-01   4.7714879e-01   4.9167306e-01   5.1930158e-01   4.8405584e-01   5.0908506e-01   4.9776157e-01   5.3094705e-01   4.6642057e-01   4.9550829e-01   5.3239536e-01   5.0641428e-01   5.0909801e-01   7.5907035e-01   5.5341422e-01   5.4549534e-01   5.7226886e-01   6.3296744e-01   5.4901228e-01   5.7088621e-01   5.4519962e-01   5.3016561e-01   4.9229245e-01   5.7453925e-01   5.3014339e-01   5.6865222e-01   5.9988775e-01   6.7893999e-01   7.0962535e-01   6.2231179e-01   5.6932709e-01   5.2670851e-01   4.8368205e-01   6.5971504e-01   5.7684000e-01   5.7465543e-01   5.3369917e-01   5.4822441e-01   6.4183708e-01   5.2924586e-01   4.8142227e-01   5.5833531e-01   5.9102666e-01   5.2276077e-01   4.5823492e-01   6.1241624e-01   4.8341229e-01   4.8707949e-01   4.7399819e-01   5.1078981e-01   4.7090266e-01   4.8119487e-01   4.8900136e-01   0.0000000e+00   5.1623135e-01   5.0873428e-01   4.6030848e-01   4.7992377e-01   4.6943455e-01   5.5408297e-01   5.8096583e-01   5.1004496e-01   4.7353325e-01   5.3294824e-01   5.0357476e-01   5.9140201e-01   5.8925189e-01   5.5925354e-01   6.0017436e-01   5.6516310e-01   6.8925116e-01   5.5603983e-01   6.1577151e-01   4.6136383e-01   4.8828430e-01   5.5039483e-01   5.1548248e-01   4.4478321e-01   4.4357712e-01   4.1750035e-01   5.0072518e-01   4.3746177e-01   4.5836763e-01
   4.6104320e-01   4.6651492e-01   4.5073738e-01   5.0878095e-01   5.4178626e-01   5.7179786e-01   4.5073396e-01   4.4897882e-01   4.7303131e-01   4.6267700e-01   5.3286849e-01   4.8470607e-01   5.0827058e-01   4.6831957e-01   5.0691858e-01   4.4930925e-01   5.1588409e-01   4.8588885e-01   5.1202740e-01   5.2318434e-01   7.0861285e-01   5.9605479e-01   5.3833725e-01   5.5359468e-01   5.5407376e-01   5.3021078e-01   5.6032768e-01   5.6241144e-01   5.2300004e-01   4.7043379e-01   5.9410199e-01   5.1465338e-01   5.9032328e-01   5.7970305e-01   6.7591971e-01   6.8099457e-01   6.7982991e-01   5.5954209e-01   5.0883321e-01   4.8487397e-01   6.4877197e-01   6.0551662e-01   5.5628390e-01   5.3292644e-01   5.6523019e-01   6.3549787e-01   5.2935845e-01   4.7367160e-01   5.6644427e-01   5.9230030e-01   5.4059677e-01   4.6514878e-01   6.2849921e-01   4.7653323e-01   4.7242262e-01   4.5164773e-01   4.8875285e-01   4.8535373e-01   5.2832006e-01   5.2253287e-01   5.1623135e-01   0.0000000e+00   5.3149515e-01   4.9783130e-01   5.3102059e-01   5.0916367e-01   5.8979889e-01   5.6802215e-01   4.8731588e-01   5.1380498e-01   5.7621847e-01   5.4538995e-01   6.5200529e-01   6.4227565e-01   6.4323329e-01   6.2195581e-01   6.2044806e-01   7.3154218e-01   5.6267390e-01   7.2014978e-01   4.8809017e-01   4.7996211e-01   5.6727285e-01   5.0293952e-01   4.3462338e-01   4.7061844e-01   4.5585093e-01   5.1099163e-01   4.5308105e-01   4.4156401e-01
   4.6783078e-01   4.5825448e-01   4.6399281e-01   5.2275498e-01   5.6093440e-01   5.1105405e-01   4.1511200e-01   4.4270984e-01   4.7491282e-01   4.4667047e-01   5.3150828e-01   4.8079353e-01   5.0360885e-01   5.0224799e-01   5.2636313e-01   4.4679751e-01   5.8301255e-01   5.4938230e-01   5.0941546e-01   5.0354064e-01   6.5652308e-01   6.4207718e-01   5.5048743e-01   5.8422924e-01   6.3169747e-01   5.8733886e-01   5.5447369e-01   5.7780548e-01   5.2834453e-01   5.0649685e-01   6.2455441e-01   5.8453503e-01   5.7767094e-01   5.7249870e-01   5.6941040e-01   6.2057479e-01   6.1711845e-01   5.2250407e-01   5.6417638e-01   4.8306318e-01   5.9885600e-01   6.3524028e-01   5.8272638e-01   5.5054142e-01   5.4826400e-01   6.3259937e-01   5.0773405e-01   4.5874234e-01   5.6913655e-01   5.4328866e-01   5.3235435e-01   4.6003984e-01   6.1998677e-01   4.4176178e-01   5.1980986e-01   4.9560914e-01   5.2534744e-01   4.8834627e-01   5.1070264e-01   5.4858034e-01   5.0873428e-01   5.3149515e-01   0.0000000e+00   4.7891784e-01   5.2570211e-01   4.9254005e-01   5.7352014e-01   5.6607647e-01   5.0110288e-01   5.1153239e-01   5.3352950e-01   5.1768078e-01   5.9916318e-01   5.9741623e-01   5.4732211e-01   5.2039779e-01   6.3358463e-01   6.8993271e-01   4.7392962e-01   7.1808646e-01   5.0676597e-01   4.9282306e-01   5.3509129e-01   4.7863620e-01   4.2539987e-01   4.1686742e-01   4.3568083e-01   4.7997636e-01   4.4049080e-01   4.4652030e-01
   4.3349341e-01   4.5487637e-01   4.5578531e-01   4.7804865e-01   5.2456820e-01   5.1213281e-01   4.2953915e-01   4.2346266e-01   4.7714255e-01   4.7580619e-01   5.0208803e-01   4.8145204e-01   4.8920253e-01   4.4908713e-01   4.8713973e-01   4.6298527e-01   5.5684657e-01   5.6135477e-01   5.2152856e-01   5.3950640e-01   6.6164043e-01   5.8993098e-01   5.0633809e-01   5.4668946e-01   5.4500569e-01   5.0143430e-01   5.3063456e-01   5.1195527e-01   4.8973219e-01   4.3955523e-01   5.9571337e-01   5.1451057e-01   5.4683139e-01   5.6940222e-01   5.9865802e-01   6.2750193e-01   5.2936852e-01   5.2926696e-01   4.8278527e-01   4.6845801e-01   6.7357869e-01   6.4081309e-01   5.3852321e-01   5.4890688e-01   5.6173870e-01   6.1306849e-01   4.9226426e-01   4.9539630e-01   5.3290517e-01   5.7055715e-01   5.0591363e-01   4.4517774e-01   5.9309536e-01   4.1968242e-01   4.5859931e-01   4.5155413e-01   4.5220321e-01   4.6838851e-01   4.6301509e-01   4.8733235e-01   4.6030848e-01   4.9783130e-01   4.7891784e-01   0.0000000e+00   4.1670309e-01   4.4636891e-01   5.5448355e-01   5.1567708e-01   4.6704375e-01   5.1705995e-01   4.8712276e-01   4.8989860e-01   6.1512045e-01   5.9960239e-01   5.2029356e-01   6.1352241e-01   5.3786885e-01   6.4547323e-01   4.5553212e-01   6.8141630e-01   4.3006799e-01   4.7245820e-01   5.1337868e-01   4.5453028e-01   4.1010839e-01   4.1482602e-01   4.4660226e-01   4.9224890e-01   4.3768910e-01   4.3350833e-01
   4.2428971e-01   4.4408542e-01   4.4142234e-01   4.5708353e-01   5.1639263e-01   5.1744282e-01   4.4640201e-01   4.2508637e-01   4.9745482e-01   4.7093660e-01   4.7599485e-01   4.4813972e-01   4.6573607e-01   4.3260127e-01   4.2181128e-01   4.0981071e-01   5.0864206e-01   5.2843844e-01   5.1837546e-01   4.8753420e-01   6.1963889e-01   6.5671289e-01   5.1004792e-01   5.0317747e-01   5.9903984e-01   4.9050593e-01   5.9894200e-01   5.7003010e-01   4.8334778e-01   4.3436816e-01   5.5886729e-01   4.9554148e-01   5.0343996e-01   5.5324098e-01   5.8013616e-01   6.6681822e-01   5.7158885e-01   5.1253325e-01   4.9695919e-01   5.0979455e-01   5.9551246e-01   5.9397064e-01   5.2969357e-01   5.1877544e-01   5.6156125e-01   5.7360900e-01   5.0213437e-01   5.0537992e-01   5.3137308e-01   5.5562869e-01   4.7193924e-01   4.6669284e-01   5.9081741e-01   4.6360252e-01   4.0806680e-01   4.1554335e-01   4.4098444e-01   4.3001029e-01   4.7595217e-01   4.9546729e-01   4.7992377e-01   5.3102059e-01   5.2570211e-01   4.1670309e-01   0.0000000e+00   4.6916689e-01   6.0052718e-01   5.3443497e-01   4.3629069e-01   5.1366202e-01   5.3046031e-01   5.0540055e-01   6.1991359e-01   5.7439329e-01   6.0209570e-01   6.2260829e-01   5.6865035e-01   6.1462585e-01   4.7101310e-01   6.8626211e-01   4.8652308e-01   4.8622920e-01   5.2654614e-01   4.2533470e-01   4.3160412e-01   4.2425738e-01   4.5179652e-01   4.7613048e-01   4.5729134e-01   4.4835603e-01
   4.3341972e-01   4.2304101e-01   4.3944278e-01   4.7772912e-01   5.2960358e-01   5.0054318e-01   4.0314301e-01   4.1703914e-01   4.9767189e-01   4.5793089e-01   4.5559391e-01   4.3159512e-01   4.9579357e-01   4.6817483e-01   4.7702819e-01   4.3390444e-01   5.1580500e-01   4.7169602e-01   4.9517936e-01   5.0783164e-01   6.1820142e-01   4.9733558e-01   5.0973266e-01   5.0225136e-01   5.3618232e-01   5.2839822e-01   5.4775691e-01   5.4517590e-01   4.8705531e-01   4.4854482e-01   5.6287229e-01   5.4669504e-01   5.6577589e-01   5.1751934e-01   6.1353451e-01   7.8218367e-01   5.8653019e-01   5.1408031e-01   4.8857444e-01   4.3089737e-01   6.6432055e-01   5.5145865e-01   5.2235045e-01   5.1704669e-01   5.3138828e-01   5.5186599e-01   4.6899129e-01   4.5852294e-01   5.1522961e-01   5.6314439e-01   4.5199850e-01   4.6162705e-01   5.6015542e-01   4.7711277e-01   4.3145417e-01   4.4856138e-01   4.5528669e-01   4.7612069e-01   5.2227762e-01   5.0839212e-01   4.6943455e-01   5.0916367e-01   4.9254005e-01   4.4636891e-01   4.6916689e-01   0.0000000e+00   5.3673125e-01   5.2970117e-01   4.5874084e-01   5.1007100e-01   5.6310336e-01   5.1775537e-01   5.6936237e-01   5.4918393e-01   5.7633103e-01   6.2101215e-01   5.3766476e-01   6.1111744e-01   4.9071509e-01   6.2468388e-01   4.3596901e-01   4.6707101e-01   5.1809275e-01   5.0118487e-01   4.4131689e-01   4.2848252e-01   4.5040189e-01   4.6290869e-01   4.3403003e-01   4.1401541e-01
   5.0463078e-01   5.1771680e-01   5.3547529e-01   5.5803105e-01   6.0913347e-01   5.8490682e-01   4.9717037e-01   4.9916992e-01   5.8148662e-01   5.5211317e-01   5.7769217e-01   5.4903508e-01   5.3526297e-01   5.2449353e-01   5.8004667e-01   5.6000037e-01   5.8703361e-01   5.5302299e-01   5.9650074e-01   5.6245433e-01   6.5732519e-01   7.6228080e-01   5.8999142e-01   6.2339589e-01   6.6571086e-01   5.7001624e-01   6.3224731e-01   6.5037133e-01   5.9784349e-01   5.5163579e-01   6.3026772e-01   6.0978278e-01   6.4378980e-01   6.2794254e-01   7.3084863e-01   7.2989503e-01   6.9090630e-01   6.3362832e-01   6.2663501e-01   5.5729055e-01   7.3523004e-01   6.3349887e-01   6.1028966e-01   6.2335832e-01   6.4717830e-01   6.6168462e-01   6.0016642e-01   5.5629505e-01   6.4988361e-01   6.4277818e-01   5.8075154e-01   5.4639749e-01   6.1921976e-01   5.4613380e-01   5.3955959e-01   5.7821280e-01   5.7237946e-01   5.5624407e-01   5.8125070e-01   5.5468657e-01   5.5408297e-01   5.8979889e-01   5.7352014e-01   5.5448355e-01   6.0052718e-01   5.3673125e-01   0.0000000e+00   6.3362097e-01   5.4842292e-01   5.7614381e-01   6.0860669e-01   5.9185337e-01   6.9638654e-01   7.0648346e-01   6.9895184e-01   7.0395830e-01   6.1952792e-01   7.5897427e-01   5.9980284e-01   7.4782047e-01   5.2270986e-01   5.5150205e-01   6.0392711e-01   5.5530594e-01   5.0783444e-01   5.2933369e-01   4.9087306e-01   5.2277480e-01   5.1743781e-01   5.1612171e-01
   5.4366048e-01   5.6036604e-01   5.9180672e-01   6.2440702e-01   6.5765352e-01   6.6559034e-01   5.3333850e-01   5.4542254e-01   6.3557735e-01   5.7579530e-01   6.0275196e-01   5.5311111e-01   6.0387520e-01   5.8336863e-01   6.4181483e-01   5.5684213e-01   5.8257680e-01   6.1316530e-01   6.0345659e-01   5.7769068e-01   6.5071835e-01   7.2723243e-01   6.1248808e-01   6.5697025e-01   6.4969564e-01   6.1678169e-01   6.6964971e-01   6.0162737e-01   6.2128483e-01   5.7639527e-01   6.8187122e-01   5.8903586e-01   6.2880460e-01   6.4120927e-01   7.2346064e-01   7.5209623e-01   7.3749755e-01   6.3055261e-01   6.0661311e-01   5.6185517e-01   7.1013988e-01   6.6671732e-01   6.1485407e-01   6.3977911e-01   6.4413340e-01   7.1007866e-01   5.9158038e-01   5.6030030e-01   5.8642653e-01   6.0257255e-01   5.6835650e-01   5.2344899e-01   6.6274277e-01   5.5359969e-01   5.9551028e-01   5.7401236e-01   5.3355568e-01   5.4220237e-01   5.6580179e-01   6.0117451e-01   5.8096583e-01   5.6802215e-01   5.6607647e-01   5.1567708e-01   5.3443497e-01   5.2970117e-01   6.3362097e-01   0.0000000e+00   6.1282110e-01   6.3321284e-01   6.0412426e-01   5.9407909e-01   7.2050460e-01   6.9026020e-01   6.8511689e-01   6.8378673e-01   7.0032964e-01   6.8959416e-01   5.7259984e-01   6.7120854e-01   5.5196766e-01   5.7985342e-01   6.2514978e-01   6.1156667e-01   5.5556761e-01   5.3375867e-01   5.3743362e-01   5.3858631e-01   5.3436231e-01   5.2483230e-01
   4.6861527e-01   4.6033355e-01   4.5366038e-01   5.1525541e-01   5.0884717e-01   5.5694301e-01   4.0141336e-01   4.2859735e-01   5.5467231e-01   4.3409743e-01   4.7706576e-01   4.5886502e-01   4.9612232e-01   4.5160724e-01   5.0710426e-01   5.0247773e-01   5.1061610e-01   5.0627070e-01   4.5690365e-01   4.8211030e-01   5.9418165e-01   6.8739433e-01   5.6179986e-01   5.6349268e-01   5.6688594e-01   5.4606682e-01   6.0109397e-01   5.9593679e-01   5.4040705e-01   4.6757446e-01   6.4105737e-01   5.4614123e-01   5.5521003e-01   5.6520282e-01   6.3400644e-01   6.6115409e-01   6.5991508e-01   5.6802977e-01   5.3341693e-01   4.6553740e-01   6.2286753e-01   5.8611284e-01   5.5686239e-01   5.6480047e-01   5.4508254e-01   5.5395190e-01   5.0199591e-01   4.6211428e-01   4.8459741e-01   5.2697273e-01   4.9039084e-01   4.5793120e-01   6.0207618e-01   4.8308729e-01   5.0227468e-01   4.5565428e-01   4.6757048e-01   4.7740151e-01   4.9794006e-01   5.4717444e-01   5.1004496e-01   4.8731588e-01   5.0110288e-01   4.6704375e-01   4.3629069e-01   4.5874084e-01   5.4842292e-01   6.1282110e-01   0.0000000e+00   5.8260230e-01   5.2512933e-01   4.8969182e-01   6.0887177e-01   5.8685031e-01   6.7237260e-01   5.5390542e-01   6.0625202e-01   6.5406193e-01   4.3120702e-01   6.4442555e-01   4.5385522e-01   4.7787024e-01   4.9977934e-01   4.4185180e-01   4.5134208e-01   4.2438623e-01   4.3443394e-01   4.0557115e-01   4.3974595e-01   4.3345926e-01
   4.8222021e-01   4.7262426e-01   4.6798705e-01   5.1823628e-01   5.5156124e-01   5.7079525e-01   4.3687583e-01   4.5820390e-01   5.5330246e-01   5.0033762e-01   5.1361008e-01   5.1131969e-01   5.3682742e-01   5.4808237e-01   5.3088829e-01   5.2460680e-01   5.4340696e-01   6.1173860e-01   5.7691028e-01   5.5817519e-01   6.8746163e-01   6.6885581e-01   6.2753685e-01   6.0750092e-01   6.1476372e-01   5.5119805e-01   5.6243257e-01   5.8784711e-01   5.2109991e-01   4.7325050e-01   6.4468566e-01   5.1318822e-01   5.1922895e-01   5.3636461e-01   6.2667074e-01   7.6303437e-01   6.0565073e-01   5.6662844e-01   5.3321652e-01   4.9047062e-01   7.6775755e-01   6.2263284e-01   5.6803818e-01   5.5620451e-01   5.4278584e-01   6.4400321e-01   5.3490858e-01   4.6800178e-01   5.7059050e-01   5.5329548e-01   5.6478694e-01   5.1519147e-01   6.0292080e-01   4.9446257e-01   5.2134616e-01   5.0620275e-01   5.3805711e-01   4.5864484e-01   5.2815964e-01   5.4215780e-01   4.7353325e-01   5.1380498e-01   5.1153239e-01   5.1705995e-01   5.1366202e-01   5.1007100e-01   5.7614381e-01   6.3321284e-01   5.8260230e-01   0.0000000e+00   5.4244755e-01   4.7521806e-01   6.3465151e-01   6.3471045e-01   6.4946443e-01   5.5369912e-01   5.3246167e-01   6.1632899e-01   4.7943147e-01   6.4352524e-01   4.8115908e-01   4.9044359e-01   5.5197521e-01   5.4960243e-01   5.0415143e-01   5.2005070e-01   4.9480512e-01   5.2248712e-01   5.0031430e-01   4.9062818e-01
   4.7905904e-01   5.0347140e-01   5.1402892e-01   5.5082400e-01   5.9766795e-01   5.4058845e-01   4.8055141e-01   4.8641157e-01   5.4199617e-01   5.0980079e-01   6.0468486e-01   4.8044928e-01   5.2492367e-01   5.4056279e-01   5.2378859e-01   5.1092912e-01   5.6269801e-01   5.8196758e-01   5.0776849e-01   5.6463869e-01   6.7622019e-01   6.5902780e-01   6.3557094e-01   6.0971540e-01   5.5732507e-01   5.1599065e-01   5.3659425e-01   5.9643649e-01   5.9008151e-01   5.8398233e-01   6.7669512e-01   6.2548392e-01   6.2855069e-01   6.1914088e-01   6.9301499e-01   8.3471070e-01   7.0199453e-01   6.2557533e-01   5.8937149e-01   5.3036904e-01   8.4674892e-01   7.0559573e-01   6.5398751e-01   5.9208239e-01   5.9802081e-01   6.5909672e-01   5.6585144e-01   5.7603887e-01   5.7016373e-01   6.2364618e-01   6.3482385e-01   5.4763746e-01   5.8400231e-01   5.1869193e-01   5.6772235e-01   4.9747150e-01   5.4332289e-01   4.7186784e-01   5.4878714e-01   5.4915782e-01   5.3294824e-01   5.7621847e-01   5.3352950e-01   4.8712276e-01   5.3046031e-01   5.6310336e-01   6.0860669e-01   6.0412426e-01   5.2512933e-01   5.4244755e-01   0.0000000e+00   5.3164249e-01   6.2338927e-01   6.2064740e-01   6.5757552e-01   5.7244393e-01   6.0808506e-01   7.1703227e-01   5.9062449e-01   6.7603833e-01   5.3177043e-01   4.9026713e-01   5.8938772e-01   5.5867493e-01   4.5773660e-01   4.7754176e-01   4.8227028e-01   5.2415634e-01   5.0742360e-01   4.9094683e-01
   5.1703713e-01   4.8072918e-01   4.7181333e-01   5.7352468e-01   6.1276292e-01   5.8981391e-01   4.4317605e-01   4.2863210e-01   5.3347999e-01   5.4848165e-01   5.5087969e-01   5.0508897e-01   5.0434993e-01   5.3693490e-01   5.6419663e-01   4.8207129e-01   6.0695797e-01   5.1385310e-01   4.9570948e-01   5.5837031e-01   5.8201639e-01   6.7194478e-01   5.6869046e-01   5.2039095e-01   6.3240145e-01   5.6688927e-01   6.2100844e-01   5.8901856e-01   5.6983696e-01   4.9852533e-01   6.0609419e-01   6.1761628e-01   5.7551344e-01   5.6503752e-01   6.6138254e-01   7.2746143e-01   6.6223368e-01   5.3584394e-01   5.5482499e-01   4.8270185e-01   6.4415962e-01   5.7382584e-01   5.8668787e-01   6.0665401e-01   5.8052909e-01   6.1668005e-01   5.5523144e-01   5.3167960e-01   5.6667976e-01   5.4844764e-01   5.6692012e-01   4.3896369e-01   5.8129147e-01   4.7099578e-01   5.1921410e-01   4.9428440e-01   5.0822131e-01   4.7928658e-01   5.1400160e-01   4.6954298e-01   5.0357476e-01   5.4538995e-01   5.1768078e-01   4.8989860e-01   5.0540055e-01   5.1775537e-01   5.9185337e-01   5.9407909e-01   4.8969182e-01   4.7521806e-01   5.3164249e-01   0.0000000e+00   5.7514400e-01   5.9336206e-01   6.3574249e-01   6.1442487e-01   5.6359344e-01   6.8216233e-01   5.3775776e-01   6.3641738e-01   5.1114968e-01   4.7713242e-01   5.7912442e-01   5.1922493e-01   4.8225164e-01   4.7015624e-01   4.9722665e-01   5.5163751e-01   4.6821241e-01   4.6898555e-01
   5.2230031e-01   5.8160176e-01   5.8393017e-01   5.9716926e-01   6.3571784e-01   6.6269153e-01   5.1551972e-01   5.1455471e-01   6.0701096e-01   5.9544287e-01   6.3947879e-01   5.9906372e-01   5.9830857e-01   6.1208784e-01   6.2621691e-01   5.8308160e-01   6.5897090e-01   5.9663821e-01   5.9888162e-01   6.3475547e-01   6.5755403e-01   6.8176449e-01   6.4763205e-01   6.6395528e-01   7.3858114e-01   6.1164660e-01   7.0806715e-01   6.5392047e-01   6.8639703e-01   6.5249046e-01   7.0542301e-01   6.8434901e-01   6.9169258e-01   6.6450378e-01   7.9545475e-01   7.6291409e-01   7.4535742e-01   6.6075327e-01   6.2427430e-01   5.6889789e-01   8.4648221e-01   6.8458060e-01   7.5022771e-01   6.6435793e-01   7.1069887e-01   7.4080241e-01   6.1279208e-01   6.0656805e-01   6.6292239e-01   7.4379283e-01   6.3572581e-01   5.7320284e-01   7.3768814e-01   5.7838272e-01   6.2194260e-01   5.9829288e-01   6.2401172e-01   5.8301072e-01   6.3672173e-01   6.1362350e-01   5.9140201e-01   6.5200529e-01   5.9916318e-01   6.1512045e-01   6.1991359e-01   5.6936237e-01   6.9638654e-01   7.2050460e-01   6.0887177e-01   6.3465151e-01   6.2338927e-01   5.7514400e-01   0.0000000e+00   6.4721050e-01   6.5652552e-01   6.6599719e-01   6.8317363e-01   6.6937101e-01   5.2847476e-01   6.0764059e-01   5.4589888e-01   5.5491989e-01   5.8900926e-01   5.8946431e-01   4.7009231e-01   5.2185437e-01   5.7114725e-01   5.9618320e-01   5.4608461e-01   5.3042564e-01
   5.7307107e-01   5.6035219e-01   5.6431167e-01   5.9272689e-01   6.2137992e-01   6.2320113e-01   5.2760615e-01   5.2531234e-01   6.2724227e-01   5.3524623e-01   6.0345380e-01   6.1372183e-01   6.5972424e-01   5.8989558e-01   6.3441839e-01   5.6104777e-01   6.5413137e-01   6.5083061e-01   5.8441006e-01   6.3848880e-01   7.2029616e-01   6.8610577e-01   5.6509752e-01   6.2368553e-01   6.8513807e-01   6.6435827e-01   6.5592438e-01   5.9152040e-01   6.3637234e-01   5.8791089e-01   7.0983621e-01   6.0405881e-01   7.0810726e-01   6.5409496e-01   8.7082311e-01   6.5089165e-01   7.1164460e-01   6.3214047e-01   6.6459226e-01   5.7681235e-01   8.2189189e-01   7.4437280e-01   6.1135351e-01   5.8785085e-01   6.4466189e-01   5.7599142e-01   5.6317836e-01   5.7031993e-01   6.0234613e-01   6.3906461e-01   6.0244851e-01   5.1398026e-01   7.0867714e-01   5.5608577e-01   5.8304976e-01   5.4727858e-01   5.5033099e-01   5.4343279e-01   5.5157364e-01   5.9285855e-01   5.8925189e-01   6.4227565e-01   5.9741623e-01   5.9960239e-01   5.7439329e-01   5.4918393e-01   7.0648346e-01   6.9026020e-01   5.8685031e-01   6.3471045e-01   6.2064740e-01   5.9336206e-01   6.4721050e-01   0.0000000e+00   6.7581069e-01   7.3471594e-01   6.7618400e-01   6.9739938e-01   6.0605752e-01   7.2865831e-01   6.2969528e-01   5.8713378e-01   6.7085699e-01   6.5257341e-01   5.4581868e-01   5.6722746e-01   6.0191519e-01   6.2449242e-01   5.4816174e-01   5.3859981e-01
   6.5082694e-01   6.7205660e-01   5.8797482e-01   6.1131040e-01   6.7540520e-01   6.6741046e-01   6.5491262e-01   7.2524947e-01   7.0143972e-01   5.8232275e-01   6.7372238e-01   6.7019333e-01   5.9056334e-01   5.7783669e-01   6.5687015e-01   5.2882084e-01   6.5992490e-01   6.1070317e-01   5.4886385e-01   7.1553056e-01   6.3365761e-01   6.5310511e-01   6.1726976e-01   6.9458948e-01   6.7561542e-01   6.9150128e-01   6.9834107e-01   6.5336584e-01   6.7384624e-01   6.2120921e-01   6.2444569e-01   6.0694355e-01   6.3997051e-01   6.5706289e-01   8.8255267e-01   7.2546860e-01   7.7019521e-01   6.9913021e-01   6.8005586e-01   6.9758328e-01   8.6625996e-01   7.8033302e-01   7.4480573e-01   7.3362595e-01   7.1042839e-01   6.9300593e-01   6.1858783e-01   5.8271849e-01   7.3598260e-01   7.3058150e-01   6.0745765e-01   6.0449819e-01   6.1931174e-01   5.9796508e-01   5.7118550e-01   6.2233367e-01   5.4469892e-01   5.4425353e-01   5.5231418e-01   5.4168047e-01   5.5925354e-01   6.4323329e-01   5.4732211e-01   5.2029356e-01   6.0209570e-01   5.7633103e-01   6.9895184e-01   6.8511689e-01   6.7237260e-01   6.4946443e-01   6.5757552e-01   6.3574249e-01   6.5652552e-01   6.7581069e-01   0.0000000e+00   6.4986817e-01   6.7846763e-01   7.0950669e-01   6.2926192e-01   8.3354315e-01   5.5627082e-01   5.9500361e-01   6.0649388e-01   6.1511438e-01   5.5682894e-01   5.3260185e-01   6.7823745e-01   6.1362782e-01   5.5792083e-01   5.5436453e-01
   6.0028033e-01   6.3608499e-01   5.9634780e-01   6.1782820e-01   6.7053791e-01   5.8306554e-01   5.5294525e-01   5.3536370e-01   6.3103485e-01   5.6537349e-01   6.1597709e-01   5.8701005e-01   5.6953013e-01   6.2853433e-01   6.2350012e-01   5.7377846e-01   6.7014524e-01   7.5303598e-01   5.1956850e-01   6.0165949e-01   6.7073299e-01   5.4944717e-01   5.4875278e-01   5.4679008e-01   6.8722983e-01   6.9851674e-01   5.5780118e-01   7.9149838e-01   7.2509483e-01   5.7323431e-01   7.2172055e-01   6.2373742e-01   6.6403818e-01   6.3409032e-01   7.5155306e-01   8.0243258e-01   6.1180186e-01   5.7043515e-01   5.3515945e-01   6.2267016e-01   7.5741314e-01   7.1251714e-01   6.3954523e-01   6.3707430e-01   7.1507479e-01   7.6051390e-01   6.7280035e-01   6.1764381e-01   6.6874091e-01   7.3261173e-01   5.9604754e-01   5.4633046e-01   6.8883418e-01   5.8479905e-01   5.4505879e-01   6.0519290e-01   6.1629251e-01   5.6977700e-01   6.7302826e-01   5.4622147e-01   6.0017436e-01   6.2195581e-01   5.2039779e-01   6.1352241e-01   6.2260829e-01   6.2101215e-01   7.0395830e-01   6.8378673e-01   5.5390542e-01   5.5369912e-01   5.7244393e-01   6.1442487e-01   6.6599719e-01   7.3471594e-01   6.4986817e-01   0.0000000e+00   6.7006896e-01   7.5499328e-01   5.5824751e-01   6.7038524e-01   5.7461900e-01   6.4274560e-01   6.4247677e-01   6.4881076e-01   5.9150694e-01   5.8834384e-01   6.4995412e-01   6.0745935e-01   5.6247130e-01   4.9974145e-01
   5.8584222e-01   6.2391566e-01   5.7516852e-01   5.7073740e-01   6.1954477e-01   6.7248356e-01   5.9025630e-01   5.7336357e-01   6.2659974e-01   5.3571240e-01   5.6958042e-01   5.9150898e-01   6.1523042e-01   6.6173128e-01   6.6251510e-01   5.7808360e-01   5.8598341e-01   6.0634452e-01   5.6379476e-01   6.5697088e-01   7.0950486e-01   5.6781085e-01   6.1629217e-01   6.2874257e-01   6.8588920e-01   6.8312668e-01   6.6212619e-01   7.1062969e-01   6.3260835e-01   5.8585495e-01   6.5019038e-01   6.6769730e-01   7.0885031e-01   6.6106863e-01   7.1290467e-01   7.2354037e-01   7.0957573e-01   6.6420931e-01   6.3108131e-01   6.4124132e-01   8.7757993e-01   6.7369273e-01   6.3984004e-01   6.4080875e-01   6.6261441e-01   6.8221212e-01   5.9606005e-01   5.9668487e-01   6.3804105e-01   7.1247576e-01   5.7291518e-01   5.0428820e-01   5.9261279e-01   5.3961545e-01   5.8299124e-01   5.9926098e-01   6.0237061e-01   6.1366732e-01   6.0379931e-01   5.6498957e-01   5.6516310e-01   6.2044806e-01   6.3358463e-01   5.3786885e-01   5.6865035e-01   5.3766476e-01   6.1952792e-01   7.0032964e-01   6.0625202e-01   5.3246167e-01   6.0808506e-01   5.6359344e-01   6.8317363e-01   6.7618400e-01   6.7846763e-01   6.7006896e-01   0.0000000e+00   6.2684775e-01   6.0372688e-01   6.6437910e-01   5.6459473e-01   5.9438873e-01   6.6759731e-01   6.1881468e-01   5.5871620e-01   5.1743935e-01   5.5388294e-01   5.8478942e-01   5.6113193e-01   5.6676204e-01
   5.1624547e-01   5.7119206e-01   5.6132550e-01   6.4766736e-01   6.6619023e-01   6.2169792e-01   4.8327839e-01   5.1275604e-01   6.0691116e-01   5.5734281e-01   5.9211025e-01   6.1291221e-01   6.1323029e-01   5.8133507e-01   6.0504031e-01   6.0972146e-01   5.9521515e-01   6.5907074e-01   6.1113085e-01   6.1031672e-01   6.7612035e-01   6.2078202e-01   6.7407020e-01   6.8492168e-01   7.1691193e-01   6.7629159e-01   7.6139370e-01   7.4195158e-01   7.0245843e-01   6.8452612e-01   7.3774419e-01   7.1915328e-01   6.8331094e-01   7.1669056e-01   8.3916385e-01   8.0215748e-01   8.6128057e-01   7.6763763e-01   6.9914029e-01   6.4235261e-01   9.8343510e-01   8.3972905e-01   7.5769357e-01   7.6794094e-01   7.4607954e-01   7.7234103e-01   6.8981028e-01   6.6704864e-01   7.0741901e-01   7.5362265e-01   6.3680942e-01   6.1502777e-01   7.6656595e-01   6.6271983e-01   6.9078134e-01   6.2310774e-01   6.3050050e-01   6.6740422e-01   6.4820689e-01   6.9619253e-01   6.8925116e-01   7.3154218e-01   6.8993271e-01   6.4547323e-01   6.1462585e-01   6.1111744e-01   7.5897427e-01   6.8959416e-01   6.5406193e-01   6.1632899e-01   7.1703227e-01   6.8216233e-01   6.6937101e-01   6.9739938e-01   7.0950669e-01   7.5499328e-01   6.2684775e-01   0.0000000e+00   5.6192725e-01   7.4820979e-01   5.7811363e-01   5.7859054e-01   6.5879758e-01   6.1954869e-01   5.4709358e-01   5.6925882e-01   5.4484219e-01   5.9497862e-01   5.5735203e-01   4.8758944e-01
   4.6231170e-01   4.5898411e-01   5.3604806e-01   4.8229133e-01   4.9149253e-01   5.4656057e-01   4.6465218e-01   4.3493104e-01   5.3381513e-01   5.3967384e-01   5.2927545e-01   5.6387245e-01   6.0098194e-01   5.0347829e-01   4.9976090e-01   5.1171897e-01   6.0131146e-01   6.0782054e-01   5.3931729e-01   5.1646526e-01   5.8704129e-01   6.1034305e-01   5.7517403e-01   5.9900316e-01   5.4456916e-01   5.2717891e-01   5.9780432e-01   6.6806762e-01   5.8558475e-01   5.3712026e-01   5.7875518e-01   5.9091168e-01   5.8280044e-01   5.1535921e-01   7.1879303e-01   7.3874834e-01   6.3323323e-01   5.7542543e-01   5.9386374e-01   5.1523344e-01   7.0085704e-01   6.2838982e-01   6.0300596e-01   6.0587570e-01   5.4630899e-01   5.7546322e-01   4.7560252e-01   5.1849231e-01   5.4211019e-01   6.0671583e-01   5.6399769e-01   4.1434414e-01   6.3340870e-01   5.2027332e-01   5.4948804e-01   4.8276688e-01   5.2394697e-01   5.2885184e-01   5.1144522e-01   5.7623126e-01   5.5603983e-01   5.6267390e-01   4.7392962e-01   4.5553212e-01   4.7101310e-01   4.9071509e-01   5.9980284e-01   5.7259984e-01   4.3120702e-01   4.7943147e-01   5.9062449e-01   5.3775776e-01   5.2847476e-01   6.0605752e-01   6.2926192e-01   5.5824751e-01   6.0372688e-01   5.6192725e-01   0.0000000e+00   7.2821740e-01   5.5110921e-01   5.4204702e-01   5.6043197e-01   5.6109467e-01   5.2577988e-01   4.9578319e-01   5.3417729e-01   4.8664315e-01   4.6527132e-01   4.9450763e-01
   3.7546218e-01   4.3093023e-01   4.6810568e-01   4.8675613e-01   5.3437590e-01   4.8627938e-01   4.2591047e-01   4.4693710e-01   4.5154071e-01   4.1268248e-01   4.9551275e-01   5.0898023e-01   4.6353681e-01   4.3294636e-01   4.0918763e-01   4.4130733e-01   5.4329884e-01   5.1618888e-01   4.3619073e-01   4.5668165e-01   4.6801990e-01   5.5586618e-01   4.3394458e-01   5.0138588e-01   5.3759023e-01   5.0751316e-01   5.0051129e-01   5.5378339e-01   4.9125410e-01   5.0030169e-01   5.3430808e-01   4.5186318e-01   5.1755538e-01   4.5107956e-01   6.7427458e-01   6.8917282e-01   5.1514037e-01   3.5897650e-01   4.7987133e-01   4.8492216e-01   6.3301288e-01   6.1285779e-01   4.2906235e-01   4.4691313e-01   5.2088561e-01   7.4051964e-01   6.7804213e-01   6.7506738e-01   7.0493048e-01   6.7141162e-01   6.6579911e-01   6.5518950e-01   8.1183853e-01   6.3098223e-01   5.8686060e-01   6.5422304e-01   5.9928334e-01   6.3423342e-01   7.0732238e-01   6.4600454e-01   6.1577151e-01   7.2014978e-01   7.1808646e-01   6.8141630e-01   6.8626211e-01   6.2468388e-01   7.4782047e-01   6.7120854e-01   6.4442555e-01   6.4352524e-01   6.7603833e-01   6.3641738e-01   6.0764059e-01   7.2865831e-01   8.3354315e-01   6.7038524e-01   6.6437910e-01   7.4820979e-01   7.2821740e-01   0.0000000e+00   5.5819087e-01   6.0568449e-01   6.0848989e-01   5.8320258e-01   5.1119539e-01   5.6162288e-01   5.9351266e-01   5.9967809e-01   5.2610133e-01   4.9611789e-01
   4.2888208e-01   4.5258447e-01   4.3556313e-01   4.6167469e-01   5.3881628e-01   4.6954063e-01   3.9394193e-01   4.0551963e-01   4.9767623e-01   4.1576354e-01   4.7531113e-01   4.6601584e-01   4.8539608e-01   4.7181794e-01   4.9476834e-01   4.4156443e-01   4.9671415e-01   4.7705835e-01   4.2856436e-01   4.8895295e-01   5.0587132e-01   6.1740409e-01   4.6555297e-01   5.0567545e-01   5.6404034e-01   5.1824832e-01   5.2460513e-01   5.5202274e-01   5.1864203e-01   4.8636017e-01   5.4280026e-01   5.2402296e-01   5.3900182e-01   5.2316843e-01   7.3664746e-01   6.2997001e-01   5.5942010e-01   4.9246973e-01   5.5605727e-01   4.6078294e-01   5.8630106e-01   6.8376171e-01   5.3657475e-01   5.4920679e-01   5.6027148e-01   5.7655227e-01   5.0997558e-01   4.7437093e-01   5.1066875e-01   5.3309895e-01   5.0141362e-01   4.3976812e-01   5.7587637e-01   4.4188742e-01   4.6642425e-01   4.3415953e-01   4.4362872e-01   4.5403291e-01   4.5463591e-01   4.8727519e-01   4.6136383e-01   4.8809017e-01   5.0676597e-01   4.3006799e-01   4.8652308e-01   4.3596901e-01   5.2270986e-01   5.5196766e-01   4.5385522e-01   4.8115908e-01   5.3177043e-01   5.1114968e-01   5.4589888e-01   6.2969528e-01   5.5627082e-01   5.7461900e-01   5.6459473e-01   5.7811363e-01   5.5110921e-01   5.5819087e-01   0.0000000e+00   4.8355221e-01   5.3848371e-01   5.0654166e-01   4.4966973e-01   4.2526282e-01   4.1156300e-01   4.7999493e-01   4.5291119e-01   4.1921862e-01
   4.4240356e-01   4.6118476e-01   4.6794824e-01   4.7156592e-01   5.5762668e-01   4.8712488e-01   4.0626380e-01   4.2132824e-01   4.9609031e-01   3.9669540e-01   4.6922129e-01   4.4694882e-01   4.9796435e-01   4.9801353e-01   5.0063460e-01   4.6854452e-01   5.2210354e-01   4.7774065e-01   4.5042987e-01   4.8277074e-01   5.8380120e-01   6.1754079e-01   4.9624946e-01   5.0501710e-01   5.6698446e-01   5.1045695e-01   5.4131232e-01   5.4612056e-01   5.4088565e-01   4.8163462e-01   5.2260649e-01   5.3499401e-01   5.4438899e-01   5.2448060e-01   6.7249325e-01   5.9292364e-01   5.8573729e-01   5.1202437e-01   4.9788013e-01   4.8314357e-01   6.3395516e-01   6.9777643e-01   5.6117954e-01   5.5013063e-01   5.8333612e-01   5.7136218e-01   4.9833113e-01   4.6990213e-01   5.1950739e-01   5.3103827e-01   4.7870508e-01   4.4509963e-01   5.8705927e-01   4.3955828e-01   4.8666778e-01   4.5711315e-01   4.5097986e-01   4.6923010e-01   4.6095692e-01   5.1053412e-01   4.8828430e-01   4.7996211e-01   4.9282306e-01   4.7245820e-01   4.8622920e-01   4.6707101e-01   5.5150205e-01   5.7985342e-01   4.7787024e-01   4.9044359e-01   4.9026713e-01   4.7713242e-01   5.5491989e-01   5.8713378e-01   5.9500361e-01   6.4274560e-01   5.9438873e-01   5.7859054e-01   5.4204702e-01   6.0568449e-01   4.8355221e-01   0.0000000e+00   5.2993177e-01   5.4167775e-01   4.4076433e-01   4.3529882e-01   4.1197468e-01   4.6421813e-01   4.3578928e-01   4.1576602e-01
   5.2523883e-01   5.0822622e-01   4.8910593e-01   5.0999663e-01   5.9745001e-01   5.3631950e-01   4.7719968e-01   4.9805640e-01   5.9543927e-01   4.9724481e-01   5.4253597e-01   4.9465676e-01   5.2891444e-01   5.7438883e-01   5.7103052e-01   4.9047383e-01   5.7105527e-01   5.8494628e-01   5.4349509e-01   5.4776109e-01   6.9014707e-01   6.0912318e-01   5.6711013e-01   5.7685234e-01   5.8389362e-01   5.1659129e-01   5.6337101e-01   6.5344800e-01   5.8102284e-01   5.7696771e-01   6.1543685e-01   5.6129876e-01   5.8830468e-01   5.8030722e-01   6.7730981e-01   6.4286975e-01   6.2195150e-01   6.3032676e-01   5.7907506e-01   5.5703510e-01   7.0358791e-01   6.8637796e-01   6.0438652e-01   5.8854407e-01   6.6655519e-01   5.8868827e-01   5.4546609e-01   5.5276419e-01   5.8125044e-01   6.1458603e-01   5.5491121e-01   4.7302896e-01   6.4254192e-01   5.2816457e-01   5.4908877e-01   5.1783818e-01   5.7350104e-01   5.4341456e-01   5.4211374e-01   5.3704730e-01   5.5039483e-01   5.6727285e-01   5.3509129e-01   5.1337868e-01   5.2654614e-01   5.1809275e-01   6.0392711e-01   6.2514978e-01   4.9977934e-01   5.5197521e-01   5.8938772e-01   5.7912442e-01   5.8900926e-01   6.7085699e-01   6.0649388e-01   6.4247677e-01   6.6759731e-01   6.5879758e-01   5.6043197e-01   6.0848989e-01   5.3848371e-01   5.2993177e-01   0.0000000e+00   6.0007650e-01   5.0234187e-01   4.9938530e-01   4.5705928e-01   5.4332906e-01   5.3654646e-01   5.1094445e-01
   4.8444785e-01   4.7620071e-01   4.7797875e-01   5.1136438e-01   5.7646288e-01   5.4649573e-01   4.6611374e-01   4.5006323e-01   6.0411903e-01   5.1138427e-01   5.5248526e-01   5.1086973e-01   5.4540300e-01   5.5151222e-01   5.5066646e-01   4.3962082e-01   4.8871442e-01   5.2765070e-01   4.8256204e-01   5.2963302e-01   6.2579289e-01   6.2786734e-01   5.6813160e-01   5.7025882e-01   5.4642781e-01   5.6437453e-01   6.1631081e-01   6.4158833e-01   5.8272372e-01   5.3752209e-01   5.9951888e-01   5.3210289e-01   5.7754705e-01   5.2676888e-01   7.4696777e-01   6.8733715e-01   5.6843729e-01   5.7300967e-01   5.1083063e-01   4.7264714e-01   7.5960887e-01   7.2839373e-01   5.9363594e-01   5.6300413e-01   5.8815657e-01   5.6703327e-01   5.2582266e-01   5.1725954e-01   5.0830344e-01   5.2723910e-01   5.0778568e-01   4.7616158e-01   6.1511810e-01   4.5628864e-01   5.1979294e-01   4.6138011e-01   4.6426474e-01   4.9508851e-01   5.0741793e-01   5.2847169e-01   5.1548248e-01   5.0293952e-01   4.7863620e-01   4.5453028e-01   4.2533470e-01   5.0118487e-01   5.5530594e-01   6.1156667e-01   4.4185180e-01   5.4960243e-01   5.5867493e-01   5.1922493e-01   5.8946431e-01   6.5257341e-01   6.1511438e-01   6.4881076e-01   6.1881468e-01   6.1954869e-01   5.6109467e-01   5.8320258e-01   5.0654166e-01   5.4167775e-01   6.0007650e-01   0.0000000e+00   4.5209693e-01   4.7059551e-01   4.5233363e-01   4.6806280e-01   4.7486218e-01   4.7656830e-01
   4.1035143e-01   4.3178732e-01   4.2171797e-01   4.6711483e-01   5.1874884e-01   4.6948022e-01   3.8972321e-01   4.0715372e-01   4.7992521e-01   4.3651742e-01   4.8092784e-01   4.2030618e-01   4.5328774e-01   4.6089084e-01   4.7906328e-01   4.1974021e-01   4.4835228e-01   4.6675309e-01   4.3454251e-01   4.4850612e-01   4.2608915e-01   5.0710796e-01   4.5746834e-01   4.6103111e-01   5.1358901e-01   4.6666678e-01   4.8624349e-01   5.1127504e-01   5.0849173e-01   4.5749143e-01   5.4848974e-01   4.9328418e-01   5.0760543e-01   4.6902961e-01   6.8656797e-01   5.4503554e-01   5.1950831e-01   5.4760714e-01   4.7737499e-01   4.2531947e-01   6.4010119e-01   5.8576460e-01   5.2927663e-01   5.2944768e-01   5.4172246e-01   5.3287076e-01   4.5116293e-01   4.6937172e-01   4.8389233e-01   4.8171196e-01   4.7305173e-01   4.1878816e-01   5.2588640e-01   4.1216088e-01   4.5458444e-01   4.0829043e-01   4.2066395e-01   4.1966097e-01   4.3387767e-01   4.3569522e-01   4.4478321e-01   4.3462338e-01   4.2539987e-01   4.1010839e-01   4.3160412e-01   4.4131689e-01   5.0783444e-01   5.5556761e-01   4.5134208e-01   5.0415143e-01   4.5773660e-01   4.8225164e-01   4.7009231e-01   5.4581868e-01   5.5682894e-01   5.9150694e-01   5.5871620e-01   5.4709358e-01   5.2577988e-01   5.1119539e-01   4.4966973e-01   4.4076433e-01   5.0234187e-01   4.5209693e-01   0.0000000e+00   3.9224866e-01   4.6585373e-01   4.2833833e-01   4.0001297e-01   4.0076192e-01
   4.0804560e-01   4.3690294e-01   4.0002775e-01   4.5888432e-01   5.4936992e-01   4.9734633e-01   3.7328432e-01   3.8340403e-01   4.7957252e-01   4.1141512e-01   4.8186511e-01   4.1311423e-01   4.6498340e-01   4.5767690e-01   4.9080600e-01   4.0914287e-01   4.9152125e-01   5.1183836e-01   4.2986257e-01   4.8898296e-01   4.2796936e-01   5.7371137e-01   4.6739795e-01   4.7119817e-01   5.2362944e-01   4.7176533e-01   4.8289284e-01   4.7321020e-01   4.4938424e-01   4.4903602e-01   5.4666149e-01   4.8599007e-01   4.8957302e-01   4.9349890e-01   6.7913703e-01   5.8374586e-01   5.1746077e-01   5.0468548e-01   4.7253738e-01   4.4920477e-01   6.2182314e-01   5.7056791e-01   5.2023574e-01   5.5045817e-01   5.1577514e-01   5.6347707e-01   4.4938261e-01   4.3231215e-01   4.9585609e-01   4.9606908e-01   4.7621957e-01   4.2365589e-01   5.3909406e-01   4.0062340e-01   4.5462928e-01   4.4013070e-01   4.6330460e-01   4.3995483e-01   4.3975273e-01   4.3273360e-01   4.4357712e-01   4.7061844e-01   4.1686742e-01   4.1482602e-01   4.2425738e-01   4.2848252e-01   5.2933369e-01   5.3375867e-01   4.2438623e-01   5.2005070e-01   4.7754176e-01   4.7015624e-01   5.2185437e-01   5.6722746e-01   5.3260185e-01   5.8834384e-01   5.1743935e-01   5.6925882e-01   4.9578319e-01   5.6162288e-01   4.2526282e-01   4.3529882e-01   4.9938530e-01   4.7059551e-01   3.9224866e-01   0.0000000e+00   4.4559754e-01   4.3459575e-01   3.9835174e-01   4.0548416e-01
   4.1972285e-01   4.0454686e-01   3.9074080e-01   4.8979511e-01   5.7848309e-01   4.8929947e-01   4.3095833e-01   4.8533915e-01   5.7951958e-01   4.7679981e-01   5.2618012e-01   4.2496376e-01   4.8304863e-01   4.8359204e-01   5.1588441e-01   4.2882277e-01   4.6719898e-01   5.4354588e-01   5.1255679e-01   5.1234710e-01   5.2067928e-01   7.1763503e-01   5.0790800e-01   5.2123699e-01   5.6301170e-01   4.9766708e-01   5.0567840e-01   5.4207655e-01   4.9907045e-01   5.3419186e-01   5.6279342e-01   4.8615685e-01   4.9015447e-01   5.1001879e-01   6.4584764e-01   6.3161021e-01   6.1485567e-01   5.8309719e-01   4.6278967e-01   4.6354509e-01   5.9273704e-01   6.2485445e-01   5.1551982e-01   5.2599987e-01   5.4539799e-01   6.1048506e-01   4.7714704e-01   4.8596688e-01   5.2634848e-01   5.3472729e-01   5.0019431e-01   4.3256669e-01   5.4603366e-01   4.8063025e-01   4.7323462e-01   4.6509167e-01   4.7505342e-01   4.3983149e-01   4.5895872e-01   4.4493899e-01   4.1750035e-01   4.5585093e-01   4.3568083e-01   4.4660226e-01   4.5179652e-01   4.5040189e-01   4.9087306e-01   5.3743362e-01   4.3443394e-01   4.9480512e-01   4.8227028e-01   4.9722665e-01   5.7114725e-01   6.0191519e-01   6.7823745e-01   6.4995412e-01   5.5388294e-01   5.4484219e-01   5.3417729e-01   5.9351266e-01   4.1156300e-01   4.1197468e-01   4.5705928e-01   4.5233363e-01   4.6585373e-01   4.4559754e-01   0.0000000e+00   4.7584040e-01   4.4299561e-01   4.2733152e-01
   4.1965969e-01   4.5050041e-01   4.3766661e-01   4.8737524e-01   5.5640099e-01   5.1389845e-01   4.1513028e-01   4.4789160e-01   4.9077189e-01   4.4672551e-01   5.5378049e-01   4.7993651e-01   4.7774533e-01   5.4999436e-01   5.2688415e-01   4.8365660e-01   5.1227628e-01   5.4681186e-01   4.7439903e-01   5.1596788e-01   5.2703486e-01   4.6867998e-01   4.8986565e-01   5.5505676e-01   5.9671464e-01   5.9353206e-01   6.2572958e-01   5.3528840e-01   5.7546238e-01   5.5907057e-01   5.8315133e-01   5.0529413e-01   5.4227879e-01   5.4910062e-01   7.2624718e-01   7.6682605e-01   6.1237967e-01   5.8097730e-01   5.0042597e-01   5.0601356e-01   6.8849490e-01   7.2757069e-01   5.7448752e-01   6.4315455e-01   6.0015715e-01   5.9601045e-01   5.0376619e-01   4.8515881e-01   5.7810964e-01   5.2122710e-01   4.8071456e-01   4.3267225e-01   5.8589473e-01   4.6223185e-01   4.7432437e-01   4.6954332e-01   4.6974416e-01   4.7334869e-01   5.1508735e-01   4.8421618e-01   5.0072518e-01   5.1099163e-01   4.7997636e-01   4.9224890e-01   4.7613048e-01   4.6290869e-01   5.2277480e-01   5.3858631e-01   4.0557115e-01   5.2248712e-01   5.2415634e-01   5.5163751e-01   5.9618320e-01   6.2449242e-01   6.1362782e-01   6.0745935e-01   5.8478942e-01   5.9497862e-01   4.8664315e-01   5.9967809e-01   4.7999493e-01   4.6421813e-01   5.4332906e-01   4.6806280e-01   4.2833833e-01   4.3459575e-01   4.7584040e-01   0.0000000e+00   4.6845827e-01   4.2033733e-01
   3.9735835e-01   4.1310079e-01   4.0055626e-01   4.4996451e-01   5.6763230e-01   4.7689971e-01   3.8341800e-01   4.0544243e-01   4.4605120e-01   4.3825139e-01   4.9605156e-01   4.6181646e-01   4.5871980e-01   4.7562738e-01   4.6490869e-01   4.1500140e-01   5.1046926e-01   5.4122204e-01   4.5884675e-01   4.8935517e-01   4.6817324e-01   5.0978881e-01   4.8472088e-01   5.0711536e-01   5.3935568e-01   4.8834938e-01   4.9960032e-01   5.5092951e-01   4.7542485e-01   4.9521209e-01   5.2918867e-01   5.2165003e-01   5.3228748e-01   4.9368532e-01   6.0898441e-01   6.0861496e-01   5.5822767e-01   4.8422744e-01   5.0695686e-01   4.7132955e-01   6.1737975e-01   4.6727778e-01   4.8871941e-01   5.3497991e-01   5.8718137e-01   5.3833668e-01   4.6114559e-01   4.4665046e-01   5.1122439e-01   5.0749379e-01   4.8680175e-01   4.3263389e-01   5.4532473e-01   4.3531099e-01   4.4708627e-01   4.3250234e-01   4.2967060e-01   4.1900680e-01   4.4780654e-01   4.7403223e-01   4.3746177e-01   4.5308105e-01   4.4049080e-01   4.3768910e-01   4.5729134e-01   4.3403003e-01   5.1743781e-01   5.3436231e-01   4.3974595e-01   5.0031430e-01   5.0742360e-01   4.6821241e-01   5.4608461e-01   5.4816174e-01   5.5792083e-01   5.6247130e-01   5.6113193e-01   5.5735203e-01   4.6527132e-01   5.2610133e-01   4.5291119e-01   4.3578928e-01   5.3654646e-01   4.7486218e-01   4.0001297e-01   3.9835174e-01   4.4299561e-01   4.6845827e-01   0.0000000e+00   4.0166092e-01
   4.0416830e-01   4.3106709e-01   3.9066095e-01   4.5660997e-01   5.1672393e-01   4.3384129e-01   3.7735601e-01   4.0048938e-01   4.7721687e-01   4.2233069e-01   4.3321994e-01   4.5202365e-01   4.6836772e-01   4.5256739e-01   4.9126350e-01   4.1058205e-01   4.9736909e-01   4.4550140e-01   4.5248938e-01   4.5412445e-01   5.0771966e-01   4.5011956e-01   4.9058730e-01   4.7486652e-01   5.4649231e-01   5.2503565e-01   5.1027468e-01   4.8181382e-01   4.9187589e-01   4.8437173e-01   5.7064059e-01   4.9481961e-01   5.1377121e-01   4.8245873e-01   6.5536288e-01   6.9984260e-01   5.0766620e-01   4.7627039e-01   4.7684290e-01   4.5828545e-01   6.4497530e-01   5.0908158e-01   5.1181452e-01   5.3526249e-01   5.5829222e-01   5.5050216e-01   4.6246450e-01   4.4500441e-01   5.0315479e-01   4.9991496e-01   4.8073688e-01   4.2263944e-01   5.4142388e-01   4.0800932e-01   4.6223618e-01   4.4425726e-01   4.1212260e-01   4.1723562e-01   4.5335740e-01   4.6667933e-01   4.5836763e-01   4.4156401e-01   4.4652030e-01   4.3350833e-01   4.4835603e-01   4.1401541e-01   5.1612171e-01   5.2483230e-01   4.3345926e-01   4.9062818e-01   4.9094683e-01   4.6898555e-01   5.3042564e-01   5.3859981e-01   5.5436453e-01   4.9974145e-01   5.6676204e-01   4.8758944e-01   4.9450763e-01   4.9611789e-01   4.1921862e-01   4.1576602e-01   5.1094445e-01   4.7656830e-01   4.0076192e-01   4.0548416e-01   4.2733152e-01   4.2033733e-01   4.0166092e-01   0.0000000e+00
