# Supplementary material for: Autistic traits and individual brain differences: functional network efficiency reflects attentional and social impairments, structural nodal efficiencies index systemising and theory-of-mind skills
Source: Mol Autism. 2021 Jan 21;12:3. doi: 10.1186/s13229-020-00377-8 (PMC7818759; doi:10.1186/s13229-020-00377-8)
Supplement: Supplementary file 9 — Additional file 9. Brain-behaviour correlations. README file detailing data curation; AAL-90 region masks in NIfTI format; spreadseehts of Spearman correlations; code and data for the correlational analysis. [file 13229_2020_377_MOESM9_ESM.zip › Paul_Arora_et_al_data/Physiological/BBC/analysis/Diffusion_Analaysis/adj_matrixes/Connectivity_Probability_weighted/fixnormed_Connection_Matrix_sym_aHU0040.txt]

   0.0000000e+00   4.7363969e-01   4.5233201e-01   4.2753186e-01   4.8646166e-01   4.8800877e-01   4.2422652e-01   4.1828411e-01   4.6489044e-01   4.3195321e-01   5.0887982e-01   5.3630096e-01   4.1785517e-01   4.8507592e-01   4.5445371e-01   4.4675769e-01   4.6000602e-01   4.8486123e-01   4.9271477e-01   5.1229329e-01   5.3658328e-01   5.0007546e-01   5.0506653e-01   4.9179990e-01   5.2715088e-01   4.8499602e-01   4.0165420e-01   3.7071657e-01   4.6565996e-01   4.4660626e-01   5.4604972e-01   5.4958658e-01   5.2936523e-01   5.3722965e-01   6.8701216e-01   6.3505438e-01   6.2389215e-01   4.9970371e-01   4.9532613e-01   4.5333784e-01   6.9276312e-01   4.2396083e-01   5.1591754e-01   5.5537767e-01   5.4904715e-01   6.2348698e-01   4.5823961e-01   4.5009149e-01   4.8327125e-01   5.0015980e-01   4.1453004e-01   4.0029961e-01   4.6317154e-01   4.4590496e-01   4.1155023e-01   4.0287318e-01   4.2213642e-01   4.7629247e-01   4.4568023e-01   3.9389870e-01   4.1328791e-01   3.8693820e-01   3.8853390e-01   4.2202116e-01   4.4600562e-01   4.2040725e-01   5.3945979e-01   5.8059981e-01   5.4397441e-01   5.6839689e-01   5.0162167e-01   5.1425993e-01   5.1060198e-01   4.8234460e-01   6.2264097e-01   5.8456471e-01   5.2560635e-01   5.2005688e-01   5.1742050e-01   4.2394589e-01   4.2409078e-01   4.4572977e-01   5.0430417e-01   4.9808598e-01   3.9386771e-01   3.9059671e-01   3.9909404e-01   3.9169575e-01   3.7647337e-01   3.9489271e-01
   4.7363969e-01   0.0000000e+00   5.2196644e-01   4.7027707e-01   5.2209512e-01   4.7765565e-01   4.5977448e-01   4.4910367e-01   5.1230368e-01   4.7997742e-01   5.5201514e-01   5.6200397e-01   4.7948714e-01   5.5314173e-01   4.5203020e-01   4.7477184e-01   4.9016516e-01   5.1484375e-01   5.1727913e-01   5.4713333e-01   6.5333842e-01   5.9600243e-01   5.1075234e-01   5.2193587e-01   5.8561347e-01   4.8656583e-01   4.5018777e-01   4.8832534e-01   5.4176108e-01   4.8422119e-01   5.7023539e-01   5.4486912e-01   5.5300242e-01   5.7154464e-01   7.5291289e-01   6.6854246e-01   6.4872701e-01   5.4816901e-01   5.6574458e-01   4.8817871e-01   6.4942277e-01   5.2092228e-01   5.5740672e-01   6.0874450e-01   5.9139413e-01   6.7987487e-01   4.7619554e-01   4.8668889e-01   5.4829650e-01   5.6310784e-01   4.4659746e-01   4.3799222e-01   5.4690860e-01   5.4306525e-01   4.7072688e-01   4.7890415e-01   4.9428531e-01   5.3227637e-01   5.2282303e-01   4.3498295e-01   4.8084933e-01   4.6648613e-01   4.6995545e-01   5.0183036e-01   4.7505305e-01   4.5541548e-01   6.1633331e-01   6.5544825e-01   6.0133311e-01   6.9530637e-01   5.2630765e-01   6.0366431e-01   6.4800623e-01   5.9817242e-01   6.2127147e-01   6.1383501e-01   5.6690317e-01   5.4936357e-01   5.3337087e-01   4.3068326e-01   4.6509909e-01   4.8988248e-01   5.4721731e-01   5.1519953e-01   4.3814336e-01   4.5725332e-01   4.6464413e-01   4.7340108e-01   4.4427798e-01   4.3057608e-01
   4.5233201e-01   5.2196644e-01   0.0000000e+00   4.5839575e-01   5.3377326e-01   4.9545808e-01   4.5763007e-01   4.7054158e-01   5.1530678e-01   4.5627220e-01   5.5639595e-01   5.6288054e-01   4.8546926e-01   5.2912301e-01   4.7354480e-01   4.7173791e-01   5.1867615e-01   5.8557899e-01   5.3251080e-01   5.5378546e-01   6.1103052e-01   5.7908622e-01   5.4746848e-01   5.0611936e-01   5.6907005e-01   4.8960396e-01   4.1938138e-01   4.7087054e-01   5.7357149e-01   5.0032501e-01   5.4845308e-01   5.4171525e-01   5.2290346e-01   5.6760106e-01   7.3670787e-01   5.6357585e-01   5.8230650e-01   5.7119439e-01   5.4127679e-01   4.7402378e-01   6.2448402e-01   5.8716763e-01   5.2435465e-01   6.1695003e-01   6.2077305e-01   6.8942054e-01   4.8867905e-01   4.7993952e-01   5.1906461e-01   5.5225922e-01   4.5735996e-01   4.5546594e-01   5.1791271e-01   5.1547979e-01   4.5294380e-01   4.7495715e-01   4.3858331e-01   4.9281213e-01   5.1073772e-01   4.3486789e-01   4.5959295e-01   4.6849267e-01   4.4346014e-01   4.9623782e-01   4.5906055e-01   4.5764588e-01   6.2396240e-01   6.3167544e-01   5.7583815e-01   6.2196544e-01   5.2557937e-01   5.7115724e-01   6.1917036e-01   5.9137660e-01   6.9089449e-01   6.0031381e-01   5.9249949e-01   5.4739813e-01   5.4115551e-01   4.4486817e-01   4.7783024e-01   4.7904150e-01   5.5139958e-01   4.8969545e-01   4.2839542e-01   4.5765703e-01   4.6146170e-01   4.8209423e-01   4.4298837e-01   4.0631716e-01
   4.2753186e-01   4.7027707e-01   4.5839575e-01   0.0000000e+00   4.9773544e-01   4.8808973e-01   4.1943285e-01   4.4204406e-01   4.5201809e-01   4.4990663e-01   5.2798463e-01   5.5284716e-01   4.5447735e-01   5.1041765e-01   4.7471741e-01   4.4262916e-01   4.6447263e-01   5.3755084e-01   4.9094970e-01   5.0850998e-01   5.1810016e-01   5.2537809e-01   5.0092326e-01   4.7888941e-01   4.9428574e-01   4.5970368e-01   3.8351917e-01   4.3024557e-01   5.1263475e-01   4.7282770e-01   5.3830958e-01   4.9527233e-01   5.2222612e-01   5.3842053e-01   7.3171323e-01   6.7545188e-01   6.2575369e-01   5.2526101e-01   5.0154908e-01   4.5384675e-01   6.8701431e-01   5.7940272e-01   5.5017644e-01   6.1345219e-01   5.8753818e-01   6.3413531e-01   4.8001001e-01   4.6912940e-01   5.2247985e-01   5.5652191e-01   4.4197513e-01   4.6615837e-01   5.2906866e-01   4.8302267e-01   4.3774001e-01   4.3901689e-01   4.3246646e-01   5.0005759e-01   4.8973656e-01   4.4239190e-01   4.3039767e-01   3.9004480e-01   3.9301530e-01   4.7974781e-01   4.4964644e-01   4.3321359e-01   5.8015284e-01   5.6861927e-01   5.5488924e-01   5.9577840e-01   5.1063167e-01   5.8341093e-01   6.4891090e-01   5.8215555e-01   5.8935039e-01   6.0596973e-01   5.8326036e-01   5.7443177e-01   5.0979641e-01   4.6426946e-01   4.4529554e-01   4.6103498e-01   5.6233234e-01   4.4250001e-01   3.9808012e-01   4.2046938e-01   4.5200054e-01   4.5536308e-01   4.2390620e-01   3.8177006e-01
   4.8646166e-01   5.2209512e-01   5.3377326e-01   4.9773544e-01   0.0000000e+00   5.1423024e-01   4.3045050e-01   4.5421106e-01   5.2679046e-01   5.3250137e-01   5.7403047e-01   5.8578540e-01   5.6251815e-01   5.3206042e-01   5.4764373e-01   4.9679544e-01   5.6467457e-01   5.8801833e-01   5.1939208e-01   5.3218142e-01   5.6631260e-01   6.3784520e-01   5.5405952e-01   5.4816518e-01   5.5919757e-01   4.8982345e-01   4.4226960e-01   4.7983936e-01   5.9596563e-01   5.5755142e-01   6.0008572e-01   5.6312427e-01   5.8961246e-01   5.4817797e-01   7.5967608e-01   7.0327726e-01   6.2596899e-01   5.9996462e-01   5.9860965e-01   4.6880249e-01   5.7642817e-01   5.8722353e-01   5.8404079e-01   6.0659453e-01   5.8530043e-01   7.0690863e-01   5.1876043e-01   5.0200550e-01   5.5357887e-01   5.5101799e-01   5.0921497e-01   4.6691758e-01   5.3994560e-01   5.4960971e-01   5.1745769e-01   4.4802553e-01   4.6244808e-01   5.4456699e-01   5.0948704e-01   4.3757200e-01   4.8849583e-01   4.6496415e-01   4.3413231e-01   5.3288750e-01   5.2523448e-01   4.8173094e-01   6.5549418e-01   6.8294918e-01   5.9541757e-01   6.4664037e-01   5.4974429e-01   5.7226280e-01   6.4654651e-01   6.2753193e-01   6.0734341e-01   6.1542453e-01   6.0095983e-01   6.0902794e-01   5.5996406e-01   4.9323135e-01   4.7350921e-01   5.1350299e-01   5.7108521e-01   4.9111846e-01   4.3713226e-01   4.2902164e-01   4.7474436e-01   5.1621972e-01   5.0049725e-01   4.2398382e-01
   4.8800877e-01   4.7765565e-01   4.9545808e-01   4.8808973e-01   5.1423024e-01   0.0000000e+00   4.4226537e-01   4.6272965e-01   5.3344450e-01   4.8934225e-01   5.8471697e-01   5.1607540e-01   4.7751955e-01   5.5561710e-01   5.1618872e-01   4.5681354e-01   5.8561778e-01   5.4880169e-01   5.2194542e-01   5.4681630e-01   5.7593744e-01   4.9658462e-01   5.1014073e-01   4.9971737e-01   5.8745384e-01   4.8595052e-01   4.4069796e-01   4.8933748e-01   5.0198404e-01   4.8043575e-01   5.3898511e-01   5.1324671e-01   5.4284931e-01   5.0760288e-01   5.9005976e-01   6.7901800e-01   5.9207133e-01   5.3696399e-01   5.2311418e-01   4.9073040e-01   7.2422601e-01   4.8956093e-01   4.6349553e-01   5.6549285e-01   5.9797420e-01   6.3960179e-01   4.6707382e-01   4.5993056e-01   5.2362270e-01   5.2404534e-01   4.3177117e-01   4.5629849e-01   5.5206242e-01   4.8369400e-01   4.4564668e-01   4.1568713e-01   4.2273896e-01   5.0266435e-01   4.8515545e-01   4.3952095e-01   4.5927518e-01   4.4868458e-01   4.2660057e-01   4.7068743e-01   5.0360779e-01   4.4694550e-01   5.8661251e-01   6.1117320e-01   5.4991364e-01   6.1237910e-01   5.3856957e-01   5.9057085e-01   6.3089437e-01   5.3461586e-01   6.1751022e-01   6.3785517e-01   5.9747424e-01   5.6716995e-01   5.3796123e-01   5.5510537e-01   4.6952563e-01   4.9749731e-01   5.5175843e-01   5.3781056e-01   4.4249221e-01   4.4088999e-01   4.6694529e-01   4.7649761e-01   4.7149818e-01   4.2450616e-01
   4.2422652e-01   4.5977448e-01   4.5763007e-01   4.1943285e-01   4.3045050e-01   4.4226537e-01   0.0000000e+00   3.9903774e-01   5.1846196e-01   4.2040683e-01   5.1867229e-01   5.4400323e-01   4.5249562e-01   4.8580666e-01   4.4076784e-01   3.9384205e-01   4.5958672e-01   5.0869013e-01   4.7308948e-01   5.2524364e-01   4.9015339e-01   5.1258389e-01   4.7820678e-01   4.9178603e-01   5.4378101e-01   4.7556315e-01   3.8532711e-01   4.0270556e-01   4.5870639e-01   4.6140573e-01   5.0401413e-01   5.0845462e-01   5.2132382e-01   5.2890742e-01   6.1499545e-01   6.7826703e-01   5.7184201e-01   5.0111116e-01   4.8224685e-01   4.1924561e-01   5.6870516e-01   5.2434982e-01   5.0871306e-01   5.4835658e-01   5.6782745e-01   6.0875008e-01   4.5201255e-01   4.4261258e-01   4.6749798e-01   4.8697260e-01   4.1293851e-01   3.9296623e-01   4.8308672e-01   4.6595067e-01   4.0399933e-01   4.1525785e-01   4.0274415e-01   4.4411448e-01   4.3211708e-01   3.8393078e-01   4.1773749e-01   3.8031741e-01   3.7330555e-01   4.4566906e-01   4.4347838e-01   4.3394081e-01   5.7680462e-01   5.9128720e-01   5.4790880e-01   5.9410335e-01   4.8017699e-01   5.0696686e-01   5.5576684e-01   5.1130052e-01   5.2311506e-01   5.2939688e-01   5.1260337e-01   5.2443220e-01   4.7402978e-01   4.6134260e-01   4.4305341e-01   4.8939644e-01   5.1143173e-01   4.8234659e-01   3.8320099e-01   3.9032487e-01   4.0964957e-01   4.3350588e-01   3.8028728e-01   4.0938267e-01
   4.1828411e-01   4.4910367e-01   4.7054158e-01   4.4204406e-01   4.5421106e-01   4.6272965e-01   3.9903774e-01   0.0000000e+00   5.0380914e-01   4.1714719e-01   5.4996202e-01   5.5019489e-01   4.6908516e-01   5.0239679e-01   4.6547012e-01   4.3024211e-01   4.6801333e-01   5.1937609e-01   4.9515214e-01   5.1253716e-01   5.1512499e-01   5.0497968e-01   4.9396660e-01   4.5668858e-01   5.3000156e-01   4.8993486e-01   3.8961017e-01   4.2324978e-01   5.2247875e-01   4.7594067e-01   5.3538500e-01   5.3799798e-01   5.4276609e-01   5.6577998e-01   6.2699619e-01   7.5205834e-01   6.1298543e-01   5.2026139e-01   5.0249101e-01   4.5752621e-01   6.1328170e-01   5.7551424e-01   5.4357515e-01   5.6165280e-01   5.4632260e-01   6.1355184e-01   4.5698255e-01   4.7337785e-01   4.9193020e-01   5.0933266e-01   4.5463450e-01   3.9762405e-01   4.8142537e-01   4.5374851e-01   4.0773163e-01   4.0071948e-01   4.2048980e-01   4.7792488e-01   4.5955241e-01   4.0138062e-01   4.2177110e-01   4.0642421e-01   4.0178288e-01   4.4636188e-01   4.4121506e-01   4.1971919e-01   6.0110070e-01   5.9108611e-01   5.6908237e-01   6.1549888e-01   4.8690090e-01   5.2457425e-01   5.8253911e-01   5.5459259e-01   6.0296020e-01   5.6640767e-01   5.2506742e-01   5.6100159e-01   5.3102655e-01   4.5549191e-01   4.3685069e-01   4.7924079e-01   5.2222727e-01   4.9729923e-01   3.8750883e-01   4.1121441e-01   4.5939796e-01   4.2942993e-01   4.0148745e-01   4.1639870e-01
   4.6489044e-01   5.1230368e-01   5.1530678e-01   4.5201809e-01   5.2679046e-01   5.3344450e-01   5.1846196e-01   5.0380914e-01   0.0000000e+00   5.1822273e-01   5.5780285e-01   5.7230254e-01   4.7016452e-01   5.5522765e-01   5.3123828e-01   4.9747920e-01   5.6973914e-01   6.3497429e-01   5.5839518e-01   5.9284973e-01   6.1920485e-01   5.9634589e-01   5.8098069e-01   5.6959319e-01   5.9407721e-01   5.5577899e-01   4.9404192e-01   4.5973863e-01   5.5262695e-01   5.1937882e-01   5.7423813e-01   5.5836341e-01   6.1047682e-01   6.1342203e-01   7.5262975e-01   7.8026464e-01   6.0398728e-01   5.8769917e-01   6.0339292e-01   5.2947040e-01   6.9265096e-01   6.2745858e-01   5.7778733e-01   6.2663590e-01   5.9640130e-01   7.2446519e-01   5.4208477e-01   5.2637475e-01   5.4780668e-01   5.2343739e-01   4.6769946e-01   4.6604353e-01   5.5957701e-01   4.9197991e-01   4.5184923e-01   4.6393454e-01   4.8105152e-01   5.5917784e-01   5.3553874e-01   4.8099016e-01   5.0465255e-01   4.5297868e-01   4.2580617e-01   4.7459159e-01   5.2257412e-01   4.8300464e-01   6.4174811e-01   6.8534551e-01   6.5575743e-01   6.7962607e-01   5.8884779e-01   5.9783450e-01   5.7635977e-01   6.2196222e-01   5.5871241e-01   6.1626025e-01   6.0313180e-01   6.9672451e-01   5.5334112e-01   5.0380765e-01   5.2821813e-01   5.2424628e-01   6.1983418e-01   5.2931543e-01   3.9546155e-01   4.1505316e-01   4.6565194e-01   4.9764179e-01   4.6702565e-01   4.8666537e-01
   4.3195321e-01   4.7997742e-01   4.5627220e-01   4.4990663e-01   5.3250137e-01   4.8934225e-01   4.2040683e-01   4.1714719e-01   5.1822273e-01   0.0000000e+00   5.6468823e-01   5.5039855e-01   4.6082250e-01   5.3398557e-01   4.7553445e-01   4.5513105e-01   4.7094074e-01   5.1803883e-01   5.4670983e-01   5.1678433e-01   5.5210066e-01   5.5790976e-01   5.2488618e-01   5.1283084e-01   5.6429861e-01   5.0402824e-01   4.3927617e-01   4.4797119e-01   4.8386270e-01   4.5438062e-01   5.6979481e-01   5.3085298e-01   5.5307453e-01   5.3738072e-01   6.9818444e-01   7.2196293e-01   5.5017466e-01   5.1886909e-01   5.6073148e-01   4.8437260e-01   6.7244948e-01   5.2326695e-01   5.0462481e-01   5.9906959e-01   5.9416084e-01   6.8130610e-01   4.7999374e-01   4.8144347e-01   4.9931710e-01   5.8383892e-01   4.4742916e-01   4.2503660e-01   4.9535226e-01   5.0258578e-01   4.4091852e-01   4.4248676e-01   4.4991416e-01   5.0525471e-01   4.7297292e-01   4.3869519e-01   4.4032039e-01   4.5270674e-01   4.4166249e-01   4.7202839e-01   4.8265409e-01   4.5774222e-01   6.1359994e-01   5.8335198e-01   5.6764629e-01   6.1042698e-01   5.4501538e-01   5.7831290e-01   6.0283779e-01   6.0335582e-01   5.3990841e-01   5.8730399e-01   5.2263330e-01   5.4749820e-01   5.3566105e-01   4.9345510e-01   4.8017394e-01   5.0439159e-01   5.4218144e-01   4.8683663e-01   4.0406297e-01   4.1083245e-01   4.6379499e-01   4.5526217e-01   4.1503550e-01   4.2828279e-01
   5.0887982e-01   5.5201514e-01   5.5639595e-01   5.2798463e-01   5.7403047e-01   5.8471697e-01   5.1867229e-01   5.4996202e-01   5.5780285e-01   5.6468823e-01   0.0000000e+00   6.3461396e-01   5.4049557e-01   6.2346411e-01   5.4422564e-01   5.1918870e-01   5.6960608e-01   5.6153692e-01   6.0402720e-01   6.2715318e-01   6.4058904e-01   6.5874755e-01   5.8249877e-01   5.4944980e-01   6.4263287e-01   5.5721604e-01   5.3650834e-01   5.8362077e-01   5.9174742e-01   5.6672627e-01   5.9622663e-01   5.7964723e-01   6.0046171e-01   6.1458565e-01   7.6808871e-01   7.2658878e-01   7.1582429e-01   6.1067238e-01   6.3014896e-01   5.8793706e-01   8.0823329e-01   5.8965842e-01   6.1648768e-01   6.7802886e-01   6.5022590e-01   7.2518073e-01   5.4349501e-01   5.7197942e-01   6.0002068e-01   5.6620610e-01   5.0407713e-01   5.0844852e-01   5.8925851e-01   5.8909723e-01   5.0220022e-01   5.1110435e-01   5.1180762e-01   5.8956884e-01   5.2844409e-01   4.9228405e-01   5.1349570e-01   5.3426630e-01   5.3658298e-01   5.5644426e-01   4.8140192e-01   4.5722157e-01   6.3540313e-01   6.3348032e-01   5.8639236e-01   6.7329269e-01   5.8268494e-01   5.8803942e-01   6.7807105e-01   6.5962182e-01   6.2289205e-01   6.2675580e-01   6.2581983e-01   6.1557502e-01   5.7858921e-01   5.2259568e-01   4.8688750e-01   5.2758332e-01   6.2110946e-01   5.6114296e-01   4.7323571e-01   5.3265280e-01   6.1892522e-01   5.1667825e-01   5.3320905e-01   5.0821227e-01
   5.3630096e-01   5.6200397e-01   5.6288054e-01   5.5284716e-01   5.8578540e-01   5.1607540e-01   5.4400323e-01   5.5019489e-01   5.7230254e-01   5.5039855e-01   6.3461396e-01   0.0000000e+00   5.7374149e-01   6.3560318e-01   5.3968352e-01   5.2090903e-01   5.3312050e-01   6.2736434e-01   6.3302788e-01   6.7246220e-01   6.9701890e-01   6.5667770e-01   5.9606005e-01   5.7992145e-01   6.7317080e-01   5.9121347e-01   5.1475684e-01   5.3199974e-01   6.0089936e-01   5.8916383e-01   6.5618489e-01   5.9571828e-01   6.4239344e-01   6.3256364e-01   7.4671563e-01   8.1121036e-01   7.3226979e-01   6.0415809e-01   5.9465806e-01   5.5188686e-01   8.7500599e-01   6.8280556e-01   6.4466975e-01   6.7867205e-01   6.5951928e-01   7.2383122e-01   5.2925531e-01   5.8522867e-01   6.1779326e-01   6.2312874e-01   5.5408984e-01   5.5452095e-01   6.2784898e-01   5.7277835e-01   5.4930790e-01   5.4005692e-01   4.9589256e-01   5.8874215e-01   5.4439976e-01   5.1439605e-01   5.4123748e-01   5.3639737e-01   4.9511274e-01   5.5165650e-01   5.2810974e-01   5.2358540e-01   6.7946888e-01   7.1342316e-01   6.3498514e-01   7.2431235e-01   5.5951962e-01   5.7541265e-01   6.4794268e-01   6.7018696e-01   6.9528048e-01   6.5611286e-01   6.4061533e-01   6.6357180e-01   5.8889805e-01   5.3030959e-01   5.0587103e-01   5.2021852e-01   5.7215383e-01   5.8589241e-01   4.8085885e-01   4.9931618e-01   5.4398805e-01   4.8820911e-01   5.2470855e-01   5.2411242e-01
   4.1785517e-01   4.7948714e-01   4.8546926e-01   4.5447735e-01   5.6251815e-01   4.7751955e-01   4.5249562e-01   4.6908516e-01   4.7016452e-01   4.6082250e-01   5.4049557e-01   5.7374149e-01   0.0000000e+00   5.3598221e-01   4.9336694e-01   4.5342770e-01   5.2661646e-01   5.7034683e-01   5.0914019e-01   5.4707764e-01   5.9219239e-01   5.3826499e-01   5.3074812e-01   5.2076700e-01   5.6557880e-01   5.4381442e-01   4.0997573e-01   4.8996456e-01   5.3683766e-01   5.2063490e-01   5.6108954e-01   5.3228592e-01   5.5060187e-01   5.5934516e-01   6.0981021e-01   6.9869725e-01   6.2210464e-01   5.8295495e-01   5.0700249e-01   5.4962251e-01   5.8991056e-01   5.2453859e-01   5.3325240e-01   5.7732812e-01   5.9427499e-01   6.6975370e-01   4.8175923e-01   4.9071545e-01   5.1945222e-01   5.5356097e-01   4.3256921e-01   4.3859727e-01   5.4236195e-01   4.9509167e-01   4.5657732e-01   4.6319870e-01   4.4638219e-01   5.1104507e-01   4.9503230e-01   4.4962295e-01   4.6063641e-01   4.2934805e-01   4.4924217e-01   5.0212588e-01   5.2007156e-01   5.0322445e-01   6.3372822e-01   6.3182654e-01   5.7909473e-01   5.7643692e-01   5.4557943e-01   5.5577244e-01   5.8869967e-01   5.8779230e-01   6.5980971e-01   5.9353441e-01   5.3927135e-01   5.7383117e-01   5.0116460e-01   5.0926711e-01   4.6186970e-01   4.6403425e-01   5.2211675e-01   4.8174229e-01   4.3108442e-01   4.2946149e-01   4.5930088e-01   3.9407659e-01   3.8180333e-01   4.1063008e-01
   4.8507592e-01   5.5314173e-01   5.2912301e-01   5.1041765e-01   5.3206042e-01   5.5561710e-01   4.8580666e-01   5.0239679e-01   5.5522765e-01   5.3398557e-01   6.2346411e-01   6.3560318e-01   5.3598221e-01   0.0000000e+00   5.3292393e-01   4.6536008e-01   5.4360237e-01   5.7484119e-01   5.7379576e-01   6.0137923e-01   5.5751568e-01   6.2783925e-01   6.0276593e-01   5.4730945e-01   5.8235318e-01   5.9413985e-01   4.4486387e-01   4.6870391e-01   5.6739809e-01   5.5751681e-01   5.7261972e-01   6.0886181e-01   6.3159190e-01   6.3996132e-01   7.1412582e-01   7.6629964e-01   6.4447312e-01   5.8474083e-01   5.3087254e-01   5.3554621e-01   6.4320615e-01   6.0986906e-01   5.6242486e-01   6.3801824e-01   6.4232930e-01   6.8195524e-01   4.7509048e-01   4.9876535e-01   5.5011848e-01   5.7949896e-01   4.9795617e-01   4.9085187e-01   6.2464170e-01   5.7085650e-01   5.2061813e-01   5.1620557e-01   4.7708116e-01   5.7477900e-01   5.5210732e-01   4.7945826e-01   5.2829317e-01   5.2373525e-01   4.5074807e-01   5.4012673e-01   5.2185774e-01   5.5742969e-01   6.3521956e-01   6.9139441e-01   6.4386781e-01   6.3280878e-01   5.9236941e-01   6.3570757e-01   6.5892195e-01   5.8426147e-01   5.9824585e-01   6.6472019e-01   6.1451012e-01   6.7252630e-01   6.2187410e-01   5.9195165e-01   5.4095196e-01   5.5839467e-01   5.8786980e-01   5.6177427e-01   4.7381219e-01   4.8573338e-01   5.3775788e-01   4.7734894e-01   4.8564956e-01   4.7235849e-01
   4.5445371e-01   4.5203020e-01   4.7354480e-01   4.7471741e-01   5.4764373e-01   5.1618872e-01   4.4076784e-01   4.6547012e-01   5.3123828e-01   4.7553445e-01   5.4422564e-01   5.3968352e-01   4.9336694e-01   5.3292393e-01   0.0000000e+00   4.6241420e-01   5.1506353e-01   5.0472460e-01   5.1955693e-01   5.3760882e-01   4.7180919e-01   5.1275927e-01   5.4964891e-01   5.6839068e-01   5.6332855e-01   5.3732401e-01   4.4516146e-01   4.8327870e-01   5.0798742e-01   4.9957809e-01   5.7777730e-01   5.4260953e-01   5.4909446e-01   5.6787967e-01   6.6155037e-01   6.9995322e-01   6.2802200e-01   5.5232137e-01   5.0392269e-01   4.8914795e-01   6.9994661e-01   5.2540618e-01   5.5997341e-01   5.8932311e-01   6.0146294e-01   6.5582445e-01   4.8804672e-01   5.2653306e-01   5.2025327e-01   4.8998911e-01   4.4726285e-01   4.4019335e-01   5.4596547e-01   4.9289807e-01   4.4531379e-01   4.6076089e-01   4.2886060e-01   5.1380520e-01   4.6891444e-01   4.3173328e-01   4.4529624e-01   4.2623166e-01   4.0104541e-01   5.1972364e-01   4.4854611e-01   4.7901030e-01   6.1766467e-01   5.9825493e-01   5.5586901e-01   5.4180154e-01   5.0332700e-01   5.2981677e-01   6.1058932e-01   5.6265853e-01   5.8550450e-01   5.9895337e-01   5.3644265e-01   5.6169189e-01   5.7355358e-01   5.5884780e-01   4.7451023e-01   4.9019490e-01   5.6101242e-01   5.1889407e-01   4.3245815e-01   4.4564554e-01   4.5448550e-01   4.3755947e-01   4.3033256e-01   4.6091449e-01
   4.4675769e-01   4.7477184e-01   4.7173791e-01   4.4262916e-01   4.9679544e-01   4.5681354e-01   3.9384205e-01   4.3024211e-01   4.9747920e-01   4.5513105e-01   5.1918870e-01   5.2090903e-01   4.5342770e-01   4.6536008e-01   4.6241420e-01   0.0000000e+00   5.3078197e-01   5.0626566e-01   5.3720517e-01   5.0139715e-01   5.3374530e-01   4.8148679e-01   4.8511931e-01   4.6347220e-01   5.5588408e-01   5.2439535e-01   3.9565664e-01   4.2561496e-01   4.7994726e-01   4.8647071e-01   5.5818654e-01   5.2356931e-01   5.1915711e-01   5.4679843e-01   6.6817105e-01   6.4658401e-01   5.8491466e-01   5.2646735e-01   4.8211463e-01   4.8199443e-01   6.2299735e-01   5.5438223e-01   5.2124793e-01   5.8776990e-01   5.8592840e-01   6.6994970e-01   4.8113815e-01   4.9428919e-01   4.7105393e-01   4.7349192e-01   4.3389671e-01   4.6088062e-01   5.2484623e-01   4.9939408e-01   4.0419433e-01   4.1469958e-01   4.2001423e-01   5.1875903e-01   4.8177571e-01   4.2743666e-01   4.3241243e-01   4.3726532e-01   4.1986580e-01   4.8046850e-01   4.7272740e-01   4.7308198e-01   6.1902335e-01   5.9081832e-01   5.2766472e-01   5.4663938e-01   4.8809028e-01   5.0126073e-01   5.5743780e-01   5.7338802e-01   6.1260520e-01   6.4593719e-01   5.8520077e-01   5.3313259e-01   4.9793120e-01   5.2470662e-01   4.3917225e-01   4.7705000e-01   5.1940890e-01   4.8582737e-01   3.9330848e-01   4.2081187e-01   5.1134030e-01   4.4697924e-01   4.1328425e-01   4.4058880e-01
   4.6000602e-01   4.9016516e-01   5.1867615e-01   4.6447263e-01   5.6467457e-01   5.8561778e-01   4.5958672e-01   4.6801333e-01   5.6973914e-01   4.7094074e-01   5.6960608e-01   5.3312050e-01   5.2661646e-01   5.4360237e-01   5.1506353e-01   5.3078197e-01   0.0000000e+00   5.2334890e-01   5.2780017e-01   5.5673071e-01   6.6949759e-01   5.3490659e-01   5.2405403e-01   4.7474406e-01   5.5762248e-01   5.2308717e-01   4.2770303e-01   4.7154988e-01   4.9798466e-01   5.4319003e-01   6.0881293e-01   5.4973300e-01   6.2778894e-01   6.2740079e-01   7.0737680e-01   7.0538701e-01   6.4988208e-01   6.0952679e-01   5.4451625e-01   5.3734153e-01   7.0262990e-01   5.7848742e-01   5.7799459e-01   6.3514919e-01   6.1979372e-01   6.9335810e-01   5.2831077e-01   5.4344606e-01   5.8274811e-01   5.6250359e-01   4.6145610e-01   4.7908011e-01   5.4924684e-01   5.3495239e-01   5.0159139e-01   5.0271122e-01   4.6210555e-01   5.1715688e-01   4.8191401e-01   4.8556186e-01   5.0012093e-01   4.6601522e-01   4.5341433e-01   4.9513438e-01   5.1359145e-01   4.6536348e-01   6.3417443e-01   5.9800886e-01   5.5210949e-01   5.5222540e-01   5.6820825e-01   5.9532132e-01   6.0831880e-01   6.3019384e-01   5.9713796e-01   6.0979410e-01   5.9163426e-01   6.0268760e-01   5.5359063e-01   5.7385402e-01   4.9430874e-01   5.2583008e-01   5.9535632e-01   5.1577162e-01   4.4471575e-01   4.6561322e-01   5.1787097e-01   4.9960403e-01   4.5659810e-01   4.5707879e-01
   4.8486123e-01   5.1484375e-01   5.8557899e-01   5.3755084e-01   5.8801833e-01   5.4880169e-01   5.0869013e-01   5.1937609e-01   6.3497429e-01   5.1803883e-01   5.6153692e-01   6.2736434e-01   5.7034683e-01   5.7484119e-01   5.0472460e-01   5.0626566e-01   5.2334890e-01   0.0000000e+00   5.8443900e-01   5.8281933e-01   6.5460105e-01   6.5351966e-01   5.9616360e-01   5.5240588e-01   5.7771358e-01   5.9370403e-01   5.2412649e-01   5.3656780e-01   5.7288955e-01   5.6358700e-01   6.2315846e-01   5.5347948e-01   5.8171895e-01   6.0468675e-01   7.7391609e-01   7.7713895e-01   6.4331653e-01   5.5411282e-01   5.1496278e-01   5.3213254e-01   7.8094307e-01   6.0835298e-01   6.2505289e-01   6.0874301e-01   5.9339196e-01   7.1181658e-01   5.2696677e-01   5.2218194e-01   5.4283963e-01   5.3548464e-01   5.0688215e-01   4.9272189e-01   5.4713181e-01   5.6486279e-01   4.7590439e-01   5.1619777e-01   5.0840043e-01   6.1437915e-01   5.5501930e-01   4.9881644e-01   5.2162608e-01   4.5602145e-01   4.9420636e-01   5.3878393e-01   5.0608385e-01   4.7229018e-01   6.2290196e-01   6.6930145e-01   6.4348081e-01   6.0821341e-01   5.6730503e-01   5.9911395e-01   7.2401183e-01   6.7125553e-01   6.3107020e-01   6.9131323e-01   6.2883702e-01   6.0243320e-01   6.0914642e-01   5.9157374e-01   4.6848240e-01   5.3086641e-01   6.5080848e-01   5.6518267e-01   4.7669786e-01   4.9528265e-01   5.4511883e-01   4.9487325e-01   4.9365215e-01   4.7724385e-01
   4.9271477e-01   5.1727913e-01   5.3251080e-01   4.9094970e-01   5.1939208e-01   5.2194542e-01   4.7308948e-01   4.9515214e-01   5.5839518e-01   5.4670983e-01   6.0402720e-01   6.3302788e-01   5.0914019e-01   5.7379576e-01   5.1955693e-01   5.3720517e-01   5.2780017e-01   5.8443900e-01   0.0000000e+00   6.1686115e-01   5.8580122e-01   5.7344837e-01   5.9383111e-01   6.0925413e-01   5.7044447e-01   5.8348837e-01   4.5842307e-01   5.0905428e-01   5.4612231e-01   5.8452897e-01   6.2104610e-01   6.1223810e-01   5.9595769e-01   6.4653260e-01   7.3307943e-01   7.6353707e-01   6.6339004e-01   5.5060143e-01   5.6032232e-01   5.3300700e-01   7.6619503e-01   5.4844372e-01   5.8840371e-01   6.1420381e-01   6.2587163e-01   6.9670934e-01   5.2690483e-01   5.4021141e-01   5.2346019e-01   5.7171866e-01   4.7973616e-01   4.8399749e-01   5.8412763e-01   5.4950556e-01   4.6588677e-01   4.7538117e-01   4.8159302e-01   5.4148096e-01   5.1893249e-01   4.7425757e-01   5.1263029e-01   4.5641329e-01   4.5811734e-01   5.2743682e-01   5.2309009e-01   5.0875498e-01   6.4894849e-01   6.6057853e-01   6.0491139e-01   6.5519145e-01   5.7280727e-01   6.0421852e-01   6.5633007e-01   6.5273087e-01   6.4125770e-01   8.0036935e-01   5.7176823e-01   6.0676306e-01   5.4495639e-01   6.2077293e-01   4.7904513e-01   5.1096807e-01   5.8543021e-01   5.5509956e-01   4.8572439e-01   5.0285908e-01   5.0995534e-01   5.2142802e-01   4.9580684e-01   4.6886353e-01
   5.1229329e-01   5.4713333e-01   5.5378546e-01   5.0850998e-01   5.3218142e-01   5.4681630e-01   5.2524364e-01   5.1253716e-01   5.9284973e-01   5.1678433e-01   6.2715318e-01   6.7246220e-01   5.4707764e-01   6.0137923e-01   5.3760882e-01   5.0139715e-01   5.5673071e-01   5.8281933e-01   6.1686115e-01   0.0000000e+00   6.3976080e-01   6.3788225e-01   6.0482581e-01   5.9750163e-01   6.1628907e-01   6.1597975e-01   4.6047519e-01   4.9372103e-01   5.3279725e-01   5.7193068e-01   6.2737941e-01   5.7755329e-01   5.9134816e-01   6.3031828e-01   6.9149056e-01   7.3066203e-01   6.8695172e-01   5.6611085e-01   5.4093388e-01   5.7451705e-01   7.6090383e-01   5.4653395e-01   6.0910913e-01   6.7302676e-01   6.5168998e-01   7.1839939e-01   5.2390832e-01   5.4277104e-01   5.6492716e-01   5.7203140e-01   5.0519199e-01   4.8974646e-01   6.2046588e-01   5.7518256e-01   4.9808828e-01   4.9042776e-01   5.0480529e-01   5.7224848e-01   5.3686013e-01   4.8417684e-01   5.1723631e-01   5.0537721e-01   4.8811453e-01   5.3412180e-01   5.4232861e-01   5.2513438e-01   6.8346504e-01   7.0641699e-01   6.2125574e-01   6.5548242e-01   6.0057141e-01   6.2103145e-01   7.1108698e-01   6.7867601e-01   7.5371271e-01   7.1793082e-01   5.6292714e-01   6.4234707e-01   6.1059590e-01   6.8139437e-01   4.9911116e-01   5.4775309e-01   6.0397435e-01   5.9867161e-01   4.9121751e-01   5.2277607e-01   6.0791107e-01   5.3126902e-01   4.8254336e-01   4.6178947e-01
   5.3658328e-01   6.5333842e-01   6.1103052e-01   5.1810016e-01   5.6631260e-01   5.7593744e-01   4.9015339e-01   5.1512499e-01   6.1920485e-01   5.5210066e-01   6.4058904e-01   6.9701890e-01   5.9219239e-01   5.5751568e-01   4.7180919e-01   5.3374530e-01   6.6949759e-01   6.5460105e-01   5.8580122e-01   6.3976080e-01   0.0000000e+00   6.1213243e-01   5.6852909e-01   6.1273864e-01   6.9118272e-01   7.3889855e-01   5.4776949e-01   5.1213796e-01   5.8556232e-01   5.6998884e-01   6.2296898e-01   6.3579085e-01   6.4836620e-01   6.1464848e-01   6.7399084e-01   7.0948768e-01   7.2414887e-01   5.7826213e-01   6.2487706e-01   6.3467661e-01   7.2314265e-01   5.2810874e-01   5.6657091e-01   6.8960704e-01   7.0232937e-01   7.2444813e-01   5.3431394e-01   5.0232593e-01   5.4923379e-01   5.7471942e-01   5.3002099e-01   5.3121833e-01   6.6585823e-01   5.9700225e-01   4.9929496e-01   6.5927241e-01   5.4392478e-01   5.4869343e-01   4.7301490e-01   4.4848174e-01   4.9817573e-01   4.8044724e-01   5.2164424e-01   6.8305636e-01   5.9266194e-01   4.9512325e-01   6.5241098e-01   6.9025256e-01   6.5864788e-01   6.0692036e-01   6.6319187e-01   6.4857256e-01   7.4518664e-01   6.1818525e-01   7.9193055e-01   6.9151359e-01   6.9716431e-01   7.0116006e-01   6.0508675e-01   6.0553218e-01   5.9315954e-01   6.2953019e-01   6.5428345e-01   6.5581606e-01   5.0969414e-01   5.7002166e-01   6.4189879e-01   5.3807375e-01   4.6904847e-01   5.3707186e-01
   5.0007546e-01   5.9600243e-01   5.7908622e-01   5.2537809e-01   6.3784520e-01   4.9658462e-01   5.1258389e-01   5.0497968e-01   5.9634589e-01   5.5790976e-01   6.5874755e-01   6.5667770e-01   5.3826499e-01   6.2783925e-01   5.1275927e-01   4.8148679e-01   5.3490659e-01   6.5351966e-01   5.7344837e-01   6.3788225e-01   6.1213243e-01   0.0000000e+00   5.7971718e-01   5.8281356e-01   5.8383964e-01   6.3354948e-01   4.9472298e-01   4.5023175e-01   5.4297151e-01   5.9606347e-01   5.9816185e-01   6.8951624e-01   6.2781877e-01   6.3436923e-01   6.7659705e-01   7.8319650e-01   6.8607535e-01   6.5737264e-01   6.0593618e-01   5.4666892e-01   6.3454125e-01   5.9613007e-01   6.4458731e-01   6.6102950e-01   6.6564322e-01   7.7616623e-01   5.5249321e-01   5.5375128e-01   6.3085885e-01   5.8971424e-01   5.7766113e-01   5.3572117e-01   5.8184057e-01   6.5350378e-01   4.8872017e-01   5.5086184e-01   5.1122187e-01   5.5761774e-01   5.3128127e-01   4.1176884e-01   4.9992267e-01   4.2979631e-01   4.1960086e-01   6.9452323e-01   5.4461611e-01   5.2851458e-01   6.7038400e-01   6.2591703e-01   5.5834785e-01   6.6589397e-01   5.7153341e-01   5.8251479e-01   6.4144277e-01   6.1119787e-01   6.0861865e-01   6.9274876e-01   5.7402175e-01   5.9314399e-01   4.8801460e-01   6.3919335e-01   5.1414497e-01   5.2794828e-01   5.2324431e-01   5.7851585e-01   4.6194869e-01   4.6016520e-01   5.6342644e-01   5.3362695e-01   5.3599889e-01   4.5139498e-01
   5.0506653e-01   5.1075234e-01   5.4746848e-01   5.0092326e-01   5.5405952e-01   5.1014073e-01   4.7820678e-01   4.9396660e-01   5.8098069e-01   5.2488618e-01   5.8249877e-01   5.9606005e-01   5.3074812e-01   6.0276593e-01   5.4964891e-01   4.8511931e-01   5.2405403e-01   5.9616360e-01   5.9383111e-01   6.0482581e-01   5.6852909e-01   5.7971718e-01   0.0000000e+00   6.0109783e-01   6.0838752e-01   5.8790400e-01   5.0381293e-01   4.8914800e-01   5.2949589e-01   5.4941017e-01   5.8899099e-01   6.3125694e-01   6.0649181e-01   6.0419518e-01   7.0739647e-01   7.6297444e-01   6.6232556e-01   6.8439962e-01   5.5369150e-01   5.0705820e-01   7.6803398e-01   6.2899397e-01   5.9862060e-01   7.0302943e-01   6.8323594e-01   7.4461915e-01   5.5265136e-01   5.5104903e-01   6.0474200e-01   5.5794797e-01   5.1023512e-01   5.1806246e-01   6.1862393e-01   5.7663935e-01   4.5623281e-01   4.9754293e-01   5.0159164e-01   5.8523460e-01   5.8289260e-01   4.7130844e-01   5.3978408e-01   5.2342185e-01   5.0484733e-01   6.0171808e-01   5.4190173e-01   4.8614795e-01   6.4903546e-01   6.4580300e-01   6.0311096e-01   6.7446576e-01   6.1958269e-01   6.0924848e-01   6.3954759e-01   6.1744674e-01   6.8810043e-01   6.9334308e-01   6.3456633e-01   6.5670169e-01   5.2826733e-01   6.1585928e-01   4.8469655e-01   5.5502429e-01   6.0290887e-01   5.7277576e-01   4.4803103e-01   4.8238160e-01   5.7756375e-01   5.2572945e-01   4.8514673e-01   4.8860658e-01
   4.9179990e-01   5.2193587e-01   5.0611936e-01   4.7888941e-01   5.4816518e-01   4.9971737e-01   4.9178603e-01   4.5668858e-01   5.6959319e-01   5.1283084e-01   5.4944980e-01   5.7992145e-01   5.2076700e-01   5.4730945e-01   5.6839068e-01   4.6347220e-01   4.7474406e-01   5.5240588e-01   6.0925413e-01   5.9750163e-01   6.1273864e-01   5.8281356e-01   6.0109783e-01   0.0000000e+00   5.9144872e-01   5.7971212e-01   4.8608050e-01   4.8965394e-01   5.1812002e-01   5.1705786e-01   5.9512612e-01   5.9627777e-01   6.1635531e-01   6.1917584e-01   6.7440231e-01   6.9352945e-01   6.8092985e-01   6.1593660e-01   5.4555164e-01   5.3233621e-01   8.5247749e-01   6.4856861e-01   5.9388178e-01   6.7080210e-01   6.7237103e-01   7.2407160e-01   5.4094347e-01   5.5574778e-01   5.5876359e-01   5.7160665e-01   5.2300018e-01   5.3319728e-01   5.9921616e-01   5.5653815e-01   5.0084445e-01   4.9038964e-01   5.2967565e-01   5.6199681e-01   5.5836404e-01   4.7566450e-01   4.9298739e-01   4.9129698e-01   4.6915696e-01   5.4238738e-01   5.0569381e-01   4.7728582e-01   6.2815904e-01   6.0973792e-01   6.0558872e-01   6.7893862e-01   6.3490910e-01   5.8214748e-01   6.3067742e-01   6.1988174e-01   7.1528905e-01   7.4043178e-01   6.4330759e-01   6.1838608e-01   5.0644645e-01   6.5037625e-01   5.4979683e-01   5.4371267e-01   5.7429551e-01   5.6065395e-01   4.6001026e-01   4.9267775e-01   5.1578884e-01   4.7046950e-01   4.6373346e-01   4.8549901e-01
   5.2715088e-01   5.8561347e-01   5.6907005e-01   4.9428574e-01   5.5919757e-01   5.8745384e-01   5.4378101e-01   5.3000156e-01   5.9407721e-01   5.6429861e-01   6.4263287e-01   6.7317080e-01   5.6557880e-01   5.8235318e-01   5.6332855e-01   5.5588408e-01   5.5762248e-01   5.7771358e-01   5.7044447e-01   6.1628907e-01   6.9118272e-01   5.8383964e-01   6.0838752e-01   5.9144872e-01   0.0000000e+00   6.2782943e-01   4.8131078e-01   4.8128619e-01   5.5315192e-01   6.0492674e-01   6.0336514e-01   5.8673109e-01   6.0709954e-01   6.3222243e-01   7.6566507e-01   7.4718298e-01   6.8899886e-01   5.9442243e-01   5.4969790e-01   5.3030294e-01   8.4418792e-01   6.0013383e-01   5.9727145e-01   6.3791700e-01   7.1096209e-01   7.3908639e-01   5.2720022e-01   5.5427848e-01   5.3045030e-01   5.5268028e-01   5.3037104e-01   5.4592119e-01   6.0645882e-01   5.5656039e-01   4.9802594e-01   5.3244408e-01   5.4057765e-01   6.0866384e-01   5.5000778e-01   4.6083935e-01   5.3370206e-01   5.6825372e-01   5.3290810e-01   5.8078707e-01   5.4685416e-01   5.1921121e-01   7.0337342e-01   7.1166735e-01   6.5999405e-01   6.6212848e-01   6.4001366e-01   6.6165800e-01   6.6726885e-01   6.6465490e-01   7.2312675e-01   7.2909923e-01   6.9281255e-01   6.5775209e-01   5.6641316e-01   6.0875182e-01   5.4932853e-01   5.4537284e-01   6.5157008e-01   5.9359181e-01   5.0317890e-01   5.3315406e-01   6.0778410e-01   5.6783121e-01   5.0219105e-01   5.3995986e-01
   4.8499602e-01   4.8656583e-01   4.8960396e-01   4.5970368e-01   4.8982345e-01   4.8595052e-01   4.7556315e-01   4.8993486e-01   5.5577899e-01   5.0402824e-01   5.5721604e-01   5.9121347e-01   5.4381442e-01   5.9413985e-01   5.3732401e-01   5.2439535e-01   5.2308717e-01   5.9370403e-01   5.8348837e-01   6.1597975e-01   7.3889855e-01   6.3354948e-01   5.8790400e-01   5.7971212e-01   6.2782943e-01   0.0000000e+00   4.8517519e-01   5.0614976e-01   5.3391130e-01   5.5843948e-01   5.8284358e-01   5.9719563e-01   5.8866881e-01   5.8386376e-01   7.0363429e-01   7.2226956e-01   6.3793148e-01   5.6597032e-01   5.2120697e-01   4.9629034e-01   7.0512829e-01   5.5980048e-01   5.4116160e-01   5.8262647e-01   6.3066559e-01   6.4604700e-01   4.8388672e-01   5.1109637e-01   5.3029300e-01   5.5594211e-01   5.1143418e-01   4.8345894e-01   5.5135173e-01   5.5218852e-01   4.6544920e-01   5.0360626e-01   5.3664086e-01   5.5456423e-01   5.4139605e-01   4.6919860e-01   5.1959349e-01   4.8397241e-01   4.9601872e-01   5.2538448e-01   5.3153318e-01   5.3154683e-01   6.3057854e-01   6.1599610e-01   6.1983518e-01   6.7492493e-01   5.9185999e-01   5.5893062e-01   6.2059358e-01   5.9540179e-01   6.4541113e-01   6.8662063e-01   5.8415278e-01   6.3073428e-01   5.0114297e-01   6.2255734e-01   4.6560336e-01   4.8680888e-01   5.4591711e-01   5.6268200e-01   4.9057322e-01   4.4846728e-01   4.9429645e-01   4.9516669e-01   4.5434269e-01   4.9398113e-01
   4.0165420e-01   4.5018777e-01   4.1938138e-01   3.8351917e-01   4.4226960e-01   4.4069796e-01   3.8532711e-01   3.8961017e-01   4.9404192e-01   4.3927617e-01   5.3650834e-01   5.1475684e-01   4.0997573e-01   4.4486387e-01   4.4516146e-01   3.9565664e-01   4.2770303e-01   5.2412649e-01   4.5842307e-01   4.6047519e-01   5.4776949e-01   4.9472298e-01   5.0381293e-01   4.8608050e-01   4.8131078e-01   4.8517519e-01   0.0000000e+00   4.3124043e-01   4.7270697e-01   5.2876435e-01   4.7903333e-01   4.9763439e-01   5.1744890e-01   5.2757069e-01   6.8780160e-01   7.8606142e-01   6.4110131e-01   5.4996470e-01   4.6951159e-01   4.5825388e-01   6.8611700e-01   4.3717430e-01   4.9268686e-01   5.1056573e-01   5.6070061e-01   6.0014365e-01   4.5534678e-01   4.6752432e-01   5.2219147e-01   4.6384189e-01   4.3755196e-01   4.1565384e-01   4.6000445e-01   4.7486723e-01   4.3808678e-01   4.1503569e-01   4.1927542e-01   4.4766584e-01   4.4572798e-01   4.0065650e-01   4.3241096e-01   3.9611508e-01   4.1925580e-01   4.2167133e-01   4.6555199e-01   4.3732030e-01   5.9746112e-01   6.4546796e-01   4.7120962e-01   5.5620926e-01   5.4783296e-01   5.1053195e-01   5.7008750e-01   6.0442608e-01   6.3067081e-01   6.3096594e-01   4.7687207e-01   5.1562943e-01   3.9631340e-01   5.3881957e-01   3.9174858e-01   4.7141643e-01   5.2170722e-01   4.8894061e-01   3.6472338e-01   3.8722954e-01   4.1803649e-01   4.8104160e-01   4.0605981e-01   4.1349229e-01
   3.7071657e-01   4.8832534e-01   4.7087054e-01   4.3024557e-01   4.7983936e-01   4.8933748e-01   4.0270556e-01   4.2324978e-01   4.5973863e-01   4.4797119e-01   5.8362077e-01   5.3199974e-01   4.8996456e-01   4.6870391e-01   4.8327870e-01   4.2561496e-01   4.7154988e-01   5.3656780e-01   5.0905428e-01   4.9372103e-01   5.1213796e-01   4.5023175e-01   4.8914800e-01   4.8965394e-01   4.8128619e-01   5.0614976e-01   4.3124043e-01   0.0000000e+00   4.3769545e-01   4.6854518e-01   4.3838988e-01   4.9547034e-01   4.9043290e-01   4.8165987e-01   5.8543538e-01   6.8217309e-01   5.0377714e-01   4.6127546e-01   4.3598897e-01   3.8373341e-01   6.1357967e-01   4.0898532e-01   4.6396193e-01   5.1580142e-01   5.5566853e-01   6.2277545e-01   4.1167577e-01   4.1084721e-01   4.6815953e-01   4.4035307e-01   3.7390427e-01   4.2679712e-01   4.5970860e-01   4.6417228e-01   3.6012083e-01   3.9725524e-01   3.8518001e-01   4.3988548e-01   4.3156865e-01   4.2058392e-01   3.9106703e-01   3.8717556e-01   3.6911097e-01   4.5030832e-01   4.3535797e-01   4.3458545e-01   6.0961222e-01   5.8337457e-01   4.7868407e-01   5.8609573e-01   4.9268814e-01   5.4312822e-01   5.2111464e-01   5.1126528e-01   5.8189399e-01   6.4414690e-01   5.2741542e-01   5.4431386e-01   4.1769130e-01   5.6303953e-01   4.3662793e-01   4.9150480e-01   5.1140863e-01   4.8068813e-01   3.9917315e-01   4.3610963e-01   5.1096569e-01   4.1239438e-01   4.2062129e-01   4.1006395e-01
   4.6565996e-01   5.4176108e-01   5.7357149e-01   5.1263475e-01   5.9596563e-01   5.0198404e-01   4.5870639e-01   5.2247875e-01   5.5262695e-01   4.8386270e-01   5.9174742e-01   6.0089936e-01   5.3683766e-01   5.6739809e-01   5.0798742e-01   4.7994726e-01   4.9798466e-01   5.7288955e-01   5.4612231e-01   5.3279725e-01   5.8556232e-01   5.4297151e-01   5.2949589e-01   5.1812002e-01   5.5315192e-01   5.3391130e-01   4.7270697e-01   4.3769545e-01   0.0000000e+00   5.0894346e-01   5.2225950e-01   5.2582070e-01   5.2983146e-01   5.5918893e-01   7.1075501e-01   7.1311004e-01   6.3520134e-01   5.0852509e-01   4.9899654e-01   4.8692716e-01   6.5569681e-01   5.5611509e-01   5.7268743e-01   5.9298819e-01   6.3094728e-01   6.5947623e-01   4.6436974e-01   4.7908948e-01   4.9557536e-01   5.0693467e-01   4.7315074e-01   4.9038621e-01   5.9536960e-01   5.6415696e-01   4.7161225e-01   4.7456834e-01   4.9451291e-01   5.7351265e-01   5.5349020e-01   4.7044537e-01   4.7566677e-01   4.7143735e-01   4.5787213e-01   5.7406120e-01   5.2851870e-01   5.0730556e-01   6.4911354e-01   6.6274882e-01   5.7315370e-01   6.4989081e-01   5.9427771e-01   5.9423977e-01   6.2343446e-01   6.1556778e-01   6.5489553e-01   6.5940710e-01   5.8550560e-01   6.3319298e-01   4.8117392e-01   7.1135587e-01   5.0952773e-01   5.4253157e-01   5.7537868e-01   5.6999927e-01   4.8221744e-01   4.6991292e-01   4.9942105e-01   5.0679033e-01   4.8362368e-01   4.5693826e-01
   4.4660626e-01   4.8422119e-01   5.0032501e-01   4.7282770e-01   5.5755142e-01   4.8043575e-01   4.6140573e-01   4.7594067e-01   5.1937882e-01   4.5438062e-01   5.6672627e-01   5.8916383e-01   5.2063490e-01   5.5751681e-01   4.9957809e-01   4.8647071e-01   5.4319003e-01   5.6358700e-01   5.8452897e-01   5.7193068e-01   5.6998884e-01   5.9606347e-01   5.4941017e-01   5.1705786e-01   6.0492674e-01   5.5843948e-01   5.2876435e-01   4.6854518e-01   5.0894346e-01   0.0000000e+00   5.9636176e-01   5.7364285e-01   5.8180993e-01   6.1176289e-01   6.9152934e-01   8.3802766e-01   6.8399181e-01   5.5568963e-01   5.6699743e-01   4.6647467e-01   6.4068836e-01   5.7629552e-01   5.5536927e-01   5.9698317e-01   6.3597302e-01   6.9334700e-01   4.9997679e-01   5.1327839e-01   5.2656057e-01   4.9831191e-01   4.5944688e-01   4.9412207e-01   5.3129428e-01   5.0294792e-01   4.4553247e-01   4.5841101e-01   4.7098700e-01   5.2945376e-01   5.4551399e-01   4.8473940e-01   4.6780207e-01   4.5384008e-01   4.5187603e-01   5.3196495e-01   4.8114081e-01   4.8171640e-01   6.1213787e-01   6.6974408e-01   5.6877606e-01   5.8854478e-01   5.1420695e-01   5.4628256e-01   5.9208148e-01   5.9499512e-01   6.3460438e-01   5.8312120e-01   5.6668113e-01   5.7425832e-01   4.2463767e-01   6.8038449e-01   4.4497809e-01   4.9163911e-01   5.0736114e-01   5.3803463e-01   4.2083235e-01   4.2355561e-01   4.8394315e-01   4.1485108e-01   4.2486319e-01   4.1615930e-01
   5.4604972e-01   5.7023539e-01   5.4845308e-01   5.3830958e-01   6.0008572e-01   5.3898511e-01   5.0401413e-01   5.3538500e-01   5.7423813e-01   5.6979481e-01   5.9622663e-01   6.5618489e-01   5.6108954e-01   5.7261972e-01   5.7777730e-01   5.5818654e-01   6.0881293e-01   6.2315846e-01   6.2104610e-01   6.2737941e-01   6.2296898e-01   5.9816185e-01   5.8899099e-01   5.9512612e-01   6.0336514e-01   5.8284358e-01   4.7903333e-01   4.3838988e-01   5.2225950e-01   5.9636176e-01   0.0000000e+00   5.6768880e-01   5.7771639e-01   6.2106763e-01   7.0602065e-01   8.3939009e-01   6.7562668e-01   5.2474194e-01   5.8128095e-01   5.3324882e-01   7.2765881e-01   5.9009995e-01   6.3134934e-01   6.8907707e-01   6.8515404e-01   7.6268334e-01   5.7843196e-01   5.7590349e-01   5.7417302e-01   5.4301455e-01   5.5198157e-01   5.2128989e-01   5.7583240e-01   5.3754311e-01   4.9990176e-01   5.3865079e-01   5.1891687e-01   5.8573896e-01   5.6682957e-01   4.9984870e-01   5.0898860e-01   5.1761128e-01   4.9765605e-01   5.7584041e-01   5.5049255e-01   5.0239873e-01   6.5534368e-01   7.2189271e-01   6.1455310e-01   6.9014290e-01   5.8644271e-01   6.0450503e-01   5.9277961e-01   5.8043993e-01   7.1346744e-01   5.9556852e-01   6.0881099e-01   6.0102204e-01   4.7962410e-01   6.6194871e-01   5.0039653e-01   5.3223942e-01   6.0745235e-01   6.3343670e-01   4.7071611e-01   5.1565066e-01   5.8441538e-01   5.1889400e-01   5.1246108e-01   5.2262117e-01
   5.4958658e-01   5.4486912e-01   5.4171525e-01   4.9527233e-01   5.6312427e-01   5.1324671e-01   5.0845462e-01   5.3799798e-01   5.5836341e-01   5.3085298e-01   5.7964723e-01   5.9571828e-01   5.3228592e-01   6.0886181e-01   5.4260953e-01   5.2356931e-01   5.4973300e-01   5.5347948e-01   6.1223810e-01   5.7755329e-01   6.3579085e-01   6.8951624e-01   6.3125694e-01   5.9627777e-01   5.8673109e-01   5.9719563e-01   4.9763439e-01   4.9547034e-01   5.2582070e-01   5.7364285e-01   5.6768880e-01   0.0000000e+00   5.9304494e-01   5.9952764e-01   6.8364784e-01   7.9617347e-01   6.3991764e-01   5.3665476e-01   5.5375227e-01   4.6971090e-01   6.9102805e-01   5.5302332e-01   5.8623689e-01   6.2746241e-01   6.1796607e-01   6.8913743e-01   5.3262638e-01   5.4792251e-01   5.3632041e-01   4.8502207e-01   4.6644452e-01   5.1075464e-01   5.6487396e-01   5.4508067e-01   4.6243451e-01   4.7636039e-01   4.9016250e-01   5.6140565e-01   5.4758664e-01   4.8393829e-01   4.8991088e-01   4.9580384e-01   4.9437518e-01   5.1433688e-01   5.2603034e-01   5.1941751e-01   6.5024136e-01   6.6880567e-01   6.0187603e-01   6.6501193e-01   5.6941273e-01   6.0232130e-01   5.9368265e-01   5.9986614e-01   6.3787273e-01   6.2538085e-01   6.4582667e-01   5.9268940e-01   5.3861622e-01   6.6662903e-01   4.7249985e-01   5.5666444e-01   6.4300801e-01   6.0454193e-01   4.7744173e-01   5.1664591e-01   5.7353879e-01   5.1009876e-01   4.9368354e-01   5.3364705e-01
   5.2936523e-01   5.5300242e-01   5.2290346e-01   5.2222612e-01   5.8961246e-01   5.4284931e-01   5.2132382e-01   5.4276609e-01   6.1047682e-01   5.5307453e-01   6.0046171e-01   6.4239344e-01   5.5060187e-01   6.3159190e-01   5.4909446e-01   5.1915711e-01   6.2778894e-01   5.8171895e-01   5.9595769e-01   5.9134816e-01   6.4836620e-01   6.2781877e-01   6.0649181e-01   6.1635531e-01   6.0709954e-01   5.8866881e-01   5.1744890e-01   4.9043290e-01   5.2983146e-01   5.8180993e-01   5.7771639e-01   5.9304494e-01   0.0000000e+00   5.9396027e-01   7.5848765e-01   8.5580952e-01   6.8479488e-01   6.0918310e-01   5.3563493e-01   5.5660638e-01   7.4118572e-01   5.6870975e-01   6.1601580e-01   6.7898226e-01   6.7896723e-01   6.9235242e-01   5.5656612e-01   6.1663316e-01   5.8099492e-01   5.4577787e-01   4.8610144e-01   5.1495122e-01   5.4176680e-01   5.4883372e-01   5.3128386e-01   5.2639167e-01   5.4175735e-01   5.8173538e-01   5.4858539e-01   4.9238218e-01   4.9715891e-01   4.8744305e-01   5.0283449e-01   5.5805833e-01   5.7301943e-01   5.2018855e-01   6.6205846e-01   6.9298416e-01   6.3271294e-01   6.8627530e-01   6.4344329e-01   6.4443017e-01   6.8276296e-01   6.7493263e-01   7.1824783e-01   7.0153270e-01   6.6349194e-01   6.0403557e-01   6.6773380e-01   6.1797655e-01   5.5773545e-01   5.8264900e-01   6.4039640e-01   5.7178140e-01   5.0365616e-01   5.3933994e-01   6.1961959e-01   5.0926779e-01   5.0756416e-01   5.1363594e-01
   5.3722965e-01   5.7154464e-01   5.6760106e-01   5.3842053e-01   5.4817797e-01   5.0760288e-01   5.2890742e-01   5.6577998e-01   6.1342203e-01   5.3738072e-01   6.1458565e-01   6.3256364e-01   5.5934516e-01   6.3996132e-01   5.6787967e-01   5.4679843e-01   6.2740079e-01   6.0468675e-01   6.4653260e-01   6.3031828e-01   6.1464848e-01   6.3436923e-01   6.0419518e-01   6.1917584e-01   6.3222243e-01   5.8386376e-01   5.2757069e-01   4.8165987e-01   5.5918893e-01   6.1176289e-01   6.2106763e-01   5.9952764e-01   5.9396027e-01   0.0000000e+00   7.3764680e-01   8.9645647e-01   7.1434881e-01   6.3224172e-01   5.7585140e-01   5.8302975e-01   8.2410107e-01   6.0942471e-01   6.4062944e-01   6.8291744e-01   7.1404358e-01   7.4260816e-01   5.9673673e-01   6.2306923e-01   6.2590400e-01   5.7174246e-01   5.2082979e-01   5.6910362e-01   6.0941840e-01   6.2291304e-01   5.4528839e-01   5.3040850e-01   5.5568746e-01   5.8545317e-01   5.6066146e-01   4.9956800e-01   5.5681390e-01   5.2788144e-01   4.9255699e-01   5.8636241e-01   5.5975541e-01   5.3575763e-01   6.7735415e-01   7.0210342e-01   6.2593523e-01   6.2710957e-01   6.4171112e-01   6.8654367e-01   6.8744496e-01   6.9995276e-01   6.9278515e-01   7.1433574e-01   6.7655033e-01   5.9170590e-01   6.1403664e-01   6.6873745e-01   5.6134398e-01   5.8708280e-01   6.1154009e-01   5.5039467e-01   4.9991901e-01   5.4389393e-01   5.7801694e-01   5.5763837e-01   5.0401964e-01   5.2141270e-01
   6.8701216e-01   7.5291289e-01   7.3670787e-01   7.3171323e-01   7.5967608e-01   5.9005976e-01   6.1499545e-01   6.2699619e-01   7.5262975e-01   6.9818444e-01   7.6808871e-01   7.4671563e-01   6.0981021e-01   7.1412582e-01   6.6155037e-01   6.6817105e-01   7.0737680e-01   7.7391609e-01   7.3307943e-01   6.9149056e-01   6.7399084e-01   6.7659705e-01   7.0739647e-01   6.7440231e-01   7.6566507e-01   7.0363429e-01   6.8780160e-01   5.8543538e-01   7.1075501e-01   6.9152934e-01   7.0602065e-01   6.8364784e-01   7.5848765e-01   7.3764680e-01   0.0000000e+00   8.8083960e-01   7.4363713e-01   7.3760603e-01   6.8290934e-01   6.9543512e-01   6.1698161e-01   6.4734674e-01   7.5567390e-01   8.1537611e-01   7.9012716e-01   8.4091637e-01   6.7163177e-01   6.7822266e-01   6.9206122e-01   7.5594702e-01   6.5743445e-01   7.0724965e-01   6.7952023e-01   6.5469382e-01   5.1971651e-01   6.2903914e-01   6.7688149e-01   7.1650725e-01   7.3879408e-01   5.9649643e-01   6.1292806e-01   6.3063046e-01   6.2755174e-01   7.0074040e-01   6.5187843e-01   6.6686483e-01   8.4591416e-01   8.4737279e-01   7.5242151e-01   8.6642706e-01   6.7380974e-01   8.0712280e-01   8.3252427e-01   7.8794382e-01   7.0000578e-01   7.0957221e-01   7.4186121e-01   7.3732795e-01   7.1512282e-01   7.9286338e-01   7.4551150e-01   6.5820940e-01   6.7831355e-01   6.2179886e-01   5.7654388e-01   6.3015457e-01   7.5854083e-01   7.2585414e-01   6.2153782e-01   6.3368177e-01
   6.3505438e-01   6.6854246e-01   5.6357585e-01   6.7545188e-01   7.0327726e-01   6.7901800e-01   6.7826703e-01   7.5205834e-01   7.8026464e-01   7.2196293e-01   7.2658878e-01   8.1121036e-01   6.9869725e-01   7.6629964e-01   6.9995322e-01   6.4658401e-01   7.0538701e-01   7.7713895e-01   7.6353707e-01   7.3066203e-01   7.0948768e-01   7.8319650e-01   7.6297444e-01   6.9352945e-01   7.4718298e-01   7.2226956e-01   7.8606142e-01   6.8217309e-01   7.1311004e-01   8.3802766e-01   8.3939009e-01   7.9617347e-01   8.5580952e-01   8.9645647e-01   8.8083960e-01   0.0000000e+00   8.7736312e-01   8.1963735e-01   6.9699728e-01   7.3270125e-01   8.4644505e-01   7.1322773e-01   7.5327291e-01   7.8510838e-01   7.9341523e-01   9.0938557e-01   7.3779498e-01   6.4795076e-01   7.2283674e-01   7.3360484e-01   6.7670712e-01   7.2411943e-01   7.4082872e-01   7.1929281e-01   7.1862065e-01   7.0338838e-01   7.2646461e-01   7.5612660e-01   7.8185773e-01   7.7192365e-01   7.6071155e-01   7.6522919e-01   7.1056987e-01   7.2299920e-01   7.0169597e-01   5.9953012e-01   8.2795634e-01   8.9363505e-01   8.1608385e-01   8.4198667e-01   7.5691365e-01   7.9823208e-01   8.8637902e-01   8.3531579e-01   7.6641884e-01   7.3812063e-01   7.6404792e-01   7.7714599e-01   7.4974913e-01   9.5724642e-01   7.3611082e-01   8.4190205e-01   7.8691858e-01   7.6848117e-01   6.9347791e-01   7.8260528e-01   7.6456067e-01   7.5025870e-01   6.7998987e-01   6.1671056e-01
   6.2389215e-01   6.4872701e-01   5.8230650e-01   6.2575369e-01   6.2596899e-01   5.9207133e-01   5.7184201e-01   6.1298543e-01   6.0398728e-01   5.5017466e-01   7.1582429e-01   7.3226979e-01   6.2210464e-01   6.4447312e-01   6.2802200e-01   5.8491466e-01   6.4988208e-01   6.4331653e-01   6.6339004e-01   6.8695172e-01   7.2414887e-01   6.8607535e-01   6.6232556e-01   6.8092985e-01   6.8899886e-01   6.3793148e-01   6.4110131e-01   5.0377714e-01   6.3520134e-01   6.8399181e-01   6.7562668e-01   6.3991764e-01   6.8479488e-01   7.1434881e-01   7.4363713e-01   8.7736312e-01   0.0000000e+00   6.8932971e-01   6.6809387e-01   6.2062928e-01   7.6864934e-01   6.5814275e-01   6.4774690e-01   6.9161500e-01   7.1256170e-01   8.0028236e-01   6.1396201e-01   6.7459361e-01   6.3788729e-01   6.2243458e-01   5.4917744e-01   5.7455203e-01   6.5109033e-01   6.1552324e-01   5.8625834e-01   5.9697548e-01   6.1073368e-01   6.9726697e-01   6.4743678e-01   5.4061394e-01   5.3738728e-01   6.1874773e-01   6.1042604e-01   6.6051648e-01   6.4131592e-01   5.8649377e-01   7.5734222e-01   7.2988025e-01   7.0663109e-01   7.1863514e-01   6.9413122e-01   6.9044536e-01   7.5792491e-01   6.9226391e-01   7.2637296e-01   7.3584506e-01   7.8049255e-01   7.3647385e-01   6.6154519e-01   7.7554367e-01   6.1189032e-01   6.4526117e-01   7.2141092e-01   6.9950830e-01   5.9846126e-01   6.2850463e-01   6.0903313e-01   6.1146983e-01   5.7306245e-01   5.7645961e-01
   4.9970371e-01   5.4816901e-01   5.7119439e-01   5.2526101e-01   5.9996462e-01   5.3696399e-01   5.0111116e-01   5.2026139e-01   5.8769917e-01   5.1886909e-01   6.1067238e-01   6.0415809e-01   5.8295495e-01   5.8474083e-01   5.5232137e-01   5.2646735e-01   6.0952679e-01   5.5411282e-01   5.5060143e-01   5.6611085e-01   5.7826213e-01   6.5737264e-01   6.8439962e-01   6.1593660e-01   5.9442243e-01   5.6597032e-01   5.4996470e-01   4.6127546e-01   5.0852509e-01   5.5568963e-01   5.2474194e-01   5.3665476e-01   6.0918310e-01   6.3224172e-01   7.3760603e-01   8.1963735e-01   6.8932971e-01   0.0000000e+00   5.3225839e-01   5.0099375e-01   8.1074033e-01   5.6828868e-01   5.8040274e-01   5.8246921e-01   6.2828737e-01   6.9462663e-01   5.5614011e-01   4.8723985e-01   6.1351766e-01   5.1347498e-01   5.1621054e-01   5.3053752e-01   6.5079343e-01   5.5434103e-01   4.9085115e-01   5.1079455e-01   5.3023334e-01   5.5152508e-01   5.5499741e-01   4.8732779e-01   5.0771761e-01   5.7538842e-01   5.7138958e-01   5.9858970e-01   5.6418370e-01   5.3378835e-01   6.7526529e-01   7.1241561e-01   6.1918117e-01   6.5266242e-01   5.9079968e-01   6.9928791e-01   6.6584913e-01   7.0040734e-01   7.3081884e-01   7.2509980e-01   5.9146325e-01   6.3330850e-01   6.0969176e-01   6.7003274e-01   5.2985998e-01   6.2496763e-01   6.3059748e-01   6.0139415e-01   4.9399973e-01   5.0623381e-01   5.5041739e-01   5.7551984e-01   5.0953018e-01   4.8781045e-01
   4.9532613e-01   5.6574458e-01   5.4127679e-01   5.0154908e-01   5.9860965e-01   5.2311418e-01   4.8224685e-01   5.0249101e-01   6.0339292e-01   5.6073148e-01   6.3014896e-01   5.9465806e-01   5.0700249e-01   5.3087254e-01   5.0392269e-01   4.8211463e-01   5.4451625e-01   5.1496278e-01   5.6032232e-01   5.4093388e-01   6.2487706e-01   6.0593618e-01   5.5369150e-01   5.4555164e-01   5.4969790e-01   5.2120697e-01   4.6951159e-01   4.3598897e-01   4.9899654e-01   5.6699743e-01   5.8128095e-01   5.5375227e-01   5.3563493e-01   5.7585140e-01   6.8290934e-01   6.9699728e-01   6.6809387e-01   5.3225839e-01   0.0000000e+00   5.3593201e-01   7.3883308e-01   5.7541865e-01   5.0730336e-01   6.1544320e-01   6.4705089e-01   7.3305869e-01   5.2756092e-01   5.1557608e-01   5.3989680e-01   5.2128514e-01   4.8350933e-01   5.0703418e-01   6.0195247e-01   5.2032622e-01   4.9012867e-01   5.2499338e-01   5.0262110e-01   5.8783360e-01   5.2792817e-01   4.6720051e-01   5.2721596e-01   5.0748732e-01   4.8862114e-01   5.7114401e-01   5.3899699e-01   5.0938590e-01   6.2487903e-01   6.8409811e-01   6.4656332e-01   6.5675001e-01   5.9091152e-01   5.9727899e-01   6.8720511e-01   6.3483194e-01   6.4632428e-01   6.2202326e-01   6.2107564e-01   6.3508417e-01   5.9088642e-01   6.3530547e-01   4.7481746e-01   5.5272824e-01   6.3894537e-01   5.8309177e-01   4.4918922e-01   4.5378464e-01   5.0096815e-01   5.2444128e-01   5.0449419e-01   4.9533450e-01
   4.5333784e-01   4.8817871e-01   4.7402378e-01   4.5384675e-01   4.6880249e-01   4.9073040e-01   4.1924561e-01   4.5752621e-01   5.2947040e-01   4.8437260e-01   5.8793706e-01   5.5188686e-01   5.4962251e-01   5.3554621e-01   4.8914795e-01   4.8199443e-01   5.3734153e-01   5.3213254e-01   5.3300700e-01   5.7451705e-01   6.3467661e-01   5.4666892e-01   5.0705820e-01   5.3233621e-01   5.3030294e-01   4.9629034e-01   4.5825388e-01   3.8373341e-01   4.8692716e-01   4.6647467e-01   5.3324882e-01   4.6971090e-01   5.5660638e-01   5.8302975e-01   6.9543512e-01   7.3270125e-01   6.2062928e-01   5.0099375e-01   5.3593201e-01   0.0000000e+00   7.4213114e-01   4.7025283e-01   5.5451130e-01   5.7095968e-01   5.9184836e-01   6.5190332e-01   4.7722259e-01   4.8976292e-01   5.0147506e-01   5.6451459e-01   4.5860074e-01   4.7884046e-01   5.1501071e-01   5.0021912e-01   4.4191630e-01   4.9347582e-01   4.7447994e-01   4.9096182e-01   4.8450639e-01   4.6023228e-01   4.7262185e-01   4.5465503e-01   4.2291341e-01   4.8225870e-01   4.5734520e-01   4.5733192e-01   6.0453693e-01   6.3416505e-01   5.3718928e-01   5.7611801e-01   5.2371097e-01   5.4373465e-01   5.8268455e-01   5.8366236e-01   6.2806174e-01   5.7054229e-01   5.6210270e-01   5.4949692e-01   4.7632606e-01   5.5479207e-01   4.6361457e-01   4.9072340e-01   5.5793182e-01   5.0123555e-01   4.3498171e-01   4.5521560e-01   4.7403159e-01   4.7002069e-01   4.2926963e-01   4.2664318e-01
   6.9276312e-01   6.4942277e-01   6.2448402e-01   6.8701431e-01   5.7642817e-01   7.2422601e-01   5.6870516e-01   6.1328170e-01   6.9265096e-01   6.7244948e-01   8.0823329e-01   8.7500599e-01   5.8991056e-01   6.4320615e-01   6.9994661e-01   6.2299735e-01   7.0262990e-01   7.8094307e-01   7.6619503e-01   7.6090383e-01   7.2314265e-01   6.3454125e-01   7.6803398e-01   8.5247749e-01   8.4418792e-01   7.0512829e-01   6.8611700e-01   6.1357967e-01   6.5569681e-01   6.4068836e-01   7.2765881e-01   6.9102805e-01   7.4118572e-01   8.2410107e-01   6.1698161e-01   8.4644505e-01   7.6864934e-01   8.1074033e-01   7.3883308e-01   7.4213114e-01   0.0000000e+00   6.5754821e-01   6.9621187e-01   8.3459683e-01   1.0000000e+00   9.1245600e-01   7.6244450e-01   7.5246971e-01   6.7136654e-01   6.7300866e-01   6.5611323e-01   6.8965161e-01   7.6236956e-01   7.8317520e-01   5.4256888e-01   5.6883924e-01   5.3436527e-01   6.2595238e-01   6.4850859e-01   6.5916420e-01   6.8202943e-01   4.8797391e-01   4.8973034e-01   6.4427647e-01   6.0387415e-01   6.1593765e-01   8.1925515e-01   9.2520346e-01   7.4074491e-01   7.4428971e-01   6.8760885e-01   7.9965985e-01   9.7670033e-01   7.9614984e-01   7.8581210e-01   7.8100018e-01   6.6121501e-01   7.0077908e-01   7.3578766e-01   7.8888070e-01   6.7522732e-01   7.0438645e-01   7.3415454e-01   7.8144494e-01   5.0432981e-01   5.7800164e-01   6.6416251e-01   6.1430462e-01   6.1570679e-01   5.7115157e-01
   4.2396083e-01   5.2092228e-01   5.8716763e-01   5.7940272e-01   5.8722353e-01   4.8956093e-01   5.2434982e-01   5.7551424e-01   6.2745858e-01   5.2326695e-01   5.8965842e-01   6.8280556e-01   5.2453859e-01   6.0986906e-01   5.2540618e-01   5.5438223e-01   5.7848742e-01   6.0835298e-01   5.4844372e-01   5.4653395e-01   5.2810874e-01   5.9613007e-01   6.2899397e-01   6.4856861e-01   6.0013383e-01   5.5980048e-01   4.3717430e-01   4.0898532e-01   5.5611509e-01   5.7629552e-01   5.9009995e-01   5.5302332e-01   5.6870975e-01   6.0942471e-01   6.4734674e-01   7.1322773e-01   6.5814275e-01   5.6828868e-01   5.7541865e-01   4.7025283e-01   6.5754821e-01   0.0000000e+00   5.5222535e-01   6.7260395e-01   7.5754423e-01   6.8366035e-01   5.5533004e-01   5.3616643e-01   6.0406341e-01   5.8843197e-01   6.1401937e-01   6.0721774e-01   6.1644797e-01   6.0273698e-01   5.0046004e-01   5.0481607e-01   5.3776682e-01   5.9890719e-01   5.1302130e-01   4.5547115e-01   5.8314505e-01   4.8320486e-01   4.5632475e-01   5.8588920e-01   5.3822193e-01   4.7269954e-01   6.3861656e-01   5.9904166e-01   5.9005297e-01   7.1168638e-01   6.2996828e-01   6.0424066e-01   6.6810935e-01   7.0009225e-01   6.2564499e-01   6.2288511e-01   6.7069766e-01   6.6660465e-01   4.9722949e-01   5.8845431e-01   4.6271396e-01   5.1609595e-01   5.9146291e-01   6.0002131e-01   4.5720999e-01   5.3153916e-01   5.6134167e-01   5.4936002e-01   5.0224098e-01   4.4289063e-01
   5.1591754e-01   5.5740672e-01   5.2435465e-01   5.5017644e-01   5.8404079e-01   4.6349553e-01   5.0871306e-01   5.4357515e-01   5.7778733e-01   5.0462481e-01   6.1648768e-01   6.4466975e-01   5.3325240e-01   5.6242486e-01   5.5997341e-01   5.2124793e-01   5.7799459e-01   6.2505289e-01   5.8840371e-01   6.0910913e-01   5.6657091e-01   6.4458731e-01   5.9862060e-01   5.9388178e-01   5.9727145e-01   5.4116160e-01   4.9268686e-01   4.6396193e-01   5.7268743e-01   5.5536927e-01   6.3134934e-01   5.8623689e-01   6.1601580e-01   6.4062944e-01   7.5567390e-01   7.5327291e-01   6.4774690e-01   5.8040274e-01   5.0730336e-01   5.5451130e-01   6.9621187e-01   5.5222535e-01   0.0000000e+00   6.8853890e-01   6.6765829e-01   7.2470059e-01   5.3087858e-01   5.9248124e-01   5.6446175e-01   5.6710343e-01   4.8862293e-01   5.2744993e-01   5.6083073e-01   5.8848750e-01   5.1523261e-01   5.0027837e-01   5.3186985e-01   5.5455634e-01   5.5813137e-01   5.0140392e-01   5.5121561e-01   5.2490185e-01   5.2861314e-01   5.6700495e-01   5.5522223e-01   5.2973916e-01   6.6641277e-01   7.0791985e-01   6.3106072e-01   7.3556832e-01   5.8728070e-01   5.8451542e-01   6.8957599e-01   6.9266916e-01   6.0149256e-01   7.2619967e-01   6.1033123e-01   6.2724896e-01   6.0564841e-01   6.6329179e-01   5.3565250e-01   5.5317410e-01   5.7130127e-01   5.6738950e-01   4.7257982e-01   4.9012258e-01   5.4429668e-01   5.2924186e-01   5.0324676e-01   5.2113282e-01
   5.5537767e-01   6.0874450e-01   6.1695003e-01   6.1345219e-01   6.0659453e-01   5.6549285e-01   5.4835658e-01   5.6165280e-01   6.2663590e-01   5.9906959e-01   6.7802886e-01   6.7867205e-01   5.7732812e-01   6.3801824e-01   5.8932311e-01   5.8776990e-01   6.3514919e-01   6.0874301e-01   6.1420381e-01   6.7302676e-01   6.8960704e-01   6.6102950e-01   7.0302943e-01   6.7080210e-01   6.3791700e-01   5.8262647e-01   5.1056573e-01   5.1580142e-01   5.9298819e-01   5.9698317e-01   6.8907707e-01   6.2746241e-01   6.7898226e-01   6.8291744e-01   8.1537611e-01   7.8510838e-01   6.9161500e-01   5.8246921e-01   6.1544320e-01   5.7095968e-01   8.3459683e-01   6.7260395e-01   6.8853890e-01   0.0000000e+00   7.0688812e-01   7.4401526e-01   5.6943030e-01   5.8809119e-01   6.5435711e-01   6.3560408e-01   5.6575949e-01   5.7004854e-01   6.5137303e-01   6.1359098e-01   5.8557211e-01   5.6506189e-01   5.9438601e-01   6.5071094e-01   6.1075515e-01   5.4783300e-01   5.5512764e-01   5.5338400e-01   5.6852826e-01   6.3834865e-01   6.3462103e-01   6.1287854e-01   7.5048771e-01   7.4624086e-01   7.0844606e-01   7.2051988e-01   6.7024904e-01   6.8950835e-01   7.4265140e-01   7.2896362e-01   7.5088950e-01   7.7414984e-01   7.1465074e-01   6.9093459e-01   7.1663010e-01   7.4814170e-01   5.8615495e-01   5.9052268e-01   6.7043148e-01   6.6251027e-01   5.4871398e-01   5.3625863e-01   6.5307269e-01   5.6006975e-01   5.6387565e-01   5.4239092e-01
   5.4904715e-01   5.9139413e-01   6.2077305e-01   5.8753818e-01   5.8530043e-01   5.9797420e-01   5.6782745e-01   5.4632260e-01   5.9640130e-01   5.9416084e-01   6.5022590e-01   6.5951928e-01   5.9427499e-01   6.4232930e-01   6.0146294e-01   5.8592840e-01   6.1979372e-01   5.9339196e-01   6.2587163e-01   6.5168998e-01   7.0232937e-01   6.6564322e-01   6.8323594e-01   6.7237103e-01   7.1096209e-01   6.3066559e-01   5.6070061e-01   5.5566853e-01   6.3094728e-01   6.3597302e-01   6.8515404e-01   6.1796607e-01   6.7896723e-01   7.1404358e-01   7.9012716e-01   7.9341523e-01   7.1256170e-01   6.2828737e-01   6.4705089e-01   5.9184836e-01   1.0000000e+00   7.5754423e-01   6.6765829e-01   7.0688812e-01   0.0000000e+00   8.0216717e-01   6.1960917e-01   6.0703233e-01   6.3444656e-01   6.4235892e-01   5.7726716e-01   5.7501373e-01   6.7036128e-01   6.0264069e-01   5.9959833e-01   5.6786605e-01   5.8696976e-01   6.3876861e-01   6.2788439e-01   5.7531224e-01   5.7559984e-01   5.7186757e-01   5.5987000e-01   6.2010391e-01   6.0655882e-01   6.0115846e-01   7.1188373e-01   7.2614153e-01   6.9043903e-01   7.3309805e-01   6.5081473e-01   6.3586256e-01   7.7911108e-01   7.1664266e-01   7.6283916e-01   7.4583055e-01   7.3190365e-01   6.8034721e-01   5.8042437e-01   7.2932852e-01   5.8633100e-01   6.0268834e-01   6.6963768e-01   6.3848469e-01   5.1424819e-01   5.3784982e-01   6.2692400e-01   5.2253574e-01   5.2600542e-01   5.5571279e-01
   6.2348698e-01   6.7987487e-01   6.8942054e-01   6.3413531e-01   7.0690863e-01   6.3960179e-01   6.0875008e-01   6.1355184e-01   7.2446519e-01   6.8130610e-01   7.2518073e-01   7.2383122e-01   6.6975370e-01   6.8195524e-01   6.5582445e-01   6.6994970e-01   6.9335810e-01   7.1181658e-01   6.9670934e-01   7.1839939e-01   7.2444813e-01   7.7616623e-01   7.4461915e-01   7.2407160e-01   7.3908639e-01   6.4604700e-01   6.0014365e-01   6.2277545e-01   6.5947623e-01   6.9334700e-01   7.6268334e-01   6.8913743e-01   6.9235242e-01   7.4260816e-01   8.4091637e-01   9.0938557e-01   8.0028236e-01   6.9462663e-01   7.3305869e-01   6.5190332e-01   9.1245600e-01   6.8366035e-01   7.2470059e-01   7.4401526e-01   8.0216717e-01   0.0000000e+00   6.6171375e-01   6.4822648e-01   7.1109258e-01   7.1385964e-01   6.4009307e-01   5.9888680e-01   6.7543302e-01   6.5863976e-01   5.9105976e-01   5.8708134e-01   6.1636669e-01   6.7854665e-01   6.6042993e-01   6.1002505e-01   6.0201120e-01   6.1760617e-01   5.8238510e-01   6.6136933e-01   6.4173372e-01   6.4331441e-01   7.9637146e-01   8.0183911e-01   7.3221378e-01   8.1057929e-01   6.7408931e-01   7.1670930e-01   7.8467646e-01   7.2892905e-01   7.8238284e-01   7.3103815e-01   7.4887645e-01   7.4341165e-01   6.5458270e-01   7.0636238e-01   6.4065628e-01   6.1083218e-01   7.5034516e-01   6.8789628e-01   5.9844898e-01   6.0272219e-01   6.4069166e-01   6.0177373e-01   6.3631139e-01   6.0949198e-01
   4.5823961e-01   4.7619554e-01   4.8867905e-01   4.8001001e-01   5.1876043e-01   4.6707382e-01   4.5201255e-01   4.5698255e-01   5.4208477e-01   4.7999374e-01   5.4349501e-01   5.2925531e-01   4.8175923e-01   4.7509048e-01   4.8804672e-01   4.8113815e-01   5.2831077e-01   5.2696677e-01   5.2690483e-01   5.2390832e-01   5.3431394e-01   5.5249321e-01   5.5265136e-01   5.4094347e-01   5.2720022e-01   4.8388672e-01   4.5534678e-01   4.1167577e-01   4.6436974e-01   4.9997679e-01   5.7843196e-01   5.3262638e-01   5.5656612e-01   5.9673673e-01   6.7163177e-01   7.3779498e-01   6.1396201e-01   5.5614011e-01   5.2756092e-01   4.7722259e-01   7.6244450e-01   5.5533004e-01   5.3087858e-01   5.6943030e-01   6.1960917e-01   6.6171375e-01   0.0000000e+00   5.1747472e-01   5.6059308e-01   5.3120049e-01   4.4195325e-01   4.3759609e-01   5.7240074e-01   4.8864284e-01   4.5927939e-01   4.3279977e-01   4.5279912e-01   4.8755023e-01   4.7711648e-01   4.3996283e-01   4.6649314e-01   4.5115722e-01   4.0239205e-01   5.2071693e-01   5.0113194e-01   4.6330415e-01   6.2945031e-01   6.2649234e-01   5.5415935e-01   6.5178238e-01   4.8997564e-01   5.3405812e-01   6.0014692e-01   5.9651081e-01   5.5867580e-01   6.2893692e-01   5.6870909e-01   6.0832515e-01   4.8717989e-01   5.3228119e-01   4.6444396e-01   4.7662548e-01   5.5629849e-01   4.9761030e-01   4.2654508e-01   4.3122703e-01   4.8823153e-01   4.2273235e-01   4.1438151e-01   4.1837757e-01
   4.5009149e-01   4.8668889e-01   4.7993952e-01   4.6912940e-01   5.0200550e-01   4.5993056e-01   4.4261258e-01   4.7337785e-01   5.2637475e-01   4.8144347e-01   5.7197942e-01   5.8522867e-01   4.9071545e-01   4.9876535e-01   5.2653306e-01   4.9428919e-01   5.4344606e-01   5.2218194e-01   5.4021141e-01   5.4277104e-01   5.0232593e-01   5.5375128e-01   5.5104903e-01   5.5574778e-01   5.5427848e-01   5.1109637e-01   4.6752432e-01   4.1084721e-01   4.7908948e-01   5.1327839e-01   5.7590349e-01   5.4792251e-01   6.1663316e-01   6.2306923e-01   6.7822266e-01   6.4795076e-01   6.7459361e-01   4.8723985e-01   5.1557608e-01   4.8976292e-01   7.5246971e-01   5.3616643e-01   5.9248124e-01   5.8809119e-01   6.0703233e-01   6.4822648e-01   5.1747472e-01   0.0000000e+00   5.5508011e-01   5.0811761e-01   4.5396090e-01   4.4627149e-01   5.3497529e-01   4.8716890e-01   4.4383465e-01   4.3306684e-01   4.5812266e-01   4.9451135e-01   4.7071807e-01   4.0862144e-01   4.6906895e-01   4.6315668e-01   4.2558748e-01   5.1444360e-01   5.1173113e-01   4.9683774e-01   6.3001169e-01   6.1596158e-01   5.5028012e-01   5.7507786e-01   5.1137761e-01   5.8003042e-01   6.2436126e-01   6.3718075e-01   5.1708134e-01   6.1371398e-01   5.4123959e-01   5.6757929e-01   5.4231905e-01   6.4118255e-01   4.9276078e-01   4.8979293e-01   5.9071246e-01   4.9724129e-01   3.9584043e-01   3.9870035e-01   4.9128620e-01   4.5011676e-01   4.0348047e-01   4.2844880e-01
   4.8327125e-01   5.4829650e-01   5.1906461e-01   5.2247985e-01   5.5357887e-01   5.2362270e-01   4.6749798e-01   4.9193020e-01   5.4780668e-01   4.9931710e-01   6.0002068e-01   6.1779326e-01   5.1945222e-01   5.5011848e-01   5.2025327e-01   4.7105393e-01   5.8274811e-01   5.4283963e-01   5.2346019e-01   5.6492716e-01   5.4923379e-01   6.3085885e-01   6.0474200e-01   5.5876359e-01   5.3045030e-01   5.3029300e-01   5.2219147e-01   4.6815953e-01   4.9557536e-01   5.2656057e-01   5.7417302e-01   5.3632041e-01   5.8099492e-01   6.2590400e-01   6.9206122e-01   7.2283674e-01   6.3788729e-01   6.1351766e-01   5.3989680e-01   5.0147506e-01   6.7136654e-01   6.0406341e-01   5.6446175e-01   6.5435711e-01   6.3444656e-01   7.1109258e-01   5.6059308e-01   5.5508011e-01   0.0000000e+00   5.4382787e-01   4.9630546e-01   4.9751905e-01   5.8314801e-01   5.7287410e-01   4.8792784e-01   4.7591436e-01   4.7321697e-01   5.5217170e-01   5.0062528e-01   4.5431192e-01   4.7525642e-01   4.6771335e-01   4.5022279e-01   5.3330584e-01   5.5091463e-01   5.3139712e-01   6.5151737e-01   6.5799581e-01   5.8401152e-01   6.1095996e-01   5.4509868e-01   6.2597260e-01   6.3996691e-01   6.5510910e-01   6.3709720e-01   6.4306297e-01   5.3983082e-01   5.8795366e-01   5.2734610e-01   5.6631183e-01   4.6436182e-01   5.1505737e-01   6.0399889e-01   5.4437778e-01   4.0718755e-01   4.3493365e-01   5.1251723e-01   4.8953095e-01   4.5123544e-01   4.7164709e-01
   5.0015980e-01   5.6310784e-01   5.5225922e-01   5.5652191e-01   5.5101799e-01   5.2404534e-01   4.8697260e-01   5.0933266e-01   5.2343739e-01   5.8383892e-01   5.6620610e-01   6.2312874e-01   5.5356097e-01   5.7949896e-01   4.8998911e-01   4.7349192e-01   5.6250359e-01   5.3548464e-01   5.7171866e-01   5.7203140e-01   5.7471942e-01   5.8971424e-01   5.5794797e-01   5.7160665e-01   5.5268028e-01   5.5594211e-01   4.6384189e-01   4.4035307e-01   5.0693467e-01   4.9831191e-01   5.4301455e-01   4.8502207e-01   5.4577787e-01   5.7174246e-01   7.5594702e-01   7.3360484e-01   6.2243458e-01   5.1347498e-01   5.2128514e-01   5.6451459e-01   6.7300866e-01   5.8843197e-01   5.6710343e-01   6.3560408e-01   6.4235892e-01   7.1385964e-01   5.3120049e-01   5.0811761e-01   5.4382787e-01   0.0000000e+00   4.9289496e-01   4.8279795e-01   6.0757939e-01   5.4799121e-01   4.7404314e-01   5.0438543e-01   4.9916725e-01   5.6489060e-01   5.1811084e-01   4.7442777e-01   5.0535810e-01   5.1964152e-01   4.9397214e-01   5.9183002e-01   5.5691981e-01   4.9506168e-01   6.8240519e-01   6.9435656e-01   5.5539470e-01   7.0382557e-01   5.8356019e-01   6.2601690e-01   6.8027844e-01   6.9026285e-01   6.1073389e-01   7.0723393e-01   5.6307292e-01   5.8975533e-01   6.0674198e-01   6.4777011e-01   5.1657828e-01   5.3444753e-01   6.0035137e-01   5.4714272e-01   4.6846658e-01   4.9689559e-01   5.6710966e-01   5.6163892e-01   5.0433040e-01   4.7105549e-01
   4.1453004e-01   4.4659746e-01   4.5735996e-01   4.4197513e-01   5.0921497e-01   4.3177117e-01   4.1293851e-01   4.5463450e-01   4.6769946e-01   4.4742916e-01   5.0407713e-01   5.5408984e-01   4.3256921e-01   4.9795617e-01   4.4726285e-01   4.3389671e-01   4.6145610e-01   5.0688215e-01   4.7973616e-01   5.0519199e-01   5.3002099e-01   5.7766113e-01   5.1023512e-01   5.2300018e-01   5.3037104e-01   5.1143418e-01   4.3755196e-01   3.7390427e-01   4.7315074e-01   4.5944688e-01   5.5198157e-01   4.6644452e-01   4.8610144e-01   5.2082979e-01   6.5743445e-01   6.7670712e-01   5.4917744e-01   5.1621054e-01   4.8350933e-01   4.5860074e-01   6.5611323e-01   6.1401937e-01   4.8862293e-01   5.6575949e-01   5.7726716e-01   6.4009307e-01   4.4195325e-01   4.5396090e-01   4.9630546e-01   4.9289496e-01   0.0000000e+00   4.0292636e-01   5.1682358e-01   4.5850085e-01   4.0264568e-01   4.0805014e-01   4.3055722e-01   4.9209357e-01   4.4598202e-01   3.8924310e-01   4.1798897e-01   4.1226157e-01   4.3095849e-01   4.7891826e-01   4.4903239e-01   4.2749377e-01   5.8229110e-01   6.2029535e-01   5.3566177e-01   6.3805023e-01   4.9418530e-01   5.1260054e-01   5.6421588e-01   5.7148224e-01   6.4705324e-01   5.6177406e-01   4.9806952e-01   5.4475965e-01   4.5324339e-01   5.7161824e-01   4.4317622e-01   4.4645364e-01   5.0875810e-01   4.9864843e-01   3.9298550e-01   4.2036371e-01   5.2047127e-01   4.6904660e-01   4.2084775e-01   4.3786780e-01
   4.0029961e-01   4.3799222e-01   4.5546594e-01   4.6615837e-01   4.6691758e-01   4.5629849e-01   3.9296623e-01   3.9762405e-01   4.6604353e-01   4.2503660e-01   5.0844852e-01   5.5452095e-01   4.3859727e-01   4.9085187e-01   4.4019335e-01   4.6088062e-01   4.7908011e-01   4.9272189e-01   4.8399749e-01   4.8974646e-01   5.3121833e-01   5.3572117e-01   5.1806246e-01   5.3319728e-01   5.4592119e-01   4.8345894e-01   4.1565384e-01   4.2679712e-01   4.9038621e-01   4.9412207e-01   5.2128989e-01   5.1075464e-01   5.1495122e-01   5.6910362e-01   7.0724965e-01   7.2411943e-01   5.7455203e-01   5.3053752e-01   5.0703418e-01   4.7884046e-01   6.8965161e-01   6.0721774e-01   5.2744993e-01   5.7004854e-01   5.7501373e-01   5.9888680e-01   4.3759609e-01   4.4627149e-01   4.9751905e-01   4.8279795e-01   4.0292636e-01   0.0000000e+00   5.1278112e-01   4.6578284e-01   4.1126794e-01   3.8995614e-01   4.1785855e-01   4.7665928e-01   4.4790610e-01   3.8401545e-01   4.3154070e-01   4.0623400e-01   4.4636001e-01   4.7429246e-01   4.2705528e-01   4.0631829e-01   5.7998969e-01   5.7038982e-01   5.5397610e-01   5.8289704e-01   4.8399393e-01   5.3178759e-01   5.5339558e-01   5.6942342e-01   5.2314043e-01   5.4750880e-01   5.0287503e-01   5.4839628e-01   4.4586679e-01   4.7385253e-01   4.2408530e-01   4.4604078e-01   4.9296064e-01   4.8563859e-01   3.8085687e-01   3.9958455e-01   4.5842394e-01   4.2364419e-01   3.8792506e-01   3.9596746e-01
   4.6317154e-01   5.4690860e-01   5.1791271e-01   5.2906866e-01   5.3994560e-01   5.5206242e-01   4.8308672e-01   4.8142537e-01   5.5957701e-01   4.9535226e-01   5.8925851e-01   6.2784898e-01   5.4236195e-01   6.2464170e-01   5.4596547e-01   5.2484623e-01   5.4924684e-01   5.4713181e-01   5.8412763e-01   6.2046588e-01   6.6585823e-01   5.8184057e-01   6.1862393e-01   5.9921616e-01   6.0645882e-01   5.5135173e-01   4.6000445e-01   4.5970860e-01   5.9536960e-01   5.3129428e-01   5.7583240e-01   5.6487396e-01   5.4176680e-01   6.0941840e-01   6.7952023e-01   7.4082872e-01   6.5109033e-01   6.5079343e-01   6.0195247e-01   5.1501071e-01   7.6236956e-01   6.1644797e-01   5.6083073e-01   6.5137303e-01   6.7036128e-01   6.7543302e-01   5.7240074e-01   5.3497529e-01   5.8314801e-01   6.0757939e-01   5.1682358e-01   5.1278112e-01   0.0000000e+00   5.5736023e-01   4.7291834e-01   5.0836947e-01   5.0316312e-01   5.8522218e-01   5.3591231e-01   4.6182735e-01   4.9848021e-01   4.4507068e-01   4.6890664e-01   5.3663579e-01   5.0893569e-01   4.9753181e-01   6.4589635e-01   6.1339781e-01   6.4737878e-01   6.0825486e-01   5.3516902e-01   5.5777762e-01   6.4008125e-01   6.1085972e-01   5.7029857e-01   6.3259489e-01   6.2086815e-01   6.0591209e-01   5.3429499e-01   6.4458228e-01   5.2315576e-01   4.9906555e-01   5.4498027e-01   5.1172127e-01   4.3830505e-01   4.9281682e-01   5.4872691e-01   5.2239753e-01   4.5395713e-01   4.6006086e-01
   4.4590496e-01   5.4306525e-01   5.1547979e-01   4.8302267e-01   5.4960971e-01   4.8369400e-01   4.6595067e-01   4.5374851e-01   4.9197991e-01   5.0258578e-01   5.8909723e-01   5.7277835e-01   4.9509167e-01   5.7085650e-01   4.9289807e-01   4.9939408e-01   5.3495239e-01   5.6486279e-01   5.4950556e-01   5.7518256e-01   5.9700225e-01   6.5350378e-01   5.7663935e-01   5.5653815e-01   5.5656039e-01   5.5218852e-01   4.7486723e-01   4.6417228e-01   5.6415696e-01   5.0294792e-01   5.3754311e-01   5.4508067e-01   5.4883372e-01   6.2291304e-01   6.5469382e-01   7.1929281e-01   6.1552324e-01   5.5434103e-01   5.2032622e-01   5.0021912e-01   7.8317520e-01   6.0273698e-01   5.8848750e-01   6.1359098e-01   6.0264069e-01   6.5863976e-01   4.8864284e-01   4.8716890e-01   5.7287410e-01   5.4799121e-01   4.5850085e-01   4.6578284e-01   5.5736023e-01   0.0000000e+00   4.7579131e-01   4.9120634e-01   5.0675573e-01   5.2720927e-01   4.8679167e-01   4.5913429e-01   4.8519151e-01   4.8437932e-01   4.1404509e-01   5.1228464e-01   4.7846091e-01   4.3149723e-01   6.3424921e-01   6.2955939e-01   6.4346914e-01   7.0615559e-01   5.7631342e-01   5.6181196e-01   5.2686909e-01   5.8990002e-01   6.2067168e-01   7.3434303e-01   6.2946656e-01   5.8220699e-01   4.9689723e-01   5.8003453e-01   4.4322227e-01   5.1400476e-01   5.7071697e-01   5.0725426e-01   4.2102040e-01   4.6119972e-01   5.0405927e-01   5.1933670e-01   4.8069278e-01   4.1770699e-01
   4.1155023e-01   4.7072688e-01   4.5294380e-01   4.3774001e-01   5.1745769e-01   4.4564668e-01   4.0399933e-01   4.0773163e-01   4.5184923e-01   4.4091852e-01   5.0220022e-01   5.4930790e-01   4.5657732e-01   5.2061813e-01   4.4531379e-01   4.0419433e-01   5.0159139e-01   4.7590439e-01   4.6588677e-01   4.9808828e-01   4.9929496e-01   4.8872017e-01   4.5623281e-01   5.0084445e-01   4.9802594e-01   4.6544920e-01   4.3808678e-01   3.6012083e-01   4.7161225e-01   4.4553247e-01   4.9990176e-01   4.6243451e-01   5.3128386e-01   5.4528839e-01   5.1971651e-01   7.1862065e-01   5.8625834e-01   4.9085115e-01   4.9012867e-01   4.4191630e-01   5.4256888e-01   5.0046004e-01   5.1523261e-01   5.8557211e-01   5.9959833e-01   5.9105976e-01   4.5927939e-01   4.4383465e-01   4.8792784e-01   4.7404314e-01   4.0264568e-01   4.1126794e-01   4.7291834e-01   4.7579131e-01   0.0000000e+00   3.9848853e-01   4.3615007e-01   4.8538146e-01   4.2318747e-01   4.0631192e-01   4.1259172e-01   4.2014494e-01   3.9515493e-01   4.6158562e-01   4.2869200e-01   4.2477890e-01   5.7213355e-01   5.7021919e-01   4.9372132e-01   6.3930498e-01   4.6711023e-01   5.1594705e-01   5.4098251e-01   5.4259579e-01   5.8187895e-01   5.7242917e-01   5.3444624e-01   5.1925229e-01   4.4465165e-01   4.4337682e-01   4.2471427e-01   4.3980292e-01   4.8670097e-01   4.9049698e-01   3.8719542e-01   3.9341043e-01   4.3261041e-01   4.2064544e-01   3.8485321e-01   3.8333699e-01
   4.0287318e-01   4.7890415e-01   4.7495715e-01   4.3901689e-01   4.4802553e-01   4.1568713e-01   4.1525785e-01   4.0071948e-01   4.6393454e-01   4.4248676e-01   5.1110435e-01   5.4005692e-01   4.6319870e-01   5.1620557e-01   4.6076089e-01   4.1469958e-01   5.0271122e-01   5.1619777e-01   4.7538117e-01   4.9042776e-01   6.5927241e-01   5.5086184e-01   4.9754293e-01   4.9038964e-01   5.3244408e-01   5.0360626e-01   4.1503569e-01   3.9725524e-01   4.7456834e-01   4.5841101e-01   5.3865079e-01   4.7636039e-01   5.2639167e-01   5.3040850e-01   6.2903914e-01   7.0338838e-01   5.9697548e-01   5.1079455e-01   5.2499338e-01   4.9347582e-01   5.6883924e-01   5.0481607e-01   5.0027837e-01   5.6506189e-01   5.6786605e-01   5.8708134e-01   4.3279977e-01   4.3306684e-01   4.7591436e-01   5.0438543e-01   4.0805014e-01   3.8995614e-01   5.0836947e-01   4.9120634e-01   3.9848853e-01   0.0000000e+00   4.1670233e-01   5.0181547e-01   4.3144832e-01   4.2061848e-01   4.3293647e-01   4.3224537e-01   3.8314841e-01   4.6024541e-01   4.1667729e-01   4.3512900e-01   5.6900855e-01   5.6682359e-01   4.9031485e-01   6.1064564e-01   5.0826050e-01   5.1472837e-01   5.6107028e-01   5.4910160e-01   6.0105774e-01   6.6168675e-01   5.3554101e-01   5.2205817e-01   4.1289013e-01   5.4097224e-01   4.3032414e-01   4.4106908e-01   4.8219263e-01   4.9613016e-01   3.7766316e-01   4.0029986e-01   5.1664062e-01   4.4167306e-01   3.7252850e-01   4.0179396e-01
   4.2213642e-01   4.9428531e-01   4.3858331e-01   4.3246646e-01   4.6244808e-01   4.2273896e-01   4.0274415e-01   4.2048980e-01   4.8105152e-01   4.4991416e-01   5.1180762e-01   4.9589256e-01   4.4638219e-01   4.7708116e-01   4.2886060e-01   4.2001423e-01   4.6210555e-01   5.0840043e-01   4.8159302e-01   5.0480529e-01   5.4392478e-01   5.1122187e-01   5.0159164e-01   5.2967565e-01   5.4057765e-01   5.3664086e-01   4.1927542e-01   3.8518001e-01   4.9451291e-01   4.7098700e-01   5.1891687e-01   4.9016250e-01   5.4175735e-01   5.5568746e-01   6.7688149e-01   7.2646461e-01   6.1073368e-01   5.3023334e-01   5.0262110e-01   4.7447994e-01   5.3436527e-01   5.3776682e-01   5.3186985e-01   5.9438601e-01   5.8696976e-01   6.1636669e-01   4.5279912e-01   4.5812266e-01   4.7321697e-01   4.9916725e-01   4.3055722e-01   4.1785855e-01   5.0316312e-01   5.0675573e-01   4.3615007e-01   4.1670233e-01   0.0000000e+00   4.6441657e-01   4.4906274e-01   4.2877804e-01   4.3000243e-01   4.3074881e-01   4.0168082e-01   4.6904659e-01   4.2835592e-01   4.1758204e-01   5.7286327e-01   6.3242421e-01   5.3919737e-01   5.2182079e-01   5.0128854e-01   5.0866383e-01   5.4852314e-01   5.9920318e-01   5.5711441e-01   6.4497168e-01   5.2447903e-01   5.3642660e-01   4.4668758e-01   5.3669691e-01   4.5456867e-01   4.6251394e-01   5.2779166e-01   5.1502164e-01   4.0982718e-01   4.2587315e-01   4.6145889e-01   4.2198867e-01   4.1395867e-01   4.2934096e-01
   4.7629247e-01   5.3227637e-01   4.9281213e-01   5.0005759e-01   5.4456699e-01   5.0266435e-01   4.4411448e-01   4.7792488e-01   5.5917784e-01   5.0525471e-01   5.8956884e-01   5.8874215e-01   5.1104507e-01   5.7477900e-01   5.1380520e-01   5.1875903e-01   5.1715688e-01   6.1437915e-01   5.4148096e-01   5.7224848e-01   5.4869343e-01   5.5761774e-01   5.8523460e-01   5.6199681e-01   6.0866384e-01   5.5456423e-01   4.4766584e-01   4.3988548e-01   5.7351265e-01   5.2945376e-01   5.8573896e-01   5.6140565e-01   5.8173538e-01   5.8545317e-01   7.1650725e-01   7.5612660e-01   6.9726697e-01   5.5152508e-01   5.8783360e-01   4.9096182e-01   6.2595238e-01   5.9890719e-01   5.5455634e-01   6.5071094e-01   6.3876861e-01   6.7854665e-01   4.8755023e-01   4.9451135e-01   5.5217170e-01   5.6489060e-01   4.9209357e-01   4.7665928e-01   5.8522218e-01   5.2720927e-01   4.8538146e-01   5.0181547e-01   4.6441657e-01   0.0000000e+00   5.1233312e-01   4.5696451e-01   4.7937288e-01   4.6060423e-01   4.5381603e-01   5.1979619e-01   4.7115445e-01   4.5395128e-01   6.7109903e-01   6.8187423e-01   6.0329676e-01   6.4344408e-01   5.4583248e-01   5.9176217e-01   6.3444084e-01   6.4699400e-01   6.0279630e-01   6.7110077e-01   5.0550634e-01   6.0926011e-01   5.1698129e-01   5.0984516e-01   5.1126577e-01   5.2125379e-01   5.9161208e-01   5.8350236e-01   4.4304738e-01   4.7468769e-01   5.7760271e-01   5.1969635e-01   4.7440863e-01   4.7013668e-01
   4.4568023e-01   5.2282303e-01   5.1073772e-01   4.8973656e-01   5.0948704e-01   4.8515545e-01   4.3211708e-01   4.5955241e-01   5.3553874e-01   4.7297292e-01   5.2844409e-01   5.4439976e-01   4.9503230e-01   5.5210732e-01   4.6891444e-01   4.8177571e-01   4.8191401e-01   5.5501930e-01   5.1893249e-01   5.3686013e-01   4.7301490e-01   5.3128127e-01   5.8289260e-01   5.5836404e-01   5.5000778e-01   5.4139605e-01   4.4572798e-01   4.3156865e-01   5.5349020e-01   5.4551399e-01   5.6682957e-01   5.4758664e-01   5.4858539e-01   5.6066146e-01   7.3879408e-01   7.8185773e-01   6.4743678e-01   5.5499741e-01   5.2792817e-01   4.8450639e-01   6.4850859e-01   5.1302130e-01   5.5813137e-01   6.1075515e-01   6.2788439e-01   6.6042993e-01   4.7711648e-01   4.7071807e-01   5.0062528e-01   5.1811084e-01   4.4598202e-01   4.4790610e-01   5.3591231e-01   4.8679167e-01   4.2318747e-01   4.3144832e-01   4.4906274e-01   5.1233312e-01   0.0000000e+00   4.7461579e-01   4.8662771e-01   4.5889750e-01   4.5523704e-01   5.1731697e-01   5.0208438e-01   4.5700325e-01   6.4433089e-01   6.3987135e-01   5.7590325e-01   5.8834792e-01   5.3779392e-01   5.3886861e-01   5.3251670e-01   6.0286777e-01   5.4995736e-01   6.9618882e-01   5.2576940e-01   5.5951251e-01   5.1756103e-01   5.0105712e-01   4.6578611e-01   5.0459458e-01   5.7548075e-01   5.1216984e-01   4.5699238e-01   4.6551288e-01   5.0747547e-01   5.0610906e-01   4.4431212e-01   4.6273908e-01
   3.9389870e-01   4.3498295e-01   4.3486789e-01   4.4239190e-01   4.3757200e-01   4.3952095e-01   3.8393078e-01   4.0138062e-01   4.8099016e-01   4.3869519e-01   4.9228405e-01   5.1439605e-01   4.4962295e-01   4.7945826e-01   4.3173328e-01   4.2743666e-01   4.8556186e-01   4.9881644e-01   4.7425757e-01   4.8417684e-01   4.4848174e-01   4.1176884e-01   4.7130844e-01   4.7566450e-01   4.6083935e-01   4.6919860e-01   4.0065650e-01   4.2058392e-01   4.7044537e-01   4.8473940e-01   4.9984870e-01   4.8393829e-01   4.9238218e-01   4.9956800e-01   5.9649643e-01   7.7192365e-01   5.4061394e-01   4.8732779e-01   4.6720051e-01   4.6023228e-01   6.5916420e-01   4.5547115e-01   5.0140392e-01   5.4783300e-01   5.7531224e-01   6.1002505e-01   4.3996283e-01   4.0862144e-01   4.5431192e-01   4.7442777e-01   3.8924310e-01   3.8401545e-01   4.6182735e-01   4.5913429e-01   4.0631192e-01   4.2061848e-01   4.2877804e-01   4.5696451e-01   4.7461579e-01   0.0000000e+00   4.1936699e-01   4.1803735e-01   4.0061318e-01   4.3116529e-01   4.2418478e-01   3.9839198e-01   5.6710027e-01   5.7103651e-01   5.2600081e-01   5.4996934e-01   4.8716963e-01   4.6414236e-01   5.0494050e-01   5.7289970e-01   4.2744141e-01   6.3714704e-01   4.8772925e-01   5.0758492e-01   4.5280797e-01   4.9103324e-01   4.2229510e-01   4.5567040e-01   5.4414282e-01   4.6088835e-01   3.9437529e-01   3.7727236e-01   4.3347164e-01   4.2282293e-01   3.7571502e-01   3.8814623e-01
   4.1328791e-01   4.8084933e-01   4.5959295e-01   4.3039767e-01   4.8849583e-01   4.5927518e-01   4.1773749e-01   4.2177110e-01   5.0465255e-01   4.4032039e-01   5.1349570e-01   5.4123748e-01   4.6063641e-01   5.2829317e-01   4.4529624e-01   4.3241243e-01   5.0012093e-01   5.2162608e-01   5.1263029e-01   5.1723631e-01   4.9817573e-01   4.9992267e-01   5.3978408e-01   4.9298739e-01   5.3370206e-01   5.1959349e-01   4.3241096e-01   3.9106703e-01   4.7566677e-01   4.6780207e-01   5.0898860e-01   4.8991088e-01   4.9715891e-01   5.5681390e-01   6.1292806e-01   7.6071155e-01   5.3738728e-01   5.0771761e-01   5.2721596e-01   4.7262185e-01   6.8202943e-01   5.8314505e-01   5.5121561e-01   5.5512764e-01   5.7559984e-01   6.0201120e-01   4.6649314e-01   4.6906895e-01   4.7525642e-01   5.0535810e-01   4.1798897e-01   4.3154070e-01   4.9848021e-01   4.8519151e-01   4.1259172e-01   4.3293647e-01   4.3000243e-01   4.7937288e-01   4.8662771e-01   4.1936699e-01   0.0000000e+00   4.4959678e-01   4.3294254e-01   4.7087306e-01   4.3356134e-01   4.2515205e-01   5.7484277e-01   5.7642488e-01   5.2011962e-01   5.9196241e-01   5.4177576e-01   5.1352226e-01   6.0666488e-01   5.4872303e-01   5.4133001e-01   5.8495770e-01   5.1693794e-01   5.0927440e-01   5.1040863e-01   4.2504236e-01   4.5322694e-01   4.8846085e-01   5.6478101e-01   4.8425639e-01   4.5177999e-01   4.1688194e-01   4.9616591e-01   4.7238326e-01   4.2401385e-01   4.1846463e-01
   3.8693820e-01   4.6648613e-01   4.6849267e-01   3.9004480e-01   4.6496415e-01   4.4868458e-01   3.8031741e-01   4.0642421e-01   4.5297868e-01   4.5270674e-01   5.3426630e-01   5.3639737e-01   4.2934805e-01   5.2373525e-01   4.2623166e-01   4.3726532e-01   4.6601522e-01   4.5602145e-01   4.5641329e-01   5.0537721e-01   4.8044724e-01   4.2979631e-01   5.2342185e-01   4.9129698e-01   5.6825372e-01   4.8397241e-01   3.9611508e-01   3.8717556e-01   4.7143735e-01   4.5384008e-01   5.1761128e-01   4.9580384e-01   4.8744305e-01   5.2788144e-01   6.3063046e-01   7.6522919e-01   6.1874773e-01   5.7538842e-01   5.0748732e-01   4.5465503e-01   4.8797391e-01   4.8320486e-01   5.2490185e-01   5.5338400e-01   5.7186757e-01   6.1760617e-01   4.5115722e-01   4.6315668e-01   4.6771335e-01   5.1964152e-01   4.1226157e-01   4.0623400e-01   4.4507068e-01   4.8437932e-01   4.2014494e-01   4.3224537e-01   4.3074881e-01   4.6060423e-01   4.5889750e-01   4.1803735e-01   4.4959678e-01   0.0000000e+00   4.1768851e-01   4.5919319e-01   3.9827980e-01   4.1256916e-01   5.5908437e-01   5.6460268e-01   5.1887927e-01   5.0568133e-01   5.0850608e-01   5.3474084e-01   5.8246692e-01   5.6706889e-01   5.3798660e-01   6.3642481e-01   5.2177420e-01   5.1265874e-01   5.2093760e-01   4.1311484e-01   4.1131112e-01   4.6591303e-01   5.1201333e-01   4.5362593e-01   3.9466336e-01   3.9296370e-01   5.1127534e-01   4.2806157e-01   3.8620996e-01   3.7827242e-01
   3.8853390e-01   4.6995545e-01   4.4346014e-01   3.9301530e-01   4.3413231e-01   4.2660057e-01   3.7330555e-01   4.0178288e-01   4.2580617e-01   4.4166249e-01   5.3658298e-01   4.9511274e-01   4.4924217e-01   4.5074807e-01   4.0104541e-01   4.1986580e-01   4.5341433e-01   4.9420636e-01   4.5811734e-01   4.8811453e-01   5.2164424e-01   4.1960086e-01   5.0484733e-01   4.6915696e-01   5.3290810e-01   4.9601872e-01   4.1925580e-01   3.6911097e-01   4.5787213e-01   4.5187603e-01   4.9765605e-01   4.9437518e-01   5.0283449e-01   4.9255699e-01   6.2755174e-01   7.1056987e-01   6.1042604e-01   5.7138958e-01   4.8862114e-01   4.2291341e-01   4.8973034e-01   4.5632475e-01   5.2861314e-01   5.6852826e-01   5.5987000e-01   5.8238510e-01   4.0239205e-01   4.2558748e-01   4.5022279e-01   4.9397214e-01   4.3095849e-01   4.4636001e-01   4.6890664e-01   4.1404509e-01   3.9515493e-01   3.8314841e-01   4.0168082e-01   4.5381603e-01   4.5523704e-01   4.0061318e-01   4.3294254e-01   4.1768851e-01   0.0000000e+00   4.3892035e-01   4.1667318e-01   4.1166226e-01   5.1882728e-01   6.0636854e-01   5.2940450e-01   5.3598377e-01   5.0994275e-01   5.4201772e-01   5.7348296e-01   5.5742157e-01   5.3448662e-01   6.0309653e-01   5.0293009e-01   5.2452021e-01   5.0589183e-01   4.1296291e-01   4.4588102e-01   4.7380447e-01   4.8631872e-01   3.9555490e-01   3.7537738e-01   3.9972302e-01   4.9468016e-01   4.3506924e-01   4.1609093e-01   3.5128462e-01
   4.2202116e-01   5.0183036e-01   4.9623782e-01   4.7974781e-01   5.3288750e-01   4.7068743e-01   4.4566906e-01   4.4636188e-01   4.7459159e-01   4.7202839e-01   5.5644426e-01   5.5165650e-01   5.0212588e-01   5.4012673e-01   5.1972364e-01   4.8046850e-01   4.9513438e-01   5.3878393e-01   5.2743682e-01   5.3412180e-01   6.8305636e-01   6.9452323e-01   6.0171808e-01   5.4238738e-01   5.8078707e-01   5.2538448e-01   4.2167133e-01   4.5030832e-01   5.7406120e-01   5.3196495e-01   5.7584041e-01   5.1433688e-01   5.5805833e-01   5.8636241e-01   7.0074040e-01   7.2299920e-01   6.6051648e-01   5.9858970e-01   5.7114401e-01   4.8225870e-01   6.4427647e-01   5.8588920e-01   5.6700495e-01   6.3834865e-01   6.2010391e-01   6.6136933e-01   5.2071693e-01   5.1444360e-01   5.3330584e-01   5.9183002e-01   4.7891826e-01   4.7429246e-01   5.3663579e-01   5.1228464e-01   4.6158562e-01   4.6024541e-01   4.6904659e-01   5.1979619e-01   5.1731697e-01   4.3116529e-01   4.7087306e-01   4.5919319e-01   4.3892035e-01   0.0000000e+00   4.6859807e-01   4.5125310e-01   6.2628226e-01   6.5527025e-01   5.3140812e-01   5.9741308e-01   5.4279960e-01   5.4686661e-01   5.9273545e-01   6.1951869e-01   6.0791092e-01   6.7463589e-01   5.8902943e-01   5.5752126e-01   5.4158899e-01   4.2861955e-01   4.6136975e-01   4.6051006e-01   5.3034584e-01   5.0668389e-01   4.2511477e-01   4.4308135e-01   5.0946400e-01   4.5569825e-01   4.4034172e-01   4.4078475e-01
   4.4600562e-01   4.7505305e-01   4.5906055e-01   4.4964644e-01   5.2523448e-01   5.0360779e-01   4.4347838e-01   4.4121506e-01   5.2257412e-01   4.8265409e-01   4.8140192e-01   5.2810974e-01   5.2007156e-01   5.2185774e-01   4.4854611e-01   4.7272740e-01   5.1359145e-01   5.0608385e-01   5.2309009e-01   5.4232861e-01   5.9266194e-01   5.4461611e-01   5.4190173e-01   5.0569381e-01   5.4685416e-01   5.3153318e-01   4.6555199e-01   4.3535797e-01   5.2851870e-01   4.8114081e-01   5.5049255e-01   5.2603034e-01   5.7301943e-01   5.5975541e-01   6.5187843e-01   7.0169597e-01   6.4131592e-01   5.6418370e-01   5.3899699e-01   4.5734520e-01   6.0387415e-01   5.3822193e-01   5.5522223e-01   6.3462103e-01   6.0655882e-01   6.4173372e-01   5.0113194e-01   5.1173113e-01   5.5091463e-01   5.5691981e-01   4.4903239e-01   4.2705528e-01   5.0893569e-01   4.7846091e-01   4.2869200e-01   4.1667729e-01   4.2835592e-01   4.7115445e-01   5.0208438e-01   4.2418478e-01   4.3356134e-01   3.9827980e-01   4.1667318e-01   4.6859807e-01   0.0000000e+00   4.4519129e-01   6.1146986e-01   6.4161933e-01   5.2240024e-01   5.8696695e-01   5.0648979e-01   5.2232851e-01   5.6746993e-01   5.8342310e-01   5.4663585e-01   6.6504212e-01   5.3595370e-01   5.0595356e-01   5.3990236e-01   3.9948787e-01   4.2167597e-01   4.5085144e-01   5.2828211e-01   5.0315827e-01   4.1730785e-01   4.4256884e-01   4.8526883e-01   4.4276153e-01   4.1733042e-01   4.4417055e-01
   4.2040725e-01   4.5541548e-01   4.5764588e-01   4.3321359e-01   4.8173094e-01   4.4694550e-01   4.3394081e-01   4.1971919e-01   4.8300464e-01   4.5774222e-01   4.5722157e-01   5.2358540e-01   5.0322445e-01   5.5742969e-01   4.7901030e-01   4.7308198e-01   4.6536348e-01   4.7229018e-01   5.0875498e-01   5.2513438e-01   4.9512325e-01   5.2851458e-01   4.8614795e-01   4.7728582e-01   5.1921121e-01   5.3154683e-01   4.3732030e-01   4.3458545e-01   5.0730556e-01   4.8171640e-01   5.0239873e-01   5.1941751e-01   5.2018855e-01   5.3575763e-01   6.6686483e-01   5.9953012e-01   5.8649377e-01   5.3378835e-01   5.0938590e-01   4.5733192e-01   6.1593765e-01   4.7269954e-01   5.2973916e-01   6.1287854e-01   6.0115846e-01   6.4331441e-01   4.6330415e-01   4.9683774e-01   5.3139712e-01   4.9506168e-01   4.2749377e-01   4.0631829e-01   4.9753181e-01   4.3149723e-01   4.2477890e-01   4.3512900e-01   4.1758204e-01   4.5395128e-01   4.5700325e-01   3.9839198e-01   4.2515205e-01   4.1256916e-01   4.1166226e-01   4.5125310e-01   4.4519129e-01   0.0000000e+00   5.5499833e-01   5.7506637e-01   4.9429348e-01   6.0033160e-01   4.9904900e-01   5.0978503e-01   5.8048353e-01   5.3662708e-01   5.7140260e-01   6.4704427e-01   4.6882678e-01   4.7418064e-01   5.2603562e-01   4.8402116e-01   4.4351908e-01   4.4573551e-01   5.0455970e-01   5.4130677e-01   4.0971804e-01   3.9663409e-01   4.2841906e-01   3.9912114e-01   3.9441614e-01   3.9590861e-01
   5.3945979e-01   6.1633331e-01   6.2396240e-01   5.8015284e-01   6.5549418e-01   5.8661251e-01   5.7680462e-01   6.0110070e-01   6.4174811e-01   6.1359994e-01   6.3540313e-01   6.7946888e-01   6.3372822e-01   6.3521956e-01   6.1766467e-01   6.1902335e-01   6.3417443e-01   6.2290196e-01   6.4894849e-01   6.8346504e-01   6.5241098e-01   6.7038400e-01   6.4903546e-01   6.2815904e-01   7.0337342e-01   6.3057854e-01   5.9746112e-01   6.0961222e-01   6.4911354e-01   6.1213787e-01   6.5534368e-01   6.5024136e-01   6.6205846e-01   6.7735415e-01   8.4591416e-01   8.2795634e-01   7.5734222e-01   6.7526529e-01   6.2487903e-01   6.0453693e-01   8.1925515e-01   6.3861656e-01   6.6641277e-01   7.5048771e-01   7.1188373e-01   7.9637146e-01   6.2945031e-01   6.3001169e-01   6.5151737e-01   6.8240519e-01   5.8229110e-01   5.7998969e-01   6.4589635e-01   6.3424921e-01   5.7213355e-01   5.6900855e-01   5.7286327e-01   6.7109903e-01   6.4433089e-01   5.6710027e-01   5.7484277e-01   5.5908437e-01   5.1882728e-01   6.2628226e-01   6.1146986e-01   5.5499833e-01   0.0000000e+00   7.3126368e-01   6.9290499e-01   7.2477568e-01   6.6371325e-01   6.3605153e-01   6.8159129e-01   7.0100462e-01   7.1494229e-01   7.3792628e-01   6.4931738e-01   6.8862542e-01   6.5333137e-01   5.3723456e-01   5.5114262e-01   5.7032876e-01   6.5542150e-01   6.5863526e-01   5.5783518e-01   5.5001612e-01   5.8345488e-01   5.7510247e-01   5.5442109e-01   5.4973630e-01
   5.8059981e-01   6.5544825e-01   6.3167544e-01   5.6861927e-01   6.8294918e-01   6.1117320e-01   5.9128720e-01   5.9108611e-01   6.8534551e-01   5.8335198e-01   6.3348032e-01   7.1342316e-01   6.3182654e-01   6.9139441e-01   5.9825493e-01   5.9081832e-01   5.9800886e-01   6.6930145e-01   6.6057853e-01   7.0641699e-01   6.9025256e-01   6.2591703e-01   6.4580300e-01   6.0973792e-01   7.1166735e-01   6.1599610e-01   6.4546796e-01   5.8337457e-01   6.6274882e-01   6.6974408e-01   7.2189271e-01   6.6880567e-01   6.9298416e-01   7.0210342e-01   8.4737279e-01   8.9363505e-01   7.2988025e-01   7.1241561e-01   6.8409811e-01   6.3416505e-01   9.2520346e-01   5.9904166e-01   7.0791985e-01   7.4624086e-01   7.2614153e-01   8.0183911e-01   6.2649234e-01   6.1596158e-01   6.5799581e-01   6.9435656e-01   6.2029535e-01   5.7038982e-01   6.1339781e-01   6.2955939e-01   5.7021919e-01   5.6682359e-01   6.3242421e-01   6.8187423e-01   6.3987135e-01   5.7103651e-01   5.7642488e-01   5.6460268e-01   6.0636854e-01   6.5527025e-01   6.4161933e-01   5.7506637e-01   7.3126368e-01   0.0000000e+00   7.3499406e-01   7.2934143e-01   6.5043319e-01   7.1474587e-01   7.4039230e-01   7.9109782e-01   7.5736934e-01   7.5818352e-01   7.0613749e-01   6.9534121e-01   6.8804874e-01   5.9908024e-01   5.8541155e-01   6.1908342e-01   6.6993883e-01   6.7955242e-01   5.8362398e-01   5.6330591e-01   5.9275913e-01   5.3566831e-01   5.5133199e-01   5.6051232e-01
   5.4397441e-01   6.0133311e-01   5.7583815e-01   5.5488924e-01   5.9541757e-01   5.4991364e-01   5.4790880e-01   5.6908237e-01   6.5575743e-01   5.6764629e-01   5.8639236e-01   6.3498514e-01   5.7909473e-01   6.4386781e-01   5.5586901e-01   5.2766472e-01   5.5210949e-01   6.4348081e-01   6.0491139e-01   6.2125574e-01   6.5864788e-01   5.5834785e-01   6.0311096e-01   6.0558872e-01   6.5999405e-01   6.1983518e-01   4.7120962e-01   4.7868407e-01   5.7315370e-01   5.6877606e-01   6.1455310e-01   6.0187603e-01   6.3271294e-01   6.2593523e-01   7.5242151e-01   8.1608385e-01   7.0663109e-01   6.1918117e-01   6.4656332e-01   5.3718928e-01   7.4074491e-01   5.9005297e-01   6.3106072e-01   7.0844606e-01   6.9043903e-01   7.3221378e-01   5.5415935e-01   5.5028012e-01   5.8401152e-01   5.5539470e-01   5.3566177e-01   5.5397610e-01   6.4737878e-01   6.4346914e-01   4.9372132e-01   4.9031485e-01   5.3919737e-01   6.0329676e-01   5.7590325e-01   5.2600081e-01   5.2011962e-01   5.1887927e-01   5.2940450e-01   5.3140812e-01   5.2240024e-01   4.9429348e-01   6.9290499e-01   7.3499406e-01   0.0000000e+00   6.9952580e-01   5.8049866e-01   6.3515757e-01   6.7247759e-01   6.5151595e-01   6.7320385e-01   7.5309274e-01   5.8779939e-01   6.1907197e-01   5.9199859e-01   4.5944438e-01   4.7430312e-01   4.9985698e-01   6.0664115e-01   6.0583516e-01   4.8828447e-01   4.9777178e-01   4.5467894e-01   5.2233188e-01   5.3965703e-01   5.0095056e-01
   5.6839689e-01   6.9530637e-01   6.2196544e-01   5.9577840e-01   6.4664037e-01   6.1237910e-01   5.9410335e-01   6.1549888e-01   6.7962607e-01   6.1042698e-01   6.7329269e-01   7.2431235e-01   5.7643692e-01   6.3280878e-01   5.4180154e-01   5.4663938e-01   5.5222540e-01   6.0821341e-01   6.5519145e-01   6.5548242e-01   6.0692036e-01   6.6589397e-01   6.7446576e-01   6.7893862e-01   6.6212848e-01   6.7492493e-01   5.5620926e-01   5.8609573e-01   6.4989081e-01   5.8854478e-01   6.9014290e-01   6.6501193e-01   6.8627530e-01   6.2710957e-01   8.6642706e-01   8.4198667e-01   7.1863514e-01   6.5266242e-01   6.5675001e-01   5.7611801e-01   7.4428971e-01   7.1168638e-01   7.3556832e-01   7.2051988e-01   7.3309805e-01   8.1057929e-01   6.5178238e-01   5.7507786e-01   6.1095996e-01   7.0382557e-01   6.3805023e-01   5.8289704e-01   6.0825486e-01   7.0615559e-01   6.3930498e-01   6.1064564e-01   5.2182079e-01   6.4344408e-01   5.8834792e-01   5.4996934e-01   5.9196241e-01   5.0568133e-01   5.3598377e-01   5.9741308e-01   5.8696695e-01   6.0033160e-01   7.2477568e-01   7.2934143e-01   6.9952580e-01   0.0000000e+00   6.1931391e-01   5.9632291e-01   8.2185370e-01   7.6015784e-01   8.0342629e-01   7.9438261e-01   6.9473196e-01   7.6303309e-01   6.9010214e-01   6.5460363e-01   5.9555160e-01   5.9513948e-01   6.7638009e-01   6.5802439e-01   5.6256787e-01   5.1559519e-01   6.5891190e-01   6.6149887e-01   6.3164468e-01   5.8341971e-01
   5.0162167e-01   5.2630765e-01   5.2557937e-01   5.1063167e-01   5.4974429e-01   5.3856957e-01   4.8017699e-01   4.8690090e-01   5.8884779e-01   5.4501538e-01   5.8268494e-01   5.5951962e-01   5.4557943e-01   5.9236941e-01   5.0332700e-01   4.8809028e-01   5.6820825e-01   5.6730503e-01   5.7280727e-01   6.0057141e-01   6.6319187e-01   5.7153341e-01   6.1958269e-01   6.3490910e-01   6.4001366e-01   5.9185999e-01   5.4783296e-01   4.9268814e-01   5.9427771e-01   5.1420695e-01   5.8644271e-01   5.6941273e-01   6.4344329e-01   6.4171112e-01   6.7380974e-01   7.5691365e-01   6.9413122e-01   5.9079968e-01   5.9091152e-01   5.2371097e-01   6.8760885e-01   6.2996828e-01   5.8728070e-01   6.7024904e-01   6.5081473e-01   6.7408931e-01   4.8997564e-01   5.1137761e-01   5.4509868e-01   5.8356019e-01   4.9418530e-01   4.8399393e-01   5.3516902e-01   5.7631342e-01   4.6711023e-01   5.0826050e-01   5.0128854e-01   5.4583248e-01   5.3779392e-01   4.8716963e-01   5.4177576e-01   5.0850608e-01   5.0994275e-01   5.4279960e-01   5.0648979e-01   4.9904900e-01   6.6371325e-01   6.5043319e-01   5.8049866e-01   6.1931391e-01   0.0000000e+00   6.3102325e-01   6.7375653e-01   6.4774750e-01   7.1574476e-01   7.1104816e-01   6.5218706e-01   6.5084858e-01   5.9848712e-01   5.9080460e-01   5.6772351e-01   5.3899034e-01   6.1319697e-01   5.7385150e-01   4.8037613e-01   4.7541587e-01   5.5397728e-01   5.3875627e-01   4.5632538e-01   4.5235688e-01
   5.1425993e-01   6.0366431e-01   5.7115724e-01   5.8341093e-01   5.7226280e-01   5.9057085e-01   5.0696686e-01   5.2457425e-01   5.9783450e-01   5.7831290e-01   5.8803942e-01   5.7541265e-01   5.5577244e-01   6.3570757e-01   5.2981677e-01   5.0126073e-01   5.9532132e-01   5.9911395e-01   6.0421852e-01   6.2103145e-01   6.4857256e-01   5.8251479e-01   6.0924848e-01   5.8214748e-01   6.6165800e-01   5.5893062e-01   5.1053195e-01   5.4312822e-01   5.9423977e-01   5.4628256e-01   6.0450503e-01   6.0232130e-01   6.4443017e-01   6.8654367e-01   8.0712280e-01   7.9823208e-01   6.9044536e-01   6.9928791e-01   5.9727899e-01   5.4373465e-01   7.9965985e-01   6.0424066e-01   5.8451542e-01   6.8950835e-01   6.3586256e-01   7.1670930e-01   5.3405812e-01   5.8003042e-01   6.2597260e-01   6.2601690e-01   5.1260054e-01   5.3178759e-01   5.5777762e-01   5.6181196e-01   5.1594705e-01   5.1472837e-01   5.0866383e-01   5.9176217e-01   5.3886861e-01   4.6414236e-01   5.1352226e-01   5.3474084e-01   5.4201772e-01   5.4686661e-01   5.2232851e-01   5.0978503e-01   6.3605153e-01   7.1474587e-01   6.3515757e-01   5.9632291e-01   6.3102325e-01   0.0000000e+00   6.8113124e-01   6.1042758e-01   6.6126640e-01   7.1934149e-01   5.8106983e-01   6.0447916e-01   5.6429090e-01   4.8931843e-01   5.2108522e-01   5.3762503e-01   6.4298861e-01   6.0297017e-01   4.8244952e-01   5.0351254e-01   5.5894319e-01   5.5437807e-01   5.3004684e-01   5.1141836e-01
   5.1060198e-01   6.4800623e-01   6.1917036e-01   6.4891090e-01   6.4654651e-01   6.3089437e-01   5.5576684e-01   5.8253911e-01   5.7635977e-01   6.0283779e-01   6.7807105e-01   6.4794268e-01   5.8869967e-01   6.5892195e-01   6.1058932e-01   5.5743780e-01   6.0831880e-01   7.2401183e-01   6.5633007e-01   7.1108698e-01   7.4518664e-01   6.4144277e-01   6.3954759e-01   6.3067742e-01   6.6726885e-01   6.2059358e-01   5.7008750e-01   5.2111464e-01   6.2343446e-01   5.9208148e-01   5.9277961e-01   5.9368265e-01   6.8276296e-01   6.8744496e-01   8.3252427e-01   8.8637902e-01   7.5792491e-01   6.6584913e-01   6.8720511e-01   5.8268455e-01   9.7670033e-01   6.6810935e-01   6.8957599e-01   7.4265140e-01   7.7911108e-01   7.8467646e-01   6.0014692e-01   6.2436126e-01   6.3996691e-01   6.8027844e-01   5.6421588e-01   5.5339558e-01   6.4008125e-01   5.2686909e-01   5.4098251e-01   5.6107028e-01   5.4852314e-01   6.3444084e-01   5.3251670e-01   5.0494050e-01   6.0666488e-01   5.8246692e-01   5.7348296e-01   5.9273545e-01   5.6746993e-01   5.8048353e-01   6.8159129e-01   7.4039230e-01   6.7247759e-01   8.2185370e-01   6.7375653e-01   6.8113124e-01   0.0000000e+00   7.4694872e-01   7.7855792e-01   7.9686724e-01   6.8716505e-01   6.3811012e-01   6.6836766e-01   4.8326116e-01   5.7148994e-01   5.7023622e-01   6.4608775e-01   6.0567846e-01   5.1083306e-01   4.9300996e-01   5.9838271e-01   6.3787526e-01   5.5824554e-01   5.3588254e-01
   4.8234460e-01   5.9817242e-01   5.9137660e-01   5.8215555e-01   6.2753193e-01   5.3461586e-01   5.1130052e-01   5.5459259e-01   6.2196222e-01   6.0335582e-01   6.5962182e-01   6.7018696e-01   5.8779230e-01   5.8426147e-01   5.6265853e-01   5.7338802e-01   6.3019384e-01   6.7125553e-01   6.5273087e-01   6.7867601e-01   6.1818525e-01   6.1119787e-01   6.1744674e-01   6.1988174e-01   6.6465490e-01   5.9540179e-01   6.0442608e-01   5.1126528e-01   6.1556778e-01   5.9499512e-01   5.8043993e-01   5.9986614e-01   6.7493263e-01   6.9995276e-01   7.8794382e-01   8.3531579e-01   6.9226391e-01   7.0040734e-01   6.3483194e-01   5.8366236e-01   7.9614984e-01   7.0009225e-01   6.9266916e-01   7.2896362e-01   7.1664266e-01   7.2892905e-01   5.9651081e-01   6.3718075e-01   6.5510910e-01   6.9026285e-01   5.7148224e-01   5.6942342e-01   6.1085972e-01   5.8990002e-01   5.4259579e-01   5.4910160e-01   5.9920318e-01   6.4699400e-01   6.0286777e-01   5.7289970e-01   5.4872303e-01   5.6706889e-01   5.5742157e-01   6.1951869e-01   5.8342310e-01   5.3662708e-01   7.0100462e-01   7.9109782e-01   6.5151595e-01   7.6015784e-01   6.4774750e-01   6.1042758e-01   7.4694872e-01   0.0000000e+00   7.8013471e-01   6.9052506e-01   6.5224452e-01   6.5678205e-01   6.4016527e-01   6.1647765e-01   5.1743874e-01   5.7859567e-01   6.5997296e-01   6.0160731e-01   5.0989755e-01   5.2706275e-01   5.8722965e-01   5.9199235e-01   5.3592776e-01   4.9903051e-01
   6.2264097e-01   6.2127147e-01   6.9089449e-01   5.8935039e-01   6.0734341e-01   6.1751022e-01   5.2311506e-01   6.0296020e-01   5.5871241e-01   5.3990841e-01   6.2289205e-01   6.9528048e-01   6.5980971e-01   5.9824585e-01   5.8550450e-01   6.1260520e-01   5.9713796e-01   6.3107020e-01   6.4125770e-01   7.5371271e-01   7.9193055e-01   6.0861865e-01   6.8810043e-01   7.1528905e-01   7.2312675e-01   6.4541113e-01   6.3067081e-01   5.8189399e-01   6.5489553e-01   6.3460438e-01   7.1346744e-01   6.3787273e-01   7.1824783e-01   6.9278515e-01   7.0000578e-01   7.6641884e-01   7.2637296e-01   7.3081884e-01   6.4632428e-01   6.2806174e-01   7.8581210e-01   6.2564499e-01   6.0149256e-01   7.5088950e-01   7.6283916e-01   7.8238284e-01   5.5867580e-01   5.1708134e-01   6.3709720e-01   6.1073389e-01   6.4705324e-01   5.2314043e-01   5.7029857e-01   6.2067168e-01   5.8187895e-01   6.0105774e-01   5.5711441e-01   6.0279630e-01   5.4995736e-01   4.2744141e-01   5.4133001e-01   5.3798660e-01   5.3448662e-01   6.0791092e-01   5.4663585e-01   5.7140260e-01   7.1494229e-01   7.5736934e-01   6.7320385e-01   8.0342629e-01   7.1574476e-01   6.6126640e-01   7.7855792e-01   7.8013471e-01   0.0000000e+00   6.9194268e-01   7.2443443e-01   8.1177995e-01   7.0863605e-01   6.2071667e-01   5.8159741e-01   6.2918565e-01   6.6986786e-01   6.8128936e-01   6.4798247e-01   6.1017752e-01   6.4172101e-01   6.4139157e-01   5.1287765e-01   6.2290816e-01
   5.8456471e-01   6.1383501e-01   6.0031381e-01   6.0596973e-01   6.1542453e-01   6.3785517e-01   5.2939688e-01   5.6640767e-01   6.1626025e-01   5.8730399e-01   6.2675580e-01   6.5611286e-01   5.9353441e-01   6.6472019e-01   5.9895337e-01   6.4593719e-01   6.0979410e-01   6.9131323e-01   8.0036935e-01   7.1793082e-01   6.9151359e-01   6.9274876e-01   6.9334308e-01   7.4043178e-01   7.2909923e-01   6.8662063e-01   6.3096594e-01   6.4414690e-01   6.5940710e-01   5.8312120e-01   5.9556852e-01   6.2538085e-01   7.0153270e-01   7.1433574e-01   7.0957221e-01   7.3812063e-01   7.3584506e-01   7.2509980e-01   6.2202326e-01   5.7054229e-01   7.8100018e-01   6.2288511e-01   7.2619967e-01   7.7414984e-01   7.4583055e-01   7.3103815e-01   6.2893692e-01   6.1371398e-01   6.4306297e-01   7.0723393e-01   5.6177406e-01   5.4750880e-01   6.3259489e-01   7.3434303e-01   5.7242917e-01   6.6168675e-01   6.4497168e-01   6.7110077e-01   6.9618882e-01   6.3714704e-01   5.8495770e-01   6.3642481e-01   6.0309653e-01   6.7463589e-01   6.6504212e-01   6.4704427e-01   7.3792628e-01   7.5818352e-01   7.5309274e-01   7.9438261e-01   7.1104816e-01   7.1934149e-01   7.9686724e-01   6.9052506e-01   6.9194268e-01   0.0000000e+00   6.4296930e-01   6.6366061e-01   6.4041235e-01   6.0663251e-01   6.0289007e-01   5.8555776e-01   6.5592754e-01   6.3701014e-01   6.3522044e-01   6.3662651e-01   6.6193576e-01   6.0331539e-01   5.6713463e-01   6.1175290e-01
   5.2560635e-01   5.6690317e-01   5.9249949e-01   5.8326036e-01   6.0095983e-01   5.9747424e-01   5.1260337e-01   5.2506742e-01   6.0313180e-01   5.2263330e-01   6.2581983e-01   6.4061533e-01   5.3927135e-01   6.1451012e-01   5.3644265e-01   5.8520077e-01   5.9163426e-01   6.2883702e-01   5.7176823e-01   5.6292714e-01   6.9716431e-01   5.7402175e-01   6.3456633e-01   6.4330759e-01   6.9281255e-01   5.8415278e-01   4.7687207e-01   5.2741542e-01   5.8550560e-01   5.6668113e-01   6.0881099e-01   6.4582667e-01   6.6349194e-01   6.7655033e-01   7.4186121e-01   7.6404792e-01   7.8049255e-01   5.9146325e-01   6.2107564e-01   5.6210270e-01   6.6121501e-01   6.7069766e-01   6.1033123e-01   7.1465074e-01   7.3190365e-01   7.4887645e-01   5.6870909e-01   5.4123959e-01   5.3983082e-01   5.6307292e-01   4.9806952e-01   5.0287503e-01   6.2086815e-01   6.2946656e-01   5.3444624e-01   5.3554101e-01   5.2447903e-01   5.0550634e-01   5.2576940e-01   4.8772925e-01   5.1693794e-01   5.2177420e-01   5.0293009e-01   5.8902943e-01   5.3595370e-01   4.6882678e-01   6.4931738e-01   7.0613749e-01   5.8779939e-01   6.9473196e-01   6.5218706e-01   5.8106983e-01   6.8716505e-01   6.5224452e-01   7.2443443e-01   6.4296930e-01   0.0000000e+00   6.1425574e-01   5.5796237e-01   4.5558899e-01   5.6645161e-01   5.7562453e-01   6.4219208e-01   5.8590170e-01   5.3169138e-01   4.9312330e-01   4.9908523e-01   5.7547888e-01   5.3100676e-01   4.9669123e-01
   5.2005688e-01   5.4936357e-01   5.4739813e-01   5.7443177e-01   6.0902794e-01   5.6716995e-01   5.2443220e-01   5.6100159e-01   6.9672451e-01   5.4749820e-01   6.1557502e-01   6.6357180e-01   5.7383117e-01   6.7252630e-01   5.6169189e-01   5.3313259e-01   6.0268760e-01   6.0243320e-01   6.0676306e-01   6.4234707e-01   7.0116006e-01   5.9314399e-01   6.5670169e-01   6.1838608e-01   6.5775209e-01   6.3073428e-01   5.1562943e-01   5.4431386e-01   6.3319298e-01   5.7425832e-01   6.0102204e-01   5.9268940e-01   6.0403557e-01   5.9170590e-01   7.3732795e-01   7.7714599e-01   7.3647385e-01   6.3330850e-01   6.3508417e-01   5.4949692e-01   7.0077908e-01   6.6660465e-01   6.2724896e-01   6.9093459e-01   6.8034721e-01   7.4341165e-01   6.0832515e-01   5.6757929e-01   5.8795366e-01   5.8975533e-01   5.4475965e-01   5.4839628e-01   6.0591209e-01   5.8220699e-01   5.1925229e-01   5.2205817e-01   5.3642660e-01   6.0926011e-01   5.5951251e-01   5.0758492e-01   5.0927440e-01   5.1265874e-01   5.2452021e-01   5.5752126e-01   5.0595356e-01   4.7418064e-01   6.8862542e-01   6.9534121e-01   6.1907197e-01   7.6303309e-01   6.5084858e-01   6.0447916e-01   6.3811012e-01   6.5678205e-01   8.1177995e-01   6.6366061e-01   6.1425574e-01   0.0000000e+00   5.8211228e-01   5.3091550e-01   5.6284583e-01   5.6593515e-01   6.2641135e-01   5.9731266e-01   5.4361645e-01   5.3885261e-01   5.1994092e-01   5.7445245e-01   5.1343350e-01   5.2929759e-01
   5.1742050e-01   5.3337087e-01   5.4115551e-01   5.0979641e-01   5.5996406e-01   5.3796123e-01   4.7402978e-01   5.3102655e-01   5.5334112e-01   5.3566105e-01   5.7858921e-01   5.8889805e-01   5.0116460e-01   6.2187410e-01   5.7355358e-01   4.9793120e-01   5.5359063e-01   6.0914642e-01   5.4495639e-01   6.1059590e-01   6.0508675e-01   4.8801460e-01   5.2826733e-01   5.0644645e-01   5.6641316e-01   5.0114297e-01   3.9631340e-01   4.1769130e-01   4.8117392e-01   4.2463767e-01   4.7962410e-01   5.3861622e-01   6.6773380e-01   6.1403664e-01   7.1512282e-01   7.4974913e-01   6.6154519e-01   6.0969176e-01   5.9088642e-01   4.7632606e-01   7.3578766e-01   4.9722949e-01   6.0564841e-01   7.1663010e-01   5.8042437e-01   6.5458270e-01   4.8717989e-01   5.4231905e-01   5.2734610e-01   6.0674198e-01   4.5324339e-01   4.4586679e-01   5.3429499e-01   4.9689723e-01   4.4465165e-01   4.1289013e-01   4.4668758e-01   5.1698129e-01   5.1756103e-01   4.5280797e-01   5.1040863e-01   5.2093760e-01   5.0589183e-01   5.4158899e-01   5.3990236e-01   5.2603562e-01   6.5333137e-01   6.8804874e-01   5.9199859e-01   6.9010214e-01   5.9848712e-01   5.6429090e-01   6.6836766e-01   6.4016527e-01   7.0863605e-01   6.4041235e-01   5.5796237e-01   5.8211228e-01   0.0000000e+00   5.1571101e-01   5.2852064e-01   5.6879554e-01   5.7771475e-01   5.6255593e-01   4.3054311e-01   4.3102487e-01   4.4904288e-01   4.4232167e-01   4.0049752e-01   3.6518598e-01
   4.2394589e-01   4.3068326e-01   4.4486817e-01   4.6426946e-01   4.9323135e-01   5.5510537e-01   4.6134260e-01   4.5549191e-01   5.0380765e-01   4.9345510e-01   5.2259568e-01   5.3030959e-01   5.0926711e-01   5.9195165e-01   5.5884780e-01   5.2470662e-01   5.7385402e-01   5.9157374e-01   6.2077293e-01   6.8139437e-01   6.0553218e-01   6.3919335e-01   6.1585928e-01   6.5037625e-01   6.0875182e-01   6.2255734e-01   5.3881957e-01   5.6303953e-01   7.1135587e-01   6.8038449e-01   6.6194871e-01   6.6662903e-01   6.1797655e-01   6.6873745e-01   7.9286338e-01   9.5724642e-01   7.7554367e-01   6.7003274e-01   6.3530547e-01   5.5479207e-01   7.8888070e-01   5.8845431e-01   6.6329179e-01   7.4814170e-01   7.2932852e-01   7.0636238e-01   5.3228119e-01   6.4118255e-01   5.6631183e-01   6.4777011e-01   5.7161824e-01   4.7385253e-01   6.4458228e-01   5.8003453e-01   4.4337682e-01   5.4097224e-01   5.3669691e-01   5.0984516e-01   5.0105712e-01   4.9103324e-01   4.2504236e-01   4.1311484e-01   4.1296291e-01   4.2861955e-01   3.9948787e-01   4.8402116e-01   5.3723456e-01   5.9908024e-01   4.5944438e-01   6.5460363e-01   5.9080460e-01   4.8931843e-01   4.8326116e-01   6.1647765e-01   6.2071667e-01   6.0663251e-01   4.5558899e-01   5.3091550e-01   5.1571101e-01   0.0000000e+00   4.1315565e-01   4.4926195e-01   5.3273541e-01   4.9834435e-01   3.2075540e-01   4.2178325e-01   4.5981456e-01   4.7209172e-01   4.5568569e-01   4.4791956e-01
   4.2409078e-01   4.6509909e-01   4.7783024e-01   4.4529554e-01   4.7350921e-01   4.6952563e-01   4.4305341e-01   4.3685069e-01   5.2821813e-01   4.8017394e-01   4.8688750e-01   5.0587103e-01   4.6186970e-01   5.4095196e-01   4.7451023e-01   4.3917225e-01   4.9430874e-01   4.6848240e-01   4.7904513e-01   4.9911116e-01   5.9315954e-01   5.1414497e-01   4.8469655e-01   5.4979683e-01   5.4932853e-01   4.6560336e-01   3.9174858e-01   4.3662793e-01   5.0952773e-01   4.4497809e-01   5.0039653e-01   4.7249985e-01   5.5773545e-01   5.6134398e-01   7.4551150e-01   7.3611082e-01   6.1189032e-01   5.2985998e-01   4.7481746e-01   4.6361457e-01   6.7522732e-01   4.6271396e-01   5.3565250e-01   5.8615495e-01   5.8633100e-01   6.4065628e-01   4.6444396e-01   4.9276078e-01   4.6436182e-01   5.1657828e-01   4.4317622e-01   4.2408530e-01   5.2315576e-01   4.4322227e-01   4.2471427e-01   4.3032414e-01   4.5456867e-01   5.1126577e-01   4.6578611e-01   4.2229510e-01   4.5322694e-01   4.1131112e-01   4.4588102e-01   4.6136975e-01   4.2167597e-01   4.4351908e-01   5.5114262e-01   5.8541155e-01   4.7430312e-01   5.9555160e-01   5.6772351e-01   5.2108522e-01   5.7148994e-01   5.1743874e-01   5.8159741e-01   6.0289007e-01   5.6645161e-01   5.6284583e-01   5.2852064e-01   4.1315565e-01   0.0000000e+00   4.6754809e-01   5.2148163e-01   5.4384895e-01   3.9700672e-01   4.0929430e-01   4.2811729e-01   4.7619470e-01   4.3109171e-01   4.4353183e-01
   4.4572977e-01   4.8988248e-01   4.7904150e-01   4.6103498e-01   5.1350299e-01   4.9749731e-01   4.8939644e-01   4.7924079e-01   5.2424628e-01   5.0439159e-01   5.2758332e-01   5.2021852e-01   4.6403425e-01   5.5839467e-01   4.9019490e-01   4.7705000e-01   5.2583008e-01   5.3086641e-01   5.1096807e-01   5.4775309e-01   6.2953019e-01   5.2794828e-01   5.5502429e-01   5.4371267e-01   5.4537284e-01   4.8680888e-01   4.7141643e-01   4.9150480e-01   5.4253157e-01   4.9163911e-01   5.3223942e-01   5.5666444e-01   5.8264900e-01   5.8708280e-01   6.5820940e-01   8.4190205e-01   6.4526117e-01   6.2496763e-01   5.5272824e-01   4.9072340e-01   7.0438645e-01   5.1609595e-01   5.5317410e-01   5.9052268e-01   6.0268834e-01   6.1083218e-01   4.7662548e-01   4.8979293e-01   5.1505737e-01   5.3444753e-01   4.4645364e-01   4.4604078e-01   4.9906555e-01   5.1400476e-01   4.3980292e-01   4.4106908e-01   4.6251394e-01   5.2125379e-01   5.0459458e-01   4.5567040e-01   4.8846085e-01   4.6591303e-01   4.7380447e-01   4.6051006e-01   4.5085144e-01   4.4573551e-01   5.7032876e-01   6.1908342e-01   4.9985698e-01   5.9513948e-01   5.3899034e-01   5.3762503e-01   5.7023622e-01   5.7859567e-01   6.2918565e-01   5.8555776e-01   5.7562453e-01   5.6593515e-01   5.6879554e-01   4.4926195e-01   4.6754809e-01   0.0000000e+00   5.4649751e-01   5.7057587e-01   4.1040785e-01   4.6951833e-01   4.3384648e-01   4.9063376e-01   4.4865600e-01   4.3786879e-01
   5.0430417e-01   5.4721731e-01   5.5139958e-01   5.6233234e-01   5.7108521e-01   5.5175843e-01   5.1143173e-01   5.2222727e-01   6.1983418e-01   5.4218144e-01   6.2110946e-01   5.7215383e-01   5.2211675e-01   5.8786980e-01   5.6101242e-01   5.1940890e-01   5.9535632e-01   6.5080848e-01   5.8543021e-01   6.0397435e-01   6.5428345e-01   5.2324431e-01   6.0290887e-01   5.7429551e-01   6.5157008e-01   5.4591711e-01   5.2170722e-01   5.1140863e-01   5.7537868e-01   5.0736114e-01   6.0745235e-01   6.4300801e-01   6.4039640e-01   6.1154009e-01   6.7831355e-01   7.8691858e-01   7.2141092e-01   6.3059748e-01   6.3894537e-01   5.5793182e-01   7.3415454e-01   5.9146291e-01   5.7130127e-01   6.7043148e-01   6.6963768e-01   7.5034516e-01   5.5629849e-01   5.9071246e-01   6.0399889e-01   6.0035137e-01   5.0875810e-01   4.9296064e-01   5.4498027e-01   5.7071697e-01   4.8670097e-01   4.8219263e-01   5.2779166e-01   5.9161208e-01   5.7548075e-01   5.4414282e-01   5.6478101e-01   5.1201333e-01   4.8631872e-01   5.3034584e-01   5.2828211e-01   5.0455970e-01   6.5542150e-01   6.6993883e-01   6.0664115e-01   6.7638009e-01   6.1319697e-01   6.4298861e-01   6.4608775e-01   6.5997296e-01   6.6986786e-01   6.5592754e-01   6.4219208e-01   6.2641135e-01   5.7771475e-01   5.3273541e-01   5.2148163e-01   5.4649751e-01   0.0000000e+00   5.7188852e-01   5.0006367e-01   5.3021249e-01   5.4687908e-01   5.5282411e-01   4.8620466e-01   4.9642097e-01
   4.9808598e-01   5.1519953e-01   4.8969545e-01   4.4250001e-01   4.9111846e-01   5.3781056e-01   4.8234659e-01   4.9729923e-01   5.2931543e-01   4.8683663e-01   5.6114296e-01   5.8589241e-01   4.8174229e-01   5.6177427e-01   5.1889407e-01   4.8582737e-01   5.1577162e-01   5.6518267e-01   5.5509956e-01   5.9867161e-01   6.5581606e-01   5.7851585e-01   5.7277576e-01   5.6065395e-01   5.9359181e-01   5.6268200e-01   4.8894061e-01   4.8068813e-01   5.6999927e-01   5.3803463e-01   6.3343670e-01   6.0454193e-01   5.7178140e-01   5.5039467e-01   6.2179886e-01   7.6848117e-01   6.9950830e-01   6.0139415e-01   5.8309177e-01   5.0123555e-01   7.8144494e-01   6.0002131e-01   5.6738950e-01   6.6251027e-01   6.3848469e-01   6.8789628e-01   4.9761030e-01   4.9724129e-01   5.4437778e-01   5.4714272e-01   4.9864843e-01   4.8563859e-01   5.1172127e-01   5.0725426e-01   4.9049698e-01   4.9613016e-01   5.1502164e-01   5.8350236e-01   5.1216984e-01   4.6088835e-01   4.8425639e-01   4.5362593e-01   3.9555490e-01   5.0668389e-01   5.0315827e-01   5.4130677e-01   6.5863526e-01   6.7955242e-01   6.0583516e-01   6.5802439e-01   5.7385150e-01   6.0297017e-01   6.0567846e-01   6.0160731e-01   6.8128936e-01   6.3701014e-01   5.8590170e-01   5.9731266e-01   5.6255593e-01   4.9834435e-01   5.4384895e-01   5.7057587e-01   5.7188852e-01   0.0000000e+00   4.6153497e-01   4.5002229e-01   4.8059148e-01   5.3592598e-01   5.3652507e-01   5.2516704e-01
   3.9386771e-01   4.3814336e-01   4.2839542e-01   3.9808012e-01   4.3713226e-01   4.4249221e-01   3.8320099e-01   3.8750883e-01   3.9546155e-01   4.0406297e-01   4.7323571e-01   4.8085885e-01   4.3108442e-01   4.7381219e-01   4.3245815e-01   3.9330848e-01   4.4471575e-01   4.7669786e-01   4.8572439e-01   4.9121751e-01   5.0969414e-01   4.6194869e-01   4.4803103e-01   4.6001026e-01   5.0317890e-01   4.9057322e-01   3.6472338e-01   3.9917315e-01   4.8221744e-01   4.2083235e-01   4.7071611e-01   4.7744173e-01   5.0365616e-01   4.9991901e-01   5.7654388e-01   6.9347791e-01   5.9846126e-01   4.9399973e-01   4.4918922e-01   4.3498171e-01   5.0432981e-01   4.5720999e-01   4.7257982e-01   5.4871398e-01   5.1424819e-01   5.9844898e-01   4.2654508e-01   3.9584043e-01   4.0718755e-01   4.6846658e-01   3.9298550e-01   3.8085687e-01   4.3830505e-01   4.2102040e-01   3.8719542e-01   3.7766316e-01   4.0982718e-01   4.4304738e-01   4.5699238e-01   3.9437529e-01   4.5177999e-01   3.9466336e-01   3.7537738e-01   4.2511477e-01   4.1730785e-01   4.0971804e-01   5.5783518e-01   5.8362398e-01   4.8828447e-01   5.6256787e-01   4.8037613e-01   4.8244952e-01   5.1083306e-01   5.0989755e-01   6.4798247e-01   6.3522044e-01   5.3169138e-01   5.4361645e-01   4.3054311e-01   3.2075540e-01   3.9700672e-01   4.1040785e-01   5.0006367e-01   4.6153497e-01   0.0000000e+00   3.8058147e-01   3.9932770e-01   4.2988230e-01   3.8053327e-01   3.6602505e-01
   3.9059671e-01   4.5725332e-01   4.5765703e-01   4.2046938e-01   4.2902164e-01   4.4088999e-01   3.9032487e-01   4.1121441e-01   4.1505316e-01   4.1083245e-01   5.3265280e-01   4.9931618e-01   4.2946149e-01   4.8573338e-01   4.4564554e-01   4.2081187e-01   4.6561322e-01   4.9528265e-01   5.0285908e-01   5.2277607e-01   5.7002166e-01   4.6016520e-01   4.8238160e-01   4.9267775e-01   5.3315406e-01   4.4846728e-01   3.8722954e-01   4.3610963e-01   4.6991292e-01   4.2355561e-01   5.1565066e-01   5.1664591e-01   5.3933994e-01   5.4389393e-01   6.3015457e-01   7.8260528e-01   6.2850463e-01   5.0623381e-01   4.5378464e-01   4.5521560e-01   5.7800164e-01   5.3153916e-01   4.9012258e-01   5.3625863e-01   5.3784982e-01   6.0272219e-01   4.3122703e-01   3.9870035e-01   4.3493365e-01   4.9689559e-01   4.2036371e-01   3.9958455e-01   4.9281682e-01   4.6119972e-01   3.9341043e-01   4.0029986e-01   4.2587315e-01   4.7468769e-01   4.6551288e-01   3.7727236e-01   4.1688194e-01   3.9296370e-01   3.9972302e-01   4.4308135e-01   4.4256884e-01   3.9663409e-01   5.5001612e-01   5.6330591e-01   4.9777178e-01   5.1559519e-01   4.7541587e-01   5.0351254e-01   4.9300996e-01   5.2706275e-01   6.1017752e-01   6.3662651e-01   4.9312330e-01   5.3885261e-01   4.3102487e-01   4.2178325e-01   4.0929430e-01   4.6951833e-01   5.3021249e-01   4.5002229e-01   3.8058147e-01   0.0000000e+00   3.8253435e-01   4.2345091e-01   3.8909378e-01   3.8424865e-01
   3.9909404e-01   4.6464413e-01   4.6146170e-01   4.5200054e-01   4.7474436e-01   4.6694529e-01   4.0964957e-01   4.5939796e-01   4.6565194e-01   4.6379499e-01   6.1892522e-01   5.4398805e-01   4.5930088e-01   5.3775788e-01   4.5448550e-01   5.1134030e-01   5.1787097e-01   5.4511883e-01   5.0995534e-01   6.0791107e-01   6.4189879e-01   5.6342644e-01   5.7756375e-01   5.1578884e-01   6.0778410e-01   4.9429645e-01   4.1803649e-01   5.1096569e-01   4.9942105e-01   4.8394315e-01   5.8441538e-01   5.7353879e-01   6.1961959e-01   5.7801694e-01   7.5854083e-01   7.6456067e-01   6.0903313e-01   5.5041739e-01   5.0096815e-01   4.7403159e-01   6.6416251e-01   5.6134167e-01   5.4429668e-01   6.5307269e-01   6.2692400e-01   6.4069166e-01   4.8823153e-01   4.9128620e-01   5.1251723e-01   5.6710966e-01   5.2047127e-01   4.5842394e-01   5.4872691e-01   5.0405927e-01   4.3261041e-01   5.1664062e-01   4.6145889e-01   5.7760271e-01   5.0747547e-01   4.3347164e-01   4.9616591e-01   5.1127534e-01   4.9468016e-01   5.0946400e-01   4.8526883e-01   4.2841906e-01   5.8345488e-01   5.9275913e-01   4.5467894e-01   6.5891190e-01   5.5397728e-01   5.5894319e-01   5.9838271e-01   5.8722965e-01   6.4172101e-01   6.6193576e-01   4.9908523e-01   5.1994092e-01   4.4904288e-01   4.5981456e-01   4.2811729e-01   4.3384648e-01   5.4687908e-01   4.8059148e-01   3.9932770e-01   3.8253435e-01   0.0000000e+00   4.7178964e-01   4.2519796e-01   3.8606692e-01
   3.9169575e-01   4.7340108e-01   4.8209423e-01   4.5536308e-01   5.1621972e-01   4.7649761e-01   4.3350588e-01   4.2942993e-01   4.9764179e-01   4.5526217e-01   5.1667825e-01   4.8820911e-01   3.9407659e-01   4.7734894e-01   4.3755947e-01   4.4697924e-01   4.9960403e-01   4.9487325e-01   5.2142802e-01   5.3126902e-01   5.3807375e-01   5.3362695e-01   5.2572945e-01   4.7046950e-01   5.6783121e-01   4.9516669e-01   4.8104160e-01   4.1239438e-01   5.0679033e-01   4.1485108e-01   5.1889400e-01   5.1009876e-01   5.0926779e-01   5.5763837e-01   7.2585414e-01   7.5025870e-01   6.1146983e-01   5.7551984e-01   5.2444128e-01   4.7002069e-01   6.1430462e-01   5.4936002e-01   5.2924186e-01   5.6006975e-01   5.2253574e-01   6.0177373e-01   4.2273235e-01   4.5011676e-01   4.8953095e-01   5.6163892e-01   4.6904660e-01   4.2364419e-01   5.2239753e-01   5.1933670e-01   4.2064544e-01   4.4167306e-01   4.2198867e-01   5.1969635e-01   5.0610906e-01   4.2282293e-01   4.7238326e-01   4.2806157e-01   4.3506924e-01   4.5569825e-01   4.4276153e-01   3.9912114e-01   5.7510247e-01   5.3566831e-01   5.2233188e-01   6.6149887e-01   5.3875627e-01   5.5437807e-01   6.3787526e-01   5.9199235e-01   6.4139157e-01   6.0331539e-01   5.7547888e-01   5.7445245e-01   4.4232167e-01   4.7209172e-01   4.7619470e-01   4.9063376e-01   5.5282411e-01   5.3592598e-01   4.2988230e-01   4.2345091e-01   4.7178964e-01   0.0000000e+00   4.1230890e-01   3.8253075e-01
   3.7647337e-01   4.4427798e-01   4.4298837e-01   4.2390620e-01   5.0049725e-01   4.7149818e-01   3.8028728e-01   4.0148745e-01   4.6702565e-01   4.1503550e-01   5.3320905e-01   5.2470855e-01   3.8180333e-01   4.8564956e-01   4.3033256e-01   4.1328425e-01   4.5659810e-01   4.9365215e-01   4.9580684e-01   4.8254336e-01   4.6904847e-01   5.3599889e-01   4.8514673e-01   4.6373346e-01   5.0219105e-01   4.5434269e-01   4.0605981e-01   4.2062129e-01   4.8362368e-01   4.2486319e-01   5.1246108e-01   4.9368354e-01   5.0756416e-01   5.0401964e-01   6.2153782e-01   6.7998987e-01   5.7306245e-01   5.0953018e-01   5.0449419e-01   4.2926963e-01   6.1570679e-01   5.0224098e-01   5.0324676e-01   5.6387565e-01   5.2600542e-01   6.3631139e-01   4.1438151e-01   4.0348047e-01   4.5123544e-01   5.0433040e-01   4.2084775e-01   3.8792506e-01   4.5395713e-01   4.8069278e-01   3.8485321e-01   3.7252850e-01   4.1395867e-01   4.7440863e-01   4.4431212e-01   3.7571502e-01   4.2401385e-01   3.8620996e-01   4.1609093e-01   4.4034172e-01   4.1733042e-01   3.9441614e-01   5.5442109e-01   5.5133199e-01   5.3965703e-01   6.3164468e-01   4.5632538e-01   5.3004684e-01   5.5824554e-01   5.3592776e-01   5.1287765e-01   5.6713463e-01   5.3100676e-01   5.1343350e-01   4.0049752e-01   4.5568569e-01   4.3109171e-01   4.4865600e-01   4.8620466e-01   5.3652507e-01   3.8053327e-01   3.8909378e-01   4.2519796e-01   4.1230890e-01   0.0000000e+00   3.9080535e-01
   3.9489271e-01   4.3057608e-01   4.0631716e-01   3.8177006e-01   4.2398382e-01   4.2450616e-01   4.0938267e-01   4.1639870e-01   4.8666537e-01   4.2828279e-01   5.0821227e-01   5.2411242e-01   4.1063008e-01   4.7235849e-01   4.6091449e-01   4.4058880e-01   4.5707879e-01   4.7724385e-01   4.6886353e-01   4.6178947e-01   5.3707186e-01   4.5139498e-01   4.8860658e-01   4.8549901e-01   5.3995986e-01   4.9398113e-01   4.1349229e-01   4.1006395e-01   4.5693826e-01   4.1615930e-01   5.2262117e-01   5.3364705e-01   5.1363594e-01   5.2141270e-01   6.3368177e-01   6.1671056e-01   5.7645961e-01   4.8781045e-01   4.9533450e-01   4.2664318e-01   5.7115157e-01   4.4289063e-01   5.2113282e-01   5.4239092e-01   5.5571279e-01   6.0949198e-01   4.1837757e-01   4.2844880e-01   4.7164709e-01   4.7105549e-01   4.3786780e-01   3.9596746e-01   4.6006086e-01   4.1770699e-01   3.8333699e-01   4.0179396e-01   4.2934096e-01   4.7013668e-01   4.6273908e-01   3.8814623e-01   4.1846463e-01   3.7827242e-01   3.5128462e-01   4.4078475e-01   4.4417055e-01   3.9590861e-01   5.4973630e-01   5.6051232e-01   5.0095056e-01   5.8341971e-01   4.5235688e-01   5.1141836e-01   5.3588254e-01   4.9903051e-01   6.2290816e-01   6.1175290e-01   4.9669123e-01   5.2929759e-01   3.6518598e-01   4.4791956e-01   4.4353183e-01   4.3786879e-01   4.9642097e-01   5.2516704e-01   3.6602505e-01   3.8424865e-01   3.8606692e-01   3.8253075e-01   3.9080535e-01   0.0000000e+00
