# Supplementary material for: Autistic traits and individual brain differences: functional network efficiency reflects attentional and social impairments, structural nodal efficiencies index systemising and theory-of-mind skills
Source: Mol Autism. 2021 Jan 21;12:3. doi: 10.1186/s13229-020-00377-8 (PMC7818759; doi:10.1186/s13229-020-00377-8)
Supplement: Supplementary file 9 — Additional file 9. Brain-behaviour correlations. README file detailing data curation; AAL-90 region masks in NIfTI format; spreadseehts of Spearman correlations; code and data for the correlational analysis. [file 13229_2020_377_MOESM9_ESM.zip › Paul_Arora_et_al_data/Physiological/BBC/analysis/Diffusion_Analaysis/adj_matrixes/Connectivity_Probability_weighted/fixnormed_Connection_Matrix_sym_aHU0446.txt]

   0.0000000e+00   4.3591573e-01   4.6390243e-01   5.0902001e-01   5.8537106e-01   5.5284865e-01   4.2834651e-01   4.2354730e-01   5.1976557e-01   4.3880264e-01   4.9546765e-01   5.1327962e-01   4.5816336e-01   4.9559939e-01   4.6892818e-01   4.8952260e-01   5.3115975e-01   4.8541459e-01   4.6567008e-01   5.2615800e-01   5.8157063e-01   5.8952015e-01   4.7701430e-01   5.0710018e-01   5.9397863e-01   5.3668659e-01   4.7535237e-01   4.7852027e-01   5.1219019e-01   5.7482417e-01   6.0116418e-01   5.6962817e-01   5.2191047e-01   5.7713721e-01   6.5861280e-01   6.4784777e-01   5.7015099e-01   6.4931232e-01   5.2230216e-01   4.8433241e-01   5.5879317e-01   6.2252742e-01   4.8832844e-01   5.4775553e-01   5.5070521e-01   6.6409472e-01   4.5283945e-01   5.0731323e-01   6.0934129e-01   5.6853690e-01   4.9508417e-01   4.4814046e-01   5.7085671e-01   4.7477350e-01   4.4344600e-01   4.4543871e-01   4.3754204e-01   4.4029814e-01   5.5076181e-01   4.5676182e-01   4.8344980e-01   4.3610507e-01   5.0464728e-01   4.6402097e-01   5.0318560e-01   4.8709284e-01   5.2161324e-01   5.9767847e-01   4.1708383e-01   5.4886516e-01   5.4527940e-01   5.2588776e-01   6.2084997e-01   5.9732505e-01   6.1717258e-01   5.5995273e-01   5.2456484e-01   5.9233631e-01   4.6810127e-01   5.0378420e-01   4.5030889e-01   4.9573570e-01   4.9951538e-01   4.9452863e-01   4.4950124e-01   4.6127177e-01   4.2685718e-01   4.7292703e-01   4.0748503e-01   4.0781310e-01
   4.3591573e-01   0.0000000e+00   4.7519691e-01   4.9418246e-01   5.6584489e-01   5.2392422e-01   4.3885229e-01   4.4310763e-01   5.5990115e-01   4.6261109e-01   4.7055798e-01   5.0091563e-01   4.8157515e-01   5.1051821e-01   4.7893193e-01   4.5756343e-01   5.3040468e-01   4.7301926e-01   4.8543505e-01   5.2568036e-01   6.4610915e-01   5.0659299e-01   4.5764176e-01   5.0233008e-01   5.4794829e-01   5.3860398e-01   4.5563367e-01   4.8824644e-01   4.9665108e-01   5.6145317e-01   6.4916070e-01   5.5142929e-01   5.2765711e-01   6.0917942e-01   6.9590141e-01   7.0812917e-01   5.6691363e-01   5.9994528e-01   5.0546756e-01   4.9262166e-01   5.5278602e-01   6.7686338e-01   5.3211781e-01   5.9964144e-01   5.6091236e-01   6.2178771e-01   4.3896194e-01   5.0823358e-01   6.1586696e-01   5.4661911e-01   4.8760039e-01   4.5731065e-01   5.1591117e-01   4.7556189e-01   4.5270018e-01   4.5019026e-01   4.5774374e-01   4.5380664e-01   5.5696002e-01   4.7755705e-01   5.2634019e-01   4.5064042e-01   5.2155873e-01   4.9774346e-01   5.6665644e-01   5.0727308e-01   5.3992586e-01   6.0405926e-01   4.3478603e-01   5.3836189e-01   6.3547057e-01   5.6593883e-01   6.2154579e-01   6.4346274e-01   6.0060210e-01   6.2580309e-01   5.7768020e-01   6.1909277e-01   4.8351903e-01   5.0327944e-01   4.6241715e-01   5.0251752e-01   5.0863735e-01   4.9596312e-01   4.4254444e-01   4.7127658e-01   4.3430940e-01   4.7274926e-01   4.1747694e-01   4.1792866e-01
   4.6390243e-01   4.7519691e-01   0.0000000e+00   5.0813189e-01   5.7441413e-01   5.6690162e-01   4.4550724e-01   4.4896383e-01   5.3454875e-01   4.8519778e-01   5.2406495e-01   5.2144185e-01   4.9094872e-01   5.0772899e-01   4.8508551e-01   4.7653201e-01   5.2684096e-01   4.9646981e-01   5.0339297e-01   5.0401503e-01   6.9283219e-01   5.3831797e-01   5.2166522e-01   5.1719575e-01   5.8654389e-01   5.5043623e-01   4.5023461e-01   4.7195387e-01   5.4240485e-01   6.1108525e-01   6.3308284e-01   5.8734056e-01   5.6782390e-01   6.1351425e-01   7.3658624e-01   7.2841192e-01   6.1516904e-01   6.0941658e-01   5.4752507e-01   5.3276261e-01   5.4907903e-01   6.9311512e-01   5.3399177e-01   6.0950579e-01   6.1051369e-01   6.6086865e-01   4.5507017e-01   5.2537028e-01   6.1822581e-01   6.1324017e-01   5.1522001e-01   5.1219670e-01   5.7729551e-01   4.8915806e-01   4.5798271e-01   4.5763872e-01   4.8344058e-01   4.9664215e-01   5.9636936e-01   4.7125279e-01   5.2711443e-01   4.5826128e-01   5.2495828e-01   4.8946195e-01   5.6718173e-01   5.2480449e-01   5.4646898e-01   6.2228641e-01   5.0890110e-01   5.4125966e-01   5.2806762e-01   5.8643299e-01   6.3090723e-01   6.9357315e-01   5.9659413e-01   6.4246577e-01   5.8850758e-01   6.9515480e-01   5.7121143e-01   5.3963965e-01   4.9283425e-01   5.1366708e-01   5.2886700e-01   5.2643794e-01   4.6624537e-01   4.6211090e-01   4.9754827e-01   4.6992819e-01   4.5191256e-01   4.3630773e-01
   5.0902001e-01   4.9418246e-01   5.0813189e-01   0.0000000e+00   5.5853462e-01   5.5099633e-01   4.8758831e-01   5.1250407e-01   5.7884088e-01   4.9993685e-01   5.2786661e-01   5.6128520e-01   5.3349669e-01   5.6057107e-01   5.4165935e-01   4.9581784e-01   5.2797208e-01   5.3635358e-01   5.0523625e-01   5.2240913e-01   6.4724599e-01   6.3249337e-01   4.9827567e-01   5.3486252e-01   5.8609317e-01   5.6934191e-01   5.1225264e-01   5.1630744e-01   5.7015300e-01   6.2599968e-01   6.0772599e-01   6.3538244e-01   6.1921768e-01   6.5377907e-01   7.7652102e-01   8.4299560e-01   6.9093835e-01   6.3251544e-01   5.6907085e-01   5.4444547e-01   6.6077455e-01   7.2129537e-01   5.8154921e-01   6.5905389e-01   6.5920578e-01   7.0875589e-01   4.8224027e-01   5.2011308e-01   6.3006579e-01   6.1820151e-01   5.5401589e-01   5.2367909e-01   6.0230809e-01   4.9009361e-01   4.9054459e-01   4.9324062e-01   4.9302603e-01   5.5036255e-01   6.2901705e-01   5.1288910e-01   5.4178945e-01   4.9376642e-01   5.7635038e-01   5.2301865e-01   5.9440090e-01   5.8010558e-01   5.9309355e-01   6.7367682e-01   5.3722136e-01   6.5642304e-01   5.8540949e-01   6.3935126e-01   6.8287597e-01   7.0678818e-01   6.5453219e-01   6.6089592e-01   6.0625492e-01   6.9770433e-01   5.5068835e-01   6.0084860e-01   5.4950403e-01   5.5773205e-01   5.7482154e-01   5.4569202e-01   5.1914901e-01   5.0703032e-01   5.1681154e-01   5.0826825e-01   4.8732588e-01   4.7675400e-01
   5.8537106e-01   5.6584489e-01   5.7441413e-01   5.5853462e-01   0.0000000e+00   6.2083607e-01   5.2457085e-01   5.3193174e-01   5.2266192e-01   5.1610834e-01   5.9012621e-01   5.5183738e-01   5.6043544e-01   6.1949241e-01   5.5896010e-01   4.8574734e-01   5.4686163e-01   5.8099989e-01   5.3770252e-01   5.8376816e-01   5.6484998e-01   6.7443691e-01   5.3017482e-01   6.0058806e-01   6.4210764e-01   5.7455185e-01   5.3862165e-01   5.0440616e-01   5.9684512e-01   6.8335294e-01   6.6286707e-01   6.8149660e-01   6.5133171e-01   7.1171930e-01   7.7804954e-01   8.6174647e-01   7.4142817e-01   7.1910183e-01   6.0090032e-01   6.0810305e-01   6.7457748e-01   7.5112718e-01   6.1247421e-01   6.4501650e-01   6.8827399e-01   7.0698844e-01   5.6762366e-01   5.7297371e-01   6.9487648e-01   6.6488933e-01   6.0457285e-01   5.9991253e-01   6.4861855e-01   5.6410241e-01   5.0827164e-01   5.5609195e-01   5.3831006e-01   5.6600906e-01   6.5936297e-01   5.6564717e-01   6.1111890e-01   5.6249951e-01   5.7659855e-01   5.5828302e-01   6.5498920e-01   6.0153644e-01   6.3867967e-01   7.0577937e-01   5.6403636e-01   6.9200977e-01   6.4216555e-01   5.9446017e-01   6.1409097e-01   7.5627606e-01   7.6940863e-01   6.9360309e-01   5.9719333e-01   6.9979346e-01   5.8925828e-01   6.1067048e-01   5.8960269e-01   6.3348175e-01   5.6040246e-01   5.7585856e-01   5.7562781e-01   5.4407552e-01   5.9365649e-01   5.4412893e-01   5.5675226e-01   5.1272869e-01
   5.5284865e-01   5.2392422e-01   5.6690162e-01   5.5099633e-01   6.2083607e-01   0.0000000e+00   5.4156172e-01   4.9748755e-01   5.9812048e-01   5.2066622e-01   6.1030265e-01   6.0989015e-01   5.8164701e-01   5.8082630e-01   6.1638699e-01   5.6925913e-01   5.4638493e-01   5.9954361e-01   5.9376765e-01   6.3961479e-01   5.8552258e-01   6.1298809e-01   6.0216843e-01   6.3246220e-01   6.5651807e-01   6.2963659e-01   5.1925857e-01   5.9758010e-01   5.9548083e-01   6.5997472e-01   6.9982685e-01   6.9449876e-01   6.5118156e-01   6.6058034e-01   8.0090067e-01   7.8835461e-01   6.8373985e-01   6.8940656e-01   5.8185385e-01   6.1476884e-01   6.4726823e-01   7.1603199e-01   6.0505912e-01   6.8661285e-01   7.1481124e-01   6.5347696e-01   5.2987319e-01   6.2430370e-01   7.2308039e-01   6.3893641e-01   5.8583584e-01   6.1803535e-01   6.4893073e-01   5.4006070e-01   4.9270185e-01   5.5017243e-01   5.4990262e-01   5.3283464e-01   6.2552556e-01   5.8949603e-01   5.8331242e-01   4.7713516e-01   5.6397541e-01   5.5160981e-01   5.8973023e-01   6.0710555e-01   6.1292378e-01   7.2656628e-01   5.7313555e-01   6.2971992e-01   6.8048372e-01   6.9777897e-01   6.7306877e-01   7.2086979e-01   7.3289676e-01   7.1801726e-01   6.4830161e-01   6.6183021e-01   6.6979210e-01   6.0298266e-01   6.1452460e-01   5.8854842e-01   5.8350822e-01   5.9818763e-01   5.7590435e-01   5.3051177e-01   4.9431312e-01   5.8249231e-01   5.5842129e-01   5.0788532e-01
   4.2834651e-01   4.3885229e-01   4.4550724e-01   4.8758831e-01   5.2457085e-01   5.4156172e-01   0.0000000e+00   4.3354987e-01   5.2112717e-01   4.2434754e-01   5.4388554e-01   5.4112965e-01   4.5937026e-01   4.8236507e-01   4.8498513e-01   4.1892088e-01   4.7013745e-01   4.7207776e-01   4.6571801e-01   5.1487761e-01   5.1467105e-01   5.0446225e-01   4.7220053e-01   4.9922205e-01   5.2582074e-01   5.2781050e-01   4.4230476e-01   4.5500896e-01   5.1932017e-01   5.4979029e-01   5.6203612e-01   4.8043235e-01   5.0054872e-01   5.5272593e-01   6.6922159e-01   6.2838176e-01   5.3607553e-01   5.9662428e-01   4.7902344e-01   5.2194888e-01   5.7064656e-01   6.3347257e-01   4.9031440e-01   5.4833284e-01   5.7454700e-01   6.0668466e-01   4.3071660e-01   4.6664994e-01   5.8992024e-01   5.6908641e-01   4.8518246e-01   4.6008502e-01   5.5991980e-01   4.6053479e-01   4.4318015e-01   4.2599299e-01   4.3509538e-01   4.5552472e-01   5.5759765e-01   4.8323764e-01   4.9749404e-01   4.2800348e-01   4.9017754e-01   4.3210793e-01   5.0675656e-01   5.0062500e-01   5.4187633e-01   6.1458113e-01   4.6198431e-01   5.0098859e-01   5.4618313e-01   5.9304575e-01   5.5055350e-01   6.3021439e-01   6.3521774e-01   5.6769008e-01   5.4410739e-01   5.9033023e-01   4.8483898e-01   5.4084918e-01   4.7420969e-01   4.6858979e-01   4.5692869e-01   4.8676158e-01   4.3485720e-01   4.3670359e-01   4.2624213e-01   4.5038803e-01   4.1741440e-01   4.0681065e-01
   4.2354730e-01   4.4310763e-01   4.4896383e-01   5.1250407e-01   5.3193174e-01   4.9748755e-01   4.3354987e-01   0.0000000e+00   5.1698688e-01   4.2171566e-01   5.3991332e-01   5.1418957e-01   4.5379403e-01   5.0891832e-01   5.0841302e-01   4.3347070e-01   4.7571607e-01   4.7225280e-01   4.5434073e-01   5.1902074e-01   5.2716949e-01   5.0840976e-01   4.5921887e-01   5.0393706e-01   5.3422057e-01   5.1276319e-01   4.4393411e-01   4.1397895e-01   5.0769574e-01   5.4591776e-01   5.4328257e-01   4.6834244e-01   4.9703012e-01   5.8070155e-01   6.8700000e-01   7.2124598e-01   5.4217157e-01   6.0837373e-01   5.0098566e-01   5.2857751e-01   6.2438753e-01   7.1046697e-01   5.0481323e-01   5.6913911e-01   5.6887732e-01   6.4829316e-01   4.2507296e-01   4.5984411e-01   5.9067231e-01   5.7550282e-01   4.9623630e-01   4.7708021e-01   5.9044825e-01   4.6905257e-01   4.2980156e-01   4.6216870e-01   4.4757078e-01   4.6891065e-01   5.6576094e-01   5.2632153e-01   5.0944371e-01   4.6583215e-01   4.8210297e-01   4.3381314e-01   5.1162276e-01   5.3532947e-01   5.5568625e-01   6.1968114e-01   4.3863457e-01   5.6526658e-01   5.2537827e-01   5.8978514e-01   5.6721688e-01   6.1410252e-01   6.1178778e-01   6.3978789e-01   5.1534248e-01   5.9914401e-01   6.1870998e-01   5.5837238e-01   4.8020291e-01   4.7641854e-01   4.7935790e-01   4.9850266e-01   4.3175014e-01   4.3890456e-01   4.2254493e-01   4.4431559e-01   4.0656500e-01   3.9668134e-01
   5.1976557e-01   5.5990115e-01   5.3454875e-01   5.7884088e-01   5.2266192e-01   5.9812048e-01   5.2112717e-01   5.1698688e-01   0.0000000e+00   4.7652547e-01   6.1120491e-01   5.5069856e-01   5.0089604e-01   5.7851172e-01   6.1576088e-01   5.5151478e-01   6.2213293e-01   5.7997190e-01   5.4713271e-01   5.4040688e-01   5.7831460e-01   5.2724919e-01   4.9472782e-01   5.8298618e-01   5.4774712e-01   5.6609417e-01   5.1292439e-01   5.2214879e-01   5.7717927e-01   5.7437835e-01   6.7684340e-01   6.2964392e-01   5.9182458e-01   5.9656544e-01   7.2630153e-01   8.0347568e-01   6.4223710e-01   7.0118788e-01   5.7716369e-01   5.0979410e-01   6.8882951e-01   8.1188215e-01   5.6280659e-01   6.4164732e-01   6.5940961e-01   6.4673108e-01   4.9393534e-01   5.4086110e-01   6.1754766e-01   5.8442451e-01   5.0073904e-01   4.9159386e-01   5.9381673e-01   5.0220420e-01   5.3490148e-01   5.1743808e-01   5.1652608e-01   5.2788181e-01   6.3065785e-01   5.3993071e-01   5.5172080e-01   5.2570265e-01   5.3862674e-01   4.8209798e-01   5.6618918e-01   5.8470983e-01   6.2799724e-01   6.8365524e-01   5.3445797e-01   5.7081306e-01   6.0964839e-01   6.3367795e-01   6.1752637e-01   6.6824819e-01   6.8547292e-01   6.9985743e-01   5.9850573e-01   6.2217986e-01   6.2710357e-01   4.8637815e-01   5.1921743e-01   5.4150879e-01   4.8869651e-01   6.0293824e-01   5.5330219e-01   5.0845424e-01   5.2681126e-01   5.1755945e-01   4.7355722e-01   4.8526804e-01
   4.3880264e-01   4.6261109e-01   4.8519778e-01   4.9993685e-01   5.1610834e-01   5.2066622e-01   4.2434754e-01   4.2171566e-01   4.7652547e-01   0.0000000e+00   5.1053788e-01   5.0789789e-01   4.6346556e-01   4.8525346e-01   4.9069691e-01   4.5782870e-01   5.5396033e-01   4.6852431e-01   4.5653360e-01   5.0027515e-01   5.6989849e-01   5.7451215e-01   4.7932579e-01   4.7884369e-01   4.6241768e-01   5.6123579e-01   4.7570432e-01   4.7715036e-01   5.3943008e-01   5.3858649e-01   6.0122868e-01   5.6947030e-01   5.0251315e-01   5.7414447e-01   6.4384492e-01   7.0292472e-01   5.7134337e-01   6.4819191e-01   5.4108159e-01   4.8567005e-01   6.5329687e-01   6.7239454e-01   5.0196403e-01   5.4002055e-01   5.4520119e-01   5.8426599e-01   4.3927823e-01   4.9804786e-01   5.7792470e-01   5.3337612e-01   4.9523975e-01   4.9604377e-01   5.9124431e-01   4.0446397e-01   4.4607721e-01   4.3848154e-01   4.6274737e-01   4.7669853e-01   5.8690149e-01   4.9361880e-01   4.9076711e-01   4.5218184e-01   5.1853767e-01   4.8742004e-01   5.0531519e-01   5.2593509e-01   5.5927640e-01   5.9387622e-01   5.0981979e-01   5.5731397e-01   6.3319473e-01   6.5780301e-01   5.9308170e-01   6.2020700e-01   6.1802893e-01   5.5728565e-01   5.2580619e-01   5.7307789e-01   5.4768970e-01   5.3532346e-01   4.5884661e-01   4.7596406e-01   4.7832086e-01   5.0559836e-01   4.6641109e-01   4.4973632e-01   3.9446866e-01   4.5692420e-01   4.0239552e-01   3.8676150e-01
   4.9546765e-01   4.7055798e-01   5.2406495e-01   5.2786661e-01   5.9012621e-01   6.1030265e-01   5.4388554e-01   5.3991332e-01   6.1120491e-01   5.1053788e-01   0.0000000e+00   5.7341099e-01   5.5422082e-01   5.8526365e-01   5.7506682e-01   4.9985386e-01   5.8045528e-01   4.8396268e-01   5.4291344e-01   6.5543756e-01   6.9271299e-01   7.2431231e-01   5.7202532e-01   6.0321557e-01   6.3969163e-01   6.3626844e-01   5.5096696e-01   5.6644810e-01   6.1659437e-01   6.6188876e-01   7.3791342e-01   6.5562206e-01   6.6176230e-01   7.0241316e-01   7.9698584e-01   8.0987931e-01   6.4882475e-01   7.5570345e-01   6.3126231e-01   5.7876168e-01   6.8281142e-01   7.9136418e-01   6.2319321e-01   6.6296051e-01   6.8278268e-01   7.3572219e-01   5.8315617e-01   6.2351192e-01   6.6273137e-01   6.5234053e-01   5.8232501e-01   5.5414249e-01   6.8858621e-01   5.2525825e-01   5.2355187e-01   5.3401150e-01   5.1330546e-01   5.4219696e-01   6.4378987e-01   5.4088440e-01   5.7207980e-01   5.5065458e-01   6.4602949e-01   6.1978280e-01   6.1729863e-01   6.0995248e-01   6.4369530e-01   6.4070059e-01   5.2705147e-01   7.1075300e-01   6.6394373e-01   6.4223722e-01   6.6213080e-01   7.5360722e-01   7.2628747e-01   7.5394844e-01   6.3534936e-01   7.2497351e-01   5.9032391e-01   6.2999739e-01   5.6149399e-01   5.9346229e-01   5.4297079e-01   5.9763747e-01   5.1976142e-01   5.3577553e-01   5.2306104e-01   5.4689560e-01   5.3840158e-01   5.3489120e-01
   5.1327962e-01   5.0091563e-01   5.2144185e-01   5.6128520e-01   5.5183738e-01   6.0989015e-01   5.4112965e-01   5.1418957e-01   5.5069856e-01   5.0789789e-01   5.7341099e-01   0.0000000e+00   5.0023708e-01   5.9198126e-01   5.5222201e-01   5.2210875e-01   5.7840453e-01   5.7996348e-01   5.9381764e-01   5.8580306e-01   6.1068063e-01   6.8487849e-01   5.6268613e-01   6.1082053e-01   6.5887395e-01   5.9838810e-01   5.1117279e-01   5.6210463e-01   5.9035665e-01   6.1308440e-01   6.8597141e-01   6.3060289e-01   6.1093076e-01   6.8892501e-01   7.3029590e-01   7.5891268e-01   7.0354891e-01   7.5128340e-01   6.4038984e-01   5.2266335e-01   5.5434014e-01   6.3316895e-01   5.6030435e-01   6.0811837e-01   6.7809503e-01   6.9912651e-01   5.4687909e-01   5.8209391e-01   6.4587517e-01   6.2714137e-01   5.6228538e-01   5.3914493e-01   6.9736788e-01   5.4925637e-01   5.3719912e-01   5.2965060e-01   5.1223858e-01   5.1538200e-01   6.3999267e-01   5.0598638e-01   5.5096282e-01   5.3022080e-01   6.1669082e-01   5.2693808e-01   6.1934175e-01   5.8556977e-01   6.4409492e-01   6.7358976e-01   5.3620671e-01   5.9852013e-01   6.0671614e-01   6.4490512e-01   6.3829897e-01   7.0426496e-01   6.9739860e-01   6.8823633e-01   6.3893441e-01   7.3300067e-01   5.8861785e-01   6.1716278e-01   5.1527863e-01   5.5782114e-01   5.7045711e-01   6.1505520e-01   5.1279330e-01   5.4131377e-01   5.3146729e-01   5.3911075e-01   4.5801668e-01   4.9053786e-01
   4.5816336e-01   4.8157515e-01   4.9094872e-01   5.3349669e-01   5.6043544e-01   5.8164701e-01   4.5937026e-01   4.5379403e-01   5.0089604e-01   4.6346556e-01   5.5422082e-01   5.0023708e-01   0.0000000e+00   5.0516943e-01   4.6763139e-01   4.7757303e-01   5.4156114e-01   5.2407292e-01   5.0372635e-01   5.3801151e-01   6.0682113e-01   5.3151983e-01   4.8503685e-01   5.5156564e-01   5.5260229e-01   5.0443074e-01   4.2868228e-01   4.9758385e-01   5.1412048e-01   5.7791047e-01   6.2899831e-01   5.6743595e-01   5.6627310e-01   5.8347943e-01   6.6913355e-01   7.8220182e-01   6.2477285e-01   6.4371303e-01   5.3392220e-01   5.2905624e-01   6.3786343e-01   5.6184173e-01   5.1197487e-01   5.6345332e-01   6.3283364e-01   6.5970028e-01   4.7730616e-01   5.2819748e-01   6.2877566e-01   5.8895852e-01   5.3377222e-01   5.1003807e-01   5.9450333e-01   4.7322924e-01   4.3924083e-01   4.6704983e-01   4.6863181e-01   4.7829013e-01   5.7786796e-01   5.0834781e-01   5.0200898e-01   4.5323323e-01   5.5141197e-01   4.8801670e-01   5.5821905e-01   5.2730171e-01   5.5949179e-01   6.0581557e-01   5.0148741e-01   6.5788694e-01   6.1114828e-01   5.8077713e-01   5.7384071e-01   6.2389650e-01   6.2151057e-01   6.6053322e-01   6.0180362e-01   6.3537580e-01   6.2541862e-01   5.2800704e-01   4.9489500e-01   5.2103784e-01   5.4055134e-01   5.3156755e-01   4.7497151e-01   4.6480787e-01   4.3175250e-01   4.5272071e-01   4.2168302e-01   4.4557475e-01
   4.9559939e-01   5.1051821e-01   5.0772899e-01   5.6057107e-01   6.1949241e-01   5.8082630e-01   4.8236507e-01   5.0891832e-01   5.7851172e-01   4.8525346e-01   5.8526365e-01   5.9198126e-01   5.0516943e-01   0.0000000e+00   4.9654503e-01   4.7554987e-01   4.7862890e-01   5.1155480e-01   5.4733524e-01   5.7894880e-01   5.6882138e-01   5.5092914e-01   5.0285039e-01   5.8869500e-01   5.8973771e-01   5.9819360e-01   4.7976398e-01   4.5199463e-01   5.5728775e-01   5.8420225e-01   6.2484650e-01   5.8390043e-01   5.9778788e-01   6.3458240e-01   7.6225700e-01   8.5324184e-01   6.2386599e-01   6.3485156e-01   5.4270226e-01   5.4239541e-01   6.5166955e-01   7.4071522e-01   5.8241349e-01   6.3282708e-01   6.4364442e-01   7.2350677e-01   5.3301874e-01   5.7705047e-01   6.2599213e-01   6.3985471e-01   5.6560121e-01   5.3392205e-01   6.3711171e-01   5.0627962e-01   4.9702930e-01   5.1260348e-01   4.9686795e-01   5.0875380e-01   6.1180387e-01   5.4775363e-01   5.4462743e-01   4.6707499e-01   5.2627288e-01   5.4316658e-01   5.9005917e-01   5.6089426e-01   5.5108037e-01   6.4649610e-01   4.9344684e-01   6.4752178e-01   6.5286685e-01   5.9620268e-01   6.1233765e-01   6.3602210e-01   7.2905899e-01   7.5636340e-01   6.5704061e-01   6.6342419e-01   6.0033343e-01   5.8203519e-01   5.2214923e-01   5.5218018e-01   5.6608973e-01   5.6540824e-01   5.2649176e-01   5.4529329e-01   5.1025366e-01   5.6351053e-01   4.8593355e-01   5.2237607e-01
   4.6892818e-01   4.7893193e-01   4.8508551e-01   5.4165935e-01   5.5896010e-01   6.1638699e-01   4.8498513e-01   5.0841302e-01   6.1576088e-01   4.9069691e-01   5.7506682e-01   5.5222201e-01   4.6763139e-01   4.9654503e-01   0.0000000e+00   4.5852103e-01   5.0460738e-01   5.2748064e-01   5.1987627e-01   5.6453962e-01   5.6843857e-01   5.4300431e-01   4.8174178e-01   5.1358472e-01   5.1421092e-01   5.9613733e-01   4.5804917e-01   4.5404769e-01   5.1107795e-01   5.6944871e-01   6.0579511e-01   5.7061686e-01   5.8592033e-01   6.0274269e-01   7.1319133e-01   7.9530627e-01   6.4185497e-01   6.6096334e-01   4.8702306e-01   5.6031274e-01   5.9118069e-01   7.3482874e-01   5.4445950e-01   5.9653860e-01   5.8118519e-01   6.5366800e-01   4.9818795e-01   4.9617515e-01   5.9901975e-01   6.0621352e-01   5.1935873e-01   5.5490364e-01   6.4772780e-01   4.5640594e-01   4.4530395e-01   4.5978052e-01   4.6189047e-01   4.9470753e-01   5.9536788e-01   5.0852707e-01   5.0682124e-01   4.3030757e-01   5.1948207e-01   4.0561943e-01   5.0709502e-01   5.1554896e-01   5.6028598e-01   6.2172631e-01   4.4262137e-01   6.2933214e-01   6.5135690e-01   6.2328567e-01   6.1245060e-01   6.4977107e-01   6.3266462e-01   6.2763037e-01   5.4205639e-01   5.8041469e-01   5.2811490e-01   4.7266651e-01   5.0369400e-01   5.1286632e-01   4.9216622e-01   4.9847491e-01   5.0740251e-01   4.8748399e-01   5.0553347e-01   5.5921732e-01   4.5027366e-01   4.3544953e-01
   4.8952260e-01   4.5756343e-01   4.7653201e-01   4.9581784e-01   4.8574734e-01   5.6925913e-01   4.1892088e-01   4.3347070e-01   5.5151478e-01   4.5782870e-01   4.9985386e-01   5.2210875e-01   4.7757303e-01   4.7554987e-01   4.5852103e-01   0.0000000e+00   5.2076056e-01   4.9289830e-01   4.8346343e-01   5.2448651e-01   5.2518197e-01   5.1824299e-01   4.8718053e-01   5.2737717e-01   5.0354525e-01   5.5818708e-01   4.4167140e-01   5.0765712e-01   5.2242065e-01   5.1243990e-01   6.0917606e-01   5.8616488e-01   5.4301462e-01   5.7084209e-01   6.2882994e-01   6.5527390e-01   6.7160175e-01   6.1239478e-01   4.6592522e-01   4.9788586e-01   5.9434476e-01   7.4002354e-01   5.0588578e-01   5.8483607e-01   6.1339116e-01   6.1932745e-01   4.5699467e-01   5.0698825e-01   6.0623608e-01   5.9629199e-01   5.0560319e-01   4.8203016e-01   6.0529199e-01   4.4895591e-01   4.6072012e-01   4.5843886e-01   4.3143584e-01   4.9574771e-01   5.4848660e-01   4.7678678e-01   4.9635727e-01   4.2882377e-01   5.0332482e-01   4.6449405e-01   5.1077261e-01   4.9431810e-01   5.9254725e-01   6.4564215e-01   4.5350514e-01   6.5692857e-01   5.8486768e-01   5.8370553e-01   6.0693203e-01   6.3824230e-01   5.8145039e-01   6.5213895e-01   5.6346038e-01   5.8066012e-01   4.8961508e-01   4.8780431e-01   4.9397710e-01   5.3459566e-01   4.8282693e-01   4.8834897e-01   4.7672329e-01   4.6457485e-01   4.5938459e-01   5.2228754e-01   4.3185329e-01   4.3501375e-01
   5.3115975e-01   5.3040468e-01   5.2684096e-01   5.2797208e-01   5.4686163e-01   5.4638493e-01   4.7013745e-01   4.7571607e-01   6.2213293e-01   5.5396033e-01   5.8045528e-01   5.7840453e-01   5.4156114e-01   4.7862890e-01   5.0460738e-01   5.2076056e-01   0.0000000e+00   5.6391607e-01   5.4275735e-01   5.6565405e-01   5.6729121e-01   5.5683150e-01   5.1971615e-01   6.1089261e-01   5.0630010e-01   6.0128514e-01   5.0022428e-01   5.6294012e-01   5.2745713e-01   5.4704707e-01   6.2566681e-01   6.0127515e-01   5.9420759e-01   6.1347570e-01   6.5895428e-01   7.3045023e-01   6.6065512e-01   6.6127725e-01   5.4046092e-01   5.8727482e-01   6.8606467e-01   7.3125830e-01   6.0327693e-01   6.0258513e-01   6.2313618e-01   6.7201103e-01   5.1890155e-01   5.8465531e-01   6.6935483e-01   6.3515202e-01   5.3392938e-01   5.4437777e-01   6.7388313e-01   5.4365742e-01   5.1613476e-01   5.2231637e-01   4.2700511e-01   4.6313630e-01   5.7381259e-01   5.0125437e-01   5.7182552e-01   5.3196953e-01   6.1632924e-01   4.6685575e-01   5.2824691e-01   5.6437427e-01   5.5359055e-01   6.2807067e-01   4.9142318e-01   6.6842427e-01   6.9904152e-01   6.2060716e-01   6.0963648e-01   6.6301879e-01   6.1676374e-01   6.8429487e-01   5.9050444e-01   6.5540209e-01   6.2135323e-01   6.4158866e-01   6.0044871e-01   5.5490604e-01   5.1702984e-01   5.4998758e-01   5.0148962e-01   4.8718820e-01   5.0452916e-01   5.3064510e-01   4.9923099e-01   4.9963839e-01
   4.8541459e-01   4.7301926e-01   4.9646981e-01   5.3635358e-01   5.8099989e-01   5.9954361e-01   4.7207776e-01   4.7225280e-01   5.7997190e-01   4.6852431e-01   4.8396268e-01   5.7996348e-01   5.2407292e-01   5.1155480e-01   5.2748064e-01   4.9289830e-01   5.6391607e-01   0.0000000e+00   5.2902726e-01   5.7099530e-01   6.8877405e-01   6.2825524e-01   5.5020694e-01   5.8282974e-01   6.1884643e-01   5.7142587e-01   4.8321658e-01   5.2273927e-01   5.6067453e-01   5.9749052e-01   6.3224153e-01   6.5175201e-01   6.2431924e-01   6.8230752e-01   7.2109661e-01   8.9795209e-01   6.7168851e-01   6.9031570e-01   5.5523891e-01   5.4551042e-01   6.7934402e-01   7.6112501e-01   5.9398934e-01   6.8677432e-01   6.5057946e-01   6.5554621e-01   4.8311297e-01   5.5512627e-01   6.8697180e-01   6.6463607e-01   5.8563127e-01   5.3814881e-01   6.3374263e-01   5.7211531e-01   5.1082103e-01   5.2020921e-01   5.3047181e-01   5.4563659e-01   6.2140227e-01   5.5362539e-01   5.4047047e-01   4.7669900e-01   5.3188829e-01   4.9835431e-01   5.2967137e-01   5.8310212e-01   5.9457496e-01   6.9760530e-01   5.4177107e-01   6.9732875e-01   6.1105411e-01   6.2740384e-01   6.0842886e-01   6.7688678e-01   6.3297113e-01   7.8686379e-01   6.1605472e-01   6.7956100e-01   6.1877141e-01   5.4200197e-01   5.4580621e-01   5.4822831e-01   4.8330324e-01   5.5117260e-01   4.8208047e-01   5.0944410e-01   4.9387486e-01   4.8389164e-01   4.5200332e-01   4.7330364e-01
   4.6567008e-01   4.8543505e-01   5.0339297e-01   5.0523625e-01   5.3770252e-01   5.9376765e-01   4.6571801e-01   4.5434073e-01   5.4713271e-01   4.5653360e-01   5.4291344e-01   5.9381764e-01   5.0372635e-01   5.4733524e-01   5.1987627e-01   4.8346343e-01   5.4275735e-01   5.2902726e-01   0.0000000e+00   5.3898793e-01   5.7043351e-01   5.4004395e-01   5.2293813e-01   5.4943928e-01   5.2388740e-01   5.2248745e-01   5.3122242e-01   4.8568677e-01   5.5771818e-01   5.5119778e-01   6.1107968e-01   5.8583934e-01   5.5872921e-01   6.0929372e-01   6.5073979e-01   7.3715949e-01   5.9166373e-01   5.4873337e-01   4.9729553e-01   5.5396414e-01   7.0118308e-01   6.3965652e-01   5.1020985e-01   5.7324055e-01   5.9090814e-01   6.4540285e-01   4.4973800e-01   4.9081056e-01   5.9947519e-01   6.0335234e-01   5.2069154e-01   4.8930818e-01   5.8293586e-01   4.4450492e-01   4.6628392e-01   4.7371945e-01   4.6535276e-01   4.6532187e-01   5.8011443e-01   5.2849016e-01   4.9536131e-01   4.3441474e-01   4.9714840e-01   4.7406914e-01   5.1470492e-01   5.3603403e-01   5.8536992e-01   6.2890608e-01   5.1195622e-01   6.0034168e-01   5.9703517e-01   5.5479480e-01   5.7366755e-01   6.0356869e-01   5.8712911e-01   7.3004988e-01   5.6358209e-01   6.1864917e-01   5.3575881e-01   5.2338470e-01   4.9243409e-01   5.0661174e-01   5.0333971e-01   5.0985327e-01   5.0325783e-01   4.6975129e-01   4.6861227e-01   4.6313478e-01   4.3298926e-01   4.2273173e-01
   5.2615800e-01   5.2568036e-01   5.0401503e-01   5.2240913e-01   5.8376816e-01   6.3961479e-01   5.1487761e-01   5.1902074e-01   5.4040688e-01   5.0027515e-01   6.5543756e-01   5.8580306e-01   5.3801151e-01   5.7894880e-01   5.6453962e-01   5.2448651e-01   5.6565405e-01   5.7099530e-01   5.3898793e-01   0.0000000e+00   6.0091683e-01   6.1546553e-01   5.6765599e-01   5.7680122e-01   5.7818271e-01   5.7670193e-01   5.1574956e-01   5.3225389e-01   6.2240609e-01   6.0794344e-01   6.7787716e-01   6.5828019e-01   6.1588269e-01   6.4991148e-01   7.2004645e-01   7.9626999e-01   6.8184031e-01   6.7161691e-01   6.0962577e-01   6.2153095e-01   7.4254433e-01   6.6700653e-01   6.3143922e-01   6.6730311e-01   7.0752852e-01   7.2486657e-01   5.4998963e-01   5.6679084e-01   6.9972311e-01   6.7641770e-01   6.1603648e-01   5.9601750e-01   6.2185268e-01   5.3552589e-01   5.5595408e-01   5.4165474e-01   5.6132606e-01   5.4523400e-01   6.9797520e-01   5.7677811e-01   5.8682238e-01   5.2404522e-01   5.7738137e-01   5.7241520e-01   6.3700008e-01   6.2687807e-01   6.5294402e-01   6.8446633e-01   5.1549049e-01   7.3356252e-01   6.4247084e-01   6.9295856e-01   6.5250221e-01   6.5078336e-01   6.3186528e-01   7.3427929e-01   6.3313162e-01   6.9413716e-01   5.9029272e-01   5.9896446e-01   5.7329712e-01   5.8948194e-01   5.4382575e-01   5.7918882e-01   5.4099183e-01   5.2112775e-01   5.2473188e-01   5.6722313e-01   5.1253483e-01   5.1307247e-01
   5.8157063e-01   6.4610915e-01   6.9283219e-01   6.4724599e-01   5.6484998e-01   5.8552258e-01   5.1467105e-01   5.2716949e-01   5.7831460e-01   5.6989849e-01   6.9271299e-01   6.1068063e-01   6.0682113e-01   5.6882138e-01   5.6843857e-01   5.2518197e-01   5.6729121e-01   6.8877405e-01   5.7043351e-01   6.0091683e-01   0.0000000e+00   6.6254362e-01   5.6200589e-01   6.4825572e-01   6.3644100e-01   6.3760525e-01   5.4420852e-01   5.2635519e-01   5.6109413e-01   6.4986926e-01   7.5847025e-01   6.4507004e-01   6.5196556e-01   6.9597108e-01   8.1306452e-01   7.3002013e-01   6.7344163e-01   6.9712722e-01   5.8379406e-01   5.4244644e-01   6.5993154e-01   7.1866382e-01   6.4209549e-01   7.3520004e-01   7.2947972e-01   7.3302889e-01   5.2896264e-01   5.7424135e-01   6.4203066e-01   6.6864484e-01   6.2611210e-01   5.5086689e-01   5.9447441e-01   5.7296950e-01   6.8497950e-01   6.2105327e-01   6.3899814e-01   6.6617307e-01   8.2642307e-01   6.7786397e-01   7.4491343e-01   6.5645512e-01   6.6304849e-01   6.0646814e-01   6.6148949e-01   6.4187902e-01   6.7530376e-01   7.3611104e-01   6.0606296e-01   7.4277395e-01   6.9827605e-01   6.2572145e-01   6.7759157e-01   6.7801120e-01   6.4829582e-01   7.2387269e-01   6.3622498e-01   7.2545725e-01   6.9519338e-01   7.0024938e-01   6.6612849e-01   7.2111033e-01   6.3797978e-01   6.7967133e-01   6.2770714e-01   6.4492399e-01   6.2087928e-01   6.5678151e-01   5.2602811e-01   5.4906615e-01
   5.8952015e-01   5.0659299e-01   5.3831797e-01   6.3249337e-01   6.7443691e-01   6.1298809e-01   5.0446225e-01   5.0840976e-01   5.2724919e-01   5.7451215e-01   7.2431231e-01   6.8487849e-01   5.3151983e-01   5.5092914e-01   5.4300431e-01   5.1824299e-01   5.5683150e-01   6.2825524e-01   5.4004395e-01   6.1546553e-01   6.6254362e-01   0.0000000e+00   5.5906579e-01   6.7379528e-01   5.8169080e-01   6.1566699e-01   5.4981060e-01   4.8438928e-01   6.0598680e-01   6.4194507e-01   5.9125459e-01   5.8131834e-01   6.8673900e-01   6.6504844e-01   8.0178905e-01   8.8964294e-01   7.1293428e-01   6.3269792e-01   5.7599042e-01   6.5737311e-01   6.7472658e-01   8.0158281e-01   5.7558363e-01   5.9626847e-01   6.6054953e-01   6.9344483e-01   5.0755793e-01   4.9929205e-01   5.5800666e-01   5.4669959e-01   5.3662225e-01   5.5206615e-01   6.0222054e-01   5.6964865e-01   5.3729892e-01   5.9141991e-01   5.8261385e-01   5.1108895e-01   5.8618155e-01   4.7917265e-01   5.2395668e-01   4.5437639e-01   5.7366123e-01   4.7725016e-01   5.8046527e-01   6.4507693e-01   7.0677279e-01   6.4289767e-01   4.9857110e-01   6.7126473e-01   6.8272591e-01   6.1841345e-01   6.4489048e-01   6.6208399e-01   7.1578268e-01   7.3897702e-01   7.3197340e-01   6.5747935e-01   5.3032372e-01   5.5977901e-01   5.4034218e-01   5.5183779e-01   5.1001198e-01   5.5030021e-01   5.0433361e-01   5.1363092e-01   5.6527353e-01   5.8153143e-01   4.9348870e-01   5.4629760e-01
   4.7701430e-01   4.5764176e-01   5.2166522e-01   4.9827567e-01   5.3017482e-01   6.0216843e-01   4.7220053e-01   4.5921887e-01   4.9472782e-01   4.7932579e-01   5.7202532e-01   5.6268613e-01   4.8503685e-01   5.0285039e-01   4.8174178e-01   4.8718053e-01   5.1971615e-01   5.5020694e-01   5.2293813e-01   5.6765599e-01   5.6200589e-01   5.5906579e-01   0.0000000e+00   5.6422733e-01   5.5183696e-01   5.7427619e-01   4.7880468e-01   4.8056333e-01   5.5319998e-01   5.9190209e-01   6.4411417e-01   5.8196049e-01   5.6808705e-01   6.2027690e-01   6.5736064e-01   7.7389714e-01   6.5033347e-01   6.3898070e-01   5.3305214e-01   5.7039388e-01   6.7632922e-01   7.2413542e-01   5.6823833e-01   6.2235538e-01   6.4333295e-01   6.8585938e-01   5.3252334e-01   5.8726068e-01   6.8685302e-01   6.2895664e-01   6.1462308e-01   5.2002973e-01   6.2712723e-01   5.4099694e-01   5.2349576e-01   5.5593224e-01   4.9786719e-01   5.3876816e-01   6.6078899e-01   5.5821675e-01   5.8295733e-01   5.3704024e-01   6.0348579e-01   5.2853717e-01   5.8934106e-01   5.8711511e-01   6.2090010e-01   6.7831230e-01   5.5420519e-01   6.7444371e-01   6.2442677e-01   6.6146426e-01   6.7887420e-01   6.3230437e-01   6.9968283e-01   7.7351513e-01   6.0262945e-01   6.7087962e-01   6.3021498e-01   6.0110618e-01   5.5619474e-01   5.5013293e-01   5.2028147e-01   5.1480682e-01   5.2148462e-01   5.0828778e-01   4.6907875e-01   5.0482640e-01   4.3512095e-01   4.7437272e-01
   5.0710018e-01   5.0233008e-01   5.1719575e-01   5.3486252e-01   6.0058806e-01   6.3246220e-01   4.9922205e-01   5.0393706e-01   5.8298618e-01   4.7884369e-01   6.0321557e-01   6.1082053e-01   5.5156564e-01   5.8869500e-01   5.1358472e-01   5.2737717e-01   6.1089261e-01   5.8282974e-01   5.4943928e-01   5.7680122e-01   6.4825572e-01   6.7379528e-01   5.6422733e-01   0.0000000e+00   5.5157019e-01   5.8991080e-01   5.1486545e-01   5.3256785e-01   6.1315974e-01   5.9705454e-01   6.0732086e-01   5.9874232e-01   6.1441136e-01   6.4411950e-01   6.9857746e-01   8.0745493e-01   6.6815313e-01   6.6701304e-01   5.2620222e-01   5.5630747e-01   6.1231594e-01   7.1260453e-01   5.6198266e-01   5.9472149e-01   6.5496500e-01   6.7381312e-01   5.4869311e-01   5.4621804e-01   6.6413497e-01   6.1764204e-01   6.0573055e-01   5.4440918e-01   6.5819083e-01   5.5404648e-01   5.0562015e-01   5.1632382e-01   5.0413452e-01   5.3774860e-01   6.4050242e-01   5.3617526e-01   5.6039015e-01   5.0025435e-01   6.0171335e-01   5.2010394e-01   5.7664062e-01   5.8671873e-01   5.9810703e-01   6.8821935e-01   5.1538094e-01   6.6458177e-01   5.9821291e-01   6.4012087e-01   6.3149475e-01   6.6030785e-01   6.3446658e-01   7.0028905e-01   6.2654294e-01   6.9250241e-01   5.6248930e-01   5.7272633e-01   5.6099189e-01   5.5529427e-01   5.1306178e-01   5.4329622e-01   5.0657232e-01   5.1278220e-01   4.8140450e-01   5.2260953e-01   4.7237051e-01   4.6231093e-01
   5.9397863e-01   5.4794829e-01   5.8654389e-01   5.8609317e-01   6.4210764e-01   6.5651807e-01   5.2582074e-01   5.3422057e-01   5.4774712e-01   4.6241768e-01   6.3969163e-01   6.5887395e-01   5.5260229e-01   5.8973771e-01   5.1421092e-01   5.0354525e-01   5.0630010e-01   6.1884643e-01   5.2388740e-01   5.7818271e-01   6.3644100e-01   5.8169080e-01   5.5183696e-01   5.5157019e-01   0.0000000e+00   5.5508009e-01   5.1255393e-01   5.0819472e-01   5.7326793e-01   6.1300204e-01   6.4083998e-01   5.3436872e-01   5.7168439e-01   6.3961940e-01   6.9444984e-01   6.4614411e-01   6.7735405e-01   6.5650191e-01   4.8880879e-01   5.5527072e-01   5.7177629e-01   6.8044558e-01   5.3685486e-01   5.8826891e-01   5.6475702e-01   5.9654199e-01   4.9897438e-01   5.2031509e-01   6.4900751e-01   6.4612270e-01   5.2486948e-01   5.3799608e-01   6.1833728e-01   5.6242327e-01   4.8535881e-01   5.2425455e-01   5.3022449e-01   4.9785925e-01   6.5551456e-01   5.9539514e-01   6.1607933e-01   5.1060195e-01   5.6212733e-01   5.2705895e-01   5.9248913e-01   6.3836280e-01   6.1862726e-01   6.5690230e-01   4.4786496e-01   6.3572107e-01   6.0854368e-01   6.6108912e-01   6.2645004e-01   6.7237719e-01   5.5720982e-01   6.9936904e-01   6.4818614e-01   6.9041629e-01   6.1723253e-01   6.3076373e-01   5.6080469e-01   5.9409785e-01   5.6836117e-01   5.9084047e-01   5.2545241e-01   5.5754012e-01   5.3070683e-01   5.6159995e-01   5.3522689e-01   5.3249740e-01
   5.3668659e-01   5.3860398e-01   5.5043623e-01   5.6934191e-01   5.7455185e-01   6.2963659e-01   5.2781050e-01   5.1276319e-01   5.6609417e-01   5.6123579e-01   6.3626844e-01   5.9838810e-01   5.0443074e-01   5.9819360e-01   5.9613733e-01   5.5818708e-01   6.0128514e-01   5.7142587e-01   5.2248745e-01   5.7670193e-01   6.3760525e-01   6.1566699e-01   5.7427619e-01   5.8991080e-01   5.5508009e-01   0.0000000e+00   5.6491670e-01   5.4814182e-01   5.8197455e-01   6.4299875e-01   6.8358841e-01   6.0857090e-01   6.0224263e-01   6.4733079e-01   6.8851992e-01   7.5467079e-01   7.3996239e-01   7.2752474e-01   5.5968239e-01   5.9769601e-01   7.2928689e-01   7.2869609e-01   6.4238486e-01   6.7637092e-01   6.7743057e-01   7.0209353e-01   5.7864382e-01   6.1884595e-01   7.0897085e-01   6.9894216e-01   5.7762884e-01   5.9389878e-01   6.8450252e-01   5.6142796e-01   4.8305034e-01   5.4902572e-01   5.7411515e-01   5.5213982e-01   6.6024516e-01   5.6306513e-01   6.0987213e-01   5.2535453e-01   5.5068528e-01   5.7222136e-01   6.1216892e-01   5.9950969e-01   6.3025027e-01   6.6539173e-01   5.6326242e-01   6.8914294e-01   6.0276455e-01   6.3403101e-01   5.9444813e-01   6.5759219e-01   6.0323941e-01   6.6811698e-01   6.2410057e-01   6.9087570e-01   5.5504229e-01   5.8457495e-01   5.4651153e-01   5.7898656e-01   5.5185925e-01   5.4547620e-01   5.5062758e-01   5.2753989e-01   5.1415091e-01   5.5538411e-01   4.8307401e-01   4.8751344e-01
   4.7535237e-01   4.5563367e-01   4.5023461e-01   5.1225264e-01   5.3862165e-01   5.1925857e-01   4.4230476e-01   4.4393411e-01   5.1292439e-01   4.7570432e-01   5.5096696e-01   5.1117279e-01   4.2868228e-01   4.7976398e-01   4.5804917e-01   4.4167140e-01   5.0022428e-01   4.8321658e-01   5.3122242e-01   5.1574956e-01   5.4420852e-01   5.4981060e-01   4.7880468e-01   5.1486545e-01   5.1255393e-01   5.6491670e-01   0.0000000e+00   4.6161603e-01   5.3244740e-01   5.4365761e-01   6.0665021e-01   5.5079355e-01   5.4122528e-01   6.1328444e-01   6.0781423e-01   6.6242868e-01   6.2059133e-01   6.7819351e-01   4.8810729e-01   5.2097770e-01   6.5186339e-01   5.8825311e-01   5.3910115e-01   5.8914555e-01   6.1371568e-01   6.1671499e-01   4.5252892e-01   5.2954389e-01   6.2835274e-01   5.6186628e-01   5.4687762e-01   4.7467058e-01   5.5664925e-01   4.8264343e-01   4.7998888e-01   4.8076052e-01   4.4770088e-01   4.7969407e-01   6.0618088e-01   5.2535945e-01   5.1659821e-01   4.7015962e-01   5.2649130e-01   4.6578508e-01   5.7636440e-01   5.2877864e-01   5.3240366e-01   6.3825352e-01   5.2825114e-01   6.5664933e-01   5.3870461e-01   6.0321587e-01   6.1111116e-01   6.4404147e-01   5.6322722e-01   6.3382621e-01   5.3152039e-01   6.0422434e-01   4.5830232e-01   5.1928281e-01   4.7468250e-01   5.4184598e-01   5.0303898e-01   4.8761139e-01   4.6290932e-01   4.7111897e-01   4.6105116e-01   5.0418957e-01   4.3960640e-01   4.4442038e-01
   4.7852027e-01   4.8824644e-01   4.7195387e-01   5.1630744e-01   5.0440616e-01   5.9758010e-01   4.5500896e-01   4.1397895e-01   5.2214879e-01   4.7715036e-01   5.6644810e-01   5.6210463e-01   4.9758385e-01   4.5199463e-01   4.5404769e-01   5.0765712e-01   5.6294012e-01   5.2273927e-01   4.8568677e-01   5.3225389e-01   5.2635519e-01   4.8438928e-01   4.8056333e-01   5.3256785e-01   5.0819472e-01   5.4814182e-01   4.6161603e-01   0.0000000e+00   5.0292294e-01   5.8305656e-01   6.0639882e-01   5.9375261e-01   5.5961566e-01   6.0072810e-01   6.7432937e-01   7.1306871e-01   6.8347906e-01   6.4037833e-01   4.6926062e-01   5.6578630e-01   7.1929712e-01   6.9399991e-01   6.2883646e-01   5.8067175e-01   6.4360694e-01   6.9086043e-01   5.3325368e-01   6.4325211e-01   6.2211981e-01   6.1688817e-01   5.5748815e-01   5.5370936e-01   6.1723356e-01   5.5162985e-01   4.9942264e-01   4.4589352e-01   4.4199904e-01   4.8707918e-01   6.4836906e-01   5.3980061e-01   5.1848977e-01   4.7834265e-01   5.3248051e-01   5.2075804e-01   5.9426061e-01   5.7382810e-01   5.8554478e-01   6.5686478e-01   4.8684809e-01   6.8003124e-01   6.1291637e-01   6.4067414e-01   6.8185345e-01   6.4244114e-01   6.0539254e-01   6.7376604e-01   6.0463193e-01   6.4721157e-01   5.8320514e-01   6.4309462e-01   5.4384489e-01   5.2926140e-01   5.3624189e-01   5.1934119e-01   4.6541477e-01   5.1109838e-01   5.2520073e-01   4.9368471e-01   4.0047030e-01   4.4095001e-01
   5.1219019e-01   4.9665108e-01   5.4240485e-01   5.7015300e-01   5.9684512e-01   5.9548083e-01   5.1932017e-01   5.0769574e-01   5.7717927e-01   5.3943008e-01   6.1659437e-01   5.9035665e-01   5.1412048e-01   5.5728775e-01   5.1107795e-01   5.2242065e-01   5.2745713e-01   5.6067453e-01   5.5771818e-01   6.2240609e-01   5.6109413e-01   6.0598680e-01   5.5319998e-01   6.1315974e-01   5.7326793e-01   5.8197455e-01   5.3244740e-01   5.0292294e-01   0.0000000e+00   6.2062235e-01   6.5401802e-01   6.0647617e-01   5.9383374e-01   6.0969069e-01   7.1188400e-01   6.9863742e-01   6.6582250e-01   6.4801663e-01   5.3924145e-01   5.9613249e-01   7.0749551e-01   5.9905036e-01   5.8027496e-01   5.8951337e-01   6.5773766e-01   6.7450463e-01   5.0216383e-01   5.8998252e-01   6.3471106e-01   6.0457615e-01   5.5957178e-01   5.2315506e-01   5.9533042e-01   4.6037323e-01   4.7759285e-01   4.8539993e-01   4.6364108e-01   4.7020094e-01   6.0180092e-01   5.0877449e-01   5.4043257e-01   4.9015262e-01   5.4093537e-01   4.8931892e-01   5.6511132e-01   5.4755282e-01   6.0519108e-01   6.3874797e-01   4.7372211e-01   6.2854529e-01   5.4266132e-01   5.8625035e-01   6.1344754e-01   6.5852718e-01   5.8796511e-01   6.4461430e-01   6.1419543e-01   6.4607610e-01   4.8673715e-01   6.2391371e-01   5.1195512e-01   5.3438295e-01   5.2585313e-01   5.2482669e-01   4.9283308e-01   5.2568687e-01   5.0298961e-01   5.2505432e-01   4.8340012e-01   4.9905494e-01
   5.7482417e-01   5.6145317e-01   6.1108525e-01   6.2599968e-01   6.8335294e-01   6.5997472e-01   5.4979029e-01   5.4591776e-01   5.7437835e-01   5.3858649e-01   6.6188876e-01   6.1308440e-01   5.7791047e-01   5.8420225e-01   5.6944871e-01   5.1243990e-01   5.4704707e-01   5.9749052e-01   5.5119778e-01   6.0794344e-01   6.4986926e-01   6.4194507e-01   5.9190209e-01   5.9705454e-01   6.1300204e-01   6.4299875e-01   5.4365761e-01   5.8305656e-01   6.2062235e-01   0.0000000e+00   7.4216457e-01   6.7850654e-01   6.6503003e-01   7.6701308e-01   7.4533957e-01   7.4830813e-01   7.0915897e-01   7.3645023e-01   5.7655189e-01   6.5715934e-01   7.9735743e-01   7.2889302e-01   6.4342803e-01   6.6399538e-01   7.2164546e-01   7.1608214e-01   5.4168891e-01   6.1426409e-01   6.9393379e-01   6.6179617e-01   6.0285444e-01   6.0638607e-01   6.6886168e-01   5.5403931e-01   5.3250763e-01   5.4517665e-01   5.4208093e-01   5.4609895e-01   6.6455471e-01   5.6328710e-01   5.8397989e-01   5.4129770e-01   5.9257612e-01   5.4759950e-01   6.3829617e-01   6.2223752e-01   6.4278397e-01   6.6990025e-01   5.2598722e-01   6.9002282e-01   6.7817720e-01   6.6443936e-01   6.7255219e-01   6.6985838e-01   6.3349883e-01   6.6197594e-01   6.4097522e-01   7.1955694e-01   5.4691161e-01   5.9642786e-01   5.7770765e-01   5.6587005e-01   5.8981488e-01   5.8450185e-01   5.3149008e-01   5.4448665e-01   5.5736386e-01   5.7446459e-01   5.1360627e-01   5.4877620e-01
   6.0116418e-01   6.4916070e-01   6.3308284e-01   6.0772599e-01   6.6286707e-01   6.9982685e-01   5.6203612e-01   5.4328257e-01   6.7684340e-01   6.0122868e-01   7.3791342e-01   6.8597141e-01   6.2899831e-01   6.2484650e-01   6.0579511e-01   6.0917606e-01   6.2566681e-01   6.3224153e-01   6.1107968e-01   6.7787716e-01   7.5847025e-01   5.9125459e-01   6.4411417e-01   6.0732086e-01   6.4083998e-01   6.8358841e-01   6.0665021e-01   6.0639882e-01   6.5401802e-01   7.4216457e-01   0.0000000e+00   6.2889419e-01   6.7178421e-01   7.0453898e-01   6.8443711e-01   7.6386683e-01   6.9037647e-01   6.9216274e-01   6.1870354e-01   6.5030012e-01   7.4515364e-01   6.4050115e-01   6.1801706e-01   6.3277980e-01   6.9890843e-01   6.9278785e-01   5.5103500e-01   5.9984058e-01   6.9489588e-01   6.7192343e-01   6.2160610e-01   5.6858128e-01   6.0674113e-01   4.8996763e-01   5.7804556e-01   5.9080317e-01   5.9675439e-01   5.6825428e-01   7.0695278e-01   5.8426102e-01   6.1949396e-01   6.3891419e-01   6.5996087e-01   5.7562426e-01   6.7561713e-01   6.7350431e-01   7.1631354e-01   7.4942090e-01   6.1956288e-01   7.3394938e-01   7.0270656e-01   6.6760643e-01   7.1764943e-01   7.2208533e-01   7.1714847e-01   6.7130160e-01   6.9022000e-01   7.0288194e-01   5.9011504e-01   7.7474369e-01   5.9663557e-01   6.1537424e-01   6.2148053e-01   5.5882385e-01   5.8885897e-01   5.8463314e-01   5.6399469e-01   5.8744354e-01   4.8796973e-01   5.3763816e-01
   5.6962817e-01   5.5142929e-01   5.8734056e-01   6.3538244e-01   6.8149660e-01   6.9449876e-01   4.8043235e-01   4.6834244e-01   6.2964392e-01   5.6947030e-01   6.5562206e-01   6.3060289e-01   5.6743595e-01   5.8390043e-01   5.7061686e-01   5.8616488e-01   6.0127515e-01   6.5175201e-01   5.8583934e-01   6.5828019e-01   6.4507004e-01   5.8131834e-01   5.8196049e-01   5.9874232e-01   5.3436872e-01   6.0857090e-01   5.5079355e-01   5.9375261e-01   6.0647617e-01   6.7850654e-01   6.2889419e-01   0.0000000e+00   6.0163185e-01   6.4964493e-01   7.3434582e-01   7.8564082e-01   7.0188283e-01   6.6283484e-01   6.0794279e-01   5.8384475e-01   7.0848131e-01   7.4187807e-01   6.4923604e-01   6.3051962e-01   6.8189294e-01   6.6646013e-01   5.8458566e-01   5.6530771e-01   6.7851414e-01   5.9904141e-01   5.8734256e-01   4.9662208e-01   5.9058803e-01   5.3484097e-01   5.2839212e-01   5.1218111e-01   4.6896326e-01   5.2754991e-01   6.9104512e-01   5.7665776e-01   5.7857191e-01   5.0863390e-01   5.4618846e-01   5.1771117e-01   5.7899184e-01   5.9320800e-01   6.2285631e-01   6.5753889e-01   5.4764709e-01   6.8930626e-01   6.7543099e-01   7.1155352e-01   7.0772194e-01   6.4858864e-01   7.0512091e-01   6.6328668e-01   6.6015167e-01   6.9467617e-01   6.7842315e-01   6.7916951e-01   5.7131128e-01   5.6241075e-01   6.0557187e-01   5.9275648e-01   5.6788652e-01   5.5108599e-01   5.4076836e-01   5.8263525e-01   5.3243444e-01   5.6280996e-01
   5.2191047e-01   5.2765711e-01   5.6782390e-01   6.1921768e-01   6.5133171e-01   6.5118156e-01   5.0054872e-01   4.9703012e-01   5.9182458e-01   5.0251315e-01   6.6176230e-01   6.1093076e-01   5.6627310e-01   5.9778788e-01   5.8592033e-01   5.4301462e-01   5.9420759e-01   6.2431924e-01   5.5872921e-01   6.1588269e-01   6.5196556e-01   6.8673900e-01   5.6808705e-01   6.1441136e-01   5.7168439e-01   6.0224263e-01   5.4122528e-01   5.5961566e-01   5.9383374e-01   6.6503003e-01   6.7178421e-01   6.0163185e-01   0.0000000e+00   6.5562059e-01   7.4907580e-01   8.4572907e-01   6.8421409e-01   7.4340527e-01   5.4824504e-01   5.8135952e-01   7.2531738e-01   7.1132026e-01   6.2071635e-01   6.6341603e-01   6.6666427e-01   6.9936629e-01   5.5999871e-01   6.1732900e-01   6.6507574e-01   6.4783470e-01   6.2433306e-01   5.3951281e-01   6.1953082e-01   5.8311100e-01   5.5596585e-01   5.6684444e-01   5.5115815e-01   5.3902371e-01   6.7030111e-01   5.7250434e-01   6.2795075e-01   5.6645054e-01   5.8279106e-01   5.3756391e-01   5.9844071e-01   6.3326177e-01   6.5317174e-01   7.2732403e-01   5.8684564e-01   6.9550260e-01   6.6670750e-01   6.7801130e-01   6.4964208e-01   6.7558123e-01   6.8645952e-01   6.6091398e-01   6.7445026e-01   7.2450291e-01   6.1869611e-01   6.5405804e-01   5.9007635e-01   5.9039626e-01   5.6476897e-01   5.6399302e-01   5.4196103e-01   5.5385548e-01   5.3351148e-01   5.2955648e-01   4.8259625e-01   5.1508196e-01
   5.7713721e-01   6.0917942e-01   6.1351425e-01   6.5377907e-01   7.1171930e-01   6.6058034e-01   5.5272593e-01   5.8070155e-01   5.9656544e-01   5.7414447e-01   7.0241316e-01   6.8892501e-01   5.8347943e-01   6.3458240e-01   6.0274269e-01   5.7084209e-01   6.1347570e-01   6.8230752e-01   6.0929372e-01   6.4991148e-01   6.9597108e-01   6.6504844e-01   6.2027690e-01   6.4411950e-01   6.3961940e-01   6.4733079e-01   6.1328444e-01   6.0072810e-01   6.0969069e-01   7.6701308e-01   7.0453898e-01   6.4964493e-01   6.5562059e-01   0.0000000e+00   8.2449007e-01   8.2878558e-01   6.6885550e-01   7.3406573e-01   5.9042617e-01   6.4998520e-01   6.8502587e-01   7.3601717e-01   6.7035937e-01   7.1634023e-01   7.3088348e-01   7.7190128e-01   6.3056097e-01   6.5737396e-01   7.6277862e-01   6.9852072e-01   6.3585877e-01   5.9756581e-01   6.5640618e-01   5.8498026e-01   5.7123298e-01   5.5865329e-01   5.7960500e-01   5.9548431e-01   7.1294460e-01   5.9458070e-01   6.2808440e-01   5.7603870e-01   6.1461449e-01   6.0151108e-01   6.5123983e-01   6.7023125e-01   7.1430890e-01   7.5101005e-01   6.1963458e-01   7.4004584e-01   7.4154049e-01   6.9352027e-01   7.0490975e-01   7.4025391e-01   6.9697955e-01   6.6992928e-01   7.0959839e-01   7.8620531e-01   6.7506106e-01   6.8027748e-01   6.2879084e-01   6.3353501e-01   5.7222261e-01   5.8781929e-01   5.8389560e-01   5.8449804e-01   6.0579914e-01   5.9119833e-01   5.1493225e-01   5.4493666e-01
   6.5861280e-01   6.9590141e-01   7.3658624e-01   7.7652102e-01   7.7804954e-01   8.0090067e-01   6.6922159e-01   6.8700000e-01   7.2630153e-01   6.4384492e-01   7.9698584e-01   7.3029590e-01   6.6913355e-01   7.6225700e-01   7.1319133e-01   6.2882994e-01   6.5895428e-01   7.2109661e-01   6.5073979e-01   7.2004645e-01   8.1306452e-01   8.0178905e-01   6.5736064e-01   6.9857746e-01   6.9444984e-01   6.8851992e-01   6.0781423e-01   6.7432937e-01   7.1188400e-01   7.4533957e-01   6.8443711e-01   7.3434582e-01   7.4907580e-01   8.2449007e-01   0.0000000e+00   8.1653408e-01   7.8338513e-01   8.2079048e-01   6.5161727e-01   7.0249841e-01   7.9217429e-01   8.5382718e-01   7.4103744e-01   7.5890648e-01   7.9012754e-01   8.4068398e-01   6.7386128e-01   7.1994766e-01   8.7506106e-01   7.8439846e-01   7.4537927e-01   6.6716170e-01   6.9526174e-01   6.3387768e-01   6.2512264e-01   6.4961765e-01   6.8144363e-01   6.3801719e-01   7.7548646e-01   6.4134116e-01   7.5073406e-01   7.1934042e-01   6.9744998e-01   7.1696288e-01   7.6891973e-01   7.8068092e-01   8.2463307e-01   8.2452855e-01   6.8633021e-01   8.5031964e-01   8.1781863e-01   8.1132521e-01   7.9210741e-01   8.7556039e-01   8.4036070e-01   7.7537662e-01   7.7457508e-01   8.4931758e-01   7.8986287e-01   8.6501350e-01   7.8626948e-01   7.6777849e-01   7.5307937e-01   7.3205035e-01   6.6533634e-01   6.9398530e-01   7.3954578e-01   6.8267798e-01   6.2593180e-01   6.7276036e-01
   6.4784777e-01   7.0812917e-01   7.2841192e-01   8.4299560e-01   8.6174647e-01   7.8835461e-01   6.2838176e-01   7.2124598e-01   8.0347568e-01   7.0292472e-01   8.0987931e-01   7.5891268e-01   7.8220182e-01   8.5324184e-01   7.9530627e-01   6.5527390e-01   7.3045023e-01   8.9795209e-01   7.3715949e-01   7.9626999e-01   7.3002013e-01   8.8964294e-01   7.7389714e-01   8.0745493e-01   6.4614411e-01   7.5467079e-01   6.6242868e-01   7.1306871e-01   6.9863742e-01   7.4830813e-01   7.6386683e-01   7.8564082e-01   8.4572907e-01   8.2878558e-01   8.1653408e-01   0.0000000e+00   8.2442782e-01   1.0000000e+00   6.5955473e-01   7.8711268e-01   9.2357303e-01   9.6443704e-01   8.2834631e-01   8.4979113e-01   8.0274080e-01   8.3166792e-01   7.5321558e-01   7.9572345e-01   7.5361957e-01   8.1497195e-01   8.3392337e-01   7.5550792e-01   7.7528425e-01   6.9145382e-01   6.8561791e-01   6.9652022e-01   8.0252214e-01   6.7366302e-01   7.8727042e-01   6.9450853e-01   7.3882415e-01   7.0122457e-01   6.6539130e-01   7.0622449e-01   8.3987123e-01   8.6209454e-01   6.9781894e-01   7.8385940e-01   6.8254851e-01   8.5446196e-01   7.8755558e-01   7.9448454e-01   7.2282696e-01   8.3438506e-01   8.7285042e-01   8.4662095e-01   7.2821709e-01   8.1480297e-01   7.6004373e-01   8.8424125e-01   7.9815739e-01   8.4916060e-01   7.2473210e-01   7.0892493e-01   6.8138937e-01   7.4936261e-01   7.4339571e-01   7.2547499e-01   7.7083979e-01   7.9704907e-01
   5.7015099e-01   5.6691363e-01   6.1516904e-01   6.9093835e-01   7.4142817e-01   6.8373985e-01   5.3607553e-01   5.4217157e-01   6.4223710e-01   5.7134337e-01   6.4882475e-01   7.0354891e-01   6.2477285e-01   6.2386599e-01   6.4185497e-01   6.7160175e-01   6.6065512e-01   6.7168851e-01   5.9166373e-01   6.8184031e-01   6.7344163e-01   7.1293428e-01   6.5033347e-01   6.6815313e-01   6.7735405e-01   7.3996239e-01   6.2059133e-01   6.8347906e-01   6.6582250e-01   7.0915897e-01   6.9037647e-01   7.0188283e-01   6.8421409e-01   6.6885550e-01   7.8338513e-01   8.2442782e-01   0.0000000e+00   8.1268299e-01   5.6724701e-01   6.3771733e-01   8.6948549e-01   8.0773771e-01   6.9521106e-01   7.4197949e-01   6.8421645e-01   7.5548878e-01   6.2062397e-01   6.4726078e-01   7.0186575e-01   6.9962490e-01   7.1559673e-01   6.6409981e-01   7.2755796e-01   6.2120600e-01   5.9410982e-01   6.4587194e-01   6.4753370e-01   6.7558070e-01   7.1736373e-01   6.5333877e-01   6.5773949e-01   6.2999272e-01   6.1703010e-01   5.9370196e-01   6.9398482e-01   6.7557491e-01   7.2938768e-01   7.8917414e-01   6.4428876e-01   7.3272548e-01   7.0945963e-01   7.1989931e-01   7.2510076e-01   7.4596958e-01   7.7542086e-01   6.7852346e-01   7.1865523e-01   7.8820648e-01   7.1865400e-01   7.5777311e-01   6.1998352e-01   6.5325438e-01   6.5522512e-01   7.1453660e-01   5.9187962e-01   5.9752186e-01   5.8857254e-01   6.0106565e-01   5.1632257e-01   5.2281164e-01
   6.4931232e-01   5.9994528e-01   6.0941658e-01   6.3251544e-01   7.1910183e-01   6.8940656e-01   5.9662428e-01   6.0837373e-01   7.0118788e-01   6.4819191e-01   7.5570345e-01   7.5128340e-01   6.4371303e-01   6.3485156e-01   6.6096334e-01   6.1239478e-01   6.6127725e-01   6.9031570e-01   5.4873337e-01   6.7161691e-01   6.9712722e-01   6.3269792e-01   6.3898070e-01   6.6701304e-01   6.5650191e-01   7.2752474e-01   6.7819351e-01   6.4037833e-01   6.4801663e-01   7.3645023e-01   6.9216274e-01   6.6283484e-01   7.4340527e-01   7.3406573e-01   8.2079048e-01   1.0000000e+00   8.1268299e-01   0.0000000e+00   6.9344300e-01   7.0661900e-01   8.7563465e-01   7.7492328e-01   6.5168319e-01   7.1146080e-01   7.5151761e-01   8.0324728e-01   6.3293942e-01   7.0843135e-01   8.0031048e-01   7.4773763e-01   6.9804969e-01   6.6212006e-01   7.4822949e-01   6.0520273e-01   5.8597344e-01   6.0065797e-01   6.1382311e-01   6.2585129e-01   7.2384639e-01   6.4290764e-01   6.9668412e-01   6.1261230e-01   6.6322742e-01   6.3062362e-01   6.7793899e-01   7.2077042e-01   7.8169050e-01   8.1940554e-01   6.6033333e-01   7.7184378e-01   7.6457578e-01   7.4405549e-01   7.4687055e-01   7.6851822e-01   8.0287489e-01   7.6810292e-01   7.2973281e-01   8.1058264e-01   7.0839225e-01   8.1139810e-01   6.6040594e-01   6.8543563e-01   6.9779662e-01   6.8216194e-01   6.3247447e-01   6.3362488e-01   5.9443723e-01   6.5720919e-01   6.1031129e-01   6.4077385e-01
   5.2230216e-01   5.0546756e-01   5.4752507e-01   5.6907085e-01   6.0090032e-01   5.8185385e-01   4.7902344e-01   5.0098566e-01   5.7716369e-01   5.4108159e-01   6.3126231e-01   6.4038984e-01   5.3392220e-01   5.4270226e-01   4.8702306e-01   4.6592522e-01   5.4046092e-01   5.5523891e-01   4.9729553e-01   6.0962577e-01   5.8379406e-01   5.7599042e-01   5.3305214e-01   5.2620222e-01   4.8880879e-01   5.5968239e-01   4.8810729e-01   4.6926062e-01   5.3924145e-01   5.7655189e-01   6.1870354e-01   6.0794279e-01   5.4824504e-01   5.9042617e-01   6.5161727e-01   6.5955473e-01   5.6724701e-01   6.9344300e-01   0.0000000e+00   5.5705909e-01   7.1143164e-01   6.6806072e-01   5.5546010e-01   5.8880721e-01   5.9218804e-01   6.4286329e-01   4.8862457e-01   5.4890181e-01   6.5837404e-01   6.1634964e-01   5.8103369e-01   5.3737938e-01   6.3427122e-01   5.1065145e-01   4.8255323e-01   4.8771641e-01   4.7957222e-01   5.0197680e-01   6.2595667e-01   5.3784370e-01   5.4915709e-01   4.8967934e-01   5.6943385e-01   5.0247856e-01   5.4619820e-01   5.5992629e-01   5.9864717e-01   6.7588660e-01   5.6961504e-01   5.8058389e-01   5.3714750e-01   6.0825482e-01   6.3128016e-01   6.4064370e-01   6.1977059e-01   6.6351228e-01   6.2988182e-01   6.5408144e-01   5.6916551e-01   6.5878604e-01   5.5533786e-01   5.9470986e-01   5.5368967e-01   5.1648241e-01   5.1847406e-01   5.1860477e-01   4.5784839e-01   5.0266437e-01   5.0748632e-01   5.1445846e-01
   4.8433241e-01   4.9262166e-01   5.3276261e-01   5.4444547e-01   6.0810305e-01   6.1476884e-01   5.2194888e-01   5.2857751e-01   5.0979410e-01   4.8567005e-01   5.7876168e-01   5.2266335e-01   5.2905624e-01   5.4239541e-01   5.6031274e-01   4.9788586e-01   5.8727482e-01   5.4551042e-01   5.5396414e-01   6.2153095e-01   5.4244644e-01   6.5737311e-01   5.7039388e-01   5.5630747e-01   5.5527072e-01   5.9769601e-01   5.2097770e-01   5.6578630e-01   5.9613249e-01   6.5715934e-01   6.5030012e-01   5.8384475e-01   5.8135952e-01   6.4998520e-01   7.0249841e-01   7.8711268e-01   6.3771733e-01   7.0661900e-01   5.5705909e-01   0.0000000e+00   7.6765126e-01   6.7921457e-01   6.0203432e-01   6.3457374e-01   6.5873047e-01   6.8893197e-01   5.5499638e-01   5.7288681e-01   6.7528868e-01   6.5854968e-01   5.7507143e-01   5.2000796e-01   5.8293651e-01   5.0552862e-01   4.5048152e-01   5.1903754e-01   4.9773111e-01   5.1077089e-01   6.2735012e-01   5.1817998e-01   5.4451630e-01   4.8180388e-01   5.9456659e-01   5.3739738e-01   5.9463056e-01   6.0494559e-01   6.2425683e-01   6.8248909e-01   5.4607131e-01   6.8523253e-01   5.5063984e-01   6.0341938e-01   5.8730017e-01   6.1671106e-01   6.7030661e-01   6.0336855e-01   6.5257951e-01   6.8991335e-01   5.8967082e-01   6.6581794e-01   5.2968411e-01   5.2324542e-01   5.3108993e-01   5.1881533e-01   4.9190217e-01   5.0380702e-01   4.8392039e-01   5.1409324e-01   4.9219639e-01   4.8836009e-01
   5.5879317e-01   5.5278602e-01   5.4907903e-01   6.6077455e-01   6.7457748e-01   6.4726823e-01   5.7064656e-01   6.2438753e-01   6.8882951e-01   6.5329687e-01   6.8281142e-01   5.5434014e-01   6.3786343e-01   6.5166955e-01   5.9118069e-01   5.9434476e-01   6.8606467e-01   6.7934402e-01   7.0118308e-01   7.4254433e-01   6.5993154e-01   6.7472658e-01   6.7632922e-01   6.1231594e-01   5.7177629e-01   7.2928689e-01   6.5186339e-01   7.1929712e-01   7.0749551e-01   7.9735743e-01   7.4515364e-01   7.0848131e-01   7.2531738e-01   6.8502587e-01   7.9217429e-01   9.2357303e-01   8.6948549e-01   8.7563465e-01   7.1143164e-01   7.6765126e-01   0.0000000e+00   7.8439320e-01   7.1989822e-01   7.4715325e-01   7.4512913e-01   7.6875339e-01   6.9214100e-01   6.4880062e-01   7.5041869e-01   7.7865340e-01   6.7373904e-01   6.0894232e-01   6.3229506e-01   5.3998507e-01   4.9244596e-01   5.3960967e-01   5.8751965e-01   6.3484881e-01   7.3187625e-01   6.7564989e-01   5.8447940e-01   4.8510032e-01   5.4119064e-01   5.5740817e-01   6.5483242e-01   6.8406857e-01   6.9131631e-01   7.4655718e-01   6.0005329e-01   6.2956463e-01   7.0097946e-01   6.7895082e-01   7.4445796e-01   7.8809966e-01   8.0014327e-01   8.0769489e-01   7.7474367e-01   7.9265257e-01   7.8271635e-01   7.0240228e-01   6.6612912e-01   6.9916974e-01   6.2425815e-01   6.9212120e-01   6.0277564e-01   6.4047382e-01   6.3650357e-01   6.0899915e-01   6.0241491e-01   6.0201280e-01
   6.2252742e-01   6.7686338e-01   6.9311512e-01   7.2129537e-01   7.5112718e-01   7.1603199e-01   6.3347257e-01   7.1046697e-01   8.1188215e-01   6.7239454e-01   7.9136418e-01   6.3316895e-01   5.6184173e-01   7.4071522e-01   7.3482874e-01   7.4002354e-01   7.3125830e-01   7.6112501e-01   6.3965652e-01   6.6700653e-01   7.1866382e-01   8.0158281e-01   7.2413542e-01   7.1260453e-01   6.8044558e-01   7.2869609e-01   5.8825311e-01   6.9399991e-01   5.9905036e-01   7.2889302e-01   6.4050115e-01   7.4187807e-01   7.1132026e-01   7.3601717e-01   8.5382718e-01   9.6443704e-01   8.0773771e-01   7.7492328e-01   6.6806072e-01   6.7921457e-01   7.8439320e-01   0.0000000e+00   6.5266597e-01   6.4958887e-01   7.9606156e-01   7.8931218e-01   7.0363492e-01   7.3107620e-01   7.3234120e-01   7.1289566e-01   7.1312207e-01   6.1979855e-01   7.0257007e-01   6.6084035e-01   6.3751769e-01   6.8157966e-01   6.5924151e-01   6.1615959e-01   7.1685659e-01   7.1874179e-01   7.4374344e-01   6.3336887e-01   6.9938105e-01   6.3260907e-01   7.9550290e-01   7.6114180e-01   7.0497745e-01   7.4751586e-01   6.8330561e-01   8.5728571e-01   8.5994410e-01   7.5440962e-01   8.0596019e-01   8.3552115e-01   8.5670665e-01   7.8541128e-01   8.2807535e-01   9.2158554e-01   7.8208755e-01   7.7960524e-01   6.2148444e-01   6.5349056e-01   6.6031205e-01   6.8964084e-01   6.6426499e-01   6.7212010e-01   6.5357367e-01   6.1058652e-01   5.8367706e-01   5.7096625e-01
   4.8832844e-01   5.3211781e-01   5.3399177e-01   5.8154921e-01   6.1247421e-01   6.0505912e-01   4.9031440e-01   5.0481323e-01   5.6280659e-01   5.0196403e-01   6.2319321e-01   5.6030435e-01   5.1197487e-01   5.8241349e-01   5.4445950e-01   5.0588578e-01   6.0327693e-01   5.9398934e-01   5.1020985e-01   6.3143922e-01   6.4209549e-01   5.7558363e-01   5.6823833e-01   5.6198266e-01   5.3685486e-01   6.4238486e-01   5.3910115e-01   6.2883646e-01   5.8027496e-01   6.4342803e-01   6.1801706e-01   6.4923604e-01   6.2071635e-01   6.7035937e-01   7.4103744e-01   8.2834631e-01   6.9521106e-01   6.5168319e-01   5.5546010e-01   6.0203432e-01   7.1989822e-01   6.5266597e-01   0.0000000e+00   6.7268936e-01   6.6788639e-01   7.0828680e-01   5.5835347e-01   6.0369249e-01   6.9349484e-01   6.4823797e-01   6.2276553e-01   5.3879098e-01   6.1458779e-01   5.9552098e-01   5.1996468e-01   5.3857376e-01   5.5417340e-01   5.6745248e-01   6.7226942e-01   5.9833831e-01   5.9367581e-01   5.1794564e-01   5.9525807e-01   5.4633574e-01   6.0882491e-01   6.2610804e-01   6.5663746e-01   7.3921660e-01   5.9375132e-01   7.1131686e-01   6.5653860e-01   6.3903908e-01   6.9198267e-01   7.1539110e-01   6.7895398e-01   6.9202501e-01   6.4637801e-01   6.6239655e-01   6.0737560e-01   6.3549192e-01   5.7234183e-01   5.5550946e-01   5.7401002e-01   5.5613004e-01   5.4042164e-01   5.2737146e-01   4.8466688e-01   4.8891472e-01   4.6220819e-01   4.6268327e-01
   5.4775553e-01   5.9964144e-01   6.0950579e-01   6.5905389e-01   6.4501650e-01   6.8661285e-01   5.4833284e-01   5.6913911e-01   6.4164732e-01   5.4002055e-01   6.6296051e-01   6.0811837e-01   5.6345332e-01   6.3282708e-01   5.9653860e-01   5.8483607e-01   6.0258513e-01   6.8677432e-01   5.7324055e-01   6.6730311e-01   7.3520004e-01   5.9626847e-01   6.2235538e-01   5.9472149e-01   5.8826891e-01   6.7637092e-01   5.8914555e-01   5.8067175e-01   5.8951337e-01   6.6399538e-01   6.3277980e-01   6.3051962e-01   6.6341603e-01   7.1634023e-01   7.5890648e-01   8.4979113e-01   7.4197949e-01   7.1146080e-01   5.8880721e-01   6.3457374e-01   7.4715325e-01   6.4958887e-01   6.7268936e-01   0.0000000e+00   7.0100108e-01   7.2007069e-01   6.3148218e-01   6.7604698e-01   7.1671637e-01   6.5539172e-01   6.8551970e-01   5.7232541e-01   6.4696965e-01   6.1628130e-01   5.3266159e-01   5.8865671e-01   6.0534147e-01   5.9800770e-01   7.2334407e-01   5.9645469e-01   6.4591435e-01   5.7523228e-01   6.6763354e-01   5.9886173e-01   6.1762800e-01   6.3545862e-01   6.6862967e-01   7.2174015e-01   6.2712841e-01   7.4601320e-01   6.6968301e-01   6.8061273e-01   6.8042434e-01   7.3562193e-01   7.2673394e-01   7.2561891e-01   6.6102469e-01   7.1484395e-01   6.9167704e-01   6.8011951e-01   6.2978269e-01   6.0528720e-01   6.1713489e-01   6.0162109e-01   5.4965503e-01   5.3139764e-01   5.8240555e-01   5.1276642e-01   5.2417171e-01   5.2943822e-01
   5.5070521e-01   5.6091236e-01   6.1051369e-01   6.5920578e-01   6.8827399e-01   7.1481124e-01   5.7454700e-01   5.6887732e-01   6.5940961e-01   5.4520119e-01   6.8278268e-01   6.7809503e-01   6.3283364e-01   6.4364442e-01   5.8118519e-01   6.1339116e-01   6.2313618e-01   6.5057946e-01   5.9090814e-01   7.0752852e-01   7.2947972e-01   6.6054953e-01   6.4333295e-01   6.5496500e-01   5.6475702e-01   6.7743057e-01   6.1371568e-01   6.4360694e-01   6.5773766e-01   7.2164546e-01   6.9890843e-01   6.8189294e-01   6.6666427e-01   7.3088348e-01   7.9012754e-01   8.0274080e-01   6.8421645e-01   7.5151761e-01   5.9218804e-01   6.5873047e-01   7.4512913e-01   7.9606156e-01   6.6788639e-01   7.0100108e-01   0.0000000e+00   7.1316431e-01   5.8994774e-01   6.2408256e-01   7.3960716e-01   6.8251815e-01   6.6138557e-01   5.8832645e-01   6.6314832e-01   5.9281524e-01   5.3711474e-01   5.9740319e-01   5.5458339e-01   5.7221766e-01   6.8829804e-01   5.9037969e-01   6.6676890e-01   5.7654130e-01   6.3313913e-01   5.4339337e-01   6.4103850e-01   6.4148150e-01   6.8155328e-01   7.5114655e-01   5.8526677e-01   7.4632650e-01   6.7160021e-01   7.0610327e-01   7.0779562e-01   7.6055592e-01   7.3208382e-01   6.3665074e-01   6.9513914e-01   7.5218241e-01   7.8075494e-01   6.5273989e-01   6.0476442e-01   6.0399217e-01   5.7479937e-01   5.7858639e-01   5.7002825e-01   5.5494458e-01   5.9666199e-01   5.7775759e-01   5.4260370e-01   5.3049235e-01
   6.6409472e-01   6.2178771e-01   6.6086865e-01   7.0875589e-01   7.0698844e-01   6.5347696e-01   6.0668466e-01   6.4829316e-01   6.4673108e-01   5.8426599e-01   7.3572219e-01   6.9912651e-01   6.5970028e-01   7.2350677e-01   6.5366800e-01   6.1932745e-01   6.7201103e-01   6.5554621e-01   6.4540285e-01   7.2486657e-01   7.3302889e-01   6.9344483e-01   6.8585938e-01   6.7381312e-01   5.9654199e-01   7.0209353e-01   6.1671499e-01   6.9086043e-01   6.7450463e-01   7.1608214e-01   6.9278785e-01   6.6646013e-01   6.9936629e-01   7.7190128e-01   8.4068398e-01   8.3166792e-01   7.5548878e-01   8.0324728e-01   6.4286329e-01   6.8893197e-01   7.6875339e-01   7.8931218e-01   7.0828680e-01   7.2007069e-01   7.1316431e-01   0.0000000e+00   6.6145538e-01   6.6518006e-01   7.3938929e-01   7.0448181e-01   6.8119647e-01   6.2020925e-01   6.6671346e-01   6.6642266e-01   6.0275350e-01   6.2891114e-01   6.1236710e-01   6.3588696e-01   7.3420412e-01   6.2883225e-01   6.7249373e-01   6.1191937e-01   6.8493201e-01   6.1310353e-01   6.9758260e-01   6.6755041e-01   7.6701549e-01   8.4967827e-01   6.6715238e-01   7.1632114e-01   7.3758403e-01   7.4620682e-01   7.7139417e-01   8.0924119e-01   7.8231133e-01   7.7844747e-01   7.8592652e-01   7.5346773e-01   8.3098522e-01   6.5958446e-01   6.8300810e-01   6.5498143e-01   6.5365218e-01   6.9686820e-01   6.0352413e-01   5.9982978e-01   6.0250791e-01   6.3814990e-01   5.9645023e-01   6.3258480e-01
   4.5283945e-01   4.3896194e-01   4.5507017e-01   4.8224027e-01   5.6762366e-01   5.2987319e-01   4.3071660e-01   4.2507296e-01   4.9393534e-01   4.3927823e-01   5.8315617e-01   5.4687909e-01   4.7730616e-01   5.3301874e-01   4.9818795e-01   4.5699467e-01   5.1890155e-01   4.8311297e-01   4.4973800e-01   5.4998963e-01   5.2896264e-01   5.0755793e-01   5.3252334e-01   5.4869311e-01   4.9897438e-01   5.7864382e-01   4.5252892e-01   5.3325368e-01   5.0216383e-01   5.4168891e-01   5.5103500e-01   5.8458566e-01   5.5999871e-01   6.3056097e-01   6.7386128e-01   7.5321558e-01   6.2062397e-01   6.3293942e-01   4.8862457e-01   5.5499638e-01   6.9214100e-01   7.0363492e-01   5.5835347e-01   6.3148218e-01   5.8994774e-01   6.6145538e-01   0.0000000e+00   5.3321151e-01   6.2073208e-01   5.7260378e-01   5.5612215e-01   4.9288823e-01   5.3573322e-01   4.9079959e-01   4.3430120e-01   4.6730559e-01   4.6624030e-01   4.7468202e-01   6.0316863e-01   5.0613106e-01   5.3153050e-01   4.5146669e-01   5.7492436e-01   4.6304186e-01   5.4860294e-01   5.2185638e-01   5.6347274e-01   6.4813361e-01   4.9895156e-01   5.8629522e-01   6.0402288e-01   5.9551695e-01   6.4224453e-01   6.7902098e-01   6.2050747e-01   6.0100833e-01   5.7640134e-01   6.6083667e-01   6.1343485e-01   5.7001723e-01   5.0148724e-01   4.8305650e-01   4.9890500e-01   5.3229813e-01   4.4937488e-01   4.6902601e-01   4.5138368e-01   4.4971957e-01   4.0117293e-01   4.5284517e-01
   5.0731323e-01   5.0823358e-01   5.2537028e-01   5.2011308e-01   5.7297371e-01   6.2430370e-01   4.6664994e-01   4.5984411e-01   5.4086110e-01   4.9804786e-01   6.2351192e-01   5.8209391e-01   5.2819748e-01   5.7705047e-01   4.9617515e-01   5.0698825e-01   5.8465531e-01   5.5512627e-01   4.9081056e-01   5.6679084e-01   5.7424135e-01   4.9929205e-01   5.8726068e-01   5.4621804e-01   5.2031509e-01   6.1884595e-01   5.2954389e-01   6.4325211e-01   5.8998252e-01   6.1426409e-01   5.9984058e-01   5.6530771e-01   6.1732900e-01   6.5737396e-01   7.1994766e-01   7.9572345e-01   6.4726078e-01   7.0843135e-01   5.4890181e-01   5.7288681e-01   6.4880062e-01   7.3107620e-01   6.0369249e-01   6.7604698e-01   6.2408256e-01   6.6518006e-01   5.3321151e-01   0.0000000e+00   6.2250785e-01   5.8073954e-01   6.0315994e-01   5.3239341e-01   5.6844655e-01   5.2215008e-01   4.8444078e-01   5.2435956e-01   5.1555336e-01   5.1595119e-01   6.4346412e-01   5.2386434e-01   5.7030657e-01   5.0878639e-01   6.0394635e-01   5.0694335e-01   5.7247635e-01   5.6529519e-01   5.8614248e-01   6.6466667e-01   5.4051886e-01   6.2630459e-01   6.0244289e-01   6.4801342e-01   6.3750891e-01   7.1768847e-01   6.3936406e-01   8.0205692e-01   6.0538516e-01   6.8752358e-01   6.4670792e-01   6.5608289e-01   5.4929666e-01   5.6091762e-01   5.3006189e-01   5.8523639e-01   5.1523064e-01   5.2117940e-01   5.1116239e-01   5.6021327e-01   5.0190705e-01   5.2193553e-01
   6.0934129e-01   6.1586696e-01   6.1822581e-01   6.3006579e-01   6.9487648e-01   7.2308039e-01   5.8992024e-01   5.9067231e-01   6.1754766e-01   5.7792470e-01   6.6273137e-01   6.4587517e-01   6.2877566e-01   6.2599213e-01   5.9901975e-01   6.0623608e-01   6.6935483e-01   6.8697180e-01   5.9947519e-01   6.9972311e-01   6.4203066e-01   5.5800666e-01   6.8685302e-01   6.6413497e-01   6.4900751e-01   7.0897085e-01   6.2835274e-01   6.2211981e-01   6.3471106e-01   6.9393379e-01   6.9489588e-01   6.7851414e-01   6.6507574e-01   7.6277862e-01   8.7506106e-01   7.5361957e-01   7.0186575e-01   8.0031048e-01   6.5837404e-01   6.7528868e-01   7.5041869e-01   7.3234120e-01   6.9349484e-01   7.1671637e-01   7.3960716e-01   7.3938929e-01   6.2073208e-01   6.2250785e-01   0.0000000e+00   6.9738895e-01   6.9543148e-01   5.8632699e-01   6.2255793e-01   5.8232688e-01   5.5044846e-01   5.5419764e-01   5.9481077e-01   5.9862988e-01   7.0824890e-01   5.8086016e-01   5.9907055e-01   5.7616651e-01   7.1024655e-01   6.0912774e-01   6.9636276e-01   6.6614543e-01   6.8900982e-01   7.5893670e-01   6.4066558e-01   7.3674356e-01   7.3053811e-01   7.4660454e-01   7.5410185e-01   8.0289930e-01   7.5263379e-01   8.6754207e-01   7.1991581e-01   8.2115394e-01   8.0228505e-01   7.2790234e-01   6.2686341e-01   6.6943945e-01   6.3674200e-01   6.7905600e-01   5.9312903e-01   6.2031443e-01   6.2103469e-01   5.8479057e-01   5.6257176e-01   6.1043181e-01
   5.6853690e-01   5.4661911e-01   6.1324017e-01   6.1820151e-01   6.6488933e-01   6.3893641e-01   5.6908641e-01   5.7550282e-01   5.8442451e-01   5.3337612e-01   6.5234053e-01   6.2714137e-01   5.8895852e-01   6.3985471e-01   6.0621352e-01   5.9629199e-01   6.3515202e-01   6.6463607e-01   6.0335234e-01   6.7641770e-01   6.6864484e-01   5.4669959e-01   6.2895664e-01   6.1764204e-01   6.4612270e-01   6.9894216e-01   5.6186628e-01   6.1688817e-01   6.0457615e-01   6.6179617e-01   6.7192343e-01   5.9904141e-01   6.4783470e-01   6.9852072e-01   7.8439846e-01   8.1497195e-01   6.9962490e-01   7.4773763e-01   6.1634964e-01   6.5854968e-01   7.7865340e-01   7.1289566e-01   6.4823797e-01   6.5539172e-01   6.8251815e-01   7.0448181e-01   5.7260378e-01   5.8073954e-01   6.9738895e-01   0.0000000e+00   6.0732865e-01   5.4762012e-01   6.1078611e-01   5.3754138e-01   4.7609268e-01   5.2479856e-01   5.2961258e-01   5.3281360e-01   6.4183771e-01   5.6995496e-01   5.5477216e-01   5.3011917e-01   6.0502602e-01   5.4205999e-01   6.1909431e-01   5.9246648e-01   6.5082167e-01   7.0347334e-01   5.8840088e-01   6.3413076e-01   7.1010914e-01   7.1917365e-01   6.8659426e-01   6.8778936e-01   6.9994909e-01   7.1804978e-01   6.7844958e-01   7.3618655e-01   7.3862367e-01   5.8098486e-01   5.9240703e-01   5.9928252e-01   5.9619981e-01   6.0594193e-01   5.8576238e-01   6.1251539e-01   5.7327374e-01   5.8481615e-01   5.6011957e-01   5.5869889e-01
   4.9508417e-01   4.8760039e-01   5.1522001e-01   5.5401589e-01   6.0457285e-01   5.8583584e-01   4.8518246e-01   4.9623630e-01   5.0073904e-01   4.9523975e-01   5.8232501e-01   5.6228538e-01   5.3377222e-01   5.6560121e-01   5.1935873e-01   5.0560319e-01   5.3392938e-01   5.8563127e-01   5.2069154e-01   6.1603648e-01   6.2611210e-01   5.3662225e-01   6.1462308e-01   6.0573055e-01   5.2486948e-01   5.7762884e-01   5.4687762e-01   5.5748815e-01   5.5957178e-01   6.0285444e-01   6.2160610e-01   5.8734256e-01   6.2433306e-01   6.3585877e-01   7.4537927e-01   8.3392337e-01   7.1559673e-01   6.9804969e-01   5.8103369e-01   5.7507143e-01   6.7373904e-01   7.1312207e-01   6.2276553e-01   6.8551970e-01   6.6138557e-01   6.8119647e-01   5.5612215e-01   6.0315994e-01   6.9543148e-01   6.0732865e-01   0.0000000e+00   5.3870162e-01   5.9603157e-01   5.5468278e-01   4.9248367e-01   5.4724694e-01   5.6539528e-01   5.5688456e-01   6.4486990e-01   5.5824845e-01   5.8190927e-01   5.1032093e-01   5.7630310e-01   5.3688980e-01   6.1276043e-01   5.9023533e-01   6.4306930e-01   6.8878881e-01   6.1005906e-01   6.1316183e-01   7.0875944e-01   6.7333893e-01   6.9005846e-01   6.5356907e-01   6.8906784e-01   7.4310998e-01   6.3244318e-01   6.6138468e-01   6.9362432e-01   5.6795752e-01   5.7636515e-01   5.6252394e-01   5.8016338e-01   5.9663780e-01   5.0862680e-01   5.2282482e-01   4.9952563e-01   4.9784172e-01   4.9977759e-01   4.9144419e-01
   4.4814046e-01   4.5731065e-01   5.1219670e-01   5.2367909e-01   5.9991253e-01   6.1803535e-01   4.6008502e-01   4.7708021e-01   4.9159386e-01   4.9604377e-01   5.5414249e-01   5.3914493e-01   5.1003807e-01   5.3392205e-01   5.5490364e-01   4.8203016e-01   5.4437777e-01   5.3814881e-01   4.8930818e-01   5.9601750e-01   5.5086689e-01   5.5206615e-01   5.2002973e-01   5.4440918e-01   5.3799608e-01   5.9389878e-01   4.7467058e-01   5.5370936e-01   5.2315506e-01   6.0638607e-01   5.6858128e-01   4.9662208e-01   5.3951281e-01   5.9756581e-01   6.6716170e-01   7.5550792e-01   6.6409981e-01   6.6212006e-01   5.3737938e-01   5.2000796e-01   6.0894232e-01   6.1979855e-01   5.3879098e-01   5.7232541e-01   5.8832645e-01   6.2020925e-01   4.9288823e-01   5.3239341e-01   5.8632699e-01   5.4762012e-01   5.3870162e-01   0.0000000e+00   4.9281138e-01   4.6951328e-01   4.6086229e-01   4.6750411e-01   4.7888134e-01   4.9333674e-01   5.8012598e-01   5.0566101e-01   5.1297853e-01   4.3197782e-01   5.2053074e-01   4.7380551e-01   5.2947933e-01   5.2620099e-01   5.6102518e-01   6.3474864e-01   5.2043675e-01   5.7406369e-01   6.0045853e-01   5.9173345e-01   6.0388862e-01   6.0960516e-01   6.2920221e-01   6.2311827e-01   5.7639299e-01   5.9207824e-01   6.3298106e-01   5.6650772e-01   5.0816883e-01   4.9432784e-01   4.6117356e-01   5.2057094e-01   4.6340122e-01   4.9232633e-01   5.1139090e-01   5.1906327e-01   4.7081604e-01   4.3911853e-01
   5.7085671e-01   5.1591117e-01   5.7729551e-01   6.0230809e-01   6.4861855e-01   6.4893073e-01   5.5991980e-01   5.9044825e-01   5.9381673e-01   5.9124431e-01   6.8858621e-01   6.9736788e-01   5.9450333e-01   6.3711171e-01   6.4772780e-01   6.0529199e-01   6.7388313e-01   6.3374263e-01   5.8293586e-01   6.2185268e-01   5.9447441e-01   6.0222054e-01   6.2712723e-01   6.5819083e-01   6.1833728e-01   6.8450252e-01   5.5664925e-01   6.1723356e-01   5.9533042e-01   6.6886168e-01   6.0674113e-01   5.9058803e-01   6.1953082e-01   6.5640618e-01   6.9526174e-01   7.7528425e-01   7.2755796e-01   7.4822949e-01   6.3427122e-01   5.8293651e-01   6.3229506e-01   7.0257007e-01   6.1458779e-01   6.4696965e-01   6.6314832e-01   6.6671346e-01   5.3573322e-01   5.6844655e-01   6.2255793e-01   6.1078611e-01   5.9603157e-01   4.9281138e-01   0.0000000e+00   5.0720221e-01   4.9159514e-01   4.7359285e-01   5.0516393e-01   5.2017025e-01   6.3211123e-01   5.2621775e-01   5.3241876e-01   4.7123157e-01   5.2679215e-01   4.7747937e-01   5.1987694e-01   5.6052825e-01   6.0381152e-01   6.7579732e-01   5.7931962e-01   6.5265788e-01   7.0559887e-01   6.3749685e-01   6.6190193e-01   7.0708385e-01   6.7728155e-01   7.3274661e-01   6.4461777e-01   7.0125511e-01   7.7155099e-01   6.2220272e-01   5.8436738e-01   6.3321211e-01   5.8642281e-01   5.6546252e-01   5.6194109e-01   5.8060456e-01   5.6985836e-01   5.6299080e-01   5.9084237e-01   5.4607112e-01
   4.7477350e-01   4.7556189e-01   4.8915806e-01   4.9009361e-01   5.6410241e-01   5.4006070e-01   4.6053479e-01   4.6905257e-01   5.0220420e-01   4.0446397e-01   5.2525825e-01   5.4925637e-01   4.7322924e-01   5.0627962e-01   4.5640594e-01   4.4895591e-01   5.4365742e-01   5.7211531e-01   4.4450492e-01   5.3552589e-01   5.7296950e-01   5.6964865e-01   5.4099694e-01   5.5404648e-01   5.6242327e-01   5.6142796e-01   4.8264343e-01   5.5162985e-01   4.6037323e-01   5.5403931e-01   4.8996763e-01   5.3484097e-01   5.8311100e-01   5.8498026e-01   6.3387768e-01   6.9145382e-01   6.2120600e-01   6.0520273e-01   5.1065145e-01   5.0552862e-01   5.3998507e-01   6.6084035e-01   5.9552098e-01   6.1628130e-01   5.9281524e-01   6.6642266e-01   4.9079959e-01   5.2215008e-01   5.8232688e-01   5.3754138e-01   5.5468278e-01   4.6951328e-01   5.0720221e-01   0.0000000e+00   4.8726720e-01   5.0490556e-01   4.8918341e-01   4.3947875e-01   5.8215915e-01   5.4167650e-01   5.2201363e-01   4.8890757e-01   5.5475275e-01   4.4586383e-01   5.7692539e-01   5.2090417e-01   5.7230562e-01   6.6286116e-01   5.3409966e-01   6.1146285e-01   6.2200450e-01   5.9044989e-01   5.9119179e-01   6.7646609e-01   6.0889873e-01   6.5076706e-01   5.6776108e-01   5.7659226e-01   5.7429601e-01   4.7155273e-01   4.8339062e-01   4.7144763e-01   5.0273462e-01   5.1428965e-01   4.7100801e-01   4.5390287e-01   4.8478555e-01   4.7187123e-01   4.3982369e-01   4.4291089e-01
   4.4344600e-01   4.5270018e-01   4.5798271e-01   4.9054459e-01   5.0827164e-01   4.9270185e-01   4.4318015e-01   4.2980156e-01   5.3490148e-01   4.4607721e-01   5.2355187e-01   5.3719912e-01   4.3924083e-01   4.9702930e-01   4.4530395e-01   4.6072012e-01   5.1613476e-01   5.1082103e-01   4.6628392e-01   5.5595408e-01   6.8497950e-01   5.3729892e-01   5.2349576e-01   5.0562015e-01   4.8535881e-01   4.8305034e-01   4.7998888e-01   4.9942264e-01   4.7759285e-01   5.3250763e-01   5.7804556e-01   5.2839212e-01   5.5596585e-01   5.7123298e-01   6.2512264e-01   6.8561791e-01   5.9410982e-01   5.8597344e-01   4.8255323e-01   4.5048152e-01   4.9244596e-01   6.3751769e-01   5.1996468e-01   5.3266159e-01   5.3711474e-01   6.0275350e-01   4.3430120e-01   4.8444078e-01   5.5044846e-01   4.7609268e-01   4.9248367e-01   4.6086229e-01   4.9159514e-01   4.8726720e-01   0.0000000e+00   4.6174485e-01   4.4305644e-01   4.6565731e-01   5.4909753e-01   4.4768826e-01   4.7668160e-01   4.3679690e-01   5.2114905e-01   4.4761437e-01   5.3186566e-01   4.9865481e-01   5.5455205e-01   6.0604065e-01   4.9846256e-01   5.6705739e-01   5.8223218e-01   5.4818661e-01   5.4801427e-01   6.1916041e-01   6.0715532e-01   6.6692593e-01   5.4878806e-01   5.6929715e-01   5.5570221e-01   4.3118218e-01   4.7826873e-01   4.9559908e-01   4.8709252e-01   4.6769444e-01   4.4094516e-01   4.5108673e-01   4.1386511e-01   4.4594305e-01   4.2612689e-01   4.2163435e-01
   4.4543871e-01   4.5019026e-01   4.5763872e-01   4.9324062e-01   5.5609195e-01   5.5017243e-01   4.2599299e-01   4.6216870e-01   5.1743808e-01   4.3848154e-01   5.3401150e-01   5.2965060e-01   4.6704983e-01   5.1260348e-01   4.5978052e-01   4.5843886e-01   5.2231637e-01   5.2020921e-01   4.7371945e-01   5.4165474e-01   6.2105327e-01   5.9141991e-01   5.5593224e-01   5.1632382e-01   5.2425455e-01   5.4902572e-01   4.8076052e-01   4.4589352e-01   4.8539993e-01   5.4517665e-01   5.9080317e-01   5.1218111e-01   5.6684444e-01   5.5865329e-01   6.4961765e-01   6.9652022e-01   6.4587194e-01   6.0065797e-01   4.8771641e-01   5.1903754e-01   5.3960967e-01   6.8157966e-01   5.3857376e-01   5.8865671e-01   5.9740319e-01   6.2891114e-01   4.6730559e-01   5.2435956e-01   5.5419764e-01   5.2479856e-01   5.4724694e-01   4.6750411e-01   4.7359285e-01   5.0490556e-01   4.6174485e-01   0.0000000e+00   4.4768202e-01   4.8704169e-01   5.5814398e-01   4.8546161e-01   4.9105965e-01   4.5644111e-01   5.1940375e-01   4.6760160e-01   5.4331900e-01   5.0501351e-01   5.7149343e-01   6.2823568e-01   5.4080255e-01   6.2778332e-01   6.4072155e-01   6.4896488e-01   5.9204700e-01   6.7238419e-01   6.1133428e-01   6.8192202e-01   6.1613631e-01   6.0065946e-01   5.5946520e-01   5.1908895e-01   5.0894291e-01   5.0604238e-01   4.7623718e-01   5.0956523e-01   4.5225956e-01   4.8834723e-01   4.5096697e-01   4.6832003e-01   4.5423394e-01   4.7852973e-01
   4.3754204e-01   4.5774374e-01   4.8344058e-01   4.9302603e-01   5.3831006e-01   5.4990262e-01   4.3509538e-01   4.4757078e-01   5.1652608e-01   4.6274737e-01   5.1330546e-01   5.1223858e-01   4.6863181e-01   4.9686795e-01   4.6189047e-01   4.3143584e-01   4.2700511e-01   5.3047181e-01   4.6535276e-01   5.6132606e-01   6.3899814e-01   5.8261385e-01   4.9786719e-01   5.0413452e-01   5.3022449e-01   5.7411515e-01   4.4770088e-01   4.4199904e-01   4.6364108e-01   5.4208093e-01   5.9675439e-01   4.6896326e-01   5.5115815e-01   5.7960500e-01   6.8144363e-01   8.0252214e-01   6.4753370e-01   6.1382311e-01   4.7957222e-01   4.9773111e-01   5.8751965e-01   6.5924151e-01   5.5417340e-01   6.0534147e-01   5.5458339e-01   6.1236710e-01   4.6624030e-01   5.1555336e-01   5.9481077e-01   5.2961258e-01   5.6539528e-01   4.7888134e-01   5.0516393e-01   4.8918341e-01   4.4305644e-01   4.4768202e-01   0.0000000e+00   4.8882005e-01   5.5491786e-01   4.9463347e-01   5.0953575e-01   4.4374739e-01   5.4422173e-01   4.7840136e-01   5.5504593e-01   4.9721013e-01   5.7073319e-01   6.1546770e-01   5.3040651e-01   5.8868583e-01   6.1379559e-01   5.5054939e-01   6.1429622e-01   6.2625955e-01   6.1569290e-01   7.5364656e-01   5.8254369e-01   6.1562538e-01   6.1695187e-01   5.0838373e-01   4.9694791e-01   4.9483093e-01   4.9323727e-01   5.3632444e-01   4.6085022e-01   4.7120530e-01   4.4368066e-01   4.7875155e-01   4.5871537e-01   4.7895485e-01
   4.4029814e-01   4.5380664e-01   4.9664215e-01   5.5036255e-01   5.6600906e-01   5.3283464e-01   4.5552472e-01   4.6891065e-01   5.2788181e-01   4.7669853e-01   5.4219696e-01   5.1538200e-01   4.7829013e-01   5.0875380e-01   4.9470753e-01   4.9574771e-01   4.6313630e-01   5.4563659e-01   4.6532187e-01   5.4523400e-01   6.6617307e-01   5.1108895e-01   5.3876816e-01   5.3774860e-01   4.9785925e-01   5.5213982e-01   4.7969407e-01   4.8707918e-01   4.7020094e-01   5.4609895e-01   5.6825428e-01   5.2754991e-01   5.3902371e-01   5.9548431e-01   6.3801719e-01   6.7366302e-01   6.7558070e-01   6.2585129e-01   5.0197680e-01   5.1077089e-01   6.3484881e-01   6.1615959e-01   5.6745248e-01   5.9800770e-01   5.7221766e-01   6.3588696e-01   4.7468202e-01   5.1595119e-01   5.9862988e-01   5.3281360e-01   5.5688456e-01   4.9333674e-01   5.2017025e-01   4.3947875e-01   4.6565731e-01   4.8704169e-01   4.8882005e-01   0.0000000e+00   6.1074961e-01   4.9965739e-01   5.1126451e-01   4.4939650e-01   5.4945779e-01   5.0390605e-01   5.4949081e-01   5.0967588e-01   6.1451075e-01   6.5817520e-01   5.4709113e-01   5.9503719e-01   6.8394913e-01   6.1808916e-01   5.6923988e-01   5.8545726e-01   6.7077264e-01   7.8607156e-01   5.7576092e-01   6.3281369e-01   7.1510162e-01   4.5186404e-01   5.0714510e-01   5.4107144e-01   5.0677272e-01   5.3855149e-01   4.7468510e-01   5.1090141e-01   4.7043606e-01   5.0290725e-01   4.5186187e-01   4.3207365e-01
   5.5076181e-01   5.5696002e-01   5.9636936e-01   6.2901705e-01   6.5936297e-01   6.2552556e-01   5.5759765e-01   5.6576094e-01   6.3065785e-01   5.8690149e-01   6.4378987e-01   6.3999267e-01   5.7786796e-01   6.1180387e-01   5.9536788e-01   5.4848660e-01   5.7381259e-01   6.2140227e-01   5.8011443e-01   6.9797520e-01   8.2642307e-01   5.8618155e-01   6.6078899e-01   6.4050242e-01   6.5551456e-01   6.6024516e-01   6.0618088e-01   6.4836906e-01   6.0180092e-01   6.6455471e-01   7.0695278e-01   6.9104512e-01   6.7030111e-01   7.1294460e-01   7.7548646e-01   7.8727042e-01   7.1736373e-01   7.2384639e-01   6.2595667e-01   6.2735012e-01   7.3187625e-01   7.1685659e-01   6.7226942e-01   7.2334407e-01   6.8829804e-01   7.3420412e-01   6.0316863e-01   6.4346412e-01   7.0824890e-01   6.4183771e-01   6.4486990e-01   5.8012598e-01   6.3211123e-01   5.8215915e-01   5.4909753e-01   5.5814398e-01   5.5491786e-01   6.1074961e-01   0.0000000e+00   5.9877737e-01   6.3601040e-01   5.6204030e-01   6.5837433e-01   5.7461057e-01   6.3221728e-01   6.1042901e-01   6.7624939e-01   7.1882620e-01   6.0093542e-01   7.1142535e-01   7.3690731e-01   7.0775113e-01   7.1348545e-01   7.1169546e-01   8.2875452e-01   8.3088411e-01   6.8421901e-01   7.1136059e-01   7.2816728e-01   5.2536664e-01   5.9875985e-01   5.9361143e-01   5.7183341e-01   6.3613039e-01   5.7469334e-01   6.0675705e-01   5.7279200e-01   5.6393752e-01   5.4194762e-01   5.5655781e-01
   4.5676182e-01   4.7755705e-01   4.7125279e-01   5.1288910e-01   5.6564717e-01   5.8949603e-01   4.8323764e-01   5.2632153e-01   5.3993071e-01   4.9361880e-01   5.4088440e-01   5.0598638e-01   5.0834781e-01   5.4775363e-01   5.0852707e-01   4.7678678e-01   5.0125437e-01   5.5362539e-01   5.2849016e-01   5.7677811e-01   6.7786397e-01   4.7917265e-01   5.5821675e-01   5.3617526e-01   5.9539514e-01   5.6306513e-01   5.2535945e-01   5.3980061e-01   5.0877449e-01   5.6328710e-01   5.8426102e-01   5.7665776e-01   5.7250434e-01   5.9458070e-01   6.4134116e-01   6.9450853e-01   6.5333877e-01   6.4290764e-01   5.3784370e-01   5.1817998e-01   6.7564989e-01   7.1874179e-01   5.9833831e-01   5.9645469e-01   5.9037969e-01   6.2883225e-01   5.0613106e-01   5.2386434e-01   5.8086016e-01   5.6995496e-01   5.5824845e-01   5.0566101e-01   5.2621775e-01   5.4167650e-01   4.4768826e-01   4.8546161e-01   4.9463347e-01   4.9965739e-01   5.9877737e-01   0.0000000e+00   5.4451682e-01   4.8058849e-01   5.7011801e-01   5.3082502e-01   5.6040687e-01   5.4635947e-01   5.9620623e-01   6.3509661e-01   5.3694559e-01   6.0657578e-01   6.6201973e-01   6.0259685e-01   6.1413471e-01   6.3923282e-01   7.0181878e-01   7.1802959e-01   6.2680577e-01   6.3627114e-01   6.0932032e-01   4.9440089e-01   5.4203847e-01   5.4226495e-01   5.3039045e-01   5.5796046e-01   4.7574583e-01   5.0220767e-01   4.9534876e-01   5.2275886e-01   4.6677546e-01   4.7240252e-01
   4.8344980e-01   5.2634019e-01   5.2711443e-01   5.4178945e-01   6.1111890e-01   5.8331242e-01   4.9749404e-01   5.0944371e-01   5.5172080e-01   4.9076711e-01   5.7207980e-01   5.5096282e-01   5.0200898e-01   5.4462743e-01   5.0682124e-01   4.9635727e-01   5.7182552e-01   5.4047047e-01   4.9536131e-01   5.8682238e-01   7.4491343e-01   5.2395668e-01   5.8295733e-01   5.6039015e-01   6.1607933e-01   6.0987213e-01   5.1659821e-01   5.1848977e-01   5.4043257e-01   5.8397989e-01   6.1949396e-01   5.7857191e-01   6.2795075e-01   6.2808440e-01   7.5073406e-01   7.3882415e-01   6.5773949e-01   6.9668412e-01   5.4915709e-01   5.4451630e-01   5.8447940e-01   7.4374344e-01   5.9367581e-01   6.4591435e-01   6.6676890e-01   6.7249373e-01   5.3153050e-01   5.7030657e-01   5.9907055e-01   5.5477216e-01   5.8190927e-01   5.1297853e-01   5.3241876e-01   5.2201363e-01   4.7668160e-01   4.9105965e-01   5.0953575e-01   5.1126451e-01   6.3601040e-01   5.4451682e-01   0.0000000e+00   5.2209637e-01   5.8258155e-01   5.0411925e-01   5.5593410e-01   5.5720485e-01   6.1768851e-01   6.6843971e-01   5.7786130e-01   6.3633101e-01   6.3417364e-01   6.1030525e-01   6.1525323e-01   6.6049065e-01   7.3309540e-01   6.9915995e-01   5.9890851e-01   6.7840590e-01   7.2250625e-01   5.3330020e-01   5.3405599e-01   5.2934744e-01   5.4210305e-01   5.7522579e-01   5.0076772e-01   5.1093955e-01   5.4530914e-01   5.1082040e-01   4.6839887e-01   4.4588605e-01
   4.3610507e-01   4.5064042e-01   4.5826128e-01   4.9376642e-01   5.6249951e-01   4.7713516e-01   4.2800348e-01   4.6583215e-01   5.2570265e-01   4.5218184e-01   5.5065458e-01   5.3022080e-01   4.5323323e-01   4.6707499e-01   4.3030757e-01   4.2882377e-01   5.3196953e-01   4.7669900e-01   4.3441474e-01   5.2404522e-01   6.5645512e-01   4.5437639e-01   5.3704024e-01   5.0025435e-01   5.1060195e-01   5.2535453e-01   4.7015962e-01   4.7834265e-01   4.9015262e-01   5.4129770e-01   6.3891419e-01   5.0863390e-01   5.6645054e-01   5.7603870e-01   7.1934042e-01   7.0122457e-01   6.2999272e-01   6.1261230e-01   4.8967934e-01   4.8180388e-01   4.8510032e-01   6.3336887e-01   5.1794564e-01   5.7523228e-01   5.7654130e-01   6.1191937e-01   4.5146669e-01   5.0878639e-01   5.7616651e-01   5.3011917e-01   5.1032093e-01   4.3197782e-01   4.7123157e-01   4.8890757e-01   4.3679690e-01   4.5644111e-01   4.4374739e-01   4.4939650e-01   5.6204030e-01   4.8058849e-01   5.2209637e-01   0.0000000e+00   5.7612405e-01   4.6602909e-01   5.1764797e-01   5.0449069e-01   5.7153046e-01   5.8123996e-01   4.7007311e-01   5.8464366e-01   5.9078239e-01   5.4916802e-01   5.8605556e-01   5.9138831e-01   6.1926511e-01   6.0373239e-01   5.3537521e-01   6.0579246e-01   5.9935482e-01   4.6526105e-01   4.7642381e-01   4.6448465e-01   4.7995607e-01   5.2269490e-01   4.3244888e-01   4.5069212e-01   4.6218814e-01   4.2886705e-01   4.0925157e-01   4.1971810e-01
   5.0464728e-01   5.2155873e-01   5.2495828e-01   5.7635038e-01   5.7659855e-01   5.6397541e-01   4.9017754e-01   4.8210297e-01   5.3862674e-01   5.1853767e-01   6.4602949e-01   6.1669082e-01   5.5141197e-01   5.2627288e-01   5.1948207e-01   5.0332482e-01   6.1632924e-01   5.3188829e-01   4.9714840e-01   5.7738137e-01   6.6304849e-01   5.7366123e-01   6.0348579e-01   6.0171335e-01   5.6212733e-01   5.5068528e-01   5.2649130e-01   5.3248051e-01   5.4093537e-01   5.9257612e-01   6.5996087e-01   5.4618846e-01   5.8279106e-01   6.1461449e-01   6.9744998e-01   6.6539130e-01   6.1703010e-01   6.6322742e-01   5.6943385e-01   5.9456659e-01   5.4119064e-01   6.9938105e-01   5.9525807e-01   6.6763354e-01   6.3313913e-01   6.8493201e-01   5.7492436e-01   6.0394635e-01   7.1024655e-01   6.0502602e-01   5.7630310e-01   5.2053074e-01   5.2679215e-01   5.5475275e-01   5.2114905e-01   5.1940375e-01   5.4422173e-01   5.4945779e-01   6.5837433e-01   5.7011801e-01   5.8258155e-01   5.7612405e-01   0.0000000e+00   5.3707397e-01   5.7549966e-01   5.7373837e-01   6.5218075e-01   6.7288663e-01   6.0120241e-01   6.4987571e-01   6.8836543e-01   6.7642774e-01   6.8826024e-01   6.6352215e-01   7.0158040e-01   6.5349590e-01   6.4389575e-01   6.6963033e-01   6.3317162e-01   5.8101056e-01   5.9227734e-01   5.6682416e-01   5.7752132e-01   6.2952521e-01   5.2342838e-01   5.4295689e-01   5.3526000e-01   5.1899034e-01   5.1296490e-01   4.7454043e-01
   4.6402097e-01   4.9774346e-01   4.8946195e-01   5.2301865e-01   5.5828302e-01   5.5160981e-01   4.3210793e-01   4.3381314e-01   4.8209798e-01   4.8742004e-01   6.1978280e-01   5.2693808e-01   4.8801670e-01   5.4316658e-01   4.0561943e-01   4.6449405e-01   4.6685575e-01   4.9835431e-01   4.7406914e-01   5.7241520e-01   6.0646814e-01   4.7725016e-01   5.2853717e-01   5.2010394e-01   5.2705895e-01   5.7222136e-01   4.6578508e-01   5.2075804e-01   4.8931892e-01   5.4759950e-01   5.7562426e-01   5.1771117e-01   5.3756391e-01   6.0151108e-01   7.1696288e-01   7.0622449e-01   5.9370196e-01   6.3062362e-01   5.0247856e-01   5.3739738e-01   5.5740817e-01   6.3260907e-01   5.4633574e-01   5.9886173e-01   5.4339337e-01   6.1310353e-01   4.6304186e-01   5.0694335e-01   6.0912774e-01   5.4205999e-01   5.3688980e-01   4.7380551e-01   4.7747937e-01   4.4586383e-01   4.4761437e-01   4.6760160e-01   4.7840136e-01   5.0390605e-01   5.7461057e-01   5.3082502e-01   5.0411925e-01   4.6602909e-01   5.3707397e-01   0.0000000e+00   5.6162613e-01   4.6878472e-01   5.8684371e-01   6.4404146e-01   5.4403677e-01   6.1328273e-01   5.9968991e-01   6.2454746e-01   6.0138884e-01   6.0523665e-01   6.5022180e-01   6.1097662e-01   6.0181992e-01   6.2199931e-01   5.4975934e-01   4.1390542e-01   5.0102175e-01   5.0935710e-01   4.9701062e-01   5.1477279e-01   4.7462620e-01   4.6085599e-01   4.4211315e-01   4.7075928e-01   4.4430276e-01   4.3134357e-01
   5.0318560e-01   5.6665644e-01   5.6718173e-01   5.9440090e-01   6.5498920e-01   5.8973023e-01   5.0675656e-01   5.1162276e-01   5.6618918e-01   5.0531519e-01   6.1729863e-01   6.1934175e-01   5.5821905e-01   5.9005917e-01   5.0709502e-01   5.1077261e-01   5.2824691e-01   5.2967137e-01   5.1470492e-01   6.3700008e-01   6.6148949e-01   5.8046527e-01   5.8934106e-01   5.7664062e-01   5.9248913e-01   6.1216892e-01   5.7636440e-01   5.9426061e-01   5.6511132e-01   6.3829617e-01   6.7561713e-01   5.7899184e-01   5.9844071e-01   6.5123983e-01   7.6891973e-01   8.3987123e-01   6.9398482e-01   6.7793899e-01   5.4619820e-01   5.9463056e-01   6.5483242e-01   7.9550290e-01   6.0882491e-01   6.1762800e-01   6.4103850e-01   6.9758260e-01   5.4860294e-01   5.7247635e-01   6.9636276e-01   6.1909431e-01   6.1276043e-01   5.2947933e-01   5.1987694e-01   5.7692539e-01   5.3186566e-01   5.4331900e-01   5.5504593e-01   5.4949081e-01   6.3221728e-01   5.6040687e-01   5.5593410e-01   5.1764797e-01   5.7549966e-01   5.6162613e-01   0.0000000e+00   6.4712985e-01   6.8563709e-01   6.9864682e-01   5.6711343e-01   6.4177704e-01   6.3316583e-01   6.7494256e-01   6.5196305e-01   7.1392877e-01   8.5332425e-01   7.2873302e-01   6.4238088e-01   6.8464985e-01   6.3373751e-01   5.4114442e-01   5.9592976e-01   6.0408121e-01   5.6565641e-01   6.0800262e-01   5.7004219e-01   5.4594714e-01   5.0708872e-01   5.4560142e-01   4.9974465e-01   4.7375441e-01
   4.8709284e-01   5.0727308e-01   5.2480449e-01   5.8010558e-01   6.0153644e-01   6.0710555e-01   5.0062500e-01   5.3532947e-01   5.8470983e-01   5.2593509e-01   6.0995248e-01   5.8556977e-01   5.2730171e-01   5.6089426e-01   5.1554896e-01   4.9431810e-01   5.6437427e-01   5.8310212e-01   5.3603403e-01   6.2687807e-01   6.4187902e-01   6.4507693e-01   5.8711511e-01   5.8671873e-01   6.3836280e-01   5.9950969e-01   5.2877864e-01   5.7382810e-01   5.4755282e-01   6.2223752e-01   6.7350431e-01   5.9320800e-01   6.3326177e-01   6.7023125e-01   7.8068092e-01   8.6209454e-01   6.7557491e-01   7.2077042e-01   5.5992629e-01   6.0494559e-01   6.8406857e-01   7.6114180e-01   6.2610804e-01   6.3545862e-01   6.4148150e-01   6.6755041e-01   5.2185638e-01   5.6529519e-01   6.6614543e-01   5.9246648e-01   5.9023533e-01   5.2620099e-01   5.6052825e-01   5.2090417e-01   4.9865481e-01   5.0501351e-01   4.9721013e-01   5.0967588e-01   6.1042901e-01   5.4635947e-01   5.5720485e-01   5.0449069e-01   5.7373837e-01   4.6878472e-01   6.4712985e-01   0.0000000e+00   6.4414831e-01   6.8553579e-01   5.5155259e-01   6.2749484e-01   6.4445884e-01   6.1795732e-01   6.4361166e-01   6.8328119e-01   6.5009253e-01   6.9830604e-01   6.2341474e-01   6.6881885e-01   5.7941909e-01   5.0366158e-01   5.9087118e-01   5.6950982e-01   5.6113948e-01   5.8137392e-01   5.4213863e-01   5.6808364e-01   5.4079101e-01   5.2941073e-01   4.8765447e-01   4.9680586e-01
   5.2161324e-01   5.3992586e-01   5.4646898e-01   5.9309355e-01   6.3867967e-01   6.1292378e-01   5.4187633e-01   5.5568625e-01   6.2799724e-01   5.5927640e-01   6.4369530e-01   6.4409492e-01   5.5949179e-01   5.5108037e-01   5.6028598e-01   5.9254725e-01   5.5359055e-01   5.9457496e-01   5.8536992e-01   6.5294402e-01   6.7530376e-01   7.0677279e-01   6.2090010e-01   5.9810703e-01   6.1862726e-01   6.3025027e-01   5.3240366e-01   5.8554478e-01   6.0519108e-01   6.4278397e-01   7.1631354e-01   6.2285631e-01   6.5317174e-01   7.1430890e-01   8.2463307e-01   6.9781894e-01   7.2938768e-01   7.8169050e-01   5.9864717e-01   6.2425683e-01   6.9131631e-01   7.0497745e-01   6.5663746e-01   6.6862967e-01   6.8155328e-01   7.6701549e-01   5.6347274e-01   5.8614248e-01   6.8900982e-01   6.5082167e-01   6.4306930e-01   5.6102518e-01   6.0381152e-01   5.7230562e-01   5.5455205e-01   5.7149343e-01   5.7073319e-01   6.1451075e-01   6.7624939e-01   5.9620623e-01   6.1768851e-01   5.7153046e-01   6.5218075e-01   5.8684371e-01   6.8563709e-01   6.4414831e-01   0.0000000e+00   7.0608814e-01   5.9807923e-01   6.9111181e-01   6.4688075e-01   6.7159922e-01   6.9153131e-01   7.5250504e-01   7.1213263e-01   7.3329274e-01   6.6598107e-01   6.7306727e-01   6.4799445e-01   6.1121079e-01   5.9229660e-01   6.0106891e-01   5.6307977e-01   5.8330634e-01   5.4299192e-01   5.5753526e-01   5.4402457e-01   5.4274561e-01   5.5909523e-01   5.5207006e-01
   5.9767847e-01   6.0405926e-01   6.2228641e-01   6.7367682e-01   7.0577937e-01   7.2656628e-01   6.1458113e-01   6.1968114e-01   6.8365524e-01   5.9387622e-01   6.4070059e-01   6.7358976e-01   6.0581557e-01   6.4649610e-01   6.2172631e-01   6.4564215e-01   6.2807067e-01   6.9760530e-01   6.2890608e-01   6.8446633e-01   7.3611104e-01   6.4289767e-01   6.7831230e-01   6.8821935e-01   6.5690230e-01   6.6539173e-01   6.3825352e-01   6.5686478e-01   6.3874797e-01   6.6990025e-01   7.4942090e-01   6.5753889e-01   7.2732403e-01   7.5101005e-01   8.2452855e-01   7.8385940e-01   7.8917414e-01   8.1940554e-01   6.7588660e-01   6.8248909e-01   7.4655718e-01   7.4751586e-01   7.3921660e-01   7.2174015e-01   7.5114655e-01   8.4967827e-01   6.4813361e-01   6.6466667e-01   7.5893670e-01   7.0347334e-01   6.8878881e-01   6.3474864e-01   6.7579732e-01   6.6286116e-01   6.0604065e-01   6.2823568e-01   6.1546770e-01   6.5817520e-01   7.1882620e-01   6.3509661e-01   6.6843971e-01   5.8123996e-01   6.7288663e-01   6.4404146e-01   6.9864682e-01   6.8553579e-01   7.0608814e-01   0.0000000e+00   6.2774007e-01   7.3562167e-01   7.4568336e-01   7.4720687e-01   7.1357671e-01   7.7724388e-01   7.1981157e-01   7.5962172e-01   7.1423872e-01   7.4457824e-01   6.7007719e-01   6.4538840e-01   6.2620624e-01   6.5347698e-01   6.3133426e-01   6.1802244e-01   5.7972752e-01   6.0433172e-01   5.9946246e-01   6.1651699e-01   5.8604450e-01   6.0744704e-01
   4.1708383e-01   4.3478603e-01   5.0890110e-01   5.3722136e-01   5.6403636e-01   5.7313555e-01   4.6198431e-01   4.3863457e-01   5.3445797e-01   5.0981979e-01   5.2705147e-01   5.3620671e-01   5.0148741e-01   4.9344684e-01   4.4262137e-01   4.5350514e-01   4.9142318e-01   5.4177107e-01   5.1195622e-01   5.1549049e-01   6.0606296e-01   4.9857110e-01   5.5420519e-01   5.1538094e-01   4.4786496e-01   5.6326242e-01   5.2825114e-01   4.8684809e-01   4.7372211e-01   5.2598722e-01   6.1956288e-01   5.4764709e-01   5.8684564e-01   6.1963458e-01   6.8633021e-01   6.8254851e-01   6.4428876e-01   6.6033333e-01   5.6961504e-01   5.4607131e-01   6.0005329e-01   6.8330561e-01   5.9375132e-01   6.2712841e-01   5.8526677e-01   6.6715238e-01   4.9895156e-01   5.4051886e-01   6.4066558e-01   5.8840088e-01   6.1005906e-01   5.2043675e-01   5.7931962e-01   5.3409966e-01   4.9846256e-01   5.4080255e-01   5.3040651e-01   5.4709113e-01   6.0093542e-01   5.3694559e-01   5.7786130e-01   4.7007311e-01   6.0120241e-01   5.4403677e-01   5.6711343e-01   5.5155259e-01   5.9807923e-01   6.2774007e-01   0.0000000e+00   5.8056177e-01   6.1875519e-01   6.2253980e-01   6.0829967e-01   5.9591498e-01   5.4874428e-01   6.3324660e-01   5.5779890e-01   6.2282120e-01   5.1198498e-01   4.3945444e-01   5.0030825e-01   5.0524673e-01   5.0102909e-01   5.1880379e-01   4.2582845e-01   4.7584511e-01   4.0879022e-01   4.2885295e-01   4.2260076e-01   4.5436196e-01
   5.4886516e-01   5.3836189e-01   5.4125966e-01   6.5642304e-01   6.9200977e-01   6.2971992e-01   5.0098859e-01   5.6526658e-01   5.7081306e-01   5.5731397e-01   7.1075300e-01   5.9852013e-01   6.5788694e-01   6.4752178e-01   6.2933214e-01   6.5692857e-01   6.6842427e-01   6.9732875e-01   6.0034168e-01   7.3356252e-01   7.4277395e-01   6.7126473e-01   6.7444371e-01   6.6458177e-01   6.3572107e-01   6.8914294e-01   6.5664933e-01   6.8003124e-01   6.2854529e-01   6.9002282e-01   7.3394938e-01   6.8930626e-01   6.9550260e-01   7.4004584e-01   8.5031964e-01   8.5446196e-01   7.3272548e-01   7.7184378e-01   5.8058389e-01   6.8523253e-01   6.2956463e-01   8.5728571e-01   7.1131686e-01   7.4601320e-01   7.4632650e-01   7.1632114e-01   5.8629522e-01   6.2630459e-01   7.3674356e-01   6.3413076e-01   6.1316183e-01   5.7406369e-01   6.5265788e-01   6.1146285e-01   5.6705739e-01   6.2778332e-01   5.8868583e-01   5.9503719e-01   7.1142535e-01   6.0657578e-01   6.3633101e-01   5.8464366e-01   6.4987571e-01   6.1328273e-01   6.4177704e-01   6.2749484e-01   6.9111181e-01   7.3562167e-01   5.8056177e-01   0.0000000e+00   7.3025730e-01   7.5843853e-01   7.6113350e-01   7.6614968e-01   7.3158207e-01   6.8172000e-01   7.0884856e-01   7.1348041e-01   6.0512419e-01   6.1243251e-01   5.8520679e-01   6.0895508e-01   5.8707504e-01   6.1135925e-01   5.3754905e-01   5.9685381e-01   5.2501848e-01   5.3923848e-01   5.6415802e-01   5.3335390e-01
   5.4527940e-01   6.3547057e-01   5.2806762e-01   5.8540949e-01   6.4216555e-01   6.8048372e-01   5.4618313e-01   5.2537827e-01   6.0964839e-01   6.3319473e-01   6.6394373e-01   6.0671614e-01   6.1114828e-01   6.5286685e-01   6.5135690e-01   5.8486768e-01   6.9904152e-01   6.1105411e-01   5.9703517e-01   6.4247084e-01   6.9827605e-01   6.8272591e-01   6.2442677e-01   5.9821291e-01   6.0854368e-01   6.0276455e-01   5.3870461e-01   6.1291637e-01   5.4266132e-01   6.7817720e-01   7.0270656e-01   6.7543099e-01   6.6670750e-01   7.4154049e-01   8.1781863e-01   7.8755558e-01   7.0945963e-01   7.6457578e-01   5.3714750e-01   5.5063984e-01   7.0097946e-01   8.5994410e-01   6.5653860e-01   6.6968301e-01   6.7160021e-01   7.3758403e-01   6.0402288e-01   6.0244289e-01   7.3053811e-01   7.1010914e-01   7.0875944e-01   6.0045853e-01   7.0559887e-01   6.2200450e-01   5.8223218e-01   6.4072155e-01   6.1379559e-01   6.8394913e-01   7.3690731e-01   6.6201973e-01   6.3417364e-01   5.9078239e-01   6.8836543e-01   5.9968991e-01   6.3316583e-01   6.4445884e-01   6.4688075e-01   7.4568336e-01   6.1875519e-01   7.3025730e-01   0.0000000e+00   6.8584328e-01   7.1002176e-01   6.7576981e-01   6.5417182e-01   6.7195907e-01   6.8669078e-01   6.1850218e-01   5.6735238e-01   5.7989456e-01   6.0188448e-01   5.8476952e-01   5.3380042e-01   6.1484380e-01   5.7612538e-01   5.5160503e-01   6.0389229e-01   6.2581558e-01   5.1328618e-01   5.5743911e-01
   5.2588776e-01   5.6593883e-01   5.8643299e-01   6.3935126e-01   5.9446017e-01   6.9777897e-01   5.9304575e-01   5.8978514e-01   6.3367795e-01   6.5780301e-01   6.4223722e-01   6.4490512e-01   5.8077713e-01   5.9620268e-01   6.2328567e-01   5.8370553e-01   6.2060716e-01   6.2740384e-01   5.5479480e-01   6.9295856e-01   6.2572145e-01   6.1841345e-01   6.6146426e-01   6.4012087e-01   6.6108912e-01   6.3403101e-01   6.0321587e-01   6.4067414e-01   5.8625035e-01   6.6443936e-01   6.6760643e-01   7.1155352e-01   6.7801130e-01   6.9352027e-01   8.1132521e-01   7.9448454e-01   7.1989931e-01   7.4405549e-01   6.0825482e-01   6.0341938e-01   6.7895082e-01   7.5440962e-01   6.3903908e-01   6.8061273e-01   7.0610327e-01   7.4620682e-01   5.9551695e-01   6.4801342e-01   7.4660454e-01   7.1917365e-01   6.7333893e-01   5.9173345e-01   6.3749685e-01   5.9044989e-01   5.4818661e-01   6.4896488e-01   5.5054939e-01   6.1808916e-01   7.0775113e-01   6.0259685e-01   6.1030525e-01   5.4916802e-01   6.7642774e-01   6.2454746e-01   6.7494256e-01   6.1795732e-01   6.7159922e-01   7.4720687e-01   6.2253980e-01   7.5843853e-01   6.8584328e-01   0.0000000e+00   6.5284482e-01   7.6871062e-01   7.5368984e-01   7.2273524e-01   6.6795917e-01   7.6181772e-01   6.8156972e-01   6.2297191e-01   5.6657176e-01   6.1804521e-01   6.0162112e-01   6.3866395e-01   5.8211621e-01   5.5051653e-01   5.2966242e-01   5.4116070e-01   5.6662474e-01   4.9887355e-01
   6.2084997e-01   6.2154579e-01   6.3090723e-01   6.8287597e-01   6.1409097e-01   6.7306877e-01   5.5055350e-01   5.6721688e-01   6.1752637e-01   5.9308170e-01   6.6213080e-01   6.3829897e-01   5.7384071e-01   6.1233765e-01   6.1245060e-01   6.0693203e-01   6.0963648e-01   6.0842886e-01   5.7366755e-01   6.5250221e-01   6.7759157e-01   6.4489048e-01   6.7887420e-01   6.3149475e-01   6.2645004e-01   5.9444813e-01   6.1111116e-01   6.8185345e-01   6.1344754e-01   6.7255219e-01   7.1764943e-01   7.0772194e-01   6.4964208e-01   7.0490975e-01   7.9210741e-01   7.2282696e-01   7.2510076e-01   7.4687055e-01   6.3128016e-01   5.8730017e-01   7.4445796e-01   8.0596019e-01   6.9198267e-01   6.8042434e-01   7.0779562e-01   7.7139417e-01   6.4224453e-01   6.3750891e-01   7.5410185e-01   6.8659426e-01   6.9005846e-01   6.0388862e-01   6.6190193e-01   5.9119179e-01   5.4801427e-01   5.9204700e-01   6.1429622e-01   5.6923988e-01   7.1348545e-01   6.1413471e-01   6.1525323e-01   5.8605556e-01   6.8826024e-01   6.0138884e-01   6.5196305e-01   6.4361166e-01   6.9153131e-01   7.1357671e-01   6.0829967e-01   7.6113350e-01   7.1002176e-01   6.5284482e-01   0.0000000e+00   7.2477173e-01   7.6478916e-01   7.2542352e-01   7.1233259e-01   7.4707856e-01   6.4480807e-01   6.1972172e-01   6.6669759e-01   6.2526564e-01   6.0128612e-01   5.5341789e-01   5.6655953e-01   5.7318100e-01   5.3815394e-01   5.8286646e-01   5.6092259e-01   5.2991205e-01
   5.9732505e-01   6.4346274e-01   6.9357315e-01   7.0678818e-01   7.5627606e-01   7.2086979e-01   6.3021439e-01   6.1410252e-01   6.6824819e-01   6.2020700e-01   7.5360722e-01   7.0426496e-01   6.2389650e-01   6.3602210e-01   6.4977107e-01   6.3824230e-01   6.6301879e-01   6.7688678e-01   6.0356869e-01   6.5078336e-01   6.7801120e-01   6.6208399e-01   6.3230437e-01   6.6030785e-01   6.7237719e-01   6.5759219e-01   6.4404147e-01   6.4244114e-01   6.5852718e-01   6.6985838e-01   7.2208533e-01   6.4858864e-01   6.7558123e-01   7.4025391e-01   8.7556039e-01   8.3438506e-01   7.4596958e-01   7.6851822e-01   6.4064370e-01   6.1671106e-01   7.8809966e-01   8.3552115e-01   7.1539110e-01   7.3562193e-01   7.6055592e-01   8.0924119e-01   6.7902098e-01   7.1768847e-01   8.0289930e-01   6.8778936e-01   6.5356907e-01   6.0960516e-01   7.0708385e-01   6.7646609e-01   6.1916041e-01   6.7238419e-01   6.2625955e-01   5.8545726e-01   7.1169546e-01   6.3923282e-01   6.6049065e-01   5.9138831e-01   6.6352215e-01   6.0523665e-01   7.1392877e-01   6.8328119e-01   7.5250504e-01   7.7724388e-01   5.9591498e-01   7.6614968e-01   6.7576981e-01   7.6871062e-01   7.2477173e-01   0.0000000e+00   8.1998793e-01   7.6341993e-01   6.8946552e-01   7.6678040e-01   6.1192676e-01   6.7701145e-01   6.1197973e-01   6.0919908e-01   6.2114868e-01   6.5804069e-01   6.3450050e-01   6.2446092e-01   5.9180725e-01   6.2922252e-01   5.7181124e-01   5.7544958e-01
   6.1717258e-01   6.0060210e-01   5.9659413e-01   6.5453219e-01   7.6940863e-01   7.3289676e-01   6.3521774e-01   6.1178778e-01   6.8547292e-01   6.1802893e-01   7.2628747e-01   6.9739860e-01   6.2151057e-01   7.2905899e-01   6.3266462e-01   5.8145039e-01   6.1676374e-01   6.3297113e-01   5.8712911e-01   6.3186528e-01   6.4829582e-01   7.1578268e-01   6.9968283e-01   6.3446658e-01   5.5720982e-01   6.0323941e-01   5.6322722e-01   6.0539254e-01   5.8796511e-01   6.3349883e-01   7.1714847e-01   7.0512091e-01   6.8645952e-01   6.9697955e-01   8.4036070e-01   8.7285042e-01   7.7542086e-01   8.0287489e-01   6.1977059e-01   6.7030661e-01   8.0014327e-01   8.5670665e-01   6.7895398e-01   7.2673394e-01   7.3208382e-01   7.8231133e-01   6.2050747e-01   6.3936406e-01   7.5263379e-01   6.9994909e-01   6.8906784e-01   6.2920221e-01   6.7728155e-01   6.0889873e-01   6.0715532e-01   6.1133428e-01   6.1569290e-01   6.7077264e-01   8.2875452e-01   7.0181878e-01   7.3309540e-01   6.1926511e-01   7.0158040e-01   6.5022180e-01   8.5332425e-01   6.5009253e-01   7.1213263e-01   7.1981157e-01   5.4874428e-01   7.3158207e-01   6.5417182e-01   7.5368984e-01   7.6478916e-01   8.1998793e-01   0.0000000e+00   6.6316904e-01   8.2032305e-01   7.2682644e-01   6.5780055e-01   5.9315893e-01   5.8465502e-01   5.9278837e-01   6.1442758e-01   6.0053214e-01   6.0626337e-01   5.8031512e-01   5.8833065e-01   6.2301727e-01   6.2208584e-01   5.8210516e-01
   5.5995273e-01   6.2580309e-01   6.4246577e-01   6.6089592e-01   6.9360309e-01   7.1801726e-01   5.6769008e-01   6.3978789e-01   6.9985743e-01   5.5728565e-01   7.5394844e-01   6.8823633e-01   6.6053322e-01   7.5636340e-01   6.2763037e-01   6.5213895e-01   6.8429487e-01   7.8686379e-01   7.3004988e-01   7.3427929e-01   7.2387269e-01   7.3897702e-01   7.7351513e-01   7.0028905e-01   6.9936904e-01   6.6811698e-01   6.3382621e-01   6.7376604e-01   6.4461430e-01   6.6197594e-01   6.7130160e-01   6.6328668e-01   6.6091398e-01   6.6992928e-01   7.7537662e-01   8.4662095e-01   6.7852346e-01   7.6810292e-01   6.6351228e-01   6.0336855e-01   8.0769489e-01   7.8541128e-01   6.9202501e-01   7.2561891e-01   6.3665074e-01   7.7844747e-01   6.0100833e-01   8.0205692e-01   8.6754207e-01   7.1804978e-01   7.4310998e-01   6.2311827e-01   7.3274661e-01   6.5076706e-01   6.6692593e-01   6.8192202e-01   7.5364656e-01   7.8607156e-01   8.3088411e-01   7.1802959e-01   6.9915995e-01   6.0373239e-01   6.5349590e-01   6.1097662e-01   7.2873302e-01   6.9830604e-01   7.3329274e-01   7.5962172e-01   6.3324660e-01   6.8172000e-01   6.7195907e-01   7.2273524e-01   7.2542352e-01   7.6341993e-01   6.6316904e-01   0.0000000e+00   7.0826825e-01   8.0334624e-01   7.1742467e-01   6.5093434e-01   6.5184330e-01   6.3529221e-01   6.9067182e-01   6.8332491e-01   5.6962411e-01   5.6031318e-01   5.9243876e-01   6.8897414e-01   6.2107749e-01   5.8883558e-01
   5.2456484e-01   5.7768020e-01   5.8850758e-01   6.0625492e-01   5.9719333e-01   6.4830161e-01   5.4410739e-01   5.1534248e-01   5.9850573e-01   5.2580619e-01   6.3534936e-01   6.3893441e-01   6.0180362e-01   6.5704061e-01   5.4205639e-01   5.6346038e-01   5.9050444e-01   6.1605472e-01   5.6358209e-01   6.3313162e-01   6.3622498e-01   7.3197340e-01   6.0262945e-01   6.2654294e-01   6.4818614e-01   6.2410057e-01   5.3152039e-01   6.0463193e-01   6.1419543e-01   6.4097522e-01   6.9022000e-01   6.6015167e-01   6.7445026e-01   7.0959839e-01   7.7457508e-01   7.2821709e-01   7.1865523e-01   7.2973281e-01   6.2988182e-01   6.5257951e-01   7.7474367e-01   8.2807535e-01   6.4637801e-01   6.6102469e-01   6.9513914e-01   7.8592652e-01   5.7640134e-01   6.0538516e-01   7.1991581e-01   6.7844958e-01   6.3244318e-01   5.7639299e-01   6.4461777e-01   5.6776108e-01   5.4878806e-01   6.1613631e-01   5.8254369e-01   5.7576092e-01   6.8421901e-01   6.2680577e-01   5.9890851e-01   5.3537521e-01   6.4389575e-01   6.0181992e-01   6.4238088e-01   6.2341474e-01   6.6598107e-01   7.1423872e-01   5.5779890e-01   7.0884856e-01   6.8669078e-01   6.6795917e-01   7.1233259e-01   6.8946552e-01   8.2032305e-01   7.0826825e-01   0.0000000e+00   6.6829159e-01   6.0358538e-01   5.7561835e-01   5.8125661e-01   6.0597368e-01   5.9327105e-01   6.4202466e-01   5.5218033e-01   5.6225985e-01   5.9279980e-01   5.1550426e-01   5.0497069e-01   5.3258867e-01
   5.9233631e-01   6.1909277e-01   6.9515480e-01   6.9770433e-01   6.9979346e-01   6.6183021e-01   5.9033023e-01   5.9914401e-01   6.2217986e-01   5.7307789e-01   7.2497351e-01   7.3300067e-01   6.3537580e-01   6.6342419e-01   5.8041469e-01   5.8066012e-01   6.5540209e-01   6.7956100e-01   6.1864917e-01   6.9413716e-01   7.2545725e-01   6.5747935e-01   6.7087962e-01   6.9250241e-01   6.9041629e-01   6.9087570e-01   6.0422434e-01   6.4721157e-01   6.4607610e-01   7.1955694e-01   7.0288194e-01   6.9467617e-01   7.2450291e-01   7.8620531e-01   8.4931758e-01   8.1480297e-01   7.8820648e-01   8.1058264e-01   6.5408144e-01   6.8991335e-01   7.9265257e-01   9.2158554e-01   6.6239655e-01   7.1484395e-01   7.5218241e-01   7.5346773e-01   6.6083667e-01   6.8752358e-01   8.2115394e-01   7.3618655e-01   6.6138468e-01   5.9207824e-01   7.0125511e-01   5.7659226e-01   5.6929715e-01   6.0065946e-01   6.1562538e-01   6.3281369e-01   7.1136059e-01   6.3627114e-01   6.7840590e-01   6.0579246e-01   6.6963033e-01   6.2199931e-01   6.8464985e-01   6.6881885e-01   6.7306727e-01   7.4457824e-01   6.2282120e-01   7.1348041e-01   6.1850218e-01   7.6181772e-01   7.4707856e-01   7.6678040e-01   7.2682644e-01   8.0334624e-01   6.6829159e-01   0.0000000e+00   6.5769809e-01   6.4725069e-01   6.5485182e-01   6.7112387e-01   6.3208310e-01   6.1095070e-01   6.0245146e-01   5.8100130e-01   5.8542169e-01   6.0687780e-01   5.6795755e-01   5.6705797e-01
   4.6810127e-01   4.8351903e-01   5.7121143e-01   5.5068835e-01   5.8925828e-01   6.6979210e-01   4.8483898e-01   6.1870998e-01   6.2710357e-01   5.4768970e-01   5.9032391e-01   5.8861785e-01   6.2541862e-01   6.0033343e-01   5.2811490e-01   4.8961508e-01   6.2135323e-01   6.1877141e-01   5.3575881e-01   5.9029272e-01   6.9519338e-01   5.3032372e-01   6.3021498e-01   5.6248930e-01   6.1723253e-01   5.5504229e-01   4.5830232e-01   5.8320514e-01   4.8673715e-01   5.4691161e-01   5.9011504e-01   6.7842315e-01   6.1869611e-01   6.7506106e-01   7.8986287e-01   7.6004373e-01   7.1865400e-01   7.0839225e-01   5.6916551e-01   5.8967082e-01   7.8271635e-01   7.8208755e-01   6.0737560e-01   6.9167704e-01   7.8075494e-01   8.3098522e-01   6.1343485e-01   6.4670792e-01   8.0228505e-01   7.3862367e-01   6.9362432e-01   6.3298106e-01   7.7155099e-01   5.7429601e-01   5.5570221e-01   5.5946520e-01   6.1695187e-01   7.1510162e-01   7.2816728e-01   6.0932032e-01   7.2250625e-01   5.9935482e-01   6.3317162e-01   5.4975934e-01   6.3373751e-01   5.7941909e-01   6.4799445e-01   6.7007719e-01   5.1198498e-01   6.0512419e-01   5.6735238e-01   6.8156972e-01   6.4480807e-01   6.1192676e-01   6.5780055e-01   7.1742467e-01   6.0358538e-01   6.5769809e-01   0.0000000e+00   6.3768044e-01   5.6461527e-01   5.4820787e-01   6.1306507e-01   6.0305855e-01   5.6875289e-01   5.8476879e-01   5.4469259e-01   5.5244756e-01   5.8104742e-01   5.2566436e-01
   5.0378420e-01   5.0327944e-01   5.3963965e-01   6.0084860e-01   6.1067048e-01   6.0298266e-01   5.4084918e-01   5.5837238e-01   4.8637815e-01   5.3532346e-01   6.2999739e-01   6.1716278e-01   5.2800704e-01   5.8203519e-01   4.7266651e-01   4.8780431e-01   6.4158866e-01   5.4200197e-01   5.2338470e-01   5.9896446e-01   7.0024938e-01   5.5977901e-01   6.0110618e-01   5.7272633e-01   6.3076373e-01   5.8457495e-01   5.1928281e-01   6.4309462e-01   6.2391371e-01   5.9642786e-01   7.7474369e-01   6.7916951e-01   6.5405804e-01   6.8027748e-01   8.6501350e-01   8.8424125e-01   7.5777311e-01   8.1139810e-01   6.5878604e-01   6.6581794e-01   7.0240228e-01   7.7960524e-01   6.3549192e-01   6.8011951e-01   6.5273989e-01   6.5958446e-01   5.7001723e-01   6.5608289e-01   7.2790234e-01   5.8098486e-01   5.6795752e-01   5.6650772e-01   6.2220272e-01   4.7155273e-01   4.3118218e-01   5.1908895e-01   5.0838373e-01   4.5186404e-01   5.2536664e-01   4.9440089e-01   5.3330020e-01   4.6526105e-01   5.8101056e-01   4.1390542e-01   5.4114442e-01   5.0366158e-01   6.1121079e-01   6.4538840e-01   4.3945444e-01   6.1243251e-01   5.7989456e-01   6.2297191e-01   6.1972172e-01   6.7701145e-01   5.9315893e-01   6.5093434e-01   5.7561835e-01   6.4725069e-01   6.3768044e-01   0.0000000e+00   5.5071002e-01   5.1270625e-01   5.5794263e-01   6.1815281e-01   5.6274757e-01   5.9837934e-01   5.3863766e-01   4.9662654e-01   5.4086602e-01   5.0733021e-01
   4.5030889e-01   4.6241715e-01   4.9283425e-01   5.4950403e-01   5.8960269e-01   6.1452460e-01   4.7420969e-01   4.8020291e-01   5.1921743e-01   4.5884661e-01   5.6149399e-01   5.1527863e-01   4.9489500e-01   5.2214923e-01   5.0369400e-01   4.9397710e-01   6.0044871e-01   5.4580621e-01   4.9243409e-01   5.7329712e-01   6.6612849e-01   5.4034218e-01   5.5619474e-01   5.6099189e-01   5.6080469e-01   5.4651153e-01   4.7468250e-01   5.4384489e-01   5.1195512e-01   5.7770765e-01   5.9663557e-01   5.7131128e-01   5.9007635e-01   6.2879084e-01   7.8626948e-01   7.9815739e-01   6.1998352e-01   6.6040594e-01   5.5533786e-01   5.2968411e-01   6.6612912e-01   6.2148444e-01   5.7234183e-01   6.2978269e-01   6.0476442e-01   6.8300810e-01   5.0148724e-01   5.4929666e-01   6.2686341e-01   5.9240703e-01   5.7636515e-01   5.0816883e-01   5.8436738e-01   4.8339062e-01   4.7826873e-01   5.0894291e-01   4.9694791e-01   5.0714510e-01   5.9875985e-01   5.4203847e-01   5.3405599e-01   4.7642381e-01   5.9227734e-01   5.0102175e-01   5.9592976e-01   5.9087118e-01   5.9229660e-01   6.2620624e-01   5.0030825e-01   5.8520679e-01   6.0188448e-01   5.6657176e-01   6.6669759e-01   6.1197973e-01   5.8465502e-01   6.5184330e-01   5.8125661e-01   6.5485182e-01   5.6461527e-01   5.5071002e-01   0.0000000e+00   5.4069051e-01   5.0833642e-01   5.1585011e-01   4.8030935e-01   4.8532840e-01   4.4801488e-01   4.6934535e-01   4.5163810e-01   4.5632225e-01
   4.9573570e-01   5.0251752e-01   5.1366708e-01   5.5773205e-01   6.3348175e-01   5.8854842e-01   4.6858979e-01   4.7641854e-01   5.4150879e-01   4.7596406e-01   5.9346229e-01   5.5782114e-01   5.2103784e-01   5.5218018e-01   5.1286632e-01   5.3459566e-01   5.5490604e-01   5.4822831e-01   5.0661174e-01   5.8948194e-01   7.2111033e-01   5.5183779e-01   5.5013293e-01   5.5529427e-01   5.9409785e-01   5.7898656e-01   5.4184598e-01   5.2926140e-01   5.3438295e-01   5.6587005e-01   6.1537424e-01   5.6241075e-01   5.9039626e-01   6.3353501e-01   7.6777849e-01   8.4916060e-01   6.5325438e-01   6.8543563e-01   5.9470986e-01   5.2324542e-01   6.9916974e-01   6.5349056e-01   5.5550946e-01   6.0528720e-01   6.0399217e-01   6.5498143e-01   4.8305650e-01   5.6091762e-01   6.6943945e-01   5.9928252e-01   5.6252394e-01   4.9432784e-01   6.3321211e-01   4.7144763e-01   4.9559908e-01   5.0604238e-01   4.9483093e-01   5.4107144e-01   5.9361143e-01   5.4226495e-01   5.2934744e-01   4.6448465e-01   5.6682416e-01   5.0935710e-01   6.0408121e-01   5.6950982e-01   6.0106891e-01   6.5347698e-01   5.0524673e-01   6.0895508e-01   5.8476952e-01   6.1804521e-01   6.2526564e-01   6.0919908e-01   5.9278837e-01   6.3529221e-01   6.0597368e-01   6.7112387e-01   5.4820787e-01   5.1270625e-01   5.4069051e-01   0.0000000e+00   5.1390681e-01   5.1048333e-01   4.9911334e-01   5.2779137e-01   5.0222320e-01   4.9528679e-01   4.6052604e-01   4.7797410e-01
   4.9951538e-01   5.0863735e-01   5.2886700e-01   5.7482154e-01   5.6040246e-01   5.8350822e-01   4.5692869e-01   4.7935790e-01   4.8869651e-01   4.7832086e-01   5.4297079e-01   5.7045711e-01   5.4055134e-01   5.6608973e-01   4.9216622e-01   4.8282693e-01   5.1702984e-01   4.8330324e-01   5.0333971e-01   5.4382575e-01   6.3797978e-01   5.1001198e-01   5.2028147e-01   5.1306178e-01   5.6836117e-01   5.5185925e-01   5.0303898e-01   5.3624189e-01   5.2585313e-01   5.8981488e-01   6.2148053e-01   6.0557187e-01   5.6476897e-01   5.7222261e-01   7.5307937e-01   7.2473210e-01   6.5522512e-01   6.9779662e-01   5.5368967e-01   5.3108993e-01   6.2425815e-01   6.6031205e-01   5.7401002e-01   6.1713489e-01   5.7479937e-01   6.5365218e-01   4.9890500e-01   5.3006189e-01   6.3674200e-01   5.9619981e-01   5.8016338e-01   4.6117356e-01   5.8642281e-01   5.0273462e-01   4.8709252e-01   4.7623718e-01   4.9323727e-01   5.0677272e-01   5.7183341e-01   5.3039045e-01   5.4210305e-01   4.7995607e-01   5.7752132e-01   4.9701062e-01   5.6565641e-01   5.6113948e-01   5.6307977e-01   6.3133426e-01   5.0102909e-01   5.8707504e-01   5.3380042e-01   6.0162112e-01   6.0128612e-01   6.2114868e-01   6.1442758e-01   6.9067182e-01   5.9327105e-01   6.3208310e-01   6.1306507e-01   5.5794263e-01   5.0833642e-01   5.1390681e-01   0.0000000e+00   5.1910988e-01   4.9798120e-01   4.6950498e-01   4.8787138e-01   5.0754641e-01   4.6960791e-01   4.6987850e-01
   4.9452863e-01   4.9596312e-01   5.2643794e-01   5.4569202e-01   5.7585856e-01   5.9818763e-01   4.8676158e-01   4.9850266e-01   6.0293824e-01   5.0559836e-01   5.9763747e-01   6.1505520e-01   5.3156755e-01   5.6540824e-01   4.9847491e-01   4.8834897e-01   5.4998758e-01   5.5117260e-01   5.0985327e-01   5.7918882e-01   6.7967133e-01   5.5030021e-01   5.1480682e-01   5.4329622e-01   5.9084047e-01   5.4547620e-01   4.8761139e-01   5.1934119e-01   5.2482669e-01   5.8450185e-01   5.5882385e-01   5.9275648e-01   5.6399302e-01   5.8781929e-01   7.3205035e-01   7.0892493e-01   7.1453660e-01   6.8216194e-01   5.1648241e-01   5.1881533e-01   6.9212120e-01   6.8964084e-01   5.5613004e-01   6.0162109e-01   5.7858639e-01   6.9686820e-01   5.3229813e-01   5.8523639e-01   6.7905600e-01   6.0594193e-01   5.9663780e-01   5.2057094e-01   5.6546252e-01   5.1428965e-01   4.6769444e-01   5.0956523e-01   5.3632444e-01   5.3855149e-01   6.3613039e-01   5.5796046e-01   5.7522579e-01   5.2269490e-01   6.2952521e-01   5.1477279e-01   6.0800262e-01   5.8137392e-01   5.8330634e-01   6.1802244e-01   5.1880379e-01   6.1135925e-01   6.1484380e-01   6.3866395e-01   5.5341789e-01   6.5804069e-01   6.0053214e-01   6.8332491e-01   6.4202466e-01   6.1095070e-01   6.0305855e-01   6.1815281e-01   5.1585011e-01   5.1048333e-01   5.1910988e-01   0.0000000e+00   5.0874014e-01   5.1480753e-01   4.3716451e-01   5.0480185e-01   4.4751513e-01   4.6604266e-01
   4.4950124e-01   4.4254444e-01   4.6624537e-01   5.1914901e-01   5.7562781e-01   5.7590435e-01   4.3485720e-01   4.3175014e-01   5.5330219e-01   4.6641109e-01   5.1976142e-01   5.1279330e-01   4.7497151e-01   5.2649176e-01   5.0740251e-01   4.7672329e-01   5.0148962e-01   4.8208047e-01   5.0325783e-01   5.4099183e-01   6.2770714e-01   5.0433361e-01   5.2148462e-01   5.0657232e-01   5.2545241e-01   5.5062758e-01   4.6290932e-01   4.6541477e-01   4.9283308e-01   5.3149008e-01   5.8885897e-01   5.6788652e-01   5.4196103e-01   5.8389560e-01   6.6533634e-01   6.8138937e-01   5.9187962e-01   6.3247447e-01   5.1847406e-01   4.9190217e-01   6.0277564e-01   6.6426499e-01   5.4042164e-01   5.4965503e-01   5.7002825e-01   6.0352413e-01   4.4937488e-01   5.1523064e-01   5.9312903e-01   5.8576238e-01   5.0862680e-01   4.6340122e-01   5.6194109e-01   4.7100801e-01   4.4094516e-01   4.5225956e-01   4.6085022e-01   4.7468510e-01   5.7469334e-01   4.7574583e-01   5.0076772e-01   4.3244888e-01   5.2342838e-01   4.7462620e-01   5.7004219e-01   5.4213863e-01   5.4299192e-01   5.7972752e-01   4.2582845e-01   5.3754905e-01   5.7612538e-01   5.8211621e-01   5.6655953e-01   6.3450050e-01   6.0626337e-01   5.6962411e-01   5.5218033e-01   6.0245146e-01   5.6875289e-01   5.6274757e-01   4.8030935e-01   4.9911334e-01   4.9798120e-01   5.0874014e-01   0.0000000e+00   4.5597519e-01   3.8879273e-01   4.4031281e-01   4.2580133e-01   4.2407981e-01
   4.6127177e-01   4.7127658e-01   4.6211090e-01   5.0703032e-01   5.4407552e-01   5.3051177e-01   4.3670359e-01   4.3890456e-01   5.0845424e-01   4.4973632e-01   5.3577553e-01   5.4131377e-01   4.6480787e-01   5.4529329e-01   4.8748399e-01   4.6457485e-01   4.8718820e-01   5.0944410e-01   4.6975129e-01   5.2112775e-01   6.4492399e-01   5.1363092e-01   5.0828778e-01   5.1278220e-01   5.5754012e-01   5.2753989e-01   4.7111897e-01   5.1109838e-01   5.2568687e-01   5.4448665e-01   5.8463314e-01   5.5108599e-01   5.5385548e-01   5.8449804e-01   6.9398530e-01   7.4936261e-01   5.9752186e-01   6.3362488e-01   5.1860477e-01   5.0380702e-01   6.4047382e-01   6.7212010e-01   5.2737146e-01   5.3139764e-01   5.5494458e-01   5.9982978e-01   4.6902601e-01   5.2117940e-01   6.2031443e-01   6.1251539e-01   5.2282482e-01   4.9232633e-01   5.8060456e-01   4.5390287e-01   4.5108673e-01   4.8834723e-01   4.7120530e-01   5.1090141e-01   6.0675705e-01   5.0220767e-01   5.1093955e-01   4.5069212e-01   5.4295689e-01   4.6085599e-01   5.4594714e-01   5.6808364e-01   5.5753526e-01   6.0433172e-01   4.7584511e-01   5.9685381e-01   5.5160503e-01   5.5051653e-01   5.7318100e-01   6.2446092e-01   5.8031512e-01   5.6031318e-01   5.6225985e-01   5.8100130e-01   5.8476879e-01   5.9837934e-01   4.8532840e-01   5.2779137e-01   4.6950498e-01   5.1480753e-01   4.5597519e-01   0.0000000e+00   4.2045442e-01   4.7642479e-01   4.4395054e-01   4.2303481e-01
   4.2685718e-01   4.3430940e-01   4.9754827e-01   5.1681154e-01   5.9365649e-01   4.9431312e-01   4.2624213e-01   4.2254493e-01   5.2681126e-01   3.9446866e-01   5.2306104e-01   5.3146729e-01   4.3175250e-01   5.1025366e-01   5.0553347e-01   4.5938459e-01   5.0452916e-01   4.9387486e-01   4.6861227e-01   5.2473188e-01   6.2087928e-01   5.6527353e-01   4.6907875e-01   4.8140450e-01   5.3070683e-01   5.1415091e-01   4.6105116e-01   5.2520073e-01   5.0298961e-01   5.5736386e-01   5.6399469e-01   5.4076836e-01   5.3351148e-01   6.0579914e-01   7.3954578e-01   7.4339571e-01   5.8857254e-01   5.9443723e-01   4.5784839e-01   4.8392039e-01   6.3650357e-01   6.5357367e-01   4.8466688e-01   5.8240555e-01   5.9666199e-01   6.0250791e-01   4.5138368e-01   5.1116239e-01   6.2103469e-01   5.7327374e-01   4.9952563e-01   5.1139090e-01   5.6985836e-01   4.8478555e-01   4.1386511e-01   4.5096697e-01   4.4368066e-01   4.7043606e-01   5.7279200e-01   4.9534876e-01   5.4530914e-01   4.6218814e-01   5.3526000e-01   4.4211315e-01   5.0708872e-01   5.4079101e-01   5.4402457e-01   5.9946246e-01   4.0879022e-01   5.2501848e-01   6.0389229e-01   5.2966242e-01   5.3815394e-01   5.9180725e-01   5.8833065e-01   5.9243876e-01   5.9279980e-01   5.8542169e-01   5.4469259e-01   5.3863766e-01   4.4801488e-01   5.0222320e-01   4.8787138e-01   4.3716451e-01   3.8879273e-01   4.2045442e-01   0.0000000e+00   4.4419133e-01   4.5477592e-01   4.0102647e-01
   4.7292703e-01   4.7274926e-01   4.6992819e-01   5.0826825e-01   5.4412893e-01   5.8249231e-01   4.5038803e-01   4.4431559e-01   5.1755945e-01   4.5692420e-01   5.4689560e-01   5.3911075e-01   4.5272071e-01   5.6351053e-01   5.5921732e-01   5.2228754e-01   5.3064510e-01   4.8389164e-01   4.6313478e-01   5.6722313e-01   6.5678151e-01   5.8153143e-01   5.0482640e-01   5.2260953e-01   5.6159995e-01   5.5538411e-01   5.0418957e-01   4.9368471e-01   5.2505432e-01   5.7446459e-01   5.8744354e-01   5.8263525e-01   5.2955648e-01   5.9119833e-01   6.8267798e-01   7.2547499e-01   6.0106565e-01   6.5720919e-01   5.0266437e-01   5.1409324e-01   6.0899915e-01   6.1058652e-01   4.8891472e-01   5.1276642e-01   5.7775759e-01   6.3814990e-01   4.4971957e-01   5.6021327e-01   5.8479057e-01   5.8481615e-01   4.9784172e-01   5.1906327e-01   5.6299080e-01   4.7187123e-01   4.4594305e-01   4.6832003e-01   4.7875155e-01   5.0290725e-01   5.6393752e-01   5.2275886e-01   5.1082040e-01   4.2886705e-01   5.1899034e-01   4.7075928e-01   5.4560142e-01   5.2941073e-01   5.4274561e-01   6.1651699e-01   4.2885295e-01   5.3923848e-01   6.2581558e-01   5.4116070e-01   5.8286646e-01   6.2922252e-01   6.2301727e-01   6.8897414e-01   5.1550426e-01   6.0687780e-01   5.5244756e-01   4.9662654e-01   4.6934535e-01   4.9528679e-01   5.0754641e-01   5.0480185e-01   4.4031281e-01   4.7642479e-01   4.4419133e-01   0.0000000e+00   4.4915962e-01   4.3932745e-01
   4.0748503e-01   4.1747694e-01   4.5191256e-01   4.8732588e-01   5.5675226e-01   5.5842129e-01   4.1741440e-01   4.0656500e-01   4.7355722e-01   4.0239552e-01   5.3840158e-01   4.5801668e-01   4.2168302e-01   4.8593355e-01   4.5027366e-01   4.3185329e-01   4.9923099e-01   4.5200332e-01   4.3298926e-01   5.1253483e-01   5.2602811e-01   4.9348870e-01   4.3512095e-01   4.7237051e-01   5.3522689e-01   4.8307401e-01   4.3960640e-01   4.0047030e-01   4.8340012e-01   5.1360627e-01   4.8796973e-01   5.3243444e-01   4.8259625e-01   5.1493225e-01   6.2593180e-01   7.7083979e-01   5.1632257e-01   6.1031129e-01   5.0748632e-01   4.9219639e-01   6.0241491e-01   5.8367706e-01   4.6220819e-01   5.2417171e-01   5.4260370e-01   5.9645023e-01   4.0117293e-01   5.0190705e-01   5.6257176e-01   5.6011957e-01   4.9977759e-01   4.7081604e-01   5.9084237e-01   4.3982369e-01   4.2612689e-01   4.5423394e-01   4.5871537e-01   4.5186187e-01   5.4194762e-01   4.6677546e-01   4.6839887e-01   4.0925157e-01   5.1296490e-01   4.4430276e-01   4.9974465e-01   4.8765447e-01   5.5909523e-01   5.8604450e-01   4.2260076e-01   5.6415802e-01   5.1328618e-01   5.6662474e-01   5.6092259e-01   5.7181124e-01   6.2208584e-01   6.2107749e-01   5.0497069e-01   5.6795755e-01   5.8104742e-01   5.4086602e-01   4.5163810e-01   4.6052604e-01   4.6960791e-01   4.4751513e-01   4.2580133e-01   4.4395054e-01   4.5477592e-01   4.4915962e-01   0.0000000e+00   3.8514911e-01
   4.0781310e-01   4.1792866e-01   4.3630773e-01   4.7675400e-01   5.1272869e-01   5.0788532e-01   4.0681065e-01   3.9668134e-01   4.8526804e-01   3.8676150e-01   5.3489120e-01   4.9053786e-01   4.4557475e-01   5.2237607e-01   4.3544953e-01   4.3501375e-01   4.9963839e-01   4.7330364e-01   4.2273173e-01   5.1307247e-01   5.4906615e-01   5.4629760e-01   4.7437272e-01   4.6231093e-01   5.3249740e-01   4.8751344e-01   4.4442038e-01   4.4095001e-01   4.9905494e-01   5.4877620e-01   5.3763816e-01   5.6280996e-01   5.1508196e-01   5.4493666e-01   6.7276036e-01   7.9704907e-01   5.2281164e-01   6.4077385e-01   5.1445846e-01   4.8836009e-01   6.0201280e-01   5.7096625e-01   4.6268327e-01   5.2943822e-01   5.3049235e-01   6.3258480e-01   4.5284517e-01   5.2193553e-01   6.1043181e-01   5.5869889e-01   4.9144419e-01   4.3911853e-01   5.4607112e-01   4.4291089e-01   4.2163435e-01   4.7852973e-01   4.7895485e-01   4.3207365e-01   5.5655781e-01   4.7240252e-01   4.4588605e-01   4.1971810e-01   4.7454043e-01   4.3134357e-01   4.7375441e-01   4.9680586e-01   5.5207006e-01   6.0744704e-01   4.5436196e-01   5.3335390e-01   5.5743911e-01   4.9887355e-01   5.2991205e-01   5.7544958e-01   5.8210516e-01   5.8883558e-01   5.3258867e-01   5.6705797e-01   5.2566436e-01   5.0733021e-01   4.5632225e-01   4.7797410e-01   4.6987850e-01   4.6604266e-01   4.2407981e-01   4.2303481e-01   4.0102647e-01   4.3932745e-01   3.8514911e-01   0.0000000e+00
