# Supplementary material for: Autistic traits and individual brain differences: functional network efficiency reflects attentional and social impairments, structural nodal efficiencies index systemising and theory-of-mind skills
Source: Mol Autism. 2021 Jan 21;12:3. doi: 10.1186/s13229-020-00377-8 (PMC7818759; doi:10.1186/s13229-020-00377-8)
Supplement: Supplementary file 9 — Additional file 9. Brain-behaviour correlations. README file detailing data curation; AAL-90 region masks in NIfTI format; spreadseehts of Spearman correlations; code and data for the correlational analysis. [file 13229_2020_377_MOESM9_ESM.zip › Paul_Arora_et_al_data/Physiological/BBC/analysis/Diffusion_Analaysis/adj_matrixes/Connectivity_Probability_weighted/fixnormed_Connection_Matrix_sym_aHU0042.txt]

   0.0000000e+00   4.0845752e-01   3.8896197e-01   4.2737474e-01   4.3338468e-01   4.6087256e-01   3.8205107e-01   4.0329889e-01   4.1874421e-01   4.1868997e-01   4.2286697e-01   4.7862796e-01   4.0800053e-01   4.1125498e-01   4.0140431e-01   3.8890655e-01   4.4686029e-01   4.6026668e-01   4.5415038e-01   4.8803299e-01   5.8984003e-01   5.4904542e-01   5.0517382e-01   5.2697203e-01   5.1992639e-01   4.9471589e-01   4.5908671e-01   4.5588424e-01   4.3302768e-01   4.7121510e-01   5.0250027e-01   4.5034527e-01   4.9683416e-01   4.6719441e-01   7.0609378e-01   6.0526730e-01   5.2589406e-01   4.9063914e-01   4.1779605e-01   4.3898678e-01   6.1468547e-01   5.3753545e-01   5.0306509e-01   5.6906716e-01   5.7223803e-01   5.6637521e-01   4.6106837e-01   5.0074116e-01   4.9029450e-01   5.1625571e-01   4.2943167e-01   4.1738520e-01   5.0212727e-01   4.2161296e-01   3.8294953e-01   4.0086664e-01   4.0818679e-01   4.1271262e-01   4.6863406e-01   4.3719319e-01   4.4366428e-01   4.1133795e-01   3.6671293e-01   4.2242779e-01   4.5131429e-01   4.3649911e-01   5.1102536e-01   5.4814523e-01   4.0860248e-01   5.7121279e-01   4.6165358e-01   5.1922159e-01   5.3939234e-01   5.2056701e-01   5.6662209e-01   5.1017281e-01   4.7176585e-01   4.6861957e-01   4.2262512e-01   4.5400464e-01   4.1701938e-01   4.4084988e-01   4.6551163e-01   3.9615246e-01   3.7327634e-01   3.7167902e-01   3.7969151e-01   4.1417709e-01   3.9212636e-01   3.6161813e-01
   4.0845752e-01   0.0000000e+00   4.3029354e-01   4.6756675e-01   4.3506183e-01   5.0749145e-01   4.2430455e-01   4.3284240e-01   4.5167562e-01   4.6848411e-01   4.4895389e-01   5.1520288e-01   4.2771437e-01   4.7468191e-01   4.4771090e-01   4.7072994e-01   4.8458994e-01   4.9684840e-01   4.7387083e-01   5.3110490e-01   5.7840236e-01   5.6193268e-01   5.2637411e-01   5.4443794e-01   5.0110676e-01   5.1770742e-01   4.8508865e-01   4.7882192e-01   4.5982585e-01   4.7526142e-01   5.3907614e-01   4.4421095e-01   5.3067542e-01   4.9249458e-01   7.0465044e-01   6.9054902e-01   5.5575238e-01   5.0118929e-01   4.4794997e-01   4.3045352e-01   6.5273112e-01   5.8074481e-01   5.4782072e-01   5.8927822e-01   5.7159031e-01   6.2272824e-01   4.7938492e-01   5.0730119e-01   5.4822678e-01   5.3542665e-01   4.7270077e-01   4.7183705e-01   5.3441065e-01   4.5323875e-01   4.2426077e-01   4.2215821e-01   4.3581626e-01   4.3286527e-01   5.2538127e-01   4.6476290e-01   4.5172060e-01   4.5508129e-01   4.1537166e-01   4.7571374e-01   4.7411939e-01   4.7128499e-01   5.6495690e-01   5.9197585e-01   4.4834565e-01   5.7084628e-01   4.8265174e-01   5.5535257e-01   6.1505612e-01   5.8056578e-01   5.3453517e-01   5.4303653e-01   5.2595795e-01   5.1299543e-01   4.3057255e-01   5.4238183e-01   4.4449494e-01   4.5325892e-01   4.9979384e-01   4.2736209e-01   4.1763408e-01   4.2514155e-01   4.1266676e-01   4.5356149e-01   4.2148217e-01   3.9834008e-01
   3.8896197e-01   4.3029354e-01   0.0000000e+00   4.2404461e-01   4.4685885e-01   4.6107157e-01   3.8863273e-01   4.0227057e-01   4.1873487e-01   4.2059278e-01   4.4002388e-01   4.7720746e-01   4.0929542e-01   4.1996175e-01   3.7897582e-01   4.2805120e-01   4.9589069e-01   4.4834756e-01   4.2665585e-01   5.0879829e-01   5.6861634e-01   5.3184138e-01   5.1086823e-01   5.6192255e-01   5.3319150e-01   4.9277960e-01   4.5261499e-01   4.5546832e-01   4.2108083e-01   4.6387430e-01   5.0930058e-01   4.6900968e-01   5.0696728e-01   4.8824654e-01   6.3112138e-01   6.4108832e-01   5.3598594e-01   5.5061839e-01   4.5090039e-01   4.0816677e-01   6.7375605e-01   5.4792158e-01   5.1481668e-01   5.6689857e-01   5.4557414e-01   5.9562552e-01   4.4903668e-01   4.8481932e-01   5.3225390e-01   4.9863331e-01   4.6080205e-01   4.5154968e-01   5.0033691e-01   3.9256920e-01   3.7530478e-01   3.8922871e-01   4.0165157e-01   4.4143463e-01   5.3023563e-01   4.2952004e-01   4.4340328e-01   4.4108827e-01   3.7597509e-01   4.4224614e-01   4.4616151e-01   4.2441564e-01   5.5636363e-01   5.5771003e-01   4.4894061e-01   5.1294231e-01   5.0378676e-01   5.2214577e-01   5.5284836e-01   5.5238238e-01   4.9797946e-01   4.7452458e-01   4.6977859e-01   4.7121259e-01   4.1852158e-01   4.3598978e-01   4.1089785e-01   4.5508735e-01   4.9033452e-01   4.1123313e-01   3.8371266e-01   3.8408111e-01   3.7190834e-01   4.5305625e-01   3.8274188e-01   3.7796932e-01
   4.2737474e-01   4.6756675e-01   4.2404461e-01   0.0000000e+00   4.7257520e-01   5.1173570e-01   4.3564396e-01   4.3792501e-01   4.8709158e-01   5.0374577e-01   4.7909242e-01   5.0968685e-01   4.6463290e-01   5.0077247e-01   4.1959884e-01   4.7219271e-01   5.4139452e-01   5.2161180e-01   5.2656740e-01   5.2321528e-01   6.0689179e-01   5.4372275e-01   5.5919213e-01   5.8350176e-01   5.7985639e-01   5.3498178e-01   5.0287333e-01   4.6473429e-01   4.4635222e-01   5.0388431e-01   5.1203661e-01   4.7990189e-01   5.5290518e-01   5.1865020e-01   6.9970025e-01   6.8784618e-01   5.1868492e-01   5.5307365e-01   4.8017183e-01   4.2188612e-01   6.6814744e-01   5.2435151e-01   5.6552781e-01   6.1674846e-01   6.0350007e-01   6.3349525e-01   4.8050228e-01   5.2814794e-01   5.5978344e-01   5.8063696e-01   4.8938490e-01   5.0446736e-01   5.5676767e-01   4.6123685e-01   4.3939940e-01   4.4755682e-01   4.4495295e-01   4.6571858e-01   5.1602315e-01   4.9576438e-01   4.9829166e-01   4.9837480e-01   4.4305942e-01   5.0033332e-01   4.7015483e-01   4.4199260e-01   5.7347325e-01   6.1275090e-01   4.9901918e-01   6.0857704e-01   5.1628643e-01   5.6548897e-01   5.8293921e-01   5.8893254e-01   6.1445906e-01   5.4771934e-01   5.0886238e-01   5.2864360e-01   4.7424298e-01   4.5327006e-01   4.5991007e-01   4.8971446e-01   5.4487935e-01   4.7135652e-01   4.0492178e-01   4.2981174e-01   4.2892654e-01   5.2050808e-01   4.4658444e-01   4.2162395e-01
   4.3338468e-01   4.3506183e-01   4.4685885e-01   4.7257520e-01   0.0000000e+00   4.5154589e-01   4.1482384e-01   4.1778228e-01   4.3748651e-01   5.0848518e-01   4.7041235e-01   5.2061966e-01   4.3936507e-01   5.2061179e-01   4.4680742e-01   4.5581003e-01   6.0033410e-01   5.7141278e-01   4.8858919e-01   5.4148454e-01   6.0793158e-01   5.6291131e-01   5.8127679e-01   6.0186380e-01   5.9256106e-01   5.6489654e-01   4.8022190e-01   5.0345196e-01   4.6894977e-01   5.0379708e-01   5.0763191e-01   5.0966179e-01   5.6516824e-01   4.9445716e-01   7.1558178e-01   7.1707859e-01   5.5709947e-01   6.6178149e-01   5.0116137e-01   4.8615411e-01   6.7510904e-01   4.6341995e-01   5.5545443e-01   6.6720031e-01   6.1419261e-01   6.1920010e-01   5.0573279e-01   5.1175385e-01   5.6069967e-01   6.2154403e-01   5.1140491e-01   5.2121391e-01   5.0991463e-01   4.9952629e-01   4.7510155e-01   4.5648868e-01   4.6079109e-01   4.6289713e-01   5.3186478e-01   5.1032970e-01   5.0254209e-01   4.8540032e-01   4.4852996e-01   4.8458649e-01   4.4386302e-01   4.4155062e-01   5.4600813e-01   5.9206566e-01   4.5019486e-01   5.7192011e-01   5.2189583e-01   5.4845403e-01   5.9500375e-01   6.3846992e-01   6.2584698e-01   4.9920747e-01   4.9154926e-01   5.8260621e-01   4.8854221e-01   4.7523769e-01   5.3446249e-01   4.7824874e-01   5.1994058e-01   4.3569311e-01   4.3284573e-01   4.3568025e-01   4.7863952e-01   4.8633367e-01   4.4438842e-01   4.3062652e-01
   4.6087256e-01   5.0749145e-01   4.6107157e-01   5.1173570e-01   4.5154589e-01   0.0000000e+00   4.8310835e-01   4.4551372e-01   4.7494189e-01   5.2477274e-01   4.9613044e-01   5.7527278e-01   4.8183627e-01   4.9385287e-01   4.8696549e-01   4.8017968e-01   5.6887029e-01   5.4240426e-01   4.9107136e-01   5.0989124e-01   5.2021876e-01   5.5518282e-01   5.9019690e-01   6.2620135e-01   5.2873371e-01   5.0727260e-01   4.7860732e-01   4.7995275e-01   4.8527558e-01   4.9845729e-01   5.6432998e-01   5.3974988e-01   5.6902114e-01   5.3721664e-01   7.1631333e-01   7.3515652e-01   5.5254482e-01   6.3402883e-01   5.7546036e-01   4.8753665e-01   6.9677553e-01   5.2493278e-01   5.7552738e-01   6.0527908e-01   6.2551447e-01   6.3801038e-01   5.4777852e-01   5.5655863e-01   5.5254841e-01   5.4547157e-01   4.8000993e-01   4.8716898e-01   5.5250470e-01   5.0444431e-01   4.5395244e-01   4.6540550e-01   4.7269835e-01   5.0379142e-01   5.4349257e-01   5.2000491e-01   6.0440918e-01   5.1073274e-01   4.5934945e-01   5.2570273e-01   5.2613501e-01   5.0267138e-01   6.1651903e-01   6.2071698e-01   5.0596169e-01   6.1053719e-01   5.2937809e-01   5.5493722e-01   6.1570211e-01   6.3086606e-01   6.3595337e-01   6.3592679e-01   4.7924954e-01   5.9544690e-01   4.9180383e-01   4.7924046e-01   5.1187291e-01   5.0878764e-01   5.3449951e-01   4.8227207e-01   4.0276587e-01   4.3549475e-01   4.8215882e-01   4.9911230e-01   4.7052567e-01   4.3708249e-01
   3.8205107e-01   4.2430455e-01   3.8863273e-01   4.3564396e-01   4.1482384e-01   4.8310835e-01   0.0000000e+00   3.8704254e-01   4.1171959e-01   4.5054457e-01   4.1823989e-01   4.5395538e-01   4.0015694e-01   4.2816968e-01   4.1953960e-01   3.5177106e-01   4.7083085e-01   4.2608350e-01   4.2545772e-01   4.7016410e-01   4.5248704e-01   4.8336246e-01   4.8309559e-01   5.2586670e-01   4.8761266e-01   4.8190726e-01   4.1048529e-01   4.0905411e-01   4.1665631e-01   4.3313884e-01   4.6167416e-01   4.2919500e-01   4.7188547e-01   4.3657000e-01   6.8084993e-01   6.8020062e-01   4.8853338e-01   5.4000100e-01   4.1774659e-01   3.6799582e-01   6.1590476e-01   5.0768793e-01   4.6672988e-01   5.4335884e-01   5.5630531e-01   5.5792894e-01   4.5479585e-01   4.6705145e-01   5.2297506e-01   4.9893088e-01   4.4648729e-01   4.0305605e-01   4.9309580e-01   4.4430156e-01   3.6995245e-01   3.7954417e-01   3.8858196e-01   3.9305164e-01   4.5823101e-01   4.2609208e-01   4.4571001e-01   4.3479870e-01   3.6917986e-01   4.2177461e-01   4.3671011e-01   4.3308946e-01   5.4597617e-01   5.4343503e-01   4.0888469e-01   6.0052667e-01   4.9871410e-01   4.9467960e-01   5.4129920e-01   5.5416612e-01   5.2551261e-01   5.1129584e-01   4.4032591e-01   5.2744332e-01   4.2350803e-01   4.7602662e-01   4.2600185e-01   4.3570871e-01   4.3738538e-01   4.1137721e-01   3.5714567e-01   3.8516564e-01   3.8199217e-01   4.0425974e-01   3.6360357e-01   3.7335511e-01
   4.0329889e-01   4.3284240e-01   4.0227057e-01   4.3792501e-01   4.1778228e-01   4.4551372e-01   3.8704254e-01   0.0000000e+00   4.2326551e-01   4.3316872e-01   4.1043037e-01   4.6893567e-01   3.8717145e-01   4.0938449e-01   4.1576538e-01   4.0068793e-01   4.7179978e-01   4.4293456e-01   4.6017732e-01   4.8624808e-01   5.6470418e-01   4.8241706e-01   4.9188653e-01   5.4285268e-01   4.8166707e-01   4.8418260e-01   3.9051796e-01   4.5562228e-01   4.1725482e-01   4.4035546e-01   5.0330746e-01   4.4582889e-01   5.0275800e-01   4.4332622e-01   7.0734609e-01   7.7676930e-01   5.0463080e-01   5.6652501e-01   4.0968456e-01   4.0835983e-01   6.2902025e-01   5.8150046e-01   5.0558668e-01   5.7007386e-01   5.8303616e-01   5.7350227e-01   4.7415809e-01   4.5149283e-01   5.3305601e-01   5.4523751e-01   4.5492236e-01   4.4820777e-01   5.0773795e-01   4.1920780e-01   4.0959936e-01   4.0153373e-01   4.0280790e-01   4.2769881e-01   4.7269655e-01   4.5647065e-01   4.6420363e-01   4.4510384e-01   3.7982038e-01   4.1230150e-01   4.5507222e-01   4.4124718e-01   5.2913610e-01   5.6029610e-01   4.0854254e-01   5.4436095e-01   4.6970413e-01   5.3101100e-01   5.9574150e-01   5.3466872e-01   5.5905767e-01   5.0062487e-01   4.5560202e-01   5.3108446e-01   4.8401978e-01   4.4619860e-01   4.1808493e-01   4.3193585e-01   4.2923065e-01   4.3231746e-01   3.6853465e-01   3.9162515e-01   4.2066034e-01   4.1488825e-01   3.9332552e-01   3.8860581e-01
   4.1874421e-01   4.5167562e-01   4.1873487e-01   4.8709158e-01   4.3748651e-01   4.7494189e-01   4.1171959e-01   4.2326551e-01   0.0000000e+00   4.8472178e-01   4.2948850e-01   5.1725573e-01   4.2679842e-01   4.7597533e-01   4.4730908e-01   4.4852023e-01   4.8087140e-01   4.7804167e-01   4.7093098e-01   5.0591414e-01   4.8793763e-01   4.7886979e-01   5.3505515e-01   5.8502363e-01   5.0229492e-01   5.3495967e-01   4.3865253e-01   5.0861585e-01   4.4208934e-01   4.9322264e-01   5.3054981e-01   5.0418089e-01   5.5053585e-01   5.2802247e-01   6.9497306e-01   8.1415489e-01   5.2850908e-01   5.7768800e-01   4.5820077e-01   5.1304924e-01   7.1022859e-01   6.3829936e-01   5.7174475e-01   6.4203914e-01   6.2725131e-01   5.9697138e-01   5.2051238e-01   5.0718716e-01   5.5149107e-01   5.7923900e-01   5.4012749e-01   5.2653707e-01   5.0945981e-01   4.2890559e-01   4.5071209e-01   4.7064445e-01   4.5823737e-01   4.4233785e-01   5.0895578e-01   4.8934224e-01   5.2665168e-01   4.9494974e-01   4.2409653e-01   4.3816197e-01   5.0763328e-01   4.7713022e-01   5.2310319e-01   5.9848601e-01   4.6945358e-01   5.6664649e-01   4.8387306e-01   5.7628721e-01   5.8866380e-01   5.8742863e-01   5.8172868e-01   5.9678892e-01   5.0408973e-01   5.2718545e-01   4.5379893e-01   4.8310224e-01   4.6181912e-01   4.5291932e-01   4.6983341e-01   4.6054698e-01   3.7932720e-01   4.0727319e-01   4.8791617e-01   3.9269619e-01   3.8811300e-01   4.0252393e-01
   4.1868997e-01   4.6848411e-01   4.2059278e-01   5.0374577e-01   5.0848518e-01   5.2477274e-01   4.5054457e-01   4.3316872e-01   4.8472178e-01   0.0000000e+00   4.9136156e-01   5.0357144e-01   4.3584960e-01   4.6222116e-01   4.3384737e-01   4.7920889e-01   4.8437632e-01   5.5251942e-01   4.8940923e-01   5.0500099e-01   6.5893077e-01   5.4372698e-01   5.5349616e-01   5.8935480e-01   5.2535459e-01   5.5449693e-01   4.8945242e-01   4.9253603e-01   4.5447233e-01   4.7854045e-01   5.5452605e-01   5.1962575e-01   5.1851056e-01   5.0493567e-01   7.1698925e-01   6.8808006e-01   5.7490091e-01   5.5055464e-01   4.3191996e-01   4.4632573e-01   6.8620980e-01   6.2454375e-01   4.8995132e-01   6.1658462e-01   6.0123635e-01   6.1517187e-01   5.1940464e-01   5.2375786e-01   5.5883394e-01   5.7644836e-01   4.9882214e-01   4.7656964e-01   4.3129630e-01   4.0335947e-01   4.1760947e-01   4.2731759e-01   4.3961773e-01   4.7321767e-01   5.4268608e-01   5.1926246e-01   4.9598704e-01   4.4349343e-01   4.3063911e-01   4.2979243e-01   4.7995045e-01   4.5531479e-01   5.3095325e-01   5.9597697e-01   5.2613010e-01   6.0755944e-01   5.0107711e-01   5.5398218e-01   5.8779743e-01   5.9555902e-01   5.6965562e-01   5.8885012e-01   5.4785879e-01   5.4485701e-01   4.4087441e-01   4.6656524e-01   4.7718664e-01   4.9736847e-01   5.2103571e-01   4.8118475e-01   4.2451621e-01   4.6212338e-01   5.0181708e-01   4.6390258e-01   4.3197358e-01   4.2455161e-01
   4.2286697e-01   4.4895389e-01   4.4002388e-01   4.7909242e-01   4.7041235e-01   4.9613044e-01   4.1823989e-01   4.1043037e-01   4.2948850e-01   4.9136156e-01   0.0000000e+00   5.1763087e-01   4.4138133e-01   4.7903556e-01   4.4291921e-01   4.0492862e-01   4.6574531e-01   5.2437382e-01   4.6219636e-01   5.0545028e-01   5.8064686e-01   5.3670708e-01   5.6854666e-01   5.9829541e-01   5.8992781e-01   5.8245605e-01   5.3637027e-01   5.3989317e-01   4.5508616e-01   5.0894541e-01   5.8652508e-01   5.2327306e-01   5.4817848e-01   5.2991129e-01   7.0833419e-01   7.6442211e-01   6.3151431e-01   6.2014555e-01   5.1701750e-01   4.8313017e-01   6.6738836e-01   6.0409468e-01   5.0947442e-01   5.9039607e-01   6.1931758e-01   6.0573993e-01   5.2260916e-01   5.4738605e-01   5.8348897e-01   5.1781541e-01   4.5538390e-01   4.6953238e-01   5.0807857e-01   4.5888138e-01   4.0137444e-01   4.0554788e-01   4.2384620e-01   4.5466160e-01   5.5321787e-01   4.7243899e-01   4.6598728e-01   4.4731091e-01   4.2457761e-01   4.3743937e-01   4.9221447e-01   4.6728899e-01   5.8788887e-01   6.2109579e-01   5.2621824e-01   6.2096467e-01   5.3955329e-01   5.9312258e-01   6.2792693e-01   6.5057480e-01   6.1782201e-01   6.0706505e-01   5.4924425e-01   5.1416574e-01   4.4823677e-01   4.6256677e-01   4.9173761e-01   4.9539192e-01   5.2206098e-01   4.7106048e-01   4.3412590e-01   4.5874817e-01   5.1575063e-01   4.2145755e-01   4.1679025e-01   4.0695972e-01
   4.7862796e-01   5.1520288e-01   4.7720746e-01   5.0968685e-01   5.2061966e-01   5.7527278e-01   4.5395538e-01   4.6893567e-01   5.1725573e-01   5.0357144e-01   5.1763087e-01   0.0000000e+00   4.8984627e-01   5.0202563e-01   4.4010918e-01   4.4386353e-01   5.0606174e-01   5.1487160e-01   4.4335713e-01   4.8009976e-01   6.0886367e-01   5.5852001e-01   5.5160052e-01   6.0393758e-01   5.1921603e-01   5.4790160e-01   4.8074521e-01   5.0064177e-01   4.7818421e-01   4.7218075e-01   5.4467972e-01   5.2542074e-01   5.5180572e-01   5.4466825e-01   6.4029876e-01   7.6733321e-01   5.7048962e-01   6.1132572e-01   5.2120322e-01   4.7707256e-01   7.2357713e-01   5.7122595e-01   5.5235526e-01   5.9529236e-01   5.8812433e-01   6.2738777e-01   5.4797029e-01   5.6278702e-01   6.0065713e-01   5.8122654e-01   5.1794082e-01   4.9762515e-01   5.8213452e-01   4.6059311e-01   4.3753433e-01   4.3711440e-01   4.3808585e-01   4.6516919e-01   5.4439265e-01   5.0120281e-01   5.3056052e-01   5.1201459e-01   4.7743588e-01   4.5921883e-01   4.7677551e-01   4.5286304e-01   6.1423309e-01   6.0203547e-01   4.8003901e-01   5.7870956e-01   5.1190212e-01   5.4021228e-01   5.7787924e-01   6.3140734e-01   5.4245136e-01   5.7422371e-01   5.5175960e-01   5.5388955e-01   4.0326216e-01   4.4281896e-01   4.6992715e-01   4.3887282e-01   4.9138756e-01   4.5510806e-01   4.3604933e-01   4.4875485e-01   4.9511061e-01   4.3620946e-01   4.5958437e-01   4.4909057e-01
   4.0800053e-01   4.2771437e-01   4.0929542e-01   4.6463290e-01   4.3936507e-01   4.8183627e-01   4.0015694e-01   3.8717145e-01   4.2679842e-01   4.3584960e-01   4.4138133e-01   4.8984627e-01   0.0000000e+00   4.4545293e-01   4.0866156e-01   4.3961456e-01   5.0996982e-01   4.6396025e-01   4.2272540e-01   4.8716038e-01   6.1345737e-01   5.5364736e-01   5.2610913e-01   5.7690144e-01   5.1556218e-01   4.9929724e-01   4.7022954e-01   4.5419109e-01   4.5413061e-01   4.4697326e-01   5.0261761e-01   4.7702621e-01   5.5655922e-01   5.0235614e-01   6.9823989e-01   7.3445967e-01   5.5348230e-01   5.7372049e-01   4.5005947e-01   4.0728429e-01   5.9113775e-01   6.1734804e-01   5.2751921e-01   5.8549656e-01   5.6585119e-01   5.8451743e-01   4.7019343e-01   5.0135671e-01   5.3046795e-01   5.4016401e-01   4.7165560e-01   4.3709191e-01   5.0276070e-01   4.3556384e-01   4.1882546e-01   4.0454326e-01   3.9392498e-01   4.1127556e-01   4.7581627e-01   4.4304817e-01   4.7675324e-01   4.5461805e-01   4.2285002e-01   4.4693155e-01   4.6290058e-01   4.5624399e-01   5.5951985e-01   5.6465611e-01   4.0980727e-01   5.1720596e-01   4.4620580e-01   4.8627465e-01   5.5316540e-01   5.2063313e-01   5.1290712e-01   5.4003163e-01   4.9297815e-01   5.0769009e-01   4.1427916e-01   4.6901306e-01   3.9961663e-01   4.3206063e-01   4.6190426e-01   4.0178221e-01   3.7571027e-01   3.9651734e-01   3.9449845e-01   3.5866578e-01   3.9392057e-01   3.7742552e-01
   4.1125498e-01   4.7468191e-01   4.1996175e-01   5.0077247e-01   5.2061179e-01   4.9385287e-01   4.2816968e-01   4.0938449e-01   4.7597533e-01   4.6222116e-01   4.7903556e-01   5.0202563e-01   4.4545293e-01   0.0000000e+00   4.6917405e-01   4.5188277e-01   5.0778761e-01   4.9724687e-01   4.6182545e-01   5.1866436e-01   6.6478945e-01   6.0119718e-01   5.4036657e-01   6.0210566e-01   5.6601634e-01   5.4774876e-01   4.8514408e-01   4.4498033e-01   4.6149093e-01   4.7582244e-01   5.2315436e-01   4.9055617e-01   5.4418688e-01   5.1978981e-01   7.0158238e-01   6.5343555e-01   5.6722698e-01   5.8212824e-01   4.7189959e-01   4.1793876e-01   5.8828461e-01   6.2193137e-01   5.3019468e-01   6.2079903e-01   5.9363137e-01   6.0292297e-01   4.9488926e-01   5.4195634e-01   5.6372290e-01   5.7235372e-01   4.5326956e-01   4.8200064e-01   5.0253616e-01   4.9677230e-01   4.2664111e-01   4.3709025e-01   4.3704935e-01   4.2756740e-01   4.7446502e-01   4.4732878e-01   4.8965648e-01   5.0165304e-01   4.2416821e-01   4.7104894e-01   4.7299668e-01   4.5850652e-01   5.8318935e-01   5.8378872e-01   4.7087092e-01   5.4264227e-01   4.6364313e-01   5.6978442e-01   5.5870785e-01   5.5064585e-01   5.5981653e-01   5.3101402e-01   5.1487828e-01   5.8581194e-01   4.6629908e-01   4.8924208e-01   4.5105616e-01   4.8393732e-01   5.1780589e-01   4.4208137e-01   4.2983624e-01   4.4022516e-01   4.3940179e-01   4.3317679e-01   4.1952887e-01   3.9683615e-01
   4.0140431e-01   4.4771090e-01   3.7897582e-01   4.1959884e-01   4.4680742e-01   4.8696549e-01   4.1953960e-01   4.1576538e-01   4.4730908e-01   4.3384737e-01   4.4291921e-01   4.4010918e-01   4.0866156e-01   4.6917405e-01   0.0000000e+00   4.1939591e-01   5.1612549e-01   4.8436997e-01   4.6084400e-01   5.0654690e-01   6.3667897e-01   6.2011739e-01   5.0216028e-01   5.4411976e-01   5.0403945e-01   4.9997449e-01   4.6699371e-01   4.3515732e-01   4.3894253e-01   4.7627240e-01   5.4256575e-01   4.5739910e-01   5.0260798e-01   4.8011045e-01   6.7849619e-01   6.6004452e-01   5.0938037e-01   5.6333813e-01   4.6069172e-01   4.5662050e-01   6.1739549e-01   5.9566142e-01   5.4231900e-01   5.8252400e-01   5.3970893e-01   5.6061656e-01   4.8232752e-01   4.9780789e-01   5.4425889e-01   5.5599004e-01   4.6942307e-01   4.5084573e-01   5.1636193e-01   4.7007542e-01   4.4035049e-01   4.2651003e-01   4.2413999e-01   4.2543662e-01   4.8422097e-01   4.5573180e-01   4.6076678e-01   4.4893153e-01   3.9393349e-01   4.4267018e-01   4.4138203e-01   4.4040329e-01   5.6195115e-01   5.9136818e-01   4.6629513e-01   5.5251030e-01   4.5099567e-01   5.6683703e-01   6.3154598e-01   5.3013663e-01   5.2563798e-01   5.7291113e-01   4.4969731e-01   4.9390675e-01   4.3239039e-01   5.0637188e-01   4.4230859e-01   4.6957890e-01   4.7859578e-01   3.8817740e-01   3.9030227e-01   3.9748276e-01   4.1855551e-01   4.0665705e-01   3.9944609e-01   3.9355769e-01
   3.8890655e-01   4.7072994e-01   4.2805120e-01   4.7219271e-01   4.5581003e-01   4.8017968e-01   3.5177106e-01   4.0068793e-01   4.4852023e-01   4.7920889e-01   4.0492862e-01   4.4386353e-01   4.3961456e-01   4.5188277e-01   4.1939591e-01   0.0000000e+00   4.7261099e-01   4.8884652e-01   4.6807965e-01   4.7729367e-01   4.5700145e-01   5.1886686e-01   5.0402582e-01   5.7532955e-01   5.6527908e-01   5.4520929e-01   4.4387319e-01   4.4649926e-01   4.6446984e-01   4.6082040e-01   5.2020712e-01   4.2722895e-01   5.1527050e-01   5.1694813e-01   7.2208268e-01   7.8127233e-01   4.9989158e-01   5.7810804e-01   4.4088122e-01   4.2521678e-01   6.4415706e-01   6.6373333e-01   5.0127903e-01   5.7167361e-01   5.8292724e-01   6.0238690e-01   4.9800046e-01   5.1087672e-01   5.8746044e-01   5.2688482e-01   5.1010122e-01   4.4297979e-01   5.1138511e-01   4.5428242e-01   4.3428172e-01   4.5326693e-01   4.6257017e-01   4.8605117e-01   5.2272742e-01   4.7805089e-01   4.7244980e-01   4.5467056e-01   4.4373066e-01   4.9400985e-01   4.8498453e-01   4.4286594e-01   5.5911805e-01   5.4764206e-01   5.2782031e-01   5.7767981e-01   4.7722381e-01   5.5197302e-01   5.7926241e-01   5.3630819e-01   4.9188233e-01   6.2930811e-01   4.7190897e-01   5.4920389e-01   4.5022876e-01   4.8001416e-01   4.8033215e-01   4.5195189e-01   4.8472443e-01   4.6788822e-01   3.8845299e-01   4.2554232e-01   3.9417616e-01   3.8383334e-01   4.2888253e-01   4.0141286e-01
   4.4686029e-01   4.8458994e-01   4.9589069e-01   5.4139452e-01   6.0033410e-01   5.6887029e-01   4.7083085e-01   4.7179978e-01   4.8087140e-01   4.8437632e-01   4.6574531e-01   5.0606174e-01   5.0996982e-01   5.0778761e-01   5.1612549e-01   4.7261099e-01   0.0000000e+00   5.2579090e-01   4.8926611e-01   5.2622714e-01   5.7464379e-01   5.3253581e-01   5.5058132e-01   6.4385745e-01   5.8807546e-01   5.5638034e-01   4.7543387e-01   5.0011840e-01   5.2454442e-01   5.0858915e-01   5.1033130e-01   5.1454465e-01   5.8028737e-01   5.6938568e-01   7.5530084e-01   8.0583188e-01   5.1643307e-01   5.7305330e-01   4.4220052e-01   4.9630641e-01   7.1848309e-01   7.6291955e-01   6.1335406e-01   6.5845442e-01   6.4818323e-01   6.0974112e-01   4.8390524e-01   4.8913982e-01   5.8299796e-01   5.8706687e-01   6.0088140e-01   5.8098554e-01   5.9512224e-01   5.3112390e-01   4.4158044e-01   4.4304985e-01   4.5071026e-01   5.0169209e-01   5.6577331e-01   5.1533932e-01   5.1713405e-01   5.5305673e-01   5.1973718e-01   5.2196381e-01   5.1047132e-01   5.1328272e-01   5.8035445e-01   5.9405027e-01   5.7325254e-01   6.2626980e-01   5.4088321e-01   5.7425840e-01   5.8830524e-01   5.3503681e-01   5.8196858e-01   6.0528125e-01   4.9185079e-01   5.6947616e-01   4.5807788e-01   4.7888615e-01   5.1209795e-01   4.9517630e-01   5.3087040e-01   4.8109930e-01   4.4416705e-01   4.5644791e-01   4.5087757e-01   4.8664548e-01   4.8567479e-01   4.7435947e-01
   4.6026668e-01   4.9684840e-01   4.4834756e-01   5.2161180e-01   5.7141278e-01   5.4240426e-01   4.2608350e-01   4.4293456e-01   4.7804167e-01   5.5251942e-01   5.2437382e-01   5.1487160e-01   4.6396025e-01   4.9724687e-01   4.8436997e-01   4.8884652e-01   5.2579090e-01   0.0000000e+00   4.7971909e-01   5.1945328e-01   5.6824086e-01   4.2078809e-01   5.2891549e-01   6.2314206e-01   5.5386387e-01   5.6605339e-01   4.6925777e-01   4.8548371e-01   4.7848524e-01   4.9210084e-01   5.6437517e-01   5.3556922e-01   6.1496240e-01   5.8937954e-01   7.2983057e-01   8.6551239e-01   5.5960295e-01   5.9125467e-01   4.7166464e-01   5.0306488e-01   6.3294563e-01   6.9169247e-01   5.8278222e-01   6.4111519e-01   6.3821605e-01   6.6356994e-01   5.4184576e-01   5.4532104e-01   6.1691601e-01   5.7257106e-01   5.1512483e-01   5.1802619e-01   5.9340226e-01   5.5228571e-01   4.6833877e-01   4.7516717e-01   5.2053895e-01   5.3818972e-01   5.8135553e-01   5.3974948e-01   5.2728219e-01   5.2738633e-01   4.7223839e-01   5.5081111e-01   5.1777864e-01   5.1461881e-01   6.2645571e-01   6.4610288e-01   5.6898174e-01   5.9096881e-01   5.4669666e-01   5.6941344e-01   6.0021091e-01   6.0975521e-01   5.9775890e-01   6.1876209e-01   5.2795366e-01   5.9183010e-01   4.8783971e-01   5.4453891e-01   5.2728549e-01   5.0558738e-01   5.0974685e-01   4.5216009e-01   4.2328920e-01   4.4099133e-01   4.5569233e-01   4.7865148e-01   4.4053250e-01   4.3563258e-01
   4.5415038e-01   4.7387083e-01   4.2665585e-01   5.2656740e-01   4.8858919e-01   4.9107136e-01   4.2545772e-01   4.6017732e-01   4.7093098e-01   4.8940923e-01   4.6219636e-01   4.4335713e-01   4.2272540e-01   4.6182545e-01   4.6084400e-01   4.6807965e-01   4.8926611e-01   4.7971909e-01   0.0000000e+00   5.1101531e-01   6.5389742e-01   4.3576470e-01   5.4414335e-01   6.4515136e-01   5.9722005e-01   5.4622347e-01   4.8932241e-01   4.7621305e-01   4.9545944e-01   4.9395558e-01   5.4302466e-01   5.0148507e-01   5.7959075e-01   5.4443424e-01   7.3881615e-01   7.4692186e-01   5.1486824e-01   5.8061473e-01   4.6769143e-01   4.6580034e-01   6.3274281e-01   6.1263875e-01   5.3882275e-01   5.7561860e-01   6.0369463e-01   5.9853091e-01   5.4295511e-01   5.1615715e-01   5.9807583e-01   5.5691576e-01   4.8767078e-01   4.5824508e-01   4.9963951e-01   4.8781999e-01   4.4608766e-01   4.5961960e-01   4.5397155e-01   4.8050571e-01   5.4607689e-01   4.9354924e-01   5.1885546e-01   4.8817299e-01   4.3593824e-01   4.7016674e-01   4.5878470e-01   4.7372836e-01   5.9002936e-01   5.9596370e-01   4.8279131e-01   6.3742922e-01   5.3880253e-01   5.4782053e-01   5.7867036e-01   5.9105574e-01   5.6891826e-01   6.1087155e-01   5.3356062e-01   5.7047800e-01   4.3557579e-01   4.5578631e-01   4.6115984e-01   4.7613377e-01   4.9606566e-01   4.6897883e-01   4.1601016e-01   4.2558350e-01   4.4813695e-01   4.7631164e-01   4.3387070e-01   4.1378184e-01
   4.8803299e-01   5.3110490e-01   5.0879829e-01   5.2321528e-01   5.4148454e-01   5.0989124e-01   4.7016410e-01   4.8624808e-01   5.0591414e-01   5.0500099e-01   5.0545028e-01   4.8009976e-01   4.8716038e-01   5.1866436e-01   5.0654690e-01   4.7729367e-01   5.2622714e-01   5.1945328e-01   5.1101531e-01   0.0000000e+00   7.1239808e-01   5.2604096e-01   5.7065813e-01   6.2273556e-01   6.4683027e-01   6.0252490e-01   5.3463869e-01   5.2762509e-01   5.1201735e-01   5.2338674e-01   5.4870702e-01   5.5828515e-01   5.8450061e-01   5.8744651e-01   7.1644402e-01   7.4772131e-01   5.6808661e-01   6.0790361e-01   5.2075112e-01   5.2561082e-01   7.1720149e-01   6.1749864e-01   6.0321353e-01   6.3164155e-01   6.1988813e-01   6.3788648e-01   5.6305372e-01   5.3619952e-01   6.1332660e-01   5.9950223e-01   5.5855891e-01   4.9690604e-01   5.8370739e-01   5.3055471e-01   4.7817137e-01   4.5821998e-01   4.9992670e-01   5.2477203e-01   5.4682187e-01   5.1513668e-01   5.4527680e-01   5.4881218e-01   4.8092967e-01   5.0170257e-01   5.1581685e-01   4.9516506e-01   6.4368122e-01   6.5417711e-01   5.3885877e-01   7.0236441e-01   5.2081914e-01   5.3897556e-01   5.8884990e-01   6.4279634e-01   6.3016865e-01   6.6985583e-01   5.6797249e-01   6.0388798e-01   5.0136210e-01   5.5923834e-01   5.0390528e-01   5.0880434e-01   5.0219896e-01   4.8309580e-01   4.7696397e-01   4.9620940e-01   5.0415504e-01   5.1796538e-01   4.6817950e-01   4.6797870e-01
   5.8984003e-01   5.7840236e-01   5.6861634e-01   6.0689179e-01   6.0793158e-01   5.2021876e-01   4.5248704e-01   5.6470418e-01   4.8793763e-01   6.5893077e-01   5.8064686e-01   6.0886367e-01   6.1345737e-01   6.6478945e-01   6.3667897e-01   4.5700145e-01   5.7464379e-01   5.6824086e-01   6.5389742e-01   7.1239808e-01   0.0000000e+00   4.9443963e-01   6.7881553e-01   6.8472968e-01   6.0041830e-01   7.1578885e-01   5.9615918e-01   5.6081450e-01   6.5565456e-01   6.9797991e-01   6.4146711e-01   5.8016602e-01   6.3189805e-01   7.2169269e-01   8.2427953e-01   8.0539805e-01   7.6655971e-01   9.1041526e-01   6.9775254e-01   6.9193106e-01   7.7152656e-01   8.1104414e-01   6.9195278e-01   7.2486943e-01   7.2538373e-01   6.7413279e-01   7.1771341e-01   6.3265065e-01   7.8071107e-01   6.6682847e-01   6.5222201e-01   5.9557830e-01   7.2017260e-01   6.4465759e-01   5.9032077e-01   4.9914687e-01   5.6255343e-01   5.6686975e-01   6.1759907e-01   5.3507198e-01   6.2728780e-01   6.3177527e-01   7.1168571e-01   7.0260914e-01   6.3386367e-01   6.3602989e-01   8.0658396e-01   7.5900332e-01   6.5308059e-01   7.6604494e-01   6.8605277e-01   7.2007319e-01   6.7861690e-01   7.1842046e-01   6.0928821e-01   6.2398207e-01   5.0439763e-01   5.1657848e-01   5.4084371e-01   6.1165460e-01   6.1836380e-01   6.3957014e-01   5.1920341e-01   5.1351761e-01   5.6399005e-01   6.0490094e-01   5.8839620e-01   5.7988874e-01   4.9187092e-01   5.9852373e-01
   5.4904542e-01   5.6193268e-01   5.3184138e-01   5.4372275e-01   5.6291131e-01   5.5518282e-01   4.8336246e-01   4.8241706e-01   4.7886979e-01   5.4372698e-01   5.3670708e-01   5.5852001e-01   5.5364736e-01   6.0119718e-01   6.2011739e-01   5.1886686e-01   5.3253581e-01   4.2078809e-01   4.3576470e-01   5.2604096e-01   4.9443963e-01   0.0000000e+00   6.3945145e-01   7.0509578e-01   5.4387598e-01   6.2674742e-01   4.5384028e-01   5.2599501e-01   4.8447213e-01   5.4869464e-01   5.3656055e-01   5.0447030e-01   4.7759440e-01   5.2181797e-01   6.6706533e-01   7.5749559e-01   5.7433687e-01   6.0753114e-01   4.8446325e-01   5.4584169e-01   6.5095006e-01   6.3646484e-01   5.2483402e-01   6.1591935e-01   6.0221784e-01   6.4013109e-01   5.8199222e-01   6.1259789e-01   6.3985819e-01   5.6970948e-01   5.6361226e-01   4.8002321e-01   5.4930411e-01   4.8685823e-01   4.5860014e-01   5.1104872e-01   4.9596497e-01   4.8823437e-01   5.7367513e-01   4.9761574e-01   6.2806778e-01   5.4023537e-01   5.1172912e-01   5.3723441e-01   6.1191238e-01   5.6309550e-01   6.6859833e-01   6.9069114e-01   5.8706968e-01   5.9911895e-01   5.6786762e-01   5.9060600e-01   6.2382531e-01   5.7227902e-01   6.2488244e-01   7.6399420e-01   5.9410236e-01   6.1348472e-01   5.4979218e-01   5.8168665e-01   5.2102970e-01   5.0343684e-01   5.1450845e-01   5.1411271e-01   4.4980172e-01   4.3798601e-01   5.5203360e-01   5.7023642e-01   4.5444027e-01   5.3761499e-01
   5.0517382e-01   5.2637411e-01   5.1086823e-01   5.5919213e-01   5.8127679e-01   5.9019690e-01   4.8309559e-01   4.9188653e-01   5.3505515e-01   5.5349616e-01   5.6854666e-01   5.5160052e-01   5.2610913e-01   5.4036657e-01   5.0216028e-01   5.0402582e-01   5.5058132e-01   5.2891549e-01   5.4414335e-01   5.7065813e-01   6.7881553e-01   6.3945145e-01   0.0000000e+00   6.3247711e-01   6.2860725e-01   6.3572965e-01   5.3686713e-01   5.4190984e-01   5.5031609e-01   5.6117291e-01   6.1074344e-01   5.7135964e-01   5.9626683e-01   6.0921153e-01   7.1999189e-01   8.4931700e-01   6.4772715e-01   6.2280449e-01   4.9402214e-01   5.7144517e-01   6.3502006e-01   6.6471105e-01   6.1626179e-01   6.5743787e-01   6.5492709e-01   6.8610408e-01   5.4421491e-01   5.9543456e-01   6.2171424e-01   6.1394013e-01   5.5955052e-01   5.2131611e-01   6.3238357e-01   5.5883879e-01   5.1013625e-01   5.1197391e-01   4.9381935e-01   5.0654858e-01   5.9044494e-01   5.3684160e-01   5.6916516e-01   5.4828433e-01   5.4469768e-01   5.4438922e-01   5.4783973e-01   5.3994573e-01   6.6275760e-01   6.8149388e-01   5.6785577e-01   5.9990172e-01   5.8336150e-01   5.9134204e-01   6.4832238e-01   5.9708726e-01   5.8040172e-01   7.0670667e-01   6.1827954e-01   6.2788868e-01   5.5030144e-01   5.7556336e-01   5.4596301e-01   5.6161586e-01   5.4817720e-01   5.2382019e-01   5.0629436e-01   5.1212952e-01   5.5896217e-01   4.9471309e-01   5.3235191e-01   4.8862719e-01
   5.2697203e-01   5.4443794e-01   5.6192255e-01   5.8350176e-01   6.0186380e-01   6.2620135e-01   5.2586670e-01   5.4285268e-01   5.8502363e-01   5.8935480e-01   5.9829541e-01   6.0393758e-01   5.7690144e-01   6.0210566e-01   5.4411976e-01   5.7532955e-01   6.4385745e-01   6.2314206e-01   6.4515136e-01   6.2273556e-01   6.8472968e-01   7.0509578e-01   6.3247711e-01   0.0000000e+00   6.9781778e-01   6.9151812e-01   6.4286724e-01   6.0609941e-01   5.8662584e-01   5.9827742e-01   6.7659861e-01   6.1124604e-01   6.3316447e-01   6.4799671e-01   7.8420375e-01   7.9247623e-01   6.3645530e-01   6.5481365e-01   5.5991705e-01   6.1687578e-01   7.6737583e-01   6.3583275e-01   6.5442626e-01   7.0614945e-01   6.9986346e-01   7.1552408e-01   6.2951412e-01   6.6428929e-01   7.0189122e-01   6.1490083e-01   5.9668893e-01   5.9307370e-01   6.6580618e-01   5.6862639e-01   5.3206054e-01   5.3905708e-01   5.6318289e-01   5.6581976e-01   6.2141533e-01   6.0333274e-01   6.1636193e-01   5.8324896e-01   5.7990240e-01   6.0461147e-01   6.0007070e-01   5.8959699e-01   7.2117880e-01   7.0442131e-01   6.2102612e-01   7.2001174e-01   5.8751441e-01   6.1947410e-01   6.8554411e-01   6.5782714e-01   6.4148083e-01   7.6825342e-01   6.2058572e-01   6.3851493e-01   5.9716659e-01   6.6158685e-01   5.8287339e-01   5.7659340e-01   5.5963189e-01   5.7173554e-01   5.2564900e-01   5.2935833e-01   5.6706887e-01   5.2511368e-01   5.3056349e-01   5.0745431e-01
   5.1992639e-01   5.0110676e-01   5.3319150e-01   5.7985639e-01   5.9256106e-01   5.2873371e-01   4.8761266e-01   4.8166707e-01   5.0229492e-01   5.2535459e-01   5.8992781e-01   5.1921603e-01   5.1556218e-01   5.6601634e-01   5.0403945e-01   5.6527908e-01   5.8807546e-01   5.5386387e-01   5.9722005e-01   6.4683027e-01   6.0041830e-01   5.4387598e-01   6.2860725e-01   6.9781778e-01   0.0000000e+00   6.1396378e-01   5.6514795e-01   5.4958165e-01   5.5669876e-01   5.8900767e-01   6.1310146e-01   5.6731992e-01   6.0579672e-01   5.9885472e-01   7.0561536e-01   6.7267699e-01   6.0969190e-01   6.4974986e-01   5.8894296e-01   6.0271971e-01   7.3894904e-01   6.9400753e-01   6.1182281e-01   6.8689228e-01   6.8179936e-01   7.2054267e-01   6.2194080e-01   6.1957810e-01   6.9804031e-01   6.2101419e-01   5.7745848e-01   6.2242094e-01   6.4073413e-01   5.6868383e-01   5.2402028e-01   5.0787522e-01   5.0506111e-01   5.1811478e-01   5.8600302e-01   5.4668882e-01   5.3715042e-01   4.9463560e-01   5.0396252e-01   5.2905961e-01   4.7745949e-01   5.0388898e-01   6.6555602e-01   6.7965996e-01   5.1116977e-01   6.2460747e-01   6.1935566e-01   6.3516584e-01   5.9175816e-01   6.2200891e-01   5.7244410e-01   7.1226505e-01   5.8930640e-01   5.7570705e-01   5.2434526e-01   5.4619237e-01   4.8093342e-01   4.8157340e-01   5.4144141e-01   4.8284325e-01   5.0449696e-01   4.9058157e-01   5.0584418e-01   4.7719232e-01   5.3926203e-01   4.9799819e-01
   4.9471589e-01   5.1770742e-01   4.9277960e-01   5.3498178e-01   5.6489654e-01   5.0727260e-01   4.8190726e-01   4.8418260e-01   5.3495967e-01   5.5449693e-01   5.8245605e-01   5.4790160e-01   4.9929724e-01   5.4774876e-01   4.9997449e-01   5.4520929e-01   5.5638034e-01   5.6605339e-01   5.4622347e-01   6.0252490e-01   7.1578885e-01   6.2674742e-01   6.3572965e-01   6.9151812e-01   6.1396378e-01   0.0000000e+00   5.4788844e-01   5.9265867e-01   5.5202402e-01   5.6263409e-01   6.1468341e-01   5.6790983e-01   6.1129687e-01   6.2285125e-01   7.1164455e-01   7.5718191e-01   6.4030113e-01   6.1229108e-01   5.3188355e-01   5.6128125e-01   7.0889524e-01   6.5830594e-01   5.9612638e-01   6.4182520e-01   6.2943437e-01   6.8141094e-01   5.5292758e-01   5.5826993e-01   6.0755938e-01   5.6691199e-01   5.2109048e-01   5.5072177e-01   6.2686166e-01   5.1357660e-01   4.5496230e-01   4.7782164e-01   4.8557805e-01   5.3490020e-01   6.1431658e-01   5.5369497e-01   5.5074608e-01   5.3472237e-01   4.9873572e-01   5.4032076e-01   5.5065477e-01   5.0182179e-01   6.3547513e-01   6.6984683e-01   5.5376749e-01   5.9264427e-01   5.3202864e-01   5.7665513e-01   5.7770325e-01   6.2506098e-01   5.7156715e-01   7.0614069e-01   5.2733643e-01   5.8205615e-01   5.6114368e-01   5.3799301e-01   5.0358247e-01   5.0930594e-01   4.8714766e-01   4.7276193e-01   4.5749900e-01   4.9613158e-01   4.5741195e-01   4.3883465e-01   4.6270977e-01   4.8501390e-01
   4.5908671e-01   4.8508865e-01   4.5261499e-01   5.0287333e-01   4.8022190e-01   4.7860732e-01   4.1048529e-01   3.9051796e-01   4.3865253e-01   4.8945242e-01   5.3637027e-01   4.8074521e-01   4.7022954e-01   4.8514408e-01   4.6699371e-01   4.4387319e-01   4.7543387e-01   4.6925777e-01   4.8932241e-01   5.3463869e-01   5.9615918e-01   4.5384028e-01   5.3686713e-01   6.4286724e-01   5.6514795e-01   5.4788844e-01   0.0000000e+00   5.1198145e-01   5.3186572e-01   5.2774705e-01   5.2391097e-01   5.1076976e-01   5.4110215e-01   6.1660504e-01   6.6045147e-01   7.3035450e-01   5.0395503e-01   5.3598056e-01   4.3548497e-01   5.1815777e-01   6.3474373e-01   5.8783264e-01   4.9368807e-01   5.6460825e-01   6.1141495e-01   6.7085239e-01   5.0280840e-01   5.1824999e-01   5.8153521e-01   5.2987848e-01   5.2070923e-01   5.1087258e-01   6.0590384e-01   4.9664313e-01   4.1182245e-01   4.4782226e-01   4.5041873e-01   4.4521914e-01   4.9392656e-01   4.7533544e-01   5.3102449e-01   4.9083944e-01   3.8633655e-01   4.5606851e-01   5.1764742e-01   4.7861796e-01   5.4569131e-01   6.1206774e-01   5.1898268e-01   5.3584686e-01   5.1935671e-01   5.6926872e-01   5.6998574e-01   5.6636964e-01   5.5167314e-01   5.9342538e-01   4.8585878e-01   5.5111764e-01   4.5321348e-01   4.5457489e-01   4.8409036e-01   4.6805265e-01   4.4321549e-01   4.6919707e-01   4.2240749e-01   4.4293789e-01   4.6097419e-01   4.3268303e-01   5.0362344e-01   4.3657705e-01
   4.5588424e-01   4.7882192e-01   4.5546832e-01   4.6473429e-01   5.0345196e-01   4.7995275e-01   4.0905411e-01   4.5562228e-01   5.0861585e-01   4.9253603e-01   5.3989317e-01   5.0064177e-01   4.5419109e-01   4.4498033e-01   4.3515732e-01   4.4649926e-01   5.0011840e-01   4.8548371e-01   4.7621305e-01   5.2762509e-01   5.6081450e-01   5.2599501e-01   5.4190984e-01   6.0609941e-01   5.4958165e-01   5.9265867e-01   5.1198145e-01   0.0000000e+00   4.9482030e-01   4.6216642e-01   4.9615986e-01   5.1165037e-01   5.3286472e-01   5.5341579e-01   6.0103608e-01   7.4701811e-01   5.2289932e-01   5.0258402e-01   4.4365624e-01   5.0016964e-01   5.7666697e-01   6.2474627e-01   5.1509130e-01   6.1330611e-01   5.7793426e-01   6.4078782e-01   5.1609643e-01   4.6648881e-01   5.5673217e-01   5.5528462e-01   5.2259176e-01   5.0026349e-01   5.6685284e-01   4.7836037e-01   4.2568481e-01   4.1942889e-01   4.1586088e-01   4.4948007e-01   4.8519033e-01   4.7718404e-01   4.9614070e-01   4.4907028e-01   3.8893888e-01   4.6696753e-01   4.9280787e-01   4.9799190e-01   5.4887818e-01   5.8707577e-01   5.0936218e-01   5.0796384e-01   4.8219234e-01   5.2105112e-01   5.3348965e-01   5.7677518e-01   4.5303897e-01   6.2733393e-01   5.1965461e-01   5.8786922e-01   4.7706828e-01   4.6220817e-01   4.5961806e-01   5.2330681e-01   4.7966951e-01   4.6723839e-01   4.1643667e-01   4.7265402e-01   4.2075721e-01   3.8952326e-01   4.1726953e-01   4.1607351e-01
   4.3302768e-01   4.5982585e-01   4.2108083e-01   4.4635222e-01   4.6894977e-01   4.8527558e-01   4.1665631e-01   4.1725482e-01   4.4208934e-01   4.5447233e-01   4.5508616e-01   4.7818421e-01   4.5413061e-01   4.6149093e-01   4.3894253e-01   4.6446984e-01   5.2454442e-01   4.7848524e-01   4.9545944e-01   5.1201735e-01   6.5565456e-01   4.8447213e-01   5.5031609e-01   5.8662584e-01   5.5669876e-01   5.5202402e-01   5.3186572e-01   4.9482030e-01   0.0000000e+00   4.8207582e-01   5.2570007e-01   5.4250561e-01   5.4863566e-01   5.4508273e-01   7.4130013e-01   7.6377107e-01   5.4609129e-01   5.8628760e-01   4.8216148e-01   4.9871577e-01   5.9720754e-01   6.2888652e-01   5.1965220e-01   5.8737913e-01   5.8233505e-01   6.0144696e-01   4.9358751e-01   4.9247049e-01   5.7364223e-01   5.5407822e-01   5.1354062e-01   4.6751978e-01   5.3253552e-01   4.7551783e-01   4.3145046e-01   4.3223779e-01   4.3587586e-01   4.6726096e-01   5.1143692e-01   4.5253425e-01   4.9340031e-01   4.6805721e-01   4.3448626e-01   4.8853372e-01   4.9335204e-01   5.0870452e-01   5.8646650e-01   5.8890576e-01   4.8333371e-01   5.5061218e-01   5.0060681e-01   5.0098808e-01   5.4882422e-01   5.7271153e-01   4.6734848e-01   6.7857314e-01   5.3585196e-01   5.0852529e-01   4.1116880e-01   5.3086398e-01   4.4567923e-01   4.5679072e-01   4.4894736e-01   4.5100793e-01   4.1434999e-01   4.3768189e-01   4.3967773e-01   3.8196862e-01   4.0258424e-01   3.8969562e-01
   4.7121510e-01   4.7526142e-01   4.6387430e-01   5.0388431e-01   5.0379708e-01   4.9845729e-01   4.3313884e-01   4.4035546e-01   4.9322264e-01   4.7854045e-01   5.0894541e-01   4.7218075e-01   4.4697326e-01   4.7582244e-01   4.7627240e-01   4.6082040e-01   5.0858915e-01   4.9210084e-01   4.9395558e-01   5.2338674e-01   6.9797991e-01   5.4869464e-01   5.6117291e-01   5.9827742e-01   5.8900767e-01   5.6263409e-01   5.2774705e-01   4.6216642e-01   4.8207582e-01   0.0000000e+00   5.7468962e-01   5.3265188e-01   5.5095750e-01   5.5662263e-01   6.9385621e-01   7.7664053e-01   5.8063265e-01   6.3189620e-01   4.6878562e-01   5.0099839e-01   5.7810241e-01   5.7657822e-01   5.5112063e-01   6.0184144e-01   6.2103278e-01   6.4719928e-01   5.2649790e-01   4.9759264e-01   6.1359497e-01   5.4063519e-01   5.1772488e-01   4.9041136e-01   5.2825940e-01   5.2595111e-01   4.5996495e-01   4.6855981e-01   4.3374380e-01   4.6668001e-01   5.3025782e-01   4.9364430e-01   4.7005706e-01   4.9951442e-01   4.5422635e-01   5.0410138e-01   5.2920401e-01   5.0567770e-01   6.0490897e-01   6.2658811e-01   5.2715477e-01   6.0882405e-01   5.2798307e-01   5.6851689e-01   5.9866337e-01   5.6741267e-01   5.0758039e-01   6.7344835e-01   5.6525689e-01   5.7717982e-01   4.6122804e-01   6.2953138e-01   4.8487053e-01   4.9650018e-01   5.2589227e-01   5.0982679e-01   4.9319366e-01   4.8571184e-01   4.5271178e-01   4.5211085e-01   4.6019751e-01   4.5451389e-01
   5.0250027e-01   5.3907614e-01   5.0930058e-01   5.1203661e-01   5.0763191e-01   5.6432998e-01   4.6167416e-01   5.0330746e-01   5.3054981e-01   5.5452605e-01   5.8652508e-01   5.4467972e-01   5.0261761e-01   5.2315436e-01   5.4256575e-01   5.2020712e-01   5.1033130e-01   5.6437517e-01   5.4302466e-01   5.4870702e-01   6.4146711e-01   5.3656055e-01   6.1074344e-01   6.7659861e-01   6.1310146e-01   6.1468341e-01   5.2391097e-01   4.9615986e-01   5.2570007e-01   5.7468962e-01   0.0000000e+00   5.9724424e-01   5.9005781e-01   6.1416832e-01   7.4784302e-01   8.3340710e-01   6.6638245e-01   7.0979881e-01   5.6401989e-01   5.6447079e-01   7.8225307e-01   6.2509511e-01   6.1021782e-01   6.5298427e-01   6.6808741e-01   6.8611283e-01   5.7268405e-01   5.5483698e-01   6.7482614e-01   6.0894249e-01   5.8263579e-01   5.7176318e-01   6.2166895e-01   5.0232938e-01   5.0249856e-01   5.0165661e-01   4.9459803e-01   5.5259149e-01   5.7005782e-01   5.5047898e-01   5.4940909e-01   5.4071534e-01   4.9378508e-01   5.3523815e-01   5.7782916e-01   5.3742399e-01   6.4165927e-01   6.7338310e-01   5.6105714e-01   6.4190266e-01   5.6977393e-01   6.0211580e-01   6.2682897e-01   6.0159819e-01   5.7716595e-01   7.1662572e-01   6.1589186e-01   6.1660834e-01   5.6050441e-01   6.2649826e-01   5.2962143e-01   5.4156858e-01   5.1453944e-01   5.1939247e-01   5.0776695e-01   5.4965307e-01   4.9222930e-01   5.3088994e-01   4.9357633e-01   4.6881470e-01
   4.5034527e-01   4.4421095e-01   4.6900968e-01   4.7990189e-01   5.0966179e-01   5.3974988e-01   4.2919500e-01   4.4582889e-01   5.0418089e-01   5.1962575e-01   5.2327306e-01   5.2542074e-01   4.7702621e-01   4.9055617e-01   4.5739910e-01   4.2722895e-01   5.1454465e-01   5.3556922e-01   5.0148507e-01   5.5828515e-01   5.8016602e-01   5.0447030e-01   5.7135964e-01   6.1124604e-01   5.6731992e-01   5.6790983e-01   5.1076976e-01   5.1165037e-01   5.4250561e-01   5.3265188e-01   5.9724424e-01   0.0000000e+00   6.1144565e-01   5.9915491e-01   7.1614349e-01   8.5845357e-01   5.8826376e-01   6.2717307e-01   5.1123255e-01   5.7872542e-01   8.0406947e-01   6.7534904e-01   5.6287352e-01   6.5399885e-01   6.3316171e-01   6.6010294e-01   5.4329898e-01   5.2284349e-01   5.9327267e-01   5.7982019e-01   5.0442087e-01   4.8078855e-01   5.6822926e-01   4.4681941e-01   4.4237030e-01   4.3490731e-01   4.1447108e-01   4.5015160e-01   5.2730538e-01   4.9143479e-01   4.7029595e-01   5.1448975e-01   4.4781730e-01   4.8054854e-01   4.7566652e-01   4.7948620e-01   6.1385317e-01   6.2820802e-01   5.3726920e-01   6.0203573e-01   5.4301414e-01   6.0752341e-01   5.9022214e-01   5.6558385e-01   5.9766214e-01   5.8234387e-01   6.0937879e-01   5.7339400e-01   5.5039218e-01   5.2825548e-01   4.9212443e-01   5.1647426e-01   5.0778198e-01   4.4035683e-01   4.5175978e-01   4.4256431e-01   4.6461954e-01   5.3401271e-01   4.1585416e-01   4.1967886e-01
   4.9683416e-01   5.3067542e-01   5.0696728e-01   5.5290518e-01   5.6516824e-01   5.6902114e-01   4.7188547e-01   5.0275800e-01   5.5053585e-01   5.1851056e-01   5.4817848e-01   5.5180572e-01   5.5655922e-01   5.4418688e-01   5.0260798e-01   5.1527050e-01   5.8028737e-01   6.1496240e-01   5.7959075e-01   5.8450061e-01   6.3189805e-01   4.7759440e-01   5.9626683e-01   6.3316447e-01   6.0579672e-01   6.1129687e-01   5.4110215e-01   5.3286472e-01   5.4863566e-01   5.5095750e-01   5.9005781e-01   6.1144565e-01   0.0000000e+00   5.9875275e-01   7.2692819e-01   8.5700980e-01   6.0757039e-01   6.2853763e-01   5.2816275e-01   5.8661307e-01   6.6591102e-01   7.2688500e-01   5.8451598e-01   6.5067872e-01   6.4283051e-01   6.6793600e-01   5.7086587e-01   6.1029188e-01   6.8659771e-01   6.0416313e-01   5.4348528e-01   5.5254739e-01   6.2075977e-01   5.4099291e-01   5.2168421e-01   5.4075203e-01   4.9499855e-01   5.2148435e-01   5.6101717e-01   5.4036488e-01   5.5074859e-01   5.7606045e-01   5.0642085e-01   5.0701632e-01   5.4085021e-01   5.3396986e-01   6.4320423e-01   6.8770304e-01   5.3957950e-01   6.2210502e-01   6.0679746e-01   5.9798035e-01   6.1537302e-01   6.0817046e-01   6.0889585e-01   6.2895523e-01   6.4939950e-01   6.1116702e-01   5.7521284e-01   6.0521470e-01   5.4816688e-01   5.3746250e-01   5.5899906e-01   5.2305085e-01   5.0470846e-01   5.2049789e-01   5.2003143e-01   5.5466334e-01   4.8326685e-01   4.8278320e-01
   4.6719441e-01   4.9249458e-01   4.8824654e-01   5.1865020e-01   4.9445716e-01   5.3721664e-01   4.3657000e-01   4.4332622e-01   5.2802247e-01   5.0493567e-01   5.2991129e-01   5.4466825e-01   5.0235614e-01   5.1978981e-01   4.8011045e-01   5.1694813e-01   5.6938568e-01   5.8937954e-01   5.4443424e-01   5.8744651e-01   7.2169269e-01   5.2181797e-01   6.0921153e-01   6.4799671e-01   5.9885472e-01   6.2285125e-01   6.1660504e-01   5.5341579e-01   5.4508273e-01   5.5662263e-01   6.1416832e-01   5.9915491e-01   5.9875275e-01   0.0000000e+00   6.5700822e-01   8.6603515e-01   5.9213256e-01   6.3761620e-01   5.0899826e-01   5.5828919e-01   6.3742100e-01   6.9377898e-01   5.6566275e-01   6.3613383e-01   6.6191630e-01   6.5376720e-01   5.7886779e-01   5.9647716e-01   6.2925182e-01   5.6205427e-01   5.6470557e-01   5.2066521e-01   5.5368142e-01   5.1704965e-01   4.5168994e-01   4.7035434e-01   4.7855867e-01   5.1585873e-01   5.5394681e-01   5.2608569e-01   5.1767290e-01   5.2642656e-01   4.7455928e-01   4.9437924e-01   5.4424968e-01   5.1185078e-01   6.1267850e-01   6.3186285e-01   5.3400628e-01   6.3065550e-01   5.4952032e-01   5.5896460e-01   5.8918905e-01   6.0153381e-01   5.3436446e-01   6.5656412e-01   5.8692405e-01   5.7813319e-01   5.2628465e-01   5.6357618e-01   5.1529965e-01   5.1141486e-01   5.1406619e-01   5.1976993e-01   4.7605316e-01   4.9107174e-01   4.8550444e-01   5.3490431e-01   4.8931210e-01   4.6349188e-01
   7.0609378e-01   7.0465044e-01   6.3112138e-01   6.9970025e-01   7.1558178e-01   7.1631333e-01   6.8084993e-01   7.0734609e-01   6.9497306e-01   7.1698925e-01   7.0833419e-01   6.4029876e-01   6.9823989e-01   7.0158238e-01   6.7849619e-01   7.2208268e-01   7.5530084e-01   7.2983057e-01   7.3881615e-01   7.1644402e-01   8.2427953e-01   6.6706533e-01   7.1999189e-01   7.8420375e-01   7.0561536e-01   7.1164455e-01   6.6045147e-01   6.0103608e-01   7.4130013e-01   6.9385621e-01   7.4784302e-01   7.1614349e-01   7.2692819e-01   6.5700822e-01   0.0000000e+00   1.0000000e+00   7.4590038e-01   7.2538104e-01   6.8423460e-01   7.0823986e-01   8.1766903e-01   9.2085223e-01   7.6724891e-01   8.1350934e-01   8.9578541e-01   8.8691694e-01   7.1685136e-01   6.9266530e-01   7.7176291e-01   7.0068785e-01   7.5152034e-01   6.4778210e-01   7.4523617e-01   6.3318279e-01   6.2290750e-01   6.9788928e-01   6.5656072e-01   6.6779955e-01   6.9439873e-01   6.8900161e-01   6.5821118e-01   6.8726399e-01   6.2280043e-01   5.7473539e-01   6.8362911e-01   6.3408576e-01   7.5127082e-01   7.9755203e-01   6.8485170e-01   8.2499603e-01   7.0166124e-01   7.0969073e-01   7.5654907e-01   8.1664470e-01   6.6631827e-01   7.3793576e-01   7.8037862e-01   7.4807963e-01   5.9901970e-01   7.6326903e-01   6.6565675e-01   6.7008022e-01   7.4983479e-01   6.9420100e-01   6.4973615e-01   6.3092621e-01   6.1340488e-01   7.4565685e-01   6.4034528e-01   7.2879570e-01
   6.0526730e-01   6.9054902e-01   6.4108832e-01   6.8784618e-01   7.1707859e-01   7.3515652e-01   6.8020062e-01   7.7676930e-01   8.1415489e-01   6.8808006e-01   7.6442211e-01   7.6733321e-01   7.3445967e-01   6.5343555e-01   6.6004452e-01   7.8127233e-01   8.0583188e-01   8.6551239e-01   7.4692186e-01   7.4772131e-01   8.0539805e-01   7.5749559e-01   8.4931700e-01   7.9247623e-01   6.7267699e-01   7.5718191e-01   7.3035450e-01   7.4701811e-01   7.6377107e-01   7.7664053e-01   8.3340710e-01   8.5845357e-01   8.5700980e-01   8.6603515e-01   1.0000000e+00   0.0000000e+00   8.8844041e-01   9.8102847e-01   8.5027433e-01   7.7427329e-01   8.1525867e-01   8.5599658e-01   8.3484318e-01   8.6782843e-01   8.0749115e-01   8.8357175e-01   7.6630626e-01   8.2110638e-01   9.4749619e-01   8.1025192e-01   7.0096549e-01   6.7865326e-01   7.0657314e-01   7.5729915e-01   7.0115177e-01   6.8643062e-01   6.7759959e-01   8.0635006e-01   8.5219974e-01   8.0911926e-01   7.3799344e-01   8.1637085e-01   7.5200468e-01   8.0985055e-01   8.8400662e-01   8.2130952e-01   8.6768607e-01   8.9258114e-01   6.5304650e-01   9.1237591e-01   6.2167441e-01   7.7438395e-01   6.8946907e-01   6.4028074e-01   6.2494089e-01   7.0604997e-01   7.2104846e-01   6.8942585e-01   5.6856374e-01   8.2497032e-01   6.4199699e-01   6.8614083e-01   7.2398377e-01   7.3937947e-01   6.8244302e-01   6.8752257e-01   6.3858105e-01   5.7858748e-01   5.1698982e-01   6.1377317e-01
   5.2589406e-01   5.5575238e-01   5.3598594e-01   5.1868492e-01   5.5709947e-01   5.5254482e-01   4.8853338e-01   5.0463080e-01   5.2850908e-01   5.7490091e-01   6.3151431e-01   5.7048962e-01   5.5348230e-01   5.6722698e-01   5.0938037e-01   4.9989158e-01   5.1643307e-01   5.5960295e-01   5.1486824e-01   5.6808661e-01   7.6655971e-01   5.7433687e-01   6.4772715e-01   6.3645530e-01   6.0969190e-01   6.4030113e-01   5.0395503e-01   5.2289932e-01   5.4609129e-01   5.8063265e-01   6.6638245e-01   5.8826376e-01   6.0757039e-01   5.9213256e-01   7.4590038e-01   8.8844041e-01   0.0000000e+00   6.6187114e-01   6.0510657e-01   5.6180863e-01   6.9294920e-01   5.5199233e-01   6.0034950e-01   6.5578155e-01   6.4654742e-01   7.0209306e-01   5.9872066e-01   5.8360495e-01   6.6396589e-01   6.0623514e-01   5.3673645e-01   5.8630426e-01   6.3253885e-01   5.4575405e-01   5.1892110e-01   5.7830207e-01   5.5889366e-01   5.5556557e-01   6.0154603e-01   5.4027530e-01   5.3495429e-01   5.7729988e-01   5.3129719e-01   5.5992383e-01   6.0917762e-01   5.8666943e-01   6.7749317e-01   6.6200854e-01   5.9021262e-01   6.5240270e-01   5.8477614e-01   6.5537563e-01   6.5903539e-01   6.3979655e-01   6.1111279e-01   6.1074535e-01   5.8323276e-01   6.2508208e-01   5.8127888e-01   5.7937031e-01   5.2307862e-01   5.4804970e-01   5.6513636e-01   5.6466344e-01   5.1226033e-01   5.4723912e-01   5.1829370e-01   5.2115550e-01   4.9495204e-01   4.8562915e-01
   4.9063914e-01   5.0118929e-01   5.5061839e-01   5.5307365e-01   6.6178149e-01   6.3402883e-01   5.4000100e-01   5.6652501e-01   5.7768800e-01   5.5055464e-01   6.2014555e-01   6.1132572e-01   5.7372049e-01   5.8212824e-01   5.6333813e-01   5.7810804e-01   5.7305330e-01   5.9125467e-01   5.8061473e-01   6.0790361e-01   9.1041526e-01   6.0753114e-01   6.2280449e-01   6.5481365e-01   6.4974986e-01   6.1229108e-01   5.3598056e-01   5.0258402e-01   5.8628760e-01   6.3189620e-01   7.0979881e-01   6.2717307e-01   6.2853763e-01   6.3761620e-01   7.2538104e-01   9.8102847e-01   6.6187114e-01   0.0000000e+00   5.6028835e-01   6.1741037e-01   6.6356981e-01   6.4020195e-01   5.9540268e-01   6.7575718e-01   6.3527418e-01   6.8842079e-01   6.1695663e-01   6.5661004e-01   7.3113761e-01   6.1107141e-01   5.6162184e-01   5.3356022e-01   6.2502466e-01   5.1270374e-01   5.1885903e-01   5.5916214e-01   5.4923340e-01   5.7185397e-01   6.2621307e-01   6.2149442e-01   6.3173553e-01   5.6373809e-01   4.9645153e-01   5.5833368e-01   5.6260669e-01   5.7434970e-01   6.7114117e-01   7.2126569e-01   6.3993780e-01   7.4876934e-01   6.0130857e-01   6.3918601e-01   6.0188409e-01   5.9592193e-01   6.1679326e-01   6.6874275e-01   6.2985688e-01   6.7932264e-01   6.1302402e-01   5.9255900e-01   5.1503019e-01   5.4461986e-01   5.6344604e-01   4.7476394e-01   5.1231279e-01   5.4263219e-01   5.6591781e-01   5.8009264e-01   5.4158959e-01   4.8052841e-01
   4.1779605e-01   4.4794997e-01   4.5090039e-01   4.8017183e-01   5.0116137e-01   5.7546036e-01   4.1774659e-01   4.0968456e-01   4.5820077e-01   4.3191996e-01   5.1701750e-01   5.2120322e-01   4.5005947e-01   4.7189959e-01   4.6069172e-01   4.4088122e-01   4.4220052e-01   4.7166464e-01   4.6769143e-01   5.2075112e-01   6.9775254e-01   4.8446325e-01   4.9402214e-01   5.5991705e-01   5.8894296e-01   5.3188355e-01   4.3548497e-01   4.4365624e-01   4.8216148e-01   4.6878562e-01   5.6401989e-01   5.1123255e-01   5.2816275e-01   5.0899826e-01   6.8423460e-01   8.5027433e-01   6.0510657e-01   5.6028835e-01   0.0000000e+00   4.4542593e-01   5.3215650e-01   6.0447483e-01   5.1962660e-01   5.6713586e-01   5.7638355e-01   5.8609936e-01   4.7330459e-01   4.6462140e-01   5.7318083e-01   5.2035980e-01   5.0506792e-01   5.1583453e-01   5.1185773e-01   4.3016321e-01   4.3130706e-01   4.3237644e-01   4.3236887e-01   4.5898754e-01   4.9263301e-01   4.7296201e-01   5.1666765e-01   4.9343774e-01   4.2960452e-01   4.7553745e-01   5.1285006e-01   4.9718971e-01   6.0535085e-01   6.0031336e-01   5.1517161e-01   5.6213840e-01   4.8221125e-01   5.0700106e-01   5.5850229e-01   5.2492486e-01   5.6803759e-01   5.1711615e-01   5.8362647e-01   5.0672670e-01   3.6836739e-01   5.1446433e-01   4.8789810e-01   4.9308648e-01   4.6362083e-01   4.5026718e-01   4.2374253e-01   4.5183369e-01   4.2105400e-01   4.5092021e-01   4.3342591e-01   4.3158694e-01
   4.3898678e-01   4.3045352e-01   4.0816677e-01   4.2188612e-01   4.8615411e-01   4.8753665e-01   3.6799582e-01   4.0835983e-01   5.1304924e-01   4.4632573e-01   4.8313017e-01   4.7707256e-01   4.0728429e-01   4.1793876e-01   4.5662050e-01   4.2521678e-01   4.9630641e-01   5.0306488e-01   4.6580034e-01   5.2561082e-01   6.9193106e-01   5.4584169e-01   5.7144517e-01   6.1687578e-01   6.0271971e-01   5.6128125e-01   5.1815777e-01   5.0016964e-01   4.9871577e-01   5.0099839e-01   5.6447079e-01   5.7872542e-01   5.8661307e-01   5.5828919e-01   7.0823986e-01   7.7427329e-01   5.6180863e-01   6.1741037e-01   4.4542593e-01   0.0000000e+00   5.7016495e-01   5.6724823e-01   5.0512104e-01   5.7707779e-01   5.9048381e-01   6.0703305e-01   4.8639867e-01   4.6747352e-01   5.5627979e-01   4.4853211e-01   4.4974644e-01   4.2989426e-01   5.0743383e-01   4.2571472e-01   4.0290194e-01   3.7153477e-01   3.8325516e-01   4.1133353e-01   4.5560481e-01   4.4271462e-01   4.5380525e-01   4.5291534e-01   3.7840608e-01   4.5274472e-01   4.6463093e-01   4.5040090e-01   5.2888622e-01   5.8999652e-01   4.8615207e-01   5.2957182e-01   4.3935215e-01   5.2672057e-01   5.1751336e-01   5.2222263e-01   5.4508338e-01   5.4122525e-01   5.9412457e-01   5.3161092e-01   3.6510326e-01   4.8971687e-01   4.3156830e-01   4.5707437e-01   4.5385906e-01   4.4628616e-01   4.4902113e-01   4.3176151e-01   4.1151191e-01   4.6216854e-01   4.1382240e-01   4.2424013e-01
   6.1468547e-01   6.5273112e-01   6.7375605e-01   6.6814744e-01   6.7510904e-01   6.9677553e-01   6.1590476e-01   6.2902025e-01   7.1022859e-01   6.8620980e-01   6.6738836e-01   7.2357713e-01   5.9113775e-01   5.8828461e-01   6.1739549e-01   6.4415706e-01   7.1848309e-01   6.3294563e-01   6.3274281e-01   7.1720149e-01   7.7152656e-01   6.5095006e-01   6.3502006e-01   7.6737583e-01   7.3894904e-01   7.0889524e-01   6.3474373e-01   5.7666697e-01   5.9720754e-01   5.7810241e-01   7.8225307e-01   8.0406947e-01   6.6591102e-01   6.3742100e-01   8.1766903e-01   8.1525867e-01   6.9294920e-01   6.6356981e-01   5.3215650e-01   5.7016495e-01   0.0000000e+00   7.0725671e-01   6.3193515e-01   7.1235513e-01   6.1371778e-01   7.1775133e-01   6.3206572e-01   6.0213005e-01   7.4126656e-01   6.6369602e-01   5.7628008e-01   5.9352012e-01   6.2135384e-01   5.6796964e-01   5.3820402e-01   5.4514422e-01   5.3736856e-01   5.2880790e-01   6.2481086e-01   5.7776290e-01   6.3779304e-01   5.8056046e-01   5.5986356e-01   6.2689710e-01   5.9059713e-01   5.8865582e-01   7.1722711e-01   7.5094361e-01   5.9290165e-01   6.6241079e-01   6.7229965e-01   6.7985305e-01   7.2343915e-01   6.8754418e-01   7.2747998e-01   5.8604370e-01   6.9380970e-01   6.7763078e-01   7.0770430e-01   7.2068519e-01   6.0844888e-01   5.2697070e-01   5.3199416e-01   5.3492196e-01   5.7161068e-01   5.4395798e-01   6.4389488e-01   6.6818249e-01   5.0729389e-01   5.2343838e-01
   5.3753545e-01   5.8074481e-01   5.4792158e-01   5.2435151e-01   4.6341995e-01   5.2493278e-01   5.0768793e-01   5.8150046e-01   6.3829936e-01   6.2454375e-01   6.0409468e-01   5.7122595e-01   6.1734804e-01   6.2193137e-01   5.9566142e-01   6.6373333e-01   7.6291955e-01   6.9169247e-01   6.1263875e-01   6.1749864e-01   8.1104414e-01   6.3646484e-01   6.6471105e-01   6.3583275e-01   6.9400753e-01   6.5830594e-01   5.8783264e-01   6.2474627e-01   6.2888652e-01   5.7657822e-01   6.2509511e-01   6.7534904e-01   7.2688500e-01   6.9377898e-01   9.2085223e-01   8.5599658e-01   5.5199233e-01   6.4020195e-01   6.0447483e-01   5.6724823e-01   7.0725671e-01   0.0000000e+00   5.6143981e-01   6.1459630e-01   6.5719149e-01   7.7457698e-01   7.1583151e-01   6.5333933e-01   6.5728705e-01   6.5099359e-01   5.9145210e-01   5.4486440e-01   6.6347359e-01   6.2738792e-01   4.9042393e-01   4.9938458e-01   5.5124881e-01   4.6897781e-01   5.2455696e-01   4.8189632e-01   4.5305546e-01   5.5034806e-01   5.6729108e-01   5.6482405e-01   5.2876720e-01   5.4463775e-01   6.6739650e-01   7.7276487e-01   6.4007129e-01   5.9951684e-01   6.1385447e-01   6.9609937e-01   6.6377796e-01   6.3255032e-01   7.3811762e-01   5.1995101e-01   5.8685367e-01   5.6184167e-01   5.8283117e-01   6.0663001e-01   6.1160157e-01   5.1320641e-01   5.5359966e-01   5.5550377e-01   4.3355093e-01   6.3301430e-01   5.8432074e-01   5.4452660e-01   4.6687278e-01   5.2504569e-01
   5.0306509e-01   5.4782072e-01   5.1481668e-01   5.6552781e-01   5.5545443e-01   5.7552738e-01   4.6672988e-01   5.0558668e-01   5.7174475e-01   4.8995132e-01   5.0947442e-01   5.5235526e-01   5.2751921e-01   5.3019468e-01   5.4231900e-01   5.0127903e-01   6.1335406e-01   5.8278222e-01   5.3882275e-01   6.0321353e-01   6.9195278e-01   5.2483402e-01   6.1626179e-01   6.5442626e-01   6.1182281e-01   5.9612638e-01   4.9368807e-01   5.1509130e-01   5.1965220e-01   5.5112063e-01   6.1021782e-01   5.6287352e-01   5.8451598e-01   5.6566275e-01   7.6724891e-01   8.3484318e-01   6.0034950e-01   5.9540268e-01   5.1962660e-01   5.0512104e-01   6.3193515e-01   5.6143981e-01   0.0000000e+00   6.3869868e-01   6.1235922e-01   6.4589720e-01   5.4097687e-01   5.5853573e-01   6.6360633e-01   5.7236332e-01   5.2299700e-01   4.7714707e-01   5.6152865e-01   4.7640546e-01   4.5839229e-01   4.6328713e-01   4.9274531e-01   5.1013849e-01   5.5877788e-01   4.8671224e-01   4.7928881e-01   5.4670892e-01   4.8393242e-01   5.4007054e-01   5.5280774e-01   5.2587771e-01   6.0511487e-01   6.2278454e-01   5.5611896e-01   6.4293712e-01   6.0056293e-01   5.7777778e-01   5.7007940e-01   6.0623956e-01   6.5062965e-01   5.4466798e-01   5.7873160e-01   5.8549006e-01   4.9831793e-01   5.7146269e-01   5.1174746e-01   5.1396263e-01   5.3314629e-01   5.1904260e-01   4.5963010e-01   4.8709560e-01   4.9445506e-01   5.1430925e-01   4.7454092e-01   4.9129046e-01
   5.6906716e-01   5.8927822e-01   5.6689857e-01   6.1674846e-01   6.6720031e-01   6.0527908e-01   5.4335884e-01   5.7007386e-01   6.4203914e-01   6.1658462e-01   5.9039607e-01   5.9529236e-01   5.8549656e-01   6.2079903e-01   5.8252400e-01   5.7167361e-01   6.5845442e-01   6.4111519e-01   5.7561860e-01   6.3164155e-01   7.2486943e-01   6.1591935e-01   6.5743787e-01   7.0614945e-01   6.8689228e-01   6.4182520e-01   5.6460825e-01   6.1330611e-01   5.8737913e-01   6.0184144e-01   6.5298427e-01   6.5399885e-01   6.5067872e-01   6.3613383e-01   8.1350934e-01   8.6782843e-01   6.5578155e-01   6.7575718e-01   5.6713586e-01   5.7707779e-01   7.1235513e-01   6.1459630e-01   6.3869868e-01   0.0000000e+00   6.9132212e-01   7.3959203e-01   6.0517223e-01   6.1231445e-01   6.9394486e-01   6.4190859e-01   6.0827911e-01   5.8076184e-01   6.2216947e-01   5.5104075e-01   5.2735237e-01   5.7816825e-01   5.5671976e-01   5.8065903e-01   6.2097341e-01   6.0218902e-01   6.1280778e-01   6.1181992e-01   5.3177664e-01   5.8634947e-01   6.1618479e-01   6.1694231e-01   6.9872127e-01   7.2116179e-01   6.4482828e-01   7.1665151e-01   6.3948154e-01   6.8071562e-01   6.6780349e-01   6.5593398e-01   7.2620744e-01   6.6170379e-01   6.7940443e-01   6.9052264e-01   5.6623174e-01   6.1417973e-01   5.8029926e-01   5.5506955e-01   6.0075057e-01   5.9009166e-01   5.6840934e-01   5.6446786e-01   5.5717078e-01   5.5799245e-01   5.5723493e-01   5.8011401e-01
   5.7223803e-01   5.7159031e-01   5.4557414e-01   6.0350007e-01   6.1419261e-01   6.2551447e-01   5.5630531e-01   5.8303616e-01   6.2725131e-01   6.0123635e-01   6.1931758e-01   5.8812433e-01   5.6585119e-01   5.9363137e-01   5.3970893e-01   5.8292724e-01   6.4818323e-01   6.3821605e-01   6.0369463e-01   6.1988813e-01   7.2538373e-01   6.0221784e-01   6.5492709e-01   6.9986346e-01   6.8179936e-01   6.2943437e-01   6.1141495e-01   5.7793426e-01   5.8233505e-01   6.2103278e-01   6.6808741e-01   6.3316171e-01   6.4283051e-01   6.6191630e-01   8.9578541e-01   8.0749115e-01   6.4654742e-01   6.3527418e-01   5.7638355e-01   5.9048381e-01   6.1371778e-01   6.5719149e-01   6.1235922e-01   6.9132212e-01   0.0000000e+00   6.8305468e-01   6.0215216e-01   5.9719138e-01   6.7877448e-01   6.2994195e-01   5.7839309e-01   5.6643491e-01   5.4238290e-01   5.5822816e-01   5.0552211e-01   5.3157195e-01   5.2968939e-01   5.4268650e-01   6.0296822e-01   5.5678491e-01   6.1418194e-01   5.9463440e-01   5.6052135e-01   5.6330854e-01   5.9936157e-01   5.9621551e-01   6.7828440e-01   7.1463786e-01   6.3530465e-01   6.9923041e-01   6.2141454e-01   6.9818444e-01   6.5149275e-01   7.0452654e-01   7.2584302e-01   6.3893574e-01   6.9467024e-01   6.7743615e-01   5.7999423e-01   6.1978578e-01   5.8670697e-01   5.6658505e-01   6.0103394e-01   6.0010648e-01   5.6185843e-01   5.7620412e-01   5.4161029e-01   5.9631289e-01   5.4710072e-01   5.3753154e-01
   5.6637521e-01   6.2272824e-01   5.9562552e-01   6.3349525e-01   6.1920010e-01   6.3801038e-01   5.5792894e-01   5.7350227e-01   5.9697138e-01   6.1517187e-01   6.0573993e-01   6.2738777e-01   5.8451743e-01   6.0292297e-01   5.6061656e-01   6.0238690e-01   6.0974112e-01   6.6356994e-01   5.9853091e-01   6.3788648e-01   6.7413279e-01   6.4013109e-01   6.8610408e-01   7.1552408e-01   7.2054267e-01   6.8141094e-01   6.7085239e-01   6.4078782e-01   6.0144696e-01   6.4719928e-01   6.8611283e-01   6.6010294e-01   6.6793600e-01   6.5376720e-01   8.8691694e-01   8.8357175e-01   7.0209306e-01   6.8842079e-01   5.8609936e-01   6.0703305e-01   7.1775133e-01   7.7457698e-01   6.4589720e-01   7.3959203e-01   6.8305468e-01   0.0000000e+00   6.2018447e-01   6.3970375e-01   7.5245466e-01   6.8572686e-01   6.3580825e-01   6.4872524e-01   6.2032570e-01   5.6536012e-01   5.6947110e-01   5.9281828e-01   6.0258813e-01   6.1457985e-01   6.3503446e-01   6.2889787e-01   6.4393891e-01   6.4779123e-01   5.8857832e-01   5.9924367e-01   6.5938954e-01   6.3402437e-01   7.7369523e-01   7.9632780e-01   6.7450856e-01   7.5945923e-01   6.1908808e-01   6.7896306e-01   7.1271944e-01   7.3659308e-01   7.6976560e-01   6.9086174e-01   6.8485882e-01   7.6618696e-01   6.3395500e-01   6.1591254e-01   5.6394378e-01   5.8010182e-01   5.8282582e-01   6.0309167e-01   5.7998446e-01   5.9365921e-01   5.6812259e-01   5.8737366e-01   5.6359467e-01   5.6425250e-01
   4.6106837e-01   4.7938492e-01   4.4903668e-01   4.8050228e-01   5.0573279e-01   5.4777852e-01   4.5479585e-01   4.7415809e-01   5.2051238e-01   5.1940464e-01   5.2260916e-01   5.4797029e-01   4.7019343e-01   4.9488926e-01   4.8232752e-01   4.9800046e-01   4.8390524e-01   5.4184576e-01   5.4295511e-01   5.6305372e-01   7.1771341e-01   5.8199222e-01   5.4421491e-01   6.2951412e-01   6.2194080e-01   5.5292758e-01   5.0280840e-01   5.1609643e-01   4.9358751e-01   5.2649790e-01   5.7268405e-01   5.4329898e-01   5.7086587e-01   5.7886779e-01   7.1685136e-01   7.6630626e-01   5.9872066e-01   6.1695663e-01   4.7330459e-01   4.8639867e-01   6.3206572e-01   7.1583151e-01   5.4097687e-01   6.0517223e-01   6.0215216e-01   6.2018447e-01   0.0000000e+00   5.4499708e-01   6.3172890e-01   5.6794942e-01   5.1114736e-01   4.6920131e-01   5.3988352e-01   4.5125909e-01   4.6447556e-01   4.9472662e-01   4.7579217e-01   4.6748565e-01   5.2931253e-01   5.0139863e-01   5.0895696e-01   5.4482722e-01   4.7619141e-01   4.9992028e-01   5.1190938e-01   4.9914893e-01   6.3461430e-01   6.1209524e-01   5.6068221e-01   6.0565167e-01   5.3531561e-01   5.8949278e-01   5.4519406e-01   6.1618570e-01   6.9608366e-01   5.4327303e-01   5.5815448e-01   6.1173618e-01   5.2579280e-01   5.8029169e-01   5.0669422e-01   5.1830600e-01   5.1914531e-01   4.9235045e-01   4.8522270e-01   4.9944156e-01   4.5187013e-01   4.8461981e-01   4.5846226e-01   4.7762261e-01
   5.0074116e-01   5.0730119e-01   4.8481932e-01   5.2814794e-01   5.1175385e-01   5.5655863e-01   4.6705145e-01   4.5149283e-01   5.0718716e-01   5.2375786e-01   5.4738605e-01   5.6278702e-01   5.0135671e-01   5.4195634e-01   4.9780789e-01   5.1087672e-01   4.8913982e-01   5.4532104e-01   5.1615715e-01   5.3619952e-01   6.3265065e-01   6.1259789e-01   5.9543456e-01   6.6428929e-01   6.1957810e-01   5.5826993e-01   5.1824999e-01   4.6648881e-01   4.9247049e-01   4.9759264e-01   5.5483698e-01   5.2284349e-01   6.1029188e-01   5.9647716e-01   6.9266530e-01   8.2110638e-01   5.8360495e-01   6.5661004e-01   4.6462140e-01   4.6747352e-01   6.0213005e-01   6.5333933e-01   5.5853573e-01   6.1231445e-01   5.9719138e-01   6.3970375e-01   5.4499708e-01   0.0000000e+00   6.1786215e-01   5.7384063e-01   5.6878352e-01   5.2193776e-01   5.7442461e-01   4.6143435e-01   4.3410762e-01   4.6043383e-01   4.8204812e-01   4.9483371e-01   5.2885798e-01   4.9231957e-01   5.1384598e-01   5.3974985e-01   4.5877614e-01   4.6258407e-01   5.2911930e-01   5.3019926e-01   6.1545646e-01   5.9957820e-01   5.4773300e-01   6.2725066e-01   5.2186256e-01   5.9757023e-01   5.8014773e-01   6.6211942e-01   6.5546417e-01   5.8205815e-01   5.8826833e-01   6.0369914e-01   4.7291207e-01   5.1391884e-01   4.8611583e-01   5.2106078e-01   5.3977818e-01   4.9402977e-01   4.8732304e-01   4.9567360e-01   4.6889047e-01   5.3481197e-01   5.0850159e-01   5.0384732e-01
   4.9029450e-01   5.4822678e-01   5.3225390e-01   5.5978344e-01   5.6069967e-01   5.5254841e-01   5.2297506e-01   5.3305601e-01   5.5149107e-01   5.5883394e-01   5.8348897e-01   6.0065713e-01   5.3046795e-01   5.6372290e-01   5.4425889e-01   5.8746044e-01   5.8299796e-01   6.1691601e-01   5.9807583e-01   6.1332660e-01   7.8071107e-01   6.3985819e-01   6.2171424e-01   7.0189122e-01   6.9804031e-01   6.0755938e-01   5.8153521e-01   5.5673217e-01   5.7364223e-01   6.1359497e-01   6.7482614e-01   5.9327267e-01   6.8659771e-01   6.2925182e-01   7.7176291e-01   9.4749619e-01   6.6396589e-01   7.3113761e-01   5.7318083e-01   5.5627979e-01   7.4126656e-01   6.5728705e-01   6.6360633e-01   6.9394486e-01   6.7877448e-01   7.5245466e-01   6.3172890e-01   6.1786215e-01   0.0000000e+00   6.5468787e-01   6.1697769e-01   6.2253805e-01   6.4742941e-01   5.5101726e-01   5.6062474e-01   6.0264385e-01   5.9755836e-01   5.7669000e-01   6.1123511e-01   5.6162572e-01   5.7831593e-01   5.9249205e-01   5.6279128e-01   5.7081590e-01   5.7467562e-01   5.8667557e-01   6.8932726e-01   6.9218641e-01   5.7785702e-01   6.4445896e-01   5.9678353e-01   6.2314729e-01   6.1675630e-01   6.9146214e-01   7.0713515e-01   7.1177542e-01   6.8087170e-01   6.4806397e-01   5.5302508e-01   6.0379241e-01   5.4126013e-01   5.6152465e-01   5.8252100e-01   5.4580621e-01   5.2274472e-01   5.0035289e-01   5.3896270e-01   5.8112811e-01   5.1726787e-01   5.3997858e-01
   5.1625571e-01   5.3542665e-01   4.9863331e-01   5.8063696e-01   6.2154403e-01   5.4547157e-01   4.9893088e-01   5.4523751e-01   5.7923900e-01   5.7644836e-01   5.1781541e-01   5.8122654e-01   5.4016401e-01   5.7235372e-01   5.5599004e-01   5.2688482e-01   5.8706687e-01   5.7257106e-01   5.5691576e-01   5.9950223e-01   6.6682847e-01   5.6970948e-01   6.1394013e-01   6.1490083e-01   6.2101419e-01   5.6691199e-01   5.2987848e-01   5.5528462e-01   5.5407822e-01   5.4063519e-01   6.0894249e-01   5.7982019e-01   6.0416313e-01   5.6205427e-01   7.0068785e-01   8.1025192e-01   6.0623514e-01   6.1107141e-01   5.2035980e-01   4.4853211e-01   6.6369602e-01   6.5099359e-01   5.7236332e-01   6.4190859e-01   6.2994195e-01   6.8572686e-01   5.6794942e-01   5.7384063e-01   6.5468787e-01   0.0000000e+00   5.6638087e-01   5.5325440e-01   6.0195903e-01   5.1430380e-01   4.9274287e-01   4.9189984e-01   5.1980700e-01   5.5308858e-01   6.2255452e-01   5.7404206e-01   5.7561621e-01   5.8172721e-01   5.1187305e-01   5.5660691e-01   5.5088099e-01   5.8102607e-01   6.8290742e-01   6.9046351e-01   5.8126442e-01   6.2966223e-01   5.3702988e-01   6.4429306e-01   6.1061250e-01   6.6785621e-01   7.1647694e-01   6.3950661e-01   6.2707918e-01   6.0364524e-01   5.4547973e-01   5.8593105e-01   5.5181292e-01   5.6115947e-01   5.5356911e-01   5.3309355e-01   4.9272422e-01   5.1119907e-01   5.0685839e-01   5.8031945e-01   5.2114781e-01   5.2526687e-01
   4.2943167e-01   4.7270077e-01   4.6080205e-01   4.8938490e-01   5.1140491e-01   4.8000993e-01   4.4648729e-01   4.5492236e-01   5.4012749e-01   4.9882214e-01   4.5538390e-01   5.1794082e-01   4.7165560e-01   4.5326956e-01   4.6942307e-01   5.1010122e-01   6.0088140e-01   5.1512483e-01   4.8767078e-01   5.5855891e-01   6.5222201e-01   5.6361226e-01   5.5955052e-01   5.9668893e-01   5.7745848e-01   5.2109048e-01   5.2070923e-01   5.2259176e-01   5.1354062e-01   5.1772488e-01   5.8263579e-01   5.0442087e-01   5.4348528e-01   5.6470557e-01   7.5152034e-01   7.0096549e-01   5.3673645e-01   5.6162184e-01   5.0506792e-01   4.4974644e-01   5.7628008e-01   5.9145210e-01   5.2299700e-01   6.0827911e-01   5.7839309e-01   6.3580825e-01   5.1114736e-01   5.6878352e-01   6.1697769e-01   5.6638087e-01   0.0000000e+00   4.6182451e-01   5.0195144e-01   4.5551234e-01   4.6558679e-01   4.3316250e-01   4.6873659e-01   4.6850330e-01   5.0635741e-01   5.1974487e-01   5.0815272e-01   5.0175659e-01   4.2289176e-01   4.7245262e-01   4.8639479e-01   5.1395613e-01   6.0698734e-01   6.2326599e-01   5.2979512e-01   5.9664413e-01   4.8649069e-01   5.4526750e-01   5.3753530e-01   5.7394917e-01   5.9848499e-01   6.3242888e-01   6.0774963e-01   5.7376670e-01   4.7028703e-01   4.6938965e-01   4.5099824e-01   4.6779543e-01   4.7114690e-01   4.6587948e-01   4.4897541e-01   4.4239179e-01   4.8455867e-01   5.2478864e-01   4.5833127e-01   4.4689301e-01
   4.1738520e-01   4.7183705e-01   4.5154968e-01   5.0446736e-01   5.2121391e-01   4.8716898e-01   4.0305605e-01   4.4820777e-01   5.2653707e-01   4.7656964e-01   4.6953238e-01   4.9762515e-01   4.3709191e-01   4.8200064e-01   4.5084573e-01   4.4297979e-01   5.8098554e-01   5.1802619e-01   4.5824508e-01   4.9690604e-01   5.9557830e-01   4.8002321e-01   5.2131611e-01   5.9307370e-01   6.2242094e-01   5.5072177e-01   5.1087258e-01   5.0026349e-01   4.6751978e-01   4.9041136e-01   5.7176318e-01   4.8078855e-01   5.5254739e-01   5.2066521e-01   6.4778210e-01   6.7865326e-01   5.8630426e-01   5.3356022e-01   5.1583453e-01   4.2989426e-01   5.9352012e-01   5.4486440e-01   4.7714707e-01   5.8076184e-01   5.6643491e-01   6.4872524e-01   4.6920131e-01   5.2193776e-01   6.2253805e-01   5.5325440e-01   4.6182451e-01   0.0000000e+00   5.3313167e-01   4.6049633e-01   4.3848441e-01   4.3026291e-01   4.6470981e-01   4.5601520e-01   5.0271148e-01   4.8283574e-01   4.9717326e-01   4.8921956e-01   4.4981904e-01   4.7448528e-01   4.7816296e-01   4.8104164e-01   6.1703410e-01   5.8303977e-01   5.0514807e-01   6.2132010e-01   4.9250270e-01   5.3688144e-01   5.4593621e-01   5.6455851e-01   6.1004994e-01   5.9363803e-01   5.8191594e-01   5.6202356e-01   4.3505401e-01   4.4450453e-01   4.6002303e-01   4.5972900e-01   4.7589054e-01   4.0924401e-01   4.3427247e-01   4.4499922e-01   4.4222801e-01   5.0549512e-01   4.3191990e-01   4.1850935e-01
   5.0212727e-01   5.3441065e-01   5.0033691e-01   5.5676767e-01   5.0991463e-01   5.5250470e-01   4.9309580e-01   5.0773795e-01   5.0945981e-01   4.3129630e-01   5.0807857e-01   5.8213452e-01   5.0276070e-01   5.0253616e-01   5.1636193e-01   5.1138511e-01   5.9512224e-01   5.9340226e-01   4.9963951e-01   5.8370739e-01   7.2017260e-01   5.4930411e-01   6.3238357e-01   6.6580618e-01   6.4073413e-01   6.2686166e-01   6.0590384e-01   5.6685284e-01   5.3253552e-01   5.2825940e-01   6.2166895e-01   5.6822926e-01   6.2075977e-01   5.5368142e-01   7.4523617e-01   7.0657314e-01   6.3253885e-01   6.2502466e-01   5.1185773e-01   5.0743383e-01   6.2135384e-01   6.6347359e-01   5.6152865e-01   6.2216947e-01   5.4238290e-01   6.2032570e-01   5.3988352e-01   5.7442461e-01   6.4742941e-01   6.0195903e-01   5.0195144e-01   5.3313167e-01   0.0000000e+00   4.8009498e-01   4.9705729e-01   4.8313602e-01   4.9865806e-01   5.0244293e-01   5.2742187e-01   5.1097260e-01   5.3444142e-01   5.3524838e-01   4.5167857e-01   5.0084780e-01   5.2843517e-01   5.4479901e-01   6.5176697e-01   6.0712731e-01   5.5256869e-01   5.9786478e-01   5.9785063e-01   6.5254275e-01   6.0749505e-01   6.5733923e-01   6.8746911e-01   7.0228918e-01   6.3573646e-01   6.9228887e-01   5.8093620e-01   5.3156527e-01   5.4416465e-01   5.5372321e-01   5.4255394e-01   4.8253982e-01   4.8066592e-01   5.2243812e-01   4.8923738e-01   5.4685954e-01   4.9838886e-01   4.9370183e-01
   4.2161296e-01   4.5323875e-01   3.9256920e-01   4.6123685e-01   4.9952629e-01   5.0444431e-01   4.4430156e-01   4.1920780e-01   4.2890559e-01   4.0335947e-01   4.5888138e-01   4.6059311e-01   4.3556384e-01   4.9677230e-01   4.7007542e-01   4.5428242e-01   5.3112390e-01   5.5228571e-01   4.8781999e-01   5.3055471e-01   6.4465759e-01   4.8685823e-01   5.5883879e-01   5.6862639e-01   5.6868383e-01   5.1357660e-01   4.9664313e-01   4.7836037e-01   4.7551783e-01   5.2595111e-01   5.0232938e-01   4.4681941e-01   5.4099291e-01   5.1704965e-01   6.3318279e-01   7.5729915e-01   5.4575405e-01   5.1270374e-01   4.3016321e-01   4.2571472e-01   5.6796964e-01   6.2738792e-01   4.7640546e-01   5.5104075e-01   5.5822816e-01   5.6536012e-01   4.5125909e-01   4.6143435e-01   5.5101726e-01   5.1430380e-01   4.5551234e-01   4.6049633e-01   4.8009498e-01   0.0000000e+00   4.2195707e-01   4.1747939e-01   4.1710133e-01   4.2289135e-01   4.5373463e-01   4.3572674e-01   4.4953622e-01   4.4793508e-01   4.0570243e-01   4.5356862e-01   4.1172643e-01   4.1307819e-01   5.7140464e-01   5.6256635e-01   4.9178982e-01   4.9598398e-01   4.5459142e-01   5.0436270e-01   4.9111307e-01   5.6317099e-01   6.6362166e-01   6.4972664e-01   5.3180080e-01   5.8102092e-01   4.7959127e-01   4.3195296e-01   4.3839834e-01   4.7733179e-01   5.0704629e-01   4.4818498e-01   3.9839527e-01   4.1353271e-01   3.8719676e-01   4.7277520e-01   4.0815219e-01   4.6356317e-01
   3.8294953e-01   4.2426077e-01   3.7530478e-01   4.3939940e-01   4.7510155e-01   4.5395244e-01   3.6995245e-01   4.0959936e-01   4.5071209e-01   4.1760947e-01   4.0137444e-01   4.3753433e-01   4.1882546e-01   4.2664111e-01   4.4035049e-01   4.3428172e-01   4.4158044e-01   4.6833877e-01   4.4608766e-01   4.7817137e-01   5.9032077e-01   4.5860014e-01   5.1013625e-01   5.3206054e-01   5.2402028e-01   4.5496230e-01   4.1182245e-01   4.2568481e-01   4.3145046e-01   4.5996495e-01   5.0249856e-01   4.4237030e-01   5.2168421e-01   4.5168994e-01   6.2290750e-01   7.0115177e-01   5.1892110e-01   5.1885903e-01   4.3130706e-01   4.0290194e-01   5.3820402e-01   4.9042393e-01   4.5839229e-01   5.2735237e-01   5.0552211e-01   5.6947110e-01   4.6447556e-01   4.3410762e-01   5.6062474e-01   4.9274287e-01   4.6558679e-01   4.3848441e-01   4.9705729e-01   4.2195707e-01   0.0000000e+00   3.9190511e-01   4.0518948e-01   3.9433178e-01   4.6413327e-01   4.2309096e-01   4.3195560e-01   4.4950487e-01   3.7214214e-01   4.1604382e-01   4.1539294e-01   4.3551105e-01   5.5504612e-01   5.8181745e-01   5.0252193e-01   5.3204237e-01   4.5103476e-01   5.0091773e-01   5.3210918e-01   5.3606845e-01   5.7088300e-01   5.7605127e-01   5.2074791e-01   5.1291219e-01   4.7203828e-01   3.9484418e-01   4.0318706e-01   4.0754040e-01   4.3452288e-01   4.3794469e-01   4.0777896e-01   3.9927754e-01   3.5071592e-01   3.7900682e-01   3.7633787e-01   3.9418688e-01
   4.0086664e-01   4.2215821e-01   3.8922871e-01   4.4755682e-01   4.5648868e-01   4.6540550e-01   3.7954417e-01   4.0153373e-01   4.7064445e-01   4.2731759e-01   4.0554788e-01   4.3711440e-01   4.0454326e-01   4.3709025e-01   4.2651003e-01   4.5326693e-01   4.4304985e-01   4.7516717e-01   4.5961960e-01   4.5821998e-01   4.9914687e-01   5.1104872e-01   5.1197391e-01   5.3905708e-01   5.0787522e-01   4.7782164e-01   4.4782226e-01   4.1942889e-01   4.3223779e-01   4.6855981e-01   5.0165661e-01   4.3490731e-01   5.4075203e-01   4.7035434e-01   6.9788928e-01   6.8643062e-01   5.7830207e-01   5.5916214e-01   4.3237644e-01   3.7153477e-01   5.4514422e-01   4.9938458e-01   4.6328713e-01   5.7816825e-01   5.3157195e-01   5.9281828e-01   4.9472662e-01   4.6043383e-01   6.0264385e-01   4.9189984e-01   4.3316250e-01   4.3026291e-01   4.8313602e-01   4.1747939e-01   3.9190511e-01   0.0000000e+00   4.2524844e-01   4.3011186e-01   4.8775079e-01   4.5142218e-01   4.6263455e-01   4.3774270e-01   3.6211115e-01   4.2137402e-01   4.3863632e-01   4.2389596e-01   5.6294350e-01   5.6291641e-01   4.9468945e-01   5.4168612e-01   4.2671449e-01   5.1182950e-01   5.1109035e-01   5.4989528e-01   6.0540342e-01   5.5112668e-01   4.7862224e-01   5.4523832e-01   4.2906617e-01   3.6904034e-01   3.9191177e-01   4.2193510e-01   4.2541965e-01   4.1696070e-01   3.8881423e-01   3.9750128e-01   4.0245425e-01   3.9710242e-01   3.8724570e-01   3.9829306e-01
   4.0818679e-01   4.3581626e-01   4.0165157e-01   4.4495295e-01   4.6079109e-01   4.7269835e-01   3.8858196e-01   4.0280790e-01   4.5823737e-01   4.3961773e-01   4.2384620e-01   4.3808585e-01   3.9392498e-01   4.3704935e-01   4.2413999e-01   4.6257017e-01   4.5071026e-01   5.2053895e-01   4.5397155e-01   4.9992670e-01   5.6255343e-01   4.9596497e-01   4.9381935e-01   5.6318289e-01   5.0506111e-01   4.8557805e-01   4.5041873e-01   4.1586088e-01   4.3587586e-01   4.3374380e-01   4.9459803e-01   4.1447108e-01   4.9499855e-01   4.7855867e-01   6.5656072e-01   6.7759959e-01   5.5889366e-01   5.4923340e-01   4.3236887e-01   3.8325516e-01   5.3736856e-01   5.5124881e-01   4.9274531e-01   5.5671976e-01   5.2968939e-01   6.0258813e-01   4.7579217e-01   4.8204812e-01   5.9755836e-01   5.1980700e-01   4.6873659e-01   4.6470981e-01   4.9865806e-01   4.1710133e-01   4.0518948e-01   4.2524844e-01   0.0000000e+00   4.4261028e-01   4.8737502e-01   4.5650484e-01   4.4526148e-01   4.7595765e-01   3.7135912e-01   4.3961528e-01   4.4831542e-01   4.2848091e-01   5.5832705e-01   5.5548191e-01   4.8376900e-01   5.2045729e-01   4.4624861e-01   5.0652196e-01   4.8368102e-01   4.9237269e-01   5.9601979e-01   5.1150146e-01   4.8670499e-01   5.1308244e-01   4.2810896e-01   4.1298641e-01   4.1250917e-01   4.1929725e-01   4.2499154e-01   4.3477870e-01   3.8742073e-01   3.7722621e-01   3.8133839e-01   3.6544872e-01   3.7554211e-01   3.8904421e-01
   4.1271262e-01   4.3286527e-01   4.4143463e-01   4.6571858e-01   4.6289713e-01   5.0379142e-01   3.9305164e-01   4.2769881e-01   4.4233785e-01   4.7321767e-01   4.5466160e-01   4.6516919e-01   4.1127556e-01   4.2756740e-01   4.2543662e-01   4.8605117e-01   5.0169209e-01   5.3818972e-01   4.8050571e-01   5.2477203e-01   5.6686975e-01   4.8823437e-01   5.0654858e-01   5.6581976e-01   5.1811478e-01   5.3490020e-01   4.4521914e-01   4.4948007e-01   4.6726096e-01   4.6668001e-01   5.5259149e-01   4.5015160e-01   5.2148435e-01   5.1585873e-01   6.6779955e-01   8.0635006e-01   5.5556557e-01   5.7185397e-01   4.5898754e-01   4.1133353e-01   5.2880790e-01   4.6897781e-01   5.1013849e-01   5.8065903e-01   5.4268650e-01   6.1457985e-01   4.6748565e-01   4.9483371e-01   5.7669000e-01   5.5308858e-01   4.6850330e-01   4.5601520e-01   5.0244293e-01   4.2289135e-01   3.9433178e-01   4.3011186e-01   4.4261028e-01   0.0000000e+00   4.9004693e-01   4.8070994e-01   4.6691668e-01   4.7608044e-01   3.8635300e-01   4.5430631e-01   4.5383775e-01   4.5502523e-01   5.6796425e-01   5.9498948e-01   5.1466347e-01   5.6488870e-01   4.6778025e-01   5.1946584e-01   5.4131949e-01   5.6308842e-01   6.4338945e-01   6.1578967e-01   5.0393608e-01   5.4244875e-01   4.5432061e-01   4.5285859e-01   4.4235770e-01   4.5865508e-01   4.4867551e-01   4.0700367e-01   4.0886473e-01   4.2458330e-01   4.2162856e-01   3.9838195e-01   4.2309866e-01   4.1510365e-01
   4.6863406e-01   5.2538127e-01   5.3023563e-01   5.1602315e-01   5.3186478e-01   5.4349257e-01   4.5823101e-01   4.7269655e-01   5.0895578e-01   5.4268608e-01   5.5321787e-01   5.4439265e-01   4.7581627e-01   4.7446502e-01   4.8422097e-01   5.2272742e-01   5.6577331e-01   5.8135553e-01   5.4607689e-01   5.4682187e-01   6.1759907e-01   5.7367513e-01   5.9044494e-01   6.2141533e-01   5.8600302e-01   6.1431658e-01   4.9392656e-01   4.8519033e-01   5.1143692e-01   5.3025782e-01   5.7005782e-01   5.2730538e-01   5.6101717e-01   5.5394681e-01   6.9439873e-01   8.5219974e-01   6.0154603e-01   6.2621307e-01   4.9263301e-01   4.5560481e-01   6.2481086e-01   5.2455696e-01   5.5877788e-01   6.2097341e-01   6.0296822e-01   6.3503446e-01   5.2931253e-01   5.2885798e-01   6.1123511e-01   6.2255452e-01   5.0635741e-01   5.0271148e-01   5.2742187e-01   4.5373463e-01   4.6413327e-01   4.8775079e-01   4.8737502e-01   4.9004693e-01   0.0000000e+00   5.5641473e-01   5.2320718e-01   5.3577698e-01   4.6569245e-01   5.1922319e-01   5.0715894e-01   5.2107379e-01   6.1511496e-01   6.2666706e-01   5.7115867e-01   5.6982093e-01   5.0167005e-01   5.5637530e-01   5.8205188e-01   5.9308448e-01   6.8804773e-01   6.3809724e-01   5.8371557e-01   6.3359959e-01   5.1002935e-01   4.9793768e-01   4.8276639e-01   5.0367209e-01   4.9049191e-01   4.8165395e-01   4.8321109e-01   4.8154867e-01   4.5221873e-01   4.8442739e-01   4.7690786e-01   4.5566318e-01
   4.3719319e-01   4.6476290e-01   4.2952004e-01   4.9576438e-01   5.1032970e-01   5.2000491e-01   4.2609208e-01   4.5647065e-01   4.8934224e-01   5.1926246e-01   4.7243899e-01   5.0120281e-01   4.4304817e-01   4.4732878e-01   4.5573180e-01   4.7805089e-01   5.1533932e-01   5.3974948e-01   4.9354924e-01   5.1513668e-01   5.3507198e-01   4.9761574e-01   5.3684160e-01   6.0333274e-01   5.4668882e-01   5.5369497e-01   4.7533544e-01   4.7718404e-01   4.5253425e-01   4.9364430e-01   5.5047898e-01   4.9143479e-01   5.4036488e-01   5.2608569e-01   6.8900161e-01   8.0911926e-01   5.4027530e-01   6.2149442e-01   4.7296201e-01   4.4271462e-01   5.7776290e-01   4.8189632e-01   4.8671224e-01   6.0218902e-01   5.5678491e-01   6.2889787e-01   5.0139863e-01   4.9231957e-01   5.6162572e-01   5.7404206e-01   5.1974487e-01   4.8283574e-01   5.1097260e-01   4.3572674e-01   4.2309096e-01   4.5142218e-01   4.5650484e-01   4.8070994e-01   5.5641473e-01   0.0000000e+00   4.6163947e-01   4.4475038e-01   4.3386055e-01   4.6379882e-01   4.3270428e-01   4.9062667e-01   5.7359245e-01   5.7009854e-01   4.7691006e-01   5.7342097e-01   4.9423100e-01   5.5237327e-01   5.7876050e-01   5.3075658e-01   5.9623885e-01   5.9289500e-01   5.0733711e-01   5.7294362e-01   4.9626638e-01   4.0781347e-01   4.2156580e-01   4.6711471e-01   4.8333771e-01   4.4746085e-01   4.3227265e-01   4.2172560e-01   4.2409169e-01   4.5377397e-01   4.1964632e-01   4.3708382e-01
   4.4366428e-01   4.5172060e-01   4.4340328e-01   4.9829166e-01   5.0254209e-01   6.0440918e-01   4.4571001e-01   4.6420363e-01   5.2665168e-01   4.9598704e-01   4.6598728e-01   5.3056052e-01   4.7675324e-01   4.8965648e-01   4.6076678e-01   4.7244980e-01   5.1713405e-01   5.2728219e-01   5.1885546e-01   5.4527680e-01   6.2728780e-01   6.2806778e-01   5.6916516e-01   6.1636193e-01   5.3715042e-01   5.5074608e-01   5.3102449e-01   4.9614070e-01   4.9340031e-01   4.7005706e-01   5.4940909e-01   4.7029595e-01   5.5074859e-01   5.1767290e-01   6.5821118e-01   7.3799344e-01   5.3495429e-01   6.3173553e-01   5.1666765e-01   4.5380525e-01   6.3779304e-01   4.5305546e-01   4.7928881e-01   6.1280778e-01   6.1418194e-01   6.4393891e-01   5.0895696e-01   5.1384598e-01   5.7831593e-01   5.7561621e-01   5.0815272e-01   4.9717326e-01   5.3444142e-01   4.4953622e-01   4.3195560e-01   4.6263455e-01   4.4526148e-01   4.6691668e-01   5.2320718e-01   4.6163947e-01   0.0000000e+00   4.8464847e-01   4.4343023e-01   5.1079062e-01   5.0396443e-01   5.0654947e-01   5.8320548e-01   6.2472791e-01   5.5957834e-01   5.7236985e-01   5.4141705e-01   5.9862855e-01   5.7808473e-01   5.7266523e-01   6.4246241e-01   5.7622620e-01   6.0055803e-01   5.7742756e-01   5.6238797e-01   4.3442593e-01   4.6765781e-01   4.9926533e-01   4.6633725e-01   4.4311312e-01   4.3926627e-01   4.4658242e-01   4.7663124e-01   4.6958576e-01   4.5066039e-01   4.4934129e-01
   4.1133795e-01   4.5508129e-01   4.4108827e-01   4.9837480e-01   4.8540032e-01   5.1073274e-01   4.3479870e-01   4.4510384e-01   4.9494974e-01   4.4349343e-01   4.4731091e-01   5.1201459e-01   4.5461805e-01   5.0165304e-01   4.4893153e-01   4.5467056e-01   5.5305673e-01   5.2738633e-01   4.8817299e-01   5.4881218e-01   6.3177527e-01   5.4023537e-01   5.4828433e-01   5.8324896e-01   4.9463560e-01   5.3472237e-01   4.9083944e-01   4.4907028e-01   4.6805721e-01   4.9951442e-01   5.4071534e-01   5.1448975e-01   5.7606045e-01   5.2642656e-01   6.8726399e-01   8.1637085e-01   5.7729988e-01   5.6373809e-01   4.9343774e-01   4.5291534e-01   5.8056046e-01   5.5034806e-01   5.4670892e-01   6.1181992e-01   5.9463440e-01   6.4779123e-01   5.4482722e-01   5.3974985e-01   5.9249205e-01   5.8172721e-01   5.0175659e-01   4.8921956e-01   5.3524838e-01   4.4793508e-01   4.4950487e-01   4.3774270e-01   4.7595765e-01   4.7608044e-01   5.3577698e-01   4.4475038e-01   4.8464847e-01   0.0000000e+00   4.2449805e-01   4.8456188e-01   4.8779438e-01   4.8307487e-01   5.8441427e-01   6.1743363e-01   5.4939829e-01   5.4761531e-01   4.6134201e-01   5.1875383e-01   5.3626021e-01   5.2328693e-01   6.7758553e-01   5.7961742e-01   5.7930850e-01   5.9145406e-01   5.1668802e-01   4.7124270e-01   4.4746586e-01   4.7947487e-01   4.7455599e-01   4.5164868e-01   4.0553296e-01   4.1463991e-01   4.0487570e-01   4.1877260e-01   4.1105230e-01   4.1892584e-01
   3.6671293e-01   4.1537166e-01   3.7597509e-01   4.4305942e-01   4.4852996e-01   4.5934945e-01   3.6917986e-01   3.7982038e-01   4.2409653e-01   4.3063911e-01   4.2457761e-01   4.7743588e-01   4.2285002e-01   4.2416821e-01   3.9393349e-01   4.4373066e-01   5.1973718e-01   4.7223839e-01   4.3593824e-01   4.8092967e-01   7.1168571e-01   5.1172912e-01   5.4469768e-01   5.7990240e-01   5.0396252e-01   4.9873572e-01   3.8633655e-01   3.8893888e-01   4.3448626e-01   4.5422635e-01   4.9378508e-01   4.4781730e-01   5.0642085e-01   4.7455928e-01   6.2280043e-01   7.5200468e-01   5.3129719e-01   4.9645153e-01   4.2960452e-01   3.7840608e-01   5.5986356e-01   5.6729108e-01   4.8393242e-01   5.3177664e-01   5.6052135e-01   5.8857832e-01   4.7619141e-01   4.5877614e-01   5.6279128e-01   5.1187305e-01   4.2289176e-01   4.4981904e-01   4.5167857e-01   4.0570243e-01   3.7214214e-01   3.6211115e-01   3.7135912e-01   3.8635300e-01   4.6569245e-01   4.3386055e-01   4.4343023e-01   4.2449805e-01   0.0000000e+00   3.8623845e-01   4.1433938e-01   4.1464721e-01   5.4218426e-01   5.7043676e-01   4.5234159e-01   4.8767073e-01   4.5254112e-01   4.8813061e-01   5.3416202e-01   4.9666296e-01   6.4932678e-01   5.1394462e-01   4.8873573e-01   5.5679201e-01   4.9110796e-01   4.0852675e-01   4.1033556e-01   4.1656876e-01   4.4662656e-01   4.2855894e-01   4.0790341e-01   3.8256292e-01   3.7780176e-01   4.2104510e-01   3.7838032e-01   3.8255537e-01
   4.2242779e-01   4.7571374e-01   4.4224614e-01   5.0033332e-01   4.8458649e-01   5.2570273e-01   4.2177461e-01   4.1230150e-01   4.3816197e-01   4.2979243e-01   4.3743937e-01   4.5921883e-01   4.4693155e-01   4.7104894e-01   4.4267018e-01   4.9400985e-01   5.2196381e-01   5.5081111e-01   4.7016674e-01   5.0170257e-01   7.0260914e-01   5.3723441e-01   5.4438922e-01   6.0461147e-01   5.2905961e-01   5.4032076e-01   4.5606851e-01   4.6696753e-01   4.8853372e-01   5.0410138e-01   5.3523815e-01   4.8054854e-01   5.0701632e-01   4.9437924e-01   5.7473539e-01   8.0985055e-01   5.5992383e-01   5.5833368e-01   4.7553745e-01   4.5274472e-01   6.2689710e-01   5.6482405e-01   5.4007054e-01   5.8634947e-01   5.6330854e-01   5.9924367e-01   4.9992028e-01   4.6258407e-01   5.7081590e-01   5.5660691e-01   4.7245262e-01   4.7448528e-01   5.0084780e-01   4.5356862e-01   4.1604382e-01   4.2137402e-01   4.3961528e-01   4.5430631e-01   5.1922319e-01   4.6379882e-01   5.1079062e-01   4.8456188e-01   3.8623845e-01   0.0000000e+00   4.6344251e-01   4.7363861e-01   6.2873192e-01   6.3174174e-01   5.0904350e-01   5.1997409e-01   4.7421188e-01   5.3028541e-01   5.9795898e-01   5.8672379e-01   6.0634451e-01   6.0574317e-01   4.9755452e-01   5.9633790e-01   5.2498863e-01   4.6565471e-01   4.6465208e-01   4.8123832e-01   4.9195043e-01   4.6047400e-01   4.2798295e-01   4.2149337e-01   4.4790058e-01   4.9727563e-01   4.0688798e-01   4.1391781e-01
   4.5131429e-01   4.7411939e-01   4.4616151e-01   4.7015483e-01   4.4386302e-01   5.2613501e-01   4.3671011e-01   4.5507222e-01   5.0763328e-01   4.7995045e-01   4.9221447e-01   4.7677551e-01   4.6290058e-01   4.7299668e-01   4.4138203e-01   4.8498453e-01   5.1047132e-01   5.1777864e-01   4.5878470e-01   5.1581685e-01   6.3386367e-01   6.1191238e-01   5.4783973e-01   6.0007070e-01   4.7745949e-01   5.5065477e-01   5.1764742e-01   4.9280787e-01   4.9335204e-01   5.2920401e-01   5.7782916e-01   4.7566652e-01   5.4085021e-01   5.4424968e-01   6.8362911e-01   8.8400662e-01   6.0917762e-01   5.6260669e-01   5.1285006e-01   4.6463093e-01   5.9059713e-01   5.2876720e-01   5.5280774e-01   6.1618479e-01   5.9936157e-01   6.5938954e-01   5.1190938e-01   5.2911930e-01   5.7467562e-01   5.5088099e-01   4.8639479e-01   4.7816296e-01   5.2843517e-01   4.1172643e-01   4.1539294e-01   4.3863632e-01   4.4831542e-01   4.5383775e-01   5.0715894e-01   4.3270428e-01   5.0396443e-01   4.8779438e-01   4.1433938e-01   4.6344251e-01   0.0000000e+00   4.5574157e-01   6.0128444e-01   5.9865564e-01   5.4906847e-01   5.4421049e-01   5.1494534e-01   5.7680105e-01   5.7120723e-01   5.6869173e-01   6.0068184e-01   5.7113614e-01   4.9879140e-01   5.6163949e-01   5.2463668e-01   4.5527654e-01   4.5851876e-01   4.9854922e-01   5.1489428e-01   4.4956641e-01   4.3767406e-01   4.3068609e-01   4.3239233e-01   4.6829113e-01   4.3512853e-01   4.3092200e-01
   4.3649911e-01   4.7128499e-01   4.2441564e-01   4.4199260e-01   4.4155062e-01   5.0267138e-01   4.3308946e-01   4.4124718e-01   4.7713022e-01   4.5531479e-01   4.6728899e-01   4.5286304e-01   4.5624399e-01   4.5850652e-01   4.4040329e-01   4.4286594e-01   5.1328272e-01   5.1461881e-01   4.7372836e-01   4.9516506e-01   6.3602989e-01   5.6309550e-01   5.3994573e-01   5.8959699e-01   5.0388898e-01   5.0182179e-01   4.7861796e-01   4.9799190e-01   5.0870452e-01   5.0567770e-01   5.3742399e-01   4.7948620e-01   5.3396986e-01   5.1185078e-01   6.3408576e-01   8.2130952e-01   5.8666943e-01   5.7434970e-01   4.9718971e-01   4.5040090e-01   5.8865582e-01   5.4463775e-01   5.2587771e-01   6.1694231e-01   5.9621551e-01   6.3402437e-01   4.9914893e-01   5.3019926e-01   5.8667557e-01   5.8102607e-01   5.1395613e-01   4.8104164e-01   5.4479901e-01   4.1307819e-01   4.3551105e-01   4.2389596e-01   4.2848091e-01   4.5502523e-01   5.2107379e-01   4.9062667e-01   5.0654947e-01   4.8307487e-01   4.1464721e-01   4.7363861e-01   4.5574157e-01   0.0000000e+00   5.9533676e-01   5.9471829e-01   5.0810983e-01   5.0738242e-01   5.0250880e-01   5.7328642e-01   5.7080384e-01   5.3841962e-01   5.5934568e-01   5.9740302e-01   5.0062470e-01   5.2562249e-01   5.2053046e-01   4.5469158e-01   4.5990045e-01   4.6015931e-01   4.8637222e-01   4.6199592e-01   4.4167119e-01   4.2723434e-01   4.1243446e-01   4.3468529e-01   4.0068093e-01   4.1634004e-01
   5.1102536e-01   5.6495690e-01   5.5636363e-01   5.7347325e-01   5.4600813e-01   6.1651903e-01   5.4597617e-01   5.2913610e-01   5.2310319e-01   5.3095325e-01   5.8788887e-01   6.1423309e-01   5.5951985e-01   5.8318935e-01   5.6195115e-01   5.5911805e-01   5.8035445e-01   6.2645571e-01   5.9002936e-01   6.4368122e-01   8.0658396e-01   6.6859833e-01   6.6275760e-01   7.2117880e-01   6.6555602e-01   6.3547513e-01   5.4569131e-01   5.4887818e-01   5.8646650e-01   6.0490897e-01   6.4165927e-01   6.1385317e-01   6.4320423e-01   6.1267850e-01   7.5127082e-01   8.6768607e-01   6.7749317e-01   6.7114117e-01   6.0535085e-01   5.2888622e-01   7.1722711e-01   6.6739650e-01   6.0511487e-01   6.9872127e-01   6.7828440e-01   7.7369523e-01   6.3461430e-01   6.1545646e-01   6.8932726e-01   6.8290742e-01   6.0698734e-01   6.1703410e-01   6.5176697e-01   5.7140464e-01   5.5504612e-01   5.6294350e-01   5.5832705e-01   5.6796425e-01   6.1511496e-01   5.7359245e-01   5.8320548e-01   5.8441427e-01   5.4218426e-01   6.2873192e-01   6.0128444e-01   5.9533676e-01   0.0000000e+00   7.3155248e-01   6.0214711e-01   6.7585628e-01   6.1416163e-01   6.3072743e-01   6.9276647e-01   6.8453792e-01   6.8778127e-01   6.7772450e-01   6.0099471e-01   6.7040311e-01   6.3748650e-01   5.7546563e-01   5.7032628e-01   6.0058103e-01   5.6864438e-01   5.3427703e-01   5.3699523e-01   5.3572668e-01   5.4573178e-01   5.7237224e-01   5.3504576e-01   5.0974071e-01
   5.4814523e-01   5.9197585e-01   5.5771003e-01   6.1275090e-01   5.9206566e-01   6.2071698e-01   5.4343503e-01   5.6029610e-01   5.9848601e-01   5.9597697e-01   6.2109579e-01   6.0203547e-01   5.6465611e-01   5.8378872e-01   5.9136818e-01   5.4764206e-01   5.9405027e-01   6.4610288e-01   5.9596370e-01   6.5417711e-01   7.5900332e-01   6.9069114e-01   6.8149388e-01   7.0442131e-01   6.7965996e-01   6.6984683e-01   6.1206774e-01   5.8707577e-01   5.8890576e-01   6.2658811e-01   6.7338310e-01   6.2820802e-01   6.8770304e-01   6.3186285e-01   7.9755203e-01   8.9258114e-01   6.6200854e-01   7.2126569e-01   6.0031336e-01   5.8999652e-01   7.5094361e-01   7.7276487e-01   6.2278454e-01   7.2116179e-01   7.1463786e-01   7.9632780e-01   6.1209524e-01   5.9957820e-01   6.9218641e-01   6.9046351e-01   6.2326599e-01   5.8303977e-01   6.0712731e-01   5.6256635e-01   5.8181745e-01   5.6291641e-01   5.5548191e-01   5.9498948e-01   6.2666706e-01   5.7009854e-01   6.2472791e-01   6.1743363e-01   5.7043676e-01   6.3174174e-01   5.9865564e-01   5.9471829e-01   7.3155248e-01   0.0000000e+00   6.1704822e-01   6.3389551e-01   5.9843114e-01   6.6529492e-01   6.6314193e-01   6.4360944e-01   7.3876373e-01   6.9817393e-01   6.1447891e-01   6.8067064e-01   6.2211643e-01   6.1525892e-01   5.4941584e-01   6.0425105e-01   5.8778075e-01   5.9892262e-01   5.6342001e-01   5.4864765e-01   5.4325112e-01   5.3791939e-01   5.4947871e-01   5.5660853e-01
   4.0860248e-01   4.4834565e-01   4.4894061e-01   4.9901918e-01   4.5019486e-01   5.0596169e-01   4.0888469e-01   4.0854254e-01   4.6945358e-01   5.2613010e-01   5.2621824e-01   4.8003901e-01   4.0980727e-01   4.7087092e-01   4.6629513e-01   5.2782031e-01   5.7325254e-01   5.6898174e-01   4.8279131e-01   5.3885877e-01   6.5308059e-01   5.8706968e-01   5.6785577e-01   6.2102612e-01   5.1116977e-01   5.5376749e-01   5.1898268e-01   5.0936218e-01   4.8333371e-01   5.2715477e-01   5.6105714e-01   5.3726920e-01   5.3957950e-01   5.3400628e-01   6.8485170e-01   6.5304650e-01   5.9021262e-01   6.3993780e-01   5.1517161e-01   4.8615207e-01   5.9290165e-01   6.4007129e-01   5.5611896e-01   6.4482828e-01   6.3530465e-01   6.7450856e-01   5.6068221e-01   5.4773300e-01   5.7785702e-01   5.8126442e-01   5.2979512e-01   5.0514807e-01   5.5256869e-01   4.9178982e-01   5.0252193e-01   4.9468945e-01   4.8376900e-01   5.1466347e-01   5.7115867e-01   4.7691006e-01   5.5957834e-01   5.4939829e-01   4.5234159e-01   5.0904350e-01   5.4906847e-01   5.0810983e-01   6.0214711e-01   6.1704822e-01   0.0000000e+00   5.6297533e-01   5.3926309e-01   5.6268719e-01   5.5642399e-01   5.3418947e-01   5.5932995e-01   5.5111012e-01   5.1331510e-01   5.9584740e-01   5.6092444e-01   5.3246233e-01   4.3537525e-01   4.8768029e-01   4.4393404e-01   4.6616792e-01   4.2062315e-01   4.1391587e-01   4.6227319e-01   3.7627190e-01   3.9846628e-01   4.0704919e-01
   5.7121279e-01   5.7084628e-01   5.1294231e-01   6.0857704e-01   5.7192011e-01   6.1053719e-01   6.0052667e-01   5.4436095e-01   5.6664649e-01   6.0755944e-01   6.2096467e-01   5.7870956e-01   5.1720596e-01   5.4264227e-01   5.5251030e-01   5.7767981e-01   6.2626980e-01   5.9096881e-01   6.3742922e-01   7.0236441e-01   7.6604494e-01   5.9911895e-01   5.9990172e-01   7.2001174e-01   6.2460747e-01   5.9264427e-01   5.3584686e-01   5.0796384e-01   5.5061218e-01   6.0882405e-01   6.4190266e-01   6.0203573e-01   6.2210502e-01   6.3065550e-01   8.2499603e-01   9.1237591e-01   6.5240270e-01   7.4876934e-01   5.6213840e-01   5.2957182e-01   6.6241079e-01   5.9951684e-01   6.4293712e-01   7.1665151e-01   6.9923041e-01   7.5945923e-01   6.0565167e-01   6.2725066e-01   6.4445896e-01   6.2966223e-01   5.9664413e-01   6.2132010e-01   5.9786478e-01   4.9598398e-01   5.3204237e-01   5.4168612e-01   5.2045729e-01   5.6488870e-01   5.6982093e-01   5.7342097e-01   5.7236985e-01   5.4761531e-01   4.8767073e-01   5.1997409e-01   5.4421049e-01   5.0738242e-01   6.7585628e-01   6.3389551e-01   5.6297533e-01   0.0000000e+00   5.8324922e-01   6.4293828e-01   6.4821667e-01   7.2303457e-01   7.0542149e-01   6.9507444e-01   6.6977383e-01   7.3865665e-01   6.3102074e-01   6.3068006e-01   6.0201491e-01   6.0131961e-01   5.9752381e-01   6.3718930e-01   5.8641501e-01   5.4969653e-01   5.7333057e-01   5.4294397e-01   5.3665841e-01   4.8592244e-01
   4.6165358e-01   4.8265174e-01   5.0378676e-01   5.1628643e-01   5.2189583e-01   5.2937809e-01   4.9871410e-01   4.6970413e-01   4.8387306e-01   5.0107711e-01   5.3955329e-01   5.1190212e-01   4.4620580e-01   4.6364313e-01   4.5099567e-01   4.7722381e-01   5.4088321e-01   5.4669666e-01   5.3880253e-01   5.2081914e-01   6.8605277e-01   5.6786762e-01   5.8336150e-01   5.8751441e-01   6.1935566e-01   5.3202864e-01   5.1935671e-01   4.8219234e-01   5.0060681e-01   5.2798307e-01   5.6977393e-01   5.4301414e-01   6.0679746e-01   5.4952032e-01   7.0166124e-01   6.2167441e-01   5.8477614e-01   6.0130857e-01   4.8221125e-01   4.3935215e-01   6.7229965e-01   6.1385447e-01   6.0056293e-01   6.3948154e-01   6.2141454e-01   6.1908808e-01   5.3531561e-01   5.2186256e-01   5.9678353e-01   5.3702988e-01   4.8649069e-01   4.9250270e-01   5.9785063e-01   4.5459142e-01   4.5103476e-01   4.2671449e-01   4.4624861e-01   4.6778025e-01   5.0167005e-01   4.9423100e-01   5.4141705e-01   4.6134201e-01   4.5254112e-01   4.7421188e-01   5.1494534e-01   5.0250880e-01   6.1416163e-01   5.9843114e-01   5.3926309e-01   5.8324922e-01   0.0000000e+00   6.1171301e-01   6.3802924e-01   5.7839440e-01   5.6253142e-01   5.9965873e-01   5.7318553e-01   6.3048566e-01   5.6182861e-01   5.4843184e-01   4.7679546e-01   4.9718481e-01   5.1956816e-01   4.6877098e-01   4.3210737e-01   4.3903244e-01   4.2328133e-01   4.3828925e-01   4.7520834e-01   4.5560645e-01
   5.1922159e-01   5.5535257e-01   5.2214577e-01   5.6548897e-01   5.4845403e-01   5.5493722e-01   4.9467960e-01   5.3101100e-01   5.7628721e-01   5.5398218e-01   5.9312258e-01   5.4021228e-01   4.8627465e-01   5.6978442e-01   5.6683703e-01   5.5197302e-01   5.7425840e-01   5.6941344e-01   5.4782053e-01   5.3897556e-01   7.2007319e-01   5.9060600e-01   5.9134204e-01   6.1947410e-01   6.3516584e-01   5.7665513e-01   5.6926872e-01   5.2105112e-01   5.0098808e-01   5.6851689e-01   6.0211580e-01   6.0752341e-01   5.9798035e-01   5.5896460e-01   7.0969073e-01   7.7438395e-01   6.5537563e-01   6.3918601e-01   5.0700106e-01   5.2672057e-01   6.7985305e-01   6.9609937e-01   5.7777778e-01   6.8071562e-01   6.9818444e-01   6.7896306e-01   5.8949278e-01   5.9757023e-01   6.2314729e-01   6.4429306e-01   5.4526750e-01   5.3688144e-01   6.5254275e-01   5.0436270e-01   5.0091773e-01   5.1182950e-01   5.0652196e-01   5.1946584e-01   5.5637530e-01   5.5237327e-01   5.9862855e-01   5.1875383e-01   4.8813061e-01   5.3028541e-01   5.7680105e-01   5.7328642e-01   6.3072743e-01   6.6529492e-01   5.6268719e-01   6.4293828e-01   6.1171301e-01   0.0000000e+00   6.5439335e-01   6.0798624e-01   6.0201094e-01   6.4954309e-01   6.4759429e-01   6.9011765e-01   5.7188996e-01   5.4701876e-01   5.4011246e-01   5.6165896e-01   5.7754373e-01   5.4585594e-01   5.2297911e-01   5.0677150e-01   5.4089087e-01   5.7079837e-01   5.2458072e-01   4.9050330e-01
   5.3939234e-01   6.1505612e-01   5.5284836e-01   5.8293921e-01   5.9500375e-01   6.1570211e-01   5.4129920e-01   5.9574150e-01   5.8866380e-01   5.8779743e-01   6.2792693e-01   5.7787924e-01   5.5316540e-01   5.5870785e-01   6.3154598e-01   5.7926241e-01   5.8830524e-01   6.0021091e-01   5.7867036e-01   5.8884990e-01   6.7861690e-01   6.2382531e-01   6.4832238e-01   6.8554411e-01   5.9175816e-01   5.7770325e-01   5.6998574e-01   5.3348965e-01   5.4882422e-01   5.9866337e-01   6.2682897e-01   5.9022214e-01   6.1537302e-01   5.8918905e-01   7.5654907e-01   6.8946907e-01   6.5903539e-01   6.0188409e-01   5.5850229e-01   5.1751336e-01   7.2343915e-01   6.6377796e-01   5.7007940e-01   6.6780349e-01   6.5149275e-01   7.1271944e-01   5.4519406e-01   5.8014773e-01   6.1675630e-01   6.1061250e-01   5.3753530e-01   5.4593621e-01   6.0749505e-01   4.9111307e-01   5.3210918e-01   5.1109035e-01   4.8368102e-01   5.4131949e-01   5.8205188e-01   5.7876050e-01   5.7808473e-01   5.3626021e-01   5.3416202e-01   5.9795898e-01   5.7120723e-01   5.7080384e-01   6.9276647e-01   6.6314193e-01   5.5642399e-01   6.4821667e-01   6.3802924e-01   6.5439335e-01   0.0000000e+00   5.6216721e-01   5.9470149e-01   6.1915796e-01   6.0689804e-01   6.4070995e-01   6.1493186e-01   5.8610878e-01   5.0348439e-01   5.0991893e-01   5.8861362e-01   5.8300080e-01   5.2933369e-01   5.1376805e-01   4.9096609e-01   5.6980453e-01   5.4661347e-01   5.3349039e-01
   5.2056701e-01   5.8056578e-01   5.5238238e-01   5.8893254e-01   6.3846992e-01   6.3086606e-01   5.5416612e-01   5.3466872e-01   5.8742863e-01   5.9555902e-01   6.5057480e-01   6.3140734e-01   5.2063313e-01   5.5064585e-01   5.3013663e-01   5.3630819e-01   5.3503681e-01   6.0975521e-01   5.9105574e-01   6.4279634e-01   7.1842046e-01   5.7227902e-01   5.9708726e-01   6.5782714e-01   6.2200891e-01   6.2506098e-01   5.6636964e-01   5.7677518e-01   5.7271153e-01   5.6741267e-01   6.0159819e-01   5.6558385e-01   6.0817046e-01   6.0153381e-01   8.1664470e-01   6.4028074e-01   6.3979655e-01   5.9592193e-01   5.2492486e-01   5.2222263e-01   6.8754418e-01   6.3255032e-01   6.0623956e-01   6.5593398e-01   7.0452654e-01   7.3659308e-01   6.1618570e-01   6.6211942e-01   6.9146214e-01   6.6785621e-01   5.7394917e-01   5.6455851e-01   6.5733923e-01   5.6317099e-01   5.3606845e-01   5.4989528e-01   4.9237269e-01   5.6308842e-01   5.9308448e-01   5.3075658e-01   5.7266523e-01   5.2328693e-01   4.9666296e-01   5.8672379e-01   5.6869173e-01   5.3841962e-01   6.8453792e-01   6.4360944e-01   5.3418947e-01   7.2303457e-01   5.7839440e-01   6.0798624e-01   5.6216721e-01   0.0000000e+00   6.0926784e-01   7.2312676e-01   5.6252142e-01   6.8110011e-01   6.1739149e-01   5.2787449e-01   4.9572297e-01   5.5668502e-01   5.6094647e-01   5.7196763e-01   5.3555689e-01   5.1620509e-01   4.8376191e-01   5.6804407e-01   5.3974883e-01   5.5514498e-01
   5.6662209e-01   5.3453517e-01   4.9797946e-01   6.1445906e-01   6.2584698e-01   6.3595337e-01   5.2551261e-01   5.5905767e-01   5.8172868e-01   5.6965562e-01   6.1782201e-01   5.4245136e-01   5.1290712e-01   5.5981653e-01   5.2563798e-01   4.9188233e-01   5.8196858e-01   5.9775890e-01   5.6891826e-01   6.3016865e-01   6.0928821e-01   6.2488244e-01   5.8040172e-01   6.4148083e-01   5.7244410e-01   5.7156715e-01   5.5167314e-01   4.5303897e-01   4.6734848e-01   5.0758039e-01   5.7716595e-01   5.9766214e-01   6.0889585e-01   5.3436446e-01   6.6631827e-01   6.2494089e-01   6.1111279e-01   6.1679326e-01   5.6803759e-01   5.4508338e-01   7.2747998e-01   7.3811762e-01   6.5062965e-01   7.2620744e-01   7.2584302e-01   7.6976560e-01   6.9608366e-01   6.5546417e-01   7.0713515e-01   7.1647694e-01   5.9848499e-01   6.1004994e-01   6.8746911e-01   6.6362166e-01   5.7088300e-01   6.0540342e-01   5.9601979e-01   6.4338945e-01   6.8804773e-01   5.9623885e-01   6.4246241e-01   6.7758553e-01   6.4932678e-01   6.0634451e-01   6.0068184e-01   5.5934568e-01   6.8778127e-01   7.3876373e-01   5.5932995e-01   7.0542149e-01   5.6253142e-01   6.0201094e-01   5.9470149e-01   6.0926784e-01   0.0000000e+00   6.9830747e-01   5.6842796e-01   6.2792602e-01   5.6119534e-01   6.0807993e-01   5.5740895e-01   6.2480136e-01   6.1456073e-01   5.8581761e-01   5.4673649e-01   5.4164438e-01   5.8549570e-01   5.9146067e-01   5.5452127e-01   5.6349152e-01
   5.1017281e-01   5.4303653e-01   4.7452458e-01   5.4771934e-01   4.9920747e-01   6.3592679e-01   5.1129584e-01   5.0062487e-01   5.9678892e-01   5.8885012e-01   6.0706505e-01   5.7422371e-01   5.4003163e-01   5.3101402e-01   5.7291113e-01   6.2930811e-01   6.0528125e-01   6.1876209e-01   6.1087155e-01   6.6985583e-01   6.2398207e-01   7.6399420e-01   7.0670667e-01   7.6825342e-01   7.1226505e-01   7.0614069e-01   5.9342538e-01   6.2733393e-01   6.7857314e-01   6.7344835e-01   7.1662572e-01   5.8234387e-01   6.2895523e-01   6.5656412e-01   7.3793576e-01   7.0604997e-01   6.1074535e-01   6.6874275e-01   5.1711615e-01   5.4122525e-01   5.8604370e-01   5.1995101e-01   5.4466798e-01   6.6170379e-01   6.3893574e-01   6.9086174e-01   5.4327303e-01   5.8205815e-01   7.1177542e-01   6.3950661e-01   6.3242888e-01   5.9363803e-01   7.0228918e-01   6.4972664e-01   5.7605127e-01   5.5112668e-01   5.1150146e-01   6.1578967e-01   6.3809724e-01   5.9289500e-01   5.7622620e-01   5.7961742e-01   5.1394462e-01   6.0574317e-01   5.7113614e-01   5.9740302e-01   6.7772450e-01   6.9817393e-01   5.5111012e-01   6.9507444e-01   5.9965873e-01   6.4954309e-01   6.1915796e-01   7.2312676e-01   6.9830747e-01   0.0000000e+00   6.1077735e-01   7.5661193e-01   7.2908378e-01   7.0709002e-01   5.9541890e-01   5.5025223e-01   6.6909392e-01   6.3414687e-01   5.4832797e-01   5.3628706e-01   5.5749699e-01   5.5139750e-01   5.0240558e-01   5.0428193e-01
   4.7176585e-01   5.2595795e-01   4.6977859e-01   5.0886238e-01   4.9154926e-01   4.7924954e-01   4.4032591e-01   4.5560202e-01   5.0408973e-01   5.4785879e-01   5.4924425e-01   5.5175960e-01   4.9297815e-01   5.1487828e-01   4.4969731e-01   4.7190897e-01   4.9185079e-01   5.2795366e-01   5.3356062e-01   5.6797249e-01   5.0439763e-01   5.9410236e-01   6.1827954e-01   6.2058572e-01   5.8930640e-01   5.2733643e-01   4.8585878e-01   5.1965461e-01   5.3585196e-01   5.6525689e-01   6.1589186e-01   6.0937879e-01   6.4939950e-01   5.8692405e-01   7.8037862e-01   7.2104846e-01   5.8323276e-01   6.2985688e-01   5.8362647e-01   5.9412457e-01   6.9380970e-01   5.8685367e-01   5.7873160e-01   6.7940443e-01   6.9467024e-01   6.8485882e-01   5.5815448e-01   5.8826833e-01   6.8087170e-01   6.2707918e-01   6.0774963e-01   5.8191594e-01   6.3573646e-01   5.3180080e-01   5.2074791e-01   4.7862224e-01   4.8670499e-01   5.0393608e-01   5.8371557e-01   5.0733711e-01   6.0055803e-01   5.7930850e-01   4.8873573e-01   4.9755452e-01   4.9879140e-01   5.0062470e-01   6.0099471e-01   6.1447891e-01   5.1331510e-01   6.6977383e-01   5.7318553e-01   6.4759429e-01   6.0689804e-01   5.6252142e-01   5.6842796e-01   6.1077735e-01   0.0000000e+00   5.9588697e-01   5.7009908e-01   5.1742478e-01   4.9221197e-01   5.1611575e-01   5.3243982e-01   5.2133066e-01   4.5467647e-01   4.5729949e-01   4.5305181e-01   4.9551586e-01   4.5369531e-01   4.4139477e-01
   4.6861957e-01   5.1299543e-01   4.7121259e-01   5.2864360e-01   5.8260621e-01   5.9544690e-01   5.2744332e-01   5.3108446e-01   5.2718545e-01   5.4485701e-01   5.1416574e-01   5.5388955e-01   5.0769009e-01   5.8581194e-01   4.9390675e-01   5.4920389e-01   5.6947616e-01   5.9183010e-01   5.7047800e-01   6.0388798e-01   5.1657848e-01   6.1348472e-01   6.2788868e-01   6.3851493e-01   5.7570705e-01   5.8205615e-01   5.5111764e-01   5.8786922e-01   5.0852529e-01   5.7717982e-01   6.1660834e-01   5.7339400e-01   6.1116702e-01   5.7813319e-01   7.4807963e-01   6.8942585e-01   6.2508208e-01   6.7932264e-01   5.0672670e-01   5.3161092e-01   6.7763078e-01   5.6184167e-01   5.8549006e-01   6.9052264e-01   6.7743615e-01   7.6618696e-01   6.1173618e-01   6.0369914e-01   6.4806397e-01   6.0364524e-01   5.7376670e-01   5.6202356e-01   6.9228887e-01   5.8102092e-01   5.1291219e-01   5.4523832e-01   5.1308244e-01   5.4244875e-01   6.3359959e-01   5.7294362e-01   5.7742756e-01   5.9145406e-01   5.5679201e-01   5.9633790e-01   5.6163949e-01   5.2562249e-01   6.7040311e-01   6.8067064e-01   5.9584740e-01   7.3865665e-01   6.3048566e-01   6.9011765e-01   6.4070995e-01   6.8110011e-01   6.2792602e-01   7.5661193e-01   5.9588697e-01   0.0000000e+00   6.3725706e-01   6.0196554e-01   5.6365378e-01   5.5951368e-01   5.6275296e-01   5.0335616e-01   4.5165846e-01   4.8823074e-01   4.9826072e-01   5.7876030e-01   5.1646775e-01   5.0475171e-01
   4.2262512e-01   4.3057255e-01   4.1852158e-01   4.7424298e-01   4.8854221e-01   4.9180383e-01   4.2350803e-01   4.8401978e-01   4.5379893e-01   4.4087441e-01   4.4823677e-01   4.0326216e-01   4.1427916e-01   4.6629908e-01   4.3239039e-01   4.5022876e-01   4.5807788e-01   4.8783971e-01   4.3557579e-01   5.0136210e-01   5.4084371e-01   5.4979218e-01   5.5030144e-01   5.9716659e-01   5.2434526e-01   5.6114368e-01   4.5321348e-01   4.7706828e-01   4.1116880e-01   4.6122804e-01   5.6050441e-01   5.5039218e-01   5.7521284e-01   5.2628465e-01   5.9901970e-01   5.6856374e-01   5.8127888e-01   6.1302402e-01   3.6836739e-01   3.6510326e-01   7.0770430e-01   5.8283117e-01   4.9831793e-01   5.6623174e-01   5.7999423e-01   6.3395500e-01   5.2579280e-01   4.7291207e-01   5.5302508e-01   5.4547973e-01   4.7028703e-01   4.3505401e-01   5.8093620e-01   4.7959127e-01   4.7203828e-01   4.2906617e-01   4.2810896e-01   4.5432061e-01   5.1002935e-01   4.9626638e-01   5.6238797e-01   5.1668802e-01   4.9110796e-01   5.2498863e-01   5.2463668e-01   5.2053046e-01   6.3748650e-01   6.2211643e-01   5.6092444e-01   6.3102074e-01   5.6182861e-01   5.7188996e-01   6.1493186e-01   6.1739149e-01   5.6119534e-01   7.2908378e-01   5.7009908e-01   6.3725706e-01   0.0000000e+00   4.4342327e-01   4.6965433e-01   4.7808737e-01   5.2685917e-01   4.7123737e-01   4.0636619e-01   4.2645487e-01   4.0479697e-01   4.5161131e-01   4.2274423e-01   4.4780132e-01
   4.5400464e-01   5.4238183e-01   4.3598978e-01   4.5327006e-01   4.7523769e-01   4.7924046e-01   4.7602662e-01   4.4619860e-01   4.8310224e-01   4.6656524e-01   4.6256677e-01   4.4281896e-01   4.6901306e-01   4.8924208e-01   5.0637188e-01   4.8001416e-01   4.7888615e-01   5.4453891e-01   4.5578631e-01   5.5923834e-01   6.1165460e-01   5.8168665e-01   5.7556336e-01   6.6158685e-01   5.4619237e-01   5.3799301e-01   4.5457489e-01   4.6220817e-01   5.3086398e-01   6.2953138e-01   6.2649826e-01   5.2825548e-01   6.0521470e-01   5.6357618e-01   7.6326903e-01   8.2497032e-01   5.7937031e-01   5.9255900e-01   5.1446433e-01   4.8971687e-01   7.2068519e-01   6.0663001e-01   5.7146269e-01   6.1417973e-01   6.1978578e-01   6.1591254e-01   5.8029169e-01   5.1391884e-01   6.0379241e-01   5.8593105e-01   4.6938965e-01   4.4450453e-01   5.3156527e-01   4.3195296e-01   3.9484418e-01   3.6904034e-01   4.1298641e-01   4.5285859e-01   4.9793768e-01   4.0781347e-01   4.3442593e-01   4.7124270e-01   4.0852675e-01   4.6565471e-01   4.5527654e-01   4.5469158e-01   5.7546563e-01   6.1525892e-01   5.3246233e-01   6.3068006e-01   5.4843184e-01   5.4701876e-01   5.8610878e-01   5.2787449e-01   6.0807993e-01   7.0709002e-01   5.1742478e-01   6.0196554e-01   4.4342327e-01   0.0000000e+00   4.4393851e-01   4.6926270e-01   4.6434104e-01   4.2713821e-01   4.7839460e-01   4.7568293e-01   4.7979316e-01   4.8102369e-01   4.6220221e-01   4.2524987e-01
   4.1701938e-01   4.4449494e-01   4.1089785e-01   4.5991007e-01   5.3446249e-01   5.1187291e-01   4.2600185e-01   4.1808493e-01   4.6181912e-01   4.7718664e-01   4.9173761e-01   4.6992715e-01   3.9961663e-01   4.5105616e-01   4.4230859e-01   4.8033215e-01   5.1209795e-01   5.2728549e-01   4.6115984e-01   5.0390528e-01   6.1836380e-01   5.2102970e-01   5.4596301e-01   5.8287339e-01   4.8093342e-01   5.0358247e-01   4.8409036e-01   4.5961806e-01   4.4567923e-01   4.8487053e-01   5.2962143e-01   4.9212443e-01   5.4816688e-01   5.1529965e-01   6.6565675e-01   6.4199699e-01   5.2307862e-01   5.1503019e-01   4.8789810e-01   4.3156830e-01   6.0844888e-01   6.1160157e-01   5.1174746e-01   5.8029926e-01   5.8670697e-01   5.6394378e-01   5.0669422e-01   4.8611583e-01   5.4126013e-01   5.5181292e-01   4.5099824e-01   4.6002303e-01   5.4416465e-01   4.3839834e-01   4.0318706e-01   3.9191177e-01   4.1250917e-01   4.4235770e-01   4.8276639e-01   4.2156580e-01   4.6765781e-01   4.4746586e-01   4.1033556e-01   4.6465208e-01   4.5851876e-01   4.5990045e-01   5.7032628e-01   5.4941584e-01   4.3537525e-01   6.0201491e-01   4.7679546e-01   5.4011246e-01   5.0348439e-01   4.9572297e-01   5.5740895e-01   5.9541890e-01   4.9221197e-01   5.6365378e-01   4.6965433e-01   4.4393851e-01   0.0000000e+00   4.6768241e-01   4.5279770e-01   4.4180592e-01   3.9269966e-01   3.9263319e-01   4.7425411e-01   4.7157230e-01   4.2347696e-01   4.1114189e-01
   4.4084988e-01   4.5325892e-01   4.5508735e-01   4.8971446e-01   4.7824874e-01   5.0878764e-01   4.3570871e-01   4.3193585e-01   4.5291932e-01   4.9736847e-01   4.9539192e-01   4.3887282e-01   4.3206063e-01   4.8393732e-01   4.6957890e-01   4.5195189e-01   4.9517630e-01   5.0558738e-01   4.7613377e-01   5.0880434e-01   6.3957014e-01   5.0343684e-01   5.6161586e-01   5.7659340e-01   4.8157340e-01   5.0930594e-01   4.6805265e-01   5.2330681e-01   4.5679072e-01   4.9650018e-01   5.4156858e-01   5.1647426e-01   5.3746250e-01   5.1141486e-01   6.7008022e-01   6.8614083e-01   5.4804970e-01   5.4461986e-01   4.9308648e-01   4.5707437e-01   5.2697070e-01   5.1320641e-01   5.1396263e-01   5.5506955e-01   5.6658505e-01   5.8010182e-01   5.1830600e-01   5.2106078e-01   5.6152465e-01   5.6115947e-01   4.6779543e-01   4.5972900e-01   5.5372321e-01   4.7733179e-01   4.0754040e-01   4.2193510e-01   4.1929725e-01   4.5865508e-01   5.0367209e-01   4.6711471e-01   4.9926533e-01   4.7947487e-01   4.1656876e-01   4.8123832e-01   4.9854922e-01   4.6015931e-01   6.0058103e-01   6.0425105e-01   4.8768029e-01   6.0131961e-01   4.9718481e-01   5.6165896e-01   5.0991893e-01   5.5668502e-01   6.2480136e-01   5.5025223e-01   5.1611575e-01   5.5951368e-01   4.7808737e-01   4.6926270e-01   4.6768241e-01   0.0000000e+00   5.0998363e-01   4.9715436e-01   4.2677134e-01   4.2859161e-01   4.5206199e-01   4.9846332e-01   4.3187306e-01   4.2224548e-01
   4.6551163e-01   4.9979384e-01   4.9033452e-01   5.4487935e-01   5.1994058e-01   5.3449951e-01   4.3738538e-01   4.2923065e-01   4.6983341e-01   5.2103571e-01   5.2206098e-01   4.9138756e-01   4.6190426e-01   5.1780589e-01   4.7859578e-01   4.8472443e-01   5.3087040e-01   5.0974685e-01   4.9606566e-01   5.0219896e-01   5.1920341e-01   5.1450845e-01   5.4817720e-01   5.5963189e-01   5.4144141e-01   4.8714766e-01   4.4321549e-01   4.7966951e-01   4.4894736e-01   5.2589227e-01   5.1453944e-01   5.0778198e-01   5.5899906e-01   5.1406619e-01   7.4983479e-01   7.2398377e-01   5.6513636e-01   5.6344604e-01   4.6362083e-01   4.5385906e-01   5.3199416e-01   5.5359966e-01   5.3314629e-01   6.0075057e-01   6.0103394e-01   5.8282582e-01   5.1914531e-01   5.3977818e-01   5.8252100e-01   5.5356911e-01   4.7114690e-01   4.7589054e-01   5.4255394e-01   5.0704629e-01   4.3452288e-01   4.2541965e-01   4.2499154e-01   4.4867551e-01   4.9049191e-01   4.8333771e-01   4.6633725e-01   4.7455599e-01   4.4662656e-01   4.9195043e-01   5.1489428e-01   4.8637222e-01   5.6864438e-01   5.8778075e-01   4.4393404e-01   5.9752381e-01   5.1956816e-01   5.7754373e-01   5.8861362e-01   5.6094647e-01   6.1456073e-01   6.6909392e-01   5.3243982e-01   5.6275296e-01   5.2685917e-01   4.6434104e-01   4.5279770e-01   5.0998363e-01   0.0000000e+00   5.1757193e-01   4.4542824e-01   4.7409538e-01   4.6384461e-01   4.9452380e-01   4.2692232e-01   4.5451789e-01
   3.9615246e-01   4.2736209e-01   4.1123313e-01   4.7135652e-01   4.3569311e-01   4.8227207e-01   4.1137721e-01   4.3231746e-01   4.6054698e-01   4.8118475e-01   4.7106048e-01   4.5510806e-01   4.0178221e-01   4.4208137e-01   3.8817740e-01   4.6788822e-01   4.8109930e-01   4.5216009e-01   4.6897883e-01   4.8309580e-01   5.1351761e-01   5.1411271e-01   5.2382019e-01   5.7173554e-01   4.8284325e-01   4.7276193e-01   4.6919707e-01   4.6723839e-01   4.5100793e-01   5.0982679e-01   5.1939247e-01   4.4035683e-01   5.2305085e-01   5.1976993e-01   6.9420100e-01   7.3937947e-01   5.6466344e-01   4.7476394e-01   4.5026718e-01   4.4628616e-01   5.3492196e-01   5.5550377e-01   5.1904260e-01   5.9009166e-01   6.0010648e-01   6.0309167e-01   4.9235045e-01   4.9402977e-01   5.4580621e-01   5.3309355e-01   4.6587948e-01   4.0924401e-01   4.8253982e-01   4.4818498e-01   4.3794469e-01   4.1696070e-01   4.3477870e-01   4.0700367e-01   4.8165395e-01   4.4746085e-01   4.4311312e-01   4.5164868e-01   4.2855894e-01   4.6047400e-01   4.4956641e-01   4.6199592e-01   5.3427703e-01   5.9892262e-01   4.6616792e-01   6.3718930e-01   4.6877098e-01   5.4585594e-01   5.8300080e-01   5.7196763e-01   5.8581761e-01   6.3414687e-01   5.2133066e-01   5.0335616e-01   4.7123737e-01   4.2713821e-01   4.4180592e-01   4.9715436e-01   5.1757193e-01   0.0000000e+00   4.1760626e-01   4.3166350e-01   4.2135542e-01   4.5117659e-01   4.2073317e-01   3.8512767e-01
   3.7327634e-01   4.1763408e-01   3.8371266e-01   4.0492178e-01   4.3284573e-01   4.0276587e-01   3.5714567e-01   3.6853465e-01   3.7932720e-01   4.2451621e-01   4.3412590e-01   4.3604933e-01   3.7571027e-01   4.2983624e-01   3.9030227e-01   3.8845299e-01   4.4416705e-01   4.2328920e-01   4.1601016e-01   4.7696397e-01   5.6399005e-01   4.4980172e-01   5.0629436e-01   5.2564900e-01   5.0449696e-01   4.5749900e-01   4.2240749e-01   4.1643667e-01   4.1434999e-01   4.9319366e-01   5.0776695e-01   4.5175978e-01   5.0470846e-01   4.7605316e-01   6.4973615e-01   6.8244302e-01   5.1226033e-01   5.1231279e-01   4.2374253e-01   4.4902113e-01   5.7161068e-01   4.3355093e-01   4.5963010e-01   5.6840934e-01   5.6185843e-01   5.7998446e-01   4.8522270e-01   4.8732304e-01   5.2274472e-01   4.9272422e-01   4.4897541e-01   4.3427247e-01   4.8066592e-01   3.9839527e-01   4.0777896e-01   3.8881423e-01   3.8742073e-01   4.0886473e-01   4.8321109e-01   4.3227265e-01   4.3926627e-01   4.0553296e-01   4.0790341e-01   4.2798295e-01   4.3767406e-01   4.4167119e-01   5.3699523e-01   5.6342001e-01   4.2062315e-01   5.8641501e-01   4.3210737e-01   5.2297911e-01   5.2933369e-01   5.3555689e-01   5.4673649e-01   5.4832797e-01   4.5467647e-01   4.5165846e-01   4.0636619e-01   4.7839460e-01   3.9269966e-01   4.2677134e-01   4.4542824e-01   4.1760626e-01   0.0000000e+00   3.6235759e-01   3.9319309e-01   3.7575397e-01   3.7169031e-01   3.6292934e-01
   3.7167902e-01   4.2514155e-01   3.8408111e-01   4.2981174e-01   4.3568025e-01   4.3549475e-01   3.8516564e-01   3.9162515e-01   4.0727319e-01   4.6212338e-01   4.5874817e-01   4.4875485e-01   3.9651734e-01   4.4022516e-01   3.9748276e-01   4.2554232e-01   4.5644791e-01   4.4099133e-01   4.2558350e-01   4.9620940e-01   6.0490094e-01   4.3798601e-01   5.1212952e-01   5.2935833e-01   4.9058157e-01   4.9613158e-01   4.4293789e-01   4.7265402e-01   4.3768189e-01   4.8571184e-01   5.4965307e-01   4.4256431e-01   5.2049789e-01   4.9107174e-01   6.3092621e-01   6.8752257e-01   5.4723912e-01   5.4263219e-01   4.5183369e-01   4.3176151e-01   5.4395798e-01   6.3301430e-01   4.8709560e-01   5.6446786e-01   5.7620412e-01   5.9365921e-01   4.9944156e-01   4.9567360e-01   5.0035289e-01   5.1119907e-01   4.4239179e-01   4.4499922e-01   5.2243812e-01   4.1353271e-01   3.9927754e-01   3.9750128e-01   3.7722621e-01   4.2458330e-01   4.8154867e-01   4.2172560e-01   4.4658242e-01   4.1463991e-01   3.8256292e-01   4.2149337e-01   4.3068609e-01   4.2723434e-01   5.3572668e-01   5.4864765e-01   4.1391587e-01   5.4969653e-01   4.3903244e-01   5.0677150e-01   5.1376805e-01   5.1620509e-01   5.4164438e-01   5.3628706e-01   4.5729949e-01   4.8823074e-01   4.2645487e-01   4.7568293e-01   3.9263319e-01   4.2859161e-01   4.7409538e-01   4.3166350e-01   3.6235759e-01   0.0000000e+00   4.1719598e-01   3.8360359e-01   3.8153154e-01   3.7756915e-01
   3.7969151e-01   4.1266676e-01   3.7190834e-01   4.2892654e-01   4.7863952e-01   4.8215882e-01   3.8199217e-01   4.2066034e-01   4.8791617e-01   5.0181708e-01   5.1575063e-01   4.9511061e-01   3.9449845e-01   4.3940179e-01   4.1855551e-01   3.9417616e-01   4.5087757e-01   4.5569233e-01   4.4813695e-01   5.0415504e-01   5.8839620e-01   5.5203360e-01   5.5896217e-01   5.6706887e-01   5.0584418e-01   4.5741195e-01   4.6097419e-01   4.2075721e-01   4.3967773e-01   4.5271178e-01   4.9222930e-01   4.6461954e-01   5.2003143e-01   4.8550444e-01   6.1340488e-01   6.3858105e-01   5.1829370e-01   5.6591781e-01   4.2105400e-01   4.1151191e-01   6.4389488e-01   5.8432074e-01   4.9445506e-01   5.5717078e-01   5.4161029e-01   5.6812259e-01   4.5187013e-01   4.6889047e-01   5.3896270e-01   5.0685839e-01   4.8455867e-01   4.4222801e-01   4.8923738e-01   3.8719676e-01   3.5071592e-01   4.0245425e-01   3.8133839e-01   4.2162856e-01   4.5221873e-01   4.2409169e-01   4.7663124e-01   4.0487570e-01   3.7780176e-01   4.4790058e-01   4.3239233e-01   4.1243446e-01   5.4573178e-01   5.4325112e-01   4.6227319e-01   5.7333057e-01   4.2328133e-01   5.4089087e-01   4.9096609e-01   4.8376191e-01   5.8549570e-01   5.5749699e-01   4.5305181e-01   4.9826072e-01   4.0479697e-01   4.7979316e-01   4.7425411e-01   4.5206199e-01   4.6384461e-01   4.2135542e-01   3.9319309e-01   4.1719598e-01   0.0000000e+00   4.0715804e-01   3.9821844e-01   3.7579709e-01
   4.1417709e-01   4.5356149e-01   4.5305625e-01   5.2050808e-01   4.8633367e-01   4.9911230e-01   4.0425974e-01   4.1488825e-01   3.9269619e-01   4.6390258e-01   4.2145755e-01   4.3620946e-01   3.5866578e-01   4.3317679e-01   4.0665705e-01   3.8383334e-01   4.8664548e-01   4.7865148e-01   4.7631164e-01   5.1796538e-01   5.7988874e-01   5.7023642e-01   4.9471309e-01   5.2511368e-01   4.7719232e-01   4.3883465e-01   4.3268303e-01   3.8952326e-01   3.8196862e-01   4.5211085e-01   5.3088994e-01   5.3401271e-01   5.5466334e-01   5.3490431e-01   7.4565685e-01   5.7858748e-01   5.2115550e-01   5.8009264e-01   4.5092021e-01   4.6216854e-01   6.6818249e-01   5.4452660e-01   5.1430925e-01   5.5799245e-01   5.9631289e-01   5.8737366e-01   4.8461981e-01   5.3481197e-01   5.8112811e-01   5.8031945e-01   5.2478864e-01   5.0549512e-01   5.4685954e-01   4.7277520e-01   3.7900682e-01   3.9710242e-01   3.6544872e-01   3.9838195e-01   4.8442739e-01   4.5377397e-01   4.6958576e-01   4.1877260e-01   4.2104510e-01   4.9727563e-01   4.6829113e-01   4.3468529e-01   5.7237224e-01   5.3791939e-01   3.7627190e-01   5.4294397e-01   4.3828925e-01   5.7079837e-01   5.6980453e-01   5.6804407e-01   5.9146067e-01   5.5139750e-01   4.9551586e-01   5.7876030e-01   4.5161131e-01   4.8102369e-01   4.7157230e-01   4.9846332e-01   4.9452380e-01   4.5117659e-01   3.7575397e-01   3.8360359e-01   4.0715804e-01   0.0000000e+00   3.5194554e-01   3.9183713e-01
   3.9212636e-01   4.2148217e-01   3.8274188e-01   4.4658444e-01   4.4438842e-01   4.7052567e-01   3.6360357e-01   3.9332552e-01   3.8811300e-01   4.3197358e-01   4.1679025e-01   4.5958437e-01   3.9392057e-01   4.1952887e-01   3.9944609e-01   4.2888253e-01   4.8567479e-01   4.4053250e-01   4.3387070e-01   4.6817950e-01   4.9187092e-01   4.5444027e-01   5.3235191e-01   5.3056349e-01   5.3926203e-01   4.6270977e-01   5.0362344e-01   4.1726953e-01   4.0258424e-01   4.6019751e-01   4.9357633e-01   4.1585416e-01   4.8326685e-01   4.8931210e-01   6.4034528e-01   5.1698982e-01   4.9495204e-01   5.4158959e-01   4.3342591e-01   4.1382240e-01   5.0729389e-01   4.6687278e-01   4.7454092e-01   5.5723493e-01   5.4710072e-01   5.6359467e-01   4.5846226e-01   5.0850159e-01   5.1726787e-01   5.2114781e-01   4.5833127e-01   4.3191990e-01   4.9838886e-01   4.0815219e-01   3.7633787e-01   3.8724570e-01   3.7554211e-01   4.2309866e-01   4.7690786e-01   4.1964632e-01   4.5066039e-01   4.1105230e-01   3.7838032e-01   4.0688798e-01   4.3512853e-01   4.0068093e-01   5.3504576e-01   5.4947871e-01   3.9846628e-01   5.3665841e-01   4.7520834e-01   5.2458072e-01   5.4661347e-01   5.3974883e-01   5.5452127e-01   5.0240558e-01   4.5369531e-01   5.1646775e-01   4.2274423e-01   4.6220221e-01   4.2347696e-01   4.3187306e-01   4.2692232e-01   4.2073317e-01   3.7169031e-01   3.8153154e-01   3.9821844e-01   3.5194554e-01   0.0000000e+00   3.6891219e-01
   3.6161813e-01   3.9834008e-01   3.7796932e-01   4.2162395e-01   4.3062652e-01   4.3708249e-01   3.7335511e-01   3.8860581e-01   4.0252393e-01   4.2455161e-01   4.0695972e-01   4.4909057e-01   3.7742552e-01   3.9683615e-01   3.9355769e-01   4.0141286e-01   4.7435947e-01   4.3563258e-01   4.1378184e-01   4.6797870e-01   5.9852373e-01   5.3761499e-01   4.8862719e-01   5.0745431e-01   4.9799819e-01   4.8501390e-01   4.3657705e-01   4.1607351e-01   3.8969562e-01   4.5451389e-01   4.6881470e-01   4.1967886e-01   4.8278320e-01   4.6349188e-01   7.2879570e-01   6.1377317e-01   4.8562915e-01   4.8052841e-01   4.3158694e-01   4.2424013e-01   5.2343838e-01   5.2504569e-01   4.9129046e-01   5.8011401e-01   5.3753154e-01   5.6425250e-01   4.7762261e-01   5.0384732e-01   5.3997858e-01   5.2526687e-01   4.4689301e-01   4.1850935e-01   4.9370183e-01   4.6356317e-01   3.9418688e-01   3.9829306e-01   3.8904421e-01   4.1510365e-01   4.5566318e-01   4.3708382e-01   4.4934129e-01   4.1892584e-01   3.8255537e-01   4.1391781e-01   4.3092200e-01   4.1634004e-01   5.0974071e-01   5.5660853e-01   4.0704919e-01   4.8592244e-01   4.5560645e-01   4.9050330e-01   5.3349039e-01   5.5514498e-01   5.6349152e-01   5.0428193e-01   4.4139477e-01   5.0475171e-01   4.4780132e-01   4.2524987e-01   4.1114189e-01   4.2224548e-01   4.5451789e-01   3.8512767e-01   3.6292934e-01   3.7756915e-01   3.7579709e-01   3.9183713e-01   3.6891219e-01   0.0000000e+00
