# Supplementary material for: Autistic traits and individual brain differences: functional network efficiency reflects attentional and social impairments, structural nodal efficiencies index systemising and theory-of-mind skills
Source: Mol Autism. 2021 Jan 21;12:3. doi: 10.1186/s13229-020-00377-8 (PMC7818759; doi:10.1186/s13229-020-00377-8)
Supplement: Supplementary file 9 — Additional file 9. Brain-behaviour correlations. README file detailing data curation; AAL-90 region masks in NIfTI format; spreadseehts of Spearman correlations; code and data for the correlational analysis. [file 13229_2020_377_MOESM9_ESM.zip › Paul_Arora_et_al_data/Physiological/BBC/analysis/Diffusion_Analaysis/adj_matrixes/Connectivity_Probability_weighted/fixnormed_Connection_Matrix_sym_aHU0244.txt]

   0.0000000e+00   3.9138637e-01   3.9952656e-01   4.1588305e-01   4.4839903e-01   4.5102141e-01   3.8368455e-01   3.9177140e-01   4.1448008e-01   3.9304015e-01   4.5668403e-01   3.8938826e-01   4.0295901e-01   3.7124310e-01   4.2184605e-01   3.9724454e-01   4.2269619e-01   4.2636166e-01   4.1159481e-01   4.2718660e-01   4.7647609e-01   4.0815942e-01   4.4621589e-01   4.2022685e-01   4.5783866e-01   4.0427554e-01   3.6917130e-01   4.0934072e-01   3.9433901e-01   4.0121159e-01   5.0278522e-01   4.6085565e-01   4.4520409e-01   4.6907424e-01   5.5092458e-01   6.0676144e-01   5.2753931e-01   4.7694517e-01   4.1049379e-01   4.3486798e-01   5.0794681e-01   4.8006548e-01   4.3262051e-01   4.9356026e-01   4.4305869e-01   5.5929200e-01   4.1277381e-01   4.3264747e-01   4.1155422e-01   4.6245169e-01   3.7232624e-01   4.3126520e-01   4.4941642e-01   4.0638396e-01   3.8270431e-01   3.8643575e-01   3.8584776e-01   4.0142484e-01   3.8409914e-01   3.9061341e-01   4.1605951e-01   4.1625664e-01   4.1743505e-01   3.7186767e-01   3.9308613e-01   4.2864915e-01   4.4382409e-01   4.4567261e-01   4.1082524e-01   4.2721360e-01   4.5306159e-01   5.3525039e-01   4.2819329e-01   5.2744659e-01   5.7626671e-01   5.5593778e-01   5.1367727e-01   4.8295582e-01   5.1267601e-01   4.2986756e-01   4.0192397e-01   4.0340396e-01   4.5704376e-01   4.3087389e-01   3.4182625e-01   3.4903596e-01   3.8776190e-01   3.7323463e-01   3.7092950e-01   3.6701590e-01
   3.9138637e-01   0.0000000e+00   4.1493969e-01   4.4204940e-01   4.4281165e-01   4.2127276e-01   3.7277013e-01   3.9647558e-01   4.2367569e-01   4.0335114e-01   4.7779907e-01   4.1639534e-01   4.2800121e-01   3.9572879e-01   4.3103076e-01   4.1925664e-01   4.3096428e-01   4.2764014e-01   4.2158116e-01   4.2128986e-01   5.1550566e-01   4.0809131e-01   4.2622491e-01   4.1397592e-01   5.2607724e-01   3.8030288e-01   3.9110882e-01   3.8560889e-01   4.2825670e-01   4.0905434e-01   4.5515016e-01   4.3194490e-01   4.3756773e-01   4.5869447e-01   5.2812809e-01   4.8292585e-01   5.1888498e-01   5.0523688e-01   4.3354799e-01   3.9073475e-01   5.8581368e-01   5.3649234e-01   4.2781951e-01   4.9768560e-01   4.5577436e-01   5.5684623e-01   3.9320990e-01   4.3019667e-01   4.1246511e-01   4.4141875e-01   3.7177193e-01   4.1220024e-01   4.5312861e-01   4.2181853e-01   3.7140460e-01   3.8468966e-01   3.8423063e-01   4.0799299e-01   4.0116790e-01   4.2895900e-01   4.3174922e-01   4.3377790e-01   4.3029187e-01   3.9720963e-01   4.3509920e-01   4.5916488e-01   4.7715471e-01   5.2074987e-01   4.1828156e-01   4.5182107e-01   4.7928350e-01   4.9113713e-01   4.5232222e-01   4.8968481e-01   5.5329871e-01   5.9237369e-01   5.1927243e-01   5.1259171e-01   5.5359033e-01   5.1401769e-01   4.2843997e-01   4.2665163e-01   4.5132319e-01   4.6172452e-01   3.6555631e-01   3.9580609e-01   4.0536567e-01   3.9506834e-01   3.8481328e-01   3.6882725e-01
   3.9952656e-01   4.1493969e-01   0.0000000e+00   4.8955952e-01   5.3285200e-01   4.6045220e-01   4.0164250e-01   4.0391611e-01   4.3496113e-01   4.4688971e-01   4.7008408e-01   4.3111694e-01   4.5069749e-01   4.4546449e-01   4.8914271e-01   4.2653241e-01   4.6301096e-01   4.5506483e-01   4.8401874e-01   4.8879645e-01   5.7323457e-01   4.4164794e-01   4.7571347e-01   4.6911970e-01   5.3527552e-01   4.6392850e-01   4.3491575e-01   4.2085004e-01   4.2934904e-01   4.4820781e-01   5.1431889e-01   5.0032354e-01   4.7231305e-01   4.8454965e-01   5.8227185e-01   6.5789781e-01   5.4932587e-01   4.6819792e-01   4.4995115e-01   4.2738184e-01   6.1800974e-01   5.6552493e-01   4.4964501e-01   5.2785778e-01   5.0094419e-01   5.5311794e-01   4.4509998e-01   4.6582166e-01   4.4379757e-01   5.0463887e-01   4.1111642e-01   4.3115960e-01   5.3283511e-01   4.0888951e-01   4.2276207e-01   4.0012263e-01   4.2141490e-01   4.3634903e-01   4.3073008e-01   4.6520534e-01   4.7206364e-01   4.6788406e-01   4.5397000e-01   4.1054861e-01   4.4244536e-01   4.5507675e-01   4.7702975e-01   5.0869526e-01   4.4569940e-01   4.5758433e-01   5.4209681e-01   4.8737273e-01   4.7591604e-01   5.4471555e-01   5.7265030e-01   6.7308885e-01   5.1682312e-01   5.3987847e-01   5.2705666e-01   4.0932651e-01   4.5174807e-01   4.3602244e-01   4.8077027e-01   4.3531281e-01   4.0630017e-01   4.0202024e-01   4.0632401e-01   3.9949590e-01   4.1953624e-01   3.9869183e-01
   4.1588305e-01   4.4204940e-01   4.8955952e-01   0.0000000e+00   5.0388779e-01   4.8991212e-01   4.1719733e-01   4.1527761e-01   4.4818117e-01   4.5005723e-01   5.1118889e-01   4.2298018e-01   4.2355066e-01   4.2543242e-01   4.7254617e-01   4.5368115e-01   4.8279046e-01   4.4754987e-01   4.6318472e-01   4.6544045e-01   5.8454310e-01   4.8247670e-01   4.7493032e-01   4.6612555e-01   4.5501354e-01   4.7525516e-01   4.2752450e-01   4.1108463e-01   4.5953567e-01   4.5069532e-01   5.2810665e-01   5.0279964e-01   4.8955078e-01   4.7781528e-01   5.4995740e-01   5.6821130e-01   6.0461733e-01   5.1713991e-01   4.3600787e-01   4.4197782e-01   5.8002410e-01   5.5915344e-01   4.2020765e-01   5.6327428e-01   4.9043569e-01   5.4302300e-01   4.2924723e-01   4.4829027e-01   4.5630233e-01   4.8863998e-01   4.2664510e-01   4.1964124e-01   4.8983707e-01   4.0271188e-01   4.1602129e-01   3.8267152e-01   3.9871856e-01   4.2202864e-01   4.2665428e-01   4.3840952e-01   4.2558071e-01   4.3674889e-01   4.3093073e-01   4.3271916e-01   4.3409527e-01   4.6571683e-01   4.6959344e-01   4.9749844e-01   4.4396830e-01   4.3145042e-01   5.1570329e-01   5.2568741e-01   5.0393289e-01   5.2936231e-01   5.5266468e-01   6.8078462e-01   5.1898600e-01   5.0019234e-01   5.2029744e-01   5.1486667e-01   4.1516204e-01   4.5705091e-01   5.0455543e-01   4.8444051e-01   3.9924914e-01   4.0125575e-01   3.9479577e-01   4.1937528e-01   4.1887956e-01   3.9568793e-01
   4.4839903e-01   4.4281165e-01   5.3285200e-01   5.0388779e-01   0.0000000e+00   4.4208297e-01   4.5313119e-01   4.8277812e-01   4.9421263e-01   4.8990172e-01   4.9382073e-01   4.8492023e-01   4.5414578e-01   4.5838938e-01   5.1438893e-01   4.7971532e-01   4.9285863e-01   4.8746188e-01   5.0176289e-01   5.2950529e-01   6.7855761e-01   5.3275204e-01   5.1174651e-01   5.0973895e-01   5.1588658e-01   5.3214019e-01   5.0241931e-01   4.5728416e-01   5.1761526e-01   4.9669108e-01   5.5226674e-01   5.2410652e-01   5.5291916e-01   5.2846765e-01   5.8172477e-01   5.9466798e-01   6.2305184e-01   5.4473273e-01   4.7334016e-01   5.0422938e-01   6.3028111e-01   5.9345078e-01   5.0743662e-01   6.2525877e-01   5.7306828e-01   5.9515920e-01   4.6383956e-01   4.8967474e-01   4.8165771e-01   5.4221110e-01   4.4144428e-01   5.2226982e-01   4.8420165e-01   5.1889988e-01   4.9976774e-01   4.4841131e-01   4.5879200e-01   4.6456812e-01   4.9774841e-01   4.9130286e-01   4.9995900e-01   4.4519589e-01   4.4534997e-01   4.9144963e-01   4.9088720e-01   4.6266753e-01   4.9226506e-01   5.1501189e-01   4.6939768e-01   5.4571051e-01   5.9392581e-01   5.5184906e-01   5.0980683e-01   5.6663950e-01   6.2439797e-01   6.9960031e-01   5.9845073e-01   5.5133330e-01   5.7502919e-01   5.7439861e-01   4.7620014e-01   4.3457433e-01   5.2243103e-01   5.2498442e-01   4.1559491e-01   4.4222316e-01   4.2785821e-01   4.2995752e-01   4.5292276e-01   4.4603170e-01
   4.5102141e-01   4.2127276e-01   4.6045220e-01   4.8991212e-01   4.4208297e-01   0.0000000e+00   4.2250865e-01   4.2241729e-01   4.6310688e-01   4.4435256e-01   5.1557788e-01   4.1814518e-01   4.4585064e-01   4.4072561e-01   4.6035504e-01   4.1630814e-01   4.4317178e-01   4.3836545e-01   4.4748616e-01   4.4928754e-01   5.2805101e-01   4.7462061e-01   4.7740614e-01   4.7386926e-01   4.8197897e-01   4.3880662e-01   4.0309504e-01   4.2270655e-01   4.5096399e-01   4.5466695e-01   5.0108236e-01   4.5466230e-01   4.7101910e-01   4.6889799e-01   5.3784029e-01   6.1245221e-01   5.4947654e-01   4.9403643e-01   3.9973131e-01   4.1755140e-01   5.4257779e-01   5.7197183e-01   4.5572550e-01   5.0425159e-01   4.6076659e-01   5.0442320e-01   4.3076023e-01   4.5152564e-01   4.1187067e-01   5.6191098e-01   3.8100369e-01   4.5528421e-01   4.6679794e-01   4.4768710e-01   3.5997922e-01   3.8582124e-01   4.1630417e-01   3.9493820e-01   4.4777148e-01   4.3347558e-01   4.5035059e-01   4.8236931e-01   4.2775855e-01   4.2230983e-01   4.2629779e-01   4.7684005e-01   5.1676930e-01   5.2121667e-01   4.7134480e-01   5.1888611e-01   5.0303654e-01   5.2796027e-01   5.0125111e-01   6.0712451e-01   5.4179583e-01   6.4445224e-01   5.6339411e-01   5.3743356e-01   5.5445853e-01   5.3745156e-01   4.3142873e-01   4.0886337e-01   4.4762129e-01   4.3734471e-01   3.9401908e-01   3.8972019e-01   3.6072800e-01   4.1017996e-01   4.2441876e-01   4.5438767e-01
   3.8368455e-01   3.7277013e-01   4.0164250e-01   4.1719733e-01   4.5313119e-01   4.2250865e-01   0.0000000e+00   3.8176374e-01   4.6732062e-01   4.2938678e-01   4.3910467e-01   4.0632113e-01   3.9780696e-01   3.7576132e-01   4.4804294e-01   3.7484075e-01   4.2279193e-01   4.2193675e-01   4.2648707e-01   4.3450019e-01   4.3742305e-01   3.7151058e-01   4.5194579e-01   4.3889405e-01   5.0896105e-01   3.9376867e-01   3.9431041e-01   3.9360181e-01   4.1700728e-01   4.1168360e-01   4.7266921e-01   4.8818952e-01   4.6343256e-01   4.8036327e-01   4.9447901e-01   5.5060195e-01   5.5962127e-01   4.8173979e-01   4.3189048e-01   4.0537657e-01   5.6958564e-01   5.4623474e-01   4.4197077e-01   5.0242763e-01   4.5845788e-01   5.2656261e-01   4.0251659e-01   4.3356158e-01   4.1952627e-01   4.6952194e-01   3.7265781e-01   4.2967522e-01   4.3379675e-01   4.3040760e-01   3.6492013e-01   3.5126771e-01   3.8736670e-01   3.7437572e-01   4.1207080e-01   4.4841546e-01   3.9354892e-01   4.1880617e-01   3.8646622e-01   3.9295236e-01   3.9347387e-01   4.3909434e-01   4.4955368e-01   4.9348568e-01   4.2193691e-01   4.6220176e-01   4.5406514e-01   4.4064760e-01   4.6518756e-01   5.1718330e-01   5.6157471e-01   6.4711016e-01   5.4458209e-01   4.8774385e-01   5.1329301e-01   4.9811184e-01   4.0888912e-01   3.9374699e-01   4.1680541e-01   4.7041956e-01   3.5046003e-01   3.6700062e-01   3.6219262e-01   3.5500231e-01   3.7744292e-01   3.6589052e-01
   3.9177140e-01   3.9647558e-01   4.0391611e-01   4.1527761e-01   4.8277812e-01   4.2241729e-01   3.8176374e-01   0.0000000e+00   4.4701674e-01   4.1397220e-01   4.1768876e-01   4.1191663e-01   3.7796244e-01   3.6322684e-01   4.3263121e-01   3.6119861e-01   4.1823028e-01   4.2485325e-01   4.2270459e-01   4.2555718e-01   4.2751278e-01   3.8823958e-01   4.4429067e-01   4.1690689e-01   4.5737942e-01   4.2602432e-01   3.8222917e-01   3.6436349e-01   4.0338699e-01   3.9462569e-01   4.8645208e-01   4.5662715e-01   4.6006185e-01   4.5445590e-01   4.9602387e-01   5.7797573e-01   5.6648515e-01   4.5295873e-01   4.0839666e-01   4.0338213e-01   5.3358688e-01   4.8052391e-01   4.2561896e-01   5.0818024e-01   4.4161484e-01   5.4773165e-01   4.1159266e-01   4.3454937e-01   3.9425471e-01   4.5342171e-01   3.6587570e-01   4.0127234e-01   4.0381415e-01   3.9201975e-01   3.4889735e-01   3.5227818e-01   3.8289170e-01   3.7236704e-01   3.8815447e-01   4.2888088e-01   3.9871832e-01   4.0760309e-01   3.4911189e-01   3.6822718e-01   3.7819702e-01   4.3726194e-01   4.5697758e-01   4.6575670e-01   3.8819174e-01   4.3482012e-01   4.9537069e-01   4.5826374e-01   4.5245707e-01   4.7698814e-01   4.6845462e-01   5.8679207e-01   5.5978712e-01   4.9292913e-01   4.0660402e-01   4.2086286e-01   4.0192075e-01   3.9195409e-01   4.5691886e-01   4.7404743e-01   3.4208746e-01   3.5403411e-01   3.6630648e-01   3.4597921e-01   3.6783862e-01   3.5598104e-01
   4.1448008e-01   4.2367569e-01   4.3496113e-01   4.4818117e-01   4.9421263e-01   4.6310688e-01   4.6732062e-01   4.4701674e-01   0.0000000e+00   4.4538295e-01   4.7821156e-01   4.4416139e-01   4.4811474e-01   4.5494424e-01   5.2187002e-01   4.4173275e-01   4.6256109e-01   4.6276464e-01   4.5193933e-01   4.6879149e-01   4.6640481e-01   4.3742516e-01   4.7694333e-01   4.5955122e-01   4.9059674e-01   4.7380181e-01   4.2380134e-01   3.7686651e-01   4.1406465e-01   4.1997178e-01   4.8301104e-01   5.0500774e-01   4.4083917e-01   4.9159216e-01   5.2823712e-01   5.2484990e-01   5.6276227e-01   5.0865403e-01   4.4880723e-01   4.1664550e-01   5.2678593e-01   6.0863037e-01   4.5373777e-01   5.8350049e-01   4.8413833e-01   5.5397118e-01   4.4741252e-01   4.5633028e-01   4.5715750e-01   4.9604583e-01   3.8998551e-01   4.1664514e-01   4.2182328e-01   4.2662034e-01   3.7706820e-01   4.1452676e-01   4.6174720e-01   4.3079652e-01   4.7112082e-01   4.5623482e-01   4.6213426e-01   4.4991318e-01   4.4210693e-01   4.1938241e-01   4.4672482e-01   4.8930905e-01   5.2663635e-01   5.1837141e-01   4.3008514e-01   5.2961832e-01   5.4750460e-01   4.7071735e-01   5.0743520e-01   5.7704179e-01   5.9369256e-01   6.5069700e-01   5.5709160e-01   5.4989355e-01   4.5282387e-01   4.2700419e-01   4.3461554e-01   4.4835389e-01   5.0334319e-01   5.1329626e-01   4.2036509e-01   4.3181028e-01   4.4101757e-01   3.9982074e-01   3.9641197e-01   3.9694518e-01
   3.9304015e-01   4.0335114e-01   4.4688971e-01   4.5005723e-01   4.8990172e-01   4.4435256e-01   4.2938678e-01   4.1397220e-01   4.4538295e-01   0.0000000e+00   5.0577742e-01   4.3723442e-01   4.1094097e-01   3.9982110e-01   4.8621337e-01   4.6355845e-01   4.6098018e-01   4.9143990e-01   4.8014219e-01   4.8535649e-01   5.0394482e-01   4.2896729e-01   4.5259664e-01   4.3294987e-01   5.0090991e-01   5.0728201e-01   4.2623599e-01   4.3076164e-01   4.8209038e-01   4.5456537e-01   4.7797686e-01   5.1334990e-01   4.6414175e-01   4.5980223e-01   5.2895937e-01   5.3070256e-01   5.4014379e-01   4.9155341e-01   4.3282867e-01   4.1669537e-01   5.0789475e-01   5.9903524e-01   4.4598908e-01   5.8724351e-01   5.1370573e-01   5.6848478e-01   4.1879333e-01   4.5646840e-01   4.2766093e-01   5.0300771e-01   3.8120317e-01   4.1134672e-01   4.1577977e-01   4.7536390e-01   4.1648191e-01   4.2417427e-01   4.1501513e-01   4.0262293e-01   4.0064471e-01   4.3007176e-01   4.3699367e-01   4.2993874e-01   4.3000400e-01   4.1216207e-01   4.1774561e-01   4.3577484e-01   4.5392323e-01   4.9236708e-01   4.3538170e-01   4.9617604e-01   4.7844839e-01   4.8529090e-01   5.1087287e-01   5.2041666e-01   5.0856676e-01   6.6307168e-01   5.2585854e-01   5.3906116e-01   4.8276671e-01   5.0567955e-01   4.4005289e-01   4.4988303e-01   4.8325629e-01   4.8056109e-01   3.9289260e-01   4.1434689e-01   4.0128503e-01   3.8302254e-01   4.3906052e-01   4.0643202e-01
   4.5668403e-01   4.7779907e-01   4.7008408e-01   5.1118889e-01   4.9382073e-01   5.1557788e-01   4.3910467e-01   4.1768876e-01   4.7821156e-01   5.0577742e-01   0.0000000e+00   4.5515955e-01   4.3820199e-01   4.3061990e-01   5.1929607e-01   4.6248598e-01   4.7871216e-01   5.3916252e-01   5.1726291e-01   4.9010353e-01   5.1161874e-01   4.6222901e-01   5.1509657e-01   4.8712474e-01   4.8392562e-01   4.8067083e-01   4.2296530e-01   4.3784326e-01   5.1809451e-01   4.7918049e-01   5.3021688e-01   4.8663580e-01   4.9249252e-01   4.8547821e-01   6.0066047e-01   6.1074713e-01   5.6402671e-01   5.7353873e-01   4.6523992e-01   4.7367372e-01   6.2087303e-01   6.5544956e-01   5.3644894e-01   6.2995633e-01   5.5957897e-01   6.1642071e-01   4.7129910e-01   5.1102162e-01   4.9573263e-01   5.7075287e-01   4.4095056e-01   4.5401892e-01   4.9390989e-01   4.5200222e-01   4.1135187e-01   4.4529533e-01   4.2922171e-01   4.2593985e-01   4.6035317e-01   4.5424321e-01   4.8200430e-01   4.8920081e-01   4.6354364e-01   4.1829346e-01   4.7398329e-01   4.4896967e-01   5.1212830e-01   4.8253241e-01   4.5746065e-01   5.5459750e-01   5.6492178e-01   5.0101419e-01   5.5162697e-01   6.3206291e-01   6.1941325e-01   7.3844368e-01   5.5396979e-01   5.6676009e-01   5.1767392e-01   6.4848435e-01   4.7051380e-01   4.9392344e-01   4.9698422e-01   5.2674413e-01   4.1679131e-01   4.0670416e-01   4.3819752e-01   4.0874598e-01   4.7751095e-01   4.5104682e-01
   3.8938826e-01   4.1639534e-01   4.3111694e-01   4.2298018e-01   4.8492023e-01   4.1814518e-01   4.0632113e-01   4.1191663e-01   4.4416139e-01   4.3723442e-01   4.5515955e-01   0.0000000e+00   3.9744476e-01   4.0133583e-01   4.8653148e-01   4.3399408e-01   4.4172735e-01   4.6973898e-01   4.7103903e-01   4.6396819e-01   5.0308991e-01   5.5663761e-01   4.7169047e-01   4.5886547e-01   5.6790190e-01   4.8774137e-01   4.5501590e-01   4.5163278e-01   4.7388032e-01   4.6878346e-01   5.0943876e-01   5.0118769e-01   4.8080131e-01   5.1889524e-01   6.2665825e-01   5.5990691e-01   5.4725059e-01   5.3025670e-01   4.6372821e-01   4.3641320e-01   5.7148384e-01   5.1005635e-01   4.5117352e-01   5.3899957e-01   4.8999482e-01   5.7565785e-01   4.4334111e-01   4.7104403e-01   4.4701698e-01   4.8484466e-01   3.7911630e-01   4.5230607e-01   4.6043987e-01   4.7111215e-01   3.9916920e-01   4.1107145e-01   4.0567731e-01   4.2502152e-01   4.6037299e-01   4.8172694e-01   4.7804050e-01   4.9606472e-01   4.2675387e-01   4.3533980e-01   4.5328814e-01   4.6238161e-01   4.7167400e-01   5.0998842e-01   4.4502524e-01   5.4133530e-01   5.3241814e-01   5.0400687e-01   5.3374710e-01   5.4640324e-01   5.2088666e-01   6.1752536e-01   5.1321334e-01   5.4469418e-01   4.9766623e-01   5.5563063e-01   4.5544422e-01   4.1721776e-01   4.8164855e-01   4.8569703e-01   4.1136221e-01   4.1695206e-01   4.2158870e-01   3.7992793e-01   3.9300410e-01   3.9454782e-01
   4.0295901e-01   4.2800121e-01   4.5069749e-01   4.2355066e-01   4.5414578e-01   4.4585064e-01   3.9780696e-01   3.7796244e-01   4.4811474e-01   4.1094097e-01   4.3820199e-01   3.9744476e-01   0.0000000e+00   4.1201253e-01   4.4801785e-01   4.1389842e-01   4.1320517e-01   4.2493085e-01   4.4693966e-01   4.4542313e-01   5.0881549e-01   4.2639777e-01   4.5693420e-01   4.1945886e-01   4.1794230e-01   4.1219857e-01   4.3040276e-01   3.9249993e-01   4.3466172e-01   4.2687197e-01   4.6261714e-01   4.6829691e-01   4.4322785e-01   4.6619903e-01   5.7419256e-01   5.8994613e-01   5.4843220e-01   4.9161394e-01   3.8166755e-01   4.1758549e-01   5.0195377e-01   5.2802094e-01   4.3138261e-01   4.8307751e-01   4.4965107e-01   5.3669396e-01   4.2217734e-01   4.4794357e-01   4.4718631e-01   5.1001496e-01   3.9044531e-01   4.2711279e-01   4.4393031e-01   4.2136352e-01   3.9553096e-01   3.7072192e-01   3.9822959e-01   4.0832117e-01   4.3418503e-01   4.5015897e-01   4.4266055e-01   4.4631660e-01   4.0306106e-01   3.8862342e-01   3.8922272e-01   4.0981449e-01   4.6500431e-01   5.0610654e-01   3.9750253e-01   4.9714234e-01   4.7884260e-01   4.7505147e-01   5.2121726e-01   5.5998966e-01   5.6283279e-01   5.7959026e-01   5.1246734e-01   4.8402002e-01   5.1720656e-01   5.0194861e-01   4.2121710e-01   4.1537389e-01   4.4253457e-01   4.3816381e-01   3.6221233e-01   3.5753806e-01   4.2447809e-01   3.6285262e-01   3.7944210e-01   3.6420893e-01
   3.7124310e-01   3.9572879e-01   4.4546449e-01   4.2543242e-01   4.5838938e-01   4.4072561e-01   3.7576132e-01   3.6322684e-01   4.5494424e-01   3.9982110e-01   4.3061990e-01   4.0133583e-01   4.1201253e-01   0.0000000e+00   4.0982285e-01   3.6238175e-01   4.4065754e-01   4.0852992e-01   4.4956161e-01   4.5643518e-01   5.1207451e-01   4.2210455e-01   4.2707418e-01   4.3264435e-01   4.3033189e-01   4.2685107e-01   4.0949747e-01   3.6436191e-01   4.2811346e-01   4.3125901e-01   4.7480113e-01   4.7674167e-01   4.3543334e-01   4.5569023e-01   5.3813963e-01   5.5502087e-01   5.0128024e-01   4.3982126e-01   3.7721399e-01   3.8688248e-01   5.1770921e-01   5.3348956e-01   4.3902476e-01   4.9126784e-01   4.4846117e-01   5.2265444e-01   4.1731880e-01   4.4184507e-01   3.9632102e-01   4.6775905e-01   4.0174725e-01   4.3323914e-01   3.9558010e-01   3.9501627e-01   3.8506756e-01   3.6501291e-01   3.7790624e-01   3.9677609e-01   4.2755540e-01   4.3875492e-01   3.9040222e-01   4.2611107e-01   3.7532307e-01   4.1820349e-01   4.1024948e-01   4.5128589e-01   4.2634750e-01   4.8605590e-01   4.1947743e-01   4.8307161e-01   4.8467008e-01   4.6477725e-01   4.9471943e-01   5.1006127e-01   5.5439085e-01   6.3191087e-01   5.7721097e-01   5.1166570e-01   4.9188995e-01   4.6214344e-01   4.0181834e-01   4.1671235e-01   4.4993967e-01   4.6293120e-01   3.8511423e-01   3.6805102e-01   4.2247515e-01   3.4320946e-01   3.8566353e-01   3.7604508e-01
   4.2184605e-01   4.3103076e-01   4.8914271e-01   4.7254617e-01   5.1438893e-01   4.6035504e-01   4.4804294e-01   4.3263121e-01   5.2187002e-01   4.8621337e-01   5.1929607e-01   4.8653148e-01   4.4801785e-01   4.0982285e-01   0.0000000e+00   4.1049584e-01   5.0479837e-01   5.4405675e-01   5.2973378e-01   5.3855261e-01   6.3485854e-01   5.4908794e-01   5.0155059e-01   5.1414908e-01   5.7380307e-01   5.6513766e-01   4.8442159e-01   4.6775600e-01   5.0140879e-01   5.0822067e-01   5.4214335e-01   5.7397824e-01   5.6796167e-01   5.4229081e-01   6.3099108e-01   6.4738304e-01   5.7672636e-01   5.3294145e-01   5.0007196e-01   4.8543103e-01   5.5832190e-01   6.3084547e-01   4.6420748e-01   5.1865418e-01   5.1365557e-01   5.8616984e-01   4.9535377e-01   5.3133144e-01   5.1846104e-01   5.6832879e-01   4.4699424e-01   4.5238888e-01   4.8487429e-01   4.3421400e-01   4.6024577e-01   4.5236230e-01   4.5802429e-01   4.5199863e-01   4.6471906e-01   5.0082632e-01   4.6832642e-01   4.9572937e-01   4.6173307e-01   4.4830058e-01   4.4451983e-01   4.6866265e-01   5.2153621e-01   5.5240673e-01   4.8337784e-01   5.7159203e-01   5.5973496e-01   5.4726632e-01   5.8291864e-01   5.2855014e-01   6.0175142e-01   7.8042985e-01   5.8209479e-01   5.5993882e-01   5.5998559e-01   5.5310773e-01   4.3646582e-01   4.4612194e-01   5.0431376e-01   5.2366267e-01   4.3545271e-01   4.3132894e-01   4.7420391e-01   4.4013546e-01   4.4550620e-01   4.2640917e-01
   3.9724454e-01   4.1925664e-01   4.2653241e-01   4.5368115e-01   4.7971532e-01   4.1630814e-01   3.7484075e-01   3.6119861e-01   4.4173275e-01   4.6355845e-01   4.6248598e-01   4.3399408e-01   4.1389842e-01   3.6238175e-01   4.1049584e-01   0.0000000e+00   4.2348950e-01   4.1914323e-01   4.4419246e-01   4.3145054e-01   5.4503332e-01   4.2915405e-01   4.2538108e-01   4.1498626e-01   4.8919536e-01   4.1145035e-01   4.0377848e-01   3.4813766e-01   3.9988092e-01   3.8428419e-01   4.2906850e-01   4.6418741e-01   4.4903698e-01   4.5779411e-01   5.7315892e-01   5.8843369e-01   4.9231612e-01   4.6201773e-01   3.9357246e-01   3.7967041e-01   4.9946518e-01   5.5164402e-01   4.0236883e-01   4.6957140e-01   4.5961502e-01   5.3151091e-01   4.3748841e-01   4.2994682e-01   3.8014486e-01   5.3547255e-01   3.8119480e-01   3.9902732e-01   4.3868017e-01   4.1110450e-01   4.0247189e-01   3.9884678e-01   3.9830052e-01   4.1021521e-01   3.9833346e-01   4.5633694e-01   4.0557692e-01   4.2257896e-01   3.7170349e-01   3.6687366e-01   4.1781957e-01   4.4516360e-01   4.8193127e-01   5.0245975e-01   4.2935455e-01   4.8009966e-01   4.7576153e-01   4.7406897e-01   4.8603700e-01   4.8398926e-01   6.2688961e-01   6.7173833e-01   5.3530676e-01   4.7880047e-01   4.7574699e-01   4.6674112e-01   4.1208488e-01   4.2692520e-01   4.8079139e-01   4.8623573e-01   3.7892010e-01   3.8552570e-01   3.7993082e-01   3.9001895e-01   3.9089979e-01   3.7473209e-01
   4.2269619e-01   4.3096428e-01   4.6301096e-01   4.8279046e-01   4.9285863e-01   4.4317178e-01   4.2279193e-01   4.1823028e-01   4.6256109e-01   4.6098018e-01   4.7871216e-01   4.4172735e-01   4.1320517e-01   4.4065754e-01   5.0479837e-01   4.2348950e-01   0.0000000e+00   4.4722809e-01   4.6875556e-01   4.5043426e-01   5.5694181e-01   5.2601361e-01   4.8375103e-01   4.6592977e-01   4.9980539e-01   4.6033160e-01   4.8993125e-01   4.3252668e-01   4.9533780e-01   4.9396548e-01   5.1548202e-01   4.8554774e-01   5.0416332e-01   5.1591033e-01   6.6505306e-01   6.6764601e-01   5.0620569e-01   5.5127182e-01   4.4318272e-01   4.6859686e-01   5.9887687e-01   6.1918894e-01   4.8604150e-01   6.2354665e-01   5.4076085e-01   6.1771077e-01   4.9029995e-01   4.8553723e-01   4.5445839e-01   6.4071308e-01   5.0931317e-01   4.9775136e-01   4.9784194e-01   4.4538307e-01   5.0246857e-01   4.7915991e-01   4.8558094e-01   4.7879130e-01   5.4252826e-01   5.9075803e-01   5.4307587e-01   5.1842882e-01   4.4571946e-01   4.5824497e-01   4.8176188e-01   5.1752364e-01   5.6494749e-01   5.1865189e-01   5.0206188e-01   5.9287043e-01   5.5312089e-01   5.8908832e-01   5.2787694e-01   5.7259400e-01   6.5845179e-01   7.0930256e-01   5.6585950e-01   5.4674842e-01   4.8373436e-01   5.7580037e-01   4.3165392e-01   4.2928578e-01   4.9706876e-01   4.6864915e-01   3.9780869e-01   4.0770857e-01   4.1281253e-01   4.0373507e-01   4.5396312e-01   4.1010718e-01
   4.2636166e-01   4.2764014e-01   4.5506483e-01   4.4754987e-01   4.8746188e-01   4.3836545e-01   4.2193675e-01   4.2485325e-01   4.6276464e-01   4.9143990e-01   5.3916252e-01   4.6973898e-01   4.2493085e-01   4.0852992e-01   5.4405675e-01   4.1914323e-01   4.4722809e-01   0.0000000e+00   4.7844688e-01   4.7215146e-01   5.4481179e-01   4.5598053e-01   4.6616917e-01   4.5736443e-01   4.8623078e-01   4.7202843e-01   4.6161887e-01   4.4542751e-01   4.7701740e-01   4.7868176e-01   5.1818920e-01   4.8009118e-01   4.6421561e-01   5.1958533e-01   5.9325383e-01   6.0668134e-01   5.0401423e-01   5.8132246e-01   4.4839042e-01   4.2246668e-01   5.0809028e-01   5.5492064e-01   4.8583907e-01   5.6420741e-01   5.1760728e-01   5.6961780e-01   4.5319306e-01   4.6623733e-01   4.6194409e-01   5.6812256e-01   4.1464878e-01   4.8484928e-01   4.5335033e-01   4.2526328e-01   4.2412460e-01   4.5060375e-01   4.3997310e-01   4.3228326e-01   4.2247632e-01   4.6049959e-01   4.3853526e-01   4.4400025e-01   3.8715051e-01   4.3805091e-01   4.6210821e-01   4.8210558e-01   5.1177588e-01   5.0378015e-01   4.5311620e-01   5.3866801e-01   5.0840778e-01   5.2257829e-01   5.4602529e-01   5.3248013e-01   5.9171373e-01   7.4642541e-01   5.1344304e-01   5.7743682e-01   4.5949317e-01   5.7845253e-01   4.4201050e-01   4.3339745e-01   4.6812811e-01   4.5981742e-01   3.8831860e-01   4.1534823e-01   4.0690008e-01   3.9760491e-01   4.6936973e-01   4.3324971e-01
   4.1159481e-01   4.2158116e-01   4.8401874e-01   4.6318472e-01   5.0176289e-01   4.4748616e-01   4.2648707e-01   4.2270459e-01   4.5193933e-01   4.8014219e-01   5.1726291e-01   4.7103903e-01   4.4693966e-01   4.4956161e-01   5.2973378e-01   4.4419246e-01   4.6875556e-01   4.7844688e-01   0.0000000e+00   4.8154847e-01   5.0073679e-01   4.8558470e-01   4.9373024e-01   4.9709530e-01   5.3651783e-01   5.2647262e-01   4.7420055e-01   4.2318548e-01   4.5221313e-01   5.0044987e-01   5.0740385e-01   5.0531832e-01   4.9103898e-01   5.2065241e-01   5.6819316e-01   6.3026804e-01   5.3887530e-01   5.3950211e-01   4.2733404e-01   4.5133618e-01   4.7887660e-01   5.4580712e-01   4.7127195e-01   5.7015074e-01   5.0981511e-01   5.8197517e-01   4.5141034e-01   4.9864208e-01   4.9649919e-01   5.7145115e-01   4.4399798e-01   4.7456324e-01   4.6342022e-01   4.4877111e-01   4.1461839e-01   4.4216120e-01   4.2989697e-01   4.3140856e-01   4.5846262e-01   4.6727919e-01   4.7842268e-01   4.6464428e-01   4.1081133e-01   4.4430774e-01   4.3348801e-01   4.8340874e-01   5.1648442e-01   5.0778780e-01   4.4631971e-01   5.3167565e-01   5.3918945e-01   5.1430508e-01   5.5389372e-01   6.0155831e-01   6.2407771e-01   6.6032826e-01   5.5715285e-01   5.3387092e-01   4.3823745e-01   5.3277555e-01   4.5364555e-01   4.6573715e-01   5.0154051e-01   4.8690615e-01   3.9583042e-01   4.2552841e-01   3.9613801e-01   4.4096313e-01   4.1480612e-01   3.9855628e-01
   4.2718660e-01   4.2128986e-01   4.8879645e-01   4.6544045e-01   5.2950529e-01   4.4928754e-01   4.3450019e-01   4.2555718e-01   4.6879149e-01   4.8535649e-01   4.9010353e-01   4.6396819e-01   4.4542313e-01   4.5643518e-01   5.3855261e-01   4.3145054e-01   4.5043426e-01   4.7215146e-01   4.8154847e-01   0.0000000e+00   4.8462668e-01   5.0766100e-01   4.5077375e-01   4.5328336e-01   5.2870567e-01   5.2704885e-01   4.6592186e-01   4.1394963e-01   4.6453048e-01   4.5655605e-01   4.9245580e-01   5.1762384e-01   4.9748551e-01   5.0977062e-01   6.1057028e-01   6.5588352e-01   5.6439950e-01   5.7427755e-01   4.9064703e-01   4.1770029e-01   5.1421557e-01   5.0591345e-01   4.9657964e-01   6.1465434e-01   5.3463988e-01   5.9809064e-01   4.5009006e-01   4.7344571e-01   4.7055225e-01   5.3363268e-01   3.9461190e-01   4.6403056e-01   4.6937446e-01   4.1914100e-01   3.9802974e-01   3.9470683e-01   4.2833162e-01   4.3572353e-01   4.5151151e-01   4.5819333e-01   4.7221559e-01   4.7221641e-01   4.0089166e-01   4.3180413e-01   4.1073333e-01   4.5246130e-01   4.7493232e-01   5.0848820e-01   4.5558785e-01   5.1202203e-01   4.9862185e-01   5.3652902e-01   5.3756092e-01   5.5113736e-01   5.6187024e-01   7.0458178e-01   5.3223929e-01   5.1239468e-01   4.7706719e-01   4.8285845e-01   4.4212136e-01   4.4650493e-01   5.0805369e-01   4.9084003e-01   3.9765389e-01   4.0338028e-01   4.1799046e-01   4.1763391e-01   4.3675866e-01   4.1601627e-01
   4.7647609e-01   5.1550566e-01   5.7323457e-01   5.8454310e-01   6.7855761e-01   5.2805101e-01   4.3742305e-01   4.2751278e-01   4.6640481e-01   5.0394482e-01   5.1161874e-01   5.0308991e-01   5.0881549e-01   5.1207451e-01   6.3485854e-01   5.4503332e-01   5.5694181e-01   5.4481179e-01   5.0073679e-01   4.8462668e-01   0.0000000e+00   5.0147511e-01   4.4096759e-01   4.5135561e-01   5.1791292e-01   4.9417349e-01   5.2534175e-01   4.2585364e-01   5.4822733e-01   4.5437797e-01   4.2915161e-01   5.3429473e-01   5.2287303e-01   4.7650249e-01   6.3731644e-01   6.8543459e-01   5.3560378e-01   6.5379592e-01   5.6909645e-01   5.5417590e-01   6.2566659e-01   5.8731982e-01   5.6974362e-01   6.3412147e-01   6.1159172e-01   6.6519433e-01   5.0705782e-01   5.5713998e-01   5.9936494e-01   6.2947688e-01   5.2108147e-01   4.9595511e-01   4.8547293e-01   5.3940038e-01   5.3145218e-01   4.5767373e-01   4.9840079e-01   6.0701694e-01   5.9584757e-01   6.1748693e-01   5.1282143e-01   5.4684566e-01   5.6958763e-01   5.3776971e-01   5.1417594e-01   5.2371967e-01   5.5095574e-01   5.5460093e-01   5.1786895e-01   5.5355765e-01   6.3838277e-01   6.0922201e-01   5.4873763e-01   5.3345691e-01   7.2804855e-01   8.0971198e-01   6.9125907e-01   6.0929710e-01   5.4045262e-01   6.4427256e-01   5.3406324e-01   5.3534366e-01   5.5383184e-01   6.6868377e-01   5.0165726e-01   5.1032329e-01   5.0883307e-01   4.5844731e-01   4.5284204e-01   4.8398368e-01
   4.0815942e-01   4.0809131e-01   4.4164794e-01   4.8247670e-01   5.3275204e-01   4.7462061e-01   3.7151058e-01   3.8823958e-01   4.3742516e-01   4.2896729e-01   4.6222901e-01   5.5663761e-01   4.2639777e-01   4.2210455e-01   5.4908794e-01   4.2915405e-01   5.2601361e-01   4.5598053e-01   4.8558470e-01   5.0766100e-01   5.0147511e-01   0.0000000e+00   4.4788036e-01   4.7676146e-01   5.1118948e-01   4.3679764e-01   4.5494322e-01   4.7157709e-01   4.9750128e-01   4.8214637e-01   5.0444787e-01   5.6246027e-01   5.3328233e-01   5.1404705e-01   5.9668722e-01   6.9186591e-01   5.9048991e-01   6.7366437e-01   4.8377953e-01   3.8789235e-01   5.5857950e-01   6.4685149e-01   5.3373691e-01   4.9189629e-01   5.0960336e-01   5.5354141e-01   4.6565105e-01   5.4008061e-01   4.7825576e-01   6.3456088e-01   3.9206493e-01   4.2617692e-01   5.4358613e-01   4.4798456e-01   4.1865926e-01   4.6664059e-01   4.4357693e-01   5.1233105e-01   4.7408395e-01   4.1701098e-01   4.9551586e-01   4.9022336e-01   4.2036480e-01   4.4725482e-01   4.4168825e-01   4.6927081e-01   5.3485071e-01   5.4372472e-01   4.5953220e-01   4.6089615e-01   5.1889913e-01   4.9320495e-01   5.2618549e-01   4.8768989e-01   6.1979648e-01   6.8159687e-01   6.2158334e-01   5.6295474e-01   4.5309377e-01   4.8370036e-01   4.6449592e-01   4.9293286e-01   5.3115710e-01   4.8021635e-01   4.4656896e-01   4.2113117e-01   4.2342671e-01   4.1848916e-01   4.7544446e-01   3.8844079e-01
   4.4621589e-01   4.2622491e-01   4.7571347e-01   4.7493032e-01   5.1174651e-01   4.7740614e-01   4.5194579e-01   4.4429067e-01   4.7694333e-01   4.5259664e-01   5.1509657e-01   4.7169047e-01   4.5693420e-01   4.2707418e-01   5.0155059e-01   4.2538108e-01   4.8375103e-01   4.6616917e-01   4.9373024e-01   4.5077375e-01   4.4096759e-01   4.4788036e-01   0.0000000e+00   4.9813255e-01   5.2481694e-01   4.7405779e-01   4.9678929e-01   4.6550365e-01   4.7934086e-01   4.8652836e-01   4.9564649e-01   5.0815053e-01   4.9772135e-01   5.1466262e-01   7.2095396e-01   7.1122297e-01   5.4366634e-01   5.2991526e-01   4.8248473e-01   4.3592367e-01   5.7892080e-01   6.0355690e-01   4.9855882e-01   5.7924328e-01   5.2778537e-01   5.7027069e-01   4.5744125e-01   4.9215510e-01   5.2601644e-01   5.8487149e-01   4.6482202e-01   4.9288416e-01   5.1618925e-01   4.5411451e-01   4.5002797e-01   4.5033651e-01   4.5020618e-01   4.5241083e-01   4.8209831e-01   4.5475252e-01   4.6519159e-01   4.9563794e-01   4.5518394e-01   4.3502996e-01   4.4846303e-01   4.5939186e-01   5.3895562e-01   5.5790439e-01   4.7644070e-01   4.9997414e-01   5.1144630e-01   5.3300760e-01   5.3592827e-01   5.4780456e-01   5.7134475e-01   6.1216402e-01   5.8094438e-01   5.2657477e-01   4.0049086e-01   5.3600595e-01   4.4833676e-01   4.5973701e-01   5.3834216e-01   5.2506785e-01   4.0809164e-01   4.1952572e-01   4.3645298e-01   4.1929587e-01   4.5348741e-01   4.2341530e-01
   4.2022685e-01   4.1397592e-01   4.6911970e-01   4.6612555e-01   5.0973895e-01   4.7386926e-01   4.3889405e-01   4.1690689e-01   4.5955122e-01   4.3294987e-01   4.8712474e-01   4.5886547e-01   4.1945886e-01   4.3264435e-01   5.1414908e-01   4.1498626e-01   4.6592977e-01   4.5736443e-01   4.9709530e-01   4.5328336e-01   4.5135561e-01   4.7676146e-01   4.9813255e-01   0.0000000e+00   5.1728831e-01   5.4081043e-01   4.5460809e-01   3.9320710e-01   4.5718841e-01   4.7769903e-01   5.1903234e-01   4.9957143e-01   4.9979377e-01   5.2460624e-01   6.2235475e-01   6.2718814e-01   5.3985264e-01   5.5856507e-01   4.5626945e-01   4.6502322e-01   5.3613718e-01   6.0673883e-01   4.6431476e-01   5.5058285e-01   5.1835935e-01   5.1166624e-01   4.5951114e-01   4.9652869e-01   5.0303118e-01   5.3795183e-01   4.3086154e-01   4.6938740e-01   4.7304575e-01   4.2587019e-01   4.2839179e-01   4.3176450e-01   4.5245937e-01   4.4001440e-01   4.7802137e-01   4.9441825e-01   4.9724643e-01   4.5663660e-01   4.1253477e-01   4.2762994e-01   4.4563876e-01   4.7683731e-01   5.1978631e-01   5.2176352e-01   4.5099612e-01   4.5221191e-01   5.5715164e-01   5.3253564e-01   5.8016761e-01   5.2692684e-01   5.7222310e-01   6.3291299e-01   5.7837483e-01   5.4126163e-01   4.1019805e-01   5.0816316e-01   4.8429033e-01   4.5468385e-01   4.8141269e-01   4.9609752e-01   3.9194146e-01   4.1161923e-01   4.3402669e-01   4.1020267e-01   4.4814625e-01   4.2072061e-01
   4.5783866e-01   5.2607724e-01   5.3527552e-01   4.5501354e-01   5.1588658e-01   4.8197897e-01   5.0896105e-01   4.5737942e-01   4.9059674e-01   5.0090991e-01   4.8392562e-01   5.6790190e-01   4.1794230e-01   4.3033189e-01   5.7380307e-01   4.8919536e-01   4.9980539e-01   4.8623078e-01   5.3651783e-01   5.2870567e-01   5.1791292e-01   5.1118948e-01   5.2481694e-01   5.1728831e-01   0.0000000e+00   5.9919585e-01   4.6033397e-01   4.3574576e-01   4.9077971e-01   5.4344216e-01   6.0640928e-01   5.5378351e-01   5.4080992e-01   5.3467969e-01   6.7619119e-01   8.1421429e-01   5.1627694e-01   5.7744481e-01   4.6299250e-01   4.5808620e-01   5.3709782e-01   5.5953785e-01   4.6214987e-01   5.6216154e-01   5.5196385e-01   5.6762576e-01   4.8144243e-01   4.8314221e-01   4.8370592e-01   5.7029143e-01   4.5451140e-01   5.0263740e-01   4.8672505e-01   4.3340616e-01   4.8589449e-01   4.5913365e-01   4.5074349e-01   4.4129095e-01   4.5131706e-01   5.2628112e-01   5.3210107e-01   4.3350090e-01   3.9405270e-01   4.3768850e-01   4.7512680e-01   4.7725960e-01   4.8666543e-01   5.3046924e-01   4.5544873e-01   5.2349701e-01   6.0071892e-01   6.0618487e-01   5.8686852e-01   5.8684588e-01   6.0513621e-01   6.6818743e-01   5.8367253e-01   5.1930211e-01   4.6711252e-01   5.7395310e-01   5.4067381e-01   5.3214287e-01   5.0064037e-01   5.1746284e-01   4.5378162e-01   4.8939832e-01   5.3025292e-01   4.6014006e-01   4.1376636e-01   4.4778033e-01
   4.0427554e-01   3.8030288e-01   4.6392850e-01   4.7525516e-01   5.3214019e-01   4.3880662e-01   3.9376867e-01   4.2602432e-01   4.7380181e-01   5.0728201e-01   4.8067083e-01   4.8774137e-01   4.1219857e-01   4.2685107e-01   5.6513766e-01   4.1145035e-01   4.6033160e-01   4.7202843e-01   5.2647262e-01   5.2704885e-01   4.9417349e-01   4.3679764e-01   4.7405779e-01   5.4081043e-01   5.9919585e-01   0.0000000e+00   3.8918777e-01   4.0400320e-01   5.4727801e-01   5.2360663e-01   4.9836819e-01   4.6248694e-01   4.9973418e-01   5.2503120e-01   5.9369292e-01   6.9132110e-01   5.2877626e-01   5.6210933e-01   4.2146233e-01   4.4531628e-01   5.5946415e-01   4.8757812e-01   4.4748247e-01   5.3983863e-01   5.5707601e-01   5.5984990e-01   4.2016811e-01   4.7183011e-01   4.5209049e-01   5.1772580e-01   4.2440542e-01   4.3505305e-01   5.2866288e-01   4.1350335e-01   4.5731945e-01   3.9771318e-01   4.6193501e-01   4.5436820e-01   4.9571191e-01   4.9854219e-01   4.5399616e-01   4.4790226e-01   4.9624795e-01   4.8213564e-01   5.0081201e-01   4.9785461e-01   4.8168898e-01   5.7581557e-01   5.1280811e-01   5.5591439e-01   5.3563301e-01   5.3052176e-01   5.8596390e-01   6.2947098e-01   6.3326303e-01   5.8516111e-01   5.2908776e-01   5.2384614e-01   4.8673575e-01   5.6365914e-01   4.2157175e-01   4.4688346e-01   5.2190551e-01   4.6716597e-01   4.2338220e-01   3.9919718e-01   4.4357785e-01   4.2194695e-01   4.5016544e-01   4.4111518e-01
   3.6917130e-01   3.9110882e-01   4.3491575e-01   4.2752450e-01   5.0241931e-01   4.0309504e-01   3.9431041e-01   3.8222917e-01   4.2380134e-01   4.2623599e-01   4.2296530e-01   4.5501590e-01   4.3040276e-01   4.0949747e-01   4.8442159e-01   4.0377848e-01   4.8993125e-01   4.6161887e-01   4.7420055e-01   4.6592186e-01   5.2534175e-01   4.5494322e-01   4.9678929e-01   4.5460809e-01   4.6033397e-01   3.8918777e-01   0.0000000e+00   3.8406464e-01   4.2428223e-01   4.3471885e-01   4.6057542e-01   4.8656312e-01   5.0044585e-01   4.5520797e-01   5.1818042e-01   6.3550161e-01   4.7097270e-01   4.7275297e-01   4.1844086e-01   3.7007803e-01   5.8831577e-01   4.4239584e-01   4.0555616e-01   4.9419871e-01   4.6511452e-01   5.3217523e-01   4.3616428e-01   4.2296781e-01   4.1789535e-01   5.1046293e-01   3.9576743e-01   4.4827961e-01   4.2779628e-01   3.3746085e-01   3.9539477e-01   4.0285953e-01   4.0344143e-01   4.1422946e-01   4.1661355e-01   4.3755289e-01   4.5256035e-01   4.2352737e-01   3.9513939e-01   3.9858366e-01   3.7167711e-01   4.3635823e-01   5.0056766e-01   4.7358298e-01   3.9048588e-01   4.6703593e-01   4.7666473e-01   5.0220141e-01   6.0449966e-01   5.1863896e-01   5.2498932e-01   5.5001897e-01   4.9695755e-01   4.5528314e-01   4.3188089e-01   5.6184134e-01   3.9942871e-01   4.1144151e-01   4.6730530e-01   4.3388320e-01   3.7631461e-01   3.7544873e-01   3.8231033e-01   3.8659182e-01   4.0180961e-01   3.8832661e-01
   4.0934072e-01   3.8560889e-01   4.2085004e-01   4.1108463e-01   4.5728416e-01   4.2270655e-01   3.9360181e-01   3.6436349e-01   3.7686651e-01   4.3076164e-01   4.3784326e-01   4.5163278e-01   3.9249993e-01   3.6436191e-01   4.6775600e-01   3.4813766e-01   4.3252668e-01   4.4542751e-01   4.2318548e-01   4.1394963e-01   4.2585364e-01   4.7157709e-01   4.6550365e-01   3.9320710e-01   4.3574576e-01   4.0400320e-01   3.8406464e-01   0.0000000e+00   4.1176909e-01   4.1202596e-01   4.2910146e-01   4.4103947e-01   4.7140187e-01   4.4385167e-01   5.5913758e-01   6.0388132e-01   4.7625688e-01   5.1304587e-01   4.2245999e-01   3.9604339e-01   5.8654266e-01   5.2447746e-01   4.7948472e-01   5.1370971e-01   4.7004347e-01   5.8051441e-01   4.7277180e-01   4.4600612e-01   4.1062088e-01   5.2445402e-01   4.1005608e-01   4.1789987e-01   4.6995434e-01   3.1125803e-01   3.8733111e-01   3.9048913e-01   3.7621148e-01   3.8867606e-01   4.2881323e-01   4.2150690e-01   4.0689799e-01   4.4321019e-01   3.7373314e-01   3.9435945e-01   3.7271165e-01   4.2516386e-01   4.7999734e-01   5.2156848e-01   4.0042165e-01   4.1997392e-01   4.8451767e-01   5.3126824e-01   5.4281488e-01   5.0514255e-01   5.4132850e-01   5.1226774e-01   5.0825398e-01   4.7226010e-01   3.6523034e-01   5.4521393e-01   4.0232136e-01   4.3891141e-01   4.8077581e-01   4.6032620e-01   3.9104494e-01   3.8615609e-01   3.4935782e-01   3.6672846e-01   3.9436290e-01   3.5999971e-01
   3.9433901e-01   4.2825670e-01   4.2934904e-01   4.5953567e-01   5.1761526e-01   4.5096399e-01   4.1700728e-01   4.0338699e-01   4.1406465e-01   4.8209038e-01   5.1809451e-01   4.7388032e-01   4.3466172e-01   4.2811346e-01   5.0140879e-01   3.9988092e-01   4.9533780e-01   4.7701740e-01   4.5221313e-01   4.6453048e-01   5.4822733e-01   4.9750128e-01   4.7934086e-01   4.5718841e-01   4.9077971e-01   5.4727801e-01   4.2428223e-01   4.1176909e-01   0.0000000e+00   4.4131800e-01   5.0437755e-01   4.8103408e-01   4.9131852e-01   5.1079587e-01   6.9611811e-01   7.7692222e-01   5.1945324e-01   5.3875323e-01   4.3627403e-01   4.4608586e-01   5.3122063e-01   5.4094170e-01   4.8438701e-01   5.5225833e-01   4.8181992e-01   5.8882858e-01   4.7694711e-01   4.8123676e-01   4.9087238e-01   5.4263893e-01   3.9406664e-01   4.3307725e-01   4.5488192e-01   4.3175571e-01   4.0596046e-01   3.9203462e-01   4.0726204e-01   4.4129948e-01   4.6100026e-01   4.7325304e-01   4.4672121e-01   4.6624447e-01   4.2758689e-01   4.1298804e-01   4.0763640e-01   4.6679974e-01   4.9589095e-01   5.3726050e-01   4.6592458e-01   4.9064906e-01   5.7491826e-01   5.5489927e-01   5.6548259e-01   5.0336056e-01   5.7997914e-01   5.7541778e-01   5.4672143e-01   5.0773412e-01   4.1621860e-01   4.6000959e-01   4.3569382e-01   4.2964918e-01   4.9266946e-01   4.8200831e-01   3.8093450e-01   4.0598400e-01   3.9371814e-01   4.3375971e-01   4.0564420e-01   3.8636397e-01
   4.0121159e-01   4.0905434e-01   4.4820781e-01   4.5069532e-01   4.9669108e-01   4.5466695e-01   4.1168360e-01   3.9462569e-01   4.1997178e-01   4.5456537e-01   4.7918049e-01   4.6878346e-01   4.2687197e-01   4.3125901e-01   5.0822067e-01   3.8428419e-01   4.9396548e-01   4.7868176e-01   5.0044987e-01   4.5655605e-01   4.5437797e-01   4.8214637e-01   4.8652836e-01   4.7769903e-01   5.4344216e-01   5.2360663e-01   4.3471885e-01   4.1202596e-01   4.4131800e-01   0.0000000e+00   5.2744054e-01   5.0720031e-01   4.7812414e-01   5.2657527e-01   7.2257388e-01   8.0990550e-01   5.5595963e-01   5.3765129e-01   4.6248447e-01   4.3878275e-01   5.4477273e-01   5.4340262e-01   4.6692986e-01   5.7039325e-01   4.9085090e-01   5.3328944e-01   4.7891084e-01   5.0577964e-01   4.9748358e-01   5.7786442e-01   3.9963036e-01   4.7181526e-01   4.6187140e-01   4.3932049e-01   4.5118684e-01   4.6954773e-01   4.7933181e-01   5.0441357e-01   4.9651363e-01   5.1446578e-01   5.0067862e-01   5.0669538e-01   4.5613014e-01   4.7513468e-01   4.6118316e-01   4.9231075e-01   5.6491409e-01   5.4485238e-01   4.8618432e-01   5.4975459e-01   6.2758022e-01   5.2447862e-01   5.9582665e-01   5.5283780e-01   6.5454678e-01   5.9196543e-01   5.4777739e-01   5.5419312e-01   4.8205791e-01   4.9849766e-01   4.5586078e-01   4.4215713e-01   4.8688737e-01   5.3769673e-01   4.2079769e-01   4.2379299e-01   4.2465377e-01   4.0354837e-01   4.1975009e-01   4.1708109e-01
   5.0278522e-01   4.5515016e-01   5.1431889e-01   5.2810665e-01   5.5226674e-01   5.0108236e-01   4.7266921e-01   4.8645208e-01   4.8301104e-01   4.7797686e-01   5.3021688e-01   5.0943876e-01   4.6261714e-01   4.7480113e-01   5.4214335e-01   4.2906850e-01   5.1548202e-01   5.1818920e-01   5.0740385e-01   4.9245580e-01   4.2915161e-01   5.0444787e-01   4.9564649e-01   5.1903234e-01   6.0640928e-01   4.9836819e-01   4.6057542e-01   4.2910146e-01   5.0437755e-01   5.2744054e-01   0.0000000e+00   5.1351056e-01   5.3933198e-01   5.1835714e-01   6.3591982e-01   8.0483227e-01   5.6540139e-01   6.4195164e-01   5.3628913e-01   5.0639272e-01   6.0814400e-01   5.7498028e-01   5.2834462e-01   6.1562273e-01   5.5432357e-01   5.8284228e-01   4.8511191e-01   4.9969792e-01   5.2060357e-01   5.6543028e-01   4.3575312e-01   5.0081610e-01   5.0861133e-01   4.4432034e-01   4.4733946e-01   4.3208735e-01   4.7863248e-01   4.8728447e-01   5.2241571e-01   5.0074388e-01   4.9647621e-01   5.0949888e-01   4.6616597e-01   4.4215159e-01   4.8218623e-01   5.2907550e-01   5.6779474e-01   5.5043982e-01   4.5806615e-01   5.0232393e-01   5.9121415e-01   5.4792336e-01   6.1643961e-01   5.9277774e-01   5.6691806e-01   5.9779538e-01   5.9066393e-01   5.2812782e-01   4.7313350e-01   5.4638690e-01   4.9545133e-01   4.8157085e-01   4.9890662e-01   5.6688121e-01   4.5093161e-01   4.7638206e-01   4.3938887e-01   4.6618643e-01   4.9888939e-01   4.9212941e-01
   4.6085565e-01   4.3194490e-01   5.0032354e-01   5.0279964e-01   5.2410652e-01   4.5466230e-01   4.8818952e-01   4.5662715e-01   5.0500774e-01   5.1334990e-01   4.8663580e-01   5.0118769e-01   4.6829691e-01   4.7674167e-01   5.7397824e-01   4.6418741e-01   4.8554774e-01   4.8009118e-01   5.0531832e-01   5.1762384e-01   5.3429473e-01   5.6246027e-01   5.0815053e-01   4.9957143e-01   5.5378351e-01   4.6248694e-01   4.8656312e-01   4.4103947e-01   4.8103408e-01   5.0720031e-01   5.1351056e-01   0.0000000e+00   5.3959826e-01   5.1695512e-01   6.0366926e-01   7.3570715e-01   5.8011027e-01   5.7025867e-01   4.7184735e-01   4.8622460e-01   6.4979917e-01   4.5696067e-01   4.8959860e-01   5.9310268e-01   5.3699549e-01   6.0109181e-01   4.7071299e-01   4.6432404e-01   5.2860884e-01   5.6174223e-01   4.2671826e-01   5.0546817e-01   4.9797067e-01   4.3587353e-01   4.3683998e-01   4.2903886e-01   4.6255695e-01   4.7558386e-01   5.0234502e-01   4.6627755e-01   4.7318903e-01   4.8918754e-01   4.7037725e-01   4.0540664e-01   4.5063006e-01   4.9644148e-01   5.6395055e-01   5.7573946e-01   4.5823948e-01   5.1605698e-01   5.2988056e-01   5.2812991e-01   6.1963540e-01   5.6112097e-01   5.7792806e-01   7.0353172e-01   5.6429933e-01   5.4834690e-01   5.3102571e-01   5.7351734e-01   4.7555683e-01   4.9360506e-01   5.3187791e-01   5.3856373e-01   4.3694824e-01   4.7124620e-01   4.3529658e-01   4.2977683e-01   4.7128976e-01   4.8541060e-01
   4.4520409e-01   4.3756773e-01   4.7231305e-01   4.8955078e-01   5.5291916e-01   4.7101910e-01   4.6343256e-01   4.6006185e-01   4.4083917e-01   4.6414175e-01   4.9249252e-01   4.8080131e-01   4.4322785e-01   4.3543334e-01   5.6796167e-01   4.4903698e-01   5.0416332e-01   4.6421561e-01   4.9103898e-01   4.9748551e-01   5.2287303e-01   5.3328233e-01   4.9772135e-01   4.9979377e-01   5.4080992e-01   4.9973418e-01   5.0044585e-01   4.7140187e-01   4.9131852e-01   4.7812414e-01   5.3933198e-01   5.3959826e-01   0.0000000e+00   5.2960529e-01   6.3177412e-01   7.7590162e-01   5.5187563e-01   5.8663589e-01   4.5230913e-01   4.7540580e-01   6.9323041e-01   5.0423373e-01   4.8742636e-01   5.8044128e-01   5.3373246e-01   5.6535598e-01   4.8779129e-01   4.6304621e-01   4.8769383e-01   6.1029484e-01   4.4470187e-01   5.0777663e-01   5.1084945e-01   4.4845302e-01   4.1872691e-01   4.7395791e-01   4.7593349e-01   5.2079019e-01   5.2359521e-01   4.9948693e-01   4.9737259e-01   4.8340513e-01   4.8325692e-01   4.7579687e-01   5.1624691e-01   5.0657892e-01   5.3922065e-01   5.8239500e-01   4.9142654e-01   5.7125921e-01   6.0625498e-01   5.7195769e-01   6.5264251e-01   5.5115300e-01   5.9900080e-01   6.5537004e-01   5.8639159e-01   5.4708077e-01   5.1367382e-01   5.8975144e-01   4.5183421e-01   4.8092697e-01   4.9155270e-01   5.4617516e-01   4.4499810e-01   4.5274425e-01   4.0284283e-01   4.2001260e-01   4.4174391e-01   4.3188614e-01
   4.6907424e-01   4.5869447e-01   4.8454965e-01   4.7781528e-01   5.2846765e-01   4.6889799e-01   4.8036327e-01   4.5445590e-01   4.9159216e-01   4.5980223e-01   4.8547821e-01   5.1889524e-01   4.6619903e-01   4.5569023e-01   5.4229081e-01   4.5779411e-01   5.1591033e-01   5.1958533e-01   5.2065241e-01   5.0977062e-01   4.7650249e-01   5.1404705e-01   5.1466262e-01   5.2460624e-01   5.3467969e-01   5.2503120e-01   4.5520797e-01   4.4385167e-01   5.1079587e-01   5.2657527e-01   5.1835714e-01   5.1695512e-01   5.2960529e-01   0.0000000e+00   6.9095505e-01   8.3496662e-01   5.4492458e-01   6.3988921e-01   5.0760808e-01   4.9812894e-01   7.1944160e-01   6.1039431e-01   5.2589654e-01   6.3841830e-01   5.8079601e-01   6.1807538e-01   5.1792898e-01   5.3546157e-01   5.4886848e-01   5.9117325e-01   4.5333450e-01   5.4078847e-01   5.2069394e-01   4.9090539e-01   4.8731695e-01   4.5605404e-01   4.9669254e-01   4.9648790e-01   5.1221038e-01   5.0686993e-01   4.7537508e-01   5.2249233e-01   4.9798968e-01   4.4106813e-01   4.7470846e-01   4.9730956e-01   5.7734479e-01   5.7926104e-01   5.1338585e-01   5.4795575e-01   6.1421106e-01   5.5879019e-01   6.2819895e-01   5.7309238e-01   6.2276077e-01   5.6266134e-01   5.2872870e-01   5.9274424e-01   5.2202634e-01   5.8150766e-01   4.6291294e-01   4.7685408e-01   5.5002981e-01   5.2985285e-01   4.3904231e-01   4.4984268e-01   4.2454555e-01   4.7440724e-01   4.5267138e-01   4.4759130e-01
   5.5092458e-01   5.2812809e-01   5.8227185e-01   5.4995740e-01   5.8172477e-01   5.3784029e-01   4.9447901e-01   4.9602387e-01   5.2823712e-01   5.2895937e-01   6.0066047e-01   6.2665825e-01   5.7419256e-01   5.3813963e-01   6.3099108e-01   5.7315892e-01   6.6505306e-01   5.9325383e-01   5.6819316e-01   6.1057028e-01   6.3731644e-01   5.9668722e-01   7.2095396e-01   6.2235475e-01   6.7619119e-01   5.9369292e-01   5.1818042e-01   5.5913758e-01   6.9611811e-01   7.2257388e-01   6.3591982e-01   6.0366926e-01   6.3177412e-01   6.9095505e-01   0.0000000e+00   1.0000000e+00   7.0487653e-01   7.3135237e-01   6.1895907e-01   6.6409562e-01   8.5039329e-01   7.4210978e-01   6.3364404e-01   6.7824892e-01   6.8691483e-01   7.8856944e-01   6.4000545e-01   7.3008142e-01   6.0490045e-01   6.3008610e-01   5.3479527e-01   6.5932349e-01   6.6785098e-01   6.2736221e-01   5.7713889e-01   4.9742386e-01   5.7691029e-01   5.3883821e-01   5.9146070e-01   6.0117540e-01   5.4988340e-01   5.7364612e-01   5.7655271e-01   5.9739465e-01   5.7239353e-01   6.9829838e-01   6.4126873e-01   6.2758211e-01   5.8821199e-01   7.3039128e-01   8.2376058e-01   7.6074543e-01   7.5503402e-01   7.3103141e-01   6.7663306e-01   7.8408276e-01   7.2264895e-01   7.5243648e-01   6.3866614e-01   6.2340949e-01   5.5205744e-01   6.4717825e-01   6.4583454e-01   6.9203103e-01   4.9581634e-01   5.4288532e-01   5.4840894e-01   5.9192434e-01   5.9830400e-01   5.9556221e-01
   6.0676144e-01   4.8292585e-01   6.5789781e-01   5.6821130e-01   5.9466798e-01   6.1245221e-01   5.5060195e-01   5.7797573e-01   5.2484990e-01   5.3070256e-01   6.1074713e-01   5.5990691e-01   5.8994613e-01   5.5502087e-01   6.4738304e-01   5.8843369e-01   6.6764601e-01   6.0668134e-01   6.3026804e-01   6.5588352e-01   6.8543459e-01   6.9186591e-01   7.1122297e-01   6.2718814e-01   8.1421429e-01   6.9132110e-01   6.3550161e-01   6.0388132e-01   7.7692222e-01   8.0990550e-01   8.0483227e-01   7.3570715e-01   7.7590162e-01   8.3496662e-01   1.0000000e+00   0.0000000e+00   7.7457198e-01   7.2461133e-01   6.8873869e-01   6.1501277e-01   9.6698343e-01   8.5068480e-01   7.6684605e-01   8.5381774e-01   8.1585287e-01   8.1708272e-01   7.1771839e-01   6.4078617e-01   7.5994622e-01   8.3166036e-01   6.6071256e-01   7.5709385e-01   7.0595762e-01   7.0134586e-01   7.0061687e-01   6.7332323e-01   6.6521275e-01   7.2978310e-01   6.2794182e-01   7.1408388e-01   7.1775209e-01   6.7766440e-01   6.4887010e-01   6.4753747e-01   6.1050142e-01   7.1860401e-01   6.7681191e-01   7.5144616e-01   5.4692909e-01   6.1770918e-01   6.9844620e-01   7.0950092e-01   8.0730005e-01   7.6005813e-01   7.3142377e-01   8.4072576e-01   7.0565387e-01   6.9914149e-01   6.9615574e-01   6.8932467e-01   6.3430247e-01   5.6715786e-01   6.6307111e-01   6.8245787e-01   5.7216366e-01   5.3507329e-01   6.3253279e-01   5.5815084e-01   5.2263385e-01   5.4846417e-01
   5.2753931e-01   5.1888498e-01   5.4932587e-01   6.0461733e-01   6.2305184e-01   5.4947654e-01   5.5962127e-01   5.6648515e-01   5.6276227e-01   5.4014379e-01   5.6402671e-01   5.4725059e-01   5.4843220e-01   5.0128024e-01   5.7672636e-01   4.9231612e-01   5.0620569e-01   5.0401423e-01   5.3887530e-01   5.6439950e-01   5.3560378e-01   5.9048991e-01   5.4366634e-01   5.3985264e-01   5.1627694e-01   5.2877626e-01   4.7097270e-01   4.7625688e-01   5.1945324e-01   5.5595963e-01   5.6540139e-01   5.8011027e-01   5.5187563e-01   5.4492458e-01   7.0487653e-01   7.7457198e-01   0.0000000e+00   6.4907520e-01   5.0215930e-01   4.7872186e-01   6.3313267e-01   5.2370553e-01   5.0083667e-01   5.5584311e-01   5.6860455e-01   6.0974378e-01   4.8597184e-01   5.1271976e-01   5.0881498e-01   5.7630090e-01   4.6016351e-01   5.1286469e-01   4.9281963e-01   5.0185711e-01   4.6275203e-01   4.4336366e-01   5.0828320e-01   5.0028917e-01   5.3465864e-01   5.3511207e-01   5.0478132e-01   5.4818182e-01   5.1378075e-01   4.9386268e-01   4.8368579e-01   5.3208056e-01   5.8238567e-01   6.2394069e-01   5.1956220e-01   5.7908498e-01   6.4309220e-01   6.0404223e-01   7.1189080e-01   6.0570601e-01   6.5770950e-01   7.0325640e-01   6.5204163e-01   5.7261983e-01   5.7123662e-01   6.0035107e-01   5.0624052e-01   5.2952312e-01   5.8420786e-01   6.2995777e-01   5.1500682e-01   5.1517071e-01   5.2440195e-01   4.7684607e-01   4.8365924e-01   5.4365685e-01
   4.7694517e-01   5.0523688e-01   4.6819792e-01   5.1713991e-01   5.4473273e-01   4.9403643e-01   4.8173979e-01   4.5295873e-01   5.0865403e-01   4.9155341e-01   5.7353873e-01   5.3025670e-01   4.9161394e-01   4.3982126e-01   5.3294145e-01   4.6201773e-01   5.5127182e-01   5.8132246e-01   5.3950211e-01   5.7427755e-01   6.5379592e-01   6.7366437e-01   5.2991526e-01   5.5856507e-01   5.7744481e-01   5.6210933e-01   4.7275297e-01   5.1304587e-01   5.3875323e-01   5.3765129e-01   6.4195164e-01   5.7025867e-01   5.8663589e-01   6.3988921e-01   7.3135237e-01   7.2461133e-01   6.4907520e-01   0.0000000e+00   5.5742394e-01   5.6423437e-01   7.2322355e-01   5.7050005e-01   5.9359884e-01   6.2582782e-01   6.3238693e-01   6.3364021e-01   5.8611260e-01   6.0381658e-01   5.8387845e-01   5.9750701e-01   4.7187640e-01   5.8859431e-01   5.4240810e-01   5.5542062e-01   5.1294487e-01   5.1869578e-01   5.3697190e-01   5.6337824e-01   5.5912678e-01   5.5261300e-01   5.5250896e-01   6.1109221e-01   5.8850036e-01   5.3266011e-01   5.5401857e-01   5.5525144e-01   6.3073016e-01   6.2428088e-01   4.8911742e-01   6.2580343e-01   6.4591186e-01   6.2574972e-01   6.5355990e-01   6.3383140e-01   7.4302534e-01   6.8160802e-01   6.1960164e-01   5.8314331e-01   5.5028898e-01   6.4678338e-01   5.2683299e-01   4.9105489e-01   5.8117369e-01   5.4495568e-01   5.0286956e-01   5.0657964e-01   4.4999074e-01   4.6602455e-01   4.6531553e-01   4.6154381e-01
   4.1049379e-01   4.3354799e-01   4.4995115e-01   4.3600787e-01   4.7334016e-01   3.9973131e-01   4.3189048e-01   4.0839666e-01   4.4880723e-01   4.3282867e-01   4.6523992e-01   4.6372821e-01   3.8166755e-01   3.7721399e-01   5.0007196e-01   3.9357246e-01   4.4318272e-01   4.4839042e-01   4.2733404e-01   4.9064703e-01   5.6909645e-01   4.8377953e-01   4.8248473e-01   4.5626945e-01   4.6299250e-01   4.2146233e-01   4.1844086e-01   4.2245999e-01   4.3627403e-01   4.6248447e-01   5.3628913e-01   4.7184735e-01   4.5230913e-01   5.0760808e-01   6.1895907e-01   6.8873869e-01   5.0215930e-01   5.5742394e-01   0.0000000e+00   4.2704618e-01   6.4551172e-01   5.3055133e-01   4.3899646e-01   5.1846065e-01   5.0963798e-01   5.3435831e-01   4.7608324e-01   4.9581318e-01   4.5130535e-01   5.3419520e-01   4.1361455e-01   4.8431446e-01   4.4201679e-01   4.4408749e-01   4.3851303e-01   4.2208458e-01   4.6566237e-01   4.6276670e-01   4.5502924e-01   4.9330350e-01   4.1308717e-01   4.4155897e-01   4.3806880e-01   4.0151897e-01   4.4408415e-01   4.3840124e-01   5.1347301e-01   5.0693729e-01   4.0585931e-01   5.2491866e-01   5.5480285e-01   5.2626124e-01   5.7663793e-01   5.7044932e-01   5.8472504e-01   6.5709548e-01   5.7618919e-01   5.7431205e-01   4.4755543e-01   5.6311040e-01   4.6149417e-01   4.7365426e-01   5.3548463e-01   4.7782615e-01   3.9217700e-01   4.2350263e-01   3.7968167e-01   3.9099276e-01   3.9318528e-01   3.9595188e-01
   4.3486798e-01   3.9073475e-01   4.2738184e-01   4.4197782e-01   5.0422938e-01   4.1755140e-01   4.0537657e-01   4.0338213e-01   4.1664550e-01   4.1669537e-01   4.7367372e-01   4.3641320e-01   4.1758549e-01   3.8688248e-01   4.8543103e-01   3.7967041e-01   4.6859686e-01   4.2246668e-01   4.5133618e-01   4.1770029e-01   5.5417590e-01   3.8789235e-01   4.3592367e-01   4.6502322e-01   4.5808620e-01   4.4531628e-01   3.7007803e-01   3.9604339e-01   4.4608586e-01   4.3878275e-01   5.0639272e-01   4.8622460e-01   4.7540580e-01   4.9812894e-01   6.6409562e-01   6.1501277e-01   4.7872186e-01   5.6423437e-01   4.2704618e-01   0.0000000e+00   5.8967831e-01   5.0232206e-01   4.5088251e-01   5.3962190e-01   5.3357863e-01   5.9686587e-01   4.8564130e-01   4.8663335e-01   4.5535271e-01   5.2730281e-01   4.4099686e-01   5.2084837e-01   4.8513929e-01   4.2819195e-01   4.4395597e-01   4.4770677e-01   4.5700616e-01   4.8638924e-01   4.6790680e-01   4.7918956e-01   4.6871038e-01   4.6300560e-01   4.6894489e-01   4.3574969e-01   4.3391970e-01   4.3891443e-01   4.8347536e-01   5.3158826e-01   4.2511469e-01   5.0716131e-01   5.0444412e-01   5.0095534e-01   6.0248579e-01   5.3879661e-01   5.8035709e-01   5.1744280e-01   5.4056716e-01   5.0453007e-01   4.7192771e-01   5.0515078e-01   4.2416651e-01   4.4131061e-01   4.6615902e-01   4.7577807e-01   3.6914333e-01   3.7856679e-01   3.6862502e-01   3.8645443e-01   3.7540870e-01   3.8977121e-01
   5.0794681e-01   5.8581368e-01   6.1800974e-01   5.8002410e-01   6.3028111e-01   5.4257779e-01   5.6958564e-01   5.3358688e-01   5.2678593e-01   5.0789475e-01   6.2087303e-01   5.7148384e-01   5.0195377e-01   5.1770921e-01   5.5832190e-01   4.9946518e-01   5.9887687e-01   5.0809028e-01   4.7887660e-01   5.1421557e-01   6.2566659e-01   5.5857950e-01   5.7892080e-01   5.3613718e-01   5.3709782e-01   5.5946415e-01   5.8831577e-01   5.8654266e-01   5.3122063e-01   5.4477273e-01   6.0814400e-01   6.4979917e-01   6.9323041e-01   7.1944160e-01   8.5039329e-01   9.6698343e-01   6.3313267e-01   7.2322355e-01   6.4551172e-01   5.8967831e-01   0.0000000e+00   6.8080944e-01   6.5761772e-01   6.2225395e-01   6.5276774e-01   6.8191358e-01   5.8321518e-01   5.5653929e-01   5.7953311e-01   6.2034083e-01   5.7083355e-01   5.8398927e-01   7.1692714e-01   6.5008822e-01   7.1804643e-01   6.3896726e-01   5.9188685e-01   6.2517158e-01   5.8485408e-01   6.2327431e-01   5.6954237e-01   6.8024311e-01   6.5584279e-01   5.6026563e-01   6.5959983e-01   6.2639792e-01   6.8472973e-01   7.3703626e-01   6.0523782e-01   6.2318058e-01   6.4939586e-01   6.3737729e-01   7.5389267e-01   7.3364115e-01   8.6738058e-01   8.8523702e-01   6.9206162e-01   6.4325200e-01   6.9647805e-01   7.1828439e-01   6.4025845e-01   6.3113894e-01   5.6103841e-01   6.1228098e-01   5.1768666e-01   6.0198214e-01   4.5613127e-01   5.7734252e-01   5.3617978e-01   5.6800621e-01
   4.8006548e-01   5.3649234e-01   5.6552493e-01   5.5915344e-01   5.9345078e-01   5.7197183e-01   5.4623474e-01   4.8052391e-01   6.0863037e-01   5.9903524e-01   6.5544956e-01   5.1005635e-01   5.2802094e-01   5.3348956e-01   6.3084547e-01   5.5164402e-01   6.1918894e-01   5.5492064e-01   5.4580712e-01   5.0591345e-01   5.8731982e-01   6.4685149e-01   6.0355690e-01   6.0673883e-01   5.5953785e-01   4.8757812e-01   4.4239584e-01   5.2447746e-01   5.4094170e-01   5.4340262e-01   5.7498028e-01   4.5696067e-01   5.0423373e-01   6.1039431e-01   7.4210978e-01   8.5068480e-01   5.2370553e-01   5.7050005e-01   5.3055133e-01   5.0232206e-01   6.8080944e-01   0.0000000e+00   5.5659089e-01   5.8921796e-01   5.2639995e-01   5.7452382e-01   4.5523711e-01   5.4689074e-01   5.1919136e-01   6.5284706e-01   5.1089414e-01   5.3138025e-01   5.7101645e-01   5.6656805e-01   4.9043289e-01   4.9069337e-01   5.0831420e-01   5.5197483e-01   5.5337991e-01   4.9151208e-01   5.2684633e-01   5.0982050e-01   5.8844244e-01   5.0401529e-01   5.2234272e-01   5.1692522e-01   5.7342230e-01   5.6754532e-01   4.7881053e-01   6.1715675e-01   5.3206305e-01   6.5393319e-01   7.1099537e-01   5.8272947e-01   6.0403210e-01   6.8664835e-01   5.9634776e-01   6.2836045e-01   5.9773597e-01   6.0760805e-01   5.4046442e-01   5.3135937e-01   5.7039530e-01   5.7994836e-01   5.1823920e-01   4.8759529e-01   4.8376076e-01   4.5568337e-01   5.3684687e-01   4.5838996e-01
   4.3262051e-01   4.2781951e-01   4.4964501e-01   4.2020765e-01   5.0743662e-01   4.5572550e-01   4.4197077e-01   4.2561896e-01   4.5373777e-01   4.4598908e-01   5.3644894e-01   4.5117352e-01   4.3138261e-01   4.3902476e-01   4.6420748e-01   4.0236883e-01   4.8604150e-01   4.8583907e-01   4.7127195e-01   4.9657964e-01   5.6974362e-01   5.3373691e-01   4.9855882e-01   4.6431476e-01   4.6214987e-01   4.4748247e-01   4.0555616e-01   4.7948472e-01   4.8438701e-01   4.6692986e-01   5.2834462e-01   4.8959860e-01   4.8742636e-01   5.2589654e-01   6.3364404e-01   7.6684605e-01   5.0083667e-01   5.9359884e-01   4.3899646e-01   4.5088251e-01   6.5761772e-01   5.5659089e-01   0.0000000e+00   5.3692599e-01   5.2290033e-01   5.2528943e-01   4.6951511e-01   4.7073189e-01   4.7859305e-01   5.1680912e-01   4.2678092e-01   4.7457483e-01   4.6720500e-01   4.8416075e-01   4.2364727e-01   4.2278983e-01   4.4768963e-01   4.5635863e-01   4.5047483e-01   4.7039545e-01   4.9127362e-01   4.8279015e-01   4.6081665e-01   4.3601878e-01   4.4830319e-01   4.8432083e-01   5.1354206e-01   5.6202724e-01   4.4697476e-01   4.5375613e-01   5.3287342e-01   5.4920855e-01   6.3420985e-01   5.4207094e-01   6.3670340e-01   5.8302620e-01   5.6998912e-01   5.4896008e-01   4.9180348e-01   4.7059313e-01   4.4080046e-01   4.8234752e-01   4.9035958e-01   5.4635388e-01   4.2958259e-01   4.1222390e-01   4.0032313e-01   4.2635066e-01   4.2794757e-01   4.3248859e-01
   4.9356026e-01   4.9768560e-01   5.2785778e-01   5.6327428e-01   6.2525877e-01   5.0425159e-01   5.0242763e-01   5.0818024e-01   5.8350049e-01   5.8724351e-01   6.2995633e-01   5.3899957e-01   4.8307751e-01   4.9126784e-01   5.1865418e-01   4.6957140e-01   6.2354665e-01   5.6420741e-01   5.7015074e-01   6.1465434e-01   6.3412147e-01   4.9189629e-01   5.7924328e-01   5.5058285e-01   5.6216154e-01   5.3983863e-01   4.9419871e-01   5.1370971e-01   5.5225833e-01   5.7039325e-01   6.1562273e-01   5.9310268e-01   5.8044128e-01   6.3841830e-01   6.7824892e-01   8.5381774e-01   5.5584311e-01   6.2582782e-01   5.1846065e-01   5.3962190e-01   6.2225395e-01   5.8921796e-01   5.3692599e-01   0.0000000e+00   5.9045852e-01   6.5125568e-01   5.9153259e-01   5.8928229e-01   5.6910064e-01   6.1778269e-01   4.8319270e-01   5.6093054e-01   5.5384116e-01   5.5585060e-01   5.0513605e-01   4.9836282e-01   5.0402940e-01   5.4380487e-01   5.6133232e-01   5.8534252e-01   5.5830277e-01   5.6571275e-01   5.3842649e-01   5.1594792e-01   4.8766727e-01   5.5644963e-01   6.1289297e-01   6.4884897e-01   5.3870342e-01   5.6928436e-01   6.3753524e-01   5.8323065e-01   6.9262376e-01   6.4268863e-01   6.9349987e-01   7.6687785e-01   6.3854106e-01   5.7937821e-01   5.9946601e-01   5.9451599e-01   4.8730679e-01   5.3307312e-01   5.9381418e-01   6.0222249e-01   5.0223930e-01   5.0418947e-01   4.7050612e-01   5.1904920e-01   5.0896442e-01   4.9644480e-01
   4.4305869e-01   4.5577436e-01   5.0094419e-01   4.9043569e-01   5.7306828e-01   4.6076659e-01   4.5845788e-01   4.4161484e-01   4.8413833e-01   5.1370573e-01   5.5957897e-01   4.8999482e-01   4.4965107e-01   4.4846117e-01   5.1365557e-01   4.5961502e-01   5.4076085e-01   5.1760728e-01   5.0981511e-01   5.3463988e-01   6.1159172e-01   5.0960336e-01   5.2778537e-01   5.1835935e-01   5.5196385e-01   5.5707601e-01   4.6511452e-01   4.7004347e-01   4.8181992e-01   4.9085090e-01   5.5432357e-01   5.3699549e-01   5.3373246e-01   5.8079601e-01   6.8691483e-01   8.1585287e-01   5.6860455e-01   6.3238693e-01   5.0963798e-01   5.3357863e-01   6.5276774e-01   5.2639995e-01   5.2290033e-01   5.9045852e-01   0.0000000e+00   6.1024112e-01   5.1669917e-01   5.2199224e-01   5.1542497e-01   5.6284799e-01   4.5796184e-01   5.8463696e-01   5.7607014e-01   5.2219722e-01   4.7995577e-01   4.4230063e-01   4.8019996e-01   4.6814657e-01   5.0460630e-01   5.1149669e-01   5.0207086e-01   4.7541100e-01   4.9402183e-01   4.2923774e-01   4.8833738e-01   5.1425217e-01   5.5774497e-01   5.8271838e-01   4.7768760e-01   5.1715311e-01   5.5821099e-01   5.6545776e-01   5.8604806e-01   5.8848088e-01   6.0476646e-01   5.8158486e-01   5.9044185e-01   5.6167153e-01   5.5091267e-01   5.8371591e-01   4.6684389e-01   5.0290947e-01   5.4001893e-01   5.3781022e-01   4.5936690e-01   4.3835634e-01   4.2977752e-01   4.6068542e-01   4.8895911e-01   4.6506661e-01
   5.5929200e-01   5.5684623e-01   5.5311794e-01   5.4302300e-01   5.9515920e-01   5.0442320e-01   5.2656261e-01   5.4773165e-01   5.5397118e-01   5.6848478e-01   6.1642071e-01   5.7565785e-01   5.3669396e-01   5.2265444e-01   5.8616984e-01   5.3151091e-01   6.1771077e-01   5.6961780e-01   5.8197517e-01   5.9809064e-01   6.6519433e-01   5.5354141e-01   5.7027069e-01   5.1166624e-01   5.6762576e-01   5.5984990e-01   5.3217523e-01   5.8051441e-01   5.8882858e-01   5.3328944e-01   5.8284228e-01   6.0109181e-01   5.6535598e-01   6.1807538e-01   7.8856944e-01   8.1708272e-01   6.0974378e-01   6.3364021e-01   5.3435831e-01   5.9686587e-01   6.8191358e-01   5.7452382e-01   5.2528943e-01   6.5125568e-01   6.1024112e-01   0.0000000e+00   5.7465370e-01   5.5504975e-01   5.8918998e-01   6.1467692e-01   4.6818283e-01   5.5841449e-01   5.7075164e-01   5.9207165e-01   5.2383171e-01   5.0427868e-01   5.2407342e-01   5.4638729e-01   5.3520099e-01   5.3554136e-01   5.3547535e-01   5.6919634e-01   5.6248682e-01   5.6135345e-01   5.7576088e-01   5.6242405e-01   6.3287203e-01   6.4849868e-01   5.0839817e-01   5.2070575e-01   6.1947718e-01   6.1257147e-01   6.8492766e-01   7.0382703e-01   6.8907852e-01   7.5365775e-01   6.4870334e-01   6.0937783e-01   6.4264173e-01   6.2216528e-01   5.3322869e-01   5.6294581e-01   6.2173806e-01   6.0325451e-01   5.0445529e-01   5.1483180e-01   4.7177059e-01   4.9681656e-01   5.5716273e-01   5.3811124e-01
   4.1277381e-01   3.9320990e-01   4.4509998e-01   4.2924723e-01   4.6383956e-01   4.3076023e-01   4.0251659e-01   4.1159266e-01   4.4741252e-01   4.1879333e-01   4.7129910e-01   4.4334111e-01   4.2217734e-01   4.1731880e-01   4.9535377e-01   4.3748841e-01   4.9029995e-01   4.5319306e-01   4.5141034e-01   4.5009006e-01   5.0705782e-01   4.6565105e-01   4.5744125e-01   4.5951114e-01   4.8144243e-01   4.2016811e-01   4.3616428e-01   4.7277180e-01   4.7694711e-01   4.7891084e-01   4.8511191e-01   4.7071299e-01   4.8779129e-01   5.1792898e-01   6.4000545e-01   7.1771839e-01   4.8597184e-01   5.8611260e-01   4.7608324e-01   4.8564130e-01   5.8321518e-01   4.5523711e-01   4.6951511e-01   5.9153259e-01   5.1669917e-01   5.7465370e-01   0.0000000e+00   4.9074446e-01   4.5325658e-01   5.3259610e-01   4.3603348e-01   4.9407433e-01   4.8071141e-01   4.5072803e-01   4.0814533e-01   4.1669377e-01   4.2973109e-01   4.4911976e-01   5.0068947e-01   4.6441088e-01   4.6281020e-01   4.7382558e-01   4.4168989e-01   4.3373251e-01   4.4611545e-01   4.6218703e-01   4.9770894e-01   5.2887519e-01   4.2972201e-01   4.4269195e-01   5.3509640e-01   5.2225460e-01   5.4439837e-01   5.1553357e-01   6.1250797e-01   6.0973706e-01   5.5383553e-01   5.2057678e-01   4.8481207e-01   4.7197337e-01   4.3026996e-01   4.3313318e-01   4.8547003e-01   4.8726063e-01   3.8502203e-01   3.9849354e-01   3.9937634e-01   3.7050542e-01   4.0618611e-01   4.0580790e-01
   4.3264747e-01   4.3019667e-01   4.6582166e-01   4.4829027e-01   4.8967474e-01   4.5152564e-01   4.3356158e-01   4.3454937e-01   4.5633028e-01   4.5646840e-01   5.1102162e-01   4.7104403e-01   4.4794357e-01   4.4184507e-01   5.3133144e-01   4.2994682e-01   4.8553723e-01   4.6623733e-01   4.9864208e-01   4.7344571e-01   5.5713998e-01   5.4008061e-01   4.9215510e-01   4.9652869e-01   4.8314221e-01   4.7183011e-01   4.2296781e-01   4.4600612e-01   4.8123676e-01   5.0577964e-01   4.9969792e-01   4.6432404e-01   4.6304621e-01   5.3546157e-01   7.3008142e-01   6.4078617e-01   5.1271976e-01   6.0381658e-01   4.9581318e-01   4.8663335e-01   5.5653929e-01   5.4689074e-01   4.7073189e-01   5.8928229e-01   5.2199224e-01   5.5504975e-01   4.9074446e-01   0.0000000e+00   4.8447111e-01   5.5706538e-01   4.5553329e-01   4.9014818e-01   4.9437472e-01   5.0265546e-01   4.3663414e-01   4.4646562e-01   4.6607481e-01   4.7926369e-01   4.9191491e-01   4.6741262e-01   4.5326691e-01   4.8951724e-01   4.4160068e-01   4.4479548e-01   4.7201475e-01   4.7262635e-01   4.8529232e-01   5.5821043e-01   4.8511951e-01   4.6934485e-01   5.2644222e-01   5.2958384e-01   5.8267949e-01   5.2453807e-01   5.9138022e-01   5.8460338e-01   5.5257007e-01   5.4055557e-01   5.2705649e-01   5.0899711e-01   4.3326963e-01   4.5659778e-01   4.9187228e-01   4.9683578e-01   4.1693204e-01   4.3278359e-01   4.4951838e-01   4.1669069e-01   4.4278158e-01   4.1432624e-01
   4.1155422e-01   4.1246511e-01   4.4379757e-01   4.5630233e-01   4.8165771e-01   4.1187067e-01   4.1952627e-01   3.9425471e-01   4.5715750e-01   4.2766093e-01   4.9573263e-01   4.4701698e-01   4.4718631e-01   3.9632102e-01   5.1846104e-01   3.8014486e-01   4.5445839e-01   4.6194409e-01   4.9649919e-01   4.7055225e-01   5.9936494e-01   4.7825576e-01   5.2601644e-01   5.0303118e-01   4.8370592e-01   4.5209049e-01   4.1789535e-01   4.1062088e-01   4.9087238e-01   4.9748358e-01   5.2060357e-01   5.2860884e-01   4.8769383e-01   5.4886848e-01   6.0490045e-01   7.5994622e-01   5.0881498e-01   5.8387845e-01   4.5130535e-01   4.5535271e-01   5.7953311e-01   5.1919136e-01   4.7859305e-01   5.6910064e-01   5.1542497e-01   5.8918998e-01   4.5325658e-01   4.8447111e-01   0.0000000e+00   4.8887710e-01   4.0035678e-01   4.7312709e-01   4.3683855e-01   4.9688028e-01   4.4537711e-01   4.0139079e-01   4.3848142e-01   4.4700238e-01   4.4242484e-01   4.6050770e-01   4.5236569e-01   4.7291652e-01   4.4573920e-01   4.1227742e-01   4.2759115e-01   4.6714293e-01   5.1718464e-01   5.3704610e-01   4.3145903e-01   4.9130945e-01   5.2358284e-01   5.3523055e-01   5.7033232e-01   5.3464179e-01   6.0743835e-01   6.1938900e-01   5.7156965e-01   5.5349984e-01   4.8805427e-01   4.9983397e-01   4.4401683e-01   4.7411584e-01   4.8541036e-01   4.8130414e-01   3.7650200e-01   4.0355554e-01   3.8212016e-01   3.7582932e-01   3.9101296e-01   3.8266437e-01
   4.6245169e-01   4.4141875e-01   5.0463887e-01   4.8863998e-01   5.4221110e-01   5.6191098e-01   4.6952194e-01   4.5342171e-01   4.9604583e-01   5.0300771e-01   5.7075287e-01   4.8484466e-01   5.1001496e-01   4.6775905e-01   5.6832879e-01   5.3547255e-01   6.4071308e-01   5.6812256e-01   5.7145115e-01   5.3363268e-01   6.2947688e-01   6.3456088e-01   5.8487149e-01   5.3795183e-01   5.7029143e-01   5.1772580e-01   5.1046293e-01   5.2445402e-01   5.4263893e-01   5.7786442e-01   5.6543028e-01   5.6174223e-01   6.1029484e-01   5.9117325e-01   6.3008610e-01   8.3166036e-01   5.7630090e-01   5.9750701e-01   5.3419520e-01   5.2730281e-01   6.2034083e-01   6.5284706e-01   5.1680912e-01   6.1778269e-01   5.6284799e-01   6.1467692e-01   5.3259610e-01   5.5706538e-01   4.8887710e-01   0.0000000e+00   4.8292358e-01   5.1658194e-01   5.2619265e-01   5.8383269e-01   5.0117071e-01   4.7243443e-01   4.8429167e-01   5.2415304e-01   5.3718172e-01   5.7269386e-01   5.2278949e-01   4.9985507e-01   4.8464074e-01   4.8893920e-01   5.1800568e-01   5.3543504e-01   5.8969352e-01   6.1551626e-01   5.0697207e-01   5.7072131e-01   6.2442145e-01   5.7064915e-01   6.4317184e-01   5.8635878e-01   6.5000790e-01   7.1255916e-01   6.1808962e-01   6.1258395e-01   5.3612252e-01   5.3080026e-01   4.9848493e-01   4.9545166e-01   5.4741039e-01   5.2356854e-01   4.6892550e-01   4.5205357e-01   4.4941210e-01   4.6716450e-01   5.0372828e-01   4.5205920e-01
   3.7232624e-01   3.7177193e-01   4.1111642e-01   4.2664510e-01   4.4144428e-01   3.8100369e-01   3.7265781e-01   3.6587570e-01   3.8998551e-01   3.8120317e-01   4.4095056e-01   3.7911630e-01   3.9044531e-01   4.0174725e-01   4.4699424e-01   3.8119480e-01   5.0931317e-01   4.1464878e-01   4.4399798e-01   3.9461190e-01   5.2108147e-01   3.9206493e-01   4.6482202e-01   4.3086154e-01   4.5451140e-01   4.2440542e-01   3.9576743e-01   4.1005608e-01   3.9406664e-01   3.9963036e-01   4.3575312e-01   4.2671826e-01   4.4470187e-01   4.5333450e-01   5.3479527e-01   6.6071256e-01   4.6016351e-01   4.7187640e-01   4.1361455e-01   4.4099686e-01   5.7083355e-01   5.1089414e-01   4.2678092e-01   4.8319270e-01   4.5796184e-01   4.6818283e-01   4.3603348e-01   4.5553329e-01   4.0035678e-01   4.8292358e-01   0.0000000e+00   4.3955311e-01   4.0796864e-01   4.5658419e-01   3.8637084e-01   3.6744697e-01   3.7943642e-01   3.9082286e-01   4.1033121e-01   4.1564283e-01   4.0663452e-01   4.1304944e-01   4.0823675e-01   3.6603127e-01   3.9083379e-01   4.1039820e-01   4.5914476e-01   4.8310733e-01   3.7755526e-01   3.9671334e-01   4.7142475e-01   4.6739546e-01   5.4150009e-01   4.8987911e-01   5.1629568e-01   5.8304350e-01   5.0893367e-01   4.7384149e-01   4.6285451e-01   3.8105204e-01   3.8799676e-01   4.1434776e-01   4.4727881e-01   4.1183162e-01   3.3714175e-01   3.5611425e-01   2.8830318e-01   3.6312127e-01   3.5392826e-01   3.5668913e-01
   4.3126520e-01   4.1220024e-01   4.3115960e-01   4.1964124e-01   5.2226982e-01   4.5528421e-01   4.2967522e-01   4.0127234e-01   4.1664514e-01   4.1134672e-01   4.5401892e-01   4.5230607e-01   4.2711279e-01   4.3323914e-01   4.5238888e-01   3.9902732e-01   4.9775136e-01   4.8484928e-01   4.7456324e-01   4.6403056e-01   4.9595511e-01   4.2617692e-01   4.9288416e-01   4.6938740e-01   5.0263740e-01   4.3505305e-01   4.4827961e-01   4.1789987e-01   4.3307725e-01   4.7181526e-01   5.0081610e-01   5.0546817e-01   5.0777663e-01   5.4078847e-01   6.5932349e-01   7.5709385e-01   5.1286469e-01   5.8859431e-01   4.8431446e-01   5.2084837e-01   5.8398927e-01   5.3138025e-01   4.7457483e-01   5.6093054e-01   5.8463696e-01   5.5841449e-01   4.9407433e-01   4.9014818e-01   4.7312709e-01   5.1658194e-01   4.3955311e-01   0.0000000e+00   4.5246793e-01   4.8640916e-01   4.1661500e-01   4.3271063e-01   4.5857177e-01   4.5671136e-01   4.6476378e-01   4.8397713e-01   4.7327565e-01   4.7816833e-01   4.6098187e-01   4.4916640e-01   4.3630466e-01   4.8292578e-01   5.2501441e-01   5.7308311e-01   4.6638371e-01   5.4074496e-01   5.5175907e-01   5.1368997e-01   5.8856479e-01   5.6157468e-01   6.1877669e-01   6.3079606e-01   5.7644565e-01   5.6764144e-01   4.8318719e-01   5.3078077e-01   4.5060726e-01   4.6000580e-01   4.7413124e-01   4.6263086e-01   4.2399195e-01   3.9784114e-01   3.2956732e-01   3.5350338e-01   3.8759597e-01   4.1144002e-01
   4.4941642e-01   4.5312861e-01   5.3283511e-01   4.8983707e-01   4.8420165e-01   4.6679794e-01   4.3379675e-01   4.0381415e-01   4.2182328e-01   4.1577977e-01   4.9390989e-01   4.6043987e-01   4.4393031e-01   3.9558010e-01   4.8487429e-01   4.3868017e-01   4.9784194e-01   4.5335033e-01   4.6342022e-01   4.6937446e-01   4.8547293e-01   5.4358613e-01   5.1618925e-01   4.7304575e-01   4.8672505e-01   5.2866288e-01   4.2779628e-01   4.6995434e-01   4.5488192e-01   4.6187140e-01   5.0861133e-01   4.9797067e-01   5.1084945e-01   5.2069394e-01   6.6785098e-01   7.0595762e-01   4.9281963e-01   5.4240810e-01   4.4201679e-01   4.8513929e-01   7.1692714e-01   5.7101645e-01   4.6720500e-01   5.5384116e-01   5.7607014e-01   5.7075164e-01   4.8071141e-01   4.9437472e-01   4.3683855e-01   5.2619265e-01   4.0796864e-01   4.5246793e-01   0.0000000e+00   4.8009606e-01   4.4812050e-01   4.1951891e-01   4.3021517e-01   4.2369791e-01   4.7287277e-01   4.5532525e-01   4.5023054e-01   4.5919098e-01   4.5676923e-01   4.2159127e-01   4.4125549e-01   4.3759556e-01   4.8610620e-01   5.7492902e-01   4.9275610e-01   5.8146841e-01   5.4817783e-01   5.0842492e-01   5.7454506e-01   5.4647278e-01   6.8332002e-01   6.5447311e-01   5.8173544e-01   5.7119041e-01   4.6902877e-01   5.2998613e-01   4.8665205e-01   4.8555139e-01   5.3729657e-01   5.2717046e-01   4.3410423e-01   4.2336307e-01   3.9928922e-01   4.2425219e-01   4.4950897e-01   4.1143456e-01
   4.0638396e-01   4.2181853e-01   4.0888951e-01   4.0271188e-01   5.1889988e-01   4.4768710e-01   4.3040760e-01   3.9201975e-01   4.2662034e-01   4.7536390e-01   4.5200222e-01   4.7111215e-01   4.2136352e-01   3.9501627e-01   4.3421400e-01   4.1110450e-01   4.4538307e-01   4.2526328e-01   4.4877111e-01   4.1914100e-01   5.3940038e-01   4.4798456e-01   4.5411451e-01   4.2587019e-01   4.3340616e-01   4.1350335e-01   3.3746085e-01   3.1125803e-01   4.3175571e-01   4.3932049e-01   4.4432034e-01   4.3587353e-01   4.4845302e-01   4.9090539e-01   6.2736221e-01   7.0134586e-01   5.0185711e-01   5.5542062e-01   4.4408749e-01   4.2819195e-01   6.5008822e-01   5.6656805e-01   4.8416075e-01   5.5585060e-01   5.2219722e-01   5.9207165e-01   4.5072803e-01   5.0265546e-01   4.9688028e-01   5.8383269e-01   4.5658419e-01   4.8640916e-01   4.8009606e-01   0.0000000e+00   4.3342632e-01   4.4206715e-01   4.6260920e-01   4.2724733e-01   4.5269461e-01   4.5432459e-01   4.6016473e-01   4.4291465e-01   4.3527649e-01   4.3227928e-01   4.3505171e-01   4.5421181e-01   4.8510021e-01   5.2910558e-01   4.2698663e-01   4.8850569e-01   4.7599184e-01   5.3022935e-01   5.7269266e-01   5.7774219e-01   5.3885048e-01   5.8975891e-01   5.1913156e-01   5.1136526e-01   4.6554453e-01   5.7879678e-01   4.3840421e-01   4.6311040e-01   5.2461856e-01   4.8250927e-01   3.8219522e-01   4.0654296e-01   3.6599060e-01   3.7965879e-01   4.4701974e-01   4.1508334e-01
   3.8270431e-01   3.7140460e-01   4.2276207e-01   4.1602129e-01   4.9976774e-01   3.5997922e-01   3.6492013e-01   3.4889735e-01   3.7706820e-01   4.1648191e-01   4.1135187e-01   3.9916920e-01   3.9553096e-01   3.8506756e-01   4.6024577e-01   4.0247189e-01   5.0246857e-01   4.2412460e-01   4.1461839e-01   3.9802974e-01   5.3145218e-01   4.1865926e-01   4.5002797e-01   4.2839179e-01   4.8589449e-01   4.5731945e-01   3.9539477e-01   3.8733111e-01   4.0596046e-01   4.5118684e-01   4.4733946e-01   4.3683998e-01   4.1872691e-01   4.8731695e-01   5.7713889e-01   7.0061687e-01   4.6275203e-01   5.1294487e-01   4.3851303e-01   4.4395597e-01   7.1804643e-01   4.9043289e-01   4.2364727e-01   5.0513605e-01   4.7995577e-01   5.2383171e-01   4.0814533e-01   4.3663414e-01   4.4537711e-01   5.0117071e-01   3.8637084e-01   4.1661500e-01   4.4812050e-01   4.3342632e-01   0.0000000e+00   3.5470722e-01   3.9064053e-01   3.9806252e-01   4.5023845e-01   4.1270322e-01   4.2948347e-01   4.2443709e-01   3.9779475e-01   3.8012474e-01   4.1474712e-01   4.2464620e-01   4.8900928e-01   5.4064682e-01   3.9409331e-01   4.3692890e-01   4.9847066e-01   4.7285957e-01   5.4112474e-01   4.9897771e-01   5.7871416e-01   6.0939082e-01   5.0507261e-01   4.9085039e-01   4.2058145e-01   5.0400315e-01   3.9645040e-01   4.2289930e-01   4.3732990e-01   4.6239441e-01   3.4462641e-01   3.8081994e-01   3.4321313e-01   3.4548175e-01   4.0257025e-01   3.5529154e-01
   3.8643575e-01   3.8468966e-01   4.0012263e-01   3.8267152e-01   4.4841131e-01   3.8582124e-01   3.5126771e-01   3.5227818e-01   4.1452676e-01   4.2417427e-01   4.4529533e-01   4.1107145e-01   3.7072192e-01   3.6501291e-01   4.5236230e-01   3.9884678e-01   4.7915991e-01   4.5060375e-01   4.4216120e-01   3.9470683e-01   4.5767373e-01   4.6664059e-01   4.5033651e-01   4.3176450e-01   4.5913365e-01   3.9771318e-01   4.0285953e-01   3.9048913e-01   3.9203462e-01   4.6954773e-01   4.3208735e-01   4.2903886e-01   4.7395791e-01   4.5605404e-01   4.9742386e-01   6.7332323e-01   4.4336366e-01   5.1869578e-01   4.2208458e-01   4.4770677e-01   6.3896726e-01   4.9069337e-01   4.2278983e-01   4.9836282e-01   4.4230063e-01   5.0427868e-01   4.1669377e-01   4.4646562e-01   4.0139079e-01   4.7243443e-01   3.6744697e-01   4.3271063e-01   4.1951891e-01   4.4206715e-01   3.5470722e-01   0.0000000e+00   3.7414322e-01   3.9266361e-01   4.1267490e-01   3.8748491e-01   3.9377279e-01   3.9549643e-01   3.7109701e-01   3.9550681e-01   4.3392097e-01   4.3165637e-01   4.3314873e-01   4.7074140e-01   4.0908527e-01   4.7534622e-01   4.6828552e-01   4.8035610e-01   4.9587146e-01   4.7677369e-01   5.4425447e-01   5.6486575e-01   4.9549876e-01   4.7457520e-01   4.0389603e-01   4.6938561e-01   3.7974039e-01   3.8197979e-01   4.0479994e-01   4.5595307e-01   3.4923260e-01   3.6631753e-01   3.2655159e-01   3.3813059e-01   3.7370136e-01   3.6283219e-01
   3.8584776e-01   3.8423063e-01   4.2141490e-01   3.9871856e-01   4.5879200e-01   4.1630417e-01   3.8736670e-01   3.8289170e-01   4.6174720e-01   4.1501513e-01   4.2922171e-01   4.0567731e-01   3.9822959e-01   3.7790624e-01   4.5802429e-01   3.9830052e-01   4.8558094e-01   4.3997310e-01   4.2989697e-01   4.2833162e-01   4.9840079e-01   4.4357693e-01   4.5020618e-01   4.5245937e-01   4.5074349e-01   4.6193501e-01   4.0344143e-01   3.7621148e-01   4.0726204e-01   4.7933181e-01   4.7863248e-01   4.6255695e-01   4.7593349e-01   4.9669254e-01   5.7691029e-01   6.6521275e-01   5.0828320e-01   5.3697190e-01   4.6566237e-01   4.5700616e-01   5.9188685e-01   5.0831420e-01   4.4768963e-01   5.0402940e-01   4.8019996e-01   5.2407342e-01   4.2973109e-01   4.6607481e-01   4.3848142e-01   4.8429167e-01   3.7943642e-01   4.5857177e-01   4.3021517e-01   4.6260920e-01   3.9064053e-01   3.7414322e-01   0.0000000e+00   4.2175947e-01   4.1809671e-01   4.4117224e-01   4.2139950e-01   4.2444207e-01   3.9756724e-01   4.0505774e-01   4.0858274e-01   4.5129129e-01   4.6469197e-01   5.0174590e-01   4.4562672e-01   4.8949370e-01   4.7121080e-01   4.9605072e-01   4.9903313e-01   5.1356774e-01   6.0855759e-01   6.1490707e-01   5.1528828e-01   5.0759293e-01   4.3676383e-01   4.7164349e-01   4.0106334e-01   4.2824045e-01   4.4857623e-01   4.4687792e-01   3.5736393e-01   3.6499193e-01   3.4073356e-01   3.5960007e-01   3.7075036e-01   3.6159357e-01
   4.0142484e-01   4.0799299e-01   4.3634903e-01   4.2202864e-01   4.6456812e-01   3.9493820e-01   3.7437572e-01   3.7236704e-01   4.3079652e-01   4.0262293e-01   4.2593985e-01   4.2502152e-01   4.0832117e-01   3.9677609e-01   4.5199863e-01   4.1021521e-01   4.7879130e-01   4.3228326e-01   4.3140856e-01   4.3572353e-01   6.0701694e-01   5.1233105e-01   4.5241083e-01   4.4001440e-01   4.4129095e-01   4.5436820e-01   4.1422946e-01   3.8867606e-01   4.4129948e-01   5.0441357e-01   4.8728447e-01   4.7558386e-01   5.2079019e-01   4.9648790e-01   5.3883821e-01   7.2978310e-01   5.0028917e-01   5.6337824e-01   4.6276670e-01   4.8638924e-01   6.2517158e-01   5.5197483e-01   4.5635863e-01   5.4380487e-01   4.6814657e-01   5.4638729e-01   4.4911976e-01   4.7926369e-01   4.4700238e-01   5.2415304e-01   3.9082286e-01   4.5671136e-01   4.2369791e-01   4.2724733e-01   3.9806252e-01   3.9266361e-01   4.2175947e-01   0.0000000e+00   4.1077128e-01   4.3057624e-01   4.1461195e-01   4.2791846e-01   4.2077871e-01   4.0233016e-01   4.1763901e-01   4.2996151e-01   4.7576458e-01   5.3027656e-01   4.1906287e-01   4.8476213e-01   4.9938083e-01   5.0327239e-01   5.4109617e-01   5.2708817e-01   5.2282777e-01   5.9481828e-01   5.6094260e-01   5.5630544e-01   4.1829750e-01   5.0540577e-01   4.0576779e-01   4.4416580e-01   4.6425108e-01   4.3210674e-01   3.7951999e-01   3.7059640e-01   3.9825677e-01   3.9060197e-01   3.9572005e-01   3.7543297e-01
   3.8409914e-01   4.0116790e-01   4.3073008e-01   4.2665428e-01   4.9774841e-01   4.4777148e-01   4.1207080e-01   3.8815447e-01   4.7112082e-01   4.0064471e-01   4.6035317e-01   4.6037299e-01   4.3418503e-01   4.2755540e-01   4.6471906e-01   3.9833346e-01   5.4252826e-01   4.2247632e-01   4.5846262e-01   4.5151151e-01   5.9584757e-01   4.7408395e-01   4.8209831e-01   4.7802137e-01   4.5131706e-01   4.9571191e-01   4.1661355e-01   4.2881323e-01   4.6100026e-01   4.9651363e-01   5.2241571e-01   5.0234502e-01   5.2359521e-01   5.1221038e-01   5.9146070e-01   6.2794182e-01   5.3465864e-01   5.5912678e-01   4.5502924e-01   4.6790680e-01   5.8485408e-01   5.5337991e-01   4.5047483e-01   5.6133232e-01   5.0460630e-01   5.3520099e-01   5.0068947e-01   4.9191491e-01   4.4242484e-01   5.3718172e-01   4.1033121e-01   4.6476378e-01   4.7287277e-01   4.5269461e-01   4.5023845e-01   4.1267490e-01   4.1809671e-01   4.1077128e-01   0.0000000e+00   4.4961426e-01   4.6520513e-01   4.5158872e-01   4.4388937e-01   4.1165312e-01   4.4735263e-01   4.5532242e-01   5.0651499e-01   5.4252460e-01   4.5198719e-01   5.2998673e-01   4.9750029e-01   4.9760018e-01   5.4883369e-01   5.3975684e-01   6.4038332e-01   6.0209406e-01   5.3079298e-01   5.6081457e-01   4.4360704e-01   5.1760775e-01   4.2898518e-01   4.6863762e-01   4.5970325e-01   4.3036713e-01   3.9212018e-01   4.0782824e-01   3.9190218e-01   3.8979275e-01   4.1060838e-01   3.8772921e-01
   3.9061341e-01   4.2895900e-01   4.6520534e-01   4.3840952e-01   4.9130286e-01   4.3347558e-01   4.4841546e-01   4.2888088e-01   4.5623482e-01   4.3007176e-01   4.5424321e-01   4.8172694e-01   4.5015897e-01   4.3875492e-01   5.0082632e-01   4.5633694e-01   5.9075803e-01   4.6049959e-01   4.6727919e-01   4.5819333e-01   6.1748693e-01   4.1701098e-01   4.5475252e-01   4.9441825e-01   5.2628112e-01   4.9854219e-01   4.3755289e-01   4.2150690e-01   4.7325304e-01   5.1446578e-01   5.0074388e-01   4.6627755e-01   4.9948693e-01   5.0686993e-01   6.0117540e-01   7.1408388e-01   5.3511207e-01   5.5261300e-01   4.9330350e-01   4.7918956e-01   6.2327431e-01   4.9151208e-01   4.7039545e-01   5.8534252e-01   5.1149669e-01   5.3554136e-01   4.6441088e-01   4.6741262e-01   4.6050770e-01   5.7269386e-01   4.1564283e-01   4.8397713e-01   4.5532525e-01   4.5432459e-01   4.1270322e-01   3.8748491e-01   4.4117224e-01   4.3057624e-01   4.4961426e-01   0.0000000e+00   4.7199214e-01   4.7480212e-01   4.3463997e-01   4.2941847e-01   4.3491210e-01   4.3007497e-01   4.9732429e-01   5.2740552e-01   4.7087980e-01   5.0868772e-01   5.0407109e-01   4.6786583e-01   5.6495306e-01   5.1570494e-01   6.1517122e-01   6.2088084e-01   5.2190708e-01   5.5762815e-01   4.4917739e-01   5.4646178e-01   4.3403126e-01   4.6431484e-01   4.7141391e-01   4.9729256e-01   4.1595371e-01   4.2441643e-01   3.6794621e-01   3.8927290e-01   4.0632508e-01   3.9982873e-01
   4.1605951e-01   4.3174922e-01   4.7206364e-01   4.2558071e-01   4.9995900e-01   4.5035059e-01   3.9354892e-01   3.9871832e-01   4.6213426e-01   4.3699367e-01   4.8200430e-01   4.7804050e-01   4.4266055e-01   3.9040222e-01   4.6832642e-01   4.0557692e-01   5.4307587e-01   4.3853526e-01   4.7842268e-01   4.7221559e-01   5.1282143e-01   4.9551586e-01   4.6519159e-01   4.9724643e-01   5.3210107e-01   4.5399616e-01   4.5256035e-01   4.0689799e-01   4.4672121e-01   5.0067862e-01   4.9647621e-01   4.7318903e-01   4.9737259e-01   4.7537508e-01   5.4988340e-01   7.1775209e-01   5.0478132e-01   5.5250896e-01   4.1308717e-01   4.6871038e-01   5.6954237e-01   5.2684633e-01   4.9127362e-01   5.5830277e-01   5.0207086e-01   5.3547535e-01   4.6281020e-01   4.5326691e-01   4.5236569e-01   5.2278949e-01   4.0663452e-01   4.7327565e-01   4.5023054e-01   4.6016473e-01   4.2948347e-01   3.9377279e-01   4.2139950e-01   4.1461195e-01   4.6520513e-01   4.7199214e-01   0.0000000e+00   4.7261759e-01   4.1752986e-01   4.2520199e-01   4.4837181e-01   4.6516774e-01   5.2437007e-01   5.5371081e-01   4.8036781e-01   5.4676303e-01   5.0970261e-01   4.8195104e-01   5.6230399e-01   5.4254531e-01   6.8294251e-01   6.6596719e-01   5.1801230e-01   5.9481249e-01   4.6824851e-01   6.0857757e-01   4.4030304e-01   4.3155781e-01   4.7195796e-01   4.9447159e-01   4.0214627e-01   3.9978879e-01   3.4578312e-01   3.7270561e-01   4.2558256e-01   4.2066271e-01
   4.1625664e-01   4.3377790e-01   4.6788406e-01   4.3674889e-01   4.4519589e-01   4.8236931e-01   4.1880617e-01   4.0760309e-01   4.4991318e-01   4.2993874e-01   4.8920081e-01   4.9606472e-01   4.4631660e-01   4.2611107e-01   4.9572937e-01   4.2257896e-01   5.1842882e-01   4.4400025e-01   4.6464428e-01   4.7221641e-01   5.4684566e-01   4.9022336e-01   4.9563794e-01   4.5663660e-01   4.3350090e-01   4.4790226e-01   4.2352737e-01   4.4321019e-01   4.6624447e-01   5.0669538e-01   5.0949888e-01   4.8918754e-01   4.8340513e-01   5.2249233e-01   5.7364612e-01   6.7766440e-01   5.4818182e-01   6.1109221e-01   4.4155897e-01   4.6300560e-01   6.8024311e-01   5.0982050e-01   4.8279015e-01   5.6571275e-01   4.7541100e-01   5.6919634e-01   4.7382558e-01   4.8951724e-01   4.7291652e-01   4.9985507e-01   4.1304944e-01   4.7816833e-01   4.5919098e-01   4.4291465e-01   4.2443709e-01   3.9549643e-01   4.2444207e-01   4.2791846e-01   4.5158872e-01   4.7480212e-01   4.7261759e-01   0.0000000e+00   4.1752607e-01   4.2936427e-01   4.3499532e-01   4.6975086e-01   5.2490270e-01   5.7635176e-01   4.3754241e-01   4.9327570e-01   4.7925701e-01   5.0594376e-01   5.5786908e-01   5.9803531e-01   6.5522689e-01   6.3297948e-01   5.2269503e-01   5.4609233e-01   4.6695444e-01   4.9508543e-01   4.5261708e-01   4.4450776e-01   5.2187354e-01   4.8161164e-01   4.0381128e-01   4.1432988e-01   3.7793662e-01   3.9422170e-01   4.4038721e-01   4.1020067e-01
   4.1743505e-01   4.3029187e-01   4.5397000e-01   4.3093073e-01   4.4534997e-01   4.2775855e-01   3.8646622e-01   3.4911189e-01   4.4210693e-01   4.3000400e-01   4.6354364e-01   4.2675387e-01   4.0306106e-01   3.7532307e-01   4.6173307e-01   3.7170349e-01   4.4571946e-01   3.8715051e-01   4.1081133e-01   4.0089166e-01   5.6958763e-01   4.2036480e-01   4.5518394e-01   4.1253477e-01   3.9405270e-01   4.9624795e-01   3.9513939e-01   3.7373314e-01   4.2758689e-01   4.5613014e-01   4.6616597e-01   4.7037725e-01   4.8325692e-01   4.9798968e-01   5.7655271e-01   6.4887010e-01   5.1378075e-01   5.8850036e-01   4.3806880e-01   4.6894489e-01   6.5584279e-01   5.8844244e-01   4.6081665e-01   5.3842649e-01   4.9402183e-01   5.6248682e-01   4.4168989e-01   4.4160068e-01   4.4573920e-01   4.8464074e-01   4.0823675e-01   4.6098187e-01   4.5676923e-01   4.3527649e-01   3.9779475e-01   3.7109701e-01   3.9756724e-01   4.2077871e-01   4.4388937e-01   4.3463997e-01   4.1752986e-01   4.1752607e-01   0.0000000e+00   3.8893991e-01   3.9733939e-01   4.5334942e-01   5.0078759e-01   5.4308429e-01   4.5089028e-01   4.3690437e-01   4.9916843e-01   5.1173277e-01   5.4633574e-01   5.3415680e-01   5.5218146e-01   4.8303390e-01   5.0611427e-01   4.7395067e-01   4.5362969e-01   4.7676110e-01   3.9687072e-01   3.8787015e-01   4.7893449e-01   4.5716224e-01   3.7455778e-01   3.6631878e-01   3.2428512e-01   3.6113454e-01   3.6470351e-01   3.7667750e-01
   3.7186767e-01   3.9720963e-01   4.1054861e-01   4.3271916e-01   4.9144963e-01   4.2230983e-01   3.9295236e-01   3.6822718e-01   4.1938241e-01   4.1216207e-01   4.1829346e-01   4.3533980e-01   3.8862342e-01   4.1820349e-01   4.4830058e-01   3.6687366e-01   4.5824497e-01   4.3805091e-01   4.4430774e-01   4.3180413e-01   5.3776971e-01   4.4725482e-01   4.3502996e-01   4.2762994e-01   4.3768850e-01   4.8213564e-01   3.9858366e-01   3.9435945e-01   4.1298804e-01   4.7513468e-01   4.4215159e-01   4.0540664e-01   4.7579687e-01   4.4106813e-01   5.9739465e-01   6.4753747e-01   4.9386268e-01   5.3266011e-01   4.0151897e-01   4.3574969e-01   5.6026563e-01   5.0401529e-01   4.3601878e-01   5.1594792e-01   4.2923774e-01   5.6135345e-01   4.3373251e-01   4.4479548e-01   4.1227742e-01   4.8893920e-01   3.6603127e-01   4.4916640e-01   4.2159127e-01   4.3227928e-01   3.8012474e-01   3.9550681e-01   4.0505774e-01   4.0233016e-01   4.1165312e-01   4.2941847e-01   4.2520199e-01   4.2936427e-01   3.8893991e-01   0.0000000e+00   3.9661033e-01   4.1741720e-01   4.7782278e-01   5.1444739e-01   4.1500426e-01   4.3314370e-01   4.7362172e-01   4.3877805e-01   5.3492025e-01   4.7338602e-01   6.2656913e-01   5.8257721e-01   5.1210097e-01   5.1357572e-01   4.2663056e-01   5.3039837e-01   3.9055970e-01   3.9677335e-01   4.7614907e-01   4.6290364e-01   3.6916966e-01   3.9159563e-01   3.8273725e-01   3.8474141e-01   3.6594763e-01   3.7777062e-01
   3.9308613e-01   4.3509920e-01   4.4244536e-01   4.3409527e-01   4.9088720e-01   4.2629779e-01   3.9347387e-01   3.7819702e-01   4.4672482e-01   4.1774561e-01   4.7398329e-01   4.5328814e-01   3.8922272e-01   4.1024948e-01   4.4451983e-01   4.1781957e-01   4.8176188e-01   4.6210821e-01   4.3348801e-01   4.1073333e-01   5.1417594e-01   4.4168825e-01   4.4846303e-01   4.4563876e-01   4.7512680e-01   5.0081201e-01   3.7167711e-01   3.7271165e-01   4.0763640e-01   4.6118316e-01   4.8218623e-01   4.5063006e-01   5.1624691e-01   4.7470846e-01   5.7239353e-01   6.1050142e-01   4.8368579e-01   5.5401857e-01   4.4408415e-01   4.3391970e-01   6.5959983e-01   5.2234272e-01   4.4830319e-01   4.8766727e-01   4.8833738e-01   5.7576088e-01   4.4611545e-01   4.7201475e-01   4.2759115e-01   5.1800568e-01   3.9083379e-01   4.3630466e-01   4.4125549e-01   4.3505171e-01   4.1474712e-01   4.3392097e-01   4.0858274e-01   4.1763901e-01   4.4735263e-01   4.3491210e-01   4.4837181e-01   4.3499532e-01   3.9733939e-01   3.9661033e-01   0.0000000e+00   4.4666454e-01   4.9721255e-01   4.9375628e-01   4.7072948e-01   4.7233649e-01   4.9177861e-01   5.2896455e-01   5.5143675e-01   5.3412945e-01   6.5254937e-01   6.2795627e-01   5.3920849e-01   5.4592737e-01   4.4967571e-01   4.8592763e-01   4.3524246e-01   4.1146566e-01   4.6314285e-01   4.8878789e-01   3.8086770e-01   4.1126574e-01   4.0326178e-01   3.9834329e-01   3.8781318e-01   3.9157313e-01
   4.2864915e-01   4.5916488e-01   4.5507675e-01   4.6571683e-01   4.6266753e-01   4.7684005e-01   4.3909434e-01   4.3726194e-01   4.8930905e-01   4.3577484e-01   4.4896967e-01   4.6238161e-01   4.0981449e-01   4.5128589e-01   4.6866265e-01   4.4516360e-01   5.1752364e-01   4.8210558e-01   4.8340874e-01   4.5246130e-01   5.2371967e-01   4.6927081e-01   4.5939186e-01   4.7683731e-01   4.7725960e-01   4.9785461e-01   4.3635823e-01   4.2516386e-01   4.6679974e-01   4.9231075e-01   5.2907550e-01   4.9644148e-01   5.0657892e-01   4.9730956e-01   6.9829838e-01   7.1860401e-01   5.3208056e-01   5.5525144e-01   4.3840124e-01   4.3891443e-01   6.2639792e-01   5.1692522e-01   4.8432083e-01   5.5644963e-01   5.1425217e-01   5.6242405e-01   4.6218703e-01   4.7262635e-01   4.6714293e-01   5.3543504e-01   4.1039820e-01   4.8292578e-01   4.3759556e-01   4.5421181e-01   4.2464620e-01   4.3165637e-01   4.5129129e-01   4.2996151e-01   4.5532242e-01   4.3007497e-01   4.6516774e-01   4.6975086e-01   4.5334942e-01   4.1741720e-01   4.4666454e-01   0.0000000e+00   5.2565342e-01   5.4123709e-01   4.4549210e-01   4.9751400e-01   4.8435087e-01   5.1141869e-01   5.4244733e-01   5.3225399e-01   6.2034259e-01   6.6245438e-01   5.4670293e-01   5.4692240e-01   4.2255057e-01   4.9962826e-01   4.4822609e-01   4.4460434e-01   4.9906588e-01   4.9393893e-01   4.2716237e-01   4.3190199e-01   4.1641778e-01   3.7270361e-01   4.0160615e-01   3.9360252e-01
   4.4382409e-01   4.7715471e-01   4.7702975e-01   4.6959344e-01   4.9226506e-01   5.1676930e-01   4.4955368e-01   4.5697758e-01   5.2663635e-01   4.5392323e-01   5.1212830e-01   4.7167400e-01   4.6500431e-01   4.2634750e-01   5.2153621e-01   4.8193127e-01   5.6494749e-01   5.1177588e-01   5.1648442e-01   4.7493232e-01   5.5095574e-01   5.3485071e-01   5.3895562e-01   5.1978631e-01   4.8666543e-01   4.8168898e-01   5.0056766e-01   4.7999734e-01   4.9589095e-01   5.6491409e-01   5.6779474e-01   5.6395055e-01   5.3922065e-01   5.7734479e-01   6.4126873e-01   6.7681191e-01   5.8238567e-01   6.3073016e-01   5.1347301e-01   4.8347536e-01   6.8472973e-01   5.7342230e-01   5.1354206e-01   6.1289297e-01   5.5774497e-01   6.3287203e-01   4.9770894e-01   4.8529232e-01   5.1718464e-01   5.8969352e-01   4.5914476e-01   5.2501441e-01   4.8610620e-01   4.8510021e-01   4.8900928e-01   4.3314873e-01   4.6469197e-01   4.7576458e-01   5.0651499e-01   4.9732429e-01   5.2437007e-01   5.2490270e-01   5.0078759e-01   4.7782278e-01   4.9721255e-01   5.2565342e-01   0.0000000e+00   6.1823513e-01   5.3427495e-01   5.5643643e-01   5.7371916e-01   5.9961703e-01   6.2145228e-01   6.1284384e-01   6.6448503e-01   6.9237924e-01   6.0827522e-01   6.0903328e-01   4.7785263e-01   6.0826680e-01   4.7897270e-01   4.9644371e-01   5.0627703e-01   5.2401743e-01   4.5277921e-01   4.7375238e-01   4.6073597e-01   3.8152956e-01   4.3038591e-01   4.4045279e-01
   4.4567261e-01   5.2074987e-01   5.0869526e-01   4.9749844e-01   5.1501189e-01   5.2121667e-01   4.9348568e-01   4.6575670e-01   5.1837141e-01   4.9236708e-01   4.8253241e-01   5.0998842e-01   5.0610654e-01   4.8605590e-01   5.5240673e-01   5.0245975e-01   5.1865189e-01   5.0378015e-01   5.0778780e-01   5.0848820e-01   5.5460093e-01   5.4372472e-01   5.5790439e-01   5.2176352e-01   5.3046924e-01   5.7581557e-01   4.7358298e-01   5.2156848e-01   5.3726050e-01   5.4485238e-01   5.5043982e-01   5.7573946e-01   5.8239500e-01   5.7926104e-01   6.2758211e-01   7.5144616e-01   6.2394069e-01   6.2428088e-01   5.0693729e-01   5.3158826e-01   7.3703626e-01   5.6754532e-01   5.6202724e-01   6.4884897e-01   5.8271838e-01   6.4849868e-01   5.2887519e-01   5.5821043e-01   5.3704610e-01   6.1551626e-01   4.8310733e-01   5.7308311e-01   5.7492902e-01   5.2910558e-01   5.4064682e-01   4.7074140e-01   5.0174590e-01   5.3027656e-01   5.4252460e-01   5.2740552e-01   5.5371081e-01   5.7635176e-01   5.4308429e-01   5.1444739e-01   4.9375628e-01   5.4123709e-01   6.1823513e-01   0.0000000e+00   5.3102439e-01   5.5667612e-01   6.1235248e-01   6.0202711e-01   5.9495572e-01   6.3418562e-01   7.1917965e-01   6.6422775e-01   5.9568450e-01   6.3325269e-01   5.2038409e-01   6.0254614e-01   5.0612619e-01   5.2093703e-01   5.4290076e-01   5.4661235e-01   4.8757160e-01   4.6643217e-01   4.4645537e-01   4.2924644e-01   4.7156790e-01   4.7082053e-01
   4.1082524e-01   4.1828156e-01   4.4569940e-01   4.4396830e-01   4.6939768e-01   4.7134480e-01   4.2193691e-01   3.8819174e-01   4.3008514e-01   4.3538170e-01   4.5746065e-01   4.4502524e-01   3.9750253e-01   4.1947743e-01   4.8337784e-01   4.2935455e-01   5.0206188e-01   4.5311620e-01   4.4631971e-01   4.5558785e-01   5.1786895e-01   4.5953220e-01   4.7644070e-01   4.5099612e-01   4.5544873e-01   5.1280811e-01   3.9048588e-01   4.0042165e-01   4.6592458e-01   4.8618432e-01   4.5806615e-01   4.5823948e-01   4.9142654e-01   5.1338585e-01   5.8821199e-01   5.4692909e-01   5.1956220e-01   4.8911742e-01   4.0585931e-01   4.2511469e-01   6.0523782e-01   4.7881053e-01   4.4697476e-01   5.3870342e-01   4.7768760e-01   5.0839817e-01   4.2972201e-01   4.8511951e-01   4.3145903e-01   5.0697207e-01   3.7755526e-01   4.6638371e-01   4.9275610e-01   4.2698663e-01   3.9409331e-01   4.0908527e-01   4.4562672e-01   4.1906287e-01   4.5198719e-01   4.7087980e-01   4.8036781e-01   4.3754241e-01   4.5089028e-01   4.1500426e-01   4.7072948e-01   4.4549210e-01   5.3427495e-01   5.3102439e-01   0.0000000e+00   4.8343391e-01   5.3724514e-01   5.8335212e-01   5.6584365e-01   5.5994093e-01   6.4336063e-01   6.2875920e-01   5.1554745e-01   5.3689517e-01   4.7150129e-01   5.1581599e-01   4.4967583e-01   4.7233281e-01   4.8048908e-01   4.6799476e-01   4.1138730e-01   4.1591977e-01   4.2673167e-01   4.2152386e-01   3.9725644e-01   4.2405456e-01
   4.2721360e-01   4.5182107e-01   4.5758433e-01   4.3145042e-01   5.4571051e-01   5.1888611e-01   4.6220176e-01   4.3482012e-01   5.2961832e-01   4.9617604e-01   5.5459750e-01   5.4133530e-01   4.9714234e-01   4.8307161e-01   5.7159203e-01   4.8009966e-01   5.9287043e-01   5.3866801e-01   5.3167565e-01   5.1202203e-01   5.5355765e-01   4.6089615e-01   4.9997414e-01   4.5221191e-01   5.2349701e-01   5.5591439e-01   4.6703593e-01   4.1997392e-01   4.9064906e-01   5.4975459e-01   5.0232393e-01   5.1605698e-01   5.7125921e-01   5.4795575e-01   7.3039128e-01   6.1770918e-01   5.7908498e-01   6.2580343e-01   5.2491866e-01   5.0716131e-01   6.2318058e-01   6.1715675e-01   4.5375613e-01   5.6928436e-01   5.1715311e-01   5.2070575e-01   4.4269195e-01   4.6934485e-01   4.9130945e-01   5.7072131e-01   3.9671334e-01   5.4074496e-01   5.8146841e-01   4.8850569e-01   4.3692890e-01   4.7534622e-01   4.8949370e-01   4.8476213e-01   5.2998673e-01   5.0868772e-01   5.4676303e-01   4.9327570e-01   4.3690437e-01   4.3314370e-01   4.7233649e-01   4.9751400e-01   5.5643643e-01   5.5667612e-01   4.8343391e-01   0.0000000e+00   5.0320532e-01   5.3097213e-01   5.7607673e-01   5.6741000e-01   6.3745625e-01   6.7957304e-01   6.0109203e-01   6.0114775e-01   4.9080946e-01   4.9209139e-01   5.0207545e-01   5.1790169e-01   5.5184605e-01   5.1649217e-01   3.9097761e-01   4.0065138e-01   3.6732669e-01   3.9618021e-01   4.2282365e-01   4.0737313e-01
   4.5306159e-01   4.7928350e-01   5.4209681e-01   5.1570329e-01   5.9392581e-01   5.0303654e-01   4.5406514e-01   4.9537069e-01   5.4750460e-01   4.7844839e-01   5.6492178e-01   5.3241814e-01   4.7884260e-01   4.8467008e-01   5.5973496e-01   4.7576153e-01   5.5312089e-01   5.0840778e-01   5.3918945e-01   4.9862185e-01   6.3838277e-01   5.1889913e-01   5.1144630e-01   5.5715164e-01   6.0071892e-01   5.3563301e-01   4.7666473e-01   4.8451767e-01   5.7491826e-01   6.2758022e-01   5.9121415e-01   5.2988056e-01   6.0625498e-01   6.1421106e-01   8.2376058e-01   6.9844620e-01   6.4309220e-01   6.4591186e-01   5.5480285e-01   5.0444412e-01   6.4939586e-01   5.3206305e-01   5.3287342e-01   6.3753524e-01   5.5821099e-01   6.1947718e-01   5.3509640e-01   5.2644222e-01   5.2358284e-01   6.2442145e-01   4.7142475e-01   5.5175907e-01   5.4817783e-01   4.7599184e-01   4.9847066e-01   4.6828552e-01   4.7121080e-01   4.9938083e-01   4.9750029e-01   5.0407109e-01   5.0970261e-01   4.7925701e-01   4.9916843e-01   4.7362172e-01   4.9177861e-01   4.8435087e-01   5.7371916e-01   6.1235248e-01   5.3724514e-01   5.0320532e-01   0.0000000e+00   6.2425962e-01   5.9792535e-01   6.4254683e-01   6.8908870e-01   7.1333080e-01   5.7332664e-01   6.4308695e-01   5.4242167e-01   5.4061785e-01   5.0194853e-01   4.9678277e-01   6.2021362e-01   5.5437959e-01   5.0573073e-01   4.8546873e-01   4.3737888e-01   4.5624223e-01   4.8526560e-01   5.1313970e-01
   5.3525039e-01   4.9113713e-01   4.8737273e-01   5.2568741e-01   5.5184906e-01   5.2796027e-01   4.4064760e-01   4.5826374e-01   4.7071735e-01   4.8529090e-01   5.0101419e-01   5.0400687e-01   4.7505147e-01   4.6477725e-01   5.4726632e-01   4.7406897e-01   5.8908832e-01   5.2257829e-01   5.1430508e-01   5.3652902e-01   6.0922201e-01   4.9320495e-01   5.3300760e-01   5.3253564e-01   6.0618487e-01   5.3052176e-01   5.0220141e-01   5.3126824e-01   5.5489927e-01   5.2447862e-01   5.4792336e-01   5.2812991e-01   5.7195769e-01   5.5879019e-01   7.6074543e-01   7.0950092e-01   6.0404223e-01   6.2574972e-01   5.2626124e-01   5.0095534e-01   6.3737729e-01   6.5393319e-01   5.4920855e-01   5.8323065e-01   5.6545776e-01   6.1257147e-01   5.2225460e-01   5.2958384e-01   5.3523055e-01   5.7064915e-01   4.6739546e-01   5.1368997e-01   5.0842492e-01   5.3022935e-01   4.7285957e-01   4.8035610e-01   4.9605072e-01   5.0327239e-01   4.9760018e-01   4.6786583e-01   4.8195104e-01   5.0594376e-01   5.1173277e-01   4.3877805e-01   5.2896455e-01   5.1141869e-01   5.9961703e-01   6.0202711e-01   5.8335212e-01   5.3097213e-01   6.2425962e-01   0.0000000e+00   6.4595763e-01   6.3649975e-01   7.4622917e-01   6.8907977e-01   6.3995800e-01   6.6258581e-01   6.2253765e-01   5.6765625e-01   4.9685500e-01   5.2935319e-01   5.8935699e-01   5.1654010e-01   5.0480082e-01   5.0489175e-01   4.5132426e-01   4.5590630e-01   4.9995789e-01   5.1832311e-01
   4.2819329e-01   4.5232222e-01   4.7591604e-01   5.0393289e-01   5.0980683e-01   5.0125111e-01   4.6518756e-01   4.5245707e-01   5.0743520e-01   5.1087287e-01   5.5162697e-01   5.3374710e-01   5.2121726e-01   4.9471943e-01   5.8291864e-01   4.8603700e-01   5.2787694e-01   5.4602529e-01   5.5389372e-01   5.3756092e-01   5.4873763e-01   5.2618549e-01   5.3592827e-01   5.8016761e-01   5.8686852e-01   5.8596390e-01   6.0449966e-01   5.4281488e-01   5.6548259e-01   5.9582665e-01   6.1643961e-01   6.1963540e-01   6.5264251e-01   6.2819895e-01   7.5503402e-01   8.0730005e-01   7.1189080e-01   6.5355990e-01   5.7663793e-01   6.0248579e-01   7.5389267e-01   7.1099537e-01   6.3420985e-01   6.9262376e-01   5.8604806e-01   6.8492766e-01   5.4439837e-01   5.8267949e-01   5.7033232e-01   6.4317184e-01   5.4150009e-01   5.8856479e-01   5.7454506e-01   5.7269266e-01   5.4112474e-01   4.9587146e-01   4.9903313e-01   5.4109617e-01   5.4883369e-01   5.6495306e-01   5.6230399e-01   5.5786908e-01   5.4633574e-01   5.3492025e-01   5.5143675e-01   5.4244733e-01   6.2145228e-01   5.9495572e-01   5.6584365e-01   5.7607673e-01   5.9792535e-01   6.4595763e-01   0.0000000e+00   6.6652329e-01   7.3192876e-01   6.9342778e-01   6.1860231e-01   6.3084547e-01   5.4622404e-01   5.3159758e-01   5.2585940e-01   5.0784501e-01   5.0484828e-01   5.2710390e-01   4.6585562e-01   4.8922785e-01   4.2874675e-01   4.5873684e-01   4.6082107e-01   4.3872772e-01
   5.2744659e-01   4.8968481e-01   5.4471555e-01   5.2936231e-01   5.6663950e-01   6.0712451e-01   5.1718330e-01   4.7698814e-01   5.7704179e-01   5.2041666e-01   6.3206291e-01   5.4640324e-01   5.5998966e-01   5.1006127e-01   5.2855014e-01   4.8398926e-01   5.7259400e-01   5.3248013e-01   6.0155831e-01   5.5113736e-01   5.3345691e-01   4.8768989e-01   5.4780456e-01   5.2692684e-01   5.8684588e-01   6.2947098e-01   5.1863896e-01   5.0514255e-01   5.0336056e-01   5.5283780e-01   5.9277774e-01   5.6112097e-01   5.5115300e-01   5.7309238e-01   7.3103141e-01   7.6005813e-01   6.0570601e-01   6.3383140e-01   5.7044932e-01   5.3879661e-01   7.3364115e-01   5.8272947e-01   5.4207094e-01   6.4268863e-01   5.8848088e-01   7.0382703e-01   5.1553357e-01   5.2453807e-01   5.3464179e-01   5.8635878e-01   4.8987911e-01   5.6157468e-01   5.4647278e-01   5.7774219e-01   4.9897771e-01   4.7677369e-01   5.1356774e-01   5.2708817e-01   5.3975684e-01   5.1570494e-01   5.4254531e-01   5.9803531e-01   5.3415680e-01   4.7338602e-01   5.3412945e-01   5.3225399e-01   6.1284384e-01   6.3418562e-01   5.5994093e-01   5.6741000e-01   6.4254683e-01   6.3649975e-01   6.6652329e-01   0.0000000e+00   7.0914044e-01   7.6707099e-01   6.3016348e-01   6.5654760e-01   5.4613416e-01   5.5984105e-01   5.3427798e-01   5.7234437e-01   5.9027812e-01   5.3277214e-01   5.1210412e-01   5.0466785e-01   4.8815197e-01   5.0586279e-01   4.9989858e-01   5.1608944e-01
   5.7626671e-01   5.5329871e-01   5.7265030e-01   5.5266468e-01   6.2439797e-01   5.4179583e-01   5.6157471e-01   4.6845462e-01   5.9369256e-01   5.0856676e-01   6.1941325e-01   5.2088666e-01   5.6283279e-01   5.5439085e-01   6.0175142e-01   6.2688961e-01   6.5845179e-01   5.9171373e-01   6.2407771e-01   5.6187024e-01   7.2804855e-01   6.1979648e-01   5.7134475e-01   5.7222310e-01   6.0513621e-01   6.3326303e-01   5.2498932e-01   5.4132850e-01   5.7997914e-01   6.5454678e-01   5.6691806e-01   5.7792806e-01   5.9900080e-01   6.2276077e-01   6.7663306e-01   7.3142377e-01   6.5770950e-01   7.4302534e-01   5.8472504e-01   5.8035709e-01   8.6738058e-01   6.0403210e-01   6.3670340e-01   6.9349987e-01   6.0476646e-01   6.8907852e-01   6.1250797e-01   5.9138022e-01   6.0743835e-01   6.5000790e-01   5.1629568e-01   6.1877669e-01   6.8332002e-01   5.3885048e-01   5.7871416e-01   5.4425447e-01   6.0855759e-01   5.2282777e-01   6.4038332e-01   6.1517122e-01   6.8294251e-01   6.5522689e-01   5.5218146e-01   6.2656913e-01   6.5254937e-01   6.2034259e-01   6.6448503e-01   7.1917965e-01   6.4336063e-01   6.3745625e-01   6.8908870e-01   7.4622917e-01   7.3192876e-01   7.0914044e-01   0.0000000e+00   8.2404915e-01   7.4829367e-01   7.2603435e-01   5.9621925e-01   6.0893897e-01   5.4614189e-01   5.7004984e-01   7.0162559e-01   6.5841976e-01   5.3846117e-01   5.1884097e-01   4.9570383e-01   5.7833494e-01   5.5762642e-01   5.5473010e-01
   5.5593778e-01   5.9237369e-01   6.7308885e-01   6.8078462e-01   6.9960031e-01   6.4445224e-01   6.4711016e-01   5.8679207e-01   6.5069700e-01   6.6307168e-01   7.3844368e-01   6.1752536e-01   5.7959026e-01   6.3191087e-01   7.8042985e-01   6.7173833e-01   7.0930256e-01   7.4642541e-01   6.6032826e-01   7.0458178e-01   8.0971198e-01   6.8159687e-01   6.1216402e-01   6.3291299e-01   6.6818743e-01   5.8516111e-01   5.5001897e-01   5.1226774e-01   5.7541778e-01   5.9196543e-01   5.9779538e-01   7.0353172e-01   6.5537004e-01   5.6266134e-01   7.8408276e-01   8.4072576e-01   7.0325640e-01   6.8160802e-01   6.5709548e-01   5.1744280e-01   8.8523702e-01   6.8664835e-01   5.8302620e-01   7.6687785e-01   5.8158486e-01   7.5365775e-01   6.0973706e-01   5.8460338e-01   6.1938900e-01   7.1255916e-01   5.8304350e-01   6.3079606e-01   6.5447311e-01   5.8975891e-01   6.0939082e-01   5.6486575e-01   6.1490707e-01   5.9481828e-01   6.0209406e-01   6.2088084e-01   6.6596719e-01   6.3297948e-01   4.8303390e-01   5.8257721e-01   6.2795627e-01   6.6245438e-01   6.9237924e-01   6.6422775e-01   6.2875920e-01   6.7957304e-01   7.1333080e-01   6.8907977e-01   6.9342778e-01   7.6707099e-01   8.2404915e-01   0.0000000e+00   7.4756018e-01   7.5542640e-01   6.7548081e-01   7.6005021e-01   6.0329519e-01   6.5353405e-01   7.3426509e-01   7.9208718e-01   5.9058580e-01   6.9324099e-01   6.0057546e-01   6.5848403e-01   5.4872216e-01   6.5725557e-01
   5.1367727e-01   5.1927243e-01   5.1682312e-01   5.1898600e-01   5.9845073e-01   5.6339411e-01   5.4458209e-01   5.5978712e-01   5.5709160e-01   5.2585854e-01   5.5396979e-01   5.1321334e-01   5.1246734e-01   5.7721097e-01   5.8209479e-01   5.3530676e-01   5.6585950e-01   5.1344304e-01   5.5715285e-01   5.3223929e-01   6.9125907e-01   6.2158334e-01   5.8094438e-01   5.7837483e-01   5.8367253e-01   5.2908776e-01   4.9695755e-01   5.0825398e-01   5.4672143e-01   5.4777739e-01   5.9066393e-01   5.6429933e-01   5.8639159e-01   5.2872870e-01   7.2264895e-01   7.0565387e-01   6.5204163e-01   6.1960164e-01   5.7618919e-01   5.4056716e-01   6.9206162e-01   5.9634776e-01   5.6998912e-01   6.3854106e-01   5.9044185e-01   6.4870334e-01   5.5383553e-01   5.5257007e-01   5.7156965e-01   6.1808962e-01   5.0893367e-01   5.7644565e-01   5.8173544e-01   5.1913156e-01   5.0507261e-01   4.9549876e-01   5.1528828e-01   5.6094260e-01   5.3079298e-01   5.2190708e-01   5.1801230e-01   5.2269503e-01   5.0611427e-01   5.1210097e-01   5.3920849e-01   5.4670293e-01   6.0827522e-01   5.9568450e-01   5.1554745e-01   6.0109203e-01   5.7332664e-01   6.3995800e-01   6.1860231e-01   6.3016348e-01   7.4829367e-01   7.4756018e-01   0.0000000e+00   6.6459176e-01   5.9627405e-01   5.4070531e-01   5.0086208e-01   5.4139256e-01   5.5807682e-01   5.3407607e-01   4.8559351e-01   5.1524971e-01   4.7696544e-01   4.8322634e-01   5.0835324e-01   5.0494712e-01
   4.8295582e-01   5.1259171e-01   5.3987847e-01   5.0019234e-01   5.5133330e-01   5.3743356e-01   4.8774385e-01   4.9292913e-01   5.4989355e-01   5.3906116e-01   5.6676009e-01   5.4469418e-01   4.8402002e-01   5.1166570e-01   5.5993882e-01   4.7880047e-01   5.4674842e-01   5.7743682e-01   5.3387092e-01   5.1239468e-01   6.0929710e-01   5.6295474e-01   5.2657477e-01   5.4126163e-01   5.1930211e-01   5.2384614e-01   4.5528314e-01   4.7226010e-01   5.0773412e-01   5.5419312e-01   5.2812782e-01   5.4834690e-01   5.4708077e-01   5.9274424e-01   7.5243648e-01   6.9914149e-01   5.7261983e-01   5.8314331e-01   5.7431205e-01   5.0453007e-01   6.4325200e-01   6.2836045e-01   5.4896008e-01   5.7937821e-01   5.6167153e-01   6.0937783e-01   5.2057678e-01   5.4055557e-01   5.5349984e-01   6.1258395e-01   4.7384149e-01   5.6764144e-01   5.7119041e-01   5.1136526e-01   4.9085039e-01   4.7457520e-01   5.0759293e-01   5.5630544e-01   5.6081457e-01   5.5762815e-01   5.9481249e-01   5.4609233e-01   4.7395067e-01   5.1357572e-01   5.4592737e-01   5.4692240e-01   6.0903328e-01   6.3325269e-01   5.3689517e-01   6.0114775e-01   6.4308695e-01   6.6258581e-01   6.3084547e-01   6.5654760e-01   7.2603435e-01   7.5542640e-01   6.6459176e-01   0.0000000e+00   5.4552008e-01   5.4168016e-01   5.0094712e-01   5.2970244e-01   5.3675132e-01   5.6099136e-01   4.9424743e-01   4.8514222e-01   4.9563323e-01   4.6899882e-01   4.8392917e-01   4.9767157e-01
   5.1267601e-01   5.5359033e-01   5.2705666e-01   5.2029744e-01   5.7502919e-01   5.5445853e-01   5.1329301e-01   4.0660402e-01   4.5282387e-01   4.8276671e-01   5.1767392e-01   4.9766623e-01   5.1720656e-01   4.9188995e-01   5.5998559e-01   4.7574699e-01   4.8373436e-01   4.5949317e-01   4.3823745e-01   4.7706719e-01   5.4045262e-01   4.5309377e-01   4.0049086e-01   4.1019805e-01   4.6711252e-01   4.8673575e-01   4.3188089e-01   3.6523034e-01   4.1621860e-01   4.8205791e-01   4.7313350e-01   5.3102571e-01   5.1367382e-01   5.2202634e-01   6.3866614e-01   6.9615574e-01   5.7123662e-01   5.5028898e-01   4.4755543e-01   4.7192771e-01   6.9647805e-01   5.9773597e-01   4.9180348e-01   5.9946601e-01   5.5091267e-01   6.4264173e-01   4.8481207e-01   5.2705649e-01   4.8805427e-01   5.3612252e-01   4.6285451e-01   4.8318719e-01   4.6902877e-01   4.6554453e-01   4.2058145e-01   4.0389603e-01   4.3676383e-01   4.1829750e-01   4.4360704e-01   4.4917739e-01   4.6824851e-01   4.6695444e-01   4.5362969e-01   4.2663056e-01   4.4967571e-01   4.2255057e-01   4.7785263e-01   5.2038409e-01   4.7150129e-01   4.9080946e-01   5.4242167e-01   6.2253765e-01   5.4622404e-01   5.4613416e-01   5.9621925e-01   6.7548081e-01   5.9627405e-01   5.4552008e-01   0.0000000e+00   5.0382943e-01   4.5941571e-01   4.9212572e-01   5.0582966e-01   5.1105105e-01   4.4368345e-01   4.9806279e-01   4.9441864e-01   4.3709793e-01   4.6288264e-01   4.9305809e-01
   4.2986756e-01   5.1401769e-01   4.0932651e-01   5.1486667e-01   5.7439861e-01   5.3745156e-01   4.9811184e-01   4.2086286e-01   4.2700419e-01   5.0567955e-01   6.4848435e-01   5.5563063e-01   5.0194861e-01   4.6214344e-01   5.5310773e-01   4.6674112e-01   5.7580037e-01   5.7845253e-01   5.3277555e-01   4.8285845e-01   6.4427256e-01   4.8370036e-01   5.3600595e-01   5.0816316e-01   5.7395310e-01   5.6365914e-01   5.6184134e-01   5.4521393e-01   4.6000959e-01   4.9849766e-01   5.4638690e-01   5.7351734e-01   5.8975144e-01   5.8150766e-01   6.2340949e-01   6.8932467e-01   6.0035107e-01   6.4678338e-01   5.6311040e-01   5.0515078e-01   7.1828439e-01   6.0760805e-01   4.7059313e-01   5.9451599e-01   5.8371591e-01   6.2216528e-01   4.7197337e-01   5.0899711e-01   4.9983397e-01   5.3080026e-01   3.8105204e-01   5.3078077e-01   5.2998613e-01   5.7879678e-01   5.0400315e-01   4.6938561e-01   4.7164349e-01   5.0540577e-01   5.1760775e-01   5.4646178e-01   6.0857757e-01   4.9508543e-01   4.7676110e-01   5.3039837e-01   4.8592763e-01   4.9962826e-01   6.0826680e-01   6.0254614e-01   5.1581599e-01   4.9209139e-01   5.4061785e-01   5.6765625e-01   5.3159758e-01   5.5984105e-01   6.0893897e-01   7.6005021e-01   5.4070531e-01   5.4168016e-01   5.0382943e-01   0.0000000e+00   4.4080563e-01   5.2894870e-01   5.9955025e-01   5.1567535e-01   4.3193392e-01   4.4701356e-01   4.2058405e-01   4.3774613e-01   4.9580097e-01   4.3919677e-01
   4.0192397e-01   4.2843997e-01   4.5174807e-01   4.1516204e-01   4.7620014e-01   4.3142873e-01   4.0888912e-01   4.0192075e-01   4.3461554e-01   4.4005289e-01   4.7051380e-01   4.5544422e-01   4.2121710e-01   4.0181834e-01   4.3646582e-01   4.1208488e-01   4.3165392e-01   4.4201050e-01   4.5364555e-01   4.4212136e-01   5.3406324e-01   4.6449592e-01   4.4833676e-01   4.8429033e-01   5.4067381e-01   4.2157175e-01   3.9942871e-01   4.0232136e-01   4.3569382e-01   4.5586078e-01   4.9545133e-01   4.7555683e-01   4.5183421e-01   4.6291294e-01   5.5205744e-01   6.3430247e-01   5.0624052e-01   5.2683299e-01   4.6149417e-01   4.2416651e-01   6.4025845e-01   5.4046442e-01   4.4080046e-01   4.8730679e-01   4.6684389e-01   5.3322869e-01   4.3026996e-01   4.3326963e-01   4.4401683e-01   4.9848493e-01   3.8799676e-01   4.5060726e-01   4.8665205e-01   4.3840421e-01   3.9645040e-01   3.7974039e-01   4.0106334e-01   4.0576779e-01   4.2898518e-01   4.3403126e-01   4.4030304e-01   4.5261708e-01   3.9687072e-01   3.9055970e-01   4.3524246e-01   4.4822609e-01   4.7897270e-01   5.0612619e-01   4.4967583e-01   5.0207545e-01   5.0194853e-01   4.9685500e-01   5.2585940e-01   5.3427798e-01   5.4614189e-01   6.0329519e-01   5.0086208e-01   5.0094712e-01   4.5941571e-01   4.4080563e-01   0.0000000e+00   4.2662734e-01   4.6078162e-01   4.3980040e-01   3.7326870e-01   3.8155856e-01   3.7183817e-01   3.5418770e-01   3.9613563e-01   3.9818476e-01
   4.0340396e-01   4.2665163e-01   4.3602244e-01   4.5705091e-01   4.3457433e-01   4.0886337e-01   3.9374699e-01   3.9195409e-01   4.4835389e-01   4.4988303e-01   4.9392344e-01   4.1721776e-01   4.1537389e-01   4.1671235e-01   4.4612194e-01   4.2692520e-01   4.2928578e-01   4.3339745e-01   4.6573715e-01   4.4650493e-01   5.3534366e-01   4.9293286e-01   4.5973701e-01   4.5468385e-01   5.3214287e-01   4.4688346e-01   4.1144151e-01   4.3891141e-01   4.2964918e-01   4.4215713e-01   4.8157085e-01   4.9360506e-01   4.8092697e-01   4.7685408e-01   6.4717825e-01   5.6715786e-01   5.2952312e-01   4.9105489e-01   4.7365426e-01   4.4131061e-01   6.3113894e-01   5.3135937e-01   4.8234752e-01   5.3307312e-01   5.0290947e-01   5.6294581e-01   4.3313318e-01   4.5659778e-01   4.7411584e-01   4.9545166e-01   4.1434776e-01   4.6000580e-01   4.8555139e-01   4.6311040e-01   4.2289930e-01   3.8197979e-01   4.2824045e-01   4.4416580e-01   4.6863762e-01   4.6431484e-01   4.3155781e-01   4.4450776e-01   3.8787015e-01   3.9677335e-01   4.1146566e-01   4.4460434e-01   4.9644371e-01   5.2093703e-01   4.7233281e-01   5.1790169e-01   4.9678277e-01   5.2935319e-01   5.0784501e-01   5.7234437e-01   5.7004984e-01   6.5353405e-01   5.4139256e-01   5.2970244e-01   4.9212572e-01   5.2894870e-01   4.2662734e-01   0.0000000e+00   4.7750097e-01   4.3581173e-01   3.8007076e-01   3.9712625e-01   3.6752820e-01   3.4256624e-01   3.8089150e-01   3.9826085e-01
   4.5704376e-01   4.5132319e-01   4.8077027e-01   5.0455543e-01   5.2243103e-01   4.4762129e-01   4.1680541e-01   4.5691886e-01   5.0334319e-01   4.8325629e-01   4.9698422e-01   4.8164855e-01   4.4253457e-01   4.4993967e-01   5.0431376e-01   4.8079139e-01   4.9706876e-01   4.6812811e-01   5.0154051e-01   5.0805369e-01   5.5383184e-01   5.3115710e-01   5.3834216e-01   4.8141269e-01   5.0064037e-01   5.2190551e-01   4.6730530e-01   4.8077581e-01   4.9266946e-01   4.8688737e-01   4.9890662e-01   5.3187791e-01   4.9155270e-01   5.5002981e-01   6.4583454e-01   6.6307111e-01   5.8420786e-01   5.8117369e-01   5.3548463e-01   4.6615902e-01   5.6103841e-01   5.7039530e-01   4.9035958e-01   5.9381418e-01   5.4001893e-01   6.2173806e-01   4.8547003e-01   4.9187228e-01   4.8541036e-01   5.4741039e-01   4.4727881e-01   4.7413124e-01   5.3729657e-01   5.2461856e-01   4.3732990e-01   4.0479994e-01   4.4857623e-01   4.6425108e-01   4.5970325e-01   4.7141391e-01   4.7195796e-01   5.2187354e-01   4.7893449e-01   4.7614907e-01   4.6314285e-01   4.9906588e-01   5.0627703e-01   5.4290076e-01   4.8048908e-01   5.5184605e-01   6.2021362e-01   5.8935699e-01   5.0484828e-01   5.9027812e-01   7.0162559e-01   7.3426509e-01   5.5807682e-01   5.3675132e-01   5.0582966e-01   5.9955025e-01   4.6078162e-01   4.7750097e-01   0.0000000e+00   4.8526483e-01   4.1897148e-01   4.5262075e-01   3.8179733e-01   4.0416546e-01   4.3208374e-01   4.4853598e-01
   4.3087389e-01   4.6172452e-01   4.3531281e-01   4.8444051e-01   5.2498442e-01   4.3734471e-01   4.7041956e-01   4.7404743e-01   5.1329626e-01   4.8056109e-01   5.2674413e-01   4.8569703e-01   4.3816381e-01   4.6293120e-01   5.2366267e-01   4.8623573e-01   4.6864915e-01   4.5981742e-01   4.8690615e-01   4.9084003e-01   6.6868377e-01   4.8021635e-01   5.2506785e-01   4.9609752e-01   5.1746284e-01   4.6716597e-01   4.3388320e-01   4.6032620e-01   4.8200831e-01   5.3769673e-01   5.6688121e-01   5.3856373e-01   5.4617516e-01   5.2985285e-01   6.9203103e-01   6.8245787e-01   6.2995777e-01   5.4495568e-01   4.7782615e-01   4.7577807e-01   6.1228098e-01   5.7994836e-01   5.4635388e-01   6.0222249e-01   5.3781022e-01   6.0325451e-01   4.8726063e-01   4.9683578e-01   4.8130414e-01   5.2356854e-01   4.1183162e-01   4.6263086e-01   5.2717046e-01   4.8250927e-01   4.6239441e-01   4.5595307e-01   4.4687792e-01   4.3210674e-01   4.3036713e-01   4.9729256e-01   4.9447159e-01   4.8161164e-01   4.5716224e-01   4.6290364e-01   4.8878789e-01   4.9393893e-01   5.2401743e-01   5.4661235e-01   4.6799476e-01   5.1649217e-01   5.5437959e-01   5.1654010e-01   5.2710390e-01   5.3277214e-01   6.5841976e-01   7.9208718e-01   5.3407607e-01   5.6099136e-01   5.1105105e-01   5.1567535e-01   4.3980040e-01   4.3581173e-01   4.8526483e-01   0.0000000e+00   4.4117510e-01   4.4472766e-01   3.6546671e-01   4.2419806e-01   4.4185556e-01   4.5594206e-01
   3.4182625e-01   3.6555631e-01   4.0630017e-01   3.9924914e-01   4.1559491e-01   3.9401908e-01   3.5046003e-01   3.4208746e-01   4.2036509e-01   3.9289260e-01   4.1679131e-01   4.1136221e-01   3.6221233e-01   3.8511423e-01   4.3545271e-01   3.7892010e-01   3.9780869e-01   3.8831860e-01   3.9583042e-01   3.9765389e-01   5.0165726e-01   4.4656896e-01   4.0809164e-01   3.9194146e-01   4.5378162e-01   4.2338220e-01   3.7631461e-01   3.9104494e-01   3.8093450e-01   4.2079769e-01   4.5093161e-01   4.3694824e-01   4.4499810e-01   4.3904231e-01   4.9581634e-01   5.7216366e-01   5.1500682e-01   5.0286956e-01   3.9217700e-01   3.6914333e-01   5.1768666e-01   5.1823920e-01   4.2958259e-01   5.0223930e-01   4.5936690e-01   5.0445529e-01   3.8502203e-01   4.1693204e-01   3.7650200e-01   4.6892550e-01   3.3714175e-01   4.2399195e-01   4.3410423e-01   3.8219522e-01   3.4462641e-01   3.4923260e-01   3.5736393e-01   3.7951999e-01   3.9212018e-01   4.1595371e-01   4.0214627e-01   4.0381128e-01   3.7455778e-01   3.6916966e-01   3.8086770e-01   4.2716237e-01   4.5277921e-01   4.8757160e-01   4.1138730e-01   3.9097761e-01   5.0573073e-01   5.0480082e-01   4.6585562e-01   5.1210412e-01   5.3846117e-01   5.9058580e-01   4.8559351e-01   4.9424743e-01   4.4368345e-01   4.3193392e-01   3.7326870e-01   3.8007076e-01   4.1897148e-01   4.4117510e-01   0.0000000e+00   3.8548496e-01   3.3962040e-01   3.4296469e-01   3.3097596e-01   3.4310512e-01
   3.4903596e-01   3.9580609e-01   4.0202024e-01   4.0125575e-01   4.4222316e-01   3.8972019e-01   3.6700062e-01   3.5403411e-01   4.3181028e-01   4.1434689e-01   4.0670416e-01   4.1695206e-01   3.5753806e-01   3.6805102e-01   4.3132894e-01   3.8552570e-01   4.0770857e-01   4.1534823e-01   4.2552841e-01   4.0338028e-01   5.1032329e-01   4.2113117e-01   4.1952572e-01   4.1161923e-01   4.8939832e-01   3.9919718e-01   3.7544873e-01   3.8615609e-01   4.0598400e-01   4.2379299e-01   4.7638206e-01   4.7124620e-01   4.5274425e-01   4.4984268e-01   5.4288532e-01   5.3507329e-01   5.1517071e-01   5.0657964e-01   4.2350263e-01   3.7856679e-01   6.0198214e-01   4.8759529e-01   4.1222390e-01   5.0418947e-01   4.3835634e-01   5.1483180e-01   3.9849354e-01   4.3278359e-01   4.0355554e-01   4.5205357e-01   3.5611425e-01   3.9784114e-01   4.2336307e-01   4.0654296e-01   3.8081994e-01   3.6631753e-01   3.6499193e-01   3.7059640e-01   4.0782824e-01   4.2441643e-01   3.9978879e-01   4.1432988e-01   3.6631878e-01   3.9159563e-01   4.1126574e-01   4.3190199e-01   4.7375238e-01   4.6643217e-01   4.1591977e-01   4.0065138e-01   4.8546873e-01   5.0489175e-01   4.8922785e-01   5.0466785e-01   5.1884097e-01   6.9324099e-01   5.1524971e-01   4.8514222e-01   4.9806279e-01   4.4701356e-01   3.8155856e-01   3.9712625e-01   4.5262075e-01   4.4472766e-01   3.8548496e-01   0.0000000e+00   3.5574838e-01   3.5399688e-01   3.5555199e-01   3.6334286e-01
   3.8776190e-01   4.0536567e-01   4.0632401e-01   3.9479577e-01   4.2785821e-01   3.6072800e-01   3.6219262e-01   3.6630648e-01   4.4101757e-01   4.0128503e-01   4.3819752e-01   4.2158870e-01   4.2447809e-01   4.2247515e-01   4.7420391e-01   3.7993082e-01   4.1281253e-01   4.0690008e-01   3.9613801e-01   4.1799046e-01   5.0883307e-01   4.2342671e-01   4.3645298e-01   4.3402669e-01   5.3025292e-01   4.4357785e-01   3.8231033e-01   3.4935782e-01   3.9371814e-01   4.2465377e-01   4.3938887e-01   4.3529658e-01   4.0284283e-01   4.2454555e-01   5.4840894e-01   6.3253279e-01   5.2440195e-01   4.4999074e-01   3.7968167e-01   3.6862502e-01   4.5613127e-01   4.8376076e-01   4.0032313e-01   4.7050612e-01   4.2977752e-01   4.7177059e-01   3.9937634e-01   4.4951838e-01   3.8212016e-01   4.4941210e-01   2.8830318e-01   3.2956732e-01   3.9928922e-01   3.6599060e-01   3.4321313e-01   3.2655159e-01   3.4073356e-01   3.9825677e-01   3.9190218e-01   3.6794621e-01   3.4578312e-01   3.7793662e-01   3.2428512e-01   3.8273725e-01   4.0326178e-01   4.1641778e-01   4.6073597e-01   4.4645537e-01   4.2673167e-01   3.6732669e-01   4.3737888e-01   4.5132426e-01   4.2874675e-01   4.8815197e-01   4.9570383e-01   6.0057546e-01   4.7696544e-01   4.9563323e-01   4.9441864e-01   4.2058405e-01   3.7183817e-01   3.6752820e-01   3.8179733e-01   3.6546671e-01   3.3962040e-01   3.5574838e-01   0.0000000e+00   3.5318590e-01   3.8269379e-01   4.0483385e-01
   3.7323463e-01   3.9506834e-01   3.9949590e-01   4.1937528e-01   4.2995752e-01   4.1017996e-01   3.5500231e-01   3.4597921e-01   3.9982074e-01   3.8302254e-01   4.0874598e-01   3.7992793e-01   3.6285262e-01   3.4320946e-01   4.4013546e-01   3.9001895e-01   4.0373507e-01   3.9760491e-01   4.4096313e-01   4.1763391e-01   4.5844731e-01   4.1848916e-01   4.1929587e-01   4.1020267e-01   4.6014006e-01   4.2194695e-01   3.8659182e-01   3.6672846e-01   4.3375971e-01   4.0354837e-01   4.6618643e-01   4.2977683e-01   4.2001260e-01   4.7440724e-01   5.9192434e-01   5.5815084e-01   4.7684607e-01   4.6602455e-01   3.9099276e-01   3.8645443e-01   5.7734252e-01   4.5568337e-01   4.2635066e-01   5.1904920e-01   4.6068542e-01   4.9681656e-01   3.7050542e-01   4.1669069e-01   3.7582932e-01   4.6716450e-01   3.6312127e-01   3.5350338e-01   4.2425219e-01   3.7965879e-01   3.4548175e-01   3.3813059e-01   3.5960007e-01   3.9060197e-01   3.8979275e-01   3.8927290e-01   3.7270561e-01   3.9422170e-01   3.6113454e-01   3.8474141e-01   3.9834329e-01   3.7270361e-01   3.8152956e-01   4.2924644e-01   4.2152386e-01   3.9618021e-01   4.5624223e-01   4.5590630e-01   4.5873684e-01   5.0586279e-01   5.7833494e-01   6.5848403e-01   4.8322634e-01   4.6899882e-01   4.3709793e-01   4.3774613e-01   3.5418770e-01   3.4256624e-01   4.0416546e-01   4.2419806e-01   3.4296469e-01   3.5399688e-01   3.5318590e-01   0.0000000e+00   3.5732995e-01   3.5083986e-01
   3.7092950e-01   3.8481328e-01   4.1953624e-01   4.1887956e-01   4.5292276e-01   4.2441876e-01   3.7744292e-01   3.6783862e-01   3.9641197e-01   4.3906052e-01   4.7751095e-01   3.9300410e-01   3.7944210e-01   3.8566353e-01   4.4550620e-01   3.9089979e-01   4.5396312e-01   4.6936973e-01   4.1480612e-01   4.3675866e-01   4.5284204e-01   4.7544446e-01   4.5348741e-01   4.4814625e-01   4.1376636e-01   4.5016544e-01   4.0180961e-01   3.9436290e-01   4.0564420e-01   4.1975009e-01   4.9888939e-01   4.7128976e-01   4.4174391e-01   4.5267138e-01   5.9830400e-01   5.2263385e-01   4.8365924e-01   4.6531553e-01   3.9318528e-01   3.7540870e-01   5.3617978e-01   5.3684687e-01   4.2794757e-01   5.0896442e-01   4.8895911e-01   5.5716273e-01   4.0618611e-01   4.4278158e-01   3.9101296e-01   5.0372828e-01   3.5392826e-01   3.8759597e-01   4.4950897e-01   4.4701974e-01   4.0257025e-01   3.7370136e-01   3.7075036e-01   3.9572005e-01   4.1060838e-01   4.0632508e-01   4.2558256e-01   4.4038721e-01   3.6470351e-01   3.6594763e-01   3.8781318e-01   4.0160615e-01   4.3038591e-01   4.7156790e-01   3.9725644e-01   4.2282365e-01   4.8526560e-01   4.9995789e-01   4.6082107e-01   4.9989858e-01   5.5762642e-01   5.4872216e-01   5.0835324e-01   4.8392917e-01   4.6288264e-01   4.9580097e-01   3.9613563e-01   3.8089150e-01   4.3208374e-01   4.4185556e-01   3.3097596e-01   3.5555199e-01   3.8269379e-01   3.5732995e-01   0.0000000e+00   3.7975587e-01
   3.6701590e-01   3.6882725e-01   3.9869183e-01   3.9568793e-01   4.4603170e-01   4.5438767e-01   3.6589052e-01   3.5598104e-01   3.9694518e-01   4.0643202e-01   4.5104682e-01   3.9454782e-01   3.6420893e-01   3.7604508e-01   4.2640917e-01   3.7473209e-01   4.1010718e-01   4.3324971e-01   3.9855628e-01   4.1601627e-01   4.8398368e-01   3.8844079e-01   4.2341530e-01   4.2072061e-01   4.4778033e-01   4.4111518e-01   3.8832661e-01   3.5999971e-01   3.8636397e-01   4.1708109e-01   4.9212941e-01   4.8541060e-01   4.3188614e-01   4.4759130e-01   5.9556221e-01   5.4846417e-01   5.4365685e-01   4.6154381e-01   3.9595188e-01   3.8977121e-01   5.6800621e-01   4.5838996e-01   4.3248859e-01   4.9644480e-01   4.6506661e-01   5.3811124e-01   4.0580790e-01   4.1432624e-01   3.8266437e-01   4.5205920e-01   3.5668913e-01   4.1144002e-01   4.1143456e-01   4.1508334e-01   3.5529154e-01   3.6283219e-01   3.6159357e-01   3.7543297e-01   3.8772921e-01   3.9982873e-01   4.2066271e-01   4.1020067e-01   3.7667750e-01   3.7777062e-01   3.9157313e-01   3.9360252e-01   4.4045279e-01   4.7082053e-01   4.2405456e-01   4.0737313e-01   5.1313970e-01   5.1832311e-01   4.3872772e-01   5.1608944e-01   5.5473010e-01   6.5725557e-01   5.0494712e-01   4.9767157e-01   4.9305809e-01   4.3919677e-01   3.9818476e-01   3.9826085e-01   4.4853598e-01   4.5594206e-01   3.4310512e-01   3.6334286e-01   4.0483385e-01   3.5083986e-01   3.7975587e-01   0.0000000e+00
