# Supplementary material for: Autistic traits and individual brain differences: functional network efficiency reflects attentional and social impairments, structural nodal efficiencies index systemising and theory-of-mind skills
Source: Mol Autism. 2021 Jan 21;12:3. doi: 10.1186/s13229-020-00377-8 (PMC7818759; doi:10.1186/s13229-020-00377-8)
Supplement: Supplementary file 9 — Additional file 9. Brain-behaviour correlations. README file detailing data curation; AAL-90 region masks in NIfTI format; spreadseehts of Spearman correlations; code and data for the correlational analysis. [file 13229_2020_377_MOESM9_ESM.zip › Paul_Arora_et_al_data/Physiological/BBC/analysis/Diffusion_Analaysis/adj_matrixes/Connectivity_Probability_weighted/fixnormed_Connection_Matrix_sym_aHU0250.txt]

   0.0000000e+00   3.9078767e-01   4.1019460e-01   4.4598292e-01   4.6653530e-01   4.0790898e-01   3.8950911e-01   3.7701842e-01   4.0464099e-01   4.0684988e-01   4.1550465e-01   4.3879695e-01   3.9004284e-01   4.3599310e-01   4.2730117e-01   4.2110555e-01   4.4606853e-01   4.5627635e-01   3.7814424e-01   4.4959174e-01   4.7497806e-01   4.6794533e-01   4.5383317e-01   4.7767124e-01   4.9139376e-01   4.5893733e-01   3.9731047e-01   3.6137848e-01   3.9395275e-01   4.4174061e-01   4.7557084e-01   4.0319391e-01   4.9542776e-01   5.3691647e-01   6.5121503e-01   7.6920288e-01   5.0405015e-01   5.5976574e-01   4.2857398e-01   4.0193996e-01   4.7110387e-01   4.6443758e-01   5.4170914e-01   4.8712757e-01   5.9403800e-01   5.4070607e-01   4.5832263e-01   4.5544094e-01   4.8857453e-01   5.0294558e-01   4.4868316e-01   4.1267968e-01   4.8305748e-01   4.5325368e-01   3.6922241e-01   3.8712628e-01   4.0437566e-01   4.3116632e-01   4.4670019e-01   4.5228026e-01   4.2907540e-01   4.0443528e-01   3.9232777e-01   3.6685746e-01   4.3679920e-01   4.1626816e-01   5.5173406e-01   5.4420233e-01   5.0470501e-01   5.6410978e-01   4.5445831e-01   4.4769755e-01   5.8875544e-01   4.9143291e-01   6.1635505e-01   5.5594263e-01   4.7051822e-01   4.5385390e-01   3.9800761e-01   4.1703839e-01   4.1151763e-01   4.1345946e-01   4.4396004e-01   4.1662383e-01   3.7625396e-01   3.7886746e-01   4.1006332e-01   4.0603599e-01   3.7400813e-01   3.5413853e-01
   3.9078767e-01   0.0000000e+00   4.1572920e-01   4.7337028e-01   4.7814442e-01   3.8584668e-01   4.0263741e-01   3.8970001e-01   4.3687691e-01   4.6229827e-01   4.1394075e-01   4.1445452e-01   4.0457968e-01   4.2121328e-01   4.5701006e-01   4.4896884e-01   4.7488240e-01   4.9718812e-01   4.2960718e-01   4.6654625e-01   5.0374841e-01   5.4171339e-01   4.6658305e-01   5.1136227e-01   5.3159622e-01   5.1617806e-01   4.1267386e-01   3.9756311e-01   4.2448853e-01   5.2788354e-01   4.9576471e-01   4.5252742e-01   5.4035704e-01   5.8734682e-01   6.3861946e-01   8.2182017e-01   5.2419080e-01   5.7147220e-01   4.6350694e-01   4.1867334e-01   5.4656282e-01   5.9979799e-01   6.0064038e-01   5.4465363e-01   6.4681285e-01   6.3824895e-01   5.1300582e-01   5.0422681e-01   5.5845334e-01   5.4110546e-01   4.8522359e-01   4.5428809e-01   5.1154088e-01   4.8199854e-01   4.4752979e-01   4.3986343e-01   4.5172548e-01   4.5591909e-01   4.6249014e-01   4.7103177e-01   4.3087043e-01   4.3645661e-01   4.2462084e-01   4.0781017e-01   4.4529061e-01   4.5508837e-01   5.7346823e-01   5.5902638e-01   5.2231138e-01   5.5973499e-01   4.6978096e-01   4.8928279e-01   5.1036532e-01   5.2607030e-01   5.7327990e-01   5.2905352e-01   4.6867445e-01   5.0038119e-01   4.2243521e-01   4.5787414e-01   4.1049529e-01   4.2649645e-01   4.4345991e-01   4.5052172e-01   3.9817668e-01   4.0477486e-01   4.2903102e-01   4.1425283e-01   3.9293383e-01   3.6582056e-01
   4.1019460e-01   4.1572920e-01   0.0000000e+00   4.5009484e-01   4.9877137e-01   4.3363022e-01   4.2062519e-01   3.8467001e-01   4.1502794e-01   4.5202231e-01   4.4274385e-01   4.8865694e-01   4.1158776e-01   4.2765642e-01   4.4940702e-01   4.3794953e-01   4.9709353e-01   5.0377313e-01   4.5213657e-01   4.9868358e-01   5.6645686e-01   5.9766520e-01   5.0480324e-01   4.9589327e-01   5.1413179e-01   5.0763192e-01   4.3992216e-01   4.4706519e-01   4.2742189e-01   5.0891351e-01   4.6150707e-01   4.4686561e-01   5.5094458e-01   5.8759864e-01   6.3111632e-01   7.9865444e-01   5.5451115e-01   5.1785871e-01   4.7862044e-01   4.3837981e-01   6.3745489e-01   6.3521414e-01   6.0722403e-01   5.4463992e-01   6.3494517e-01   6.1509567e-01   4.7642957e-01   4.6816644e-01   5.3312182e-01   5.0966793e-01   4.4947777e-01   4.3876381e-01   4.9679156e-01   4.7162921e-01   4.3765846e-01   4.2156550e-01   4.2086519e-01   4.3676700e-01   4.5004951e-01   4.6750830e-01   4.5661330e-01   4.5591919e-01   4.4088585e-01   4.2340018e-01   4.9328796e-01   4.6017731e-01   5.4973552e-01   5.8582051e-01   4.7686873e-01   5.8499183e-01   4.8555581e-01   5.4457776e-01   5.1038148e-01   5.3919519e-01   5.4412083e-01   4.6988044e-01   4.9563097e-01   5.0359321e-01   4.2852480e-01   5.0391664e-01   4.2465538e-01   4.2231564e-01   4.4843096e-01   4.6865215e-01   3.7807188e-01   3.9875919e-01   4.2520131e-01   4.4560028e-01   4.0566892e-01   3.7049317e-01
   4.4598292e-01   4.7337028e-01   4.5009484e-01   0.0000000e+00   5.1654594e-01   4.8601717e-01   4.2444805e-01   4.2653344e-01   4.8338955e-01   4.6318476e-01   4.8628550e-01   5.1836401e-01   4.6077315e-01   4.3732477e-01   4.7150066e-01   4.6581821e-01   5.3796559e-01   5.4847111e-01   4.8043018e-01   5.5635987e-01   7.0172727e-01   5.5266713e-01   4.8729331e-01   5.4834509e-01   5.6277961e-01   5.5074628e-01   5.1517492e-01   4.6702541e-01   4.6228123e-01   4.9919515e-01   5.3961794e-01   4.8123223e-01   5.6530334e-01   6.1368098e-01   6.4972005e-01   8.2337072e-01   6.1189097e-01   5.5846650e-01   4.9775377e-01   4.6337638e-01   8.3045844e-01   6.3572925e-01   6.4319415e-01   6.0393044e-01   6.6301408e-01   6.2259221e-01   5.0998848e-01   5.1202722e-01   5.8170672e-01   5.6915250e-01   5.0022131e-01   4.6890234e-01   6.0505200e-01   4.8484681e-01   4.5202340e-01   4.5211395e-01   4.5383366e-01   5.0794637e-01   5.0697131e-01   4.6550148e-01   4.7736411e-01   4.8947447e-01   4.7817533e-01   4.7251089e-01   5.0578619e-01   4.7418708e-01   5.7075016e-01   6.3726920e-01   5.3484161e-01   6.2410447e-01   5.2817989e-01   5.2702448e-01   6.0702485e-01   5.7184037e-01   6.1564420e-01   5.8006884e-01   5.0210682e-01   5.2916313e-01   4.6729245e-01   5.0363385e-01   4.5753762e-01   4.7401213e-01   5.0529459e-01   4.6049153e-01   4.2809325e-01   4.4859884e-01   4.8444047e-01   4.5201195e-01   4.4809284e-01   4.4062137e-01
   4.6653530e-01   4.7814442e-01   4.9877137e-01   5.1654594e-01   0.0000000e+00   5.6236613e-01   4.8247858e-01   4.7578252e-01   5.3824547e-01   5.6179042e-01   5.6654304e-01   5.1290717e-01   5.0936663e-01   4.6285210e-01   5.0677702e-01   4.8640662e-01   5.6105541e-01   5.7721931e-01   4.8738795e-01   5.9320849e-01   6.6600253e-01   6.4581570e-01   5.9775118e-01   6.2331492e-01   6.2105219e-01   5.6945689e-01   4.8174667e-01   5.0459858e-01   5.1523386e-01   5.3176050e-01   5.9421828e-01   4.9316011e-01   6.0809919e-01   6.3918690e-01   6.8254954e-01   8.7487251e-01   6.0591454e-01   6.3917851e-01   5.2969913e-01   5.0572285e-01   7.1588446e-01   5.3104246e-01   6.6478252e-01   5.9085451e-01   6.8248932e-01   6.9047544e-01   5.0346324e-01   5.3239347e-01   5.9653278e-01   5.4080850e-01   4.7973787e-01   4.1731694e-01   6.3801445e-01   5.2786914e-01   4.5727689e-01   4.9230255e-01   5.1280625e-01   5.4942397e-01   5.3135232e-01   5.2700841e-01   5.3788305e-01   5.3698771e-01   5.4069043e-01   4.3970504e-01   5.3522655e-01   4.8765881e-01   6.5580928e-01   6.4581812e-01   5.6058907e-01   6.9066655e-01   5.7827890e-01   5.4989090e-01   6.0493043e-01   5.8528254e-01   6.2631518e-01   6.3486109e-01   5.8942118e-01   5.9929272e-01   5.3353442e-01   5.1095147e-01   4.7040134e-01   5.6452231e-01   5.6797172e-01   5.3126547e-01   4.2480883e-01   4.8766028e-01   5.0867166e-01   4.7246835e-01   4.9005741e-01   4.5306367e-01
   4.0790898e-01   3.8584668e-01   4.3363022e-01   4.8601717e-01   5.6236613e-01   0.0000000e+00   4.5131477e-01   4.4312396e-01   5.1827990e-01   5.3446280e-01   5.6163920e-01   5.2024183e-01   4.7539669e-01   4.7901931e-01   4.6599320e-01   4.6911164e-01   5.6543400e-01   5.7551515e-01   4.0866259e-01   5.4248328e-01   7.1207642e-01   5.1128774e-01   5.0189315e-01   5.7417723e-01   4.8670693e-01   5.0740853e-01   5.0166093e-01   4.6439539e-01   4.3905152e-01   4.9233963e-01   5.9286021e-01   4.6780211e-01   5.5116185e-01   6.2067900e-01   6.8035782e-01   8.1814675e-01   6.0405586e-01   6.4053090e-01   4.4340809e-01   4.8750818e-01   6.5874849e-01   5.0276641e-01   6.4924446e-01   6.3193425e-01   6.7331284e-01   6.5893489e-01   5.3082543e-01   5.0610500e-01   5.9625667e-01   5.5439003e-01   4.5985728e-01   4.3320992e-01   5.8280280e-01   5.1694841e-01   4.5253225e-01   4.4378011e-01   4.8831580e-01   4.9827999e-01   5.0239221e-01   5.3132599e-01   5.2433602e-01   4.9339757e-01   5.1042104e-01   5.1234372e-01   5.2934411e-01   4.8456159e-01   6.4549517e-01   6.3031764e-01   4.9798803e-01   6.5710134e-01   5.4972180e-01   5.2708132e-01   5.6248674e-01   5.6469978e-01   6.9618878e-01   6.7321576e-01   5.3813672e-01   6.0606330e-01   5.6679638e-01   5.1443167e-01   4.5805085e-01   5.0332829e-01   5.0085276e-01   4.5045033e-01   3.7527428e-01   4.0011892e-01   4.6065367e-01   4.1554561e-01   4.4168128e-01   3.9270420e-01
   3.8950911e-01   4.0263741e-01   4.2062519e-01   4.2444805e-01   4.8247858e-01   4.5131477e-01   0.0000000e+00   3.8142166e-01   4.2976999e-01   4.4366756e-01   4.7273843e-01   4.4413428e-01   3.8442899e-01   4.0431994e-01   3.8639466e-01   3.9869817e-01   4.8892127e-01   5.1158468e-01   3.9900943e-01   4.9006819e-01   5.0799770e-01   5.0527069e-01   4.3026558e-01   4.7555919e-01   5.0241607e-01   4.8406624e-01   4.1173878e-01   3.7258019e-01   3.7722220e-01   4.2810393e-01   4.6421066e-01   4.4635101e-01   4.8940086e-01   5.4327241e-01   6.5831776e-01   7.1306148e-01   5.4395090e-01   5.4382603e-01   3.9577077e-01   3.9329724e-01   5.8201265e-01   3.9644250e-01   5.6657134e-01   5.3510917e-01   6.1100839e-01   5.8371317e-01   4.3642144e-01   4.3305433e-01   5.2072382e-01   4.8059054e-01   4.3783340e-01   3.6664037e-01   5.1256725e-01   4.4946910e-01   3.8762109e-01   3.8534509e-01   3.9479567e-01   4.1699300e-01   4.3093090e-01   4.3470402e-01   3.9105092e-01   4.0138050e-01   3.5715871e-01   3.7551178e-01   4.7091120e-01   4.2070862e-01   5.7305812e-01   5.5164244e-01   4.9830545e-01   6.4221895e-01   4.4816703e-01   4.6607756e-01   5.0377873e-01   5.1444523e-01   5.6857686e-01   4.5081724e-01   4.5770501e-01   4.8510817e-01   5.0365341e-01   4.6513259e-01   4.1253837e-01   4.0956871e-01   4.7883779e-01   4.2950025e-01   3.6792232e-01   3.8898092e-01   4.0819496e-01   3.6404273e-01   3.8248731e-01   3.7751373e-01
   3.7701842e-01   3.8970001e-01   3.8467001e-01   4.2653344e-01   4.7578252e-01   4.4312396e-01   3.8142166e-01   0.0000000e+00   4.1670332e-01   3.9676909e-01   4.5333581e-01   4.5341289e-01   4.0096115e-01   3.9377590e-01   4.0274933e-01   3.8349519e-01   4.7639046e-01   4.9018871e-01   3.9192529e-01   4.6518743e-01   5.8716336e-01   4.1455014e-01   4.2689726e-01   4.6162184e-01   5.1865740e-01   4.6062522e-01   4.2451305e-01   3.7996311e-01   3.6059940e-01   4.2374155e-01   4.3236230e-01   4.2206553e-01   4.7419368e-01   5.0926879e-01   6.7523926e-01   7.9553758e-01   5.1769415e-01   5.4912715e-01   3.9793226e-01   3.8247723e-01   5.3737002e-01   4.6441991e-01   5.3777154e-01   5.2955747e-01   5.8187554e-01   5.9480059e-01   4.2556123e-01   4.5836422e-01   4.8982341e-01   4.6287080e-01   4.0984877e-01   3.5174498e-01   5.3263920e-01   4.0227359e-01   3.9508880e-01   3.6506616e-01   3.7510416e-01   4.0569166e-01   4.2194569e-01   4.2542967e-01   3.8069087e-01   3.8968945e-01   3.7055594e-01   3.7674875e-01   4.1434546e-01   3.9557691e-01   5.2872577e-01   5.2827801e-01   4.7955306e-01   5.7857028e-01   4.1834812e-01   4.6574802e-01   4.9041321e-01   5.0767379e-01   4.8469162e-01   5.5297217e-01   4.3580769e-01   4.8511735e-01   4.3714090e-01   4.6899161e-01   3.8829741e-01   3.7047906e-01   4.3083103e-01   4.0074319e-01   3.5611790e-01   3.9095532e-01   3.6985459e-01   3.7911310e-01   3.6692183e-01   3.5592906e-01
   4.0464099e-01   4.3687691e-01   4.1502794e-01   4.8338955e-01   5.3824547e-01   5.1827990e-01   4.2976999e-01   4.1670332e-01   0.0000000e+00   4.5937807e-01   4.6893448e-01   5.0416540e-01   4.6359396e-01   4.7705682e-01   4.2603588e-01   4.5002546e-01   5.4678261e-01   5.5577060e-01   4.6690294e-01   5.5297923e-01   6.1119252e-01   5.3015670e-01   5.0738575e-01   5.4860786e-01   6.1119317e-01   5.7289770e-01   4.4356927e-01   4.1955216e-01   4.7797380e-01   5.2288808e-01   5.2246369e-01   4.8168612e-01   5.8754345e-01   6.1776918e-01   6.7874807e-01   9.1386248e-01   6.0367736e-01   5.6734954e-01   4.8266726e-01   4.5867302e-01   6.6101888e-01   5.2953320e-01   6.1730682e-01   5.7768822e-01   6.8786063e-01   6.7351824e-01   5.0793974e-01   5.1354415e-01   5.2553086e-01   5.3541288e-01   4.6837998e-01   4.6371165e-01   5.7663815e-01   5.0938036e-01   4.5487470e-01   4.4858566e-01   4.3705542e-01   4.7898877e-01   4.9844970e-01   4.9086054e-01   5.0641133e-01   4.7436739e-01   4.1056235e-01   4.3650777e-01   4.8706977e-01   4.9422438e-01   6.1132833e-01   6.1888986e-01   5.4864180e-01   6.0921622e-01   4.9530349e-01   6.0685075e-01   5.9963571e-01   5.7022803e-01   6.1458957e-01   5.4688000e-01   5.2180335e-01   5.6264487e-01   5.5228331e-01   6.0306503e-01   4.6696601e-01   4.3589935e-01   5.0714517e-01   4.4570365e-01   4.1622266e-01   4.5076761e-01   4.5207159e-01   4.2011245e-01   4.2454748e-01   4.0665376e-01
   4.0684988e-01   4.6229827e-01   4.5202231e-01   4.6318476e-01   5.6179042e-01   5.3446280e-01   4.4366756e-01   3.9676909e-01   4.5937807e-01   0.0000000e+00   4.6207484e-01   5.1164747e-01   4.3771343e-01   4.9565164e-01   4.6333642e-01   4.2940253e-01   4.5022087e-01   5.3590455e-01   4.4531129e-01   5.5653505e-01   6.5181220e-01   5.3313958e-01   4.5782025e-01   4.9550540e-01   5.6199425e-01   4.9588372e-01   4.4417327e-01   3.8753598e-01   3.8657267e-01   4.9509675e-01   5.3697259e-01   4.7823382e-01   5.4597010e-01   5.6777560e-01   6.0739099e-01   7.7762451e-01   5.5528797e-01   5.9970024e-01   4.7365391e-01   4.3537305e-01   6.4657994e-01   5.3672085e-01   6.3102858e-01   5.6228938e-01   6.5397213e-01   6.2828286e-01   5.0984905e-01   5.3074255e-01   5.9403403e-01   5.6168733e-01   4.9721343e-01   4.6439162e-01   5.6509798e-01   5.0868312e-01   4.6602514e-01   4.2935346e-01   4.4836072e-01   4.6774227e-01   4.7886636e-01   5.1643864e-01   4.5204294e-01   4.6904302e-01   4.4169901e-01   4.1066547e-01   4.5899800e-01   4.4933007e-01   5.4088408e-01   5.9046929e-01   5.1188409e-01   5.6155362e-01   4.8942737e-01   5.5644301e-01   5.5639883e-01   5.9280936e-01   6.3957154e-01   6.1606684e-01   4.9644458e-01   5.1972619e-01   4.4921682e-01   4.7120136e-01   4.6284051e-01   4.0320519e-01   4.8140606e-01   4.4847991e-01   4.0399158e-01   4.3629637e-01   4.8012207e-01   4.5221674e-01   4.3858839e-01   4.1294569e-01
   4.1550465e-01   4.1394075e-01   4.4274385e-01   4.8628550e-01   5.6654304e-01   5.6163920e-01   4.7273843e-01   4.5333581e-01   4.6893448e-01   4.6207484e-01   0.0000000e+00   5.1629672e-01   4.4236536e-01   4.9907643e-01   4.2499888e-01   4.6604372e-01   5.2873759e-01   5.4229137e-01   4.8285736e-01   4.8881421e-01   5.7628092e-01   5.6734515e-01   5.0385853e-01   5.4073080e-01   5.4235740e-01   5.2056433e-01   4.4591317e-01   4.3555491e-01   4.0276874e-01   4.8939528e-01   5.8897895e-01   4.9249025e-01   5.6601089e-01   6.2385386e-01   7.0320315e-01   9.0490640e-01   5.5064538e-01   5.5200550e-01   4.9457725e-01   5.0805968e-01   7.4276173e-01   4.8439984e-01   6.4696939e-01   5.8596886e-01   6.4173051e-01   6.4091195e-01   5.1214059e-01   5.3478442e-01   5.6417431e-01   5.2262696e-01   4.5298019e-01   4.8310514e-01   5.8107239e-01   4.8536860e-01   4.3528018e-01   4.5619014e-01   4.8339185e-01   4.8517479e-01   4.6649123e-01   4.5986121e-01   4.5132384e-01   4.2973354e-01   3.9463524e-01   4.4196361e-01   5.0767989e-01   4.7893981e-01   5.6970782e-01   6.0114342e-01   4.7773462e-01   6.4632201e-01   4.4542636e-01   5.1176383e-01   5.8560185e-01   6.0080271e-01   7.1317416e-01   5.7959212e-01   5.3845421e-01   5.6056821e-01   4.6445037e-01   5.1100036e-01   4.5361201e-01   4.6186297e-01   5.0143430e-01   4.5192372e-01   4.4591396e-01   4.5171584e-01   4.2943259e-01   3.9642553e-01   4.4129275e-01   4.1848939e-01
   4.3879695e-01   4.1445452e-01   4.8865694e-01   5.1836401e-01   5.1290717e-01   5.2024183e-01   4.4413428e-01   4.5341289e-01   5.0416540e-01   5.1164747e-01   5.1629672e-01   0.0000000e+00   4.7532790e-01   4.8473922e-01   5.1007164e-01   5.0001295e-01   5.1439174e-01   5.6534444e-01   4.9892370e-01   5.5247127e-01   6.1894995e-01   5.9145519e-01   5.1951134e-01   5.2725688e-01   5.4458377e-01   5.0966795e-01   5.1169006e-01   4.7751714e-01   4.7382585e-01   5.3189848e-01   5.3390921e-01   5.0589905e-01   5.8359226e-01   6.4858986e-01   7.2534032e-01   7.5929611e-01   5.7120960e-01   5.9684090e-01   5.1879707e-01   5.1396209e-01   8.5277202e-01   5.1641396e-01   6.6716396e-01   6.2319028e-01   7.2650796e-01   6.4643104e-01   5.3517851e-01   5.6880494e-01   6.5020506e-01   5.6399039e-01   4.9096535e-01   4.5622219e-01   5.8981251e-01   4.8045538e-01   4.3139542e-01   4.5348301e-01   4.8223781e-01   4.9266404e-01   5.2787630e-01   4.7117924e-01   4.5873806e-01   4.6400842e-01   4.4924024e-01   4.2058705e-01   4.6659414e-01   4.6283805e-01   6.0982957e-01   6.0336515e-01   4.9324208e-01   5.9824564e-01   4.6932596e-01   5.5587088e-01   6.1816702e-01   5.8519294e-01   7.6215221e-01   6.3406972e-01   5.7461792e-01   5.8708752e-01   4.0364098e-01   4.8036838e-01   4.4409221e-01   4.7333089e-01   5.4037387e-01   4.9419287e-01   4.2850219e-01   4.4738368e-01   4.2971313e-01   4.2860243e-01   4.7222879e-01   4.2305853e-01
   3.9004284e-01   4.0457968e-01   4.1158776e-01   4.6077315e-01   5.0936663e-01   4.7539669e-01   3.8442899e-01   4.0096115e-01   4.6359396e-01   4.3771343e-01   4.4236536e-01   4.7532790e-01   0.0000000e+00   3.7980736e-01   4.1809211e-01   4.1314096e-01   4.7623807e-01   4.5143632e-01   4.3025044e-01   4.9493473e-01   5.6363670e-01   4.7905021e-01   4.7374872e-01   4.9908597e-01   5.1941903e-01   4.7915316e-01   4.1192209e-01   3.8340720e-01   3.9674459e-01   4.4653155e-01   4.6040513e-01   4.3643964e-01   5.0167668e-01   5.1788922e-01   6.1826101e-01   6.4584677e-01   5.6496557e-01   4.7713598e-01   4.7702889e-01   4.3826932e-01   7.5952109e-01   4.2481819e-01   6.0907336e-01   5.6754034e-01   6.6429187e-01   6.0228292e-01   4.6538920e-01   4.4168479e-01   5.0565021e-01   4.7743565e-01   4.3775375e-01   4.0205853e-01   5.1856000e-01   4.9392527e-01   4.2133762e-01   4.3009682e-01   4.2521159e-01   4.2778726e-01   4.3323487e-01   4.5801928e-01   4.3846805e-01   4.3921752e-01   4.5322928e-01   4.0416011e-01   4.3860783e-01   4.8100658e-01   5.5535172e-01   5.8253182e-01   4.5490131e-01   5.5241731e-01   4.6993184e-01   5.2335396e-01   5.5167517e-01   5.5282544e-01   7.9203811e-01   5.3033028e-01   4.8692729e-01   5.3173602e-01   4.7057552e-01   4.6093020e-01   4.2615348e-01   4.1465653e-01   4.7416934e-01   4.1663299e-01   3.7004980e-01   3.9483360e-01   3.8003220e-01   3.8012392e-01   4.0046427e-01   3.6276911e-01
   4.3599310e-01   4.2121328e-01   4.2765642e-01   4.3732477e-01   4.6285210e-01   4.7901931e-01   4.0431994e-01   3.9377590e-01   4.7705682e-01   4.9565164e-01   4.9907643e-01   4.8473922e-01   3.7980736e-01   0.0000000e+00   4.1937621e-01   4.3671959e-01   5.1848061e-01   4.8982725e-01   4.4663727e-01   5.0730650e-01   7.5320369e-01   4.8449913e-01   4.4731817e-01   4.9245135e-01   5.1624839e-01   4.9701176e-01   4.5099633e-01   4.0651856e-01   4.3022553e-01   5.0912869e-01   4.9855905e-01   4.6080210e-01   5.0835426e-01   5.1142211e-01   6.2327460e-01   7.0481997e-01   5.4829726e-01   5.4163312e-01   4.8707434e-01   4.6408040e-01   6.3013733e-01   5.1730716e-01   5.7322534e-01   5.5470756e-01   6.1878545e-01   5.7662095e-01   4.6189441e-01   4.7089426e-01   5.4935488e-01   5.1551051e-01   4.4491510e-01   4.1682276e-01   5.5986897e-01   4.8518226e-01   3.9869513e-01   4.0414644e-01   4.4552958e-01   4.6779944e-01   4.6261916e-01   5.0823455e-01   4.3641160e-01   4.5623072e-01   4.5395830e-01   4.1551216e-01   4.6594412e-01   4.6727628e-01   5.6243122e-01   5.8994639e-01   4.9060451e-01   5.4590763e-01   5.0234306e-01   5.1949024e-01   5.7195028e-01   5.8975240e-01   7.1918285e-01   6.1678800e-01   5.0993428e-01   5.5863378e-01   5.1769986e-01   4.2520401e-01   4.1335593e-01   4.1373268e-01   4.3827247e-01   4.3452868e-01   3.9474599e-01   4.3172463e-01   4.2918079e-01   4.8034312e-01   4.8789791e-01   4.6274127e-01
   4.2730117e-01   4.5701006e-01   4.4940702e-01   4.7150066e-01   5.0677702e-01   4.6599320e-01   3.8639466e-01   4.0274933e-01   4.2603588e-01   4.6333642e-01   4.2499888e-01   5.1007164e-01   4.1809211e-01   4.1937621e-01   0.0000000e+00   4.1809308e-01   4.9261145e-01   4.8058047e-01   4.3663844e-01   4.9638442e-01   7.1471408e-01   4.8874539e-01   4.6218198e-01   5.1223151e-01   4.8114150e-01   5.0724533e-01   4.5924269e-01   3.7569273e-01   4.0413048e-01   4.9267341e-01   4.7883082e-01   4.8958906e-01   5.0453387e-01   5.5680259e-01   6.6792208e-01   8.7212953e-01   5.4017060e-01   5.2770511e-01   4.0750340e-01   3.8083450e-01   5.6870448e-01   4.6952010e-01   6.0443859e-01   5.7070689e-01   5.9646425e-01   5.9790329e-01   4.4456056e-01   4.5346028e-01   5.1605698e-01   5.0048541e-01   4.3851556e-01   4.2557513e-01   4.9179459e-01   4.4645290e-01   3.9184995e-01   3.9394652e-01   4.3129891e-01   4.2240152e-01   4.3065612e-01   4.5538004e-01   3.8490446e-01   4.3366065e-01   4.0622810e-01   4.0867864e-01   4.3627269e-01   4.3592382e-01   5.4258907e-01   6.0468489e-01   5.0465731e-01   5.6441602e-01   4.5058186e-01   4.7968356e-01   5.3153605e-01   5.9481282e-01   6.7131948e-01   6.7214119e-01   4.8812138e-01   5.2396615e-01   4.3173601e-01   4.7521176e-01   4.6866140e-01   4.4261436e-01   4.7598072e-01   4.9969374e-01   4.0020204e-01   4.2667151e-01   4.3764258e-01   4.3414728e-01   4.3010911e-01   4.2359823e-01
   4.2110555e-01   4.4896884e-01   4.3794953e-01   4.6581821e-01   4.8640662e-01   4.6911164e-01   3.9869817e-01   3.8349519e-01   4.5002546e-01   4.2940253e-01   4.6604372e-01   5.0001295e-01   4.1314096e-01   4.3671959e-01   4.1809308e-01   0.0000000e+00   4.9042356e-01   5.0879577e-01   4.3019290e-01   4.8989475e-01   6.2391857e-01   5.1107171e-01   4.2109029e-01   4.6842155e-01   4.7581342e-01   4.8656003e-01   4.9184608e-01   4.3025866e-01   4.4221793e-01   5.0829865e-01   5.1215281e-01   4.8880643e-01   5.2773742e-01   5.5030247e-01   6.6910759e-01   7.4525334e-01   5.7043016e-01   5.7548925e-01   4.8792189e-01   4.5297349e-01   5.9812398e-01   5.1050309e-01   5.5355224e-01   5.5689475e-01   6.1432173e-01   5.9910811e-01   5.0103039e-01   5.0035883e-01   5.4503058e-01   4.6485036e-01   4.1355470e-01   4.0977491e-01   5.0019623e-01   4.3742914e-01   4.1603818e-01   4.2076296e-01   4.3062914e-01   4.2217420e-01   4.1499766e-01   4.4679308e-01   4.3157425e-01   4.5446975e-01   3.8743517e-01   4.0314274e-01   4.8214079e-01   4.6470269e-01   5.7451414e-01   5.8336479e-01   4.4265923e-01   5.9510039e-01   3.9850676e-01   4.8084922e-01   5.4953418e-01   5.4568273e-01   6.3836769e-01   5.9762338e-01   5.0249355e-01   5.4669346e-01   4.3693882e-01   4.1127523e-01   4.0993323e-01   3.9905568e-01   4.9064928e-01   4.3831002e-01   3.6942742e-01   4.2125586e-01   3.9648794e-01   3.9235170e-01   3.7592826e-01   3.8450853e-01
   4.4606853e-01   4.7488240e-01   4.9709353e-01   5.3796559e-01   5.6105541e-01   5.6543400e-01   4.8892127e-01   4.7639046e-01   5.4678261e-01   4.5022087e-01   5.2873759e-01   5.1439174e-01   4.7623807e-01   5.1848061e-01   4.9261145e-01   4.9042356e-01   0.0000000e+00   5.7558839e-01   5.0612934e-01   5.3067679e-01   5.6477141e-01   5.5683009e-01   5.3464057e-01   5.7420121e-01   6.0386345e-01   5.6904167e-01   5.0448403e-01   4.7437804e-01   5.0001139e-01   4.9109108e-01   5.4455454e-01   5.3536205e-01   6.4363128e-01   6.2821344e-01   6.5259198e-01   7.9767997e-01   6.7395166e-01   5.8362334e-01   5.4057802e-01   4.4000560e-01   7.4771110e-01   4.7026517e-01   7.0526643e-01   6.7264242e-01   6.9582614e-01   5.9996702e-01   4.9085320e-01   4.9408749e-01   6.0322464e-01   5.1801836e-01   4.8050540e-01   4.3919258e-01   5.4578165e-01   4.7307871e-01   4.3926546e-01   4.3050670e-01   4.8938949e-01   4.5785320e-01   4.6817096e-01   4.8396687e-01   4.9734068e-01   4.7645985e-01   3.8704870e-01   4.3158950e-01   5.2189653e-01   5.1912843e-01   5.6648729e-01   6.0300316e-01   4.8647754e-01   5.8085559e-01   5.1552705e-01   5.9227961e-01   5.8382959e-01   5.9866711e-01   6.9062484e-01   6.2356960e-01   5.4038892e-01   5.2333454e-01   4.8891677e-01   4.1709017e-01   4.5920825e-01   4.2956321e-01   5.3750916e-01   4.5565716e-01   4.4676718e-01   4.5577243e-01   4.7249568e-01   4.5504138e-01   4.2810664e-01   4.0154710e-01
   4.5627635e-01   4.9718812e-01   5.0377313e-01   5.4847111e-01   5.7721931e-01   5.7551515e-01   5.1158468e-01   4.9018871e-01   5.5577060e-01   5.3590455e-01   5.4229137e-01   5.6534444e-01   4.5143632e-01   4.8982725e-01   4.8058047e-01   5.0879577e-01   5.7558839e-01   0.0000000e+00   5.4355319e-01   5.9010833e-01   6.3374307e-01   6.0420806e-01   5.1738311e-01   5.7469166e-01   6.4089039e-01   5.2584986e-01   4.5454591e-01   4.8882082e-01   5.0220230e-01   5.5570694e-01   5.2819823e-01   5.3538058e-01   5.8625543e-01   6.0748144e-01   6.7895255e-01   8.4585945e-01   6.3595371e-01   5.7527755e-01   5.1438446e-01   5.3925556e-01   7.5332444e-01   5.2583112e-01   6.6111510e-01   6.3435223e-01   6.8222352e-01   6.0698243e-01   4.8791231e-01   5.3483878e-01   5.8053227e-01   5.5968472e-01   4.9788802e-01   4.7755758e-01   5.7086572e-01   4.9667434e-01   4.6113062e-01   4.1391689e-01   4.0827111e-01   4.7805396e-01   4.2790543e-01   4.8559853e-01   4.4740508e-01   4.7677280e-01   4.4457435e-01   4.7051899e-01   5.2855345e-01   4.9660640e-01   6.0823918e-01   6.3407272e-01   4.9880067e-01   5.4996916e-01   5.1545470e-01   5.6546645e-01   5.9086073e-01   6.3534187e-01   6.6123090e-01   7.1257355e-01   5.7808091e-01   6.5528268e-01   5.1570258e-01   4.5062027e-01   4.8627272e-01   4.6485751e-01   4.9841759e-01   4.9354281e-01   4.4761943e-01   4.7067190e-01   5.0518602e-01   5.5220745e-01   4.9286621e-01   4.5463002e-01
   3.7814424e-01   4.2960718e-01   4.5213657e-01   4.8043018e-01   4.8738795e-01   4.0866259e-01   3.9900943e-01   3.9192529e-01   4.6690294e-01   4.4531129e-01   4.8285736e-01   4.9892370e-01   4.3025044e-01   4.4663727e-01   4.3663844e-01   4.3019290e-01   5.0612934e-01   5.4355319e-01   0.0000000e+00   5.3513977e-01   6.2622253e-01   4.4797687e-01   4.4976763e-01   4.8326831e-01   5.8253580e-01   5.1198779e-01   4.9383624e-01   4.1451047e-01   4.4002930e-01   4.7053103e-01   4.8085410e-01   4.5843888e-01   4.9943625e-01   5.7694536e-01   6.7397995e-01   7.4984744e-01   5.7841857e-01   5.0463918e-01   4.8340169e-01   4.9742165e-01   6.8979191e-01   5.3805368e-01   6.2434489e-01   5.5791159e-01   5.9974796e-01   5.7108717e-01   5.0932956e-01   5.1678579e-01   5.4337020e-01   4.9317106e-01   4.4950765e-01   4.2635479e-01   5.4448728e-01   4.5523656e-01   4.0863061e-01   4.1345791e-01   4.1197151e-01   4.4896274e-01   4.2523653e-01   4.6780297e-01   4.4170016e-01   4.5682150e-01   4.0298318e-01   3.8906438e-01   4.2286289e-01   4.4061195e-01   5.8224591e-01   6.1078705e-01   4.6733274e-01   5.3686439e-01   4.3191389e-01   4.6837519e-01   5.3916265e-01   5.6660180e-01   6.0123928e-01   6.3090906e-01   5.1053611e-01   5.7734690e-01   4.6152306e-01   4.7201153e-01   4.0993476e-01   4.1831765e-01   4.7408320e-01   4.0908861e-01   3.8992241e-01   4.2129833e-01   3.9809997e-01   4.2310126e-01   4.4722949e-01   3.8359146e-01
   4.4959174e-01   4.6654625e-01   4.9868358e-01   5.5635987e-01   5.9320849e-01   5.4248328e-01   4.9006819e-01   4.6518743e-01   5.5297923e-01   5.5653505e-01   4.8881421e-01   5.5247127e-01   4.9493473e-01   5.0730650e-01   4.9638442e-01   4.8989475e-01   5.3067679e-01   5.9010833e-01   5.3513977e-01   0.0000000e+00   6.2342462e-01   5.0065908e-01   5.2321100e-01   5.4253916e-01   6.9051807e-01   5.5646303e-01   5.5474799e-01   4.9958480e-01   5.1287847e-01   5.5522789e-01   5.6553469e-01   5.2134235e-01   5.7292764e-01   6.4668486e-01   7.7417277e-01   8.9661516e-01   6.3304208e-01   6.0639723e-01   5.3923309e-01   5.2028164e-01   7.3203494e-01   5.5081448e-01   6.9961953e-01   6.2599795e-01   6.9768363e-01   6.6772838e-01   5.7130573e-01   5.7254522e-01   6.6372669e-01   6.2569820e-01   5.0506186e-01   5.0097855e-01   6.4843112e-01   5.5182101e-01   4.9247768e-01   5.0957294e-01   4.8297151e-01   5.4190850e-01   4.9810947e-01   5.5631720e-01   5.2726373e-01   5.1814639e-01   4.9587716e-01   4.9026679e-01   5.3045683e-01   5.5269561e-01   6.6138346e-01   6.8264405e-01   6.0806113e-01   6.4154182e-01   5.1387789e-01   5.6653403e-01   5.9338973e-01   6.3818204e-01   7.2607706e-01   6.4383954e-01   6.0316478e-01   6.1208819e-01   5.0978932e-01   5.0482291e-01   5.0370619e-01   5.0976929e-01   5.5217897e-01   4.9922484e-01   4.8972278e-01   4.7323168e-01   4.8667419e-01   4.5620075e-01   5.1893410e-01   4.8940876e-01
   4.7497806e-01   5.0374841e-01   5.6645686e-01   7.0172727e-01   6.6600253e-01   7.1207642e-01   5.0799770e-01   5.8716336e-01   6.1119252e-01   6.5181220e-01   5.7628092e-01   6.1894995e-01   5.6363670e-01   7.5320369e-01   7.1471408e-01   6.2391857e-01   5.6477141e-01   6.3374307e-01   6.2622253e-01   6.2342462e-01   0.0000000e+00   7.0364357e-01   6.6705028e-01   7.6357906e-01   7.4694217e-01   7.2487059e-01   6.1543201e-01   6.0110610e-01   6.7195075e-01   7.0864004e-01   7.4450414e-01   6.1102062e-01   5.3943884e-01   5.8332293e-01   8.9138562e-01   9.7222810e-01   6.2812674e-01   6.4674708e-01   5.3890679e-01   6.2904935e-01   7.8209374e-01   5.5794214e-01   6.4120126e-01   6.6773105e-01   7.6159736e-01   7.2425896e-01   5.3556406e-01   5.5717073e-01   6.1188889e-01   5.6486893e-01   5.0334201e-01   5.2875145e-01   5.8278488e-01   4.6865404e-01   5.0315057e-01   5.9810648e-01   6.0359553e-01   6.8137501e-01   7.3312825e-01   6.7243309e-01   6.7650231e-01   6.7399742e-01   5.5778463e-01   5.3785892e-01   7.0970308e-01   5.9120355e-01   7.0656694e-01   7.7278886e-01   6.5462350e-01   9.2393202e-01   7.2867887e-01   5.8895685e-01   6.8621625e-01   7.0867344e-01   8.8542189e-01   9.3065761e-01   6.4386000e-01   7.0680329e-01   5.7732679e-01   6.3091798e-01   6.7921237e-01   6.1169603e-01   6.7035231e-01   5.4203019e-01   5.5356838e-01   5.4461562e-01   5.2789906e-01   5.6119534e-01   5.0138818e-01   4.7832999e-01
   4.6794533e-01   5.4171339e-01   5.9766520e-01   5.5266713e-01   6.4581570e-01   5.1128774e-01   5.0527069e-01   4.1455014e-01   5.3015670e-01   5.3313958e-01   5.6734515e-01   5.9145519e-01   4.7905021e-01   4.8449913e-01   4.8874539e-01   5.1107171e-01   5.5683009e-01   6.0420806e-01   4.4797687e-01   5.0065908e-01   7.0364357e-01   0.0000000e+00   5.3938480e-01   5.8231641e-01   6.1186187e-01   4.7893061e-01   5.2579922e-01   4.6295266e-01   5.2485780e-01   5.4377869e-01   5.3895477e-01   5.9043244e-01   6.3617582e-01   6.8298284e-01   7.5132959e-01   8.3309356e-01   5.7778329e-01   6.3786664e-01   5.2668363e-01   4.8464329e-01   7.6185795e-01   5.7272561e-01   6.4941249e-01   5.2938796e-01   7.1450241e-01   6.3963204e-01   5.5080530e-01   6.4942462e-01   7.2001423e-01   6.6767914e-01   6.3868230e-01   6.0270128e-01   7.0059116e-01   4.8788683e-01   5.8346560e-01   4.7054656e-01   5.1663731e-01   5.1478537e-01   6.2675190e-01   6.2400811e-01   5.4164614e-01   5.3099770e-01   4.7691800e-01   4.1896240e-01   4.6850075e-01   5.9200718e-01   5.8168452e-01   7.3857458e-01   6.0299879e-01   6.6136862e-01   5.8994678e-01   6.3733152e-01   6.2245611e-01   6.6999633e-01   6.1168514e-01   6.5874090e-01   6.2829579e-01   6.2866247e-01   5.1381719e-01   4.6607727e-01   5.4215322e-01   5.2346416e-01   6.2647614e-01   5.5368788e-01   5.2418729e-01   4.8680589e-01   5.1027066e-01   5.5617829e-01   5.0516217e-01   4.9956475e-01
   4.5383317e-01   4.6658305e-01   5.0480324e-01   4.8729331e-01   5.9775118e-01   5.0189315e-01   4.3026558e-01   4.2689726e-01   5.0738575e-01   4.5782025e-01   5.0385853e-01   5.1951134e-01   4.7374872e-01   4.4731817e-01   4.6218198e-01   4.2109029e-01   5.3464057e-01   5.1738311e-01   4.4976763e-01   5.2321100e-01   6.6705028e-01   5.3938480e-01   0.0000000e+00   5.3850786e-01   6.3296381e-01   4.9613078e-01   4.7744039e-01   4.6339824e-01   4.9332345e-01   5.1359659e-01   5.2110518e-01   5.0588097e-01   5.3827463e-01   5.6539332e-01   6.3463305e-01   8.0196781e-01   5.7304163e-01   5.9068098e-01   4.9645306e-01   4.8100785e-01   6.2277065e-01   5.7858515e-01   6.3437472e-01   5.5170358e-01   6.5974406e-01   6.2813222e-01   4.8774865e-01   5.1901975e-01   5.7263133e-01   5.2185901e-01   5.1057203e-01   4.5766737e-01   5.6651084e-01   4.7894930e-01   4.3613302e-01   4.6949112e-01   4.5282968e-01   4.7712014e-01   5.1398048e-01   5.1445303e-01   4.8720516e-01   4.8994694e-01   4.0706232e-01   4.2794583e-01   4.9407442e-01   4.7883455e-01   5.9667821e-01   6.1120721e-01   5.1369287e-01   5.9970019e-01   4.9393790e-01   4.9807546e-01   5.5430380e-01   5.8097685e-01   6.5624574e-01   6.1957327e-01   5.3435482e-01   5.6733614e-01   5.3541071e-01   4.9355530e-01   4.8329675e-01   4.6850201e-01   4.8912659e-01   4.9654852e-01   4.4155188e-01   4.7382611e-01   5.0205926e-01   4.6569914e-01   4.5753565e-01   4.3707416e-01
   4.7767124e-01   5.1136227e-01   4.9589327e-01   5.4834509e-01   6.2331492e-01   5.7417723e-01   4.7555919e-01   4.6162184e-01   5.4860786e-01   4.9550540e-01   5.4073080e-01   5.2725688e-01   4.9908597e-01   4.9245135e-01   5.1223151e-01   4.6842155e-01   5.7420121e-01   5.7469166e-01   4.8326831e-01   5.4253916e-01   7.6357906e-01   5.8231641e-01   5.3850786e-01   0.0000000e+00   6.7311963e-01   5.6617580e-01   5.5186433e-01   4.8983473e-01   5.4836344e-01   5.4035501e-01   5.7798053e-01   5.8765477e-01   6.2251372e-01   6.1375751e-01   8.0570437e-01   9.8000213e-01   6.3822174e-01   6.0718506e-01   4.9960105e-01   5.3017745e-01   7.2639491e-01   6.4474448e-01   6.7581849e-01   6.3555230e-01   6.8239904e-01   7.2950564e-01   5.1792912e-01   5.7755424e-01   6.0367507e-01   5.9309006e-01   5.1552734e-01   4.9203648e-01   5.9661778e-01   5.3818172e-01   5.1323016e-01   4.9173484e-01   4.6993329e-01   4.9108175e-01   5.3555434e-01   5.4577598e-01   4.9795052e-01   5.3733568e-01   4.8912105e-01   5.3114904e-01   5.5867166e-01   5.3063856e-01   6.4596336e-01   6.7061151e-01   5.5938248e-01   6.4442082e-01   5.3372371e-01   5.5926084e-01   5.7640866e-01   6.3444821e-01   6.0931684e-01   6.4828114e-01   5.8695759e-01   6.2350513e-01   5.1851854e-01   5.0974443e-01   5.3267159e-01   5.0263803e-01   4.9620608e-01   5.1603378e-01   4.8072894e-01   4.9801758e-01   5.3667549e-01   4.9941926e-01   4.8447071e-01   5.0077757e-01
   4.9139376e-01   5.3159622e-01   5.1413179e-01   5.6277961e-01   6.2105219e-01   4.8670693e-01   5.0241607e-01   5.1865740e-01   6.1119317e-01   5.6199425e-01   5.4235740e-01   5.4458377e-01   5.1941903e-01   5.1624839e-01   4.8114150e-01   4.7581342e-01   6.0386345e-01   6.4089039e-01   5.8253580e-01   6.9051807e-01   7.4694217e-01   6.1186187e-01   6.3296381e-01   6.7311963e-01   0.0000000e+00   6.6671091e-01   6.3126078e-01   6.1344218e-01   6.2306331e-01   6.6586513e-01   6.8215937e-01   6.2745762e-01   7.4811904e-01   7.0943406e-01   8.5243217e-01   1.0000000e+00   7.0797923e-01   7.0016943e-01   6.1821901e-01   5.8554838e-01   8.1684214e-01   7.2292267e-01   7.6461172e-01   6.9845281e-01   6.9331945e-01   8.2282588e-01   6.8216398e-01   6.8195642e-01   7.0145486e-01   6.4712872e-01   6.0333953e-01   5.6276029e-01   6.8338462e-01   6.2517719e-01   5.4447026e-01   5.7832277e-01   5.9071232e-01   5.6346125e-01   5.9674209e-01   6.0571909e-01   6.0869234e-01   5.8616071e-01   5.0806716e-01   6.2440191e-01   5.9846386e-01   5.8739383e-01   7.7549684e-01   7.7642808e-01   6.9238919e-01   6.9101163e-01   6.1186624e-01   7.3798732e-01   6.2889408e-01   6.3157152e-01   6.4127163e-01   7.3640951e-01   5.8359640e-01   6.3451098e-01   6.0406913e-01   5.6337875e-01   5.5635595e-01   5.4510123e-01   5.5476463e-01   5.1703237e-01   5.0253028e-01   4.9692822e-01   5.1309724e-01   5.1766715e-01   4.7766163e-01   5.1369527e-01
   4.5893733e-01   5.1617806e-01   5.0763192e-01   5.5074628e-01   5.6945689e-01   5.0740853e-01   4.8406624e-01   4.6062522e-01   5.7289770e-01   4.9588372e-01   5.2056433e-01   5.0966795e-01   4.7915316e-01   4.9701176e-01   5.0724533e-01   4.8656003e-01   5.6904167e-01   5.2584986e-01   5.1198779e-01   5.5646303e-01   7.2487059e-01   4.7893061e-01   4.9613078e-01   5.6617580e-01   6.6671091e-01   0.0000000e+00   5.0277906e-01   4.7628290e-01   4.9171181e-01   5.4017049e-01   5.2222500e-01   5.3591257e-01   5.2835984e-01   6.1054123e-01   7.4864870e-01   8.2820491e-01   6.1099950e-01   5.7312307e-01   4.9472510e-01   4.8447001e-01   7.4208572e-01   5.7230675e-01   6.2954203e-01   5.7370280e-01   6.3219840e-01   6.5450347e-01   4.9859401e-01   5.0107864e-01   5.2323723e-01   5.5908846e-01   4.6159578e-01   4.9616523e-01   5.2978907e-01   4.8123298e-01   4.5043484e-01   4.9262190e-01   4.6249921e-01   4.8701712e-01   4.1954851e-01   4.9937213e-01   4.8226302e-01   4.6512208e-01   4.4331835e-01   4.3122565e-01   4.5506075e-01   4.7667140e-01   5.9150497e-01   6.3688488e-01   5.7567500e-01   6.2135316e-01   4.4474478e-01   5.3179457e-01   5.4096933e-01   5.8397868e-01   5.1283903e-01   5.8966007e-01   4.8064493e-01   5.5812477e-01   4.5258907e-01   4.8708447e-01   4.8667519e-01   4.7052624e-01   4.7372371e-01   4.3060260e-01   4.4567932e-01   4.6615835e-01   4.5365402e-01   4.9348024e-01   4.0377885e-01   4.7005827e-01
   3.9731047e-01   4.1267386e-01   4.3992216e-01   5.1517492e-01   4.8174667e-01   5.0166093e-01   4.1173878e-01   4.2451305e-01   4.4356927e-01   4.4417327e-01   4.4591317e-01   5.1169006e-01   4.1192209e-01   4.5099633e-01   4.5924269e-01   4.9184608e-01   5.0448403e-01   4.5454591e-01   4.9383624e-01   5.5474799e-01   6.1543201e-01   5.2579922e-01   4.7744039e-01   5.5186433e-01   6.3126078e-01   5.0277906e-01   0.0000000e+00   4.7378394e-01   4.9751138e-01   4.8486100e-01   4.9117971e-01   5.0430529e-01   5.7637446e-01   5.8878791e-01   6.6967170e-01   9.2509862e-01   6.1731136e-01   6.2198385e-01   4.6817312e-01   4.9233949e-01   5.7466274e-01   5.2723869e-01   6.3874462e-01   6.1441745e-01   6.1590321e-01   5.7303078e-01   5.2028939e-01   4.8669241e-01   4.8947841e-01   5.2209594e-01   4.5240969e-01   4.6510440e-01   5.1814109e-01   4.4098190e-01   4.3142307e-01   4.8618840e-01   4.4180801e-01   4.8345489e-01   4.5875007e-01   5.2667506e-01   5.0870597e-01   5.0464325e-01   4.8082365e-01   4.3476045e-01   5.1607033e-01   4.3449134e-01   6.0743982e-01   6.7418535e-01   4.8494370e-01   5.6412598e-01   4.3500172e-01   5.0328058e-01   5.3778005e-01   5.5627157e-01   5.7432248e-01   6.0154932e-01   4.6217026e-01   5.5139731e-01   5.1980361e-01   4.2270286e-01   4.2202385e-01   4.3177066e-01   4.2313699e-01   4.2984240e-01   3.8656521e-01   3.7464783e-01   3.8640791e-01   4.6043275e-01   4.4258722e-01   4.0106368e-01
   3.6137848e-01   3.9756311e-01   4.4706519e-01   4.6702541e-01   5.0459858e-01   4.6439539e-01   3.7258019e-01   3.7996311e-01   4.1955216e-01   3.8753598e-01   4.3555491e-01   4.7751714e-01   3.8340720e-01   4.0651856e-01   3.7569273e-01   4.3025866e-01   4.7437804e-01   4.8882082e-01   4.1451047e-01   4.9958480e-01   6.0110610e-01   4.6295266e-01   4.6339824e-01   4.8983473e-01   6.1344218e-01   4.7628290e-01   4.7378394e-01   0.0000000e+00   4.4654574e-01   4.4811799e-01   4.6557302e-01   4.4748611e-01   5.2114830e-01   5.0808883e-01   5.4128080e-01   7.6562706e-01   5.8184407e-01   4.8050269e-01   3.7313424e-01   4.7509170e-01   6.7990143e-01   4.9207206e-01   6.4392731e-01   5.9893365e-01   6.5589481e-01   6.1126223e-01   4.7662931e-01   4.8581872e-01   5.5344737e-01   4.6932857e-01   4.0410792e-01   4.4672633e-01   5.1438691e-01   3.9577303e-01   4.1104054e-01   4.3079920e-01   4.7108408e-01   4.1318451e-01   4.2726804e-01   4.3146501e-01   4.5641020e-01   4.8937531e-01   4.1749940e-01   3.9113038e-01   4.5824765e-01   4.0139380e-01   5.8613718e-01   6.3326415e-01   5.1524732e-01   5.4965942e-01   4.5711270e-01   5.1187826e-01   5.4178006e-01   5.7155902e-01   4.8478764e-01   7.0664784e-01   5.3738586e-01   5.4301839e-01   4.4044381e-01   3.9575211e-01   4.5082566e-01   4.9170545e-01   4.6435512e-01   4.1878244e-01   4.1038508e-01   3.6181805e-01   4.1720340e-01   3.5680803e-01   4.4173050e-01   3.6605568e-01
   3.9395275e-01   4.2448853e-01   4.2742189e-01   4.6228123e-01   5.1523386e-01   4.3905152e-01   3.7722220e-01   3.6059940e-01   4.7797380e-01   3.8657267e-01   4.0276874e-01   4.7382585e-01   3.9674459e-01   4.3022553e-01   4.0413048e-01   4.4221793e-01   5.0001139e-01   5.0220230e-01   4.4002930e-01   5.1287847e-01   6.7195075e-01   5.2485780e-01   4.9332345e-01   5.4836344e-01   6.2306331e-01   4.9171181e-01   4.9751138e-01   4.4654574e-01   0.0000000e+00   5.1248500e-01   5.1136403e-01   4.8042496e-01   4.7879444e-01   5.4156627e-01   6.4591842e-01   8.2472034e-01   5.3332551e-01   5.0162535e-01   4.1279245e-01   4.6592567e-01   6.0610094e-01   5.4530766e-01   6.3629193e-01   5.8898291e-01   6.7688221e-01   6.2973703e-01   4.9122247e-01   5.2359369e-01   5.7969725e-01   5.2076048e-01   4.8428148e-01   4.8718456e-01   5.6197099e-01   4.4935288e-01   4.2952917e-01   4.4372301e-01   4.1865950e-01   4.4990061e-01   5.0263380e-01   4.7112016e-01   4.5980655e-01   4.7464311e-01   4.0678775e-01   4.4438206e-01   4.4649004e-01   4.4069656e-01   5.9479091e-01   6.1498048e-01   5.0699592e-01   5.8245696e-01   4.8915871e-01   4.6384919e-01   5.4279653e-01   5.8871104e-01   4.9282391e-01   5.8491966e-01   5.1828015e-01   5.5434809e-01   4.4124246e-01   4.8139599e-01   4.5817169e-01   4.2919895e-01   4.7676398e-01   4.4041320e-01   4.2580256e-01   4.4339547e-01   4.4007319e-01   3.9489981e-01   4.3739482e-01   3.9264601e-01
   4.4174061e-01   5.2788354e-01   5.0891351e-01   4.9919515e-01   5.3176050e-01   4.9233963e-01   4.2810393e-01   4.2374155e-01   5.2288808e-01   4.9509675e-01   4.8939528e-01   5.3189848e-01   4.4653155e-01   5.0912869e-01   4.9267341e-01   5.0829865e-01   4.9109108e-01   5.5570694e-01   4.7053103e-01   5.5522789e-01   7.0864004e-01   5.4377869e-01   5.1359659e-01   5.4035501e-01   6.6586513e-01   5.4017049e-01   4.8486100e-01   4.4811799e-01   5.1248500e-01   0.0000000e+00   5.1062099e-01   5.4105901e-01   5.4900067e-01   5.8586766e-01   6.7706215e-01   6.9932943e-01   5.9114358e-01   5.4777517e-01   4.6308763e-01   4.9333834e-01   5.6299549e-01   7.2364280e-01   6.3880904e-01   5.9052121e-01   6.2666098e-01   6.2779031e-01   5.0638964e-01   5.5430948e-01   5.6869238e-01   5.5267260e-01   4.8279652e-01   4.7087662e-01   6.1232429e-01   4.8800552e-01   4.6436965e-01   4.8130654e-01   4.6842606e-01   4.7987488e-01   4.8178234e-01   4.8854871e-01   4.6993700e-01   4.9988909e-01   4.6783764e-01   4.6850575e-01   4.9087234e-01   4.5332743e-01   6.1193065e-01   6.3966039e-01   5.6409079e-01   6.3606826e-01   5.0878010e-01   5.2244474e-01   5.7134986e-01   5.8848276e-01   5.1834913e-01   6.2418816e-01   5.3750704e-01   5.8971139e-01   4.4362508e-01   4.7919847e-01   4.5372685e-01   4.2914660e-01   4.9913477e-01   4.3326188e-01   4.3216880e-01   4.5807079e-01   4.8254203e-01   4.6346568e-01   4.4778846e-01   4.2931646e-01
   4.7557084e-01   4.9576471e-01   4.6150707e-01   5.3961794e-01   5.9421828e-01   5.9286021e-01   4.6421066e-01   4.3236230e-01   5.2246369e-01   5.3697259e-01   5.8897895e-01   5.3390921e-01   4.6040513e-01   4.9855905e-01   4.7883082e-01   5.1215281e-01   5.4455454e-01   5.2819823e-01   4.8085410e-01   5.6553469e-01   7.4450414e-01   5.3895477e-01   5.2110518e-01   5.7798053e-01   6.8215937e-01   5.2222500e-01   4.9117971e-01   4.6557302e-01   5.1136403e-01   5.1062099e-01   0.0000000e+00   5.7295851e-01   5.4483585e-01   5.8617755e-01   7.3393822e-01   8.5005068e-01   5.8516583e-01   5.4137001e-01   5.0069581e-01   5.6618148e-01   5.6305348e-01   6.7842293e-01   6.7747191e-01   6.1376281e-01   6.4973065e-01   6.9762473e-01   5.5566948e-01   5.6821688e-01   5.4709497e-01   5.5419625e-01   5.4787086e-01   5.3459030e-01   6.2874724e-01   5.0960754e-01   4.8755988e-01   4.9965536e-01   5.0008589e-01   5.0188802e-01   5.1230496e-01   5.7298251e-01   5.1943285e-01   5.4648396e-01   5.0600357e-01   4.8370348e-01   4.9848259e-01   5.2613065e-01   6.6207443e-01   6.4043796e-01   5.5544370e-01   6.3553083e-01   5.3427386e-01   5.8800436e-01   5.8654481e-01   5.9715036e-01   6.2945479e-01   6.5107030e-01   5.6001647e-01   5.9523617e-01   5.3141122e-01   5.0933017e-01   4.7214414e-01   4.9858729e-01   5.2732460e-01   4.7216202e-01   4.5837430e-01   4.9119042e-01   5.1020818e-01   4.7536760e-01   4.6268467e-01   4.7727258e-01
   4.0319391e-01   4.5252742e-01   4.4686561e-01   4.8123223e-01   4.9316011e-01   4.6780211e-01   4.4635101e-01   4.2206553e-01   4.8168612e-01   4.7823382e-01   4.9249025e-01   5.0589905e-01   4.3643964e-01   4.6080210e-01   4.8958906e-01   4.8880643e-01   5.3536205e-01   5.3538058e-01   4.5843888e-01   5.2134235e-01   6.1102062e-01   5.9043244e-01   5.0588097e-01   5.8765477e-01   6.2745762e-01   5.3591257e-01   5.0430529e-01   4.4748611e-01   4.8042496e-01   5.4105901e-01   5.7295851e-01   0.0000000e+00   5.6545683e-01   6.3441734e-01   7.5657350e-01   9.0772659e-01   6.1666969e-01   6.0567179e-01   5.1639750e-01   5.0215365e-01   5.8144778e-01   5.9914666e-01   6.3857531e-01   5.9372610e-01   6.3491435e-01   6.8263063e-01   5.0235504e-01   5.4372624e-01   5.7778411e-01   5.3704245e-01   4.9488464e-01   4.7361185e-01   5.5398150e-01   4.6782617e-01   4.4829295e-01   4.6752374e-01   4.9520533e-01   5.0917887e-01   5.0598827e-01   5.4518293e-01   5.3350454e-01   5.2504302e-01   4.6604115e-01   4.9167350e-01   5.0061695e-01   4.8784148e-01   6.2783249e-01   6.3604556e-01   5.0367805e-01   5.6178627e-01   4.8324733e-01   5.2354438e-01   5.4073022e-01   5.3230152e-01   5.3660725e-01   5.4984055e-01   4.7723455e-01   5.5124475e-01   4.3701317e-01   4.9175189e-01   4.2827775e-01   4.5884103e-01   4.8775730e-01   4.5763917e-01   4.5018090e-01   4.7285945e-01   4.9306922e-01   4.3677025e-01   4.0870700e-01   4.3688228e-01
   4.9542776e-01   5.4035704e-01   5.5094458e-01   5.6530334e-01   6.0809919e-01   5.5116185e-01   4.8940086e-01   4.7419368e-01   5.8754345e-01   5.4597010e-01   5.6601089e-01   5.8359226e-01   5.0167668e-01   5.0835426e-01   5.0453387e-01   5.2773742e-01   6.4363128e-01   5.8625543e-01   4.9943625e-01   5.7292764e-01   5.3943884e-01   6.3617582e-01   5.3827463e-01   6.2251372e-01   7.4811904e-01   5.2835984e-01   5.7637446e-01   5.2114830e-01   4.7879444e-01   5.4900067e-01   5.4483585e-01   5.6545683e-01   0.0000000e+00   6.5176109e-01   7.2899945e-01   7.7525740e-01   6.3521894e-01   6.3584469e-01   5.7934537e-01   5.6486849e-01   6.3470706e-01   6.2845519e-01   6.5987682e-01   6.1901256e-01   6.7940266e-01   6.9465786e-01   5.3030201e-01   5.7322137e-01   5.9446584e-01   6.2319702e-01   5.5610594e-01   5.0912780e-01   5.9849530e-01   5.0877889e-01   4.9247328e-01   5.1831763e-01   5.1993936e-01   5.6130976e-01   5.0561773e-01   5.8030590e-01   5.1998013e-01   5.6102382e-01   4.7800905e-01   5.0076458e-01   5.2430752e-01   5.0913785e-01   6.5792475e-01   6.7569812e-01   5.3915511e-01   6.1726226e-01   5.5512026e-01   5.6379225e-01   6.2518553e-01   6.2731676e-01   6.1242329e-01   6.6095077e-01   5.5698474e-01   6.2451923e-01   5.1789876e-01   5.4968398e-01   5.6331644e-01   5.2266153e-01   4.8501902e-01   4.6666592e-01   5.0658931e-01   5.1646512e-01   5.3592802e-01   4.9564970e-01   4.8240914e-01   4.9097772e-01
   5.3691647e-01   5.8734682e-01   5.8759864e-01   6.1368098e-01   6.3918690e-01   6.2067900e-01   5.4327241e-01   5.0926879e-01   6.1776918e-01   5.6777560e-01   6.2385386e-01   6.4858986e-01   5.1788922e-01   5.1142211e-01   5.5680259e-01   5.5030247e-01   6.2821344e-01   6.0748144e-01   5.7694536e-01   6.4668486e-01   5.8332293e-01   6.8298284e-01   5.6539332e-01   6.1375751e-01   7.0943406e-01   6.1054123e-01   5.8878791e-01   5.0808883e-01   5.4156627e-01   5.8586766e-01   5.8617755e-01   6.3441734e-01   6.5176109e-01   0.0000000e+00   7.7145902e-01   9.1591376e-01   6.4950870e-01   6.6441413e-01   5.9202476e-01   6.2725929e-01   5.6333755e-01   6.8169718e-01   7.6895795e-01   6.8000822e-01   7.4027682e-01   6.8846003e-01   6.1560120e-01   6.4465788e-01   6.4527873e-01   5.9441060e-01   5.7806604e-01   5.5709925e-01   7.3172614e-01   5.7040353e-01   5.4295840e-01   5.4555529e-01   5.5043559e-01   6.1574119e-01   5.9926267e-01   6.2256022e-01   6.1180529e-01   6.1637549e-01   5.1843625e-01   5.6492681e-01   6.0842685e-01   6.1043717e-01   7.2200130e-01   7.8262192e-01   6.5681917e-01   7.5325509e-01   6.6627293e-01   6.5641647e-01   7.0508966e-01   7.0560800e-01   7.1646971e-01   7.0689769e-01   7.0162742e-01   6.7911339e-01   5.7086628e-01   6.0230777e-01   6.2929265e-01   6.1746475e-01   6.3516772e-01   5.2939763e-01   5.2779310e-01   5.5809347e-01   6.0427419e-01   5.7339765e-01   5.8321687e-01   5.2128651e-01
   6.5121503e-01   6.3861946e-01   6.3111632e-01   6.4972005e-01   6.8254954e-01   6.8035782e-01   6.5831776e-01   6.7523926e-01   6.7874807e-01   6.0739099e-01   7.0320315e-01   7.2534032e-01   6.1826101e-01   6.2327460e-01   6.6792208e-01   6.6910759e-01   6.5259198e-01   6.7895255e-01   6.7397995e-01   7.7417277e-01   8.9138562e-01   7.5132959e-01   6.3463305e-01   8.0570437e-01   8.5243217e-01   7.4864870e-01   6.6967170e-01   5.4128080e-01   6.4591842e-01   6.7706215e-01   7.3393822e-01   7.5657350e-01   7.2899945e-01   7.7145902e-01   0.0000000e+00   9.5225064e-01   8.0903277e-01   8.6012305e-01   6.8604608e-01   6.9495456e-01   8.0141868e-01   9.3188920e-01   8.2235781e-01   8.1014040e-01   8.7986198e-01   8.8398822e-01   7.7389294e-01   7.5338318e-01   7.5815641e-01   6.4274885e-01   5.9536336e-01   7.2352166e-01   8.0651306e-01   6.7324919e-01   6.1654419e-01   6.1028170e-01   6.3040051e-01   6.4030657e-01   6.8410166e-01   6.5288422e-01   6.4790128e-01   6.8702968e-01   6.8820266e-01   6.2275194e-01   7.3377911e-01   7.3288778e-01   8.8630035e-01   8.8664320e-01   7.5953288e-01   8.4265893e-01   7.9278310e-01   8.0681610e-01   7.7991551e-01   7.7724914e-01   9.0636557e-01   8.8426618e-01   8.5536849e-01   8.6241507e-01   6.4377120e-01   6.5621147e-01   6.6335684e-01   7.0609212e-01   6.9198511e-01   6.1167980e-01   6.0177360e-01   6.0937160e-01   6.6072969e-01   5.4951139e-01   6.6372596e-01   5.5037575e-01
   7.6920288e-01   8.2182017e-01   7.9865444e-01   8.2337072e-01   8.7487251e-01   8.1814675e-01   7.1306148e-01   7.9553758e-01   9.1386248e-01   7.7762451e-01   9.0490640e-01   7.5929611e-01   6.4584677e-01   7.0481997e-01   8.7212953e-01   7.4525334e-01   7.9767997e-01   8.4585945e-01   7.4984744e-01   8.9661516e-01   9.7222810e-01   8.3309356e-01   8.0196781e-01   9.8000213e-01   1.0000000e+00   8.2820491e-01   9.2509862e-01   7.6562706e-01   8.2472034e-01   6.9932943e-01   8.5005068e-01   9.0772659e-01   7.7525740e-01   9.1591376e-01   9.5225064e-01   0.0000000e+00   9.1325802e-01   9.7035784e-01   8.2927892e-01   8.3266926e-01   9.0175118e-01   9.9621248e-01   9.7185162e-01   8.6772951e-01   9.7101207e-01   9.9148436e-01   8.0914213e-01   7.4100876e-01   7.8732153e-01   6.7753049e-01   7.0608299e-01   7.2355030e-01   9.1050965e-01   8.0800720e-01   8.1921543e-01   8.0478283e-01   6.7872737e-01   7.3103784e-01   7.5494740e-01   7.6381472e-01   8.2508788e-01   8.4222911e-01   7.2334407e-01   7.3522612e-01   8.0198697e-01   7.4117395e-01   9.0110387e-01   8.8234369e-01   6.8527956e-01   7.7186657e-01   8.0523503e-01   6.9598484e-01   8.1946602e-01   8.8567714e-01   7.6616470e-01   8.7771452e-01   8.0116613e-01   8.5752817e-01   8.8303347e-01   8.0474156e-01   7.4639934e-01   8.3739564e-01   7.9853939e-01   7.5799657e-01   8.3164164e-01   7.7492234e-01   8.1915049e-01   8.3147341e-01   7.5263757e-01   7.2710099e-01
   5.0405015e-01   5.2419080e-01   5.5451115e-01   6.1189097e-01   6.0591454e-01   6.0405586e-01   5.4395090e-01   5.1769415e-01   6.0367736e-01   5.5528797e-01   5.5064538e-01   5.7120960e-01   5.6496557e-01   5.4829726e-01   5.4017060e-01   5.7043016e-01   6.7395166e-01   6.3595371e-01   5.7841857e-01   6.3304208e-01   6.2812674e-01   5.7778329e-01   5.7304163e-01   6.3822174e-01   7.0797923e-01   6.1099950e-01   6.1731136e-01   5.8184407e-01   5.3332551e-01   5.9114358e-01   5.8516583e-01   6.1666969e-01   6.3521894e-01   6.4950870e-01   8.0903277e-01   9.1325802e-01   0.0000000e+00   6.1639703e-01   5.2691558e-01   5.3048811e-01   7.8117304e-01   7.4620242e-01   7.4992282e-01   7.0874147e-01   7.4524839e-01   6.5646910e-01   6.0354752e-01   6.2578914e-01   6.3069064e-01   6.6118874e-01   5.7757654e-01   5.8067595e-01   7.2957144e-01   5.6329135e-01   5.3386047e-01   5.7587263e-01   5.6685164e-01   5.8282154e-01   6.0200679e-01   5.8582761e-01   5.2070355e-01   5.5203975e-01   5.2812628e-01   5.3292590e-01   5.6026602e-01   5.5666855e-01   6.6312678e-01   7.0098852e-01   5.6228907e-01   5.8451470e-01   5.7468896e-01   5.8077143e-01   6.5516346e-01   7.1410827e-01   5.8739627e-01   6.6528603e-01   6.1122674e-01   7.0300264e-01   5.7352534e-01   5.6005195e-01   5.6902665e-01   6.0202290e-01   6.1131122e-01   5.0883753e-01   4.8093313e-01   4.8633560e-01   5.3357238e-01   5.2506662e-01   4.8858337e-01   4.8634320e-01
   5.5976574e-01   5.7147220e-01   5.1785871e-01   5.5846650e-01   6.3917851e-01   6.4053090e-01   5.4382603e-01   5.4912715e-01   5.6734954e-01   5.9970024e-01   5.5200550e-01   5.9684090e-01   4.7713598e-01   5.4163312e-01   5.2770511e-01   5.7548925e-01   5.8362334e-01   5.7527755e-01   5.0463918e-01   6.0639723e-01   6.4674708e-01   6.3786664e-01   5.9068098e-01   6.0718506e-01   7.0016943e-01   5.7312307e-01   6.2198385e-01   4.8050269e-01   5.0162535e-01   5.4777517e-01   5.4137001e-01   6.0567179e-01   6.3584469e-01   6.6441413e-01   8.6012305e-01   9.7035784e-01   6.1639703e-01   0.0000000e+00   5.1722371e-01   5.2288385e-01   8.8186497e-01   6.9103127e-01   7.1970235e-01   6.4919601e-01   7.3317644e-01   6.8580135e-01   5.6304660e-01   5.8731425e-01   6.0655643e-01   6.0885172e-01   5.7241692e-01   5.4635950e-01   6.9745305e-01   5.1101750e-01   4.9622867e-01   5.2616937e-01   5.3375571e-01   5.4269837e-01   5.2277775e-01   5.3128244e-01   5.3257292e-01   5.4429913e-01   4.8624456e-01   5.1606535e-01   5.0692466e-01   5.1005748e-01   6.8380953e-01   6.8335514e-01   5.5954915e-01   6.7314350e-01   5.1055823e-01   5.1701759e-01   6.2343206e-01   6.7971232e-01   5.7909175e-01   6.0967440e-01   5.9831043e-01   6.5777540e-01   6.2318295e-01   5.9602703e-01   5.1507553e-01   5.2309134e-01   5.6473068e-01   5.0971429e-01   5.1040536e-01   4.9046740e-01   5.5964726e-01   5.2890619e-01   5.1990722e-01   5.8595675e-01
   4.2857398e-01   4.6350694e-01   4.7862044e-01   4.9775377e-01   5.2969913e-01   4.4340809e-01   3.9577077e-01   3.9793226e-01   4.8266726e-01   4.7365391e-01   4.9457725e-01   5.1879707e-01   4.7702889e-01   4.8707434e-01   4.0750340e-01   4.8792189e-01   5.4057802e-01   5.1438446e-01   4.8340169e-01   5.3923309e-01   5.3890679e-01   5.2668363e-01   4.9645306e-01   4.9960105e-01   6.1821901e-01   4.9472510e-01   4.6817312e-01   3.7313424e-01   4.1279245e-01   4.6308763e-01   5.0069581e-01   5.1639750e-01   5.7934537e-01   5.9202476e-01   6.8604608e-01   8.2927892e-01   5.2691558e-01   5.1722371e-01   0.0000000e+00   4.4302898e-01   7.3961227e-01   5.5159423e-01   5.9979840e-01   5.7154539e-01   6.0929552e-01   6.2058612e-01   4.8807408e-01   5.2484773e-01   5.6967760e-01   5.5313485e-01   4.7155496e-01   4.3215144e-01   5.7996991e-01   4.6209519e-01   4.3453363e-01   4.7215507e-01   4.4737687e-01   4.5323271e-01   4.8241261e-01   5.0332204e-01   4.8821304e-01   4.9841079e-01   4.6655318e-01   4.6220585e-01   4.8972913e-01   4.1909584e-01   5.8039443e-01   6.0023488e-01   4.9063482e-01   5.7057165e-01   5.3463040e-01   5.1775165e-01   5.2302750e-01   5.3784326e-01   4.7136079e-01   5.9901056e-01   5.4313939e-01   5.7058478e-01   5.4270082e-01   4.1756784e-01   4.8475563e-01   4.8972037e-01   5.3656552e-01   4.5669053e-01   4.3705720e-01   4.4350263e-01   4.9627093e-01   4.1040214e-01   4.1813835e-01   4.2183813e-01
   4.0193996e-01   4.1867334e-01   4.3837981e-01   4.6337638e-01   5.0572285e-01   4.8750818e-01   3.9329724e-01   3.8247723e-01   4.5867302e-01   4.3537305e-01   5.0805968e-01   5.1396209e-01   4.3826932e-01   4.6408040e-01   3.8083450e-01   4.5297349e-01   4.4000560e-01   5.3925556e-01   4.9742165e-01   5.2028164e-01   6.2904935e-01   4.8464329e-01   4.8100785e-01   5.3017745e-01   5.8554838e-01   4.8447001e-01   4.9233949e-01   4.7509170e-01   4.6592567e-01   4.9333834e-01   5.6618148e-01   5.0215365e-01   5.6486849e-01   6.2725929e-01   6.9495456e-01   8.3266926e-01   5.3048811e-01   5.2288385e-01   4.4302898e-01   0.0000000e+00   6.8561486e-01   5.3962908e-01   6.3519287e-01   5.9080507e-01   5.8291081e-01   6.4457321e-01   4.7949390e-01   5.7359123e-01   6.4309087e-01   5.6908134e-01   4.9940817e-01   4.9775619e-01   6.1741096e-01   4.9400967e-01   4.7320848e-01   5.0805149e-01   5.3124564e-01   4.8691247e-01   4.9824969e-01   5.0918226e-01   4.7628636e-01   4.5490932e-01   4.7735823e-01   4.4915065e-01   5.4977786e-01   4.8428737e-01   6.2540574e-01   6.2093521e-01   4.8107508e-01   5.8186415e-01   5.6336836e-01   5.3194151e-01   5.4445953e-01   5.5283942e-01   5.1770396e-01   6.1597325e-01   5.2980509e-01   5.4567493e-01   5.5083166e-01   4.3687989e-01   4.4837477e-01   4.7592801e-01   4.5786593e-01   5.1145132e-01   4.1425616e-01   4.1979755e-01   4.7750528e-01   4.1321947e-01   3.9979142e-01   3.9361925e-01
   4.7110387e-01   5.4656282e-01   6.3745489e-01   8.3045844e-01   7.1588446e-01   6.5874849e-01   5.8201265e-01   5.3737002e-01   6.6101888e-01   6.4657994e-01   7.4276173e-01   8.5277202e-01   7.5952109e-01   6.3013733e-01   5.6870448e-01   5.9812398e-01   7.4771110e-01   7.5332444e-01   6.8979191e-01   7.3203494e-01   7.8209374e-01   7.6185795e-01   6.2277065e-01   7.2639491e-01   8.1684214e-01   7.4208572e-01   5.7466274e-01   6.7990143e-01   6.0610094e-01   5.6299549e-01   5.6305348e-01   5.8144778e-01   6.3470706e-01   5.6333755e-01   8.0141868e-01   9.0175118e-01   7.8117304e-01   8.8186497e-01   7.3961227e-01   6.8561486e-01   0.0000000e+00   6.9522591e-01   7.8686341e-01   8.5289205e-01   8.9832855e-01   9.7450491e-01   8.4840208e-01   8.1103329e-01   9.3228624e-01   7.7978559e-01   8.0613045e-01   7.9884860e-01   7.7361869e-01   7.3854199e-01   7.7524140e-01   6.7336261e-01   6.5407180e-01   7.1882827e-01   6.6923158e-01   7.6351330e-01   7.1960748e-01   7.1976691e-01   7.0910605e-01   6.7412684e-01   6.5557032e-01   6.0504390e-01   8.1160809e-01   7.9817538e-01   6.9112790e-01   7.7053584e-01   7.0418677e-01   8.3037824e-01   7.7104267e-01   8.0644803e-01   7.4553348e-01   7.6333701e-01   8.1702144e-01   8.1908573e-01   8.0222440e-01   7.9646256e-01   7.4028533e-01   5.9436818e-01   6.8176371e-01   7.4004167e-01   7.7150835e-01   6.4478296e-01   6.3627988e-01   5.4969399e-01   6.1014544e-01   5.5099199e-01
   4.6443758e-01   5.9979799e-01   6.3521414e-01   6.3572925e-01   5.3104246e-01   5.0276641e-01   3.9644250e-01   4.6441991e-01   5.2953320e-01   5.3672085e-01   4.8439984e-01   5.1641396e-01   4.2481819e-01   5.1730716e-01   4.6952010e-01   5.1050309e-01   4.7026517e-01   5.2583112e-01   5.3805368e-01   5.5081448e-01   5.5794214e-01   5.7272561e-01   5.7858515e-01   6.4474448e-01   7.2292267e-01   5.7230675e-01   5.2723869e-01   4.9207206e-01   5.4530766e-01   7.2364280e-01   6.7842293e-01   5.9914666e-01   6.2845519e-01   6.8169718e-01   9.3188920e-01   9.9621248e-01   7.4620242e-01   6.9103127e-01   5.5159423e-01   5.3962908e-01   6.9522591e-01   0.0000000e+00   6.0256264e-01   5.4999408e-01   5.9906829e-01   6.9666412e-01   5.0533287e-01   5.7638574e-01   6.1219750e-01   6.2062944e-01   4.3385498e-01   5.1142564e-01   6.1948241e-01   5.1759143e-01   4.7509122e-01   5.3504346e-01   5.3565643e-01   4.6317757e-01   4.6835705e-01   5.8901586e-01   5.8299231e-01   6.5093562e-01   5.0541056e-01   5.4402483e-01   4.4679973e-01   5.0088835e-01   6.4985308e-01   6.3485158e-01   5.1041191e-01   6.3171124e-01   4.9429074e-01   5.4606237e-01   5.5202402e-01   5.8838321e-01   5.2045913e-01   5.1298579e-01   6.5397133e-01   6.4291425e-01   5.1350931e-01   4.3675475e-01   4.1951373e-01   4.9178571e-01   5.9777993e-01   6.0489889e-01   4.8857048e-01   5.0296745e-01   5.3292087e-01   4.9682313e-01   4.3382868e-01   4.9880221e-01
   5.4170914e-01   6.0064038e-01   6.0722403e-01   6.4319415e-01   6.6478252e-01   6.4924446e-01   5.6657134e-01   5.3777154e-01   6.1730682e-01   6.3102858e-01   6.4696939e-01   6.6716396e-01   6.0907336e-01   5.7322534e-01   6.0443859e-01   5.5355224e-01   7.0526643e-01   6.6111510e-01   6.2434489e-01   6.9961953e-01   6.4120126e-01   6.4941249e-01   6.3437472e-01   6.7581849e-01   7.6461172e-01   6.2954203e-01   6.3874462e-01   6.4392731e-01   6.3629193e-01   6.3880904e-01   6.7747191e-01   6.3857531e-01   6.5987682e-01   7.6895795e-01   8.2235781e-01   9.7185162e-01   7.4992282e-01   7.1970235e-01   5.9979840e-01   6.3519287e-01   7.8686341e-01   6.0256264e-01   0.0000000e+00   6.9788597e-01   7.9456223e-01   7.6870915e-01   6.3344122e-01   6.4991392e-01   6.7139220e-01   6.1794098e-01   5.7998821e-01   5.7194265e-01   7.1285792e-01   5.7701431e-01   5.6693908e-01   5.6660672e-01   6.0115234e-01   6.5701136e-01   6.2631221e-01   6.1807510e-01   5.6975193e-01   6.1143181e-01   5.6110793e-01   5.8019024e-01   5.7697030e-01   6.1801422e-01   7.6198407e-01   7.5285752e-01   6.4811657e-01   7.0834057e-01   6.1700975e-01   5.9209998e-01   6.5888939e-01   6.9652612e-01   6.4204951e-01   7.1060422e-01   6.9397655e-01   6.8948378e-01   6.1402334e-01   5.5863432e-01   5.5648341e-01   5.8368639e-01   6.0742447e-01   5.6954342e-01   5.3736595e-01   5.6540181e-01   6.0875444e-01   5.9020869e-01   5.9150785e-01   5.9960205e-01
   4.8712757e-01   5.4465363e-01   5.4463992e-01   6.0393044e-01   5.9085451e-01   6.3193425e-01   5.3510917e-01   5.2955747e-01   5.7768822e-01   5.6228938e-01   5.8596886e-01   6.2319028e-01   5.6754034e-01   5.5470756e-01   5.7070689e-01   5.5689475e-01   6.7264242e-01   6.3435223e-01   5.5791159e-01   6.2599795e-01   6.6773105e-01   5.2938796e-01   5.5170358e-01   6.3555230e-01   6.9845281e-01   5.7370280e-01   6.1441745e-01   5.9893365e-01   5.8898291e-01   5.9052121e-01   6.1376281e-01   5.9372610e-01   6.1901256e-01   6.8000822e-01   8.1014040e-01   8.6772951e-01   7.0874147e-01   6.4919601e-01   5.7154539e-01   5.9080507e-01   8.5289205e-01   5.4999408e-01   6.9788597e-01   0.0000000e+00   7.5044747e-01   6.5239767e-01   5.9279545e-01   6.0434474e-01   6.4619967e-01   6.0531316e-01   6.0640712e-01   5.8095458e-01   7.1390730e-01   5.3755616e-01   5.5674524e-01   5.3248572e-01   4.8424905e-01   5.6385254e-01   5.6445905e-01   5.9363218e-01   5.8464129e-01   5.9958735e-01   5.5462294e-01   5.3950761e-01   5.6159988e-01   5.7898977e-01   7.3249633e-01   7.0050339e-01   6.3452367e-01   6.8499319e-01   6.5548822e-01   5.8550298e-01   6.2231886e-01   6.2957908e-01   6.0893053e-01   7.1127672e-01   6.0418361e-01   7.0156094e-01   5.6885536e-01   5.2407573e-01   5.0718194e-01   5.7137121e-01   6.2324196e-01   5.5340071e-01   4.8985513e-01   4.9609610e-01   5.8180289e-01   5.3064055e-01   5.1840032e-01   5.2133921e-01
   5.9403800e-01   6.4681285e-01   6.3494517e-01   6.6301408e-01   6.8248932e-01   6.7331284e-01   6.1100839e-01   5.8187554e-01   6.8786063e-01   6.5397213e-01   6.4173051e-01   7.2650796e-01   6.6429187e-01   6.1878545e-01   5.9646425e-01   6.1432173e-01   6.9582614e-01   6.8222352e-01   5.9974796e-01   6.9768363e-01   7.6159736e-01   7.1450241e-01   6.5974406e-01   6.8239904e-01   6.9331945e-01   6.3219840e-01   6.1590321e-01   6.5589481e-01   6.7688221e-01   6.2666098e-01   6.4973065e-01   6.3491435e-01   6.7940266e-01   7.4027682e-01   8.7986198e-01   9.7101207e-01   7.4524839e-01   7.3317644e-01   6.0929552e-01   5.8291081e-01   8.9832855e-01   5.9906829e-01   7.9456223e-01   7.5044747e-01   0.0000000e+00   7.3554850e-01   6.4346797e-01   6.1694491e-01   7.1151879e-01   7.1914152e-01   6.1018183e-01   6.3644352e-01   7.4785285e-01   5.8016666e-01   5.4288091e-01   5.3786487e-01   5.5264973e-01   6.1703614e-01   6.2594951e-01   6.5434261e-01   6.0738281e-01   6.2237909e-01   5.6584238e-01   5.7289009e-01   5.9652772e-01   6.4573376e-01   7.2817949e-01   7.5676208e-01   6.5132423e-01   7.3789324e-01   6.6866630e-01   6.4932765e-01   6.6053320e-01   6.9914163e-01   6.5740286e-01   7.5993063e-01   6.9559456e-01   7.5992907e-01   6.4833508e-01   5.5698427e-01   5.5474835e-01   5.9208693e-01   6.6424545e-01   6.1408114e-01   5.9141879e-01   5.8416181e-01   6.2132860e-01   6.0570436e-01   5.7457082e-01   5.6391458e-01
   5.4070607e-01   6.3824895e-01   6.1509567e-01   6.2259221e-01   6.9047544e-01   6.5893489e-01   5.8371317e-01   5.9480059e-01   6.7351824e-01   6.2828286e-01   6.4091195e-01   6.4643104e-01   6.0228292e-01   5.7662095e-01   5.9790329e-01   5.9910811e-01   5.9996702e-01   6.0698243e-01   5.7108717e-01   6.6772838e-01   7.2425896e-01   6.3963204e-01   6.2813222e-01   7.2950564e-01   8.2282588e-01   6.5450347e-01   5.7303078e-01   6.1126223e-01   6.2973703e-01   6.2779031e-01   6.9762473e-01   6.8263063e-01   6.9465786e-01   6.8846003e-01   8.8398822e-01   9.9148436e-01   6.5646910e-01   6.8580135e-01   6.2058612e-01   6.4457321e-01   9.7450491e-01   6.9666412e-01   7.6870915e-01   6.5239767e-01   7.3554850e-01   0.0000000e+00   6.0521058e-01   6.0463779e-01   6.8911155e-01   6.3170283e-01   5.8181190e-01   5.9364172e-01   6.9121718e-01   5.5191022e-01   5.6037237e-01   5.8276684e-01   5.9353446e-01   6.0733633e-01   6.3213262e-01   6.1009241e-01   6.1545061e-01   6.1313219e-01   5.6712977e-01   5.7136069e-01   5.5970213e-01   6.3970145e-01   7.2910430e-01   7.2618791e-01   6.1050108e-01   8.0783402e-01   6.1692089e-01   6.4937619e-01   7.0288585e-01   6.9124030e-01   7.0963006e-01   7.9263934e-01   6.4638871e-01   7.1851473e-01   6.6092384e-01   5.4643148e-01   5.8316238e-01   5.6878117e-01   6.3765551e-01   5.9347685e-01   5.5011600e-01   5.6707602e-01   6.5133832e-01   5.7883861e-01   5.8528673e-01   5.5762536e-01
   4.5832263e-01   5.1300582e-01   4.7642957e-01   5.0998848e-01   5.0346324e-01   5.3082543e-01   4.3642144e-01   4.2556123e-01   5.0793974e-01   5.0984905e-01   5.1214059e-01   5.3517851e-01   4.6538920e-01   4.6189441e-01   4.4456056e-01   5.0103039e-01   4.9085320e-01   4.8791231e-01   5.0932956e-01   5.7130573e-01   5.3556406e-01   5.5080530e-01   4.8774865e-01   5.1792912e-01   6.8216398e-01   4.9859401e-01   5.2028939e-01   4.7662931e-01   4.9122247e-01   5.0638964e-01   5.5566948e-01   5.0235504e-01   5.3030201e-01   6.1560120e-01   7.7389294e-01   8.0914213e-01   6.0354752e-01   5.6304660e-01   4.8807408e-01   4.7949390e-01   8.4840208e-01   5.0533287e-01   6.3344122e-01   5.9279545e-01   6.4346797e-01   6.0521058e-01   0.0000000e+00   5.3177464e-01   5.5454154e-01   5.2863394e-01   5.1500357e-01   5.1668283e-01   5.7368392e-01   4.8944634e-01   4.8192202e-01   4.6053506e-01   4.9599765e-01   5.1567675e-01   5.1456059e-01   4.9962474e-01   4.8959879e-01   5.1058865e-01   4.4399402e-01   4.7488720e-01   4.9731609e-01   5.1579055e-01   6.4978187e-01   6.6451733e-01   5.7162815e-01   6.5798390e-01   4.9503672e-01   5.9551537e-01   5.7072497e-01   5.9278661e-01   6.3598180e-01   6.9245775e-01   5.5571731e-01   6.2560244e-01   5.6327147e-01   4.3792500e-01   4.6128085e-01   4.6953921e-01   5.0432061e-01   4.8262591e-01   4.4084975e-01   4.3523541e-01   5.0486774e-01   4.3729525e-01   4.5706634e-01   4.8610859e-01
   4.5544094e-01   5.0422681e-01   4.6816644e-01   5.1202722e-01   5.3239347e-01   5.0610500e-01   4.3305433e-01   4.5836422e-01   5.1354415e-01   5.3074255e-01   5.3478442e-01   5.6880494e-01   4.4168479e-01   4.7089426e-01   4.5346028e-01   5.0035883e-01   4.9408749e-01   5.3483878e-01   5.1678579e-01   5.7254522e-01   5.5717073e-01   6.4942462e-01   5.1901975e-01   5.7755424e-01   6.8195642e-01   5.0107864e-01   4.8669241e-01   4.8581872e-01   5.2359369e-01   5.5430948e-01   5.6821688e-01   5.4372624e-01   5.7322137e-01   6.4465788e-01   7.5338318e-01   7.4100876e-01   6.2578914e-01   5.8731425e-01   5.2484773e-01   5.7359123e-01   8.1103329e-01   5.7638574e-01   6.4991392e-01   6.0434474e-01   6.1694491e-01   6.0463779e-01   5.3177464e-01   0.0000000e+00   5.8100104e-01   5.2505739e-01   5.0249085e-01   4.8755374e-01   6.0807244e-01   5.1259697e-01   4.9465338e-01   4.6259217e-01   4.7116991e-01   5.0143741e-01   4.9851422e-01   5.0087497e-01   5.2229799e-01   5.3168714e-01   4.6574445e-01   5.0509704e-01   4.8053918e-01   5.1690233e-01   5.9322159e-01   6.0141752e-01   5.2865518e-01   6.2778860e-01   5.1773315e-01   4.9546725e-01   5.7480026e-01   5.9671742e-01   6.2779530e-01   6.3561598e-01   5.5607531e-01   5.9207274e-01   5.2462640e-01   4.9799190e-01   4.8549604e-01   4.7201171e-01   5.2146309e-01   4.9214266e-01   4.3674412e-01   4.6289148e-01   4.6865948e-01   4.7518907e-01   4.6213760e-01   4.5380449e-01
   4.8857453e-01   5.5845334e-01   5.3312182e-01   5.8170672e-01   5.9653278e-01   5.9625667e-01   5.2072382e-01   4.8982341e-01   5.2553086e-01   5.9403403e-01   5.6417431e-01   6.5020506e-01   5.0565021e-01   5.4935488e-01   5.1605698e-01   5.4503058e-01   6.0322464e-01   5.8053227e-01   5.4337020e-01   6.6372669e-01   6.1188889e-01   7.2001423e-01   5.7263133e-01   6.0367507e-01   7.0145486e-01   5.2323723e-01   4.8947841e-01   5.5344737e-01   5.7969725e-01   5.6869238e-01   5.4709497e-01   5.7778411e-01   5.9446584e-01   6.4527873e-01   7.5815641e-01   7.8732153e-01   6.3069064e-01   6.0655643e-01   5.6967760e-01   6.4309087e-01   9.3228624e-01   6.1219750e-01   6.7139220e-01   6.4619967e-01   7.1151879e-01   6.8911155e-01   5.5454154e-01   5.8100104e-01   0.0000000e+00   6.1283531e-01   5.6361121e-01   5.0513590e-01   6.8338557e-01   5.0100816e-01   4.9498960e-01   5.1780519e-01   5.1293382e-01   5.4550222e-01   5.2887356e-01   5.6027693e-01   5.3181970e-01   5.3548985e-01   5.2449070e-01   5.4102299e-01   5.2269901e-01   5.3416083e-01   6.3286956e-01   6.7470707e-01   5.8679125e-01   5.9890269e-01   5.7222039e-01   5.5936007e-01   6.1950482e-01   6.4921554e-01   6.9362080e-01   7.1707972e-01   5.7920384e-01   5.9287379e-01   5.8528652e-01   5.4507382e-01   5.2908539e-01   5.2153203e-01   5.4245983e-01   5.4748227e-01   4.7335878e-01   4.7386142e-01   5.2547119e-01   4.5730852e-01   4.8608898e-01   4.8638506e-01
   5.0294558e-01   5.4110546e-01   5.0966793e-01   5.6915250e-01   5.4080850e-01   5.5439003e-01   4.8059054e-01   4.6287080e-01   5.3541288e-01   5.6168733e-01   5.2262696e-01   5.6399039e-01   4.7743565e-01   5.1551051e-01   5.0048541e-01   4.6485036e-01   5.1801836e-01   5.5968472e-01   4.9317106e-01   6.2569820e-01   5.6486893e-01   6.6767914e-01   5.2185901e-01   5.9309006e-01   6.4712872e-01   5.5908846e-01   5.2209594e-01   4.6932857e-01   5.2076048e-01   5.5267260e-01   5.5419625e-01   5.3704245e-01   6.2319702e-01   5.9441060e-01   6.4274885e-01   6.7753049e-01   6.6118874e-01   6.0885172e-01   5.5313485e-01   5.6908134e-01   7.7978559e-01   6.2062944e-01   6.1794098e-01   6.0531316e-01   7.1914152e-01   6.3170283e-01   5.2863394e-01   5.2505739e-01   6.1283531e-01   0.0000000e+00   5.0847454e-01   5.0815671e-01   6.1449223e-01   4.8129231e-01   4.7965582e-01   5.4129258e-01   5.3130674e-01   5.2001594e-01   5.3040754e-01   5.2718421e-01   4.9592316e-01   5.3430061e-01   5.2131975e-01   5.0682820e-01   5.0514983e-01   5.2562519e-01   6.4129724e-01   6.2799347e-01   5.8659960e-01   6.9012331e-01   5.5373653e-01   5.7337823e-01   6.0357658e-01   6.1708030e-01   5.7462797e-01   7.7248926e-01   6.1598369e-01   6.5640101e-01   4.9808116e-01   5.1346654e-01   5.2300147e-01   5.0881252e-01   5.4763880e-01   5.5900750e-01   4.7855715e-01   4.7981669e-01   5.1266946e-01   4.8596867e-01   4.7868822e-01   4.6788799e-01
   4.4868316e-01   4.8522359e-01   4.4947777e-01   5.0022131e-01   4.7973787e-01   4.5985728e-01   4.3783340e-01   4.0984877e-01   4.6837998e-01   4.9721343e-01   4.5298019e-01   4.9096535e-01   4.3775375e-01   4.4491510e-01   4.3851556e-01   4.1355470e-01   4.8050540e-01   4.9788802e-01   4.4950765e-01   5.0506186e-01   5.0334201e-01   6.3868230e-01   5.1057203e-01   5.1552734e-01   6.0333953e-01   4.6159578e-01   4.5240969e-01   4.0410792e-01   4.8428148e-01   4.8279652e-01   5.4787086e-01   4.9488464e-01   5.5610594e-01   5.7806604e-01   5.9536336e-01   7.0608299e-01   5.7757654e-01   5.7241692e-01   4.7155496e-01   4.9940817e-01   8.0613045e-01   4.3385498e-01   5.7998821e-01   6.0640712e-01   6.1018183e-01   5.8181190e-01   5.1500357e-01   5.0249085e-01   5.6361121e-01   5.0847454e-01   0.0000000e+00   4.9216189e-01   5.8064994e-01   4.5386221e-01   4.3400937e-01   4.4012443e-01   4.3396403e-01   4.3775979e-01   4.2698455e-01   4.5610965e-01   4.3880757e-01   4.7218688e-01   4.3942943e-01   4.6185876e-01   4.5125575e-01   4.2095022e-01   5.6528853e-01   5.7049356e-01   4.3797591e-01   5.4114248e-01   4.9397613e-01   5.1914275e-01   4.8832558e-01   5.6487108e-01   6.1527281e-01   6.4061140e-01   5.1717556e-01   5.7353677e-01   4.3360558e-01   5.3565651e-01   4.5692638e-01   4.4380560e-01   4.8476903e-01   4.3951107e-01   3.9307774e-01   3.8296376e-01   4.0576647e-01   4.3786989e-01   4.2689084e-01   4.4506751e-01
   4.1267968e-01   4.5428809e-01   4.3876381e-01   4.6890234e-01   4.1731694e-01   4.3320992e-01   3.6664037e-01   3.5174498e-01   4.6371165e-01   4.6439162e-01   4.8310514e-01   4.5622219e-01   4.0205853e-01   4.1682276e-01   4.2557513e-01   4.0977491e-01   4.3919258e-01   4.7755758e-01   4.2635479e-01   5.0097855e-01   5.2875145e-01   6.0270128e-01   4.5766737e-01   4.9203648e-01   5.6276029e-01   4.9616523e-01   4.6510440e-01   4.4672633e-01   4.8718456e-01   4.7087662e-01   5.3459030e-01   4.7361185e-01   5.0912780e-01   5.5709925e-01   7.2352166e-01   7.2355030e-01   5.8067595e-01   5.4635950e-01   4.3215144e-01   4.9775619e-01   7.9884860e-01   5.1142564e-01   5.7194265e-01   5.8095458e-01   6.3644352e-01   5.9364172e-01   5.1668283e-01   4.8755374e-01   5.0513590e-01   5.0815671e-01   4.9216189e-01   0.0000000e+00   5.5480169e-01   4.1547827e-01   4.2796227e-01   4.4197946e-01   4.1664829e-01   4.3305775e-01   4.2701136e-01   4.7169056e-01   4.4345417e-01   4.3593430e-01   3.8455266e-01   4.1025565e-01   4.5987499e-01   4.1608536e-01   5.5919253e-01   5.5412279e-01   4.4350740e-01   6.0412388e-01   4.9650835e-01   4.9645851e-01   5.4275640e-01   5.2358135e-01   6.0178736e-01   5.6522014e-01   4.8424799e-01   5.6529115e-01   4.9320953e-01   5.3195795e-01   4.1856258e-01   4.2317799e-01   4.7141183e-01   4.1460885e-01   4.0395114e-01   3.8936721e-01   4.5619887e-01   3.8485194e-01   3.8731765e-01   3.9177098e-01
   4.8305748e-01   5.1154088e-01   4.9679156e-01   6.0505200e-01   6.3801445e-01   5.8280280e-01   5.1256725e-01   5.3263920e-01   5.7663815e-01   5.6509798e-01   5.8107239e-01   5.8981251e-01   5.1856000e-01   5.5986897e-01   4.9179459e-01   5.0019623e-01   5.4578165e-01   5.7086572e-01   5.4448728e-01   6.4843112e-01   5.8278488e-01   7.0059116e-01   5.6651084e-01   5.9661778e-01   6.8338462e-01   5.2978907e-01   5.1814109e-01   5.1438691e-01   5.6197099e-01   6.1232429e-01   6.2874724e-01   5.5398150e-01   5.9849530e-01   7.3172614e-01   8.0651306e-01   9.1050965e-01   7.2957144e-01   6.9745305e-01   5.7996991e-01   6.1741096e-01   7.7361869e-01   6.1948241e-01   7.1285792e-01   7.1390730e-01   7.4785285e-01   6.9121718e-01   5.7368392e-01   6.0807244e-01   6.8338557e-01   6.1449223e-01   5.8064994e-01   5.5480169e-01   0.0000000e+00   5.7976808e-01   5.4263953e-01   5.5181462e-01   5.4990590e-01   5.7023789e-01   5.9673418e-01   5.8088034e-01   5.6844651e-01   5.3490261e-01   4.9951721e-01   5.8665259e-01   6.1168084e-01   5.5006250e-01   7.3208216e-01   7.3672094e-01   5.7823209e-01   6.6590289e-01   5.5622014e-01   6.1712923e-01   5.7477554e-01   6.0065012e-01   7.2485038e-01   5.7412348e-01   5.9852723e-01   6.3000695e-01   6.1275294e-01   5.8948997e-01   5.0108836e-01   4.7682848e-01   5.4788759e-01   5.5539608e-01   5.0797579e-01   5.0689205e-01   5.6731754e-01   5.1467262e-01   5.5536222e-01   5.0626591e-01
   4.5325368e-01   4.8199854e-01   4.7162921e-01   4.8484681e-01   5.2786914e-01   5.1694841e-01   4.4946910e-01   4.0227359e-01   5.0938036e-01   5.0868312e-01   4.8536860e-01   4.8045538e-01   4.9392527e-01   4.8518226e-01   4.4645290e-01   4.3742914e-01   4.7307871e-01   4.9667434e-01   4.5523656e-01   5.5182101e-01   4.6865404e-01   4.8788683e-01   4.7894930e-01   5.3818172e-01   6.2517719e-01   4.8123298e-01   4.4098190e-01   3.9577303e-01   4.4935288e-01   4.8800552e-01   5.0960754e-01   4.6782617e-01   5.0877889e-01   5.7040353e-01   6.7324919e-01   8.0800720e-01   5.6329135e-01   5.1101750e-01   4.6209519e-01   4.9400967e-01   7.3854199e-01   5.1759143e-01   5.7701431e-01   5.3755616e-01   5.8016666e-01   5.5191022e-01   4.8944634e-01   5.1259697e-01   5.0100816e-01   4.8129231e-01   4.5386221e-01   4.1547827e-01   5.7976808e-01   0.0000000e+00   3.8099162e-01   4.4374128e-01   4.3411251e-01   4.4538819e-01   4.4558778e-01   4.7756925e-01   4.4077814e-01   4.4617031e-01   3.9584415e-01   4.0069601e-01   4.6296921e-01   4.7510506e-01   5.5636564e-01   5.8925180e-01   5.0104020e-01   6.2056795e-01   4.9452446e-01   4.7495612e-01   5.3330790e-01   5.7443266e-01   6.2337314e-01   6.0294314e-01   5.4212776e-01   5.8550058e-01   4.9951679e-01   4.6434691e-01   4.2188832e-01   4.4127332e-01   5.3344025e-01   4.9674970e-01   4.7338483e-01   4.5157017e-01   5.2286549e-01   4.6672229e-01   4.8154723e-01   4.6373180e-01
   3.6922241e-01   4.4752979e-01   4.3765846e-01   4.5202340e-01   4.5727689e-01   4.5253225e-01   3.8762109e-01   3.9508880e-01   4.5487470e-01   4.6602514e-01   4.3528018e-01   4.3139542e-01   4.2133762e-01   3.9869513e-01   3.9184995e-01   4.1603818e-01   4.3926546e-01   4.6113062e-01   4.0863061e-01   4.9247768e-01   5.0315057e-01   5.8346560e-01   4.3613302e-01   5.1323016e-01   5.4447026e-01   4.5043484e-01   4.3142307e-01   4.1104054e-01   4.2952917e-01   4.6436965e-01   4.8755988e-01   4.4829295e-01   4.9247328e-01   5.4295840e-01   6.1654419e-01   8.1921543e-01   5.3386047e-01   4.9622867e-01   4.3453363e-01   4.7320848e-01   7.7524140e-01   4.7509122e-01   5.6693908e-01   5.5674524e-01   5.4288091e-01   5.6037237e-01   4.8192202e-01   4.9465338e-01   4.9498960e-01   4.7965582e-01   4.3400937e-01   4.2796227e-01   5.4263953e-01   3.8099162e-01   0.0000000e+00   4.0239258e-01   4.2641628e-01   4.4479105e-01   4.5154146e-01   4.6412749e-01   4.3020931e-01   4.1498941e-01   3.9263782e-01   4.1280885e-01   4.1117966e-01   4.1819232e-01   5.6168430e-01   5.5102543e-01   4.1536239e-01   5.4932051e-01   4.8215029e-01   5.1081906e-01   5.1788974e-01   5.1325775e-01   5.7719605e-01   6.1339826e-01   5.1173959e-01   5.4768217e-01   4.4554599e-01   4.5129445e-01   4.1395995e-01   4.1634046e-01   4.8029971e-01   4.1360488e-01   4.0107322e-01   3.9956631e-01   4.5908149e-01   4.4241694e-01   4.2816513e-01   3.8929497e-01
   3.8712628e-01   4.3986343e-01   4.2156550e-01   4.5211395e-01   4.9230255e-01   4.4378011e-01   3.8534509e-01   3.6506616e-01   4.4858566e-01   4.2935346e-01   4.5619014e-01   4.5348301e-01   4.3009682e-01   4.0414644e-01   3.9394652e-01   4.2076296e-01   4.3050670e-01   4.1391689e-01   4.1345791e-01   5.0957294e-01   5.9810648e-01   4.7054656e-01   4.6949112e-01   4.9173484e-01   5.7832277e-01   4.9262190e-01   4.8618840e-01   4.3079920e-01   4.4372301e-01   4.8130654e-01   4.9965536e-01   4.6752374e-01   5.1831763e-01   5.4555529e-01   6.1028170e-01   8.0478283e-01   5.7587263e-01   5.2616937e-01   4.7215507e-01   5.0805149e-01   6.7336261e-01   5.3504346e-01   5.6660672e-01   5.3248572e-01   5.3786487e-01   5.8276684e-01   4.6053506e-01   4.6259217e-01   5.1780519e-01   5.4129258e-01   4.4012443e-01   4.4197946e-01   5.5181462e-01   4.4374128e-01   4.0239258e-01   0.0000000e+00   4.0928212e-01   4.4754310e-01   4.6996064e-01   4.3153487e-01   4.3892102e-01   4.4190959e-01   4.0919145e-01   3.9952620e-01   4.6441735e-01   4.3495383e-01   5.5942617e-01   5.4998406e-01   4.3626909e-01   5.7016467e-01   4.4306294e-01   4.6700013e-01   5.4306099e-01   4.9745793e-01   4.8232116e-01   5.1063556e-01   5.3198901e-01   5.3566756e-01   4.7777939e-01   4.9006860e-01   4.0017680e-01   4.1369147e-01   4.4445475e-01   4.0625007e-01   3.8921547e-01   3.9594010e-01   4.6242175e-01   3.9303777e-01   4.1456582e-01   3.7481536e-01
   4.0437566e-01   4.5172548e-01   4.2086519e-01   4.5383366e-01   5.1280625e-01   4.8831580e-01   3.9479567e-01   3.7510416e-01   4.3705542e-01   4.4836072e-01   4.8339185e-01   4.8223781e-01   4.2521159e-01   4.4552958e-01   4.3129891e-01   4.3062914e-01   4.8938949e-01   4.0827111e-01   4.1197151e-01   4.8297151e-01   6.0359553e-01   5.1663731e-01   4.5282968e-01   4.6993329e-01   5.9071232e-01   4.6249921e-01   4.4180801e-01   4.7108408e-01   4.1865950e-01   4.6842606e-01   5.0008589e-01   4.9520533e-01   5.1993936e-01   5.5043559e-01   6.3040051e-01   6.7872737e-01   5.6685164e-01   5.3375571e-01   4.4737687e-01   5.3124564e-01   6.5407180e-01   5.3565643e-01   6.0115234e-01   4.8424905e-01   5.5264973e-01   5.9353446e-01   4.9599765e-01   4.7116991e-01   5.1293382e-01   5.3130674e-01   4.3396403e-01   4.1664829e-01   5.4990590e-01   4.3411251e-01   4.2641628e-01   4.0928212e-01   0.0000000e+00   4.5668688e-01   4.7589859e-01   4.0692140e-01   4.1251632e-01   4.3564427e-01   4.0336151e-01   4.0265989e-01   4.5835618e-01   4.6377969e-01   5.9838407e-01   5.7057037e-01   4.5974501e-01   5.0709239e-01   4.7182080e-01   4.7412591e-01   5.5238036e-01   5.1393497e-01   5.7953135e-01   5.9229645e-01   5.1451041e-01   5.4913388e-01   4.6523085e-01   4.2539153e-01   3.8564142e-01   4.1636738e-01   4.5699866e-01   4.1782027e-01   3.9178753e-01   3.9701528e-01   4.3512361e-01   3.9903203e-01   4.1735014e-01   4.0314684e-01
   4.3116632e-01   4.5591909e-01   4.3676700e-01   5.0794637e-01   5.4942397e-01   4.9827999e-01   4.1699300e-01   4.0569166e-01   4.7898877e-01   4.6774227e-01   4.8517479e-01   4.9266404e-01   4.2778726e-01   4.6779944e-01   4.2240152e-01   4.2217420e-01   4.5785320e-01   4.7805396e-01   4.4896274e-01   5.4190850e-01   6.8137501e-01   5.1478537e-01   4.7712014e-01   4.9108175e-01   5.6346125e-01   4.8701712e-01   4.8345489e-01   4.1318451e-01   4.4990061e-01   4.7987488e-01   5.0188802e-01   5.0917887e-01   5.6130976e-01   6.1574119e-01   6.4030657e-01   7.3103784e-01   5.8282154e-01   5.4269837e-01   4.5323271e-01   4.8691247e-01   7.1882827e-01   4.6317757e-01   6.5701136e-01   5.6385254e-01   6.1703614e-01   6.0733633e-01   5.1567675e-01   5.0143741e-01   5.4550222e-01   5.2001594e-01   4.3775979e-01   4.3305775e-01   5.7023789e-01   4.4538819e-01   4.4479105e-01   4.4754310e-01   4.5668688e-01   0.0000000e+00   4.9797908e-01   4.6611457e-01   4.5435072e-01   4.9281591e-01   4.3871822e-01   4.4642448e-01   4.8446329e-01   4.6038324e-01   5.8442170e-01   6.0997283e-01   5.1200640e-01   6.3375898e-01   4.6761507e-01   4.5835707e-01   5.2177636e-01   5.5727108e-01   5.7116007e-01   6.1985715e-01   5.0626623e-01   5.4032161e-01   5.1566245e-01   4.7962213e-01   4.5475571e-01   4.4776576e-01   4.9276451e-01   4.6772472e-01   3.9916053e-01   4.0512108e-01   4.8164824e-01   4.5078772e-01   4.1281583e-01   4.2336421e-01
   4.4670019e-01   4.6249014e-01   4.5004951e-01   5.0697131e-01   5.3135232e-01   5.0239221e-01   4.3093090e-01   4.2194569e-01   4.9844970e-01   4.7886636e-01   4.6649123e-01   5.2787630e-01   4.3323487e-01   4.6261916e-01   4.3065612e-01   4.1499766e-01   4.6817096e-01   4.2790543e-01   4.2523653e-01   4.9810947e-01   7.3312825e-01   6.2675190e-01   5.1398048e-01   5.3555434e-01   5.9674209e-01   4.1954851e-01   4.5875007e-01   4.2726804e-01   5.0263380e-01   4.8178234e-01   5.1230496e-01   5.0598827e-01   5.0561773e-01   5.9926267e-01   6.8410166e-01   7.5494740e-01   6.0200679e-01   5.2277775e-01   4.8241261e-01   4.9824969e-01   6.6923158e-01   4.6835705e-01   6.2631221e-01   5.6445905e-01   6.2594951e-01   6.3213262e-01   5.1456059e-01   4.9851422e-01   5.2887356e-01   5.3040754e-01   4.2698455e-01   4.2701136e-01   5.9673418e-01   4.4558778e-01   4.5154146e-01   4.6996064e-01   4.7589859e-01   4.9797908e-01   0.0000000e+00   4.3933633e-01   4.6295454e-01   4.7399712e-01   4.2300908e-01   4.6456276e-01   4.9849741e-01   4.6803308e-01   6.1446106e-01   6.3815618e-01   4.7488916e-01   6.2017989e-01   5.1146392e-01   4.9395246e-01   5.1939657e-01   5.3595105e-01   6.3277402e-01   6.2952847e-01   5.6891351e-01   5.4355553e-01   4.9696129e-01   5.0163042e-01   4.5279519e-01   4.2829647e-01   5.2074543e-01   4.5708911e-01   3.8848933e-01   4.2297591e-01   4.7831258e-01   4.9326987e-01   4.4937316e-01   4.5528402e-01
   4.5228026e-01   4.7103177e-01   4.6750830e-01   4.6550148e-01   5.2700841e-01   5.3132599e-01   4.3470402e-01   4.2542967e-01   4.9086054e-01   5.1643864e-01   4.5986121e-01   4.7117924e-01   4.5801928e-01   5.0823455e-01   4.5538004e-01   4.4679308e-01   4.8396687e-01   4.8559853e-01   4.6780297e-01   5.5631720e-01   6.7243309e-01   6.2400811e-01   5.1445303e-01   5.4577598e-01   6.0571909e-01   4.9937213e-01   5.2667506e-01   4.3146501e-01   4.7112016e-01   4.8854871e-01   5.7298251e-01   5.4518293e-01   5.8030590e-01   6.2256022e-01   6.5288422e-01   7.6381472e-01   5.8582761e-01   5.3128244e-01   5.0332204e-01   5.0918226e-01   7.6351330e-01   5.8901586e-01   6.1807510e-01   5.9363218e-01   6.5434261e-01   6.1009241e-01   4.9962474e-01   5.0087497e-01   5.6027693e-01   5.2718421e-01   4.5610965e-01   4.7169056e-01   5.8088034e-01   4.7756925e-01   4.6412749e-01   4.3153487e-01   4.0692140e-01   4.6611457e-01   4.3933633e-01   0.0000000e+00   4.7816005e-01   4.8347244e-01   4.7169157e-01   4.6490164e-01   4.2323385e-01   4.3312993e-01   5.7461029e-01   6.0167087e-01   4.8012458e-01   6.3987689e-01   4.9456122e-01   5.5812274e-01   5.4993229e-01   5.2829501e-01   5.9445448e-01   5.4096648e-01   4.9617557e-01   5.5827586e-01   4.6815908e-01   4.2627815e-01   4.7728859e-01   4.5510281e-01   5.0614312e-01   4.4754104e-01   4.0655754e-01   4.0567287e-01   4.6604525e-01   4.8064256e-01   4.3688973e-01   4.2321457e-01
   4.2907540e-01   4.3087043e-01   4.5661330e-01   4.7736411e-01   5.3788305e-01   5.2433602e-01   3.9105092e-01   3.8069087e-01   5.0641133e-01   4.5204294e-01   4.5132384e-01   4.5873806e-01   4.3846805e-01   4.3641160e-01   3.8490446e-01   4.3157425e-01   4.9734068e-01   4.4740508e-01   4.4170016e-01   5.2726373e-01   6.7650231e-01   5.4164614e-01   4.8720516e-01   4.9795052e-01   6.0869234e-01   4.8226302e-01   5.0870597e-01   4.5641020e-01   4.5980655e-01   4.6993700e-01   5.1943285e-01   5.3350454e-01   5.1998013e-01   6.1180529e-01   6.4790128e-01   8.2508788e-01   5.2070355e-01   5.3257292e-01   4.8821304e-01   4.7628636e-01   7.1960748e-01   5.8299231e-01   5.6975193e-01   5.8464129e-01   6.0738281e-01   6.1545061e-01   4.8959879e-01   5.2229799e-01   5.3181970e-01   4.9592316e-01   4.3880757e-01   4.4345417e-01   5.6844651e-01   4.4077814e-01   4.3020931e-01   4.3892102e-01   4.1251632e-01   4.5435072e-01   4.6295454e-01   4.7816005e-01   0.0000000e+00   4.6670789e-01   4.7894942e-01   4.5036860e-01   4.5799835e-01   4.5040091e-01   5.9050041e-01   5.8043606e-01   4.5526937e-01   5.6399268e-01   4.7924349e-01   5.2734169e-01   5.5849372e-01   5.3134422e-01   5.6986397e-01   5.6977167e-01   5.3888830e-01   5.7014629e-01   4.6611472e-01   4.5959077e-01   4.2639458e-01   4.3594491e-01   4.7238627e-01   4.5960775e-01   3.9018417e-01   3.9173579e-01   4.5636143e-01   4.5084392e-01   4.1100475e-01   4.1056795e-01
   4.0443528e-01   4.3645661e-01   4.5591919e-01   4.8947447e-01   5.3698771e-01   4.9339757e-01   4.0138050e-01   3.8968945e-01   4.7436739e-01   4.6904302e-01   4.2973354e-01   4.6400842e-01   4.3921752e-01   4.5623072e-01   4.3366065e-01   4.5446975e-01   4.7645985e-01   4.7677280e-01   4.5682150e-01   5.1814639e-01   6.7399742e-01   5.3099770e-01   4.8994694e-01   5.3733568e-01   5.8616071e-01   4.6512208e-01   5.0464325e-01   4.8937531e-01   4.7464311e-01   4.9988909e-01   5.4648396e-01   5.2504302e-01   5.6102382e-01   6.1637549e-01   6.8702968e-01   8.4222911e-01   5.5203975e-01   5.4429913e-01   4.9841079e-01   4.5490932e-01   7.1976691e-01   6.5093562e-01   6.1143181e-01   5.9958735e-01   6.2237909e-01   6.1313219e-01   5.1058865e-01   5.3168714e-01   5.3548985e-01   5.3430061e-01   4.7218688e-01   4.3593430e-01   5.3490261e-01   4.4617031e-01   4.1498941e-01   4.4190959e-01   4.3564427e-01   4.9281591e-01   4.7399712e-01   4.8347244e-01   4.6670789e-01   0.0000000e+00   4.7600250e-01   4.4315196e-01   4.6048618e-01   4.3516652e-01   5.8239429e-01   5.8616071e-01   4.8058020e-01   5.6987510e-01   5.2498500e-01   4.8096272e-01   5.3347042e-01   5.2869205e-01   5.3506438e-01   5.9922737e-01   5.3202040e-01   5.1200673e-01   4.3971552e-01   4.5581354e-01   4.3449726e-01   4.2773455e-01   4.6792914e-01   4.3756261e-01   4.2815138e-01   4.0433408e-01   4.9426455e-01   4.3070156e-01   4.1932317e-01   4.0820559e-01
   3.9232777e-01   4.2462084e-01   4.4088585e-01   4.7817533e-01   5.4069043e-01   5.1042104e-01   3.5715871e-01   3.7055594e-01   4.1056235e-01   4.4169901e-01   3.9463524e-01   4.4924024e-01   4.5322928e-01   4.5395830e-01   4.0622810e-01   3.8743517e-01   3.8704870e-01   4.4457435e-01   4.0298318e-01   4.9587716e-01   5.5778463e-01   4.7691800e-01   4.0706232e-01   4.8912105e-01   5.0806716e-01   4.4331835e-01   4.8082365e-01   4.1749940e-01   4.0678775e-01   4.6783764e-01   5.0600357e-01   4.6604115e-01   4.7800905e-01   5.1843625e-01   6.8820266e-01   7.2334407e-01   5.2812628e-01   4.8624456e-01   4.6655318e-01   4.7735823e-01   7.0910605e-01   5.0541056e-01   5.6110793e-01   5.5462294e-01   5.6584238e-01   5.6712977e-01   4.4399402e-01   4.6574445e-01   5.2449070e-01   5.2131975e-01   4.3942943e-01   3.8455266e-01   4.9951721e-01   3.9584415e-01   3.9263782e-01   4.0919145e-01   4.0336151e-01   4.3871822e-01   4.2300908e-01   4.7169157e-01   4.7894942e-01   4.7600250e-01   0.0000000e+00   4.3211323e-01   4.3568438e-01   4.4753951e-01   6.0817953e-01   6.3603313e-01   4.8152328e-01   6.0217341e-01   5.3395601e-01   5.2550744e-01   5.4053403e-01   5.1535120e-01   6.7059337e-01   5.7299261e-01   5.2529693e-01   5.1444323e-01   4.1998177e-01   3.4743808e-01   3.9018300e-01   4.3857537e-01   4.9835354e-01   4.4076973e-01   4.0931387e-01   4.2156945e-01   4.3766463e-01   3.9716009e-01   4.2542455e-01   4.1782317e-01
   3.6685746e-01   4.0781017e-01   4.2340018e-01   4.7251089e-01   4.3970504e-01   5.1234372e-01   3.7551178e-01   3.7674875e-01   4.3650777e-01   4.1066547e-01   4.4196361e-01   4.2058705e-01   4.0416011e-01   4.1551216e-01   4.0867864e-01   4.0314274e-01   4.3158950e-01   4.7051899e-01   3.8906438e-01   4.9026679e-01   5.3785892e-01   4.1896240e-01   4.2794583e-01   5.3114904e-01   6.2440191e-01   4.3122565e-01   4.3476045e-01   3.9113038e-01   4.4438206e-01   4.6850575e-01   4.8370348e-01   4.9167350e-01   5.0076458e-01   5.6492681e-01   6.2275194e-01   7.3522612e-01   5.3292590e-01   5.1606535e-01   4.6220585e-01   4.4915065e-01   6.7412684e-01   5.4402483e-01   5.8019024e-01   5.3950761e-01   5.7289009e-01   5.7136069e-01   4.7488720e-01   5.0509704e-01   5.4102299e-01   5.0682820e-01   4.6185876e-01   4.1025565e-01   5.8665259e-01   4.0069601e-01   4.1280885e-01   3.9952620e-01   4.0265989e-01   4.4642448e-01   4.6456276e-01   4.6490164e-01   4.5036860e-01   4.4315196e-01   4.3211323e-01   0.0000000e+00   4.4725244e-01   4.3056385e-01   6.0516418e-01   5.8923890e-01   5.4518035e-01   6.4671910e-01   4.6504447e-01   4.8084931e-01   4.7330331e-01   4.7696657e-01   5.1532546e-01   5.1543119e-01   5.1079261e-01   5.3268599e-01   4.3205260e-01   4.1622348e-01   4.1006510e-01   4.1503780e-01   4.8384071e-01   4.1857456e-01   4.1986553e-01   3.9791865e-01   4.1217450e-01   3.6321093e-01   4.0383649e-01   4.0277958e-01
   4.3679920e-01   4.4529061e-01   4.9328796e-01   5.0578619e-01   5.3522655e-01   5.2934411e-01   4.7091120e-01   4.1434546e-01   4.8706977e-01   4.5899800e-01   5.0767989e-01   4.6659414e-01   4.3860783e-01   4.6594412e-01   4.3627269e-01   4.8214079e-01   5.2189653e-01   5.2855345e-01   4.2286289e-01   5.3045683e-01   7.0970308e-01   4.6850075e-01   4.9407442e-01   5.5867166e-01   5.9846386e-01   4.5506075e-01   5.1607033e-01   4.5824765e-01   4.4649004e-01   4.9087234e-01   4.9848259e-01   5.0061695e-01   5.2430752e-01   6.0842685e-01   7.3377911e-01   8.0198697e-01   5.6026602e-01   5.0692466e-01   4.8972913e-01   5.4977786e-01   6.5557032e-01   4.4679973e-01   5.7697030e-01   5.6159988e-01   5.9652772e-01   5.5970213e-01   4.9731609e-01   4.8053918e-01   5.2269901e-01   5.0514983e-01   4.5125575e-01   4.5987499e-01   6.1168084e-01   4.6296921e-01   4.1117966e-01   4.6441735e-01   4.5835618e-01   4.8446329e-01   4.9849741e-01   4.2323385e-01   4.5799835e-01   4.6048618e-01   4.3568438e-01   4.4725244e-01   0.0000000e+00   4.8564112e-01   6.1308398e-01   6.0359643e-01   4.9207059e-01   5.9691616e-01   5.0586739e-01   4.5792489e-01   5.5467960e-01   5.4971039e-01   5.2576568e-01   5.9072095e-01   5.3290265e-01   5.7305953e-01   4.2235742e-01   4.6882890e-01   4.6764666e-01   4.8267375e-01   5.4754588e-01   4.8803996e-01   4.2697676e-01   4.4478737e-01   4.4603577e-01   4.1731156e-01   4.7130612e-01   4.5703347e-01
   4.1626816e-01   4.5508837e-01   4.6017731e-01   4.7418708e-01   4.8765881e-01   4.8456159e-01   4.2070862e-01   3.9557691e-01   4.9422438e-01   4.4933007e-01   4.7893981e-01   4.6283805e-01   4.8100658e-01   4.6727628e-01   4.3592382e-01   4.6470269e-01   5.1912843e-01   4.9660640e-01   4.4061195e-01   5.5269561e-01   5.9120355e-01   5.9200718e-01   4.7883455e-01   5.3063856e-01   5.8739383e-01   4.7667140e-01   4.3449134e-01   4.0139380e-01   4.4069656e-01   4.5332743e-01   5.2613065e-01   4.8784148e-01   5.0913785e-01   6.1043717e-01   7.3288778e-01   7.4117395e-01   5.5666855e-01   5.1005748e-01   4.1909584e-01   4.8428737e-01   6.0504390e-01   5.0088835e-01   6.1801422e-01   5.7898977e-01   6.4573376e-01   6.3970145e-01   5.1579055e-01   5.1690233e-01   5.3416083e-01   5.2562519e-01   4.2095022e-01   4.1608536e-01   5.5006250e-01   4.7510506e-01   4.1819232e-01   4.3495383e-01   4.6377969e-01   4.6038324e-01   4.6803308e-01   4.3312993e-01   4.5040091e-01   4.3516652e-01   4.4753951e-01   4.3056385e-01   4.8564112e-01   0.0000000e+00   6.0812610e-01   5.8141506e-01   4.6576010e-01   5.7747411e-01   4.5827371e-01   5.0715035e-01   5.4749935e-01   5.7058795e-01   5.7512313e-01   5.6144289e-01   5.1417368e-01   5.2220756e-01   4.7320536e-01   4.3822893e-01   4.4759279e-01   4.8119601e-01   5.1825211e-01   4.8467526e-01   4.1182899e-01   4.1735222e-01   4.6424082e-01   4.5319306e-01   4.5677551e-01   4.2985541e-01
   5.5173406e-01   5.7346823e-01   5.4973552e-01   5.7075016e-01   6.5580928e-01   6.4549517e-01   5.7305812e-01   5.2872577e-01   6.1132833e-01   5.4088408e-01   5.6970782e-01   6.0982957e-01   5.5535172e-01   5.6243122e-01   5.4258907e-01   5.7451414e-01   5.6648729e-01   6.0823918e-01   5.8224591e-01   6.6138346e-01   7.0656694e-01   5.8168452e-01   5.9667821e-01   6.4596336e-01   7.7549684e-01   5.9150497e-01   6.0743982e-01   5.8613718e-01   5.9479091e-01   6.1193065e-01   6.6207443e-01   6.2783249e-01   6.5792475e-01   7.2200130e-01   8.8630035e-01   9.0110387e-01   6.6312678e-01   6.8380953e-01   5.8039443e-01   6.2540574e-01   8.1160809e-01   6.4985308e-01   7.6198407e-01   7.3249633e-01   7.2817949e-01   7.2910430e-01   6.4978187e-01   5.9322159e-01   6.3286956e-01   6.4129724e-01   5.6528853e-01   5.5919253e-01   7.3208216e-01   5.5636564e-01   5.6168430e-01   5.5942617e-01   5.9838407e-01   5.8442170e-01   6.1446106e-01   5.7461029e-01   5.9050041e-01   5.8239429e-01   6.0817953e-01   6.0516418e-01   6.1308398e-01   6.0812610e-01   0.0000000e+00   7.3609232e-01   6.5311947e-01   7.1134433e-01   6.8322832e-01   6.8370397e-01   6.9759201e-01   6.7439066e-01   6.6851450e-01   7.0273681e-01   6.7083373e-01   7.4067839e-01   6.5749861e-01   6.1392127e-01   5.9554129e-01   6.0499393e-01   6.1180570e-01   6.2492667e-01   5.6329182e-01   5.5592016e-01   5.7891890e-01   5.7704715e-01   5.7390963e-01   5.4062451e-01
   5.4420233e-01   5.5902638e-01   5.8582051e-01   6.3726920e-01   6.4581812e-01   6.3031764e-01   5.5164244e-01   5.2827801e-01   6.1888986e-01   5.9046929e-01   6.0114342e-01   6.0336515e-01   5.8253182e-01   5.8994639e-01   6.0468489e-01   5.8336479e-01   6.0300316e-01   6.3407272e-01   6.1078705e-01   6.8264405e-01   7.7278886e-01   7.3857458e-01   6.1120721e-01   6.7061151e-01   7.7642808e-01   6.3688488e-01   6.7418535e-01   6.3326415e-01   6.1498048e-01   6.3966039e-01   6.4043796e-01   6.3604556e-01   6.7569812e-01   7.8262192e-01   8.8664320e-01   8.8234369e-01   7.0098852e-01   6.8335514e-01   6.0023488e-01   6.2093521e-01   7.9817538e-01   6.3485158e-01   7.5285752e-01   7.0050339e-01   7.5676208e-01   7.2618791e-01   6.6451733e-01   6.0141752e-01   6.7470707e-01   6.2799347e-01   5.7049356e-01   5.5412279e-01   7.3672094e-01   5.8925180e-01   5.5102543e-01   5.4998406e-01   5.7057037e-01   6.0997283e-01   6.3815618e-01   6.0167087e-01   5.8043606e-01   5.8616071e-01   6.3603313e-01   5.8923890e-01   6.0359643e-01   5.8141506e-01   7.3609232e-01   0.0000000e+00   6.2063159e-01   7.1580707e-01   6.3482897e-01   6.2975127e-01   6.6483920e-01   6.7689492e-01   6.5312295e-01   6.8161809e-01   6.5737415e-01   7.0572451e-01   5.8323941e-01   5.4217029e-01   5.7356749e-01   5.9544129e-01   6.2501927e-01   5.9845372e-01   5.5537659e-01   5.6351178e-01   6.1253806e-01   5.6150022e-01   5.5695074e-01   5.2392555e-01
   5.0470501e-01   5.2231138e-01   4.7686873e-01   5.3484161e-01   5.6058907e-01   4.9798803e-01   4.9830545e-01   4.7955306e-01   5.4864180e-01   5.1188409e-01   4.7773462e-01   4.9324208e-01   4.5490131e-01   4.9060451e-01   5.0465731e-01   4.4265923e-01   4.8647754e-01   4.9880067e-01   4.6733274e-01   6.0806113e-01   6.5462350e-01   6.0299879e-01   5.1369287e-01   5.5938248e-01   6.9238919e-01   5.7567500e-01   4.8494370e-01   5.1524732e-01   5.0699592e-01   5.6409079e-01   5.5544370e-01   5.0367805e-01   5.3915511e-01   6.5681917e-01   7.5953288e-01   6.8527956e-01   5.6228907e-01   5.5954915e-01   4.9063482e-01   4.8107508e-01   6.9112790e-01   5.1041191e-01   6.4811657e-01   6.3452367e-01   6.5132423e-01   6.1050108e-01   5.7162815e-01   5.2865518e-01   5.8679125e-01   5.8659960e-01   4.3797591e-01   4.4350740e-01   5.7823209e-01   5.0104020e-01   4.1536239e-01   4.3626909e-01   4.5974501e-01   5.1200640e-01   4.7488916e-01   4.8012458e-01   4.5526937e-01   4.8058020e-01   4.8152328e-01   5.4518035e-01   4.9207059e-01   4.6576010e-01   6.5311947e-01   6.2063159e-01   0.0000000e+00   5.8558769e-01   5.0367715e-01   4.8648454e-01   5.9595488e-01   6.0278276e-01   5.4203936e-01   5.7684949e-01   5.7856662e-01   5.5229083e-01   4.5175590e-01   4.6705200e-01   4.6329594e-01   4.8168103e-01   5.1402674e-01   5.5324427e-01   4.6202363e-01   4.0735104e-01   4.6984296e-01   4.2194289e-01   4.7670407e-01   4.4789269e-01
   5.6410978e-01   5.5973499e-01   5.8499183e-01   6.2410447e-01   6.9066655e-01   6.5710134e-01   6.4221895e-01   5.7857028e-01   6.0921622e-01   5.6155362e-01   6.4632201e-01   5.9824564e-01   5.5241731e-01   5.4590763e-01   5.6441602e-01   5.9510039e-01   5.8085559e-01   5.4996916e-01   5.3686439e-01   6.4154182e-01   9.2393202e-01   6.6136862e-01   5.9970019e-01   6.4442082e-01   6.9101163e-01   6.2135316e-01   5.6412598e-01   5.4965942e-01   5.8245696e-01   6.3606826e-01   6.3553083e-01   5.6178627e-01   6.1726226e-01   7.5325509e-01   8.4265893e-01   7.7186657e-01   5.8451470e-01   6.7314350e-01   5.7057165e-01   5.8186415e-01   7.7053584e-01   6.3171124e-01   7.0834057e-01   6.8499319e-01   7.3789324e-01   8.0783402e-01   6.5798390e-01   6.2778860e-01   5.9890269e-01   6.9012331e-01   5.4114248e-01   6.0412388e-01   6.6590289e-01   6.2056795e-01   5.4932051e-01   5.7016467e-01   5.0709239e-01   6.3375898e-01   6.2017989e-01   6.3987689e-01   5.6399268e-01   5.6987510e-01   6.0217341e-01   6.4671910e-01   5.9691616e-01   5.7747411e-01   7.1134433e-01   7.1580707e-01   5.8558769e-01   0.0000000e+00   5.6631190e-01   5.3305709e-01   6.8411695e-01   6.5582177e-01   6.0101762e-01   5.8300275e-01   6.1697127e-01   6.3282730e-01   5.3138584e-01   5.5316661e-01   5.2170262e-01   5.2440358e-01   6.0499934e-01   5.1191071e-01   4.9742895e-01   4.9300522e-01   6.3026560e-01   5.4336869e-01   5.8058893e-01   5.3543226e-01
   4.5445831e-01   4.6978096e-01   4.8555581e-01   5.2817989e-01   5.7827890e-01   5.4972180e-01   4.4816703e-01   4.1834812e-01   4.9530349e-01   4.8942737e-01   4.4542636e-01   4.6932596e-01   4.6993184e-01   5.0234306e-01   4.5058186e-01   3.9850676e-01   5.1552705e-01   5.1545470e-01   4.3191389e-01   5.1387789e-01   7.2867887e-01   5.8994678e-01   4.9393790e-01   5.3372371e-01   6.1186624e-01   4.4474478e-01   4.3500172e-01   4.5711270e-01   4.8915871e-01   5.0878010e-01   5.3427386e-01   4.8324733e-01   5.5512026e-01   6.6627293e-01   7.9278310e-01   8.0523503e-01   5.7468896e-01   5.1055823e-01   5.3463040e-01   5.6336836e-01   7.0418677e-01   4.9429074e-01   6.1700975e-01   6.5548822e-01   6.6866630e-01   6.1692089e-01   4.9503672e-01   5.1773315e-01   5.7222039e-01   5.5373653e-01   4.9397613e-01   4.9650835e-01   5.5622014e-01   4.9452446e-01   4.8215029e-01   4.4306294e-01   4.7182080e-01   4.6761507e-01   5.1146392e-01   4.9456122e-01   4.7924349e-01   5.2498500e-01   5.3395601e-01   4.6504447e-01   5.0586739e-01   4.5827371e-01   6.8322832e-01   6.3482897e-01   5.0367715e-01   5.6631190e-01   0.0000000e+00   5.1933589e-01   5.6875983e-01   5.8555309e-01   5.2810546e-01   5.5692557e-01   5.6159492e-01   5.8733851e-01   5.5461879e-01   5.2524910e-01   4.7875407e-01   4.7532089e-01   4.9410082e-01   5.0039574e-01   4.7023336e-01   4.3804400e-01   4.7428477e-01   4.5598542e-01   4.6544252e-01   4.8030032e-01
   4.4769755e-01   4.8928279e-01   5.4457776e-01   5.2702448e-01   5.4989090e-01   5.2708132e-01   4.6607756e-01   4.6574802e-01   6.0685075e-01   5.5644301e-01   5.1176383e-01   5.5587088e-01   5.2335396e-01   5.1949024e-01   4.7968356e-01   4.8084922e-01   5.9227961e-01   5.6546645e-01   4.6837519e-01   5.6653403e-01   5.8895685e-01   6.3733152e-01   4.9807546e-01   5.5926084e-01   7.3798732e-01   5.3179457e-01   5.0328058e-01   5.1187826e-01   4.6384919e-01   5.2244474e-01   5.8800436e-01   5.2354438e-01   5.6379225e-01   6.5641647e-01   8.0681610e-01   6.9598484e-01   5.8077143e-01   5.1701759e-01   5.1775165e-01   5.3194151e-01   8.3037824e-01   5.4606237e-01   5.9209998e-01   5.8550298e-01   6.4932765e-01   6.4937619e-01   5.9551537e-01   4.9546725e-01   5.5936007e-01   5.7337823e-01   5.1914275e-01   4.9645851e-01   6.1712923e-01   4.7495612e-01   5.1081906e-01   4.6700013e-01   4.7412591e-01   4.5835707e-01   4.9395246e-01   5.5812274e-01   5.2734169e-01   4.8096272e-01   5.2550744e-01   4.8084931e-01   4.5792489e-01   5.0715035e-01   6.8370397e-01   6.2975127e-01   4.8648454e-01   5.3305709e-01   5.1933589e-01   0.0000000e+00   6.1338304e-01   5.7522757e-01   5.8179531e-01   5.7236441e-01   6.1961473e-01   6.3206566e-01   5.6212328e-01   5.3245623e-01   5.1689412e-01   5.1611884e-01   5.3051766e-01   4.9306961e-01   5.0032349e-01   4.5681733e-01   5.5682131e-01   5.3392831e-01   4.7285444e-01   4.9900066e-01
   5.8875544e-01   5.1036532e-01   5.1038148e-01   6.0702485e-01   6.0493043e-01   5.6248674e-01   5.0377873e-01   4.9041321e-01   5.9963571e-01   5.5639883e-01   5.8560185e-01   6.1816702e-01   5.5167517e-01   5.7195028e-01   5.3153605e-01   5.4953418e-01   5.8382959e-01   5.9086073e-01   5.3916265e-01   5.9338973e-01   6.8621625e-01   6.2245611e-01   5.5430380e-01   5.7640866e-01   6.2889408e-01   5.4096933e-01   5.3778005e-01   5.4178006e-01   5.4279653e-01   5.7134986e-01   5.8654481e-01   5.4073022e-01   6.2518553e-01   7.0508966e-01   7.7991551e-01   8.1946602e-01   6.5516346e-01   6.2343206e-01   5.2302750e-01   5.4445953e-01   7.7104267e-01   5.5202402e-01   6.5888939e-01   6.2231886e-01   6.6053320e-01   7.0288585e-01   5.7072497e-01   5.7480026e-01   6.1950482e-01   6.0357658e-01   4.8832558e-01   5.4275640e-01   5.7477554e-01   5.3330790e-01   5.1788974e-01   5.4306099e-01   5.5238036e-01   5.2177636e-01   5.1939657e-01   5.4993229e-01   5.5849372e-01   5.3347042e-01   5.4053403e-01   4.7330331e-01   5.5467960e-01   5.4749935e-01   6.9759201e-01   6.6483920e-01   5.9595488e-01   6.8411695e-01   5.6875983e-01   6.1338304e-01   0.0000000e+00   6.9149556e-01   6.2637972e-01   6.5665823e-01   6.1161489e-01   6.6386294e-01   6.3709841e-01   5.7995184e-01   5.5856861e-01   5.9004073e-01   6.4616758e-01   5.8520767e-01   5.1488454e-01   5.2339377e-01   6.2531626e-01   5.3067463e-01   4.9588372e-01   5.1136349e-01
   4.9143291e-01   5.2607030e-01   5.3919519e-01   5.7184037e-01   5.8528254e-01   5.6469978e-01   5.1444523e-01   5.0767379e-01   5.7022803e-01   5.9280936e-01   6.0080271e-01   5.8519294e-01   5.5282544e-01   5.8975240e-01   5.9481282e-01   5.4568273e-01   5.9866711e-01   6.3534187e-01   5.6660180e-01   6.3818204e-01   7.0867344e-01   6.6999633e-01   5.8097685e-01   6.3444821e-01   6.3157152e-01   5.8397868e-01   5.5627157e-01   5.7155902e-01   5.8871104e-01   5.8848276e-01   5.9715036e-01   5.3230152e-01   6.2731676e-01   7.0560800e-01   7.7724914e-01   8.8567714e-01   7.1410827e-01   6.7971232e-01   5.3784326e-01   5.5283942e-01   8.0644803e-01   5.8838321e-01   6.9652612e-01   6.2957908e-01   6.9914163e-01   6.9124030e-01   5.9278661e-01   5.9671742e-01   6.4921554e-01   6.1708030e-01   5.6487108e-01   5.2358135e-01   6.0065012e-01   5.7443266e-01   5.1325775e-01   4.9745793e-01   5.1393497e-01   5.5727108e-01   5.3595105e-01   5.2829501e-01   5.3134422e-01   5.2869205e-01   5.1535120e-01   4.7696657e-01   5.4971039e-01   5.7058795e-01   6.7439066e-01   6.7689492e-01   6.0278276e-01   6.5582177e-01   5.8555309e-01   5.7522757e-01   6.9149556e-01   0.0000000e+00   6.3681800e-01   6.8567100e-01   6.1412196e-01   6.2886873e-01   5.3045499e-01   4.8503983e-01   5.0469135e-01   5.3431115e-01   5.7281534e-01   5.6034417e-01   5.0273759e-01   4.9312597e-01   5.6233098e-01   5.6706377e-01   5.4966431e-01   5.1857303e-01
   6.1635505e-01   5.7327990e-01   5.4412083e-01   6.1564420e-01   6.2631518e-01   6.9618878e-01   5.6857686e-01   4.8469162e-01   6.1458957e-01   6.3957154e-01   7.1317416e-01   7.6215221e-01   7.9203811e-01   7.1918285e-01   6.7131948e-01   6.3836769e-01   6.9062484e-01   6.6123090e-01   6.0123928e-01   7.2607706e-01   8.8542189e-01   6.1168514e-01   6.5624574e-01   6.0931684e-01   6.4127163e-01   5.1283903e-01   5.7432248e-01   4.8478764e-01   4.9282391e-01   5.1834913e-01   6.2945479e-01   5.3660725e-01   6.1242329e-01   7.1646971e-01   9.0636557e-01   7.6616470e-01   5.8739627e-01   5.7909175e-01   4.7136079e-01   5.1770396e-01   7.4553348e-01   5.2045913e-01   6.4204951e-01   6.0893053e-01   6.5740286e-01   7.0963006e-01   6.3598180e-01   6.2779530e-01   6.9362080e-01   5.7462797e-01   6.1527281e-01   6.0178736e-01   7.2485038e-01   6.2337314e-01   5.7719605e-01   4.8232116e-01   5.7953135e-01   5.7116007e-01   6.3277402e-01   5.9445448e-01   5.6986397e-01   5.3506438e-01   6.7059337e-01   5.1532546e-01   5.2576568e-01   5.7512313e-01   6.6851450e-01   6.5312295e-01   5.4203936e-01   6.0101762e-01   5.2810546e-01   5.8179531e-01   6.2637972e-01   6.3681800e-01   0.0000000e+00   6.7063534e-01   6.6390132e-01   6.4707470e-01   5.6922193e-01   4.8480486e-01   4.6982010e-01   4.8566465e-01   5.7137574e-01   5.6651480e-01   5.4601356e-01   4.7349145e-01   5.9855020e-01   5.0618710e-01   5.2326780e-01   5.0484117e-01
   5.5594263e-01   5.2905352e-01   4.6988044e-01   5.8006884e-01   6.3486109e-01   6.7321576e-01   4.5081724e-01   5.5297217e-01   5.4688000e-01   6.1606684e-01   5.7959212e-01   6.3406972e-01   5.3033028e-01   6.1678800e-01   6.7214119e-01   5.9762338e-01   6.2356960e-01   7.1257355e-01   6.3090906e-01   6.4383954e-01   9.3065761e-01   6.5874090e-01   6.1957327e-01   6.4828114e-01   7.3640951e-01   5.8966007e-01   6.0154932e-01   7.0664784e-01   5.8491966e-01   6.2418816e-01   6.5107030e-01   5.4984055e-01   6.6095077e-01   7.0689769e-01   8.8426618e-01   8.7771452e-01   6.6528603e-01   6.0967440e-01   5.9901056e-01   6.1597325e-01   7.6333701e-01   5.1298579e-01   7.1060422e-01   7.1127672e-01   7.5993063e-01   7.9263934e-01   6.9245775e-01   6.3561598e-01   7.1707972e-01   7.7248926e-01   6.4061140e-01   5.6522014e-01   5.7412348e-01   6.0294314e-01   6.1339826e-01   5.1063556e-01   5.9229645e-01   6.1985715e-01   6.2952847e-01   5.4096648e-01   5.6977167e-01   5.9922737e-01   5.7299261e-01   5.1543119e-01   5.9072095e-01   5.6144289e-01   7.0273681e-01   6.8161809e-01   5.7684949e-01   5.8300275e-01   5.5692557e-01   5.7236441e-01   6.5665823e-01   6.8567100e-01   6.7063534e-01   0.0000000e+00   5.5565443e-01   5.6831339e-01   5.8095954e-01   5.3154917e-01   4.9126096e-01   5.4761893e-01   5.5020366e-01   4.8962512e-01   4.7245937e-01   5.6351591e-01   4.7758956e-01   4.4320471e-01   4.7027472e-01   4.9628664e-01
   4.7051822e-01   4.6867445e-01   4.9563097e-01   5.0210682e-01   5.8942118e-01   5.3813672e-01   4.5770501e-01   4.3580769e-01   5.2180335e-01   4.9644458e-01   5.3845421e-01   5.7461792e-01   4.8692729e-01   5.0993428e-01   4.8812138e-01   5.0249355e-01   5.4038892e-01   5.7808091e-01   5.1053611e-01   6.0316478e-01   6.4386000e-01   6.2829579e-01   5.3435482e-01   5.8695759e-01   5.8359640e-01   4.8064493e-01   4.6217026e-01   5.3738586e-01   5.1828015e-01   5.3750704e-01   5.6001647e-01   4.7723455e-01   5.5698474e-01   7.0162742e-01   8.5536849e-01   8.0116613e-01   6.1122674e-01   5.9831043e-01   5.4313939e-01   5.2980509e-01   8.1702144e-01   6.5397133e-01   6.9397655e-01   6.0418361e-01   6.9559456e-01   6.4638871e-01   5.5571731e-01   5.5607531e-01   5.7920384e-01   6.1598369e-01   5.1717556e-01   4.8424799e-01   5.9852723e-01   5.4212776e-01   5.1173959e-01   5.3198901e-01   5.1451041e-01   5.0626623e-01   5.6891351e-01   4.9617557e-01   5.3888830e-01   5.3202040e-01   5.2529693e-01   5.1079261e-01   5.3290265e-01   5.1417368e-01   6.7083373e-01   6.5737415e-01   5.7856662e-01   6.1697127e-01   5.6159492e-01   6.1961473e-01   6.1161489e-01   6.1412196e-01   6.6390132e-01   5.5565443e-01   0.0000000e+00   5.5366340e-01   5.2207604e-01   5.3783009e-01   4.9606960e-01   5.0073298e-01   5.3208117e-01   5.0560756e-01   4.6280406e-01   4.6691885e-01   4.7566597e-01   4.1385547e-01   4.7220144e-01   4.8026129e-01
   4.5385390e-01   5.0038119e-01   5.0359321e-01   5.2916313e-01   5.9929272e-01   6.0606330e-01   4.8510817e-01   4.8511735e-01   5.6264487e-01   5.1972619e-01   5.6056821e-01   5.8708752e-01   5.3173602e-01   5.5863378e-01   5.2396615e-01   5.4669346e-01   5.2333454e-01   6.5528268e-01   5.7734690e-01   6.1208819e-01   7.0680329e-01   6.2866247e-01   5.6733614e-01   6.2350513e-01   6.3451098e-01   5.5812477e-01   5.5139731e-01   5.4301839e-01   5.5434809e-01   5.8971139e-01   5.9523617e-01   5.5124475e-01   6.2451923e-01   6.7911339e-01   8.6241507e-01   8.5752817e-01   7.0300264e-01   6.5777540e-01   5.7058478e-01   5.4567493e-01   8.1908573e-01   6.4291425e-01   6.8948378e-01   7.0156094e-01   7.5992907e-01   7.1851473e-01   6.2560244e-01   5.9207274e-01   5.9287379e-01   6.5640101e-01   5.7353677e-01   5.6529115e-01   6.3000695e-01   5.8550058e-01   5.4768217e-01   5.3566756e-01   5.4913388e-01   5.4032161e-01   5.4355553e-01   5.5827586e-01   5.7014629e-01   5.1200673e-01   5.1444323e-01   5.3268599e-01   5.7305953e-01   5.2220756e-01   7.4067839e-01   7.0572451e-01   5.5229083e-01   6.3282730e-01   5.8733851e-01   6.3206566e-01   6.6386294e-01   6.2886873e-01   6.4707470e-01   5.6831339e-01   5.5366340e-01   0.0000000e+00   4.7901180e-01   4.9293656e-01   4.7436414e-01   5.2487382e-01   4.9613159e-01   5.0791000e-01   4.5911094e-01   4.6106970e-01   4.8864920e-01   4.7389539e-01   4.8341397e-01   4.7161598e-01
   3.9800761e-01   4.2243521e-01   4.2852480e-01   4.6729245e-01   5.3353442e-01   5.6679638e-01   5.0365341e-01   4.3714090e-01   5.5228331e-01   4.4921682e-01   4.6445037e-01   4.0364098e-01   4.7057552e-01   5.1769986e-01   4.3173601e-01   4.3693882e-01   4.8891677e-01   5.1570258e-01   4.6152306e-01   5.0978932e-01   5.7732679e-01   5.1381719e-01   5.3541071e-01   5.1851854e-01   6.0406913e-01   4.5258907e-01   5.1980361e-01   4.4044381e-01   4.4124246e-01   4.4362508e-01   5.3141122e-01   4.3701317e-01   5.1789876e-01   5.7086628e-01   6.4377120e-01   8.8303347e-01   5.7352534e-01   6.2318295e-01   5.4270082e-01   5.5083166e-01   8.0222440e-01   5.1350931e-01   6.1402334e-01   5.6885536e-01   6.4833508e-01   6.6092384e-01   5.6327147e-01   5.2462640e-01   5.8528652e-01   4.9808116e-01   4.3360558e-01   4.9320953e-01   6.1275294e-01   4.9951679e-01   4.4554599e-01   4.7777939e-01   4.6523085e-01   5.1566245e-01   4.9696129e-01   4.6815908e-01   4.6611472e-01   4.3971552e-01   4.1998177e-01   4.3205260e-01   4.2235742e-01   4.7320536e-01   6.5749861e-01   5.8323941e-01   4.5175590e-01   5.3138584e-01   5.5461879e-01   5.6212328e-01   6.3709841e-01   5.3045499e-01   5.6922193e-01   5.8095954e-01   5.2207604e-01   4.7901180e-01   0.0000000e+00   5.1118608e-01   4.0948547e-01   4.1223968e-01   4.8397521e-01   4.5739014e-01   3.7943021e-01   4.0371906e-01   4.4168621e-01   4.2501888e-01   3.9039815e-01   4.2020031e-01
   4.1703839e-01   4.5787414e-01   5.0391664e-01   5.0363385e-01   5.1095147e-01   5.1443167e-01   4.6513259e-01   4.6899161e-01   6.0306503e-01   4.7120136e-01   5.1100036e-01   4.8036838e-01   4.6093020e-01   4.2520401e-01   4.7521176e-01   4.1127523e-01   4.1709017e-01   4.5062027e-01   4.7201153e-01   5.0482291e-01   6.3091798e-01   4.6607727e-01   4.9355530e-01   5.0974443e-01   5.6337875e-01   4.8708447e-01   4.2270286e-01   3.9575211e-01   4.8139599e-01   4.7919847e-01   5.0933017e-01   4.9175189e-01   5.4968398e-01   6.0230777e-01   6.5621147e-01   8.0474156e-01   5.6005195e-01   5.9602703e-01   4.1756784e-01   4.3687989e-01   7.9646256e-01   4.3675475e-01   5.5863432e-01   5.2407573e-01   5.5698427e-01   5.4643148e-01   4.3792500e-01   4.9799190e-01   5.4507382e-01   5.1346654e-01   5.3565651e-01   5.3195795e-01   5.8948997e-01   4.6434691e-01   4.5129445e-01   4.9006860e-01   4.2539153e-01   4.7962213e-01   5.0163042e-01   4.2627815e-01   4.5959077e-01   4.5581354e-01   3.4743808e-01   4.1622348e-01   4.6882890e-01   4.3822893e-01   6.1392127e-01   5.4217029e-01   4.6705200e-01   5.5316661e-01   5.2524910e-01   5.3245623e-01   5.7995184e-01   4.8503983e-01   4.8480486e-01   5.3154917e-01   5.3783009e-01   4.9293656e-01   5.1118608e-01   0.0000000e+00   4.7147429e-01   4.7290380e-01   5.2253360e-01   5.3312886e-01   3.7247299e-01   4.3504179e-01   4.5471158e-01   3.9130240e-01   4.3659974e-01   3.7903340e-01
   4.1151763e-01   4.1049529e-01   4.2465538e-01   4.5753762e-01   4.7040134e-01   4.5805085e-01   4.1253837e-01   3.8829741e-01   4.6696601e-01   4.6284051e-01   4.5361201e-01   4.4409221e-01   4.2615348e-01   4.1335593e-01   4.6866140e-01   4.0993323e-01   4.5920825e-01   4.8627272e-01   4.0993476e-01   5.0370619e-01   6.7921237e-01   5.4215322e-01   4.8329675e-01   5.3267159e-01   5.5635595e-01   4.8667519e-01   4.2202385e-01   4.5082566e-01   4.5817169e-01   4.5372685e-01   4.7214414e-01   4.2827775e-01   5.6331644e-01   6.2929265e-01   6.6335684e-01   7.4639934e-01   5.6902665e-01   5.1507553e-01   4.8475563e-01   4.4837477e-01   7.4028533e-01   4.1951373e-01   5.5648341e-01   5.0718194e-01   5.5474835e-01   5.8316238e-01   4.6128085e-01   4.8549604e-01   5.2908539e-01   5.2300147e-01   4.5692638e-01   4.1856258e-01   5.0108836e-01   4.2188832e-01   4.1395995e-01   4.0017680e-01   3.8564142e-01   4.5475571e-01   4.5279519e-01   4.7728859e-01   4.2639458e-01   4.3449726e-01   3.9018300e-01   4.1006510e-01   4.6764666e-01   4.4759279e-01   5.9554129e-01   5.7356749e-01   4.6329594e-01   5.2170262e-01   4.7875407e-01   5.1689412e-01   5.5856861e-01   5.0469135e-01   4.6982010e-01   4.9126096e-01   4.9606960e-01   4.7436414e-01   4.0948547e-01   4.7147429e-01   0.0000000e+00   4.2446480e-01   4.4312205e-01   4.3215098e-01   3.8480945e-01   4.0167110e-01   4.3006974e-01   3.9166478e-01   4.0622457e-01   3.9548993e-01
   4.1345946e-01   4.2649645e-01   4.2231564e-01   4.7401213e-01   5.6452231e-01   5.0332829e-01   4.0956871e-01   3.7047906e-01   4.3589935e-01   4.0320519e-01   4.6186297e-01   4.7333089e-01   4.1465653e-01   4.1373268e-01   4.4261436e-01   3.9905568e-01   4.2956321e-01   4.6485751e-01   4.1831765e-01   5.0976929e-01   6.1169603e-01   5.2346416e-01   4.6850201e-01   5.0263803e-01   5.4510123e-01   4.7052624e-01   4.3177066e-01   4.9170545e-01   4.2919895e-01   4.2914660e-01   4.9858729e-01   4.5884103e-01   5.2266153e-01   6.1746475e-01   7.0609212e-01   8.3739564e-01   6.0202290e-01   5.2309134e-01   4.8972037e-01   4.7592801e-01   5.9436818e-01   4.9178571e-01   5.8368639e-01   5.7137121e-01   5.9208693e-01   5.6878117e-01   4.6953921e-01   4.7201171e-01   5.2153203e-01   5.0881252e-01   4.4380560e-01   4.2317799e-01   4.7682848e-01   4.4127332e-01   4.1634046e-01   4.1369147e-01   4.1636738e-01   4.4776576e-01   4.2829647e-01   4.5510281e-01   4.3594491e-01   4.2773455e-01   4.3857537e-01   4.1503780e-01   4.8267375e-01   4.8119601e-01   6.0499393e-01   5.9544129e-01   4.8168103e-01   5.2440358e-01   4.7532089e-01   5.1611884e-01   5.9004073e-01   5.3431115e-01   4.8566465e-01   5.4761893e-01   5.0073298e-01   5.2487382e-01   4.1223968e-01   4.7290380e-01   4.2446480e-01   0.0000000e+00   4.9921362e-01   4.7381502e-01   4.4246097e-01   4.1785988e-01   4.6168433e-01   4.4998813e-01   4.0039971e-01   4.0492165e-01
   4.4396004e-01   4.4345991e-01   4.4843096e-01   5.0529459e-01   5.6797172e-01   5.0085276e-01   4.7883779e-01   4.3083103e-01   5.0714517e-01   4.8140606e-01   5.0143430e-01   5.4037387e-01   4.7416934e-01   4.3827247e-01   4.7598072e-01   4.9064928e-01   5.3750916e-01   4.9841759e-01   4.7408320e-01   5.5217897e-01   6.7035231e-01   6.2647614e-01   4.8912659e-01   4.9620608e-01   5.5476463e-01   4.7372371e-01   4.2313699e-01   4.6435512e-01   4.7676398e-01   4.9913477e-01   5.2732460e-01   4.8775730e-01   4.8501902e-01   6.3516772e-01   6.9198511e-01   7.9853939e-01   6.1131122e-01   5.6473068e-01   5.3656552e-01   4.5786593e-01   6.8176371e-01   5.9777993e-01   6.0742447e-01   6.2324196e-01   6.6424545e-01   6.3765551e-01   5.0432061e-01   5.2146309e-01   5.4245983e-01   5.4763880e-01   4.8476903e-01   4.7141183e-01   5.4788759e-01   5.3344025e-01   4.8029971e-01   4.4445475e-01   4.5699866e-01   4.9276451e-01   5.2074543e-01   5.0614312e-01   4.7238627e-01   4.6792914e-01   4.9835354e-01   4.8384071e-01   5.4754588e-01   5.1825211e-01   6.1180570e-01   6.2501927e-01   5.1402674e-01   6.0499934e-01   4.9410082e-01   5.3051766e-01   6.4616758e-01   5.7281534e-01   5.7137574e-01   5.5020366e-01   5.3208117e-01   4.9613159e-01   4.8397521e-01   5.2253360e-01   4.4312205e-01   4.9921362e-01   0.0000000e+00   5.0643667e-01   4.5077818e-01   4.3803249e-01   5.4764026e-01   4.8344110e-01   4.5869025e-01   4.6462550e-01
   4.1662383e-01   4.5052172e-01   4.6865215e-01   4.6049153e-01   5.3126547e-01   4.5045033e-01   4.2950025e-01   4.0074319e-01   4.4570365e-01   4.4847991e-01   4.5192372e-01   4.9419287e-01   4.1663299e-01   4.3452868e-01   4.9969374e-01   4.3831002e-01   4.5565716e-01   4.9354281e-01   4.0908861e-01   4.9922484e-01   5.4203019e-01   5.5368788e-01   4.9654852e-01   5.1603378e-01   5.1703237e-01   4.3060260e-01   4.2984240e-01   4.1878244e-01   4.4041320e-01   4.3326188e-01   4.7216202e-01   4.5763917e-01   4.6666592e-01   5.2939763e-01   6.1167980e-01   7.5799657e-01   5.0883753e-01   5.0971429e-01   4.5669053e-01   5.1145132e-01   7.4004167e-01   6.0489889e-01   5.6954342e-01   5.5340071e-01   6.1408114e-01   5.9347685e-01   4.8262591e-01   4.9214266e-01   5.4748227e-01   5.5900750e-01   4.3951107e-01   4.1460885e-01   5.5539608e-01   4.9674970e-01   4.1360488e-01   4.0625007e-01   4.1782027e-01   4.6772472e-01   4.5708911e-01   4.4754104e-01   4.5960775e-01   4.3756261e-01   4.4076973e-01   4.1857456e-01   4.8803996e-01   4.8467526e-01   6.2492667e-01   5.9845372e-01   5.5324427e-01   5.1191071e-01   5.0039574e-01   4.9306961e-01   5.8520767e-01   5.6034417e-01   5.6651480e-01   4.8962512e-01   5.0560756e-01   5.0791000e-01   4.5739014e-01   5.3312886e-01   4.3215098e-01   4.7381502e-01   5.0643667e-01   0.0000000e+00   4.3848920e-01   4.2646823e-01   4.8353457e-01   4.3589426e-01   4.0349011e-01   4.2643186e-01
   3.7625396e-01   3.9817668e-01   3.7807188e-01   4.2809325e-01   4.2480883e-01   3.7527428e-01   3.6792232e-01   3.5611790e-01   4.1622266e-01   4.0399158e-01   4.4591396e-01   4.2850219e-01   3.7004980e-01   3.9474599e-01   4.0020204e-01   3.6942742e-01   4.4676718e-01   4.4761943e-01   3.8992241e-01   4.8972278e-01   5.5356838e-01   5.2418729e-01   4.4155188e-01   4.8072894e-01   5.0253028e-01   4.4567932e-01   3.8656521e-01   4.1038508e-01   4.2580256e-01   4.3216880e-01   4.5837430e-01   4.5018090e-01   5.0658931e-01   5.2779310e-01   6.0177360e-01   8.3164164e-01   4.8093313e-01   5.1040536e-01   4.3705720e-01   4.1425616e-01   7.7150835e-01   4.8857048e-01   5.3736595e-01   4.8985513e-01   5.9141879e-01   5.5011600e-01   4.4084975e-01   4.3674412e-01   4.7335878e-01   4.7855715e-01   3.9307774e-01   4.0395114e-01   5.0797579e-01   4.7338483e-01   4.0107322e-01   3.8921547e-01   3.9178753e-01   3.9916053e-01   3.8848933e-01   4.0655754e-01   3.9018417e-01   4.2815138e-01   4.0931387e-01   4.1986553e-01   4.2697676e-01   4.1182899e-01   5.6329182e-01   5.5537659e-01   4.6202363e-01   4.9742895e-01   4.7023336e-01   5.0032349e-01   5.1488454e-01   5.0273759e-01   5.4601356e-01   4.7245937e-01   4.6280406e-01   4.5911094e-01   3.7943021e-01   3.7247299e-01   3.8480945e-01   4.4246097e-01   4.5077818e-01   4.3848920e-01   0.0000000e+00   3.7590337e-01   4.2025733e-01   4.0642636e-01   3.9797065e-01   3.8101186e-01
   3.7886746e-01   4.0477486e-01   3.9875919e-01   4.4859884e-01   4.8766028e-01   4.0011892e-01   3.8898092e-01   3.9095532e-01   4.5076761e-01   4.3629637e-01   4.5171584e-01   4.4738368e-01   3.9483360e-01   4.3172463e-01   4.2667151e-01   4.2125586e-01   4.5577243e-01   4.7067190e-01   4.2129833e-01   4.7323168e-01   5.4461562e-01   4.8680589e-01   4.7382611e-01   4.9801758e-01   4.9692822e-01   4.6615835e-01   3.7464783e-01   3.6181805e-01   4.4339547e-01   4.5807079e-01   4.9119042e-01   4.7285945e-01   5.1646512e-01   5.5809347e-01   6.0937160e-01   7.7492234e-01   4.8633560e-01   4.9046740e-01   4.4350263e-01   4.1979755e-01   6.4478296e-01   5.0296745e-01   5.6540181e-01   4.9609610e-01   5.8416181e-01   5.6707602e-01   4.3523541e-01   4.6289148e-01   4.7386142e-01   4.7981669e-01   3.8296376e-01   3.8936721e-01   5.0689205e-01   4.5157017e-01   3.9956631e-01   3.9594010e-01   3.9701528e-01   4.0512108e-01   4.2297591e-01   4.0567287e-01   3.9173579e-01   4.0433408e-01   4.2156945e-01   3.9791865e-01   4.4478737e-01   4.1735222e-01   5.5592016e-01   5.6351178e-01   4.0735104e-01   4.9300522e-01   4.3804400e-01   4.5681733e-01   5.2339377e-01   4.9312597e-01   4.7349145e-01   5.6351591e-01   4.6691885e-01   4.6106970e-01   4.0371906e-01   4.3504179e-01   4.0167110e-01   4.1785988e-01   4.3803249e-01   4.2646823e-01   3.7590337e-01   0.0000000e+00   4.2920870e-01   4.1408895e-01   4.0124711e-01   3.8426256e-01
   4.1006332e-01   4.2903102e-01   4.2520131e-01   4.8444047e-01   5.0867166e-01   4.6065367e-01   4.0819496e-01   3.6985459e-01   4.5207159e-01   4.8012207e-01   4.2943259e-01   4.2971313e-01   3.8003220e-01   4.2918079e-01   4.3764258e-01   3.9648794e-01   4.7249568e-01   5.0518602e-01   3.9809997e-01   4.8667419e-01   5.2789906e-01   5.1027066e-01   5.0205926e-01   5.3667549e-01   5.1309724e-01   4.5365402e-01   3.8640791e-01   4.1720340e-01   4.4007319e-01   4.8254203e-01   5.1020818e-01   4.9306922e-01   5.3592802e-01   6.0427419e-01   6.6072969e-01   8.1915049e-01   5.3357238e-01   5.5964726e-01   4.9627093e-01   4.7750528e-01   6.3627988e-01   5.3292087e-01   6.0875444e-01   5.8180289e-01   6.2132860e-01   6.5133832e-01   5.0486774e-01   4.6865948e-01   5.2547119e-01   5.1266946e-01   4.0576647e-01   4.5619887e-01   5.6731754e-01   5.2286549e-01   4.5908149e-01   4.6242175e-01   4.3512361e-01   4.8164824e-01   4.7831258e-01   4.6604525e-01   4.5636143e-01   4.9426455e-01   4.3766463e-01   4.1217450e-01   4.4603577e-01   4.6424082e-01   5.7891890e-01   6.1253806e-01   4.6984296e-01   6.3026560e-01   4.7428477e-01   5.5682131e-01   6.2531626e-01   5.6233098e-01   5.9855020e-01   4.7758956e-01   4.7566597e-01   4.8864920e-01   4.4168621e-01   4.5471158e-01   4.3006974e-01   4.6168433e-01   5.4764026e-01   4.8353457e-01   4.2025733e-01   4.2920870e-01   0.0000000e+00   4.1224308e-01   3.9006292e-01   3.9763213e-01
   4.0603599e-01   4.1425283e-01   4.4560028e-01   4.5201195e-01   4.7246835e-01   4.1554561e-01   3.6404273e-01   3.7911310e-01   4.2011245e-01   4.5221674e-01   3.9642553e-01   4.2860243e-01   3.8012392e-01   4.8034312e-01   4.3414728e-01   3.9235170e-01   4.5504138e-01   5.5220745e-01   4.2310126e-01   4.5620075e-01   5.6119534e-01   5.5617829e-01   4.6569914e-01   4.9941926e-01   5.1766715e-01   4.9348024e-01   4.6043275e-01   3.5680803e-01   3.9489981e-01   4.6346568e-01   4.7536760e-01   4.3677025e-01   4.9564970e-01   5.7339765e-01   5.4951139e-01   8.3147341e-01   5.2506662e-01   5.2890619e-01   4.1040214e-01   4.1321947e-01   5.4969399e-01   4.9682313e-01   5.9020869e-01   5.3064055e-01   6.0570436e-01   5.7883861e-01   4.3729525e-01   4.7518907e-01   4.5730852e-01   4.8596867e-01   4.3786989e-01   3.8485194e-01   5.1467262e-01   4.6672229e-01   4.4241694e-01   3.9303777e-01   3.9903203e-01   4.5078772e-01   4.9326987e-01   4.8064256e-01   4.5084392e-01   4.3070156e-01   3.9716009e-01   3.6321093e-01   4.1731156e-01   4.5319306e-01   5.7704715e-01   5.6150022e-01   4.2194289e-01   5.4336869e-01   4.5598542e-01   5.3392831e-01   5.3067463e-01   5.6706377e-01   5.0618710e-01   4.4320471e-01   4.1385547e-01   4.7389539e-01   4.2501888e-01   3.9130240e-01   3.9166478e-01   4.4998813e-01   4.8344110e-01   4.3589426e-01   4.0642636e-01   4.1408895e-01   4.1224308e-01   0.0000000e+00   3.7967553e-01   4.2343019e-01
   3.7400813e-01   3.9293383e-01   4.0566892e-01   4.4809284e-01   4.9005741e-01   4.4168128e-01   3.8248731e-01   3.6692183e-01   4.2454748e-01   4.3858839e-01   4.4129275e-01   4.7222879e-01   4.0046427e-01   4.8789791e-01   4.3010911e-01   3.7592826e-01   4.2810664e-01   4.9286621e-01   4.4722949e-01   5.1893410e-01   5.0138818e-01   5.0516217e-01   4.5753565e-01   4.8447071e-01   4.7766163e-01   4.0377885e-01   4.4258722e-01   4.4173050e-01   4.3739482e-01   4.4778846e-01   4.6268467e-01   4.0870700e-01   4.8240914e-01   5.8321687e-01   6.6372596e-01   7.5263757e-01   4.8858337e-01   5.1990722e-01   4.1813835e-01   3.9979142e-01   6.1014544e-01   4.3382868e-01   5.9150785e-01   5.1840032e-01   5.7457082e-01   5.8528673e-01   4.5706634e-01   4.6213760e-01   4.8608898e-01   4.7868822e-01   4.2689084e-01   3.8731765e-01   5.5536222e-01   4.8154723e-01   4.2816513e-01   4.1456582e-01   4.1735014e-01   4.1281583e-01   4.4937316e-01   4.3688973e-01   4.1100475e-01   4.1932317e-01   4.2542455e-01   4.0383649e-01   4.7130612e-01   4.5677551e-01   5.7390963e-01   5.5695074e-01   4.7670407e-01   5.8058893e-01   4.6544252e-01   4.7285444e-01   4.9588372e-01   5.4966431e-01   5.2326780e-01   4.7027472e-01   4.7220144e-01   4.8341397e-01   3.9039815e-01   4.3659974e-01   4.0622457e-01   4.0039971e-01   4.5869025e-01   4.0349011e-01   3.9797065e-01   4.0124711e-01   3.9006292e-01   3.7967553e-01   0.0000000e+00   3.9056567e-01
   3.5413853e-01   3.6582056e-01   3.7049317e-01   4.4062137e-01   4.5306367e-01   3.9270420e-01   3.7751373e-01   3.5592906e-01   4.0665376e-01   4.1294569e-01   4.1848939e-01   4.2305853e-01   3.6276911e-01   4.6274127e-01   4.2359823e-01   3.8450853e-01   4.0154710e-01   4.5463002e-01   3.8359146e-01   4.8940876e-01   4.7832999e-01   4.9956475e-01   4.3707416e-01   5.0077757e-01   5.1369527e-01   4.7005827e-01   4.0106368e-01   3.6605568e-01   3.9264601e-01   4.2931646e-01   4.7727258e-01   4.3688228e-01   4.9097772e-01   5.2128651e-01   5.5037575e-01   7.2710099e-01   4.8634320e-01   5.8595675e-01   4.2183813e-01   3.9361925e-01   5.5099199e-01   4.9880221e-01   5.9960205e-01   5.2133921e-01   5.6391458e-01   5.5762536e-01   4.8610859e-01   4.5380449e-01   4.8638506e-01   4.6788799e-01   4.4506751e-01   3.9177098e-01   5.0626591e-01   4.6373180e-01   3.8929497e-01   3.7481536e-01   4.0314684e-01   4.2336421e-01   4.5528402e-01   4.2321457e-01   4.1056795e-01   4.0820559e-01   4.1782317e-01   4.0277958e-01   4.5703347e-01   4.2985541e-01   5.4062451e-01   5.2392555e-01   4.4789269e-01   5.3543226e-01   4.8030032e-01   4.9900066e-01   5.1136349e-01   5.1857303e-01   5.0484117e-01   4.9628664e-01   4.8026129e-01   4.7161598e-01   4.2020031e-01   3.7903340e-01   3.9548993e-01   4.0492165e-01   4.6462550e-01   4.2643186e-01   3.8101186e-01   3.8426256e-01   3.9763213e-01   4.2343019e-01   3.9056567e-01   0.0000000e+00
