# Supplementary material for: Autistic traits and individual brain differences: functional network efficiency reflects attentional and social impairments, structural nodal efficiencies index systemising and theory-of-mind skills
Source: Mol Autism. 2021 Jan 21;12:3. doi: 10.1186/s13229-020-00377-8 (PMC7818759; doi:10.1186/s13229-020-00377-8)
Supplement: Supplementary file 9 — Additional file 9. Brain-behaviour correlations. README file detailing data curation; AAL-90 region masks in NIfTI format; spreadseehts of Spearman correlations; code and data for the correlational analysis. [file 13229_2020_377_MOESM9_ESM.zip › Paul_Arora_et_al_data/Physiological/BBC/analysis/Diffusion_Analaysis/adj_matrixes/Connectivity_Probability_weighted/dti_global_charpathlength.txt]

   3.0636263e+00
   1.8752261e+00
   1.8603603e+00
   1.8295380e+00
   1.8750586e+00
   1.9480978e+00
   1.5140658e+00
   1.7677435e+00
   1.6950607e+00
   1.7120080e+00
   1.8890229e+00
   1.8579671e+00
   2.0444828e+00
   1.8856271e+00
   1.8208365e+00
   1.9020036e+00
   1.7687861e+00
   1.7831692e+00
   1.7218550e+00
   1.7016017e+00
   1.9469049e+00
   2.0644361e+00
   1.7339827e+00
   1.7010882e+00
   1.8245622e+00
   1.9994423e+00
   1.7880553e+00
   1.7982440e+00
   1.6736633e+00
   1.7300053e+00
