# Supplementary material for: Autistic traits and individual brain differences: functional network efficiency reflects attentional and social impairments, structural nodal efficiencies index systemising and theory-of-mind skills
Source: Mol Autism. 2021 Jan 21;12:3. doi: 10.1186/s13229-020-00377-8 (PMC7818759; doi:10.1186/s13229-020-00377-8)
Supplement: Supplementary file 9 — Additional file 9. Brain-behaviour correlations. README file detailing data curation; AAL-90 region masks in NIfTI format; spreadseehts of Spearman correlations; code and data for the correlational analysis. [file 13229_2020_377_MOESM9_ESM.zip › Paul_Arora_et_al_data/Physiological/BBC/analysis/Diffusion_Analaysis/adj_matrixes/Connectivity_Probability_weighted/fixnormed_Connection_Matrix_sym_aHU0669.txt]

   0.0000000e+00   4.1949070e-01   4.1752108e-01   4.6986048e-01   5.5872730e-01   5.0066930e-01   4.0252488e-01   4.0319290e-01   4.7418703e-01   4.5720551e-01   5.5460999e-01   5.5929259e-01   4.5944590e-01   5.0507732e-01   4.6181049e-01   4.9256220e-01   4.8089080e-01   5.2991260e-01   4.4897486e-01   5.1337094e-01   6.1649235e-01   4.3320635e-01   4.6414109e-01   5.3660238e-01   5.5665021e-01   4.6603036e-01   5.4234048e-01   4.6920748e-01   4.4538308e-01   4.8555275e-01   5.5730424e-01   5.4422881e-01   5.2334887e-01   5.2130013e-01   7.3488274e-01   7.5986139e-01   5.6732854e-01   5.4430650e-01   4.5797189e-01   4.6710261e-01   5.8526667e-01   4.7324776e-01   5.5805643e-01   5.5352436e-01   5.1075590e-01   6.2246009e-01   4.6406947e-01   4.1889264e-01   4.9078684e-01   5.1494720e-01   4.3069072e-01   4.1284262e-01   4.7166124e-01   4.4254386e-01   4.0355204e-01   4.0772187e-01   4.5072600e-01   4.4632764e-01   4.4868493e-01   4.2662970e-01   4.4226961e-01   4.4414230e-01   4.6702188e-01   4.6247682e-01   4.2734664e-01   4.2098665e-01   5.1070034e-01   6.0503175e-01   4.7475118e-01   5.9072508e-01   4.7437660e-01   5.1656444e-01   5.6592810e-01   6.1912406e-01   5.4773325e-01   5.7686878e-01   5.8435199e-01   5.3782733e-01   4.5872381e-01   4.0278987e-01   4.6982386e-01   5.2026764e-01   4.8429574e-01   4.8549314e-01   4.2331596e-01   4.5076206e-01   4.3123461e-01   4.5522201e-01   4.0591442e-01   4.2537795e-01
   4.1949070e-01   0.0000000e+00   4.0649102e-01   4.6232697e-01   5.2758811e-01   4.6559087e-01   4.0821864e-01   4.0474088e-01   4.5156850e-01   4.6265082e-01   5.2217032e-01   5.4141491e-01   4.5521581e-01   5.0878031e-01   4.4301587e-01   4.5645408e-01   4.4207882e-01   5.0800033e-01   4.5586840e-01   5.1922846e-01   6.4131172e-01   4.3663254e-01   4.4660868e-01   5.0861862e-01   5.0682495e-01   5.0702116e-01   5.2275579e-01   4.7697877e-01   4.9703118e-01   4.6442085e-01   5.6338599e-01   5.1786009e-01   5.1205154e-01   5.0321076e-01   7.2526474e-01   7.0518573e-01   5.7581618e-01   5.7580444e-01   4.2560820e-01   4.5712456e-01   5.9717581e-01   4.5607321e-01   5.6166693e-01   5.6910987e-01   5.1584456e-01   5.9121908e-01   4.3918397e-01   4.2627200e-01   4.4891653e-01   5.1287020e-01   4.2846365e-01   4.0789619e-01   4.3998074e-01   4.3699261e-01   4.0040921e-01   4.0281050e-01   4.3586078e-01   4.4194680e-01   4.7998990e-01   4.3122203e-01   4.3550541e-01   4.6841043e-01   4.8118341e-01   4.5604461e-01   4.0552905e-01   4.3784058e-01   5.4290293e-01   5.9289843e-01   4.6095613e-01   5.9842626e-01   5.0710207e-01   5.0675292e-01   5.4206920e-01   6.2717777e-01   5.2746880e-01   6.3122316e-01   6.0798419e-01   5.5172947e-01   4.4935524e-01   4.0594732e-01   4.3404337e-01   5.0747355e-01   4.8451588e-01   4.8199316e-01   4.3836841e-01   4.4293110e-01   4.1649236e-01   4.7636673e-01   4.2748567e-01   4.1781838e-01
   4.1752108e-01   4.0649102e-01   0.0000000e+00   4.4424568e-01   4.6271450e-01   4.8225875e-01   4.2147917e-01   4.1972851e-01   4.5416073e-01   4.4483178e-01   5.3884416e-01   5.6344249e-01   4.7555233e-01   5.3708843e-01   4.4232219e-01   4.6311163e-01   5.0437512e-01   5.2820544e-01   4.8690269e-01   5.4547050e-01   6.4898042e-01   5.1987940e-01   4.7425421e-01   5.0017985e-01   5.3708054e-01   5.5307734e-01   5.3040803e-01   5.0817883e-01   4.8058551e-01   4.7935443e-01   6.0371196e-01   5.1966186e-01   5.2951816e-01   5.3097296e-01   7.3653811e-01   7.1368506e-01   5.5282932e-01   5.9277194e-01   4.5060528e-01   4.4698743e-01   4.9049829e-01   4.9844939e-01   5.7167551e-01   5.6303734e-01   5.0468238e-01   6.1094243e-01   4.4435279e-01   4.6442365e-01   4.8296309e-01   5.0660510e-01   4.5596258e-01   4.3709988e-01   5.2719172e-01   4.4022971e-01   4.3995594e-01   4.2922565e-01   4.2913184e-01   4.2609539e-01   4.4654563e-01   4.3398285e-01   4.5854386e-01   4.5215965e-01   4.7042717e-01   4.3748378e-01   4.0538461e-01   4.1841962e-01   5.3549872e-01   5.5952218e-01   4.0788002e-01   5.8773377e-01   5.1787782e-01   5.2826062e-01   5.6583697e-01   6.5396970e-01   4.8724682e-01   6.6172503e-01   6.1105238e-01   5.2440788e-01   4.4896708e-01   4.3436285e-01   4.4387916e-01   5.0628581e-01   5.0767858e-01   4.6482879e-01   4.1569281e-01   4.4711897e-01   4.1753702e-01   4.4390481e-01   3.9052280e-01   4.0823416e-01
   4.6986048e-01   4.6232697e-01   4.4424568e-01   0.0000000e+00   5.1189025e-01   5.2201569e-01   4.5747774e-01   4.7047051e-01   5.1355679e-01   4.9933725e-01   5.2634870e-01   5.2730149e-01   4.9727981e-01   5.7868441e-01   4.7030490e-01   4.6761883e-01   5.0453704e-01   5.5181393e-01   5.1224931e-01   5.2904429e-01   6.6787609e-01   5.5394571e-01   4.7892950e-01   5.3703413e-01   5.8224599e-01   5.5377757e-01   5.2080901e-01   4.9857008e-01   4.6825971e-01   5.1687310e-01   5.9290345e-01   5.2019050e-01   5.0713246e-01   5.3686435e-01   7.1531067e-01   7.1009356e-01   5.9257239e-01   5.5816201e-01   4.6234944e-01   4.9403293e-01   5.1992317e-01   5.2763330e-01   5.2758725e-01   5.5091338e-01   4.9915394e-01   6.3979741e-01   4.7038371e-01   4.8506170e-01   5.2206570e-01   4.7964989e-01   4.5912858e-01   4.6130131e-01   5.0681531e-01   5.0646014e-01   4.1521068e-01   4.1223747e-01   4.4757226e-01   4.3723293e-01   4.5076792e-01   4.3457478e-01   4.6110255e-01   4.4720185e-01   4.7518913e-01   4.4498651e-01   4.1608177e-01   4.3387287e-01   5.3448515e-01   5.8743946e-01   4.5017971e-01   5.5585085e-01   4.7295614e-01   5.4207348e-01   5.3570979e-01   6.2263226e-01   5.5397935e-01   6.2284335e-01   6.1413291e-01   5.5020608e-01   4.8032760e-01   4.0458015e-01   4.7342536e-01   5.3821532e-01   5.0756626e-01   5.2949529e-01   4.4194917e-01   4.6874218e-01   4.8660059e-01   5.0484504e-01   4.4783474e-01   4.1881900e-01
   5.5872730e-01   5.2758811e-01   4.6271450e-01   5.1189025e-01   0.0000000e+00   5.9538754e-01   4.9303915e-01   5.1214100e-01   6.0211831e-01   5.5350004e-01   5.5774613e-01   6.2423808e-01   5.7345086e-01   6.4548692e-01   5.2817244e-01   5.5285750e-01   5.0808448e-01   6.0146754e-01   5.4860998e-01   5.3518958e-01   7.5940982e-01   5.8882936e-01   5.3061939e-01   5.7889356e-01   6.0969328e-01   5.6550553e-01   6.3797795e-01   5.6097278e-01   4.7728317e-01   5.4369416e-01   6.3736232e-01   5.8706485e-01   5.7331250e-01   6.0845553e-01   7.6234948e-01   8.0826234e-01   6.4497142e-01   6.0773176e-01   5.2099623e-01   5.4817776e-01   6.1388585e-01   5.1488958e-01   5.7784464e-01   6.4545010e-01   5.5714321e-01   6.6404491e-01   4.9890019e-01   5.2669904e-01   5.5002689e-01   5.7387561e-01   5.2174044e-01   4.6014432e-01   4.6808802e-01   5.3479059e-01   4.6107021e-01   4.4908400e-01   4.7296479e-01   4.6853608e-01   5.2245608e-01   5.6036092e-01   4.8377904e-01   4.9755477e-01   5.0396373e-01   5.3713391e-01   4.7685125e-01   5.0177923e-01   5.5772559e-01   6.0865545e-01   4.4259654e-01   5.9940465e-01   5.3961523e-01   5.6597748e-01   6.3179201e-01   7.2787522e-01   6.4455952e-01   7.0044341e-01   6.0454525e-01   6.2226032e-01   5.1697924e-01   4.2662665e-01   5.4498574e-01   5.9931854e-01   5.7826319e-01   5.8382630e-01   5.2219451e-01   5.6597182e-01   5.2805929e-01   5.7075690e-01   4.8547054e-01   4.9512884e-01
   5.0066930e-01   4.6559087e-01   4.8225875e-01   5.2201569e-01   5.9538754e-01   0.0000000e+00   4.8122282e-01   4.8709706e-01   5.8860690e-01   5.3364299e-01   5.6162968e-01   6.4919211e-01   5.4443572e-01   5.7559424e-01   5.0720313e-01   5.4459967e-01   5.4552172e-01   5.6888687e-01   5.3241421e-01   5.6117491e-01   6.5284916e-01   5.7007199e-01   5.3159255e-01   5.8586810e-01   6.3864702e-01   5.4918157e-01   5.8377374e-01   5.6272662e-01   5.3494316e-01   5.7703643e-01   6.7260718e-01   6.2155579e-01   5.8283120e-01   6.3297565e-01   6.6081487e-01   7.6764032e-01   5.7731875e-01   5.9262228e-01   5.2765537e-01   5.3226962e-01   5.9147035e-01   5.5295056e-01   6.4578487e-01   6.9006300e-01   5.7399240e-01   7.1018124e-01   5.7155043e-01   5.0701467e-01   5.7907089e-01   5.8211978e-01   5.2710634e-01   4.8783059e-01   5.5848014e-01   5.1511135e-01   4.8946545e-01   4.6299147e-01   5.2643460e-01   5.2577720e-01   5.6212912e-01   4.9604141e-01   4.9155285e-01   5.1368711e-01   5.8420578e-01   5.7360334e-01   5.1320713e-01   4.8236257e-01   5.3495766e-01   6.9907715e-01   5.1931826e-01   6.3954876e-01   5.2652093e-01   5.6640659e-01   6.1819013e-01   7.3577180e-01   5.7917952e-01   6.4254262e-01   6.4302528e-01   6.5668867e-01   5.7616812e-01   4.7483493e-01   5.0549052e-01   5.9309105e-01   5.8120077e-01   5.3753218e-01   4.7605883e-01   5.1430834e-01   4.7653189e-01   5.6976347e-01   5.0882199e-01   4.4591699e-01
   4.0252488e-01   4.0821864e-01   4.2147917e-01   4.5747774e-01   4.9303915e-01   4.8122282e-01   0.0000000e+00   4.0883180e-01   4.7203805e-01   4.2283372e-01   4.9191870e-01   5.2486034e-01   4.5679456e-01   4.9747571e-01   4.3281078e-01   4.3055337e-01   4.7031748e-01   5.1491082e-01   4.5723207e-01   5.1922588e-01   5.8493352e-01   4.9454212e-01   4.5804779e-01   4.9497782e-01   5.5934328e-01   4.9366095e-01   4.7572657e-01   4.8012185e-01   4.7145481e-01   4.6103659e-01   5.7495922e-01   5.3157128e-01   5.1268812e-01   5.3975871e-01   6.6537190e-01   7.4751070e-01   5.5703517e-01   5.3501929e-01   4.4295272e-01   4.6245738e-01   5.6196154e-01   4.0715786e-01   5.0582634e-01   5.4975873e-01   4.7071069e-01   5.8732005e-01   4.3831825e-01   4.3896679e-01   4.5142652e-01   4.3343083e-01   4.1640465e-01   4.1431151e-01   5.1001971e-01   3.9668197e-01   3.6825723e-01   3.8969296e-01   4.1775095e-01   4.0430551e-01   4.3997937e-01   4.1858552e-01   4.3483127e-01   4.3623345e-01   4.5893880e-01   4.4433582e-01   4.0271245e-01   4.3004553e-01   5.0263743e-01   5.8700969e-01   4.0161044e-01   5.1743510e-01   4.7947918e-01   5.2426645e-01   5.7901962e-01   5.9773840e-01   5.5583563e-01   6.0985866e-01   5.7422360e-01   5.5012894e-01   4.6042991e-01   4.0587626e-01   4.5564806e-01   4.7083837e-01   4.6855089e-01   4.3679725e-01   4.0279152e-01   4.2251041e-01   3.9219170e-01   4.4330500e-01   4.0106036e-01   3.7346659e-01
   4.0319290e-01   4.0474088e-01   4.1972851e-01   4.7047051e-01   5.1214100e-01   4.8709706e-01   4.0883180e-01   0.0000000e+00   4.8207587e-01   4.5558275e-01   5.0477971e-01   5.6571888e-01   4.5412853e-01   5.0253464e-01   4.6842625e-01   4.2824111e-01   4.7800334e-01   5.4900906e-01   4.8814980e-01   4.9306156e-01   6.0113005e-01   5.2058302e-01   4.4576888e-01   5.0600924e-01   5.5731587e-01   5.2118375e-01   4.3800248e-01   4.4708117e-01   4.2360202e-01   4.7960041e-01   5.3292830e-01   5.2331277e-01   5.1000892e-01   5.3225475e-01   6.3171375e-01   7.3477731e-01   5.7665680e-01   5.4911031e-01   4.5483740e-01   4.6919473e-01   5.2986996e-01   4.8946688e-01   5.2546459e-01   5.4423176e-01   4.9185208e-01   6.0956272e-01   4.5513928e-01   4.3700458e-01   4.8198063e-01   4.7641958e-01   4.1205517e-01   4.2217066e-01   5.2310916e-01   4.1523872e-01   3.9676120e-01   4.1980714e-01   4.3050328e-01   4.2640205e-01   4.6137700e-01   4.3458460e-01   4.2613199e-01   4.4219537e-01   4.6159490e-01   4.6421571e-01   4.4445224e-01   4.2566342e-01   5.0840535e-01   5.8224868e-01   4.1974207e-01   5.3121066e-01   4.9120386e-01   5.6858222e-01   5.7894413e-01   6.2703375e-01   5.6012108e-01   6.2838759e-01   5.3752868e-01   5.9519737e-01   4.6546924e-01   3.7094953e-01   4.6692053e-01   4.9564529e-01   4.8229425e-01   4.6728394e-01   4.1456677e-01   4.3497413e-01   4.0613774e-01   4.0818356e-01   3.9843403e-01   3.8235712e-01
   4.7418703e-01   4.5156850e-01   4.5416073e-01   5.1355679e-01   6.0211831e-01   5.8860690e-01   4.7203805e-01   4.8207587e-01   0.0000000e+00   5.2593216e-01   5.6069732e-01   5.9554839e-01   4.9755500e-01   5.5744959e-01   5.2400836e-01   5.1094567e-01   5.2485546e-01   6.3186593e-01   5.7118139e-01   5.7678439e-01   5.9864490e-01   5.7929645e-01   4.8942010e-01   5.1515306e-01   5.8617372e-01   5.6675085e-01   5.4550161e-01   5.4899963e-01   5.2897391e-01   5.2293045e-01   5.9597810e-01   5.5973128e-01   5.7698768e-01   6.4011940e-01   6.8205568e-01   8.5542606e-01   6.3254115e-01   5.5577525e-01   5.3402025e-01   5.3913847e-01   6.3117533e-01   5.4910616e-01   6.3468385e-01   6.1461578e-01   5.6654867e-01   6.7924852e-01   5.5812763e-01   5.4046370e-01   5.7871180e-01   5.5942539e-01   5.1372436e-01   5.1878507e-01   5.9813705e-01   5.6982845e-01   5.1974043e-01   5.0574151e-01   5.3586918e-01   5.2645231e-01   5.0728496e-01   5.2364338e-01   5.6095688e-01   6.0905653e-01   5.6104152e-01   5.4052177e-01   5.4797170e-01   4.9788864e-01   5.9585891e-01   6.6598369e-01   4.7546520e-01   6.2645780e-01   5.8693676e-01   6.3206230e-01   6.7328726e-01   7.3701506e-01   6.4456282e-01   7.0589670e-01   6.2842789e-01   6.5836216e-01   5.6508920e-01   5.1372046e-01   5.0491710e-01   5.6284130e-01   6.0160103e-01   6.0964466e-01   4.9833485e-01   5.1994550e-01   4.5488099e-01   4.9862465e-01   4.6513172e-01   4.5211635e-01
   4.5720551e-01   4.6265082e-01   4.4483178e-01   4.9933725e-01   5.5350004e-01   5.3364299e-01   4.2283372e-01   4.5558275e-01   5.2593216e-01   0.0000000e+00   5.2692631e-01   6.0768504e-01   5.3033151e-01   5.6367415e-01   5.1315033e-01   4.9692489e-01   5.0649453e-01   5.9023389e-01   5.1247524e-01   5.6383501e-01   6.1742705e-01   5.7761386e-01   5.0814584e-01   5.8780383e-01   6.2920296e-01   5.1503379e-01   4.7398351e-01   5.0594626e-01   5.2659519e-01   5.2133967e-01   5.8419962e-01   5.4165938e-01   5.0338374e-01   5.7552545e-01   7.4231163e-01   7.8632602e-01   6.0207608e-01   5.6657350e-01   4.6721073e-01   4.9608756e-01   5.9019592e-01   4.9732840e-01   5.4278485e-01   5.5196873e-01   5.4524715e-01   6.6647254e-01   5.0436868e-01   4.9097944e-01   5.1083247e-01   5.3519686e-01   4.6353903e-01   4.1463584e-01   5.3025519e-01   4.7571578e-01   4.6465497e-01   4.5786463e-01   4.6638022e-01   4.7854176e-01   4.9511466e-01   4.8668421e-01   4.6887466e-01   4.7031828e-01   4.2821623e-01   4.8899305e-01   5.0192006e-01   4.7943736e-01   5.5638244e-01   6.1461506e-01   4.8309114e-01   5.6049524e-01   5.3828879e-01   5.8922597e-01   6.2324447e-01   6.3710191e-01   5.4375018e-01   6.3998825e-01   6.5291917e-01   6.3273342e-01   4.7153182e-01   5.1404845e-01   4.7700073e-01   5.1550845e-01   5.0483914e-01   5.3828839e-01   4.4499299e-01   4.6028957e-01   4.1889380e-01   5.1419661e-01   4.7604162e-01   4.4566789e-01
   5.5460999e-01   5.2217032e-01   5.3884416e-01   5.2634870e-01   5.5774613e-01   5.6162968e-01   4.9191870e-01   5.0477971e-01   5.6069732e-01   5.2692631e-01   0.0000000e+00   5.4096497e-01   4.6901569e-01   5.7344699e-01   5.3603793e-01   4.8798174e-01   5.0572565e-01   5.7751850e-01   5.6238026e-01   5.8660741e-01   6.6132351e-01   6.1437597e-01   5.5738910e-01   5.9649911e-01   6.5538709e-01   5.8338626e-01   4.9200695e-01   5.0854601e-01   4.7544067e-01   5.4327323e-01   6.7173074e-01   6.0568587e-01   6.0318854e-01   6.4385682e-01   7.2775822e-01   7.6611523e-01   6.3239623e-01   6.6776345e-01   5.7834056e-01   5.1736420e-01   6.5771804e-01   6.1241608e-01   6.3080619e-01   6.5964256e-01   5.7296529e-01   7.2193247e-01   5.1368815e-01   5.4760554e-01   6.0360382e-01   5.4739343e-01   5.1151838e-01   4.8321772e-01   6.2969364e-01   5.1032802e-01   4.9530297e-01   5.1765607e-01   5.3206740e-01   5.3461003e-01   5.5468693e-01   4.7430074e-01   4.6591755e-01   5.0457677e-01   4.9814539e-01   5.1282248e-01   5.4541872e-01   4.8190577e-01   5.6751646e-01   6.5504075e-01   5.0013450e-01   6.3059244e-01   5.7808107e-01   6.4447593e-01   6.7932728e-01   7.1321962e-01   6.7461325e-01   7.2922269e-01   6.6670232e-01   6.2850779e-01   5.7995808e-01   5.6199659e-01   5.8094698e-01   6.4005551e-01   6.2041076e-01   6.5529665e-01   5.5845259e-01   5.5934323e-01   5.4916801e-01   6.1179667e-01   5.7296070e-01   5.4704738e-01
   5.5929259e-01   5.4141491e-01   5.6344249e-01   5.2730149e-01   6.2423808e-01   6.4919211e-01   5.2486034e-01   5.6571888e-01   5.9554839e-01   6.0768504e-01   5.4096497e-01   0.0000000e+00   5.7170454e-01   6.4974413e-01   5.8998336e-01   5.4217163e-01   5.7474030e-01   6.5998969e-01   5.4679151e-01   6.5044712e-01   7.5702857e-01   6.5840908e-01   5.7866216e-01   6.0458996e-01   6.7222394e-01   5.9604946e-01   5.2072082e-01   5.4905876e-01   5.1971754e-01   5.9151134e-01   6.8091694e-01   5.8991476e-01   6.7269102e-01   6.5460321e-01   8.0498511e-01   8.1866203e-01   7.0001218e-01   6.2867080e-01   5.2094793e-01   4.8948643e-01   6.9646759e-01   6.4882851e-01   6.0699139e-01   6.9008867e-01   6.0944004e-01   6.8576413e-01   5.5506065e-01   5.6603176e-01   5.7906282e-01   5.7145767e-01   5.3875945e-01   5.1950075e-01   6.0208339e-01   5.2508748e-01   4.5560553e-01   4.9186007e-01   5.4459857e-01   5.0129468e-01   5.7738013e-01   5.4158309e-01   5.4716644e-01   5.3591810e-01   5.4591943e-01   5.5065480e-01   5.5474921e-01   5.1432932e-01   6.0525230e-01   6.8937850e-01   5.6081461e-01   5.9756329e-01   5.7398305e-01   6.8859765e-01   6.8950142e-01   7.7272128e-01   6.7348636e-01   7.7483627e-01   7.0306509e-01   6.7466007e-01   5.9052672e-01   5.7002274e-01   5.7276879e-01   5.8472001e-01   6.0957024e-01   6.4532375e-01   5.8729685e-01   5.8549744e-01   5.4122951e-01   5.5874372e-01   5.1122616e-01   5.2021997e-01
   4.5944590e-01   4.5521581e-01   4.7555233e-01   4.9727981e-01   5.7345086e-01   5.4443572e-01   4.5679456e-01   4.5412853e-01   4.9755500e-01   5.3033151e-01   4.6901569e-01   5.7170454e-01   0.0000000e+00   5.5239257e-01   4.9937425e-01   5.0821849e-01   5.5738963e-01   5.6408543e-01   5.2398212e-01   5.4819111e-01   6.8835002e-01   6.4186894e-01   4.8836618e-01   5.5375155e-01   5.8507967e-01   5.3977431e-01   5.0499294e-01   5.0472733e-01   5.1667557e-01   5.6819067e-01   6.3038630e-01   5.8834342e-01   5.5322111e-01   5.4820800e-01   6.9605083e-01   7.3155119e-01   6.1412138e-01   5.8757165e-01   4.8998541e-01   5.0310928e-01   6.0134733e-01   5.6756265e-01   5.4957851e-01   6.2169748e-01   5.5204101e-01   6.1836284e-01   4.8820178e-01   4.6057847e-01   4.8020833e-01   5.1215052e-01   5.0397014e-01   4.6150462e-01   5.3953505e-01   5.0510868e-01   4.3115452e-01   4.4786836e-01   4.9193889e-01   4.8304185e-01   4.9500220e-01   4.3939679e-01   4.5650356e-01   4.6329765e-01   4.7795533e-01   4.9639110e-01   5.2315993e-01   4.5553447e-01   5.2372615e-01   6.2744044e-01   4.6611042e-01   5.5259516e-01   4.8963037e-01   5.4810341e-01   5.9634181e-01   6.8604894e-01   7.1219223e-01   6.6966727e-01   6.0793950e-01   5.6720090e-01   4.6548726e-01   5.3240455e-01   5.1024905e-01   5.3152085e-01   5.4868150e-01   5.3491569e-01   4.8234708e-01   4.9470480e-01   4.4076494e-01   5.0592862e-01   4.4273159e-01   4.6656200e-01
   5.0507732e-01   5.0878031e-01   5.3708843e-01   5.7868441e-01   6.4548692e-01   5.7559424e-01   4.9747571e-01   5.0253464e-01   5.5744959e-01   5.6367415e-01   5.7344699e-01   6.4974413e-01   5.5239257e-01   0.0000000e+00   5.4965409e-01   5.7842588e-01   5.7422526e-01   6.1677050e-01   5.5334878e-01   6.1398344e-01   7.2748267e-01   6.5294406e-01   5.7378546e-01   6.2171380e-01   6.4112515e-01   6.5023996e-01   5.7506810e-01   5.7417877e-01   5.2307390e-01   5.9127874e-01   6.4689830e-01   6.3332889e-01   5.8103784e-01   6.1109384e-01   8.4864503e-01   8.2734133e-01   6.4873305e-01   6.5532089e-01   5.4537982e-01   5.8030994e-01   7.1279732e-01   6.0629190e-01   5.9742239e-01   6.4275919e-01   5.9058456e-01   6.8156662e-01   5.5935519e-01   5.4077880e-01   5.8198805e-01   5.8202108e-01   5.5828511e-01   5.3862491e-01   5.5191237e-01   5.3017054e-01   5.1715343e-01   5.4597554e-01   5.4190442e-01   5.2634955e-01   5.4578897e-01   5.3895417e-01   5.4115841e-01   5.5033874e-01   5.5022110e-01   5.5320153e-01   5.6212137e-01   5.1408249e-01   5.8387144e-01   6.5575633e-01   4.9160796e-01   5.9621587e-01   6.2421400e-01   6.6104136e-01   6.4613660e-01   6.9296877e-01   6.8998023e-01   7.0071485e-01   6.4416114e-01   6.4240343e-01   5.0937313e-01   5.6492935e-01   5.3082210e-01   5.7582632e-01   5.6813061e-01   5.5690201e-01   5.1469777e-01   5.2149719e-01   4.9631994e-01   5.6411207e-01   5.1141178e-01   4.7983589e-01
   4.6181049e-01   4.4301587e-01   4.4232219e-01   4.7030490e-01   5.2817244e-01   5.0720313e-01   4.3281078e-01   4.6842625e-01   5.2400836e-01   5.1315033e-01   5.3603793e-01   5.8998336e-01   4.9937425e-01   5.4965409e-01   0.0000000e+00   4.8807696e-01   5.0791578e-01   5.7061553e-01   4.9864379e-01   5.6285208e-01   6.8482640e-01   6.8875626e-01   5.1635415e-01   5.6972117e-01   6.3993734e-01   5.8688449e-01   5.3446091e-01   5.6340556e-01   5.2843948e-01   5.5803705e-01   6.4046862e-01   6.2811078e-01   5.6690469e-01   6.0221159e-01   7.5023434e-01   8.9126252e-01   6.4600376e-01   6.2857277e-01   5.3037819e-01   5.2900225e-01   6.8417588e-01   5.2956529e-01   5.8931499e-01   6.1452388e-01   5.8610879e-01   6.9808632e-01   5.6567923e-01   5.1743218e-01   5.5835514e-01   5.5690124e-01   5.1124220e-01   5.0957906e-01   5.9829400e-01   4.7126682e-01   4.5893536e-01   4.5569390e-01   4.9111505e-01   4.8232701e-01   5.0882388e-01   4.8425658e-01   5.2111941e-01   4.9535071e-01   4.7049926e-01   5.0300381e-01   4.9556268e-01   4.8874756e-01   5.2816314e-01   5.9511499e-01   4.4955154e-01   5.4401115e-01   5.2125346e-01   5.8334150e-01   6.1780599e-01   6.8508949e-01   6.7959595e-01   6.7571610e-01   5.8458194e-01   6.4869954e-01   4.9777372e-01   4.4108401e-01   5.0621883e-01   5.3056048e-01   5.2143553e-01   4.9560000e-01   4.7799315e-01   4.8337810e-01   4.7691503e-01   5.3262438e-01   4.3991768e-01   4.4641452e-01
   4.9256220e-01   4.5645408e-01   4.6311163e-01   4.6761883e-01   5.5285750e-01   5.4459967e-01   4.3055337e-01   4.2824111e-01   5.1094567e-01   4.9692489e-01   4.8798174e-01   5.4217163e-01   5.0821849e-01   5.7842588e-01   4.8807696e-01   0.0000000e+00   5.5030424e-01   5.6700773e-01   5.2015352e-01   5.5669964e-01   7.4828306e-01   5.8738749e-01   4.7387100e-01   5.0941578e-01   5.8545705e-01   5.2908679e-01   5.4924886e-01   4.7319626e-01   4.9554689e-01   5.3151825e-01   5.9064540e-01   5.3128105e-01   5.4936479e-01   5.6933974e-01   7.1520653e-01   8.0363539e-01   5.9162285e-01   5.4198464e-01   4.5665906e-01   4.9921493e-01   5.4557025e-01   5.0142588e-01   5.4108360e-01   6.0337327e-01   5.3856697e-01   6.1272009e-01   4.7180492e-01   4.4456309e-01   4.9004460e-01   4.8302343e-01   4.8789382e-01   4.6346005e-01   5.5287750e-01   4.7002168e-01   4.2792871e-01   4.0843781e-01   4.4110188e-01   4.5605709e-01   4.7644096e-01   4.4511989e-01   4.6811550e-01   4.7473058e-01   4.4330598e-01   5.0734407e-01   4.6816627e-01   4.4537535e-01   4.8459774e-01   5.5856121e-01   4.1326407e-01   5.5021741e-01   4.5634926e-01   5.3456967e-01   5.8345199e-01   6.6952274e-01   6.0338840e-01   5.8323950e-01   5.9104067e-01   5.7848943e-01   4.8346596e-01   4.0463647e-01   5.0463662e-01   4.9393739e-01   5.0132376e-01   4.8938794e-01   4.4137421e-01   4.5708228e-01   4.1921154e-01   4.7874565e-01   4.2735106e-01   4.4841825e-01
   4.8089080e-01   4.4207882e-01   5.0437512e-01   5.0453704e-01   5.0808448e-01   5.4552172e-01   4.7031748e-01   4.7800334e-01   5.2485546e-01   5.0649453e-01   5.0572565e-01   5.7474030e-01   5.5738963e-01   5.7422526e-01   5.0791578e-01   5.5030424e-01   0.0000000e+00   5.6533291e-01   5.0238984e-01   5.7233318e-01   7.0030498e-01   5.6781924e-01   5.1374058e-01   5.4458658e-01   6.2573360e-01   5.7615750e-01   5.1564997e-01   5.3224977e-01   5.1063603e-01   5.7800047e-01   6.6751570e-01   5.4721923e-01   5.8674047e-01   6.0180577e-01   8.0434059e-01   8.4152791e-01   6.2852862e-01   6.5228814e-01   5.4706103e-01   5.4563104e-01   6.8032980e-01   5.9512373e-01   5.9371054e-01   6.3538246e-01   6.0758187e-01   7.2617262e-01   5.3636963e-01   5.5917746e-01   5.8989619e-01   5.4282800e-01   5.1343729e-01   5.3152131e-01   5.8650497e-01   5.0213772e-01   4.8186106e-01   4.6751040e-01   4.9897569e-01   4.8622583e-01   5.0969242e-01   5.0376116e-01   5.0225567e-01   4.7688497e-01   4.9583533e-01   5.5241648e-01   5.2888804e-01   4.7045832e-01   5.8741193e-01   6.9318310e-01   5.3057657e-01   6.3595040e-01   5.1288514e-01   5.6842500e-01   6.2417518e-01   7.8669439e-01   5.9153179e-01   6.8026557e-01   6.8440485e-01   6.4898374e-01   5.7713107e-01   5.5602872e-01   5.4602825e-01   5.4833452e-01   5.0986107e-01   5.8292341e-01   5.0094577e-01   5.1941873e-01   4.9082436e-01   5.1224038e-01   4.9454929e-01   4.6224679e-01
   5.2991260e-01   5.0800033e-01   5.2820544e-01   5.5181393e-01   6.0146754e-01   5.6888687e-01   5.1491082e-01   5.4900906e-01   6.3186593e-01   5.9023389e-01   5.7751850e-01   6.5998969e-01   5.6408543e-01   6.1677050e-01   5.7061553e-01   5.6700773e-01   5.6533291e-01   0.0000000e+00   5.5049652e-01   6.3772110e-01   7.8944879e-01   5.9203290e-01   5.6148887e-01   6.1070477e-01   6.6995127e-01   5.7226215e-01   5.4689619e-01   5.6635724e-01   5.3708731e-01   5.9671193e-01   6.7591415e-01   5.8898138e-01   5.6969278e-01   6.0451814e-01   7.4538573e-01   8.4069066e-01   6.4953664e-01   7.3919508e-01   5.7024512e-01   5.2081838e-01   6.7293716e-01   7.1774792e-01   6.3084634e-01   6.9078368e-01   5.6670040e-01   7.0565058e-01   5.5733740e-01   5.5984610e-01   5.7519667e-01   5.6576123e-01   4.9073100e-01   5.5489334e-01   6.8113439e-01   5.3288799e-01   4.7107038e-01   5.1315791e-01   5.5983386e-01   5.3868348e-01   5.4364397e-01   5.4170670e-01   5.3048163e-01   5.3297883e-01   4.6930540e-01   5.4140392e-01   5.5124771e-01   5.0165931e-01   5.8661532e-01   6.8066253e-01   5.0291690e-01   6.1423270e-01   5.3121159e-01   6.4386470e-01   6.2947867e-01   7.6118402e-01   6.5396946e-01   7.5312137e-01   6.6712436e-01   6.5656850e-01   4.8876866e-01   5.5655701e-01   5.6862473e-01   5.9961309e-01   5.7765323e-01   6.3671776e-01   5.4781557e-01   5.7929373e-01   5.4258466e-01   5.4632582e-01   5.4510666e-01   5.2601904e-01
   4.4897486e-01   4.5586840e-01   4.8690269e-01   5.1224931e-01   5.4860998e-01   5.3241421e-01   4.5723207e-01   4.8814980e-01   5.7118139e-01   5.1247524e-01   5.6238026e-01   5.4679151e-01   5.2398212e-01   5.5334878e-01   4.9864379e-01   5.2015352e-01   5.0238984e-01   5.5049652e-01   0.0000000e+00   5.4539845e-01   6.1785838e-01   5.2022468e-01   4.9478616e-01   5.4919846e-01   5.9765008e-01   5.5109676e-01   5.2667160e-01   5.1500502e-01   5.1657429e-01   5.2865456e-01   6.1878259e-01   5.6272489e-01   5.4353625e-01   5.5833763e-01   7.0710120e-01   8.3776403e-01   5.8780263e-01   6.1625228e-01   5.2708187e-01   4.9686967e-01   6.2045062e-01   7.0286285e-01   5.7329973e-01   5.7868993e-01   5.3741076e-01   6.2747655e-01   4.9302375e-01   4.9881373e-01   5.5480372e-01   5.6310476e-01   4.8990624e-01   4.6618943e-01   5.7875283e-01   4.8111464e-01   4.2409947e-01   4.4381382e-01   4.8725085e-01   4.7206509e-01   4.7361083e-01   5.2643359e-01   4.9806568e-01   4.7780582e-01   4.7404879e-01   5.0572020e-01   5.4740983e-01   4.7744215e-01   5.3696754e-01   6.0926878e-01   5.0166906e-01   5.5436755e-01   5.2621681e-01   6.0155950e-01   5.7717077e-01   6.6030972e-01   6.0635353e-01   6.5478844e-01   5.9909859e-01   6.3788641e-01   5.0218063e-01   5.1997829e-01   4.8951077e-01   5.0858389e-01   5.0787596e-01   5.6444773e-01   4.6818350e-01   4.5587454e-01   4.7762201e-01   4.9684264e-01   4.5535900e-01   4.3217489e-01
   5.1337094e-01   5.1922846e-01   5.4547050e-01   5.2904429e-01   5.3518958e-01   5.6117491e-01   5.1922588e-01   4.9306156e-01   5.7678439e-01   5.6383501e-01   5.8660741e-01   6.5044712e-01   5.4819111e-01   6.1398344e-01   5.6285208e-01   5.5669964e-01   5.7233318e-01   6.3772110e-01   5.4539845e-01   0.0000000e+00   6.3303807e-01   5.8297426e-01   5.5195150e-01   5.9002299e-01   6.2081607e-01   5.4592219e-01   5.3786131e-01   5.6887593e-01   5.3169762e-01   5.6270054e-01   6.9293394e-01   6.0625740e-01   6.2502877e-01   5.8102014e-01   7.8331976e-01   8.0084717e-01   6.1002693e-01   6.5310855e-01   5.1382202e-01   5.2345745e-01   6.0529238e-01   6.8224019e-01   5.8970411e-01   6.1254226e-01   5.9790133e-01   6.6937106e-01   5.3663711e-01   5.4522196e-01   5.6308406e-01   5.6462403e-01   5.1448042e-01   5.0854361e-01   6.5206010e-01   5.1356716e-01   4.8681446e-01   4.7837644e-01   5.1921687e-01   5.0748218e-01   5.4362828e-01   5.1990131e-01   4.8854408e-01   5.0858758e-01   5.1032481e-01   5.1270299e-01   5.1445339e-01   4.8124140e-01   5.9513846e-01   6.6005164e-01   5.1667235e-01   5.9392363e-01   5.8183439e-01   6.4552067e-01   6.1158610e-01   7.0511832e-01   5.8082066e-01   6.5993802e-01   6.4408441e-01   6.2898908e-01   4.7776529e-01   5.4859376e-01   5.3666175e-01   5.9639242e-01   5.5184770e-01   5.5009477e-01   4.9969286e-01   5.3111507e-01   5.4934386e-01   5.4892892e-01   5.2266421e-01   4.8786216e-01
   6.1649235e-01   6.4131172e-01   6.4898042e-01   6.6787609e-01   7.5940982e-01   6.5284916e-01   5.8493352e-01   6.0113005e-01   5.9864490e-01   6.1742705e-01   6.6132351e-01   7.5702857e-01   6.8835002e-01   7.2748267e-01   6.8482640e-01   7.4828306e-01   7.0030498e-01   7.8944879e-01   6.1785838e-01   6.3303807e-01   0.0000000e+00   7.6283904e-01   7.8172086e-01   7.8941480e-01   8.5271447e-01   7.3660178e-01   5.5117421e-01   5.9821607e-01   5.2856888e-01   5.9467695e-01   7.4751011e-01   6.4130510e-01   6.6753247e-01   7.1138657e-01   7.9804941e-01   9.0866439e-01   7.2963598e-01   7.1101375e-01   4.9287377e-01   5.3421654e-01   5.8197672e-01   6.4609425e-01   6.2124240e-01   6.8459606e-01   5.8873241e-01   6.5634569e-01   5.8926739e-01   5.9353038e-01   5.3166217e-01   6.3242365e-01   5.7841008e-01   5.5546405e-01   6.9330796e-01   6.0758549e-01   5.8391813e-01   5.8088888e-01   6.0401813e-01   5.0126296e-01   5.1032485e-01   5.4187178e-01   5.3507126e-01   5.4834544e-01   5.5980678e-01   5.6350501e-01   6.3528575e-01   5.5148751e-01   6.8532959e-01   7.8741289e-01   5.7966692e-01   6.7286390e-01   4.7612101e-01   6.5227245e-01   6.4503190e-01   7.2357048e-01   6.5959119e-01   7.1443592e-01   7.5572028e-01   7.0352517e-01   5.6724734e-01   6.7904707e-01   6.0646715e-01   6.6303172e-01   5.7400610e-01   6.0476332e-01   6.0062379e-01   6.1017894e-01   6.0123321e-01   6.6835721e-01   5.9266671e-01   5.6054071e-01
   4.3320635e-01   4.3663254e-01   5.1987940e-01   5.5394571e-01   5.8882936e-01   5.7007199e-01   4.9454212e-01   5.2058302e-01   5.7929645e-01   5.7761386e-01   6.1437597e-01   6.5840908e-01   6.4186894e-01   6.5294406e-01   6.8875626e-01   5.8738749e-01   5.6781924e-01   5.9203290e-01   5.2022468e-01   5.8297426e-01   7.6283904e-01   0.0000000e+00   4.9927396e-01   6.1184240e-01   6.2836704e-01   6.0598821e-01   5.2225576e-01   5.0493166e-01   6.0249695e-01   6.0981670e-01   6.8506421e-01   5.9691148e-01   6.1789430e-01   6.2713773e-01   7.3664456e-01   8.7493626e-01   6.0602950e-01   6.7277155e-01   4.7595433e-01   4.9433908e-01   5.9665014e-01   5.9825728e-01   5.5037384e-01   5.8251383e-01   5.7220109e-01   7.1329145e-01   5.6533489e-01   5.2078750e-01   5.2497338e-01   5.5366042e-01   5.3606473e-01   3.9697169e-01   6.7729872e-01   4.7026095e-01   4.5497419e-01   5.1675751e-01   5.3720750e-01   4.7380697e-01   4.6495655e-01   4.2534056e-01   5.6541854e-01   5.2655757e-01   5.1565138e-01   5.8781500e-01   5.5166816e-01   5.3834745e-01   5.6922887e-01   6.4583854e-01   5.0575228e-01   6.8745943e-01   5.1249036e-01   6.1377119e-01   6.3561482e-01   6.2134103e-01   5.7906679e-01   6.7670345e-01   6.2205767e-01   5.7533015e-01   5.8178149e-01   5.4009410e-01   5.3907820e-01   5.5112224e-01   5.9557862e-01   6.2839760e-01   5.5857449e-01   5.4466705e-01   5.2734370e-01   6.4341004e-01   5.4499779e-01   4.8216779e-01
   4.6414109e-01   4.4660868e-01   4.7425421e-01   4.7892950e-01   5.3061939e-01   5.3159255e-01   4.5804779e-01   4.4576888e-01   4.8942010e-01   5.0814584e-01   5.5738910e-01   5.7866216e-01   4.8836618e-01   5.7378546e-01   5.1635415e-01   4.7387100e-01   5.1374058e-01   5.6148887e-01   4.9478616e-01   5.5195150e-01   7.8172086e-01   4.9927396e-01   0.0000000e+00   5.4044839e-01   6.4456009e-01   5.7813353e-01   4.9656545e-01   5.0493137e-01   5.2355860e-01   5.3296485e-01   6.5997033e-01   5.9589398e-01   6.0766916e-01   5.7087574e-01   7.1542009e-01   8.4480296e-01   5.9494020e-01   6.5651185e-01   5.3542729e-01   5.3421560e-01   5.8415908e-01   6.6400550e-01   5.8416640e-01   6.4362094e-01   5.6410335e-01   6.9128134e-01   5.5915786e-01   5.2999451e-01   5.8313796e-01   5.6802838e-01   5.0458092e-01   5.0064094e-01   6.1254059e-01   4.9439191e-01   4.8193970e-01   4.9016964e-01   5.0743188e-01   5.0605047e-01   5.1848063e-01   5.1573933e-01   5.2985030e-01   5.2577277e-01   5.1903766e-01   5.2933034e-01   5.5557905e-01   5.2034512e-01   5.6690587e-01   6.5657017e-01   5.2012827e-01   6.1650145e-01   4.9705312e-01   6.2368430e-01   6.0941809e-01   7.3996073e-01   6.6959044e-01   6.5763889e-01   6.3726152e-01   6.1050955e-01   5.1691912e-01   5.0890312e-01   5.3054088e-01   5.6342956e-01   5.4867513e-01   5.2957192e-01   4.8233165e-01   4.8789942e-01   4.9773447e-01   5.0959600e-01   4.5485574e-01   4.7423497e-01
   5.3660238e-01   5.0861862e-01   5.0017985e-01   5.3703413e-01   5.7889356e-01   5.8586810e-01   4.9497782e-01   5.0600924e-01   5.1515306e-01   5.8780383e-01   5.9649911e-01   6.0458996e-01   5.5375155e-01   6.2171380e-01   5.6972117e-01   5.0941578e-01   5.4458658e-01   6.1070477e-01   5.4919846e-01   5.9002299e-01   7.8941480e-01   6.1184240e-01   5.4044839e-01   0.0000000e+00   6.8004003e-01   6.2787973e-01   5.3372734e-01   5.6838698e-01   5.2276409e-01   5.6572780e-01   6.7662137e-01   5.9054082e-01   6.0198524e-01   6.0885290e-01   8.4632520e-01   9.1768333e-01   6.4483587e-01   6.6008980e-01   5.5787069e-01   5.6845992e-01   6.3755168e-01   7.1026309e-01   6.4392482e-01   6.2645326e-01   6.3319331e-01   7.2308912e-01   5.9440823e-01   5.7206721e-01   6.1731516e-01   6.0077710e-01   5.3939001e-01   5.6085582e-01   5.7967404e-01   5.3926490e-01   5.0992133e-01   5.0245695e-01   5.3949142e-01   5.2432678e-01   5.2248561e-01   5.1281131e-01   5.6395118e-01   5.5708167e-01   5.5600034e-01   5.5959353e-01   5.6629642e-01   5.2298063e-01   6.0858591e-01   7.1151071e-01   5.2768568e-01   6.2737923e-01   5.8455339e-01   6.7103064e-01   6.4198656e-01   7.1340494e-01   6.9963395e-01   7.3168627e-01   6.5735988e-01   6.8402588e-01   5.2096535e-01   5.7662658e-01   5.6890604e-01   6.2548412e-01   5.6440043e-01   5.8168315e-01   5.1248505e-01   5.4686651e-01   5.6418262e-01   5.9186939e-01   5.0015849e-01   5.1981748e-01
   5.5665021e-01   5.0682495e-01   5.3708054e-01   5.8224599e-01   6.0969328e-01   6.3864702e-01   5.5934328e-01   5.5731587e-01   5.8617372e-01   6.2920296e-01   6.5538709e-01   6.7222394e-01   5.8507967e-01   6.4112515e-01   6.3993734e-01   5.8545705e-01   6.2573360e-01   6.6995127e-01   5.9765008e-01   6.2081607e-01   8.5271447e-01   6.2836704e-01   6.4456009e-01   6.8004003e-01   0.0000000e+00   6.5053087e-01   5.8920756e-01   5.9289204e-01   5.7492168e-01   6.5257462e-01   6.8718359e-01   6.4028729e-01   6.7688635e-01   7.0394684e-01   8.3057042e-01   9.4867629e-01   6.6300683e-01   6.9266851e-01   6.6576054e-01   5.6864860e-01   6.5761110e-01   6.0948867e-01   6.6107777e-01   6.5277047e-01   6.4400498e-01   7.1414347e-01   6.1268177e-01   6.0921577e-01   6.0181565e-01   6.1344446e-01   5.5854537e-01   5.7920859e-01   5.9924134e-01   5.9938871e-01   5.8108896e-01   5.5747091e-01   6.1355117e-01   5.8766570e-01   6.0348724e-01   5.3197938e-01   5.3447286e-01   5.9471078e-01   6.1237551e-01   6.2634134e-01   5.5600674e-01   5.3369585e-01   5.9400438e-01   7.3115756e-01   6.0762579e-01   6.5760566e-01   5.9905180e-01   6.4696766e-01   5.9667608e-01   7.4480250e-01   7.5649971e-01   7.2878371e-01   7.1162917e-01   7.0322737e-01   5.6116360e-01   6.7385447e-01   5.8908539e-01   6.0730986e-01   5.9087518e-01   6.2006094e-01   5.5332672e-01   5.2614655e-01   5.0223162e-01   5.9512009e-01   5.1220459e-01   4.8889057e-01
   4.6603036e-01   5.0702116e-01   5.5307734e-01   5.5377757e-01   5.6550553e-01   5.4918157e-01   4.9366095e-01   5.2118375e-01   5.6675085e-01   5.1503379e-01   5.8338626e-01   5.9604946e-01   5.3977431e-01   6.5023996e-01   5.8688449e-01   5.2908679e-01   5.7615750e-01   5.7226215e-01   5.5109676e-01   5.4592219e-01   7.3660178e-01   6.0598821e-01   5.7813353e-01   6.2787973e-01   6.5053087e-01   0.0000000e+00   5.4388256e-01   5.2306920e-01   5.6213355e-01   5.7307727e-01   6.5428524e-01   6.1028122e-01   6.0748857e-01   5.6945205e-01   8.3810872e-01   7.7569851e-01   6.3658179e-01   6.4262730e-01   5.6436111e-01   5.6655310e-01   6.7092437e-01   5.4672848e-01   6.0556961e-01   6.2546851e-01   5.8845611e-01   7.4162676e-01   5.6661109e-01   5.9647888e-01   6.0750665e-01   5.6610942e-01   5.5081507e-01   5.3558507e-01   6.8417147e-01   5.2147212e-01   4.9266849e-01   4.7366306e-01   4.9870789e-01   5.3394317e-01   5.7369447e-01   4.8373730e-01   5.4711018e-01   5.4690392e-01   5.1640837e-01   5.0792139e-01   5.2545757e-01   4.7707464e-01   5.6911103e-01   6.7633337e-01   5.2854968e-01   5.8645192e-01   5.4082378e-01   6.1427415e-01   6.3900180e-01   6.7689197e-01   6.6530529e-01   7.0953942e-01   6.6712141e-01   6.9507745e-01   6.1120130e-01   7.1005825e-01   5.1380288e-01   5.6838223e-01   5.1984295e-01   5.4018685e-01   4.7582057e-01   4.8317236e-01   5.7175411e-01   5.8395247e-01   4.8402881e-01   4.1945708e-01
   5.4234048e-01   5.2275579e-01   5.3040803e-01   5.2080901e-01   6.3797795e-01   5.8377374e-01   4.7572657e-01   4.3800248e-01   5.4550161e-01   4.7398351e-01   4.9200695e-01   5.2072082e-01   5.0499294e-01   5.7506810e-01   5.3446091e-01   5.4924886e-01   5.1564997e-01   5.4689619e-01   5.2667160e-01   5.3786131e-01   5.5117421e-01   5.2225576e-01   4.9656545e-01   5.3372734e-01   5.8920756e-01   5.4388256e-01   0.0000000e+00   4.4054785e-01   4.8575325e-01   5.2943515e-01   6.1322563e-01   5.3582081e-01   5.6494777e-01   5.3685340e-01   7.1128281e-01   7.0813620e-01   5.7140764e-01   5.8627165e-01   4.8287730e-01   4.9359247e-01   6.1393703e-01   6.5899464e-01   4.8147699e-01   5.4897167e-01   5.3639650e-01   5.8969176e-01   4.9652309e-01   5.1680801e-01   5.7494967e-01   5.6833113e-01   4.7065564e-01   4.6506831e-01   6.1093454e-01   5.3209026e-01   5.1646566e-01   4.8633987e-01   5.0837800e-01   5.4830661e-01   5.8674138e-01   5.2638280e-01   5.2216099e-01   5.1110560e-01   5.6666518e-01   6.1496492e-01   5.0970115e-01   4.4991371e-01   6.0106784e-01   6.4101398e-01   5.2588622e-01   7.4062974e-01   5.0453720e-01   5.6546031e-01   5.7648102e-01   6.3650627e-01   6.2753452e-01   7.9800923e-01   5.7044671e-01   6.0513937e-01   4.3371500e-01   4.6498074e-01   5.2781784e-01   6.3201283e-01   4.9420905e-01   5.2594015e-01   5.0211391e-01   5.3154873e-01   5.2430272e-01   5.7096975e-01   5.4564168e-01   4.7617792e-01
   4.6920748e-01   4.7697877e-01   5.0817883e-01   4.9857008e-01   5.6097278e-01   5.6272662e-01   4.8012185e-01   4.4708117e-01   5.4899963e-01   5.0594626e-01   5.0854601e-01   5.4905876e-01   5.0472733e-01   5.7417877e-01   5.6340556e-01   4.7319626e-01   5.3224977e-01   5.6635724e-01   5.1500502e-01   5.6887593e-01   5.9821607e-01   5.0493166e-01   5.0493137e-01   5.6838698e-01   5.9289204e-01   5.2306920e-01   4.4054785e-01   0.0000000e+00   5.0138781e-01   5.5514670e-01   6.1287285e-01   5.1950408e-01   5.3542290e-01   5.7939207e-01   7.6392807e-01   6.0703604e-01   4.9837630e-01   5.4233644e-01   5.1052680e-01   4.7659358e-01   6.0014996e-01   5.9565912e-01   4.8021897e-01   5.4697779e-01   6.0082859e-01   6.7409462e-01   5.2241153e-01   4.1549119e-01   5.1240612e-01   5.6530685e-01   4.7404126e-01   4.9151031e-01   5.1800940e-01   4.3791921e-01   4.0001918e-01   4.4246756e-01   4.6406279e-01   4.5012307e-01   4.6631989e-01   4.7753853e-01   4.5158045e-01   4.8019370e-01   5.0928963e-01   4.9728450e-01   4.9983659e-01   4.3888994e-01   5.5885636e-01   5.9208835e-01   4.7232307e-01   6.0588430e-01   5.3644736e-01   6.4510312e-01   6.0156987e-01   6.4006234e-01   6.5333935e-01   6.4527433e-01   6.2614857e-01   6.3623846e-01   6.0838803e-01   5.3918759e-01   5.1256366e-01   5.5338657e-01   5.9427955e-01   5.3554386e-01   4.6107037e-01   4.7374100e-01   4.5649957e-01   5.6825493e-01   5.3263908e-01   4.5194697e-01
   4.4538308e-01   4.9703118e-01   4.8058551e-01   4.6825971e-01   4.7728317e-01   5.3494316e-01   4.7145481e-01   4.2360202e-01   5.2897391e-01   5.2659519e-01   4.7544067e-01   5.1971754e-01   5.1667557e-01   5.2307390e-01   5.2843948e-01   4.9554689e-01   5.1063603e-01   5.3708731e-01   5.1657429e-01   5.3169762e-01   5.2856888e-01   6.0249695e-01   5.2355860e-01   5.2276409e-01   5.7492168e-01   5.6213355e-01   4.8575325e-01   5.0138781e-01   0.0000000e+00   5.1396454e-01   6.6852050e-01   5.6163435e-01   5.5654779e-01   5.4540077e-01   7.2475823e-01   6.4418316e-01   5.7065045e-01   6.3858152e-01   5.2638035e-01   4.8126605e-01   5.3254856e-01   5.7273605e-01   5.6419388e-01   5.7843425e-01   5.0006858e-01   6.4491849e-01   4.9682970e-01   4.9083260e-01   4.8682133e-01   4.5699716e-01   4.5095594e-01   4.7805919e-01   5.2986661e-01   4.4176733e-01   4.3756536e-01   4.4027801e-01   4.6029945e-01   4.4585467e-01   4.7998368e-01   4.8894753e-01   4.8685688e-01   4.7152616e-01   4.9715965e-01   4.8568405e-01   4.9801142e-01   4.5792479e-01   5.6011179e-01   5.9817919e-01   4.4881198e-01   5.6907189e-01   4.6585845e-01   5.4850683e-01   5.2966987e-01   6.2066736e-01   6.0507969e-01   5.7456775e-01   5.7233003e-01   6.3028060e-01   5.2617557e-01   6.0098198e-01   4.7786100e-01   5.3940554e-01   4.9805015e-01   5.2395447e-01   4.8019553e-01   4.6047080e-01   4.4311624e-01   4.9583414e-01   4.5120698e-01   4.2081878e-01
   4.8555275e-01   4.6442085e-01   4.7935443e-01   5.1687310e-01   5.4369416e-01   5.7703643e-01   4.6103659e-01   4.7960041e-01   5.2293045e-01   5.2133967e-01   5.4327323e-01   5.9151134e-01   5.6819067e-01   5.9127874e-01   5.5803705e-01   5.3151825e-01   5.7800047e-01   5.9671193e-01   5.2865456e-01   5.6270054e-01   5.9467695e-01   6.0981670e-01   5.3296485e-01   5.6572780e-01   6.5257462e-01   5.7307727e-01   5.2943515e-01   5.5514670e-01   5.1396454e-01   0.0000000e+00   6.5465029e-01   5.7405078e-01   5.9782690e-01   5.9162641e-01   7.3299025e-01   8.0732882e-01   5.8771744e-01   6.5728881e-01   5.5579564e-01   5.2329789e-01   6.8287304e-01   6.1335542e-01   5.7110147e-01   6.2279725e-01   5.3694159e-01   6.7863278e-01   5.0747052e-01   5.2595797e-01   5.4274621e-01   5.2418255e-01   4.7620016e-01   5.0135419e-01   5.7545922e-01   4.5516026e-01   4.6011410e-01   4.4378160e-01   4.8426073e-01   4.6859182e-01   4.9775548e-01   4.9370803e-01   4.8089702e-01   4.8386545e-01   4.9358883e-01   5.1240244e-01   5.1023790e-01   4.8955804e-01   5.2991488e-01   6.1554869e-01   4.9358120e-01   6.2773435e-01   5.8018366e-01   6.2741274e-01   6.3083696e-01   6.6665153e-01   7.1728318e-01   7.3327973e-01   6.1833605e-01   6.4196540e-01   5.2439550e-01   5.3150325e-01   5.0588149e-01   5.1995375e-01   5.1162753e-01   5.5721266e-01   4.7443998e-01   4.8384160e-01   4.2411867e-01   5.3506531e-01   4.4638759e-01   4.5398387e-01
   5.5730424e-01   5.6338599e-01   6.0371196e-01   5.9290345e-01   6.3736232e-01   6.7260718e-01   5.7495922e-01   5.3292830e-01   5.9597810e-01   5.8419962e-01   6.7173074e-01   6.8091694e-01   6.3038630e-01   6.4689830e-01   6.4046862e-01   5.9064540e-01   6.6751570e-01   6.7591415e-01   6.1878259e-01   6.9293394e-01   7.4751011e-01   6.8506421e-01   6.5997033e-01   6.7662137e-01   6.8718359e-01   6.5428524e-01   6.1322563e-01   6.1287285e-01   6.6852050e-01   6.5465029e-01   0.0000000e+00   7.1111130e-01   6.6095528e-01   6.9311237e-01   9.3038799e-01   9.5986132e-01   6.8161344e-01   7.3803823e-01   6.2642028e-01   6.0685800e-01   6.5641076e-01   6.9868075e-01   6.3136152e-01   6.8394170e-01   6.2386345e-01   7.3209638e-01   6.1019793e-01   6.7212116e-01   6.8913219e-01   6.1390357e-01   6.0298006e-01   5.7461087e-01   7.0844410e-01   5.7075909e-01   5.6008994e-01   5.6887941e-01   5.7482250e-01   5.9220866e-01   5.9983420e-01   5.8413544e-01   6.0564773e-01   6.1392362e-01   6.0419222e-01   5.6764020e-01   5.8022343e-01   5.7515072e-01   6.5313540e-01   7.0901830e-01   5.5717728e-01   6.7645582e-01   6.0194800e-01   7.4729504e-01   7.2539415e-01   7.4608540e-01   7.1792502e-01   8.6518134e-01   6.8050329e-01   6.7414530e-01   6.6096138e-01   6.1442544e-01   6.0560676e-01   6.4408958e-01   6.1457943e-01   6.6197696e-01   5.3246517e-01   5.6601062e-01   5.4492670e-01   6.4417989e-01   5.3230969e-01   5.2611867e-01
   5.4422881e-01   5.1786009e-01   5.1966186e-01   5.2019050e-01   5.8706485e-01   6.2155579e-01   5.3157128e-01   5.2331277e-01   5.5973128e-01   5.4165938e-01   6.0568587e-01   5.8991476e-01   5.8834342e-01   6.3332889e-01   6.2811078e-01   5.3128105e-01   5.4721923e-01   5.8898138e-01   5.6272489e-01   6.0625740e-01   6.4130510e-01   5.9691148e-01   5.9589398e-01   5.9054082e-01   6.4028729e-01   6.1028122e-01   5.3582081e-01   5.1950408e-01   5.6163435e-01   5.7405078e-01   7.1111130e-01   0.0000000e+00   6.1247593e-01   6.3472644e-01   8.7712901e-01   8.6220810e-01   6.0712024e-01   6.7244280e-01   5.4810396e-01   5.2867536e-01   6.3155515e-01   6.0652641e-01   6.1643281e-01   6.1448067e-01   5.4845463e-01   6.9073580e-01   5.0437569e-01   5.6458168e-01   5.7659458e-01   5.8178887e-01   4.9881192e-01   5.0182150e-01   5.7321735e-01   5.0915158e-01   4.8690872e-01   4.9630998e-01   5.4747515e-01   5.2303168e-01   5.5508659e-01   5.1653561e-01   5.4969921e-01   5.3809525e-01   5.6459958e-01   5.6823563e-01   5.5493009e-01   4.8892538e-01   5.7834205e-01   6.4636963e-01   4.5845660e-01   6.5870269e-01   5.8013610e-01   6.0370402e-01   5.7997529e-01   6.9688686e-01   5.9828774e-01   7.0272554e-01   6.3346882e-01   6.6163491e-01   5.9437806e-01   5.2931454e-01   5.2200451e-01   5.5078861e-01   5.4853421e-01   5.9845317e-01   5.2842111e-01   5.0596859e-01   4.7100033e-01   5.7571402e-01   4.9678636e-01   5.2100054e-01
   5.2334887e-01   5.1205154e-01   5.2951816e-01   5.0713246e-01   5.7331250e-01   5.8283120e-01   5.1268812e-01   5.1000892e-01   5.7698768e-01   5.0338374e-01   6.0318854e-01   6.7269102e-01   5.5322111e-01   5.8103784e-01   5.6690469e-01   5.4936479e-01   5.8674047e-01   5.6969278e-01   5.4353625e-01   6.2502877e-01   6.6753247e-01   6.1789430e-01   6.0766916e-01   6.0198524e-01   6.7688635e-01   6.0748857e-01   5.6494777e-01   5.3542290e-01   5.5654779e-01   5.9782690e-01   6.6095528e-01   6.1247593e-01   0.0000000e+00   6.3603274e-01   8.6760666e-01   9.1271030e-01   5.9406885e-01   6.6774863e-01   5.3047916e-01   5.4529121e-01   6.3715561e-01   7.3210140e-01   5.9818800e-01   6.3476491e-01   5.9930995e-01   7.4240963e-01   5.2037776e-01   5.4794805e-01   5.4227256e-01   5.8711642e-01   5.4879825e-01   4.7308088e-01   5.1717886e-01   5.2854668e-01   5.1028482e-01   5.1444480e-01   5.4316070e-01   5.2545195e-01   5.4638977e-01   5.6028951e-01   5.5165453e-01   5.3892355e-01   5.4125002e-01   5.7555012e-01   5.2718673e-01   4.9301480e-01   6.0868142e-01   6.8055892e-01   5.5083491e-01   7.0548334e-01   6.1532438e-01   6.4534110e-01   6.5843137e-01   7.0144579e-01   6.9032175e-01   8.1041610e-01   6.8505959e-01   6.8944183e-01   7.0199058e-01   6.0121221e-01   5.6379342e-01   6.1958800e-01   5.7976974e-01   5.5769582e-01   5.4875617e-01   5.4498380e-01   5.3606647e-01   5.3952758e-01   4.8051717e-01   5.0854308e-01
   5.2130013e-01   5.0321076e-01   5.3097296e-01   5.3686435e-01   6.0845553e-01   6.3297565e-01   5.3975871e-01   5.3225475e-01   6.4011940e-01   5.7552545e-01   6.4385682e-01   6.5460321e-01   5.4820800e-01   6.1109384e-01   6.0221159e-01   5.6933974e-01   6.0180577e-01   6.0451814e-01   5.5833763e-01   5.8102014e-01   7.1138657e-01   6.2713773e-01   5.7087574e-01   6.0885290e-01   7.0394684e-01   5.6945205e-01   5.3685340e-01   5.7939207e-01   5.4540077e-01   5.9162641e-01   6.9311237e-01   6.3472644e-01   6.3603274e-01   0.0000000e+00   7.7143162e-01   7.6790701e-01   6.1575746e-01   6.6645645e-01   5.8706249e-01   5.4641974e-01   6.0788562e-01   6.9684472e-01   5.7288791e-01   6.2386249e-01   6.2680685e-01   7.3597169e-01   5.6284319e-01   5.2452712e-01   5.7035799e-01   6.0804675e-01   5.1317452e-01   4.9945300e-01   5.3540447e-01   5.4529885e-01   4.9423600e-01   5.1979417e-01   5.3204299e-01   5.4608515e-01   5.5879175e-01   5.4804127e-01   5.6565736e-01   5.6377150e-01   5.5498871e-01   5.2338977e-01   5.6177803e-01   5.5531588e-01   6.2323510e-01   6.8967622e-01   5.5149224e-01   6.7983105e-01   6.0054577e-01   6.6207405e-01   6.6579269e-01   6.7205333e-01   7.1081711e-01   8.1915725e-01   6.4369999e-01   7.3597486e-01   6.3965642e-01   6.1198756e-01   5.5183363e-01   6.2711526e-01   6.2524493e-01   5.7420466e-01   5.4280078e-01   5.5259027e-01   5.1843079e-01   5.4883591e-01   5.1953697e-01   5.0524403e-01
   7.3488274e-01   7.2526474e-01   7.3653811e-01   7.1531067e-01   7.6234948e-01   6.6081487e-01   6.6537190e-01   6.3171375e-01   6.8205568e-01   7.4231163e-01   7.2775822e-01   8.0498511e-01   6.9605083e-01   8.4864503e-01   7.5023434e-01   7.1520653e-01   8.0434059e-01   7.4538573e-01   7.0710120e-01   7.8331976e-01   7.9804941e-01   7.3664456e-01   7.1542009e-01   8.4632520e-01   8.3057042e-01   8.3810872e-01   7.1128281e-01   7.6392807e-01   7.2475823e-01   7.3299025e-01   9.3038799e-01   8.7712901e-01   8.6760666e-01   7.7143162e-01   0.0000000e+00   9.7355332e-01   7.5593049e-01   8.6359378e-01   7.0202249e-01   6.7104577e-01   7.7806090e-01   7.6422341e-01   7.5508485e-01   7.5651501e-01   7.4972266e-01   7.5940637e-01   6.8969986e-01   6.4381290e-01   6.9400535e-01   6.9195925e-01   6.6246185e-01   6.9394279e-01   8.0880071e-01   7.3253629e-01   7.1566141e-01   6.3194411e-01   7.0458032e-01   6.0816973e-01   6.3092361e-01   5.6624036e-01   6.3476809e-01   6.4546401e-01   6.9538012e-01   7.4685011e-01   6.7645834e-01   7.0889395e-01   8.2926394e-01   8.4875044e-01   7.0392605e-01   8.5172911e-01   7.0292417e-01   7.3372704e-01   6.6871065e-01   7.0189857e-01   8.1790665e-01   9.5697183e-01   8.2007415e-01   8.7282087e-01   8.0532345e-01   8.1753412e-01   7.2466057e-01   7.1844042e-01   7.2426753e-01   6.9020646e-01   7.3252352e-01   6.8696421e-01   5.7998463e-01   6.4966603e-01   6.1176674e-01   6.6574922e-01
   7.5986139e-01   7.0518573e-01   7.1368506e-01   7.1009356e-01   8.0826234e-01   7.6764032e-01   7.4751070e-01   7.3477731e-01   8.5542606e-01   7.8632602e-01   7.6611523e-01   8.1866203e-01   7.3155119e-01   8.2734133e-01   8.9126252e-01   8.0363539e-01   8.4152791e-01   8.4069066e-01   8.3776403e-01   8.0084717e-01   9.0866439e-01   8.7493626e-01   8.4480296e-01   9.1768333e-01   9.4867629e-01   7.7569851e-01   7.0813620e-01   6.0703604e-01   6.4418316e-01   8.0732882e-01   9.5986132e-01   8.6220810e-01   9.1271030e-01   7.6790701e-01   9.7355332e-01   0.0000000e+00   7.6153427e-01   7.6328763e-01   6.3882206e-01   5.8472992e-01   7.1644471e-01   7.8155849e-01   7.7038040e-01   8.2390351e-01   8.9388285e-01   9.1797616e-01   7.0993900e-01   6.7534119e-01   6.8671001e-01   7.3819993e-01   6.3875879e-01   6.9902716e-01   1.0000000e+00   7.0688671e-01   6.7283438e-01   6.4059741e-01   6.9529871e-01   6.7898548e-01   6.2491613e-01   6.0699685e-01   6.7754790e-01   6.7525967e-01   6.1811732e-01   6.3140779e-01   6.0470722e-01   7.1603761e-01   7.4808504e-01   8.6951771e-01   6.6577594e-01   7.4584772e-01   6.4891901e-01   7.5838064e-01   7.4855732e-01   7.4641784e-01   7.9370458e-01   9.7511396e-01   7.7142747e-01   7.9502186e-01   7.1482223e-01   7.2720748e-01   7.4206579e-01   8.4610582e-01   7.8599899e-01   7.3374090e-01   6.7923195e-01   6.7512576e-01   7.0763707e-01   7.7485757e-01   8.3338322e-01   7.6906378e-01
   5.6732854e-01   5.7581618e-01   5.5282932e-01   5.9257239e-01   6.4497142e-01   5.7731875e-01   5.5703517e-01   5.7665680e-01   6.3254115e-01   6.0207608e-01   6.3239623e-01   7.0001218e-01   6.1412138e-01   6.4873305e-01   6.4600376e-01   5.9162285e-01   6.2852862e-01   6.4953664e-01   5.8780263e-01   6.1002693e-01   7.2963598e-01   6.0602950e-01   5.9494020e-01   6.4483587e-01   6.6300683e-01   6.3658179e-01   5.7140764e-01   4.9837630e-01   5.7065045e-01   5.8771744e-01   6.8161344e-01   6.0712024e-01   5.9406885e-01   6.1575746e-01   7.5593049e-01   7.6153427e-01   0.0000000e+00   6.5868721e-01   5.8506590e-01   5.5397667e-01   6.6149996e-01   5.8283600e-01   6.1882661e-01   6.3449893e-01   5.6268191e-01   6.5038273e-01   5.5903901e-01   5.7398517e-01   6.0208663e-01   5.7419524e-01   5.2336266e-01   5.5870672e-01   6.6680751e-01   5.2783487e-01   5.2493512e-01   4.9403118e-01   5.2270637e-01   5.1469284e-01   5.4993959e-01   5.4318598e-01   5.3698256e-01   5.1900678e-01   5.5968548e-01   5.3964266e-01   4.9891889e-01   5.3550795e-01   6.3733855e-01   6.6257590e-01   5.3710611e-01   7.3832343e-01   6.6399371e-01   6.8222193e-01   6.8373247e-01   7.7060612e-01   7.2736014e-01   9.0762678e-01   7.3143111e-01   7.6932745e-01   6.9096430e-01   7.6315722e-01   6.2358212e-01   6.5862456e-01   6.4113249e-01   6.2713326e-01   5.4311946e-01   5.2846473e-01   5.4916429e-01   5.8691350e-01   5.7774620e-01   5.3194339e-01
   5.4430650e-01   5.7580444e-01   5.9277194e-01   5.5816201e-01   6.0773176e-01   5.9262228e-01   5.3501929e-01   5.4911031e-01   5.5577525e-01   5.6657350e-01   6.6776345e-01   6.2867080e-01   5.8757165e-01   6.5532089e-01   6.2857277e-01   5.4198464e-01   6.5228814e-01   7.3919508e-01   6.1625228e-01   6.5310855e-01   7.1101375e-01   6.7277155e-01   6.5651185e-01   6.6008980e-01   6.9266851e-01   6.4262730e-01   5.8627165e-01   5.4233644e-01   6.3858152e-01   6.5728881e-01   7.3803823e-01   6.7244280e-01   6.6774863e-01   6.6645645e-01   8.6359378e-01   7.6328763e-01   6.5868721e-01   0.0000000e+00   6.0426516e-01   5.8063723e-01   6.4901683e-01   6.6503035e-01   6.5849207e-01   7.0568111e-01   6.8002767e-01   7.3492601e-01   5.9790685e-01   6.3127607e-01   6.5829968e-01   6.3251863e-01   5.7290608e-01   5.6860278e-01   6.7139338e-01   5.7565572e-01   6.0297914e-01   5.4257200e-01   5.6138504e-01   5.3868725e-01   6.0024959e-01   5.8625341e-01   5.6919547e-01   6.2093757e-01   6.4924569e-01   6.3419033e-01   6.1300777e-01   5.7650138e-01   6.6283613e-01   7.1395796e-01   5.2990386e-01   7.5472886e-01   6.1775261e-01   7.2488401e-01   6.6978914e-01   7.3691097e-01   7.2758023e-01   8.4102921e-01   7.2121803e-01   7.6951125e-01   7.3309922e-01   7.2944020e-01   6.2617303e-01   6.7510815e-01   6.3071398e-01   6.8109692e-01   5.8771328e-01   6.1293171e-01   6.4149408e-01   6.5233785e-01   6.0076709e-01   5.6298952e-01
   4.5797189e-01   4.2560820e-01   4.5060528e-01   4.6234944e-01   5.2099623e-01   5.2765537e-01   4.4295272e-01   4.5483740e-01   5.3402025e-01   4.6721073e-01   5.7834056e-01   5.2094793e-01   4.8998541e-01   5.4537982e-01   5.3037819e-01   4.5665906e-01   5.4706103e-01   5.7024512e-01   5.2708187e-01   5.1382202e-01   4.9287377e-01   4.7595433e-01   5.3542729e-01   5.5787069e-01   6.6576054e-01   5.6436111e-01   4.8287730e-01   5.1052680e-01   5.2638035e-01   5.5579564e-01   6.2642028e-01   5.4810396e-01   5.3047916e-01   5.8706249e-01   7.0202249e-01   6.3882206e-01   5.8506590e-01   6.0426516e-01   0.0000000e+00   5.2552035e-01   5.3839074e-01   5.3719311e-01   5.9048623e-01   5.8964487e-01   5.1239466e-01   6.5902895e-01   4.8305346e-01   5.2259833e-01   5.7898842e-01   5.5448423e-01   5.3507586e-01   5.2527454e-01   6.1258940e-01   5.0089867e-01   4.7900748e-01   4.5983201e-01   4.9220906e-01   4.7494101e-01   5.0339836e-01   5.0297985e-01   5.5718687e-01   5.2400034e-01   5.0518213e-01   5.0088098e-01   4.6152024e-01   4.7207342e-01   5.5928190e-01   6.1583465e-01   4.4592224e-01   5.9377458e-01   5.0009759e-01   6.1716611e-01   5.8273321e-01   6.4424256e-01   6.1924915e-01   7.1307513e-01   5.6866027e-01   6.0319879e-01   6.2698901e-01   5.9550329e-01   5.0575998e-01   5.4019399e-01   5.2970471e-01   5.1085659e-01   4.7546247e-01   4.8299297e-01   4.5522645e-01   4.4216003e-01   4.1441451e-01   4.3801061e-01
   4.6710261e-01   4.5712456e-01   4.4698743e-01   4.9403293e-01   5.4817776e-01   5.3226962e-01   4.6245738e-01   4.6919473e-01   5.3913847e-01   4.9608756e-01   5.1736420e-01   4.8948643e-01   5.0310928e-01   5.8030994e-01   5.2900225e-01   4.9921493e-01   5.4563104e-01   5.2081838e-01   4.9686967e-01   5.2345745e-01   5.3421654e-01   4.9433908e-01   5.3421560e-01   5.6845992e-01   5.6864860e-01   5.6655310e-01   4.9359247e-01   4.7659358e-01   4.8126605e-01   5.2329789e-01   6.0685800e-01   5.2867536e-01   5.4529121e-01   5.4641974e-01   6.7104577e-01   5.8472992e-01   5.5397667e-01   5.8063723e-01   5.2552035e-01   0.0000000e+00   5.2552900e-01   5.8731838e-01   5.2587367e-01   5.5264199e-01   5.1148005e-01   6.4344352e-01   4.6349747e-01   5.1605173e-01   5.2380172e-01   5.1290953e-01   4.6860175e-01   4.3367145e-01   4.7330899e-01   4.8682067e-01   4.4191886e-01   4.3696489e-01   4.8195973e-01   4.4183855e-01   4.6139058e-01   4.7095067e-01   4.5181131e-01   4.4940863e-01   4.7282522e-01   5.0185957e-01   4.2908024e-01   4.2174631e-01   5.2864078e-01   6.1214357e-01   4.3650458e-01   6.2207264e-01   5.3382633e-01   5.9451500e-01   5.6274951e-01   5.8821997e-01   6.0918121e-01   7.2716723e-01   5.2876511e-01   6.5825640e-01   5.6737780e-01   6.4176739e-01   4.9555745e-01   5.1836024e-01   5.3491512e-01   5.2427394e-01   4.6176015e-01   4.4839319e-01   4.8719862e-01   4.8485799e-01   4.5061551e-01   4.3710190e-01
   5.8526667e-01   5.9717581e-01   4.9049829e-01   5.1992317e-01   6.1388585e-01   5.9147035e-01   5.6196154e-01   5.2986996e-01   6.3117533e-01   5.9019592e-01   6.5771804e-01   6.9646759e-01   6.0134733e-01   7.1279732e-01   6.8417588e-01   5.4557025e-01   6.8032980e-01   6.7293716e-01   6.2045062e-01   6.0529238e-01   5.8197672e-01   5.9665014e-01   5.8415908e-01   6.3755168e-01   6.5761110e-01   6.7092437e-01   6.1393703e-01   6.0014996e-01   5.3254856e-01   6.8287304e-01   6.5641076e-01   6.3155515e-01   6.3715561e-01   6.0788562e-01   7.7806090e-01   7.1644471e-01   6.6149996e-01   6.4901683e-01   5.3839074e-01   5.2552900e-01   0.0000000e+00   6.3464747e-01   6.1851616e-01   6.1808995e-01   5.9141838e-01   6.7233366e-01   4.9428887e-01   5.4464373e-01   5.6252477e-01   5.2181896e-01   4.6605484e-01   4.9614255e-01   6.2465506e-01   6.2608933e-01   5.3605150e-01   4.9436306e-01   4.9721440e-01   5.1152161e-01   5.4961452e-01   5.1088444e-01   5.2710098e-01   5.4176629e-01   6.1965644e-01   5.8573840e-01   4.5961199e-01   4.4810766e-01   6.4229600e-01   6.8902500e-01   4.7040168e-01   6.0234266e-01   6.1249295e-01   6.9944821e-01   6.0496072e-01   6.8177523e-01   5.9049922e-01   7.7602886e-01   6.0583728e-01   6.6152173e-01   6.3452065e-01   6.0595600e-01   5.9189935e-01   6.6520882e-01   5.4081412e-01   5.8944312e-01   5.0206367e-01   5.3598329e-01   5.7742849e-01   5.1471294e-01   5.1873934e-01   4.4911559e-01
   4.7324776e-01   4.5607321e-01   4.9844939e-01   5.2763330e-01   5.1488958e-01   5.5295056e-01   4.0715786e-01   4.8946688e-01   5.4910616e-01   4.9732840e-01   6.1241608e-01   6.4882851e-01   5.6756265e-01   6.0629190e-01   5.2956529e-01   5.0142588e-01   5.9512373e-01   7.1774792e-01   7.0286285e-01   6.8224019e-01   6.4609425e-01   5.9825728e-01   6.6400550e-01   7.1026309e-01   6.0948867e-01   5.4672848e-01   6.5899464e-01   5.9565912e-01   5.7273605e-01   6.1335542e-01   6.9868075e-01   6.0652641e-01   7.3210140e-01   6.9684472e-01   7.6422341e-01   7.8155849e-01   5.8283600e-01   6.6503035e-01   5.3719311e-01   5.8731838e-01   6.3464747e-01   0.0000000e+00   5.4935614e-01   5.5734333e-01   5.6573781e-01   8.0149063e-01   5.6301103e-01   5.0374496e-01   5.9117593e-01   5.0637512e-01   4.4391467e-01   5.4847767e-01   6.8917912e-01   5.3019998e-01   5.0282932e-01   4.5235390e-01   4.6215016e-01   5.4597521e-01   5.6863171e-01   6.7964101e-01   6.1355927e-01   6.2145781e-01   6.0301556e-01   7.2536885e-01   6.1643893e-01   6.3500537e-01   6.7519162e-01   7.8253814e-01   5.1980567e-01   7.7131696e-01   7.5618745e-01   7.0414819e-01   7.6459750e-01   7.9292971e-01   8.0852342e-01   8.3541522e-01   7.1603783e-01   6.7755042e-01   5.6779474e-01   7.6842639e-01   5.9576656e-01   6.1315902e-01   6.4931106e-01   7.1998999e-01   5.7293656e-01   5.5656882e-01   5.2145699e-01   5.3058169e-01   4.9508494e-01   4.4260535e-01
   5.5805643e-01   5.6166693e-01   5.7167551e-01   5.2758725e-01   5.7784464e-01   6.4578487e-01   5.0582634e-01   5.2546459e-01   6.3468385e-01   5.4278485e-01   6.3080619e-01   6.0699139e-01   5.4957851e-01   5.9742239e-01   5.8931499e-01   5.4108360e-01   5.9371054e-01   6.3084634e-01   5.7329973e-01   5.8970411e-01   6.2124240e-01   5.5037384e-01   5.8416640e-01   6.4392482e-01   6.6107777e-01   6.0556961e-01   4.8147699e-01   4.8021897e-01   5.6419388e-01   5.7110147e-01   6.3136152e-01   6.1643281e-01   5.9818800e-01   5.7288791e-01   7.5508485e-01   7.7038040e-01   6.1882661e-01   6.5849207e-01   5.9048623e-01   5.2587367e-01   6.1851616e-01   5.4935614e-01   0.0000000e+00   6.3023992e-01   5.6998153e-01   6.5640022e-01   5.4277006e-01   5.6458867e-01   5.8397192e-01   5.6405607e-01   4.9452015e-01   5.3188614e-01   6.8086655e-01   5.3453222e-01   5.1072239e-01   4.5094634e-01   4.9434304e-01   5.0055201e-01   5.4364551e-01   5.1017980e-01   5.2522994e-01   5.1210764e-01   5.6692809e-01   5.4531402e-01   4.8819126e-01   5.0475436e-01   5.7590146e-01   6.3557019e-01   5.2225815e-01   6.7062358e-01   5.4963075e-01   6.2560837e-01   6.1946406e-01   6.2137512e-01   7.0703227e-01   7.9488537e-01   6.8185382e-01   7.1211132e-01   6.4388857e-01   6.8948239e-01   5.7115276e-01   6.0673578e-01   6.2665691e-01   5.8694947e-01   5.2528155e-01   5.5255330e-01   5.1785470e-01   5.4380077e-01   5.0675610e-01   5.2229684e-01
   5.5352436e-01   5.6910987e-01   5.6303734e-01   5.5091338e-01   6.4545010e-01   6.9006300e-01   5.4975873e-01   5.4423176e-01   6.1461578e-01   5.5196873e-01   6.5964256e-01   6.9008867e-01   6.2169748e-01   6.4275919e-01   6.1452388e-01   6.0337327e-01   6.3538246e-01   6.9078368e-01   5.7868993e-01   6.1254226e-01   6.8459606e-01   5.8251383e-01   6.4362094e-01   6.2645326e-01   6.5277047e-01   6.2546851e-01   5.4897167e-01   5.4697779e-01   5.7843425e-01   6.2279725e-01   6.8394170e-01   6.1448067e-01   6.3476491e-01   6.2386249e-01   7.5651501e-01   8.2390351e-01   6.3449893e-01   7.0568111e-01   5.8964487e-01   5.5264199e-01   6.1808995e-01   5.5734333e-01   6.3023992e-01   0.0000000e+00   6.2851334e-01   7.1375579e-01   5.7121660e-01   5.8262703e-01   5.9843731e-01   5.9335000e-01   5.2252068e-01   5.2253510e-01   7.5699756e-01   5.7361902e-01   5.3145845e-01   5.6046517e-01   5.9619765e-01   5.7294238e-01   5.8535006e-01   5.5002435e-01   6.0883615e-01   5.6677904e-01   6.4272806e-01   5.9521085e-01   5.1907665e-01   5.3535982e-01   6.4054759e-01   7.2030807e-01   5.5549912e-01   7.2351695e-01   6.1893605e-01   6.8192576e-01   6.5468404e-01   7.1694082e-01   7.4420623e-01   7.3595119e-01   6.7137931e-01   7.1945574e-01   6.4174376e-01   6.7604830e-01   6.3068035e-01   6.4925210e-01   6.3534935e-01   5.8053381e-01   5.3046188e-01   5.7710711e-01   5.6550056e-01   5.8785767e-01   5.5474131e-01   5.4875404e-01
   5.1075590e-01   5.1584456e-01   5.0468238e-01   4.9915394e-01   5.5714321e-01   5.7399240e-01   4.7071069e-01   4.9185208e-01   5.6654867e-01   5.4524715e-01   5.7296529e-01   6.0944004e-01   5.5204101e-01   5.9058456e-01   5.8610879e-01   5.3856697e-01   6.0758187e-01   5.6670040e-01   5.3741076e-01   5.9790133e-01   5.8873241e-01   5.7220109e-01   5.6410335e-01   6.3319331e-01   6.4400498e-01   5.8845611e-01   5.3639650e-01   6.0082859e-01   5.0006858e-01   5.3694159e-01   6.2386345e-01   5.4845463e-01   5.9930995e-01   6.2680685e-01   7.4972266e-01   8.9388285e-01   5.6268191e-01   6.8002767e-01   5.1239466e-01   5.1148005e-01   5.9141838e-01   5.6573781e-01   5.6998153e-01   6.2851334e-01   0.0000000e+00   6.5293516e-01   5.1596869e-01   5.3898154e-01   5.6323748e-01   5.2972715e-01   5.3137722e-01   5.1895330e-01   6.4088541e-01   5.1729835e-01   4.6428546e-01   4.9828073e-01   5.1575447e-01   5.1699059e-01   4.9805834e-01   5.1600701e-01   5.5616890e-01   5.3471119e-01   5.6850317e-01   5.1787320e-01   4.6102419e-01   4.6985939e-01   6.1521071e-01   6.5425518e-01   4.9009562e-01   6.9452280e-01   5.4030966e-01   6.2741526e-01   6.5528456e-01   6.5503576e-01   6.9420610e-01   7.8121561e-01   6.3923164e-01   6.6017485e-01   6.1965351e-01   6.5904852e-01   5.6023638e-01   5.9158894e-01   5.7576188e-01   5.4404113e-01   5.1614187e-01   4.9971519e-01   5.1920371e-01   5.6364516e-01   5.0780522e-01   4.7810390e-01
   6.2246009e-01   5.9121908e-01   6.1094243e-01   6.3979741e-01   6.6404491e-01   7.1018124e-01   5.8732005e-01   6.0956272e-01   6.7924852e-01   6.6647254e-01   7.2193247e-01   6.8576413e-01   6.1836284e-01   6.8156662e-01   6.9808632e-01   6.1272009e-01   7.2617262e-01   7.0565058e-01   6.2747655e-01   6.6937106e-01   6.5634569e-01   7.1329145e-01   6.9128134e-01   7.2308912e-01   7.1414347e-01   7.4162676e-01   5.8969176e-01   6.7409462e-01   6.4491849e-01   6.7863278e-01   7.3209638e-01   6.9073580e-01   7.4240963e-01   7.3597169e-01   7.5940637e-01   9.1797616e-01   6.5038273e-01   7.3492601e-01   6.5902895e-01   6.4344352e-01   6.7233366e-01   8.0149063e-01   6.5640022e-01   7.1375579e-01   6.5293516e-01   0.0000000e+00   6.2108470e-01   6.4827289e-01   6.9066753e-01   6.7805864e-01   6.3506206e-01   6.4309904e-01   7.5537088e-01   6.0967177e-01   5.8621775e-01   5.6526814e-01   5.9752739e-01   6.3156115e-01   6.2964667e-01   6.3334458e-01   6.2624450e-01   6.1711763e-01   6.1184468e-01   6.0076144e-01   5.6403214e-01   5.6184723e-01   6.9069666e-01   7.4599756e-01   5.7715037e-01   7.1082694e-01   6.6495440e-01   6.8973209e-01   6.8850305e-01   7.4239548e-01   7.5471669e-01   8.4255230e-01   7.5384485e-01   7.7848318e-01   6.9907455e-01   7.9394433e-01   6.7128021e-01   6.7007806e-01   6.4867679e-01   6.5478528e-01   6.3405901e-01   6.2080950e-01   5.8022091e-01   6.6889515e-01   6.0070929e-01   6.1024307e-01
   4.6406947e-01   4.3918397e-01   4.4435279e-01   4.7038371e-01   4.9890019e-01   5.7155043e-01   4.3831825e-01   4.5513928e-01   5.5812763e-01   5.0436868e-01   5.1368815e-01   5.5506065e-01   4.8820178e-01   5.5935519e-01   5.6567923e-01   4.7180492e-01   5.3636963e-01   5.5733740e-01   4.9302375e-01   5.3663711e-01   5.8926739e-01   5.6533489e-01   5.5915786e-01   5.9440823e-01   6.1268177e-01   5.6661109e-01   4.9652309e-01   5.2241153e-01   4.9682970e-01   5.0747052e-01   6.1019793e-01   5.0437569e-01   5.2037776e-01   5.6284319e-01   6.8969986e-01   7.0993900e-01   5.5903901e-01   5.9790685e-01   4.8305346e-01   4.6349747e-01   4.9428887e-01   5.6301103e-01   5.4277006e-01   5.7121660e-01   5.1596869e-01   6.2108470e-01   0.0000000e+00   4.9407154e-01   5.6601355e-01   5.4824621e-01   4.6255347e-01   4.8418220e-01   5.3623447e-01   4.2450705e-01   4.6041668e-01   4.4089384e-01   4.6281848e-01   4.8002878e-01   4.8006040e-01   4.8477549e-01   4.8957649e-01   4.5284609e-01   4.9908723e-01   4.9007174e-01   4.5505301e-01   4.4574601e-01   5.3744150e-01   5.8181190e-01   4.0672472e-01   5.8772061e-01   5.1779049e-01   6.0885720e-01   5.8138872e-01   6.1004734e-01   6.9951050e-01   6.8671285e-01   6.0181534e-01   6.2024214e-01   4.7916587e-01   5.6428285e-01   4.8812630e-01   5.1171686e-01   5.1697997e-01   5.7206720e-01   4.7537717e-01   5.0301696e-01   4.8925767e-01   5.2438058e-01   4.6487941e-01   4.6554780e-01
   4.1889264e-01   4.2627200e-01   4.6442365e-01   4.8506170e-01   5.2669904e-01   5.0701467e-01   4.3896679e-01   4.3700458e-01   5.4046370e-01   4.9097944e-01   5.4760554e-01   5.6603176e-01   4.6057847e-01   5.4077880e-01   5.1743218e-01   4.4456309e-01   5.5917746e-01   5.5984610e-01   4.9881373e-01   5.4522196e-01   5.9353038e-01   5.2078750e-01   5.2999451e-01   5.7206721e-01   6.0921577e-01   5.9647888e-01   5.1680801e-01   4.1549119e-01   4.9083260e-01   5.2595797e-01   6.7212116e-01   5.6458168e-01   5.4794805e-01   5.2452712e-01   6.4381290e-01   6.7534119e-01   5.7398517e-01   6.3127607e-01   5.2259833e-01   5.1605173e-01   5.4464373e-01   5.0374496e-01   5.6458867e-01   5.8262703e-01   5.3898154e-01   6.4827289e-01   4.9407154e-01   0.0000000e+00   5.8756678e-01   5.0127477e-01   4.6023282e-01   4.6303287e-01   5.6034180e-01   4.8014359e-01   4.5023792e-01   4.4129394e-01   4.8292781e-01   4.7901510e-01   5.0365198e-01   4.7289012e-01   5.0337930e-01   4.6139549e-01   4.7456993e-01   4.7465285e-01   4.4210257e-01   4.4279520e-01   5.3699533e-01   6.0174202e-01   4.6311876e-01   5.9291705e-01   5.5917982e-01   5.9997572e-01   5.9943856e-01   5.8357723e-01   6.3520331e-01   5.9008855e-01   5.7490952e-01   6.2616670e-01   5.2834426e-01   5.6157087e-01   4.8551914e-01   5.2500440e-01   5.2341738e-01   5.4323882e-01   4.4042296e-01   4.3330609e-01   4.2045840e-01   5.1760862e-01   4.4125240e-01   4.3521383e-01
   4.9078684e-01   4.4891653e-01   4.8296309e-01   5.2206570e-01   5.5002689e-01   5.7907089e-01   4.5142652e-01   4.8198063e-01   5.7871180e-01   5.1083247e-01   6.0360382e-01   5.7906282e-01   4.8020833e-01   5.8198805e-01   5.5835514e-01   4.9004460e-01   5.8989619e-01   5.7519667e-01   5.5480372e-01   5.6308406e-01   5.3166217e-01   5.2497338e-01   5.8313796e-01   6.1731516e-01   6.0181565e-01   6.0750665e-01   5.7494967e-01   5.1240612e-01   4.8682133e-01   5.4274621e-01   6.8913219e-01   5.7659458e-01   5.4227256e-01   5.7035799e-01   6.9400535e-01   6.8671001e-01   6.0208663e-01   6.5829968e-01   5.7898842e-01   5.2380172e-01   5.6252477e-01   5.9117593e-01   5.8397192e-01   5.9843731e-01   5.6323748e-01   6.9066753e-01   5.6601355e-01   5.8756678e-01   0.0000000e+00   5.7766906e-01   5.3059508e-01   4.9717394e-01   6.5004038e-01   5.1738741e-01   4.9401407e-01   4.6474473e-01   5.2375600e-01   5.2715836e-01   5.4190258e-01   5.1020301e-01   5.3109870e-01   5.0922651e-01   5.3159055e-01   5.4565094e-01   4.9015493e-01   4.9236453e-01   5.7655617e-01   6.4260247e-01   4.9417005e-01   6.0760140e-01   5.6682604e-01   5.8948011e-01   6.9292321e-01   6.0976883e-01   6.4840294e-01   7.1411091e-01   6.0352353e-01   6.4894346e-01   5.7416663e-01   6.7011156e-01   5.2916419e-01   5.4877316e-01   5.5485061e-01   5.9961800e-01   5.0414506e-01   5.1973857e-01   4.4868057e-01   5.2630859e-01   4.9746326e-01   4.9330665e-01
   5.1494720e-01   5.1287020e-01   5.0660510e-01   4.7964989e-01   5.7387561e-01   5.8211978e-01   4.3343083e-01   4.7641958e-01   5.5942539e-01   5.3519686e-01   5.4739343e-01   5.7145767e-01   5.1215052e-01   5.8202108e-01   5.5690124e-01   4.8302343e-01   5.4282800e-01   5.6576123e-01   5.6310476e-01   5.6462403e-01   6.3242365e-01   5.5366042e-01   5.6802838e-01   6.0077710e-01   6.1344446e-01   5.6610942e-01   5.6833113e-01   5.6530685e-01   4.5699716e-01   5.2418255e-01   6.1390357e-01   5.8178887e-01   5.8711642e-01   6.0804675e-01   6.9195925e-01   7.3819993e-01   5.7419524e-01   6.3251863e-01   5.5448423e-01   5.1290953e-01   5.2181896e-01   5.0637512e-01   5.6405607e-01   5.9335000e-01   5.2972715e-01   6.7805864e-01   5.4824621e-01   5.0127477e-01   5.7766906e-01   0.0000000e+00   4.9076940e-01   5.3031114e-01   6.4054744e-01   5.7650836e-01   4.9495225e-01   4.4165907e-01   5.1068975e-01   4.9960845e-01   5.5419876e-01   5.4364090e-01   5.4606446e-01   4.5444672e-01   5.2554180e-01   5.2579566e-01   5.3685542e-01   5.0293732e-01   5.8613392e-01   6.4016093e-01   5.0910672e-01   5.7558233e-01   5.2147114e-01   6.1878554e-01   6.9123702e-01   5.9886068e-01   6.6630121e-01   7.1732588e-01   6.7126195e-01   6.5174571e-01   6.2545648e-01   6.1640241e-01   5.4284398e-01   5.3775354e-01   5.5506540e-01   5.5626306e-01   4.8045237e-01   5.0058125e-01   4.3942709e-01   5.3801875e-01   4.9674876e-01   4.6118426e-01
   4.3069072e-01   4.2846365e-01   4.5596258e-01   4.5912858e-01   5.2174044e-01   5.2710634e-01   4.1640465e-01   4.1205517e-01   5.1372436e-01   4.6353903e-01   5.1151838e-01   5.3875945e-01   5.0397014e-01   5.5828511e-01   5.1124220e-01   4.8789382e-01   5.1343729e-01   4.9073100e-01   4.8990624e-01   5.1448042e-01   5.7841008e-01   5.3606473e-01   5.0458092e-01   5.3939001e-01   5.5854537e-01   5.5081507e-01   4.7065564e-01   4.7404126e-01   4.5095594e-01   4.7620016e-01   6.0298006e-01   4.9881192e-01   5.4879825e-01   5.1317452e-01   6.6246185e-01   6.3875879e-01   5.2336266e-01   5.7290608e-01   5.3507586e-01   4.6860175e-01   4.6605484e-01   4.4391467e-01   4.9452015e-01   5.2252068e-01   5.3137722e-01   6.3506206e-01   4.6255347e-01   4.6023282e-01   5.3059508e-01   4.9076940e-01   0.0000000e+00   4.5072733e-01   5.5436391e-01   4.5555807e-01   4.2103552e-01   4.0426757e-01   4.4087511e-01   4.4446073e-01   4.4504575e-01   4.4030151e-01   4.3515870e-01   4.4177052e-01   4.7857798e-01   4.7028370e-01   4.4017058e-01   4.3915553e-01   5.6031882e-01   5.9168594e-01   4.2327753e-01   5.2024995e-01   4.8681620e-01   5.4778166e-01   6.0969729e-01   6.1013138e-01   6.1826544e-01   6.9192052e-01   6.0744420e-01   5.9877571e-01   4.7770561e-01   6.5407478e-01   4.6897379e-01   4.8477941e-01   5.0081351e-01   4.8886057e-01   4.4719471e-01   4.7429726e-01   4.4710503e-01   4.3736514e-01   4.1663365e-01   3.9939392e-01
   4.1284262e-01   4.0789619e-01   4.3709988e-01   4.6130131e-01   4.6014432e-01   4.8783059e-01   4.1431151e-01   4.2217066e-01   5.1878507e-01   4.1463584e-01   4.8321772e-01   5.1950075e-01   4.6150462e-01   5.3862491e-01   5.0957906e-01   4.6346005e-01   5.3152131e-01   5.5489334e-01   4.6618943e-01   5.0854361e-01   5.5546405e-01   3.9697169e-01   5.0064094e-01   5.6085582e-01   5.7920859e-01   5.3558507e-01   4.6506831e-01   4.9151031e-01   4.7805919e-01   5.0135419e-01   5.7461087e-01   5.0182150e-01   4.7308088e-01   4.9945300e-01   6.9394279e-01   6.9902716e-01   5.5870672e-01   5.6860278e-01   5.2527454e-01   4.3367145e-01   4.9614255e-01   5.4847767e-01   5.3188614e-01   5.2253510e-01   5.1895330e-01   6.4309904e-01   4.8418220e-01   4.6303287e-01   4.9717394e-01   5.3031114e-01   4.5072733e-01   0.0000000e+00   5.3846713e-01   4.6718194e-01   4.1685763e-01   4.0153627e-01   4.3321965e-01   4.5656883e-01   4.6008067e-01   4.6069339e-01   4.6541572e-01   4.7739913e-01   5.0024634e-01   4.8507819e-01   4.3887055e-01   4.2924837e-01   5.2311277e-01   5.6302538e-01   4.2399148e-01   5.1519512e-01   5.1056076e-01   5.5994385e-01   5.4619308e-01   5.3236853e-01   6.3925600e-01   6.9385883e-01   6.0395839e-01   5.7369013e-01   4.9659792e-01   5.6805596e-01   4.6356783e-01   5.0513994e-01   4.7574364e-01   5.1252261e-01   4.3493598e-01   4.7070508e-01   4.2991022e-01   4.3489439e-01   4.2600043e-01   3.9585383e-01
   4.7166124e-01   4.3998074e-01   5.2719172e-01   5.0681531e-01   4.6808802e-01   5.5848014e-01   5.1001971e-01   5.2310916e-01   5.9813705e-01   5.3025519e-01   6.2969364e-01   6.0208339e-01   5.3953505e-01   5.5191237e-01   5.9829400e-01   5.5287750e-01   5.8650497e-01   6.8113439e-01   5.7875283e-01   6.5206010e-01   6.9330796e-01   6.7729872e-01   6.1254059e-01   5.7967404e-01   5.9924134e-01   6.8417147e-01   6.1093454e-01   5.1800940e-01   5.2986661e-01   5.7545922e-01   7.0844410e-01   5.7321735e-01   5.1717886e-01   5.3540447e-01   8.0880071e-01   1.0000000e+00   6.6680751e-01   6.7139338e-01   6.1258940e-01   4.7330899e-01   6.2465506e-01   6.8917912e-01   6.8086655e-01   7.5699756e-01   6.4088541e-01   7.5537088e-01   5.3623447e-01   5.6034180e-01   6.5004038e-01   6.4054744e-01   5.5436391e-01   5.3846713e-01   0.0000000e+00   5.7136665e-01   4.9493192e-01   5.3775082e-01   5.5608443e-01   5.8094520e-01   5.7385950e-01   5.1905912e-01   4.9616606e-01   4.7937923e-01   5.2823079e-01   5.2153274e-01   4.2805082e-01   4.8794791e-01   6.0280975e-01   6.4751822e-01   4.9038355e-01   5.4744464e-01   5.2235427e-01   5.4516701e-01   5.7213789e-01   5.4791134e-01   6.6640280e-01   7.0713415e-01   6.6003101e-01   6.1082625e-01   4.4375032e-01   5.6346294e-01   5.0716181e-01   5.4361769e-01   5.6561726e-01   5.6606927e-01   4.3774210e-01   5.2357683e-01   5.0682793e-01   4.4639734e-01   4.3033746e-01   4.4332529e-01
   4.4254386e-01   4.3699261e-01   4.4022971e-01   5.0646014e-01   5.3479059e-01   5.1511135e-01   3.9668197e-01   4.1523872e-01   5.6982845e-01   4.7571578e-01   5.1032802e-01   5.2508748e-01   5.0510868e-01   5.3017054e-01   4.7126682e-01   4.7002168e-01   5.0213772e-01   5.3288799e-01   4.8111464e-01   5.1356716e-01   6.0758549e-01   4.7026095e-01   4.9439191e-01   5.3926490e-01   5.9938871e-01   5.2147212e-01   5.3209026e-01   4.3791921e-01   4.4176733e-01   4.5516026e-01   5.7075909e-01   5.0915158e-01   5.2854668e-01   5.4529885e-01   7.3253629e-01   7.0688671e-01   5.2783487e-01   5.7565572e-01   5.0089867e-01   4.8682067e-01   6.2608933e-01   5.3019998e-01   5.3453222e-01   5.7361902e-01   5.1729835e-01   6.0967177e-01   4.2450705e-01   4.8014359e-01   5.1738741e-01   5.7650836e-01   4.5555807e-01   4.6718194e-01   5.7136665e-01   0.0000000e+00   4.1855672e-01   4.1747867e-01   4.8856304e-01   4.7258276e-01   4.4399900e-01   4.5572077e-01   4.5814800e-01   4.5363106e-01   4.8077850e-01   4.8496552e-01   4.5492476e-01   4.3202691e-01   5.2304224e-01   5.5743186e-01   4.0999701e-01   5.8873622e-01   5.5263413e-01   5.7551737e-01   6.0099669e-01   5.7871600e-01   6.0441489e-01   6.8790353e-01   5.9699935e-01   6.3106229e-01   4.4239682e-01   5.5666244e-01   4.5646359e-01   5.3620330e-01   5.3624287e-01   5.4637057e-01   4.6691598e-01   4.3905452e-01   4.2924983e-01   4.8779133e-01   4.2790061e-01   4.2070578e-01
   4.0355204e-01   4.0040921e-01   4.3995594e-01   4.1521068e-01   4.6107021e-01   4.8946545e-01   3.6825723e-01   3.9676120e-01   5.1974043e-01   4.6465497e-01   4.9530297e-01   4.5560553e-01   4.3115452e-01   5.1715343e-01   4.5893536e-01   4.2792871e-01   4.8186106e-01   4.7107038e-01   4.2409947e-01   4.8681446e-01   5.8391813e-01   4.5497419e-01   4.8193970e-01   5.0992133e-01   5.8108896e-01   4.9266849e-01   5.1646566e-01   4.0001918e-01   4.3756536e-01   4.6011410e-01   5.6008994e-01   4.8690872e-01   5.1028482e-01   4.9423600e-01   7.1566141e-01   6.7283438e-01   5.2493512e-01   6.0297914e-01   4.7900748e-01   4.4191886e-01   5.3605150e-01   5.0282932e-01   5.1072239e-01   5.3145845e-01   4.6428546e-01   5.8621775e-01   4.6041668e-01   4.5023792e-01   4.9401407e-01   4.9495225e-01   4.2103552e-01   4.1685763e-01   4.9493192e-01   4.1855672e-01   0.0000000e+00   3.4172259e-01   4.1584387e-01   4.3069059e-01   4.6493966e-01   4.4785254e-01   4.2617115e-01   4.4303423e-01   4.5647361e-01   4.3831896e-01   3.7205866e-01   3.8544572e-01   5.0656125e-01   5.5736364e-01   4.0579844e-01   5.6115066e-01   4.5949151e-01   5.1502725e-01   5.5864959e-01   5.7238371e-01   5.3853794e-01   6.9110033e-01   4.8989910e-01   5.7591937e-01   4.4130049e-01   4.8019669e-01   4.2581270e-01   4.9356450e-01   4.6916720e-01   4.9676369e-01   4.3363721e-01   4.3447915e-01   4.0980739e-01   4.6322416e-01   4.0583506e-01   3.9971854e-01
   4.0772187e-01   4.0281050e-01   4.2922565e-01   4.1223747e-01   4.4908400e-01   4.6299147e-01   3.8969296e-01   4.1980714e-01   5.0574151e-01   4.5786463e-01   5.1765607e-01   4.9186007e-01   4.4786836e-01   5.4597554e-01   4.5569390e-01   4.0843781e-01   4.6751040e-01   5.1315791e-01   4.4381382e-01   4.7837644e-01   5.8088888e-01   5.1675751e-01   4.9016964e-01   5.0245695e-01   5.5747091e-01   4.7366306e-01   4.8633987e-01   4.4246756e-01   4.4027801e-01   4.4378160e-01   5.6887941e-01   4.9630998e-01   5.1444480e-01   5.1979417e-01   6.3194411e-01   6.4059741e-01   4.9403118e-01   5.4257200e-01   4.5983201e-01   4.3696489e-01   4.9436306e-01   4.5235390e-01   4.5094634e-01   5.6046517e-01   4.9828073e-01   5.6526814e-01   4.4089384e-01   4.4129394e-01   4.6474473e-01   4.4165907e-01   4.0426757e-01   4.0153627e-01   5.3775082e-01   4.1747867e-01   3.4172259e-01   0.0000000e+00   4.1171753e-01   4.1448419e-01   4.3477931e-01   3.9948274e-01   4.2773853e-01   4.1932298e-01   4.2702334e-01   4.3912225e-01   3.6339840e-01   3.6383071e-01   4.9262245e-01   5.4790431e-01   4.5122270e-01   5.1966717e-01   4.5430612e-01   5.2340137e-01   5.9581326e-01   5.3367697e-01   6.2612103e-01   6.4400741e-01   5.0995571e-01   5.5627331e-01   4.4476182e-01   5.2297912e-01   4.1682345e-01   4.7477210e-01   4.3915537e-01   5.1268132e-01   4.2472995e-01   4.2009552e-01   3.8083671e-01   4.5688411e-01   3.9247996e-01   4.1885676e-01
   4.5072600e-01   4.3586078e-01   4.2913184e-01   4.4757226e-01   4.7296479e-01   5.2643460e-01   4.1775095e-01   4.3050328e-01   5.3586918e-01   4.6638022e-01   5.3206740e-01   5.4459857e-01   4.9193889e-01   5.4190442e-01   4.9111505e-01   4.4110188e-01   4.9897569e-01   5.5983386e-01   4.8725085e-01   5.1921687e-01   6.0401813e-01   5.3720750e-01   5.0743188e-01   5.3949142e-01   6.1355117e-01   4.9870789e-01   5.0837800e-01   4.6406279e-01   4.6029945e-01   4.8426073e-01   5.7482250e-01   5.4747515e-01   5.4316070e-01   5.3204299e-01   7.0458032e-01   6.9529871e-01   5.2270637e-01   5.6138504e-01   4.9220906e-01   4.8195973e-01   4.9721440e-01   4.6215016e-01   4.9434304e-01   5.9619765e-01   5.1575447e-01   5.9752739e-01   4.6281848e-01   4.8292781e-01   5.2375600e-01   5.1068975e-01   4.4087511e-01   4.3321965e-01   5.5608443e-01   4.8856304e-01   4.1584387e-01   4.1171753e-01   0.0000000e+00   4.5329184e-01   4.9245988e-01   4.4480903e-01   4.5128579e-01   4.6090548e-01   4.7072516e-01   4.5712625e-01   4.3197502e-01   4.2818630e-01   5.6720398e-01   5.7670244e-01   4.5573519e-01   5.4986163e-01   4.4640714e-01   5.3818771e-01   6.0162205e-01   5.7939523e-01   6.2620861e-01   6.7323637e-01   5.6155210e-01   5.8189066e-01   4.8483377e-01   6.0558680e-01   4.5676911e-01   4.8802063e-01   5.0271701e-01   5.3086929e-01   4.5661819e-01   4.6723197e-01   4.3134864e-01   4.7934198e-01   4.2326890e-01   4.3075779e-01
   4.4632764e-01   4.4194680e-01   4.2609539e-01   4.3723293e-01   4.6853608e-01   5.2577720e-01   4.0430551e-01   4.2640205e-01   5.2645231e-01   4.7854176e-01   5.3461003e-01   5.0129468e-01   4.8304185e-01   5.2634955e-01   4.8232701e-01   4.5605709e-01   4.8622583e-01   5.3868348e-01   4.7206509e-01   5.0748218e-01   5.0126296e-01   4.7380697e-01   5.0605047e-01   5.2432678e-01   5.8766570e-01   5.3394317e-01   5.4830661e-01   4.5012307e-01   4.4585467e-01   4.6859182e-01   5.9220866e-01   5.2303168e-01   5.2545195e-01   5.4608515e-01   6.0816973e-01   6.7898548e-01   5.1469284e-01   5.3868725e-01   4.7494101e-01   4.4183855e-01   5.1152161e-01   5.4597521e-01   5.0055201e-01   5.7294238e-01   5.1699059e-01   6.3156115e-01   4.8002878e-01   4.7901510e-01   5.2715836e-01   4.9960845e-01   4.4446073e-01   4.5656883e-01   5.8094520e-01   4.7258276e-01   4.3069059e-01   4.1448419e-01   4.5329184e-01   0.0000000e+00   4.6971955e-01   4.3318688e-01   4.5792258e-01   4.4378612e-01   4.7955093e-01   4.6112035e-01   4.1225954e-01   4.1151440e-01   5.4716498e-01   5.8799394e-01   4.6538068e-01   5.5912034e-01   4.8765072e-01   5.5609432e-01   6.0799297e-01   5.8216041e-01   6.4333298e-01   6.4028788e-01   5.7084621e-01   5.8231967e-01   4.9377783e-01   5.3275241e-01   4.9448243e-01   5.0669076e-01   5.1134458e-01   5.1291297e-01   4.5892041e-01   4.4879287e-01   4.4185134e-01   4.9155612e-01   4.3466936e-01   4.1942641e-01
   4.4868493e-01   4.7998990e-01   4.4654563e-01   4.5076792e-01   5.2245608e-01   5.6212912e-01   4.3997937e-01   4.6137700e-01   5.0728496e-01   4.9511466e-01   5.5468693e-01   5.7738013e-01   4.9500220e-01   5.4578897e-01   5.0882388e-01   4.7644096e-01   5.0969242e-01   5.4364397e-01   4.7361083e-01   5.4362828e-01   5.1032485e-01   4.6495655e-01   5.1848063e-01   5.2248561e-01   6.0348724e-01   5.7369447e-01   5.8674138e-01   4.6631989e-01   4.7998368e-01   4.9775548e-01   5.9983420e-01   5.5508659e-01   5.4638977e-01   5.5879175e-01   6.3092361e-01   6.2491613e-01   5.4993959e-01   6.0024959e-01   5.0339836e-01   4.6139058e-01   5.4961452e-01   5.6863171e-01   5.4364551e-01   5.8535006e-01   4.9805834e-01   6.2964667e-01   4.8006040e-01   5.0365198e-01   5.4190258e-01   5.5419876e-01   4.4504575e-01   4.6008067e-01   5.7385950e-01   4.4399900e-01   4.6493966e-01   4.3477931e-01   4.9245988e-01   4.6971955e-01   0.0000000e+00   4.4863209e-01   4.4487313e-01   4.4921103e-01   4.9636937e-01   5.0468875e-01   4.5305450e-01   4.2023352e-01   5.0983371e-01   5.8303513e-01   4.6877270e-01   5.6727946e-01   5.1104123e-01   6.1856868e-01   5.9231684e-01   5.8726543e-01   5.9496720e-01   6.8764570e-01   5.6106011e-01   5.9688986e-01   5.1517406e-01   5.1997632e-01   5.1833866e-01   5.1948889e-01   5.1451425e-01   5.0890614e-01   4.7253577e-01   4.5748331e-01   4.3247776e-01   5.4079133e-01   4.2634805e-01   4.3419143e-01
   4.2662970e-01   4.3122203e-01   4.3398285e-01   4.3457478e-01   5.6036092e-01   4.9604141e-01   4.1858552e-01   4.3458460e-01   5.2364338e-01   4.8668421e-01   4.7430074e-01   5.4158309e-01   4.3939679e-01   5.3895417e-01   4.8425658e-01   4.4511989e-01   5.0376116e-01   5.4170670e-01   5.2643359e-01   5.1990131e-01   5.4187178e-01   4.2534056e-01   5.1573933e-01   5.1281131e-01   5.3197938e-01   4.8373730e-01   5.2638280e-01   4.7753853e-01   4.8894753e-01   4.9370803e-01   5.8413544e-01   5.1653561e-01   5.6028951e-01   5.4804127e-01   5.6624036e-01   6.0699685e-01   5.4318598e-01   5.8625341e-01   5.0297985e-01   4.7095067e-01   5.1088444e-01   6.7964101e-01   5.1017980e-01   5.5002435e-01   5.1600701e-01   6.3334458e-01   4.8477549e-01   4.7289012e-01   5.1020301e-01   5.4364090e-01   4.4030151e-01   4.6069339e-01   5.1905912e-01   4.5572077e-01   4.4785254e-01   3.9948274e-01   4.4480903e-01   4.3318688e-01   4.4863209e-01   0.0000000e+00   4.3609345e-01   4.1242960e-01   4.9101534e-01   4.8344200e-01   4.3467554e-01   4.2427782e-01   5.3705476e-01   5.9657733e-01   4.8464705e-01   4.8743217e-01   4.7249463e-01   5.6278807e-01   6.2251908e-01   5.4698049e-01   5.7681543e-01   6.7730100e-01   5.5398875e-01   5.8221845e-01   4.6854668e-01   5.1764416e-01   5.0787163e-01   5.1700290e-01   4.9524071e-01   4.7545655e-01   4.6179992e-01   4.6898749e-01   4.1366579e-01   4.5684092e-01   4.0072242e-01   4.1608458e-01
   4.4226961e-01   4.3550541e-01   4.5854386e-01   4.6110255e-01   4.8377904e-01   4.9155285e-01   4.3483127e-01   4.2613199e-01   5.6095688e-01   4.6887466e-01   4.6591755e-01   5.4716644e-01   4.5650356e-01   5.4115841e-01   5.2111941e-01   4.6811550e-01   5.0225567e-01   5.3048163e-01   4.9806568e-01   4.8854408e-01   5.3507126e-01   5.6541854e-01   5.2985030e-01   5.6395118e-01   5.3447286e-01   5.4711018e-01   5.2216099e-01   4.5158045e-01   4.8685688e-01   4.8089702e-01   6.0564773e-01   5.4969921e-01   5.5165453e-01   5.6565736e-01   6.3476809e-01   6.7754790e-01   5.3698256e-01   5.6919547e-01   5.5718687e-01   4.5181131e-01   5.2710098e-01   6.1355927e-01   5.2522994e-01   6.0883615e-01   5.5616890e-01   6.2624450e-01   4.8957649e-01   5.0337930e-01   5.3109870e-01   5.4606446e-01   4.3515870e-01   4.6541572e-01   4.9616606e-01   4.5814800e-01   4.2617115e-01   4.2773853e-01   4.5128579e-01   4.5792258e-01   4.4487313e-01   4.3609345e-01   0.0000000e+00   4.2340130e-01   4.8009296e-01   4.7883297e-01   4.3060841e-01   3.9409876e-01   5.3419336e-01   5.5599777e-01   4.3012249e-01   5.1892598e-01   4.5178218e-01   5.8518780e-01   5.9859817e-01   5.8218964e-01   6.3636068e-01   7.0134334e-01   6.1716547e-01   6.0579625e-01   5.1573546e-01   5.3846795e-01   4.7557253e-01   5.0693584e-01   5.0860113e-01   4.9524755e-01   4.6312399e-01   4.8562311e-01   4.4637034e-01   4.9027171e-01   4.2390565e-01   4.3307491e-01
   4.4414230e-01   4.6841043e-01   4.5215965e-01   4.4720185e-01   4.9755477e-01   5.1368711e-01   4.3623345e-01   4.4219537e-01   6.0905653e-01   4.7031828e-01   5.0457677e-01   5.3591810e-01   4.6329765e-01   5.5033874e-01   4.9535071e-01   4.7473058e-01   4.7688497e-01   5.3297883e-01   4.7780582e-01   5.0858758e-01   5.4834544e-01   5.2655757e-01   5.2577277e-01   5.5708167e-01   5.9471078e-01   5.4690392e-01   5.1110560e-01   4.8019370e-01   4.7152616e-01   4.8386545e-01   6.1392362e-01   5.3809525e-01   5.3892355e-01   5.6377150e-01   6.4546401e-01   6.7525967e-01   5.1900678e-01   6.2093757e-01   5.2400034e-01   4.4940863e-01   5.4176629e-01   6.2145781e-01   5.1210764e-01   5.6677904e-01   5.3471119e-01   6.1711763e-01   4.5284609e-01   4.6139549e-01   5.0922651e-01   4.5444672e-01   4.4177052e-01   4.7739913e-01   4.7937923e-01   4.5363106e-01   4.4303423e-01   4.1932298e-01   4.6090548e-01   4.4378612e-01   4.4921103e-01   4.1242960e-01   4.2340130e-01   0.0000000e+00   4.7702528e-01   4.5872330e-01   4.0272330e-01   4.1028660e-01   5.2124541e-01   5.5200700e-01   4.4981180e-01   5.5275867e-01   4.6466400e-01   5.7653457e-01   5.9371502e-01   5.9916323e-01   5.6810958e-01   6.9602157e-01   5.9045548e-01   5.4273081e-01   4.2241221e-01   5.1929560e-01   4.9722224e-01   4.9742943e-01   4.6891093e-01   4.8078899e-01   4.5385070e-01   4.7008570e-01   4.2222640e-01   4.7530899e-01   4.5883066e-01   4.4209888e-01
   4.6702188e-01   4.8118341e-01   4.7042717e-01   4.7518913e-01   5.0396373e-01   5.8420578e-01   4.5893880e-01   4.6159490e-01   5.6104152e-01   4.2821623e-01   4.9814539e-01   5.4591943e-01   4.7795533e-01   5.5022110e-01   4.7049926e-01   4.4330598e-01   4.9583533e-01   4.6930540e-01   4.7404879e-01   5.1032481e-01   5.5980678e-01   5.1565138e-01   5.1903766e-01   5.5600034e-01   6.1237551e-01   5.1640837e-01   5.6666518e-01   5.0928963e-01   4.9715965e-01   4.9358883e-01   6.0419222e-01   5.6459958e-01   5.4125002e-01   5.5498871e-01   6.9538012e-01   6.1811732e-01   5.5968548e-01   6.4924569e-01   5.0518213e-01   4.7282522e-01   6.1965644e-01   6.0301556e-01   5.6692809e-01   6.4272806e-01   5.6850317e-01   6.1184468e-01   4.9908723e-01   4.7456993e-01   5.3159055e-01   5.2554180e-01   4.7857798e-01   5.0024634e-01   5.2823079e-01   4.8077850e-01   4.5647361e-01   4.2702334e-01   4.7072516e-01   4.7955093e-01   4.9636937e-01   4.9101534e-01   4.8009296e-01   4.7702528e-01   0.0000000e+00   4.9137726e-01   4.4014500e-01   4.2585323e-01   5.5954284e-01   6.0861860e-01   4.5309192e-01   5.4167669e-01   4.9114489e-01   5.7992138e-01   6.5339341e-01   6.2070141e-01   6.2329874e-01   7.0645489e-01   6.0717595e-01   5.9497187e-01   4.8604256e-01   5.0022249e-01   5.0684737e-01   5.4670309e-01   5.4290768e-01   5.6056806e-01   4.9881819e-01   5.1850897e-01   4.4398173e-01   4.8937626e-01   4.4647859e-01   4.4219577e-01
   4.6247682e-01   4.5604461e-01   4.3748378e-01   4.4498651e-01   5.3713391e-01   5.7360334e-01   4.4433582e-01   4.6421571e-01   5.4052177e-01   4.8899305e-01   5.1282248e-01   5.5065480e-01   4.9639110e-01   5.5320153e-01   5.0300381e-01   5.0734407e-01   5.5241648e-01   5.4140392e-01   5.0572020e-01   5.1270299e-01   5.6350501e-01   5.8781500e-01   5.2933034e-01   5.5959353e-01   6.2634134e-01   5.0792139e-01   6.1496492e-01   4.9728450e-01   4.8568405e-01   5.1240244e-01   5.6764020e-01   5.6823563e-01   5.7555012e-01   5.2338977e-01   7.4685011e-01   6.3140779e-01   5.3964266e-01   6.3419033e-01   5.0088098e-01   5.0185957e-01   5.8573840e-01   7.2536885e-01   5.4531402e-01   5.9521085e-01   5.1787320e-01   6.0076144e-01   4.9007174e-01   4.7465285e-01   5.4565094e-01   5.2579566e-01   4.7028370e-01   4.8507819e-01   5.2153274e-01   4.8496552e-01   4.3831896e-01   4.3912225e-01   4.5712625e-01   4.6112035e-01   5.0468875e-01   4.8344200e-01   4.7883297e-01   4.5872330e-01   4.9137726e-01   0.0000000e+00   4.5093834e-01   4.5538282e-01   5.7248064e-01   5.9922794e-01   4.8042421e-01   5.6494852e-01   5.3602401e-01   5.7556905e-01   6.2914858e-01   5.8324715e-01   6.3901664e-01   7.9487272e-01   5.8107122e-01   5.9038276e-01   5.5694500e-01   4.1908914e-01   4.9890489e-01   5.2157709e-01   4.8067214e-01   5.1836521e-01   4.8364820e-01   4.9285577e-01   4.6531734e-01   5.2461481e-01   4.4864071e-01   4.3506014e-01
   4.2734664e-01   4.0552905e-01   4.0538461e-01   4.1608177e-01   4.7685125e-01   5.1320713e-01   4.0271245e-01   4.4445224e-01   5.4797170e-01   5.0192006e-01   5.4541872e-01   5.5474921e-01   5.2315993e-01   5.6212137e-01   4.9556268e-01   4.6816627e-01   5.2888804e-01   5.5124771e-01   5.4740983e-01   5.1445339e-01   6.3528575e-01   5.5166816e-01   5.5557905e-01   5.6629642e-01   5.5600674e-01   5.2545757e-01   5.0970115e-01   4.9983659e-01   4.9801142e-01   5.1023790e-01   5.8022343e-01   5.5493009e-01   5.2718673e-01   5.6177803e-01   6.7645834e-01   6.0470722e-01   4.9891889e-01   6.1300777e-01   4.6152024e-01   4.2908024e-01   4.5961199e-01   6.1643893e-01   4.8819126e-01   5.1907665e-01   4.6102419e-01   5.6403214e-01   4.5505301e-01   4.4210257e-01   4.9015493e-01   5.3685542e-01   4.4017058e-01   4.3887055e-01   4.2805082e-01   4.5492476e-01   3.7205866e-01   3.6339840e-01   4.3197502e-01   4.1225954e-01   4.5305450e-01   4.3467554e-01   4.3060841e-01   4.0272330e-01   4.4014500e-01   4.5093834e-01   0.0000000e+00   4.0341488e-01   5.4218358e-01   5.7278653e-01   4.5207517e-01   5.0437329e-01   4.4135947e-01   5.1620345e-01   5.7888639e-01   6.0094558e-01   6.8238808e-01   7.0276721e-01   5.3556380e-01   5.7640592e-01   4.5127361e-01   4.3404126e-01   4.2901076e-01   4.7654034e-01   4.2382554e-01   4.6742264e-01   4.5764681e-01   4.4457201e-01   3.9625571e-01   4.2802825e-01   4.0929510e-01   3.8762980e-01
   4.2098665e-01   4.3784058e-01   4.1841962e-01   4.3387287e-01   5.0177923e-01   4.8236257e-01   4.3004553e-01   4.2566342e-01   4.9788864e-01   4.7943736e-01   4.8190577e-01   5.1432932e-01   4.5553447e-01   5.1408249e-01   4.8874756e-01   4.4537535e-01   4.7045832e-01   5.0165931e-01   4.7744215e-01   4.8124140e-01   5.5148751e-01   5.3834745e-01   5.2034512e-01   5.2298063e-01   5.3369585e-01   4.7707464e-01   4.4991371e-01   4.3888994e-01   4.5792479e-01   4.8955804e-01   5.7515072e-01   4.8892538e-01   4.9301480e-01   5.5531588e-01   7.0889395e-01   7.1603761e-01   5.3550795e-01   5.7650138e-01   4.7207342e-01   4.2174631e-01   4.4810766e-01   6.3500537e-01   5.0475436e-01   5.3535982e-01   4.6985939e-01   5.6184723e-01   4.4574601e-01   4.4279520e-01   4.9236453e-01   5.0293732e-01   4.3915553e-01   4.2924837e-01   4.8794791e-01   4.3202691e-01   3.8544572e-01   3.6383071e-01   4.2818630e-01   4.1151440e-01   4.2023352e-01   4.2427782e-01   3.9409876e-01   4.1028660e-01   4.2585323e-01   4.5538282e-01   4.0341488e-01   0.0000000e+00   5.1558035e-01   5.5288195e-01   4.2495259e-01   5.0450786e-01   3.9717347e-01   5.4206472e-01   6.4325234e-01   6.1484981e-01   5.7869378e-01   6.9873528e-01   5.4509793e-01   5.7057204e-01   4.2002737e-01   4.2263328e-01   4.3732649e-01   4.9084964e-01   4.5819539e-01   4.6932275e-01   4.0386247e-01   3.9904018e-01   3.8828275e-01   4.7241963e-01   4.1943692e-01   4.0704735e-01
   5.1070034e-01   5.4290293e-01   5.3549872e-01   5.3448515e-01   5.5772559e-01   5.3495766e-01   5.0263743e-01   5.0840535e-01   5.9585891e-01   5.5638244e-01   5.6751646e-01   6.0525230e-01   5.2372615e-01   5.8387144e-01   5.2816314e-01   4.8459774e-01   5.8741193e-01   5.8661532e-01   5.3696754e-01   5.9513846e-01   6.8532959e-01   5.6922887e-01   5.6690587e-01   6.0858591e-01   5.9400438e-01   5.6911103e-01   6.0106784e-01   5.5885636e-01   5.6011179e-01   5.2991488e-01   6.5313540e-01   5.7834205e-01   6.0868142e-01   6.2323510e-01   8.2926394e-01   7.4808504e-01   6.3733855e-01   6.6283613e-01   5.5928190e-01   5.2864078e-01   6.4229600e-01   6.7519162e-01   5.7590146e-01   6.4054759e-01   6.1521071e-01   6.9069666e-01   5.3744150e-01   5.3699533e-01   5.7655617e-01   5.8613392e-01   5.6031882e-01   5.2311277e-01   6.0280975e-01   5.2304224e-01   5.0656125e-01   4.9262245e-01   5.6720398e-01   5.4716498e-01   5.0983371e-01   5.3705476e-01   5.3419336e-01   5.2124541e-01   5.5954284e-01   5.7248064e-01   5.4218358e-01   5.1558035e-01   0.0000000e+00   6.8743722e-01   5.3060323e-01   6.5559470e-01   5.7182044e-01   6.3365320e-01   6.7002822e-01   6.6960067e-01   8.0482641e-01   8.1733578e-01   6.4133373e-01   6.7698332e-01   5.3160405e-01   5.4189839e-01   5.4725171e-01   5.8682484e-01   5.6941021e-01   6.0538128e-01   5.4351070e-01   5.1588559e-01   4.8096676e-01   5.5155637e-01   4.6846106e-01   4.9152707e-01
   6.0503175e-01   5.9289843e-01   5.5952218e-01   5.8743946e-01   6.0865545e-01   6.9907715e-01   5.8700969e-01   5.8224868e-01   6.6598369e-01   6.1461506e-01   6.5504075e-01   6.8937850e-01   6.2744044e-01   6.5575633e-01   5.9511499e-01   5.5856121e-01   6.9318310e-01   6.8066253e-01   6.0926878e-01   6.6005164e-01   7.8741289e-01   6.4583854e-01   6.5657017e-01   7.1151071e-01   7.3115756e-01   6.7633337e-01   6.4101398e-01   5.9208835e-01   5.9817919e-01   6.1554869e-01   7.0901830e-01   6.4636963e-01   6.8055892e-01   6.8967622e-01   8.4875044e-01   8.6951771e-01   6.6257590e-01   7.1395796e-01   6.1583465e-01   6.1214357e-01   6.8902500e-01   7.8253814e-01   6.3557019e-01   7.2030807e-01   6.5425518e-01   7.4599756e-01   5.8181190e-01   6.0174202e-01   6.4260247e-01   6.4016093e-01   5.9168594e-01   5.6302538e-01   6.4751822e-01   5.5743186e-01   5.5736364e-01   5.4790431e-01   5.7670244e-01   5.8799394e-01   5.8303513e-01   5.9657733e-01   5.5599777e-01   5.5200700e-01   6.0861860e-01   5.9922794e-01   5.7278653e-01   5.5288195e-01   6.8743722e-01   0.0000000e+00   6.1765806e-01   6.6463601e-01   6.1323208e-01   6.6293403e-01   7.2267753e-01   7.3968787e-01   7.8259718e-01   9.2236687e-01   6.5528781e-01   7.2635226e-01   6.4967015e-01   5.5779852e-01   5.7922442e-01   6.2773260e-01   6.1549710e-01   6.5692566e-01   5.9247703e-01   5.9607141e-01   5.4057797e-01   5.8097935e-01   5.6707030e-01   5.6606943e-01
   4.7475118e-01   4.6095613e-01   4.0788002e-01   4.5017971e-01   4.4259654e-01   5.1931826e-01   4.0161044e-01   4.1974207e-01   4.7546520e-01   4.8309114e-01   5.0013450e-01   5.6081461e-01   4.6611042e-01   4.9160796e-01   4.4955154e-01   4.1326407e-01   5.3057657e-01   5.0291690e-01   5.0166906e-01   5.1667235e-01   5.7966692e-01   5.0575228e-01   5.2012827e-01   5.2768568e-01   6.0762579e-01   5.2854968e-01   5.2588622e-01   4.7232307e-01   4.4881198e-01   4.9358120e-01   5.5717728e-01   4.5845660e-01   5.5083491e-01   5.5149224e-01   7.0392605e-01   6.6577594e-01   5.3710611e-01   5.2990386e-01   4.4592224e-01   4.3650458e-01   4.7040168e-01   5.1980567e-01   5.2225815e-01   5.5549912e-01   4.9009562e-01   5.7715037e-01   4.0672472e-01   4.6311876e-01   4.9417005e-01   5.0910672e-01   4.2327753e-01   4.2399148e-01   4.9038355e-01   4.0999701e-01   4.0579844e-01   4.5122270e-01   4.5573519e-01   4.6538068e-01   4.6877270e-01   4.8464705e-01   4.3012249e-01   4.4981180e-01   4.5309192e-01   4.8042421e-01   4.5207517e-01   4.2495259e-01   5.3060323e-01   6.1765806e-01   0.0000000e+00   5.2731335e-01   4.9025029e-01   4.8980558e-01   6.0363226e-01   5.7577407e-01   6.0425056e-01   7.3401578e-01   4.6833210e-01   5.4765777e-01   4.3414174e-01   4.1915438e-01   4.9119197e-01   5.4838181e-01   4.9435305e-01   5.1183241e-01   4.5846975e-01   4.8583466e-01   4.3383875e-01   4.9752320e-01   4.3782991e-01   4.3971622e-01
   5.9072508e-01   5.9842626e-01   5.8773377e-01   5.5585085e-01   5.9940465e-01   6.3954876e-01   5.1743510e-01   5.3121066e-01   6.2645780e-01   5.6049524e-01   6.3059244e-01   5.9756329e-01   5.5259516e-01   5.9621587e-01   5.4401115e-01   5.5021741e-01   6.3595040e-01   6.1423270e-01   5.5436755e-01   5.9392363e-01   6.7286390e-01   6.8745943e-01   6.1650145e-01   6.2737923e-01   6.5760566e-01   5.8645192e-01   7.4062974e-01   6.0588430e-01   5.6907189e-01   6.2773435e-01   6.7645582e-01   6.5870269e-01   7.0548334e-01   6.7983105e-01   8.5172911e-01   7.4584772e-01   7.3832343e-01   7.5472886e-01   5.9377458e-01   6.2207264e-01   6.0234266e-01   7.7131696e-01   6.7062358e-01   7.2351695e-01   6.9452280e-01   7.1082694e-01   5.8772061e-01   5.9291705e-01   6.0760140e-01   5.7558233e-01   5.2024995e-01   5.1519512e-01   5.4744464e-01   5.8873622e-01   5.6115066e-01   5.1966717e-01   5.4986163e-01   5.5912034e-01   5.6727946e-01   4.8743217e-01   5.1892598e-01   5.5275867e-01   5.4167669e-01   5.6494852e-01   5.0437329e-01   5.0450786e-01   6.5559470e-01   6.6463601e-01   5.2731335e-01   0.0000000e+00   6.0947206e-01   6.8999587e-01   7.1634224e-01   7.0081457e-01   7.8071696e-01   7.8272431e-01   6.6407234e-01   7.0440713e-01   6.3776208e-01   6.3186784e-01   6.3219129e-01   6.5405403e-01   6.2208833e-01   6.2565749e-01   6.1523710e-01   5.8310522e-01   6.0316708e-01   6.3409762e-01   6.0115759e-01   5.9561385e-01
   4.7437660e-01   5.0710207e-01   5.1787782e-01   4.7295614e-01   5.3961523e-01   5.2652093e-01   4.7947918e-01   4.9120386e-01   5.8693676e-01   5.3828879e-01   5.7808107e-01   5.7398305e-01   4.8963037e-01   6.2421400e-01   5.2125346e-01   4.5634926e-01   5.1288514e-01   5.3121159e-01   5.2621681e-01   5.8183439e-01   4.7612101e-01   5.1249036e-01   4.9705312e-01   5.8455339e-01   5.9905180e-01   5.4082378e-01   5.0453720e-01   5.3644736e-01   4.6585845e-01   5.8018366e-01   6.0194800e-01   5.8013610e-01   6.1532438e-01   6.0054577e-01   7.0292417e-01   6.4891901e-01   6.6399371e-01   6.1775261e-01   5.0009759e-01   5.3382633e-01   6.1249295e-01   7.5618745e-01   5.4963075e-01   6.1893605e-01   5.4030966e-01   6.6495440e-01   5.1779049e-01   5.5917982e-01   5.6682604e-01   5.2147114e-01   4.8681620e-01   5.1056076e-01   5.2235427e-01   5.5263413e-01   4.5949151e-01   4.5430612e-01   4.4640714e-01   4.8765072e-01   5.1104123e-01   4.7249463e-01   4.5178218e-01   4.6466400e-01   4.9114489e-01   5.3602401e-01   4.4135947e-01   3.9717347e-01   5.7182044e-01   6.1323208e-01   4.9025029e-01   6.0947206e-01   0.0000000e+00   5.4824498e-01   5.7572516e-01   5.9672112e-01   6.3651033e-01   6.9636286e-01   6.2345671e-01   5.9554848e-01   5.0687918e-01   4.2784411e-01   5.4137282e-01   5.6294237e-01   4.9872978e-01   5.2187656e-01   4.5819542e-01   5.4043396e-01   4.8152638e-01   5.0856960e-01   4.5441448e-01   4.5780183e-01
   5.1656444e-01   5.0675292e-01   5.2826062e-01   5.4207348e-01   5.6597748e-01   5.6640659e-01   5.2426645e-01   5.6858222e-01   6.3206230e-01   5.8922597e-01   6.4447593e-01   6.8859765e-01   5.4810341e-01   6.6104136e-01   5.8334150e-01   5.3456967e-01   5.6842500e-01   6.4386470e-01   6.0155950e-01   6.4552067e-01   6.5227245e-01   6.1377119e-01   6.2368430e-01   6.7103064e-01   6.4696766e-01   6.1427415e-01   5.6546031e-01   6.4510312e-01   5.4850683e-01   6.2741274e-01   7.4729504e-01   6.0370402e-01   6.4534110e-01   6.6207405e-01   7.3372704e-01   7.5838064e-01   6.8222193e-01   7.2488401e-01   6.1716611e-01   5.9451500e-01   6.9944821e-01   7.0414819e-01   6.2560837e-01   6.8192576e-01   6.2741526e-01   6.8973209e-01   6.0885720e-01   5.9997572e-01   5.8948011e-01   6.1878554e-01   5.4778166e-01   5.5994385e-01   5.4516701e-01   5.7551737e-01   5.1502725e-01   5.2340137e-01   5.3818771e-01   5.5609432e-01   6.1856868e-01   5.6278807e-01   5.8518780e-01   5.7653457e-01   5.7992138e-01   5.7556905e-01   5.1620345e-01   5.4206472e-01   6.3365320e-01   6.6293403e-01   4.8980558e-01   6.8999587e-01   5.4824498e-01   0.0000000e+00   7.1801097e-01   6.8223369e-01   7.2985770e-01   7.7902837e-01   7.0167098e-01   6.3308270e-01   5.5477108e-01   4.2564633e-01   5.3502712e-01   5.8603050e-01   5.4404334e-01   5.6964645e-01   4.8535857e-01   5.3433756e-01   5.3649744e-01   6.0021752e-01   5.0038949e-01   4.6527255e-01
   5.6592810e-01   5.4206920e-01   5.6583697e-01   5.3570979e-01   6.3179201e-01   6.1819013e-01   5.7901962e-01   5.7894413e-01   6.7328726e-01   6.2324447e-01   6.7932728e-01   6.8950142e-01   5.9634181e-01   6.4613660e-01   6.1780599e-01   5.8345199e-01   6.2417518e-01   6.2947867e-01   5.7717077e-01   6.1158610e-01   6.4503190e-01   6.3561482e-01   6.0941809e-01   6.4198656e-01   5.9667608e-01   6.3900180e-01   5.7648102e-01   6.0156987e-01   5.2966987e-01   6.3083696e-01   7.2539415e-01   5.7997529e-01   6.5843137e-01   6.6579269e-01   6.6871065e-01   7.4855732e-01   6.8373247e-01   6.6978914e-01   5.8273321e-01   5.6274951e-01   6.0496072e-01   7.6459750e-01   6.1946406e-01   6.5468404e-01   6.5528456e-01   6.8850305e-01   5.8138872e-01   5.9943856e-01   6.9292321e-01   6.9123702e-01   6.0969729e-01   5.4619308e-01   5.7213789e-01   6.0099669e-01   5.5864959e-01   5.9581326e-01   6.0162205e-01   6.0799297e-01   5.9231684e-01   6.2251908e-01   5.9859817e-01   5.9371502e-01   6.5339341e-01   6.2914858e-01   5.7888639e-01   6.4325234e-01   6.7002822e-01   7.2267753e-01   6.0363226e-01   7.1634224e-01   5.7572516e-01   7.1801097e-01   0.0000000e+00   7.6553453e-01   8.4366836e-01   8.1195032e-01   7.2842832e-01   6.7433590e-01   5.6348102e-01   5.8421547e-01   5.9972621e-01   6.4105720e-01   6.1801971e-01   6.0226486e-01   5.3789063e-01   5.6610100e-01   5.7541381e-01   6.1611842e-01   5.6414931e-01   5.3921256e-01
   6.1912406e-01   6.2717777e-01   6.5396970e-01   6.2263226e-01   7.2787522e-01   7.3577180e-01   5.9773840e-01   6.2703375e-01   7.3701506e-01   6.3710191e-01   7.1321962e-01   7.7272128e-01   6.8604894e-01   6.9296877e-01   6.8508949e-01   6.6952274e-01   7.8669439e-01   7.6118402e-01   6.6030972e-01   7.0511832e-01   7.2357048e-01   6.2134103e-01   7.3996073e-01   7.1340494e-01   7.4480250e-01   6.7689197e-01   6.3650627e-01   6.4006234e-01   6.2066736e-01   6.6665153e-01   7.4608540e-01   6.9688686e-01   7.0144579e-01   6.7205333e-01   7.0189857e-01   7.4641784e-01   7.7060612e-01   7.3691097e-01   6.4424256e-01   5.8821997e-01   6.8177523e-01   7.9292971e-01   6.2137512e-01   7.1694082e-01   6.5503576e-01   7.4239548e-01   6.1004734e-01   5.8357723e-01   6.0976883e-01   5.9886068e-01   6.1013138e-01   5.3236853e-01   5.4791134e-01   5.7871600e-01   5.7238371e-01   5.3367697e-01   5.7939523e-01   5.8216041e-01   5.8726543e-01   5.4698049e-01   5.8218964e-01   5.9916323e-01   6.2070141e-01   5.8324715e-01   6.0094558e-01   6.1484981e-01   6.6960067e-01   7.3968787e-01   5.7577407e-01   7.0081457e-01   5.9672112e-01   6.8223369e-01   7.6553453e-01   0.0000000e+00   8.1452217e-01   8.3287829e-01   7.1094519e-01   7.4092021e-01   6.6882808e-01   6.4338520e-01   6.7562368e-01   7.1493082e-01   6.5300425e-01   6.7785775e-01   6.5303930e-01   6.4925918e-01   5.7356302e-01   6.2501647e-01   6.2640887e-01   6.2119161e-01
   5.4773325e-01   5.2746880e-01   4.8724682e-01   5.5397935e-01   6.4455952e-01   5.7917952e-01   5.5583563e-01   5.6012108e-01   6.4456282e-01   5.4375018e-01   6.7461325e-01   6.7348636e-01   7.1219223e-01   6.8998023e-01   6.7959595e-01   6.0338840e-01   5.9153179e-01   6.5396946e-01   6.0635353e-01   5.8082066e-01   6.5959119e-01   5.7906679e-01   6.6959044e-01   6.9963395e-01   7.5649971e-01   6.6530529e-01   6.2753452e-01   6.5333935e-01   6.0507969e-01   7.1728318e-01   7.1792502e-01   5.9828774e-01   6.9032175e-01   7.1081711e-01   8.1790665e-01   7.9370458e-01   7.2736014e-01   7.2758023e-01   6.1924915e-01   6.0918121e-01   5.9049922e-01   8.0852342e-01   7.0703227e-01   7.4420623e-01   6.9420610e-01   7.5471669e-01   6.9951050e-01   6.3520331e-01   6.4840294e-01   6.6630121e-01   6.1826544e-01   6.3925600e-01   6.6640280e-01   6.0441489e-01   5.3853794e-01   6.2612103e-01   6.2620861e-01   6.4333298e-01   5.9496720e-01   5.7681543e-01   6.3636068e-01   5.6810958e-01   6.2329874e-01   6.3901664e-01   6.8238808e-01   5.7869378e-01   8.0482641e-01   7.8259718e-01   6.0425056e-01   7.8071696e-01   6.3651033e-01   7.2985770e-01   8.4366836e-01   8.1452217e-01   0.0000000e+00   8.7719744e-01   7.3110475e-01   7.5106828e-01   6.3363783e-01   6.4591992e-01   6.2337848e-01   7.3995457e-01   7.4591706e-01   6.8103595e-01   6.1963885e-01   6.3081610e-01   6.6517095e-01   6.5783766e-01   5.8972602e-01   5.9724196e-01
   5.7686878e-01   6.3122316e-01   6.6172503e-01   6.2284335e-01   7.0044341e-01   6.4254262e-01   6.0985866e-01   6.2838759e-01   7.0589670e-01   6.3998825e-01   7.2922269e-01   7.7483627e-01   6.6966727e-01   7.0071485e-01   6.7571610e-01   5.8323950e-01   6.8026557e-01   7.5312137e-01   6.5478844e-01   6.5993802e-01   7.1443592e-01   6.7670345e-01   6.5763889e-01   7.3168627e-01   7.2878371e-01   7.0953942e-01   7.9800923e-01   6.4527433e-01   5.7456775e-01   7.3327973e-01   8.6518134e-01   7.0272554e-01   8.1041610e-01   8.1915725e-01   9.5697183e-01   9.7511396e-01   9.0762678e-01   8.4102921e-01   7.1307513e-01   7.2716723e-01   7.7602886e-01   8.3541522e-01   7.9488537e-01   7.3595119e-01   7.8121561e-01   8.4255230e-01   6.8671285e-01   5.9008855e-01   7.1411091e-01   7.1732588e-01   6.9192052e-01   6.9385883e-01   7.0713415e-01   6.8790353e-01   6.9110033e-01   6.4400741e-01   6.7323637e-01   6.4028788e-01   6.8764570e-01   6.7730100e-01   7.0134334e-01   6.9602157e-01   7.0645489e-01   7.9487272e-01   7.0276721e-01   6.9873528e-01   8.1733578e-01   9.2236687e-01   7.3401578e-01   7.8272431e-01   6.9636286e-01   7.7902837e-01   8.1195032e-01   8.3287829e-01   8.7719744e-01   0.0000000e+00   7.8784651e-01   8.7284392e-01   6.5849151e-01   6.2777272e-01   6.6226733e-01   7.1322093e-01   7.4954723e-01   6.1744165e-01   5.5915705e-01   6.9271360e-01   7.1393718e-01   6.5163862e-01   5.9991600e-01   5.5536478e-01
   5.8435199e-01   6.0798419e-01   6.1105238e-01   6.1413291e-01   6.0454525e-01   6.4302528e-01   5.7422360e-01   5.3752868e-01   6.2842789e-01   6.5291917e-01   6.6670232e-01   7.0306509e-01   6.0793950e-01   6.4416114e-01   5.8458194e-01   5.9104067e-01   6.8440485e-01   6.6712436e-01   5.9909859e-01   6.4408441e-01   7.5572028e-01   6.2205767e-01   6.3726152e-01   6.5735988e-01   7.1162917e-01   6.6712141e-01   5.7044671e-01   6.2614857e-01   5.7233003e-01   6.1833605e-01   6.8050329e-01   6.3346882e-01   6.8505959e-01   6.4369999e-01   8.2007415e-01   7.7142747e-01   7.3143111e-01   7.2121803e-01   5.6866027e-01   5.2876511e-01   6.0583728e-01   7.1603783e-01   6.8185382e-01   6.7137931e-01   6.3923164e-01   7.5384485e-01   6.0181534e-01   5.7490952e-01   6.0352353e-01   6.7126195e-01   6.0744420e-01   6.0395839e-01   6.6003101e-01   5.9699935e-01   4.8989910e-01   5.0995571e-01   5.6155210e-01   5.7084621e-01   5.6106011e-01   5.5398875e-01   6.1716547e-01   5.9045548e-01   6.0717595e-01   5.8107122e-01   5.3556380e-01   5.4509793e-01   6.4133373e-01   6.5528781e-01   4.6833210e-01   6.6407234e-01   6.2345671e-01   7.0167098e-01   7.2842832e-01   7.1094519e-01   7.3110475e-01   7.8784651e-01   0.0000000e+00   7.0759157e-01   5.6464400e-01   4.5867436e-01   5.9035143e-01   5.8595287e-01   6.1405333e-01   6.4700269e-01   5.9755997e-01   6.0836576e-01   6.6898054e-01   6.2322510e-01   5.3126363e-01   5.7518237e-01
   5.3782733e-01   5.5172947e-01   5.2440788e-01   5.5020608e-01   6.2226032e-01   6.5668867e-01   5.5012894e-01   5.9519737e-01   6.5836216e-01   6.3273342e-01   6.2850779e-01   6.7466007e-01   5.6720090e-01   6.4240343e-01   6.4869954e-01   5.7848943e-01   6.4898374e-01   6.5656850e-01   6.3788641e-01   6.2898908e-01   7.0352517e-01   5.7533015e-01   6.1050955e-01   6.8402588e-01   7.0322737e-01   6.9507745e-01   6.0513937e-01   6.3623846e-01   6.3028060e-01   6.4196540e-01   6.7414530e-01   6.6163491e-01   6.8944183e-01   7.3597486e-01   8.7282087e-01   7.9502186e-01   7.6932745e-01   7.6951125e-01   6.0319879e-01   6.5825640e-01   6.6152173e-01   6.7755042e-01   7.1211132e-01   7.1945574e-01   6.6017485e-01   7.7848318e-01   6.2024214e-01   6.2616670e-01   6.4894346e-01   6.5174571e-01   5.9877571e-01   5.7369013e-01   6.1082625e-01   6.3106229e-01   5.7591937e-01   5.5627331e-01   5.8189066e-01   5.8231967e-01   5.9688986e-01   5.8221845e-01   6.0579625e-01   5.4273081e-01   5.9497187e-01   5.9038276e-01   5.7640592e-01   5.7057204e-01   6.7698332e-01   7.2635226e-01   5.4765777e-01   7.0440713e-01   5.9554848e-01   6.3308270e-01   6.7433590e-01   7.4092021e-01   7.5106828e-01   8.7284392e-01   7.0759157e-01   0.0000000e+00   6.1386146e-01   5.0906053e-01   5.9658745e-01   6.1982446e-01   5.5899268e-01   6.0385483e-01   5.3643039e-01   6.0414637e-01   6.1922468e-01   6.0128538e-01   5.4691704e-01   5.1985157e-01
   4.5872381e-01   4.4935524e-01   4.4896708e-01   4.8032760e-01   5.1697924e-01   5.7616812e-01   4.6042991e-01   4.6546924e-01   5.6508920e-01   4.7153182e-01   5.7995808e-01   5.9052672e-01   4.6548726e-01   5.0937313e-01   4.9777372e-01   4.8346596e-01   5.7713107e-01   4.8876866e-01   5.0218063e-01   4.7776529e-01   5.6724734e-01   5.8178149e-01   5.1691912e-01   5.2096535e-01   5.6116360e-01   6.1120130e-01   4.3371500e-01   6.0838803e-01   5.2617557e-01   5.2439550e-01   6.6096138e-01   5.9437806e-01   7.0199058e-01   6.3965642e-01   8.0532345e-01   7.1482223e-01   6.9096430e-01   7.3309922e-01   6.2698901e-01   5.6737780e-01   6.3452065e-01   5.6779474e-01   6.4388857e-01   6.4174376e-01   6.1965351e-01   6.9907455e-01   4.7916587e-01   5.2834426e-01   5.7416663e-01   6.2545648e-01   4.7770561e-01   4.9659792e-01   4.4375032e-01   4.4239682e-01   4.4130049e-01   4.4476182e-01   4.8483377e-01   4.9377783e-01   5.1517406e-01   4.6854668e-01   5.1573546e-01   4.2241221e-01   4.8604256e-01   5.5694500e-01   4.5127361e-01   4.2002737e-01   5.3160405e-01   6.4967015e-01   4.3414174e-01   6.3776208e-01   5.0687918e-01   5.5477108e-01   5.6348102e-01   6.6882808e-01   6.3363783e-01   6.5849151e-01   5.6464400e-01   6.1386146e-01   0.0000000e+00   4.0814052e-01   5.1222216e-01   5.9999269e-01   5.0783116e-01   5.4049882e-01   4.3474657e-01   5.2695091e-01   5.1357150e-01   5.2762932e-01   4.1509003e-01   4.1992397e-01
   4.0278987e-01   4.0594732e-01   4.3436285e-01   4.0458015e-01   4.2662665e-01   4.7483493e-01   4.0587626e-01   3.7094953e-01   5.1372046e-01   5.1404845e-01   5.6199659e-01   5.7002274e-01   5.3240455e-01   5.6492935e-01   4.4108401e-01   4.0463647e-01   5.5602872e-01   5.5655701e-01   5.1997829e-01   5.4859376e-01   6.7904707e-01   5.4009410e-01   5.0890312e-01   5.7662658e-01   6.7385447e-01   7.1005825e-01   4.6498074e-01   5.3918759e-01   6.0098198e-01   5.3150325e-01   6.1442544e-01   5.2931454e-01   6.0121221e-01   6.1198756e-01   8.1753412e-01   7.2720748e-01   7.6315722e-01   7.2944020e-01   5.9550329e-01   6.4176739e-01   6.0595600e-01   7.6842639e-01   6.8948239e-01   6.7604830e-01   6.5904852e-01   7.9394433e-01   5.6428285e-01   5.6157087e-01   6.7011156e-01   6.1640241e-01   6.5407478e-01   5.6805596e-01   5.6346294e-01   5.5666244e-01   4.8019669e-01   5.2297912e-01   6.0558680e-01   5.3275241e-01   5.1997632e-01   5.1764416e-01   5.3846795e-01   5.1929560e-01   5.0022249e-01   4.1908914e-01   4.3404126e-01   4.2263328e-01   5.4189839e-01   5.5779852e-01   4.1915438e-01   6.3186784e-01   4.2784411e-01   4.2564633e-01   5.8421547e-01   6.4338520e-01   6.4591992e-01   6.2777272e-01   4.5867436e-01   5.0906053e-01   4.0814052e-01   0.0000000e+00   4.3915998e-01   4.5686312e-01   4.0825292e-01   4.3822439e-01   3.9302077e-01   4.2490450e-01   4.2458332e-01   5.0268766e-01   3.7626691e-01   3.7420486e-01
   4.6982386e-01   4.3404337e-01   4.4387916e-01   4.7342536e-01   5.4498574e-01   5.0549052e-01   4.5564806e-01   4.6692053e-01   5.0491710e-01   4.7700073e-01   5.8094698e-01   5.7276879e-01   5.1024905e-01   5.3082210e-01   5.0621883e-01   5.0463662e-01   5.4602825e-01   5.6862473e-01   4.8951077e-01   5.3666175e-01   6.0646715e-01   5.3907820e-01   5.3054088e-01   5.6890604e-01   5.8908539e-01   5.1380288e-01   5.2781784e-01   5.1256366e-01   4.7786100e-01   5.0588149e-01   6.0560676e-01   5.2200451e-01   5.6379342e-01   5.5183363e-01   7.2466057e-01   7.4206579e-01   6.2358212e-01   6.2617303e-01   5.0575998e-01   4.9555745e-01   5.9189935e-01   5.9576656e-01   5.7115276e-01   6.3068035e-01   5.6023638e-01   6.7128021e-01   4.8812630e-01   4.8551914e-01   5.2916419e-01   5.4284398e-01   4.6897379e-01   4.6356783e-01   5.0716181e-01   4.5646359e-01   4.2581270e-01   4.1682345e-01   4.5676911e-01   4.9448243e-01   5.1833866e-01   5.0787163e-01   4.7557253e-01   4.9722224e-01   5.0684737e-01   4.9890489e-01   4.2901076e-01   4.3732649e-01   5.4725171e-01   5.7922442e-01   4.9119197e-01   6.3219129e-01   5.4137282e-01   5.3502712e-01   5.9972621e-01   6.7562368e-01   6.2337848e-01   6.6226733e-01   5.9035143e-01   5.9658745e-01   5.1222216e-01   4.3915998e-01   0.0000000e+00   5.1737416e-01   4.9261827e-01   5.4143644e-01   4.6479035e-01   4.7740572e-01   4.6936967e-01   5.2313654e-01   4.5495167e-01   4.5615114e-01
   5.2026764e-01   5.0747355e-01   5.0628581e-01   5.3821532e-01   5.9931854e-01   5.9309105e-01   4.7083837e-01   4.9564529e-01   5.6284130e-01   5.1550845e-01   6.4005551e-01   5.8472001e-01   5.3152085e-01   5.7582632e-01   5.3056048e-01   4.9393739e-01   5.4833452e-01   5.9961309e-01   5.0858389e-01   5.9639242e-01   6.6303172e-01   5.5112224e-01   5.6342956e-01   6.2548412e-01   6.0730986e-01   5.6838223e-01   6.3201283e-01   5.5338657e-01   5.3940554e-01   5.1995375e-01   6.4408958e-01   5.5078861e-01   6.1958800e-01   6.2711526e-01   7.1844042e-01   8.4610582e-01   6.5862456e-01   6.7510815e-01   5.4019399e-01   5.1836024e-01   6.6520882e-01   6.1315902e-01   6.0673578e-01   6.4925210e-01   5.9158894e-01   6.7007806e-01   5.1171686e-01   5.2500440e-01   5.4877316e-01   5.3775354e-01   4.8477941e-01   5.0513994e-01   5.4361769e-01   5.3620330e-01   4.9356450e-01   4.7477210e-01   4.8802063e-01   5.0669076e-01   5.1948889e-01   5.1700290e-01   5.0693584e-01   4.9742943e-01   5.4670309e-01   5.2157709e-01   4.7654034e-01   4.9084964e-01   5.8682484e-01   6.2773260e-01   5.4838181e-01   6.5405403e-01   5.6294237e-01   5.8603050e-01   6.4105720e-01   7.1493082e-01   7.3995457e-01   7.1322093e-01   5.8595287e-01   6.1982446e-01   5.9999269e-01   4.5686312e-01   5.1737416e-01   0.0000000e+00   5.2213067e-01   6.2606819e-01   5.1268008e-01   5.0242761e-01   5.4315452e-01   5.1470065e-01   4.7141896e-01   4.7685404e-01
   4.8429574e-01   4.8451588e-01   5.0767858e-01   5.0756626e-01   5.7826319e-01   5.8120077e-01   4.6855089e-01   4.8229425e-01   6.0160103e-01   5.0483914e-01   6.2041076e-01   6.0957024e-01   5.4868150e-01   5.6813061e-01   5.2143553e-01   5.0132376e-01   5.0986107e-01   5.7765323e-01   5.0787596e-01   5.5184770e-01   5.7400610e-01   5.9557862e-01   5.4867513e-01   5.6440043e-01   5.9087518e-01   5.1984295e-01   4.9420905e-01   5.9427955e-01   4.9805015e-01   5.1162753e-01   6.1457943e-01   5.4853421e-01   5.7976974e-01   6.2524493e-01   7.2426753e-01   7.8599899e-01   6.4113249e-01   6.3071398e-01   5.2970471e-01   5.3491512e-01   5.4081412e-01   6.4931106e-01   6.2665691e-01   6.3534935e-01   5.7576188e-01   6.4867679e-01   5.1697997e-01   5.2341738e-01   5.5485061e-01   5.5506540e-01   5.0081351e-01   4.7574364e-01   5.6561726e-01   5.3624287e-01   4.6916720e-01   4.3915537e-01   5.0271701e-01   5.1134458e-01   5.1451425e-01   4.9524071e-01   5.0860113e-01   4.6891093e-01   5.4290768e-01   4.8067214e-01   4.2382554e-01   4.5819539e-01   5.6941021e-01   6.1549710e-01   4.9435305e-01   6.2208833e-01   4.9872978e-01   5.4404334e-01   6.1801971e-01   6.5300425e-01   7.4591706e-01   7.4954723e-01   6.1405333e-01   5.5899268e-01   5.0783116e-01   4.0825292e-01   4.9261827e-01   5.2213067e-01   0.0000000e+00   5.8006902e-01   4.9768073e-01   4.7366949e-01   5.0851085e-01   5.2040591e-01   4.4176294e-01   4.6248202e-01
   4.8549314e-01   4.8199316e-01   4.6482879e-01   5.2949529e-01   5.8382630e-01   5.3753218e-01   4.3679725e-01   4.6728394e-01   6.0964466e-01   5.3828839e-01   6.5529665e-01   6.4532375e-01   5.3491569e-01   5.5690201e-01   4.9560000e-01   4.8938794e-01   5.8292341e-01   6.3671776e-01   5.6444773e-01   5.5009477e-01   6.0476332e-01   6.2839760e-01   5.2957192e-01   5.8168315e-01   6.2006094e-01   5.4018685e-01   5.2594015e-01   5.3554386e-01   5.2395447e-01   5.5721266e-01   6.6197696e-01   5.9845317e-01   5.5769582e-01   5.7420466e-01   6.9020646e-01   7.3374090e-01   6.2713326e-01   6.8109692e-01   5.1085659e-01   5.2427394e-01   5.8944312e-01   7.1998999e-01   5.8694947e-01   5.8053381e-01   5.4404113e-01   6.5478528e-01   5.7206720e-01   5.4323882e-01   5.9961800e-01   5.5626306e-01   4.8886057e-01   5.1252261e-01   5.6606927e-01   5.4637057e-01   4.9676369e-01   5.1268132e-01   5.3086929e-01   5.1291297e-01   5.0890614e-01   4.7545655e-01   4.9524755e-01   4.8078899e-01   5.6056806e-01   5.1836521e-01   4.6742264e-01   4.6932275e-01   6.0538128e-01   6.5692566e-01   5.1183241e-01   6.2565749e-01   5.2187656e-01   5.6964645e-01   6.0226486e-01   6.7785775e-01   6.8103595e-01   6.1744165e-01   6.4700269e-01   6.0385483e-01   5.4049882e-01   4.3822439e-01   5.4143644e-01   6.2606819e-01   5.8006902e-01   0.0000000e+00   4.7014626e-01   4.9760976e-01   4.9395898e-01   5.8524762e-01   4.9953052e-01   4.6452633e-01
   4.2331596e-01   4.3836841e-01   4.1569281e-01   4.4194917e-01   5.2219451e-01   4.7605883e-01   4.0279152e-01   4.1456677e-01   4.9833485e-01   4.4499299e-01   5.5845259e-01   5.8729685e-01   4.8234708e-01   5.1469777e-01   4.7799315e-01   4.4137421e-01   5.0094577e-01   5.4781557e-01   4.6818350e-01   4.9969286e-01   6.0062379e-01   5.5857449e-01   4.8233165e-01   5.1248505e-01   5.5332672e-01   4.7582057e-01   5.0211391e-01   4.6107037e-01   4.8019553e-01   4.7443998e-01   5.3246517e-01   5.2842111e-01   5.4875617e-01   5.4280078e-01   7.3252352e-01   6.7923195e-01   5.4311946e-01   5.8771328e-01   4.7546247e-01   4.6176015e-01   5.0206367e-01   5.7293656e-01   5.2528155e-01   5.3046188e-01   5.1614187e-01   6.3405901e-01   4.7537717e-01   4.4042296e-01   5.0414506e-01   4.8045237e-01   4.4719471e-01   4.3493598e-01   4.3774210e-01   4.6691598e-01   4.3363721e-01   4.2472995e-01   4.5661819e-01   4.5892041e-01   4.7253577e-01   4.6179992e-01   4.6312399e-01   4.5385070e-01   4.9881819e-01   4.8364820e-01   4.5764681e-01   4.0386247e-01   5.4351070e-01   5.9247703e-01   4.5846975e-01   6.1523710e-01   4.5819542e-01   4.8535857e-01   5.3789063e-01   6.5303930e-01   6.1963885e-01   5.5915705e-01   5.9755997e-01   5.3643039e-01   4.3474657e-01   3.9302077e-01   4.6479035e-01   5.1268008e-01   4.9768073e-01   4.7014626e-01   0.0000000e+00   4.5114067e-01   4.4969251e-01   4.7242080e-01   4.2207398e-01   4.1307706e-01
   4.5076206e-01   4.4293110e-01   4.4711897e-01   4.6874218e-01   5.6597182e-01   5.1430834e-01   4.2251041e-01   4.3497413e-01   5.1994550e-01   4.6028957e-01   5.5934323e-01   5.8549744e-01   4.9470480e-01   5.2149719e-01   4.8337810e-01   4.5708228e-01   5.1941873e-01   5.7929373e-01   4.5587454e-01   5.3111507e-01   6.1017894e-01   5.4466705e-01   4.8789942e-01   5.4686651e-01   5.2614655e-01   4.8317236e-01   5.3154873e-01   4.7374100e-01   4.6047080e-01   4.8384160e-01   5.6601062e-01   5.0596859e-01   5.4498380e-01   5.5259027e-01   6.8696421e-01   6.7512576e-01   5.2846473e-01   6.1293171e-01   4.8299297e-01   4.4839319e-01   5.3598329e-01   5.5656882e-01   5.5255330e-01   5.7710711e-01   4.9971519e-01   6.2080950e-01   5.0301696e-01   4.3330609e-01   5.1973857e-01   5.0058125e-01   4.7429726e-01   4.7070508e-01   5.2357683e-01   4.3905452e-01   4.3447915e-01   4.2009552e-01   4.6723197e-01   4.4879287e-01   4.5748331e-01   4.6898749e-01   4.8562311e-01   4.7008570e-01   5.1850897e-01   4.9285577e-01   4.4457201e-01   3.9904018e-01   5.1588559e-01   5.9607141e-01   4.8583466e-01   5.8310522e-01   5.4043396e-01   5.3433756e-01   5.6610100e-01   6.4925918e-01   6.3081610e-01   6.9271360e-01   6.0836576e-01   6.0414637e-01   5.2695091e-01   4.2490450e-01   4.7740572e-01   5.0242761e-01   4.7366949e-01   4.9760976e-01   4.5114067e-01   0.0000000e+00   4.2766588e-01   4.8940205e-01   4.3450740e-01   4.5167690e-01
   4.3123461e-01   4.1649236e-01   4.1753702e-01   4.8660059e-01   5.2805929e-01   4.7653189e-01   3.9219170e-01   4.0613774e-01   4.5488099e-01   4.1889380e-01   5.4916801e-01   5.4122951e-01   4.4076494e-01   4.9631994e-01   4.7691503e-01   4.1921154e-01   4.9082436e-01   5.4258466e-01   4.7762201e-01   5.4934386e-01   6.0123321e-01   5.2734370e-01   4.9773447e-01   5.6418262e-01   5.0223162e-01   5.7175411e-01   5.2430272e-01   4.5649957e-01   4.4311624e-01   4.2411867e-01   5.4492670e-01   4.7100033e-01   5.3606647e-01   5.1843079e-01   5.7998463e-01   7.0763707e-01   5.4916429e-01   6.4149408e-01   4.5522645e-01   4.8719862e-01   5.7742849e-01   5.2145699e-01   5.1785470e-01   5.6550056e-01   5.1920371e-01   5.8022091e-01   4.8925767e-01   4.2045840e-01   4.4868057e-01   4.3942709e-01   4.4710503e-01   4.2991022e-01   5.0682793e-01   4.2924983e-01   4.0980739e-01   3.8083671e-01   4.3134864e-01   4.4185134e-01   4.3247776e-01   4.1366579e-01   4.4637034e-01   4.2222640e-01   4.4398173e-01   4.6531734e-01   3.9625571e-01   3.8828275e-01   4.8096676e-01   5.4057797e-01   4.3383875e-01   6.0316708e-01   4.8152638e-01   5.3649744e-01   5.7541381e-01   5.7356302e-01   6.6517095e-01   7.1393718e-01   6.6898054e-01   6.1922468e-01   5.1357150e-01   4.2458332e-01   4.6936967e-01   5.4315452e-01   5.0851085e-01   4.9395898e-01   4.4969251e-01   4.2766588e-01   0.0000000e+00   5.0354759e-01   4.2111960e-01   4.2882669e-01
   4.5522201e-01   4.7636673e-01   4.4390481e-01   5.0484504e-01   5.7075690e-01   5.6976347e-01   4.4330500e-01   4.0818356e-01   4.9862465e-01   5.1419661e-01   6.1179667e-01   5.5874372e-01   5.0592862e-01   5.6411207e-01   5.3262438e-01   4.7874565e-01   5.1224038e-01   5.4632582e-01   4.9684264e-01   5.4892892e-01   6.6835721e-01   6.4341004e-01   5.0959600e-01   5.9186939e-01   5.9512009e-01   5.8395247e-01   5.7096975e-01   5.6825493e-01   4.9583414e-01   5.3506531e-01   6.4417989e-01   5.7571402e-01   5.3952758e-01   5.4883591e-01   6.4966603e-01   7.7485757e-01   5.8691350e-01   6.5233785e-01   4.4216003e-01   4.8485799e-01   5.1471294e-01   5.3058169e-01   5.4380077e-01   5.8785767e-01   5.6364516e-01   6.6889515e-01   5.2438058e-01   5.1760862e-01   5.2630859e-01   5.3801875e-01   4.3736514e-01   4.3489439e-01   4.4639734e-01   4.8779133e-01   4.6322416e-01   4.5688411e-01   4.7934198e-01   4.9155612e-01   5.4079133e-01   4.5684092e-01   4.9027171e-01   4.7530899e-01   4.8937626e-01   5.2461481e-01   4.2802825e-01   4.7241963e-01   5.5155637e-01   5.8097935e-01   4.9752320e-01   6.3409762e-01   5.0856960e-01   6.0021752e-01   6.1611842e-01   6.2501647e-01   6.5783766e-01   6.5163862e-01   6.2322510e-01   6.0128538e-01   5.2762932e-01   5.0268766e-01   5.2313654e-01   5.1470065e-01   5.2040591e-01   5.8524762e-01   4.7242080e-01   4.8940205e-01   5.0354759e-01   0.0000000e+00   4.7226813e-01   4.3698153e-01
   4.0591442e-01   4.2748567e-01   3.9052280e-01   4.4783474e-01   4.8547054e-01   5.0882199e-01   4.0106036e-01   3.9843403e-01   4.6513172e-01   4.7604162e-01   5.7296070e-01   5.1122616e-01   4.4273159e-01   5.1141178e-01   4.3991768e-01   4.2735106e-01   4.9454929e-01   5.4510666e-01   4.5535900e-01   5.2266421e-01   5.9266671e-01   5.4499779e-01   4.5485574e-01   5.0015849e-01   5.1220459e-01   4.8402881e-01   5.4564168e-01   5.3263908e-01   4.5120698e-01   4.4638759e-01   5.3230969e-01   4.9678636e-01   4.8051717e-01   5.1953697e-01   6.1176674e-01   8.3338322e-01   5.7774620e-01   6.0076709e-01   4.1441451e-01   4.5061551e-01   5.1873934e-01   4.9508494e-01   5.0675610e-01   5.5474131e-01   5.0780522e-01   6.0070929e-01   4.6487941e-01   4.4125240e-01   4.9746326e-01   4.9674876e-01   4.1663365e-01   4.2600043e-01   4.3033746e-01   4.2790061e-01   4.0583506e-01   3.9247996e-01   4.2326890e-01   4.3466936e-01   4.2634805e-01   4.0072242e-01   4.2390565e-01   4.5883066e-01   4.4647859e-01   4.4864071e-01   4.0929510e-01   4.1943692e-01   4.6846106e-01   5.6707030e-01   4.3782991e-01   6.0115759e-01   4.5441448e-01   5.0038949e-01   5.6414931e-01   6.2640887e-01   5.8972602e-01   5.9991600e-01   5.3126363e-01   5.4691704e-01   4.1509003e-01   3.7626691e-01   4.5495167e-01   4.7141896e-01   4.4176294e-01   4.9953052e-01   4.2207398e-01   4.3450740e-01   4.2111960e-01   4.7226813e-01   0.0000000e+00   3.9138951e-01
   4.2537795e-01   4.1781838e-01   4.0823416e-01   4.1881900e-01   4.9512884e-01   4.4591699e-01   3.7346659e-01   3.8235712e-01   4.5211635e-01   4.4566789e-01   5.4704738e-01   5.2021997e-01   4.6656200e-01   4.7983589e-01   4.4641452e-01   4.4841825e-01   4.6224679e-01   5.2601904e-01   4.3217489e-01   4.8786216e-01   5.6054071e-01   4.8216779e-01   4.7423497e-01   5.1981748e-01   4.8889057e-01   4.1945708e-01   4.7617792e-01   4.5194697e-01   4.2081878e-01   4.5398387e-01   5.2611867e-01   5.2100054e-01   5.0854308e-01   5.0524403e-01   6.6574922e-01   7.6906378e-01   5.3194339e-01   5.6298952e-01   4.3801061e-01   4.3710190e-01   4.4911559e-01   4.4260535e-01   5.2229684e-01   5.4875404e-01   4.7810390e-01   6.1024307e-01   4.6554780e-01   4.3521383e-01   4.9330665e-01   4.6118426e-01   3.9939392e-01   3.9585383e-01   4.4332529e-01   4.2070578e-01   3.9971854e-01   4.1885676e-01   4.3075779e-01   4.1942641e-01   4.3419143e-01   4.1608458e-01   4.3307491e-01   4.4209888e-01   4.4219577e-01   4.3506014e-01   3.8762980e-01   4.0704735e-01   4.9152707e-01   5.6606943e-01   4.3971622e-01   5.9561385e-01   4.5780183e-01   4.6527255e-01   5.3921256e-01   6.2119161e-01   5.9724196e-01   5.5536478e-01   5.7518237e-01   5.1985157e-01   4.1992397e-01   3.7420486e-01   4.5615114e-01   4.7685404e-01   4.6248202e-01   4.6452633e-01   4.1307706e-01   4.5167690e-01   4.2882669e-01   4.3698153e-01   3.9138951e-01   0.0000000e+00
