# Supplementary material for: Autistic traits and individual brain differences: functional network efficiency reflects attentional and social impairments, structural nodal efficiencies index systemising and theory-of-mind skills
Source: Mol Autism. 2021 Jan 21;12:3. doi: 10.1186/s13229-020-00377-8 (PMC7818759; doi:10.1186/s13229-020-00377-8)
Supplement: Supplementary file 9 — Additional file 9. Brain-behaviour correlations. README file detailing data curation; AAL-90 region masks in NIfTI format; spreadseehts of Spearman correlations; code and data for the correlational analysis. [file 13229_2020_377_MOESM9_ESM.zip › Paul_Arora_et_al_data/Physiological/BBC/analysis/Diffusion_Analaysis/adj_matrixes/Connectivity_Probability_weighted/fixnormed_Connection_Matrix_sym_aHU0247.txt]

   0.0000000e+00   3.5557954e-01   3.6024180e-01   4.0825361e-01   4.0463814e-01   4.2929605e-01   3.5909781e-01   3.6350805e-01   4.1216356e-01   4.2663883e-01   4.0892032e-01   4.7593277e-01   3.8535578e-01   4.4825399e-01   3.7498407e-01   4.1886869e-01   4.5758347e-01   4.1446635e-01   4.4074249e-01   4.5873540e-01   4.7855253e-01   4.9028680e-01   4.7891417e-01   4.8147522e-01   5.5319276e-01   3.9222999e-01   4.1809187e-01   4.2638088e-01   3.9483020e-01   4.1055048e-01   5.1492166e-01   4.5650917e-01   5.5954968e-01   4.9894641e-01   6.1871546e-01   6.0367726e-01   4.6250197e-01   4.8897912e-01   3.8189362e-01   4.0288120e-01   5.2745715e-01   4.8306358e-01   5.3348949e-01   5.8701041e-01   5.2692302e-01   5.1373205e-01   4.3610281e-01   4.4465288e-01   4.6710078e-01   4.5591134e-01   4.1479905e-01   4.2677641e-01   5.0647133e-01   4.0953171e-01   3.9818637e-01   3.7827551e-01   3.8516680e-01   3.9628600e-01   4.5916931e-01   3.5762389e-01   4.2695632e-01   4.2208662e-01   3.8382994e-01   3.5523682e-01   4.2916195e-01   3.9586604e-01   5.1835103e-01   5.5302268e-01   4.8602004e-01   4.8973662e-01   4.6255998e-01   4.7018026e-01   4.7256026e-01   4.7417460e-01   4.9411571e-01   5.4367261e-01   4.7883631e-01   5.6215413e-01   4.6420756e-01   4.0379593e-01   4.0291704e-01   4.2473182e-01   4.1413277e-01   4.5539153e-01   3.6891605e-01   3.9671157e-01   3.9090728e-01   4.0293242e-01   3.4188776e-01   3.4422361e-01
   3.5557954e-01   0.0000000e+00   3.7940604e-01   4.3497899e-01   4.3692900e-01   4.7652168e-01   3.8491176e-01   3.9151439e-01   4.4403985e-01   4.3070633e-01   4.5197876e-01   4.9754569e-01   3.6975017e-01   4.6716219e-01   3.7861313e-01   4.4116117e-01   4.9656594e-01   4.4596574e-01   4.5829740e-01   4.7465018e-01   5.2728037e-01   6.3055773e-01   4.8698519e-01   5.0850297e-01   5.6406808e-01   4.4727653e-01   4.0515057e-01   4.2068557e-01   4.2051949e-01   4.9517668e-01   5.2667206e-01   4.8743969e-01   5.7012762e-01   5.4184583e-01   6.3481326e-01   6.4697126e-01   4.8061849e-01   5.1821689e-01   4.2797644e-01   4.0420957e-01   5.6695813e-01   5.5269310e-01   5.5189638e-01   5.8963745e-01   5.4344685e-01   5.5174996e-01   4.6346203e-01   5.0326751e-01   4.5023213e-01   4.8080669e-01   4.1686973e-01   4.2223187e-01   5.5715162e-01   4.7146783e-01   4.3392515e-01   4.3893080e-01   4.0406278e-01   4.0722031e-01   4.6281848e-01   4.1155965e-01   4.7436773e-01   4.5645057e-01   3.9966132e-01   3.7290961e-01   4.5454310e-01   4.2860223e-01   5.2463070e-01   5.5030199e-01   4.4187385e-01   5.3268151e-01   4.7572760e-01   4.5212686e-01   4.7618652e-01   5.1343161e-01   4.7737631e-01   5.1187103e-01   4.8763547e-01   5.3236867e-01   5.2523949e-01   3.8313899e-01   4.1286909e-01   4.3414322e-01   4.2410107e-01   4.4658531e-01   3.9202365e-01   3.6765846e-01   3.8136926e-01   4.2652766e-01   3.4181946e-01   3.7208719e-01
   3.6024180e-01   3.7940604e-01   0.0000000e+00   4.4258402e-01   4.7493185e-01   4.8905210e-01   3.9134930e-01   3.8432120e-01   4.1286829e-01   4.1989415e-01   4.3469888e-01   4.8233672e-01   3.9059155e-01   4.8982741e-01   4.1969512e-01   4.4081337e-01   4.1570873e-01   4.5913555e-01   4.6743428e-01   4.8819081e-01   5.3700996e-01   6.0737495e-01   4.6474575e-01   4.9692124e-01   5.2909936e-01   4.8830684e-01   4.1670698e-01   4.2888465e-01   4.1301486e-01   4.3894370e-01   5.4579932e-01   4.9954065e-01   5.1476938e-01   5.4078941e-01   6.2854105e-01   6.9384807e-01   5.0396496e-01   5.2236311e-01   4.2018038e-01   4.1872857e-01   5.5894640e-01   5.3718291e-01   5.8252273e-01   5.6499624e-01   5.1612730e-01   5.1670971e-01   4.5095578e-01   4.9186492e-01   4.2974396e-01   4.3090885e-01   4.0638835e-01   3.9083629e-01   5.9367445e-01   4.4985136e-01   3.8631589e-01   4.1722000e-01   3.8967067e-01   4.0676164e-01   4.3997551e-01   4.0299688e-01   4.7611774e-01   4.4525286e-01   4.2826976e-01   3.9918974e-01   4.3372291e-01   4.0189969e-01   5.0258079e-01   5.3404741e-01   4.2918761e-01   5.2090599e-01   4.4248027e-01   4.3869188e-01   4.7749003e-01   5.0833746e-01   4.9909258e-01   6.5053350e-01   5.0971702e-01   5.0767103e-01   5.5867028e-01   3.8630664e-01   4.1053647e-01   4.2062527e-01   4.0894103e-01   4.2374210e-01   3.9064552e-01   3.8987298e-01   3.8208428e-01   4.2862446e-01   3.5751240e-01   3.5361298e-01
   4.0825361e-01   4.3497899e-01   4.4258402e-01   0.0000000e+00   5.7708418e-01   4.3076975e-01   4.1271564e-01   4.2357874e-01   4.8464892e-01   4.7465513e-01   4.7417645e-01   5.3489771e-01   4.1460006e-01   4.6149262e-01   4.3746921e-01   4.6664008e-01   4.6783857e-01   5.0605246e-01   5.1024144e-01   5.0754070e-01   6.1068900e-01   6.3932192e-01   5.1971187e-01   5.2291789e-01   5.6071058e-01   4.7626095e-01   4.6097398e-01   5.1031107e-01   4.7281875e-01   4.8309202e-01   5.6331146e-01   5.0594443e-01   5.6600323e-01   5.6220302e-01   6.4278929e-01   7.0765689e-01   5.3504861e-01   5.6854387e-01   4.4926355e-01   4.8982293e-01   5.3242033e-01   5.1250408e-01   5.9938435e-01   5.9937884e-01   5.4388654e-01   5.4072658e-01   4.8473032e-01   5.1730761e-01   5.0198916e-01   4.9440397e-01   4.4055722e-01   4.4007709e-01   5.6268178e-01   4.9668617e-01   4.5185076e-01   4.3580623e-01   4.3131066e-01   4.4472555e-01   4.7265381e-01   4.2652837e-01   5.1277896e-01   5.1981010e-01   4.7252306e-01   4.3771166e-01   4.6470527e-01   4.2610559e-01   5.9290031e-01   5.7310558e-01   5.3013725e-01   5.7143539e-01   5.0282414e-01   4.6420062e-01   5.0658425e-01   5.4322457e-01   5.4124790e-01   5.9890827e-01   5.3673495e-01   5.4157369e-01   5.5844798e-01   4.6042801e-01   4.5937855e-01   4.5399034e-01   4.3458397e-01   4.5890646e-01   4.2293629e-01   4.0317268e-01   4.1014552e-01   4.9323277e-01   4.0863745e-01   4.0836831e-01
   4.0463814e-01   4.3692900e-01   4.7493185e-01   5.7708418e-01   0.0000000e+00   5.2478218e-01   4.6922932e-01   4.6790209e-01   5.3624334e-01   5.3291951e-01   5.7483482e-01   5.8570556e-01   5.2071758e-01   6.1436788e-01   5.6523980e-01   5.0597816e-01   5.4884664e-01   5.3846807e-01   5.6585120e-01   5.8753198e-01   6.3792365e-01   6.0906815e-01   5.3603753e-01   5.3616190e-01   6.3074788e-01   5.2311010e-01   5.6181519e-01   6.0329559e-01   5.0778297e-01   5.2286366e-01   5.9125229e-01   6.0182341e-01   6.0940617e-01   6.3517349e-01   6.7291427e-01   8.5668617e-01   6.4283812e-01   6.3922802e-01   4.7663005e-01   5.4336591e-01   6.2259080e-01   5.7196753e-01   6.4465795e-01   6.0487344e-01   5.3307016e-01   6.1599565e-01   5.1782425e-01   5.4001401e-01   5.5093545e-01   5.4558276e-01   4.9475291e-01   5.0866257e-01   6.1948396e-01   5.9858997e-01   5.1178125e-01   5.1758985e-01   5.3174758e-01   5.3256416e-01   5.8327964e-01   5.3000654e-01   6.0270278e-01   5.1896519e-01   5.6534116e-01   5.1537513e-01   4.9159735e-01   4.7669140e-01   6.1379957e-01   6.3846841e-01   5.6149158e-01   6.2256803e-01   5.2662217e-01   5.5889039e-01   5.5092101e-01   5.6203020e-01   6.2606228e-01   6.8122249e-01   5.8139956e-01   6.2211431e-01   6.3275277e-01   4.4862796e-01   5.1927658e-01   4.5869786e-01   4.8367932e-01   5.1399279e-01   4.9373242e-01   4.2018786e-01   4.1737478e-01   4.9230208e-01   4.6004095e-01   4.5792348e-01
   4.2929605e-01   4.7652168e-01   4.8905210e-01   4.3076975e-01   5.2478218e-01   0.0000000e+00   4.7113086e-01   4.4746970e-01   4.7044847e-01   4.9638592e-01   5.7214759e-01   5.8698843e-01   4.9917571e-01   5.4760382e-01   5.1880286e-01   5.3943606e-01   5.6224266e-01   5.8180212e-01   5.6633455e-01   6.1092616e-01   6.2820671e-01   6.7242380e-01   5.6124727e-01   5.7395251e-01   6.6377579e-01   5.6837548e-01   5.7254224e-01   6.0757242e-01   5.6757703e-01   5.8083009e-01   6.4600188e-01   5.9331613e-01   6.7099168e-01   6.1302078e-01   7.4861215e-01   8.4059243e-01   6.0773959e-01   6.2273147e-01   5.3459028e-01   5.4783526e-01   6.5996738e-01   6.5177262e-01   7.7238508e-01   6.6529400e-01   6.0198390e-01   7.0100818e-01   5.7783624e-01   5.6575402e-01   5.7010091e-01   6.4366042e-01   5.1241561e-01   5.0049055e-01   6.6950299e-01   5.6073096e-01   5.0139457e-01   5.0627205e-01   4.9148975e-01   5.2393812e-01   5.4764603e-01   5.1933913e-01   5.0387953e-01   5.3683881e-01   5.2443330e-01   5.1510493e-01   4.7346625e-01   5.3387227e-01   6.5665496e-01   5.7996552e-01   5.6704281e-01   6.0818335e-01   4.9907058e-01   5.3864828e-01   6.0534705e-01   5.8509603e-01   6.6562312e-01   6.4637845e-01   6.1123205e-01   6.5425127e-01   6.2746386e-01   5.0054706e-01   5.6803348e-01   5.1185611e-01   5.2712481e-01   5.6768324e-01   4.8073230e-01   5.4165153e-01   4.9959913e-01   5.5132659e-01   4.7145692e-01   4.6321448e-01
   3.5909781e-01   3.8491176e-01   3.9134930e-01   4.1271564e-01   4.6922932e-01   4.7113086e-01   0.0000000e+00   3.5204710e-01   3.9600064e-01   4.1174780e-01   4.4451806e-01   4.7429824e-01   3.9907740e-01   4.5550348e-01   3.6950895e-01   4.0763675e-01   4.6618213e-01   4.5755468e-01   4.3720816e-01   4.4878109e-01   5.1765262e-01   6.2808262e-01   4.4243590e-01   4.8357310e-01   5.5880998e-01   4.6452274e-01   4.5245293e-01   4.6999415e-01   4.3480830e-01   4.5107517e-01   5.3751244e-01   4.6687965e-01   5.3741173e-01   5.1347633e-01   6.7835848e-01   7.4948136e-01   4.6214520e-01   5.7737041e-01   4.2686683e-01   4.6766123e-01   5.7535866e-01   6.1534677e-01   5.7657824e-01   5.7299224e-01   5.2956927e-01   5.6122805e-01   4.7881854e-01   4.5284880e-01   4.5171345e-01   4.8370307e-01   3.9131881e-01   3.7921626e-01   4.6798531e-01   4.1825160e-01   3.8633302e-01   3.9781912e-01   3.8515232e-01   3.8155685e-01   4.3761471e-01   4.0097305e-01   4.2641807e-01   3.9329433e-01   3.8049059e-01   4.1071618e-01   4.0336443e-01   4.1224106e-01   5.2894143e-01   5.2556011e-01   4.9331414e-01   5.5439479e-01   4.3904249e-01   4.4392958e-01   5.2075152e-01   4.8887886e-01   4.6902553e-01   5.2204831e-01   5.0715678e-01   5.5565806e-01   5.0700900e-01   4.2151527e-01   4.1652434e-01   3.9660148e-01   4.0476222e-01   4.4173280e-01   4.0232003e-01   3.8811178e-01   4.0252151e-01   3.9381676e-01   3.5170612e-01   3.4750778e-01
   3.6350805e-01   3.9151439e-01   3.8432120e-01   4.2357874e-01   4.6790209e-01   4.4746970e-01   3.5204710e-01   0.0000000e+00   4.4108477e-01   4.1863547e-01   4.5359719e-01   4.7148008e-01   3.9860833e-01   4.8678670e-01   3.8713975e-01   4.2305178e-01   4.6298072e-01   4.4731695e-01   4.3934125e-01   4.6992597e-01   5.5038654e-01   4.8916760e-01   4.3335859e-01   4.5658221e-01   5.2643938e-01   4.5024161e-01   4.3581626e-01   4.2809578e-01   4.3043848e-01   4.3523320e-01   5.2010003e-01   4.7395489e-01   5.1949035e-01   5.1735131e-01   7.4501598e-01   7.8572573e-01   4.7894113e-01   6.1136629e-01   4.7264897e-01   4.2830867e-01   5.3751520e-01   5.2732941e-01   5.7703521e-01   5.9273037e-01   5.3333354e-01   5.5441718e-01   4.5050778e-01   4.5198567e-01   4.5058273e-01   4.4604892e-01   3.9007545e-01   3.7589950e-01   4.5624497e-01   4.4932526e-01   3.6783929e-01   3.7803806e-01   3.8110451e-01   3.8788699e-01   4.5368540e-01   3.6064843e-01   4.0681722e-01   3.8838451e-01   3.6950278e-01   3.8707121e-01   4.1665484e-01   4.2008410e-01   5.2506944e-01   5.3965408e-01   4.9136388e-01   5.6347737e-01   4.3912512e-01   4.4506227e-01   4.9127083e-01   4.8472044e-01   4.8547320e-01   5.0615594e-01   4.7932301e-01   4.9147616e-01   4.4838693e-01   4.1889126e-01   4.2990796e-01   4.0348991e-01   4.1977385e-01   4.3054285e-01   3.8909082e-01   3.8133120e-01   3.6252554e-01   4.1421198e-01   3.5488489e-01   3.4588495e-01
   4.1216356e-01   4.4403985e-01   4.1286829e-01   4.8464892e-01   5.3624334e-01   4.7044847e-01   3.9600064e-01   4.4108477e-01   0.0000000e+00   4.9774390e-01   5.0488637e-01   5.2162492e-01   4.4051330e-01   5.6832132e-01   4.3193625e-01   4.5340377e-01   5.0190534e-01   5.2702934e-01   4.6816336e-01   5.2266522e-01   6.4188744e-01   6.2495916e-01   4.8406721e-01   4.8843354e-01   6.0406907e-01   5.4183737e-01   4.7061326e-01   4.7997156e-01   5.1425725e-01   5.0904061e-01   5.6078986e-01   5.4407438e-01   5.8485517e-01   5.3200441e-01   6.4868506e-01   8.7728126e-01   5.2486026e-01   6.5436930e-01   4.7608256e-01   4.7045220e-01   5.8934255e-01   5.5832000e-01   6.0573830e-01   6.3008138e-01   6.0919381e-01   6.3529686e-01   4.6687040e-01   4.6483231e-01   4.8920103e-01   4.9008363e-01   4.1843421e-01   4.2024811e-01   5.3019047e-01   5.1435019e-01   4.3487468e-01   4.3804651e-01   4.0391632e-01   4.1933937e-01   4.9758491e-01   4.1419538e-01   4.4176829e-01   4.9458032e-01   4.7236396e-01   4.4873538e-01   4.5249358e-01   4.7689290e-01   5.4101803e-01   5.6739790e-01   5.3393611e-01   5.1580275e-01   4.9529580e-01   4.8405378e-01   5.4531559e-01   5.8160551e-01   5.9258123e-01   5.2455126e-01   4.7601582e-01   5.4593979e-01   5.5242505e-01   4.7767605e-01   4.5495881e-01   4.8934522e-01   5.1038705e-01   5.5076120e-01   4.5866036e-01   4.4214766e-01   3.9854004e-01   3.6061562e-01   4.4072513e-01   4.1548859e-01
   4.2663883e-01   4.3070633e-01   4.1989415e-01   4.7465513e-01   5.3291951e-01   4.9638592e-01   4.1174780e-01   4.1863547e-01   4.9774390e-01   0.0000000e+00   5.6529245e-01   5.1492809e-01   4.7508050e-01   5.2450343e-01   4.7104265e-01   4.8192180e-01   5.1555978e-01   5.1520509e-01   5.2323908e-01   5.4135069e-01   6.0534572e-01   6.4066577e-01   5.4613660e-01   5.1635991e-01   6.3026677e-01   5.2813368e-01   5.2894862e-01   5.0232254e-01   5.1545229e-01   5.0933535e-01   6.0484437e-01   5.6199990e-01   6.1491140e-01   5.6333286e-01   7.1263725e-01   8.2991092e-01   5.2500223e-01   6.4944711e-01   4.9135638e-01   5.2501540e-01   6.1992023e-01   4.9168874e-01   6.5164939e-01   6.5151804e-01   6.2815927e-01   6.0927966e-01   4.9734148e-01   5.1008442e-01   5.0398337e-01   5.1290032e-01   4.4985423e-01   4.6745195e-01   4.9229364e-01   5.1202847e-01   4.7750749e-01   4.5970578e-01   4.3412402e-01   4.1735915e-01   5.1054172e-01   4.2499890e-01   4.7997017e-01   4.8966010e-01   4.6398620e-01   4.4045302e-01   4.6543312e-01   4.3664989e-01   5.5268715e-01   5.5753130e-01   5.0184936e-01   5.8907682e-01   5.1506858e-01   5.3636660e-01   4.9822732e-01   5.9450932e-01   5.6930018e-01   5.4011297e-01   5.2232602e-01   5.5797798e-01   5.7650883e-01   4.5875390e-01   4.4877492e-01   4.5069598e-01   4.6311043e-01   5.0566038e-01   4.1272618e-01   4.3773841e-01   4.0869281e-01   3.7338370e-01   4.1571774e-01   4.2273696e-01
   4.0892032e-01   4.5197876e-01   4.3469888e-01   4.7417645e-01   5.7483482e-01   5.7214759e-01   4.4451806e-01   4.5359719e-01   5.0488637e-01   5.6529245e-01   0.0000000e+00   5.2038949e-01   4.3848299e-01   5.0802747e-01   4.3871252e-01   4.9616012e-01   5.4047424e-01   5.5438465e-01   5.6707296e-01   5.2838766e-01   6.3133128e-01   6.2018601e-01   5.2786457e-01   5.2103693e-01   5.6112128e-01   5.1585899e-01   5.0885890e-01   4.9280209e-01   4.5459377e-01   5.0032253e-01   6.1807182e-01   5.6610256e-01   5.8109601e-01   5.0955743e-01   6.6463940e-01   7.9307982e-01   5.1527875e-01   5.7792067e-01   4.2628712e-01   4.4678116e-01   5.1488941e-01   5.2675284e-01   6.0087956e-01   6.1354628e-01   5.9105356e-01   5.7876929e-01   5.3607129e-01   5.1895236e-01   4.9956407e-01   5.1376991e-01   4.9703497e-01   5.0743137e-01   5.5652559e-01   5.2632861e-01   4.8548669e-01   4.5658812e-01   4.4103750e-01   4.2693003e-01   5.6573652e-01   4.6918440e-01   4.8765691e-01   5.0269271e-01   4.7394560e-01   4.4314086e-01   4.9916625e-01   4.6651424e-01   6.1963010e-01   6.0494663e-01   5.8130383e-01   5.8158718e-01   4.9709532e-01   5.2484590e-01   5.6528455e-01   5.5581617e-01   5.7066804e-01   5.6076742e-01   5.1052533e-01   5.4527041e-01   5.0874972e-01   4.5447954e-01   4.3748044e-01   4.1333937e-01   4.2505252e-01   5.3298240e-01   4.2180517e-01   4.2936141e-01   4.1453072e-01   4.0725106e-01   4.1169530e-01   4.0833026e-01
   4.7593277e-01   4.9754569e-01   4.8233672e-01   5.3489771e-01   5.8570556e-01   5.8698843e-01   4.7429824e-01   4.7148008e-01   5.2162492e-01   5.1492809e-01   5.2038949e-01   0.0000000e+00   4.6301088e-01   5.3023103e-01   4.9044349e-01   5.0545785e-01   5.5357426e-01   5.2651287e-01   5.5180816e-01   5.4293963e-01   6.6505240e-01   6.2336125e-01   5.0558907e-01   5.6003477e-01   6.0743881e-01   5.3029863e-01   5.4771500e-01   5.2800929e-01   5.1784039e-01   5.2019449e-01   5.8205810e-01   5.9169515e-01   6.2895409e-01   5.6400183e-01   6.9794855e-01   9.0464879e-01   5.9936599e-01   5.7819191e-01   4.8302778e-01   4.7742101e-01   5.7168372e-01   6.3023334e-01   6.7751145e-01   6.3990325e-01   6.5424911e-01   6.2392168e-01   5.4110925e-01   5.6709209e-01   5.8306493e-01   4.7660581e-01   4.8297357e-01   4.9634136e-01   6.2311251e-01   5.5119748e-01   4.8911674e-01   5.0754996e-01   4.8088649e-01   4.6931054e-01   5.3906151e-01   4.5541705e-01   5.1277208e-01   4.7557177e-01   4.4893865e-01   4.2498075e-01   4.5482663e-01   4.6092192e-01   5.8767993e-01   6.1675780e-01   5.3424183e-01   5.8056718e-01   4.7907692e-01   5.2611637e-01   5.2615493e-01   5.9023919e-01   5.7696351e-01   5.4565389e-01   5.9526663e-01   5.8631433e-01   5.1073563e-01   5.1782865e-01   4.7453017e-01   4.9491627e-01   5.2572045e-01   5.6868898e-01   4.7145195e-01   4.8181474e-01   4.8251903e-01   5.0064037e-01   4.3968125e-01   4.5861908e-01
   3.8535578e-01   3.6975017e-01   3.9059155e-01   4.1460006e-01   5.2071758e-01   4.9917571e-01   3.9907740e-01   3.9860833e-01   4.4051330e-01   4.7508050e-01   4.3848299e-01   4.6301088e-01   0.0000000e+00   4.3575952e-01   4.0258523e-01   4.7569445e-01   4.9245464e-01   4.4674308e-01   4.5540421e-01   4.8876872e-01   5.4890350e-01   6.3638549e-01   4.5286008e-01   4.8764559e-01   5.6539801e-01   4.8458241e-01   4.4361125e-01   4.3642345e-01   4.4232768e-01   4.6448596e-01   5.4886527e-01   4.9774349e-01   5.1252920e-01   5.1419329e-01   5.7983727e-01   7.0956506e-01   4.8949236e-01   5.5232678e-01   4.1141616e-01   4.2347239e-01   5.8104941e-01   6.0190263e-01   5.8689315e-01   5.6141836e-01   5.6993724e-01   5.6139842e-01   4.6823082e-01   4.8973747e-01   4.8288549e-01   4.5471345e-01   4.1644525e-01   3.9587767e-01   4.9846876e-01   4.7572130e-01   4.2352106e-01   4.0511987e-01   4.0046861e-01   3.9526768e-01   4.4322097e-01   3.8767965e-01   4.4406293e-01   4.6095155e-01   4.0794802e-01   4.3221378e-01   4.2026911e-01   4.0398962e-01   5.5468315e-01   5.4939841e-01   4.7666578e-01   5.3263538e-01   4.6638885e-01   4.8678480e-01   5.3270165e-01   5.2084100e-01   4.9680840e-01   4.5258892e-01   5.2352082e-01   5.4182637e-01   5.0292823e-01   4.5751362e-01   4.2813363e-01   4.2235110e-01   4.4571101e-01   4.7050450e-01   4.2080430e-01   3.9964741e-01   3.8702938e-01   4.3056361e-01   3.7365257e-01   3.6146036e-01
   4.4825399e-01   4.6716219e-01   4.8982741e-01   4.6149262e-01   6.1436788e-01   5.4760382e-01   4.5550348e-01   4.8678670e-01   5.6832132e-01   5.2450343e-01   5.0802747e-01   5.3023103e-01   4.3575952e-01   0.0000000e+00   4.8754561e-01   5.2534310e-01   5.4695406e-01   4.9995383e-01   5.0564424e-01   5.3699100e-01   6.3522583e-01   6.2364599e-01   4.8137659e-01   5.2647617e-01   6.1979131e-01   5.5531225e-01   5.1549313e-01   4.8129411e-01   4.9746287e-01   4.7986928e-01   5.3835140e-01   5.7782118e-01   5.9495346e-01   5.7838882e-01   6.4611471e-01   7.5103356e-01   5.4505138e-01   6.1638400e-01   5.0437027e-01   5.0324072e-01   6.5171067e-01   5.0494264e-01   6.2328766e-01   6.2724372e-01   6.2250918e-01   6.0337664e-01   5.3918966e-01   5.2753340e-01   5.1996061e-01   5.4660556e-01   4.9224139e-01   4.4407957e-01   5.4606158e-01   5.6155373e-01   4.8663844e-01   4.9392994e-01   4.9104211e-01   4.8918127e-01   5.1186586e-01   5.0800649e-01   5.1656916e-01   5.0353064e-01   4.7987565e-01   5.1082847e-01   4.9806436e-01   4.9527789e-01   6.1718028e-01   6.6331272e-01   6.2647281e-01   6.4517415e-01   5.7553387e-01   5.6895689e-01   6.0582743e-01   6.3258313e-01   6.5732663e-01   5.2986620e-01   6.1566989e-01   6.4529023e-01   5.5392698e-01   5.4955928e-01   5.3450125e-01   5.5232868e-01   5.1227530e-01   5.3249251e-01   4.7690576e-01   4.6430161e-01   4.9398191e-01   5.0568313e-01   4.4361385e-01   4.2813645e-01
   3.7498407e-01   3.7861313e-01   4.1969512e-01   4.3746921e-01   5.6523980e-01   5.1880286e-01   3.6950895e-01   3.8713975e-01   4.3193625e-01   4.7104265e-01   4.3871252e-01   4.9044349e-01   4.0258523e-01   4.8754561e-01   0.0000000e+00   4.3380868e-01   5.0172367e-01   4.8719147e-01   4.4545032e-01   4.9176186e-01   6.4759241e-01   5.6747701e-01   5.0217102e-01   4.9833468e-01   5.8030032e-01   4.4130707e-01   4.7223349e-01   4.6976830e-01   4.4809334e-01   4.7749725e-01   5.0426960e-01   5.0418181e-01   5.7197027e-01   5.4223299e-01   5.4863464e-01   6.7427126e-01   4.7464343e-01   5.5445445e-01   4.4314143e-01   4.6486086e-01   5.6075781e-01   4.6348350e-01   6.1469993e-01   6.2748994e-01   5.6263068e-01   5.5537808e-01   5.1491178e-01   5.1990758e-01   4.9813107e-01   4.6124499e-01   4.3939864e-01   4.1231531e-01   5.2498448e-01   5.2067048e-01   4.1633179e-01   4.1663556e-01   4.3606426e-01   4.2451688e-01   4.9409559e-01   4.5554819e-01   4.8205137e-01   4.6020524e-01   4.1906231e-01   4.3008222e-01   4.4977857e-01   4.5936065e-01   5.4925945e-01   5.5644228e-01   5.3597309e-01   5.8109553e-01   5.0596168e-01   4.8228810e-01   5.4859560e-01   5.6219697e-01   5.4204517e-01   5.3688812e-01   5.5389163e-01   6.0822094e-01   4.7917749e-01   5.0064361e-01   4.4731131e-01   4.3303945e-01   4.4256224e-01   4.9240315e-01   4.4120945e-01   4.2147858e-01   4.1711360e-01   4.0076815e-01   3.7490552e-01   3.8137966e-01
   4.1886869e-01   4.4116117e-01   4.4081337e-01   4.6664008e-01   5.0597816e-01   5.3943606e-01   4.0763675e-01   4.2305178e-01   4.5340377e-01   4.8192180e-01   4.9616012e-01   5.0545785e-01   4.7569445e-01   5.2534310e-01   4.3380868e-01   0.0000000e+00   5.3437624e-01   5.1108509e-01   5.2100758e-01   5.2865439e-01   6.3341949e-01   5.7004642e-01   5.0144441e-01   5.1884479e-01   5.9309163e-01   5.1869870e-01   4.9898988e-01   4.6775593e-01   4.7408983e-01   5.0631563e-01   5.6962295e-01   5.5183084e-01   6.3117928e-01   5.6453981e-01   5.9597246e-01   7.2663940e-01   4.6992925e-01   6.1484119e-01   5.2116249e-01   4.8525096e-01   6.3397846e-01   5.3173946e-01   5.8906023e-01   6.1329400e-01   5.8053154e-01   5.7647362e-01   5.2482776e-01   5.1579985e-01   5.2939311e-01   4.8941861e-01   4.4519702e-01   4.3221289e-01   5.1142157e-01   5.0472833e-01   4.3641887e-01   4.4149516e-01   4.3963315e-01   4.4063662e-01   5.0410074e-01   4.5576351e-01   5.0405137e-01   4.8444327e-01   4.0129055e-01   4.5367319e-01   4.7097374e-01   4.8661760e-01   6.0673172e-01   5.8901165e-01   5.7799595e-01   5.3648673e-01   4.8965538e-01   5.3261199e-01   5.5063015e-01   5.8501441e-01   6.0971263e-01   4.7391760e-01   5.1999417e-01   5.3154172e-01   5.0405903e-01   5.6430394e-01   4.9791407e-01   4.8743741e-01   4.6680301e-01   4.8070520e-01   4.5099726e-01   4.3074018e-01   4.7443267e-01   4.4789625e-01   3.8131919e-01   4.0411858e-01
   4.5758347e-01   4.9656594e-01   4.1570873e-01   4.6783857e-01   5.4884664e-01   5.6224266e-01   4.6618213e-01   4.6298072e-01   5.0190534e-01   5.1555978e-01   5.4047424e-01   5.5357426e-01   4.9245464e-01   5.4695406e-01   5.0172367e-01   5.3437624e-01   0.0000000e+00   5.8322583e-01   5.1452732e-01   5.0507314e-01   6.1264473e-01   6.3128691e-01   5.4384924e-01   5.9237162e-01   6.1427109e-01   4.8610949e-01   4.7022900e-01   4.6121043e-01   5.2747017e-01   5.6648622e-01   6.0460362e-01   5.7354049e-01   6.3045302e-01   6.2257045e-01   6.8484093e-01   7.4441469e-01   5.0158112e-01   6.5835056e-01   5.1713502e-01   4.9195671e-01   6.2189244e-01   5.8404064e-01   6.2108615e-01   6.9385050e-01   6.0382373e-01   6.2565479e-01   5.5547698e-01   5.2003110e-01   5.6344102e-01   5.4165361e-01   4.6507402e-01   4.9251494e-01   5.5323834e-01   5.2747437e-01   4.9601344e-01   4.5099951e-01   4.5328114e-01   4.7462774e-01   5.4616480e-01   4.6594209e-01   5.3238906e-01   5.5209096e-01   4.6730304e-01   4.8604356e-01   5.2987657e-01   5.4628518e-01   6.3216535e-01   6.3006942e-01   5.6029913e-01   5.8615962e-01   5.3259860e-01   5.2545535e-01   5.6572698e-01   5.9424993e-01   6.0203758e-01   5.3332206e-01   5.9291598e-01   6.1909207e-01   5.3958540e-01   5.8972191e-01   5.0777802e-01   4.7522819e-01   4.8973314e-01   5.6379847e-01   4.6631619e-01   4.5982486e-01   4.6607325e-01   4.4153497e-01   4.0566942e-01   4.3569218e-01
   4.1446635e-01   4.4596574e-01   4.5913555e-01   5.0605246e-01   5.3846807e-01   5.8180212e-01   4.5755468e-01   4.4731695e-01   5.2702934e-01   5.1520509e-01   5.5438465e-01   5.2651287e-01   4.4674308e-01   4.9995383e-01   4.8719147e-01   5.1108509e-01   5.8322583e-01   0.0000000e+00   5.4237412e-01   5.4472561e-01   6.3591063e-01   5.6625954e-01   5.3014067e-01   5.5460092e-01   5.9913992e-01   5.3147414e-01   5.7091560e-01   4.9930036e-01   4.9324032e-01   5.4910454e-01   5.5092747e-01   5.3491085e-01   5.5941051e-01   5.9091774e-01   6.7280479e-01   7.7612912e-01   5.4313478e-01   6.7180794e-01   5.0523950e-01   4.5062269e-01   5.3690955e-01   5.7762680e-01   5.6680819e-01   6.2230558e-01   6.2969468e-01   6.0554233e-01   5.0477798e-01   5.0286542e-01   5.1185588e-01   4.9487661e-01   4.2581799e-01   4.2882601e-01   5.8959926e-01   5.2970862e-01   4.5227092e-01   4.3430659e-01   4.1619660e-01   4.0701036e-01   4.9423101e-01   4.0369314e-01   5.0467871e-01   4.9232122e-01   4.5919428e-01   4.5864795e-01   4.8210058e-01   4.7777640e-01   5.5318121e-01   5.5141981e-01   4.5134673e-01   5.4883145e-01   4.9050747e-01   5.7068510e-01   5.8719238e-01   5.4837944e-01   5.6241060e-01   6.1320095e-01   5.3623110e-01   6.0974074e-01   5.1481789e-01   4.9388357e-01   5.2324137e-01   4.9227537e-01   4.8728645e-01   5.4053179e-01   4.2166747e-01   4.6407214e-01   4.5229598e-01   5.2563205e-01   4.3918261e-01   4.4438301e-01
   4.4074249e-01   4.5829740e-01   4.6743428e-01   5.1024144e-01   5.6585120e-01   5.6633455e-01   4.3720816e-01   4.3934125e-01   4.6816336e-01   5.2323908e-01   5.6707296e-01   5.5180816e-01   4.5540421e-01   5.0564424e-01   4.4545032e-01   5.2100758e-01   5.1452732e-01   5.4237412e-01   0.0000000e+00   5.3273073e-01   7.2508566e-01   6.7449548e-01   5.3664664e-01   5.5345589e-01   6.2438825e-01   5.3389281e-01   5.5432791e-01   5.5000320e-01   5.3440454e-01   6.2062186e-01   6.3304601e-01   5.4878770e-01   6.1871751e-01   6.0174859e-01   6.9492233e-01   9.2287271e-01   5.6853830e-01   6.8047283e-01   5.1874206e-01   5.1098168e-01   6.4614028e-01   5.6852270e-01   6.1569392e-01   6.6625195e-01   6.6036914e-01   6.6168092e-01   5.6796903e-01   5.2951965e-01   5.1013234e-01   5.1758389e-01   4.9089137e-01   4.6838616e-01   6.2872926e-01   5.2690571e-01   4.9237827e-01   4.5969136e-01   4.4931617e-01   4.5205485e-01   5.2375998e-01   4.2425330e-01   5.2033011e-01   4.7850688e-01   4.4046089e-01   4.5150990e-01   4.6622747e-01   4.7604072e-01   5.7944917e-01   5.8090169e-01   5.2014255e-01   5.3878966e-01   5.4146465e-01   5.3042065e-01   5.5556276e-01   5.8667812e-01   6.3205210e-01   6.1735317e-01   5.8899585e-01   6.0027658e-01   5.4215637e-01   4.6082683e-01   5.1736563e-01   4.7545423e-01   5.0033993e-01   5.3132269e-01   4.3059614e-01   4.7109023e-01   4.5074798e-01   4.7678140e-01   4.2934810e-01   4.3917029e-01
   4.5873540e-01   4.7465018e-01   4.8819081e-01   5.0754070e-01   5.8753198e-01   6.1092616e-01   4.4878109e-01   4.6992597e-01   5.2266522e-01   5.4135069e-01   5.2838766e-01   5.4293963e-01   4.8876872e-01   5.3699100e-01   4.9176186e-01   5.2865439e-01   5.0507314e-01   5.4472561e-01   5.3273073e-01   0.0000000e+00   7.2916425e-01   6.6562102e-01   5.4230046e-01   5.7103880e-01   6.1210664e-01   5.5445400e-01   5.1868939e-01   5.3509255e-01   5.2201907e-01   6.1980977e-01   6.0927739e-01   5.6941340e-01   6.2510787e-01   5.5393752e-01   7.2799400e-01   7.8764230e-01   5.5804586e-01   6.6415049e-01   4.9013257e-01   4.4417586e-01   6.5806673e-01   5.0780299e-01   6.6642597e-01   6.4137475e-01   6.5919480e-01   6.4564924e-01   5.8666495e-01   5.4447606e-01   5.4423846e-01   5.4857545e-01   4.9510598e-01   4.7406434e-01   6.4005047e-01   5.9825475e-01   5.0142883e-01   4.8803806e-01   4.8657586e-01   4.8233507e-01   5.5954746e-01   4.9591045e-01   5.4943254e-01   5.1187837e-01   4.6301397e-01   5.0268913e-01   4.9991196e-01   4.9588481e-01   6.2399804e-01   6.3769649e-01   5.6561273e-01   5.5862054e-01   5.4037230e-01   5.2398184e-01   5.8926802e-01   5.8369515e-01   6.3160478e-01   6.2112595e-01   5.6019969e-01   5.9646879e-01   5.5011941e-01   4.8659271e-01   4.9146443e-01   4.9925870e-01   5.1800377e-01   5.5495775e-01   4.9962940e-01   4.9588003e-01   4.9127796e-01   5.1572734e-01   4.7397056e-01   4.6355400e-01
   4.7855253e-01   5.2728037e-01   5.3700996e-01   6.1068900e-01   6.3792365e-01   6.2820671e-01   5.1765262e-01   5.5038654e-01   6.4188744e-01   6.0534572e-01   6.3133128e-01   6.6505240e-01   5.4890350e-01   6.3522583e-01   6.4759241e-01   6.3341949e-01   6.1264473e-01   6.3591063e-01   7.2508566e-01   7.2916425e-01   0.0000000e+00   7.7495631e-01   6.4236679e-01   6.3494417e-01   6.9283205e-01   6.5118985e-01   6.3155482e-01   6.7621672e-01   6.6851432e-01   7.9571373e-01   7.9925221e-01   7.7892711e-01   7.5790270e-01   6.7025825e-01   8.0163275e-01   8.4184724e-01   6.0117488e-01   6.7491745e-01   5.9357570e-01   5.3177083e-01   7.6661003e-01   5.8546277e-01   6.7105096e-01   7.1313103e-01   7.5065027e-01   6.8567691e-01   5.0659215e-01   5.6333411e-01   5.8682124e-01   4.8958708e-01   5.5776801e-01   4.6644425e-01   6.5788961e-01   5.9101373e-01   6.4853120e-01   6.3862049e-01   6.0035240e-01   5.9212605e-01   6.9916548e-01   6.5233328e-01   7.6700827e-01   6.4464020e-01   6.3191434e-01   5.9982624e-01   5.8218841e-01   7.0850490e-01   7.2161695e-01   8.3867595e-01   6.4291709e-01   6.9309675e-01   5.7614110e-01   6.2768251e-01   6.7914459e-01   7.4364420e-01   8.3609280e-01   8.0216802e-01   6.0905852e-01   6.4210873e-01   6.0486493e-01   5.3945510e-01   5.9711347e-01   5.4622229e-01   5.8460497e-01   6.4404606e-01   5.1228055e-01   5.7878886e-01   5.0788281e-01   5.3927951e-01   5.4748199e-01   4.8160359e-01
   4.9028680e-01   6.3055773e-01   6.0737495e-01   6.3932192e-01   6.0906815e-01   6.7242380e-01   6.2808262e-01   4.8916760e-01   6.2495916e-01   6.4066577e-01   6.2018601e-01   6.2336125e-01   6.3638549e-01   6.2364599e-01   5.6747701e-01   5.7004642e-01   6.3128691e-01   5.6625954e-01   6.7449548e-01   6.6562102e-01   7.7495631e-01   0.0000000e+00   6.1211210e-01   6.1420555e-01   7.1198493e-01   7.7214898e-01   6.0602831e-01   6.8562402e-01   6.5504842e-01   7.9028534e-01   7.3897910e-01   6.3516464e-01   6.8757807e-01   6.5326154e-01   7.2953075e-01   8.2555022e-01   5.2401175e-01   7.5779666e-01   6.1326925e-01   7.3126285e-01   5.9311311e-01   7.7015129e-01   7.6489058e-01   7.6125854e-01   7.6039359e-01   7.1028001e-01   6.1734142e-01   4.6619824e-01   5.4863642e-01   5.4107605e-01   5.0366181e-01   5.5011636e-01   5.7370916e-01   5.8909931e-01   4.8805360e-01   5.6988228e-01   5.1942338e-01   6.0140804e-01   5.9127522e-01   5.4522597e-01   5.9656766e-01   6.1354058e-01   5.7285220e-01   5.8956207e-01   5.6526738e-01   5.6854222e-01   6.2690195e-01   6.8770792e-01   6.5512677e-01   6.5255344e-01   5.9292195e-01   5.5754556e-01   6.3067520e-01   7.0261845e-01   7.0041642e-01   7.0707684e-01   5.7067686e-01   6.4400083e-01   4.7838088e-01   4.8940873e-01   5.4127632e-01   4.7581404e-01   5.3572788e-01   5.0156784e-01   4.2385307e-01   5.3382311e-01   4.6527034e-01   6.3604789e-01   4.7988512e-01   5.0916371e-01
   4.7891417e-01   4.8698519e-01   4.6474575e-01   5.1971187e-01   5.3603753e-01   5.6124727e-01   4.4243590e-01   4.3335859e-01   4.8406721e-01   5.4613660e-01   5.2786457e-01   5.0558907e-01   4.5286008e-01   4.8137659e-01   5.0217102e-01   5.0144441e-01   5.4384924e-01   5.3014067e-01   5.3664664e-01   5.4230046e-01   6.4236679e-01   6.1211210e-01   0.0000000e+00   5.7242680e-01   5.9229243e-01   5.5093586e-01   5.7288318e-01   5.1322718e-01   5.3559248e-01   6.1600324e-01   6.3205833e-01   5.6185243e-01   6.1521643e-01   6.0627441e-01   6.4884525e-01   7.9567981e-01   5.2855752e-01   6.1214990e-01   5.1429179e-01   5.4029062e-01   5.0687660e-01   6.0087240e-01   6.7126397e-01   6.3308317e-01   5.8298149e-01   6.3407659e-01   5.5346993e-01   5.3335109e-01   5.0400749e-01   5.1034123e-01   4.6334035e-01   4.4975336e-01   5.1151559e-01   4.9689128e-01   4.6269733e-01   4.4412823e-01   4.4557347e-01   4.6258340e-01   4.9397365e-01   4.8238744e-01   5.1457441e-01   5.0908662e-01   4.7940164e-01   4.6427786e-01   4.8235362e-01   5.0499871e-01   5.9924283e-01   5.9880283e-01   5.1604030e-01   5.7414122e-01   5.2133365e-01   5.3348193e-01   5.0400104e-01   6.1845466e-01   5.7359366e-01   5.9109252e-01   5.6426609e-01   6.0344974e-01   4.5810781e-01   4.8546613e-01   4.9402829e-01   4.6842213e-01   5.1507869e-01   5.3502259e-01   4.6963745e-01   4.3689386e-01   4.4148192e-01   5.1802807e-01   4.6391512e-01   4.6365232e-01
   4.8147522e-01   5.0850297e-01   4.9692124e-01   5.2291789e-01   5.3616190e-01   5.7395251e-01   4.8357310e-01   4.5658221e-01   4.8843354e-01   5.1635991e-01   5.2103693e-01   5.6003477e-01   4.8764559e-01   5.2647617e-01   4.9833468e-01   5.1884479e-01   5.9237162e-01   5.5460092e-01   5.5345589e-01   5.7103880e-01   6.3494417e-01   6.1420555e-01   5.7242680e-01   0.0000000e+00   6.6244861e-01   5.9013350e-01   5.5575594e-01   5.4041601e-01   5.1645368e-01   5.9834956e-01   6.4609470e-01   5.7362194e-01   6.3489205e-01   5.9813092e-01   6.9437626e-01   7.8125730e-01   5.8965066e-01   6.1733414e-01   5.1638526e-01   4.9845767e-01   5.4968823e-01   5.9566350e-01   6.7535792e-01   6.2793757e-01   5.7787523e-01   6.2584210e-01   5.4960490e-01   5.2074512e-01   4.7334091e-01   5.3829621e-01   5.0347722e-01   4.4565475e-01   5.7424468e-01   5.6363162e-01   5.1419499e-01   5.2423606e-01   5.1576073e-01   4.9081225e-01   5.1427145e-01   5.1725094e-01   5.2414131e-01   5.1572153e-01   5.1193932e-01   4.9899483e-01   5.0019321e-01   5.2750215e-01   6.3298192e-01   6.4243705e-01   5.1357335e-01   5.8589606e-01   5.7649116e-01   5.2586215e-01   5.5756616e-01   6.1237336e-01   6.3118089e-01   5.7333238e-01   6.0302235e-01   5.8534724e-01   4.6735423e-01   5.0031476e-01   5.3390979e-01   4.8815160e-01   5.5889319e-01   5.3406734e-01   4.7370528e-01   4.7379492e-01   5.2291477e-01   5.3768770e-01   4.5298971e-01   4.6209302e-01
   5.5319276e-01   5.6406808e-01   5.2909936e-01   5.6071058e-01   6.3074788e-01   6.6377579e-01   5.5880998e-01   5.2643938e-01   6.0406907e-01   6.3026677e-01   5.6112128e-01   6.0743881e-01   5.6539801e-01   6.1979131e-01   5.8030032e-01   5.9309163e-01   6.1427109e-01   5.9913992e-01   6.2438825e-01   6.1210664e-01   6.9283205e-01   7.1198493e-01   5.9229243e-01   6.6244861e-01   0.0000000e+00   5.9568525e-01   6.3791361e-01   5.9354642e-01   6.4505666e-01   6.4822322e-01   7.3453419e-01   6.5054338e-01   7.4407328e-01   6.7599638e-01   8.3800395e-01   8.5817327e-01   6.5028561e-01   7.2026101e-01   5.9095150e-01   6.4980425e-01   7.0715355e-01   6.8735304e-01   7.8516862e-01   8.0888296e-01   6.9522140e-01   7.4286170e-01   6.0475853e-01   6.5892132e-01   6.3882899e-01   6.4236330e-01   5.4316966e-01   5.5681035e-01   6.8690555e-01   6.3635792e-01   5.8120327e-01   5.5001260e-01   5.4620446e-01   5.7587584e-01   6.3629171e-01   5.8622133e-01   6.6442722e-01   6.3892878e-01   5.7796833e-01   5.3636903e-01   5.9819396e-01   6.4622563e-01   7.2684337e-01   6.4877348e-01   5.7550810e-01   7.1077630e-01   5.7706241e-01   6.5534814e-01   6.3916735e-01   7.3630280e-01   7.0211192e-01   6.9888236e-01   6.2937198e-01   6.9225773e-01   5.2572295e-01   6.1211330e-01   5.9349541e-01   5.6066804e-01   6.1905108e-01   6.1833626e-01   5.7184630e-01   5.4595883e-01   5.7510810e-01   5.3458105e-01   5.0063018e-01   5.2026207e-01
   3.9222999e-01   4.4727653e-01   4.8830684e-01   4.7626095e-01   5.2311010e-01   5.6837548e-01   4.6452274e-01   4.5024161e-01   5.4183737e-01   5.2813368e-01   5.1585899e-01   5.3029863e-01   4.8458241e-01   5.5531225e-01   4.4130707e-01   5.1869870e-01   4.8610949e-01   5.3147414e-01   5.3389281e-01   5.5445400e-01   6.5118985e-01   7.7214898e-01   5.5093586e-01   5.9013350e-01   5.9568525e-01   0.0000000e+00   5.6525778e-01   4.7766255e-01   5.6609390e-01   6.3274993e-01   7.1349933e-01   5.6325823e-01   6.7336387e-01   6.2616744e-01   7.9804894e-01   7.5842564e-01   5.5711252e-01   6.7235415e-01   5.5343299e-01   5.6634808e-01   6.1199357e-01   5.5612676e-01   6.6354278e-01   6.6167605e-01   6.5145680e-01   6.6086924e-01   5.4506684e-01   5.1789896e-01   5.3521056e-01   5.6653707e-01   4.4062486e-01   4.4082736e-01   5.9133771e-01   4.8439618e-01   4.3973779e-01   4.5558472e-01   4.5868255e-01   4.5443396e-01   5.2701833e-01   4.6585397e-01   4.9498567e-01   4.8877015e-01   4.4483546e-01   4.4171520e-01   4.6319473e-01   4.8866230e-01   6.2113706e-01   6.3382043e-01   5.3817152e-01   5.9082454e-01   5.3089492e-01   5.1703521e-01   5.8803614e-01   6.3278208e-01   6.5287287e-01   6.3749740e-01   5.8728027e-01   6.2113941e-01   4.1998469e-01   4.2892457e-01   4.6260988e-01   5.1547468e-01   4.9023751e-01   5.3990828e-01   4.2030702e-01   4.5820231e-01   4.7929961e-01   4.4880506e-01   4.0444561e-01   4.2324207e-01
   4.1809187e-01   4.0515057e-01   4.1670698e-01   4.6097398e-01   5.6181519e-01   5.7254224e-01   4.5245293e-01   4.3581626e-01   4.7061326e-01   5.2894862e-01   5.0885890e-01   5.4771500e-01   4.4361125e-01   5.1549313e-01   4.7223349e-01   4.9898988e-01   4.7022900e-01   5.7091560e-01   5.5432791e-01   5.1868939e-01   6.3155482e-01   6.0602831e-01   5.7288318e-01   5.5575594e-01   6.3791361e-01   5.6525778e-01   0.0000000e+00   4.4451969e-01   5.1589423e-01   6.2267328e-01   6.7974626e-01   5.7013828e-01   6.0297508e-01   5.9183585e-01   8.0230115e-01   7.5153821e-01   5.6419892e-01   6.5118686e-01   5.0324137e-01   4.5741545e-01   5.9992756e-01   5.6327855e-01   6.3326699e-01   6.8844838e-01   6.0747947e-01   5.6897419e-01   5.6533225e-01   5.0472594e-01   4.8553855e-01   4.4401704e-01   3.9536022e-01   4.5017072e-01   5.9637845e-01   4.6743079e-01   4.5207729e-01   4.4679480e-01   4.4882119e-01   4.4492078e-01   5.2994663e-01   4.5780475e-01   4.7054719e-01   4.6856013e-01   4.1314870e-01   4.6897981e-01   4.6355833e-01   4.2967825e-01   5.4359247e-01   5.6197083e-01   4.5772350e-01   5.8650347e-01   5.0364746e-01   4.9657447e-01   5.3333045e-01   5.7609235e-01   6.2058210e-01   5.5578063e-01   5.4015832e-01   5.5515430e-01   4.4904940e-01   4.8610882e-01   5.0017821e-01   4.7113433e-01   5.1841420e-01   4.8992215e-01   4.5763655e-01   4.9728577e-01   4.3816814e-01   4.3510325e-01   4.1424842e-01   4.6965072e-01
   4.2638088e-01   4.2068557e-01   4.2888465e-01   5.1031107e-01   6.0329559e-01   6.0757242e-01   4.6999415e-01   4.2809578e-01   4.7997156e-01   5.0232254e-01   4.9280209e-01   5.2800929e-01   4.3642345e-01   4.8129411e-01   4.6976830e-01   4.6775593e-01   4.6121043e-01   4.9930036e-01   5.5000320e-01   5.3509255e-01   6.7621672e-01   6.8562402e-01   5.1322718e-01   5.4041601e-01   5.9354642e-01   4.7766255e-01   4.4451969e-01   0.0000000e+00   4.9122378e-01   4.8301827e-01   5.0875435e-01   4.9058386e-01   5.8537958e-01   5.0688407e-01   6.1681473e-01   7.5573327e-01   4.9775994e-01   6.4299953e-01   4.7634475e-01   4.8324654e-01   6.1144499e-01   5.6855106e-01   5.9314255e-01   6.0427942e-01   5.6977058e-01   5.5824159e-01   4.6819912e-01   4.9329096e-01   4.3838347e-01   4.2708741e-01   4.3477452e-01   4.1754130e-01   5.7521372e-01   4.3889141e-01   4.2127006e-01   4.3277888e-01   4.1450125e-01   4.0284087e-01   4.8478451e-01   4.5834817e-01   5.1013951e-01   4.8588498e-01   4.4536367e-01   4.4290276e-01   5.2476373e-01   4.6164968e-01   5.6008543e-01   5.8819725e-01   4.6108112e-01   5.7793820e-01   4.9965439e-01   4.4124882e-01   4.8223535e-01   5.3606113e-01   5.6475700e-01   5.1864075e-01   4.9073905e-01   5.5118383e-01   4.4771499e-01   4.2086007e-01   4.4775231e-01   4.5980510e-01   4.6082220e-01   4.7965313e-01   4.4625015e-01   4.1874336e-01   4.3433368e-01   4.7223307e-01   4.3827643e-01   4.7407896e-01
   3.9483020e-01   4.2051949e-01   4.1301486e-01   4.7281875e-01   5.0778297e-01   5.6757703e-01   4.3480830e-01   4.3043848e-01   5.1425725e-01   5.1545229e-01   4.5459377e-01   5.1784039e-01   4.4232768e-01   4.9746287e-01   4.4809334e-01   4.7408983e-01   5.2747017e-01   4.9324032e-01   5.3440454e-01   5.2201907e-01   6.6851432e-01   6.5504842e-01   5.3559248e-01   5.1645368e-01   6.4505666e-01   5.6609390e-01   5.1589423e-01   4.9122378e-01   0.0000000e+00   5.4235179e-01   6.0157082e-01   5.3124031e-01   5.8387263e-01   5.5481486e-01   7.3218937e-01   7.7896115e-01   5.6188103e-01   6.5673736e-01   4.8220716e-01   5.1229384e-01   5.6376665e-01   5.7380190e-01   6.0649356e-01   6.0852239e-01   5.8729383e-01   5.8703251e-01   5.3102464e-01   4.8426544e-01   4.6855415e-01   4.7658527e-01   4.3045679e-01   4.2807628e-01   5.3107405e-01   4.8467716e-01   4.2474779e-01   4.3571243e-01   4.2391197e-01   4.2926639e-01   4.5559877e-01   4.8010575e-01   4.7015560e-01   4.9085975e-01   4.0940257e-01   4.2472373e-01   4.3346989e-01   4.5695607e-01   5.6420228e-01   6.0621386e-01   4.5469471e-01   5.2906259e-01   4.8713984e-01   5.2896204e-01   5.1883171e-01   5.6962377e-01   5.7474641e-01   5.5345045e-01   5.0637588e-01   5.8992679e-01   4.5409255e-01   4.6120784e-01   4.6790600e-01   4.4138909e-01   4.6660403e-01   4.8865329e-01   4.2863876e-01   4.2088802e-01   4.5194695e-01   4.6551708e-01   3.8435403e-01   3.9974523e-01
   4.1055048e-01   4.9517668e-01   4.3894370e-01   4.8309202e-01   5.2286366e-01   5.8083009e-01   4.5107517e-01   4.3523320e-01   5.0904061e-01   5.0933535e-01   5.0032253e-01   5.2019449e-01   4.6448596e-01   4.7986928e-01   4.7749725e-01   5.0631563e-01   5.6648622e-01   5.4910454e-01   6.2062186e-01   6.1980977e-01   7.9571373e-01   7.9028534e-01   6.1600324e-01   5.9834956e-01   6.4822322e-01   6.3274993e-01   6.2267328e-01   4.8301827e-01   5.4235179e-01   0.0000000e+00   6.7164693e-01   5.8374273e-01   6.2897553e-01   6.1684339e-01   7.7611084e-01   8.0724647e-01   6.0106060e-01   6.4330917e-01   5.4106749e-01   5.6957808e-01   6.6850910e-01   5.8843020e-01   6.4515646e-01   6.6778533e-01   6.3813715e-01   6.2299621e-01   5.8414630e-01   5.3729027e-01   5.0453520e-01   5.2949623e-01   4.7214848e-01   4.4365761e-01   5.2406275e-01   5.8607216e-01   4.7343194e-01   4.5926854e-01   4.6784808e-01   4.6838433e-01   5.4280845e-01   4.7727752e-01   4.8773390e-01   4.9422218e-01   4.3095566e-01   4.5789021e-01   4.2628504e-01   4.9992251e-01   5.9178928e-01   5.9689446e-01   4.9713898e-01   5.9331575e-01   4.9799773e-01   5.8078011e-01   5.5332958e-01   5.8697989e-01   5.9381281e-01   5.8187930e-01   5.5846904e-01   6.0845574e-01   4.7285834e-01   4.6756993e-01   4.9977103e-01   4.8206275e-01   5.1400931e-01   5.3992012e-01   4.3638063e-01   4.6594559e-01   4.3460550e-01   4.4448100e-01   4.2643766e-01   4.4873741e-01
   5.1492166e-01   5.2667206e-01   5.4579932e-01   5.6331146e-01   5.9125229e-01   6.4600188e-01   5.3751244e-01   5.2010003e-01   5.6078986e-01   6.0484437e-01   6.1807182e-01   5.8205810e-01   5.4886527e-01   5.3835140e-01   5.0426960e-01   5.6962295e-01   6.0460362e-01   5.5092747e-01   6.3304601e-01   6.0927739e-01   7.9925221e-01   7.3897910e-01   6.3205833e-01   6.4609470e-01   7.3453419e-01   7.1349933e-01   6.7974626e-01   5.0875435e-01   6.0157082e-01   6.7164693e-01   0.0000000e+00   6.3737186e-01   7.4339552e-01   6.8265969e-01   8.7113778e-01   8.0871489e-01   6.2923326e-01   7.5930683e-01   6.2281075e-01   5.8956399e-01   7.3285476e-01   7.6089513e-01   7.2412080e-01   7.2831792e-01   6.8351446e-01   7.1690273e-01   6.4920752e-01   6.0217785e-01   6.2844000e-01   5.9584946e-01   5.6867552e-01   5.2866019e-01   5.8989053e-01   6.3976578e-01   5.5962934e-01   5.4611241e-01   5.3602179e-01   5.5107130e-01   6.2788420e-01   5.4881001e-01   5.8103187e-01   5.8266002e-01   5.0886583e-01   5.5691077e-01   5.4774151e-01   6.1765944e-01   6.8705242e-01   6.8336594e-01   6.0016606e-01   6.4397052e-01   6.6180726e-01   6.6746477e-01   6.5598939e-01   6.5729336e-01   7.1311299e-01   7.2926699e-01   6.3475830e-01   6.8095567e-01   5.7698751e-01   5.4954810e-01   6.5632426e-01   6.2772945e-01   6.4105124e-01   5.9961054e-01   5.4384949e-01   5.6911195e-01   5.3956675e-01   6.1222611e-01   5.2354371e-01   5.1894039e-01
   4.5650917e-01   4.8743969e-01   4.9954065e-01   5.0594443e-01   6.0182341e-01   5.9331613e-01   4.6687965e-01   4.7395489e-01   5.4407438e-01   5.6199990e-01   5.6610256e-01   5.9169515e-01   4.9774349e-01   5.7782118e-01   5.0418181e-01   5.5183084e-01   5.7354049e-01   5.3491085e-01   5.4878770e-01   5.6941340e-01   7.7892711e-01   6.3516464e-01   5.6185243e-01   5.7362194e-01   6.5054338e-01   5.6325823e-01   5.7013828e-01   4.9058386e-01   5.3124031e-01   5.8374273e-01   6.3737186e-01   0.0000000e+00   6.4441643e-01   5.8369774e-01   8.7108044e-01   7.9654665e-01   5.6092665e-01   6.1911177e-01   5.3589714e-01   5.0660968e-01   7.5227122e-01   6.1672033e-01   6.8187077e-01   6.7063033e-01   6.4490484e-01   6.6958927e-01   5.3685226e-01   5.5964752e-01   5.6281323e-01   5.1471751e-01   4.9829162e-01   4.8399395e-01   5.3218466e-01   4.9942992e-01   4.8119765e-01   5.0852828e-01   4.7172754e-01   4.8695300e-01   5.0632643e-01   4.9078376e-01   5.8136308e-01   5.1655208e-01   4.6077955e-01   4.8729546e-01   5.1596534e-01   5.3413779e-01   6.6576158e-01   6.1374783e-01   5.3859634e-01   6.1426581e-01   5.6689206e-01   5.6331734e-01   5.6835494e-01   5.8870258e-01   6.8805199e-01   5.9452314e-01   5.4990370e-01   6.3355215e-01   5.0802289e-01   4.8782546e-01   5.2487075e-01   5.0182888e-01   5.2734490e-01   4.8085218e-01   4.9210110e-01   4.7959404e-01   5.1055063e-01   5.0357100e-01   4.4715173e-01   4.5893464e-01
   5.5954968e-01   5.7012762e-01   5.1476938e-01   5.6600323e-01   6.0940617e-01   6.7099168e-01   5.3741173e-01   5.1949035e-01   5.8485517e-01   6.1491140e-01   5.8109601e-01   6.2895409e-01   5.1252920e-01   5.9495346e-01   5.7197027e-01   6.3117928e-01   6.3045302e-01   5.5941051e-01   6.1871751e-01   6.2510787e-01   7.5790270e-01   6.8757807e-01   6.1521643e-01   6.3489205e-01   7.4407328e-01   6.7336387e-01   6.0297508e-01   5.8537958e-01   5.8387263e-01   6.2897553e-01   7.4339552e-01   6.4441643e-01   0.0000000e+00   6.5351542e-01   8.3691351e-01   7.9308651e-01   6.0638494e-01   6.8215845e-01   5.5962784e-01   5.6858920e-01   7.8766776e-01   7.8075555e-01   7.2825164e-01   7.2837439e-01   6.6161103e-01   7.2657045e-01   5.8514290e-01   6.1131462e-01   5.9149673e-01   6.0143546e-01   5.4318119e-01   5.0324761e-01   5.9702994e-01   6.4906647e-01   5.7054160e-01   5.5515319e-01   5.3825634e-01   5.3765785e-01   5.8495893e-01   5.5426052e-01   6.5225814e-01   6.2017027e-01   5.2407997e-01   5.4396163e-01   5.9002160e-01   5.8169671e-01   7.1732883e-01   6.8973481e-01   5.5875563e-01   6.8477171e-01   6.4373155e-01   6.0789643e-01   6.4429378e-01   6.4267859e-01   7.5861576e-01   7.8737951e-01   6.1683481e-01   6.5362706e-01   5.7540042e-01   5.6195322e-01   5.9926258e-01   5.6757347e-01   5.7405774e-01   5.7968291e-01   5.4454031e-01   5.7037880e-01   5.5462341e-01   5.7335940e-01   5.1008109e-01   5.5736745e-01
   4.9894641e-01   5.4184583e-01   5.4078941e-01   5.6220302e-01   6.3517349e-01   6.1302078e-01   5.1347633e-01   5.1735131e-01   5.3200441e-01   5.6333286e-01   5.0955743e-01   5.6400183e-01   5.1419329e-01   5.7838882e-01   5.4223299e-01   5.6453981e-01   6.2257045e-01   5.9091774e-01   6.0174859e-01   5.5393752e-01   6.7025825e-01   6.5326154e-01   6.0627441e-01   5.9813092e-01   6.7599638e-01   6.2616744e-01   5.9183585e-01   5.0688407e-01   5.5481486e-01   6.1684339e-01   6.8265969e-01   5.8369774e-01   6.5351542e-01   0.0000000e+00   7.6926242e-01   8.0226400e-01   5.5040914e-01   6.9334998e-01   6.2801483e-01   5.7882633e-01   6.6774542e-01   7.0256429e-01   7.1074851e-01   7.1613795e-01   6.5846470e-01   7.1912182e-01   6.7395702e-01   6.1763860e-01   5.9851449e-01   5.7301104e-01   5.3388329e-01   5.1671066e-01   7.0303162e-01   6.4874793e-01   5.5947758e-01   5.6969680e-01   5.3512846e-01   5.7305133e-01   6.0996689e-01   5.8089429e-01   6.2180107e-01   6.0029221e-01   5.5314517e-01   5.8804773e-01   5.5687973e-01   5.9389767e-01   7.1894181e-01   6.7335823e-01   5.5817361e-01   6.6689149e-01   6.2674301e-01   6.4042156e-01   6.6628984e-01   6.4893665e-01   6.9259398e-01   6.9037606e-01   6.6835475e-01   7.4364018e-01   6.3467587e-01   6.3766221e-01   6.0969580e-01   5.5040274e-01   5.8081551e-01   5.9893413e-01   5.4572243e-01   5.2220104e-01   5.2717987e-01   5.8643524e-01   5.2446748e-01   5.0779974e-01
   6.1871546e-01   6.3481326e-01   6.2854105e-01   6.4278929e-01   6.7291427e-01   7.4861215e-01   6.7835848e-01   7.4501598e-01   6.4868506e-01   7.1263725e-01   6.6463940e-01   6.9794855e-01   5.7983727e-01   6.4611471e-01   5.4863464e-01   5.9597246e-01   6.8484093e-01   6.7280479e-01   6.9492233e-01   7.2799400e-01   8.0163275e-01   7.2953075e-01   6.4884525e-01   6.9437626e-01   8.3800395e-01   7.9804894e-01   8.0230115e-01   6.1681473e-01   7.3218937e-01   7.7611084e-01   8.7113778e-01   8.7108044e-01   8.3691351e-01   7.6926242e-01   0.0000000e+00   1.0000000e+00   7.1869733e-01   7.7523206e-01   7.3038178e-01   7.4615040e-01   7.5195749e-01   8.8768215e-01   8.1946067e-01   8.8117771e-01   7.7519345e-01   7.3186027e-01   6.5561751e-01   6.7653927e-01   6.7428051e-01   6.7550161e-01   5.8958837e-01   5.2762848e-01   7.3430448e-01   5.8026074e-01   5.4898965e-01   5.4138737e-01   5.0665533e-01   5.6777473e-01   5.8129759e-01   5.5314747e-01   6.4971135e-01   6.9268748e-01   6.8644340e-01   6.6495347e-01   6.6133998e-01   6.2458760e-01   7.8704181e-01   9.1581602e-01   6.9646805e-01   7.9163525e-01   7.4668604e-01   6.5714944e-01   8.1185339e-01   7.8112557e-01   8.4659977e-01   8.7357351e-01   7.6392418e-01   9.2326606e-01   8.5182863e-01   7.8688923e-01   7.4578555e-01   7.8200090e-01   6.9077399e-01   6.6881081e-01   7.2611937e-01   7.1006861e-01   6.9564622e-01   7.1303281e-01   6.5959442e-01   7.1461059e-01
   6.0367726e-01   6.4697126e-01   6.9384807e-01   7.0765689e-01   8.5668617e-01   8.4059243e-01   7.4948136e-01   7.8572573e-01   8.7728126e-01   8.2991092e-01   7.9307982e-01   9.0464879e-01   7.0956506e-01   7.5103356e-01   6.7427126e-01   7.2663940e-01   7.4441469e-01   7.7612912e-01   9.2287271e-01   7.8764230e-01   8.4184724e-01   8.2555022e-01   7.9567981e-01   7.8125730e-01   8.5817327e-01   7.5842564e-01   7.5153821e-01   7.5573327e-01   7.7896115e-01   8.0724647e-01   8.0871489e-01   7.9654665e-01   7.9308651e-01   8.0226400e-01   1.0000000e+00   0.0000000e+00   7.1081661e-01   7.6533369e-01   6.4051894e-01   7.0386285e-01   8.2878692e-01   7.7867093e-01   9.0626957e-01   8.3369037e-01   7.4846943e-01   7.2202946e-01   7.3231319e-01   6.9303053e-01   6.3787628e-01   6.9448088e-01   7.0520316e-01   7.2576497e-01   7.4738002e-01   6.0365590e-01   5.7339248e-01   5.8733460e-01   5.7653807e-01   6.5149869e-01   7.6841719e-01   7.3571117e-01   6.7921760e-01   6.3313849e-01   6.0049984e-01   6.9853863e-01   5.8360194e-01   7.3710818e-01   8.2096495e-01   8.1940549e-01   6.7198222e-01   7.7607345e-01   6.8707488e-01   7.1977740e-01   8.7475334e-01   8.6412547e-01   8.9461259e-01   7.8789972e-01   6.7209847e-01   8.2283359e-01   8.1532814e-01   8.4210015e-01   7.6713133e-01   7.7530175e-01   9.2953149e-01   8.2000970e-01   6.5262488e-01   7.9441619e-01   7.7169097e-01   7.8823317e-01   6.9749253e-01   6.6199342e-01
   4.6250197e-01   4.8061849e-01   5.0396496e-01   5.3504861e-01   6.4283812e-01   6.0773959e-01   4.6214520e-01   4.7894113e-01   5.2486026e-01   5.2500223e-01   5.1527875e-01   5.9936599e-01   4.8949236e-01   5.4505138e-01   4.7464343e-01   4.6992925e-01   5.0158112e-01   5.4313478e-01   5.6853830e-01   5.5804586e-01   6.0117488e-01   5.2401175e-01   5.2855752e-01   5.8965066e-01   6.5028561e-01   5.5711252e-01   5.6419892e-01   4.9775994e-01   5.6188103e-01   6.0106060e-01   6.2923326e-01   5.6092665e-01   6.0638494e-01   5.5040914e-01   7.1869733e-01   7.1081661e-01   0.0000000e+00   6.0070264e-01   5.1933864e-01   5.0377174e-01   7.0041284e-01   6.0578095e-01   6.3766239e-01   6.4558813e-01   6.2750029e-01   6.6209780e-01   5.7173869e-01   5.8126082e-01   5.2917766e-01   5.5391213e-01   4.9058556e-01   4.7597686e-01   5.4115674e-01   5.1339110e-01   4.6174124e-01   5.2300774e-01   4.8287185e-01   4.7819918e-01   5.3306452e-01   5.1297482e-01   5.7202104e-01   5.7700551e-01   5.0781990e-01   4.7486289e-01   5.4233317e-01   5.6083659e-01   6.3248577e-01   6.2153217e-01   5.5150879e-01   5.6523128e-01   5.7945108e-01   5.9273941e-01   6.0301151e-01   6.4572804e-01   6.4232266e-01   6.1325307e-01   5.7149609e-01   6.4380292e-01   6.1866519e-01   5.7821805e-01   5.0152124e-01   4.8790016e-01   4.9267645e-01   4.8989696e-01   4.8179875e-01   4.9627548e-01   5.7110627e-01   4.9894499e-01   4.2769525e-01   4.3933418e-01
   4.8897912e-01   5.1821689e-01   5.2236311e-01   5.6854387e-01   6.3922802e-01   6.2273147e-01   5.7737041e-01   6.1136629e-01   6.5436930e-01   6.4944711e-01   5.7792067e-01   5.7819191e-01   5.5232678e-01   6.1638400e-01   5.5445445e-01   6.1484119e-01   6.5835056e-01   6.7180794e-01   6.8047283e-01   6.6415049e-01   6.7491745e-01   7.5779666e-01   6.1214990e-01   6.1733414e-01   7.2026101e-01   6.7235415e-01   6.5118686e-01   6.4299953e-01   6.5673736e-01   6.4330917e-01   7.5930683e-01   6.1911177e-01   6.8215845e-01   6.9334998e-01   7.7523206e-01   7.6533369e-01   6.0070264e-01   0.0000000e+00   5.5697555e-01   5.6181596e-01   8.5108112e-01   6.6870756e-01   7.2612382e-01   7.5182622e-01   6.7506895e-01   6.6945990e-01   5.8648958e-01   6.6698839e-01   6.1359007e-01   6.3985815e-01   5.7214163e-01   5.2128136e-01   6.5048762e-01   6.7690370e-01   5.5208928e-01   5.9112467e-01   5.8689429e-01   5.4738815e-01   6.1383679e-01   5.9974286e-01   6.2112185e-01   6.0824773e-01   5.4207089e-01   5.4336968e-01   6.2450166e-01   5.8497050e-01   7.8221221e-01   7.7036273e-01   6.5736903e-01   6.2083882e-01   5.8005855e-01   5.7709369e-01   6.6536502e-01   6.5312058e-01   7.1129117e-01   6.8161467e-01   6.6656985e-01   7.2059755e-01   7.0564736e-01   6.1718006e-01   5.0792507e-01   5.0402869e-01   5.2442716e-01   6.0590581e-01   5.5598869e-01   6.1392806e-01   6.0200123e-01   6.2957493e-01   5.6535873e-01   5.5406482e-01
   3.8189362e-01   4.2797644e-01   4.2018038e-01   4.4926355e-01   4.7663005e-01   5.3459028e-01   4.2686683e-01   4.7264897e-01   4.7608256e-01   4.9135638e-01   4.2628712e-01   4.8302778e-01   4.1141616e-01   5.0437027e-01   4.4314143e-01   5.2116249e-01   5.1713502e-01   5.0523950e-01   5.1874206e-01   4.9013257e-01   5.9357570e-01   6.1326925e-01   5.1429179e-01   5.1638526e-01   5.9095150e-01   5.5343299e-01   5.0324137e-01   4.7634475e-01   4.8220716e-01   5.4106749e-01   6.2281075e-01   5.3589714e-01   5.5962784e-01   6.2801483e-01   7.3038178e-01   6.4051894e-01   5.1933864e-01   5.5697555e-01   0.0000000e+00   4.9130567e-01   6.4705113e-01   6.6445111e-01   6.8947712e-01   7.2243169e-01   6.2058041e-01   6.1297102e-01   5.3073744e-01   4.9902121e-01   5.1141460e-01   5.4561337e-01   5.0926393e-01   4.5623497e-01   4.8908496e-01   5.6352912e-01   5.1185387e-01   4.3961499e-01   4.0434883e-01   4.2261966e-01   4.3914806e-01   4.2200428e-01   4.4162244e-01   4.5698571e-01   3.7677056e-01   4.2298048e-01   4.6766152e-01   4.4879448e-01   5.5929454e-01   5.5605399e-01   5.1437647e-01   5.6466818e-01   4.6480358e-01   4.5888241e-01   5.0907459e-01   5.6975106e-01   5.9475113e-01   5.6124833e-01   4.7494126e-01   5.7077736e-01   5.7519043e-01   5.1612581e-01   4.1983407e-01   4.2642401e-01   4.7855378e-01   4.7106036e-01   4.0431249e-01   4.3067097e-01   3.5987349e-01   4.4329147e-01   3.8579064e-01   3.8520287e-01
   4.0288120e-01   4.0420957e-01   4.1872857e-01   4.8982293e-01   5.4336591e-01   5.4783526e-01   4.6766123e-01   4.2830867e-01   4.7045220e-01   5.2501540e-01   4.4678116e-01   4.7742101e-01   4.2347239e-01   5.0324072e-01   4.6486086e-01   4.8525096e-01   4.9195671e-01   4.5062269e-01   5.1098168e-01   4.4417586e-01   5.3177083e-01   7.3126285e-01   5.4029062e-01   4.9845767e-01   6.4980425e-01   5.6634808e-01   4.5741545e-01   4.8324654e-01   5.1229384e-01   5.6957808e-01   5.8956399e-01   5.0660968e-01   5.6858920e-01   5.7882633e-01   7.4615040e-01   7.0386285e-01   5.0377174e-01   5.6181596e-01   4.9130567e-01   0.0000000e+00   7.0355401e-01   6.7153611e-01   6.3973486e-01   6.5592559e-01   6.0931030e-01   6.0288886e-01   5.4972414e-01   5.2794585e-01   5.0656350e-01   5.2032244e-01   4.5493577e-01   4.6939183e-01   5.2620984e-01   5.2389572e-01   4.6905253e-01   3.9821566e-01   4.1513141e-01   4.1417496e-01   4.7343552e-01   4.2464689e-01   5.0847945e-01   4.9115835e-01   4.3990411e-01   4.2797902e-01   4.5809461e-01   4.6291942e-01   5.8190554e-01   5.6223921e-01   4.7303873e-01   5.2451883e-01   4.8354204e-01   4.9667530e-01   5.4690305e-01   4.9789788e-01   5.9569853e-01   5.5982998e-01   5.1232911e-01   5.6513910e-01   5.1598242e-01   5.2879776e-01   4.5908111e-01   4.6767172e-01   5.3059396e-01   4.8045372e-01   4.2788885e-01   4.5958840e-01   4.1414314e-01   4.4403531e-01   4.4688189e-01   4.1421994e-01
   5.2745715e-01   5.6695813e-01   5.5894640e-01   5.3242033e-01   6.2259080e-01   6.5996738e-01   5.7535866e-01   5.3751520e-01   5.8934255e-01   6.1992023e-01   5.1488941e-01   5.7168372e-01   5.8104941e-01   6.5171067e-01   5.6075781e-01   6.3397846e-01   6.2189244e-01   5.3690955e-01   6.4614028e-01   6.5806673e-01   7.6661003e-01   5.9311311e-01   5.0687660e-01   5.4968823e-01   7.0715355e-01   6.1199357e-01   5.9992756e-01   6.1144499e-01   5.6376665e-01   6.6850910e-01   7.3285476e-01   7.5227122e-01   7.8766776e-01   6.6774542e-01   7.5195749e-01   8.2878692e-01   7.0041284e-01   8.5108112e-01   6.4705113e-01   7.0355401e-01   0.0000000e+00   7.9870844e-01   8.2703277e-01   8.0154181e-01   7.1867831e-01   6.4894937e-01   5.6322945e-01   6.0354938e-01   6.2770396e-01   6.5852922e-01   5.4254359e-01   5.0347979e-01   6.2137455e-01   5.5947225e-01   5.8205986e-01   5.9243195e-01   5.0403180e-01   4.0634311e-01   4.7972542e-01   4.8298230e-01   5.4646118e-01   5.5130823e-01   5.3624927e-01   4.8922046e-01   5.0750518e-01   5.6123897e-01   7.0735814e-01   7.7231377e-01   6.2566753e-01   5.9024974e-01   6.0458565e-01   6.5587065e-01   7.0642414e-01   7.1203986e-01   7.5549245e-01   6.8489904e-01   6.4051299e-01   7.0043579e-01   6.8121931e-01   5.8648416e-01   5.7243774e-01   5.2047898e-01   5.3586170e-01   5.8967180e-01   5.1418252e-01   5.1862585e-01   4.4095856e-01   5.0032981e-01   5.0575409e-01   4.9433102e-01
   4.8306358e-01   5.5269310e-01   5.3718291e-01   5.1250408e-01   5.7196753e-01   6.5177262e-01   6.1534677e-01   5.2732941e-01   5.5832000e-01   4.9168874e-01   5.2675284e-01   6.3023334e-01   6.0190263e-01   5.0494264e-01   4.6348350e-01   5.3173946e-01   5.8404064e-01   5.7762680e-01   5.6852270e-01   5.0780299e-01   5.8546277e-01   7.7015129e-01   6.0087240e-01   5.9566350e-01   6.8735304e-01   5.5612676e-01   5.6327855e-01   5.6855106e-01   5.7380190e-01   5.8843020e-01   7.6089513e-01   6.1672033e-01   7.8075555e-01   7.0256429e-01   8.8768215e-01   7.7867093e-01   6.0578095e-01   6.6870756e-01   6.6445111e-01   6.7153611e-01   7.9870844e-01   0.0000000e+00   7.4073723e-01   7.9095921e-01   6.7720321e-01   6.4191716e-01   6.5704249e-01   7.3759390e-01   6.2505702e-01   7.0656000e-01   5.4692402e-01   5.1803531e-01   6.8838042e-01   5.7689172e-01   5.7074236e-01   5.7952036e-01   6.0287957e-01   5.7156902e-01   5.9073245e-01   5.2704349e-01   6.6011572e-01   5.9320969e-01   5.7682408e-01   6.2509583e-01   6.5530929e-01   5.6875656e-01   7.2529377e-01   6.9924062e-01   6.1515495e-01   6.8246504e-01   6.7846630e-01   7.2177640e-01   7.1469813e-01   6.1707822e-01   6.3194466e-01   6.7438771e-01   6.3274063e-01   7.7223816e-01   5.9895650e-01   5.9623459e-01   5.7627774e-01   6.2299766e-01   5.6183774e-01   5.3757846e-01   4.9762145e-01   4.9633401e-01   5.8158766e-01   5.3168648e-01   5.0260073e-01   5.5242091e-01
   5.3348949e-01   5.5189638e-01   5.8252273e-01   5.9938435e-01   6.4465795e-01   7.7238508e-01   5.7657824e-01   5.7703521e-01   6.0573830e-01   6.5164939e-01   6.0087956e-01   6.7751145e-01   5.8689315e-01   6.2328766e-01   6.1469993e-01   5.8906023e-01   6.2108615e-01   5.6680819e-01   6.1569392e-01   6.6642597e-01   6.7105096e-01   7.6489058e-01   6.7126397e-01   6.7535792e-01   7.8516862e-01   6.6354278e-01   6.3326699e-01   5.9314255e-01   6.0649356e-01   6.4515646e-01   7.2412080e-01   6.8187077e-01   7.2825164e-01   7.1074851e-01   8.1946067e-01   9.0626957e-01   6.3766239e-01   7.2612382e-01   6.8947712e-01   6.3973486e-01   8.2703277e-01   7.4073723e-01   0.0000000e+00   7.4982796e-01   6.6344124e-01   7.4424884e-01   6.6663724e-01   6.5685313e-01   6.4168494e-01   6.4805833e-01   5.4105056e-01   5.2652175e-01   7.0143988e-01   6.3087283e-01   6.1073597e-01   5.8323382e-01   5.6722142e-01   5.6491073e-01   5.8137137e-01   5.8916786e-01   6.3738791e-01   6.1856904e-01   5.5872146e-01   5.5837268e-01   6.3093956e-01   6.2056553e-01   7.5300772e-01   7.1036407e-01   5.8911812e-01   6.7148816e-01   6.1289571e-01   6.2581193e-01   7.2277190e-01   7.1453687e-01   7.3131540e-01   7.2158553e-01   6.9812469e-01   7.4379244e-01   7.4358183e-01   6.1783128e-01   6.1541148e-01   5.7444335e-01   5.9338289e-01   6.1821929e-01   5.8212692e-01   5.8001494e-01   6.0654087e-01   6.0544286e-01   5.3633132e-01   5.5475181e-01
   5.8701041e-01   5.8963745e-01   5.6499624e-01   5.9937884e-01   6.0487344e-01   6.6529400e-01   5.7299224e-01   5.9273037e-01   6.3008138e-01   6.5151804e-01   6.1354628e-01   6.3990325e-01   5.6141836e-01   6.2724372e-01   6.2748994e-01   6.1329400e-01   6.9385050e-01   6.2230558e-01   6.6625195e-01   6.4137475e-01   7.1313103e-01   7.6125854e-01   6.3308317e-01   6.2793757e-01   8.0888296e-01   6.6167605e-01   6.8844838e-01   6.0427942e-01   6.0852239e-01   6.6778533e-01   7.2831792e-01   6.7063033e-01   7.2837439e-01   7.1613795e-01   8.8117771e-01   8.3369037e-01   6.4558813e-01   7.5182622e-01   7.2243169e-01   6.5592559e-01   8.0154181e-01   7.9095921e-01   7.4982796e-01   0.0000000e+00   6.9257704e-01   7.2550550e-01   6.4782743e-01   6.5153754e-01   6.2486019e-01   6.0766663e-01   5.7442325e-01   5.2770300e-01   6.1396161e-01   5.9320546e-01   5.6959345e-01   5.5844198e-01   5.4948767e-01   5.4824536e-01   5.9850145e-01   5.6033347e-01   6.4701499e-01   6.1022887e-01   5.4416023e-01   5.7775237e-01   6.2476435e-01   6.0898724e-01   7.4088520e-01   7.0510763e-01   6.2922966e-01   6.6509070e-01   6.1011414e-01   6.5664068e-01   6.9384686e-01   7.0021569e-01   7.4884389e-01   7.2191637e-01   6.8814296e-01   7.6735184e-01   6.9602158e-01   6.4997786e-01   6.1466253e-01   6.0944134e-01   6.0920250e-01   6.2142044e-01   5.6453459e-01   5.7505625e-01   5.9164780e-01   6.4865960e-01   5.7007149e-01   6.1185746e-01
   5.2692302e-01   5.4344685e-01   5.1612730e-01   5.4388654e-01   5.3307016e-01   6.0198390e-01   5.2956927e-01   5.3333354e-01   6.0919381e-01   6.2815927e-01   5.9105356e-01   6.5424911e-01   5.6993724e-01   6.2250918e-01   5.6263068e-01   5.8053154e-01   6.0382373e-01   6.2969468e-01   6.6036914e-01   6.5919480e-01   7.5065027e-01   7.6039359e-01   5.8298149e-01   5.7787523e-01   6.9522140e-01   6.5145680e-01   6.0747947e-01   5.6977058e-01   5.8729383e-01   6.3813715e-01   6.8351446e-01   6.4490484e-01   6.6161103e-01   6.5846470e-01   7.7519345e-01   7.4846943e-01   6.2750029e-01   6.7506895e-01   6.2058041e-01   6.0931030e-01   7.1867831e-01   6.7720321e-01   6.6344124e-01   6.9257704e-01   0.0000000e+00   6.4858592e-01   6.0703789e-01   5.9416654e-01   5.8977083e-01   5.5956723e-01   5.5100251e-01   5.0890734e-01   5.4682591e-01   5.4865410e-01   5.0489516e-01   4.9619984e-01   5.3729243e-01   5.2863424e-01   5.5012083e-01   5.6520821e-01   6.1413957e-01   5.2849581e-01   5.3341161e-01   5.4684409e-01   5.6336859e-01   5.5512664e-01   6.8012077e-01   6.7436059e-01   6.5933191e-01   6.4449770e-01   5.6946804e-01   6.0994884e-01   6.1914715e-01   6.1663150e-01   6.4868680e-01   7.3913626e-01   6.3883679e-01   7.3636843e-01   6.6225094e-01   6.1059396e-01   5.6206229e-01   5.5885484e-01   5.6128425e-01   6.2935509e-01   5.1707031e-01   5.2504143e-01   5.2678512e-01   5.4999697e-01   5.0928708e-01   5.3210755e-01
   5.1373205e-01   5.5174996e-01   5.1670971e-01   5.4072658e-01   6.1599565e-01   7.0100818e-01   5.6122805e-01   5.5441718e-01   6.3529686e-01   6.0927966e-01   5.7876929e-01   6.2392168e-01   5.6139842e-01   6.0337664e-01   5.5537808e-01   5.7647362e-01   6.2565479e-01   6.0554233e-01   6.6168092e-01   6.4564924e-01   6.8567691e-01   7.1028001e-01   6.3407659e-01   6.2584210e-01   7.4286170e-01   6.6086924e-01   5.6897419e-01   5.5824159e-01   5.8703251e-01   6.2299621e-01   7.1690273e-01   6.6958927e-01   7.2657045e-01   7.1912182e-01   7.3186027e-01   7.2202946e-01   6.6209780e-01   6.6945990e-01   6.1297102e-01   6.0288886e-01   6.4894937e-01   6.4191716e-01   7.4424884e-01   7.2550550e-01   6.4858592e-01   0.0000000e+00   6.1786149e-01   6.1748007e-01   6.0360329e-01   5.9629431e-01   5.4978516e-01   5.8448203e-01   6.1280917e-01   5.7721312e-01   5.4691590e-01   5.4549975e-01   5.4781579e-01   5.5946632e-01   5.7677119e-01   5.4778438e-01   6.2612257e-01   5.4956235e-01   5.6424631e-01   6.1091414e-01   6.0408112e-01   5.8250115e-01   7.2987726e-01   6.6642507e-01   6.0935111e-01   6.2046731e-01   6.1854344e-01   6.4005245e-01   7.0191381e-01   6.9193001e-01   7.6381527e-01   7.6870867e-01   6.2312911e-01   7.4342813e-01   6.8345989e-01   6.9882210e-01   6.0261237e-01   6.0216563e-01   5.8057496e-01   5.8427569e-01   5.2991037e-01   5.4366191e-01   5.5716671e-01   5.9842624e-01   5.6372751e-01   5.3396582e-01
   4.3610281e-01   4.6346203e-01   4.5095578e-01   4.8473032e-01   5.1782425e-01   5.7783624e-01   4.7881854e-01   4.5050778e-01   4.6687040e-01   4.9734148e-01   5.3607129e-01   5.4110925e-01   4.6823082e-01   5.3918966e-01   5.1491178e-01   5.2482776e-01   5.5547698e-01   5.0477798e-01   5.6796903e-01   5.8666495e-01   5.0659215e-01   6.1734142e-01   5.5346993e-01   5.4960490e-01   6.0475853e-01   5.4506684e-01   5.6533225e-01   4.6819912e-01   5.3102464e-01   5.8414630e-01   6.4920752e-01   5.3685226e-01   5.8514290e-01   6.7395702e-01   6.5561751e-01   7.3231319e-01   5.7173869e-01   5.8648958e-01   5.3073744e-01   5.4972414e-01   5.6322945e-01   6.5704249e-01   6.6663724e-01   6.4782743e-01   6.0703789e-01   6.1786149e-01   0.0000000e+00   5.4114578e-01   5.3842625e-01   5.3806181e-01   4.6679643e-01   5.1403064e-01   5.1828910e-01   4.5761952e-01   4.4055021e-01   4.3407403e-01   4.7642039e-01   4.8751755e-01   5.0392115e-01   4.6590501e-01   5.6628182e-01   4.9915860e-01   4.6670277e-01   4.5667877e-01   4.8764697e-01   4.8568946e-01   6.3018613e-01   5.9915476e-01   4.8579073e-01   5.4243609e-01   5.3129558e-01   4.8957025e-01   5.9781743e-01   5.1439862e-01   6.2569811e-01   6.4878937e-01   5.4885752e-01   6.1255049e-01   5.6676262e-01   5.3068536e-01   4.9070915e-01   4.7390653e-01   4.9091603e-01   5.3597328e-01   4.4471471e-01   4.6260540e-01   5.0499773e-01   4.7756606e-01   4.5208725e-01   4.5618405e-01
   4.4465288e-01   5.0326751e-01   4.9186492e-01   5.1730761e-01   5.4001401e-01   5.6575402e-01   4.5284880e-01   4.5198567e-01   4.6483231e-01   5.1008442e-01   5.1895236e-01   5.6709209e-01   4.8973747e-01   5.2753340e-01   5.1990758e-01   5.1579985e-01   5.2003110e-01   5.0286542e-01   5.2951965e-01   5.4447606e-01   5.6333411e-01   4.6619824e-01   5.3335109e-01   5.2074512e-01   6.5892132e-01   5.1789896e-01   5.0472594e-01   4.9329096e-01   4.8426544e-01   5.3729027e-01   6.0217785e-01   5.5964752e-01   6.1131462e-01   6.1763860e-01   6.7653927e-01   6.9303053e-01   5.8126082e-01   6.6698839e-01   4.9902121e-01   5.2794585e-01   6.0354938e-01   7.3759390e-01   6.5685313e-01   6.5153754e-01   5.9416654e-01   6.1748007e-01   5.4114578e-01   0.0000000e+00   5.4376931e-01   5.1235072e-01   4.6437986e-01   5.2984341e-01   5.4123761e-01   5.0035746e-01   4.6336330e-01   4.7764584e-01   4.7642823e-01   4.8817382e-01   4.9440109e-01   4.6968654e-01   5.4662991e-01   4.8855602e-01   4.9382034e-01   5.0900358e-01   4.8328624e-01   4.9808441e-01   6.2602248e-01   6.2671626e-01   5.2805781e-01   5.4113986e-01   5.2046463e-01   5.1862294e-01   5.8554578e-01   5.9478921e-01   5.8201366e-01   7.2382086e-01   5.2492940e-01   6.4102684e-01   5.5203036e-01   5.2107220e-01   5.1432949e-01   5.0555397e-01   4.9937747e-01   5.0109322e-01   4.6183194e-01   4.9634617e-01   4.6266430e-01   4.7095636e-01   4.4688430e-01   4.5512498e-01
   4.6710078e-01   4.5023213e-01   4.2974396e-01   5.0198916e-01   5.5093545e-01   5.7010091e-01   4.5171345e-01   4.5058273e-01   4.8920103e-01   5.0398337e-01   4.9956407e-01   5.8306493e-01   4.8288549e-01   5.1996061e-01   4.9813107e-01   5.2939311e-01   5.6344102e-01   5.1185588e-01   5.1013234e-01   5.4423846e-01   5.8682124e-01   5.4863642e-01   5.0400749e-01   4.7334091e-01   6.3882899e-01   5.3521056e-01   4.8553855e-01   4.3838347e-01   4.6855415e-01   5.0453520e-01   6.2844000e-01   5.6281323e-01   5.9149673e-01   5.9851449e-01   6.7428051e-01   6.3787628e-01   5.2917766e-01   6.1359007e-01   5.1141460e-01   5.0656350e-01   6.2770396e-01   6.2505702e-01   6.4168494e-01   6.2486019e-01   5.8977083e-01   6.0360329e-01   5.3842625e-01   5.4376931e-01   0.0000000e+00   5.3281180e-01   5.0490982e-01   4.7669778e-01   5.5995765e-01   4.9979935e-01   4.6727995e-01   4.1209905e-01   4.1768115e-01   5.0727165e-01   5.2061996e-01   4.5211780e-01   5.7239238e-01   5.2021122e-01   4.1946794e-01   4.5034485e-01   5.1497254e-01   4.9930733e-01   6.3088498e-01   5.9908553e-01   5.0878816e-01   5.4881893e-01   5.3874641e-01   5.2313044e-01   5.4453447e-01   5.6035488e-01   5.8125033e-01   6.6723247e-01   5.3297318e-01   6.0439024e-01   5.6261533e-01   5.4023896e-01   4.8005761e-01   4.3615039e-01   4.5258836e-01   4.9125297e-01   4.1942553e-01   4.5292484e-01   4.4273859e-01   4.7373279e-01   4.4809060e-01   4.1612510e-01
   4.5591134e-01   4.8080669e-01   4.3090885e-01   4.9440397e-01   5.4558276e-01   6.4366042e-01   4.8370307e-01   4.4604892e-01   4.9008363e-01   5.1290032e-01   5.1376991e-01   4.7660581e-01   4.5471345e-01   5.4660556e-01   4.6124499e-01   4.8941861e-01   5.4165361e-01   4.9487661e-01   5.1758389e-01   5.4857545e-01   4.8958708e-01   5.4107605e-01   5.1034123e-01   5.3829621e-01   6.4236330e-01   5.6653707e-01   4.4401704e-01   4.2708741e-01   4.7658527e-01   5.2949623e-01   5.9584946e-01   5.1471751e-01   6.0143546e-01   5.7301104e-01   6.7550161e-01   6.9448088e-01   5.5391213e-01   6.3985815e-01   5.4561337e-01   5.2032244e-01   6.5852922e-01   7.0656000e-01   6.4805833e-01   6.0766663e-01   5.5956723e-01   5.9629431e-01   5.3806181e-01   5.1235072e-01   5.3281180e-01   0.0000000e+00   4.5157440e-01   4.0727281e-01   5.3949290e-01   4.9957616e-01   4.8000679e-01   4.5319874e-01   4.7306508e-01   4.6255868e-01   5.4644432e-01   4.6809148e-01   5.0948841e-01   5.2967947e-01   4.5760350e-01   5.0521066e-01   5.1018750e-01   4.7685170e-01   5.8627200e-01   5.7902523e-01   5.1224136e-01   5.6527383e-01   5.4793545e-01   5.9338969e-01   5.1856990e-01   5.3031413e-01   5.4170765e-01   7.2935241e-01   5.1334986e-01   6.7038464e-01   5.5109168e-01   5.6721624e-01   5.0857278e-01   4.9115775e-01   4.6619830e-01   5.0637756e-01   4.4965755e-01   4.8201783e-01   4.0398324e-01   4.8628984e-01   4.3742996e-01   4.6479114e-01
   4.1479905e-01   4.1686973e-01   4.0638835e-01   4.4055722e-01   4.9475291e-01   5.1241561e-01   3.9131881e-01   3.9007545e-01   4.1843421e-01   4.4985423e-01   4.9703497e-01   4.8297357e-01   4.1644525e-01   4.9224139e-01   4.3939864e-01   4.4519702e-01   4.6507402e-01   4.2581799e-01   4.9089137e-01   4.9510598e-01   5.5776801e-01   5.0366181e-01   4.6334035e-01   5.0347722e-01   5.4316966e-01   4.4062486e-01   3.9536022e-01   4.3477452e-01   4.3045679e-01   4.7214848e-01   5.6867552e-01   4.9829162e-01   5.4318119e-01   5.3388329e-01   5.8958837e-01   7.0520316e-01   4.9058556e-01   5.7214163e-01   5.0926393e-01   4.5493577e-01   5.4254359e-01   5.4692402e-01   5.4105056e-01   5.7442325e-01   5.5100251e-01   5.4978516e-01   4.6679643e-01   4.6437986e-01   5.0490982e-01   4.5157440e-01   0.0000000e+00   3.8005669e-01   4.8764398e-01   4.4412282e-01   4.0599558e-01   4.2621149e-01   4.2238906e-01   4.2975426e-01   4.3885796e-01   4.2221967e-01   4.7125766e-01   4.3928096e-01   4.3524223e-01   4.5126455e-01   4.4981086e-01   4.2215065e-01   5.6142122e-01   5.3371877e-01   4.8011388e-01   4.7340818e-01   4.6406400e-01   5.1188686e-01   5.3032608e-01   5.2224458e-01   5.3134729e-01   6.0180114e-01   4.6210772e-01   5.6961820e-01   5.2196464e-01   4.3672004e-01   4.4652884e-01   4.5268340e-01   4.4734232e-01   4.8313029e-01   4.0186948e-01   3.9874421e-01   3.8454477e-01   4.3214010e-01   3.7821069e-01   3.9677642e-01
   4.2677641e-01   4.2223187e-01   3.9083629e-01   4.4007709e-01   5.0866257e-01   5.0049055e-01   3.7921626e-01   3.7589950e-01   4.2024811e-01   4.6745195e-01   5.0743137e-01   4.9634136e-01   3.9587767e-01   4.4407957e-01   4.1231531e-01   4.3221289e-01   4.9251494e-01   4.2882601e-01   4.6838616e-01   4.7406434e-01   4.6644425e-01   5.5011636e-01   4.4975336e-01   4.4565475e-01   5.5681035e-01   4.4082736e-01   4.5017072e-01   4.1754130e-01   4.2807628e-01   4.4365761e-01   5.2866019e-01   4.8399395e-01   5.0324761e-01   5.1671066e-01   5.2762848e-01   7.2576497e-01   4.7597686e-01   5.2128136e-01   4.5623497e-01   4.6939183e-01   5.0347979e-01   5.1803531e-01   5.2652175e-01   5.2770300e-01   5.0890734e-01   5.8448203e-01   5.1403064e-01   5.2984341e-01   4.7669778e-01   4.0727281e-01   3.8005669e-01   0.0000000e+00   4.7027874e-01   4.2765143e-01   4.3256146e-01   3.8665544e-01   4.0765394e-01   4.5764691e-01   4.1846254e-01   4.0288052e-01   4.2245569e-01   4.3787352e-01   4.0778872e-01   4.3814353e-01   4.5013835e-01   4.1585854e-01   5.2750288e-01   5.4152047e-01   4.9991976e-01   5.0531857e-01   4.6586769e-01   4.7231518e-01   4.9896038e-01   5.2027540e-01   5.4628590e-01   5.8156041e-01   4.8657641e-01   5.8800101e-01   4.9004256e-01   4.9550992e-01   4.7075171e-01   4.9080080e-01   4.6667506e-01   4.7727031e-01   3.9669856e-01   4.1540921e-01   4.2147189e-01   4.4647838e-01   3.9435511e-01   4.2504681e-01
   5.0647133e-01   5.5715162e-01   5.9367445e-01   5.6268178e-01   6.1948396e-01   6.6950299e-01   4.6798531e-01   4.5624497e-01   5.3019047e-01   4.9229364e-01   5.5652559e-01   6.2311251e-01   4.9846876e-01   5.4606158e-01   5.2498448e-01   5.1142157e-01   5.5323834e-01   5.8959926e-01   6.2872926e-01   6.4005047e-01   6.5788961e-01   5.7370916e-01   5.1151559e-01   5.7424468e-01   6.8690555e-01   5.9133771e-01   5.9637845e-01   5.7521372e-01   5.3107405e-01   5.2406275e-01   5.8989053e-01   5.3218466e-01   5.9702994e-01   7.0303162e-01   7.3430448e-01   7.4738002e-01   5.4115674e-01   6.5048762e-01   4.8908496e-01   5.2620984e-01   6.2137455e-01   6.8838042e-01   7.0143988e-01   6.1396161e-01   5.4682591e-01   6.1280917e-01   5.1828910e-01   5.4123761e-01   5.5995765e-01   5.3949290e-01   4.8764398e-01   4.7027874e-01   0.0000000e+00   5.2335944e-01   5.2730284e-01   5.3399427e-01   5.0768492e-01   5.5834475e-01   5.8024314e-01   5.6094854e-01   5.6702103e-01   5.2054221e-01   5.1757300e-01   5.1851547e-01   5.4817521e-01   5.7384540e-01   7.4806985e-01   6.9191643e-01   5.3754478e-01   6.1361282e-01   5.7977503e-01   5.5956782e-01   6.1571393e-01   6.5375438e-01   6.9151036e-01   7.0566008e-01   5.6759881e-01   6.5596766e-01   5.6658840e-01   7.1215188e-01   5.7020935e-01   5.7128184e-01   6.0683019e-01   6.1080599e-01   5.5106846e-01   5.9531792e-01   5.6925213e-01   5.5401473e-01   4.8058510e-01   4.9881838e-01
   4.0953171e-01   4.7146783e-01   4.4985136e-01   4.9668617e-01   5.9858997e-01   5.6073096e-01   4.1825160e-01   4.4932526e-01   5.1435019e-01   5.1202847e-01   5.2632861e-01   5.5119748e-01   4.7572130e-01   5.6155373e-01   5.2067048e-01   5.0472833e-01   5.2747437e-01   5.2970862e-01   5.2690571e-01   5.9825475e-01   5.9101373e-01   5.8909931e-01   4.9689128e-01   5.6363162e-01   6.3635792e-01   4.8439618e-01   4.6743079e-01   4.3889141e-01   4.8467716e-01   5.8607216e-01   6.3976578e-01   4.9942992e-01   6.4906647e-01   6.4874793e-01   5.8026074e-01   6.0365590e-01   5.1339110e-01   6.7690370e-01   5.6352912e-01   5.2389572e-01   5.5947225e-01   5.7689172e-01   6.3087283e-01   5.9320546e-01   5.4865410e-01   5.7721312e-01   4.5761952e-01   5.0035746e-01   4.9979935e-01   4.9957616e-01   4.4412282e-01   4.2765143e-01   5.2335944e-01   0.0000000e+00   4.5782855e-01   4.5096733e-01   4.6974758e-01   4.6684488e-01   5.1305107e-01   4.1895219e-01   4.6714433e-01   4.7880909e-01   4.4771246e-01   4.5241253e-01   4.7658225e-01   4.9872747e-01   5.6604791e-01   5.6528639e-01   5.0202155e-01   5.7254918e-01   5.9175615e-01   5.6066713e-01   5.5006318e-01   5.4391698e-01   5.8090055e-01   6.1071549e-01   5.0602126e-01   6.6845788e-01   5.3411647e-01   5.9869391e-01   4.6915218e-01   4.2689890e-01   4.5093582e-01   5.3431166e-01   4.7928388e-01   4.5921801e-01   4.0334398e-01   4.4672922e-01   4.4439662e-01   4.3085338e-01
   3.9818637e-01   4.3392515e-01   3.8631589e-01   4.5185076e-01   5.1178125e-01   5.0139457e-01   3.8633302e-01   3.6783929e-01   4.3487468e-01   4.7750749e-01   4.8548669e-01   4.8911674e-01   4.2352106e-01   4.8663844e-01   4.1633179e-01   4.3641887e-01   4.9601344e-01   4.5227092e-01   4.9237827e-01   5.0142883e-01   6.4853120e-01   4.8805360e-01   4.6269733e-01   5.1419499e-01   5.8120327e-01   4.3973779e-01   4.5207729e-01   4.2127006e-01   4.2474779e-01   4.7343194e-01   5.5962934e-01   4.8119765e-01   5.7054160e-01   5.5947758e-01   5.4898965e-01   5.7339248e-01   4.6174124e-01   5.5208928e-01   5.1185387e-01   4.6905253e-01   5.8205986e-01   5.7074236e-01   6.1073597e-01   5.6959345e-01   5.0489516e-01   5.4691590e-01   4.4055021e-01   4.6336330e-01   4.6727995e-01   4.8000679e-01   4.0599558e-01   4.3256146e-01   5.2730284e-01   4.5782855e-01   0.0000000e+00   4.1058068e-01   4.0391210e-01   4.2762626e-01   4.5597560e-01   4.0293474e-01   4.5714394e-01   4.5800749e-01   4.2293547e-01   4.1256860e-01   4.2251980e-01   4.2552511e-01   5.6115979e-01   5.5611500e-01   4.3766738e-01   5.1460796e-01   4.2546800e-01   5.0167993e-01   5.2313527e-01   5.0044149e-01   5.1981077e-01   6.3953419e-01   4.9608063e-01   6.3002515e-01   4.4199000e-01   4.5614490e-01   4.2934092e-01   4.1893454e-01   4.2825601e-01   4.7134057e-01   3.5572291e-01   3.9164964e-01   3.9847996e-01   4.6789385e-01   3.8518112e-01   3.9872445e-01
   3.7827551e-01   4.3893080e-01   4.1722000e-01   4.3580623e-01   5.1758985e-01   5.0627205e-01   3.9781912e-01   3.7803806e-01   4.3804651e-01   4.5970578e-01   4.5658812e-01   5.0754996e-01   4.0511987e-01   4.9392994e-01   4.1663556e-01   4.4149516e-01   4.5099951e-01   4.3430659e-01   4.5969136e-01   4.8803806e-01   6.3862049e-01   5.6988228e-01   4.4412823e-01   5.2423606e-01   5.5001260e-01   4.5558472e-01   4.4679480e-01   4.3277888e-01   4.3571243e-01   4.5926854e-01   5.4611241e-01   5.0852828e-01   5.5515319e-01   5.6969680e-01   5.4138737e-01   5.8733460e-01   5.2300774e-01   5.9112467e-01   4.3961499e-01   3.9821566e-01   5.9243195e-01   5.7952036e-01   5.8323382e-01   5.5844198e-01   4.9619984e-01   5.4549975e-01   4.3407403e-01   4.7764584e-01   4.1209905e-01   4.5319874e-01   4.2621149e-01   3.8665544e-01   5.3399427e-01   4.5096733e-01   4.1058068e-01   0.0000000e+00   3.9143716e-01   3.7670747e-01   4.3738019e-01   4.1296324e-01   4.6490359e-01   4.4964493e-01   3.9049672e-01   4.0229985e-01   4.3720037e-01   4.2733853e-01   5.2149492e-01   5.3212070e-01   4.2892825e-01   5.4117214e-01   4.5647884e-01   4.7032383e-01   5.3483119e-01   5.1840605e-01   4.9047926e-01   5.6865311e-01   5.4280790e-01   6.3688252e-01   4.7495148e-01   4.6579222e-01   4.7581755e-01   4.4901819e-01   4.2545788e-01   4.6484202e-01   3.8142820e-01   4.1004489e-01   4.1146314e-01   4.1998212e-01   3.7509155e-01   3.8001906e-01
   3.8516680e-01   4.0406278e-01   3.8967067e-01   4.3131066e-01   5.3174758e-01   4.9148975e-01   3.8515232e-01   3.8110451e-01   4.0391632e-01   4.3412402e-01   4.4103750e-01   4.8088649e-01   4.0046861e-01   4.9104211e-01   4.3606426e-01   4.3963315e-01   4.5328114e-01   4.1619660e-01   4.4931617e-01   4.8657586e-01   6.0035240e-01   5.1942338e-01   4.4557347e-01   5.1576073e-01   5.4620446e-01   4.5868255e-01   4.4882119e-01   4.1450125e-01   4.2391197e-01   4.6784808e-01   5.3602179e-01   4.7172754e-01   5.3825634e-01   5.3512846e-01   5.0665533e-01   5.7653807e-01   4.8287185e-01   5.8689429e-01   4.0434883e-01   4.1513141e-01   5.0403180e-01   6.0287957e-01   5.6722142e-01   5.4948767e-01   5.3729243e-01   5.4781579e-01   4.7642039e-01   4.7642823e-01   4.1768115e-01   4.7306508e-01   4.2238906e-01   4.0765394e-01   5.0768492e-01   4.6974758e-01   4.0391210e-01   3.9143716e-01   0.0000000e+00   4.0940664e-01   4.4326369e-01   4.2136571e-01   4.7508183e-01   4.3609302e-01   4.0930441e-01   4.1950244e-01   4.5952298e-01   4.1889625e-01   5.0214533e-01   5.5189705e-01   4.3124273e-01   5.5517362e-01   4.8208612e-01   4.7478106e-01   4.9522346e-01   4.8816783e-01   5.5160604e-01   5.4811400e-01   4.8186837e-01   6.3313631e-01   4.6781112e-01   4.7845081e-01   4.4189928e-01   4.2023908e-01   4.2871529e-01   4.4959571e-01   3.8869960e-01   3.8113966e-01   3.5571559e-01   3.8690683e-01   3.8347004e-01   3.9198230e-01
   3.9628600e-01   4.0722031e-01   4.0676164e-01   4.4472555e-01   5.3256416e-01   5.2393812e-01   3.8155685e-01   3.8788699e-01   4.1933937e-01   4.1735915e-01   4.2693003e-01   4.6931054e-01   3.9526768e-01   4.8918127e-01   4.2451688e-01   4.4063662e-01   4.7462774e-01   4.0701036e-01   4.5205485e-01   4.8233507e-01   5.9212605e-01   6.0140804e-01   4.6258340e-01   4.9081225e-01   5.7587584e-01   4.5443396e-01   4.4492078e-01   4.0284087e-01   4.2926639e-01   4.6838433e-01   5.5107130e-01   4.8695300e-01   5.3765785e-01   5.7305133e-01   5.6777473e-01   6.5149869e-01   4.7819918e-01   5.4738815e-01   4.2261966e-01   4.1417496e-01   4.0634311e-01   5.7156902e-01   5.6491073e-01   5.4824536e-01   5.2863424e-01   5.5946632e-01   4.8751755e-01   4.8817382e-01   5.0727165e-01   4.6255868e-01   4.2975426e-01   4.5764691e-01   5.5834475e-01   4.6684488e-01   4.2762626e-01   3.7670747e-01   4.0940664e-01   0.0000000e+00   4.4164964e-01   4.2412447e-01   4.8025934e-01   4.6312721e-01   4.3868173e-01   4.1857927e-01   4.7329678e-01   4.3095144e-01   5.3704159e-01   5.1917812e-01   4.7367859e-01   5.1597707e-01   4.7792338e-01   4.6288279e-01   5.2237391e-01   5.3501660e-01   5.1482385e-01   5.4319564e-01   5.3217694e-01   6.3074625e-01   4.4368259e-01   5.3024620e-01   4.2394422e-01   4.3491973e-01   4.6778233e-01   4.6448911e-01   4.0791515e-01   4.0743919e-01   3.5814206e-01   3.7733046e-01   3.7497277e-01   3.6229850e-01
   4.5916931e-01   4.6281848e-01   4.3997551e-01   4.7265381e-01   5.8327964e-01   5.4764603e-01   4.3761471e-01   4.5368540e-01   4.9758491e-01   5.1054172e-01   5.6573652e-01   5.3906151e-01   4.4322097e-01   5.1186586e-01   4.9409559e-01   5.0410074e-01   5.4616480e-01   4.9423101e-01   5.2375998e-01   5.5954746e-01   6.9916548e-01   5.9127522e-01   4.9397365e-01   5.1427145e-01   6.3629171e-01   5.2701833e-01   5.2994663e-01   4.8478451e-01   4.5559877e-01   5.4280845e-01   6.2788420e-01   5.0632643e-01   5.8495893e-01   6.0996689e-01   5.8129759e-01   7.6841719e-01   5.3306452e-01   6.1383679e-01   4.3914806e-01   4.7343552e-01   4.7972542e-01   5.9073245e-01   5.8137137e-01   5.9850145e-01   5.5012083e-01   5.7677119e-01   5.0392115e-01   4.9440109e-01   5.2061996e-01   5.4644432e-01   4.3885796e-01   4.1846254e-01   5.8024314e-01   5.1305107e-01   4.5597560e-01   4.3738019e-01   4.4326369e-01   4.4164964e-01   0.0000000e+00   4.6774967e-01   5.4706248e-01   4.8526112e-01   4.4884693e-01   4.4219558e-01   4.5003912e-01   4.4132022e-01   5.4558301e-01   5.6135944e-01   4.6291436e-01   5.6469071e-01   5.0729260e-01   5.1252114e-01   5.5977682e-01   5.6413174e-01   5.5199636e-01   6.0991120e-01   5.1858693e-01   6.6367856e-01   4.8536556e-01   5.4925642e-01   4.4529297e-01   4.6514107e-01   4.9484831e-01   5.2120195e-01   4.4849414e-01   4.4399608e-01   3.7864943e-01   4.3953917e-01   4.2032110e-01   4.5021009e-01
   3.5762389e-01   4.1155965e-01   4.0299688e-01   4.2652837e-01   5.3000654e-01   5.1933913e-01   4.0097305e-01   3.6064843e-01   4.1419538e-01   4.2499890e-01   4.6918440e-01   4.5541705e-01   3.8767965e-01   5.0800649e-01   4.5554819e-01   4.5576351e-01   4.6594209e-01   4.0369314e-01   4.2425330e-01   4.9591045e-01   6.5233328e-01   5.4522597e-01   4.8238744e-01   5.1725094e-01   5.8622133e-01   4.6585397e-01   4.5780475e-01   4.5834817e-01   4.8010575e-01   4.7727752e-01   5.4881001e-01   4.9078376e-01   5.5426052e-01   5.8089429e-01   5.5314747e-01   7.3571117e-01   5.1297482e-01   5.9974286e-01   4.2200428e-01   4.2464689e-01   4.8298230e-01   5.2704349e-01   5.8916786e-01   5.6033347e-01   5.6520821e-01   5.4778438e-01   4.6590501e-01   4.6968654e-01   4.5211780e-01   4.6809148e-01   4.2221967e-01   4.0288052e-01   5.6094854e-01   4.1895219e-01   4.0293474e-01   4.1296324e-01   4.2136571e-01   4.2412447e-01   4.6774967e-01   0.0000000e+00   4.9166137e-01   4.4945413e-01   4.2698202e-01   4.1602095e-01   4.2899780e-01   4.2463507e-01   5.6669399e-01   5.3699193e-01   4.5082915e-01   5.2283971e-01   4.3792394e-01   4.1019588e-01   5.0330120e-01   5.6266475e-01   5.1345494e-01   5.3071145e-01   4.8773001e-01   5.9696264e-01   4.3992496e-01   5.0291268e-01   4.3500016e-01   4.0317386e-01   4.3086651e-01   4.5150037e-01   4.0460888e-01   4.2341744e-01   4.4558335e-01   3.9175678e-01   3.9282362e-01   3.7650737e-01
   4.2695632e-01   4.7436773e-01   4.7611774e-01   5.1277896e-01   6.0270278e-01   5.0387953e-01   4.2641807e-01   4.0681722e-01   4.4176829e-01   4.7997017e-01   4.8765691e-01   5.1277208e-01   4.4406293e-01   5.1656916e-01   4.8205137e-01   5.0405137e-01   5.3238906e-01   5.0467871e-01   5.2033011e-01   5.4943254e-01   7.6700827e-01   5.9656766e-01   5.1457441e-01   5.2414131e-01   6.6442722e-01   4.9498567e-01   4.7054719e-01   5.1013951e-01   4.7015560e-01   4.8773390e-01   5.8103187e-01   5.8136308e-01   6.5225814e-01   6.2180107e-01   6.4971135e-01   6.7921760e-01   5.7202104e-01   6.2112185e-01   4.4162244e-01   5.0847945e-01   5.4646118e-01   6.6011572e-01   6.3738791e-01   6.4701499e-01   6.1413957e-01   6.2612257e-01   5.6628182e-01   5.4662991e-01   5.7239238e-01   5.0948841e-01   4.7125766e-01   4.2245569e-01   5.6702103e-01   4.6714433e-01   4.5714394e-01   4.6490359e-01   4.7508183e-01   4.8025934e-01   5.4706248e-01   4.9166137e-01   0.0000000e+00   5.1740799e-01   4.9794152e-01   4.9052237e-01   5.1532593e-01   4.5742832e-01   6.2437125e-01   5.9219749e-01   4.9199644e-01   5.0798172e-01   5.4196619e-01   4.7739907e-01   5.1784385e-01   5.8983016e-01   5.8377396e-01   5.3363349e-01   5.5226886e-01   6.5321752e-01   5.1486319e-01   5.5668128e-01   5.1377339e-01   5.0197032e-01   4.8959262e-01   4.9196209e-01   4.0811447e-01   4.3219058e-01   4.6068331e-01   4.4338205e-01   4.4213538e-01   4.3188869e-01
   4.2208662e-01   4.5645057e-01   4.4525286e-01   5.1981010e-01   5.1896519e-01   5.3683881e-01   3.9329433e-01   3.8838451e-01   4.9458032e-01   4.8966010e-01   5.0269271e-01   4.7557177e-01   4.6095155e-01   5.0353064e-01   4.6020524e-01   4.8444327e-01   5.5209096e-01   4.9232122e-01   4.7850688e-01   5.1187837e-01   6.4464020e-01   6.1354058e-01   5.0908662e-01   5.1572153e-01   6.3892878e-01   4.8877015e-01   4.6856013e-01   4.8588498e-01   4.9085975e-01   4.9422218e-01   5.8266002e-01   5.1655208e-01   6.2017027e-01   6.0029221e-01   6.9268748e-01   6.3313849e-01   5.7700551e-01   6.0824773e-01   4.5698571e-01   4.9115835e-01   5.5130823e-01   5.9320969e-01   6.1856904e-01   6.1022887e-01   5.2849581e-01   5.4956235e-01   4.9915860e-01   4.8855602e-01   5.2021122e-01   5.2967947e-01   4.3928096e-01   4.3787352e-01   5.2054221e-01   4.7880909e-01   4.5800749e-01   4.4964493e-01   4.3609302e-01   4.6312721e-01   4.8526112e-01   4.4945413e-01   5.1740799e-01   0.0000000e+00   4.7812509e-01   4.5318932e-01   4.4785028e-01   4.6126143e-01   5.7678026e-01   5.8633357e-01   4.9364106e-01   4.7844098e-01   5.7183880e-01   4.9664734e-01   5.1514510e-01   5.0859644e-01   5.0412037e-01   5.0088288e-01   5.6609382e-01   6.5737190e-01   4.8407415e-01   4.9108130e-01   4.8861968e-01   4.6344271e-01   4.7082248e-01   4.8856433e-01   4.2515284e-01   3.8785517e-01   4.0577292e-01   4.2210539e-01   3.9516545e-01   4.0443571e-01
   3.8382994e-01   3.9966132e-01   4.2826976e-01   4.7252306e-01   5.6534116e-01   5.2443330e-01   3.8049059e-01   3.6950278e-01   4.7236396e-01   4.6398620e-01   4.7394560e-01   4.4893865e-01   4.0794802e-01   4.7987565e-01   4.1906231e-01   4.0129055e-01   4.6730304e-01   4.5919428e-01   4.4046089e-01   4.6301397e-01   6.3191434e-01   5.7285220e-01   4.7940164e-01   5.1193932e-01   5.7796833e-01   4.4483546e-01   4.1314870e-01   4.4536367e-01   4.0940257e-01   4.3095566e-01   5.0886583e-01   4.6077955e-01   5.2407997e-01   5.5314517e-01   6.8644340e-01   6.0049984e-01   5.0781990e-01   5.4207089e-01   3.7677056e-01   4.3990411e-01   5.3624927e-01   5.7682408e-01   5.5872146e-01   5.4416023e-01   5.3341161e-01   5.6424631e-01   4.6670277e-01   4.9382034e-01   4.1946794e-01   4.5760350e-01   4.3524223e-01   4.0778872e-01   5.1757300e-01   4.4771246e-01   4.2293547e-01   3.9049672e-01   4.0930441e-01   4.3868173e-01   4.4884693e-01   4.2698202e-01   4.9794152e-01   4.7812509e-01   0.0000000e+00   4.2995086e-01   4.4581389e-01   4.5894040e-01   5.5575344e-01   5.7743606e-01   5.1420664e-01   4.9943712e-01   4.8629128e-01   5.4718525e-01   5.1643260e-01   5.5819621e-01   5.5266679e-01   5.1340362e-01   5.1909669e-01   6.5434232e-01   5.0051295e-01   5.0001287e-01   4.6648627e-01   4.4588292e-01   4.2307093e-01   4.6821226e-01   4.3554783e-01   4.2811841e-01   4.2075289e-01   4.5931566e-01   4.0295331e-01   4.0252935e-01
   3.5523682e-01   3.7290961e-01   3.9918974e-01   4.3771166e-01   5.1537513e-01   5.1510493e-01   4.1071618e-01   3.8707121e-01   4.4873538e-01   4.4045302e-01   4.4314086e-01   4.2498075e-01   4.3221378e-01   5.1082847e-01   4.3008222e-01   4.5367319e-01   4.8604356e-01   4.5864795e-01   4.5150990e-01   5.0268913e-01   5.9982624e-01   5.8956207e-01   4.6427786e-01   4.9899483e-01   5.3636903e-01   4.4171520e-01   4.6897981e-01   4.4290276e-01   4.2472373e-01   4.5789021e-01   5.5691077e-01   4.8729546e-01   5.4396163e-01   5.8804773e-01   6.6495347e-01   6.9853863e-01   4.7486289e-01   5.4336968e-01   4.2298048e-01   4.2797902e-01   4.8922046e-01   6.2509583e-01   5.5837268e-01   5.7775237e-01   5.4684409e-01   6.1091414e-01   4.5667877e-01   5.0900358e-01   4.5034485e-01   5.0521066e-01   4.5126455e-01   4.3814353e-01   5.1851547e-01   4.5241253e-01   4.1256860e-01   4.0229985e-01   4.1950244e-01   4.1857927e-01   4.4219558e-01   4.1602095e-01   4.9052237e-01   4.5318932e-01   4.2995086e-01   0.0000000e+00   4.6321075e-01   4.4499806e-01   4.9366250e-01   5.4552497e-01   4.6902504e-01   4.5388907e-01   4.7831505e-01   4.4044734e-01   5.0333888e-01   5.1681417e-01   5.1254102e-01   4.6766797e-01   4.9658187e-01   6.0566628e-01   4.5678427e-01   4.7616212e-01   4.1416874e-01   4.1778736e-01   4.5117348e-01   4.6501324e-01   3.9441146e-01   3.7430444e-01   3.7440179e-01   4.3592022e-01   3.5694849e-01   3.6968248e-01
   4.2916195e-01   4.5454310e-01   4.3372291e-01   4.6470527e-01   4.9159735e-01   4.7346625e-01   4.0336443e-01   4.1665484e-01   4.5249358e-01   4.6543312e-01   4.9916625e-01   4.5482663e-01   4.2026911e-01   4.9806436e-01   4.4977857e-01   4.7097374e-01   5.2987657e-01   4.8210058e-01   4.6622747e-01   4.9991196e-01   5.8218841e-01   5.6526738e-01   4.8235362e-01   5.0019321e-01   5.9819396e-01   4.6319473e-01   4.6355833e-01   5.2476373e-01   4.3346989e-01   4.2628504e-01   5.4774151e-01   5.1596534e-01   5.9002160e-01   5.5687973e-01   6.6133998e-01   5.8360194e-01   5.4233317e-01   6.2450166e-01   4.6766152e-01   4.5809461e-01   5.0750518e-01   6.5530929e-01   6.3093956e-01   6.2476435e-01   5.6336859e-01   6.0408112e-01   4.8764697e-01   4.8328624e-01   5.1497254e-01   5.1018750e-01   4.4981086e-01   4.5013835e-01   5.4817521e-01   4.7658225e-01   4.2251980e-01   4.3720037e-01   4.5952298e-01   4.7329678e-01   4.5003912e-01   4.2899780e-01   5.1532593e-01   4.4785028e-01   4.4581389e-01   4.6321075e-01   0.0000000e+00   4.5644480e-01   5.1844981e-01   6.0872880e-01   5.1712726e-01   5.5824891e-01   5.0489979e-01   4.6199170e-01   5.4193742e-01   5.8071277e-01   5.3945380e-01   5.4393123e-01   5.3534886e-01   6.0640141e-01   5.1679432e-01   5.6477911e-01   4.5704343e-01   4.7883953e-01   4.9662221e-01   4.8621080e-01   4.2246950e-01   4.0858580e-01   4.5512853e-01   4.2853885e-01   3.6333421e-01   4.0416595e-01
   3.9586604e-01   4.2860223e-01   4.0189969e-01   4.2610559e-01   4.7669140e-01   5.3387227e-01   4.1224106e-01   4.2008410e-01   4.7689290e-01   4.3664989e-01   4.6651424e-01   4.6092192e-01   4.0398962e-01   4.9527789e-01   4.5936065e-01   4.8661760e-01   5.4628518e-01   4.7777640e-01   4.7604072e-01   4.9588481e-01   7.0850490e-01   5.6854222e-01   5.0499871e-01   5.2750215e-01   6.4622563e-01   4.8866230e-01   4.2967825e-01   4.6164968e-01   4.5695607e-01   4.9992251e-01   6.1765944e-01   5.3413779e-01   5.8169671e-01   5.9389767e-01   6.2458760e-01   7.3710818e-01   5.6083659e-01   5.8497050e-01   4.4879448e-01   4.6291942e-01   5.6123897e-01   5.6875656e-01   6.2056553e-01   6.0898724e-01   5.5512664e-01   5.8250115e-01   4.8568946e-01   4.9808441e-01   4.9930733e-01   4.7685170e-01   4.2215065e-01   4.1585854e-01   5.7384540e-01   4.9872747e-01   4.2552511e-01   4.2733853e-01   4.1889625e-01   4.3095144e-01   4.4132022e-01   4.2463507e-01   4.5742832e-01   4.6126143e-01   4.5894040e-01   4.4499806e-01   4.5644480e-01   0.0000000e+00   5.2901049e-01   5.6412561e-01   4.7443763e-01   5.0128118e-01   5.0082099e-01   4.4424026e-01   5.1219896e-01   5.1202426e-01   5.1351151e-01   5.3635432e-01   5.3455136e-01   5.9712087e-01   4.8964121e-01   4.9998803e-01   4.4136318e-01   4.6959437e-01   4.5064093e-01   4.5799167e-01   3.9938773e-01   4.1981675e-01   4.1452723e-01   4.3021013e-01   4.0048554e-01   4.0522521e-01
   5.1835103e-01   5.2463070e-01   5.0258079e-01   5.9290031e-01   6.1379957e-01   6.5665496e-01   5.2894143e-01   5.2506944e-01   5.4101803e-01   5.5268715e-01   6.1963010e-01   5.8767993e-01   5.5468315e-01   6.1718028e-01   5.4925945e-01   6.0673172e-01   6.3216535e-01   5.5318121e-01   5.7944917e-01   6.2399804e-01   7.2161695e-01   6.2690195e-01   5.9924283e-01   6.3298192e-01   7.2684337e-01   6.2113706e-01   5.4359247e-01   5.6008543e-01   5.6420228e-01   5.9178928e-01   6.8705242e-01   6.6576158e-01   7.1732883e-01   7.1894181e-01   7.8704181e-01   8.2096495e-01   6.3248577e-01   7.8221221e-01   5.5929454e-01   5.8190554e-01   7.0735814e-01   7.2529377e-01   7.5300772e-01   7.4088520e-01   6.8012077e-01   7.2987726e-01   6.3018613e-01   6.2602248e-01   6.3088498e-01   5.8627200e-01   5.6142122e-01   5.2750288e-01   7.4806985e-01   5.6604791e-01   5.6115979e-01   5.2149492e-01   5.0214533e-01   5.3704159e-01   5.4558301e-01   5.6669399e-01   6.2437125e-01   5.7678026e-01   5.5575344e-01   4.9366250e-01   5.1844981e-01   5.2901049e-01   0.0000000e+00   6.8887461e-01   6.0572279e-01   6.1186295e-01   6.4457846e-01   5.4839798e-01   6.3361460e-01   6.7221415e-01   5.6820515e-01   6.6197605e-01   6.2642368e-01   7.3161540e-01   5.9319882e-01   6.3194168e-01   5.3088424e-01   5.3072452e-01   5.2238707e-01   5.6981631e-01   5.2302889e-01   5.3551183e-01   5.2072412e-01   5.0587691e-01   5.0737144e-01   5.0316830e-01
   5.5302268e-01   5.5030199e-01   5.3404741e-01   5.7310558e-01   6.3846841e-01   5.7996552e-01   5.2556011e-01   5.3965408e-01   5.6739790e-01   5.5753130e-01   6.0494663e-01   6.1675780e-01   5.4939841e-01   6.6331272e-01   5.5644228e-01   5.8901165e-01   6.3006942e-01   5.5141981e-01   5.8090169e-01   6.3769649e-01   8.3867595e-01   6.8770792e-01   5.9880283e-01   6.4243705e-01   6.4877348e-01   6.3382043e-01   5.6197083e-01   5.8819725e-01   6.0621386e-01   5.9689446e-01   6.8336594e-01   6.1374783e-01   6.8973481e-01   6.7335823e-01   9.1581602e-01   8.1940549e-01   6.2153217e-01   7.7036273e-01   5.5605399e-01   5.6223921e-01   7.7231377e-01   6.9924062e-01   7.1036407e-01   7.0510763e-01   6.7436059e-01   6.6642507e-01   5.9915476e-01   6.2671626e-01   5.9908553e-01   5.7902523e-01   5.3371877e-01   5.4152047e-01   6.9191643e-01   5.6528639e-01   5.5611500e-01   5.3212070e-01   5.5189705e-01   5.1917812e-01   5.6135944e-01   5.3699193e-01   5.9219749e-01   5.8633357e-01   5.7743606e-01   5.4552497e-01   6.0872880e-01   5.6412561e-01   6.8887461e-01   0.0000000e+00   6.3506127e-01   6.0300872e-01   6.3278127e-01   6.2163207e-01   6.6719942e-01   6.8365976e-01   5.9824239e-01   6.5905367e-01   6.4460931e-01   7.4239121e-01   6.2179397e-01   6.6402797e-01   5.6424531e-01   5.6891239e-01   5.7018011e-01   6.1143118e-01   5.3298670e-01   5.6627525e-01   5.3994827e-01   5.4027889e-01   4.8687520e-01   5.2302901e-01
   4.8602004e-01   4.4187385e-01   4.2918761e-01   5.3013725e-01   5.6149158e-01   5.6704281e-01   4.9331414e-01   4.9136388e-01   5.3393611e-01   5.0184936e-01   5.8130383e-01   5.3424183e-01   4.7666578e-01   6.2647281e-01   5.3597309e-01   5.7799595e-01   5.6029913e-01   4.5134673e-01   5.2014255e-01   5.6561273e-01   6.4291709e-01   6.5512677e-01   5.1604030e-01   5.1357335e-01   5.7550810e-01   5.3817152e-01   4.5772350e-01   4.6108112e-01   4.5469471e-01   4.9713898e-01   6.0016606e-01   5.3859634e-01   5.5875563e-01   5.5817361e-01   6.9646805e-01   6.7198222e-01   5.5150879e-01   6.5736903e-01   5.1437647e-01   4.7303873e-01   6.2566753e-01   6.1515495e-01   5.8911812e-01   6.2922966e-01   6.5933191e-01   6.0935111e-01   4.8579073e-01   5.2805781e-01   5.0878816e-01   5.1224136e-01   4.8011388e-01   4.9991976e-01   5.3754478e-01   5.0202155e-01   4.3766738e-01   4.2892825e-01   4.3124273e-01   4.7367859e-01   4.6291436e-01   4.5082915e-01   4.9199644e-01   4.9364106e-01   5.1420664e-01   4.6902504e-01   5.1712726e-01   4.7443763e-01   6.0572279e-01   6.3506127e-01   0.0000000e+00   5.3715052e-01   5.3479047e-01   5.0838614e-01   5.7385205e-01   5.6053143e-01   6.2712606e-01   5.8051917e-01   5.4033850e-01   5.8310860e-01   5.5318865e-01   5.2965929e-01   4.7185373e-01   5.3310331e-01   4.7768577e-01   4.8339746e-01   4.4048646e-01   4.3110842e-01   4.1757922e-01   4.3101559e-01   4.1896631e-01   4.5051626e-01
   4.8973662e-01   5.3268151e-01   5.2090599e-01   5.7143539e-01   6.2256803e-01   6.0818335e-01   5.5439479e-01   5.6347737e-01   5.1580275e-01   5.8907682e-01   5.8158718e-01   5.8056718e-01   5.3263538e-01   6.4517415e-01   5.8109553e-01   5.3648673e-01   5.8615962e-01   5.4883145e-01   5.3878966e-01   5.5862054e-01   6.9309675e-01   6.5255344e-01   5.7414122e-01   5.8589606e-01   7.1077630e-01   5.9082454e-01   5.8650347e-01   5.7793820e-01   5.2906259e-01   5.9331575e-01   6.4397052e-01   6.1426581e-01   6.8477171e-01   6.6689149e-01   7.9163525e-01   7.7607345e-01   5.6523128e-01   6.2083882e-01   5.6466818e-01   5.2451883e-01   5.9024974e-01   6.8246504e-01   6.7148816e-01   6.6509070e-01   6.4449770e-01   6.2046731e-01   5.4243609e-01   5.4113986e-01   5.4881893e-01   5.6527383e-01   4.7340818e-01   5.0531857e-01   6.1361282e-01   5.7254918e-01   5.1460796e-01   5.4117214e-01   5.5517362e-01   5.1597707e-01   5.6469071e-01   5.2283971e-01   5.0798172e-01   4.7844098e-01   4.9943712e-01   4.5388907e-01   5.5824891e-01   5.0128118e-01   6.1186295e-01   6.0300872e-01   5.3715052e-01   0.0000000e+00   5.3103337e-01   5.4644309e-01   5.9284033e-01   6.0557661e-01   6.1261265e-01   6.8730567e-01   6.5085405e-01   7.5049305e-01   6.1382922e-01   5.9808724e-01   4.9856703e-01   4.8799469e-01   5.3561249e-01   5.1182344e-01   4.4256605e-01   4.7184020e-01   4.9126058e-01   4.7134339e-01   4.1106808e-01   4.6955886e-01
   4.6255998e-01   4.7572760e-01   4.4248027e-01   5.0282414e-01   5.2662217e-01   4.9907058e-01   4.3904249e-01   4.3912512e-01   4.9529580e-01   5.1506858e-01   4.9709532e-01   4.7907692e-01   4.6638885e-01   5.7553387e-01   5.0596168e-01   4.8965538e-01   5.3259860e-01   4.9050747e-01   5.4146465e-01   5.4037230e-01   5.7614110e-01   5.9292195e-01   5.2133365e-01   5.7649116e-01   5.7706241e-01   5.3089492e-01   5.0364746e-01   4.9965439e-01   4.8713984e-01   4.9799773e-01   6.6180726e-01   5.6689206e-01   6.4373155e-01   6.2674301e-01   7.4668604e-01   6.8707488e-01   5.7945108e-01   5.8005855e-01   4.6480358e-01   4.8354204e-01   6.0458565e-01   6.7846630e-01   6.1289571e-01   6.1011414e-01   5.6946804e-01   6.1854344e-01   5.3129558e-01   5.2046463e-01   5.3874641e-01   5.4793545e-01   4.6406400e-01   4.6586769e-01   5.7977503e-01   5.9175615e-01   4.2546800e-01   4.5647884e-01   4.8208612e-01   4.7792338e-01   5.0729260e-01   4.3792394e-01   5.4196619e-01   5.7183880e-01   4.8629128e-01   4.7831505e-01   5.0489979e-01   5.0082099e-01   6.4457846e-01   6.3278127e-01   5.3479047e-01   5.3103337e-01   0.0000000e+00   5.4545028e-01   5.9410223e-01   5.6360070e-01   5.5026743e-01   6.6901258e-01   5.6267641e-01   6.6083223e-01   5.4932240e-01   4.5486060e-01   5.0690394e-01   4.8527161e-01   5.0167791e-01   5.1210026e-01   4.2716193e-01   4.5162754e-01   4.4258068e-01   4.4127066e-01   4.2149503e-01   4.3925704e-01
   4.7018026e-01   4.5212686e-01   4.3869188e-01   4.6420062e-01   5.5889039e-01   5.3864828e-01   4.4392958e-01   4.4506227e-01   4.8405378e-01   5.3636660e-01   5.2484590e-01   5.2611637e-01   4.8678480e-01   5.6895689e-01   4.8228810e-01   5.3261199e-01   5.2545535e-01   5.7068510e-01   5.3042065e-01   5.2398184e-01   6.2768251e-01   5.5754556e-01   5.3348193e-01   5.2586215e-01   6.5534814e-01   5.1703521e-01   4.9657447e-01   4.4124882e-01   5.2896204e-01   5.8078011e-01   6.6746477e-01   5.6331734e-01   6.0789643e-01   6.4042156e-01   6.5714944e-01   7.1977740e-01   5.9273941e-01   5.7709369e-01   4.5888241e-01   4.9667530e-01   6.5587065e-01   7.2177640e-01   6.2581193e-01   6.5664068e-01   6.0994884e-01   6.4005245e-01   4.8957025e-01   5.1862294e-01   5.2313044e-01   5.9338969e-01   5.1188686e-01   4.7231518e-01   5.5956782e-01   5.6066713e-01   5.0167993e-01   4.7032383e-01   4.7478106e-01   4.6288279e-01   5.1252114e-01   4.1019588e-01   4.7739907e-01   4.9664734e-01   5.4718525e-01   4.4044734e-01   4.6199170e-01   4.4424026e-01   5.4839798e-01   6.2163207e-01   5.0838614e-01   5.4644309e-01   5.4545028e-01   0.0000000e+00   5.1983389e-01   5.4420874e-01   5.5224538e-01   5.6618150e-01   5.4915935e-01   6.0280561e-01   5.2970103e-01   4.1814727e-01   5.1836628e-01   4.7586380e-01   5.1123907e-01   5.0486319e-01   4.2612854e-01   4.7163871e-01   4.6862241e-01   5.2351122e-01   4.3107104e-01   4.0882170e-01
   4.7256026e-01   4.7618652e-01   4.7749003e-01   5.0658425e-01   5.5092101e-01   6.0534705e-01   5.2075152e-01   4.9127083e-01   5.4531559e-01   4.9822732e-01   5.6528455e-01   5.2615493e-01   5.3270165e-01   6.0582743e-01   5.4859560e-01   5.5063015e-01   5.6572698e-01   5.8719238e-01   5.5556276e-01   5.8926802e-01   6.7914459e-01   6.3067520e-01   5.0400104e-01   5.5756616e-01   6.3916735e-01   5.8803614e-01   5.3333045e-01   4.8223535e-01   5.1883171e-01   5.5332958e-01   6.5598939e-01   5.6835494e-01   6.4429378e-01   6.6628984e-01   8.1185339e-01   8.7475334e-01   6.0301151e-01   6.6536502e-01   5.0907459e-01   5.4690305e-01   7.0642414e-01   7.1469813e-01   7.2277190e-01   6.9384686e-01   6.1914715e-01   7.0191381e-01   5.9781743e-01   5.8554578e-01   5.4453447e-01   5.1856990e-01   5.3032608e-01   4.9896038e-01   6.1571393e-01   5.5006318e-01   5.2313527e-01   5.3483119e-01   4.9522346e-01   5.2237391e-01   5.5977682e-01   5.0330120e-01   5.1784385e-01   5.1514510e-01   5.1643260e-01   5.0333888e-01   5.4193742e-01   5.1219896e-01   6.3361460e-01   6.6719942e-01   5.7385205e-01   5.9284033e-01   5.9410223e-01   5.1983389e-01   0.0000000e+00   5.9039403e-01   6.2416776e-01   6.4222080e-01   5.9662335e-01   6.9690692e-01   6.5428114e-01   5.4060333e-01   5.6145863e-01   5.5133936e-01   5.4133156e-01   5.6395609e-01   4.7723848e-01   4.6714510e-01   4.6816477e-01   5.4494125e-01   4.8669476e-01   4.9694560e-01
   4.7417460e-01   5.1343161e-01   5.0833746e-01   5.4322457e-01   5.6203020e-01   5.8509603e-01   4.8887886e-01   4.8472044e-01   5.8160551e-01   5.9450932e-01   5.5581617e-01   5.9023919e-01   5.2084100e-01   6.3258313e-01   5.6219697e-01   5.8501441e-01   5.9424993e-01   5.4837944e-01   5.8667812e-01   5.8369515e-01   7.4364420e-01   7.0261845e-01   6.1845466e-01   6.1237336e-01   7.3630280e-01   6.3278208e-01   5.7609235e-01   5.3606113e-01   5.6962377e-01   5.8697989e-01   6.5729336e-01   5.8870258e-01   6.4267859e-01   6.4893665e-01   7.8112557e-01   8.6412547e-01   6.4572804e-01   6.5312058e-01   5.6975106e-01   4.9789788e-01   7.1203986e-01   6.1707822e-01   7.1453687e-01   7.0021569e-01   6.1663150e-01   6.9193001e-01   5.1439862e-01   5.9478921e-01   5.6035488e-01   5.3031413e-01   5.2224458e-01   5.2027540e-01   6.5375438e-01   5.4391698e-01   5.0044149e-01   5.1840605e-01   4.8816783e-01   5.3501660e-01   5.6413174e-01   5.6266475e-01   5.8983016e-01   5.0859644e-01   5.5819621e-01   5.1681417e-01   5.8071277e-01   5.1202426e-01   6.7221415e-01   6.8365976e-01   5.6053143e-01   6.0557661e-01   5.6360070e-01   5.4420874e-01   5.9039403e-01   0.0000000e+00   5.6458407e-01   6.5459514e-01   6.0937429e-01   7.2293159e-01   6.5661929e-01   5.6060308e-01   5.5963370e-01   5.7050226e-01   5.5870746e-01   5.6733927e-01   4.6658647e-01   4.6941363e-01   4.9144241e-01   5.3098729e-01   4.5632548e-01   4.9224716e-01
   4.9411571e-01   4.7737631e-01   4.9909258e-01   5.4124790e-01   6.2606228e-01   6.6562312e-01   4.6902553e-01   4.8547320e-01   5.9258123e-01   5.6930018e-01   5.7066804e-01   5.7696351e-01   4.9680840e-01   6.5732663e-01   5.4204517e-01   6.0971263e-01   6.0203758e-01   5.6241060e-01   6.3205210e-01   6.3160478e-01   8.3609280e-01   7.0041642e-01   5.7359366e-01   6.3118089e-01   7.0211192e-01   6.5287287e-01   6.2058210e-01   5.6475700e-01   5.7474641e-01   5.9381281e-01   7.1311299e-01   6.8805199e-01   7.5861576e-01   6.9259398e-01   8.4659977e-01   8.9461259e-01   6.4232266e-01   7.1129117e-01   5.9475113e-01   5.9569853e-01   7.5549245e-01   6.3194466e-01   7.3131540e-01   7.4884389e-01   6.4868680e-01   7.6381527e-01   6.2569811e-01   5.8201366e-01   5.8125033e-01   5.4170765e-01   5.3134729e-01   5.4628590e-01   6.9151036e-01   5.8090055e-01   5.1981077e-01   4.9047926e-01   5.5160604e-01   5.1482385e-01   5.5199636e-01   5.1345494e-01   5.8377396e-01   5.0412037e-01   5.5266679e-01   5.1254102e-01   5.3945380e-01   5.1351151e-01   5.6820515e-01   5.9824239e-01   6.2712606e-01   6.1261265e-01   5.5026743e-01   5.5224538e-01   6.2416776e-01   5.6458407e-01   0.0000000e+00   6.1673202e-01   6.3291228e-01   7.2480497e-01   6.6686220e-01   5.2362632e-01   5.5021528e-01   5.7342008e-01   5.5924051e-01   5.4772531e-01   4.7284421e-01   4.9850736e-01   5.2130172e-01   5.9501722e-01   5.2279692e-01   4.7598119e-01
   5.4367261e-01   5.1187103e-01   6.5053350e-01   5.9890827e-01   6.8122249e-01   6.4637845e-01   5.2204831e-01   5.0615594e-01   5.2455126e-01   5.4011297e-01   5.6076742e-01   5.4565389e-01   4.5258892e-01   5.2986620e-01   5.3688812e-01   4.7391760e-01   5.3332206e-01   6.1320095e-01   6.1735317e-01   6.2112595e-01   8.0216802e-01   7.0707684e-01   5.9109252e-01   5.7333238e-01   6.9888236e-01   6.3749740e-01   5.5578063e-01   5.1864075e-01   5.5345045e-01   5.8187930e-01   7.2926699e-01   5.9452314e-01   7.8737951e-01   6.9037606e-01   8.7357351e-01   7.8789972e-01   6.1325307e-01   6.8161467e-01   5.6124833e-01   5.5982998e-01   6.8489904e-01   6.7438771e-01   7.2158553e-01   7.2191637e-01   7.3913626e-01   7.6870867e-01   6.4878937e-01   7.2382086e-01   6.6723247e-01   7.2935241e-01   6.0180114e-01   5.8156041e-01   7.0566008e-01   6.1071549e-01   6.3953419e-01   5.6865311e-01   5.4811400e-01   5.4319564e-01   6.0991120e-01   5.3071145e-01   5.3363349e-01   5.0088288e-01   5.1340362e-01   4.6766797e-01   5.4393123e-01   5.3635432e-01   6.6197605e-01   6.5905367e-01   5.8051917e-01   6.8730567e-01   6.6901258e-01   5.6618150e-01   6.4222080e-01   6.5459514e-01   6.1673202e-01   0.0000000e+00   7.2505951e-01   8.0133912e-01   6.4008439e-01   6.3172679e-01   6.3431014e-01   6.4876996e-01   6.1394458e-01   6.4081423e-01   5.8866336e-01   5.4967212e-01   5.7071917e-01   6.8163967e-01   5.8895225e-01   5.7827150e-01
   4.7883631e-01   4.8763547e-01   5.0971702e-01   5.3673495e-01   5.8139956e-01   6.1123205e-01   5.0715678e-01   4.7932301e-01   4.7601582e-01   5.2232602e-01   5.1052533e-01   5.9526663e-01   5.2352082e-01   6.1566989e-01   5.5389163e-01   5.1999417e-01   5.9291598e-01   5.3623110e-01   5.8899585e-01   5.6019969e-01   6.0905852e-01   5.7067686e-01   5.6426609e-01   6.0302235e-01   6.2937198e-01   5.8728027e-01   5.4015832e-01   4.9073905e-01   5.0637588e-01   5.5846904e-01   6.3475830e-01   5.4990370e-01   6.1683481e-01   6.6835475e-01   7.6392418e-01   6.7209847e-01   5.7149609e-01   6.6656985e-01   4.7494126e-01   5.1232911e-01   6.4051299e-01   6.3274063e-01   6.9812469e-01   6.8814296e-01   6.3883679e-01   6.2312911e-01   5.4885752e-01   5.2492940e-01   5.3297318e-01   5.1334986e-01   4.6210772e-01   4.8657641e-01   5.6759881e-01   5.0602126e-01   4.9608063e-01   5.4280790e-01   4.8186837e-01   5.3217694e-01   5.1858693e-01   4.8773001e-01   5.5226886e-01   5.6609382e-01   5.1909669e-01   4.9658187e-01   5.3534886e-01   5.3455136e-01   6.2642368e-01   6.4460931e-01   5.4033850e-01   6.5085405e-01   5.6267641e-01   5.4915935e-01   5.9662335e-01   6.0937429e-01   6.3291228e-01   7.2505951e-01   0.0000000e+00   7.1516273e-01   7.1335408e-01   5.2128166e-01   5.2543610e-01   5.2739492e-01   5.3674581e-01   5.8417851e-01   5.1079237e-01   5.0447011e-01   4.6620989e-01   5.2716299e-01   5.0248673e-01   4.8026337e-01
   5.6215413e-01   5.3236867e-01   5.0767103e-01   5.4157369e-01   6.2211431e-01   6.5425127e-01   5.5565806e-01   4.9147616e-01   5.4593979e-01   5.5797798e-01   5.4527041e-01   5.8631433e-01   5.4182637e-01   6.4529023e-01   6.0822094e-01   5.3154172e-01   6.1909207e-01   6.0974074e-01   6.0027658e-01   5.9646879e-01   6.4210873e-01   6.4400083e-01   6.0344974e-01   5.8534724e-01   6.9225773e-01   6.2113941e-01   5.5515430e-01   5.5118383e-01   5.8992679e-01   6.0845574e-01   6.8095567e-01   6.3355215e-01   6.5362706e-01   7.4364018e-01   9.2326606e-01   8.2283359e-01   6.4380292e-01   7.2059755e-01   5.7077736e-01   5.6513910e-01   7.0043579e-01   7.7223816e-01   7.4379244e-01   7.6735184e-01   7.3636843e-01   7.4342813e-01   6.1255049e-01   6.4102684e-01   6.0439024e-01   6.7038464e-01   5.6961820e-01   5.8800101e-01   6.5596766e-01   6.6845788e-01   6.3002515e-01   6.3688252e-01   6.3313631e-01   6.3074625e-01   6.6367856e-01   5.9696264e-01   6.5321752e-01   6.5737190e-01   6.5434232e-01   6.0566628e-01   6.0640141e-01   5.9712087e-01   7.3161540e-01   7.4239121e-01   5.8310860e-01   7.5049305e-01   6.6083223e-01   6.0280561e-01   6.9690692e-01   7.2293159e-01   7.2480497e-01   8.0133912e-01   7.1516273e-01   0.0000000e+00   6.7518423e-01   5.8338836e-01   5.9911713e-01   5.8006327e-01   5.7369908e-01   6.1920086e-01   6.0036849e-01   5.2916521e-01   5.6282987e-01   6.2684593e-01   5.4014147e-01   5.3152667e-01
   4.6420756e-01   5.2523949e-01   5.5867028e-01   5.5844798e-01   6.3275277e-01   6.2746386e-01   5.0700900e-01   4.4838693e-01   5.5242505e-01   5.7650883e-01   5.0874972e-01   5.1073563e-01   5.0292823e-01   5.5392698e-01   4.7917749e-01   5.0405903e-01   5.3958540e-01   5.1481789e-01   5.4215637e-01   5.5011941e-01   6.0486493e-01   4.7838088e-01   4.5810781e-01   4.6735423e-01   5.2572295e-01   4.1998469e-01   4.4904940e-01   4.4771499e-01   4.5409255e-01   4.7285834e-01   5.7698751e-01   5.0802289e-01   5.7540042e-01   6.3467587e-01   8.5182863e-01   8.1532814e-01   6.1866519e-01   7.0564736e-01   5.7519043e-01   5.1598242e-01   6.8121931e-01   5.9895650e-01   7.4358183e-01   6.9602158e-01   6.6225094e-01   6.8345989e-01   5.6676262e-01   5.5203036e-01   5.6261533e-01   5.5109168e-01   5.2196464e-01   4.9004256e-01   5.6658840e-01   5.3411647e-01   4.4199000e-01   4.7495148e-01   4.6781112e-01   4.4368259e-01   4.8536556e-01   4.3992496e-01   5.1486319e-01   4.8407415e-01   5.0051295e-01   4.5678427e-01   5.1679432e-01   4.8964121e-01   5.9319882e-01   6.2179397e-01   5.5318865e-01   6.1382922e-01   5.4932240e-01   5.2970103e-01   6.5428114e-01   6.5661929e-01   6.6686220e-01   6.4008439e-01   7.1335408e-01   6.7518423e-01   0.0000000e+00   4.9759649e-01   4.8818875e-01   5.3343340e-01   4.9326603e-01   4.9346708e-01   3.9919855e-01   4.1120960e-01   4.3468259e-01   5.6925038e-01   5.2102386e-01   5.2945093e-01
   4.0379593e-01   3.8313899e-01   3.8630664e-01   4.6042801e-01   4.4862796e-01   5.0054706e-01   4.2151527e-01   4.1889126e-01   4.7767605e-01   4.5875390e-01   4.5447954e-01   5.1782865e-01   4.5751362e-01   5.4955928e-01   5.0064361e-01   5.6430394e-01   5.8972191e-01   4.9388357e-01   4.6082683e-01   4.8659271e-01   5.3945510e-01   4.8940873e-01   4.8546613e-01   5.0031476e-01   6.1211330e-01   4.2892457e-01   4.8610882e-01   4.2086007e-01   4.6120784e-01   4.6756993e-01   5.4954810e-01   4.8782546e-01   5.6195322e-01   6.3766221e-01   7.8688923e-01   8.4210015e-01   5.7821805e-01   6.1718006e-01   5.1612581e-01   5.2879776e-01   5.8648416e-01   5.9623459e-01   6.1783128e-01   6.4997786e-01   6.1059396e-01   6.9882210e-01   5.3068536e-01   5.2107220e-01   5.4023896e-01   5.6721624e-01   4.3672004e-01   4.9550992e-01   7.1215188e-01   5.9869391e-01   4.5614490e-01   4.6579222e-01   4.7845081e-01   5.3024620e-01   5.4925642e-01   5.0291268e-01   5.5668128e-01   4.9108130e-01   5.0001287e-01   4.7616212e-01   5.6477911e-01   4.9998803e-01   6.3194168e-01   6.6402797e-01   5.2965929e-01   5.9808724e-01   4.5486060e-01   4.1814727e-01   5.4060333e-01   5.6060308e-01   5.2362632e-01   6.3172679e-01   5.2128166e-01   5.8338836e-01   4.9759649e-01   0.0000000e+00   4.4599452e-01   4.5773021e-01   4.6601322e-01   4.2319961e-01   4.1765093e-01   3.9888664e-01   4.1114786e-01   4.5802210e-01   3.6615223e-01   3.6392026e-01
   4.0291704e-01   4.1286909e-01   4.1053647e-01   4.5937855e-01   5.1927658e-01   5.6803348e-01   4.1652434e-01   4.2990796e-01   4.5495881e-01   4.4877492e-01   4.3748044e-01   4.7453017e-01   4.2813363e-01   5.3450125e-01   4.4731131e-01   4.9791407e-01   5.0777802e-01   5.2324137e-01   5.1736563e-01   4.9146443e-01   5.9711347e-01   5.4127632e-01   4.9402829e-01   5.3390979e-01   5.9349541e-01   4.6260988e-01   5.0017821e-01   4.4775231e-01   4.6790600e-01   4.9977103e-01   6.5632426e-01   5.2487075e-01   5.9926258e-01   6.0969580e-01   7.4578555e-01   7.6713133e-01   5.0152124e-01   5.0792507e-01   4.1983407e-01   4.5908111e-01   5.7243774e-01   5.7627774e-01   6.1541148e-01   6.1466253e-01   5.6206229e-01   6.0261237e-01   4.9070915e-01   5.1432949e-01   4.8005761e-01   5.0857278e-01   4.4652884e-01   4.7075171e-01   5.7020935e-01   4.6915218e-01   4.2934092e-01   4.7581755e-01   4.4189928e-01   4.2394422e-01   4.4529297e-01   4.3500016e-01   5.1377339e-01   4.8861968e-01   4.6648627e-01   4.1416874e-01   4.5704343e-01   4.4136318e-01   5.3088424e-01   5.6424531e-01   4.7185373e-01   4.9856703e-01   5.0690394e-01   5.1836628e-01   5.6145863e-01   5.5963370e-01   5.5021528e-01   6.3431014e-01   5.2543610e-01   5.9911713e-01   4.8818875e-01   4.4599452e-01   0.0000000e+00   4.6622793e-01   4.7369308e-01   4.9340867e-01   4.1101131e-01   4.1080862e-01   4.3113001e-01   4.9285108e-01   3.8247214e-01   3.9137257e-01
   4.2473182e-01   4.3414322e-01   4.2062527e-01   4.5399034e-01   4.5869786e-01   5.1185611e-01   3.9660148e-01   4.0348991e-01   4.8934522e-01   4.5069598e-01   4.1333937e-01   4.9491627e-01   4.2235110e-01   5.5232868e-01   4.3303945e-01   4.8743741e-01   4.7522819e-01   4.9227537e-01   4.7545423e-01   4.9925870e-01   5.4622229e-01   4.7581404e-01   4.6842213e-01   4.8815160e-01   5.6066804e-01   5.1547468e-01   4.7113433e-01   4.5980510e-01   4.4138909e-01   4.8206275e-01   6.2772945e-01   5.0182888e-01   5.6757347e-01   5.5040274e-01   7.8200090e-01   7.7530175e-01   4.8790016e-01   5.0402869e-01   4.2642401e-01   4.6767172e-01   5.2047898e-01   6.2299766e-01   5.7444335e-01   6.0944134e-01   5.5885484e-01   6.0216563e-01   4.7390653e-01   5.0555397e-01   4.3615039e-01   4.9115775e-01   4.5268340e-01   4.9080080e-01   5.7128184e-01   4.2689890e-01   4.1893454e-01   4.4901819e-01   4.2023908e-01   4.3491973e-01   4.6514107e-01   4.0317386e-01   5.0197032e-01   4.6344271e-01   4.4588292e-01   4.1778736e-01   4.7883953e-01   4.6959437e-01   5.3072452e-01   5.6891239e-01   5.3310331e-01   4.8799469e-01   4.8527161e-01   4.7586380e-01   5.5133936e-01   5.7050226e-01   5.7342008e-01   6.4876996e-01   5.2739492e-01   5.8006327e-01   5.3343340e-01   4.5773021e-01   4.6622793e-01   0.0000000e+00   4.4018091e-01   4.8665396e-01   3.9688050e-01   4.0608335e-01   4.3198386e-01   4.7630674e-01   4.0430619e-01   4.1950307e-01
   4.1413277e-01   4.2410107e-01   4.0894103e-01   4.3458397e-01   4.8367932e-01   5.2712481e-01   4.0476222e-01   4.1977385e-01   5.1038705e-01   4.6311043e-01   4.2505252e-01   5.2572045e-01   4.4571101e-01   5.1227530e-01   4.4256224e-01   4.6680301e-01   4.8973314e-01   4.8728645e-01   5.0033993e-01   5.1800377e-01   5.8460497e-01   5.3572788e-01   5.1507869e-01   5.5889319e-01   6.1905108e-01   4.9023751e-01   5.1841420e-01   4.6082220e-01   4.6660403e-01   5.1400931e-01   6.4105124e-01   5.2734490e-01   5.7405774e-01   5.8081551e-01   6.9077399e-01   9.2953149e-01   4.9267645e-01   5.2442716e-01   4.7855378e-01   5.3059396e-01   5.3586170e-01   5.6183774e-01   5.9338289e-01   6.0920250e-01   5.6128425e-01   5.8057496e-01   4.9091603e-01   4.9937747e-01   4.5258836e-01   4.6619830e-01   4.4734232e-01   4.6667506e-01   6.0683019e-01   4.5093582e-01   4.2825601e-01   4.2545788e-01   4.2871529e-01   4.6778233e-01   4.9484831e-01   4.3086651e-01   4.8959262e-01   4.7082248e-01   4.2307093e-01   4.5117348e-01   4.9662221e-01   4.5064093e-01   5.2238707e-01   5.7018011e-01   4.7768577e-01   5.3561249e-01   5.0167791e-01   5.1123907e-01   5.4133156e-01   5.5870746e-01   5.5924051e-01   6.1394458e-01   5.3674581e-01   5.7369908e-01   4.9326603e-01   4.6601322e-01   4.7369308e-01   4.4018091e-01   0.0000000e+00   4.8369551e-01   3.9790598e-01   4.2250079e-01   4.0703708e-01   4.4030677e-01   4.2381610e-01   4.2629494e-01
   4.5539153e-01   4.4658531e-01   4.2374210e-01   4.5890646e-01   5.1399279e-01   5.6768324e-01   4.4173280e-01   4.3054285e-01   5.5076120e-01   5.0566038e-01   5.3298240e-01   5.6868898e-01   4.7050450e-01   5.3249251e-01   4.9240315e-01   4.8070520e-01   5.6379847e-01   5.4053179e-01   5.3132269e-01   5.5495775e-01   6.4404606e-01   5.0156784e-01   5.3502259e-01   5.3406734e-01   6.1833626e-01   5.3990828e-01   4.8992215e-01   4.7965313e-01   4.8865329e-01   5.3992012e-01   5.9961054e-01   4.8085218e-01   5.7968291e-01   5.9893413e-01   6.6881081e-01   8.2000970e-01   4.8989696e-01   6.0590581e-01   4.7106036e-01   4.8045372e-01   5.8967180e-01   5.3757846e-01   6.1821929e-01   6.2142044e-01   6.2935509e-01   5.8427569e-01   5.3597328e-01   5.0109322e-01   4.9125297e-01   5.0637756e-01   4.8313029e-01   4.7727031e-01   6.1080599e-01   5.3431166e-01   4.7134057e-01   4.6484202e-01   4.4959571e-01   4.6448911e-01   5.2120195e-01   4.5150037e-01   4.9196209e-01   4.8856433e-01   4.6821226e-01   4.6501324e-01   4.8621080e-01   4.5799167e-01   5.6981631e-01   6.1143118e-01   4.8339746e-01   5.1182344e-01   5.1210026e-01   5.0486319e-01   5.6395609e-01   5.6733927e-01   5.4772531e-01   6.4081423e-01   5.8417851e-01   6.1920086e-01   4.9346708e-01   4.2319961e-01   4.9340867e-01   4.8665396e-01   4.8369551e-01   0.0000000e+00   4.6168114e-01   4.3561050e-01   4.1288987e-01   4.7816289e-01   4.1105031e-01   4.1128632e-01
   3.6891605e-01   3.9202365e-01   3.9064552e-01   4.2293629e-01   4.9373242e-01   4.8073230e-01   4.0232003e-01   3.8909082e-01   4.5866036e-01   4.1272618e-01   4.2180517e-01   4.7145195e-01   4.2080430e-01   4.7690576e-01   4.4120945e-01   4.5099726e-01   4.6631619e-01   4.2166747e-01   4.3059614e-01   4.9962940e-01   5.1228055e-01   4.2385307e-01   4.6963745e-01   4.7370528e-01   5.7184630e-01   4.2030702e-01   4.5763655e-01   4.4625015e-01   4.2863876e-01   4.3638063e-01   5.4384949e-01   4.9210110e-01   5.4454031e-01   5.4572243e-01   7.2611937e-01   6.5262488e-01   4.8179875e-01   5.5598869e-01   4.0431249e-01   4.2788885e-01   5.1418252e-01   4.9762145e-01   5.8212692e-01   5.6453459e-01   5.1707031e-01   5.2991037e-01   4.4471471e-01   4.6183194e-01   4.1942553e-01   4.4965755e-01   4.0186948e-01   3.9669856e-01   5.5106846e-01   4.7928388e-01   3.5572291e-01   3.8142820e-01   3.8869960e-01   4.0791515e-01   4.4849414e-01   4.0460888e-01   4.0811447e-01   4.2515284e-01   4.3554783e-01   3.9441146e-01   4.2246950e-01   3.9938773e-01   5.2302889e-01   5.3298670e-01   4.4048646e-01   4.4256605e-01   4.2716193e-01   4.2612854e-01   4.7723848e-01   4.6658647e-01   4.7284421e-01   5.8866336e-01   5.1079237e-01   6.0036849e-01   3.9919855e-01   4.1765093e-01   4.1101131e-01   3.9688050e-01   3.9790598e-01   4.6168114e-01   0.0000000e+00   3.9626486e-01   3.6046148e-01   3.9537462e-01   3.6433773e-01   3.7206155e-01
   3.9671157e-01   3.6765846e-01   3.8987298e-01   4.0317268e-01   4.2018786e-01   5.4165153e-01   3.8811178e-01   3.8133120e-01   4.4214766e-01   4.3773841e-01   4.2936141e-01   4.8181474e-01   3.9964741e-01   4.6430161e-01   4.2147858e-01   4.3074018e-01   4.5982486e-01   4.6407214e-01   4.7109023e-01   4.9588003e-01   5.7878886e-01   5.3382311e-01   4.3689386e-01   4.7379492e-01   5.4595883e-01   4.5820231e-01   4.9728577e-01   4.1874336e-01   4.2088802e-01   4.6594559e-01   5.6911195e-01   4.7959404e-01   5.7037880e-01   5.2220104e-01   7.1006861e-01   7.9441619e-01   4.9627548e-01   6.1392806e-01   4.3067097e-01   4.5958840e-01   5.1862585e-01   4.9633401e-01   5.8001494e-01   5.7505625e-01   5.2504143e-01   5.4366191e-01   4.6260540e-01   4.9634617e-01   4.5292484e-01   4.8201783e-01   3.9874421e-01   4.1540921e-01   5.9531792e-01   4.5921801e-01   3.9164964e-01   4.1004489e-01   3.8113966e-01   4.0743919e-01   4.4399608e-01   4.2341744e-01   4.3219058e-01   3.8785517e-01   4.2811841e-01   3.7430444e-01   4.0858580e-01   4.1981675e-01   5.3551183e-01   5.6627525e-01   4.3110842e-01   4.7184020e-01   4.5162754e-01   4.7163871e-01   4.6714510e-01   4.6941363e-01   4.9850736e-01   5.4967212e-01   5.0447011e-01   5.2916521e-01   4.1120960e-01   3.9888664e-01   4.1080862e-01   4.0608335e-01   4.2250079e-01   4.3561050e-01   3.9626486e-01   0.0000000e+00   3.8941110e-01   3.8113238e-01   3.8553161e-01   3.7673187e-01
   3.9090728e-01   3.8136926e-01   3.8208428e-01   4.1014552e-01   4.1737478e-01   4.9959913e-01   4.0252151e-01   3.6252554e-01   3.9854004e-01   4.0869281e-01   4.1453072e-01   4.8251903e-01   3.8702938e-01   4.9398191e-01   4.1711360e-01   4.7443267e-01   4.6607325e-01   4.5229598e-01   4.5074798e-01   4.9127796e-01   5.0788281e-01   4.6527034e-01   4.4148192e-01   5.2291477e-01   5.7510810e-01   4.7929961e-01   4.3816814e-01   4.3433368e-01   4.5194695e-01   4.3460550e-01   5.3956675e-01   5.1055063e-01   5.5462341e-01   5.2717987e-01   6.9564622e-01   7.7169097e-01   5.7110627e-01   6.0200123e-01   3.5987349e-01   4.1414314e-01   4.4095856e-01   5.8158766e-01   6.0654087e-01   5.9164780e-01   5.2678512e-01   5.5716671e-01   5.0499773e-01   4.6266430e-01   4.4273859e-01   4.0398324e-01   3.8454477e-01   4.2147189e-01   5.6925213e-01   4.0334398e-01   3.9847996e-01   4.1146314e-01   3.5571559e-01   3.5814206e-01   3.7864943e-01   4.4558335e-01   4.6068331e-01   4.0577292e-01   4.2075289e-01   3.7440179e-01   4.5512853e-01   4.1452723e-01   5.2072412e-01   5.3994827e-01   4.1757922e-01   4.9126058e-01   4.4258068e-01   4.6862241e-01   4.6816477e-01   4.9144241e-01   5.2130172e-01   5.7071917e-01   4.6620989e-01   5.6282987e-01   4.3468259e-01   4.1114786e-01   4.3113001e-01   4.3198386e-01   4.0703708e-01   4.1288987e-01   3.6046148e-01   3.8941110e-01   0.0000000e+00   4.1806482e-01   3.9979127e-01   3.6604035e-01
   4.0293242e-01   4.2652766e-01   4.2862446e-01   4.9323277e-01   4.9230208e-01   5.5132659e-01   3.9381676e-01   4.1421198e-01   3.6061562e-01   3.7338370e-01   4.0725106e-01   5.0064037e-01   4.3056361e-01   5.0568313e-01   4.0076815e-01   4.4789625e-01   4.4153497e-01   5.2563205e-01   4.7678140e-01   5.1572734e-01   5.3927951e-01   6.3604789e-01   5.1802807e-01   5.3768770e-01   5.3458105e-01   4.4880506e-01   4.3510325e-01   4.7223307e-01   4.6551708e-01   4.4448100e-01   6.1222611e-01   5.0357100e-01   5.7335940e-01   5.8643524e-01   7.1303281e-01   7.8823317e-01   4.9894499e-01   6.2957493e-01   4.4329147e-01   4.4403531e-01   5.0032981e-01   5.3168648e-01   6.0544286e-01   6.4865960e-01   5.4999697e-01   5.9842624e-01   4.7756606e-01   4.7095636e-01   4.7373279e-01   4.8628984e-01   4.3214010e-01   4.4647838e-01   5.5401473e-01   4.4672922e-01   4.6789385e-01   4.1998212e-01   3.8690683e-01   3.7733046e-01   4.3953917e-01   3.9175678e-01   4.4338205e-01   4.2210539e-01   4.5931566e-01   4.3592022e-01   4.2853885e-01   4.3021013e-01   5.0587691e-01   5.4027889e-01   4.3101559e-01   4.7134339e-01   4.4127066e-01   5.2351122e-01   5.4494125e-01   5.3098729e-01   5.9501722e-01   6.8163967e-01   5.2716299e-01   6.2684593e-01   5.6925038e-01   4.5802210e-01   4.9285108e-01   4.7630674e-01   4.4030677e-01   4.7816289e-01   3.9537462e-01   3.8113238e-01   4.1806482e-01   0.0000000e+00   4.2478406e-01   3.9448777e-01
   3.4188776e-01   3.4181946e-01   3.5751240e-01   4.0863745e-01   4.6004095e-01   4.7145692e-01   3.5170612e-01   3.5488489e-01   4.4072513e-01   4.1571774e-01   4.1169530e-01   4.3968125e-01   3.7365257e-01   4.4361385e-01   3.7490552e-01   3.8131919e-01   4.0566942e-01   4.3918261e-01   4.2934810e-01   4.7397056e-01   5.4748199e-01   4.7988512e-01   4.6391512e-01   4.5298971e-01   5.0063018e-01   4.0444561e-01   4.1424842e-01   4.3827643e-01   3.8435403e-01   4.2643766e-01   5.2354371e-01   4.4715173e-01   5.1008109e-01   5.2446748e-01   6.5959442e-01   6.9749253e-01   4.2769525e-01   5.6535873e-01   3.8579064e-01   4.4688189e-01   5.0575409e-01   5.0260073e-01   5.3633132e-01   5.7007149e-01   5.0928708e-01   5.6372751e-01   4.5208725e-01   4.4688430e-01   4.4809060e-01   4.3742996e-01   3.7821069e-01   3.9435511e-01   4.8058510e-01   4.4439662e-01   3.8518112e-01   3.7509155e-01   3.8347004e-01   3.7497277e-01   4.2032110e-01   3.9282362e-01   4.4213538e-01   3.9516545e-01   4.0295331e-01   3.5694849e-01   3.6333421e-01   4.0048554e-01   5.0737144e-01   4.8687520e-01   4.1896631e-01   4.1106808e-01   4.2149503e-01   4.3107104e-01   4.8669476e-01   4.5632548e-01   5.2279692e-01   5.8895225e-01   5.0248673e-01   5.4014147e-01   5.2102386e-01   3.6615223e-01   3.8247214e-01   4.0430619e-01   4.2381610e-01   4.1105031e-01   3.6433773e-01   3.8553161e-01   3.9979127e-01   4.2478406e-01   0.0000000e+00   3.3107184e-01
   3.4422361e-01   3.7208719e-01   3.5361298e-01   4.0836831e-01   4.5792348e-01   4.6321448e-01   3.4750778e-01   3.4588495e-01   4.1548859e-01   4.2273696e-01   4.0833026e-01   4.5861908e-01   3.6146036e-01   4.2813645e-01   3.8137966e-01   4.0411858e-01   4.3569218e-01   4.4438301e-01   4.3917029e-01   4.6355400e-01   4.8160359e-01   5.0916371e-01   4.6365232e-01   4.6209302e-01   5.2026207e-01   4.2324207e-01   4.6965072e-01   4.7407896e-01   3.9974523e-01   4.4873741e-01   5.1894039e-01   4.5893464e-01   5.5736745e-01   5.0779974e-01   7.1461059e-01   6.6199342e-01   4.3933418e-01   5.5406482e-01   3.8520287e-01   4.1421994e-01   4.9433102e-01   5.5242091e-01   5.5475181e-01   6.1185746e-01   5.3210755e-01   5.3396582e-01   4.5618405e-01   4.5512498e-01   4.1612510e-01   4.6479114e-01   3.9677642e-01   4.2504681e-01   4.9881838e-01   4.3085338e-01   3.9872445e-01   3.8001906e-01   3.9198230e-01   3.6229850e-01   4.5021009e-01   3.7650737e-01   4.3188869e-01   4.0443571e-01   4.0252935e-01   3.6968248e-01   4.0416595e-01   4.0522521e-01   5.0316830e-01   5.2302901e-01   4.5051626e-01   4.6955886e-01   4.3925704e-01   4.0882170e-01   4.9694560e-01   4.9224716e-01   4.7598119e-01   5.7827150e-01   4.8026337e-01   5.3152667e-01   5.2945093e-01   3.6392026e-01   3.9137257e-01   4.1950307e-01   4.2629494e-01   4.1128632e-01   3.7206155e-01   3.7673187e-01   3.6604035e-01   3.9448777e-01   3.3107184e-01   0.0000000e+00
