# Supplementary material for: Autistic traits and individual brain differences: functional network efficiency reflects attentional and social impairments, structural nodal efficiencies index systemising and theory-of-mind skills
Source: Mol Autism. 2021 Jan 21;12:3. doi: 10.1186/s13229-020-00377-8 (PMC7818759; doi:10.1186/s13229-020-00377-8)
Supplement: Supplementary file 9 — Additional file 9. Brain-behaviour correlations. README file detailing data curation; AAL-90 region masks in NIfTI format; spreadseehts of Spearman correlations; code and data for the correlational analysis. [file 13229_2020_377_MOESM9_ESM.zip › Paul_Arora_et_al_data/Physiological/BBC/analysis/Diffusion_Analaysis/adj_matrixes/Connectivity_Probability_weighted/fixnormed_Connection_Matrix_sym_aHU0125.txt]

   0.0000000e+00   5.3525034e-01   5.8466412e-01   6.0743632e-01   5.9721356e-01   6.0947980e-01   5.0062088e-01   4.9274600e-01   5.9524147e-01   5.6535739e-01   6.0511681e-01   5.3142359e-01   5.3348595e-01   6.3561236e-01   5.6420519e-01   6.2614305e-01   7.1419179e-01   6.6920682e-01   6.3253254e-01   5.9859251e-01   6.5271662e-01   7.7237557e-01   6.9172381e-01   6.5178145e-01   6.1252542e-01   5.6012277e-01   5.3333218e-01   5.4621669e-01   6.3083217e-01   5.7926154e-01   6.8881711e-01   6.0270866e-01   6.2685990e-01   5.9266132e-01   6.5162429e-01   6.5973014e-01   6.1944343e-01   6.3657870e-01   5.5989261e-01   5.4974002e-01   6.8929456e-01   6.0756643e-01   5.6762073e-01   6.0310008e-01   6.1569242e-01   6.3355937e-01   5.4552655e-01   5.8559931e-01   5.9037111e-01   6.8486874e-01   5.2305732e-01   5.7482140e-01   5.8971700e-01   5.9055646e-01   5.0897943e-01   5.2709419e-01   5.4105703e-01   6.0795005e-01   5.8157887e-01   5.6025985e-01   5.1396182e-01   5.3211156e-01   5.2215619e-01   5.6066008e-01   5.2279300e-01   5.5618410e-01   5.9818682e-01   5.9238558e-01   5.7603369e-01   6.6713424e-01   6.1434253e-01   5.4495217e-01   6.5670683e-01   6.9216220e-01   6.1504210e-01   7.3768777e-01   6.1882456e-01   5.8277510e-01   6.3120275e-01   6.1801425e-01   5.1915185e-01   5.5335330e-01   5.8498968e-01   5.3430934e-01   5.0986513e-01   5.0758714e-01   4.7908397e-01   5.1164367e-01   4.9721868e-01   4.8627397e-01
   5.3525034e-01   0.0000000e+00   6.1890367e-01   6.1752402e-01   5.9163264e-01   6.4430032e-01   5.3009137e-01   5.2015127e-01   6.4883181e-01   6.1618539e-01   6.6042711e-01   6.1456434e-01   5.6547779e-01   6.4469798e-01   5.9267711e-01   6.4703007e-01   6.7572404e-01   6.6577895e-01   6.8306955e-01   6.0518233e-01   7.8255231e-01   8.0126458e-01   7.1821952e-01   7.0761228e-01   6.7949791e-01   6.1505693e-01   5.7000808e-01   5.5703661e-01   6.6957341e-01   5.8487024e-01   7.6635687e-01   5.8972319e-01   6.3644454e-01   6.3381739e-01   6.6559759e-01   7.8724655e-01   6.3884783e-01   7.0322326e-01   5.4169446e-01   5.9426269e-01   6.4539575e-01   7.0122620e-01   5.3970370e-01   6.1160138e-01   6.0936788e-01   6.4130448e-01   5.4051806e-01   5.4404218e-01   5.9715042e-01   7.0251144e-01   5.5492972e-01   5.9369757e-01   6.2985646e-01   5.9211884e-01   5.4624681e-01   5.3650210e-01   5.5359366e-01   6.1174038e-01   6.2822968e-01   6.1633914e-01   5.6733286e-01   5.9131009e-01   5.5230909e-01   5.7355250e-01   5.5924738e-01   5.7937181e-01   6.5634183e-01   6.3007947e-01   5.8853430e-01   7.0109121e-01   6.9164223e-01   5.8600291e-01   6.5572885e-01   7.0203685e-01   6.4283957e-01   7.1953137e-01   6.7409159e-01   6.4091785e-01   6.4443103e-01   7.8339144e-01   5.5834173e-01   5.9835006e-01   6.1571963e-01   5.6227655e-01   5.2636265e-01   5.7831337e-01   5.4667599e-01   5.9919316e-01   5.9197909e-01   5.3602336e-01
   5.8466412e-01   6.1890367e-01   0.0000000e+00   6.4965196e-01   6.5396250e-01   6.3689563e-01   5.5547117e-01   5.8058448e-01   6.6057496e-01   6.2849474e-01   6.6967093e-01   6.7884248e-01   5.9822536e-01   6.8961845e-01   6.2161057e-01   6.9362264e-01   6.9038506e-01   7.3182911e-01   6.9743323e-01   6.5146751e-01   7.4899871e-01   8.6745095e-01   7.3218658e-01   7.5932101e-01   6.9637616e-01   6.9862870e-01   6.1175133e-01   6.3525454e-01   6.9363382e-01   6.8433699e-01   7.5610930e-01   6.7957149e-01   6.8450829e-01   6.8846485e-01   7.9967748e-01   8.5030239e-01   6.9847045e-01   7.2883225e-01   5.9589304e-01   6.2196015e-01   6.6891639e-01   8.6886964e-01   6.0505672e-01   6.9602925e-01   6.4565654e-01   6.9420802e-01   5.8366592e-01   6.2460193e-01   6.4346734e-01   7.0706297e-01   5.6122238e-01   6.1484115e-01   6.7450258e-01   5.9937878e-01   6.0978642e-01   5.7760542e-01   6.1988568e-01   6.4209796e-01   6.2969291e-01   6.2403630e-01   6.0953069e-01   6.6706834e-01   6.0056092e-01   6.0226521e-01   5.9384322e-01   6.0630567e-01   6.8837030e-01   6.7010935e-01   6.5300273e-01   7.4176220e-01   6.7025291e-01   6.4547289e-01   7.1695658e-01   7.7439691e-01   7.6510905e-01   7.8859013e-01   6.9785239e-01   6.8592386e-01   7.0484854e-01   7.9292872e-01   6.1182436e-01   6.4849801e-01   6.5533907e-01   6.5921224e-01   5.7343154e-01   5.9993755e-01   5.9319191e-01   6.1669984e-01   5.6551756e-01   5.5599735e-01
   6.0743632e-01   6.1752402e-01   6.4965196e-01   0.0000000e+00   6.3425939e-01   6.6621031e-01   5.6085801e-01   5.6093437e-01   6.7860686e-01   5.8466490e-01   6.8761667e-01   6.8566799e-01   6.2562880e-01   6.9183326e-01   6.1498488e-01   6.2153333e-01   6.3889460e-01   6.9296134e-01   6.8643731e-01   6.2440089e-01   7.0249412e-01   7.8410662e-01   7.3052797e-01   7.7715641e-01   6.5140579e-01   7.0281568e-01   5.7263870e-01   6.3136570e-01   6.9471584e-01   6.7027911e-01   7.8739382e-01   6.3645629e-01   6.9794774e-01   6.7377315e-01   8.4676006e-01   7.3128095e-01   6.5532790e-01   6.6758659e-01   6.0542425e-01   6.7760695e-01   7.1066064e-01   7.8903057e-01   5.8345112e-01   6.9084717e-01   6.7983237e-01   7.1124549e-01   5.9461049e-01   5.9700922e-01   6.7042182e-01   7.1229407e-01   5.7812976e-01   6.2945043e-01   6.7887935e-01   5.5717814e-01   5.9004757e-01   5.8103901e-01   6.0354220e-01   6.7574378e-01   6.0858252e-01   6.1293436e-01   5.8934771e-01   6.2832224e-01   6.0823454e-01   5.9477467e-01   6.4397736e-01   6.2047093e-01   6.7894743e-01   6.3355957e-01   6.1198877e-01   6.6859205e-01   7.4279228e-01   6.9198060e-01   7.6324296e-01   6.9746542e-01   8.0226268e-01   8.1968471e-01   6.4041095e-01   6.8240787e-01   7.6084032e-01   6.1948673e-01   6.1852382e-01   6.3263925e-01   7.5034870e-01   6.4686685e-01   5.5867068e-01   6.3029699e-01   5.9682456e-01   5.7008992e-01   5.8422726e-01   5.8793238e-01
   5.9721356e-01   5.9163264e-01   6.5396250e-01   6.3425939e-01   0.0000000e+00   6.7265737e-01   6.0937863e-01   5.8318159e-01   5.9430508e-01   6.6376241e-01   6.9756158e-01   6.8631377e-01   5.9170992e-01   6.6680159e-01   5.9241664e-01   6.5248496e-01   6.7879190e-01   6.5737467e-01   6.9263751e-01   6.7665640e-01   7.4102918e-01   6.6237223e-01   7.5157802e-01   8.1374506e-01   6.7813941e-01   7.1013145e-01   6.2798481e-01   6.9414671e-01   7.4395670e-01   6.6412421e-01   8.3586482e-01   7.3598211e-01   7.6743203e-01   6.8663323e-01   7.8753865e-01   8.1334100e-01   7.7775162e-01   7.0159983e-01   6.9319017e-01   7.1303252e-01   7.1308103e-01   7.1371740e-01   6.3587924e-01   7.0908007e-01   6.9360305e-01   7.8467722e-01   7.0549925e-01   6.5535081e-01   6.8738428e-01   7.6334531e-01   5.8601515e-01   6.0996637e-01   7.1280963e-01   5.7469746e-01   6.5321675e-01   6.0504623e-01   5.9751447e-01   6.3688009e-01   6.5292211e-01   5.8508853e-01   6.2910937e-01   6.5577640e-01   6.2283679e-01   5.7989387e-01   6.3027709e-01   6.5306048e-01   6.9196014e-01   7.1688772e-01   6.6389688e-01   7.1010002e-01   6.7744567e-01   6.7620059e-01   7.2063345e-01   8.0022274e-01   7.7739978e-01   8.3725566e-01   7.1523948e-01   7.2270398e-01   6.6781985e-01   7.3311549e-01   6.2723104e-01   6.2050161e-01   7.0980694e-01   6.3913229e-01   5.9288928e-01   6.1133912e-01   6.1899199e-01   6.0024983e-01   5.6179155e-01   5.5309714e-01
   6.0947980e-01   6.4430032e-01   6.3689563e-01   6.6621031e-01   6.7265737e-01   0.0000000e+00   5.7202745e-01   5.7638744e-01   6.3229494e-01   6.0424393e-01   6.3760272e-01   6.9376070e-01   5.5715861e-01   6.5097468e-01   6.7972083e-01   7.1144818e-01   6.6712787e-01   7.3824559e-01   6.6886349e-01   6.5094364e-01   7.8228840e-01   8.0511218e-01   7.7840214e-01   7.6217016e-01   7.2168699e-01   7.1622797e-01   6.0434884e-01   6.1370090e-01   7.9046652e-01   7.2341802e-01   8.7434493e-01   7.1456578e-01   6.9178735e-01   6.0949002e-01   8.0946609e-01   8.9642355e-01   7.5225976e-01   7.3396003e-01   7.0975361e-01   6.8910745e-01   7.4731143e-01   7.5396684e-01   5.7455377e-01   7.5925658e-01   6.8501828e-01   7.5744556e-01   6.5774964e-01   6.1591299e-01   6.4789130e-01   7.6188621e-01   5.9583460e-01   6.0665454e-01   6.6379375e-01   5.9081173e-01   6.8301229e-01   6.0829485e-01   6.6199876e-01   6.6607421e-01   6.7690667e-01   7.4719501e-01   6.7045878e-01   6.7506407e-01   6.2057483e-01   6.7446437e-01   7.2052959e-01   6.8091834e-01   7.1450970e-01   6.7502642e-01   6.5535105e-01   7.5494317e-01   7.8208725e-01   7.1160554e-01   7.2323297e-01   8.2190216e-01   8.3022282e-01   9.3342621e-01   7.1484535e-01   7.3091080e-01   6.9034735e-01   8.2530670e-01   6.4473794e-01   6.5793546e-01   7.2300908e-01   6.3942165e-01   6.2593411e-01   6.2515496e-01   6.2316349e-01   6.5136327e-01   6.0522064e-01   5.7959006e-01
   5.0062088e-01   5.3009137e-01   5.5547117e-01   5.6085801e-01   6.0937863e-01   5.7202745e-01   0.0000000e+00   4.7440726e-01   5.8231669e-01   5.3380230e-01   5.8945164e-01   6.2735389e-01   5.5695541e-01   6.4540167e-01   5.8406083e-01   5.8369918e-01   5.9692931e-01   5.7887577e-01   6.3621740e-01   5.8182475e-01   6.0468021e-01   5.3528776e-01   6.5996409e-01   6.6878991e-01   6.1174552e-01   5.7733636e-01   5.7067470e-01   4.9665145e-01   6.3939570e-01   5.9787076e-01   6.7954384e-01   5.8124014e-01   5.8868805e-01   5.4583720e-01   6.5564137e-01   7.8040446e-01   5.9508930e-01   6.1365649e-01   5.5417767e-01   5.4308764e-01   5.8302310e-01   5.5458104e-01   5.0875283e-01   5.9275743e-01   5.6499291e-01   6.1132596e-01   4.9699883e-01   5.2472054e-01   5.3385749e-01   6.0775084e-01   4.7164850e-01   5.6607242e-01   6.3081015e-01   5.2367848e-01   5.3245948e-01   4.5958386e-01   4.8299543e-01   5.7526318e-01   5.3932299e-01   5.6423984e-01   5.3918086e-01   5.3497244e-01   5.0975594e-01   5.4049551e-01   5.6449632e-01   5.1225459e-01   5.8468658e-01   6.1346929e-01   5.9671099e-01   6.1619060e-01   6.1308275e-01   5.6919271e-01   6.8473079e-01   6.9022334e-01   6.4623921e-01   8.5231405e-01   6.0305300e-01   6.4309743e-01   6.0875329e-01   6.1909712e-01   5.4331582e-01   5.2435777e-01   5.5607134e-01   5.0495765e-01   4.8654372e-01   5.0569004e-01   5.4904873e-01   5.1532913e-01   5.3811411e-01   4.6181055e-01
   4.9274600e-01   5.2015127e-01   5.8058448e-01   5.6093437e-01   5.8318159e-01   5.7638744e-01   4.7440726e-01   0.0000000e+00   5.1761233e-01   5.0209199e-01   5.8447672e-01   6.0100379e-01   5.2330002e-01   6.4077923e-01   5.4929891e-01   5.8879149e-01   6.1337416e-01   6.0073010e-01   5.9415108e-01   5.4733473e-01   6.0017936e-01   5.1800246e-01   6.3407002e-01   6.4597534e-01   6.0298783e-01   5.6397857e-01   5.1561549e-01   4.9357641e-01   5.9029684e-01   5.9130151e-01   6.9533373e-01   5.6539793e-01   5.9456044e-01   5.6224587e-01   6.9018816e-01   6.9992406e-01   5.6961412e-01   5.8418683e-01   5.0874875e-01   5.5320267e-01   5.2653392e-01   5.0486223e-01   5.1144857e-01   5.9948707e-01   5.4795391e-01   6.1439400e-01   4.8931452e-01   5.5247313e-01   5.6141647e-01   6.2818289e-01   4.9266845e-01   5.2082586e-01   5.8619435e-01   5.8689284e-01   5.1487775e-01   4.7561805e-01   5.0991500e-01   5.8641915e-01   4.9500101e-01   5.2622626e-01   4.9804002e-01   5.1987368e-01   4.8010258e-01   5.1600735e-01   5.1055947e-01   4.9867868e-01   5.9815507e-01   5.8773323e-01   5.4440138e-01   5.5910402e-01   6.5551605e-01   5.5586005e-01   6.3267421e-01   7.0714040e-01   6.3229617e-01   7.0212334e-01   5.7466331e-01   6.4465376e-01   6.1585885e-01   5.8796237e-01   5.1530224e-01   5.3110217e-01   5.1523910e-01   5.7119418e-01   4.8391401e-01   4.7397483e-01   5.1817309e-01   5.3196222e-01   5.0279427e-01   4.4494256e-01
   5.9524147e-01   6.4883181e-01   6.6057496e-01   6.7860686e-01   5.9430508e-01   6.3229494e-01   5.8231669e-01   5.1761233e-01   0.0000000e+00   5.8824723e-01   6.9182486e-01   7.3813489e-01   6.5921732e-01   7.2056556e-01   6.5306380e-01   6.5666150e-01   6.8046035e-01   6.9984509e-01   6.7348162e-01   6.1538881e-01   7.0871341e-01   6.6168499e-01   7.8010815e-01   7.3806226e-01   6.7106996e-01   7.1401404e-01   5.8015948e-01   5.7230909e-01   6.5921282e-01   6.8239554e-01   7.9552468e-01   7.0776577e-01   7.4613924e-01   6.6088946e-01   7.5013423e-01   7.8675441e-01   6.8948665e-01   6.8605925e-01   6.3022430e-01   6.4055784e-01   6.0364245e-01   6.3351525e-01   6.4902481e-01   7.2758853e-01   6.7396453e-01   7.3841009e-01   5.8750420e-01   6.5457596e-01   6.8665970e-01   7.0137216e-01   5.6597630e-01   6.4617173e-01   6.6054132e-01   6.9162184e-01   5.7861751e-01   6.0567271e-01   6.1726305e-01   6.8625127e-01   6.2927152e-01   6.4306301e-01   5.9059034e-01   6.9182350e-01   6.6306259e-01   6.4115289e-01   6.9693514e-01   6.5066105e-01   7.3632400e-01   7.1354209e-01   6.7776609e-01   6.9192391e-01   7.1935564e-01   7.0804667e-01   8.0577228e-01   8.4876215e-01   7.8658730e-01   8.8965555e-01   7.1320344e-01   7.0761624e-01   6.4873817e-01   8.1935303e-01   6.5545019e-01   6.4872062e-01   6.4035068e-01   6.7980826e-01   6.1628333e-01   5.9969198e-01   6.5130701e-01   6.6336328e-01   5.7050133e-01   5.8014394e-01
   5.6535739e-01   6.1618539e-01   6.2849474e-01   5.8466490e-01   6.6376241e-01   6.0424393e-01   5.3380230e-01   5.0209199e-01   5.8824723e-01   0.0000000e+00   6.4313223e-01   6.6189136e-01   5.9193846e-01   7.0143000e-01   6.4006835e-01   6.5234956e-01   6.3153530e-01   6.4007855e-01   6.9351506e-01   5.9114084e-01   6.5573292e-01   6.4643783e-01   6.7443538e-01   7.2309645e-01   6.5005338e-01   7.4112763e-01   5.2591653e-01   5.3150252e-01   7.2573424e-01   6.8651002e-01   7.5274560e-01   6.1639478e-01   6.4451383e-01   6.0295535e-01   6.1627580e-01   7.8271493e-01   7.0836026e-01   6.6940247e-01   5.7175799e-01   6.0785848e-01   6.5245947e-01   6.0207310e-01   5.7969092e-01   6.4193562e-01   6.2788393e-01   6.6155702e-01   5.3107251e-01   5.7927276e-01   6.2379409e-01   6.9642423e-01   5.4395874e-01   5.6001292e-01   5.8620853e-01   5.6859076e-01   5.5240455e-01   5.0652749e-01   5.4790802e-01   6.3414551e-01   5.7986958e-01   5.8886198e-01   5.4746395e-01   5.7051950e-01   5.2366579e-01   5.2613589e-01   5.8241565e-01   6.1939665e-01   6.4055188e-01   6.2610512e-01   6.2823881e-01   6.2388303e-01   6.5350393e-01   5.9140647e-01   6.8753140e-01   7.5153866e-01   7.1567962e-01   7.5427080e-01   6.4610460e-01   6.7934166e-01   6.8343330e-01   7.7391467e-01   5.8700251e-01   5.5382245e-01   5.8956932e-01   5.7316731e-01   4.7559877e-01   5.0730430e-01   5.4496822e-01   5.9247936e-01   5.2664014e-01   4.9896125e-01
   6.0511681e-01   6.6042711e-01   6.6967093e-01   6.8761667e-01   6.9756158e-01   6.3760272e-01   5.8945164e-01   5.8447672e-01   6.9182486e-01   6.4313223e-01   0.0000000e+00   6.9612287e-01   6.4720312e-01   7.1361975e-01   7.2469666e-01   7.2966496e-01   7.0258656e-01   7.4326006e-01   7.0959541e-01   6.7794572e-01   7.8462300e-01   7.3071465e-01   7.5109225e-01   7.5776188e-01   7.5336687e-01   7.8585551e-01   6.2063370e-01   6.3351636e-01   8.1168824e-01   7.6387278e-01   8.4213440e-01   7.4709525e-01   7.0520833e-01   6.6931729e-01   6.8444463e-01   9.2059307e-01   7.6575746e-01   7.8199641e-01   6.3477484e-01   6.0878348e-01   7.3723196e-01   7.4191918e-01   6.4760803e-01   6.5837514e-01   7.2059110e-01   7.4528591e-01   6.2275644e-01   7.1391908e-01   7.4452157e-01   8.0812345e-01   6.2765058e-01   6.6467511e-01   7.4538076e-01   6.6306697e-01   5.9087229e-01   5.9375915e-01   6.2852475e-01   6.9934273e-01   7.3883052e-01   6.8965456e-01   6.2064775e-01   6.9915250e-01   6.2629456e-01   6.2963812e-01   5.9300959e-01   6.1711927e-01   6.6148593e-01   7.4809242e-01   7.4401877e-01   7.4749292e-01   7.7955107e-01   7.3007314e-01   7.6276487e-01   8.5267130e-01   8.1439445e-01   8.1343292e-01   6.9711163e-01   7.2488563e-01   6.5173334e-01   6.8716792e-01   6.1096923e-01   6.1466637e-01   6.3088516e-01   7.2728763e-01   6.0151702e-01   6.3829315e-01   6.2952339e-01   6.4368733e-01   5.7174688e-01   5.8039379e-01
   5.3142359e-01   6.1456434e-01   6.7884248e-01   6.8566799e-01   6.8631377e-01   6.9376070e-01   6.2735389e-01   6.0100379e-01   7.3813489e-01   6.6189136e-01   6.9612287e-01   0.0000000e+00   6.4316594e-01   7.1593456e-01   6.2259899e-01   6.5912165e-01   7.1648632e-01   6.8630415e-01   6.6450766e-01   6.4999683e-01   8.4801879e-01   7.3609314e-01   7.9047224e-01   8.0276656e-01   6.9589533e-01   6.5199868e-01   5.6301270e-01   5.9245696e-01   7.1030337e-01   6.9413440e-01   7.6886831e-01   7.1372588e-01   6.9048538e-01   6.3392481e-01   7.7095828e-01   8.4318946e-01   6.9730347e-01   7.5452141e-01   6.0014612e-01   6.3409571e-01   6.8820806e-01   7.1568124e-01   6.3084927e-01   6.9767853e-01   7.0186216e-01   7.5425847e-01   6.1293058e-01   6.3806753e-01   6.9497363e-01   7.3956409e-01   5.6233303e-01   5.7825639e-01   6.5201426e-01   6.2764490e-01   6.2292533e-01   6.5694436e-01   6.6362125e-01   6.4746160e-01   6.5208560e-01   6.0146928e-01   5.9225752e-01   6.5885043e-01   5.9358796e-01   6.3508052e-01   6.2321674e-01   6.1456138e-01   7.0970455e-01   7.4828206e-01   6.7073378e-01   6.0350199e-01   6.9691706e-01   7.2557218e-01   7.3978152e-01   7.1337567e-01   7.6908000e-01   8.7153889e-01   7.3468805e-01   7.7757647e-01   6.8490369e-01   6.0549322e-01   5.6854851e-01   6.2711469e-01   6.3179031e-01   6.9342196e-01   5.7129448e-01   6.2681838e-01   6.0127436e-01   5.9339442e-01   5.8016874e-01   5.0073055e-01
   5.3348595e-01   5.6547779e-01   5.9822536e-01   6.2562880e-01   5.9170992e-01   5.5715861e-01   5.5695541e-01   5.2330002e-01   6.5921732e-01   5.9193846e-01   6.4720312e-01   6.4316594e-01   0.0000000e+00   6.7800004e-01   5.9208965e-01   6.0569420e-01   5.8872118e-01   6.7991270e-01   6.4851847e-01   5.9957951e-01   7.2812016e-01   6.5373027e-01   7.2090651e-01   7.1638353e-01   6.3605185e-01   6.5236407e-01   5.6020967e-01   5.4621651e-01   6.5443160e-01   6.8578716e-01   7.2387762e-01   6.9526197e-01   6.7470478e-01   6.3391419e-01   7.4878438e-01   7.6617735e-01   6.4439436e-01   6.7980156e-01   5.8122739e-01   5.7178920e-01   6.2763702e-01   6.5766413e-01   5.6837480e-01   6.3879471e-01   5.8980027e-01   6.6564508e-01   5.3817972e-01   5.5637648e-01   6.3297831e-01   6.6461253e-01   5.4020232e-01   5.9090963e-01   6.4058334e-01   5.6399398e-01   5.4943605e-01   5.9236555e-01   5.8015986e-01   6.1896282e-01   5.8294433e-01   5.6898236e-01   5.3051264e-01   6.1953899e-01   5.4069179e-01   5.8343914e-01   5.8510260e-01   5.6950583e-01   6.3424345e-01   6.5974419e-01   6.3947798e-01   6.1946478e-01   6.7321642e-01   6.0639691e-01   7.3404138e-01   6.5779379e-01   7.6680446e-01   8.0449167e-01   7.1713164e-01   6.9928074e-01   6.9878468e-01   6.4378556e-01   5.9570369e-01   5.9216081e-01   6.1102896e-01   6.0141614e-01   4.9474891e-01   5.5110829e-01   5.6635225e-01   5.4838943e-01   5.4846297e-01   5.2097572e-01
   6.3561236e-01   6.4469798e-01   6.8961845e-01   6.9183326e-01   6.6680159e-01   6.5097468e-01   6.4540167e-01   6.4077923e-01   7.2056556e-01   7.0143000e-01   7.1361975e-01   7.1593456e-01   6.7800004e-01   0.0000000e+00   7.0482276e-01   7.4016468e-01   7.1759045e-01   7.4480027e-01   7.6275921e-01   6.5943232e-01   6.9090933e-01   7.0039071e-01   7.8727286e-01   7.6883823e-01   7.2240186e-01   7.2596915e-01   6.4688257e-01   6.5742909e-01   7.5652486e-01   7.9822973e-01   8.1725023e-01   7.4865360e-01   7.5361598e-01   7.6039208e-01   7.5162847e-01   8.5231579e-01   7.5662772e-01   6.9965466e-01   6.8881451e-01   6.8236172e-01   6.4917970e-01   7.6120070e-01   6.5045907e-01   7.5719010e-01   7.1920262e-01   8.0811074e-01   6.6319866e-01   6.2868903e-01   7.2270812e-01   7.6794054e-01   6.0948577e-01   6.9755452e-01   7.5902170e-01   6.2795965e-01   6.5578711e-01   6.4910296e-01   6.7970518e-01   7.4766683e-01   7.0647703e-01   7.0703042e-01   6.7870429e-01   6.8554665e-01   6.4128596e-01   6.7185363e-01   6.8932379e-01   6.5956795e-01   7.4269516e-01   7.4727703e-01   7.1608230e-01   7.5179082e-01   7.7667236e-01   6.6560498e-01   7.9338292e-01   8.0219692e-01   8.3995686e-01   8.2430007e-01   7.4829449e-01   7.6661286e-01   7.2609039e-01   8.1953076e-01   6.6985138e-01   7.0557877e-01   6.9911303e-01   6.5559611e-01   5.9671805e-01   6.0041703e-01   6.8031169e-01   6.3349888e-01   6.3575799e-01   6.2015218e-01
   5.6420519e-01   5.9267711e-01   6.2161057e-01   6.1498488e-01   5.9241664e-01   6.7972083e-01   5.8406083e-01   5.4929891e-01   6.5306380e-01   6.4006835e-01   7.2469666e-01   6.2259899e-01   5.9208965e-01   7.0482276e-01   0.0000000e+00   6.2810018e-01   6.8358115e-01   7.4233093e-01   7.0551844e-01   6.2207261e-01   6.5769930e-01   6.3206578e-01   6.9928529e-01   7.2282961e-01   6.7137600e-01   6.8745920e-01   6.1696309e-01   6.0498547e-01   7.3856211e-01   7.5398427e-01   7.5398120e-01   6.9453221e-01   6.7601765e-01   6.1667192e-01   7.7476622e-01   7.4861010e-01   7.1279006e-01   6.9545580e-01   6.0368999e-01   5.5668312e-01   6.6237036e-01   7.2525483e-01   5.9476748e-01   6.7069244e-01   6.8327175e-01   7.5568576e-01   6.1645126e-01   5.8369724e-01   6.4911166e-01   6.9854853e-01   5.6492863e-01   5.8643629e-01   7.2383053e-01   6.2233038e-01   5.8518738e-01   5.8406925e-01   5.9362439e-01   6.2968489e-01   5.5164233e-01   6.0964168e-01   5.5556054e-01   6.1040508e-01   5.4492921e-01   6.1710373e-01   6.0729616e-01   6.2409741e-01   6.7732676e-01   6.4946167e-01   6.3705403e-01   5.9992139e-01   6.8850662e-01   5.7936673e-01   7.0162652e-01   7.7746016e-01   8.1797027e-01   7.8907646e-01   6.9739493e-01   7.4408594e-01   7.9622612e-01   8.3215676e-01   5.9398740e-01   6.1896365e-01   6.2693533e-01   6.0065478e-01   5.0502551e-01   5.8610523e-01   6.2207163e-01   5.5092786e-01   5.3538245e-01   5.2943960e-01
   6.2614305e-01   6.4703007e-01   6.9362264e-01   6.2153333e-01   6.5248496e-01   7.1144818e-01   5.8369918e-01   5.8879149e-01   6.5666150e-01   6.5234956e-01   7.2966496e-01   6.5912165e-01   6.0569420e-01   7.4016468e-01   6.2810018e-01   0.0000000e+00   7.0487751e-01   6.5900982e-01   6.9447136e-01   6.1947801e-01   7.5065216e-01   7.3902281e-01   7.2421565e-01   7.2684812e-01   7.1308341e-01   7.3468358e-01   6.2337849e-01   6.3527237e-01   7.1945914e-01   7.1901280e-01   7.9261006e-01   6.4028041e-01   6.6635832e-01   6.4288746e-01   7.2753683e-01   7.5211144e-01   6.8610360e-01   7.2354885e-01   6.4110511e-01   6.3042699e-01   6.3091292e-01   6.6494170e-01   5.8080406e-01   6.5917535e-01   6.2729574e-01   6.7477687e-01   5.6988819e-01   5.7104301e-01   5.9335379e-01   6.7892143e-01   5.5467479e-01   5.9202731e-01   6.8376218e-01   5.8463949e-01   5.7319225e-01   5.7030721e-01   5.8031911e-01   6.2188129e-01   6.2463978e-01   6.1547958e-01   5.9202662e-01   6.0583922e-01   5.9572720e-01   5.9325276e-01   5.8719393e-01   6.4903779e-01   6.7211632e-01   6.8332568e-01   6.9849232e-01   6.7153844e-01   6.8898850e-01   6.5995131e-01   7.4584157e-01   8.4862390e-01   8.1804672e-01   7.9965935e-01   6.5324167e-01   6.6628447e-01   7.9917305e-01   5.8795747e-01   6.3881855e-01   6.3651071e-01   6.5397564e-01   6.6351042e-01   5.7521638e-01   6.1021502e-01   5.9312744e-01   5.8062916e-01   5.9132240e-01   5.9807492e-01
   7.1419179e-01   6.7572404e-01   6.9038506e-01   6.3889460e-01   6.7879190e-01   6.6712787e-01   5.9692931e-01   6.1337416e-01   6.8046035e-01   6.3153530e-01   7.0258656e-01   7.1648632e-01   5.8872118e-01   7.1759045e-01   6.8358115e-01   7.0487751e-01   0.0000000e+00   7.0127576e-01   7.2497438e-01   5.8511975e-01   6.5257918e-01   5.9067719e-01   7.3837378e-01   7.5632843e-01   7.2369102e-01   6.8994408e-01   5.7424601e-01   5.5201320e-01   7.0591260e-01   7.1564624e-01   7.8908576e-01   6.9587970e-01   6.8470844e-01   6.6066092e-01   7.2401995e-01   8.6232894e-01   6.8211197e-01   8.2412463e-01   5.6948448e-01   5.8559724e-01   7.0193287e-01   6.9758881e-01   6.5003392e-01   7.4513131e-01   7.2548716e-01   7.2533011e-01   6.7174425e-01   6.2513849e-01   7.1735481e-01   8.1202367e-01   6.2958495e-01   6.5178486e-01   6.7609700e-01   6.5510350e-01   6.7444890e-01   6.3911916e-01   6.3271368e-01   7.1435267e-01   6.6407265e-01   7.2893871e-01   6.5270852e-01   6.8462330e-01   6.4126888e-01   6.4112127e-01   6.8782978e-01   6.8878336e-01   6.7925142e-01   7.1323697e-01   7.7211544e-01   7.4673678e-01   7.0596380e-01   8.4367968e-01   8.4839211e-01   7.8609504e-01   8.5791002e-01   9.0458477e-01   7.7480489e-01   7.2752225e-01   7.7711910e-01   6.7413226e-01   6.3063925e-01   6.5409626e-01   6.3740553e-01   6.6768740e-01   5.4393505e-01   6.0681095e-01   6.1967404e-01   6.2039770e-01   5.9914463e-01   5.8563932e-01
   6.6920682e-01   6.6577895e-01   7.3182911e-01   6.9296134e-01   6.5737467e-01   7.3824559e-01   5.7887577e-01   6.0073010e-01   6.9984509e-01   6.4007855e-01   7.4326006e-01   6.8630415e-01   6.7991270e-01   7.4480027e-01   7.4233093e-01   6.5900982e-01   7.0127576e-01   0.0000000e+00   7.3695896e-01   6.4387584e-01   7.7594778e-01   6.8114995e-01   8.1739020e-01   8.4783763e-01   7.3341454e-01   7.5627793e-01   7.0002513e-01   6.9518057e-01   7.5183069e-01   7.4959774e-01   8.5157694e-01   7.6483950e-01   7.1675750e-01   6.9099863e-01   7.5306161e-01   7.9239376e-01   7.0449139e-01   7.6266880e-01   5.8008746e-01   6.8747262e-01   6.9473065e-01   5.6767481e-01   6.0719560e-01   7.0770539e-01   6.6609681e-01   6.5469320e-01   5.5918546e-01   6.4883680e-01   7.1423198e-01   7.4049935e-01   6.3700975e-01   6.3843499e-01   6.5791651e-01   5.9481897e-01   6.3471591e-01   5.8404082e-01   5.7541754e-01   6.3493859e-01   6.2628630e-01   6.4999106e-01   6.4060600e-01   6.5739378e-01   6.1934384e-01   5.7974827e-01   6.0940987e-01   5.7717315e-01   6.7416310e-01   6.7975385e-01   6.4661456e-01   6.9229193e-01   6.8144323e-01   6.8490750e-01   7.6705368e-01   8.0293218e-01   8.2162282e-01   7.9897893e-01   6.4014380e-01   6.5779893e-01   7.4810856e-01   6.8941178e-01   6.7666851e-01   6.8413172e-01   6.8855124e-01   7.0367871e-01   6.0056034e-01   5.9652106e-01   6.4223297e-01   6.4193014e-01   6.2157107e-01   6.0147776e-01
   6.3253254e-01   6.8306955e-01   6.9743323e-01   6.8643731e-01   6.9263751e-01   6.6886349e-01   6.3621740e-01   5.9415108e-01   6.7348162e-01   6.9351506e-01   7.0959541e-01   6.6450766e-01   6.4851847e-01   7.6275921e-01   7.0551844e-01   6.9447136e-01   7.2497438e-01   7.3695896e-01   0.0000000e+00   6.5561548e-01   7.7217547e-01   7.2119013e-01   7.7471521e-01   7.5627577e-01   7.3757990e-01   7.2301966e-01   6.6489243e-01   6.5260243e-01   8.0232362e-01   7.9465047e-01   8.1115694e-01   7.0219187e-01   7.0118588e-01   7.0950145e-01   8.3243192e-01   8.3991238e-01   6.7376562e-01   6.9876879e-01   6.1696745e-01   6.2419853e-01   7.6769739e-01   6.9265501e-01   6.4388846e-01   7.2020260e-01   6.6484616e-01   7.0546126e-01   6.4331148e-01   6.6324517e-01   7.1941352e-01   7.4910936e-01   5.9014195e-01   6.9096619e-01   6.9694794e-01   6.2680344e-01   5.7800096e-01   6.0534503e-01   6.3917054e-01   6.9997954e-01   6.5690678e-01   6.0891336e-01   6.5272873e-01   7.1725794e-01   6.2290049e-01   5.8801640e-01   6.3380312e-01   6.1530682e-01   7.2424711e-01   7.6838526e-01   7.6608053e-01   8.0781278e-01   6.8079862e-01   6.7342654e-01   7.7495203e-01   8.6622027e-01   9.2144194e-01   9.1396756e-01   7.3610401e-01   7.1826589e-01   7.1104075e-01   7.6168011e-01   6.7698880e-01   6.7014976e-01   5.8383074e-01   7.2305412e-01   6.0405064e-01   6.1153214e-01   6.6347999e-01   6.0413978e-01   6.0508719e-01   6.1222791e-01
   5.9859251e-01   6.0518233e-01   6.5146751e-01   6.2440089e-01   6.7665640e-01   6.5094364e-01   5.8182475e-01   5.4733473e-01   6.1538881e-01   5.9114084e-01   6.7794572e-01   6.4999683e-01   5.9957951e-01   6.5943232e-01   6.2207261e-01   6.1947801e-01   5.8511975e-01   6.4387584e-01   6.5561548e-01   0.0000000e+00   7.1208259e-01   7.6006033e-01   7.0007269e-01   7.3142841e-01   6.9818833e-01   7.3600694e-01   6.4043225e-01   6.5733823e-01   7.0618272e-01   7.4342668e-01   7.6729420e-01   7.2936885e-01   7.1903088e-01   6.8620416e-01   8.0859019e-01   9.1427970e-01   6.4589149e-01   6.9318086e-01   6.5233484e-01   6.3677923e-01   7.6787882e-01   6.1507378e-01   6.6631909e-01   7.4402104e-01   7.2283222e-01   7.7610754e-01   6.5184397e-01   6.9337658e-01   6.8353698e-01   7.5650157e-01   6.0507893e-01   6.6664911e-01   6.4958464e-01   5.9790380e-01   6.2474066e-01   6.1752661e-01   6.2535104e-01   7.1411207e-01   6.3206313e-01   6.5491025e-01   6.4227926e-01   6.8762070e-01   6.6681813e-01   6.5158804e-01   6.2933497e-01   6.2213906e-01   7.0848932e-01   7.7185291e-01   7.3387580e-01   7.8473548e-01   6.8044062e-01   6.6730772e-01   7.8885244e-01   8.5918353e-01   8.2905330e-01   9.2900876e-01   6.9222626e-01   7.4469416e-01   6.5860974e-01   5.8040953e-01   6.7803284e-01   6.9041768e-01   5.9678406e-01   6.7106948e-01   5.3853904e-01   5.9014286e-01   6.3825819e-01   5.8693275e-01   5.4923477e-01   5.5428475e-01
   6.5271662e-01   7.8255231e-01   7.4899871e-01   7.0249412e-01   7.4102918e-01   7.8228840e-01   6.0468021e-01   6.0017936e-01   7.0871341e-01   6.5573292e-01   7.8462300e-01   8.4801879e-01   7.2812016e-01   6.9090933e-01   6.5769930e-01   7.5065216e-01   6.5257918e-01   7.7594778e-01   7.7217547e-01   7.1208259e-01   0.0000000e+00   7.4742226e-01   7.2812573e-01   7.9625061e-01   8.1823696e-01   8.4744639e-01   7.4270919e-01   6.6067442e-01   8.8879432e-01   9.3618931e-01   8.7024305e-01   7.7342318e-01   8.2940914e-01   7.8688868e-01   7.4621231e-01   1.0000000e+00   7.7371568e-01   8.6534853e-01   7.4660097e-01   6.1926510e-01   8.7583285e-01   8.4658834e-01   7.4312810e-01   9.1283945e-01   8.7070890e-01   8.6966475e-01   7.8199412e-01   7.6971964e-01   7.5485770e-01   7.4592927e-01   7.5141489e-01   7.8260993e-01   9.3588832e-01   7.6969147e-01   5.4821972e-01   5.2665833e-01   6.1183636e-01   6.1971153e-01   7.0048697e-01   6.2101775e-01   6.6999073e-01   7.4242548e-01   6.8556735e-01   6.6308730e-01   6.1560275e-01   5.9071903e-01   7.6881829e-01   6.1047962e-01   6.7446266e-01   7.3902684e-01   6.0039911e-01   6.9959279e-01   8.4312315e-01   8.8642654e-01   7.2078210e-01   7.4882581e-01   7.7927633e-01   8.0660958e-01   6.5391417e-01   5.9814225e-01   7.5009111e-01   7.5144815e-01   7.7152577e-01   8.3652329e-01   6.5817891e-01   6.5908667e-01   7.3346205e-01   5.4940368e-01   6.5059118e-01   5.9506859e-01
   7.7237557e-01   8.0126458e-01   8.6745095e-01   7.8410662e-01   6.6237223e-01   8.0511218e-01   5.3528776e-01   5.1800246e-01   6.6168499e-01   6.4643783e-01   7.3071465e-01   7.3609314e-01   6.5373027e-01   7.0039071e-01   6.3206578e-01   7.3902281e-01   5.9067719e-01   6.8114995e-01   7.2119013e-01   7.6006033e-01   7.4742226e-01   0.0000000e+00   7.6830522e-01   7.8277932e-01   8.0431240e-01   8.0740035e-01   5.8777121e-01   6.8444517e-01   8.4114359e-01   8.5753676e-01   8.3165796e-01   6.5180821e-01   6.6418217e-01   6.7940006e-01   6.6657550e-01   7.9383310e-01   7.1698180e-01   7.7249224e-01   7.7063323e-01   6.7735323e-01   8.2650434e-01   7.5786694e-01   6.1180797e-01   7.4886092e-01   7.1894903e-01   8.3869698e-01   7.2860721e-01   7.5767367e-01   8.0637494e-01   8.1128469e-01   6.7463235e-01   7.3228367e-01   7.6215849e-01   6.3894563e-01   7.6899980e-01   6.8526254e-01   7.3813522e-01   7.7906438e-01   6.6447131e-01   7.0687922e-01   6.3452680e-01   6.7929562e-01   5.5587860e-01   5.7575684e-01   6.0827323e-01   7.2798605e-01   7.4069149e-01   6.9674307e-01   7.8140925e-01   8.4481422e-01   7.6828698e-01   7.6197003e-01   8.2039473e-01   8.6306865e-01   8.1279850e-01   9.1046880e-01   7.5807099e-01   8.0404927e-01   6.1620955e-01   6.5698606e-01   7.2240037e-01   6.8801806e-01   5.9475786e-01   5.6325602e-01   5.7893560e-01   6.2432624e-01   5.7067688e-01   5.3078230e-01   7.2067659e-01   6.6905509e-01
   6.9172381e-01   7.1821952e-01   7.3218658e-01   7.3052797e-01   7.5157802e-01   7.7840214e-01   6.5996409e-01   6.3407002e-01   7.8010815e-01   6.7443538e-01   7.5109225e-01   7.9047224e-01   7.2090651e-01   7.8727286e-01   6.9928529e-01   7.2421565e-01   7.3837378e-01   8.1739020e-01   7.7471521e-01   7.0007269e-01   7.2812573e-01   7.6830522e-01   0.0000000e+00   8.0441582e-01   8.2113239e-01   7.8705136e-01   6.9938964e-01   7.1606209e-01   7.8072178e-01   7.7351875e-01   8.6002993e-01   7.1950008e-01   7.7828688e-01   7.0023139e-01   8.5777657e-01   8.4211060e-01   7.1645889e-01   7.8579760e-01   7.2784469e-01   6.5331819e-01   6.8463261e-01   7.8059165e-01   6.9944578e-01   7.6658921e-01   7.9961066e-01   7.8360134e-01   6.6601786e-01   7.4832695e-01   7.1882620e-01   8.0426638e-01   6.3417978e-01   7.1466768e-01   7.9629561e-01   6.7632322e-01   6.7545593e-01   6.3959318e-01   7.3222812e-01   7.8193238e-01   7.6343706e-01   7.5031223e-01   7.1991533e-01   7.3897737e-01   7.1329554e-01   7.0229195e-01   7.1264163e-01   7.4873840e-01   7.5833907e-01   7.7471610e-01   8.0991616e-01   8.6064777e-01   7.5633243e-01   7.6605764e-01   8.4785156e-01   9.2414789e-01   8.7928162e-01   8.3040901e-01   8.1326107e-01   7.7412778e-01   6.5970071e-01   6.8420790e-01   7.3293193e-01   7.2765149e-01   6.9203352e-01   7.5083265e-01   6.5363783e-01   6.9201419e-01   6.9646956e-01   6.9890698e-01   6.9923488e-01   6.5991466e-01
   6.5178145e-01   7.0761228e-01   7.5932101e-01   7.7715641e-01   8.1374506e-01   7.6217016e-01   6.6878991e-01   6.4597534e-01   7.3806226e-01   7.2309645e-01   7.5776188e-01   8.0276656e-01   7.1638353e-01   7.6883823e-01   7.2282961e-01   7.2684812e-01   7.5632843e-01   8.4783763e-01   7.5627577e-01   7.3142841e-01   7.9625061e-01   7.8277932e-01   8.0441582e-01   0.0000000e+00   7.9043864e-01   8.3940929e-01   7.3075030e-01   7.5715321e-01   8.2095978e-01   7.9733984e-01   9.4190314e-01   7.1994071e-01   7.8227553e-01   7.1447339e-01   8.6791001e-01   9.1436684e-01   8.3700729e-01   7.3391458e-01   7.4193180e-01   7.0118270e-01   8.3289015e-01   9.0282789e-01   7.5638627e-01   8.0704183e-01   8.1731273e-01   7.7736037e-01   6.7820235e-01   7.3120069e-01   7.2687404e-01   8.3310199e-01   7.1531344e-01   7.2759694e-01   7.8528297e-01   7.0216985e-01   7.0116760e-01   6.9675596e-01   7.0451345e-01   7.7091994e-01   7.6411430e-01   7.6775742e-01   7.5853880e-01   7.4228529e-01   7.1067407e-01   6.8943072e-01   7.2971084e-01   7.0839915e-01   7.6735453e-01   7.7680244e-01   7.8754477e-01   7.6762121e-01   7.6164355e-01   7.4232817e-01   7.7923385e-01   8.4782917e-01   8.8775885e-01   8.3558252e-01   7.8561136e-01   8.0401556e-01   6.6662787e-01   6.9464248e-01   7.2535673e-01   6.9312128e-01   7.2848941e-01   7.1771328e-01   6.6940392e-01   7.0809999e-01   7.5070145e-01   7.3581536e-01   6.8400608e-01   6.3908598e-01
   6.1252542e-01   6.7949791e-01   6.9637616e-01   6.5140579e-01   6.7813941e-01   7.2168699e-01   6.1174552e-01   6.0298783e-01   6.7106996e-01   6.5005338e-01   7.5336687e-01   6.9589533e-01   6.3605185e-01   7.2240186e-01   6.7137600e-01   7.1308341e-01   7.2369102e-01   7.3341454e-01   7.3757990e-01   6.9818833e-01   8.1823696e-01   8.0431240e-01   8.2113239e-01   7.9043864e-01   0.0000000e+00   7.8852135e-01   7.2301690e-01   6.9413144e-01   8.2161948e-01   7.5857881e-01   8.0211828e-01   7.3189746e-01   7.8868962e-01   6.7621197e-01   7.7817476e-01   8.8167220e-01   7.3199050e-01   7.9194007e-01   6.9143215e-01   6.5821667e-01   7.8003726e-01   7.7969769e-01   6.8826154e-01   8.1811022e-01   7.7213159e-01   7.5187395e-01   6.4634670e-01   6.8494949e-01   6.6340218e-01   7.8412708e-01   6.5110207e-01   7.0192675e-01   7.4651245e-01   5.7031440e-01   6.1565941e-01   6.2422674e-01   6.7034007e-01   7.2821438e-01   6.2368397e-01   6.7065194e-01   6.0106631e-01   6.8255038e-01   6.3539131e-01   6.6013427e-01   6.4042511e-01   6.4475655e-01   6.9358228e-01   7.4250837e-01   7.7107000e-01   6.9806512e-01   7.2487345e-01   6.6440763e-01   7.4043790e-01   8.0536063e-01   8.3861146e-01   8.1221367e-01   7.2426011e-01   7.6377055e-01   7.1451874e-01   6.1730602e-01   6.8568092e-01   6.6792983e-01   6.2830810e-01   6.8587012e-01   6.3927053e-01   6.7640143e-01   7.1795173e-01   6.5243627e-01   6.2317825e-01   5.9327462e-01
   5.6012277e-01   6.1505693e-01   6.9862870e-01   7.0281568e-01   7.1013145e-01   7.1622797e-01   5.7733636e-01   5.6397857e-01   7.1401404e-01   7.4112763e-01   7.8585551e-01   6.5199868e-01   6.5236407e-01   7.2596915e-01   6.8745920e-01   7.3468358e-01   6.8994408e-01   7.5627793e-01   7.2301966e-01   7.3600694e-01   8.4744639e-01   8.0740035e-01   7.8705136e-01   8.3940929e-01   7.8852135e-01   0.0000000e+00   6.1718568e-01   6.6122055e-01   7.2151892e-01   7.5160794e-01   7.8337997e-01   6.9608633e-01   7.4732341e-01   6.9657084e-01   7.6387443e-01   7.7671290e-01   6.9808219e-01   7.9339541e-01   6.6864394e-01   6.0657684e-01   7.4470594e-01   7.1700738e-01   5.7079452e-01   6.9663910e-01   6.6682737e-01   7.3703784e-01   5.9449875e-01   5.9922251e-01   6.8091046e-01   7.3986143e-01   5.5334369e-01   6.4525838e-01   6.6765764e-01   6.9050444e-01   6.5765729e-01   6.5113589e-01   6.0762847e-01   6.6046816e-01   6.6051770e-01   7.2749675e-01   6.7616154e-01   6.5196787e-01   6.2181433e-01   6.5553007e-01   6.1526184e-01   6.4633688e-01   6.9673207e-01   7.3187587e-01   7.1824013e-01   7.6696692e-01   6.7518663e-01   6.3009207e-01   7.8090027e-01   8.0809522e-01   8.7407957e-01   8.1915069e-01   6.9207045e-01   7.4333805e-01   6.8512239e-01   6.0387987e-01   7.4157781e-01   6.7667583e-01   6.0580540e-01   6.0308359e-01   5.7381675e-01   6.5152653e-01   6.4211005e-01   6.3006391e-01   6.0173422e-01   5.7995356e-01
   5.3333218e-01   5.7000808e-01   6.1175133e-01   5.7263870e-01   6.2798481e-01   6.0434884e-01   5.7067470e-01   5.1561549e-01   5.8015948e-01   5.2591653e-01   6.2063370e-01   5.6301270e-01   5.6020967e-01   6.4688257e-01   6.1696309e-01   6.2337849e-01   5.7424601e-01   7.0002513e-01   6.6489243e-01   6.4043225e-01   7.4270919e-01   5.8777121e-01   6.9938964e-01   7.3075030e-01   7.2301690e-01   6.1718568e-01   0.0000000e+00   5.7168868e-01   6.6186533e-01   6.2983713e-01   7.2337492e-01   6.4118807e-01   6.6541609e-01   5.6658471e-01   7.4588396e-01   6.2410676e-01   6.3398512e-01   7.4300409e-01   5.9489478e-01   4.9349513e-01   5.9631343e-01   5.7959302e-01   5.8891978e-01   6.6623046e-01   6.1409555e-01   6.5452738e-01   5.5113932e-01   5.0588180e-01   6.1962824e-01   7.3349449e-01   5.7850864e-01   5.2803960e-01   5.8930058e-01   5.2069322e-01   5.7600071e-01   5.7130859e-01   5.9546095e-01   5.9434803e-01   5.5348700e-01   5.8852551e-01   6.4576361e-01   5.8778788e-01   5.2679165e-01   5.7119538e-01   5.6057907e-01   5.7538750e-01   6.5537064e-01   6.5541301e-01   6.8575081e-01   6.2702348e-01   5.7732819e-01   5.3393933e-01   7.5002040e-01   7.2865521e-01   8.1444624e-01   7.1401911e-01   6.3377429e-01   6.2353879e-01   6.5212051e-01   6.7311481e-01   6.4263537e-01   5.4991807e-01   5.4492685e-01   5.6453100e-01   5.5523800e-01   6.2214327e-01   6.0768491e-01   5.8039935e-01   4.8602275e-01   4.6811635e-01
   5.4621669e-01   5.5703661e-01   6.3525454e-01   6.3136570e-01   6.9414671e-01   6.1370090e-01   4.9665145e-01   4.9357641e-01   5.7230909e-01   5.3150252e-01   6.3351636e-01   5.9245696e-01   5.4621651e-01   6.5742909e-01   6.0498547e-01   6.3527237e-01   5.5201320e-01   6.9518057e-01   6.5260243e-01   6.5733823e-01   6.6067442e-01   6.8444517e-01   7.1606209e-01   7.5715321e-01   6.9413144e-01   6.6122055e-01   5.7168868e-01   0.0000000e+00   6.5058666e-01   6.6486061e-01   7.5614065e-01   6.9600409e-01   7.0076567e-01   6.1430310e-01   6.5830617e-01   7.1344161e-01   6.4757076e-01   7.3536093e-01   5.6436663e-01   5.4073946e-01   5.8211413e-01   6.3022368e-01   5.7500681e-01   6.4807718e-01   6.3962350e-01   7.0634870e-01   5.3253587e-01   5.1719335e-01   6.1697181e-01   6.9451555e-01   5.7390164e-01   5.8870633e-01   5.7816159e-01   4.6087763e-01   5.0685143e-01   5.5176229e-01   5.8415960e-01   6.4784837e-01   6.0059768e-01   5.6155293e-01   5.8004338e-01   6.1234299e-01   6.0467932e-01   5.6838774e-01   4.8947734e-01   5.4143010e-01   5.9545572e-01   6.6754527e-01   7.0196734e-01   6.1221765e-01   5.9552865e-01   5.6428975e-01   7.2855631e-01   7.4513637e-01   7.2495518e-01   7.0568564e-01   6.6370748e-01   6.2224166e-01   6.1026912e-01   5.6692472e-01   5.8864644e-01   5.7090914e-01   5.4397109e-01   6.0263435e-01   5.1913495e-01   5.6898641e-01   6.2580162e-01   6.3989621e-01   5.5059288e-01   5.1087172e-01
   6.3083217e-01   6.6957341e-01   6.9363382e-01   6.9471584e-01   7.4395670e-01   7.9046652e-01   6.3939570e-01   5.9029684e-01   6.5921282e-01   7.2573424e-01   8.1168824e-01   7.1030337e-01   6.5443160e-01   7.5652486e-01   7.3856211e-01   7.1945914e-01   7.0591260e-01   7.5183069e-01   8.0232362e-01   7.0618272e-01   8.8879432e-01   8.4114359e-01   7.8072178e-01   8.2095978e-01   8.2161948e-01   7.2151892e-01   6.6186533e-01   6.5058666e-01   0.0000000e+00   7.2389289e-01   8.1507679e-01   6.7217650e-01   7.0152177e-01   6.4411128e-01   7.7549148e-01   8.2289155e-01   6.8280152e-01   6.8984060e-01   6.3224614e-01   5.8067571e-01   7.4674386e-01   8.2327575e-01   5.9317889e-01   6.9889464e-01   6.5550000e-01   6.7270676e-01   5.5936137e-01   5.7251863e-01   6.1662646e-01   7.3583827e-01   5.2861230e-01   6.1985662e-01   6.6648082e-01   5.7098506e-01   6.0814226e-01   5.9034393e-01   6.0388646e-01   6.9282633e-01   6.6862671e-01   6.6237849e-01   6.3501707e-01   5.9954625e-01   5.8039149e-01   5.9687555e-01   5.6377029e-01   6.5515782e-01   6.8839092e-01   6.7065049e-01   6.9634413e-01   6.6869787e-01   6.2928666e-01   6.3497143e-01   7.5128561e-01   8.4745823e-01   8.0910871e-01   8.8193266e-01   6.8871105e-01   7.2029593e-01   6.6401797e-01   5.6914373e-01   6.1667386e-01   6.5674568e-01   6.6804385e-01   6.9069500e-01   5.8168956e-01   6.5011055e-01   7.2073789e-01   6.7047686e-01   6.2376831e-01   5.9382496e-01
   5.7926154e-01   5.8487024e-01   6.8433699e-01   6.7027911e-01   6.6412421e-01   7.2341802e-01   5.9787076e-01   5.9130151e-01   6.8239554e-01   6.8651002e-01   7.6387278e-01   6.9413440e-01   6.8578716e-01   7.9822973e-01   7.5398427e-01   7.1901280e-01   7.1564624e-01   7.4959774e-01   7.9465047e-01   7.4342668e-01   9.3618931e-01   8.5753676e-01   7.7351875e-01   7.9733984e-01   7.5857881e-01   7.5160794e-01   6.2983713e-01   6.6486061e-01   7.2389289e-01   0.0000000e+00   7.6574254e-01   6.6713945e-01   7.2056763e-01   6.7963131e-01   7.3371753e-01   8.3117658e-01   6.5255590e-01   7.1137809e-01   6.2085064e-01   6.2764012e-01   6.7567646e-01   8.4357754e-01   6.1211065e-01   6.9658077e-01   6.7564273e-01   7.2756920e-01   5.4949036e-01   6.0736184e-01   6.9697631e-01   7.0410384e-01   5.5697133e-01   5.9840730e-01   6.1262590e-01   5.3799896e-01   5.7494795e-01   5.7322898e-01   5.8029493e-01   6.3915852e-01   6.0044481e-01   6.2521699e-01   5.8337219e-01   5.9638038e-01   5.9113200e-01   5.5362227e-01   5.2150676e-01   5.9455619e-01   6.4308064e-01   6.8029609e-01   6.1214275e-01   6.6133961e-01   6.4316654e-01   6.0154692e-01   6.4645515e-01   7.8177063e-01   7.1026998e-01   6.7807398e-01   6.6972594e-01   6.6084970e-01   7.2400835e-01   5.0374701e-01   6.1824659e-01   6.2462662e-01   6.1270718e-01   6.3565077e-01   4.9310711e-01   5.7456537e-01   6.4431105e-01   6.2574743e-01   5.2821700e-01   5.5664294e-01
   6.8881711e-01   7.6635687e-01   7.5610930e-01   7.8739382e-01   8.3586482e-01   8.7434493e-01   6.7954384e-01   6.9533373e-01   7.9552468e-01   7.5274560e-01   8.4213440e-01   7.6886831e-01   7.2387762e-01   8.1725023e-01   7.5398120e-01   7.9261006e-01   7.8908576e-01   8.5157694e-01   8.1115694e-01   7.6729420e-01   8.7024305e-01   8.3165796e-01   8.6002993e-01   9.4190314e-01   8.0211828e-01   7.8337997e-01   7.2337492e-01   7.5614065e-01   8.1507679e-01   7.6574254e-01   0.0000000e+00   7.3912966e-01   8.3561553e-01   8.1802904e-01   8.1524072e-01   8.6607996e-01   7.1575756e-01   7.9721535e-01   7.9439390e-01   7.4378983e-01   8.3943827e-01   9.4435407e-01   6.9254699e-01   8.4475033e-01   8.0865382e-01   8.5520149e-01   6.9166710e-01   7.9098629e-01   7.9117386e-01   8.5218203e-01   6.8482432e-01   6.5438028e-01   7.7261202e-01   6.5890342e-01   6.8442152e-01   6.9562567e-01   7.0619190e-01   7.2881473e-01   7.0671545e-01   7.2809532e-01   7.1199222e-01   7.1521918e-01   7.1782451e-01   7.0199786e-01   6.4940083e-01   7.1780029e-01   7.5752388e-01   8.1263127e-01   7.4787339e-01   7.8480283e-01   7.7093025e-01   7.3012802e-01   8.4606866e-01   8.8792412e-01   8.7080911e-01   9.5698902e-01   8.2569596e-01   8.1268922e-01   7.8603208e-01   6.7026297e-01   7.7256691e-01   7.5708544e-01   7.2975724e-01   7.2889405e-01   6.7036100e-01   7.2756508e-01   7.9257993e-01   7.6724192e-01   6.5277092e-01   6.5005198e-01
   6.0270866e-01   5.8972319e-01   6.7957149e-01   6.3645629e-01   7.3598211e-01   7.1456578e-01   5.8124014e-01   5.6539793e-01   7.0776577e-01   6.1639478e-01   7.4709525e-01   7.1372588e-01   6.9526197e-01   7.4865360e-01   6.9453221e-01   6.4028041e-01   6.9587970e-01   7.6483950e-01   7.0219187e-01   7.2936885e-01   7.7342318e-01   6.5180821e-01   7.1950008e-01   7.1994071e-01   7.3189746e-01   6.9608633e-01   6.4118807e-01   6.9600409e-01   6.7217650e-01   6.6713945e-01   7.3912966e-01   0.0000000e+00   7.4275910e-01   6.8888649e-01   7.3293166e-01   7.8551244e-01   7.1038869e-01   7.8003448e-01   6.6892767e-01   6.8378171e-01   7.7975859e-01   8.6397339e-01   6.9961083e-01   7.7952321e-01   7.4670521e-01   7.6741413e-01   6.4559993e-01   7.1307744e-01   7.2793782e-01   7.8084784e-01   6.4964386e-01   6.4891841e-01   7.4072577e-01   6.8571979e-01   7.0463795e-01   6.4920798e-01   6.1544423e-01   6.8183371e-01   6.8620114e-01   7.3557733e-01   7.1400874e-01   6.9400338e-01   6.7873775e-01   6.3809433e-01   6.0431693e-01   6.6056149e-01   6.9267814e-01   7.4972995e-01   7.6965082e-01   7.2916413e-01   6.8802016e-01   6.5889498e-01   7.3669760e-01   8.3425722e-01   9.1946481e-01   8.0848954e-01   7.2554636e-01   7.1743786e-01   6.1058651e-01   5.7227191e-01   6.7227143e-01   7.0918500e-01   7.0272756e-01   6.8067524e-01   6.0635234e-01   6.4190066e-01   6.7022519e-01   6.6809441e-01   6.1700915e-01   5.5682165e-01
   6.2685990e-01   6.3644454e-01   6.8450829e-01   6.9794774e-01   7.6743203e-01   6.9178735e-01   5.8868805e-01   5.9456044e-01   7.4613924e-01   6.4451383e-01   7.0520833e-01   6.9048538e-01   6.7470478e-01   7.5361598e-01   6.7601765e-01   6.6635832e-01   6.8470844e-01   7.1675750e-01   7.0118588e-01   7.1903088e-01   8.2940914e-01   6.6418217e-01   7.7828688e-01   7.8227553e-01   7.8868962e-01   7.4732341e-01   6.6541609e-01   7.0076567e-01   7.0152177e-01   7.2056763e-01   8.3561553e-01   7.4275910e-01   0.0000000e+00   6.7926198e-01   8.9042635e-01   8.2361318e-01   7.0231993e-01   7.5762941e-01   6.5631561e-01   6.2948937e-01   6.8788065e-01   9.0094348e-01   6.5717116e-01   7.2524223e-01   7.4249790e-01   7.4830520e-01   6.3688316e-01   6.6308772e-01   6.8236490e-01   7.4890923e-01   6.2541184e-01   6.8240075e-01   6.8693696e-01   6.3841210e-01   6.5060162e-01   6.3499884e-01   6.3535326e-01   6.7247935e-01   6.8067072e-01   6.8660554e-01   6.5504312e-01   6.4382437e-01   6.2808421e-01   6.1565128e-01   5.8670684e-01   6.3919336e-01   7.1302317e-01   7.0100496e-01   6.8601109e-01   7.2069434e-01   7.1893013e-01   6.6293036e-01   6.5435085e-01   7.1239479e-01   7.3048914e-01   9.0633116e-01   7.0472395e-01   6.9324574e-01   7.5507900e-01   6.1719038e-01   6.3314482e-01   6.4694535e-01   6.7038684e-01   6.2558457e-01   5.8753003e-01   6.2376223e-01   6.8248079e-01   6.5586020e-01   6.1188387e-01   5.7643590e-01
   5.9266132e-01   6.3381739e-01   6.8846485e-01   6.7377315e-01   6.8663323e-01   6.0949002e-01   5.4583720e-01   5.6224587e-01   6.6088946e-01   6.0295535e-01   6.6931729e-01   6.3392481e-01   6.3391419e-01   7.6039208e-01   6.1667192e-01   6.4288746e-01   6.6066092e-01   6.9099863e-01   7.0950145e-01   6.8620416e-01   7.8688868e-01   6.7940006e-01   7.0023139e-01   7.1447339e-01   6.7621197e-01   6.9657084e-01   5.6658471e-01   6.1430310e-01   6.4411128e-01   6.7963131e-01   8.1802904e-01   6.8888649e-01   6.7926198e-01   0.0000000e+00   7.9142609e-01   7.4340914e-01   7.1657150e-01   7.3697639e-01   6.4873981e-01   6.2539584e-01   6.2286117e-01   7.6527785e-01   6.1149556e-01   6.9503377e-01   6.7871268e-01   7.5891987e-01   6.2478407e-01   6.3177669e-01   6.9767655e-01   7.0022457e-01   5.8583624e-01   6.2801377e-01   6.9874289e-01   5.5704994e-01   5.7073951e-01   5.9337908e-01   6.2519626e-01   6.6823164e-01   6.6987052e-01   6.3739770e-01   5.9773337e-01   5.7082560e-01   5.8072425e-01   6.1427881e-01   5.9539625e-01   6.1899557e-01   6.9018066e-01   6.6949197e-01   6.2119633e-01   7.3576749e-01   6.9954221e-01   6.3432013e-01   7.2356652e-01   7.4161083e-01   8.4252891e-01   7.6367141e-01   6.6981796e-01   6.5273523e-01   7.4233387e-01   7.1004812e-01   6.0820604e-01   6.6725998e-01   6.9079625e-01   6.8982655e-01   5.8115376e-01   6.0631747e-01   6.5296021e-01   6.2575825e-01   5.4507293e-01   5.5584469e-01
   6.5162429e-01   6.6559759e-01   7.9967748e-01   8.4676006e-01   7.8753865e-01   8.0946609e-01   6.5564137e-01   6.9018816e-01   7.5013423e-01   6.1627580e-01   6.8444463e-01   7.7095828e-01   7.4878438e-01   7.5162847e-01   7.7476622e-01   7.2753683e-01   7.2401995e-01   7.5306161e-01   8.3243192e-01   8.0859019e-01   7.4621231e-01   6.6657550e-01   8.5777657e-01   8.6791001e-01   7.7817476e-01   7.6387443e-01   7.4588396e-01   6.5830617e-01   7.7549148e-01   7.3371753e-01   8.1524072e-01   7.3293166e-01   8.9042635e-01   7.9142609e-01   0.0000000e+00   8.0615832e-01   6.7817187e-01   8.0999174e-01   7.5661556e-01   6.8383532e-01   6.7933979e-01   8.5422698e-01   5.9285228e-01   7.4670766e-01   7.3321499e-01   7.7545980e-01   6.6832143e-01   6.1352520e-01   7.8617544e-01   7.1998345e-01   6.4272587e-01   5.8370809e-01   7.4002522e-01   6.4471109e-01   6.9563473e-01   7.0318319e-01   6.8789221e-01   7.3676028e-01   7.3575179e-01   7.0915991e-01   6.7589128e-01   7.8567824e-01   7.1177503e-01   6.3752413e-01   6.7433030e-01   7.1052258e-01   7.9566870e-01   8.2378009e-01   7.0645029e-01   7.4463982e-01   7.4370819e-01   7.4990489e-01   8.5886331e-01   9.3309851e-01   8.6549231e-01   8.2195696e-01   8.2267539e-01   7.3633439e-01   6.9387211e-01   7.8627447e-01   7.3342086e-01   7.1972172e-01   7.2827176e-01   7.5568520e-01   7.4275694e-01   7.4275000e-01   7.1036266e-01   7.1417338e-01   6.9867252e-01   6.5836655e-01
   6.5973014e-01   7.8724655e-01   8.5030239e-01   7.3128095e-01   8.1334100e-01   8.9642355e-01   7.8040446e-01   6.9992406e-01   7.8675441e-01   7.8271493e-01   9.2059307e-01   8.4318946e-01   7.6617735e-01   8.5231579e-01   7.4861010e-01   7.5211144e-01   8.6232894e-01   7.9239376e-01   8.3991238e-01   9.1427970e-01   1.0000000e+00   7.9383310e-01   8.4211060e-01   9.1436684e-01   8.8167220e-01   7.7671290e-01   6.2410676e-01   7.1344161e-01   8.2289155e-01   8.3117658e-01   8.6607996e-01   7.8551244e-01   8.2361318e-01   7.4340914e-01   8.0615832e-01   0.0000000e+00   6.8182501e-01   8.3891274e-01   6.8382984e-01   6.8329348e-01   7.7370630e-01   9.3704433e-01   6.6318317e-01   8.2045308e-01   7.6817210e-01   8.7401421e-01   7.1456478e-01   7.5359968e-01   7.6387995e-01   7.7839319e-01   6.1424828e-01   7.2332681e-01   7.6131627e-01   6.8215298e-01   6.3094885e-01   6.3303050e-01   5.8656115e-01   7.2949934e-01   8.0214480e-01   6.9458094e-01   6.4318090e-01   6.2949333e-01   6.1525365e-01   7.1127719e-01   6.3563650e-01   7.0791480e-01   7.5008813e-01   7.0461045e-01   7.1469037e-01   8.0604254e-01   7.5377915e-01   7.5244036e-01   8.2592112e-01   9.3302976e-01   7.9762015e-01   8.8318738e-01   6.9153617e-01   7.7528136e-01   6.6103827e-01   5.5512713e-01   6.5685357e-01   6.5046279e-01   7.6807795e-01   7.3191440e-01   5.6505946e-01   6.6799458e-01   7.7450299e-01   7.2958942e-01   6.7414023e-01   6.2378737e-01
   6.1944343e-01   6.3884783e-01   6.9847045e-01   6.5532790e-01   7.7775162e-01   7.5225976e-01   5.9508930e-01   5.6961412e-01   6.8948665e-01   7.0836026e-01   7.6575746e-01   6.9730347e-01   6.4439436e-01   7.5662772e-01   7.1279006e-01   6.8610360e-01   6.8211197e-01   7.0449139e-01   6.7376562e-01   6.4589149e-01   7.7371568e-01   7.1698180e-01   7.1645889e-01   8.3700729e-01   7.3199050e-01   6.9808219e-01   6.3398512e-01   6.4757076e-01   6.8280152e-01   6.5255590e-01   7.1575756e-01   7.1038869e-01   7.0231993e-01   7.1657150e-01   6.7817187e-01   6.8182501e-01   0.0000000e+00   6.7311202e-01   5.6590980e-01   6.4693598e-01   6.9256482e-01   7.7939960e-01   6.1065938e-01   6.5540252e-01   6.4893660e-01   7.2818174e-01   6.1067868e-01   6.4077774e-01   6.7837844e-01   7.3970740e-01   6.0844017e-01   6.9334924e-01   7.6801381e-01   5.9563730e-01   5.9877763e-01   6.1353635e-01   5.9945122e-01   6.4141380e-01   6.6187254e-01   7.0887704e-01   6.0531909e-01   6.6013036e-01   5.9054835e-01   6.0041721e-01   5.6391984e-01   6.2402726e-01   7.0864628e-01   6.9770507e-01   6.5112734e-01   6.8211942e-01   6.1691081e-01   5.9676002e-01   7.4060252e-01   7.8742379e-01   7.7051728e-01   8.5587464e-01   7.0503302e-01   6.9477551e-01   8.2290272e-01   8.0248984e-01   6.6593854e-01   6.6907749e-01   7.0677343e-01   6.7335724e-01   5.6343903e-01   5.9521990e-01   6.8591585e-01   6.1454232e-01   5.7704958e-01   6.4470799e-01
   6.3657870e-01   7.0322326e-01   7.2883225e-01   6.6758659e-01   7.0159983e-01   7.3396003e-01   6.1365649e-01   5.8418683e-01   6.8605925e-01   6.6940247e-01   7.8199641e-01   7.5452141e-01   6.7980156e-01   6.9965466e-01   6.9545580e-01   7.2354885e-01   8.2412463e-01   7.6266880e-01   6.9876879e-01   6.9318086e-01   8.6534853e-01   7.7249224e-01   7.8579760e-01   7.3391458e-01   7.9194007e-01   7.9339541e-01   7.4300409e-01   7.3536093e-01   6.8984060e-01   7.1137809e-01   7.9721535e-01   7.8003448e-01   7.5762941e-01   7.3697639e-01   8.0999174e-01   8.3891274e-01   6.7311202e-01   0.0000000e+00   5.8919623e-01   6.1215399e-01   6.7623782e-01   8.1627011e-01   6.5892882e-01   7.5452034e-01   6.8041306e-01   7.6713000e-01   6.1713055e-01   6.3152083e-01   6.9750585e-01   7.5728915e-01   6.7226059e-01   7.5733833e-01   7.8906837e-01   6.9535552e-01   6.8058736e-01   7.0246291e-01   7.3310369e-01   7.4330915e-01   7.4892874e-01   7.5170599e-01   6.8293016e-01   6.7989091e-01   6.6074403e-01   6.7337398e-01   6.9611447e-01   7.1196960e-01   7.6819962e-01   7.4655738e-01   7.0218955e-01   8.0746747e-01   7.8699172e-01   7.3540223e-01   7.7877123e-01   8.0859055e-01   8.7588294e-01   8.6399799e-01   7.5998980e-01   6.5844287e-01   7.3935156e-01   7.5998071e-01   6.8771492e-01   7.0195140e-01   6.8474833e-01   7.1364722e-01   6.2041411e-01   6.7021187e-01   6.3666972e-01   7.2271342e-01   6.4057528e-01   6.1757772e-01
   5.5989261e-01   5.4169446e-01   5.9589304e-01   6.0542425e-01   6.9319017e-01   7.0975361e-01   5.5417767e-01   5.0874875e-01   6.3022430e-01   5.7175799e-01   6.3477484e-01   6.0014612e-01   5.8122739e-01   6.8881451e-01   6.0368999e-01   6.4110511e-01   5.6948448e-01   5.8008746e-01   6.1696745e-01   6.5233484e-01   7.4660097e-01   7.7063323e-01   7.2784469e-01   7.4193180e-01   6.9143215e-01   6.6864394e-01   5.9489478e-01   5.6436663e-01   6.3224614e-01   6.2085064e-01   7.9439390e-01   6.6892767e-01   6.5631561e-01   6.4873981e-01   7.5661556e-01   6.8382984e-01   5.6590980e-01   5.8919623e-01   0.0000000e+00   5.6169522e-01   5.6068477e-01   7.1925480e-01   5.6227325e-01   6.6317905e-01   6.2267874e-01   6.3816722e-01   4.9603155e-01   5.6200250e-01   6.2909350e-01   6.6587237e-01   5.1707268e-01   5.5516809e-01   6.2008939e-01   5.8740875e-01   5.7522095e-01   5.4003933e-01   5.2708266e-01   5.4845268e-01   5.4405955e-01   5.8933221e-01   5.4679735e-01   5.6730256e-01   5.1157999e-01   5.3860801e-01   5.0550365e-01   4.9249388e-01   6.2226784e-01   6.4630409e-01   5.9754990e-01   6.6955066e-01   6.2254202e-01   5.6783958e-01   6.0437972e-01   7.0865087e-01   6.4989054e-01   7.8946805e-01   7.3715766e-01   6.0173932e-01   7.8210383e-01   6.3667749e-01   5.4845772e-01   5.9197836e-01   6.2811086e-01   6.0979167e-01   4.8662663e-01   5.3702363e-01   6.3404702e-01   5.7234874e-01   5.8505135e-01   5.3220098e-01
   5.4974002e-01   5.9426269e-01   6.2196015e-01   6.7760695e-01   7.1303252e-01   6.8910745e-01   5.4308764e-01   5.5320267e-01   6.4055784e-01   6.0785848e-01   6.0878348e-01   6.3409571e-01   5.7178920e-01   6.8236172e-01   5.5668312e-01   6.3042699e-01   5.8559724e-01   6.8747262e-01   6.2419853e-01   6.3677923e-01   6.1926510e-01   6.7735323e-01   6.5331819e-01   7.0118270e-01   6.5821667e-01   6.0657684e-01   4.9349513e-01   5.4073946e-01   5.8067571e-01   6.2764012e-01   7.4378983e-01   6.8378171e-01   6.2948937e-01   6.2539584e-01   6.8383532e-01   6.8329348e-01   6.4693598e-01   6.1215399e-01   5.6169522e-01   0.0000000e+00   6.2160714e-01   7.0121683e-01   5.4563669e-01   6.9973495e-01   5.7123000e-01   6.8906391e-01   5.7174354e-01   6.3373152e-01   6.2675255e-01   7.0795123e-01   5.7753727e-01   6.1895287e-01   6.0654463e-01   5.6439847e-01   5.9499446e-01   5.6833805e-01   5.7066430e-01   6.7459145e-01   6.8445902e-01   6.0393070e-01   5.7939232e-01   5.7766313e-01   5.3898262e-01   5.4965435e-01   5.6818380e-01   6.1363507e-01   6.9208591e-01   6.5064577e-01   6.1756472e-01   6.7646306e-01   6.6909116e-01   6.2004687e-01   6.7684540e-01   7.4843493e-01   8.1116460e-01   7.4566769e-01   6.6243526e-01   6.0731476e-01   6.5659578e-01   7.0902490e-01   5.7377418e-01   6.3311895e-01   6.3866344e-01   5.8376644e-01   5.1644537e-01   5.9100093e-01   5.6325495e-01   5.8102864e-01   5.4128661e-01   5.0173919e-01
   6.8929456e-01   6.4539575e-01   6.6891639e-01   7.1066064e-01   7.1308103e-01   7.4731143e-01   5.8302310e-01   5.2653392e-01   6.0364245e-01   6.5245947e-01   7.3723196e-01   6.8820806e-01   6.2763702e-01   6.4917970e-01   6.6237036e-01   6.3091292e-01   7.0193287e-01   6.9473065e-01   7.6769739e-01   7.6787882e-01   8.7583285e-01   8.2650434e-01   6.8463261e-01   8.3289015e-01   7.8003726e-01   7.4470594e-01   5.9631343e-01   5.8211413e-01   7.4674386e-01   6.7567646e-01   8.3943827e-01   7.7975859e-01   6.8788065e-01   6.2286117e-01   6.7933979e-01   7.7370630e-01   6.9256482e-01   6.7623782e-01   5.6068477e-01   6.2160714e-01   0.0000000e+00   8.6088475e-01   6.5004220e-01   8.0037883e-01   7.7455489e-01   8.0881488e-01   6.1604642e-01   6.3044607e-01   6.5733451e-01   7.1123678e-01   6.3528341e-01   6.9264272e-01   7.2353026e-01   6.6690574e-01   6.5459373e-01   6.5180104e-01   8.2544385e-01   7.7657308e-01   7.8911404e-01   7.6468205e-01   7.8807220e-01   7.1861033e-01   7.1868933e-01   6.8434077e-01   6.0369090e-01   6.8654110e-01   8.4071791e-01   7.9791214e-01   8.0405917e-01   9.2177412e-01   8.9992224e-01   7.3870627e-01   7.4907049e-01   8.1711574e-01   8.4682649e-01   9.6094167e-01   9.1194066e-01   8.3940655e-01   7.9249384e-01   8.2951979e-01   6.3690760e-01   7.2100396e-01   6.9760261e-01   6.7034419e-01   6.9420562e-01   6.6324653e-01   6.4709252e-01   6.6533679e-01   5.9710858e-01   6.2365552e-01
   6.0756643e-01   7.0122620e-01   8.6886964e-01   7.8903057e-01   7.1371740e-01   7.5396684e-01   5.5458104e-01   5.0486223e-01   6.3351525e-01   6.0207310e-01   7.4191918e-01   7.1568124e-01   6.5766413e-01   7.6120070e-01   7.2525483e-01   6.6494170e-01   6.9758881e-01   5.6767481e-01   6.9265501e-01   6.1507378e-01   8.4658834e-01   7.5786694e-01   7.8059165e-01   9.0282789e-01   7.7969769e-01   7.1700738e-01   5.7959302e-01   6.3022368e-01   8.2327575e-01   8.4357754e-01   9.4435407e-01   8.6397339e-01   9.0094348e-01   7.6527785e-01   8.5422698e-01   9.3704433e-01   7.7939960e-01   8.1627011e-01   7.1925480e-01   7.0121683e-01   8.6088475e-01   0.0000000e+00   6.8606005e-01   8.0881528e-01   8.7093670e-01   8.9681826e-01   7.2157011e-01   7.6352382e-01   8.3331826e-01   9.0722161e-01   7.3118250e-01   7.5452782e-01   8.9060631e-01   6.9362939e-01   7.5188359e-01   6.7623710e-01   7.6635849e-01   9.1303192e-01   9.3124320e-01   8.4382883e-01   7.8584682e-01   7.0265756e-01   9.4953555e-01   8.5568025e-01   7.1757286e-01   6.4970938e-01   7.3933967e-01   7.2758523e-01   7.9473211e-01   8.7925119e-01   7.2675938e-01   6.8735872e-01   7.5475453e-01   7.5074974e-01   9.0366447e-01   8.6880131e-01   7.3205193e-01   7.1905639e-01   8.8573561e-01   7.8669189e-01   6.5405412e-01   6.9135171e-01   6.8560814e-01   6.8679667e-01   6.4350811e-01   6.9433898e-01   6.5085937e-01   6.3608928e-01   6.6163539e-01   5.6366670e-01
   5.6762073e-01   5.3970370e-01   6.0505672e-01   5.8345112e-01   6.3587924e-01   5.7455377e-01   5.0875283e-01   5.1144857e-01   6.4902481e-01   5.7969092e-01   6.4760803e-01   6.3084927e-01   5.6837480e-01   6.5045907e-01   5.9476748e-01   5.8080406e-01   6.5003392e-01   6.0719560e-01   6.4388846e-01   6.6631909e-01   7.4312810e-01   6.1180797e-01   6.9944578e-01   7.5638627e-01   6.8826154e-01   5.7079452e-01   5.8891978e-01   5.7500681e-01   5.9317889e-01   6.1211065e-01   6.9254699e-01   6.9961083e-01   6.5717116e-01   6.1149556e-01   5.9285228e-01   6.6318317e-01   6.1065938e-01   6.5892882e-01   5.6227325e-01   5.4563669e-01   6.5004220e-01   6.8606005e-01   0.0000000e+00   6.7665891e-01   6.2839001e-01   7.1419825e-01   5.6518905e-01   5.7035499e-01   6.4025043e-01   6.4067406e-01   5.2259339e-01   5.6816824e-01   6.8922429e-01   5.1483739e-01   5.0850441e-01   5.3624522e-01   5.1754293e-01   6.0303409e-01   6.0961792e-01   6.0163426e-01   5.9501619e-01   5.4254318e-01   5.5986858e-01   5.4339791e-01   5.2523301e-01   5.1889989e-01   6.2191186e-01   6.0306793e-01   5.2448470e-01   6.8275236e-01   6.1928398e-01   5.8999240e-01   6.3016848e-01   7.1634085e-01   6.4756504e-01   8.4049362e-01   6.1989004e-01   6.3215165e-01   7.0173851e-01   6.4546258e-01   5.3898701e-01   5.6235089e-01   5.3790723e-01   5.4948575e-01   4.8186677e-01   5.5108311e-01   5.8871346e-01   5.7652545e-01   5.4082775e-01   5.3303627e-01
   6.0310008e-01   6.1160138e-01   6.9602925e-01   6.9084717e-01   7.0908007e-01   7.5925658e-01   5.9275743e-01   5.9948707e-01   7.2758853e-01   6.4193562e-01   6.5837514e-01   6.9767853e-01   6.3879471e-01   7.5719010e-01   6.7069244e-01   6.5917535e-01   7.4513131e-01   7.0770539e-01   7.2020260e-01   7.4402104e-01   9.1283945e-01   7.4886092e-01   7.6658921e-01   8.0704183e-01   8.1811022e-01   6.9663910e-01   6.6623046e-01   6.4807718e-01   6.9889464e-01   6.9658077e-01   8.4475033e-01   7.7952321e-01   7.2524223e-01   6.9503377e-01   7.4670766e-01   8.2045308e-01   6.5540252e-01   7.5452034e-01   6.6317905e-01   6.9973495e-01   8.0037883e-01   8.0881528e-01   6.7665891e-01   0.0000000e+00   7.1800151e-01   8.4276533e-01   7.0541809e-01   7.3469698e-01   7.5114971e-01   7.1000286e-01   6.4231840e-01   6.7199652e-01   7.4459288e-01   6.4731705e-01   6.5262394e-01   6.6025285e-01   6.4376100e-01   7.0109117e-01   6.9401498e-01   7.6021346e-01   6.5110122e-01   6.4998975e-01   6.1914683e-01   6.4658710e-01   6.5621789e-01   6.6243070e-01   7.5045158e-01   7.6066138e-01   7.3188366e-01   8.0332770e-01   7.1151190e-01   7.4366048e-01   7.3359784e-01   7.9965769e-01   8.8232833e-01   8.5236700e-01   7.2347958e-01   7.1782097e-01   7.3838220e-01   6.5183909e-01   6.6106572e-01   6.9410405e-01   6.6985901e-01   6.7928406e-01   6.0345893e-01   6.3650303e-01   6.8334046e-01   6.4920482e-01   6.2317778e-01   6.3156727e-01
   6.1569242e-01   6.0936788e-01   6.4565654e-01   6.7983237e-01   6.9360305e-01   6.8501828e-01   5.6499291e-01   5.4795391e-01   6.7396453e-01   6.2788393e-01   7.2059110e-01   7.0186216e-01   5.8980027e-01   7.1920262e-01   6.8327175e-01   6.2729574e-01   7.2548716e-01   6.6609681e-01   6.6484616e-01   7.2283222e-01   8.7070890e-01   7.1894903e-01   7.9961066e-01   8.1731273e-01   7.7213159e-01   6.6682737e-01   6.1409555e-01   6.3962350e-01   6.5550000e-01   6.7564273e-01   8.0865382e-01   7.4670521e-01   7.4249790e-01   6.7871268e-01   7.3321499e-01   7.6817210e-01   6.4893660e-01   6.8041306e-01   6.2267874e-01   5.7123000e-01   7.7455489e-01   8.7093670e-01   6.2839001e-01   7.1800151e-01   0.0000000e+00   7.4205301e-01   6.0820350e-01   6.2017609e-01   7.1424779e-01   7.3886327e-01   5.9682643e-01   6.2129095e-01   7.6985273e-01   5.8908622e-01   6.1911230e-01   5.7583084e-01   5.9060497e-01   6.5214956e-01   6.3937116e-01   6.2684675e-01   5.8479984e-01   6.3902144e-01   6.2155780e-01   6.0591552e-01   5.7942522e-01   6.2326492e-01   6.7308658e-01   6.7737496e-01   6.0246813e-01   7.0004185e-01   6.2484592e-01   6.4264447e-01   6.9979038e-01   7.5220664e-01   7.8109978e-01   7.8968183e-01   6.6167546e-01   6.3960052e-01   8.2414921e-01   7.5470143e-01   6.1608293e-01   6.2963509e-01   6.6015329e-01   6.2541714e-01   5.6715399e-01   6.2279518e-01   6.3488748e-01   6.1798611e-01   5.9723079e-01   5.9765618e-01
   6.3355937e-01   6.4130448e-01   6.9420802e-01   7.1124549e-01   7.8467722e-01   7.5744556e-01   6.1132596e-01   6.1439400e-01   7.3841009e-01   6.6155702e-01   7.4528591e-01   7.5425847e-01   6.6564508e-01   8.0811074e-01   7.5568576e-01   6.7477687e-01   7.2533011e-01   6.5469320e-01   7.0546126e-01   7.7610754e-01   8.6966475e-01   8.3869698e-01   7.8360134e-01   7.7736037e-01   7.5187395e-01   7.3703784e-01   6.5452738e-01   7.0634870e-01   6.7270676e-01   7.2756920e-01   8.5520149e-01   7.6741413e-01   7.4830520e-01   7.5891987e-01   7.7545980e-01   8.7401421e-01   7.2818174e-01   7.6713000e-01   6.3816722e-01   6.8906391e-01   8.0881488e-01   8.9681826e-01   7.1419825e-01   8.4276533e-01   7.4205301e-01   0.0000000e+00   6.7833095e-01   7.0425688e-01   7.4553342e-01   7.5048282e-01   6.1102050e-01   6.9788135e-01   7.4982087e-01   6.9392443e-01   6.5769418e-01   6.7553842e-01   6.4987700e-01   7.0471578e-01   6.7703341e-01   6.9749254e-01   7.0056906e-01   6.5203697e-01   6.6262559e-01   6.7900501e-01   7.0920176e-01   6.8365091e-01   7.1265127e-01   7.6848384e-01   7.0406806e-01   8.4049442e-01   7.3032882e-01   7.3444206e-01   7.1414437e-01   7.6102366e-01   7.8227974e-01   8.1643028e-01   7.0915770e-01   7.2639512e-01   8.2897442e-01   8.9658438e-01   6.4750057e-01   6.6798418e-01   7.0383329e-01   6.9857556e-01   6.2509122e-01   6.8831264e-01   6.2727428e-01   6.3540028e-01   5.7117083e-01   5.9880508e-01
   5.4552655e-01   5.4051806e-01   5.8366592e-01   5.9461049e-01   7.0549925e-01   6.5774964e-01   4.9699883e-01   4.8931452e-01   5.8750420e-01   5.3107251e-01   6.2275644e-01   6.1293058e-01   5.3817972e-01   6.6319866e-01   6.1645126e-01   5.6988819e-01   6.7174425e-01   5.5918546e-01   6.4331148e-01   6.5184397e-01   7.8199412e-01   7.2860721e-01   6.6601786e-01   6.7820235e-01   6.4634670e-01   5.9449875e-01   5.5113932e-01   5.3253587e-01   5.5936137e-01   5.4949036e-01   6.9166710e-01   6.4559993e-01   6.3688316e-01   6.2478407e-01   6.6832143e-01   7.1456478e-01   6.1067868e-01   6.1713055e-01   4.9603155e-01   5.7174354e-01   6.1604642e-01   7.2157011e-01   5.6518905e-01   7.0541809e-01   6.0820350e-01   6.7833095e-01   0.0000000e+00   5.5975270e-01   6.1189213e-01   6.2567556e-01   5.3819960e-01   5.9799232e-01   6.6509391e-01   5.3419194e-01   5.4744433e-01   5.5070480e-01   5.5038935e-01   5.9886072e-01   6.0757602e-01   6.3908714e-01   5.7483983e-01   5.2569445e-01   5.2851476e-01   5.6014000e-01   5.3477494e-01   5.5525510e-01   5.9044636e-01   6.2707720e-01   6.1984643e-01   7.7276020e-01   6.1426616e-01   5.6873721e-01   6.0307312e-01   6.4891389e-01   6.6154315e-01   8.3172413e-01   6.1755924e-01   6.1016597e-01   7.6174145e-01   7.1665597e-01   5.6278501e-01   5.9397807e-01   5.7974969e-01   5.9446237e-01   4.9850471e-01   5.2346686e-01   5.1772362e-01   5.5613047e-01   5.0912525e-01   5.3641220e-01
   5.8559931e-01   5.4404218e-01   6.2460193e-01   5.9700922e-01   6.5535081e-01   6.1591299e-01   5.2472054e-01   5.5247313e-01   6.5457596e-01   5.7927276e-01   7.1391908e-01   6.3806753e-01   5.5637648e-01   6.2868903e-01   5.8369724e-01   5.7104301e-01   6.2513849e-01   6.4883680e-01   6.6324517e-01   6.9337658e-01   7.6971964e-01   7.5767367e-01   7.4832695e-01   7.3120069e-01   6.8494949e-01   5.9922251e-01   5.0588180e-01   5.1719335e-01   5.7251863e-01   6.0736184e-01   7.9098629e-01   7.1307744e-01   6.6308772e-01   6.3177669e-01   6.1352520e-01   7.5359968e-01   6.4077774e-01   6.3152083e-01   5.6200250e-01   6.3373152e-01   6.3044607e-01   7.6352382e-01   5.7035499e-01   7.3469698e-01   6.2017609e-01   7.0425688e-01   5.5975270e-01   0.0000000e+00   6.1222519e-01   6.7607865e-01   5.8016079e-01   6.6299769e-01   6.9964589e-01   5.8100366e-01   5.7053330e-01   5.3242444e-01   5.6800890e-01   6.0539844e-01   6.0912529e-01   6.4813649e-01   5.5740841e-01   5.5793593e-01   5.4246149e-01   5.7151705e-01   6.0518260e-01   5.7162102e-01   6.1914563e-01   6.5910230e-01   6.1281556e-01   7.5546118e-01   6.4971492e-01   6.2141264e-01   6.3442635e-01   6.9663945e-01   6.7788667e-01   8.4444752e-01   6.5428170e-01   5.9428598e-01   7.5061438e-01   6.7001577e-01   5.2269818e-01   6.0238987e-01   6.0054865e-01   6.3850332e-01   5.2091641e-01   5.6722697e-01   5.7283968e-01   5.6469805e-01   5.4745702e-01   5.2287106e-01
   5.9037111e-01   5.9715042e-01   6.4346734e-01   6.7042182e-01   6.8738428e-01   6.4789130e-01   5.3385749e-01   5.6141647e-01   6.8665970e-01   6.2379409e-01   7.4452157e-01   6.9497363e-01   6.3297831e-01   7.2270812e-01   6.4911166e-01   5.9335379e-01   7.1735481e-01   7.1423198e-01   7.1941352e-01   6.8353698e-01   7.5485770e-01   8.0637494e-01   7.1882620e-01   7.2687404e-01   6.6340218e-01   6.8091046e-01   6.1962824e-01   6.1697181e-01   6.1662646e-01   6.9697631e-01   7.9117386e-01   7.2793782e-01   6.8236490e-01   6.9767655e-01   7.8617544e-01   7.6387995e-01   6.7837844e-01   6.9750585e-01   6.2909350e-01   6.2675255e-01   6.5733451e-01   8.3331826e-01   6.4025043e-01   7.5114971e-01   7.1424779e-01   7.4553342e-01   6.1189213e-01   6.1222519e-01   0.0000000e+00   6.8532693e-01   5.9328713e-01   6.1121410e-01   7.4085096e-01   5.8102741e-01   5.9111519e-01   6.0635093e-01   5.9725049e-01   6.4116101e-01   6.2364419e-01   6.6270904e-01   5.9452044e-01   5.9620347e-01   5.6166601e-01   6.3443160e-01   6.4799867e-01   6.3710615e-01   6.4717925e-01   6.6306361e-01   5.9222671e-01   8.0812730e-01   7.3855470e-01   6.8460037e-01   6.5691453e-01   7.9905193e-01   7.8114791e-01   8.0066020e-01   6.2021256e-01   6.8603071e-01   7.0811440e-01   8.2394514e-01   5.5454497e-01   6.1148866e-01   6.6247148e-01   6.5063030e-01   5.8317914e-01   5.6392725e-01   5.3853968e-01   5.8415207e-01   5.7382412e-01   5.7834140e-01
   6.8486874e-01   7.0251144e-01   7.0706297e-01   7.1229407e-01   7.6334531e-01   7.6188621e-01   6.0775084e-01   6.2818289e-01   7.0137216e-01   6.9642423e-01   8.0812345e-01   7.3956409e-01   6.6461253e-01   7.6794054e-01   6.9854853e-01   6.7892143e-01   8.1202367e-01   7.4049935e-01   7.4910936e-01   7.5650157e-01   7.4592927e-01   8.1128469e-01   8.0426638e-01   8.3310199e-01   7.8412708e-01   7.3986143e-01   7.3349449e-01   6.9451555e-01   7.3583827e-01   7.0410384e-01   8.5218203e-01   7.8084784e-01   7.4890923e-01   7.0022457e-01   7.1998345e-01   7.7839319e-01   7.3970740e-01   7.5728915e-01   6.6587237e-01   7.0795123e-01   7.1123678e-01   9.0722161e-01   6.4067406e-01   7.1000286e-01   7.3886327e-01   7.5048282e-01   6.2567556e-01   6.7607865e-01   6.8532693e-01   0.0000000e+00   6.1311583e-01   6.6241885e-01   7.6677420e-01   6.0739157e-01   6.0299440e-01   6.3770772e-01   6.1473588e-01   6.7269714e-01   6.5644153e-01   7.3115361e-01   6.6110273e-01   6.1041259e-01   6.5261280e-01   6.3254022e-01   5.8680198e-01   6.0042892e-01   6.9799799e-01   7.5054905e-01   6.7063034e-01   7.4169786e-01   6.4347037e-01   7.0343508e-01   7.6576073e-01   8.1732873e-01   8.5775201e-01   8.4600086e-01   7.4287399e-01   7.4730882e-01   8.0260325e-01   7.5287400e-01   6.3514420e-01   6.5046973e-01   6.7678201e-01   7.1527301e-01   6.2717282e-01   6.5316719e-01   6.4463891e-01   7.0091212e-01   6.7699305e-01   6.7050288e-01
   5.2305732e-01   5.5492972e-01   5.6122238e-01   5.7812976e-01   5.8601515e-01   5.9583460e-01   4.7164850e-01   4.9266845e-01   5.6597630e-01   5.4395874e-01   6.2765058e-01   5.6233303e-01   5.4020232e-01   6.0948577e-01   5.6492863e-01   5.5467479e-01   6.2958495e-01   6.3700975e-01   5.9014195e-01   6.0507893e-01   7.5141489e-01   6.7463235e-01   6.3417978e-01   7.1531344e-01   6.5110207e-01   5.5334369e-01   5.7850864e-01   5.7390164e-01   5.2861230e-01   5.5697133e-01   6.8482432e-01   6.4964386e-01   6.2541184e-01   5.8583624e-01   6.4272587e-01   6.1424828e-01   6.0844017e-01   6.7226059e-01   5.1707268e-01   5.7753727e-01   6.3528341e-01   7.3118250e-01   5.2259339e-01   6.4231840e-01   5.9682643e-01   6.1102050e-01   5.3819960e-01   5.8016079e-01   5.9328713e-01   6.1311583e-01   0.0000000e+00   5.4169212e-01   6.2394615e-01   5.2307413e-01   5.2622553e-01   5.1518954e-01   5.0653969e-01   5.4130707e-01   5.2514030e-01   5.7014611e-01   5.1252830e-01   5.3295993e-01   5.4454361e-01   5.1628979e-01   5.0396584e-01   5.3041048e-01   6.1385956e-01   6.1800664e-01   5.7285154e-01   6.4936712e-01   6.1959972e-01   6.3551705e-01   6.1250812e-01   6.5236149e-01   6.7041577e-01   6.9132212e-01   6.2192834e-01   6.6036386e-01   6.2606101e-01   7.1086981e-01   5.1273961e-01   5.7384625e-01   5.4849799e-01   5.2969616e-01   4.8245909e-01   5.1357726e-01   5.6469834e-01   5.5769775e-01   5.1554876e-01   4.9651933e-01
   5.7482140e-01   5.9369757e-01   6.1484115e-01   6.2945043e-01   6.0996637e-01   6.0665454e-01   5.6607242e-01   5.2082586e-01   6.4617173e-01   5.6001292e-01   6.6467511e-01   5.7825639e-01   5.9090963e-01   6.9755452e-01   5.8643629e-01   5.9202731e-01   6.5178486e-01   6.3843499e-01   6.9096619e-01   6.6664911e-01   7.8260993e-01   7.3228367e-01   7.1466768e-01   7.2759694e-01   7.0192675e-01   6.4525838e-01   5.2803960e-01   5.8870633e-01   6.1985662e-01   5.9840730e-01   6.5438028e-01   6.4891841e-01   6.8240075e-01   6.2801377e-01   5.8370809e-01   7.2332681e-01   6.9334924e-01   7.5733833e-01   5.5516809e-01   6.1895287e-01   6.9264272e-01   7.5452782e-01   5.6816824e-01   6.7199652e-01   6.2129095e-01   6.9788135e-01   5.9799232e-01   6.6299769e-01   6.1121410e-01   6.6241885e-01   5.4169212e-01   0.0000000e+00   6.6608770e-01   5.1644370e-01   5.4219854e-01   5.3449985e-01   5.6123044e-01   6.0935980e-01   6.3458847e-01   6.5512639e-01   5.9902102e-01   5.9353235e-01   5.4877181e-01   5.4353920e-01   5.6321047e-01   5.9318000e-01   6.2553421e-01   6.7949688e-01   5.6633891e-01   6.5575512e-01   6.5823595e-01   6.3551213e-01   6.2186444e-01   6.3894196e-01   6.9208751e-01   7.0232020e-01   6.6235827e-01   6.4986184e-01   6.6251986e-01   8.1018533e-01   5.5643408e-01   5.7667940e-01   5.7880199e-01   5.3452416e-01   5.0930250e-01   5.6475564e-01   6.1956882e-01   6.0050820e-01   5.1880404e-01   5.6362571e-01
   5.8971700e-01   6.2985646e-01   6.7450258e-01   6.7887935e-01   7.1280963e-01   6.6379375e-01   6.3081015e-01   5.8619435e-01   6.6054132e-01   5.8620853e-01   7.4538076e-01   6.5201426e-01   6.4058334e-01   7.5902170e-01   7.2383053e-01   6.8376218e-01   6.7609700e-01   6.5791651e-01   6.9694794e-01   6.4958464e-01   9.3588832e-01   7.6215849e-01   7.9629561e-01   7.8528297e-01   7.4651245e-01   6.6765764e-01   5.8930058e-01   5.7816159e-01   6.6648082e-01   6.1262590e-01   7.7261202e-01   7.4072577e-01   6.8693696e-01   6.9874289e-01   7.4002522e-01   7.6131627e-01   7.6801381e-01   7.8906837e-01   6.2008939e-01   6.0654463e-01   7.2353026e-01   8.9060631e-01   6.8922429e-01   7.4459288e-01   7.6985273e-01   7.4982087e-01   6.6509391e-01   6.9964589e-01   7.4085096e-01   7.6677420e-01   6.2394615e-01   6.6608770e-01   0.0000000e+00   5.9054742e-01   6.6807459e-01   6.1213055e-01   6.0884777e-01   7.0360362e-01   6.9030453e-01   6.6320766e-01   6.5636617e-01   6.9476315e-01   6.3029278e-01   6.0604020e-01   6.5183246e-01   6.2886028e-01   7.3180618e-01   7.6991554e-01   6.6543675e-01   7.0673890e-01   7.0453013e-01   6.3862285e-01   7.1714729e-01   8.2534099e-01   8.1417284e-01   7.9895471e-01   7.2256109e-01   6.7321613e-01   7.5328064e-01   7.4410081e-01   6.3515765e-01   6.7055511e-01   7.0644470e-01   6.3373025e-01   5.5051609e-01   6.3886401e-01   5.9258295e-01   6.1629829e-01   5.8827359e-01   5.5574277e-01
   5.9055646e-01   5.9211884e-01   5.9937878e-01   5.5717814e-01   5.7469746e-01   5.9081173e-01   5.2367848e-01   5.8689284e-01   6.9162184e-01   5.6859076e-01   6.6306697e-01   6.2764490e-01   5.6399398e-01   6.2795965e-01   6.2233038e-01   5.8463949e-01   6.5510350e-01   5.9481897e-01   6.2680344e-01   5.9790380e-01   7.6969147e-01   6.3894563e-01   6.7632322e-01   7.0216985e-01   5.7031440e-01   6.9050444e-01   5.2069322e-01   4.6087763e-01   5.7098506e-01   5.3799896e-01   6.5890342e-01   6.8571979e-01   6.3841210e-01   5.5704994e-01   6.4471109e-01   6.8215298e-01   5.9563730e-01   6.9535552e-01   5.8740875e-01   5.6439847e-01   6.6690574e-01   6.9362939e-01   5.1483739e-01   6.4731705e-01   5.8908622e-01   6.9392443e-01   5.3419194e-01   5.8100366e-01   5.8102741e-01   6.0739157e-01   5.2307413e-01   5.1644370e-01   5.9054742e-01   0.0000000e+00   5.2755278e-01   5.7560331e-01   5.4634096e-01   5.6157161e-01   4.8992457e-01   5.4822005e-01   5.1495512e-01   5.9085394e-01   5.2443652e-01   5.2556324e-01   5.5002522e-01   5.5762437e-01   5.5809708e-01   6.7567623e-01   5.5322008e-01   6.2272298e-01   5.8997388e-01   5.9183246e-01   6.6797743e-01   7.2097902e-01   6.4727804e-01   7.3455634e-01   6.2470401e-01   5.8280587e-01   6.8197489e-01   7.5396083e-01   5.4422396e-01   5.6438967e-01   5.9473613e-01   6.1783478e-01   4.8024202e-01   5.3391965e-01   5.8305999e-01   5.8727192e-01   5.0832923e-01   5.1075031e-01
   5.0897943e-01   5.4624681e-01   6.0978642e-01   5.9004757e-01   6.5321675e-01   6.8301229e-01   5.3245948e-01   5.1487775e-01   5.7861751e-01   5.5240455e-01   5.9087229e-01   6.2292533e-01   5.4943605e-01   6.5578711e-01   5.8518738e-01   5.7319225e-01   6.7444890e-01   6.3471591e-01   5.7800096e-01   6.2474066e-01   5.4821972e-01   7.6899980e-01   6.7545593e-01   7.0116760e-01   6.1565941e-01   6.5765729e-01   5.7600071e-01   5.0685143e-01   6.0814226e-01   5.7494795e-01   6.8442152e-01   7.0463795e-01   6.5060162e-01   5.7073951e-01   6.9563473e-01   6.3094885e-01   5.9877763e-01   6.8058736e-01   5.7522095e-01   5.9499446e-01   6.5459373e-01   7.5188359e-01   5.0850441e-01   6.5262394e-01   6.1911230e-01   6.5769418e-01   5.4744433e-01   5.7053330e-01   5.9111519e-01   6.0299440e-01   5.2622553e-01   5.4219854e-01   6.6807459e-01   5.2755278e-01   0.0000000e+00   5.6817770e-01   5.3946935e-01   5.6588251e-01   5.9451961e-01   6.1044761e-01   5.2812182e-01   5.6286442e-01   4.9514875e-01   5.1080372e-01   5.2185392e-01   5.4369055e-01   6.1155185e-01   6.1744724e-01   5.6700923e-01   5.9302130e-01   5.8466706e-01   5.8224952e-01   6.5736372e-01   6.7944864e-01   6.9930873e-01   6.3358099e-01   6.2433868e-01   5.6771212e-01   6.5473989e-01   7.2584917e-01   5.3208385e-01   5.3745739e-01   5.8664475e-01   5.4606113e-01   4.8215811e-01   5.8057018e-01   5.6725318e-01   5.2148777e-01   4.9644132e-01   4.7298972e-01
   5.2709419e-01   5.3650210e-01   5.7760542e-01   5.8103901e-01   6.0504623e-01   6.0829485e-01   4.5958386e-01   4.7561805e-01   6.0567271e-01   5.0652749e-01   5.9375915e-01   6.5694436e-01   5.9236555e-01   6.4910296e-01   5.8406925e-01   5.7030721e-01   6.3911916e-01   5.8404082e-01   6.0534503e-01   6.1752661e-01   5.2665833e-01   6.8526254e-01   6.3959318e-01   6.9675596e-01   6.2422674e-01   6.5113589e-01   5.7130859e-01   5.5176229e-01   5.9034393e-01   5.7322898e-01   6.9562567e-01   6.4920798e-01   6.3499884e-01   5.9337908e-01   7.0318319e-01   6.3303050e-01   6.1353635e-01   7.0246291e-01   5.4003933e-01   5.6833805e-01   6.5180104e-01   6.7623710e-01   5.3624522e-01   6.6025285e-01   5.7583084e-01   6.7553842e-01   5.5070480e-01   5.3242444e-01   6.0635093e-01   6.3770772e-01   5.1518954e-01   5.3449985e-01   6.1213055e-01   5.7560331e-01   5.6817770e-01   0.0000000e+00   5.5087670e-01   5.4027793e-01   5.3291380e-01   6.0109345e-01   5.2730352e-01   5.1714842e-01   5.2395602e-01   5.0699810e-01   5.1539971e-01   5.4822061e-01   6.2280482e-01   6.0632395e-01   5.2538208e-01   5.7653157e-01   5.7796632e-01   5.9086053e-01   5.9147588e-01   6.4443898e-01   7.5235331e-01   7.4702084e-01   6.1410735e-01   6.0525820e-01   6.1403789e-01   5.0315165e-01   5.1789735e-01   5.3804736e-01   5.8279164e-01   5.6311954e-01   4.8606207e-01   5.6017890e-01   5.5273317e-01   5.2797390e-01   4.6462554e-01   5.1482325e-01
   5.4105703e-01   5.5359366e-01   6.1988568e-01   6.0354220e-01   5.9751447e-01   6.6199876e-01   4.8299543e-01   5.0991500e-01   6.1726305e-01   5.4790802e-01   6.2852475e-01   6.6362125e-01   5.8015986e-01   6.7970518e-01   5.9362439e-01   5.8031911e-01   6.3271368e-01   5.7541754e-01   6.3917054e-01   6.2535104e-01   6.1183636e-01   7.3813522e-01   7.3222812e-01   7.0451345e-01   6.7034007e-01   6.0762847e-01   5.9546095e-01   5.8415960e-01   6.0388646e-01   5.8029493e-01   7.0619190e-01   6.1544423e-01   6.3535326e-01   6.2519626e-01   6.8789221e-01   5.8656115e-01   5.9945122e-01   7.3310369e-01   5.2708266e-01   5.7066430e-01   8.2544385e-01   7.6635849e-01   5.1754293e-01   6.4376100e-01   5.9060497e-01   6.4987700e-01   5.5038935e-01   5.6800890e-01   5.9725049e-01   6.1473588e-01   5.0653969e-01   5.6123044e-01   6.0884777e-01   5.4634096e-01   5.3946935e-01   5.5087670e-01   0.0000000e+00   5.5814614e-01   5.5695859e-01   5.6762153e-01   5.2485114e-01   5.1335910e-01   5.0976861e-01   4.9969580e-01   5.0967192e-01   5.3763653e-01   6.2397830e-01   6.1394636e-01   5.6881837e-01   5.9045266e-01   6.1389099e-01   6.2320428e-01   6.2585265e-01   7.1200711e-01   7.5554752e-01   8.1286829e-01   6.1280381e-01   5.9971997e-01   6.5077949e-01   6.0169203e-01   5.6208699e-01   5.7824711e-01   5.8782070e-01   5.5588701e-01   4.8262681e-01   5.5195111e-01   5.7662639e-01   5.3242421e-01   5.1926660e-01   5.1425780e-01
   6.0795005e-01   6.1174038e-01   6.4209796e-01   6.7574378e-01   6.3688009e-01   6.6607421e-01   5.7526318e-01   5.8641915e-01   6.8625127e-01   6.3414551e-01   6.9934273e-01   6.4746160e-01   6.1896282e-01   7.4766683e-01   6.2968489e-01   6.2188129e-01   7.1435267e-01   6.3493859e-01   6.9997954e-01   7.1411207e-01   6.1971153e-01   7.7906438e-01   7.8193238e-01   7.7091994e-01   7.2821438e-01   6.6046816e-01   5.9434803e-01   6.4784837e-01   6.9282633e-01   6.3915852e-01   7.2881473e-01   6.8183371e-01   6.7247935e-01   6.6823164e-01   7.3676028e-01   7.2949934e-01   6.4141380e-01   7.4330915e-01   5.4845268e-01   6.7459145e-01   7.7657308e-01   9.1303192e-01   6.0303409e-01   7.0109117e-01   6.5214956e-01   7.0471578e-01   5.9886072e-01   6.0539844e-01   6.4116101e-01   6.7269714e-01   5.4130707e-01   6.0935980e-01   7.0360362e-01   5.6157161e-01   5.6588251e-01   5.4027793e-01   5.5814614e-01   0.0000000e+00   5.9922340e-01   6.3983879e-01   5.8563604e-01   5.9088921e-01   5.5851724e-01   5.6835207e-01   5.6288223e-01   5.7848642e-01   6.4920931e-01   6.5404060e-01   6.0996263e-01   6.5745676e-01   6.4969936e-01   6.5716575e-01   6.7207346e-01   7.8481053e-01   8.1348438e-01   8.2038843e-01   6.8007207e-01   6.5927634e-01   6.4813949e-01   6.7197212e-01   6.0004177e-01   6.0393186e-01   6.3958264e-01   5.8641180e-01   5.2543314e-01   6.1395493e-01   6.7136416e-01   6.2055045e-01   5.6664856e-01   5.5932386e-01
   5.8157887e-01   6.2822968e-01   6.2969291e-01   6.0858252e-01   6.5292211e-01   6.7690667e-01   5.3932299e-01   4.9500101e-01   6.2927152e-01   5.7986958e-01   7.3883052e-01   6.5208560e-01   5.8294433e-01   7.0647703e-01   5.5164233e-01   6.2463978e-01   6.6407265e-01   6.2628630e-01   6.5690678e-01   6.3206313e-01   7.0048697e-01   6.6447131e-01   7.6343706e-01   7.6411430e-01   6.2368397e-01   6.6051770e-01   5.5348700e-01   6.0059768e-01   6.6862671e-01   6.0044481e-01   7.0671545e-01   6.8620114e-01   6.8067072e-01   6.6987052e-01   7.3575179e-01   8.0214480e-01   6.6187254e-01   7.4892874e-01   5.4405955e-01   6.8445902e-01   7.8911404e-01   9.3124320e-01   6.0961792e-01   6.9401498e-01   6.3937116e-01   6.7703341e-01   6.0757602e-01   6.0912529e-01   6.2364419e-01   6.5644153e-01   5.2514030e-01   6.3458847e-01   6.9030453e-01   4.8992457e-01   5.9451961e-01   5.3291380e-01   5.5695859e-01   5.9922340e-01   0.0000000e+00   6.5103512e-01   5.9875621e-01   6.0567402e-01   5.6857852e-01   5.3293243e-01   5.5708826e-01   5.9726118e-01   6.4909118e-01   6.9208337e-01   6.6500074e-01   6.5448203e-01   6.3366397e-01   5.9041818e-01   6.9523657e-01   7.1757331e-01   8.0119640e-01   8.2717938e-01   6.4995157e-01   6.5369652e-01   6.4233160e-01   7.1846773e-01   5.9507298e-01   6.3413080e-01   6.5028962e-01   5.9815899e-01   5.1755573e-01   5.8134294e-01   5.5889920e-01   5.3841879e-01   5.6001691e-01   5.8434664e-01
   5.6025985e-01   6.1633914e-01   6.2403630e-01   6.1293436e-01   5.8508853e-01   7.4719501e-01   5.6423984e-01   5.2622626e-01   6.4306301e-01   5.8886198e-01   6.8965456e-01   6.0146928e-01   5.6898236e-01   7.0703042e-01   6.0964168e-01   6.1547958e-01   7.2893871e-01   6.4999106e-01   6.0891336e-01   6.5491025e-01   6.2101775e-01   7.0687922e-01   7.5031223e-01   7.6775742e-01   6.7065194e-01   7.2749675e-01   5.8852551e-01   5.6155293e-01   6.6237849e-01   6.2521699e-01   7.2809532e-01   7.3557733e-01   6.8660554e-01   6.3739770e-01   7.0915991e-01   6.9458094e-01   7.0887704e-01   7.5170599e-01   5.8933221e-01   6.0393070e-01   7.6468205e-01   8.4382883e-01   6.0163426e-01   7.6021346e-01   6.2684675e-01   6.9749254e-01   6.3908714e-01   6.4813649e-01   6.6270904e-01   7.3115361e-01   5.7014611e-01   6.5512639e-01   6.6320766e-01   5.4822005e-01   6.1044761e-01   6.0109345e-01   5.6762153e-01   6.3983879e-01   6.5103512e-01   0.0000000e+00   5.6860958e-01   6.4729541e-01   5.7209941e-01   5.8883097e-01   6.2055693e-01   6.7506986e-01   6.8487141e-01   7.1335018e-01   6.1561477e-01   6.9075555e-01   6.5384266e-01   6.3250975e-01   6.8346774e-01   7.2022513e-01   8.0623430e-01   7.9760556e-01   6.8405442e-01   6.5575411e-01   6.3763681e-01   7.8027016e-01   5.9917996e-01   6.4458356e-01   6.4288345e-01   6.2662039e-01   5.3846937e-01   6.0721964e-01   5.4282103e-01   5.8625743e-01   5.4795818e-01   5.4463026e-01
   5.1396182e-01   5.6733286e-01   6.0953069e-01   5.8934771e-01   6.2910937e-01   6.7045878e-01   5.3918086e-01   4.9804002e-01   5.9059034e-01   5.4746395e-01   6.2064775e-01   5.9225752e-01   5.3051264e-01   6.7870429e-01   5.5556054e-01   5.9202662e-01   6.5270852e-01   6.4060600e-01   6.5272873e-01   6.4227926e-01   6.6999073e-01   6.3452680e-01   7.1991533e-01   7.5853880e-01   6.0106631e-01   6.7616154e-01   6.4576361e-01   5.8004338e-01   6.3501707e-01   5.8337219e-01   7.1199222e-01   7.1400874e-01   6.5504312e-01   5.9773337e-01   6.7589128e-01   6.4318090e-01   6.0531909e-01   6.8293016e-01   5.4679735e-01   5.7939232e-01   7.8807220e-01   7.8584682e-01   5.9501619e-01   6.5110122e-01   5.8479984e-01   7.0056906e-01   5.7483983e-01   5.5740841e-01   5.9452044e-01   6.6110273e-01   5.1252830e-01   5.9902102e-01   6.5636617e-01   5.1495512e-01   5.2812182e-01   5.2730352e-01   5.2485114e-01   5.8563604e-01   5.9875621e-01   5.6860958e-01   0.0000000e+00   5.5075570e-01   4.9425773e-01   5.6074115e-01   5.4449144e-01   5.9508024e-01   6.2418627e-01   6.2838310e-01   5.8205716e-01   5.9549900e-01   5.7541177e-01   5.4741167e-01   6.1598424e-01   6.9175914e-01   8.1737210e-01   7.7157437e-01   6.6265674e-01   6.4203077e-01   5.8865399e-01   6.1902903e-01   5.5933908e-01   6.0011491e-01   5.8888781e-01   5.8530198e-01   4.7894477e-01   5.6994008e-01   5.6501640e-01   5.2567503e-01   5.0854248e-01   5.3641117e-01
   5.3211156e-01   5.9131009e-01   6.6706834e-01   6.2832224e-01   6.5577640e-01   6.7506407e-01   5.3497244e-01   5.1987368e-01   6.9182350e-01   5.7051950e-01   6.9915250e-01   6.5885043e-01   6.1953899e-01   6.8554665e-01   6.1040508e-01   6.0583922e-01   6.8462330e-01   6.5739378e-01   7.1725794e-01   6.8762070e-01   7.4242548e-01   6.7929562e-01   7.3897737e-01   7.4228529e-01   6.8255038e-01   6.5196787e-01   5.8778788e-01   6.1234299e-01   5.9954625e-01   5.9638038e-01   7.1521918e-01   6.9400338e-01   6.4382437e-01   5.7082560e-01   7.8567824e-01   6.2949333e-01   6.6013036e-01   6.7989091e-01   5.6730256e-01   5.7766313e-01   7.1861033e-01   7.0265756e-01   5.4254318e-01   6.4998975e-01   6.3902144e-01   6.5203697e-01   5.2569445e-01   5.5793593e-01   5.9620347e-01   6.1041259e-01   5.3295993e-01   5.9353235e-01   6.9476315e-01   5.9085394e-01   5.6286442e-01   5.1714842e-01   5.1335910e-01   5.9088921e-01   6.0567402e-01   6.4729541e-01   5.5075570e-01   0.0000000e+00   5.2969258e-01   5.7404664e-01   5.5064812e-01   5.6993521e-01   6.2544299e-01   6.8347529e-01   6.1223889e-01   5.8122309e-01   6.0516697e-01   5.8259278e-01   6.6571149e-01   7.0484246e-01   8.3314694e-01   7.3806476e-01   6.6071505e-01   6.3698148e-01   6.4559011e-01   4.8828858e-01   5.9076916e-01   5.8504452e-01   6.1468283e-01   5.7861840e-01   5.3372355e-01   6.0442293e-01   5.5079241e-01   5.5417978e-01   5.3217348e-01   5.4691497e-01
   5.2215619e-01   5.5230909e-01   6.0056092e-01   6.0823454e-01   6.2283679e-01   6.2057483e-01   5.0975594e-01   4.8010258e-01   6.6306259e-01   5.2366579e-01   6.2629456e-01   5.9358796e-01   5.4069179e-01   6.4128596e-01   5.4492921e-01   5.9572720e-01   6.4126888e-01   6.1934384e-01   6.2290049e-01   6.6681813e-01   6.8556735e-01   5.5587860e-01   7.1329554e-01   7.1067407e-01   6.3539131e-01   6.2181433e-01   5.2679165e-01   6.0467932e-01   5.8039149e-01   5.9113200e-01   7.1782451e-01   6.7873775e-01   6.2808421e-01   5.8072425e-01   7.1177503e-01   6.1525365e-01   5.9054835e-01   6.6074403e-01   5.1157999e-01   5.3898262e-01   7.1868933e-01   9.4953555e-01   5.5986858e-01   6.1914683e-01   6.2155780e-01   6.6262559e-01   5.2851476e-01   5.4246149e-01   5.6166601e-01   6.5261280e-01   5.4454361e-01   5.4877181e-01   6.3029278e-01   5.2443652e-01   4.9514875e-01   5.2395602e-01   5.0976861e-01   5.5851724e-01   5.6857852e-01   5.7209941e-01   4.9425773e-01   5.2969258e-01   0.0000000e+00   5.0053341e-01   5.1305301e-01   5.2554693e-01   5.9290210e-01   6.0360202e-01   5.8828893e-01   5.5011590e-01   5.6004634e-01   5.8595045e-01   5.6230133e-01   7.5235242e-01   6.7553464e-01   7.2929013e-01   6.0719569e-01   5.7974224e-01   6.9401740e-01   4.9169888e-01   5.2685223e-01   5.3756800e-01   5.4170755e-01   5.4402123e-01   4.8563227e-01   5.1195298e-01   5.3507501e-01   4.8669523e-01   4.8902166e-01   4.8383958e-01
   5.6066008e-01   5.7355250e-01   6.0226521e-01   5.9477467e-01   5.7989387e-01   6.7446437e-01   5.4049551e-01   5.1600735e-01   6.4115289e-01   5.2613589e-01   6.2963812e-01   6.3508052e-01   5.8343914e-01   6.7185363e-01   6.1710373e-01   5.9325276e-01   6.4112127e-01   5.7974827e-01   5.8801640e-01   6.5158804e-01   6.6308730e-01   5.7575684e-01   7.0229195e-01   6.8943072e-01   6.6013427e-01   6.5553007e-01   5.7119538e-01   5.6838774e-01   5.9687555e-01   5.5362227e-01   7.0199786e-01   6.3809433e-01   6.1565128e-01   6.1427881e-01   6.3752413e-01   7.1127719e-01   6.0041721e-01   6.7337398e-01   5.3860801e-01   5.4965435e-01   6.8434077e-01   8.5568025e-01   5.4339791e-01   6.4658710e-01   6.0591552e-01   6.7900501e-01   5.6014000e-01   5.7151705e-01   6.3443160e-01   6.3254022e-01   5.1628979e-01   5.4353920e-01   6.0604020e-01   5.2556324e-01   5.1080372e-01   5.0699810e-01   4.9969580e-01   5.6835207e-01   5.3293243e-01   5.8883097e-01   5.6074115e-01   5.7404664e-01   5.0053341e-01   0.0000000e+00   5.3264173e-01   5.8031406e-01   6.4265567e-01   6.0980616e-01   5.7598061e-01   6.3273744e-01   5.8961804e-01   5.9350385e-01   6.7188184e-01   7.5285024e-01   7.9221801e-01   7.3185064e-01   6.1721643e-01   6.0202196e-01   6.4308588e-01   5.8327577e-01   5.3881148e-01   5.7774528e-01   5.8831734e-01   5.6834083e-01   5.0548169e-01   5.6586841e-01   5.9439485e-01   5.5673685e-01   5.5488552e-01   5.1663838e-01
   5.2279300e-01   5.5924738e-01   5.9384322e-01   6.4397736e-01   6.3027709e-01   7.2052959e-01   5.6449632e-01   5.1055947e-01   6.9693514e-01   5.8241565e-01   5.9300959e-01   6.2321674e-01   5.8510260e-01   6.8932379e-01   6.0729616e-01   5.8719393e-01   6.8782978e-01   6.0940987e-01   6.3380312e-01   6.2933497e-01   6.1560275e-01   6.0827323e-01   7.1264163e-01   7.2971084e-01   6.4042511e-01   6.1526184e-01   5.6057907e-01   4.8947734e-01   5.6377029e-01   5.2150676e-01   6.4940083e-01   6.0431693e-01   5.8670684e-01   5.9539625e-01   6.7433030e-01   6.3563650e-01   5.6391984e-01   6.9611447e-01   5.0550365e-01   5.6818380e-01   6.0369090e-01   7.1757286e-01   5.2523301e-01   6.5621789e-01   5.7942522e-01   7.0920176e-01   5.3477494e-01   6.0518260e-01   6.4799867e-01   5.8680198e-01   5.0396584e-01   5.6321047e-01   6.5183246e-01   5.5002522e-01   5.2185392e-01   5.1539971e-01   5.0967192e-01   5.6288223e-01   5.5708826e-01   6.2055693e-01   5.4449144e-01   5.5064812e-01   5.1305301e-01   5.3264173e-01   0.0000000e+00   5.8958362e-01   6.5666611e-01   6.7429851e-01   6.3962693e-01   6.3844692e-01   6.0921522e-01   5.6494293e-01   6.7822535e-01   7.3616501e-01   7.3710005e-01   7.2481599e-01   6.7241060e-01   6.3501442e-01   6.5358983e-01   5.6128817e-01   5.6235158e-01   5.8612758e-01   6.1691397e-01   5.7486709e-01   5.2252657e-01   5.9979188e-01   6.2140745e-01   5.9722685e-01   5.4765938e-01   5.1577532e-01
   5.5618410e-01   5.7937181e-01   6.0630567e-01   6.2047093e-01   6.5306048e-01   6.8091834e-01   5.1225459e-01   4.9867868e-01   6.5066105e-01   6.1939665e-01   6.1711927e-01   6.1456138e-01   5.6950583e-01   6.5956795e-01   6.2409741e-01   6.4903779e-01   6.8878336e-01   5.7717315e-01   6.1530682e-01   6.2213906e-01   5.9071903e-01   7.2798605e-01   7.4873840e-01   7.0839915e-01   6.4475655e-01   6.4633688e-01   5.7538750e-01   5.4143010e-01   6.5515782e-01   5.9455619e-01   7.1780029e-01   6.6056149e-01   6.3919336e-01   6.1899557e-01   7.1052258e-01   7.0791480e-01   6.2402726e-01   7.1196960e-01   4.9249388e-01   6.1363507e-01   6.8654110e-01   6.4970938e-01   5.1889989e-01   6.6243070e-01   6.2326492e-01   6.8365091e-01   5.5525510e-01   5.7162102e-01   6.3710615e-01   6.0042892e-01   5.3041048e-01   5.9318000e-01   6.2886028e-01   5.5762437e-01   5.4369055e-01   5.4822061e-01   5.3763653e-01   5.7848642e-01   5.9726118e-01   6.7506986e-01   5.9508024e-01   5.6993521e-01   5.2554693e-01   5.8031406e-01   5.8958362e-01   0.0000000e+00   6.5093783e-01   6.4881429e-01   6.4757161e-01   7.1169664e-01   6.5810934e-01   5.6024190e-01   6.4652123e-01   7.3777032e-01   7.5680897e-01   7.2083856e-01   6.3856548e-01   6.0078066e-01   6.0380329e-01   5.7876018e-01   5.5644243e-01   6.0599340e-01   6.2832629e-01   6.7428777e-01   4.9640251e-01   5.3168323e-01   5.6892069e-01   4.9602541e-01   5.3334222e-01   5.2026798e-01
   5.9818682e-01   6.5634183e-01   6.8837030e-01   6.7894743e-01   6.9196014e-01   7.1450970e-01   5.8468658e-01   5.9815507e-01   7.3632400e-01   6.4055188e-01   6.6148593e-01   7.0970455e-01   6.3424345e-01   7.4269516e-01   6.7732676e-01   6.7211632e-01   6.7925142e-01   6.7416310e-01   7.2424711e-01   7.0848932e-01   7.6881829e-01   7.4069149e-01   7.5833907e-01   7.6735453e-01   6.9358228e-01   6.9673207e-01   6.5537064e-01   5.9545572e-01   6.8839092e-01   6.4308064e-01   7.5752388e-01   6.9267814e-01   7.1302317e-01   6.9018066e-01   7.9566870e-01   7.5008813e-01   7.0864628e-01   7.6819962e-01   6.2226784e-01   6.9208591e-01   8.4071791e-01   7.3933967e-01   6.2191186e-01   7.5045158e-01   6.7308658e-01   7.1265127e-01   5.9044636e-01   6.1914563e-01   6.4717925e-01   6.9799799e-01   6.1385956e-01   6.2553421e-01   7.3180618e-01   5.5809708e-01   6.1155185e-01   6.2280482e-01   6.2397830e-01   6.4920931e-01   6.4909118e-01   6.8487141e-01   6.2418627e-01   6.2544299e-01   5.9290210e-01   6.4265567e-01   6.5666611e-01   6.5093783e-01   0.0000000e+00   7.0669731e-01   6.2744219e-01   6.6688174e-01   6.9103619e-01   6.4202821e-01   6.6788726e-01   7.9662266e-01   8.6534477e-01   8.0031603e-01   6.8513183e-01   6.6974324e-01   5.9916400e-01   6.2552441e-01   5.7815454e-01   6.4863486e-01   6.4783561e-01   6.6615078e-01   5.7060677e-01   6.1086868e-01   6.0333588e-01   5.8832849e-01   5.6716797e-01   5.6746700e-01
   5.9238558e-01   6.3007947e-01   6.7010935e-01   6.3355957e-01   7.1688772e-01   6.7502642e-01   6.1346929e-01   5.8773323e-01   7.1354209e-01   6.2610512e-01   7.4809242e-01   7.4828206e-01   6.5974419e-01   7.4727703e-01   6.4946167e-01   6.8332568e-01   7.1323697e-01   6.7975385e-01   7.6838526e-01   7.7185291e-01   6.1047962e-01   6.9674307e-01   7.7471610e-01   7.7680244e-01   7.4250837e-01   7.3187587e-01   6.5541301e-01   6.6754527e-01   6.7065049e-01   6.8029609e-01   8.1263127e-01   7.4972995e-01   7.0100496e-01   6.6949197e-01   8.2378009e-01   7.0461045e-01   6.9770507e-01   7.4655738e-01   6.4630409e-01   6.5064577e-01   7.9791214e-01   7.2758523e-01   6.0306793e-01   7.6066138e-01   6.7737496e-01   7.6848384e-01   6.2707720e-01   6.5910230e-01   6.6306361e-01   7.5054905e-01   6.1800664e-01   6.7949688e-01   7.6991554e-01   6.7567623e-01   6.1744724e-01   6.0632395e-01   6.1394636e-01   6.5404060e-01   6.9208337e-01   7.1335018e-01   6.2838310e-01   6.8347529e-01   6.0360202e-01   6.0980616e-01   6.7429851e-01   6.4881429e-01   7.0669731e-01   0.0000000e+00   6.6649776e-01   7.4660489e-01   6.5141481e-01   6.8301122e-01   6.6900322e-01   7.7649070e-01   8.1757702e-01   7.6999108e-01   6.8394604e-01   6.7840874e-01   7.0440823e-01   6.0317255e-01   5.9948820e-01   6.5372700e-01   6.7449496e-01   6.3258034e-01   5.6633221e-01   6.3434101e-01   6.5317421e-01   6.0380044e-01   5.7783018e-01   5.9328989e-01
   5.7603369e-01   5.8853430e-01   6.5300273e-01   6.1198877e-01   6.6389688e-01   6.5535105e-01   5.9671099e-01   5.4440138e-01   6.7776609e-01   6.2823881e-01   7.4401877e-01   6.7073378e-01   6.3947798e-01   7.1608230e-01   6.3705403e-01   6.9849232e-01   7.7211544e-01   6.4661456e-01   7.6608053e-01   7.3387580e-01   6.7446266e-01   7.8140925e-01   8.0991616e-01   7.8754477e-01   7.7107000e-01   7.1824013e-01   6.8575081e-01   7.0196734e-01   6.9634413e-01   6.1214275e-01   7.4787339e-01   7.6965082e-01   6.8601109e-01   6.2119633e-01   7.0645029e-01   7.1469037e-01   6.5112734e-01   7.0218955e-01   5.9754990e-01   6.1756472e-01   8.0405917e-01   7.9473211e-01   5.2448470e-01   7.3188366e-01   6.0246813e-01   7.0406806e-01   6.1984643e-01   6.1281556e-01   5.9222671e-01   6.7063034e-01   5.7285154e-01   5.6633891e-01   6.6543675e-01   5.5322008e-01   5.6700923e-01   5.2538208e-01   5.6881837e-01   6.0996263e-01   6.6500074e-01   6.1561477e-01   5.8205716e-01   6.1223889e-01   5.8828893e-01   5.7598061e-01   6.3962693e-01   6.4757161e-01   6.2744219e-01   6.6649776e-01   0.0000000e+00   6.3300269e-01   7.0430559e-01   6.3305298e-01   6.0842136e-01   7.6449612e-01   8.0150235e-01   6.2070686e-01   6.7418071e-01   6.2026078e-01   6.1376369e-01   5.1595069e-01   5.5736132e-01   5.8834239e-01   5.7000264e-01   5.7012356e-01   5.3529676e-01   5.4545070e-01   5.9124959e-01   5.1348847e-01   5.1772271e-01   5.3356234e-01
   6.6713424e-01   7.0109121e-01   7.4176220e-01   6.6859205e-01   7.1010002e-01   7.5494317e-01   6.1619060e-01   5.5910402e-01   6.9192391e-01   6.2388303e-01   7.4749292e-01   6.0350199e-01   6.1946478e-01   7.5179082e-01   5.9992139e-01   6.7153844e-01   7.4673678e-01   6.9229193e-01   8.0781278e-01   7.8473548e-01   7.3902684e-01   8.4481422e-01   8.6064777e-01   7.6762121e-01   6.9806512e-01   7.6696692e-01   6.2702348e-01   6.1221765e-01   6.6869787e-01   6.6133961e-01   7.8480283e-01   7.2916413e-01   7.2069434e-01   7.3576749e-01   7.4463982e-01   8.0604254e-01   6.8211942e-01   8.0746747e-01   6.6955066e-01   6.7646306e-01   9.2177412e-01   8.7925119e-01   6.8275236e-01   8.0332770e-01   7.0004185e-01   8.4049442e-01   7.7276020e-01   7.5546118e-01   8.0812730e-01   7.4169786e-01   6.4936712e-01   6.5575512e-01   7.0673890e-01   6.2272298e-01   5.9302130e-01   5.7653157e-01   5.9045266e-01   6.5745676e-01   6.5448203e-01   6.9075555e-01   5.9549900e-01   5.8122309e-01   5.5011590e-01   6.3273744e-01   6.3844692e-01   7.1169664e-01   6.6688174e-01   7.4660489e-01   6.3300269e-01   0.0000000e+00   7.0465458e-01   6.2506123e-01   7.1883560e-01   8.7433380e-01   7.4761764e-01   6.6634478e-01   6.7205271e-01   6.9253060e-01   5.9127115e-01   6.8034210e-01   6.5387291e-01   6.7984540e-01   7.0493844e-01   6.8460556e-01   6.8779560e-01   7.3716098e-01   7.0123773e-01   6.8099018e-01   6.1609745e-01   7.0687611e-01
   6.1434253e-01   6.9164223e-01   6.7025291e-01   7.4279228e-01   6.7744567e-01   7.8208725e-01   6.1308275e-01   6.5551605e-01   7.1935564e-01   6.5350393e-01   7.7955107e-01   6.9691706e-01   6.7321642e-01   7.7667236e-01   6.8850662e-01   6.8898850e-01   7.0596380e-01   6.8144323e-01   6.8079862e-01   6.8044062e-01   6.0039911e-01   7.6828698e-01   7.5633243e-01   7.6164355e-01   7.2487345e-01   6.7518663e-01   5.7732819e-01   5.9552865e-01   6.2928666e-01   6.4316654e-01   7.7093025e-01   6.8802016e-01   7.1893013e-01   6.9954221e-01   7.4370819e-01   7.5377915e-01   6.1691081e-01   7.8699172e-01   6.2254202e-01   6.6909116e-01   8.9992224e-01   7.2675938e-01   6.1928398e-01   7.1151190e-01   6.2484592e-01   7.3032882e-01   6.1426616e-01   6.4971492e-01   7.3855470e-01   6.4347037e-01   6.1959972e-01   6.5823595e-01   7.0453013e-01   5.8997388e-01   5.8466706e-01   5.7796632e-01   6.1389099e-01   6.4969936e-01   6.3366397e-01   6.5384266e-01   5.7541177e-01   6.0516697e-01   5.6004634e-01   5.8961804e-01   6.0921522e-01   6.5810934e-01   6.9103619e-01   6.5141481e-01   7.0430559e-01   7.0465458e-01   0.0000000e+00   5.8235808e-01   7.2280978e-01   8.2876489e-01   6.9084813e-01   6.7687496e-01   6.4598529e-01   6.8750061e-01   6.1633113e-01   6.4031492e-01   6.2195194e-01   6.5030779e-01   6.2843086e-01   6.2211480e-01   5.7490950e-01   5.8947938e-01   6.7309190e-01   6.0501873e-01   6.0523407e-01   5.7069605e-01
   5.4495217e-01   5.8600291e-01   6.4547289e-01   6.9198060e-01   6.7620059e-01   7.1160554e-01   5.6919271e-01   5.5586005e-01   7.0804667e-01   5.9140647e-01   7.3007314e-01   7.2557218e-01   6.0639691e-01   6.6560498e-01   5.7936673e-01   6.5995131e-01   8.4367968e-01   6.8490750e-01   6.7342654e-01   6.6730772e-01   6.9959279e-01   7.6197003e-01   7.6605764e-01   7.4232817e-01   6.6440763e-01   6.3009207e-01   5.3393933e-01   5.6428975e-01   6.3497143e-01   6.0154692e-01   7.3012802e-01   6.5889498e-01   6.6293036e-01   6.3432013e-01   7.4990489e-01   7.5244036e-01   5.9676002e-01   7.3540223e-01   5.6783958e-01   6.2004687e-01   7.3870627e-01   6.8735872e-01   5.8999240e-01   7.4366048e-01   6.4264447e-01   7.3444206e-01   5.6873721e-01   6.2141264e-01   6.8460037e-01   7.0343508e-01   6.3551705e-01   6.3551213e-01   6.3862285e-01   5.9183246e-01   5.8224952e-01   5.9086053e-01   6.2320428e-01   6.5716575e-01   5.9041818e-01   6.3250975e-01   5.4741167e-01   5.8259278e-01   5.8595045e-01   5.9350385e-01   5.6494293e-01   5.6024190e-01   6.4202821e-01   6.8301122e-01   6.3305298e-01   6.2506123e-01   5.8235808e-01   0.0000000e+00   5.9890618e-01   7.9106962e-01   7.4139237e-01   6.7256872e-01   6.1939256e-01   6.2435155e-01   6.7247546e-01   6.1152923e-01   6.2193918e-01   5.8454327e-01   6.3025275e-01   6.1239195e-01   5.9563690e-01   5.9286078e-01   6.2420446e-01   6.2002472e-01   5.9652779e-01   5.4416387e-01
   6.5670683e-01   6.5572885e-01   7.1695658e-01   7.6324296e-01   7.2063345e-01   7.2323297e-01   6.8473079e-01   6.3267421e-01   8.0577228e-01   6.8753140e-01   7.6276487e-01   7.3978152e-01   7.3404138e-01   7.9338292e-01   7.0162652e-01   7.4584157e-01   8.4839211e-01   7.6705368e-01   7.7495203e-01   7.8885244e-01   8.4312315e-01   8.2039473e-01   8.4785156e-01   7.7923385e-01   7.4043790e-01   7.8090027e-01   7.5002040e-01   7.2855631e-01   7.5128561e-01   6.4645515e-01   8.4606866e-01   7.3669760e-01   6.5435085e-01   7.2356652e-01   8.5886331e-01   8.2592112e-01   7.4060252e-01   7.7877123e-01   6.0437972e-01   6.7684540e-01   7.4907049e-01   7.5475453e-01   6.3016848e-01   7.3359784e-01   6.9979038e-01   7.1414437e-01   6.0307312e-01   6.3442635e-01   6.5691453e-01   7.6576073e-01   6.1250812e-01   6.2186444e-01   7.1714729e-01   6.6797743e-01   6.5736372e-01   5.9147588e-01   6.2585265e-01   6.7207346e-01   6.9523657e-01   6.8346774e-01   6.1598424e-01   6.6571149e-01   5.6230133e-01   6.7188184e-01   6.7822535e-01   6.4652123e-01   6.6788726e-01   6.6900322e-01   6.0842136e-01   7.1883560e-01   7.2280978e-01   5.9890618e-01   0.0000000e+00   8.3351984e-01   9.0212820e-01   7.5568652e-01   7.3883923e-01   7.6636597e-01   6.6759494e-01   7.1332916e-01   6.8819090e-01   7.1646141e-01   6.5970859e-01   7.1852595e-01   6.5674592e-01   6.5315673e-01   7.2030488e-01   6.8097693e-01   6.4134734e-01   6.0603412e-01
   6.9216220e-01   7.0203685e-01   7.7439691e-01   6.9746542e-01   8.0022274e-01   8.2190216e-01   6.9022334e-01   7.0714040e-01   8.4876215e-01   7.5153866e-01   8.5267130e-01   7.1337567e-01   6.5779379e-01   8.0219692e-01   7.7746016e-01   8.4862390e-01   7.8609504e-01   8.0293218e-01   8.6622027e-01   8.5918353e-01   8.8642654e-01   8.6306865e-01   9.2414789e-01   8.4782917e-01   8.0536063e-01   8.0809522e-01   7.2865521e-01   7.4513637e-01   8.4745823e-01   7.8177063e-01   8.8792412e-01   8.3425722e-01   7.1239479e-01   7.4161083e-01   9.3309851e-01   9.3302976e-01   7.8742379e-01   8.0859055e-01   7.0865087e-01   7.4843493e-01   8.1711574e-01   7.5074974e-01   7.1634085e-01   7.9965769e-01   7.5220664e-01   7.6102366e-01   6.4891389e-01   6.9663945e-01   7.9905193e-01   8.1732873e-01   6.5236149e-01   6.3894196e-01   8.2534099e-01   7.2097902e-01   6.7944864e-01   6.4443898e-01   7.1200711e-01   7.8481053e-01   7.1757331e-01   7.2022513e-01   6.9175914e-01   7.0484246e-01   7.5235242e-01   7.5285024e-01   7.3616501e-01   7.3777032e-01   7.9662266e-01   7.7649070e-01   7.6449612e-01   8.7433380e-01   8.2876489e-01   7.9106962e-01   8.3351984e-01   0.0000000e+00   9.7893259e-01   9.1512922e-01   8.5228896e-01   8.1335934e-01   7.1008094e-01   8.0332814e-01   7.8745452e-01   7.5203164e-01   8.0032304e-01   7.7476987e-01   6.7496484e-01   7.5764039e-01   7.9642692e-01   7.9004811e-01   7.4527723e-01   7.3636229e-01
   6.1504210e-01   6.4283957e-01   7.6510905e-01   8.0226268e-01   7.7739978e-01   8.3022282e-01   6.4623921e-01   6.3229617e-01   7.8658730e-01   7.1567962e-01   8.1439445e-01   7.6908000e-01   7.6680446e-01   8.3995686e-01   8.1797027e-01   8.1804672e-01   8.5791002e-01   8.2162282e-01   9.2144194e-01   8.2905330e-01   7.2078210e-01   8.1279850e-01   8.7928162e-01   8.8775885e-01   8.3861146e-01   8.7407957e-01   8.1444624e-01   7.2495518e-01   8.0910871e-01   7.1026998e-01   8.7080911e-01   9.1946481e-01   7.3048914e-01   8.4252891e-01   8.6549231e-01   7.9762015e-01   7.7051728e-01   8.7588294e-01   6.4989054e-01   8.1116460e-01   8.4682649e-01   9.0366447e-01   6.4756504e-01   8.8232833e-01   7.8109978e-01   7.8227974e-01   6.6154315e-01   6.7788667e-01   7.8114791e-01   8.5775201e-01   6.7041577e-01   6.9208751e-01   8.1417284e-01   6.4727804e-01   6.9930873e-01   7.5235331e-01   7.5554752e-01   8.1348438e-01   8.0119640e-01   8.0623430e-01   8.1737210e-01   8.3314694e-01   6.7553464e-01   7.9221801e-01   7.3710005e-01   7.5680897e-01   8.6534477e-01   8.1757702e-01   8.0150235e-01   7.4761764e-01   6.9084813e-01   7.4139237e-01   9.0212820e-01   9.7893259e-01   0.0000000e+00   8.6248590e-01   7.9241885e-01   7.1080643e-01   7.1174625e-01   8.4863126e-01   6.7070580e-01   6.7228584e-01   7.3010451e-01   6.9414250e-01   6.4369570e-01   5.9772484e-01   6.2504578e-01   6.8313804e-01   6.5403542e-01   5.9149594e-01
   7.3768777e-01   7.1953137e-01   7.8859013e-01   8.1968471e-01   8.3725566e-01   9.3342621e-01   8.5231405e-01   7.0212334e-01   8.8965555e-01   7.5427080e-01   8.1343292e-01   8.7153889e-01   8.0449167e-01   8.2430007e-01   7.8907646e-01   7.9965935e-01   9.0458477e-01   7.9897893e-01   9.1396756e-01   9.2900876e-01   7.4882581e-01   9.1046880e-01   8.3040901e-01   8.3558252e-01   8.1221367e-01   8.1915069e-01   7.1401911e-01   7.0568564e-01   8.8193266e-01   6.7807398e-01   9.5698902e-01   8.0848954e-01   9.0633116e-01   7.6367141e-01   8.2195696e-01   8.8318738e-01   8.5587464e-01   8.6399799e-01   7.8946805e-01   7.4566769e-01   9.6094167e-01   8.6880131e-01   8.4049362e-01   8.5236700e-01   7.8968183e-01   8.1643028e-01   8.3172413e-01   8.4444752e-01   8.0066020e-01   8.4600086e-01   6.9132212e-01   7.0232020e-01   7.9895471e-01   7.3455634e-01   6.3358099e-01   7.4702084e-01   8.1286829e-01   8.2038843e-01   8.2717938e-01   7.9760556e-01   7.7157437e-01   7.3806476e-01   7.2929013e-01   7.3185064e-01   7.2481599e-01   7.2083856e-01   8.0031603e-01   7.6999108e-01   6.2070686e-01   6.6634478e-01   6.7687496e-01   6.7256872e-01   7.5568652e-01   9.1512922e-01   8.6248590e-01   0.0000000e+00   7.2851120e-01   6.5598434e-01   7.2867411e-01   8.7485854e-01   6.7805172e-01   6.4194031e-01   6.8865850e-01   6.5482355e-01   6.8019835e-01   5.8911788e-01   5.7719877e-01   6.1287790e-01   6.1886210e-01   6.4924870e-01
   6.1882456e-01   6.7409159e-01   6.9785239e-01   6.4041095e-01   7.1523948e-01   7.1484535e-01   6.0305300e-01   5.7466331e-01   7.1320344e-01   6.4610460e-01   6.9711163e-01   7.3468805e-01   7.1713164e-01   7.4829449e-01   6.9739493e-01   6.5324167e-01   7.7480489e-01   6.4014380e-01   7.3610401e-01   6.9222626e-01   7.7927633e-01   7.5807099e-01   8.1326107e-01   7.8561136e-01   7.2426011e-01   6.9207045e-01   6.3377429e-01   6.6370748e-01   6.8871105e-01   6.6972594e-01   8.2569596e-01   7.2554636e-01   7.0472395e-01   6.6981796e-01   8.2267539e-01   6.9153617e-01   7.0503302e-01   7.5998980e-01   7.3715766e-01   6.6243526e-01   9.1194066e-01   7.3205193e-01   6.1989004e-01   7.2347958e-01   6.6167546e-01   7.0915770e-01   6.1755924e-01   6.5428170e-01   6.2021256e-01   7.4287399e-01   6.2192834e-01   6.6235827e-01   7.2256109e-01   6.2470401e-01   6.2433868e-01   6.1410735e-01   6.1280381e-01   6.8007207e-01   6.4995157e-01   6.8405442e-01   6.6265674e-01   6.6071505e-01   6.0719569e-01   6.1721643e-01   6.7241060e-01   6.3856548e-01   6.8513183e-01   6.8394604e-01   6.7418071e-01   6.7205271e-01   6.4598529e-01   6.1939256e-01   7.3883923e-01   8.5228896e-01   7.9241885e-01   7.2851120e-01   0.0000000e+00   6.6520817e-01   6.7480427e-01   7.5835129e-01   6.3398336e-01   6.7636303e-01   6.7313462e-01   6.3839910e-01   5.3869377e-01   5.8246472e-01   5.7619601e-01   6.5848041e-01   5.6174291e-01   5.5749241e-01
   5.8277510e-01   6.4091785e-01   6.8592386e-01   6.8240787e-01   7.2270398e-01   7.3091080e-01   6.4309743e-01   6.4465376e-01   7.0761624e-01   6.7934166e-01   7.2488563e-01   7.7757647e-01   6.9928074e-01   7.6661286e-01   7.4408594e-01   6.6628447e-01   7.2752225e-01   6.5779893e-01   7.1826589e-01   7.4469416e-01   8.0660958e-01   8.0404927e-01   7.7412778e-01   8.0401556e-01   7.6377055e-01   7.4333805e-01   6.2353879e-01   6.2224166e-01   7.2029593e-01   6.6084970e-01   8.1268922e-01   7.1743786e-01   6.9324574e-01   6.5273523e-01   7.3633439e-01   7.7528136e-01   6.9477551e-01   6.5844287e-01   6.0173932e-01   6.0731476e-01   8.3940655e-01   7.1905639e-01   6.3215165e-01   7.1782097e-01   6.3960052e-01   7.2639512e-01   6.1016597e-01   5.9428598e-01   6.8603071e-01   7.4730882e-01   6.6036386e-01   6.4986184e-01   6.7321613e-01   5.8280587e-01   5.6771212e-01   6.0525820e-01   5.9971997e-01   6.5927634e-01   6.5369652e-01   6.5575411e-01   6.4203077e-01   6.3698148e-01   5.7974224e-01   6.0202196e-01   6.3501442e-01   6.0078066e-01   6.6974324e-01   6.7840874e-01   6.2026078e-01   6.9253060e-01   6.8750061e-01   6.2435155e-01   7.6636597e-01   8.1335934e-01   7.1080643e-01   6.5598434e-01   6.6520817e-01   0.0000000e+00   6.1944031e-01   7.4480265e-01   5.9487779e-01   6.3277204e-01   6.7437636e-01   7.0294116e-01   6.2002196e-01   6.6031361e-01   6.2182441e-01   6.4574600e-01   5.6530327e-01   6.0063352e-01
   6.3120275e-01   6.4443103e-01   7.0484854e-01   7.6084032e-01   6.6781985e-01   6.9034735e-01   6.0875329e-01   6.1585885e-01   6.4873817e-01   6.8343330e-01   6.5173334e-01   6.8490369e-01   6.9878468e-01   7.2609039e-01   7.9622612e-01   7.9917305e-01   7.7711910e-01   7.4810856e-01   7.1104075e-01   6.5860974e-01   6.5391417e-01   6.1620955e-01   6.5970071e-01   6.6662787e-01   7.1451874e-01   6.8512239e-01   6.5212051e-01   6.1026912e-01   6.6401797e-01   7.2400835e-01   7.8603208e-01   6.1058651e-01   7.5507900e-01   7.4233387e-01   6.9387211e-01   6.6103827e-01   8.2290272e-01   7.3935156e-01   7.8210383e-01   6.5659578e-01   7.9249384e-01   8.8573561e-01   7.0173851e-01   7.3838220e-01   8.2414921e-01   8.2897442e-01   7.6174145e-01   7.5061438e-01   7.0811440e-01   8.0260325e-01   6.2606101e-01   6.6251986e-01   7.5328064e-01   6.8197489e-01   6.5473989e-01   6.1403789e-01   6.5077949e-01   6.4813949e-01   6.4233160e-01   6.3763681e-01   5.8865399e-01   6.4559011e-01   6.9401740e-01   6.4308588e-01   6.5358983e-01   6.0380329e-01   5.9916400e-01   7.0440823e-01   6.1376369e-01   5.9127115e-01   6.1633113e-01   6.7247546e-01   6.6759494e-01   7.1008094e-01   7.1174625e-01   7.2867411e-01   6.7480427e-01   6.1944031e-01   0.0000000e+00   8.1503627e-01   6.7114651e-01   5.9227845e-01   6.2990956e-01   6.6278320e-01   6.2650043e-01   5.7624510e-01   5.6848588e-01   5.9203744e-01   6.1383222e-01   5.6738271e-01
   6.1801425e-01   7.8339144e-01   7.9292872e-01   6.1948673e-01   7.3311549e-01   8.2530670e-01   6.1909712e-01   5.8796237e-01   8.1935303e-01   7.7391467e-01   6.8716792e-01   6.0549322e-01   6.4378556e-01   8.1953076e-01   8.3215676e-01   5.8795747e-01   6.7413226e-01   6.8941178e-01   7.6168011e-01   5.8040953e-01   5.9814225e-01   6.5698606e-01   6.8420790e-01   6.9464248e-01   6.1730602e-01   6.0387987e-01   6.7311481e-01   5.6692472e-01   5.6914373e-01   5.0374701e-01   6.7026297e-01   5.7227191e-01   6.1719038e-01   7.1004812e-01   7.8627447e-01   5.5512713e-01   8.0248984e-01   7.5998071e-01   6.3667749e-01   7.0902490e-01   8.2951979e-01   7.8669189e-01   6.4546258e-01   6.5183909e-01   7.5470143e-01   8.9658438e-01   7.1665597e-01   6.7001577e-01   8.2394514e-01   7.5287400e-01   7.1086981e-01   8.1018533e-01   7.4410081e-01   7.5396083e-01   7.2584917e-01   5.0315165e-01   6.0169203e-01   6.7197212e-01   7.1846773e-01   7.8027016e-01   6.1902903e-01   4.8828858e-01   4.9169888e-01   5.8327577e-01   5.6128817e-01   5.7876018e-01   6.2552441e-01   6.0317255e-01   5.1595069e-01   6.8034210e-01   6.4031492e-01   6.1152923e-01   7.1332916e-01   8.0332814e-01   8.4863126e-01   8.7485854e-01   7.5835129e-01   7.4480265e-01   8.1503627e-01   0.0000000e+00   6.1936513e-01   6.9192371e-01   6.5464642e-01   7.0680725e-01   6.3585052e-01   6.3994955e-01   6.4201646e-01   8.3504473e-01   7.4452620e-01   6.7257451e-01
   5.1915185e-01   5.5834173e-01   6.1182436e-01   6.1852382e-01   6.2723104e-01   6.4473794e-01   5.4331582e-01   5.1530224e-01   6.5545019e-01   5.8700251e-01   6.1096923e-01   5.6854851e-01   5.9570369e-01   6.6985138e-01   5.9398740e-01   6.3881855e-01   6.3063925e-01   6.7666851e-01   6.7698880e-01   6.7803284e-01   7.5009111e-01   7.2240037e-01   7.3293193e-01   7.2535673e-01   6.8568092e-01   7.4157781e-01   6.4263537e-01   5.8864644e-01   6.1667386e-01   6.1824659e-01   7.7256691e-01   6.7227143e-01   6.3314482e-01   6.0820604e-01   7.3342086e-01   6.5685357e-01   6.6593854e-01   6.8771492e-01   5.4845772e-01   5.7377418e-01   6.3690760e-01   6.5405412e-01   5.3898701e-01   6.6106572e-01   6.1608293e-01   6.4750057e-01   5.6278501e-01   5.2269818e-01   5.5454497e-01   6.3514420e-01   5.1273961e-01   5.5643408e-01   6.3515765e-01   5.4422396e-01   5.3208385e-01   5.1789735e-01   5.6208699e-01   6.0004177e-01   5.9507298e-01   5.9917996e-01   5.5933908e-01   5.9076916e-01   5.2685223e-01   5.3881148e-01   5.6235158e-01   5.5644243e-01   5.7815454e-01   5.9948820e-01   5.5736132e-01   6.5387291e-01   6.2195194e-01   6.2193918e-01   6.8819090e-01   7.8745452e-01   6.7070580e-01   6.7805172e-01   6.3398336e-01   5.9487779e-01   6.7114651e-01   6.1936513e-01   0.0000000e+00   6.1836497e-01   5.8536906e-01   6.0933014e-01   5.2913656e-01   5.5352536e-01   5.3414679e-01   5.7701813e-01   5.6409686e-01   5.1242070e-01
   5.5335330e-01   5.9835006e-01   6.4849801e-01   6.3263925e-01   6.2050161e-01   6.5793546e-01   5.2435777e-01   5.3110217e-01   6.4872062e-01   5.5382245e-01   6.1466637e-01   6.2711469e-01   5.9216081e-01   7.0557877e-01   6.1896365e-01   6.3651071e-01   6.5409626e-01   6.8413172e-01   6.7014976e-01   6.9041768e-01   7.5144815e-01   6.8801806e-01   7.2765149e-01   6.9312128e-01   6.6792983e-01   6.7667583e-01   5.4991807e-01   5.7090914e-01   6.5674568e-01   6.2462662e-01   7.5708544e-01   7.0918500e-01   6.4694535e-01   6.6725998e-01   7.1972172e-01   6.5046279e-01   6.6907749e-01   7.0195140e-01   5.9197836e-01   6.3311895e-01   7.2100396e-01   6.9135171e-01   5.6235089e-01   6.9410405e-01   6.2963509e-01   6.6798418e-01   5.9397807e-01   6.0238987e-01   6.1148866e-01   6.5046973e-01   5.7384625e-01   5.7667940e-01   6.7055511e-01   5.6438967e-01   5.3745739e-01   5.3804736e-01   5.7824711e-01   6.0393186e-01   6.3413080e-01   6.4458356e-01   6.0011491e-01   5.8504452e-01   5.3756800e-01   5.7774528e-01   5.8612758e-01   6.0599340e-01   6.4863486e-01   6.5372700e-01   5.8834239e-01   6.7984540e-01   6.5030779e-01   5.8454327e-01   7.1646141e-01   7.5203164e-01   6.7228584e-01   6.4194031e-01   6.7636303e-01   6.3277204e-01   5.9227845e-01   6.9192371e-01   6.1836497e-01   0.0000000e+00   5.6390325e-01   6.4959940e-01   5.5444358e-01   5.4250017e-01   5.4450671e-01   5.4710434e-01   5.5834683e-01   5.2189286e-01
   5.8498968e-01   6.1571963e-01   6.5533907e-01   7.5034870e-01   7.0980694e-01   7.2300908e-01   5.5607134e-01   5.1523910e-01   6.4035068e-01   5.8956932e-01   6.3088516e-01   6.3179031e-01   6.1102896e-01   6.9911303e-01   6.2693533e-01   6.5397564e-01   6.3740553e-01   6.8855124e-01   5.8383074e-01   5.9678406e-01   7.7152577e-01   5.9475786e-01   6.9203352e-01   7.2848941e-01   6.2830810e-01   6.0580540e-01   5.4492685e-01   5.4397109e-01   6.6804385e-01   6.1270718e-01   7.2975724e-01   7.0272756e-01   6.7038684e-01   6.9079625e-01   7.2827176e-01   7.6807795e-01   7.0677343e-01   6.8474833e-01   6.2811086e-01   6.3866344e-01   6.9760261e-01   6.8560814e-01   5.3790723e-01   6.6985901e-01   6.6015329e-01   7.0383329e-01   5.7974969e-01   6.0054865e-01   6.6247148e-01   6.7678201e-01   5.4849799e-01   5.7880199e-01   7.0644470e-01   5.9473613e-01   5.8664475e-01   5.8279164e-01   5.8782070e-01   6.3958264e-01   6.5028962e-01   6.4288345e-01   5.8888781e-01   6.1468283e-01   5.4170755e-01   5.8831734e-01   6.1691397e-01   6.2832629e-01   6.4783561e-01   6.7449496e-01   5.7000264e-01   7.0493844e-01   6.2843086e-01   6.3025275e-01   6.5970859e-01   8.0032304e-01   7.3010451e-01   6.8865850e-01   6.7313462e-01   6.7437636e-01   6.2990956e-01   6.5464642e-01   5.8536906e-01   5.6390325e-01   0.0000000e+00   6.4392422e-01   5.9355303e-01   5.8915136e-01   6.0636928e-01   6.1594761e-01   5.9099937e-01   5.3255437e-01
   5.3430934e-01   5.6227655e-01   6.5921224e-01   6.4686685e-01   6.3913229e-01   6.3942165e-01   5.0495765e-01   5.7119418e-01   6.7980826e-01   5.7316731e-01   7.2728763e-01   6.9342196e-01   6.0141614e-01   6.5559611e-01   6.0065478e-01   6.6351042e-01   6.6768740e-01   7.0367871e-01   7.2305412e-01   6.7106948e-01   8.3652329e-01   5.6325602e-01   7.5083265e-01   7.1771328e-01   6.8587012e-01   6.0308359e-01   5.6453100e-01   6.0263435e-01   6.9069500e-01   6.3565077e-01   7.2889405e-01   6.8067524e-01   6.2558457e-01   6.8982655e-01   7.5568520e-01   7.3191440e-01   6.7335724e-01   7.1364722e-01   6.0979167e-01   5.8376644e-01   6.7034419e-01   6.8679667e-01   5.4948575e-01   6.7928406e-01   6.2541714e-01   6.9857556e-01   5.9446237e-01   6.3850332e-01   6.5063030e-01   7.1527301e-01   5.2969616e-01   5.3452416e-01   6.3373025e-01   6.1783478e-01   5.4606113e-01   5.6311954e-01   5.5588701e-01   5.8641180e-01   5.9815899e-01   6.2662039e-01   5.8530198e-01   5.7861840e-01   5.4402123e-01   5.6834083e-01   5.7486709e-01   6.7428777e-01   6.6615078e-01   6.3258034e-01   5.7012356e-01   6.8460556e-01   6.2211480e-01   6.1239195e-01   7.1852595e-01   7.7476987e-01   6.9414250e-01   6.5482355e-01   6.3839910e-01   7.0294116e-01   6.6278320e-01   7.0680725e-01   6.0933014e-01   6.4959940e-01   6.4392422e-01   0.0000000e+00   5.7844940e-01   6.0562251e-01   6.3388574e-01   5.1770069e-01   5.6891357e-01   5.3739790e-01
   5.0986513e-01   5.2636265e-01   5.7343154e-01   5.5867068e-01   5.9288928e-01   6.2593411e-01   4.8654372e-01   4.8391401e-01   6.1628333e-01   4.7559877e-01   6.0151702e-01   5.7129448e-01   4.9474891e-01   5.9671805e-01   5.0502551e-01   5.7521638e-01   5.4393505e-01   6.0056034e-01   6.0405064e-01   5.3853904e-01   6.5817891e-01   5.7893560e-01   6.5363783e-01   6.6940392e-01   6.3927053e-01   5.7381675e-01   5.5523800e-01   5.1913495e-01   5.8168956e-01   4.9310711e-01   6.7036100e-01   6.0635234e-01   5.8753003e-01   5.8115376e-01   7.4275694e-01   5.6505946e-01   5.6343903e-01   6.2041411e-01   4.8662663e-01   5.1644537e-01   6.9420562e-01   6.4350811e-01   4.8186677e-01   6.0345893e-01   5.6715399e-01   6.2509122e-01   4.9850471e-01   5.2091641e-01   5.8317914e-01   6.2717282e-01   4.8245909e-01   5.0930250e-01   5.5051609e-01   4.8024202e-01   4.8215811e-01   4.8606207e-01   4.8262681e-01   5.2543314e-01   5.1755573e-01   5.3846937e-01   4.7894477e-01   5.3372355e-01   4.8563227e-01   5.0548169e-01   5.2252657e-01   4.9640251e-01   5.7060677e-01   5.6633221e-01   5.3529676e-01   6.8779560e-01   5.7490950e-01   5.9563690e-01   6.5674592e-01   6.7496484e-01   6.4369570e-01   6.8019835e-01   5.3869377e-01   6.2002196e-01   6.2650043e-01   6.3585052e-01   5.2913656e-01   5.5444358e-01   5.9355303e-01   5.7844940e-01   0.0000000e+00   5.1790441e-01   5.6049582e-01   5.0641208e-01   5.1360731e-01   4.9707528e-01
   5.0758714e-01   5.7831337e-01   5.9993755e-01   6.3029699e-01   6.1133912e-01   6.2515496e-01   5.0569004e-01   4.7397483e-01   5.9969198e-01   5.0730430e-01   6.3829315e-01   6.2681838e-01   5.5110829e-01   6.0041703e-01   5.8610523e-01   6.1021502e-01   6.0681095e-01   5.9652106e-01   6.1153214e-01   5.9014286e-01   6.5908667e-01   6.2432624e-01   6.9201419e-01   7.0809999e-01   6.7640143e-01   6.5152653e-01   6.2214327e-01   5.6898641e-01   6.5011055e-01   5.7456537e-01   7.2756508e-01   6.4190066e-01   6.2376223e-01   6.0631747e-01   7.4275000e-01   6.6799458e-01   5.9521990e-01   6.7021187e-01   5.3702363e-01   5.9100093e-01   6.6324653e-01   6.9433898e-01   5.5108311e-01   6.3650303e-01   6.2279518e-01   6.8831264e-01   5.2346686e-01   5.6722697e-01   5.6392725e-01   6.5316719e-01   5.1357726e-01   5.6475564e-01   6.3886401e-01   5.3391965e-01   5.8057018e-01   5.6017890e-01   5.5195111e-01   6.1395493e-01   5.8134294e-01   6.0721964e-01   5.6994008e-01   6.0442293e-01   5.1195298e-01   5.6586841e-01   5.9979188e-01   5.3168323e-01   6.1086868e-01   6.3434101e-01   5.4545070e-01   7.3716098e-01   5.8947938e-01   5.9286078e-01   6.5315673e-01   7.5764039e-01   5.9772484e-01   5.8911788e-01   5.8246472e-01   6.6031361e-01   5.7624510e-01   6.3994955e-01   5.5352536e-01   5.4250017e-01   5.8915136e-01   6.0562251e-01   5.1790441e-01   0.0000000e+00   5.9525534e-01   5.7557102e-01   4.9355557e-01   5.1716665e-01
   4.7908397e-01   5.4667599e-01   5.9319191e-01   5.9682456e-01   6.1899199e-01   6.2316349e-01   5.4904873e-01   5.1817309e-01   6.5130701e-01   5.4496822e-01   6.2952339e-01   6.0127436e-01   5.6635225e-01   6.8031169e-01   6.2207163e-01   5.9312744e-01   6.1967404e-01   6.4223297e-01   6.6347999e-01   6.3825819e-01   7.3346205e-01   5.7067688e-01   6.9646956e-01   7.5070145e-01   7.1795173e-01   6.4211005e-01   6.0768491e-01   6.2580162e-01   7.2073789e-01   6.4431105e-01   7.9257993e-01   6.7022519e-01   6.8248079e-01   6.5296021e-01   7.1036266e-01   7.7450299e-01   6.8591585e-01   6.3666972e-01   6.3404702e-01   5.6325495e-01   6.4709252e-01   6.5085937e-01   5.8871346e-01   6.8334046e-01   6.3488748e-01   6.2727428e-01   5.1772362e-01   5.7283968e-01   5.3853968e-01   6.4463891e-01   5.6469834e-01   6.1956882e-01   5.9258295e-01   5.8305999e-01   5.6725318e-01   5.5273317e-01   5.7662639e-01   6.7136416e-01   5.5889920e-01   5.4282103e-01   5.6501640e-01   5.5079241e-01   5.3507501e-01   5.9439485e-01   6.2140745e-01   5.6892069e-01   6.0333588e-01   6.5317421e-01   5.9124959e-01   7.0123773e-01   6.7309190e-01   6.2420446e-01   7.2030488e-01   7.9642692e-01   6.2504578e-01   5.7719877e-01   5.7619601e-01   6.2182441e-01   5.6848588e-01   6.4201646e-01   5.3414679e-01   5.4450671e-01   6.0636928e-01   6.3388574e-01   5.6049582e-01   5.9525534e-01   0.0000000e+00   5.7115161e-01   4.8384920e-01   4.5389247e-01
   5.1164367e-01   5.9919316e-01   6.1669984e-01   5.7008992e-01   6.0024983e-01   6.5136327e-01   5.1532913e-01   5.3196222e-01   6.6336328e-01   5.9247936e-01   6.4368733e-01   5.9339442e-01   5.4838943e-01   6.3349888e-01   5.5092786e-01   5.8062916e-01   6.2039770e-01   6.4193014e-01   6.0413978e-01   5.8693275e-01   5.4940368e-01   5.3078230e-01   6.9890698e-01   7.3581536e-01   6.5243627e-01   6.3006391e-01   5.8039935e-01   6.3989621e-01   6.7047686e-01   6.2574743e-01   7.6724192e-01   6.6809441e-01   6.5586020e-01   6.2575825e-01   7.1417338e-01   7.2958942e-01   6.1454232e-01   7.2271342e-01   5.7234874e-01   5.8102864e-01   6.6533679e-01   6.3608928e-01   5.7652545e-01   6.4920482e-01   6.1798611e-01   6.3540028e-01   5.5613047e-01   5.6469805e-01   5.8415207e-01   7.0091212e-01   5.5769775e-01   6.0050820e-01   6.1629829e-01   5.8727192e-01   5.2148777e-01   5.2797390e-01   5.3242421e-01   6.2055045e-01   5.3841879e-01   5.8625743e-01   5.2567503e-01   5.5417978e-01   4.8669523e-01   5.5673685e-01   5.9722685e-01   4.9602541e-01   5.8832849e-01   6.0380044e-01   5.1348847e-01   6.8099018e-01   6.0501873e-01   6.2002472e-01   6.8097693e-01   7.9004811e-01   6.8313804e-01   6.1287790e-01   6.5848041e-01   6.4574600e-01   5.9203744e-01   8.3504473e-01   5.7701813e-01   5.4710434e-01   6.1594761e-01   5.1770069e-01   5.0641208e-01   5.7557102e-01   5.7115161e-01   0.0000000e+00   4.8607369e-01   5.1259774e-01
   4.9721868e-01   5.9197909e-01   5.6551756e-01   5.8422726e-01   5.6179155e-01   6.0522064e-01   5.3811411e-01   5.0279427e-01   5.7050133e-01   5.2664014e-01   5.7174688e-01   5.8016874e-01   5.4846297e-01   6.3575799e-01   5.3538245e-01   5.9132240e-01   5.9914463e-01   6.2157107e-01   6.0508719e-01   5.4923477e-01   6.5059118e-01   7.2067659e-01   6.9923488e-01   6.8400608e-01   6.2317825e-01   6.0173422e-01   4.8602275e-01   5.5059288e-01   6.2376831e-01   5.2821700e-01   6.5277092e-01   6.1700915e-01   6.1188387e-01   5.4507293e-01   6.9867252e-01   6.7414023e-01   5.7704958e-01   6.4057528e-01   5.8505135e-01   5.4128661e-01   5.9710858e-01   6.6163539e-01   5.4082775e-01   6.2317778e-01   5.9723079e-01   5.7117083e-01   5.0912525e-01   5.4745702e-01   5.7382412e-01   6.7699305e-01   5.1554876e-01   5.1880404e-01   5.8827359e-01   5.0832923e-01   4.9644132e-01   4.6462554e-01   5.1926660e-01   5.6664856e-01   5.6001691e-01   5.4795818e-01   5.0854248e-01   5.3217348e-01   4.8902166e-01   5.5488552e-01   5.4765938e-01   5.3334222e-01   5.6716797e-01   5.7783018e-01   5.1772271e-01   6.1609745e-01   6.0523407e-01   5.9652779e-01   6.4134734e-01   7.4527723e-01   6.5403542e-01   6.1886210e-01   5.6174291e-01   5.6530327e-01   6.1383222e-01   7.4452620e-01   5.6409686e-01   5.5834683e-01   5.9099937e-01   5.6891357e-01   5.1360731e-01   4.9355557e-01   4.8384920e-01   4.8607369e-01   0.0000000e+00   5.0455904e-01
   4.8627397e-01   5.3602336e-01   5.5599735e-01   5.8793238e-01   5.5309714e-01   5.7959006e-01   4.6181055e-01   4.4494256e-01   5.8014394e-01   4.9896125e-01   5.8039379e-01   5.0073055e-01   5.2097572e-01   6.2015218e-01   5.2943960e-01   5.9807492e-01   5.8563932e-01   6.0147776e-01   6.1222791e-01   5.5428475e-01   5.9506859e-01   6.6905509e-01   6.5991466e-01   6.3908598e-01   5.9327462e-01   5.7995356e-01   4.6811635e-01   5.1087172e-01   5.9382496e-01   5.5664294e-01   6.5005198e-01   5.5682165e-01   5.7643590e-01   5.5584469e-01   6.5836655e-01   6.2378737e-01   6.4470799e-01   6.1757772e-01   5.3220098e-01   5.0173919e-01   6.2365552e-01   5.6366670e-01   5.3303627e-01   6.3156727e-01   5.9765618e-01   5.9880508e-01   5.3641220e-01   5.2287106e-01   5.7834140e-01   6.7050288e-01   4.9651933e-01   5.6362571e-01   5.5574277e-01   5.1075031e-01   4.7298972e-01   5.1482325e-01   5.1425780e-01   5.5932386e-01   5.8434664e-01   5.4463026e-01   5.3641117e-01   5.4691497e-01   4.8383958e-01   5.1663838e-01   5.1577532e-01   5.2026798e-01   5.6746700e-01   5.9328989e-01   5.3356234e-01   7.0687611e-01   5.7069605e-01   5.4416387e-01   6.0603412e-01   7.3636229e-01   5.9149594e-01   6.4924870e-01   5.5749241e-01   6.0063352e-01   5.6738271e-01   6.7257451e-01   5.1242070e-01   5.2189286e-01   5.3255437e-01   5.3739790e-01   4.9707528e-01   5.1716665e-01   4.5389247e-01   5.1259774e-01   5.0455904e-01   0.0000000e+00
