# Supplementary material for: Autistic traits and individual brain differences: functional network efficiency reflects attentional and social impairments, structural nodal efficiencies index systemising and theory-of-mind skills
Source: Mol Autism. 2021 Jan 21;12:3. doi: 10.1186/s13229-020-00377-8 (PMC7818759; doi:10.1186/s13229-020-00377-8)
Supplement: Supplementary file 9 — Additional file 9. Brain-behaviour correlations. README file detailing data curation; AAL-90 region masks in NIfTI format; spreadseehts of Spearman correlations; code and data for the correlational analysis. [file 13229_2020_377_MOESM9_ESM.zip › Paul_Arora_et_al_data/Physiological/BBC/analysis/Diffusion_Analaysis/adj_matrixes/Connectivity_Probability_weighted/dti_average_cluscoeff.txt]

   3.0472733e-01
   5.4781394e-01
   5.4760049e-01
   5.5251540e-01
   5.3525122e-01
   5.1408415e-01
   6.5807287e-01
   5.7200811e-01
   5.9462872e-01
   5.9188856e-01
   5.4539129e-01
   5.4171039e-01
   4.9257595e-01
   5.3438849e-01
   5.5126317e-01
   5.3342391e-01
   5.7292919e-01
   5.6564590e-01
   5.8139182e-01
   5.8528710e-01
   5.2162901e-01
   4.8744280e-01
   5.7800412e-01
   5.8942106e-01
   5.5661503e-01
   5.0986654e-01
   5.7632040e-01
   5.5671733e-01
   5.9680054e-01
   5.7969063e-01
