# Supplementary material for: Autistic traits and individual brain differences: functional network efficiency reflects attentional and social impairments, structural nodal efficiencies index systemising and theory-of-mind skills
Source: Mol Autism. 2021 Jan 21;12:3. doi: 10.1186/s13229-020-00377-8 (PMC7818759; doi:10.1186/s13229-020-00377-8)
Supplement: Supplementary file 9 — Additional file 9. Brain-behaviour correlations. README file detailing data curation; AAL-90 region masks in NIfTI format; spreadseehts of Spearman correlations; code and data for the correlational analysis. [file 13229_2020_377_MOESM9_ESM.zip › Paul_Arora_et_al_data/Physiological/BBC/analysis/Diffusion_Analaysis/adj_matrixes/Connectivity_Probability_weighted/fixnormed_Connection_Matrix_sym_aHU0642.txt]

   0.0000000e+00   5.0759410e-01   4.9746243e-01   4.7248947e-01   5.0299291e-01   5.1957347e-01   4.3266437e-01   4.2333935e-01   5.6681723e-01   5.0618703e-01   4.9939683e-01   5.5308378e-01   5.4253509e-01   4.5959708e-01   4.8464528e-01   4.7836453e-01   5.1296436e-01   5.1365795e-01   4.8420971e-01   5.0261356e-01   5.4887697e-01   4.1960978e-01   5.1804926e-01   5.3966347e-01   4.6591547e-01   4.6226335e-01   4.6099411e-01   4.7128634e-01   4.5832477e-01   4.7903736e-01   4.8376375e-01   5.0266476e-01   5.0861505e-01   4.6867487e-01   5.3167916e-01   5.7643290e-01   5.4516921e-01   4.9532865e-01   4.8264498e-01   4.4460451e-01   6.4997671e-01   5.9425451e-01   4.7107644e-01   4.8736760e-01   4.3154636e-01   4.7413931e-01   4.4900319e-01   4.1889613e-01   4.3556091e-01   4.8827617e-01   4.1092953e-01   4.3397863e-01   4.8813431e-01   3.9749761e-01   4.2384874e-01   4.0216404e-01   4.4587534e-01   4.8295605e-01   4.9102494e-01   4.5050750e-01   4.4855584e-01   4.7871103e-01   4.1458296e-01   4.0799398e-01   4.5231273e-01   4.6109434e-01   5.1052702e-01   4.8650716e-01   4.3282552e-01   5.1126574e-01   5.8776381e-01   5.3209730e-01   5.8194050e-01   5.0910082e-01   7.7515752e-01   6.4111147e-01   5.4948432e-01   5.0566502e-01   4.3656105e-01   5.0691113e-01   4.7926476e-01   4.1850033e-01   4.9246224e-01   4.7588569e-01   4.0624046e-01   3.8622811e-01   4.6492988e-01   4.5295050e-01   3.9762076e-01   3.8663636e-01
   5.0759410e-01   0.0000000e+00   4.7369785e-01   4.5715909e-01   5.4357311e-01   5.1790167e-01   4.3523037e-01   4.3421846e-01   5.3642572e-01   5.3944013e-01   5.1027163e-01   5.0275446e-01   5.4662747e-01   4.5361452e-01   4.9814365e-01   4.6843503e-01   4.8810897e-01   5.0872642e-01   4.8983913e-01   4.7902702e-01   5.9561267e-01   3.9424013e-01   5.2230950e-01   5.3017610e-01   4.9296374e-01   4.9690905e-01   4.7362813e-01   4.4375326e-01   4.5855904e-01   4.5649629e-01   4.7814655e-01   4.9459638e-01   5.1521530e-01   4.7821793e-01   5.4184555e-01   4.9530144e-01   5.2999062e-01   4.8277446e-01   4.8991238e-01   4.3910188e-01   6.5426155e-01   5.9743604e-01   4.9463655e-01   4.8233668e-01   4.5098056e-01   4.8999832e-01   4.6086952e-01   4.6495822e-01   4.6621175e-01   5.0239278e-01   4.2162690e-01   4.4775283e-01   4.8777783e-01   3.9759023e-01   4.3679031e-01   4.2099161e-01   4.5701617e-01   4.8666951e-01   5.2648905e-01   4.6929768e-01   4.4928836e-01   4.4570949e-01   4.2319493e-01   4.0201923e-01   4.7066930e-01   4.4962778e-01   4.6947647e-01   4.8468813e-01   4.8683002e-01   5.1127437e-01   5.7710799e-01   5.3557094e-01   6.1945064e-01   5.4822368e-01   7.6645599e-01   6.6290066e-01   5.5161062e-01   4.6964305e-01   5.0558716e-01   4.9305619e-01   4.8910670e-01   4.2757190e-01   4.8860976e-01   4.9386680e-01   4.2540135e-01   4.0127343e-01   4.8623830e-01   4.7798516e-01   4.2563729e-01   4.0763293e-01
   4.9746243e-01   4.7369785e-01   0.0000000e+00   4.7350673e-01   4.9499135e-01   5.3723716e-01   4.4464006e-01   4.5406285e-01   5.3694645e-01   5.3764595e-01   5.2559626e-01   5.2384187e-01   5.3094703e-01   4.6581305e-01   4.9070607e-01   4.7187223e-01   5.3987273e-01   4.7358566e-01   5.1843480e-01   5.0630239e-01   5.7349840e-01   4.7473049e-01   5.3072689e-01   5.2282894e-01   4.6287631e-01   5.0146234e-01   4.6727930e-01   4.0531334e-01   4.6488645e-01   4.9421379e-01   5.1905084e-01   5.0875658e-01   4.7679736e-01   5.0786431e-01   5.6613833e-01   5.1183464e-01   5.2614057e-01   5.1878312e-01   4.8628107e-01   4.4081269e-01   6.2048434e-01   5.8574823e-01   4.9121092e-01   5.0444839e-01   4.5024241e-01   4.9340382e-01   4.5687800e-01   4.4338374e-01   4.5753066e-01   4.7993357e-01   4.3772536e-01   4.4040967e-01   4.9177803e-01   4.3906916e-01   4.3965497e-01   4.2196314e-01   4.4185566e-01   4.5470908e-01   4.9750241e-01   4.6323384e-01   4.9422778e-01   4.7962319e-01   4.1171361e-01   4.0508774e-01   4.8247133e-01   4.6909705e-01   4.9522576e-01   4.8879001e-01   4.3675149e-01   5.0539595e-01   5.2037437e-01   5.4806231e-01   6.1898548e-01   5.0985228e-01   7.4905656e-01   6.8489361e-01   5.7077061e-01   5.1601715e-01   5.3312162e-01   5.2870219e-01   4.6192990e-01   4.6574894e-01   5.1903509e-01   4.7671674e-01   4.3439045e-01   4.2475032e-01   4.8359800e-01   4.3517327e-01   4.2282267e-01   4.0272313e-01
   4.7248947e-01   4.5715909e-01   4.7350673e-01   0.0000000e+00   5.2548958e-01   4.7300012e-01   4.2058681e-01   4.3562315e-01   5.0546623e-01   4.9043912e-01   4.6208946e-01   5.4244927e-01   5.3504115e-01   5.0221330e-01   4.8157839e-01   4.4330085e-01   5.1364481e-01   4.8455641e-01   5.0410504e-01   5.1719978e-01   5.7234721e-01   5.3961604e-01   5.2658392e-01   5.4075416e-01   5.2621550e-01   5.0852604e-01   4.6900491e-01   5.0774104e-01   4.9131781e-01   4.6575966e-01   4.8515799e-01   5.2990796e-01   4.9719648e-01   4.6944660e-01   5.5106302e-01   4.9863828e-01   5.6337471e-01   4.8379145e-01   4.9944809e-01   4.6665354e-01   6.2268052e-01   6.8900385e-01   4.7957549e-01   4.9142831e-01   4.3670387e-01   4.9584251e-01   4.6321043e-01   4.4949199e-01   4.7012528e-01   4.9755855e-01   4.5191611e-01   4.4867596e-01   4.9695255e-01   4.2228497e-01   4.5640499e-01   4.2329923e-01   4.4065221e-01   4.6913716e-01   4.9690600e-01   4.9367949e-01   4.9450404e-01   4.6242021e-01   4.2208863e-01   4.1850675e-01   5.0700775e-01   4.4818824e-01   4.7899684e-01   5.0439318e-01   4.5663365e-01   5.0203398e-01   5.4333660e-01   5.6436501e-01   5.6369191e-01   5.3094519e-01   6.6833774e-01   6.5791750e-01   5.6747717e-01   5.4997374e-01   5.0435347e-01   5.7725788e-01   4.4138811e-01   4.3813447e-01   5.1653394e-01   4.8036773e-01   4.3762328e-01   4.1883608e-01   5.1163459e-01   4.2169288e-01   4.2459843e-01   3.8800821e-01
   5.0299291e-01   5.4357311e-01   4.9499135e-01   5.2548958e-01   0.0000000e+00   5.1660460e-01   4.8467066e-01   4.6932669e-01   5.9518839e-01   5.3903695e-01   5.0764834e-01   5.4715478e-01   5.5148322e-01   5.3829688e-01   5.4604162e-01   4.6985136e-01   5.2547318e-01   5.1279029e-01   5.1777705e-01   5.9272889e-01   6.0487507e-01   5.6986638e-01   6.3498004e-01   5.9721615e-01   6.3771896e-01   5.3541328e-01   5.5012163e-01   5.7492850e-01   5.6404793e-01   6.6155981e-01   5.7707104e-01   5.9142502e-01   5.5586754e-01   5.8462973e-01   6.9408460e-01   6.6273430e-01   6.4506422e-01   5.6593053e-01   6.0493505e-01   5.7358990e-01   7.3781105e-01   7.6036144e-01   5.6555212e-01   5.8898719e-01   5.4329559e-01   6.3685937e-01   5.5819037e-01   5.4224253e-01   5.9087921e-01   6.1435430e-01   4.9516275e-01   6.1977445e-01   6.1797381e-01   4.8990000e-01   6.0226124e-01   5.1209446e-01   5.1137437e-01   5.3176652e-01   5.4983417e-01   5.9643360e-01   5.5094231e-01   5.6623061e-01   5.0715526e-01   4.1398643e-01   5.1841976e-01   5.5964831e-01   5.5687880e-01   5.7598514e-01   5.1187093e-01   5.4025921e-01   6.5421137e-01   6.3484261e-01   6.5038195e-01   5.8631463e-01   7.2564945e-01   6.9147093e-01   5.9428285e-01   5.9621095e-01   5.7363091e-01   5.9203213e-01   4.7524286e-01   4.5170047e-01   5.3611999e-01   4.8216109e-01   4.6553864e-01   4.8402606e-01   5.6046073e-01   5.0182244e-01   4.5180354e-01   4.4615623e-01
   5.1957347e-01   5.1790167e-01   5.3723716e-01   4.7300012e-01   5.1660460e-01   0.0000000e+00   4.8696744e-01   4.9760749e-01   6.1576763e-01   5.7774348e-01   5.8133272e-01   6.0368897e-01   5.5318426e-01   5.6568596e-01   5.3757566e-01   5.1533251e-01   5.5273585e-01   5.0446398e-01   5.6000749e-01   5.7457424e-01   6.2844217e-01   5.1324871e-01   5.0698310e-01   5.7302919e-01   5.3375333e-01   5.1003985e-01   5.0679184e-01   4.2779710e-01   5.2631935e-01   4.8064308e-01   5.1403181e-01   5.3144401e-01   5.2342225e-01   4.7710757e-01   6.0676306e-01   6.2785228e-01   5.5791458e-01   5.3180783e-01   5.3255320e-01   5.0418054e-01   6.4831088e-01   6.1587350e-01   4.4039017e-01   5.2038872e-01   4.7034496e-01   4.6239689e-01   4.6038392e-01   4.5368505e-01   4.7985950e-01   5.8397169e-01   4.5005386e-01   5.0231551e-01   5.3010999e-01   4.0405169e-01   4.8542273e-01   4.7096545e-01   5.1383589e-01   5.0132858e-01   5.1374165e-01   5.5275627e-01   4.7904727e-01   5.0986071e-01   4.8120187e-01   5.0277309e-01   5.3287232e-01   5.2246300e-01   5.2402394e-01   5.3928176e-01   4.9337148e-01   5.2924617e-01   5.9524732e-01   6.3451633e-01   6.5238469e-01   5.4291613e-01   7.1388013e-01   7.1540965e-01   6.2189971e-01   6.0247017e-01   5.3488010e-01   6.1193347e-01   5.0548601e-01   5.2996874e-01   5.7072891e-01   5.6299934e-01   5.1577708e-01   4.3575532e-01   5.2846249e-01   5.2838460e-01   4.8997794e-01   4.7255199e-01
   4.3266437e-01   4.3523037e-01   4.4464006e-01   4.2058681e-01   4.8467066e-01   4.8696744e-01   0.0000000e+00   4.1871358e-01   4.8176251e-01   4.8259917e-01   5.1600398e-01   4.6979714e-01   4.9433924e-01   4.3794665e-01   4.4888648e-01   4.3086124e-01   4.6633659e-01   4.8129777e-01   4.6001163e-01   4.7148277e-01   5.0202999e-01   4.7713325e-01   4.9867887e-01   4.8172763e-01   4.8519551e-01   4.8652900e-01   4.6848777e-01   4.2285951e-01   4.6451528e-01   4.6475401e-01   4.5924343e-01   4.9758178e-01   4.7332655e-01   4.4960239e-01   5.5081991e-01   5.4059944e-01   5.4747768e-01   5.0193385e-01   5.1846867e-01   4.6424930e-01   5.7550315e-01   5.6885692e-01   4.3871936e-01   4.8553315e-01   4.5390588e-01   4.6470991e-01   4.0194439e-01   4.1973598e-01   3.9948048e-01   4.6423331e-01   3.9570710e-01   4.2762536e-01   4.7426058e-01   3.9733986e-01   4.1276812e-01   3.9346576e-01   4.0439865e-01   4.1907947e-01   4.4158348e-01   4.6197855e-01   4.3255336e-01   4.1292590e-01   3.9257688e-01   4.1250029e-01   4.4052804e-01   4.1541807e-01   4.4746267e-01   4.4389847e-01   4.0118368e-01   4.9034258e-01   4.9679338e-01   5.2578757e-01   5.7104094e-01   4.8827536e-01   6.9810859e-01   6.9167637e-01   5.5565006e-01   4.6355701e-01   3.9359217e-01   4.6357325e-01   4.0156209e-01   4.0471893e-01   4.3852444e-01   4.3733189e-01   4.0612117e-01   3.7807438e-01   4.5814695e-01   4.5292523e-01   4.0516035e-01   3.8601776e-01
   4.2333935e-01   4.3421846e-01   4.5406285e-01   4.3562315e-01   4.6932669e-01   4.9760749e-01   4.1871358e-01   0.0000000e+00   4.4814302e-01   4.6699291e-01   4.8911819e-01   4.7218421e-01   4.6101570e-01   4.4022272e-01   4.5930953e-01   4.4901473e-01   4.8223699e-01   4.6067705e-01   4.6389785e-01   4.4385443e-01   5.1775361e-01   5.0628552e-01   4.7782389e-01   4.8361451e-01   4.4136134e-01   4.4921864e-01   4.0734002e-01   4.1276982e-01   4.5302787e-01   4.3851745e-01   4.3420072e-01   4.9337644e-01   3.9486987e-01   4.4939290e-01   4.5225898e-01   5.5923607e-01   5.1268190e-01   4.5395460e-01   4.3141428e-01   4.4313983e-01   5.9441905e-01   5.5030969e-01   4.2535702e-01   4.6257752e-01   4.3762581e-01   4.4020377e-01   4.2402270e-01   3.9579589e-01   4.3835848e-01   4.7324642e-01   4.0190800e-01   4.2005363e-01   4.6245381e-01   4.0383314e-01   3.9581953e-01   3.6752399e-01   3.8356940e-01   4.3679533e-01   4.4638705e-01   4.9258380e-01   4.3501243e-01   4.0940307e-01   3.8774676e-01   4.1900197e-01   4.2216727e-01   4.2442473e-01   4.4648509e-01   4.4356185e-01   4.0391485e-01   4.2392722e-01   5.0367270e-01   5.2788654e-01   5.2304870e-01   4.8488808e-01   6.8956241e-01   6.5261833e-01   5.5890456e-01   5.0058307e-01   4.2702211e-01   4.9557882e-01   4.2137266e-01   4.2288249e-01   4.8633068e-01   4.1760814e-01   3.8421925e-01   3.8031967e-01   4.8032409e-01   4.2916082e-01   3.7670315e-01   3.5089417e-01
   5.6681723e-01   5.3642572e-01   5.3694645e-01   5.0546623e-01   5.9518839e-01   6.1576763e-01   4.8176251e-01   4.4814302e-01   0.0000000e+00   6.0170729e-01   6.8174157e-01   6.2600917e-01   5.4289519e-01   4.8678991e-01   5.3163782e-01   5.3958364e-01   5.2746609e-01   5.3724138e-01   5.4921678e-01   5.8484756e-01   6.9515674e-01   6.0180246e-01   5.5338110e-01   5.8498093e-01   5.8713418e-01   5.3969636e-01   5.0267133e-01   4.8421190e-01   5.7834827e-01   5.8112537e-01   5.8094334e-01   6.1901451e-01   4.8472550e-01   5.4572119e-01   5.6856882e-01   5.9813813e-01   6.2121872e-01   5.5718797e-01   5.5500559e-01   5.3481104e-01   7.0250979e-01   6.5137896e-01   5.1911190e-01   5.5918124e-01   5.1082286e-01   5.2097837e-01   4.7472891e-01   5.1022788e-01   4.8333144e-01   5.0423306e-01   4.7774683e-01   4.6915418e-01   4.8390332e-01   4.3982662e-01   4.7481290e-01   4.2474564e-01   4.5706311e-01   4.9249651e-01   5.0224834e-01   5.3767867e-01   4.9024668e-01   4.3972681e-01   4.5385816e-01   4.5456559e-01   4.8802146e-01   4.9994214e-01   5.0866487e-01   4.9721051e-01   4.7672020e-01   4.9388099e-01   6.1052100e-01   5.4817118e-01   5.5349257e-01   5.6710215e-01   6.9339529e-01   7.0768094e-01   6.1806179e-01   5.9281758e-01   5.4513492e-01   6.6107603e-01   5.4594911e-01   5.3933677e-01   5.7570384e-01   5.4739900e-01   4.9043985e-01   5.0177858e-01   5.8151096e-01   5.3679957e-01   4.7501216e-01   4.9726262e-01
   5.0618703e-01   5.3944013e-01   5.3764595e-01   4.9043912e-01   5.3903695e-01   5.7774348e-01   4.8259917e-01   4.6699291e-01   6.0170729e-01   0.0000000e+00   5.7011577e-01   5.0429181e-01   5.2887655e-01   5.1598053e-01   5.1988435e-01   5.3329384e-01   5.6939431e-01   4.8704755e-01   5.1008790e-01   5.4757334e-01   6.1275239e-01   4.8378021e-01   5.1957305e-01   5.5603365e-01   5.7989057e-01   5.6257366e-01   5.0973342e-01   4.6707744e-01   5.3454587e-01   5.0882375e-01   4.8834144e-01   5.4755072e-01   4.4036419e-01   4.5982229e-01   5.1435853e-01   5.0875267e-01   5.8938105e-01   5.4998897e-01   4.5733647e-01   4.3689101e-01   6.7050302e-01   6.2002292e-01   4.9287632e-01   5.0343668e-01   4.4033574e-01   4.7545539e-01   4.7138599e-01   4.5252628e-01   4.7345989e-01   4.9411024e-01   4.0527575e-01   4.3956960e-01   4.9710415e-01   4.2413957e-01   4.3032028e-01   4.2281433e-01   4.7169079e-01   5.0088119e-01   5.1399193e-01   5.1784737e-01   4.9415969e-01   4.9196476e-01   4.2931977e-01   4.4919785e-01   4.7007776e-01   4.9778301e-01   5.1660691e-01   5.0395806e-01   5.1644035e-01   5.1834386e-01   5.8426857e-01   5.8959509e-01   6.6287362e-01   5.6606479e-01   7.3189407e-01   6.8751431e-01   5.9801224e-01   5.3556629e-01   5.0730000e-01   5.3937796e-01   5.1541117e-01   5.0650859e-01   5.8739812e-01   5.4619771e-01   4.8931943e-01   4.7824230e-01   5.7464581e-01   4.5456919e-01   4.0549996e-01   4.1856459e-01
   4.9939683e-01   5.1027163e-01   5.2559626e-01   4.6208946e-01   5.0764834e-01   5.8133272e-01   5.1600398e-01   4.8911819e-01   6.8174157e-01   5.7011577e-01   0.0000000e+00   5.7158306e-01   5.3633875e-01   5.5847180e-01   5.7572529e-01   5.5054028e-01   6.2419701e-01   5.5020126e-01   5.7225480e-01   5.8066632e-01   7.0271098e-01   5.6988131e-01   5.9268321e-01   5.9238665e-01   6.2161927e-01   5.7879427e-01   5.4636058e-01   5.6193600e-01   6.0496133e-01   5.5934501e-01   5.6316762e-01   6.2468022e-01   5.7976436e-01   5.1091919e-01   6.5010766e-01   5.1894464e-01   6.3371621e-01   5.6459002e-01   5.6899604e-01   5.6079329e-01   6.7526883e-01   6.1080069e-01   5.5305903e-01   5.4576604e-01   4.8423473e-01   5.0156184e-01   5.1112489e-01   5.1107853e-01   5.3749533e-01   5.8178836e-01   5.0174652e-01   5.3769884e-01   5.8729113e-01   4.6626488e-01   4.8398372e-01   4.8631651e-01   4.9693712e-01   5.3236542e-01   5.5719491e-01   5.4172571e-01   5.4130999e-01   5.3172964e-01   4.8586405e-01   4.8997994e-01   5.1681593e-01   5.1129437e-01   5.3810004e-01   5.5086139e-01   5.4826717e-01   5.6666411e-01   6.3818918e-01   5.8816854e-01   6.9966641e-01   5.6522344e-01   7.2310588e-01   6.4417361e-01   6.1795949e-01   5.5369614e-01   5.5946513e-01   6.1683120e-01   5.4217353e-01   5.1071781e-01   6.0409394e-01   5.3797272e-01   4.9702239e-01   4.9029192e-01   5.8950384e-01   5.1555818e-01   4.6834783e-01   4.4810877e-01
   5.5308378e-01   5.0275446e-01   5.2384187e-01   5.4244927e-01   5.4715478e-01   6.0368897e-01   4.6979714e-01   4.7218421e-01   6.2600917e-01   5.0429181e-01   5.7158306e-01   0.0000000e+00   5.7567543e-01   5.4520814e-01   5.3084366e-01   4.7784571e-01   5.3698791e-01   5.2088409e-01   5.5953927e-01   5.6782546e-01   6.5475324e-01   6.2173458e-01   5.6761418e-01   5.4950704e-01   5.5457009e-01   5.8659623e-01   5.0836499e-01   5.0421486e-01   5.6532701e-01   5.9706819e-01   5.3760914e-01   5.5383796e-01   5.3899387e-01   4.9382221e-01   6.2428149e-01   4.9890020e-01   5.5525592e-01   5.5405051e-01   5.5261719e-01   5.0787717e-01   6.2310511e-01   4.8276233e-01   5.1119820e-01   5.2626675e-01   4.8731810e-01   5.1068217e-01   5.1186350e-01   4.7224063e-01   4.9935348e-01   5.3740142e-01   4.8278949e-01   4.8475220e-01   4.9415541e-01   4.4219224e-01   4.5809388e-01   4.1457492e-01   4.4750798e-01   5.0525847e-01   4.9970617e-01   5.1593969e-01   4.5330382e-01   4.9392517e-01   4.8032714e-01   4.7479458e-01   4.6944419e-01   4.5234570e-01   5.1595327e-01   5.1200818e-01   4.7680420e-01   4.8521644e-01   5.7541230e-01   5.3306004e-01   6.4362415e-01   5.5328768e-01   7.0238067e-01   6.5553252e-01   6.3174306e-01   5.6490060e-01   5.2375563e-01   6.3431395e-01   5.1645067e-01   5.0957262e-01   5.5764753e-01   5.4276153e-01   4.8719955e-01   4.6011147e-01   5.3674309e-01   5.0956731e-01   4.9281064e-01   4.6462338e-01
   5.4253509e-01   5.4662747e-01   5.3094703e-01   5.3504115e-01   5.5148322e-01   5.5318426e-01   4.9433924e-01   4.6101570e-01   5.4289519e-01   5.2887655e-01   5.3633875e-01   5.7567543e-01   0.0000000e+00   5.1211715e-01   5.1713171e-01   4.8684365e-01   5.4553224e-01   5.4986377e-01   5.5291612e-01   5.3144984e-01   5.7925239e-01   4.9991219e-01   5.4535947e-01   5.5707707e-01   5.5698425e-01   5.5006325e-01   4.8780747e-01   4.6407942e-01   5.2809099e-01   5.1414185e-01   5.4461891e-01   5.6732716e-01   5.1882121e-01   5.1326037e-01   6.1789966e-01   5.6206794e-01   5.8518331e-01   5.2431103e-01   5.0954585e-01   4.7891211e-01   5.4377211e-01   5.3392216e-01   5.3295648e-01   5.3046813e-01   5.1030826e-01   5.0231752e-01   4.7449929e-01   4.7457116e-01   5.2848268e-01   5.4910269e-01   4.5494555e-01   4.8243967e-01   5.0721195e-01   4.5219523e-01   4.6389461e-01   4.5628565e-01   4.8368298e-01   5.0855568e-01   5.3161686e-01   5.0864193e-01   4.5865719e-01   4.9742748e-01   4.6039223e-01   4.5355062e-01   5.2310876e-01   5.0698871e-01   5.7337037e-01   5.2579242e-01   4.9628834e-01   4.8660993e-01   5.9762805e-01   5.7157942e-01   6.2862256e-01   6.2445108e-01   8.2928606e-01   6.8216763e-01   6.3666924e-01   5.3277155e-01   4.5881146e-01   5.3949243e-01   5.0184376e-01   4.8977178e-01   5.7053399e-01   5.5576669e-01   4.9002237e-01   4.4610833e-01   5.6602552e-01   4.8268887e-01   4.4494894e-01   4.4272230e-01
   4.5959708e-01   4.5361452e-01   4.6581305e-01   5.0221330e-01   5.3829688e-01   5.6568596e-01   4.3794665e-01   4.4022272e-01   4.8678991e-01   5.1598053e-01   5.5847180e-01   5.4520814e-01   5.1211715e-01   0.0000000e+00   4.8980346e-01   4.7126157e-01   5.1685146e-01   4.9080166e-01   5.0446592e-01   4.8796623e-01   6.1799312e-01   4.6260846e-01   5.0321165e-01   4.9456233e-01   5.2415491e-01   5.1507273e-01   4.6115604e-01   4.4999262e-01   5.1883923e-01   5.0742626e-01   5.1154227e-01   5.3368818e-01   4.6438732e-01   4.8025675e-01   5.8373231e-01   5.1320832e-01   5.6024827e-01   5.3747284e-01   5.0996520e-01   5.0141471e-01   6.1943207e-01   5.6452828e-01   4.9513751e-01   5.1261879e-01   4.5696323e-01   4.6100956e-01   4.4147710e-01   4.2865863e-01   4.5733243e-01   5.2106895e-01   4.1940693e-01   4.6292276e-01   5.4192093e-01   4.0554377e-01   4.5844375e-01   4.2069643e-01   4.3431354e-01   4.5275821e-01   4.8414203e-01   4.6153863e-01   4.2836742e-01   4.5704825e-01   4.1574392e-01   4.0414572e-01   5.1027868e-01   5.0487238e-01   4.9326283e-01   4.6224165e-01   4.7575685e-01   5.0619656e-01   5.7556471e-01   5.6717155e-01   5.5708905e-01   5.6978059e-01   6.9817920e-01   6.1752555e-01   5.7463342e-01   5.6634041e-01   4.7080807e-01   4.6933041e-01   4.4235515e-01   4.3211219e-01   4.7713886e-01   4.6924012e-01   4.2323316e-01   4.0344577e-01   5.3023305e-01   4.8265821e-01   4.0617856e-01   4.0445290e-01
   4.8464528e-01   4.9814365e-01   4.9070607e-01   4.8157839e-01   5.4604162e-01   5.3757566e-01   4.4888648e-01   4.5930953e-01   5.3163782e-01   5.1988435e-01   5.7572529e-01   5.3084366e-01   5.1713171e-01   4.8980346e-01   0.0000000e+00   5.0382678e-01   5.4477144e-01   5.1603747e-01   5.3638754e-01   5.2388753e-01   6.3034016e-01   4.6167657e-01   5.3267599e-01   5.1510174e-01   5.4018553e-01   5.5573196e-01   5.2751796e-01   5.0838209e-01   5.3018306e-01   5.4489916e-01   5.6787708e-01   5.7477380e-01   4.6625688e-01   5.2829534e-01   5.1108933e-01   5.1812205e-01   5.5124820e-01   5.1899573e-01   5.3869676e-01   5.0375641e-01   6.8624202e-01   5.8451074e-01   4.9683756e-01   5.1386490e-01   4.9751907e-01   5.0568259e-01   4.6305119e-01   4.4717902e-01   4.8388685e-01   5.1349885e-01   4.6772121e-01   4.7200528e-01   5.3062477e-01   4.4292613e-01   4.8063929e-01   4.4303898e-01   4.5371246e-01   4.7522832e-01   5.1038037e-01   5.0432533e-01   4.7595741e-01   4.9537620e-01   4.3701280e-01   4.4097258e-01   5.1786190e-01   4.8473788e-01   4.8727475e-01   4.7054805e-01   4.8208055e-01   4.6544583e-01   5.6500391e-01   4.7614305e-01   5.3565379e-01   5.3585396e-01   6.8190744e-01   5.9667859e-01   5.7319646e-01   5.2679471e-01   4.4068428e-01   5.2487244e-01   4.5116068e-01   4.5552507e-01   5.0220096e-01   4.7720509e-01   4.4783810e-01   4.0721223e-01   5.2717027e-01   4.8037949e-01   4.5370771e-01   4.0536508e-01
   4.7836453e-01   4.6843503e-01   4.7187223e-01   4.4330085e-01   4.6985136e-01   5.1533251e-01   4.3086124e-01   4.4901473e-01   5.3958364e-01   5.3329384e-01   5.5054028e-01   4.7784571e-01   4.8684365e-01   4.7126157e-01   5.0382678e-01   0.0000000e+00   5.0964310e-01   4.5026544e-01   4.5566308e-01   5.1137681e-01   5.9028632e-01   4.3114828e-01   4.8571706e-01   4.8360105e-01   5.4369189e-01   4.8443092e-01   4.9416845e-01   4.9109753e-01   5.1572309e-01   5.0761469e-01   5.0048641e-01   5.3942323e-01   5.0861556e-01   5.0541796e-01   5.4420618e-01   5.6780780e-01   5.2765780e-01   5.1806364e-01   5.3906635e-01   5.0610629e-01   6.9753892e-01   6.7540603e-01   4.9880786e-01   5.0970156e-01   4.8282526e-01   4.9940408e-01   4.6822148e-01   4.4176605e-01   4.7508281e-01   5.0036281e-01   4.4032457e-01   4.2146549e-01   5.0904664e-01   4.2051120e-01   4.2691253e-01   4.0873165e-01   4.3911022e-01   4.5264742e-01   4.8100183e-01   4.7345670e-01   4.6253988e-01   4.8931949e-01   4.3409508e-01   3.7425344e-01   4.6259292e-01   4.6900497e-01   4.7798678e-01   4.9564980e-01   5.0463214e-01   4.6039373e-01   5.6260607e-01   5.0996668e-01   6.0984522e-01   5.6771596e-01   7.6275323e-01   5.9109759e-01   5.5691612e-01   5.0765420e-01   4.8920223e-01   5.3784712e-01   4.6524439e-01   4.4253274e-01   5.0541383e-01   4.8190041e-01   4.2548753e-01   4.1088909e-01   5.1568380e-01   5.0964633e-01   4.2999521e-01   3.9419813e-01
   5.1296436e-01   4.8810897e-01   5.3987273e-01   5.1364481e-01   5.2547318e-01   5.5273585e-01   4.6633659e-01   4.8223699e-01   5.2746609e-01   5.6939431e-01   6.2419701e-01   5.3698791e-01   5.4553224e-01   5.1685146e-01   5.4477144e-01   5.0964310e-01   0.0000000e+00   5.2435627e-01   5.2283590e-01   5.4613943e-01   7.4381136e-01   5.3823960e-01   5.8291958e-01   5.6050692e-01   6.0371829e-01   5.7231980e-01   5.1126906e-01   5.2206075e-01   5.8978628e-01   5.6410674e-01   5.7350478e-01   5.8539482e-01   5.5478934e-01   5.6278765e-01   6.5352486e-01   5.5807170e-01   5.3436876e-01   5.5554715e-01   5.2582373e-01   4.9464856e-01   6.5707595e-01   6.3163493e-01   5.0477240e-01   5.2507703e-01   5.1876324e-01   5.5086688e-01   5.2317435e-01   4.3726022e-01   4.6363982e-01   4.9448355e-01   4.5492639e-01   4.8119290e-01   5.3011833e-01   4.5433950e-01   4.4172216e-01   4.4432862e-01   4.8494569e-01   5.5049971e-01   5.2937897e-01   5.0649821e-01   4.9464571e-01   5.0117171e-01   4.7176631e-01   4.5206511e-01   4.8307781e-01   4.9800361e-01   5.3135244e-01   4.9563814e-01   5.2705440e-01   4.8480234e-01   5.9947374e-01   5.1307396e-01   6.0831532e-01   5.7280760e-01   6.6718076e-01   6.9184812e-01   6.1995388e-01   5.3350959e-01   5.1291682e-01   6.3080678e-01   5.4754012e-01   5.8885901e-01   5.8609281e-01   5.0695941e-01   4.7108941e-01   4.4248597e-01   5.9687875e-01   5.0345278e-01   4.4988167e-01   4.6796901e-01
   5.1365795e-01   5.0872642e-01   4.7358566e-01   4.8455641e-01   5.1279029e-01   5.0446398e-01   4.8129777e-01   4.6067705e-01   5.3724138e-01   4.8704755e-01   5.5020126e-01   5.2088409e-01   5.4986377e-01   4.9080166e-01   5.1603747e-01   4.5026544e-01   5.2435627e-01   0.0000000e+00   4.9504436e-01   5.4326649e-01   6.8641106e-01   4.9004297e-01   4.9661518e-01   5.1658135e-01   5.6585582e-01   5.3655257e-01   4.9125820e-01   4.6857349e-01   5.1480808e-01   4.9853999e-01   5.0114061e-01   4.9099779e-01   4.5892992e-01   4.7692499e-01   6.2616618e-01   5.6873048e-01   5.2679369e-01   5.4943059e-01   5.2968181e-01   4.8231870e-01   6.0116334e-01   6.1469542e-01   4.3824980e-01   5.1389054e-01   4.7650547e-01   5.3380544e-01   4.9737576e-01   4.7145554e-01   5.3208270e-01   5.4756032e-01   4.7875008e-01   5.1864625e-01   5.5814407e-01   4.8214467e-01   4.5715227e-01   4.4168919e-01   4.7681339e-01   4.9658317e-01   5.1207089e-01   5.2576560e-01   4.9089876e-01   4.8006470e-01   4.2176527e-01   4.4108643e-01   5.0237492e-01   4.9921934e-01   5.3225901e-01   4.8322569e-01   4.7783883e-01   5.3082747e-01   6.1390951e-01   5.6960970e-01   6.2766897e-01   5.8762461e-01   7.1425239e-01   6.3793166e-01   6.0444940e-01   5.7482930e-01   4.4362075e-01   6.1610461e-01   5.1107728e-01   4.6596922e-01   5.2009430e-01   4.8662860e-01   4.7275651e-01   4.2668181e-01   5.5971634e-01   4.7844501e-01   4.5803747e-01   4.1823699e-01
   4.8420971e-01   4.8983913e-01   5.1843480e-01   5.0410504e-01   5.1777705e-01   5.6000749e-01   4.6001163e-01   4.6389785e-01   5.4921678e-01   5.1008790e-01   5.7225480e-01   5.5953927e-01   5.5291612e-01   5.0446592e-01   5.3638754e-01   4.5566308e-01   5.2283590e-01   4.9504436e-01   0.0000000e+00   4.9342452e-01   6.0925641e-01   4.6907959e-01   5.0584774e-01   4.9474916e-01   5.2824139e-01   5.3023128e-01   4.4783010e-01   4.8078863e-01   5.3579334e-01   4.9758970e-01   5.1907955e-01   5.3049831e-01   4.7228046e-01   5.2339304e-01   5.7490883e-01   4.7327033e-01   5.4931732e-01   5.8106216e-01   4.8900386e-01   4.5345096e-01   6.1082812e-01   5.3935079e-01   4.8139874e-01   4.9464253e-01   4.5149296e-01   4.9380479e-01   4.8138272e-01   4.5518659e-01   5.2172537e-01   5.0029693e-01   4.4968724e-01   4.4711929e-01   5.1550677e-01   4.6943440e-01   4.8281724e-01   4.6471067e-01   4.8771657e-01   4.8712197e-01   4.8905708e-01   5.2437873e-01   4.7361305e-01   4.7974494e-01   4.2386215e-01   4.6448666e-01   5.4559136e-01   5.1713200e-01   5.3766499e-01   4.8482052e-01   4.6803885e-01   5.2561216e-01   6.4270227e-01   6.2000619e-01   5.8340672e-01   5.8121773e-01   7.8523965e-01   5.6106928e-01   5.8696005e-01   5.6656179e-01   5.0345068e-01   6.0538016e-01   4.7561838e-01   5.0572702e-01   5.1229212e-01   4.8989885e-01   4.5707054e-01   4.2717932e-01   5.5408141e-01   4.9073816e-01   4.6563781e-01   4.2080813e-01
   5.0261356e-01   4.7902702e-01   5.0630239e-01   5.1719978e-01   5.9272889e-01   5.7457424e-01   4.7148277e-01   4.4385443e-01   5.8484756e-01   5.4757334e-01   5.8066632e-01   5.6782546e-01   5.3144984e-01   4.8796623e-01   5.2388753e-01   5.1137681e-01   5.4613943e-01   5.4326649e-01   4.9342452e-01   0.0000000e+00   5.4092452e-01   4.7903032e-01   5.0301830e-01   5.5220198e-01   5.2724361e-01   5.4793170e-01   4.7169612e-01   4.3648914e-01   5.5130965e-01   5.2330312e-01   5.2265846e-01   5.2261716e-01   5.0050838e-01   5.1553349e-01   5.8639284e-01   5.0458000e-01   5.9737968e-01   5.3900951e-01   4.5454894e-01   4.9799891e-01   6.4048517e-01   5.3836001e-01   5.1167165e-01   5.1427375e-01   4.9241168e-01   4.9132640e-01   4.4780703e-01   4.7408725e-01   5.3412305e-01   5.1861979e-01   4.3694939e-01   4.4848640e-01   5.2920342e-01   4.0813576e-01   4.5811737e-01   4.4193721e-01   4.6792553e-01   4.7386406e-01   4.8504457e-01   5.4056477e-01   4.7692438e-01   4.8441301e-01   4.2099781e-01   4.5101805e-01   5.0304652e-01   4.8899183e-01   5.1397187e-01   4.9149938e-01   5.0190449e-01   4.7100539e-01   5.6332918e-01   5.6753055e-01   6.3994279e-01   5.9862872e-01   6.3496196e-01   6.0773223e-01   5.8528231e-01   5.3757605e-01   5.1772391e-01   5.2122286e-01   4.6315147e-01   4.8484212e-01   5.3903487e-01   5.0009563e-01   4.4039393e-01   4.3806007e-01   4.9172513e-01   4.4012323e-01   4.5861500e-01   4.3390396e-01
   5.4887697e-01   5.9561267e-01   5.7349840e-01   5.7234721e-01   6.0487507e-01   6.2844217e-01   5.0202999e-01   5.1775361e-01   6.9515674e-01   6.1275239e-01   7.0271098e-01   6.5475324e-01   5.7925239e-01   6.1799312e-01   6.3034016e-01   5.9028632e-01   7.4381136e-01   6.8641106e-01   6.0925641e-01   5.4092452e-01   0.0000000e+00   6.0046948e-01   6.2755164e-01   7.0610988e-01   6.0980827e-01   6.3714116e-01   5.8615757e-01   6.7787798e-01   7.0494247e-01   6.5233138e-01   6.4442448e-01   6.3687844e-01   5.9940807e-01   6.1982750e-01   6.4650459e-01   5.4956472e-01   6.7779970e-01   5.8389730e-01   6.4114858e-01   5.5199431e-01   6.8332911e-01   6.6415918e-01   5.9161903e-01   6.1360083e-01   5.1383447e-01   5.8742459e-01   5.1823050e-01   5.2842420e-01   6.0930356e-01   6.1699753e-01   5.4615629e-01   5.3869413e-01   5.9517932e-01   4.9945852e-01   5.5814171e-01   5.2820586e-01   4.8048641e-01   5.4948209e-01   5.7826045e-01   5.7888399e-01   5.8254741e-01   6.1138194e-01   5.2110099e-01   5.4074223e-01   5.7074832e-01   5.8804170e-01   6.2085800e-01   6.0984518e-01   6.6474619e-01   6.4524690e-01   6.5757727e-01   6.6595589e-01   7.1338018e-01   7.4543851e-01   8.1401515e-01   7.5722076e-01   7.2551672e-01   6.9464191e-01   6.3243493e-01   6.8807735e-01   6.3446758e-01   6.2135046e-01   6.5956416e-01   6.1507481e-01   5.3591768e-01   5.3494945e-01   6.2688812e-01   5.3337531e-01   4.8187905e-01   4.7675587e-01
   4.1960978e-01   3.9424013e-01   4.7473049e-01   5.3961604e-01   5.6986638e-01   5.1324871e-01   4.7713325e-01   5.0628552e-01   6.0180246e-01   4.8378021e-01   5.6988131e-01   6.2173458e-01   4.9991219e-01   4.6260846e-01   4.6167657e-01   4.3114828e-01   5.3823960e-01   4.9004297e-01   4.6907959e-01   4.7903032e-01   6.0046948e-01   0.0000000e+00   5.4139156e-01   5.4119634e-01   5.5678615e-01   6.4421229e-01   5.3898016e-01   5.7249357e-01   5.4349569e-01   5.9882879e-01   5.3804471e-01   5.1657237e-01   5.4138032e-01   5.3584754e-01   6.2372472e-01   4.8505185e-01   6.0994511e-01   6.2546521e-01   5.6027867e-01   4.4464168e-01   6.4674892e-01   4.8877772e-01   5.6704636e-01   5.4945087e-01   5.3177228e-01   4.9056001e-01   4.0543446e-01   4.9823500e-01   5.0469064e-01   5.6446263e-01   5.4226311e-01   4.4877121e-01   5.5907210e-01   4.5961354e-01   4.4891928e-01   4.3364854e-01   4.9916586e-01   5.6496637e-01   5.8177145e-01   5.7553297e-01   5.6354996e-01   5.7372836e-01   4.9517717e-01   5.1203655e-01   5.4734879e-01   5.7626207e-01   6.3877501e-01   5.8887972e-01   4.7127431e-01   4.4432392e-01   5.4766190e-01   5.7021472e-01   6.0829239e-01   5.9429540e-01   7.8137993e-01   6.3642641e-01   6.4130229e-01   5.0508313e-01   4.9138067e-01   6.1149107e-01   4.5067382e-01   3.7827627e-01   4.9917806e-01   4.0965304e-01   5.5362277e-01   4.0483962e-01   4.5886324e-01   4.2174073e-01   3.7029907e-01   3.7993317e-01
   5.1804926e-01   5.2230950e-01   5.3072689e-01   5.2658392e-01   6.3498004e-01   5.0698310e-01   4.9867887e-01   4.7782389e-01   5.5338110e-01   5.1957305e-01   5.9268321e-01   5.6761418e-01   5.4535947e-01   5.0321165e-01   5.3267599e-01   4.8571706e-01   5.8291958e-01   4.9661518e-01   5.0584774e-01   5.0301830e-01   6.2755164e-01   5.4139156e-01   0.0000000e+00   5.2996518e-01   5.4936960e-01   5.0175469e-01   4.9465439e-01   4.7642389e-01   5.7860731e-01   5.2484375e-01   5.4460744e-01   5.2562224e-01   5.0173016e-01   5.3153164e-01   5.4682389e-01   4.6979381e-01   5.6342872e-01   5.0978639e-01   5.1941324e-01   5.4677332e-01   7.4939268e-01   5.3878870e-01   5.4197651e-01   5.1058255e-01   5.2607352e-01   5.3669715e-01   4.9176130e-01   4.7024923e-01   5.0757372e-01   5.4324238e-01   4.6541670e-01   4.9023592e-01   5.4876251e-01   4.3667510e-01   4.6810809e-01   4.4394868e-01   4.8041613e-01   4.8861735e-01   5.3617062e-01   5.3888502e-01   4.9671804e-01   5.0532381e-01   4.6804865e-01   4.6572756e-01   5.1409461e-01   5.1957489e-01   5.5640402e-01   5.5185081e-01   5.0813291e-01   5.2107606e-01   6.1544818e-01   5.9550286e-01   6.5756334e-01   6.2529307e-01   7.4854744e-01   6.5215781e-01   6.2723427e-01   6.0182452e-01   4.9932762e-01   6.9498986e-01   5.0669087e-01   4.8866049e-01   5.7819156e-01   4.9819236e-01   4.9200405e-01   4.6335205e-01   5.7658729e-01   4.9660073e-01   4.6524677e-01   4.4984796e-01
   5.3966347e-01   5.3017610e-01   5.2282894e-01   5.4075416e-01   5.9721615e-01   5.7302919e-01   4.8172763e-01   4.8361451e-01   5.8498093e-01   5.5603365e-01   5.9238665e-01   5.4950704e-01   5.5707707e-01   4.9456233e-01   5.1510174e-01   4.8360105e-01   5.6050692e-01   5.1658135e-01   4.9474916e-01   5.5220198e-01   7.0610988e-01   5.4119634e-01   5.2996518e-01   0.0000000e+00   5.5988398e-01   5.8503246e-01   5.1987128e-01   4.9896417e-01   5.8725127e-01   5.7016409e-01   5.8107376e-01   5.6489391e-01   5.1706895e-01   5.3767041e-01   6.1568842e-01   5.0751087e-01   5.7866848e-01   5.5081069e-01   5.0509747e-01   5.2303709e-01   7.2819350e-01   6.0057925e-01   5.1401997e-01   5.2877775e-01   5.2551303e-01   5.5362604e-01   4.9777720e-01   4.6261405e-01   5.1752672e-01   5.6417735e-01   4.5211387e-01   4.5092472e-01   5.3032560e-01   4.6769221e-01   4.8602444e-01   4.4643301e-01   4.8798665e-01   4.9038952e-01   5.1317409e-01   4.9016197e-01   4.9324335e-01   4.9366727e-01   4.3259625e-01   4.4560639e-01   5.1640254e-01   5.1162468e-01   5.4384533e-01   5.3139863e-01   4.9972485e-01   5.5599933e-01   5.9188862e-01   5.7152438e-01   6.6441236e-01   6.1176133e-01   7.5822066e-01   6.5866079e-01   6.0271457e-01   5.9807103e-01   4.5040408e-01   7.2157708e-01   5.0108204e-01   4.9396668e-01   5.7433356e-01   5.1629496e-01   4.9053812e-01   4.6988088e-01   5.6986498e-01   4.5573933e-01   4.5666578e-01   4.4768298e-01
   4.6591547e-01   4.9296374e-01   4.6287631e-01   5.2621550e-01   6.3771896e-01   5.3375333e-01   4.8519551e-01   4.4136134e-01   5.8713418e-01   5.7989057e-01   6.2161927e-01   5.5457009e-01   5.5698425e-01   5.2415491e-01   5.4018553e-01   5.4369189e-01   6.0371829e-01   5.6585582e-01   5.2824139e-01   5.2724361e-01   6.0980827e-01   5.5678615e-01   5.4936960e-01   5.5988398e-01   0.0000000e+00   5.5198059e-01   4.8553997e-01   4.6606188e-01   5.8320863e-01   5.5618307e-01   5.5699618e-01   4.8720296e-01   4.8979313e-01   4.9194811e-01   6.9352056e-01   4.8098682e-01   5.9029085e-01   5.8277846e-01   5.0590682e-01   4.9559994e-01   6.5471020e-01   5.9800872e-01   5.2828589e-01   5.3306451e-01   4.9240276e-01   5.2242144e-01   5.4446933e-01   4.8324793e-01   4.6878726e-01   5.4923215e-01   4.7072430e-01   5.0099212e-01   5.9295356e-01   4.3702305e-01   4.7426422e-01   4.7557715e-01   5.1489116e-01   5.2842770e-01   5.4324887e-01   5.7191116e-01   5.1824583e-01   5.7691519e-01   4.9932681e-01   4.9840919e-01   5.7378348e-01   5.6699846e-01   6.0149320e-01   5.8881989e-01   5.6861641e-01   5.5979714e-01   6.2377618e-01   6.0045481e-01   6.7863587e-01   6.6279296e-01   7.7479615e-01   6.1848837e-01   6.1562824e-01   5.7851306e-01   5.6576642e-01   6.0916773e-01   5.1002156e-01   4.4457700e-01   5.4483132e-01   5.1818927e-01   4.6154392e-01   4.4804293e-01   5.1992420e-01   4.6545218e-01   4.7667784e-01   4.1492991e-01
   4.6226335e-01   4.9690905e-01   5.0146234e-01   5.0852604e-01   5.3541328e-01   5.1003985e-01   4.8652900e-01   4.4921864e-01   5.3969636e-01   5.6257366e-01   5.7879427e-01   5.8659623e-01   5.5006325e-01   5.1507273e-01   5.5573196e-01   4.8443092e-01   5.7231980e-01   5.3655257e-01   5.3023128e-01   5.4793170e-01   6.3714116e-01   6.4421229e-01   5.0175469e-01   5.8503246e-01   5.5198059e-01   0.0000000e+00   5.2031395e-01   5.0591643e-01   5.8566365e-01   5.0516539e-01   5.2669025e-01   5.5108636e-01   4.9890788e-01   5.3006032e-01   5.9233181e-01   4.6448877e-01   5.9053470e-01   5.4361973e-01   5.2836216e-01   4.4963773e-01   6.7300833e-01   7.5640593e-01   4.6331172e-01   5.3822568e-01   4.8856694e-01   5.1905480e-01   4.6503055e-01   4.3110733e-01   5.0135498e-01   4.9260646e-01   4.5232703e-01   4.7813701e-01   4.9286277e-01   4.3801295e-01   4.3154524e-01   4.2881618e-01   4.5335585e-01   4.4380042e-01   4.8587490e-01   5.2779535e-01   4.1851843e-01   4.2776064e-01   4.4342578e-01   4.4513673e-01   4.9397125e-01   5.0096102e-01   5.0926192e-01   5.0618027e-01   4.9654947e-01   5.1996637e-01   6.0531310e-01   5.9010033e-01   6.5677110e-01   5.4623428e-01   6.4645933e-01   6.1429796e-01   6.1720191e-01   5.7231142e-01   5.0849364e-01   5.5801897e-01   4.9451965e-01   4.5228052e-01   5.3633178e-01   5.1203460e-01   4.7977509e-01   4.7479669e-01   5.4167772e-01   5.2091096e-01   4.3532819e-01   4.3165429e-01
   4.6099411e-01   4.7362813e-01   4.6727930e-01   4.6900491e-01   5.5012163e-01   5.0679184e-01   4.6848777e-01   4.0734002e-01   5.0267133e-01   5.0973342e-01   5.4636058e-01   5.0836499e-01   4.8780747e-01   4.6115604e-01   5.2751796e-01   4.9416845e-01   5.1126906e-01   4.9125820e-01   4.4783010e-01   4.7169612e-01   5.8615757e-01   5.3898016e-01   4.9465439e-01   5.1987128e-01   4.8553997e-01   5.2031395e-01   0.0000000e+00   4.6542040e-01   5.1610476e-01   4.6466687e-01   4.9740373e-01   4.9689075e-01   4.8838091e-01   5.0616244e-01   5.1076320e-01   4.0907289e-01   5.3590562e-01   4.6103366e-01   4.8619090e-01   4.4930165e-01   6.0471649e-01   6.5405430e-01   4.7521412e-01   5.5235235e-01   4.8759695e-01   4.8797442e-01   4.5282973e-01   4.3906811e-01   4.8442051e-01   4.9676356e-01   4.2930191e-01   4.3729183e-01   4.4732946e-01   4.2875374e-01   4.3661155e-01   3.8745410e-01   4.2304788e-01   4.0896567e-01   4.7119588e-01   5.1670715e-01   4.3647070e-01   4.6381354e-01   4.1879811e-01   4.3341091e-01   4.8113904e-01   5.0813141e-01   4.8561048e-01   5.0438033e-01   4.9409388e-01   5.3054503e-01   6.0738629e-01   5.9324422e-01   5.8447056e-01   5.9373948e-01   6.7363515e-01   5.5925300e-01   5.4582807e-01   5.3778214e-01   5.6119917e-01   6.7569998e-01   4.5661395e-01   4.2373030e-01   5.0977195e-01   4.7316477e-01   4.1456159e-01   3.9255418e-01   5.1505812e-01   5.0100777e-01   4.2868454e-01   4.0568280e-01
   4.7128634e-01   4.4375326e-01   4.0531334e-01   5.0774104e-01   5.7492850e-01   4.2779710e-01   4.2285951e-01   4.1276982e-01   4.8421190e-01   4.6707744e-01   5.6193600e-01   5.0421486e-01   4.6407942e-01   4.4999262e-01   5.0838209e-01   4.9109753e-01   5.2206075e-01   4.6857349e-01   4.8078863e-01   4.3648914e-01   6.7787798e-01   5.7249357e-01   4.7642389e-01   4.9896417e-01   4.6606188e-01   5.0591643e-01   4.6542040e-01   0.0000000e+00   5.5017469e-01   5.3753517e-01   4.9520084e-01   4.9949172e-01   4.7863751e-01   4.7794563e-01   5.8397258e-01   4.4193743e-01   5.3315458e-01   4.5154893e-01   4.3754381e-01   4.1895912e-01   5.6481334e-01   6.2908991e-01   5.2083680e-01   4.9187152e-01   4.6680773e-01   4.9373141e-01   4.5603235e-01   4.4642365e-01   4.8272328e-01   5.3181186e-01   4.3843140e-01   4.4521064e-01   5.3805420e-01   4.6739023e-01   4.3331911e-01   4.3151034e-01   4.5476278e-01   4.7795768e-01   4.9948653e-01   5.1914334e-01   4.9964122e-01   4.8109951e-01   4.1128253e-01   4.3806479e-01   4.8816238e-01   4.7178289e-01   4.9000508e-01   4.9948628e-01   4.9953280e-01   4.9319181e-01   6.1582295e-01   5.1491584e-01   5.5326207e-01   5.7369955e-01   7.2462739e-01   5.2083692e-01   5.7445478e-01   4.8556771e-01   5.1331007e-01   5.5010232e-01   4.3684316e-01   4.0764243e-01   4.7927762e-01   4.3474502e-01   3.9955565e-01   4.3013985e-01   5.2728999e-01   4.4956208e-01   4.2516746e-01   3.7310436e-01
   4.5832477e-01   4.5855904e-01   4.6488645e-01   4.9131781e-01   5.6404793e-01   5.2631935e-01   4.6451528e-01   4.5302787e-01   5.7834827e-01   5.3454587e-01   6.0496133e-01   5.6532701e-01   5.2809099e-01   5.1883923e-01   5.3018306e-01   5.1572309e-01   5.8978628e-01   5.1480808e-01   5.3579334e-01   5.5130965e-01   7.0494247e-01   5.4349569e-01   5.7860731e-01   5.8725127e-01   5.8320863e-01   5.8566365e-01   5.1610476e-01   5.5017469e-01   0.0000000e+00   5.9202126e-01   5.7022710e-01   6.0279341e-01   5.4042892e-01   5.8127331e-01   5.9576849e-01   5.7421655e-01   6.0236919e-01   5.8210981e-01   5.3241292e-01   4.5613181e-01   7.6637468e-01   7.0726818e-01   5.1690606e-01   5.2418681e-01   5.2205661e-01   5.5786280e-01   4.6479818e-01   4.2505620e-01   4.7091135e-01   5.0484861e-01   4.6237484e-01   4.3894933e-01   4.8896054e-01   4.1990318e-01   4.1371881e-01   4.1246731e-01   4.5760404e-01   4.6437337e-01   5.0919123e-01   5.2786396e-01   4.8806776e-01   4.6272179e-01   4.0841096e-01   3.9761956e-01   4.8751650e-01   4.4727209e-01   4.9156527e-01   4.8207866e-01   4.8412137e-01   4.7687833e-01   5.5986841e-01   5.6372513e-01   5.6882309e-01   5.3882204e-01   7.0729669e-01   5.5734812e-01   5.8030011e-01   5.5547851e-01   5.6018961e-01   6.2557246e-01   4.7933084e-01   4.4097395e-01   5.0017701e-01   4.7437338e-01   4.3054293e-01   4.1694696e-01   4.8974676e-01   4.9770846e-01   4.3408231e-01   4.0128761e-01
   4.7903736e-01   4.5649629e-01   4.9421379e-01   4.6575966e-01   6.6155981e-01   4.8064308e-01   4.6475401e-01   4.3851745e-01   5.8112537e-01   5.0882375e-01   5.5934501e-01   5.9706819e-01   5.1414185e-01   5.0742626e-01   5.4489916e-01   5.0761469e-01   5.6410674e-01   4.9853999e-01   4.9758970e-01   5.2330312e-01   6.5233138e-01   5.9882879e-01   5.2484375e-01   5.7016409e-01   5.5618307e-01   5.0516539e-01   4.6466687e-01   5.3753517e-01   5.9202126e-01   0.0000000e+00   4.8808046e-01   5.1579990e-01   4.7619310e-01   4.9066733e-01   6.1295270e-01   5.7662547e-01   5.5039324e-01   5.3479128e-01   4.2857969e-01   4.2441962e-01   7.3869310e-01   7.3819910e-01   4.9774221e-01   4.9468741e-01   4.6529522e-01   5.0010572e-01   4.7582106e-01   4.6292689e-01   4.6615724e-01   4.9684572e-01   4.3587959e-01   4.4646934e-01   4.6999733e-01   4.3535000e-01   4.3158366e-01   4.1920512e-01   4.8605979e-01   4.7411707e-01   4.8731924e-01   5.1132881e-01   5.0161960e-01   4.9428122e-01   4.5661102e-01   4.5828014e-01   5.1176238e-01   4.8423719e-01   4.8218838e-01   5.1100480e-01   5.2753154e-01   5.1690815e-01   5.8245872e-01   5.7382148e-01   6.6455567e-01   6.0591723e-01   6.1613712e-01   5.7954514e-01   5.8866748e-01   5.7782071e-01   5.9981357e-01   6.7247190e-01   5.0796635e-01   4.8590039e-01   5.0804203e-01   5.0153848e-01   4.6841938e-01   4.4143825e-01   5.4133013e-01   5.0200467e-01   4.4283350e-01   4.2722886e-01
   4.8376375e-01   4.7814655e-01   5.1905084e-01   4.8515799e-01   5.7707104e-01   5.1403181e-01   4.5924343e-01   4.3420072e-01   5.8094334e-01   4.8834144e-01   5.6316762e-01   5.3760914e-01   5.4461891e-01   5.1154227e-01   5.6787708e-01   5.0048641e-01   5.7350478e-01   5.0114061e-01   5.1907955e-01   5.2265846e-01   6.4442448e-01   5.3804471e-01   5.4460744e-01   5.8107376e-01   5.5699618e-01   5.2669025e-01   4.9740373e-01   4.9520084e-01   5.7022710e-01   4.8808046e-01   0.0000000e+00   5.2210297e-01   5.2847959e-01   5.0569484e-01   5.4649779e-01   5.3393013e-01   5.6230488e-01   5.5879201e-01   4.9140976e-01   4.5585846e-01   7.2523003e-01   7.3300980e-01   5.1606989e-01   4.7789716e-01   4.8375309e-01   5.1223532e-01   4.4136897e-01   4.5174474e-01   4.8977305e-01   5.1396702e-01   4.5125680e-01   4.2776754e-01   5.2521566e-01   4.5323210e-01   4.2779962e-01   4.5659045e-01   4.8575667e-01   5.1848607e-01   5.1859668e-01   5.2214779e-01   4.7075006e-01   4.9617229e-01   4.3596301e-01   4.5928153e-01   5.2151851e-01   4.9754615e-01   4.9050933e-01   5.1416818e-01   4.8949915e-01   4.9024089e-01   5.9139631e-01   6.0613314e-01   6.5388445e-01   5.8687352e-01   6.4646693e-01   6.6237567e-01   6.0322334e-01   5.6329473e-01   6.3040164e-01   5.9190937e-01   5.0062439e-01   4.9803826e-01   5.1065847e-01   4.7084650e-01   4.7007549e-01   4.3560679e-01   5.3060147e-01   4.7297223e-01   4.3915513e-01   3.7537339e-01
   5.0266476e-01   4.9459638e-01   5.0875658e-01   5.2990796e-01   5.9142502e-01   5.3144401e-01   4.9758178e-01   4.9337644e-01   6.1901451e-01   5.4755072e-01   6.2468022e-01   5.5383796e-01   5.6732716e-01   5.3368818e-01   5.7477380e-01   5.3942323e-01   5.8539482e-01   4.9099779e-01   5.3049831e-01   5.2261716e-01   6.3687844e-01   5.1657237e-01   5.2562224e-01   5.6489391e-01   4.8720296e-01   5.5108636e-01   4.9689075e-01   4.9949172e-01   6.0279341e-01   5.1579990e-01   5.2210297e-01   0.0000000e+00   5.1122277e-01   5.6732293e-01   6.0097284e-01   5.6385870e-01   6.3453413e-01   5.4380988e-01   4.9913887e-01   5.0264508e-01   6.8929652e-01   6.7248522e-01   5.2903762e-01   5.4850958e-01   5.2461770e-01   5.3840112e-01   4.5613424e-01   4.6230580e-01   4.3571797e-01   5.0282061e-01   4.3641343e-01   4.3265488e-01   5.0379982e-01   4.3065120e-01   4.3158929e-01   4.0660900e-01   4.3072689e-01   4.6103312e-01   4.8170187e-01   4.7941828e-01   4.4422218e-01   4.4824922e-01   4.3051931e-01   4.3431630e-01   4.6803758e-01   4.3942845e-01   4.7929590e-01   5.0954002e-01   5.3704877e-01   4.5581837e-01   5.6001639e-01   5.8910813e-01   6.3345673e-01   5.5228499e-01   6.1308457e-01   5.7613278e-01   5.8477443e-01   5.5671891e-01   5.9624357e-01   6.1958502e-01   4.8966928e-01   4.6447375e-01   5.1116489e-01   4.6845205e-01   4.4219785e-01   4.2384941e-01   5.3014118e-01   4.3273353e-01   4.0151486e-01   3.8271093e-01
   5.0861505e-01   5.1521530e-01   4.7679736e-01   4.9719648e-01   5.5586754e-01   5.2342225e-01   4.7332655e-01   3.9486987e-01   4.8472550e-01   4.4036419e-01   5.7976436e-01   5.3899387e-01   5.1882121e-01   4.6438732e-01   4.6625688e-01   5.0861556e-01   5.5478934e-01   4.5892992e-01   4.7228046e-01   5.0050838e-01   5.9940807e-01   5.4138032e-01   5.0173016e-01   5.1706895e-01   4.8979313e-01   4.9890788e-01   4.8838091e-01   4.7863751e-01   5.4042892e-01   4.7619310e-01   5.2847959e-01   5.1122277e-01   0.0000000e+00   5.0907196e-01   5.4701510e-01   4.4388710e-01   5.8746068e-01   5.3930193e-01   4.7251381e-01   4.4008069e-01   5.9766726e-01   6.4607673e-01   4.7945589e-01   4.7168790e-01   4.8318358e-01   5.0883929e-01   4.4342322e-01   4.6571159e-01   4.9055763e-01   4.8098185e-01   4.4394147e-01   4.3045015e-01   4.9497107e-01   4.2749561e-01   4.5050586e-01   4.8201006e-01   4.6373956e-01   4.4036970e-01   4.7482193e-01   5.0132105e-01   4.9292811e-01   4.8579743e-01   4.2665245e-01   4.4984624e-01   5.0010085e-01   4.8960032e-01   5.2362253e-01   4.7087588e-01   4.5583985e-01   4.6921547e-01   5.9834238e-01   5.5135059e-01   6.2571508e-01   5.1810471e-01   7.3066528e-01   6.5592226e-01   6.2708365e-01   5.4059263e-01   5.0365087e-01   5.5408653e-01   5.3436310e-01   4.7144799e-01   5.1081319e-01   4.6142501e-01   4.4882461e-01   4.5442217e-01   5.5699746e-01   4.7010740e-01   4.2328646e-01   4.0772800e-01
   4.6867487e-01   4.7821793e-01   5.0786431e-01   4.6944660e-01   5.8462973e-01   4.7710757e-01   4.4960239e-01   4.4939290e-01   5.4572119e-01   4.5982229e-01   5.1091919e-01   4.9382221e-01   5.1326037e-01   4.8025675e-01   5.2829534e-01   5.0541796e-01   5.6278765e-01   4.7692499e-01   5.2339304e-01   5.1553349e-01   6.1982750e-01   5.3584754e-01   5.3153164e-01   5.3767041e-01   4.9194811e-01   5.3006032e-01   5.0616244e-01   4.7794563e-01   5.8127331e-01   4.9066733e-01   5.0569484e-01   5.6732293e-01   5.0907196e-01   0.0000000e+00   5.8723558e-01   4.6134796e-01   6.0475745e-01   5.4650601e-01   5.1475329e-01   4.9938477e-01   6.9411033e-01   6.7907384e-01   5.0432057e-01   5.1804756e-01   5.4699105e-01   5.6657340e-01   4.9729669e-01   4.8492845e-01   5.3526438e-01   5.3555418e-01   4.7223961e-01   4.8011051e-01   5.1919654e-01   4.3282537e-01   4.7667012e-01   4.7074509e-01   4.9564656e-01   4.6051780e-01   5.2972629e-01   5.3447017e-01   4.8800520e-01   4.9082154e-01   4.3495631e-01   4.5711440e-01   5.0588945e-01   4.9534328e-01   5.2881234e-01   4.9800915e-01   4.8393650e-01   4.6749256e-01   5.9321964e-01   6.1399151e-01   6.2905808e-01   5.7349466e-01   7.0624787e-01   6.8750928e-01   6.2201990e-01   5.5098544e-01   5.5796428e-01   5.3818543e-01   4.8576159e-01   4.8500981e-01   5.2169178e-01   4.7764683e-01   4.3710532e-01   4.2550813e-01   5.5655683e-01   5.1196894e-01   4.6211993e-01   3.8547193e-01
   5.3167916e-01   5.4184555e-01   5.6613833e-01   5.5106302e-01   6.9408460e-01   6.0676306e-01   5.5081991e-01   4.5225898e-01   5.6856882e-01   5.1435853e-01   6.5010766e-01   6.2428149e-01   6.1789966e-01   5.8373231e-01   5.1108933e-01   5.4420618e-01   6.5352486e-01   6.2616618e-01   5.7490883e-01   5.8639284e-01   6.4650459e-01   6.2372472e-01   5.4682389e-01   6.1568842e-01   6.9352056e-01   5.9233181e-01   5.1076320e-01   5.8397258e-01   5.9576849e-01   6.1295270e-01   5.4649779e-01   6.0097284e-01   5.4701510e-01   5.8723558e-01   0.0000000e+00   5.7644117e-01   5.6049328e-01   4.6854891e-01   4.3934523e-01   4.5889161e-01   7.5370466e-01   7.0327477e-01   5.0277513e-01   5.7175232e-01   5.6389039e-01   5.7379851e-01   4.7970132e-01   4.8515159e-01   4.9075825e-01   5.1944035e-01   5.1651490e-01   4.3429014e-01   4.9744612e-01   4.8910721e-01   4.8702167e-01   4.6917799e-01   4.9626570e-01   5.1458408e-01   5.3023477e-01   5.0816286e-01   5.2617156e-01   6.1929255e-01   5.5870892e-01   5.5315180e-01   6.1837925e-01   4.9732545e-01   5.1185595e-01   5.2075353e-01   5.6149470e-01   5.0985599e-01   6.5852427e-01   7.7815219e-01   6.5143767e-01   5.9137000e-01   6.9252271e-01   7.1418901e-01   6.1461733e-01   5.6104376e-01   5.1422193e-01   5.0612275e-01   4.8634134e-01   4.2792443e-01   5.4670110e-01   4.1000802e-01   4.7500242e-01   4.3490297e-01   5.7726400e-01   4.4300918e-01   4.6821565e-01   4.3876082e-01
   5.7643290e-01   4.9530144e-01   5.1183464e-01   4.9863828e-01   6.6273430e-01   6.2785228e-01   5.4059944e-01   5.5923607e-01   5.9813813e-01   5.0875267e-01   5.1894464e-01   4.9890020e-01   5.6206794e-01   5.1320832e-01   5.1812205e-01   5.6780780e-01   5.5807170e-01   5.6873048e-01   4.7327033e-01   5.0458000e-01   5.4956472e-01   4.8505185e-01   4.6979381e-01   5.0751087e-01   4.8098682e-01   4.6448877e-01   4.0907289e-01   4.4193743e-01   5.7421655e-01   5.7662547e-01   5.3393013e-01   5.6385870e-01   4.4388710e-01   4.6134796e-01   5.7644117e-01   0.0000000e+00   5.7782171e-01   5.2707905e-01   4.7958031e-01   4.7185939e-01   7.0788085e-01   7.1899219e-01   4.0745831e-01   4.3636009e-01   3.8356278e-01   5.1125513e-01   5.1870693e-01   4.3390431e-01   4.3972401e-01   4.5098078e-01   4.5026101e-01   5.6117383e-01   4.7254970e-01   4.1354727e-01   5.2193778e-01   4.8449690e-01   4.1136367e-01   4.6194287e-01   4.5071975e-01   4.8477222e-01   4.9122679e-01   5.5636124e-01   4.7295245e-01   4.1403864e-01   4.3482988e-01   4.8522454e-01   4.6910753e-01   4.2711670e-01   4.4397319e-01   3.9838432e-01   5.8608656e-01   6.2039554e-01   6.3352265e-01   5.6140503e-01   7.1701865e-01   7.4638215e-01   6.2435144e-01   6.1937654e-01   5.5688185e-01   5.7340935e-01   5.1888246e-01   4.6307913e-01   4.8457115e-01   4.9316853e-01   4.1981324e-01   3.9832614e-01   5.1110122e-01   4.5620847e-01   4.6930480e-01   5.1767901e-01
   5.4516921e-01   5.2999062e-01   5.2614057e-01   5.6337471e-01   6.4506422e-01   5.5791458e-01   5.4747768e-01   5.1268190e-01   6.2121872e-01   5.8938105e-01   6.3371621e-01   5.5525592e-01   5.8518331e-01   5.6024827e-01   5.5124820e-01   5.2765780e-01   5.3436876e-01   5.2679369e-01   5.4931732e-01   5.9737968e-01   6.7779970e-01   6.0994511e-01   5.6342872e-01   5.7866848e-01   5.9029085e-01   5.9053470e-01   5.3590562e-01   5.3315458e-01   6.0236919e-01   5.5039324e-01   5.6230488e-01   6.3453413e-01   5.8746068e-01   6.0475745e-01   5.6049328e-01   5.7782171e-01   0.0000000e+00   5.5358973e-01   5.7911900e-01   5.2688218e-01   7.0566512e-01   7.0205144e-01   5.7049433e-01   6.2477224e-01   5.8567406e-01   5.8270298e-01   5.5972396e-01   4.8719627e-01   5.3209466e-01   5.1838700e-01   5.2371998e-01   5.2894157e-01   5.8920932e-01   5.3025612e-01   5.1957067e-01   4.9998140e-01   5.3747486e-01   5.1982491e-01   5.9903060e-01   5.4761004e-01   5.4152890e-01   5.5961820e-01   4.9678198e-01   5.1401047e-01   5.3177827e-01   5.0913339e-01   5.5445121e-01   6.0579719e-01   5.6574840e-01   4.9924510e-01   6.5745707e-01   6.7644372e-01   7.3160556e-01   6.5625278e-01   6.7903181e-01   7.4061036e-01   6.7084573e-01   5.5808276e-01   5.7788347e-01   6.2176877e-01   5.3921693e-01   5.1171458e-01   6.0210723e-01   5.5759204e-01   5.0293645e-01   5.0699926e-01   6.0574661e-01   5.3055522e-01   5.4468531e-01   4.8889770e-01
   4.9532865e-01   4.8277446e-01   5.1878312e-01   4.8379145e-01   5.6593053e-01   5.3180783e-01   5.0193385e-01   4.5395460e-01   5.5718797e-01   5.4998897e-01   5.6459002e-01   5.5405051e-01   5.2431103e-01   5.3747284e-01   5.1899573e-01   5.1806364e-01   5.5554715e-01   5.4943059e-01   5.8106216e-01   5.3900951e-01   5.8389730e-01   6.2546521e-01   5.0978639e-01   5.5081069e-01   5.8277846e-01   5.4361973e-01   4.6103366e-01   4.5154893e-01   5.8210981e-01   5.3479128e-01   5.5879201e-01   5.4380988e-01   5.3930193e-01   5.4650601e-01   4.6854891e-01   5.2707905e-01   5.5358973e-01   0.0000000e+00   5.3441243e-01   5.2352961e-01   5.5861112e-01   6.4425360e-01   5.2558431e-01   5.2917049e-01   5.0588239e-01   4.9293724e-01   4.3810975e-01   4.2897409e-01   4.8273440e-01   4.2476329e-01   4.4612840e-01   4.8730150e-01   4.9992725e-01   4.6269944e-01   4.4512504e-01   4.1596274e-01   4.5648429e-01   5.4953213e-01   5.6184272e-01   5.1018123e-01   4.7137669e-01   5.0287252e-01   4.5329230e-01   4.8849550e-01   4.5794880e-01   4.9435737e-01   5.7666050e-01   5.3234480e-01   4.8858869e-01   4.9697706e-01   5.9993464e-01   5.5382232e-01   6.4369205e-01   5.6518299e-01   6.4153572e-01   6.9134126e-01   6.1605241e-01   5.6744181e-01   5.5890156e-01   6.1787196e-01   4.8003850e-01   4.4612890e-01   5.5915968e-01   5.0844650e-01   4.6014532e-01   4.6072063e-01   5.5826608e-01   5.2269963e-01   4.9470579e-01   4.4324503e-01
   4.8264498e-01   4.8991238e-01   4.8628107e-01   4.9944809e-01   6.0493505e-01   5.3255320e-01   5.1846867e-01   4.3141428e-01   5.5500559e-01   4.5733647e-01   5.6899604e-01   5.5261719e-01   5.0954585e-01   5.0996520e-01   5.3869676e-01   5.3906635e-01   5.2582373e-01   5.2968181e-01   4.8900386e-01   4.5454894e-01   6.4114858e-01   5.6027867e-01   5.1941324e-01   5.0509747e-01   5.0590682e-01   5.2836216e-01   4.8619090e-01   4.3754381e-01   5.3241292e-01   4.2857969e-01   4.9140976e-01   4.9913887e-01   4.7251381e-01   5.1475329e-01   4.3934523e-01   4.7958031e-01   5.7911900e-01   5.3441243e-01   0.0000000e+00   4.3427265e-01   5.5525426e-01   7.0637967e-01   4.5838328e-01   4.8730319e-01   4.9860066e-01   5.0926337e-01   4.3591130e-01   4.4877169e-01   4.8924892e-01   4.5040172e-01   3.5829337e-01   4.0963763e-01   4.9777262e-01   4.0151469e-01   4.4904977e-01   4.1149189e-01   4.5896411e-01   4.6347904e-01   4.8309731e-01   5.0121551e-01   4.2906891e-01   4.7022010e-01   4.1344197e-01   4.5523960e-01   5.0539393e-01   4.8821488e-01   5.5046586e-01   5.1370182e-01   5.0454921e-01   4.5687424e-01   5.5233409e-01   5.3819527e-01   6.2594905e-01   5.5945361e-01   7.6541462e-01   7.6877263e-01   5.8482976e-01   5.9715331e-01   5.7493944e-01   5.7768643e-01   4.8748356e-01   4.1635695e-01   5.0728533e-01   4.7678676e-01   4.5989194e-01   4.4571484e-01   5.7284469e-01   5.3008502e-01   4.4049433e-01   4.3744061e-01
   4.4460451e-01   4.3910188e-01   4.4081269e-01   4.6665354e-01   5.7358990e-01   5.0418054e-01   4.6424930e-01   4.4313983e-01   5.3481104e-01   4.3689101e-01   5.6079329e-01   5.0787717e-01   4.7891211e-01   5.0141471e-01   5.0375641e-01   5.0610629e-01   4.9464856e-01   4.8231870e-01   4.5345096e-01   4.9799891e-01   5.5199431e-01   4.4464168e-01   5.4677332e-01   5.2303709e-01   4.9559994e-01   4.4963773e-01   4.4930165e-01   4.1895912e-01   4.5613181e-01   4.2441962e-01   4.5585846e-01   5.0264508e-01   4.4008069e-01   4.9938477e-01   4.5889161e-01   4.7185939e-01   5.2688218e-01   5.2352961e-01   4.3427265e-01   0.0000000e+00   5.7774773e-01   7.2864093e-01   4.9385582e-01   4.6041236e-01   4.4729466e-01   4.5825271e-01   4.2712910e-01   4.2621771e-01   4.6365557e-01   4.8554927e-01   4.1674684e-01   4.2835024e-01   5.0663246e-01   3.9148609e-01   4.3649555e-01   4.2856416e-01   4.1310477e-01   4.4873707e-01   4.2939547e-01   4.6530402e-01   4.3742907e-01   4.9871497e-01   3.9977149e-01   3.8843620e-01   4.4751260e-01   4.3599465e-01   4.7855490e-01   4.6711656e-01   4.5374577e-01   4.0869719e-01   5.3527420e-01   5.3802610e-01   6.1778461e-01   5.3828283e-01   6.2808923e-01   7.2060179e-01   4.9248214e-01   5.0584511e-01   5.2066208e-01   5.2957811e-01   4.8199161e-01   4.3040626e-01   4.7143676e-01   4.2596219e-01   4.1075475e-01   4.2034078e-01   5.3802465e-01   5.4308082e-01   4.0997690e-01   3.7454903e-01
   6.4997671e-01   6.5426155e-01   6.2048434e-01   6.2268052e-01   7.3781105e-01   6.4831088e-01   5.7550315e-01   5.9441905e-01   7.0250979e-01   6.7050302e-01   6.7526883e-01   6.2310511e-01   5.4377211e-01   6.1943207e-01   6.8624202e-01   6.9753892e-01   6.5707595e-01   6.0116334e-01   6.1082812e-01   6.4048517e-01   6.8332911e-01   6.4674892e-01   7.4939268e-01   7.2819350e-01   6.5471020e-01   6.7300833e-01   6.0471649e-01   5.6481334e-01   7.6637468e-01   7.3869310e-01   7.2523003e-01   6.8929652e-01   5.9766726e-01   6.9411033e-01   7.5370466e-01   7.0788085e-01   7.0566512e-01   5.5861112e-01   5.5525426e-01   5.7774773e-01   0.0000000e+00   7.7751843e-01   6.0300320e-01   5.7417576e-01   6.3286877e-01   7.2695586e-01   6.4939517e-01   5.8227811e-01   5.8760609e-01   5.6993655e-01   7.4487056e-01   6.9820143e-01   7.4584605e-01   6.1554336e-01   6.2727881e-01   6.6712275e-01   7.3656359e-01   7.5118366e-01   7.2513301e-01   7.2861743e-01   6.8421483e-01   7.6383310e-01   6.3959098e-01   6.2493265e-01   6.6819783e-01   6.6325806e-01   6.8221458e-01   7.9151471e-01   7.2468085e-01   7.2352739e-01   8.0074383e-01   7.8087161e-01   8.5824931e-01   7.0451400e-01   9.4014867e-01   1.0000000e+00   7.6602589e-01   8.0043604e-01   6.4332842e-01   6.8343006e-01   6.4243344e-01   6.9706859e-01   7.7320719e-01   7.0709296e-01   6.3976688e-01   6.6739414e-01   7.0097214e-01   6.4196906e-01   6.8354126e-01   5.4916647e-01
   5.9425451e-01   5.9743604e-01   5.8574823e-01   6.8900385e-01   7.6036144e-01   6.1587350e-01   5.6885692e-01   5.5030969e-01   6.5137896e-01   6.2002292e-01   6.1080069e-01   4.8276233e-01   5.3392216e-01   5.6452828e-01   5.8451074e-01   6.7540603e-01   6.3163493e-01   6.1469542e-01   5.3935079e-01   5.3836001e-01   6.6415918e-01   4.8877772e-01   5.3878870e-01   6.0057925e-01   5.9800872e-01   7.5640593e-01   6.5405430e-01   6.2908991e-01   7.0726818e-01   7.3819910e-01   7.3300980e-01   6.7248522e-01   6.4607673e-01   6.7907384e-01   7.0327477e-01   7.1899219e-01   7.0205144e-01   6.4425360e-01   7.0637967e-01   7.2864093e-01   7.7751843e-01   0.0000000e+00   6.3062640e-01   6.2021762e-01   6.3023360e-01   5.8443077e-01   5.4160457e-01   6.0381825e-01   6.0106701e-01   6.0199553e-01   5.7006659e-01   5.0866396e-01   5.3178190e-01   4.4899738e-01   5.5593456e-01   5.0879241e-01   5.1869896e-01   6.0026468e-01   6.5222071e-01   6.0717592e-01   5.5173432e-01   5.5862842e-01   4.6742749e-01   5.5864311e-01   6.8520146e-01   6.1003114e-01   6.1015108e-01   5.2251668e-01   5.7078847e-01   5.7100107e-01   5.8531976e-01   5.7923788e-01   6.2729721e-01   6.3949227e-01   7.6566441e-01   8.5632368e-01   6.9910110e-01   6.8650809e-01   6.2938248e-01   6.2864709e-01   5.7644846e-01   5.3050055e-01   5.3163123e-01   5.6625775e-01   5.2379618e-01   6.0240029e-01   6.6995649e-01   4.6650637e-01   5.1238642e-01   4.7162402e-01
   4.7107644e-01   4.9463655e-01   4.9121092e-01   4.7957549e-01   5.6555212e-01   4.4039017e-01   4.3871936e-01   4.2535702e-01   5.1911190e-01   4.9287632e-01   5.5305903e-01   5.1119820e-01   5.3295648e-01   4.9513751e-01   4.9683756e-01   4.9880786e-01   5.0477240e-01   4.3824980e-01   4.8139874e-01   5.1167165e-01   5.9161903e-01   5.6704636e-01   5.4197651e-01   5.1401997e-01   5.2828589e-01   4.6331172e-01   4.7521412e-01   5.2083680e-01   5.1690606e-01   4.9774221e-01   5.1606989e-01   5.2903762e-01   4.7945589e-01   5.0432057e-01   5.0277513e-01   4.0745831e-01   5.7049433e-01   5.2558431e-01   4.5838328e-01   4.9385582e-01   6.0300320e-01   6.3062640e-01   0.0000000e+00   4.8876869e-01   4.6251283e-01   4.9023393e-01   4.2121917e-01   4.3131638e-01   4.8640978e-01   4.9505352e-01   4.5371935e-01   4.4080397e-01   4.7683765e-01   4.1226851e-01   4.3932148e-01   4.4069823e-01   4.7821664e-01   4.6672792e-01   5.1872932e-01   5.0608981e-01   4.9125798e-01   5.0014346e-01   4.2463488e-01   4.3875176e-01   4.8241116e-01   4.5850919e-01   5.1094944e-01   4.8690744e-01   4.5275112e-01   4.4608469e-01   5.5673109e-01   5.3882804e-01   6.5252079e-01   5.4305739e-01   7.1675179e-01   7.1205298e-01   5.8717406e-01   5.2115388e-01   5.0294220e-01   5.3585942e-01   4.8683267e-01   4.7413451e-01   5.1924581e-01   4.6235214e-01   4.4771263e-01   4.2156374e-01   5.3594728e-01   4.0907739e-01   4.4294611e-01   3.8929790e-01
   4.8736760e-01   4.8233668e-01   5.0444839e-01   4.9142831e-01   5.8898719e-01   5.2038872e-01   4.8553315e-01   4.6257752e-01   5.5918124e-01   5.0343668e-01   5.4576604e-01   5.2626675e-01   5.3046813e-01   5.1261879e-01   5.1386490e-01   5.0970156e-01   5.2507703e-01   5.1389054e-01   4.9464253e-01   5.1427375e-01   6.1360083e-01   5.4945087e-01   5.1058255e-01   5.2877775e-01   5.3306451e-01   5.3822568e-01   5.5235235e-01   4.9187152e-01   5.2418681e-01   4.9468741e-01   4.7789716e-01   5.4850958e-01   4.7168790e-01   5.1804756e-01   5.7175232e-01   4.3636009e-01   6.2477224e-01   5.2917049e-01   4.8730319e-01   4.6041236e-01   5.7417576e-01   6.2021762e-01   4.8876869e-01   0.0000000e+00   5.0467898e-01   5.5742460e-01   4.8012842e-01   4.6287564e-01   4.6246265e-01   4.6791348e-01   4.4339867e-01   4.3903076e-01   4.7024059e-01   4.5081375e-01   4.6619417e-01   4.5527073e-01   4.9011800e-01   4.9500333e-01   5.0424094e-01   4.7539588e-01   4.3766884e-01   4.6193508e-01   4.0406007e-01   4.4102739e-01   5.0453218e-01   5.0190322e-01   5.0409234e-01   5.2257354e-01   4.7494671e-01   4.9643684e-01   5.7202527e-01   6.1641517e-01   6.8809618e-01   5.4539213e-01   6.7412224e-01   6.3817863e-01   5.6465904e-01   5.7222332e-01   5.0931506e-01   6.3172005e-01   4.9047427e-01   4.7867531e-01   4.9938988e-01   4.6859844e-01   4.6773871e-01   4.5418616e-01   5.2208533e-01   4.9297063e-01   4.8454874e-01   4.0296419e-01
   4.3154636e-01   4.5098056e-01   4.5024241e-01   4.3670387e-01   5.4329559e-01   4.7034496e-01   4.5390588e-01   4.3762581e-01   5.1082286e-01   4.4033574e-01   4.8423473e-01   4.8731810e-01   5.1030826e-01   4.5696323e-01   4.9751907e-01   4.8282526e-01   5.1876324e-01   4.7650547e-01   4.5149296e-01   4.9241168e-01   5.1383447e-01   5.3177228e-01   5.2607352e-01   5.2551303e-01   4.9240276e-01   4.8856694e-01   4.8759695e-01   4.6680773e-01   5.2205661e-01   4.6529522e-01   4.8375309e-01   5.2461770e-01   4.8318358e-01   5.4699105e-01   5.6389039e-01   3.8356278e-01   5.8567406e-01   5.0588239e-01   4.9860066e-01   4.4729466e-01   6.3286877e-01   6.3023360e-01   4.6251283e-01   5.0467898e-01   0.0000000e+00   5.2547416e-01   4.3403482e-01   4.2413329e-01   5.1249797e-01   4.8017837e-01   4.6067533e-01   4.3192938e-01   4.8146714e-01   4.6160528e-01   4.3516321e-01   4.0694065e-01   4.1629206e-01   4.4378770e-01   4.8403826e-01   4.7775267e-01   4.5368828e-01   4.2771029e-01   3.9709523e-01   3.7552014e-01   4.3414661e-01   4.2882868e-01   4.7238155e-01   4.7185907e-01   4.3167066e-01   4.7057534e-01   5.5415369e-01   4.8592241e-01   5.9699446e-01   5.4502502e-01   6.4830824e-01   6.4084036e-01   5.3621097e-01   5.4323802e-01   4.7943606e-01   5.1404270e-01   4.8944358e-01   4.4909002e-01   4.7287456e-01   4.2573461e-01   4.2282026e-01   4.1277953e-01   4.9245004e-01   4.5914390e-01   4.1603724e-01   3.6664773e-01
   4.7413931e-01   4.8999832e-01   4.9340382e-01   4.9584251e-01   6.3685937e-01   4.6239689e-01   4.6470991e-01   4.4020377e-01   5.2097837e-01   4.7545539e-01   5.0156184e-01   5.1068217e-01   5.0231752e-01   4.6100956e-01   5.0568259e-01   4.9940408e-01   5.5086688e-01   5.3380544e-01   4.9380479e-01   4.9132640e-01   5.8742459e-01   4.9056001e-01   5.3669715e-01   5.5362604e-01   5.2242144e-01   5.1905480e-01   4.8797442e-01   4.9373141e-01   5.5786280e-01   5.0010572e-01   5.1223532e-01   5.3840112e-01   5.0883929e-01   5.6657340e-01   5.7379851e-01   5.1125513e-01   5.8270298e-01   4.9293724e-01   5.0926337e-01   4.5825271e-01   7.2695586e-01   5.8443077e-01   4.9023393e-01   5.5742460e-01   5.2547416e-01   0.0000000e+00   4.7355046e-01   4.6001151e-01   5.0854946e-01   4.7045538e-01   4.3913952e-01   4.3197504e-01   5.4308622e-01   4.8328141e-01   4.5992346e-01   4.4349622e-01   4.6945009e-01   4.8611384e-01   4.8936497e-01   5.1872853e-01   4.6712018e-01   4.7608694e-01   4.2520573e-01   4.2768757e-01   4.6249017e-01   5.1708472e-01   5.3454098e-01   5.2101006e-01   5.4618940e-01   4.6871244e-01   5.5893812e-01   5.5122421e-01   6.4306783e-01   6.0302386e-01   6.4664242e-01   7.3970652e-01   5.7377728e-01   5.5801257e-01   4.9652668e-01   5.7686013e-01   4.9591024e-01   4.6875004e-01   5.4450214e-01   5.3066595e-01   4.7363326e-01   4.4484254e-01   4.9191786e-01   5.2092119e-01   4.3885817e-01   4.1230561e-01
   4.4900319e-01   4.6086952e-01   4.5687800e-01   4.6321043e-01   5.5819037e-01   4.6038392e-01   4.0194439e-01   4.2402270e-01   4.7472891e-01   4.7138599e-01   5.1112489e-01   5.1186350e-01   4.7449929e-01   4.4147710e-01   4.6305119e-01   4.6822148e-01   5.2317435e-01   4.9737576e-01   4.8138272e-01   4.4780703e-01   5.1823050e-01   4.0543446e-01   4.9176130e-01   4.9777720e-01   5.4446933e-01   4.6503055e-01   4.5282973e-01   4.5603235e-01   4.6479818e-01   4.7582106e-01   4.4136897e-01   4.5613424e-01   4.4342322e-01   4.9729669e-01   4.7970132e-01   5.1870693e-01   5.5972396e-01   4.3810975e-01   4.3591130e-01   4.2712910e-01   6.4939517e-01   5.4160457e-01   4.2121917e-01   4.8012842e-01   4.3403482e-01   4.7355046e-01   0.0000000e+00   4.0348807e-01   4.4670560e-01   4.5472704e-01   3.9417929e-01   4.0939203e-01   4.4005188e-01   4.0609225e-01   4.0432960e-01   4.0495863e-01   4.1260660e-01   4.4145699e-01   4.3788512e-01   4.5283684e-01   3.9843911e-01   4.3995770e-01   3.9083262e-01   4.1340264e-01   4.1574186e-01   4.3532458e-01   4.4770591e-01   4.5172843e-01   4.4667977e-01   4.2247499e-01   5.1342834e-01   4.7514442e-01   6.2015564e-01   5.2187045e-01   6.8645269e-01   6.7810620e-01   5.5223101e-01   5.4150803e-01   5.3194545e-01   5.2823176e-01   4.4876143e-01   4.1344318e-01   4.8134698e-01   4.5235999e-01   3.9989781e-01   4.1033337e-01   5.0517548e-01   5.2003740e-01   4.2482602e-01   3.7903609e-01
   4.1889613e-01   4.6495822e-01   4.4338374e-01   4.4949199e-01   5.4224253e-01   4.5368505e-01   4.1973598e-01   3.9579589e-01   5.1022788e-01   4.5252628e-01   5.1107853e-01   4.7224063e-01   4.7457116e-01   4.2865863e-01   4.4717902e-01   4.4176605e-01   4.3726022e-01   4.7145554e-01   4.5518659e-01   4.7408725e-01   5.2842420e-01   4.9823500e-01   4.7024923e-01   4.6261405e-01   4.8324793e-01   4.3110733e-01   4.3906811e-01   4.4642365e-01   4.2505620e-01   4.6292689e-01   4.5174474e-01   4.6230580e-01   4.6571159e-01   4.8492845e-01   4.8515159e-01   4.3390431e-01   4.8719627e-01   4.2897409e-01   4.4877169e-01   4.2621771e-01   5.8227811e-01   6.0381825e-01   4.3131638e-01   4.6287564e-01   4.2413329e-01   4.6001151e-01   4.0348807e-01   0.0000000e+00   4.2274549e-01   4.4334525e-01   3.6792496e-01   4.0152960e-01   4.2712576e-01   3.6487441e-01   4.1281075e-01   3.9563356e-01   3.9745905e-01   4.2219986e-01   4.4329425e-01   4.6243416e-01   4.2708071e-01   4.4606001e-01   4.1684764e-01   3.9319649e-01   4.2662857e-01   4.0833289e-01   4.6140853e-01   4.4939929e-01   4.8535847e-01   4.6730769e-01   5.1103476e-01   5.2686137e-01   6.3642295e-01   5.1153879e-01   6.9526844e-01   6.3483925e-01   4.8994628e-01   5.5149046e-01   5.0868851e-01   5.1254082e-01   4.3970799e-01   4.0507140e-01   4.8279896e-01   4.6009103e-01   3.7572992e-01   3.9636076e-01   5.0458795e-01   4.7196282e-01   3.9358935e-01   3.7362772e-01
   4.3556091e-01   4.6621175e-01   4.5753066e-01   4.7012528e-01   5.9087921e-01   4.7985950e-01   3.9948048e-01   4.3835848e-01   4.8333144e-01   4.7345989e-01   5.3749533e-01   4.9935348e-01   5.2848268e-01   4.5733243e-01   4.8388685e-01   4.7508281e-01   4.6363982e-01   5.3208270e-01   5.2172537e-01   5.3412305e-01   6.0930356e-01   5.0469064e-01   5.0757372e-01   5.1752672e-01   4.6878726e-01   5.0135498e-01   4.8442051e-01   4.8272328e-01   4.7091135e-01   4.6615724e-01   4.8977305e-01   4.3571797e-01   4.9055763e-01   5.3526438e-01   4.9075825e-01   4.3972401e-01   5.3209466e-01   4.8273440e-01   4.8924892e-01   4.6365557e-01   5.8760609e-01   6.0106701e-01   4.8640978e-01   4.6246265e-01   5.1249797e-01   5.0854946e-01   4.4670560e-01   4.2274549e-01   0.0000000e+00   4.7641423e-01   4.1038688e-01   4.5575470e-01   5.0905792e-01   3.9275065e-01   4.1326169e-01   3.7557913e-01   4.5489866e-01   4.6725435e-01   4.7737893e-01   4.6327153e-01   4.2781858e-01   4.6313336e-01   4.4618083e-01   4.1593833e-01   4.4713638e-01   4.2752574e-01   5.0459577e-01   4.8356432e-01   4.4309711e-01   4.6344264e-01   5.3644432e-01   5.3828869e-01   5.9990234e-01   5.4277634e-01   7.9086705e-01   6.8479001e-01   5.4766783e-01   5.3592231e-01   4.8603245e-01   5.0397799e-01   4.7506427e-01   4.6221781e-01   4.5958614e-01   4.7374663e-01   3.9746483e-01   4.2356316e-01   5.4775834e-01   4.4322874e-01   4.3471658e-01   3.8420257e-01
   4.8827617e-01   5.0239278e-01   4.7993357e-01   4.9755855e-01   6.1435430e-01   5.8397169e-01   4.6423331e-01   4.7324642e-01   5.0423306e-01   4.9411024e-01   5.8178836e-01   5.3740142e-01   5.4910269e-01   5.2106895e-01   5.1349885e-01   5.0036281e-01   4.9448355e-01   5.4756032e-01   5.0029693e-01   5.1861979e-01   6.1699753e-01   5.6446263e-01   5.4324238e-01   5.6417735e-01   5.4923215e-01   4.9260646e-01   4.9676356e-01   5.3181186e-01   5.0484861e-01   4.9684572e-01   5.1396702e-01   5.0282061e-01   4.8098185e-01   5.3555418e-01   5.1944035e-01   4.5098078e-01   5.1838700e-01   4.2476329e-01   4.5040172e-01   4.8554927e-01   5.6993655e-01   6.0199553e-01   4.9505352e-01   4.6791348e-01   4.8017837e-01   4.7045538e-01   4.5472704e-01   4.4334525e-01   4.7641423e-01   0.0000000e+00   4.3603140e-01   4.4769772e-01   4.9946979e-01   4.0488310e-01   4.5763484e-01   4.1742591e-01   4.6162277e-01   4.6212779e-01   5.4283673e-01   5.1115709e-01   4.6213893e-01   5.0619919e-01   4.8597742e-01   4.3154369e-01   5.3774670e-01   4.4311549e-01   5.4122816e-01   5.0396002e-01   4.7304503e-01   4.9173773e-01   5.8844195e-01   5.1921518e-01   5.9832591e-01   5.0569029e-01   7.9003138e-01   6.2757728e-01   5.4222625e-01   5.4841417e-01   5.1342486e-01   5.3040414e-01   4.8483380e-01   4.6619604e-01   4.8812764e-01   4.8322016e-01   4.6723076e-01   4.4119109e-01   5.2564751e-01   4.7869659e-01   4.4776254e-01   3.9816160e-01
   4.1092953e-01   4.2162690e-01   4.3772536e-01   4.5191611e-01   4.9516275e-01   4.5005386e-01   3.9570710e-01   4.0190800e-01   4.7774683e-01   4.0527575e-01   5.0174652e-01   4.8278949e-01   4.5494555e-01   4.1940693e-01   4.6772121e-01   4.4032457e-01   4.5492639e-01   4.7875008e-01   4.4968724e-01   4.3694939e-01   5.4615629e-01   5.4226311e-01   4.6541670e-01   4.5211387e-01   4.7072430e-01   4.5232703e-01   4.2930191e-01   4.3843140e-01   4.6237484e-01   4.3587959e-01   4.5125680e-01   4.3641343e-01   4.4394147e-01   4.7223961e-01   5.1651490e-01   4.5026101e-01   5.2371998e-01   4.4612840e-01   3.5829337e-01   4.1674684e-01   7.4487056e-01   5.7006659e-01   4.5371935e-01   4.4339867e-01   4.6067533e-01   4.3913952e-01   3.9417929e-01   3.6792496e-01   4.1038688e-01   4.3603140e-01   0.0000000e+00   3.7621417e-01   4.4971777e-01   3.6631579e-01   4.0237110e-01   3.6527240e-01   4.1013898e-01   3.8525154e-01   4.3115791e-01   4.2883852e-01   3.9699493e-01   4.0839448e-01   3.9467337e-01   3.6458516e-01   4.4598544e-01   3.9770456e-01   4.4320751e-01   4.3829325e-01   4.0394516e-01   4.4298407e-01   5.1927928e-01   4.6587657e-01   5.5885508e-01   4.8316084e-01   5.3393199e-01   5.4256338e-01   4.9606767e-01   4.8119872e-01   4.9742979e-01   4.8271435e-01   4.2595601e-01   3.9089380e-01   4.3521908e-01   4.0620078e-01   3.9158789e-01   3.8536683e-01   4.6228669e-01   4.0483492e-01   3.9022878e-01   3.4586455e-01
   4.3397863e-01   4.4775283e-01   4.4040967e-01   4.4867596e-01   6.1977445e-01   5.0231551e-01   4.2762536e-01   4.2005363e-01   4.6915418e-01   4.3956960e-01   5.3769884e-01   4.8475220e-01   4.8243967e-01   4.6292276e-01   4.7200528e-01   4.2146549e-01   4.8119290e-01   5.1864625e-01   4.4711929e-01   4.4848640e-01   5.3869413e-01   4.4877121e-01   4.9023592e-01   4.5092472e-01   5.0099212e-01   4.7813701e-01   4.3729183e-01   4.4521064e-01   4.3894933e-01   4.4646934e-01   4.2776754e-01   4.3265488e-01   4.3045015e-01   4.8011051e-01   4.3429014e-01   5.6117383e-01   5.2894157e-01   4.8730150e-01   4.0963763e-01   4.2835024e-01   6.9820143e-01   5.0866396e-01   4.4080397e-01   4.3903076e-01   4.3192938e-01   4.3197504e-01   4.0939203e-01   4.0152960e-01   4.5575470e-01   4.4769772e-01   3.7621417e-01   0.0000000e+00   3.9515826e-01   3.7213878e-01   3.9882977e-01   3.6344006e-01   3.9692712e-01   3.6711025e-01   3.8666448e-01   4.4829619e-01   3.9247828e-01   3.8395923e-01   3.7838123e-01   3.6242062e-01   4.4906105e-01   4.0310595e-01   4.3167017e-01   4.1769703e-01   4.3024694e-01   4.2222375e-01   4.9500601e-01   4.6718020e-01   6.0437774e-01   5.2905277e-01   5.6806325e-01   5.5045991e-01   5.4194386e-01   4.8722004e-01   4.4677881e-01   5.6944588e-01   3.9006294e-01   4.0515326e-01   4.5943411e-01   4.3895368e-01   4.2569734e-01   4.1565073e-01   4.8177235e-01   4.2596718e-01   4.1265837e-01   3.6069522e-01
   4.8813431e-01   4.8777783e-01   4.9177803e-01   4.9695255e-01   6.1797381e-01   5.3010999e-01   4.7426058e-01   4.6245381e-01   4.8390332e-01   4.9710415e-01   5.8729113e-01   4.9415541e-01   5.0721195e-01   5.4192093e-01   5.3062477e-01   5.0904664e-01   5.3011833e-01   5.5814407e-01   5.1550677e-01   5.2920342e-01   5.9517932e-01   5.5907210e-01   5.4876251e-01   5.3032560e-01   5.9295356e-01   4.9286277e-01   4.4732946e-01   5.3805420e-01   4.8896054e-01   4.6999733e-01   5.2521566e-01   5.0379982e-01   4.9497107e-01   5.1919654e-01   4.9744612e-01   4.7254970e-01   5.8920932e-01   4.9992725e-01   4.9777262e-01   5.0663246e-01   7.4584605e-01   5.3178190e-01   4.7683765e-01   4.7024059e-01   4.8146714e-01   5.4308622e-01   4.4005188e-01   4.2712576e-01   5.0905792e-01   4.9946979e-01   4.4971777e-01   3.9515826e-01   0.0000000e+00   4.5981287e-01   4.7673368e-01   4.3739418e-01   4.8391217e-01   4.7543849e-01   5.2562317e-01   5.4276361e-01   5.0698858e-01   5.1357735e-01   4.8976804e-01   4.3233640e-01   4.7601653e-01   4.1657495e-01   4.7451870e-01   4.5218042e-01   5.0886398e-01   4.9221499e-01   5.7083360e-01   5.1747464e-01   6.2973742e-01   5.4062223e-01   6.0622159e-01   5.9218978e-01   6.0386253e-01   5.6875432e-01   5.7969066e-01   6.5343059e-01   4.7018148e-01   4.3596879e-01   5.4083420e-01   4.6892980e-01   4.6542247e-01   4.0948596e-01   5.1306200e-01   4.5655502e-01   4.5059366e-01   3.9607276e-01
   3.9749761e-01   3.9759023e-01   4.3906916e-01   4.2228497e-01   4.8990000e-01   4.0405169e-01   3.9733986e-01   4.0383314e-01   4.3982662e-01   4.2413957e-01   4.6626488e-01   4.4219224e-01   4.5219523e-01   4.0554377e-01   4.4292613e-01   4.2051120e-01   4.5433950e-01   4.8214467e-01   4.6943440e-01   4.0813576e-01   4.9945852e-01   4.5961354e-01   4.3667510e-01   4.6769221e-01   4.3702305e-01   4.3801295e-01   4.2875374e-01   4.6739023e-01   4.1990318e-01   4.3535000e-01   4.5323210e-01   4.3065120e-01   4.2749561e-01   4.3282537e-01   4.8910721e-01   4.1354727e-01   5.3025612e-01   4.6269944e-01   4.0151469e-01   3.9148609e-01   6.1554336e-01   4.4899738e-01   4.1226851e-01   4.5081375e-01   4.6160528e-01   4.8328141e-01   4.0609225e-01   3.6487441e-01   3.9275065e-01   4.0488310e-01   3.6631579e-01   3.7213878e-01   4.5981287e-01   0.0000000e+00   3.8623266e-01   4.0289597e-01   4.3949355e-01   3.9618783e-01   4.2840011e-01   4.6493804e-01   4.5298977e-01   4.4331716e-01   3.9794091e-01   3.8773764e-01   4.0635398e-01   4.1169012e-01   4.3059555e-01   4.2747791e-01   4.7248126e-01   4.5602395e-01   5.6718022e-01   4.6085269e-01   5.2298909e-01   4.8141223e-01   6.1603374e-01   5.6977233e-01   5.5078459e-01   5.1476698e-01   4.4902277e-01   4.9211889e-01   3.8459159e-01   3.6945991e-01   4.3521662e-01   4.7648941e-01   3.5272144e-01   3.6557059e-01   4.4416306e-01   4.4419952e-01   3.8415678e-01   3.6596602e-01
   4.2384874e-01   4.3679031e-01   4.3965497e-01   4.5640499e-01   6.0226124e-01   4.8542273e-01   4.1276812e-01   3.9581953e-01   4.7481290e-01   4.3032028e-01   4.8398372e-01   4.5809388e-01   4.6389461e-01   4.5844375e-01   4.8063929e-01   4.2691253e-01   4.4172216e-01   4.5715227e-01   4.8281724e-01   4.5811737e-01   5.5814171e-01   4.4891928e-01   4.6810809e-01   4.8602444e-01   4.7426422e-01   4.3154524e-01   4.3661155e-01   4.3331911e-01   4.1371881e-01   4.3158366e-01   4.2779962e-01   4.3158929e-01   4.5050586e-01   4.7667012e-01   4.8702167e-01   5.2193778e-01   5.1957067e-01   4.4512504e-01   4.4904977e-01   4.3649555e-01   6.2727881e-01   5.5593456e-01   4.3932148e-01   4.6619417e-01   4.3516321e-01   4.5992346e-01   4.0432960e-01   4.1281075e-01   4.1326169e-01   4.5763484e-01   4.0237110e-01   3.9882977e-01   4.7673368e-01   3.8623266e-01   0.0000000e+00   3.9261913e-01   3.8821953e-01   4.2803688e-01   4.5363107e-01   4.6264957e-01   4.1700558e-01   4.5203879e-01   3.7908887e-01   4.1432164e-01   4.1376334e-01   4.2517132e-01   4.5731014e-01   4.3651427e-01   4.5766058e-01   4.5430296e-01   5.7550884e-01   5.1012521e-01   5.5343918e-01   4.6167948e-01   7.1598159e-01   5.5152113e-01   4.7531983e-01   4.8661541e-01   4.3734534e-01   5.6472477e-01   4.3784162e-01   4.0410387e-01   4.8717790e-01   4.1362013e-01   4.0113443e-01   4.1006276e-01   4.6945597e-01   4.8251865e-01   3.8034575e-01   3.5114500e-01
   4.0216404e-01   4.2099161e-01   4.2196314e-01   4.2329923e-01   5.1209446e-01   4.7096545e-01   3.9346576e-01   3.6752399e-01   4.2474564e-01   4.2281433e-01   4.8631651e-01   4.1457492e-01   4.5628565e-01   4.2069643e-01   4.4303898e-01   4.0873165e-01   4.4432862e-01   4.4168919e-01   4.6471067e-01   4.4193721e-01   5.2820586e-01   4.3364854e-01   4.4394868e-01   4.4643301e-01   4.7557715e-01   4.2881618e-01   3.8745410e-01   4.3151034e-01   4.1246731e-01   4.1920512e-01   4.5659045e-01   4.0660900e-01   4.8201006e-01   4.7074509e-01   4.6917799e-01   4.8449690e-01   4.9998140e-01   4.1596274e-01   4.1149189e-01   4.2856416e-01   6.6712275e-01   5.0879241e-01   4.4069823e-01   4.5527073e-01   4.0694065e-01   4.4349622e-01   4.0495863e-01   3.9563356e-01   3.7557913e-01   4.1742591e-01   3.6527240e-01   3.6344006e-01   4.3739418e-01   4.0289597e-01   3.9261913e-01   0.0000000e+00   3.9050528e-01   4.0764481e-01   4.1577701e-01   4.1411138e-01   3.9481755e-01   4.0616848e-01   3.8725695e-01   3.5941314e-01   3.7842858e-01   3.6300274e-01   4.2933134e-01   4.3496548e-01   4.5595655e-01   4.2592046e-01   5.0897783e-01   4.6731065e-01   5.5789704e-01   4.9815960e-01   7.3222970e-01   5.6872904e-01   5.1332245e-01   4.7826888e-01   4.7305833e-01   5.9451363e-01   4.1807943e-01   4.1706143e-01   4.7813275e-01   4.1502174e-01   3.9267948e-01   3.6903232e-01   4.7209963e-01   4.4423682e-01   3.7338201e-01   3.2855322e-01
   4.4587534e-01   4.5701617e-01   4.4185566e-01   4.4065221e-01   5.1137437e-01   5.1383589e-01   4.0439865e-01   3.8356940e-01   4.5706311e-01   4.7169079e-01   4.9693712e-01   4.4750798e-01   4.8368298e-01   4.3431354e-01   4.5371246e-01   4.3911022e-01   4.8494569e-01   4.7681339e-01   4.8771657e-01   4.6792553e-01   4.8048641e-01   4.9916586e-01   4.8041613e-01   4.8798665e-01   5.1489116e-01   4.5335585e-01   4.2304788e-01   4.5476278e-01   4.5760404e-01   4.8605979e-01   4.8575667e-01   4.3072689e-01   4.6373956e-01   4.9564656e-01   4.9626570e-01   4.1136367e-01   5.3747486e-01   4.5648429e-01   4.5896411e-01   4.1310477e-01   7.3656359e-01   5.1869896e-01   4.7821664e-01   4.9011800e-01   4.1629206e-01   4.6945009e-01   4.1260660e-01   3.9745905e-01   4.5489866e-01   4.6162277e-01   4.1013898e-01   3.9692712e-01   4.8391217e-01   4.3949355e-01   3.8821953e-01   3.9050528e-01   0.0000000e+00   4.5855343e-01   4.5184976e-01   4.5859913e-01   4.3321947e-01   4.6812991e-01   4.1585254e-01   3.8661614e-01   4.2846139e-01   4.2072995e-01   4.5753887e-01   4.5093251e-01   4.5089896e-01   4.6716436e-01   5.3015904e-01   5.0518426e-01   6.1518207e-01   4.9841189e-01   6.6588531e-01   5.8286956e-01   5.5336818e-01   5.1567111e-01   4.6652202e-01   5.6640858e-01   4.2503788e-01   4.2637662e-01   4.8245733e-01   4.6021280e-01   3.9259858e-01   3.8626502e-01   4.6659140e-01   4.6887342e-01   4.1420734e-01   3.7880862e-01
   4.8295605e-01   4.8666951e-01   4.5470908e-01   4.6913716e-01   5.3176652e-01   5.0132858e-01   4.1907947e-01   4.3679533e-01   4.9249651e-01   5.0088119e-01   5.3236542e-01   5.0525847e-01   5.0855568e-01   4.5275821e-01   4.7522832e-01   4.5264742e-01   5.5049971e-01   4.9658317e-01   4.8712197e-01   4.7386406e-01   5.4948209e-01   5.6496637e-01   4.8861735e-01   4.9038952e-01   5.2842770e-01   4.4380042e-01   4.0896567e-01   4.7795768e-01   4.6437337e-01   4.7411707e-01   5.1848607e-01   4.6103312e-01   4.4036970e-01   4.6051780e-01   5.1458408e-01   4.6194287e-01   5.1982491e-01   5.4953213e-01   4.6347904e-01   4.4873707e-01   7.5118366e-01   6.0026468e-01   4.6672792e-01   4.9500333e-01   4.4378770e-01   4.8611384e-01   4.4145699e-01   4.2219986e-01   4.6725435e-01   4.6212779e-01   3.8525154e-01   3.6711025e-01   4.7543849e-01   3.9618783e-01   4.2803688e-01   4.0764481e-01   4.5855343e-01   0.0000000e+00   4.9259926e-01   4.5357444e-01   4.8386093e-01   4.7526045e-01   4.7434408e-01   4.0616481e-01   4.8812152e-01   4.4123359e-01   4.8642839e-01   4.6541750e-01   4.8446049e-01   4.4610702e-01   5.5079165e-01   5.3803867e-01   6.1211533e-01   5.5192542e-01   6.7419103e-01   5.6083749e-01   5.4623491e-01   5.3489400e-01   4.7369325e-01   6.5383786e-01   4.3111668e-01   4.3090815e-01   4.8501406e-01   4.7594063e-01   4.3577008e-01   4.0301095e-01   4.3992837e-01   4.8132606e-01   4.0530105e-01   4.0621931e-01
   4.9102494e-01   5.2648905e-01   4.9750241e-01   4.9690600e-01   5.4983417e-01   5.1374165e-01   4.4158348e-01   4.4638705e-01   5.0224834e-01   5.1399193e-01   5.5719491e-01   4.9970617e-01   5.3161686e-01   4.8414203e-01   5.1038037e-01   4.8100183e-01   5.2937897e-01   5.1207089e-01   4.8905708e-01   4.8504457e-01   5.7826045e-01   5.8177145e-01   5.3617062e-01   5.1317409e-01   5.4324887e-01   4.8587490e-01   4.7119588e-01   4.9948653e-01   5.0919123e-01   4.8731924e-01   5.1859668e-01   4.8170187e-01   4.7482193e-01   5.2972629e-01   5.3023477e-01   4.5071975e-01   5.9903060e-01   5.6184272e-01   4.8309731e-01   4.2939547e-01   7.2513301e-01   6.5222071e-01   5.1872932e-01   5.0424094e-01   4.8403826e-01   4.8936497e-01   4.3788512e-01   4.4329425e-01   4.7737893e-01   5.4283673e-01   4.3115791e-01   3.8666448e-01   5.2562317e-01   4.2840011e-01   4.5363107e-01   4.1577701e-01   4.5184976e-01   4.9259926e-01   0.0000000e+00   4.9844425e-01   4.8664085e-01   4.9075863e-01   4.7375237e-01   4.5410391e-01   5.0810632e-01   4.5659660e-01   5.1393900e-01   4.9710562e-01   4.9648779e-01   4.5298101e-01   5.9306782e-01   6.2056522e-01   6.2612529e-01   5.6039650e-01   5.9146231e-01   6.1318982e-01   5.7676223e-01   5.7767023e-01   6.1394057e-01   6.2283969e-01   4.7794183e-01   4.5038199e-01   5.0310549e-01   5.1309399e-01   4.2610195e-01   4.1551786e-01   4.9857291e-01   5.0847937e-01   4.3708855e-01   4.3285639e-01
   4.5050750e-01   4.6929768e-01   4.6323384e-01   4.9367949e-01   5.9643360e-01   5.5275627e-01   4.6197855e-01   4.9258380e-01   5.3767867e-01   5.1784737e-01   5.4172571e-01   5.1593969e-01   5.0864193e-01   4.6153863e-01   5.0432533e-01   4.7345670e-01   5.0649821e-01   5.2576560e-01   5.2437873e-01   5.4056477e-01   5.7888399e-01   5.7553297e-01   5.3888502e-01   4.9016197e-01   5.7191116e-01   5.2779535e-01   5.1670715e-01   5.1914334e-01   5.2786396e-01   5.1132881e-01   5.2214779e-01   4.7941828e-01   5.0132105e-01   5.3447017e-01   5.0816286e-01   4.8477222e-01   5.4761004e-01   5.1018123e-01   5.0121551e-01   4.6530402e-01   7.2861743e-01   6.0717592e-01   5.0608981e-01   4.7539588e-01   4.7775267e-01   5.1872853e-01   4.5283684e-01   4.6243416e-01   4.6327153e-01   5.1115709e-01   4.2883852e-01   4.4829619e-01   5.4276361e-01   4.6493804e-01   4.6264957e-01   4.1411138e-01   4.5859913e-01   4.5357444e-01   4.9844425e-01   0.0000000e+00   4.5860622e-01   5.1420965e-01   4.8494550e-01   4.6264010e-01   5.0777731e-01   4.7819391e-01   4.8461071e-01   4.9457338e-01   5.1198324e-01   4.8344266e-01   5.6014978e-01   6.1261521e-01   5.7375985e-01   5.3333462e-01   6.7969069e-01   6.1122502e-01   5.6834367e-01   5.3874615e-01   6.2348563e-01   5.9739230e-01   4.5640679e-01   4.3071284e-01   4.8876145e-01   5.0316360e-01   4.5737386e-01   4.5225925e-01   5.5973290e-01   4.5360620e-01   4.4068910e-01   4.3134406e-01
   4.4855584e-01   4.4928836e-01   4.9422778e-01   4.9450404e-01   5.5094231e-01   4.7904727e-01   4.3255336e-01   4.3501243e-01   4.9024668e-01   4.9415969e-01   5.4130999e-01   4.5330382e-01   4.5865719e-01   4.2836742e-01   4.7595741e-01   4.6253988e-01   4.9464571e-01   4.9089876e-01   4.7361305e-01   4.7692438e-01   5.8254741e-01   5.6354996e-01   4.9671804e-01   4.9324335e-01   5.1824583e-01   4.1851843e-01   4.3647070e-01   4.9964122e-01   4.8806776e-01   5.0161960e-01   4.7075006e-01   4.4422218e-01   4.9292811e-01   4.8800520e-01   5.2617156e-01   4.9122679e-01   5.4152890e-01   4.7137669e-01   4.2906891e-01   4.3742907e-01   6.8421483e-01   5.5173432e-01   4.9125798e-01   4.3766884e-01   4.5368828e-01   4.6712018e-01   3.9843911e-01   4.2708071e-01   4.2781858e-01   4.6213893e-01   3.9699493e-01   3.9247828e-01   5.0698858e-01   4.5298977e-01   4.1700558e-01   3.9481755e-01   4.3321947e-01   4.8386093e-01   4.8664085e-01   4.5860622e-01   0.0000000e+00   4.5437798e-01   4.2041503e-01   4.0165339e-01   4.5860130e-01   4.1889920e-01   4.6457430e-01   4.7151131e-01   4.4689385e-01   4.6924998e-01   5.2047193e-01   5.6232670e-01   5.7843037e-01   5.4998717e-01   6.9950763e-01   5.8474062e-01   4.8295219e-01   4.8226650e-01   5.1413728e-01   5.5290569e-01   4.3830177e-01   4.2621412e-01   4.9177421e-01   4.9820747e-01   4.2432054e-01   4.0835021e-01   4.9178462e-01   4.3640672e-01   4.4470577e-01   3.8675276e-01
   4.7871103e-01   4.4570949e-01   4.7962319e-01   4.6242021e-01   5.6623061e-01   5.0986071e-01   4.1292590e-01   4.0940307e-01   4.3972681e-01   4.9196476e-01   5.3172964e-01   4.9392517e-01   4.9742748e-01   4.5704825e-01   4.9537620e-01   4.8931949e-01   5.0117171e-01   4.8006470e-01   4.7974494e-01   4.8441301e-01   6.1138194e-01   5.7372836e-01   5.0532381e-01   4.9366727e-01   5.7691519e-01   4.2776064e-01   4.6381354e-01   4.8109951e-01   4.6272179e-01   4.9428122e-01   4.9617229e-01   4.4824922e-01   4.8579743e-01   4.9082154e-01   6.1929255e-01   5.5636124e-01   5.5961820e-01   5.0287252e-01   4.7022010e-01   4.9871497e-01   7.6383310e-01   5.5862842e-01   5.0014346e-01   4.6193508e-01   4.2771029e-01   4.7608694e-01   4.3995770e-01   4.4606001e-01   4.6313336e-01   5.0619919e-01   4.0839448e-01   3.8395923e-01   5.1357735e-01   4.4331716e-01   4.5203879e-01   4.0616848e-01   4.6812991e-01   4.7526045e-01   4.9075863e-01   5.1420965e-01   4.5437798e-01   0.0000000e+00   3.9915258e-01   3.8713540e-01   4.4212032e-01   4.2560188e-01   4.5415476e-01   4.8220870e-01   4.6667482e-01   4.4705397e-01   5.4475931e-01   5.3885892e-01   6.0653862e-01   5.4907838e-01   6.9088537e-01   5.6537506e-01   5.5222873e-01   5.5724636e-01   4.6793002e-01   5.6357092e-01   4.5487209e-01   4.0860613e-01   4.8591378e-01   4.7867897e-01   4.3977530e-01   4.0071816e-01   4.9959492e-01   4.8115596e-01   4.4042697e-01   4.1049756e-01
   4.1458296e-01   4.2319493e-01   4.1171361e-01   4.2208863e-01   5.0715526e-01   4.8120187e-01   3.9257688e-01   3.8774676e-01   4.5385816e-01   4.2931977e-01   4.8586405e-01   4.8032714e-01   4.6039223e-01   4.1574392e-01   4.3701280e-01   4.3409508e-01   4.7176631e-01   4.2176527e-01   4.2386215e-01   4.2099781e-01   5.2110099e-01   4.9517717e-01   4.6804865e-01   4.3259625e-01   4.9932681e-01   4.4342578e-01   4.1879811e-01   4.1128253e-01   4.0841096e-01   4.5661102e-01   4.3596301e-01   4.3051931e-01   4.2665245e-01   4.3495631e-01   5.5870892e-01   4.7295245e-01   4.9678198e-01   4.5329230e-01   4.1344197e-01   3.9977149e-01   6.3959098e-01   4.6742749e-01   4.2463488e-01   4.0406007e-01   3.9709523e-01   4.2520573e-01   3.9083262e-01   4.1684764e-01   4.4618083e-01   4.8597742e-01   3.9467337e-01   3.7838123e-01   4.8976804e-01   3.9794091e-01   3.7908887e-01   3.8725695e-01   4.1585254e-01   4.7434408e-01   4.7375237e-01   4.8494550e-01   4.2041503e-01   3.9915258e-01   0.0000000e+00   4.0244092e-01   3.8455906e-01   3.8708823e-01   4.1227786e-01   4.2644243e-01   4.1761021e-01   4.0499841e-01   5.1380881e-01   5.3651818e-01   5.0894536e-01   4.4129984e-01   5.7964258e-01   5.3001411e-01   5.7003675e-01   5.0509161e-01   4.5222888e-01   5.4424802e-01   4.1333382e-01   3.7871404e-01   4.7186136e-01   4.5468059e-01   4.2124777e-01   3.7188632e-01   4.6344915e-01   4.7349901e-01   3.8659306e-01   3.3681757e-01
   4.0799398e-01   4.0201923e-01   4.0508774e-01   4.1850675e-01   4.1398643e-01   5.0277309e-01   4.1250029e-01   4.1900197e-01   4.5456559e-01   4.4919785e-01   4.8997994e-01   4.7479458e-01   4.5355062e-01   4.0414572e-01   4.4097258e-01   3.7425344e-01   4.5206511e-01   4.4108643e-01   4.6448666e-01   4.5101805e-01   5.4074223e-01   5.1203655e-01   4.6572756e-01   4.4560639e-01   4.9840919e-01   4.4513673e-01   4.3341091e-01   4.3806479e-01   3.9761956e-01   4.5828014e-01   4.5928153e-01   4.3431630e-01   4.4984624e-01   4.5711440e-01   5.5315180e-01   4.1403864e-01   5.1401047e-01   4.8849550e-01   4.5523960e-01   3.8843620e-01   6.2493265e-01   5.5864311e-01   4.3875176e-01   4.4102739e-01   3.7552014e-01   4.2768757e-01   4.1340264e-01   3.9319649e-01   4.1593833e-01   4.3154369e-01   3.6458516e-01   3.6242062e-01   4.3233640e-01   3.8773764e-01   4.1432164e-01   3.5941314e-01   3.8661614e-01   4.0616481e-01   4.5410391e-01   4.6264010e-01   4.0165339e-01   3.8713540e-01   4.0244092e-01   0.0000000e+00   4.3617612e-01   4.1184558e-01   4.3808153e-01   4.3031983e-01   4.4757305e-01   3.9567061e-01   5.3928998e-01   5.3258538e-01   5.2035002e-01   5.4938410e-01   6.3728977e-01   5.0940842e-01   5.6342830e-01   5.1585051e-01   4.2426440e-01   5.3526200e-01   4.2792204e-01   4.2754683e-01   5.2249265e-01   4.8038492e-01   4.0710103e-01   3.8646100e-01   4.5292216e-01   4.2328306e-01   3.6882907e-01   3.5258694e-01
   4.5231273e-01   4.7066930e-01   4.8247133e-01   5.0700775e-01   5.1841976e-01   5.3287232e-01   4.4052804e-01   4.2216727e-01   4.8802146e-01   4.7007776e-01   5.1681593e-01   4.6944419e-01   5.2310876e-01   5.1027868e-01   5.1786190e-01   4.6259292e-01   4.8307781e-01   5.0237492e-01   5.4559136e-01   5.0304652e-01   5.7074832e-01   5.4734879e-01   5.1409461e-01   5.1640254e-01   5.7378348e-01   4.9397125e-01   4.8113904e-01   4.8816238e-01   4.8751650e-01   5.1176238e-01   5.2151851e-01   4.6803758e-01   5.0010085e-01   5.0588945e-01   6.1837925e-01   4.3482988e-01   5.3177827e-01   4.5794880e-01   5.0539393e-01   4.4751260e-01   6.6819783e-01   6.8520146e-01   4.8241116e-01   5.0453218e-01   4.3414661e-01   4.6249017e-01   4.1574186e-01   4.2662857e-01   4.4713638e-01   5.3774670e-01   4.4598544e-01   4.4906105e-01   4.7601653e-01   4.0635398e-01   4.1376334e-01   3.7842858e-01   4.2846139e-01   4.8812152e-01   5.0810632e-01   5.0777731e-01   4.5860130e-01   4.4212032e-01   3.8455906e-01   4.3617612e-01   0.0000000e+00   4.5979383e-01   5.1919792e-01   4.8559775e-01   5.0221052e-01   4.1773114e-01   5.7341636e-01   5.5099535e-01   5.5043233e-01   5.2929557e-01   6.1651139e-01   5.6855943e-01   5.3130547e-01   5.2816888e-01   4.6773656e-01   5.4097760e-01   4.3302049e-01   4.0819549e-01   4.8510448e-01   4.9022112e-01   4.1634976e-01   4.1759698e-01   4.8622962e-01   4.3345249e-01   3.8665331e-01   3.9449297e-01
   4.6109434e-01   4.4962778e-01   4.6909705e-01   4.4818824e-01   5.5964831e-01   5.2246300e-01   4.1541807e-01   4.2442473e-01   4.9994214e-01   4.9778301e-01   5.1129437e-01   4.5234570e-01   5.0698871e-01   5.0487238e-01   4.8473788e-01   4.6900497e-01   4.9800361e-01   4.9921934e-01   5.1713200e-01   4.8899183e-01   5.8804170e-01   5.7626207e-01   5.1957489e-01   5.1162468e-01   5.6699846e-01   5.0096102e-01   5.0813141e-01   4.7178289e-01   4.4727209e-01   4.8423719e-01   4.9754615e-01   4.3942845e-01   4.8960032e-01   4.9534328e-01   4.9732545e-01   4.8522454e-01   5.0913339e-01   4.9435737e-01   4.8821488e-01   4.3599465e-01   6.6325806e-01   6.1003114e-01   4.5850919e-01   5.0190322e-01   4.2882868e-01   5.1708472e-01   4.3532458e-01   4.0833289e-01   4.2752574e-01   4.4311549e-01   3.9770456e-01   4.0310595e-01   4.1657495e-01   4.1169012e-01   4.2517132e-01   3.6300274e-01   4.2072995e-01   4.4123359e-01   4.5659660e-01   4.7819391e-01   4.1889920e-01   4.2560188e-01   3.8708823e-01   4.1184558e-01   4.5979383e-01   0.0000000e+00   4.6152148e-01   4.3597273e-01   4.5533723e-01   4.5167043e-01   5.3015545e-01   5.2551086e-01   5.9412417e-01   5.4156129e-01   5.8739595e-01   5.0166689e-01   5.2375052e-01   5.1903507e-01   5.8886752e-01   5.0802122e-01   4.3183220e-01   4.1592963e-01   4.9549033e-01   4.8273812e-01   4.0263634e-01   3.8729912e-01   4.7381538e-01   3.9505874e-01   3.9213987e-01   3.8919058e-01
   5.1052702e-01   4.6947647e-01   4.9522576e-01   4.7899684e-01   5.5687880e-01   5.2402394e-01   4.4746267e-01   4.4648509e-01   5.0866487e-01   5.1660691e-01   5.3810004e-01   5.1595327e-01   5.7337037e-01   4.9326283e-01   4.8727475e-01   4.7798678e-01   5.3135244e-01   5.3225901e-01   5.3766499e-01   5.1397187e-01   6.2085800e-01   6.3877501e-01   5.5640402e-01   5.4384533e-01   6.0149320e-01   5.0926192e-01   4.8561048e-01   4.9000508e-01   4.9156527e-01   4.8218838e-01   4.9050933e-01   4.7929590e-01   5.2362253e-01   5.2881234e-01   5.1185595e-01   4.6910753e-01   5.5445121e-01   5.7666050e-01   5.5046586e-01   4.7855490e-01   6.8221458e-01   6.1015108e-01   5.1094944e-01   5.0409234e-01   4.7238155e-01   5.3454098e-01   4.4770591e-01   4.6140853e-01   5.0459577e-01   5.4122816e-01   4.4320751e-01   4.3167017e-01   4.7451870e-01   4.3059555e-01   4.5731014e-01   4.2933134e-01   4.5753887e-01   4.8642839e-01   5.1393900e-01   4.8461071e-01   4.6457430e-01   4.5415476e-01   4.1227786e-01   4.3808153e-01   5.1919792e-01   4.6152148e-01   0.0000000e+00   4.7231082e-01   4.4351364e-01   4.8153356e-01   6.3212348e-01   5.6766270e-01   6.1126752e-01   5.6756566e-01   6.8322101e-01   5.7337192e-01   5.7565606e-01   5.2532312e-01   5.0477858e-01   5.2277025e-01   4.6423222e-01   4.6438892e-01   5.5220307e-01   5.0531978e-01   4.3813905e-01   4.0708368e-01   5.1443684e-01   4.4775706e-01   4.0162485e-01   4.2366247e-01
   4.8650716e-01   4.8468813e-01   4.8879001e-01   5.0439318e-01   5.7598514e-01   5.3928176e-01   4.4389847e-01   4.4356185e-01   4.9721051e-01   5.0395806e-01   5.5086139e-01   5.1200818e-01   5.2579242e-01   4.6224165e-01   4.7054805e-01   4.9564980e-01   4.9563814e-01   4.8322569e-01   4.8482052e-01   4.9149938e-01   6.0984518e-01   5.8887972e-01   5.5185081e-01   5.3139863e-01   5.8881989e-01   5.0618027e-01   5.0438033e-01   4.9948628e-01   4.8207866e-01   5.1100480e-01   5.1416818e-01   5.0954002e-01   4.7087588e-01   4.9800915e-01   5.2075353e-01   4.2711670e-01   6.0579719e-01   5.3234480e-01   5.1370182e-01   4.6711656e-01   7.9151471e-01   5.2251668e-01   4.8690744e-01   5.2257354e-01   4.7185907e-01   5.2101006e-01   4.5172843e-01   4.4939929e-01   4.8356432e-01   5.0396002e-01   4.3829325e-01   4.1769703e-01   4.5218042e-01   4.2747791e-01   4.3651427e-01   4.3496548e-01   4.5093251e-01   4.6541750e-01   4.9710562e-01   4.9457338e-01   4.7151131e-01   4.8220870e-01   4.2644243e-01   4.3031983e-01   4.8559775e-01   4.3597273e-01   4.7231082e-01   0.0000000e+00   4.4299529e-01   4.3417621e-01   6.0847303e-01   6.3114792e-01   5.9089975e-01   5.7122788e-01   6.5659937e-01   6.3028510e-01   5.3149227e-01   5.2096892e-01   4.8643018e-01   5.7970601e-01   4.8243969e-01   4.5625991e-01   5.3481074e-01   4.5555392e-01   4.4021541e-01   4.3473279e-01   5.4006196e-01   4.6763747e-01   4.0774215e-01   3.8463769e-01
   4.3282552e-01   4.8683002e-01   4.3675149e-01   4.5663365e-01   5.1187093e-01   4.9337148e-01   4.0118368e-01   4.0391485e-01   4.7672020e-01   5.1644035e-01   5.4826717e-01   4.7680420e-01   4.9628834e-01   4.7575685e-01   4.8208055e-01   5.0463214e-01   5.2705440e-01   4.7783883e-01   4.6803885e-01   5.0190449e-01   6.6474619e-01   4.7127431e-01   5.0813291e-01   4.9972485e-01   5.6861641e-01   4.9654947e-01   4.9409388e-01   4.9953280e-01   4.8412137e-01   5.2753154e-01   4.8949915e-01   5.3704877e-01   4.5583985e-01   4.8393650e-01   5.6149470e-01   4.4397319e-01   5.6574840e-01   4.8858869e-01   5.0454921e-01   4.5374577e-01   7.2468085e-01   5.7078847e-01   4.5275112e-01   4.7494671e-01   4.3167066e-01   5.4618940e-01   4.4667977e-01   4.8535847e-01   4.4309711e-01   4.7304503e-01   4.0394516e-01   4.3024694e-01   5.0886398e-01   4.7248126e-01   4.5766058e-01   4.5595655e-01   4.5089896e-01   4.8446049e-01   4.9648779e-01   5.1198324e-01   4.4689385e-01   4.6667482e-01   4.1761021e-01   4.4757305e-01   5.0221052e-01   4.5533723e-01   4.4351364e-01   4.4299529e-01   0.0000000e+00   3.9733787e-01   5.8054726e-01   6.2961303e-01   6.0731526e-01   5.5637580e-01   5.8760793e-01   5.8459534e-01   5.2153020e-01   5.2396903e-01   4.4550636e-01   5.7451050e-01   4.3844463e-01   4.3611356e-01   5.0620561e-01   4.7823719e-01   4.2491934e-01   4.3700325e-01   5.1817333e-01   4.8620396e-01   4.1604653e-01   3.6399803e-01
   5.1126574e-01   5.1127437e-01   5.0539595e-01   5.0203398e-01   5.4025921e-01   5.2924617e-01   4.9034258e-01   4.2392722e-01   4.9388099e-01   5.1834386e-01   5.6666411e-01   4.8521644e-01   4.8660993e-01   5.0619656e-01   4.6544583e-01   4.6039373e-01   4.8480234e-01   5.3082747e-01   5.2561216e-01   4.7100539e-01   6.4524690e-01   4.4432392e-01   5.2107606e-01   5.5599933e-01   5.5979714e-01   5.1996637e-01   5.3054503e-01   4.9319181e-01   4.7687833e-01   5.1690815e-01   4.9024089e-01   4.5581837e-01   4.6921547e-01   4.6749256e-01   5.0985599e-01   3.9838432e-01   4.9924510e-01   4.9697706e-01   4.5687424e-01   4.0869719e-01   7.2352739e-01   5.7100107e-01   4.4608469e-01   4.9643684e-01   4.7057534e-01   4.6871244e-01   4.2247499e-01   4.6730769e-01   4.6344264e-01   4.9173773e-01   4.4298407e-01   4.2222375e-01   4.9221499e-01   4.5602395e-01   4.5430296e-01   4.2592046e-01   4.6716436e-01   4.4610702e-01   4.5298101e-01   4.8344266e-01   4.6924998e-01   4.4705397e-01   4.0499841e-01   3.9567061e-01   4.1773114e-01   4.5167043e-01   4.8153356e-01   4.3417621e-01   3.9733787e-01   0.0000000e+00   5.6437404e-01   5.3146378e-01   6.3486712e-01   5.4913189e-01   6.7991602e-01   5.6498933e-01   4.9663417e-01   4.9840648e-01   4.9033086e-01   5.8971609e-01   4.4236118e-01   4.3602808e-01   4.8663881e-01   5.0412863e-01   4.1587550e-01   4.0518472e-01   5.5339409e-01   6.0017574e-01   4.2506238e-01   4.1827371e-01
   5.8776381e-01   5.7710799e-01   5.2037437e-01   5.4333660e-01   6.5421137e-01   5.9524732e-01   4.9679338e-01   5.0367270e-01   6.1052100e-01   5.8426857e-01   6.3818918e-01   5.7541230e-01   5.9762805e-01   5.7556471e-01   5.6500391e-01   5.6260607e-01   5.9947374e-01   6.1390951e-01   6.4270227e-01   5.6332918e-01   6.5757727e-01   5.4766190e-01   6.1544818e-01   5.9188862e-01   6.2377618e-01   6.0531310e-01   6.0738629e-01   6.1582295e-01   5.5986841e-01   5.8245872e-01   5.9139631e-01   5.6001639e-01   5.9834238e-01   5.9321964e-01   6.5852427e-01   5.8608656e-01   6.5745707e-01   5.9993464e-01   5.5233409e-01   5.3527420e-01   8.0074383e-01   5.8531976e-01   5.5673109e-01   5.7202527e-01   5.5415369e-01   5.5893812e-01   5.1342834e-01   5.1103476e-01   5.3644432e-01   5.8844195e-01   5.1927928e-01   4.9500601e-01   5.7083360e-01   5.6718022e-01   5.7550884e-01   5.0897783e-01   5.3015904e-01   5.5079165e-01   5.9306782e-01   5.6014978e-01   5.2047193e-01   5.4475931e-01   5.1380881e-01   5.3928998e-01   5.7341636e-01   5.3015545e-01   6.3212348e-01   6.0847303e-01   5.8054726e-01   5.6437404e-01   0.0000000e+00   6.5826121e-01   6.7241273e-01   6.7392113e-01   7.6345354e-01   6.7616923e-01   6.3195153e-01   6.2960147e-01   6.0219732e-01   7.1679490e-01   5.4804604e-01   5.1649402e-01   6.0795296e-01   5.8676838e-01   5.5367815e-01   5.2535292e-01   6.2120160e-01   6.2313537e-01   4.8695113e-01   5.1419659e-01
   5.3209730e-01   5.3557094e-01   5.4806231e-01   5.6436501e-01   6.3484261e-01   6.3451633e-01   5.2578757e-01   5.2788654e-01   5.4817118e-01   5.8959509e-01   5.8816854e-01   5.3306004e-01   5.7157942e-01   5.6717155e-01   4.7614305e-01   5.0996668e-01   5.1307396e-01   5.6960970e-01   6.2000619e-01   5.6753055e-01   6.6595589e-01   5.7021472e-01   5.9550286e-01   5.7152438e-01   6.0045481e-01   5.9010033e-01   5.9324422e-01   5.1491584e-01   5.6372513e-01   5.7382148e-01   6.0613314e-01   5.8910813e-01   5.5135059e-01   6.1399151e-01   7.7815219e-01   6.2039554e-01   6.7644372e-01   5.5382232e-01   5.3819527e-01   5.3802610e-01   7.8087161e-01   5.7923788e-01   5.3882804e-01   6.1641517e-01   4.8592241e-01   5.5122421e-01   4.7514442e-01   5.2686137e-01   5.3828869e-01   5.1921518e-01   4.6587657e-01   4.6718020e-01   5.1747464e-01   4.6085269e-01   5.1012521e-01   4.6731065e-01   5.0518426e-01   5.3803867e-01   6.2056522e-01   6.1261521e-01   5.6232670e-01   5.3885892e-01   5.3651818e-01   5.3258538e-01   5.5099535e-01   5.2551086e-01   5.6766270e-01   6.3114792e-01   6.2961303e-01   5.3146378e-01   6.5826121e-01   0.0000000e+00   6.4883228e-01   6.4018802e-01   6.3605200e-01   6.7858081e-01   5.9681361e-01   5.9665903e-01   5.5523307e-01   5.9561849e-01   5.0669471e-01   5.2705049e-01   6.3327579e-01   5.7480346e-01   5.3377882e-01   4.7891909e-01   6.2205625e-01   5.9909462e-01   5.1798859e-01   4.7139582e-01
   5.8194050e-01   6.1945064e-01   6.1898548e-01   5.6369191e-01   6.5038195e-01   6.5238469e-01   5.7104094e-01   5.2304870e-01   5.5349257e-01   6.6287362e-01   6.9966641e-01   6.4362415e-01   6.2862256e-01   5.5708905e-01   5.3565379e-01   6.0984522e-01   6.0831532e-01   6.2766897e-01   5.8340672e-01   6.3994279e-01   7.1338018e-01   6.0829239e-01   6.5756334e-01   6.6441236e-01   6.7863587e-01   6.5677110e-01   5.8447056e-01   5.5326207e-01   5.6882309e-01   6.6455567e-01   6.5388445e-01   6.3345673e-01   6.2571508e-01   6.2905808e-01   6.5143767e-01   6.3352265e-01   7.3160556e-01   6.4369205e-01   6.2594905e-01   6.1778461e-01   8.5824931e-01   6.2729721e-01   6.5252079e-01   6.8809618e-01   5.9699446e-01   6.4306783e-01   6.2015564e-01   6.3642295e-01   5.9990234e-01   5.9832591e-01   5.5885508e-01   6.0437774e-01   6.2973742e-01   5.2298909e-01   5.5343918e-01   5.5789704e-01   6.1518207e-01   6.1211533e-01   6.2612529e-01   5.7375985e-01   5.7843037e-01   6.0653862e-01   5.0894536e-01   5.2035002e-01   5.5043233e-01   5.9412417e-01   6.1126752e-01   5.9089975e-01   6.0731526e-01   6.3486712e-01   6.7241273e-01   6.4883228e-01   0.0000000e+00   6.1548803e-01   7.0936099e-01   7.4391739e-01   7.3140362e-01   6.2828642e-01   5.6600921e-01   5.6432515e-01   6.1343223e-01   5.5877835e-01   6.6482786e-01   5.7318711e-01   5.4294580e-01   5.1198162e-01   6.2885543e-01   5.7874280e-01   4.7677243e-01   5.4068597e-01
   5.0910082e-01   5.4822368e-01   5.0985228e-01   5.3094519e-01   5.8631463e-01   5.4291613e-01   4.8827536e-01   4.8488808e-01   5.6710215e-01   5.6606479e-01   5.6522344e-01   5.5328768e-01   6.2445108e-01   5.6978059e-01   5.3585396e-01   5.6771596e-01   5.7280760e-01   5.8762461e-01   5.8121773e-01   5.9862872e-01   7.4543851e-01   5.9429540e-01   6.2529307e-01   6.1176133e-01   6.6279296e-01   5.4623428e-01   5.9373948e-01   5.7369955e-01   5.3882204e-01   6.0591723e-01   5.8687352e-01   5.5228499e-01   5.1810471e-01   5.7349466e-01   5.9137000e-01   5.6140503e-01   6.5625278e-01   5.6518299e-01   5.5945361e-01   5.3828283e-01   7.0451400e-01   6.3949227e-01   5.4305739e-01   5.4539213e-01   5.4502502e-01   6.0302386e-01   5.2187045e-01   5.1153879e-01   5.4277634e-01   5.0569029e-01   4.8316084e-01   5.2905277e-01   5.4062223e-01   4.8141223e-01   4.6167948e-01   4.9815960e-01   4.9841189e-01   5.5192542e-01   5.6039650e-01   5.3333462e-01   5.4998717e-01   5.4907838e-01   4.4129984e-01   5.4938410e-01   5.2929557e-01   5.4156129e-01   5.6756566e-01   5.7122788e-01   5.5637580e-01   5.4913189e-01   6.7392113e-01   6.4018802e-01   6.1548803e-01   0.0000000e+00   6.0733890e-01   6.6633811e-01   6.7812903e-01   5.9083967e-01   4.7702338e-01   4.8199732e-01   5.6981621e-01   5.1982988e-01   5.6080687e-01   5.6803129e-01   4.8374455e-01   4.6839945e-01   5.4287432e-01   5.2266988e-01   4.9531472e-01   4.3424421e-01
   7.7515752e-01   7.6645599e-01   7.4905656e-01   6.6833774e-01   7.2564945e-01   7.1388013e-01   6.9810859e-01   6.8956241e-01   6.9339529e-01   7.3189407e-01   7.2310588e-01   7.0238067e-01   8.2928606e-01   6.9817920e-01   6.8190744e-01   7.6275323e-01   6.6718076e-01   7.1425239e-01   7.8523965e-01   6.3496196e-01   8.1401515e-01   7.8137993e-01   7.4854744e-01   7.5822066e-01   7.7479615e-01   6.4645933e-01   6.7363515e-01   7.2462739e-01   7.0729669e-01   6.1613712e-01   6.4646693e-01   6.1308457e-01   7.3066528e-01   7.0624787e-01   6.9252271e-01   7.1701865e-01   6.7903181e-01   6.4153572e-01   7.6541462e-01   6.2808923e-01   9.4014867e-01   7.6566441e-01   7.1675179e-01   6.7412224e-01   6.4830824e-01   6.4664242e-01   6.8645269e-01   6.9526844e-01   7.9086705e-01   7.9003138e-01   5.3393199e-01   5.6806325e-01   6.0622159e-01   6.1603374e-01   7.1598159e-01   7.3222970e-01   6.6588531e-01   6.7419103e-01   5.9146231e-01   6.7969069e-01   6.9950763e-01   6.9088537e-01   5.7964258e-01   6.3728977e-01   6.1651139e-01   5.8739595e-01   6.8322101e-01   6.5659937e-01   5.8760793e-01   6.7991602e-01   7.6345354e-01   6.3605200e-01   7.0936099e-01   6.0733890e-01   0.0000000e+00   8.1265208e-01   7.5802000e-01   7.1404371e-01   6.5443075e-01   6.3568180e-01   6.6201057e-01   6.3920973e-01   7.3995513e-01   6.8545530e-01   7.0098549e-01   7.7496665e-01   7.1725619e-01   6.8520133e-01   5.4874301e-01   6.4608441e-01
   6.4111147e-01   6.6290066e-01   6.8489361e-01   6.5791750e-01   6.9147093e-01   7.1540965e-01   6.9167637e-01   6.5261833e-01   7.0768094e-01   6.8751431e-01   6.4417361e-01   6.5553252e-01   6.8216763e-01   6.1752555e-01   5.9667859e-01   5.9109759e-01   6.9184812e-01   6.3793166e-01   5.6106928e-01   6.0773223e-01   7.5722076e-01   6.3642641e-01   6.5215781e-01   6.5866079e-01   6.1848837e-01   6.1429796e-01   5.5925300e-01   5.2083692e-01   5.5734812e-01   5.7954514e-01   6.6237567e-01   5.7613278e-01   6.5592226e-01   6.8750928e-01   7.1418901e-01   7.4638215e-01   7.4061036e-01   6.9134126e-01   7.6877263e-01   7.2060179e-01   1.0000000e+00   8.5632368e-01   7.1205298e-01   6.3817863e-01   6.4084036e-01   7.3970652e-01   6.7810620e-01   6.3483925e-01   6.8479001e-01   6.2757728e-01   5.4256338e-01   5.5045991e-01   5.9218978e-01   5.6977233e-01   5.5152113e-01   5.6872904e-01   5.8286956e-01   5.6083749e-01   6.1318982e-01   6.1122502e-01   5.8474062e-01   5.6537506e-01   5.3001411e-01   5.0940842e-01   5.6855943e-01   5.0166689e-01   5.7337192e-01   6.3028510e-01   5.8459534e-01   5.6498933e-01   6.7616923e-01   6.7858081e-01   7.4391739e-01   6.6633811e-01   8.1265208e-01   0.0000000e+00   7.0156872e-01   6.8667494e-01   6.5435207e-01   6.4735426e-01   6.6576195e-01   6.9686843e-01   6.4809823e-01   6.8914296e-01   6.3447577e-01   5.7648140e-01   6.4832974e-01   6.8061180e-01   6.4058550e-01   5.3014711e-01
   5.4948432e-01   5.5161062e-01   5.7077061e-01   5.6747717e-01   5.9428285e-01   6.2189971e-01   5.5565006e-01   5.5890456e-01   6.1806179e-01   5.9801224e-01   6.1795949e-01   6.3174306e-01   6.3666924e-01   5.7463342e-01   5.7319646e-01   5.5691612e-01   6.1995388e-01   6.0444940e-01   5.8696005e-01   5.8528231e-01   7.2551672e-01   6.4130229e-01   6.2723427e-01   6.0271457e-01   6.1562824e-01   6.1720191e-01   5.4582807e-01   5.7445478e-01   5.8030011e-01   5.8866748e-01   6.0322334e-01   5.8477443e-01   6.2708365e-01   6.2201990e-01   6.1461733e-01   6.2435144e-01   6.7084573e-01   6.1605241e-01   5.8482976e-01   4.9248214e-01   7.6602589e-01   6.9910110e-01   5.8717406e-01   5.6465904e-01   5.3621097e-01   5.7377728e-01   5.5223101e-01   4.8994628e-01   5.4766783e-01   5.4222625e-01   4.9606767e-01   5.4194386e-01   6.0386253e-01   5.5078459e-01   4.7531983e-01   5.1332245e-01   5.5336818e-01   5.4623491e-01   5.7676223e-01   5.6834367e-01   4.8295219e-01   5.5222873e-01   5.7003675e-01   5.6342830e-01   5.3130547e-01   5.2375052e-01   5.7565606e-01   5.3149227e-01   5.2153020e-01   4.9663417e-01   6.3195153e-01   5.9681361e-01   7.3140362e-01   6.7812903e-01   7.5802000e-01   7.0156872e-01   0.0000000e+00   5.9744296e-01   5.9350304e-01   5.4485364e-01   5.7526208e-01   5.5883520e-01   5.9204067e-01   5.9092984e-01   5.2320070e-01   4.9551555e-01   5.6288343e-01   5.4533400e-01   5.4824441e-01   5.3129496e-01
   5.0566502e-01   4.6964305e-01   5.1601715e-01   5.4997374e-01   5.9621095e-01   6.0247017e-01   4.6355701e-01   5.0058307e-01   5.9281758e-01   5.3556629e-01   5.5369614e-01   5.6490060e-01   5.3277155e-01   5.6634041e-01   5.2679471e-01   5.0765420e-01   5.3350959e-01   5.7482930e-01   5.6656179e-01   5.3757605e-01   6.9464191e-01   5.0508313e-01   6.0182452e-01   5.9807103e-01   5.7851306e-01   5.7231142e-01   5.3778214e-01   4.8556771e-01   5.5547851e-01   5.7782071e-01   5.6329473e-01   5.5671891e-01   5.4059263e-01   5.5098544e-01   5.6104376e-01   6.1937654e-01   5.5808276e-01   5.6744181e-01   5.9715331e-01   5.0584511e-01   8.0043604e-01   6.8650809e-01   5.2115388e-01   5.7222332e-01   5.4323802e-01   5.5801257e-01   5.4150803e-01   5.5149046e-01   5.3592231e-01   5.4841417e-01   4.8119872e-01   4.8722004e-01   5.6875432e-01   5.1476698e-01   4.8661541e-01   4.7826888e-01   5.1567111e-01   5.3489400e-01   5.7767023e-01   5.3874615e-01   4.8226650e-01   5.5724636e-01   5.0509161e-01   5.1585051e-01   5.2816888e-01   5.1903507e-01   5.2532312e-01   5.2096892e-01   5.2396903e-01   4.9840648e-01   6.2960147e-01   5.9665903e-01   6.2828642e-01   5.9083967e-01   7.1404371e-01   6.8667494e-01   5.9744296e-01   0.0000000e+00   5.2014504e-01   5.3026970e-01   5.3258770e-01   5.0464901e-01   5.4387018e-01   5.4047897e-01   4.8457183e-01   4.3528192e-01   5.4331717e-01   4.9473998e-01   4.5598914e-01   4.7281787e-01
   4.3656105e-01   5.0558716e-01   5.3312162e-01   5.0435347e-01   5.7363091e-01   5.3488010e-01   3.9359217e-01   4.2702211e-01   5.4513492e-01   5.0730000e-01   5.5946513e-01   5.2375563e-01   4.5881146e-01   4.7080807e-01   4.4068428e-01   4.8920223e-01   5.1291682e-01   4.4362075e-01   5.0345068e-01   5.1772391e-01   6.3243493e-01   4.9138067e-01   4.9932762e-01   4.5040408e-01   5.6576642e-01   5.0849364e-01   5.6119917e-01   5.1331007e-01   5.6018961e-01   5.9981357e-01   6.3040164e-01   5.9624357e-01   5.0365087e-01   5.5796428e-01   5.1422193e-01   5.5688185e-01   5.7788347e-01   5.5890156e-01   5.7493944e-01   5.2066208e-01   6.4332842e-01   6.2938248e-01   5.0294220e-01   5.0931506e-01   4.7943606e-01   4.9652668e-01   5.3194545e-01   5.0868851e-01   4.8603245e-01   5.1342486e-01   4.9742979e-01   4.4677881e-01   5.7969066e-01   4.4902277e-01   4.3734534e-01   4.7305833e-01   4.6652202e-01   4.7369325e-01   6.1394057e-01   6.2348563e-01   5.1413728e-01   4.6793002e-01   4.5222888e-01   4.2426440e-01   4.6773656e-01   5.8886752e-01   5.0477858e-01   4.8643018e-01   4.4550636e-01   4.9033086e-01   6.0219732e-01   5.5523307e-01   5.6600921e-01   4.7702338e-01   6.5443075e-01   6.5435207e-01   5.9350304e-01   5.2014504e-01   0.0000000e+00   5.1794243e-01   4.6442259e-01   4.0304725e-01   5.1982031e-01   5.1735721e-01   4.6752607e-01   4.8137705e-01   5.3598986e-01   5.6073857e-01   4.8466442e-01   4.8926078e-01
   5.0691113e-01   4.9305619e-01   5.2870219e-01   5.7725788e-01   5.9203213e-01   6.1193347e-01   4.6357325e-01   4.9557882e-01   6.6107603e-01   5.3937796e-01   6.1683120e-01   6.3431395e-01   5.3949243e-01   4.6933041e-01   5.2487244e-01   5.3784712e-01   6.3080678e-01   6.1610461e-01   6.0538016e-01   5.2122286e-01   6.8807735e-01   6.1149107e-01   6.9498986e-01   7.2157708e-01   6.0916773e-01   5.5801897e-01   6.7569998e-01   5.5010232e-01   6.2557246e-01   6.7247190e-01   5.9190937e-01   6.1958502e-01   5.5408653e-01   5.3818543e-01   5.0612275e-01   5.7340935e-01   6.2176877e-01   6.1787196e-01   5.7768643e-01   5.2957811e-01   6.8343006e-01   6.2864709e-01   5.3585942e-01   6.3172005e-01   5.1404270e-01   5.7686013e-01   5.2823176e-01   5.1254082e-01   5.0397799e-01   5.3040414e-01   4.8271435e-01   5.6944588e-01   6.5343059e-01   4.9211889e-01   5.6472477e-01   5.9451363e-01   5.6640858e-01   6.5383786e-01   6.2283969e-01   5.9739230e-01   5.5290569e-01   5.6357092e-01   5.4424802e-01   5.3526200e-01   5.4097760e-01   5.0802122e-01   5.2277025e-01   5.7970601e-01   5.7451050e-01   5.8971609e-01   7.1679490e-01   5.9561849e-01   5.6432515e-01   4.8199732e-01   6.3568180e-01   6.4735426e-01   5.4485364e-01   5.3026970e-01   5.1794243e-01   0.0000000e+00   4.9218310e-01   4.9699021e-01   4.6213566e-01   4.8846836e-01   4.2322664e-01   3.6474104e-01   4.9166215e-01   5.3100017e-01   4.5224456e-01   4.5138795e-01
   4.7926476e-01   4.8910670e-01   4.6192990e-01   4.4138811e-01   4.7524286e-01   5.0548601e-01   4.0156209e-01   4.2137266e-01   5.4594911e-01   5.1541117e-01   5.4217353e-01   5.1645067e-01   5.0184376e-01   4.4235515e-01   4.5116068e-01   4.6524439e-01   5.4754012e-01   5.1107728e-01   4.7561838e-01   4.6315147e-01   6.3446758e-01   4.5067382e-01   5.0669087e-01   5.0108204e-01   5.1002156e-01   4.9451965e-01   4.5661395e-01   4.3684316e-01   4.7933084e-01   5.0796635e-01   5.0062439e-01   4.8966928e-01   5.3436310e-01   4.8576159e-01   4.8634134e-01   5.1888246e-01   5.3921693e-01   4.8003850e-01   4.8748356e-01   4.8199161e-01   6.4243344e-01   5.7644846e-01   4.8683267e-01   4.9047427e-01   4.8944358e-01   4.9591024e-01   4.4876143e-01   4.3970799e-01   4.7506427e-01   4.8483380e-01   4.2595601e-01   3.9006294e-01   4.7018148e-01   3.8459159e-01   4.3784162e-01   4.1807943e-01   4.2503788e-01   4.3111668e-01   4.7794183e-01   4.5640679e-01   4.3830177e-01   4.5487209e-01   4.1333382e-01   4.2792204e-01   4.3302049e-01   4.3183220e-01   4.6423222e-01   4.8243969e-01   4.3844463e-01   4.4236118e-01   5.4804604e-01   5.0669471e-01   6.1343223e-01   5.6981621e-01   6.6201057e-01   6.6576195e-01   5.7526208e-01   5.3258770e-01   4.6442259e-01   4.9218310e-01   0.0000000e+00   4.4363348e-01   4.7621529e-01   4.8006714e-01   4.1871265e-01   3.8994106e-01   4.7511155e-01   4.6132852e-01   4.0223566e-01   4.1728989e-01
   4.1850033e-01   4.2757190e-01   4.6574894e-01   4.3813447e-01   4.5170047e-01   5.2996874e-01   4.0471893e-01   4.2288249e-01   5.3933677e-01   5.0650859e-01   5.1071781e-01   5.0957262e-01   4.8977178e-01   4.3211219e-01   4.5552507e-01   4.4253274e-01   5.8885901e-01   4.6596922e-01   5.0572702e-01   4.8484212e-01   6.2135046e-01   3.7827627e-01   4.8866049e-01   4.9396668e-01   4.4457700e-01   4.5228052e-01   4.2373030e-01   4.0764243e-01   4.4097395e-01   4.8590039e-01   4.9803826e-01   4.6447375e-01   4.7144799e-01   4.8500981e-01   4.2792443e-01   4.6307913e-01   5.1171458e-01   4.4612890e-01   4.1635695e-01   4.3040626e-01   6.9706859e-01   5.3050055e-01   4.7413451e-01   4.7867531e-01   4.4909002e-01   4.6875004e-01   4.1344318e-01   4.0507140e-01   4.6221781e-01   4.6619604e-01   3.9089380e-01   4.0515326e-01   4.3596879e-01   3.6945991e-01   4.0410387e-01   4.1706143e-01   4.2637662e-01   4.3090815e-01   4.5038199e-01   4.3071284e-01   4.2621412e-01   4.0860613e-01   3.7871404e-01   4.2754683e-01   4.0819549e-01   4.1592963e-01   4.6438892e-01   4.5625991e-01   4.3611356e-01   4.3602808e-01   5.1649402e-01   5.2705049e-01   5.5877835e-01   5.1982988e-01   6.3920973e-01   6.9686843e-01   5.5883520e-01   5.0464901e-01   4.0304725e-01   4.9699021e-01   4.4363348e-01   0.0000000e+00   4.8267025e-01   4.3533095e-01   4.0141531e-01   3.7686159e-01   4.8385478e-01   4.7495385e-01   4.0223767e-01   3.8973289e-01
   4.9246224e-01   4.8860976e-01   5.1903509e-01   5.1653394e-01   5.3611999e-01   5.7072891e-01   4.3852444e-01   4.8633068e-01   5.7570384e-01   5.8739812e-01   6.0409394e-01   5.5764753e-01   5.7053399e-01   4.7713886e-01   5.0220096e-01   5.0541383e-01   5.8609281e-01   5.2009430e-01   5.1229212e-01   5.3903487e-01   6.5956416e-01   4.9917806e-01   5.7819156e-01   5.7433356e-01   5.4483132e-01   5.3633178e-01   5.0977195e-01   4.7927762e-01   5.0017701e-01   5.0804203e-01   5.1065847e-01   5.1116489e-01   5.1081319e-01   5.2169178e-01   5.4670110e-01   4.8457115e-01   6.0210723e-01   5.5915968e-01   5.0728533e-01   4.7143676e-01   7.7320719e-01   5.3163123e-01   5.1924581e-01   4.9938988e-01   4.7287456e-01   5.4450214e-01   4.8134698e-01   4.8279896e-01   4.5958614e-01   4.8812764e-01   4.3521908e-01   4.5943411e-01   5.4083420e-01   4.3521662e-01   4.8717790e-01   4.7813275e-01   4.8245733e-01   4.8501406e-01   5.0310549e-01   4.8876145e-01   4.9177421e-01   4.8591378e-01   4.7186136e-01   5.2249265e-01   4.8510448e-01   4.9549033e-01   5.5220307e-01   5.3481074e-01   5.0620561e-01   4.8663881e-01   6.0795296e-01   6.3327579e-01   6.6482786e-01   5.6080687e-01   7.3995513e-01   6.4809823e-01   5.9204067e-01   5.4387018e-01   5.1982031e-01   4.6213566e-01   4.7621529e-01   4.8267025e-01   0.0000000e+00   4.8793141e-01   4.6975655e-01   4.4090735e-01   5.5877075e-01   5.4375617e-01   4.1539203e-01   4.4000831e-01
   4.7588569e-01   4.9386680e-01   4.7671674e-01   4.8036773e-01   4.8216109e-01   5.6299934e-01   4.3733189e-01   4.1760814e-01   5.4739900e-01   5.4619771e-01   5.3797272e-01   5.4276153e-01   5.5576669e-01   4.6924012e-01   4.7720509e-01   4.8190041e-01   5.0695941e-01   4.8662860e-01   4.8989885e-01   5.0009563e-01   6.1507481e-01   4.0965304e-01   4.9819236e-01   5.1629496e-01   5.1818927e-01   5.1203460e-01   4.7316477e-01   4.3474502e-01   4.7437338e-01   5.0153848e-01   4.7084650e-01   4.6845205e-01   4.6142501e-01   4.7764683e-01   4.1000802e-01   4.9316853e-01   5.5759204e-01   5.0844650e-01   4.7678676e-01   4.2596219e-01   7.0709296e-01   5.6625775e-01   4.6235214e-01   4.6859844e-01   4.2573461e-01   5.3066595e-01   4.5235999e-01   4.6009103e-01   4.7374663e-01   4.8322016e-01   4.0620078e-01   4.3895368e-01   4.6892980e-01   4.7648941e-01   4.1362013e-01   4.1502174e-01   4.6021280e-01   4.7594063e-01   5.1309399e-01   5.0316360e-01   4.9820747e-01   4.7867897e-01   4.5468059e-01   4.8038492e-01   4.9022112e-01   4.8273812e-01   5.0531978e-01   4.5555392e-01   4.7823719e-01   5.0412863e-01   5.8676838e-01   5.7480346e-01   5.7318711e-01   5.6803129e-01   6.8545530e-01   6.8914296e-01   5.9092984e-01   5.4047897e-01   5.1735721e-01   4.8846836e-01   4.8006714e-01   4.3533095e-01   4.8793141e-01   0.0000000e+00   4.3204493e-01   4.3497665e-01   5.0122483e-01   5.3454794e-01   4.5639644e-01   4.3159138e-01
   4.0624046e-01   4.2540135e-01   4.3439045e-01   4.3762328e-01   4.6553864e-01   5.1577708e-01   4.0612117e-01   3.8421925e-01   4.9043985e-01   4.8931943e-01   4.9702239e-01   4.8719955e-01   4.9002237e-01   4.2323316e-01   4.4783810e-01   4.2548753e-01   4.7108941e-01   4.7275651e-01   4.5707054e-01   4.4039393e-01   5.3591768e-01   5.5362277e-01   4.9200405e-01   4.9053812e-01   4.6154392e-01   4.7977509e-01   4.1456159e-01   3.9955565e-01   4.3054293e-01   4.6841938e-01   4.7007549e-01   4.4219785e-01   4.4882461e-01   4.3710532e-01   4.7500242e-01   4.1981324e-01   5.0293645e-01   4.6014532e-01   4.5989194e-01   4.1075475e-01   6.3976688e-01   5.2379618e-01   4.4771263e-01   4.6773871e-01   4.2282026e-01   4.7363326e-01   3.9989781e-01   3.7572992e-01   3.9746483e-01   4.6723076e-01   3.9158789e-01   4.2569734e-01   4.6542247e-01   3.5272144e-01   4.0113443e-01   3.9267948e-01   3.9259858e-01   4.3577008e-01   4.2610195e-01   4.5737386e-01   4.2432054e-01   4.3977530e-01   4.2124777e-01   4.0710103e-01   4.1634976e-01   4.0263634e-01   4.3813905e-01   4.4021541e-01   4.2491934e-01   4.1587550e-01   5.5367815e-01   5.3377882e-01   5.4294580e-01   4.8374455e-01   7.0098549e-01   6.3447577e-01   5.2320070e-01   4.8457183e-01   4.6752607e-01   4.2322664e-01   4.1871265e-01   4.0141531e-01   4.6975655e-01   4.3204493e-01   0.0000000e+00   3.8288991e-01   4.5304087e-01   4.6530171e-01   3.8507925e-01   3.6672309e-01
   3.8622811e-01   4.0127343e-01   4.2475032e-01   4.1883608e-01   4.8402606e-01   4.3575532e-01   3.7807438e-01   3.8031967e-01   5.0177858e-01   4.7824230e-01   4.9029192e-01   4.6011147e-01   4.4610833e-01   4.0344577e-01   4.0721223e-01   4.1088909e-01   4.4248597e-01   4.2668181e-01   4.2717932e-01   4.3806007e-01   5.3494945e-01   4.0483962e-01   4.6335205e-01   4.6988088e-01   4.4804293e-01   4.7479669e-01   3.9255418e-01   4.3013985e-01   4.1694696e-01   4.4143825e-01   4.3560679e-01   4.2384941e-01   4.5442217e-01   4.2550813e-01   4.3490297e-01   3.9832614e-01   5.0699926e-01   4.6072063e-01   4.4571484e-01   4.2034078e-01   6.6739414e-01   6.0240029e-01   4.2156374e-01   4.5418616e-01   4.1277953e-01   4.4484254e-01   4.1033337e-01   3.9636076e-01   4.2356316e-01   4.4119109e-01   3.8536683e-01   4.1565073e-01   4.0948596e-01   3.6557059e-01   4.1006276e-01   3.6903232e-01   3.8626502e-01   4.0301095e-01   4.1551786e-01   4.5225925e-01   4.0835021e-01   4.0071816e-01   3.7188632e-01   3.8646100e-01   4.1759698e-01   3.8729912e-01   4.0708368e-01   4.3473279e-01   4.3700325e-01   4.0518472e-01   5.2535292e-01   4.7891909e-01   5.1198162e-01   4.6839945e-01   7.7496665e-01   5.7648140e-01   4.9551555e-01   4.3528192e-01   4.8137705e-01   3.6474104e-01   3.8994106e-01   3.7686159e-01   4.4090735e-01   4.3497665e-01   3.8288991e-01   0.0000000e+00   4.5054338e-01   4.7911227e-01   3.5533754e-01   3.3748795e-01
   4.6492988e-01   4.8623830e-01   4.8359800e-01   5.1163459e-01   5.6046073e-01   5.2846249e-01   4.5814695e-01   4.8032409e-01   5.8151096e-01   5.7464581e-01   5.8950384e-01   5.3674309e-01   5.6602552e-01   5.3023305e-01   5.2717027e-01   5.1568380e-01   5.9687875e-01   5.5971634e-01   5.5408141e-01   4.9172513e-01   6.2688812e-01   4.5886324e-01   5.7658729e-01   5.6986498e-01   5.1992420e-01   5.4167772e-01   5.1505812e-01   5.2728999e-01   4.8974676e-01   5.4133013e-01   5.3060147e-01   5.3014118e-01   5.5699746e-01   5.5655683e-01   5.7726400e-01   5.1110122e-01   6.0574661e-01   5.5826608e-01   5.7284469e-01   5.3802465e-01   7.0097214e-01   6.6995649e-01   5.3594728e-01   5.2208533e-01   4.9245004e-01   4.9191786e-01   5.0517548e-01   5.0458795e-01   5.4775834e-01   5.2564751e-01   4.6228669e-01   4.8177235e-01   5.1306200e-01   4.4416306e-01   4.6945597e-01   4.7209963e-01   4.6659140e-01   4.3992837e-01   4.9857291e-01   5.5973290e-01   4.9178462e-01   4.9959492e-01   4.6344915e-01   4.5292216e-01   4.8622962e-01   4.7381538e-01   5.1443684e-01   5.4006196e-01   5.1817333e-01   5.5339409e-01   6.2120160e-01   6.2205625e-01   6.2885543e-01   5.4287432e-01   7.1725619e-01   6.4832974e-01   5.6288343e-01   5.4331717e-01   5.3598986e-01   4.9166215e-01   4.7511155e-01   4.8385478e-01   5.5877075e-01   5.0122483e-01   4.5304087e-01   4.5054338e-01   0.0000000e+00   5.3887385e-01   4.4448154e-01   4.2908170e-01
   4.5295050e-01   4.7798516e-01   4.3517327e-01   4.2169288e-01   5.0182244e-01   5.2838460e-01   4.5292523e-01   4.2916082e-01   5.3679957e-01   4.5456919e-01   5.1555818e-01   5.0956731e-01   4.8268887e-01   4.8265821e-01   4.8037949e-01   5.0964633e-01   5.0345278e-01   4.7844501e-01   4.9073816e-01   4.4012323e-01   5.3337531e-01   4.2174073e-01   4.9660073e-01   4.5573933e-01   4.6545218e-01   5.2091096e-01   5.0100777e-01   4.4956208e-01   4.9770846e-01   5.0200467e-01   4.7297223e-01   4.3273353e-01   4.7010740e-01   5.1196894e-01   4.4300918e-01   4.5620847e-01   5.3055522e-01   5.2269963e-01   5.3008502e-01   5.4308082e-01   6.4196906e-01   4.6650637e-01   4.0907739e-01   4.9297063e-01   4.5914390e-01   5.2092119e-01   5.2003740e-01   4.7196282e-01   4.4322874e-01   4.7869659e-01   4.0483492e-01   4.2596718e-01   4.5655502e-01   4.4419952e-01   4.8251865e-01   4.4423682e-01   4.6887342e-01   4.8132606e-01   5.0847937e-01   4.5360620e-01   4.3640672e-01   4.8115596e-01   4.7349901e-01   4.2328306e-01   4.3345249e-01   3.9505874e-01   4.4775706e-01   4.6763747e-01   4.8620396e-01   6.0017574e-01   6.2313537e-01   5.9909462e-01   5.7874280e-01   5.2266988e-01   6.8520133e-01   6.8061180e-01   5.4533400e-01   4.9473998e-01   5.6073857e-01   5.3100017e-01   4.6132852e-01   4.7495385e-01   5.4375617e-01   5.3454794e-01   4.6530171e-01   4.7911227e-01   5.3887385e-01   0.0000000e+00   4.4489496e-01   4.2231003e-01
   3.9762076e-01   4.2563729e-01   4.2282267e-01   4.2459843e-01   4.5180354e-01   4.8997794e-01   4.0516035e-01   3.7670315e-01   4.7501216e-01   4.0549996e-01   4.6834783e-01   4.9281064e-01   4.4494894e-01   4.0617856e-01   4.5370771e-01   4.2999521e-01   4.4988167e-01   4.5803747e-01   4.6563781e-01   4.5861500e-01   4.8187905e-01   3.7029907e-01   4.6524677e-01   4.5666578e-01   4.7667784e-01   4.3532819e-01   4.2868454e-01   4.2516746e-01   4.3408231e-01   4.4283350e-01   4.3915513e-01   4.0151486e-01   4.2328646e-01   4.6211993e-01   4.6821565e-01   4.6930480e-01   5.4468531e-01   4.9470579e-01   4.4049433e-01   4.0997690e-01   6.8354126e-01   5.1238642e-01   4.4294611e-01   4.8454874e-01   4.1603724e-01   4.3885817e-01   4.2482602e-01   3.9358935e-01   4.3471658e-01   4.4776254e-01   3.9022878e-01   4.1265837e-01   4.5059366e-01   3.8415678e-01   3.8034575e-01   3.7338201e-01   4.1420734e-01   4.0530105e-01   4.3708855e-01   4.4068910e-01   4.4470577e-01   4.4042697e-01   3.8659306e-01   3.6882907e-01   3.8665331e-01   3.9213987e-01   4.0162485e-01   4.0774215e-01   4.1604653e-01   4.2506238e-01   4.8695113e-01   5.1798859e-01   4.7677243e-01   4.9531472e-01   5.4874301e-01   6.4058550e-01   5.4824441e-01   4.5598914e-01   4.8466442e-01   4.5224456e-01   4.0223566e-01   4.0223767e-01   4.1539203e-01   4.5639644e-01   3.8507925e-01   3.5533754e-01   4.4448154e-01   4.4489496e-01   0.0000000e+00   3.2979019e-01
   3.8663636e-01   4.0763293e-01   4.0272313e-01   3.8800821e-01   4.4615623e-01   4.7255199e-01   3.8601776e-01   3.5089417e-01   4.9726262e-01   4.1856459e-01   4.4810877e-01   4.6462338e-01   4.4272230e-01   4.0445290e-01   4.0536508e-01   3.9419813e-01   4.6796901e-01   4.1823699e-01   4.2080813e-01   4.3390396e-01   4.7675587e-01   3.7993317e-01   4.4984796e-01   4.4768298e-01   4.1492991e-01   4.3165429e-01   4.0568280e-01   3.7310436e-01   4.0128761e-01   4.2722886e-01   3.7537339e-01   3.8271093e-01   4.0772800e-01   3.8547193e-01   4.3876082e-01   5.1767901e-01   4.8889770e-01   4.4324503e-01   4.3744061e-01   3.7454903e-01   5.4916647e-01   4.7162402e-01   3.8929790e-01   4.0296419e-01   3.6664773e-01   4.1230561e-01   3.7903609e-01   3.7362772e-01   3.8420257e-01   3.9816160e-01   3.4586455e-01   3.6069522e-01   3.9607276e-01   3.6596602e-01   3.5114500e-01   3.2855322e-01   3.7880862e-01   4.0621931e-01   4.3285639e-01   4.3134406e-01   3.8675276e-01   4.1049756e-01   3.3681757e-01   3.5258694e-01   3.9449297e-01   3.8919058e-01   4.2366247e-01   3.8463769e-01   3.6399803e-01   4.1827371e-01   5.1419659e-01   4.7139582e-01   5.4068597e-01   4.3424421e-01   6.4608441e-01   5.3014711e-01   5.3129496e-01   4.7281787e-01   4.8926078e-01   4.5138795e-01   4.1728989e-01   3.8973289e-01   4.4000831e-01   4.3159138e-01   3.6672309e-01   3.3748795e-01   4.2908170e-01   4.2231003e-01   3.2979019e-01   0.0000000e+00
