# Supplementary material for: Autistic traits and individual brain differences: functional network efficiency reflects attentional and social impairments, structural nodal efficiencies index systemising and theory-of-mind skills
Source: Mol Autism. 2021 Jan 21;12:3. doi: 10.1186/s13229-020-00377-8 (PMC7818759; doi:10.1186/s13229-020-00377-8)
Supplement: Supplementary file 9 — Additional file 9. Brain-behaviour correlations. README file detailing data curation; AAL-90 region masks in NIfTI format; spreadseehts of Spearman correlations; code and data for the correlational analysis. [file 13229_2020_377_MOESM9_ESM.zip › Paul_Arora_et_al_data/Physiological/BBC/analysis/Diffusion_Analaysis/adj_matrixes/Connectivity_Probability_weighted/dti_nodal_participation_score.txt]

   4.9679284e-01   4.9712214e-01   4.9603894e-01   4.9554843e-01   4.9554902e-01   4.9689100e-01   4.9591567e-01   4.9765361e-01   4.9545319e-01   4.9668519e-01   4.9494747e-01   4.9659442e-01   4.9735218e-01   4.9596779e-01   4.9532632e-01   4.9771161e-01   4.9653053e-01   4.9671788e-01   4.9628432e-01   4.9549588e-01   4.9806652e-01   4.9610128e-01   4.9696065e-01   4.9765528e-01   4.9762264e-01   4.9808443e-01   4.9461447e-01   4.9689517e-01   4.9712614e-01   4.9766786e-01   4.9747044e-01   4.9780516e-01   4.9725307e-01   4.9775647e-01   4.9658406e-01   4.9164811e-01   4.9783075e-01   4.9837213e-01   4.9674167e-01   4.9814766e-01   4.9816627e-01   4.9929060e-01   4.9850116e-01   4.9772878e-01   4.9811704e-01   4.9891158e-01   4.9797216e-01   4.9754776e-01   4.9781693e-01   4.9794371e-01   4.9777470e-01   4.9751536e-01   4.9734166e-01   4.9681230e-01   4.9718005e-01   4.9789274e-01   4.9809244e-01   4.9728418e-01   4.9770748e-01   4.9836319e-01   4.9831805e-01   4.9853456e-01   4.9748590e-01   4.9815401e-01   4.9881807e-01   4.9909523e-01   4.9792313e-01   4.9833483e-01   4.9894083e-01   4.9929833e-01   4.9785507e-01   4.9810641e-01   4.9549118e-01   4.9999466e-01   4.9866750e-01   4.9982552e-01   4.9701001e-01   4.9842791e-01   4.9713906e-01   4.9685797e-01   4.9660846e-01   4.9675101e-01   4.9773035e-01   4.9829858e-01   4.9757952e-01   4.9791038e-01   4.9687236e-01   4.9508471e-01   4.9728806e-01   4.9762652e-01
   0.0000000e+00   0.0000000e+00   0.0000000e+00   0.0000000e+00   0.0000000e+00   0.0000000e+00   0.0000000e+00   0.0000000e+00   0.0000000e+00   0.0000000e+00   0.0000000e+00   0.0000000e+00   0.0000000e+00   0.0000000e+00   0.0000000e+00   0.0000000e+00   0.0000000e+00   0.0000000e+00   0.0000000e+00   0.0000000e+00   0.0000000e+00   0.0000000e+00   0.0000000e+00   0.0000000e+00   0.0000000e+00   0.0000000e+00   0.0000000e+00   0.0000000e+00   0.0000000e+00   0.0000000e+00   0.0000000e+00   0.0000000e+00   0.0000000e+00   0.0000000e+00   0.0000000e+00   0.0000000e+00   0.0000000e+00   0.0000000e+00   0.0000000e+00   0.0000000e+00   0.0000000e+00   0.0000000e+00   0.0000000e+00   0.0000000e+00   0.0000000e+00   0.0000000e+00   0.0000000e+00   0.0000000e+00   0.0000000e+00   0.0000000e+00   0.0000000e+00   0.0000000e+00   0.0000000e+00   0.0000000e+00   0.0000000e+00   0.0000000e+00   0.0000000e+00   0.0000000e+00   0.0000000e+00   0.0000000e+00   0.0000000e+00   0.0000000e+00   0.0000000e+00   0.0000000e+00   0.0000000e+00   0.0000000e+00   0.0000000e+00   0.0000000e+00   0.0000000e+00   0.0000000e+00   0.0000000e+00   0.0000000e+00   0.0000000e+00   0.0000000e+00   0.0000000e+00   0.0000000e+00   0.0000000e+00   0.0000000e+00   0.0000000e+00   0.0000000e+00   0.0000000e+00   0.0000000e+00   0.0000000e+00   0.0000000e+00   0.0000000e+00   0.0000000e+00   0.0000000e+00   0.0000000e+00   0.0000000e+00   0.0000000e+00
   4.9972116e-01   4.9953451e-01   4.9973104e-01   4.9937333e-01   4.9988894e-01   4.9923647e-01   4.9950289e-01   4.9928676e-01   4.9910555e-01   4.9914097e-01   4.9971354e-01   4.9972796e-01   4.9948003e-01   4.9962081e-01   4.9971190e-01   4.9960490e-01   4.9939551e-01   4.9941322e-01   4.9958746e-01   4.9948026e-01   4.9933990e-01   4.9955559e-01   4.9976014e-01   4.9923028e-01   4.9935941e-01   4.9969397e-01   4.9972159e-01   4.9917150e-01   4.9943028e-01   4.9981795e-01   4.9995164e-01   4.9928338e-01   4.9934961e-01   4.9927692e-01   4.9948921e-01   4.9906551e-01   4.9935624e-01   4.9939799e-01   4.9955026e-01   4.9958619e-01   4.9980278e-01   4.9936798e-01   4.9946558e-01   4.9969497e-01   4.9909089e-01   4.9942264e-01   4.9972265e-01   4.9924109e-01   4.9950109e-01   4.9945688e-01   4.9976407e-01   4.9964135e-01   4.9968383e-01   4.9988543e-01   4.9919790e-01   4.9967631e-01   4.9965294e-01   4.9947194e-01   4.9916577e-01   4.9946799e-01   4.9930080e-01   4.9943955e-01   4.9870129e-01   4.9942526e-01   4.9863240e-01   4.9891388e-01   4.9909876e-01   4.9952294e-01   4.9971867e-01   4.9888193e-01   4.9951083e-01   4.9883809e-01   4.9965664e-01   4.9984861e-01   4.9917757e-01   4.9952698e-01   4.9942630e-01   4.9970030e-01   4.9902208e-01   4.9932682e-01   4.9938003e-01   4.9905385e-01   4.9956909e-01   4.9949642e-01   4.9943532e-01   4.9957912e-01   4.9953239e-01   4.9955989e-01   4.9920828e-01   4.9957261e-01
   0.0000000e+00   0.0000000e+00   0.0000000e+00   0.0000000e+00   0.0000000e+00   0.0000000e+00   0.0000000e+00   0.0000000e+00   0.0000000e+00   0.0000000e+00   0.0000000e+00   0.0000000e+00   0.0000000e+00   0.0000000e+00   0.0000000e+00   0.0000000e+00   0.0000000e+00   0.0000000e+00   0.0000000e+00   0.0000000e+00   0.0000000e+00   0.0000000e+00   0.0000000e+00   0.0000000e+00   0.0000000e+00   0.0000000e+00   0.0000000e+00   0.0000000e+00   0.0000000e+00   0.0000000e+00   0.0000000e+00   0.0000000e+00   0.0000000e+00   0.0000000e+00   0.0000000e+00   0.0000000e+00   0.0000000e+00   0.0000000e+00   0.0000000e+00   0.0000000e+00   0.0000000e+00   0.0000000e+00   0.0000000e+00   0.0000000e+00   0.0000000e+00   0.0000000e+00   0.0000000e+00   0.0000000e+00   0.0000000e+00   0.0000000e+00   0.0000000e+00   0.0000000e+00   0.0000000e+00   0.0000000e+00   0.0000000e+00   0.0000000e+00   0.0000000e+00   0.0000000e+00   0.0000000e+00   0.0000000e+00   0.0000000e+00   0.0000000e+00   0.0000000e+00   0.0000000e+00   0.0000000e+00   0.0000000e+00   0.0000000e+00   0.0000000e+00   0.0000000e+00   0.0000000e+00   0.0000000e+00   0.0000000e+00   0.0000000e+00   0.0000000e+00   0.0000000e+00   0.0000000e+00   0.0000000e+00   0.0000000e+00   0.0000000e+00   0.0000000e+00   0.0000000e+00   0.0000000e+00   0.0000000e+00   0.0000000e+00   0.0000000e+00   0.0000000e+00   0.0000000e+00   0.0000000e+00   0.0000000e+00   0.0000000e+00
   0.0000000e+00   0.0000000e+00   0.0000000e+00   0.0000000e+00   0.0000000e+00   0.0000000e+00   0.0000000e+00   0.0000000e+00   0.0000000e+00   0.0000000e+00   0.0000000e+00   0.0000000e+00   0.0000000e+00   0.0000000e+00   0.0000000e+00   0.0000000e+00   0.0000000e+00   0.0000000e+00   0.0000000e+00   0.0000000e+00   0.0000000e+00   0.0000000e+00   0.0000000e+00   0.0000000e+00   0.0000000e+00   0.0000000e+00   0.0000000e+00   0.0000000e+00   0.0000000e+00   0.0000000e+00   0.0000000e+00   0.0000000e+00   0.0000000e+00   0.0000000e+00   0.0000000e+00   0.0000000e+00   0.0000000e+00   0.0000000e+00   0.0000000e+00   0.0000000e+00   0.0000000e+00   0.0000000e+00   0.0000000e+00   0.0000000e+00   0.0000000e+00   0.0000000e+00   0.0000000e+00   0.0000000e+00   0.0000000e+00   0.0000000e+00   0.0000000e+00   0.0000000e+00   0.0000000e+00   0.0000000e+00   0.0000000e+00   0.0000000e+00   0.0000000e+00   0.0000000e+00   0.0000000e+00   0.0000000e+00   0.0000000e+00   0.0000000e+00   0.0000000e+00   0.0000000e+00   0.0000000e+00   0.0000000e+00   0.0000000e+00   0.0000000e+00   0.0000000e+00   0.0000000e+00   0.0000000e+00   0.0000000e+00   0.0000000e+00   0.0000000e+00   0.0000000e+00   0.0000000e+00   0.0000000e+00   0.0000000e+00   0.0000000e+00   0.0000000e+00   0.0000000e+00   0.0000000e+00   0.0000000e+00   0.0000000e+00   0.0000000e+00   0.0000000e+00   0.0000000e+00   0.0000000e+00   0.0000000e+00   0.0000000e+00
   0.0000000e+00   0.0000000e+00   0.0000000e+00   0.0000000e+00   0.0000000e+00   0.0000000e+00   0.0000000e+00   0.0000000e+00   0.0000000e+00   0.0000000e+00   0.0000000e+00   0.0000000e+00   0.0000000e+00   0.0000000e+00   0.0000000e+00   0.0000000e+00   0.0000000e+00   0.0000000e+00   0.0000000e+00   0.0000000e+00   0.0000000e+00   0.0000000e+00   0.0000000e+00   0.0000000e+00   0.0000000e+00   0.0000000e+00   0.0000000e+00   0.0000000e+00   0.0000000e+00   0.0000000e+00   0.0000000e+00   0.0000000e+00   0.0000000e+00   0.0000000e+00   0.0000000e+00   0.0000000e+00   0.0000000e+00   0.0000000e+00   0.0000000e+00   0.0000000e+00   0.0000000e+00   0.0000000e+00   0.0000000e+00   0.0000000e+00   0.0000000e+00   0.0000000e+00   0.0000000e+00   0.0000000e+00   0.0000000e+00   0.0000000e+00   0.0000000e+00   0.0000000e+00   0.0000000e+00   0.0000000e+00   0.0000000e+00   0.0000000e+00   0.0000000e+00   0.0000000e+00   0.0000000e+00   0.0000000e+00   0.0000000e+00   0.0000000e+00   0.0000000e+00   0.0000000e+00   0.0000000e+00   0.0000000e+00   0.0000000e+00   0.0000000e+00   0.0000000e+00   0.0000000e+00   0.0000000e+00   0.0000000e+00   0.0000000e+00   0.0000000e+00   0.0000000e+00   0.0000000e+00   0.0000000e+00   0.0000000e+00   0.0000000e+00   0.0000000e+00   0.0000000e+00   0.0000000e+00   0.0000000e+00   0.0000000e+00   0.0000000e+00   0.0000000e+00   0.0000000e+00   0.0000000e+00   0.0000000e+00   0.0000000e+00
   0.0000000e+00   0.0000000e+00   0.0000000e+00   0.0000000e+00   0.0000000e+00   0.0000000e+00   0.0000000e+00   0.0000000e+00   0.0000000e+00   0.0000000e+00   0.0000000e+00   0.0000000e+00   0.0000000e+00   0.0000000e+00   0.0000000e+00   0.0000000e+00   0.0000000e+00   0.0000000e+00   0.0000000e+00   0.0000000e+00   0.0000000e+00   0.0000000e+00   0.0000000e+00   0.0000000e+00   0.0000000e+00   0.0000000e+00   0.0000000e+00   0.0000000e+00   0.0000000e+00   0.0000000e+00   0.0000000e+00   0.0000000e+00   0.0000000e+00   0.0000000e+00   0.0000000e+00   0.0000000e+00   0.0000000e+00   0.0000000e+00   0.0000000e+00   0.0000000e+00   0.0000000e+00   0.0000000e+00   0.0000000e+00   0.0000000e+00   0.0000000e+00   0.0000000e+00   0.0000000e+00   0.0000000e+00   0.0000000e+00   0.0000000e+00   0.0000000e+00   0.0000000e+00   0.0000000e+00   0.0000000e+00   0.0000000e+00   0.0000000e+00   0.0000000e+00   0.0000000e+00   0.0000000e+00   0.0000000e+00   0.0000000e+00   0.0000000e+00   0.0000000e+00   0.0000000e+00   0.0000000e+00   0.0000000e+00   0.0000000e+00   0.0000000e+00   0.0000000e+00   0.0000000e+00   0.0000000e+00   0.0000000e+00   0.0000000e+00   0.0000000e+00   0.0000000e+00   0.0000000e+00   0.0000000e+00   0.0000000e+00   0.0000000e+00   0.0000000e+00   0.0000000e+00   0.0000000e+00   0.0000000e+00   0.0000000e+00   0.0000000e+00   0.0000000e+00   0.0000000e+00   0.0000000e+00   0.0000000e+00   0.0000000e+00
   0.0000000e+00   0.0000000e+00   0.0000000e+00   0.0000000e+00   0.0000000e+00   0.0000000e+00   0.0000000e+00   0.0000000e+00   0.0000000e+00   0.0000000e+00   0.0000000e+00   0.0000000e+00   0.0000000e+00   0.0000000e+00   0.0000000e+00   0.0000000e+00   0.0000000e+00   0.0000000e+00   0.0000000e+00   0.0000000e+00   0.0000000e+00   0.0000000e+00   0.0000000e+00   0.0000000e+00   0.0000000e+00   0.0000000e+00   0.0000000e+00   0.0000000e+00   0.0000000e+00   0.0000000e+00   0.0000000e+00   0.0000000e+00   0.0000000e+00   0.0000000e+00   0.0000000e+00   0.0000000e+00   0.0000000e+00   0.0000000e+00   0.0000000e+00   0.0000000e+00   0.0000000e+00   0.0000000e+00   0.0000000e+00   0.0000000e+00   0.0000000e+00   0.0000000e+00   0.0000000e+00   0.0000000e+00   0.0000000e+00   0.0000000e+00   0.0000000e+00   0.0000000e+00   0.0000000e+00   0.0000000e+00   0.0000000e+00   0.0000000e+00   0.0000000e+00   0.0000000e+00   0.0000000e+00   0.0000000e+00   0.0000000e+00   0.0000000e+00   0.0000000e+00   0.0000000e+00   0.0000000e+00   0.0000000e+00   0.0000000e+00   0.0000000e+00   0.0000000e+00   0.0000000e+00   0.0000000e+00   0.0000000e+00   0.0000000e+00   0.0000000e+00   0.0000000e+00   0.0000000e+00   0.0000000e+00   0.0000000e+00   0.0000000e+00   0.0000000e+00   0.0000000e+00   0.0000000e+00   0.0000000e+00   0.0000000e+00   0.0000000e+00   0.0000000e+00   0.0000000e+00   0.0000000e+00   0.0000000e+00   0.0000000e+00
   4.9990163e-01   4.9999022e-01   4.9996748e-01   4.9992845e-01   4.9999948e-01   4.9999397e-01   4.9999801e-01   4.9999987e-01   4.9994010e-01   4.9999680e-01   4.9997598e-01   4.9993009e-01   4.9998860e-01   4.9999578e-01   4.9986691e-01   4.9994544e-01   4.9993466e-01   4.9993993e-01   4.9998489e-01   4.9999862e-01   4.9997010e-01   4.9980506e-01   4.9999143e-01   4.9997437e-01   4.9994168e-01   4.9997919e-01   4.9998332e-01   4.9995342e-01   4.9992229e-01   4.9978611e-01   4.9999842e-01   4.9999992e-01   4.9987899e-01   4.9999751e-01   4.9995110e-01   4.9975557e-01   4.9999018e-01   4.9998230e-01   4.9970716e-01   4.9996050e-01   4.9987915e-01   4.9999072e-01   4.9996906e-01   4.9999944e-01   4.9999526e-01   4.9999147e-01   4.9995974e-01   4.9994058e-01   4.9979336e-01   4.9997266e-01   4.9995750e-01   4.9994752e-01   4.9987967e-01   4.9999490e-01   4.9998649e-01   4.9978502e-01   4.9996535e-01   4.9989693e-01   4.9990572e-01   4.9970753e-01   4.9999353e-01   4.9991038e-01   4.9999960e-01   4.9999986e-01   4.9966007e-01   4.9996416e-01   4.9999554e-01   4.9980923e-01   4.9998616e-01   4.9999949e-01   4.9999339e-01   4.9997506e-01   4.9999317e-01   4.9991829e-01   4.9999588e-01   4.9994367e-01   4.9997819e-01   4.9983930e-01   4.9999975e-01   4.9994359e-01   4.9997645e-01   4.9997656e-01   4.9998261e-01   4.9999644e-01   4.9999892e-01   4.9996665e-01   4.9980852e-01   4.9997814e-01   4.9999998e-01   4.9995224e-01
   0.0000000e+00   0.0000000e+00   0.0000000e+00   0.0000000e+00   0.0000000e+00   0.0000000e+00   0.0000000e+00   0.0000000e+00   0.0000000e+00   0.0000000e+00   0.0000000e+00   0.0000000e+00   0.0000000e+00   0.0000000e+00   0.0000000e+00   0.0000000e+00   0.0000000e+00   0.0000000e+00   0.0000000e+00   0.0000000e+00   0.0000000e+00   0.0000000e+00   0.0000000e+00   0.0000000e+00   0.0000000e+00   0.0000000e+00   0.0000000e+00   0.0000000e+00   0.0000000e+00   0.0000000e+00   0.0000000e+00   0.0000000e+00   0.0000000e+00   0.0000000e+00   0.0000000e+00   0.0000000e+00   0.0000000e+00   0.0000000e+00   0.0000000e+00   0.0000000e+00   0.0000000e+00   0.0000000e+00   0.0000000e+00   0.0000000e+00   0.0000000e+00   0.0000000e+00   0.0000000e+00   0.0000000e+00   0.0000000e+00   0.0000000e+00   0.0000000e+00   0.0000000e+00   0.0000000e+00   0.0000000e+00   0.0000000e+00   0.0000000e+00   0.0000000e+00   0.0000000e+00   0.0000000e+00   0.0000000e+00   0.0000000e+00   0.0000000e+00   0.0000000e+00   0.0000000e+00   0.0000000e+00   0.0000000e+00   0.0000000e+00   0.0000000e+00   0.0000000e+00   0.0000000e+00   0.0000000e+00   0.0000000e+00   0.0000000e+00   0.0000000e+00   0.0000000e+00   0.0000000e+00   0.0000000e+00   0.0000000e+00   0.0000000e+00   0.0000000e+00   0.0000000e+00   0.0000000e+00   0.0000000e+00   0.0000000e+00   0.0000000e+00   0.0000000e+00   0.0000000e+00   0.0000000e+00   0.0000000e+00   0.0000000e+00
   4.8984154e-01   4.9123821e-01   4.9087691e-01   4.8940758e-01   4.9141169e-01   4.9178635e-01   4.9120064e-01   4.9183045e-01   4.8964866e-01   4.9014121e-01   4.9117685e-01   4.9075352e-01   4.9035931e-01   4.9156143e-01   4.9027062e-01   4.8992475e-01   4.8973688e-01   4.9118835e-01   4.8977016e-01   4.9161226e-01   4.9441516e-01   4.9126787e-01   4.8958297e-01   4.9021643e-01   4.9214414e-01   4.9037541e-01   4.8700795e-01   4.9087068e-01   4.9031083e-01   4.9153972e-01   4.9041456e-01   4.9103334e-01   4.9039267e-01   4.9163760e-01   4.9081497e-01   4.9194164e-01   4.9106238e-01   4.9031031e-01   4.9117862e-01   4.9111334e-01   4.9003549e-01   4.9089364e-01   4.9266148e-01   4.8947981e-01   4.9010572e-01   4.9094861e-01   4.9025990e-01   4.8988592e-01   4.9053711e-01   4.9045935e-01   4.9219498e-01   4.9157502e-01   4.9106605e-01   4.9210834e-01   4.9088684e-01   4.9194742e-01   4.9145154e-01   4.9063176e-01   4.9077557e-01   4.9112319e-01   4.9165937e-01   4.9154168e-01   4.9173080e-01   4.9100393e-01   4.8965407e-01   4.9122022e-01   4.9227198e-01   4.8952713e-01   4.9021994e-01   4.9060274e-01   4.9168802e-01   4.9000237e-01   4.9009890e-01   4.9331278e-01   4.9196472e-01   4.9528738e-01   4.8897483e-01   4.8635273e-01   4.9477309e-01   4.9082041e-01   4.9140601e-01   4.9086245e-01   4.8959950e-01   4.9211409e-01   4.9163125e-01   4.9032982e-01   4.8884896e-01   4.9140952e-01   4.8983406e-01   4.9026257e-01
   0.0000000e+00   0.0000000e+00   0.0000000e+00   0.0000000e+00   0.0000000e+00   0.0000000e+00   0.0000000e+00   0.0000000e+00   0.0000000e+00   0.0000000e+00   0.0000000e+00   0.0000000e+00   0.0000000e+00   0.0000000e+00   0.0000000e+00   0.0000000e+00   0.0000000e+00   0.0000000e+00   0.0000000e+00   0.0000000e+00   0.0000000e+00   0.0000000e+00   0.0000000e+00   0.0000000e+00   0.0000000e+00   0.0000000e+00   0.0000000e+00   0.0000000e+00   0.0000000e+00   0.0000000e+00   0.0000000e+00   0.0000000e+00   0.0000000e+00   0.0000000e+00   0.0000000e+00   0.0000000e+00   0.0000000e+00   0.0000000e+00   0.0000000e+00   0.0000000e+00   0.0000000e+00   0.0000000e+00   0.0000000e+00   0.0000000e+00   0.0000000e+00   0.0000000e+00   0.0000000e+00   0.0000000e+00   0.0000000e+00   0.0000000e+00   0.0000000e+00   0.0000000e+00   0.0000000e+00   0.0000000e+00   0.0000000e+00   0.0000000e+00   0.0000000e+00   0.0000000e+00   0.0000000e+00   0.0000000e+00   0.0000000e+00   0.0000000e+00   0.0000000e+00   0.0000000e+00   0.0000000e+00   0.0000000e+00   0.0000000e+00   0.0000000e+00   0.0000000e+00   0.0000000e+00   0.0000000e+00   0.0000000e+00   0.0000000e+00   0.0000000e+00   0.0000000e+00   0.0000000e+00   0.0000000e+00   0.0000000e+00   0.0000000e+00   0.0000000e+00   0.0000000e+00   0.0000000e+00   0.0000000e+00   0.0000000e+00   0.0000000e+00   0.0000000e+00   0.0000000e+00   0.0000000e+00   0.0000000e+00   0.0000000e+00
   4.8666392e-01   4.8478030e-01   4.8598220e-01   4.8459527e-01   4.8581561e-01   4.8478316e-01   4.8631881e-01   4.8671959e-01   4.8456243e-01   4.8427216e-01   4.8587829e-01   4.8719412e-01   4.8651335e-01   4.8514613e-01   4.8605154e-01   4.8404327e-01   4.8715604e-01   4.8649342e-01   4.8627656e-01   4.8562389e-01   4.8732335e-01   4.8835546e-01   4.8585862e-01   4.8849956e-01   4.8599632e-01   4.8712345e-01   4.8786043e-01   4.8591651e-01   4.8607721e-01   4.8787191e-01   4.8569218e-01   4.8745783e-01   4.8612193e-01   4.8853657e-01   4.8775224e-01   4.9236775e-01   4.8547464e-01   4.8813349e-01   4.8655921e-01   4.8887296e-01   4.8820302e-01   4.8755566e-01   4.8702649e-01   4.8612384e-01   4.8634176e-01   4.8841305e-01   4.8885488e-01   4.8676958e-01   4.8704773e-01   4.8640285e-01   4.8825382e-01   4.8909424e-01   4.8837627e-01   4.8686017e-01   4.8822119e-01   4.8675876e-01   4.8684569e-01   4.8744108e-01   4.8666018e-01   4.8635975e-01   4.8811174e-01   4.8605904e-01   4.8830529e-01   4.8843433e-01   4.8799063e-01   4.8599835e-01   4.8623214e-01   4.8697191e-01   4.8712162e-01   4.8816750e-01   4.8506805e-01   4.8818320e-01   4.8867411e-01   4.8794389e-01   4.8813931e-01   4.8134537e-01   4.8707694e-01   4.8754569e-01   4.8358973e-01   4.8793383e-01   4.8733496e-01   4.8798054e-01   4.8708060e-01   4.8766818e-01   4.8718888e-01   4.8691125e-01   4.8319371e-01   4.8672785e-01   4.8667253e-01   4.8552759e-01
   0.0000000e+00   0.0000000e+00   0.0000000e+00   0.0000000e+00   0.0000000e+00   0.0000000e+00   0.0000000e+00   0.0000000e+00   0.0000000e+00   0.0000000e+00   0.0000000e+00   0.0000000e+00   0.0000000e+00   0.0000000e+00   0.0000000e+00   0.0000000e+00   0.0000000e+00   0.0000000e+00   0.0000000e+00   0.0000000e+00   0.0000000e+00   0.0000000e+00   0.0000000e+00   0.0000000e+00   0.0000000e+00   0.0000000e+00   0.0000000e+00   0.0000000e+00   0.0000000e+00   0.0000000e+00   0.0000000e+00   0.0000000e+00   0.0000000e+00   0.0000000e+00   0.0000000e+00   0.0000000e+00   0.0000000e+00   0.0000000e+00   0.0000000e+00   0.0000000e+00   0.0000000e+00   0.0000000e+00   0.0000000e+00   0.0000000e+00   0.0000000e+00   0.0000000e+00   0.0000000e+00   0.0000000e+00   0.0000000e+00   0.0000000e+00   0.0000000e+00   0.0000000e+00   0.0000000e+00   0.0000000e+00   0.0000000e+00   0.0000000e+00   0.0000000e+00   0.0000000e+00   0.0000000e+00   0.0000000e+00   0.0000000e+00   0.0000000e+00   0.0000000e+00   0.0000000e+00   0.0000000e+00   0.0000000e+00   0.0000000e+00   0.0000000e+00   0.0000000e+00   0.0000000e+00   0.0000000e+00   0.0000000e+00   0.0000000e+00   0.0000000e+00   0.0000000e+00   0.0000000e+00   0.0000000e+00   0.0000000e+00   0.0000000e+00   0.0000000e+00   0.0000000e+00   0.0000000e+00   0.0000000e+00   0.0000000e+00   0.0000000e+00   0.0000000e+00   0.0000000e+00   0.0000000e+00   0.0000000e+00   0.0000000e+00
   0.0000000e+00   0.0000000e+00   0.0000000e+00   0.0000000e+00   0.0000000e+00   0.0000000e+00   0.0000000e+00   0.0000000e+00   0.0000000e+00   0.0000000e+00   0.0000000e+00   0.0000000e+00   0.0000000e+00   0.0000000e+00   0.0000000e+00   0.0000000e+00   0.0000000e+00   0.0000000e+00   0.0000000e+00   0.0000000e+00   0.0000000e+00   0.0000000e+00   0.0000000e+00   0.0000000e+00   0.0000000e+00   0.0000000e+00   0.0000000e+00   0.0000000e+00   0.0000000e+00   0.0000000e+00   0.0000000e+00   0.0000000e+00   0.0000000e+00   0.0000000e+00   0.0000000e+00   0.0000000e+00   0.0000000e+00   0.0000000e+00   0.0000000e+00   0.0000000e+00   0.0000000e+00   0.0000000e+00   0.0000000e+00   0.0000000e+00   0.0000000e+00   0.0000000e+00   0.0000000e+00   0.0000000e+00   0.0000000e+00   0.0000000e+00   0.0000000e+00   0.0000000e+00   0.0000000e+00   0.0000000e+00   0.0000000e+00   0.0000000e+00   0.0000000e+00   0.0000000e+00   0.0000000e+00   0.0000000e+00   0.0000000e+00   0.0000000e+00   0.0000000e+00   0.0000000e+00   0.0000000e+00   0.0000000e+00   0.0000000e+00   0.0000000e+00   0.0000000e+00   0.0000000e+00   0.0000000e+00   0.0000000e+00   0.0000000e+00   0.0000000e+00   0.0000000e+00   0.0000000e+00   0.0000000e+00   0.0000000e+00   0.0000000e+00   0.0000000e+00   0.0000000e+00   0.0000000e+00   0.0000000e+00   0.0000000e+00   0.0000000e+00   0.0000000e+00   0.0000000e+00   0.0000000e+00   0.0000000e+00   0.0000000e+00
   0.0000000e+00   0.0000000e+00   0.0000000e+00   0.0000000e+00   0.0000000e+00   0.0000000e+00   0.0000000e+00   0.0000000e+00   0.0000000e+00   0.0000000e+00   0.0000000e+00   0.0000000e+00   0.0000000e+00   0.0000000e+00   0.0000000e+00   0.0000000e+00   0.0000000e+00   0.0000000e+00   0.0000000e+00   0.0000000e+00   0.0000000e+00   0.0000000e+00   0.0000000e+00   0.0000000e+00   0.0000000e+00   0.0000000e+00   0.0000000e+00   0.0000000e+00   0.0000000e+00   0.0000000e+00   0.0000000e+00   0.0000000e+00   0.0000000e+00   0.0000000e+00   0.0000000e+00   0.0000000e+00   0.0000000e+00   0.0000000e+00   0.0000000e+00   0.0000000e+00   0.0000000e+00   0.0000000e+00   0.0000000e+00   0.0000000e+00   0.0000000e+00   0.0000000e+00   0.0000000e+00   0.0000000e+00   0.0000000e+00   0.0000000e+00   0.0000000e+00   0.0000000e+00   0.0000000e+00   0.0000000e+00   0.0000000e+00   0.0000000e+00   0.0000000e+00   0.0000000e+00   0.0000000e+00   0.0000000e+00   0.0000000e+00   0.0000000e+00   0.0000000e+00   0.0000000e+00   0.0000000e+00   0.0000000e+00   0.0000000e+00   0.0000000e+00   0.0000000e+00   0.0000000e+00   0.0000000e+00   0.0000000e+00   0.0000000e+00   0.0000000e+00   0.0000000e+00   0.0000000e+00   0.0000000e+00   0.0000000e+00   0.0000000e+00   0.0000000e+00   0.0000000e+00   0.0000000e+00   0.0000000e+00   0.0000000e+00   0.0000000e+00   0.0000000e+00   0.0000000e+00   0.0000000e+00   0.0000000e+00   0.0000000e+00
   0.0000000e+00   0.0000000e+00   0.0000000e+00   0.0000000e+00   0.0000000e+00   0.0000000e+00   0.0000000e+00   0.0000000e+00   0.0000000e+00   0.0000000e+00   0.0000000e+00   0.0000000e+00   0.0000000e+00   0.0000000e+00   0.0000000e+00   0.0000000e+00   0.0000000e+00   0.0000000e+00   0.0000000e+00   0.0000000e+00   0.0000000e+00   0.0000000e+00   0.0000000e+00   0.0000000e+00   0.0000000e+00   0.0000000e+00   0.0000000e+00   0.0000000e+00   0.0000000e+00   0.0000000e+00   0.0000000e+00   0.0000000e+00   0.0000000e+00   0.0000000e+00   0.0000000e+00   0.0000000e+00   0.0000000e+00   0.0000000e+00   0.0000000e+00   0.0000000e+00   0.0000000e+00   0.0000000e+00   0.0000000e+00   0.0000000e+00   0.0000000e+00   0.0000000e+00   0.0000000e+00   0.0000000e+00   0.0000000e+00   0.0000000e+00   0.0000000e+00   0.0000000e+00   0.0000000e+00   0.0000000e+00   0.0000000e+00   0.0000000e+00   0.0000000e+00   0.0000000e+00   0.0000000e+00   0.0000000e+00   0.0000000e+00   0.0000000e+00   0.0000000e+00   0.0000000e+00   0.0000000e+00   0.0000000e+00   0.0000000e+00   0.0000000e+00   0.0000000e+00   0.0000000e+00   0.0000000e+00   0.0000000e+00   0.0000000e+00   0.0000000e+00   0.0000000e+00   0.0000000e+00   0.0000000e+00   0.0000000e+00   0.0000000e+00   0.0000000e+00   0.0000000e+00   0.0000000e+00   0.0000000e+00   0.0000000e+00   0.0000000e+00   0.0000000e+00   0.0000000e+00   0.0000000e+00   0.0000000e+00   0.0000000e+00
   4.8344989e-01   4.8361709e-01   4.8087433e-01   4.8056466e-01   4.8203200e-01   4.8486534e-01   4.8284038e-01   4.8125615e-01   4.8270384e-01   4.8151930e-01   4.8304615e-01   4.8326897e-01   4.8300809e-01   4.8108365e-01   4.8148455e-01   4.8340235e-01   4.8056723e-01   4.7998936e-01   4.7989225e-01   4.8374173e-01   4.8283293e-01   4.8238014e-01   4.8023143e-01   4.8208148e-01   4.8142031e-01   4.8118444e-01   4.8324065e-01   4.7337935e-01   4.8174799e-01   4.8093037e-01   4.8228444e-01   4.8348136e-01   4.8078069e-01   4.7983093e-01   4.8170406e-01   4.8230406e-01   4.8171912e-01   4.8320764e-01   4.8030880e-01   4.7726534e-01   4.8026843e-01   4.8151447e-01   4.8385596e-01   4.8179168e-01   4.8152646e-01   4.8316388e-01   4.8158534e-01   4.8099274e-01   4.8138758e-01   4.8150927e-01   4.8067372e-01   4.8266085e-01   4.8209114e-01   4.7873426e-01   4.8300633e-01   4.8146321e-01   4.8223445e-01   4.8122123e-01   4.8186064e-01   4.8016571e-01   4.8035203e-01   4.8063974e-01   4.8042918e-01   4.7965854e-01   4.8187259e-01   4.8118818e-01   4.8159148e-01   4.8193777e-01   4.8297203e-01   4.8162272e-01   4.8228783e-01   4.8183320e-01   4.8071753e-01   4.8244143e-01   4.8606277e-01   4.8362640e-01   4.8182680e-01   4.8441376e-01   4.8297644e-01   4.8842967e-01   4.8023686e-01   4.8277611e-01   4.8099250e-01   4.8423082e-01   4.8449691e-01   4.8320718e-01   4.8300796e-01   4.8299418e-01   4.8263317e-01   4.8278239e-01
   0.0000000e+00   0.0000000e+00   0.0000000e+00   0.0000000e+00   0.0000000e+00   0.0000000e+00   0.0000000e+00   0.0000000e+00   0.0000000e+00   0.0000000e+00   0.0000000e+00   0.0000000e+00   0.0000000e+00   0.0000000e+00   0.0000000e+00   0.0000000e+00   0.0000000e+00   0.0000000e+00   0.0000000e+00   0.0000000e+00   0.0000000e+00   0.0000000e+00   0.0000000e+00   0.0000000e+00   0.0000000e+00   0.0000000e+00   0.0000000e+00   0.0000000e+00   0.0000000e+00   0.0000000e+00   0.0000000e+00   0.0000000e+00   0.0000000e+00   0.0000000e+00   0.0000000e+00   0.0000000e+00   0.0000000e+00   0.0000000e+00   0.0000000e+00   0.0000000e+00   0.0000000e+00   0.0000000e+00   0.0000000e+00   0.0000000e+00   0.0000000e+00   0.0000000e+00   0.0000000e+00   0.0000000e+00   0.0000000e+00   0.0000000e+00   0.0000000e+00   0.0000000e+00   0.0000000e+00   0.0000000e+00   0.0000000e+00   0.0000000e+00   0.0000000e+00   0.0000000e+00   0.0000000e+00   0.0000000e+00   0.0000000e+00   0.0000000e+00   0.0000000e+00   0.0000000e+00   0.0000000e+00   0.0000000e+00   0.0000000e+00   0.0000000e+00   0.0000000e+00   0.0000000e+00   0.0000000e+00   0.0000000e+00   0.0000000e+00   0.0000000e+00   0.0000000e+00   0.0000000e+00   0.0000000e+00   0.0000000e+00   0.0000000e+00   0.0000000e+00   0.0000000e+00   0.0000000e+00   0.0000000e+00   0.0000000e+00   0.0000000e+00   0.0000000e+00   0.0000000e+00   0.0000000e+00   0.0000000e+00   0.0000000e+00
   4.9296246e-01   4.9265470e-01   4.9170581e-01   4.9162532e-01   4.9109967e-01   4.9239783e-01   4.9173743e-01   4.9147822e-01   4.9028148e-01   4.9157356e-01   4.9148683e-01   4.9110102e-01   4.9227030e-01   4.9181301e-01   4.9028293e-01   4.9146075e-01   4.9158692e-01   4.9101882e-01   4.9161792e-01   4.9199116e-01   4.9036209e-01   4.9028850e-01   4.9134612e-01   4.9237345e-01   4.9086415e-01   4.9155410e-01   4.9073203e-01   4.9102546e-01   4.9081740e-01   4.9223099e-01   4.9253060e-01   4.9163516e-01   4.9217711e-01   4.9174441e-01   4.9154403e-01   4.9142884e-01   4.9179459e-01   4.9034795e-01   4.9168566e-01   4.9051352e-01   4.9045725e-01   4.8911482e-01   4.9242996e-01   4.9086694e-01   4.9154858e-01   4.9018611e-01   4.9224783e-01   4.9157883e-01   4.9186033e-01   4.9093497e-01   4.9049479e-01   4.9311883e-01   4.9331486e-01   4.9377259e-01   4.9252969e-01   4.9276294e-01   4.9284785e-01   4.9165817e-01   4.9124399e-01   4.9047992e-01   4.9128965e-01   4.9188359e-01   4.9256859e-01   4.9251215e-01   4.9257160e-01   4.9171667e-01   4.9171603e-01   4.9090901e-01   4.9258207e-01   4.9254938e-01   4.9178476e-01   4.9075010e-01   4.9208567e-01   4.9208865e-01   4.9370664e-01   4.9507039e-01   4.9120183e-01   4.9209393e-01   4.9242158e-01   4.9288840e-01   4.9210872e-01   4.9197991e-01   4.9233480e-01   4.9302196e-01   4.9159612e-01   4.9235383e-01   4.9134529e-01   4.9307292e-01   4.9126298e-01   4.9110449e-01
   0.0000000e+00   0.0000000e+00   0.0000000e+00   0.0000000e+00   0.0000000e+00   0.0000000e+00   0.0000000e+00   0.0000000e+00   0.0000000e+00   0.0000000e+00   0.0000000e+00   0.0000000e+00   0.0000000e+00   0.0000000e+00   0.0000000e+00   0.0000000e+00   0.0000000e+00   0.0000000e+00   0.0000000e+00   0.0000000e+00   0.0000000e+00   0.0000000e+00   0.0000000e+00   0.0000000e+00   0.0000000e+00   0.0000000e+00   0.0000000e+00   0.0000000e+00   0.0000000e+00   0.0000000e+00   0.0000000e+00   0.0000000e+00   0.0000000e+00   0.0000000e+00   0.0000000e+00   0.0000000e+00   0.0000000e+00   0.0000000e+00   0.0000000e+00   0.0000000e+00   0.0000000e+00   0.0000000e+00   0.0000000e+00   0.0000000e+00   0.0000000e+00   0.0000000e+00   0.0000000e+00   0.0000000e+00   0.0000000e+00   0.0000000e+00   0.0000000e+00   0.0000000e+00   0.0000000e+00   0.0000000e+00   0.0000000e+00   0.0000000e+00   0.0000000e+00   0.0000000e+00   0.0000000e+00   0.0000000e+00   0.0000000e+00   0.0000000e+00   0.0000000e+00   0.0000000e+00   0.0000000e+00   0.0000000e+00   0.0000000e+00   0.0000000e+00   0.0000000e+00   0.0000000e+00   0.0000000e+00   0.0000000e+00   0.0000000e+00   0.0000000e+00   0.0000000e+00   0.0000000e+00   0.0000000e+00   0.0000000e+00   0.0000000e+00   0.0000000e+00   0.0000000e+00   0.0000000e+00   0.0000000e+00   0.0000000e+00   0.0000000e+00   0.0000000e+00   0.0000000e+00   0.0000000e+00   0.0000000e+00   0.0000000e+00
   4.9288332e-01   4.9430900e-01   4.9321162e-01   4.9383930e-01   4.9436006e-01   4.9311559e-01   4.9280521e-01   4.9364365e-01   4.9315639e-01   4.9343964e-01   4.9490492e-01   4.9413764e-01   4.9323955e-01   4.9170498e-01   4.9269063e-01   4.9460763e-01   4.9336680e-01   4.9333212e-01   4.9297187e-01   4.9420021e-01   4.9427652e-01   4.9442589e-01   4.9314924e-01   4.9498023e-01   4.9451661e-01   4.9285498e-01   4.9384372e-01   4.9427618e-01   4.9413362e-01   4.9524418e-01   4.9362986e-01   4.9286874e-01   4.9427378e-01   4.9486732e-01   4.9233642e-01   4.9378394e-01   4.9397696e-01   4.9490423e-01   4.9339219e-01   4.9383801e-01   4.9594208e-01   4.9789654e-01   4.9385589e-01   4.9332507e-01   4.9320817e-01   4.9267305e-01   4.9476955e-01   4.9482837e-01   4.9389948e-01   4.9432558e-01   4.9374398e-01   4.9376645e-01   4.9366134e-01   4.9470047e-01   4.9491857e-01   4.9294157e-01   4.9270736e-01   4.9316119e-01   4.9381058e-01   4.9354863e-01   4.9314946e-01   4.9410266e-01   4.9366270e-01   4.9304540e-01   4.9370055e-01   4.9453351e-01   4.9341013e-01   4.9276866e-01   4.9288216e-01   4.9312420e-01   4.9381599e-01   4.9417906e-01   4.9301810e-01   4.9321993e-01   4.9395709e-01   4.9164102e-01   4.9293380e-01   4.9266473e-01   4.9340106e-01   4.9338428e-01   4.9380361e-01   4.9348011e-01   4.9329623e-01   4.9337909e-01   4.9449722e-01   4.9375478e-01   4.9357445e-01   4.9294031e-01   4.9382473e-01   4.9325340e-01
   0.0000000e+00   0.0000000e+00   0.0000000e+00   0.0000000e+00   0.0000000e+00   0.0000000e+00   0.0000000e+00   0.0000000e+00   0.0000000e+00   0.0000000e+00   0.0000000e+00   0.0000000e+00   0.0000000e+00   0.0000000e+00   0.0000000e+00   0.0000000e+00   0.0000000e+00   0.0000000e+00   0.0000000e+00   0.0000000e+00   0.0000000e+00   0.0000000e+00   0.0000000e+00   0.0000000e+00   0.0000000e+00   0.0000000e+00   0.0000000e+00   0.0000000e+00   0.0000000e+00   0.0000000e+00   0.0000000e+00   0.0000000e+00   0.0000000e+00   0.0000000e+00   0.0000000e+00   0.0000000e+00   0.0000000e+00   0.0000000e+00   0.0000000e+00   0.0000000e+00   0.0000000e+00   0.0000000e+00   0.0000000e+00   0.0000000e+00   0.0000000e+00   0.0000000e+00   0.0000000e+00   0.0000000e+00   0.0000000e+00   0.0000000e+00   0.0000000e+00   0.0000000e+00   0.0000000e+00   0.0000000e+00   0.0000000e+00   0.0000000e+00   0.0000000e+00   0.0000000e+00   0.0000000e+00   0.0000000e+00   0.0000000e+00   0.0000000e+00   0.0000000e+00   0.0000000e+00   0.0000000e+00   0.0000000e+00   0.0000000e+00   0.0000000e+00   0.0000000e+00   0.0000000e+00   0.0000000e+00   0.0000000e+00   0.0000000e+00   0.0000000e+00   0.0000000e+00   0.0000000e+00   0.0000000e+00   0.0000000e+00   0.0000000e+00   0.0000000e+00   0.0000000e+00   0.0000000e+00   0.0000000e+00   0.0000000e+00   0.0000000e+00   0.0000000e+00   0.0000000e+00   0.0000000e+00   0.0000000e+00   0.0000000e+00
   0.0000000e+00   0.0000000e+00   0.0000000e+00   0.0000000e+00   0.0000000e+00   0.0000000e+00   0.0000000e+00   0.0000000e+00   0.0000000e+00   0.0000000e+00   0.0000000e+00   0.0000000e+00   0.0000000e+00   0.0000000e+00   0.0000000e+00   0.0000000e+00   0.0000000e+00   0.0000000e+00   0.0000000e+00   0.0000000e+00   0.0000000e+00   0.0000000e+00   0.0000000e+00   0.0000000e+00   0.0000000e+00   0.0000000e+00   0.0000000e+00   0.0000000e+00   0.0000000e+00   0.0000000e+00   0.0000000e+00   0.0000000e+00   0.0000000e+00   0.0000000e+00   0.0000000e+00   0.0000000e+00   0.0000000e+00   0.0000000e+00   0.0000000e+00   0.0000000e+00   0.0000000e+00   0.0000000e+00   0.0000000e+00   0.0000000e+00   0.0000000e+00   0.0000000e+00   0.0000000e+00   0.0000000e+00   0.0000000e+00   0.0000000e+00   0.0000000e+00   0.0000000e+00   0.0000000e+00   0.0000000e+00   0.0000000e+00   0.0000000e+00   0.0000000e+00   0.0000000e+00   0.0000000e+00   0.0000000e+00   0.0000000e+00   0.0000000e+00   0.0000000e+00   0.0000000e+00   0.0000000e+00   0.0000000e+00   0.0000000e+00   0.0000000e+00   0.0000000e+00   0.0000000e+00   0.0000000e+00   0.0000000e+00   0.0000000e+00   0.0000000e+00   0.0000000e+00   0.0000000e+00   0.0000000e+00   0.0000000e+00   0.0000000e+00   0.0000000e+00   0.0000000e+00   0.0000000e+00   0.0000000e+00   0.0000000e+00   0.0000000e+00   0.0000000e+00   0.0000000e+00   0.0000000e+00   0.0000000e+00   0.0000000e+00
   4.7761712e-01   4.7757893e-01   4.7863251e-01   4.7946447e-01   4.7748367e-01   4.7777316e-01   4.7846431e-01   4.7860272e-01   4.7771662e-01   4.7704887e-01   4.7915743e-01   4.7611586e-01   4.7631044e-01   4.7561093e-01   4.7632264e-01   4.7703630e-01   4.8042717e-01   4.7967029e-01   4.7865754e-01   4.7815341e-01   4.7984917e-01   4.7813770e-01   4.7839835e-01   4.7916208e-01   4.7991229e-01   4.8029590e-01   4.7808463e-01   4.7989933e-01   4.7941316e-01   4.7684549e-01   4.7805900e-01   4.7997559e-01   4.8104322e-01   4.7976884e-01   4.7787651e-01   4.7944759e-01   4.8147476e-01   4.8025452e-01   4.8106900e-01   4.8008957e-01   4.7915175e-01   4.7901959e-01   4.7964778e-01   4.8009401e-01   4.7963495e-01   4.7856822e-01   4.8003432e-01   4.7860631e-01   4.8175654e-01   4.8100169e-01   4.7797051e-01   4.8287833e-01   4.8139799e-01   4.8087965e-01   4.7947234e-01   4.8005684e-01   4.7909095e-01   4.7823875e-01   4.8153493e-01   4.7992328e-01   4.7847554e-01   4.8083982e-01   4.8102670e-01   4.7956902e-01   4.8132192e-01   4.7825557e-01   4.7900752e-01   4.7983326e-01   4.7837375e-01   4.8160973e-01   4.7858543e-01   4.8029481e-01   4.8154650e-01   4.8106056e-01   4.7678820e-01   4.7864514e-01   4.7958873e-01   4.8170834e-01   4.8075234e-01   4.9261051e-01   4.7805216e-01   4.7892521e-01   4.7825881e-01   4.7999284e-01   4.7905092e-01   4.8054643e-01   4.7920878e-01   4.7810563e-01   4.7931315e-01   4.7841771e-01
   0.0000000e+00   0.0000000e+00   0.0000000e+00   0.0000000e+00   0.0000000e+00   0.0000000e+00   0.0000000e+00   0.0000000e+00   0.0000000e+00   0.0000000e+00   0.0000000e+00   0.0000000e+00   0.0000000e+00   0.0000000e+00   0.0000000e+00   0.0000000e+00   0.0000000e+00   0.0000000e+00   0.0000000e+00   0.0000000e+00   0.0000000e+00   0.0000000e+00   0.0000000e+00   0.0000000e+00   0.0000000e+00   0.0000000e+00   0.0000000e+00   0.0000000e+00   0.0000000e+00   0.0000000e+00   0.0000000e+00   0.0000000e+00   0.0000000e+00   0.0000000e+00   0.0000000e+00   0.0000000e+00   0.0000000e+00   0.0000000e+00   0.0000000e+00   0.0000000e+00   0.0000000e+00   0.0000000e+00   0.0000000e+00   0.0000000e+00   0.0000000e+00   0.0000000e+00   0.0000000e+00   0.0000000e+00   0.0000000e+00   0.0000000e+00   0.0000000e+00   0.0000000e+00   0.0000000e+00   0.0000000e+00   0.0000000e+00   0.0000000e+00   0.0000000e+00   0.0000000e+00   0.0000000e+00   0.0000000e+00   0.0000000e+00   0.0000000e+00   0.0000000e+00   0.0000000e+00   0.0000000e+00   0.0000000e+00   0.0000000e+00   0.0000000e+00   0.0000000e+00   0.0000000e+00   0.0000000e+00   0.0000000e+00   0.0000000e+00   0.0000000e+00   0.0000000e+00   0.0000000e+00   0.0000000e+00   0.0000000e+00   0.0000000e+00   0.0000000e+00   0.0000000e+00   0.0000000e+00   0.0000000e+00   0.0000000e+00   0.0000000e+00   0.0000000e+00   0.0000000e+00   0.0000000e+00   0.0000000e+00   0.0000000e+00
   0.0000000e+00   0.0000000e+00   0.0000000e+00   0.0000000e+00   0.0000000e+00   0.0000000e+00   0.0000000e+00   0.0000000e+00   0.0000000e+00   0.0000000e+00   0.0000000e+00   0.0000000e+00   0.0000000e+00   0.0000000e+00   0.0000000e+00   0.0000000e+00   0.0000000e+00   0.0000000e+00   0.0000000e+00   0.0000000e+00   0.0000000e+00   0.0000000e+00   0.0000000e+00   0.0000000e+00   0.0000000e+00   0.0000000e+00   0.0000000e+00   0.0000000e+00   0.0000000e+00   0.0000000e+00   0.0000000e+00   0.0000000e+00   0.0000000e+00   0.0000000e+00   0.0000000e+00   0.0000000e+00   0.0000000e+00   0.0000000e+00   0.0000000e+00   0.0000000e+00   0.0000000e+00   0.0000000e+00   0.0000000e+00   0.0000000e+00   0.0000000e+00   0.0000000e+00   0.0000000e+00   0.0000000e+00   0.0000000e+00   0.0000000e+00   0.0000000e+00   0.0000000e+00   0.0000000e+00   0.0000000e+00   0.0000000e+00   0.0000000e+00   0.0000000e+00   0.0000000e+00   0.0000000e+00   0.0000000e+00   0.0000000e+00   0.0000000e+00   0.0000000e+00   0.0000000e+00   0.0000000e+00   0.0000000e+00   0.0000000e+00   0.0000000e+00   0.0000000e+00   0.0000000e+00   0.0000000e+00   0.0000000e+00   0.0000000e+00   0.0000000e+00   0.0000000e+00   0.0000000e+00   0.0000000e+00   0.0000000e+00   0.0000000e+00   0.0000000e+00   0.0000000e+00   0.0000000e+00   0.0000000e+00   0.0000000e+00   0.0000000e+00   0.0000000e+00   0.0000000e+00   0.0000000e+00   0.0000000e+00   0.0000000e+00
   4.8824049e-01   4.8832556e-01   4.8758226e-01   4.8909092e-01   4.8914087e-01   4.8978446e-01   4.8907211e-01   4.8733809e-01   4.8749575e-01   4.8992935e-01   4.8915085e-01   4.8874883e-01   4.8982162e-01   4.8853976e-01   4.8849844e-01   4.9070845e-01   4.8704439e-01   4.8830090e-01   4.8712129e-01   4.8821202e-01   4.9254645e-01   4.9029240e-01   4.8864578e-01   4.8645921e-01   4.8692471e-01   4.8988507e-01   4.8825777e-01   4.8749009e-01   4.8709141e-01   4.8798388e-01   4.8672280e-01   4.8860931e-01   4.8899461e-01   4.8923039e-01   4.8835625e-01   4.9041798e-01   4.8701492e-01   4.8858184e-01   4.8565584e-01   4.8738441e-01   4.8731158e-01   4.8603217e-01   4.8912504e-01   4.8836077e-01   4.8868477e-01   4.8875138e-01   4.8905001e-01   4.8781417e-01   4.8583078e-01   4.8781959e-01   4.8843444e-01   4.8780405e-01   4.8859268e-01   4.8813958e-01   4.8761581e-01   4.8870508e-01   4.8874757e-01   4.8619820e-01   4.8727379e-01   4.8673486e-01   4.8766405e-01   4.8932583e-01   4.8674596e-01   4.8811303e-01   4.8819565e-01   4.8796784e-01   4.8822710e-01   4.8964188e-01   4.8874542e-01   4.8806159e-01   4.8836871e-01   4.8961251e-01   4.8732257e-01   4.8866034e-01   4.8564731e-01   4.8603746e-01   4.8703816e-01   4.8877509e-01   4.8701015e-01   4.8470712e-01   4.8969772e-01   4.8904463e-01   4.8881990e-01   4.8941537e-01   4.8697321e-01   4.8898662e-01   4.8865736e-01   4.8655903e-01   4.8803594e-01   4.8732696e-01
   0.0000000e+00   0.0000000e+00   0.0000000e+00   0.0000000e+00   0.0000000e+00   0.0000000e+00   0.0000000e+00   0.0000000e+00   0.0000000e+00   0.0000000e+00   0.0000000e+00   0.0000000e+00   0.0000000e+00   0.0000000e+00   0.0000000e+00   0.0000000e+00   0.0000000e+00   0.0000000e+00   0.0000000e+00   0.0000000e+00   0.0000000e+00   0.0000000e+00   0.0000000e+00   0.0000000e+00   0.0000000e+00   0.0000000e+00   0.0000000e+00   0.0000000e+00   0.0000000e+00   0.0000000e+00   0.0000000e+00   0.0000000e+00   0.0000000e+00   0.0000000e+00   0.0000000e+00   0.0000000e+00   0.0000000e+00   0.0000000e+00   0.0000000e+00   0.0000000e+00   0.0000000e+00   0.0000000e+00   0.0000000e+00   0.0000000e+00   0.0000000e+00   0.0000000e+00   0.0000000e+00   0.0000000e+00   0.0000000e+00   0.0000000e+00   0.0000000e+00   0.0000000e+00   0.0000000e+00   0.0000000e+00   0.0000000e+00   0.0000000e+00   0.0000000e+00   0.0000000e+00   0.0000000e+00   0.0000000e+00   0.0000000e+00   0.0000000e+00   0.0000000e+00   0.0000000e+00   0.0000000e+00   0.0000000e+00   0.0000000e+00   0.0000000e+00   0.0000000e+00   0.0000000e+00   0.0000000e+00   0.0000000e+00   0.0000000e+00   0.0000000e+00   0.0000000e+00   0.0000000e+00   0.0000000e+00   0.0000000e+00   0.0000000e+00   0.0000000e+00   0.0000000e+00   0.0000000e+00   0.0000000e+00   0.0000000e+00   0.0000000e+00   0.0000000e+00   0.0000000e+00   0.0000000e+00   0.0000000e+00   0.0000000e+00
   0.0000000e+00   0.0000000e+00   0.0000000e+00   0.0000000e+00   0.0000000e+00   0.0000000e+00   0.0000000e+00   0.0000000e+00   0.0000000e+00   0.0000000e+00   0.0000000e+00   0.0000000e+00   0.0000000e+00   0.0000000e+00   0.0000000e+00   0.0000000e+00   0.0000000e+00   0.0000000e+00   0.0000000e+00   0.0000000e+00   0.0000000e+00   0.0000000e+00   0.0000000e+00   0.0000000e+00   0.0000000e+00   0.0000000e+00   0.0000000e+00   0.0000000e+00   0.0000000e+00   0.0000000e+00   0.0000000e+00   0.0000000e+00   0.0000000e+00   0.0000000e+00   0.0000000e+00   0.0000000e+00   0.0000000e+00   0.0000000e+00   0.0000000e+00   0.0000000e+00   0.0000000e+00   0.0000000e+00   0.0000000e+00   0.0000000e+00   0.0000000e+00   0.0000000e+00   0.0000000e+00   0.0000000e+00   0.0000000e+00   0.0000000e+00   0.0000000e+00   0.0000000e+00   0.0000000e+00   0.0000000e+00   0.0000000e+00   0.0000000e+00   0.0000000e+00   0.0000000e+00   0.0000000e+00   0.0000000e+00   0.0000000e+00   0.0000000e+00   0.0000000e+00   0.0000000e+00   0.0000000e+00   0.0000000e+00   0.0000000e+00   0.0000000e+00   0.0000000e+00   0.0000000e+00   0.0000000e+00   0.0000000e+00   0.0000000e+00   0.0000000e+00   0.0000000e+00   0.0000000e+00   0.0000000e+00   0.0000000e+00   0.0000000e+00   0.0000000e+00   0.0000000e+00   0.0000000e+00   0.0000000e+00   0.0000000e+00   0.0000000e+00   0.0000000e+00   0.0000000e+00   0.0000000e+00   0.0000000e+00   0.0000000e+00
