# Supplementary material for: Autistic traits and individual brain differences: functional network efficiency reflects attentional and social impairments, structural nodal efficiencies index systemising and theory-of-mind skills
Source: Mol Autism. 2021 Jan 21;12:3. doi: 10.1186/s13229-020-00377-8 (PMC7818759; doi:10.1186/s13229-020-00377-8)
Supplement: Supplementary file 9 — Additional file 9. Brain-behaviour correlations. README file detailing data curation; AAL-90 region masks in NIfTI format; spreadseehts of Spearman correlations; code and data for the correlational analysis. [file 13229_2020_377_MOESM9_ESM.zip › Paul_Arora_et_al_data/Physiological/BBC/analysis/Diffusion_Analaysis/adj_matrixes/Connectivity_Probability_weighted/fixnormed_Connection_Matrix_sym_aHU0291.txt]

   0.0000000e+00   4.4010610e-01   4.7616559e-01   4.9162921e-01   5.4273949e-01   5.3781604e-01   4.2981530e-01   4.2304577e-01   5.4320299e-01   4.9363539e-01   5.5799608e-01   5.1360888e-01   5.2093534e-01   4.9868022e-01   5.5211636e-01   4.9510946e-01   5.5895878e-01   5.3707753e-01   5.0064627e-01   4.4504628e-01   5.6139656e-01   5.3777139e-01   5.4781187e-01   5.4336637e-01   5.7438333e-01   5.7194082e-01   4.8324310e-01   5.1143676e-01   5.1342806e-01   5.0349656e-01   6.0012863e-01   5.4304754e-01   5.3547661e-01   5.8213270e-01   6.4004309e-01   7.4543471e-01   5.8801717e-01   5.6826354e-01   5.3016967e-01   4.6022145e-01   5.2246595e-01   5.4712311e-01   5.0970591e-01   5.1944982e-01   5.7971843e-01   5.6382645e-01   4.7410001e-01   4.8276427e-01   5.5368007e-01   5.0467515e-01   4.4682600e-01   4.5331188e-01   5.5227220e-01   5.0921682e-01   4.4733274e-01   4.3654341e-01   4.3759992e-01   4.3390488e-01   4.8612149e-01   4.8401375e-01   4.9614792e-01   4.5836236e-01   4.7911212e-01   4.3970509e-01   4.3763201e-01   4.2137873e-01   5.3929523e-01   5.6651584e-01   4.8436752e-01   4.6202967e-01   5.2484542e-01   5.9515707e-01   6.4317297e-01   5.7428810e-01   7.3102929e-01   6.7201352e-01   5.8187192e-01   5.9261526e-01   4.8432056e-01   5.6848604e-01   4.8600421e-01   4.7131363e-01   5.3588467e-01   5.0825333e-01   4.5909858e-01   4.5052538e-01   4.0759452e-01   5.0335461e-01   4.6418866e-01   4.6186635e-01
   4.4010610e-01   0.0000000e+00   4.8072524e-01   4.7635990e-01   5.9499778e-01   5.5816341e-01   4.3153740e-01   4.1973238e-01   5.1627748e-01   4.6365398e-01   5.4427421e-01   4.8811917e-01   5.0000818e-01   4.6881887e-01   5.5461848e-01   4.7831822e-01   5.1570932e-01   5.0396175e-01   4.9599531e-01   4.4813404e-01   5.4741611e-01   4.6251254e-01   5.0998453e-01   5.5285879e-01   5.1048780e-01   5.5297468e-01   5.3190495e-01   5.0265964e-01   5.1237710e-01   5.0195098e-01   5.6132160e-01   5.2819843e-01   5.2003665e-01   5.4024141e-01   5.7496294e-01   6.9163563e-01   5.6839841e-01   5.5035770e-01   5.0392467e-01   4.3214122e-01   6.0571887e-01   5.1490375e-01   5.0555737e-01   5.2492995e-01   5.8420088e-01   5.5509140e-01   4.8854311e-01   4.8493032e-01   5.6201698e-01   5.2864038e-01   4.4185229e-01   4.4967460e-01   5.0428292e-01   4.7172251e-01   4.1467165e-01   4.4210821e-01   4.7660487e-01   4.5519421e-01   5.0179994e-01   4.9489094e-01   5.1094763e-01   4.6218379e-01   4.7110633e-01   4.3331730e-01   4.3851384e-01   4.0447946e-01   5.2448721e-01   5.2831624e-01   4.6909272e-01   4.5477292e-01   5.5840659e-01   5.9651584e-01   6.1148735e-01   6.3914835e-01   6.0897975e-01   6.5732060e-01   5.6373081e-01   5.8577900e-01   4.9781857e-01   5.0152802e-01   4.8323047e-01   4.6020701e-01   5.1446050e-01   5.2103469e-01   4.5048413e-01   4.6515403e-01   4.0094881e-01   4.7937903e-01   4.5980293e-01   4.6198516e-01
   4.7616559e-01   4.8072524e-01   0.0000000e+00   5.2265381e-01   6.1485872e-01   6.3856078e-01   4.8950604e-01   4.5946784e-01   5.5961322e-01   5.3579674e-01   5.8377555e-01   5.0785093e-01   5.1401915e-01   5.0568551e-01   5.5894594e-01   5.5556188e-01   5.5100483e-01   5.3847215e-01   5.0725733e-01   4.7219372e-01   6.1544279e-01   5.7025647e-01   5.8550833e-01   5.7931372e-01   5.2642349e-01   5.3619388e-01   5.2021895e-01   5.4620236e-01   5.3724388e-01   5.2999498e-01   5.8898482e-01   5.6659567e-01   5.7937292e-01   5.5059483e-01   5.9867329e-01   6.9756356e-01   6.0673068e-01   6.3153779e-01   5.5427565e-01   5.0397135e-01   6.5136554e-01   5.3082336e-01   5.3836060e-01   5.2713458e-01   6.3207263e-01   5.7808571e-01   5.0219690e-01   5.0682070e-01   6.0729024e-01   5.6148306e-01   4.8977502e-01   4.6574027e-01   5.4325440e-01   4.7304811e-01   5.0902281e-01   4.8136094e-01   4.9000187e-01   4.7569665e-01   5.2820769e-01   5.1283945e-01   5.3422581e-01   4.9667204e-01   4.7820109e-01   4.4985427e-01   4.6293127e-01   4.5585110e-01   5.6339992e-01   5.7046298e-01   4.9967581e-01   4.6193987e-01   5.5900138e-01   5.6847858e-01   6.6312650e-01   6.4319085e-01   6.2571648e-01   6.7529252e-01   5.9129393e-01   5.8565750e-01   5.5126144e-01   4.7503722e-01   4.9024901e-01   5.0048759e-01   5.5704887e-01   5.3932841e-01   4.6893988e-01   4.7679991e-01   4.2833015e-01   4.7869904e-01   4.7277165e-01   4.9173745e-01
   4.9162921e-01   4.7635990e-01   5.2265381e-01   0.0000000e+00   5.6952595e-01   6.0972709e-01   4.8093554e-01   4.5038265e-01   5.3937856e-01   5.4718179e-01   5.4624826e-01   4.8846107e-01   5.2931552e-01   5.0386399e-01   5.7541972e-01   5.2088239e-01   5.4178819e-01   5.1676650e-01   4.9063487e-01   4.9687948e-01   5.8026769e-01   5.5735321e-01   5.7956854e-01   5.3441015e-01   5.6664973e-01   5.6516796e-01   5.2044771e-01   5.4826282e-01   5.2198367e-01   5.2482581e-01   5.9627150e-01   5.6679126e-01   5.4179761e-01   5.3047743e-01   5.7108014e-01   6.7873517e-01   5.3857896e-01   5.7092007e-01   5.5628280e-01   5.0091771e-01   6.4630294e-01   5.6995829e-01   5.0471380e-01   5.4653987e-01   5.8318594e-01   5.8806895e-01   4.9670414e-01   4.8396889e-01   5.8659046e-01   5.4580091e-01   4.5144419e-01   4.4677949e-01   5.1227306e-01   4.7695432e-01   4.8461388e-01   4.7135425e-01   4.5893260e-01   4.9101565e-01   5.5212928e-01   4.9219324e-01   5.2158797e-01   4.9397649e-01   4.9294656e-01   4.8310778e-01   4.7904778e-01   4.7306001e-01   5.4494666e-01   5.7647826e-01   4.9919348e-01   4.9439627e-01   5.7470700e-01   6.3065102e-01   5.9627970e-01   6.2881767e-01   6.5924366e-01   6.3095101e-01   6.2853513e-01   6.0415891e-01   5.1889899e-01   4.9488615e-01   4.8978459e-01   4.6601265e-01   5.6727570e-01   5.6650909e-01   4.8490376e-01   4.8646945e-01   4.4475100e-01   4.7216930e-01   4.9385212e-01   5.0802505e-01
   5.4273949e-01   5.9499778e-01   6.1485872e-01   5.6952595e-01   0.0000000e+00   6.8902071e-01   5.8566646e-01   5.3331423e-01   6.0167880e-01   5.8635614e-01   6.7905637e-01   6.1088210e-01   6.4435052e-01   5.8960183e-01   6.3759854e-01   5.8026709e-01   6.3770130e-01   6.3438821e-01   5.9914713e-01   5.5076136e-01   6.7173429e-01   6.0027405e-01   7.0552716e-01   6.2207294e-01   6.2071252e-01   6.4887029e-01   6.1155453e-01   5.8068997e-01   5.9859713e-01   5.9925033e-01   7.1335345e-01   6.0324861e-01   5.9214838e-01   6.0562396e-01   7.1611235e-01   7.5903263e-01   6.5154956e-01   6.8104980e-01   6.2594506e-01   5.6020378e-01   7.5012339e-01   7.6056058e-01   5.7223890e-01   5.7216801e-01   6.2095283e-01   6.4739310e-01   5.7192543e-01   5.9495343e-01   6.4291288e-01   5.2368503e-01   5.2897973e-01   4.8628559e-01   5.6179287e-01   5.4392915e-01   5.6706403e-01   5.3600702e-01   5.4631169e-01   5.6143387e-01   6.2195456e-01   5.8123630e-01   6.4438070e-01   6.1048392e-01   5.5688829e-01   5.4184177e-01   5.7526204e-01   5.4336738e-01   6.5901455e-01   6.5653208e-01   5.9439882e-01   6.0655643e-01   6.5239121e-01   6.6288595e-01   7.3063302e-01   6.8895479e-01   6.6448564e-01   7.2053555e-01   6.9475918e-01   7.0690425e-01   5.9669362e-01   5.6828347e-01   5.9695181e-01   5.6762909e-01   6.8587929e-01   6.4120739e-01   5.6526471e-01   5.8284352e-01   5.1815896e-01   5.3458477e-01   6.0234483e-01   6.0008567e-01
   5.3781604e-01   5.5816341e-01   6.3856078e-01   6.0972709e-01   6.8902071e-01   0.0000000e+00   5.6370278e-01   5.5794474e-01   6.2168031e-01   5.7569442e-01   6.3828964e-01   5.7541359e-01   6.3790168e-01   6.1721659e-01   6.3831163e-01   5.9280986e-01   5.9298970e-01   5.6688323e-01   5.6370643e-01   4.9351444e-01   7.3851920e-01   6.4829470e-01   6.7307639e-01   5.4465875e-01   6.2060103e-01   6.3210375e-01   6.1939332e-01   5.6927828e-01   5.8549483e-01   5.3475905e-01   6.4008195e-01   6.2431554e-01   6.2121033e-01   5.9690492e-01   6.9550265e-01   7.3476650e-01   6.3956932e-01   6.8553140e-01   5.9251506e-01   5.8367151e-01   7.6534752e-01   7.0790171e-01   6.2183350e-01   6.3717796e-01   6.1951167e-01   6.4787691e-01   6.1600197e-01   6.3036145e-01   6.4071150e-01   6.3379239e-01   5.7457510e-01   5.9123593e-01   6.2220568e-01   5.7263681e-01   5.6320991e-01   5.5723338e-01   5.5492492e-01   5.2553981e-01   6.0523127e-01   6.1047931e-01   5.9972187e-01   5.7012235e-01   5.9906134e-01   5.3696426e-01   5.4560983e-01   5.2197213e-01   6.5213731e-01   6.7039561e-01   5.9361595e-01   6.0660162e-01   7.1519633e-01   7.0786403e-01   7.8308343e-01   7.6278728e-01   7.1416613e-01   7.4441959e-01   7.2054029e-01   6.9855945e-01   6.7610487e-01   7.4463387e-01   6.5431576e-01   5.7663799e-01   7.0847004e-01   6.7819761e-01   6.2725983e-01   6.2011843e-01   5.4956882e-01   5.8616491e-01   6.2090213e-01   5.7486650e-01
   4.2981530e-01   4.3153740e-01   4.8950604e-01   4.8093554e-01   5.8566646e-01   5.6370278e-01   0.0000000e+00   4.3158366e-01   4.7155231e-01   4.4330847e-01   4.9799824e-01   4.8397804e-01   4.9416747e-01   4.8359612e-01   5.6168507e-01   4.9419298e-01   4.9878436e-01   4.9336300e-01   4.9449520e-01   4.5118094e-01   6.3887144e-01   5.9072149e-01   5.4193053e-01   5.0650735e-01   5.0613762e-01   5.3477307e-01   4.7992786e-01   4.8898381e-01   5.0618080e-01   4.7976349e-01   5.7205289e-01   5.5824112e-01   5.3672683e-01   5.3401773e-01   6.6926403e-01   6.2337324e-01   5.3698757e-01   5.1305516e-01   4.6059423e-01   4.7758026e-01   7.2077124e-01   5.5615300e-01   5.0554405e-01   4.9793941e-01   5.3906527e-01   5.8592350e-01   4.9493345e-01   4.9120121e-01   5.4735070e-01   5.2722952e-01   4.4804965e-01   4.2942044e-01   5.1999022e-01   4.6630814e-01   4.4030485e-01   4.2199080e-01   4.3293320e-01   4.3557731e-01   4.9313726e-01   4.7490593e-01   4.9813367e-01   4.7542668e-01   4.9813574e-01   3.8491852e-01   4.4682809e-01   4.4116962e-01   5.1811854e-01   5.2435659e-01   4.7051357e-01   4.4210225e-01   5.3988767e-01   5.3638398e-01   5.7548295e-01   5.9278117e-01   6.4954092e-01   6.0474865e-01   5.7691665e-01   5.6323482e-01   4.7590733e-01   4.8608392e-01   4.7046751e-01   4.5946294e-01   5.6370717e-01   5.2488889e-01   4.5589769e-01   4.7419251e-01   4.2470058e-01   4.5410603e-01   4.4255362e-01   4.3523753e-01
   4.2304577e-01   4.1973238e-01   4.5946784e-01   4.5038265e-01   5.3331423e-01   5.5794474e-01   4.3158366e-01   0.0000000e+00   4.7872453e-01   4.6103573e-01   4.8266539e-01   4.9772874e-01   4.8274848e-01   4.7910596e-01   5.7162162e-01   4.9649134e-01   5.3282113e-01   4.8499667e-01   4.6305060e-01   4.3285562e-01   5.8630923e-01   5.4383199e-01   5.3522803e-01   5.0034407e-01   4.8570620e-01   5.3932777e-01   4.7829466e-01   4.8917201e-01   4.9945897e-01   4.8295918e-01   5.5911235e-01   5.4105584e-01   5.0080753e-01   5.5814968e-01   6.3674761e-01   7.3973063e-01   5.6786693e-01   5.0773021e-01   4.5692305e-01   4.7450979e-01   6.9180364e-01   4.9784462e-01   5.0858068e-01   4.8940000e-01   5.6631584e-01   5.6213648e-01   4.5917117e-01   4.7291048e-01   5.5901619e-01   5.3537355e-01   4.4744289e-01   4.3116466e-01   5.1673354e-01   4.4512823e-01   4.4855356e-01   4.0563979e-01   4.1497077e-01   4.2038316e-01   4.5374103e-01   4.4856730e-01   4.7804976e-01   4.2908514e-01   4.8570429e-01   3.5745251e-01   4.3616008e-01   4.0395836e-01   5.0285232e-01   5.1418230e-01   4.5362271e-01   4.4505603e-01   5.3371192e-01   5.6335587e-01   5.6183102e-01   6.1222909e-01   5.6600783e-01   5.9867019e-01   5.5369882e-01   5.6433259e-01   4.9603394e-01   4.5608082e-01   4.6748585e-01   4.6699205e-01   5.3038434e-01   5.2199846e-01   4.4854711e-01   4.6357163e-01   3.9662949e-01   4.0798400e-01   4.4577093e-01   4.4429329e-01
   5.4320299e-01   5.1627748e-01   5.5961322e-01   5.3937856e-01   6.0167880e-01   6.2168031e-01   4.7155231e-01   4.7872453e-01   0.0000000e+00   5.5646787e-01   5.8728271e-01   5.5293659e-01   5.7181347e-01   5.7115194e-01   6.3754704e-01   5.5452796e-01   5.7819257e-01   5.8275055e-01   5.3223251e-01   5.1686544e-01   6.6081639e-01   7.1221252e-01   5.9561190e-01   6.0059151e-01   5.5076917e-01   5.7296001e-01   5.2602951e-01   5.6514170e-01   5.7293143e-01   5.5863514e-01   6.2290090e-01   5.7597871e-01   5.4502320e-01   5.9554650e-01   6.9289669e-01   7.2358924e-01   5.6237986e-01   5.3723812e-01   4.9356439e-01   5.0240710e-01   7.3827311e-01   5.4954959e-01   5.4783100e-01   5.1462275e-01   5.9671081e-01   5.7923389e-01   5.2734499e-01   5.5252916e-01   6.3814265e-01   6.1156598e-01   5.0380911e-01   4.7550419e-01   5.7336659e-01   5.2563988e-01   5.1002703e-01   4.8763585e-01   4.9459026e-01   4.8141750e-01   5.2756479e-01   5.2365242e-01   5.5385815e-01   4.9879610e-01   5.3953640e-01   4.8749659e-01   5.0334639e-01   4.6364200e-01   5.8085159e-01   6.2506620e-01   5.0982930e-01   5.2755275e-01   5.9076600e-01   6.5215041e-01   6.8076904e-01   6.9984014e-01   6.6877804e-01   7.5008594e-01   6.1942711e-01   6.0522202e-01   5.7841791e-01   5.4077185e-01   5.4387324e-01   5.5738942e-01   5.7765448e-01   5.4779217e-01   5.3017344e-01   5.4639866e-01   4.7963247e-01   5.2075669e-01   5.4489319e-01   5.5334056e-01
   4.9363539e-01   4.6365398e-01   5.3579674e-01   5.4718179e-01   5.8635614e-01   5.7569442e-01   4.4330847e-01   4.6103573e-01   5.5646787e-01   0.0000000e+00   5.9364479e-01   5.5321391e-01   5.5459312e-01   5.3542413e-01   5.8247885e-01   5.4967031e-01   5.8227896e-01   5.6572916e-01   5.3025401e-01   5.0567787e-01   6.9628757e-01   6.9190165e-01   6.0540101e-01   5.7470541e-01   6.1808769e-01   6.1036075e-01   5.6016174e-01   5.1910704e-01   5.3226744e-01   5.4097907e-01   6.1011494e-01   5.8457563e-01   5.6025460e-01   5.8936721e-01   6.2007679e-01   6.8317964e-01   5.6232844e-01   5.8494942e-01   5.4078760e-01   5.2609573e-01   7.9106611e-01   5.8301212e-01   5.9244067e-01   5.5067505e-01   6.0346774e-01   6.2149779e-01   4.9251448e-01   5.0090699e-01   5.9516648e-01   5.3352945e-01   4.8137468e-01   4.6034749e-01   5.7408531e-01   4.7633182e-01   4.4843700e-01   4.4823192e-01   4.8872042e-01   5.0860857e-01   5.0425579e-01   4.8094415e-01   5.3628976e-01   4.8229653e-01   5.2232295e-01   5.0153996e-01   5.0536209e-01   4.6406624e-01   5.2104410e-01   5.6373587e-01   4.8572513e-01   5.1064536e-01   5.9878039e-01   5.5194494e-01   5.8925544e-01   6.4787946e-01   6.0557773e-01   7.2551640e-01   6.2526196e-01   6.1654646e-01   5.2961543e-01   5.2766571e-01   4.9190481e-01   4.9578480e-01   5.8068513e-01   5.5471569e-01   4.7578663e-01   4.8465043e-01   4.6246287e-01   4.8227149e-01   5.1641710e-01   5.1516136e-01
   5.5799608e-01   5.4427421e-01   5.8377555e-01   5.4624826e-01   6.7905637e-01   6.3828964e-01   4.9799824e-01   4.8266539e-01   5.8728271e-01   5.9364479e-01   0.0000000e+00   5.6782030e-01   5.7929264e-01   5.8680277e-01   6.2316900e-01   5.7212866e-01   5.5579732e-01   5.3248485e-01   5.0280291e-01   5.3230071e-01   7.3650524e-01   7.6068783e-01   6.3541730e-01   6.4075779e-01   6.4588961e-01   6.3443727e-01   5.9161269e-01   6.0483415e-01   5.9637562e-01   5.7895008e-01   6.5743457e-01   6.4724942e-01   6.1359227e-01   6.5970460e-01   7.7817621e-01   7.0597133e-01   6.0012257e-01   6.5039808e-01   5.9602479e-01   5.2536789e-01   7.7812951e-01   6.6159664e-01   5.8009948e-01   5.8992934e-01   6.3282518e-01   6.2764265e-01   5.2623376e-01   5.6343358e-01   6.5045897e-01   6.0679272e-01   5.1926603e-01   4.9858156e-01   6.1582918e-01   5.5009154e-01   5.0634630e-01   5.2366788e-01   5.4514983e-01   5.5487551e-01   5.7444177e-01   5.7615232e-01   5.7220023e-01   5.4822524e-01   6.0163072e-01   5.2129586e-01   5.4738546e-01   5.0798565e-01   5.9044110e-01   6.4507911e-01   5.2872627e-01   5.6437217e-01   6.2980362e-01   6.7449087e-01   6.6629133e-01   6.8650727e-01   6.9036799e-01   7.5107413e-01   6.5197971e-01   6.4091552e-01   5.7535521e-01   5.7800278e-01   5.6452411e-01   5.5977807e-01   6.2928495e-01   5.9625938e-01   5.1636787e-01   5.4056762e-01   5.6427379e-01   5.9418610e-01   5.5620700e-01   5.7617965e-01
   5.1360888e-01   4.8811917e-01   5.0785093e-01   4.8846107e-01   6.1088210e-01   5.7541359e-01   4.8397804e-01   4.9772874e-01   5.5293659e-01   5.5321391e-01   5.6782030e-01   0.0000000e+00   5.5087635e-01   5.5531140e-01   5.7040725e-01   5.4362004e-01   5.4982234e-01   5.4783800e-01   5.0248800e-01   5.2370670e-01   7.4726011e-01   7.0717590e-01   5.7626532e-01   5.5514926e-01   5.4019837e-01   6.0039791e-01   5.6203067e-01   5.2068548e-01   5.5644734e-01   5.1936508e-01   6.4420310e-01   5.7995744e-01   5.6890536e-01   5.6661488e-01   6.5070007e-01   7.0157990e-01   5.8389869e-01   6.4288126e-01   5.3551086e-01   4.7900413e-01   7.7810457e-01   6.3303825e-01   5.8157606e-01   5.9582923e-01   6.3913400e-01   6.4158914e-01   4.7859376e-01   5.2994436e-01   5.7789955e-01   5.6672604e-01   5.0531717e-01   5.1836165e-01   5.7485544e-01   5.6216203e-01   5.2811325e-01   5.4001962e-01   4.8729472e-01   5.4745618e-01   5.5859167e-01   5.7392098e-01   5.6466531e-01   5.3917615e-01   5.6479448e-01   4.6170967e-01   4.9276563e-01   4.9945491e-01   5.4342528e-01   5.8910302e-01   5.0267418e-01   4.9789913e-01   5.5596382e-01   6.1058404e-01   6.8472721e-01   6.4247161e-01   6.4488173e-01   7.0984363e-01   6.3977005e-01   5.9571486e-01   5.8033622e-01   5.6672617e-01   5.3501756e-01   4.9101161e-01   6.2073886e-01   5.5079356e-01   4.9926561e-01   5.2475569e-01   5.1089083e-01   5.3769760e-01   5.3541943e-01   5.2419980e-01
   5.2093534e-01   5.0000818e-01   5.1401915e-01   5.2931552e-01   6.4435052e-01   6.3790168e-01   4.9416747e-01   4.8274848e-01   5.7181347e-01   5.5459312e-01   5.7929264e-01   5.5087635e-01   0.0000000e+00   5.4536233e-01   5.9483139e-01   5.9331243e-01   5.8425902e-01   5.3922774e-01   5.3631880e-01   5.2144272e-01   6.4984899e-01   7.1924326e-01   5.7869840e-01   5.8736388e-01   5.6336555e-01   6.3695516e-01   5.5131023e-01   5.4439130e-01   5.9408144e-01   5.9081268e-01   6.6205021e-01   6.2711734e-01   5.7087555e-01   6.0264571e-01   6.6677309e-01   6.5647750e-01   5.8174995e-01   6.7474618e-01   5.4830708e-01   5.3181020e-01   7.5210854e-01   7.0604075e-01   5.5169439e-01   5.6912684e-01   6.1732340e-01   6.4954460e-01   5.0463519e-01   5.2700663e-01   5.9507348e-01   5.3899889e-01   4.6842546e-01   4.7422236e-01   5.5291650e-01   5.2091524e-01   5.2256845e-01   5.1930253e-01   4.9875026e-01   4.9393525e-01   5.2633233e-01   5.3061519e-01   5.7012094e-01   5.4785626e-01   5.7162202e-01   4.8027313e-01   4.9672526e-01   5.0354755e-01   6.0050178e-01   6.1272271e-01   5.7169225e-01   5.2642435e-01   5.7847827e-01   6.7438346e-01   6.7110678e-01   6.5169796e-01   6.8540604e-01   7.6273493e-01   6.8381797e-01   6.1730495e-01   5.8415478e-01   5.5817252e-01   5.4360248e-01   5.4053823e-01   6.2768103e-01   5.7975013e-01   5.0465425e-01   5.2193031e-01   5.2061205e-01   5.3289333e-01   5.3493167e-01   5.3450633e-01
   4.9868022e-01   4.6881887e-01   5.0568551e-01   5.0386399e-01   5.8960183e-01   6.1721659e-01   4.8359612e-01   4.7910596e-01   5.7115194e-01   5.3542413e-01   5.8680277e-01   5.5531140e-01   5.4536233e-01   0.0000000e+00   5.5918377e-01   5.0557757e-01   5.4106905e-01   4.8738941e-01   5.0809584e-01   5.1063172e-01   6.5650401e-01   6.8146975e-01   5.5651385e-01   5.6197365e-01   5.6737024e-01   5.5926784e-01   5.1734643e-01   5.3410806e-01   5.2354150e-01   5.4592751e-01   6.1737000e-01   6.0340763e-01   5.8971696e-01   5.6479042e-01   6.4984318e-01   7.3186824e-01   5.9812375e-01   6.2358471e-01   5.0328604e-01   5.1960229e-01   6.7482556e-01   6.4727851e-01   5.6120201e-01   5.3028645e-01   5.8360649e-01   6.0476036e-01   4.8131849e-01   5.4383635e-01   6.2174446e-01   5.4597877e-01   4.7780176e-01   4.8590080e-01   4.9656723e-01   4.7297297e-01   4.7589604e-01   4.7533201e-01   4.8455922e-01   4.7443109e-01   5.2901149e-01   4.9269446e-01   5.5619779e-01   4.9712713e-01   5.0045048e-01   4.4163212e-01   4.8377941e-01   4.7204590e-01   5.6097867e-01   5.9465251e-01   5.3574522e-01   5.2193395e-01   5.7274297e-01   6.2640548e-01   5.8910896e-01   6.1680245e-01   7.2020170e-01   6.6135965e-01   6.2128076e-01   6.3176705e-01   5.1987969e-01   5.1070110e-01   5.1163493e-01   4.6601491e-01   5.8478146e-01   5.4203282e-01   4.8659529e-01   5.0427305e-01   4.9033637e-01   5.2725464e-01   5.0450602e-01   5.0015461e-01
   5.5211636e-01   5.5461848e-01   5.5894594e-01   5.7541972e-01   6.3759854e-01   6.3831163e-01   5.6168507e-01   5.7162162e-01   6.3754704e-01   5.8247885e-01   6.2316900e-01   5.7040725e-01   5.9483139e-01   5.5918377e-01   0.0000000e+00   6.2228134e-01   6.4479906e-01   6.0608065e-01   6.0672218e-01   5.6913155e-01   6.6922357e-01   6.6841040e-01   6.4107684e-01   6.1441882e-01   6.2798135e-01   6.9217225e-01   6.2160143e-01   6.4240338e-01   6.1902473e-01   6.3688690e-01   6.5987970e-01   6.5583846e-01   6.0209171e-01   6.1106180e-01   7.1951259e-01   8.4367729e-01   6.5790551e-01   6.6607248e-01   5.8455136e-01   5.8310245e-01   7.7697643e-01   6.8210632e-01   6.2894450e-01   6.0921781e-01   6.2105218e-01   6.5041945e-01   5.2050432e-01   5.4982017e-01   6.3912718e-01   6.4295024e-01   5.3057785e-01   5.3842402e-01   5.9664702e-01   5.6124060e-01   5.7154558e-01   5.4501976e-01   5.4476651e-01   5.4841676e-01   6.0498356e-01   5.6358126e-01   6.1264000e-01   5.4501259e-01   5.5064167e-01   4.9808847e-01   5.3703965e-01   5.5817619e-01   6.7114220e-01   6.3934379e-01   5.9760318e-01   5.5985764e-01   6.3876742e-01   6.7397510e-01   6.7280762e-01   7.0658353e-01   7.4079861e-01   7.1089398e-01   7.0759712e-01   6.8447992e-01   5.6344403e-01   5.4996278e-01   5.8587960e-01   5.5379174e-01   6.4875871e-01   6.1430866e-01   5.6024321e-01   5.6839860e-01   5.3030484e-01   5.8949035e-01   5.7139443e-01   5.6581856e-01
   4.9510946e-01   4.7831822e-01   5.5556188e-01   5.2088239e-01   5.8026709e-01   5.9280986e-01   4.9419298e-01   4.9649134e-01   5.5452796e-01   5.4967031e-01   5.7212866e-01   5.4362004e-01   5.9331243e-01   5.0557757e-01   6.2228134e-01   0.0000000e+00   5.6381725e-01   5.6901155e-01   5.2183158e-01   5.3051075e-01   6.9125122e-01   6.4220655e-01   5.9210418e-01   5.7109688e-01   6.1081469e-01   6.3335055e-01   6.0001771e-01   5.7955247e-01   5.5914348e-01   5.6896035e-01   6.3155118e-01   6.0011629e-01   6.1550568e-01   6.1340903e-01   6.3947313e-01   8.8589972e-01   6.3813605e-01   6.2146159e-01   5.6234861e-01   5.5092912e-01   8.3232152e-01   7.0118383e-01   5.8508538e-01   5.8296951e-01   6.5588563e-01   6.6704960e-01   5.8856705e-01   5.9096909e-01   6.3838604e-01   6.0336340e-01   5.4188460e-01   5.6198454e-01   5.8703943e-01   5.1543562e-01   5.2154911e-01   5.4375576e-01   5.4721747e-01   5.6429608e-01   6.4476060e-01   5.5893851e-01   5.9283354e-01   5.3320763e-01   5.4906417e-01   4.9753223e-01   5.1130899e-01   5.1955852e-01   6.1623665e-01   6.1826812e-01   5.7301981e-01   5.1398890e-01   6.0816769e-01   6.4805051e-01   6.4694140e-01   6.9548588e-01   6.1623643e-01   7.5889201e-01   7.0716715e-01   6.0311711e-01   5.3355909e-01   5.7402739e-01   5.5019288e-01   5.1369920e-01   5.9352893e-01   5.8025856e-01   5.0162220e-01   5.2032930e-01   4.9132435e-01   5.3273169e-01   5.2429604e-01   5.1864757e-01
   5.5895878e-01   5.1570932e-01   5.5100483e-01   5.4178819e-01   6.3770130e-01   5.9298970e-01   4.9878436e-01   5.3282113e-01   5.7819257e-01   5.8227896e-01   5.5579732e-01   5.4982234e-01   5.8425902e-01   5.4106905e-01   6.4479906e-01   5.6381725e-01   0.0000000e+00   5.7944489e-01   5.5148449e-01   5.2564796e-01   7.9351012e-01   6.2962424e-01   5.9767266e-01   5.7250203e-01   5.7804615e-01   6.6931901e-01   5.6077182e-01   5.7071697e-01   5.5888983e-01   5.4062918e-01   6.2191410e-01   6.3217181e-01   6.1142193e-01   5.9413964e-01   5.8646579e-01   7.5753437e-01   5.9764902e-01   6.4534407e-01   5.8447685e-01   5.5005792e-01   7.5402314e-01   6.4158716e-01   5.8350312e-01   6.3666474e-01   6.5575164e-01   7.0949420e-01   5.9248659e-01   5.4768070e-01   6.0936766e-01   5.7820743e-01   5.1548876e-01   5.3672513e-01   5.6345628e-01   5.2566802e-01   5.3064354e-01   5.2359249e-01   5.4129120e-01   5.3133664e-01   5.6083912e-01   5.7160870e-01   5.5147512e-01   5.3399835e-01   5.6186673e-01   4.8854218e-01   4.9097253e-01   5.1109965e-01   6.2067679e-01   6.1253945e-01   5.8448229e-01   5.4146835e-01   6.3423524e-01   6.7589041e-01   6.6416872e-01   6.9627605e-01   6.0303432e-01   7.4274700e-01   6.1598985e-01   5.6717595e-01   5.5179212e-01   5.8755752e-01   5.8726939e-01   5.6393393e-01   6.0929087e-01   5.6437199e-01   5.1238346e-01   5.3751085e-01   5.2008544e-01   5.4635849e-01   5.5323376e-01   5.8883055e-01
   5.3707753e-01   5.0396175e-01   5.3847215e-01   5.1676650e-01   6.3438821e-01   5.6688323e-01   4.9336300e-01   4.8499667e-01   5.8275055e-01   5.6572916e-01   5.3248485e-01   5.4783800e-01   5.3922774e-01   4.8738941e-01   6.0608065e-01   5.6901155e-01   5.7944489e-01   0.0000000e+00   5.3971403e-01   5.1594163e-01   7.0711071e-01   5.9514171e-01   5.6237172e-01   5.8784769e-01   5.7092571e-01   6.3014254e-01   5.8162518e-01   5.1944523e-01   5.4335311e-01   5.7331480e-01   6.6431488e-01   6.0563286e-01   5.8118430e-01   6.3800440e-01   6.4932553e-01   6.6843087e-01   6.2778639e-01   5.7698038e-01   5.5176436e-01   5.5159451e-01   6.3296331e-01   6.2961938e-01   5.9946568e-01   5.7763957e-01   5.7727784e-01   6.2366082e-01   5.0655655e-01   4.9974588e-01   5.5866706e-01   5.6391535e-01   4.7073931e-01   4.9183299e-01   5.3064897e-01   5.0339331e-01   4.8445235e-01   4.9069188e-01   4.7202710e-01   5.0242516e-01   5.1405147e-01   5.1359154e-01   5.3344398e-01   4.8727941e-01   5.1881480e-01   4.3354453e-01   4.8398789e-01   4.9643663e-01   5.7272704e-01   5.7828848e-01   5.5551430e-01   5.3994924e-01   5.6990423e-01   6.2928655e-01   6.1488760e-01   6.5104663e-01   5.8176401e-01   7.4515628e-01   6.1571598e-01   5.9839907e-01   4.7844346e-01   5.1889946e-01   5.2871472e-01   5.1551720e-01   5.1819337e-01   5.2883013e-01   4.7388978e-01   4.9113078e-01   5.0214138e-01   5.6588011e-01   5.3835050e-01   5.3101619e-01
   5.0064627e-01   4.9599531e-01   5.0725733e-01   4.9063487e-01   5.9914713e-01   5.6370643e-01   4.9449520e-01   4.6305060e-01   5.3223251e-01   5.3025401e-01   5.0280291e-01   5.0248800e-01   5.3631880e-01   5.0809584e-01   6.0672218e-01   5.2183158e-01   5.5148449e-01   5.3971403e-01   0.0000000e+00   4.7294501e-01   6.8680081e-01   5.9001076e-01   5.3564839e-01   5.2585064e-01   5.4797614e-01   5.6753413e-01   5.2093612e-01   5.4917515e-01   5.2379043e-01   5.5909173e-01   6.6006266e-01   6.0361178e-01   5.5859249e-01   5.9265474e-01   6.6976598e-01   7.3152027e-01   5.9707472e-01   6.2511984e-01   5.5088765e-01   5.3585131e-01   7.2186747e-01   5.8910626e-01   5.8208149e-01   6.0911616e-01   6.1470041e-01   6.4059477e-01   5.4702657e-01   5.4094596e-01   5.9238920e-01   5.8161433e-01   5.0753985e-01   4.8355617e-01   6.1836852e-01   5.2043955e-01   4.9074000e-01   5.4321735e-01   4.7765180e-01   5.2335411e-01   5.4906848e-01   5.6578667e-01   5.7393383e-01   4.9277229e-01   5.2998147e-01   4.3424890e-01   5.0360244e-01   5.0774252e-01   5.6371361e-01   5.6827095e-01   5.3701491e-01   5.5496941e-01   5.7510840e-01   6.3370546e-01   6.2990464e-01   6.7348526e-01   6.7619851e-01   6.1064744e-01   6.0517445e-01   5.5308664e-01   5.0353070e-01   4.9831902e-01   5.4553046e-01   5.1110026e-01   5.6899185e-01   5.5617106e-01   4.8865810e-01   5.1552647e-01   5.1367781e-01   5.4653857e-01   5.2317521e-01   4.9893213e-01
   4.4504628e-01   4.4813404e-01   4.7219372e-01   4.9687948e-01   5.5076136e-01   4.9351444e-01   4.5118094e-01   4.3285562e-01   5.1686544e-01   5.0567787e-01   5.3230071e-01   5.2370670e-01   5.2144272e-01   5.1063172e-01   5.6913155e-01   5.3051075e-01   5.2564796e-01   5.1594163e-01   4.7294501e-01   0.0000000e+00   6.6879834e-01   5.2704227e-01   5.1252284e-01   5.1373501e-01   5.4633982e-01   5.5719418e-01   5.4768254e-01   5.4723434e-01   5.1715873e-01   5.2847727e-01   5.7160234e-01   5.3807960e-01   5.3001952e-01   5.1654595e-01   6.6990535e-01   6.5991713e-01   5.6563973e-01   5.9496446e-01   5.1980553e-01   4.5610768e-01   7.1185578e-01   5.8210372e-01   5.0644975e-01   5.4279535e-01   5.4118901e-01   5.5779508e-01   4.6101785e-01   4.8569306e-01   5.6627352e-01   4.8092949e-01   4.3267415e-01   4.4054555e-01   5.2625071e-01   4.5850938e-01   4.6868438e-01   4.6949471e-01   4.6010265e-01   4.5945260e-01   5.2394104e-01   5.1777824e-01   5.5426992e-01   4.6670557e-01   4.9198299e-01   4.0893058e-01   4.5704971e-01   4.5054944e-01   5.5246963e-01   5.7597948e-01   4.8360090e-01   5.2002322e-01   5.6983357e-01   5.9446426e-01   5.7213456e-01   6.5383703e-01   6.3290793e-01   7.0568304e-01   6.0129076e-01   5.7381418e-01   4.8321816e-01   4.8231533e-01   5.2020356e-01   4.6347180e-01   5.2423744e-01   4.9545531e-01   4.6839206e-01   4.7858922e-01   4.6378121e-01   4.8528263e-01   4.5304550e-01   4.6991612e-01
   5.6139656e-01   5.4741611e-01   6.1544279e-01   5.8026769e-01   6.7173429e-01   7.3851920e-01   6.3887144e-01   5.8630923e-01   6.6081639e-01   6.9628757e-01   7.3650524e-01   7.4726011e-01   6.4984899e-01   6.5650401e-01   6.6922357e-01   6.9125122e-01   7.9351012e-01   7.0711071e-01   6.8680081e-01   6.6879834e-01   0.0000000e+00   8.1936098e-01   8.2878299e-01   7.5763582e-01   7.2385428e-01   7.8607991e-01   6.2135074e-01   6.8681273e-01   8.0169135e-01   6.7460379e-01   6.4508288e-01   6.3926246e-01   6.8335226e-01   8.0412681e-01   8.3714423e-01   8.1279454e-01   7.7137938e-01   7.6151251e-01   6.6251717e-01   6.9434439e-01   8.1316543e-01   7.0093213e-01   5.5974498e-01   6.6091270e-01   6.7312876e-01   6.8721099e-01   5.8145620e-01   6.3311985e-01   5.5563243e-01   5.9659387e-01   5.2172993e-01   6.2642498e-01   6.7325780e-01   6.3138742e-01   6.0739443e-01   6.9849738e-01   6.9654958e-01   7.0478545e-01   6.2963553e-01   6.3536856e-01   6.4580897e-01   6.6389394e-01   6.9289951e-01   6.2570152e-01   6.2546486e-01   6.0719569e-01   7.2620973e-01   6.7743468e-01   6.8677737e-01   6.7797119e-01   6.8502295e-01   7.3935488e-01   6.6317289e-01   7.4855809e-01   7.8970119e-01   8.7025190e-01   7.4987377e-01   6.9087239e-01   5.4920974e-01   5.8720084e-01   5.2488143e-01   6.0510189e-01   6.4574630e-01   6.0710868e-01   7.0305419e-01   6.1477644e-01   5.8147199e-01   6.2987853e-01   5.1966082e-01   6.2685850e-01
   5.3777139e-01   4.6251254e-01   5.7025647e-01   5.5735321e-01   6.0027405e-01   6.4829470e-01   5.9072149e-01   5.4383199e-01   7.1221252e-01   6.9190165e-01   7.6068783e-01   7.0717590e-01   7.1924326e-01   6.8146975e-01   6.6841040e-01   6.4220655e-01   6.2962424e-01   5.9514171e-01   5.9001076e-01   5.2704227e-01   8.1936098e-01   0.0000000e+00   6.3448141e-01   6.4122731e-01   7.4283591e-01   6.4161884e-01   6.3198864e-01   6.5173422e-01   6.2128954e-01   6.0318127e-01   7.2533940e-01   6.6370863e-01   5.8729740e-01   5.7312408e-01   6.1959773e-01   6.9697103e-01   6.4377299e-01   5.9910204e-01   5.9269958e-01   5.6235611e-01   6.2982381e-01   6.4485003e-01   5.3884545e-01   5.2135754e-01   5.9496231e-01   5.5554507e-01   5.0521121e-01   5.3139764e-01   6.4133273e-01   6.4386347e-01   5.6242270e-01   5.3242108e-01   5.5936729e-01   5.1324818e-01   5.0170069e-01   4.9611741e-01   5.2906044e-01   5.3966512e-01   5.4668314e-01   5.8639763e-01   5.9688889e-01   5.6659001e-01   5.9027784e-01   4.9769417e-01   5.6043588e-01   5.1538084e-01   6.5791848e-01   6.9714054e-01   5.6848548e-01   5.1174180e-01   6.0974626e-01   6.8062528e-01   7.4929768e-01   7.0133353e-01   7.9123432e-01   8.0684475e-01   7.0685350e-01   6.2886521e-01   5.3744187e-01   5.2582236e-01   5.9380832e-01   5.3535791e-01   5.7761500e-01   4.7588813e-01   5.3098848e-01   5.7993697e-01   5.3361501e-01   5.9884082e-01   5.3452918e-01   6.2187488e-01
   5.4781187e-01   5.0998453e-01   5.8550833e-01   5.7956854e-01   7.0552716e-01   6.7307639e-01   5.4193053e-01   5.3522803e-01   5.9561190e-01   6.0540101e-01   6.3541730e-01   5.7626532e-01   5.7869840e-01   5.5651385e-01   6.4107684e-01   5.9210418e-01   5.9767266e-01   5.6237172e-01   5.3564839e-01   5.1252284e-01   8.2878299e-01   6.3448141e-01   0.0000000e+00   5.8776715e-01   5.9592681e-01   6.3295949e-01   5.5946335e-01   5.3112339e-01   5.2976593e-01   5.6917519e-01   6.6916913e-01   5.8482717e-01   5.6320724e-01   5.8613355e-01   6.1358723e-01   6.6963585e-01   6.4927079e-01   6.4810425e-01   5.5812825e-01   5.5265051e-01   6.9802857e-01   7.6961219e-01   6.1430023e-01   6.0812725e-01   6.4379498e-01   6.2545884e-01   5.5405511e-01   6.0102405e-01   6.8277290e-01   6.1916084e-01   5.4056107e-01   5.3721653e-01   5.9169914e-01   5.5000341e-01   5.5046358e-01   5.3897964e-01   5.3947921e-01   5.8700188e-01   5.8842124e-01   5.5421391e-01   5.8376128e-01   5.3311483e-01   5.8909571e-01   4.7989010e-01   5.0943111e-01   5.0864622e-01   5.9858336e-01   6.4247408e-01   5.5279335e-01   5.5157125e-01   5.9928030e-01   6.5132614e-01   6.5139213e-01   6.3725461e-01   7.1519177e-01   6.9129242e-01   6.5740708e-01   6.3154343e-01   6.2454797e-01   6.0799532e-01   5.5776209e-01   5.3169070e-01   6.2230356e-01   6.0324208e-01   5.1544480e-01   5.4690223e-01   5.4721758e-01   5.4999658e-01   5.6944732e-01   5.6937337e-01
   5.4336637e-01   5.5285879e-01   5.7931372e-01   5.3441015e-01   6.2207294e-01   5.4465875e-01   5.0650735e-01   5.0034407e-01   6.0059151e-01   5.7470541e-01   6.4075779e-01   5.5514926e-01   5.8736388e-01   5.6197365e-01   6.1441882e-01   5.7109688e-01   5.7250203e-01   5.8784769e-01   5.2585064e-01   5.1373501e-01   7.5763582e-01   6.4122731e-01   5.8776715e-01   0.0000000e+00   6.0835874e-01   6.4334140e-01   6.0939286e-01   5.3080611e-01   5.4586627e-01   6.0322958e-01   6.5108417e-01   6.1205969e-01   5.7820580e-01   5.8231225e-01   6.4197310e-01   6.5416721e-01   6.5541091e-01   6.8051608e-01   5.8305081e-01   5.6228068e-01   6.9165219e-01   7.5333002e-01   5.7415193e-01   6.2102250e-01   6.4074417e-01   6.6370635e-01   5.4501901e-01   5.3122153e-01   6.2829258e-01   5.6378869e-01   5.1712995e-01   5.0972334e-01   5.9053607e-01   5.3367074e-01   5.1430733e-01   5.0409793e-01   5.1214707e-01   5.3544055e-01   5.9144082e-01   5.4534046e-01   5.7481074e-01   5.0741040e-01   5.6590644e-01   5.1571897e-01   5.3321854e-01   5.2734604e-01   6.2730743e-01   6.2381728e-01   5.7487576e-01   5.6342058e-01   6.5960486e-01   7.0784952e-01   6.8814498e-01   6.8739915e-01   7.4018658e-01   8.0464245e-01   7.1673527e-01   6.6505472e-01   5.7907576e-01   6.2415505e-01   5.6289782e-01   5.3592298e-01   6.5041968e-01   6.1819248e-01   5.2414848e-01   5.4640139e-01   5.2754532e-01   5.6036675e-01   5.6594995e-01   5.6211247e-01
   5.7438333e-01   5.1048780e-01   5.2642349e-01   5.6664973e-01   6.2071252e-01   6.2060103e-01   5.0613762e-01   4.8570620e-01   5.5076917e-01   6.1808769e-01   6.4588961e-01   5.4019837e-01   5.6336555e-01   5.6737024e-01   6.2798135e-01   6.1081469e-01   5.7804615e-01   5.7092571e-01   5.4797614e-01   5.4633982e-01   7.2385428e-01   7.4283591e-01   5.9592681e-01   6.0835874e-01   0.0000000e+00   6.3793682e-01   6.1332497e-01   6.1968396e-01   5.8157588e-01   6.4065656e-01   7.0042154e-01   6.3719017e-01   6.0727358e-01   6.3111140e-01   7.1180842e-01   8.3210097e-01   6.2993619e-01   6.6494001e-01   5.6746104e-01   6.0452467e-01   7.5408582e-01   7.8517674e-01   6.0814704e-01   6.3624157e-01   6.5221582e-01   7.1460957e-01   6.0374941e-01   5.7454523e-01   5.8936664e-01   6.4585847e-01   5.6977564e-01   5.7546205e-01   5.8217556e-01   5.5317053e-01   5.7428665e-01   5.8045518e-01   5.6675255e-01   5.7569117e-01   6.2767612e-01   6.1076662e-01   5.8971841e-01   5.4391608e-01   6.2955711e-01   6.0130440e-01   5.5165916e-01   5.2091531e-01   6.3904710e-01   6.7575186e-01   6.2418310e-01   6.1868326e-01   6.1543286e-01   7.1781710e-01   7.0002822e-01   7.1214853e-01   7.5109298e-01   7.3193101e-01   7.0939584e-01   6.5320214e-01   5.8055852e-01   6.3482686e-01   5.5569414e-01   5.5815494e-01   6.7837988e-01   6.4023700e-01   5.4066211e-01   5.6470898e-01   5.3264064e-01   5.6665031e-01   5.6901482e-01   5.6731809e-01
   5.7194082e-01   5.5297468e-01   5.3619388e-01   5.6516796e-01   6.4887029e-01   6.3210375e-01   5.3477307e-01   5.3932777e-01   5.7296001e-01   6.1036075e-01   6.3443727e-01   6.0039791e-01   6.3695516e-01   5.5926784e-01   6.9217225e-01   6.3335055e-01   6.6931901e-01   6.3014254e-01   5.6753413e-01   5.5719418e-01   7.8607991e-01   6.4161884e-01   6.3295949e-01   6.4334140e-01   6.3793682e-01   0.0000000e+00   6.0006607e-01   6.4448339e-01   6.0735171e-01   6.5151267e-01   7.0579237e-01   5.9575312e-01   6.1781111e-01   6.1690853e-01   7.2330774e-01   7.9601569e-01   6.7961837e-01   7.1983829e-01   5.7564307e-01   5.6978989e-01   7.0810201e-01   7.0548967e-01   6.1593286e-01   6.5493429e-01   6.7210295e-01   6.4869378e-01   6.0181126e-01   5.6682209e-01   6.1391836e-01   6.1477124e-01   5.8366801e-01   5.5446569e-01   6.0786016e-01   5.7015033e-01   5.6523724e-01   5.5784633e-01   5.5904714e-01   6.2111285e-01   5.7083566e-01   5.7858199e-01   6.1725290e-01   5.1339364e-01   6.0592247e-01   5.5743797e-01   5.4455708e-01   5.6328872e-01   6.1595792e-01   6.3486634e-01   6.2024611e-01   6.1174792e-01   6.8987699e-01   7.0074665e-01   6.9240207e-01   7.1687095e-01   8.0816503e-01   7.4361212e-01   7.4103130e-01   5.9690881e-01   5.4614273e-01   6.3101617e-01   5.6363279e-01   5.5430145e-01   6.3806243e-01   6.0305305e-01   5.0702965e-01   5.4910427e-01   5.8850129e-01   5.6547774e-01   5.5899188e-01   5.6256689e-01
   4.8324310e-01   5.3190495e-01   5.2021895e-01   5.2044771e-01   6.1155453e-01   6.1939332e-01   4.7992786e-01   4.7829466e-01   5.2602951e-01   5.6016174e-01   5.9161269e-01   5.6203067e-01   5.5131023e-01   5.1734643e-01   6.2160143e-01   6.0001771e-01   5.6077182e-01   5.8162518e-01   5.2093612e-01   5.4768254e-01   6.2135074e-01   6.3198864e-01   5.5946335e-01   6.0939286e-01   6.1332497e-01   6.0006607e-01   0.0000000e+00   5.6938178e-01   5.1973284e-01   6.0146470e-01   5.9813974e-01   5.7262886e-01   5.6546564e-01   6.1950269e-01   6.0749771e-01   6.4791961e-01   5.7107864e-01   6.7273487e-01   5.3973440e-01   4.9491946e-01   6.7895881e-01   6.5692962e-01   5.9950583e-01   5.9116476e-01   6.3636117e-01   5.8437386e-01   5.1715691e-01   5.3271682e-01   5.7873831e-01   5.9856459e-01   5.2671301e-01   5.4086017e-01   5.7655243e-01   5.1558762e-01   4.9987529e-01   5.4803616e-01   5.1528617e-01   5.1230517e-01   5.8403258e-01   5.5690421e-01   5.8086917e-01   5.0689694e-01   5.3782165e-01   4.4143302e-01   4.6653323e-01   5.1062417e-01   5.7038330e-01   6.0443755e-01   5.6498457e-01   5.2569745e-01   5.7650637e-01   6.0216234e-01   6.4045698e-01   6.3835856e-01   6.8975657e-01   7.3151435e-01   5.8052203e-01   5.0749903e-01   5.6614320e-01   5.3260777e-01   5.3795604e-01   4.7570910e-01   5.8197601e-01   5.4488502e-01   4.9123682e-01   4.9133762e-01   5.1906512e-01   4.6814214e-01   5.0052741e-01   5.5689106e-01
   5.1143676e-01   5.0265964e-01   5.4620236e-01   5.4826282e-01   5.8068997e-01   5.6927828e-01   4.8898381e-01   4.8917201e-01   5.6514170e-01   5.1910704e-01   6.0483415e-01   5.2068548e-01   5.4439130e-01   5.3410806e-01   6.4240338e-01   5.7955247e-01   5.7071697e-01   5.1944523e-01   5.4917515e-01   5.4723434e-01   6.8681273e-01   6.5173422e-01   5.3112339e-01   5.3080611e-01   6.1968396e-01   6.4448339e-01   5.6938178e-01   0.0000000e+00   5.2979902e-01   5.9229835e-01   6.6098574e-01   5.7571454e-01   5.9995454e-01   5.9520216e-01   5.9553209e-01   7.0087618e-01   6.0572217e-01   6.6184135e-01   5.2451501e-01   5.2746125e-01   6.6354072e-01   7.1187847e-01   5.7336221e-01   5.5946687e-01   5.9719684e-01   5.8469294e-01   4.9194276e-01   5.5726945e-01   5.7729266e-01   6.2373848e-01   4.8717479e-01   5.1110100e-01   5.5053818e-01   5.2840040e-01   4.9299220e-01   4.9420350e-01   5.1638086e-01   5.4327956e-01   5.9426872e-01   5.6016138e-01   5.7401527e-01   5.2726094e-01   5.4041676e-01   5.0457024e-01   5.1675094e-01   5.4510592e-01   6.0340008e-01   5.5774676e-01   5.5490957e-01   5.1763389e-01   5.8288946e-01   6.3082983e-01   6.2690272e-01   6.5096911e-01   6.7317275e-01   6.8274193e-01   5.7830391e-01   6.2616536e-01   5.3417701e-01   5.5371944e-01   5.3390361e-01   4.9413270e-01   6.0291878e-01   5.7968819e-01   4.7927469e-01   5.3402519e-01   5.5469937e-01   5.0134140e-01   5.3048110e-01   5.3909607e-01
   5.1342806e-01   5.1237710e-01   5.3724388e-01   5.2198367e-01   5.9859713e-01   5.8549483e-01   5.0618080e-01   4.9945897e-01   5.7293143e-01   5.3226744e-01   5.9637562e-01   5.5644734e-01   5.9408144e-01   5.2354150e-01   6.1902473e-01   5.5914348e-01   5.5888983e-01   5.4335311e-01   5.2379043e-01   5.1715873e-01   8.0169135e-01   6.2128954e-01   5.2976593e-01   5.4586627e-01   5.8157588e-01   6.0735171e-01   5.1973284e-01   5.2979902e-01   0.0000000e+00   5.3194631e-01   5.9967941e-01   5.4261801e-01   5.5666548e-01   5.6345670e-01   5.7058941e-01   7.1070071e-01   5.7581042e-01   5.8589609e-01   4.8193151e-01   5.0144896e-01   6.7775630e-01   7.4227887e-01   5.2628493e-01   5.1757412e-01   5.8555821e-01   5.4923637e-01   4.6970163e-01   4.9218917e-01   5.5295033e-01   5.9153703e-01   4.7041796e-01   4.7611456e-01   5.4062663e-01   4.6605656e-01   4.8272452e-01   4.6313544e-01   5.0267423e-01   5.1221635e-01   5.2024564e-01   5.1131677e-01   5.4534282e-01   4.7957900e-01   4.9746679e-01   4.5260016e-01   5.0266296e-01   4.8791563e-01   5.8311894e-01   5.6440095e-01   5.2771925e-01   4.8939387e-01   5.3988996e-01   6.8463685e-01   6.4716291e-01   6.2794033e-01   6.7830097e-01   6.7996465e-01   6.1491490e-01   6.5747063e-01   5.8372607e-01   5.2102674e-01   5.6861641e-01   5.3065862e-01   5.6100887e-01   5.7464064e-01   5.2180565e-01   5.2530473e-01   5.3665523e-01   5.1723679e-01   5.1178784e-01   5.5135651e-01
   5.0349656e-01   5.0195098e-01   5.2999498e-01   5.2482581e-01   5.9925033e-01   5.3475905e-01   4.7976349e-01   4.8295918e-01   5.5863514e-01   5.4097907e-01   5.7895008e-01   5.1936508e-01   5.9081268e-01   5.4592751e-01   6.3688690e-01   5.6896035e-01   5.4062918e-01   5.7331480e-01   5.5909173e-01   5.2847727e-01   6.7460379e-01   6.0318127e-01   5.6917519e-01   6.0322958e-01   6.4065656e-01   6.5151267e-01   6.0146470e-01   5.9229835e-01   5.3194631e-01   0.0000000e+00   6.7993607e-01   6.2011497e-01   6.0514027e-01   6.4109457e-01   6.7155983e-01   7.9536182e-01   6.9953085e-01   6.9699522e-01   5.7185885e-01   5.7297176e-01   6.4809344e-01   8.4286769e-01   5.9956275e-01   6.3242900e-01   6.5673656e-01   6.1821807e-01   5.5009248e-01   5.4888779e-01   5.8760837e-01   5.7137004e-01   5.0564176e-01   5.0274900e-01   5.4108087e-01   5.0740424e-01   4.9373051e-01   4.7411176e-01   4.8662851e-01   4.8268496e-01   5.3915876e-01   5.2647870e-01   5.6897948e-01   5.1203250e-01   5.1963668e-01   4.2893993e-01   5.2211907e-01   4.7335063e-01   5.1890068e-01   5.5193931e-01   4.9414505e-01   4.9632603e-01   5.5853168e-01   6.2641810e-01   6.1049479e-01   5.8319462e-01   6.9865917e-01   6.6974441e-01   6.0595177e-01   6.0765979e-01   4.8099829e-01   4.9347340e-01   5.4322513e-01   5.0528725e-01   5.5439029e-01   5.4245211e-01   4.8614090e-01   4.9569269e-01   5.0120974e-01   5.0778248e-01   5.3526368e-01   5.0698823e-01
   6.0012863e-01   5.6132160e-01   5.8898482e-01   5.9627150e-01   7.1335345e-01   6.4008195e-01   5.7205289e-01   5.5911235e-01   6.2290090e-01   6.1011494e-01   6.5743457e-01   6.4420310e-01   6.6205021e-01   6.1737000e-01   6.5987970e-01   6.3155118e-01   6.2191410e-01   6.6431488e-01   6.6006266e-01   5.7160234e-01   6.4508288e-01   7.2533940e-01   6.6916913e-01   6.5108417e-01   7.0042154e-01   7.0579237e-01   5.9813974e-01   6.6098574e-01   5.9967941e-01   6.7993607e-01   0.0000000e+00   6.7006423e-01   6.7402576e-01   6.6678586e-01   7.4074988e-01   8.3410523e-01   7.0704766e-01   6.9363246e-01   6.2879161e-01   6.1568391e-01   8.0138012e-01   8.3232454e-01   6.8110134e-01   6.8812668e-01   7.2254960e-01   7.3165314e-01   6.2752387e-01   6.5861116e-01   6.9972126e-01   6.8562878e-01   5.9674375e-01   5.8178711e-01   6.7419411e-01   6.1184870e-01   6.0810523e-01   5.6247425e-01   5.6612015e-01   5.6486690e-01   6.1934062e-01   6.1142478e-01   6.4701312e-01   6.0057884e-01   6.4946842e-01   5.4938126e-01   6.1118355e-01   6.0877728e-01   6.9539603e-01   6.9349919e-01   6.0693844e-01   6.3841241e-01   7.0067062e-01   6.8936629e-01   7.3960601e-01   7.1898162e-01   8.4528409e-01   7.4202174e-01   6.8199420e-01   7.0250360e-01   6.2605054e-01   6.3635318e-01   6.0893451e-01   5.8889675e-01   6.7452619e-01   5.9734350e-01   5.6891544e-01   5.9225927e-01   6.0338289e-01   5.9512044e-01   6.2773839e-01   6.2179884e-01
   5.4304754e-01   5.2819843e-01   5.6659567e-01   5.6679126e-01   6.0324861e-01   6.2431554e-01   5.5824112e-01   5.4105584e-01   5.7597871e-01   5.8457563e-01   6.4724942e-01   5.7995744e-01   6.2711734e-01   6.0340763e-01   6.5583846e-01   6.0011629e-01   6.3217181e-01   6.0563286e-01   6.0361178e-01   5.3807960e-01   6.3926246e-01   6.6370863e-01   5.8482717e-01   6.1205969e-01   6.3719017e-01   5.9575312e-01   5.7262886e-01   5.7571454e-01   5.4261801e-01   6.2011497e-01   6.7006423e-01   0.0000000e+00   5.8093336e-01   5.9250229e-01   6.9422805e-01   7.5452639e-01   6.1307908e-01   6.5726529e-01   5.8553224e-01   5.5656996e-01   7.5566016e-01   6.3341606e-01   6.0603973e-01   6.2184896e-01   6.4405110e-01   6.4296737e-01   5.3180233e-01   5.2526479e-01   6.1948100e-01   5.8708787e-01   5.1606022e-01   5.3804988e-01   6.0614998e-01   5.2538694e-01   4.9658397e-01   4.7814909e-01   5.4395992e-01   4.9313020e-01   5.5307398e-01   5.4579744e-01   5.8800613e-01   4.7822750e-01   5.6490997e-01   5.0979818e-01   5.7638300e-01   5.5927792e-01   6.1443812e-01   6.3386643e-01   5.4926402e-01   5.7575272e-01   6.6448798e-01   6.8886880e-01   7.0355976e-01   7.0453621e-01   7.3748093e-01   7.4212483e-01   6.4164315e-01   7.1082962e-01   5.7864539e-01   5.9286804e-01   5.3363506e-01   6.0638309e-01   6.1817002e-01   6.1555818e-01   5.2261902e-01   5.8418448e-01   6.0931907e-01   5.5397216e-01   5.7788870e-01   5.4545759e-01
   5.3547661e-01   5.2003665e-01   5.7937292e-01   5.4179761e-01   5.9214838e-01   6.2121033e-01   5.3672683e-01   5.0080753e-01   5.4502320e-01   5.6025460e-01   6.1359227e-01   5.6890536e-01   5.7087555e-01   5.8971696e-01   6.0209171e-01   6.1550568e-01   6.1142193e-01   5.8118430e-01   5.5859249e-01   5.3001952e-01   6.8335226e-01   5.8729740e-01   5.6320724e-01   5.7820580e-01   6.0727358e-01   6.1781111e-01   5.6546564e-01   5.9995454e-01   5.5666548e-01   6.0514027e-01   6.7402576e-01   5.8093336e-01   0.0000000e+00   6.0788164e-01   6.6825574e-01   7.5373586e-01   5.9972474e-01   6.1475028e-01   5.9826281e-01   5.4594670e-01   7.6939089e-01   6.9992475e-01   5.7646272e-01   5.8307804e-01   6.3169682e-01   6.2185548e-01   5.1981954e-01   5.6649343e-01   5.7136780e-01   5.8930626e-01   5.3201494e-01   5.2499133e-01   6.0103864e-01   5.4428576e-01   5.4771382e-01   4.9780425e-01   5.0301204e-01   5.2693359e-01   5.5840549e-01   5.1528393e-01   5.9877019e-01   5.1085491e-01   5.5404050e-01   4.8063181e-01   5.4933233e-01   5.1215654e-01   6.0179934e-01   6.2765190e-01   5.4813487e-01   5.2625306e-01   6.4778471e-01   6.0226666e-01   6.7173903e-01   7.1476560e-01   6.8152970e-01   7.5824837e-01   5.6512689e-01   5.7833827e-01   6.2355155e-01   5.7443323e-01   5.4656358e-01   5.3565582e-01   5.8520052e-01   6.2003846e-01   5.3107945e-01   5.3752599e-01   5.2602849e-01   5.3258892e-01   5.5207816e-01   5.5353254e-01
   5.8213270e-01   5.4024141e-01   5.5059483e-01   5.3047743e-01   6.0562396e-01   5.9690492e-01   5.3401773e-01   5.5814968e-01   5.9554650e-01   5.8936721e-01   6.5970460e-01   5.6661488e-01   6.0264571e-01   5.6479042e-01   6.1106180e-01   6.1340903e-01   5.9413964e-01   6.3800440e-01   5.9265474e-01   5.1654595e-01   8.0412681e-01   5.7312408e-01   5.8613355e-01   5.8231225e-01   6.3111140e-01   6.1690853e-01   6.1950269e-01   5.9520216e-01   5.6345670e-01   6.4109457e-01   6.6678586e-01   5.9250229e-01   6.0788164e-01   0.0000000e+00   6.1859505e-01   6.9825751e-01   6.2642072e-01   6.3661636e-01   6.0397215e-01   5.3774399e-01   7.4557460e-01   7.7557305e-01   5.9059318e-01   6.2017738e-01   6.0214630e-01   6.1422677e-01   5.6409977e-01   5.7120530e-01   5.7009727e-01   5.8607451e-01   4.9848822e-01   4.9707542e-01   5.8784147e-01   5.5349012e-01   5.5496189e-01   5.0300531e-01   5.3161040e-01   5.2952705e-01   5.5675146e-01   5.3954523e-01   5.7918623e-01   5.1786789e-01   5.7056042e-01   4.9153203e-01   5.2470594e-01   5.3008727e-01   6.3984908e-01   6.4942874e-01   5.9886763e-01   5.1360778e-01   6.4845941e-01   6.8926948e-01   6.6167960e-01   6.6303246e-01   6.4955713e-01   7.3175819e-01   6.2816827e-01   6.1728659e-01   6.1381382e-01   5.9702824e-01   5.5328532e-01   5.2300142e-01   6.4589438e-01   6.2000123e-01   5.3350030e-01   5.3671144e-01   5.2092088e-01   5.6398435e-01   5.5650116e-01   5.8235135e-01
   6.4004309e-01   5.7496294e-01   5.9867329e-01   5.7108014e-01   7.1611235e-01   6.9550265e-01   6.6926403e-01   6.3674761e-01   6.9289669e-01   6.2007679e-01   7.7817621e-01   6.5070007e-01   6.6677309e-01   6.4984318e-01   7.1951259e-01   6.3947313e-01   5.8646579e-01   6.4932553e-01   6.6976598e-01   6.6990535e-01   8.3714423e-01   6.1959773e-01   6.1358723e-01   6.4197310e-01   7.1180842e-01   7.2330774e-01   6.0749771e-01   5.9553209e-01   5.7058941e-01   6.7155983e-01   7.4074988e-01   6.9422805e-01   6.6825574e-01   6.1859505e-01   0.0000000e+00   7.6667741e-01   6.6867202e-01   7.5133610e-01   6.6119068e-01   6.0399594e-01   8.4705856e-01   7.0570589e-01   6.2403490e-01   6.4871690e-01   6.9048360e-01   6.9437520e-01   6.1040025e-01   6.2297463e-01   7.5672925e-01   6.7748927e-01   5.8202907e-01   5.8020068e-01   6.6967109e-01   6.3314366e-01   7.0324679e-01   6.5152599e-01   6.0696642e-01   6.2761447e-01   6.3346700e-01   6.0217885e-01   6.1557907e-01   5.9196102e-01   6.3673531e-01   5.6844028e-01   6.2073816e-01   5.4724939e-01   6.4067509e-01   7.2768791e-01   6.6128893e-01   6.4594986e-01   6.7839127e-01   6.8015360e-01   7.3073822e-01   7.4174982e-01   8.3553498e-01   7.6779993e-01   8.0155170e-01   6.5925061e-01   6.6720663e-01   7.4039634e-01   6.6560886e-01   6.3092200e-01   6.9245771e-01   6.8063992e-01   5.3003485e-01   5.1689850e-01   5.6924789e-01   6.5574185e-01   6.8931215e-01   6.4544407e-01
   7.4543471e-01   6.9163563e-01   6.9756356e-01   6.7873517e-01   7.5903263e-01   7.3476650e-01   6.2337324e-01   7.3973063e-01   7.2358924e-01   6.8317964e-01   7.0597133e-01   7.0157990e-01   6.5647750e-01   7.3186824e-01   8.4367729e-01   8.8589972e-01   7.5753437e-01   6.6843087e-01   7.3152027e-01   6.5991713e-01   8.1279454e-01   6.9697103e-01   6.6963585e-01   6.5416721e-01   8.3210097e-01   7.9601569e-01   6.4791961e-01   7.0087618e-01   7.1070071e-01   7.9536182e-01   8.3410523e-01   7.5452639e-01   7.5373586e-01   6.9825751e-01   7.6667741e-01   0.0000000e+00   7.0975951e-01   7.5198495e-01   7.2673153e-01   6.3132869e-01   9.4108536e-01   8.7517734e-01   7.3664828e-01   7.7881882e-01   8.7007741e-01   7.9240066e-01   7.5652060e-01   7.4135228e-01   8.3548634e-01   8.3600197e-01   6.6074382e-01   6.3870717e-01   7.1287708e-01   5.5438605e-01   6.5372750e-01   6.8871451e-01   5.8607602e-01   6.6388827e-01   7.7541821e-01   6.7055620e-01   6.8335331e-01   6.7379949e-01   8.0912033e-01   6.6168803e-01   6.6843392e-01   7.0187670e-01   7.3502431e-01   8.1461907e-01   7.6673069e-01   6.6388785e-01   6.9195320e-01   8.3418832e-01   8.7289354e-01   9.0235532e-01   1.0000000e+00   9.7139650e-01   8.4910680e-01   7.6878537e-01   6.5300486e-01   7.5141629e-01   6.4404644e-01   5.8369195e-01   5.9525157e-01   5.9792587e-01   6.3782612e-01   6.5398639e-01   5.9029796e-01   6.2238733e-01   6.7880083e-01   6.2686911e-01
   5.8801717e-01   5.6839841e-01   6.0673068e-01   5.3857896e-01   6.5154956e-01   6.3956932e-01   5.3698757e-01   5.6786693e-01   5.6237986e-01   5.6232844e-01   6.0012257e-01   5.8389869e-01   5.8174995e-01   5.9812375e-01   6.5790551e-01   6.3813605e-01   5.9764902e-01   6.2778639e-01   5.9707472e-01   5.6563973e-01   7.7137938e-01   6.4377299e-01   6.4927079e-01   6.5541091e-01   6.2993619e-01   6.7961837e-01   5.7107864e-01   6.0572217e-01   5.7581042e-01   6.9953085e-01   7.0704766e-01   6.1307908e-01   5.9972474e-01   6.2642072e-01   6.6867202e-01   7.0975951e-01   0.0000000e+00   6.4166006e-01   5.8379265e-01   5.7353924e-01   7.7274588e-01   6.8286413e-01   6.0827932e-01   6.3188285e-01   6.4682705e-01   6.4605947e-01   5.6382029e-01   5.8117541e-01   6.6217464e-01   6.6501676e-01   5.4344121e-01   4.9814719e-01   5.8487671e-01   5.7310058e-01   5.5390394e-01   5.5901542e-01   5.6107673e-01   5.3944209e-01   6.3032406e-01   5.6644936e-01   6.5328309e-01   6.0151996e-01   6.5201923e-01   5.4916797e-01   5.6879966e-01   5.5674787e-01   6.1068614e-01   6.6688460e-01   6.0321157e-01   5.7033904e-01   6.4548926e-01   7.2790720e-01   7.6046925e-01   6.7842976e-01   6.9976943e-01   7.8030254e-01   7.1075455e-01   6.6953550e-01   6.8105596e-01   5.7603071e-01   6.0156723e-01   5.9802426e-01   5.9881633e-01   5.9065498e-01   5.4418880e-01   5.5420152e-01   6.1036749e-01   6.1303706e-01   6.2381903e-01   5.7203240e-01
   5.6826354e-01   5.5035770e-01   6.3153779e-01   5.7092007e-01   6.8104980e-01   6.8553140e-01   5.1305516e-01   5.0773021e-01   5.3723812e-01   5.8494942e-01   6.5039808e-01   6.4288126e-01   6.7474618e-01   6.2358471e-01   6.6607248e-01   6.2146159e-01   6.4534407e-01   5.7698038e-01   6.2511984e-01   5.9496446e-01   7.6151251e-01   5.9910204e-01   6.4810425e-01   6.8051608e-01   6.6494001e-01   7.1983829e-01   6.7273487e-01   6.6184135e-01   5.8589609e-01   6.9699522e-01   6.9363246e-01   6.5726529e-01   6.1475028e-01   6.3661636e-01   7.5133610e-01   7.5198495e-01   6.4166006e-01   0.0000000e+00   6.1796453e-01   5.7055279e-01   7.7308593e-01   7.1068570e-01   6.3913443e-01   5.9726285e-01   6.3575263e-01   6.2957262e-01   5.7604697e-01   5.6637629e-01   6.0267347e-01   6.2674384e-01   5.3789412e-01   5.0172545e-01   5.6805109e-01   5.6308150e-01   5.1466315e-01   6.0020328e-01   5.5285375e-01   5.6875093e-01   5.7791216e-01   6.1296649e-01   6.2313730e-01   5.9326318e-01   6.4438971e-01   4.6985566e-01   5.3128644e-01   5.5588043e-01   6.2604770e-01   6.4276999e-01   5.5076585e-01   5.1940465e-01   6.8497791e-01   6.7767585e-01   6.7302572e-01   6.5226206e-01   7.3344673e-01   7.6144297e-01   6.8017391e-01   7.1224230e-01   6.5133162e-01   5.5512344e-01   5.6104810e-01   5.4911784e-01   6.2607670e-01   6.5210590e-01   5.3850085e-01   5.5058244e-01   6.0042929e-01   5.5153514e-01   6.1013065e-01   6.2412101e-01
   5.3016967e-01   5.0392467e-01   5.5427565e-01   5.5628280e-01   6.2594506e-01   5.9251506e-01   4.6059423e-01   4.5692305e-01   4.9356439e-01   5.4078760e-01   5.9602479e-01   5.3551086e-01   5.4830708e-01   5.0328604e-01   5.8455136e-01   5.6234861e-01   5.8447685e-01   5.5176436e-01   5.5088765e-01   5.1980553e-01   6.6251717e-01   5.9269958e-01   5.5812825e-01   5.8305081e-01   5.6746104e-01   5.7564307e-01   5.3973440e-01   5.2451501e-01   4.8193151e-01   5.7185885e-01   6.2879161e-01   5.8553224e-01   5.9826281e-01   6.0397215e-01   6.6119068e-01   7.2673153e-01   5.8379265e-01   6.1796453e-01   0.0000000e+00   5.2944006e-01   7.6177123e-01   6.4553947e-01   5.6188190e-01   5.7624153e-01   6.1193568e-01   5.9518119e-01   5.0957775e-01   5.5432009e-01   6.1268297e-01   5.4832125e-01   5.0577416e-01   4.9816483e-01   5.5386626e-01   5.1665837e-01   5.4362586e-01   5.0798402e-01   4.7666786e-01   5.0606673e-01   5.7380547e-01   5.6868856e-01   5.6525486e-01   4.8653608e-01   5.0915919e-01   4.6461632e-01   5.0746329e-01   5.3753281e-01   5.6640195e-01   5.8953247e-01   5.1740120e-01   4.9544082e-01   6.0664826e-01   6.4116584e-01   6.3411322e-01   6.4988057e-01   7.0933247e-01   6.8493818e-01   5.9541810e-01   6.7227701e-01   5.6153980e-01   6.0208373e-01   5.6284669e-01   5.2855050e-01   5.7113414e-01   5.8682019e-01   5.0274878e-01   5.0905553e-01   5.1928198e-01   5.0898288e-01   5.0947895e-01   5.1409421e-01
   4.6022145e-01   4.3214122e-01   5.0397135e-01   5.0091771e-01   5.6020378e-01   5.8367151e-01   4.7758026e-01   4.7450979e-01   5.0240710e-01   5.2609573e-01   5.2536789e-01   4.7900413e-01   5.3181020e-01   5.1960229e-01   5.8310245e-01   5.5092912e-01   5.5005792e-01   5.5159451e-01   5.3585131e-01   4.5610768e-01   6.9434439e-01   5.6235611e-01   5.5265051e-01   5.6228068e-01   6.0452467e-01   5.6978989e-01   4.9491946e-01   5.2746125e-01   5.0144896e-01   5.7297176e-01   6.1568391e-01   5.5656996e-01   5.4594670e-01   5.3774399e-01   6.0399594e-01   6.3132869e-01   5.7353924e-01   5.7055279e-01   5.2944006e-01   0.0000000e+00   6.2859530e-01   6.6386795e-01   5.8167640e-01   5.2286024e-01   5.8639303e-01   5.6006435e-01   4.8060514e-01   4.8929670e-01   5.5408433e-01   5.3418347e-01   4.9878805e-01   5.0358075e-01   5.6586512e-01   5.1342908e-01   4.9831799e-01   4.9453298e-01   4.5898137e-01   4.8182102e-01   5.2173617e-01   4.9488979e-01   5.5026226e-01   4.8597883e-01   5.3878893e-01   4.8743637e-01   5.0811460e-01   4.5640919e-01   5.1257887e-01   5.5983532e-01   5.7404274e-01   5.2270603e-01   6.2497425e-01   5.7072710e-01   6.6630490e-01   6.3292291e-01   7.1499773e-01   6.5434262e-01   5.8829698e-01   6.2494555e-01   4.1994483e-01   5.4531724e-01   5.0336043e-01   4.7963289e-01   5.4284634e-01   5.2339787e-01   4.4945960e-01   4.5595100e-01   5.2622927e-01   5.5230198e-01   5.1411305e-01   4.7513655e-01
   5.2246595e-01   6.0571887e-01   6.5136554e-01   6.4630294e-01   7.5012339e-01   7.6534752e-01   7.2077124e-01   6.9180364e-01   7.3827311e-01   7.9106611e-01   7.7812951e-01   7.7810457e-01   7.5210854e-01   6.7482556e-01   7.7697643e-01   8.3232152e-01   7.5402314e-01   6.3296331e-01   7.2186747e-01   7.1185578e-01   8.1316543e-01   6.2982381e-01   6.9802857e-01   6.9165219e-01   7.5408582e-01   7.0810201e-01   6.7895881e-01   6.6354072e-01   6.7775630e-01   6.4809344e-01   8.0138012e-01   7.5566016e-01   7.6939089e-01   7.4557460e-01   8.4705856e-01   9.4108536e-01   7.7274588e-01   7.7308593e-01   7.6177123e-01   6.2859530e-01   0.0000000e+00   7.8184734e-01   7.2287200e-01   6.8716710e-01   8.0906637e-01   7.8740873e-01   6.8168287e-01   5.8363896e-01   6.7182223e-01   7.1013635e-01   6.1239222e-01   6.4632920e-01   6.3621550e-01   5.7635103e-01   5.9948746e-01   6.6627046e-01   6.5940949e-01   7.1105991e-01   7.7195410e-01   7.2026347e-01   7.1367395e-01   6.8310806e-01   6.9532319e-01   6.8993560e-01   7.6243173e-01   7.1154635e-01   7.1327953e-01   7.3185997e-01   6.2197642e-01   6.5590578e-01   7.0229810e-01   7.2916591e-01   8.6120926e-01   8.3465224e-01   8.5062472e-01   9.7984779e-01   7.5687985e-01   6.9906539e-01   6.0168777e-01   7.0201873e-01   6.5870901e-01   6.5385987e-01   7.2791029e-01   6.1949352e-01   5.5806793e-01   5.6527259e-01   6.5113880e-01   5.9197782e-01   6.7970438e-01   6.0003320e-01
   5.4712311e-01   5.1490375e-01   5.3082336e-01   5.6995829e-01   7.6056058e-01   7.0790171e-01   5.5615300e-01   4.9784462e-01   5.4954959e-01   5.8301212e-01   6.6159664e-01   6.3303825e-01   7.0604075e-01   6.4727851e-01   6.8210632e-01   7.0118383e-01   6.4158716e-01   6.2961938e-01   5.8910626e-01   5.8210372e-01   7.0093213e-01   6.4485003e-01   7.6961219e-01   7.5333002e-01   7.8517674e-01   7.0548967e-01   6.5692962e-01   7.1187847e-01   7.4227887e-01   8.4286769e-01   8.3232454e-01   6.3341606e-01   6.9992475e-01   7.7557305e-01   7.0570589e-01   8.7517734e-01   6.8286413e-01   7.1068570e-01   6.4553947e-01   6.6386795e-01   7.8184734e-01   0.0000000e+00   6.1419350e-01   6.7315385e-01   6.6862853e-01   6.8740500e-01   5.0488325e-01   5.7497708e-01   7.2195057e-01   7.4116557e-01   5.4986824e-01   4.8683663e-01   5.5473437e-01   5.3660313e-01   5.3840297e-01   5.6440727e-01   5.0129312e-01   5.5133486e-01   5.5305223e-01   5.9091022e-01   5.9708941e-01   6.1940114e-01   6.9346682e-01   5.2357114e-01   5.2419127e-01   4.9634227e-01   6.6539020e-01   7.6497083e-01   6.6671031e-01   6.6795962e-01   7.0801890e-01   7.0620619e-01   8.0717520e-01   8.3908294e-01   7.8940610e-01   8.2465980e-01   7.9519193e-01   7.9212439e-01   5.7633520e-01   5.5979248e-01   5.9079179e-01   6.2454878e-01   6.3025184e-01   6.3020748e-01   5.1133203e-01   5.1808901e-01   5.5018415e-01   6.4464315e-01   6.4809313e-01   5.1178473e-01
   5.0970591e-01   5.0555737e-01   5.3836060e-01   5.0471380e-01   5.7223890e-01   6.2183350e-01   5.0554405e-01   5.0858068e-01   5.4783100e-01   5.9244067e-01   5.8009948e-01   5.8157606e-01   5.5169439e-01   5.6120201e-01   6.2894450e-01   5.8508538e-01   5.8350312e-01   5.9946568e-01   5.8208149e-01   5.0644975e-01   5.5974498e-01   5.3884545e-01   6.1430023e-01   5.7415193e-01   6.0814704e-01   6.1593286e-01   5.9950583e-01   5.7336221e-01   5.2628493e-01   5.9956275e-01   6.8110134e-01   6.0603973e-01   5.7646272e-01   5.9059318e-01   6.2403490e-01   7.3664828e-01   6.0827932e-01   6.3913443e-01   5.6188190e-01   5.8167640e-01   7.2287200e-01   6.1419350e-01   0.0000000e+00   5.4525507e-01   5.9108909e-01   6.0862573e-01   5.3336294e-01   5.3076990e-01   5.7335764e-01   6.0590967e-01   5.2027581e-01   5.2572632e-01   5.7350525e-01   5.5024208e-01   4.9165929e-01   4.7178082e-01   4.9298249e-01   4.9743434e-01   5.5445763e-01   5.0444702e-01   5.7353649e-01   5.1439946e-01   5.4048237e-01   4.9127362e-01   5.0295408e-01   4.9205950e-01   5.7746597e-01   5.9554992e-01   5.2635481e-01   5.3887206e-01   6.1087592e-01   6.4473262e-01   6.4466574e-01   6.9159432e-01   7.1657939e-01   7.0153528e-01   6.1208424e-01   6.1985180e-01   5.3538580e-01   5.3369585e-01   5.1031709e-01   5.2160931e-01   5.7821800e-01   5.4299695e-01   5.0315192e-01   5.3770426e-01   5.3144509e-01   5.7144590e-01   5.5041583e-01   5.3949725e-01
   5.1944982e-01   5.2492995e-01   5.2713458e-01   5.4653987e-01   5.7216801e-01   6.3717796e-01   4.9793941e-01   4.8940000e-01   5.1462275e-01   5.5067505e-01   5.8992934e-01   5.9582923e-01   5.6912684e-01   5.3028645e-01   6.0921781e-01   5.8296951e-01   6.3666474e-01   5.7763957e-01   6.0911616e-01   5.4279535e-01   6.6091270e-01   5.2135754e-01   6.0812725e-01   6.2102250e-01   6.3624157e-01   6.5493429e-01   5.9116476e-01   5.5946687e-01   5.1757412e-01   6.3242900e-01   6.8812668e-01   6.2184896e-01   5.8307804e-01   6.2017738e-01   6.4871690e-01   7.7881882e-01   6.3188285e-01   5.9726285e-01   5.7624153e-01   5.2286024e-01   6.8716710e-01   6.7315385e-01   5.4525507e-01   0.0000000e+00   6.4925383e-01   6.2226034e-01   5.5775049e-01   5.3979845e-01   6.4823757e-01   6.1449605e-01   5.1489392e-01   5.2196729e-01   5.8694629e-01   5.4156158e-01   5.3313635e-01   5.4380259e-01   5.3947800e-01   5.5303345e-01   5.8883035e-01   5.4325236e-01   6.0373439e-01   5.4901828e-01   6.0168388e-01   4.9968615e-01   5.4643794e-01   5.1206012e-01   6.0030524e-01   6.2313968e-01   5.6550364e-01   5.4894120e-01   6.2774110e-01   6.3959077e-01   6.3858298e-01   6.4870008e-01   7.8456636e-01   7.8590846e-01   6.5242485e-01   7.1135683e-01   6.2725718e-01   6.0546411e-01   5.6054264e-01   5.6347600e-01   5.9263095e-01   5.6958878e-01   5.0903617e-01   5.3438250e-01   5.5285313e-01   5.2482424e-01   5.3463349e-01   5.3689311e-01
   5.7971843e-01   5.8420088e-01   6.3207263e-01   5.8318594e-01   6.2095283e-01   6.1951167e-01   5.3906527e-01   5.6631584e-01   5.9671081e-01   6.0346774e-01   6.3282518e-01   6.3913400e-01   6.1732340e-01   5.8360649e-01   6.2105218e-01   6.5588563e-01   6.5575164e-01   5.7727784e-01   6.1470041e-01   5.4118901e-01   6.7312876e-01   5.9496231e-01   6.4379498e-01   6.4074417e-01   6.5221582e-01   6.7210295e-01   6.3636117e-01   5.9719684e-01   5.8555821e-01   6.5673656e-01   7.2254960e-01   6.4405110e-01   6.3169682e-01   6.0214630e-01   6.9048360e-01   8.7007741e-01   6.4682705e-01   6.3575263e-01   6.1193568e-01   5.8639303e-01   8.0906637e-01   6.6862853e-01   5.9108909e-01   6.4925383e-01   0.0000000e+00   6.5518040e-01   5.8990417e-01   5.6913539e-01   6.5250208e-01   6.6105022e-01   5.7024964e-01   5.7081543e-01   6.4793766e-01   6.0443056e-01   5.9366689e-01   5.7077590e-01   5.4929726e-01   5.5264203e-01   6.2717838e-01   5.9589434e-01   6.3149150e-01   5.7525633e-01   6.3659907e-01   5.6123471e-01   5.9293698e-01   5.5092150e-01   6.2001130e-01   6.3958009e-01   5.5646799e-01   5.7293475e-01   6.9796620e-01   6.5312483e-01   6.6413404e-01   6.9200776e-01   7.4505757e-01   8.0223080e-01   6.9060697e-01   6.4432871e-01   6.0096852e-01   6.3577780e-01   6.1919997e-01   5.9533715e-01   6.2748594e-01   6.1109403e-01   5.4619034e-01   5.7042136e-01   5.8397073e-01   5.4912876e-01   5.8618976e-01   6.0608963e-01
   5.6382645e-01   5.5509140e-01   5.7808571e-01   5.8806895e-01   6.4739310e-01   6.4787691e-01   5.8592350e-01   5.6213648e-01   5.7923389e-01   6.2149779e-01   6.2764265e-01   6.4158914e-01   6.4954460e-01   6.0476036e-01   6.5041945e-01   6.6704960e-01   7.0949420e-01   6.2366082e-01   6.4059477e-01   5.5779508e-01   6.8721099e-01   5.5554507e-01   6.2545884e-01   6.6370635e-01   7.1460957e-01   6.4869378e-01   5.8437386e-01   5.8469294e-01   5.4923637e-01   6.1821807e-01   7.3165314e-01   6.4296737e-01   6.2185548e-01   6.1422677e-01   6.9437520e-01   7.9240066e-01   6.4605947e-01   6.2957262e-01   5.9518119e-01   5.6006435e-01   7.8740873e-01   6.8740500e-01   6.0862573e-01   6.2226034e-01   6.5518040e-01   0.0000000e+00   5.5037940e-01   5.6158725e-01   6.2070836e-01   6.2629294e-01   5.4855065e-01   5.4572474e-01   5.8544463e-01   6.0083129e-01   5.9135406e-01   5.4316283e-01   5.3762314e-01   5.4169082e-01   6.2932912e-01   5.9042176e-01   6.5140592e-01   5.4040136e-01   6.0317399e-01   5.0414257e-01   5.4909769e-01   5.9457992e-01   6.5859871e-01   6.7017794e-01   5.8239633e-01   6.2535128e-01   6.5736668e-01   7.0633333e-01   7.0620435e-01   7.1154810e-01   7.3633831e-01   7.6616970e-01   6.9279417e-01   6.9646884e-01   5.9601624e-01   6.0676896e-01   6.2164225e-01   5.7652762e-01   6.2923553e-01   6.1770630e-01   5.7737358e-01   5.9557756e-01   5.8133767e-01   5.8249900e-01   5.8472725e-01   6.2574581e-01
   4.7410001e-01   4.8854311e-01   5.0219690e-01   4.9670414e-01   5.7192543e-01   6.1600197e-01   4.9493345e-01   4.5917117e-01   5.2734499e-01   4.9251448e-01   5.2623376e-01   4.7859376e-01   5.0463519e-01   4.8131849e-01   5.2050432e-01   5.8856705e-01   5.9248659e-01   5.0655655e-01   5.4702657e-01   4.6101785e-01   5.8145620e-01   5.0521121e-01   5.5405511e-01   5.4501901e-01   6.0374941e-01   6.0181126e-01   5.1715691e-01   4.9194276e-01   4.6970163e-01   5.5009248e-01   6.2752387e-01   5.3180233e-01   5.1981954e-01   5.6409977e-01   6.1040025e-01   7.5652060e-01   5.6382029e-01   5.7604697e-01   5.0957775e-01   4.8060514e-01   6.8168287e-01   5.0488325e-01   5.3336294e-01   5.5775049e-01   5.8990417e-01   5.5037940e-01   0.0000000e+00   5.0119986e-01   5.3229752e-01   5.2126095e-01   4.7035924e-01   4.5596848e-01   5.5262165e-01   4.8492416e-01   4.9575817e-01   4.9005180e-01   4.5775203e-01   4.6754440e-01   5.2682398e-01   5.0748153e-01   5.2937894e-01   4.3083279e-01   5.1165372e-01   4.3778476e-01   4.8458438e-01   4.7913189e-01   5.4059731e-01   5.7155463e-01   4.6186261e-01   4.8996830e-01   5.8987793e-01   5.8465770e-01   5.9135334e-01   6.3961007e-01   6.2526782e-01   6.2446684e-01   6.2897959e-01   6.0769508e-01   5.0066968e-01   4.8583878e-01   5.0208249e-01   4.6371574e-01   5.0948521e-01   4.8706946e-01   4.4720296e-01   4.5890421e-01   4.6384326e-01   4.6585916e-01   5.0164710e-01   5.1329059e-01
   4.8276427e-01   4.8493032e-01   5.0682070e-01   4.8396889e-01   5.9495343e-01   6.3036145e-01   4.9120121e-01   4.7291048e-01   5.5252916e-01   5.0090699e-01   5.6343358e-01   5.2994436e-01   5.2700663e-01   5.4383635e-01   5.4982017e-01   5.9096909e-01   5.4768070e-01   4.9974588e-01   5.4094596e-01   4.8569306e-01   6.3311985e-01   5.3139764e-01   6.0102405e-01   5.3122153e-01   5.7454523e-01   5.6682209e-01   5.3271682e-01   5.5726945e-01   4.9218917e-01   5.4888779e-01   6.5861116e-01   5.2526479e-01   5.6649343e-01   5.7120530e-01   6.2297463e-01   7.4135228e-01   5.8117541e-01   5.6637629e-01   5.5432009e-01   4.8929670e-01   5.8363896e-01   5.7497708e-01   5.3076990e-01   5.3979845e-01   5.6913539e-01   5.6158725e-01   5.0119986e-01   0.0000000e+00   5.9649696e-01   5.5316829e-01   4.7349323e-01   4.6691787e-01   5.2858221e-01   4.9293873e-01   4.8557610e-01   4.6171890e-01   4.5972364e-01   4.8122592e-01   5.2872854e-01   5.0672119e-01   5.4480002e-01   4.9448689e-01   5.1675474e-01   4.3612711e-01   4.9241827e-01   4.7264711e-01   5.4299795e-01   5.6347490e-01   4.7719545e-01   5.0338247e-01   5.7851007e-01   6.1813533e-01   6.5159824e-01   5.8909673e-01   6.8863270e-01   6.9102059e-01   6.0817049e-01   6.1349636e-01   5.5550604e-01   4.9410352e-01   5.2288181e-01   5.0239511e-01   5.6578758e-01   5.4835190e-01   4.6947063e-01   4.7143057e-01   4.5889676e-01   4.7783634e-01   4.9601242e-01   4.9610753e-01
   5.5368007e-01   5.6201698e-01   6.0729024e-01   5.8659046e-01   6.4291288e-01   6.4071150e-01   5.4735070e-01   5.5901619e-01   6.3814265e-01   5.9516648e-01   6.5045897e-01   5.7789955e-01   5.9507348e-01   6.2174446e-01   6.3912718e-01   6.3838604e-01   6.0936766e-01   5.5866706e-01   5.9238920e-01   5.6627352e-01   5.5563243e-01   6.4133273e-01   6.8277290e-01   6.2829258e-01   5.8936664e-01   6.1391836e-01   5.7873831e-01   5.7729266e-01   5.5295033e-01   5.8760837e-01   6.9972126e-01   6.1948100e-01   5.7136780e-01   5.7009727e-01   7.5672925e-01   8.3548634e-01   6.6217464e-01   6.0267347e-01   6.1268297e-01   5.5408433e-01   6.7182223e-01   7.2195057e-01   5.7335764e-01   6.4823757e-01   6.5250208e-01   6.2070836e-01   5.3229752e-01   5.9649696e-01   0.0000000e+00   6.2653616e-01   5.4863001e-01   5.2731993e-01   5.8888426e-01   5.8526818e-01   5.7583434e-01   5.2823727e-01   5.5469720e-01   5.6401346e-01   6.2494076e-01   5.6390021e-01   6.0872905e-01   5.3186913e-01   5.7531715e-01   5.2534872e-01   6.0209040e-01   5.6918799e-01   6.0364238e-01   6.3948388e-01   5.6312837e-01   5.8323398e-01   6.7413247e-01   6.4906263e-01   7.0169863e-01   6.3600586e-01   7.1878860e-01   7.5591934e-01   6.8296255e-01   6.5831135e-01   6.1570000e-01   6.2621054e-01   6.0719948e-01   5.8344458e-01   6.5503455e-01   6.0352073e-01   5.0696242e-01   5.5012408e-01   5.3190577e-01   6.1065580e-01   5.9225234e-01   5.5814967e-01
   5.0467515e-01   5.2864038e-01   5.6148306e-01   5.4580091e-01   5.2368503e-01   6.3379239e-01   5.2722952e-01   5.3537355e-01   6.1156598e-01   5.3352945e-01   6.0679272e-01   5.6672604e-01   5.3899889e-01   5.4597877e-01   6.4295024e-01   6.0336340e-01   5.7820743e-01   5.6391535e-01   5.8161433e-01   4.8092949e-01   5.9659387e-01   6.4386347e-01   6.1916084e-01   5.6378869e-01   6.4585847e-01   6.1477124e-01   5.9856459e-01   6.2373848e-01   5.9153703e-01   5.7137004e-01   6.8562878e-01   5.8708787e-01   5.8930626e-01   5.8607451e-01   6.7748927e-01   8.3600197e-01   6.6501676e-01   6.2674384e-01   5.4832125e-01   5.3418347e-01   7.1013635e-01   7.4116557e-01   6.0590967e-01   6.1449605e-01   6.6105022e-01   6.2629294e-01   5.2126095e-01   5.5316829e-01   6.2653616e-01   0.0000000e+00   5.7023847e-01   5.6144269e-01   5.7231133e-01   5.4804159e-01   5.2148602e-01   5.5600645e-01   5.5306622e-01   5.5415085e-01   5.7250975e-01   5.3636597e-01   5.9801789e-01   5.2434459e-01   5.7973360e-01   4.8474124e-01   5.5434030e-01   5.5379364e-01   5.4962523e-01   5.9488965e-01   5.2835323e-01   5.7436141e-01   6.0471081e-01   6.6964513e-01   6.5414918e-01   6.4797469e-01   7.8315607e-01   7.2992115e-01   6.6415563e-01   6.3220720e-01   5.3990897e-01   5.6281861e-01   5.5826372e-01   5.2366551e-01   6.0855034e-01   5.9172151e-01   5.1978251e-01   4.9829321e-01   4.8022612e-01   5.5788968e-01   5.4645752e-01   5.2559053e-01
   4.4682600e-01   4.4185229e-01   4.8977502e-01   4.5144419e-01   5.2897973e-01   5.7457510e-01   4.4804965e-01   4.4744289e-01   5.0380911e-01   4.8137468e-01   5.1926603e-01   5.0531717e-01   4.6842546e-01   4.7780176e-01   5.3057785e-01   5.4188460e-01   5.1548876e-01   4.7073931e-01   5.0753985e-01   4.3267415e-01   5.2172993e-01   5.6242270e-01   5.4056107e-01   5.1712995e-01   5.6977564e-01   5.8366801e-01   5.2671301e-01   4.8717479e-01   4.7041796e-01   5.0564176e-01   5.9674375e-01   5.1606022e-01   5.3201494e-01   4.9848822e-01   5.8202907e-01   6.6074382e-01   5.4344121e-01   5.3789412e-01   5.0577416e-01   4.9878805e-01   6.1239222e-01   5.4986824e-01   5.2027581e-01   5.1489392e-01   5.7024964e-01   5.4855065e-01   4.7035924e-01   4.7349323e-01   5.4863001e-01   5.7023847e-01   0.0000000e+00   4.7944114e-01   5.3232488e-01   4.7111714e-01   4.5370093e-01   4.5043021e-01   4.6571925e-01   4.8038751e-01   5.0054870e-01   4.6980302e-01   5.5119092e-01   4.5247826e-01   5.0739746e-01   4.1382124e-01   4.8647212e-01   4.4633155e-01   5.0383063e-01   5.3842238e-01   4.9917039e-01   4.7160990e-01   5.4639103e-01   5.5110544e-01   5.8063002e-01   5.8423001e-01   7.1894321e-01   5.3512495e-01   5.8344729e-01   5.7283085e-01   5.3818439e-01   4.7439533e-01   4.6676402e-01   4.6464571e-01   5.0287997e-01   5.0648880e-01   4.2094584e-01   4.4352425e-01   4.2337889e-01   4.4563178e-01   4.8000596e-01   4.6666380e-01
   4.5331188e-01   4.4967460e-01   4.6574027e-01   4.4677949e-01   4.8628559e-01   5.9123593e-01   4.2942044e-01   4.3116466e-01   4.7550419e-01   4.6034749e-01   4.9858156e-01   5.1836165e-01   4.7422236e-01   4.8590080e-01   5.3842402e-01   5.6198454e-01   5.3672513e-01   4.9183299e-01   4.8355617e-01   4.4054555e-01   6.2642498e-01   5.3242108e-01   5.3721653e-01   5.0972334e-01   5.7546205e-01   5.5446569e-01   5.4086017e-01   5.1110100e-01   4.7611456e-01   5.0274900e-01   5.8178711e-01   5.3804988e-01   5.2499133e-01   4.9707542e-01   5.8020068e-01   6.3870717e-01   4.9814719e-01   5.0172545e-01   4.9816483e-01   5.0358075e-01   6.4632920e-01   4.8683663e-01   5.2572632e-01   5.2196729e-01   5.7081543e-01   5.4572474e-01   4.5596848e-01   4.6691787e-01   5.2731993e-01   5.6144269e-01   4.7944114e-01   0.0000000e+00   5.4314114e-01   5.0165151e-01   4.8763682e-01   4.7455041e-01   4.4109224e-01   4.4786473e-01   5.0934591e-01   4.7526598e-01   5.7902322e-01   4.6424229e-01   5.4872813e-01   4.4844052e-01   4.8022799e-01   4.6336564e-01   5.3302271e-01   5.6875290e-01   4.7799173e-01   4.9295865e-01   5.5051344e-01   5.4077988e-01   5.8273240e-01   6.0861875e-01   6.5128225e-01   6.6051870e-01   6.0152660e-01   5.6253963e-01   5.6738406e-01   4.4882177e-01   4.9888293e-01   4.6028630e-01   5.0509794e-01   5.1185625e-01   4.2183088e-01   4.4334261e-01   4.1362895e-01   4.3748970e-01   4.5941329e-01   4.6353948e-01
   5.5227220e-01   5.0428292e-01   5.4325440e-01   5.1227306e-01   5.6179287e-01   6.2220568e-01   5.1999022e-01   5.1673354e-01   5.7336659e-01   5.7408531e-01   6.1582918e-01   5.7485544e-01   5.5291650e-01   4.9656723e-01   5.9664702e-01   5.8703943e-01   5.6345628e-01   5.3064897e-01   6.1836852e-01   5.2625071e-01   6.7325780e-01   5.5936729e-01   5.9169914e-01   5.9053607e-01   5.8217556e-01   6.0786016e-01   5.7655243e-01   5.5053818e-01   5.4062663e-01   5.4108087e-01   6.7419411e-01   6.0614998e-01   6.0103864e-01   5.8784147e-01   6.6967109e-01   7.1287708e-01   5.8487671e-01   5.6805109e-01   5.5386626e-01   5.6586512e-01   6.3621550e-01   5.5473437e-01   5.7350525e-01   5.8694629e-01   6.4793766e-01   5.8544463e-01   5.5262165e-01   5.2858221e-01   5.8888426e-01   5.7231133e-01   5.3232488e-01   5.4314114e-01   0.0000000e+00   5.7974724e-01   5.1416464e-01   5.1924915e-01   5.2585580e-01   5.2627610e-01   5.3913729e-01   5.2866238e-01   6.4939346e-01   5.0263820e-01   5.8294434e-01   4.6939831e-01   5.3269660e-01   5.0382180e-01   5.7841371e-01   5.9366839e-01   5.3280093e-01   5.1827163e-01   5.9203952e-01   6.3568011e-01   6.2562016e-01   6.5766434e-01   7.8384242e-01   7.0622981e-01   6.6435860e-01   6.2168049e-01   6.3756526e-01   5.4463055e-01   5.7178963e-01   5.2611036e-01   5.6801590e-01   5.1534575e-01   4.7771844e-01   4.8497620e-01   5.0418677e-01   5.1382175e-01   5.0675264e-01   5.7064802e-01
   5.0921682e-01   4.7172251e-01   4.7304811e-01   4.7695432e-01   5.4392915e-01   5.7263681e-01   4.6630814e-01   4.4512823e-01   5.2563988e-01   4.7633182e-01   5.5009154e-01   5.6216203e-01   5.2091524e-01   4.7297297e-01   5.6124060e-01   5.1543562e-01   5.2566802e-01   5.0339331e-01   5.2043955e-01   4.5850938e-01   6.3138742e-01   5.1324818e-01   5.5000341e-01   5.3367074e-01   5.5317053e-01   5.7015033e-01   5.1558762e-01   5.2840040e-01   4.6605656e-01   5.0740424e-01   6.1184870e-01   5.2538694e-01   5.4428576e-01   5.5349012e-01   6.3314366e-01   5.5438605e-01   5.7310058e-01   5.6308150e-01   5.1665837e-01   5.1342908e-01   5.7635103e-01   5.3660313e-01   5.5024208e-01   5.4156158e-01   6.0443056e-01   6.0083129e-01   4.8492416e-01   4.9293873e-01   5.8526818e-01   5.4804159e-01   4.7111714e-01   5.0165151e-01   5.7974724e-01   0.0000000e+00   4.8828690e-01   4.8050375e-01   5.0710688e-01   5.0494240e-01   4.9404479e-01   4.9862096e-01   5.3647455e-01   4.7630437e-01   5.4949480e-01   4.6655140e-01   5.1449514e-01   4.6729781e-01   5.4350091e-01   6.0109463e-01   5.0093929e-01   5.0135495e-01   5.6774697e-01   5.7276382e-01   6.0458901e-01   5.7675327e-01   7.2716337e-01   7.2474236e-01   5.9781537e-01   5.9112522e-01   5.4551105e-01   5.2320675e-01   5.2990047e-01   5.0748135e-01   5.5052179e-01   5.4519290e-01   4.7612569e-01   4.8259391e-01   4.5791171e-01   5.0812525e-01   4.9411268e-01   4.7713006e-01
   4.4733274e-01   4.1467165e-01   5.0902281e-01   4.8461388e-01   5.6706403e-01   5.6320991e-01   4.4030485e-01   4.4855356e-01   5.1002703e-01   4.4843700e-01   5.0634630e-01   5.2811325e-01   5.2256845e-01   4.7589604e-01   5.7154558e-01   5.2154911e-01   5.3064354e-01   4.8445235e-01   4.9074000e-01   4.6868438e-01   6.0739443e-01   5.0170069e-01   5.5046358e-01   5.1430733e-01   5.7428665e-01   5.6523724e-01   4.9987529e-01   4.9299220e-01   4.8272452e-01   4.9373051e-01   6.0810523e-01   4.9658397e-01   5.4771382e-01   5.5496189e-01   7.0324679e-01   6.5372750e-01   5.5390394e-01   5.1466315e-01   5.4362586e-01   4.9831799e-01   5.9948746e-01   5.3840297e-01   4.9165929e-01   5.3313635e-01   5.9366689e-01   5.9135406e-01   4.9575817e-01   4.8557610e-01   5.7583434e-01   5.2148602e-01   4.5370093e-01   4.8763682e-01   5.1416464e-01   4.8828690e-01   0.0000000e+00   4.4745191e-01   4.3547529e-01   4.6632228e-01   5.1783869e-01   4.8469176e-01   4.9963957e-01   4.2225726e-01   4.6612113e-01   4.2727024e-01   4.9228618e-01   4.4883053e-01   5.1001000e-01   5.2519168e-01   4.3459882e-01   4.2050453e-01   5.3116716e-01   5.5557995e-01   6.0594100e-01   5.8352073e-01   6.6512188e-01   6.1143146e-01   6.0112815e-01   5.6038039e-01   5.1264622e-01   5.0298509e-01   5.0058679e-01   4.7018454e-01   4.9358147e-01   5.0494173e-01   4.4049742e-01   4.4994163e-01   4.6182746e-01   5.0310589e-01   4.7368983e-01   4.5891072e-01
   4.3654341e-01   4.4210821e-01   4.8136094e-01   4.7135425e-01   5.3600702e-01   5.5723338e-01   4.2199080e-01   4.0563979e-01   4.8763585e-01   4.4823192e-01   5.2366788e-01   5.4001962e-01   5.1930253e-01   4.7533201e-01   5.4501976e-01   5.4375576e-01   5.2359249e-01   4.9069188e-01   5.4321735e-01   4.6949471e-01   6.9849738e-01   4.9611741e-01   5.3897964e-01   5.0409793e-01   5.8045518e-01   5.5784633e-01   5.4803616e-01   4.9420350e-01   4.6313544e-01   4.7411176e-01   5.6247425e-01   4.7814909e-01   4.9780425e-01   5.0300531e-01   6.5152599e-01   6.8871451e-01   5.5901542e-01   6.0020328e-01   5.0798402e-01   4.9453298e-01   6.6627046e-01   5.6440727e-01   4.7178082e-01   5.4380259e-01   5.7077590e-01   5.4316283e-01   4.9005180e-01   4.6171890e-01   5.2823727e-01   5.5600645e-01   4.5043021e-01   4.7455041e-01   5.1924915e-01   4.8050375e-01   4.4745191e-01   0.0000000e+00   4.3751326e-01   4.5550541e-01   5.2328536e-01   4.9113296e-01   5.3314318e-01   4.5365013e-01   5.0532795e-01   4.6142271e-01   4.9101674e-01   4.6397423e-01   5.1673721e-01   5.4461456e-01   4.8721985e-01   4.8652568e-01   5.3827696e-01   5.8890614e-01   5.9341025e-01   5.9481792e-01   6.4834320e-01   6.1034641e-01   5.9736604e-01   5.8961035e-01   5.9329305e-01   5.5421777e-01   5.0506719e-01   4.7536760e-01   5.3279909e-01   5.2861757e-01   4.3896896e-01   4.3827289e-01   4.2832878e-01   4.6175910e-01   4.7504396e-01   4.8220823e-01
   4.3759992e-01   4.7660487e-01   4.9000187e-01   4.5893260e-01   5.4631169e-01   5.5492492e-01   4.3293320e-01   4.1497077e-01   4.9459026e-01   4.8872042e-01   5.4514983e-01   4.8729472e-01   4.9875026e-01   4.8455922e-01   5.4476651e-01   5.4721747e-01   5.4129120e-01   4.7202710e-01   4.7765180e-01   4.6010265e-01   6.9654958e-01   5.2906044e-01   5.3947921e-01   5.1214707e-01   5.6675255e-01   5.5904714e-01   5.1528617e-01   5.1638086e-01   5.0267423e-01   4.8662851e-01   5.6612015e-01   5.4395992e-01   5.0301204e-01   5.3161040e-01   6.0696642e-01   5.8607602e-01   5.6107673e-01   5.5285375e-01   4.7666786e-01   4.5898137e-01   6.5940949e-01   5.0129312e-01   4.9298249e-01   5.3947800e-01   5.4929726e-01   5.3762314e-01   4.5775203e-01   4.5972364e-01   5.5469720e-01   5.5306622e-01   4.6571925e-01   4.4109224e-01   5.2585580e-01   5.0710688e-01   4.3547529e-01   4.3751326e-01   0.0000000e+00   4.6236922e-01   4.9972740e-01   4.8250902e-01   5.3541080e-01   4.2737848e-01   4.7676844e-01   4.3769536e-01   4.6464892e-01   4.7483446e-01   4.9294164e-01   5.3593073e-01   4.4563870e-01   4.5476723e-01   5.3558200e-01   5.5396967e-01   5.7029425e-01   5.9249962e-01   6.8730059e-01   6.7987386e-01   5.8187246e-01   6.0260382e-01   4.9188680e-01   5.3509222e-01   5.1352808e-01   4.7214768e-01   5.3837821e-01   4.8949075e-01   4.4088336e-01   4.4831548e-01   4.4916187e-01   4.4173130e-01   4.5385311e-01   4.6130124e-01
   4.3390488e-01   4.5519421e-01   4.7569665e-01   4.9101565e-01   5.6143387e-01   5.2553981e-01   4.3557731e-01   4.2038316e-01   4.8141750e-01   5.0860857e-01   5.5487551e-01   5.4745618e-01   4.9393525e-01   4.7443109e-01   5.4841676e-01   5.6429608e-01   5.3133664e-01   5.0242516e-01   5.2335411e-01   4.5945260e-01   7.0478545e-01   5.3966512e-01   5.8700188e-01   5.3544055e-01   5.7569117e-01   6.2111285e-01   5.1230517e-01   5.4327956e-01   5.1221635e-01   4.8268496e-01   5.6486690e-01   4.9313020e-01   5.2693359e-01   5.2952705e-01   6.2761447e-01   6.6388827e-01   5.3944209e-01   5.6875093e-01   5.0606673e-01   4.8182102e-01   7.1105991e-01   5.5133486e-01   4.9743434e-01   5.5303345e-01   5.5264203e-01   5.4169082e-01   4.6754440e-01   4.8122592e-01   5.6401346e-01   5.5415085e-01   4.8038751e-01   4.4786473e-01   5.2627610e-01   5.0494240e-01   4.6632228e-01   4.5550541e-01   4.6236922e-01   0.0000000e+00   4.6443503e-01   4.8164321e-01   5.5435284e-01   4.8136719e-01   5.1045978e-01   4.5248878e-01   4.9090485e-01   4.7416260e-01   5.3344578e-01   5.8671692e-01   4.8980987e-01   4.7376495e-01   5.4796144e-01   5.9020652e-01   5.8617476e-01   6.0822106e-01   7.0671584e-01   7.1621696e-01   6.1960725e-01   5.8007564e-01   5.1937702e-01   4.8530234e-01   4.7315466e-01   4.6408518e-01   5.3588305e-01   4.9922909e-01   4.2157749e-01   4.5669300e-01   4.4613669e-01   5.2963174e-01   4.6969527e-01   4.6746265e-01
   4.8612149e-01   5.0179994e-01   5.2820769e-01   5.5212928e-01   6.2195456e-01   6.0523127e-01   4.9313726e-01   4.5374103e-01   5.2756479e-01   5.0425579e-01   5.7444177e-01   5.5859167e-01   5.2633233e-01   5.2901149e-01   6.0498356e-01   6.4476060e-01   5.6083912e-01   5.1405147e-01   5.4906848e-01   5.2394104e-01   6.2963553e-01   5.4668314e-01   5.8842124e-01   5.9144082e-01   6.2767612e-01   5.7083566e-01   5.8403258e-01   5.9426872e-01   5.2024564e-01   5.3915876e-01   6.1934062e-01   5.5307398e-01   5.5840549e-01   5.5675146e-01   6.3346700e-01   7.7541821e-01   6.3032406e-01   5.7791216e-01   5.7380547e-01   5.2173617e-01   7.7195410e-01   5.5305223e-01   5.5445763e-01   5.8883035e-01   6.2717838e-01   6.2932912e-01   5.2682398e-01   5.2872854e-01   6.2494076e-01   5.7250975e-01   5.0054870e-01   5.0934591e-01   5.3913729e-01   4.9404479e-01   5.1783869e-01   5.2328536e-01   4.9972740e-01   4.6443503e-01   0.0000000e+00   5.1482170e-01   5.5897247e-01   5.0737793e-01   6.0576660e-01   4.6098410e-01   5.1473994e-01   5.0256214e-01   5.5592615e-01   5.8957080e-01   5.1733260e-01   5.4810309e-01   5.9828917e-01   6.2967528e-01   6.6875402e-01   6.0820984e-01   7.9272624e-01   7.1411647e-01   6.5156312e-01   5.7087308e-01   5.6463738e-01   5.7784523e-01   5.5621948e-01   5.2886083e-01   6.1404512e-01   5.6807332e-01   4.9571491e-01   5.0656122e-01   4.9298985e-01   5.2076821e-01   5.0233673e-01   4.9840051e-01
   4.8401375e-01   4.9489094e-01   5.1283945e-01   4.9219324e-01   5.8123630e-01   6.1047931e-01   4.7490593e-01   4.4856730e-01   5.2365242e-01   4.8094415e-01   5.7615232e-01   5.7392098e-01   5.3061519e-01   4.9269446e-01   5.6358126e-01   5.5893851e-01   5.7160870e-01   5.1359154e-01   5.6578667e-01   5.1777824e-01   6.3536856e-01   5.8639763e-01   5.5421391e-01   5.4534046e-01   6.1076662e-01   5.7858199e-01   5.5690421e-01   5.6016138e-01   5.1131677e-01   5.2647870e-01   6.1142478e-01   5.4579744e-01   5.1528393e-01   5.3954523e-01   6.0217885e-01   6.7055620e-01   5.6644936e-01   6.1296649e-01   5.6868856e-01   4.9488979e-01   7.2026347e-01   5.9091022e-01   5.0444702e-01   5.4325236e-01   5.9589434e-01   5.9042176e-01   5.0748153e-01   5.0672119e-01   5.6390021e-01   5.3636597e-01   4.6980302e-01   4.7526598e-01   5.2866238e-01   4.9862096e-01   4.8469176e-01   4.9113296e-01   4.8250902e-01   4.8164321e-01   5.1482170e-01   0.0000000e+00   5.5381409e-01   4.5856411e-01   5.2769474e-01   4.4203881e-01   4.7294671e-01   4.9775891e-01   5.2282763e-01   5.6503952e-01   4.9188234e-01   4.7747310e-01   5.5409049e-01   5.5227829e-01   5.8778713e-01   5.7218442e-01   7.0750608e-01   6.9030291e-01   6.1944257e-01   5.6993306e-01   5.5562527e-01   5.1947713e-01   5.1380250e-01   4.6438012e-01   5.4100643e-01   5.6232212e-01   4.6201296e-01   4.5609813e-01   4.9165613e-01   5.1337112e-01   4.9713070e-01   4.9767828e-01
   4.9614792e-01   5.1094763e-01   5.3422581e-01   5.2158797e-01   6.4438070e-01   5.9972187e-01   4.9813367e-01   4.7804976e-01   5.5385815e-01   5.3628976e-01   5.7220023e-01   5.6466531e-01   5.7012094e-01   5.5619779e-01   6.1264000e-01   5.9283354e-01   5.5147512e-01   5.3344398e-01   5.7393383e-01   5.5426992e-01   6.4580897e-01   5.9688889e-01   5.8376128e-01   5.7481074e-01   5.8971841e-01   6.1725290e-01   5.8086917e-01   5.7401527e-01   5.4534282e-01   5.6897948e-01   6.4701312e-01   5.8800613e-01   5.9877019e-01   5.7918623e-01   6.1557907e-01   6.8335331e-01   6.5328309e-01   6.2313730e-01   5.6525486e-01   5.5026226e-01   7.1367395e-01   5.9708941e-01   5.7353649e-01   6.0373439e-01   6.3149150e-01   6.5140592e-01   5.2937894e-01   5.4480002e-01   6.0872905e-01   5.9801789e-01   5.5119092e-01   5.7902322e-01   6.4939346e-01   5.3647455e-01   4.9963957e-01   5.3314318e-01   5.3541080e-01   5.5435284e-01   5.5897247e-01   5.5381409e-01   0.0000000e+00   4.8623828e-01   5.8406535e-01   5.0125348e-01   5.4426828e-01   5.2517721e-01   5.9237599e-01   6.2753071e-01   5.0177715e-01   4.9780791e-01   6.2175114e-01   6.0465996e-01   6.8129988e-01   6.0366135e-01   7.3410943e-01   7.6331202e-01   6.1651927e-01   5.8963693e-01   5.8198185e-01   5.5639188e-01   5.5238978e-01   5.1431188e-01   5.5762927e-01   5.3497390e-01   4.7176169e-01   4.7137547e-01   4.8082500e-01   5.1369574e-01   5.2461950e-01   5.0058784e-01
   4.5836236e-01   4.6218379e-01   4.9667204e-01   4.9397649e-01   6.1048392e-01   5.7012235e-01   4.7542668e-01   4.2908514e-01   4.9879610e-01   4.8229653e-01   5.4822524e-01   5.3917615e-01   5.4785626e-01   4.9712713e-01   5.4501259e-01   5.3320763e-01   5.3399835e-01   4.8727941e-01   4.9277229e-01   4.6670557e-01   6.6389394e-01   5.6659001e-01   5.3311483e-01   5.0741040e-01   5.4391608e-01   5.1339364e-01   5.0689694e-01   5.2726094e-01   4.7957900e-01   5.1203250e-01   6.0057884e-01   4.7822750e-01   5.1085491e-01   5.1786789e-01   5.9196102e-01   6.7379949e-01   6.0151996e-01   5.9326318e-01   4.8653608e-01   4.8597883e-01   6.8310806e-01   6.1940114e-01   5.1439946e-01   5.4901828e-01   5.7525633e-01   5.4040136e-01   4.3083279e-01   4.9448689e-01   5.3186913e-01   5.2434459e-01   4.5247826e-01   4.6424229e-01   5.0263820e-01   4.7630437e-01   4.2225726e-01   4.5365013e-01   4.2737848e-01   4.8136719e-01   5.0737793e-01   4.5856411e-01   4.8623828e-01   0.0000000e+00   4.7606531e-01   4.2165905e-01   4.6809092e-01   4.4003677e-01   5.0707220e-01   5.5284834e-01   4.4191113e-01   4.2839903e-01   5.2764995e-01   6.0464739e-01   5.9038974e-01   5.6881895e-01   6.3851056e-01   6.8701156e-01   5.7279636e-01   5.3639451e-01   5.4332557e-01   5.1560141e-01   5.1351199e-01   4.7827294e-01   5.0613598e-01   5.1582890e-01   4.7830493e-01   4.7625502e-01   4.5714442e-01   4.5030003e-01   4.5882294e-01   4.5900175e-01
   4.7911212e-01   4.7110633e-01   4.7820109e-01   4.9294656e-01   5.5688829e-01   5.9906134e-01   4.9813574e-01   4.8570429e-01   5.3953640e-01   5.2232295e-01   6.0163072e-01   5.6479448e-01   5.7162202e-01   5.0045048e-01   5.5064167e-01   5.4906417e-01   5.6186673e-01   5.1881480e-01   5.2998147e-01   4.9198299e-01   6.9289951e-01   5.9027784e-01   5.8909571e-01   5.6590644e-01   6.2955711e-01   6.0592247e-01   5.3782165e-01   5.4041676e-01   4.9746679e-01   5.1963668e-01   6.4946842e-01   5.6490997e-01   5.5404050e-01   5.7056042e-01   6.3673531e-01   8.0912033e-01   6.5201923e-01   6.4438971e-01   5.0915919e-01   5.3878893e-01   6.9532319e-01   6.9346682e-01   5.4048237e-01   6.0168388e-01   6.3659907e-01   6.0317399e-01   5.1165372e-01   5.1675474e-01   5.7531715e-01   5.7973360e-01   5.0739746e-01   5.4872813e-01   5.8294434e-01   5.4949480e-01   4.6612113e-01   5.0532795e-01   4.7676844e-01   5.1045978e-01   6.0576660e-01   5.2769474e-01   5.8406535e-01   4.7606531e-01   0.0000000e+00   4.5493945e-01   4.9103325e-01   4.7882828e-01   5.5567757e-01   6.1538954e-01   5.3746331e-01   5.2424566e-01   5.6364533e-01   6.3431170e-01   6.2607691e-01   6.2973167e-01   7.0703488e-01   6.7835851e-01   5.9657779e-01   6.2857510e-01   5.5873734e-01   5.5406616e-01   5.4962021e-01   5.1936867e-01   5.4711251e-01   5.1521776e-01   4.5113842e-01   4.8517947e-01   4.9304107e-01   5.0091624e-01   5.0103372e-01   5.1166196e-01
   4.3970509e-01   4.3331730e-01   4.4985427e-01   4.8310778e-01   5.4184177e-01   5.3696426e-01   3.8491852e-01   3.5745251e-01   4.8749659e-01   5.0153996e-01   5.2129586e-01   4.6170967e-01   4.8027313e-01   4.4163212e-01   4.9808847e-01   4.9753223e-01   4.8854218e-01   4.3354453e-01   4.3424890e-01   4.0893058e-01   6.2570152e-01   4.9769417e-01   4.7989010e-01   5.1571897e-01   6.0130440e-01   5.5743797e-01   4.4143302e-01   5.0457024e-01   4.5260016e-01   4.2893993e-01   5.4938126e-01   5.0979818e-01   4.8063181e-01   4.9153203e-01   5.6844028e-01   6.6168803e-01   5.4916797e-01   4.6985566e-01   4.6461632e-01   4.8743637e-01   6.8993560e-01   5.2357114e-01   4.9127362e-01   4.9968615e-01   5.6123471e-01   5.0414257e-01   4.3778476e-01   4.3612711e-01   5.2534872e-01   4.8474124e-01   4.1382124e-01   4.4844052e-01   4.6939831e-01   4.6655140e-01   4.2727024e-01   4.6142271e-01   4.3769536e-01   4.5248878e-01   4.6098410e-01   4.4203881e-01   5.0125348e-01   4.2165905e-01   4.5493945e-01   0.0000000e+00   4.1013291e-01   4.1158728e-01   5.0118736e-01   5.6264646e-01   4.8143148e-01   4.7604334e-01   4.7108607e-01   5.4974911e-01   5.7269148e-01   5.4777336e-01   5.8812665e-01   6.3057147e-01   5.1566954e-01   5.1602742e-01   4.5809294e-01   4.9316247e-01   4.9229650e-01   4.7195596e-01   5.2416364e-01   5.0059963e-01   4.0723558e-01   4.2944388e-01   3.9998216e-01   4.4224971e-01   4.6430450e-01   4.8601237e-01
   4.3763201e-01   4.3851384e-01   4.6293127e-01   4.7904778e-01   5.7526204e-01   5.4560983e-01   4.4682809e-01   4.3616008e-01   5.0334639e-01   5.0536209e-01   5.4738546e-01   4.9276563e-01   4.9672526e-01   4.8377941e-01   5.3703965e-01   5.1130899e-01   4.9097253e-01   4.8398789e-01   5.0360244e-01   4.5704971e-01   6.2546486e-01   5.6043588e-01   5.0943111e-01   5.3321854e-01   5.5165916e-01   5.4455708e-01   4.6653323e-01   5.1675094e-01   5.0266296e-01   5.2211907e-01   6.1118355e-01   5.7638300e-01   5.4933233e-01   5.2470594e-01   6.2073816e-01   6.6843392e-01   5.6879966e-01   5.3128644e-01   5.0746329e-01   5.0811460e-01   7.6243173e-01   5.2419127e-01   5.0295408e-01   5.4643794e-01   5.9293698e-01   5.4909769e-01   4.8458438e-01   4.9241827e-01   6.0209040e-01   5.5434030e-01   4.8647212e-01   4.8022799e-01   5.3269660e-01   5.1449514e-01   4.9228618e-01   4.9101674e-01   4.6464892e-01   4.9090485e-01   5.1473994e-01   4.7294671e-01   5.4426828e-01   4.6809092e-01   4.9103325e-01   4.1013291e-01   0.0000000e+00   4.6630287e-01   5.3891393e-01   5.5560490e-01   4.6562599e-01   4.8803301e-01   5.3633158e-01   5.6043924e-01   6.2184512e-01   6.0965150e-01   6.5783491e-01   6.7222186e-01   5.9667656e-01   5.0490594e-01   5.2089885e-01   5.4068334e-01   5.4560826e-01   4.6832414e-01   5.3259876e-01   4.8904645e-01   4.3336465e-01   4.5549356e-01   4.4334610e-01   4.7217221e-01   4.7962938e-01   4.8811437e-01
   4.2137873e-01   4.0447946e-01   4.5585110e-01   4.7306001e-01   5.4336738e-01   5.2197213e-01   4.4116962e-01   4.0395836e-01   4.6364200e-01   4.6406624e-01   5.0798565e-01   4.9945491e-01   5.0354755e-01   4.7204590e-01   5.5817619e-01   5.1955852e-01   5.1109965e-01   4.9643663e-01   5.0774252e-01   4.5054944e-01   6.0719569e-01   5.1538084e-01   5.0864622e-01   5.2734604e-01   5.2091531e-01   5.6328872e-01   5.1062417e-01   5.4510592e-01   4.8791563e-01   4.7335063e-01   6.0877728e-01   5.5927792e-01   5.1215654e-01   5.3008727e-01   5.4724939e-01   7.0187670e-01   5.5674787e-01   5.5588043e-01   5.3753281e-01   4.5640919e-01   7.1154635e-01   4.9634227e-01   4.9205950e-01   5.1206012e-01   5.5092150e-01   5.9457992e-01   4.7913189e-01   4.7264711e-01   5.6918799e-01   5.5379364e-01   4.4633155e-01   4.6336564e-01   5.0382180e-01   4.6729781e-01   4.4883053e-01   4.6397423e-01   4.7483446e-01   4.7416260e-01   5.0256214e-01   4.9775891e-01   5.2517721e-01   4.4003677e-01   4.7882828e-01   4.1158728e-01   4.6630287e-01   0.0000000e+00   5.2404840e-01   5.6592995e-01   5.0536977e-01   4.8297254e-01   5.2008790e-01   5.4677718e-01   6.1759004e-01   5.8531294e-01   7.1738089e-01   6.9935122e-01   5.5567020e-01   4.9851231e-01   5.1530899e-01   5.2146998e-01   4.8466348e-01   4.5360036e-01   5.2685459e-01   5.1684030e-01   4.4657931e-01   4.5435663e-01   4.1681825e-01   4.9498650e-01   4.5963966e-01   4.4936155e-01
   5.3929523e-01   5.2448721e-01   5.6339992e-01   5.4494666e-01   6.5901455e-01   6.5213731e-01   5.1811854e-01   5.0285232e-01   5.8085159e-01   5.2104410e-01   5.9044110e-01   5.4342528e-01   6.0050178e-01   5.6097867e-01   6.7114220e-01   6.1623665e-01   6.2067679e-01   5.7272704e-01   5.6371361e-01   5.5246963e-01   7.2620973e-01   6.5791848e-01   5.9858336e-01   6.2730743e-01   6.3904710e-01   6.1595792e-01   5.7038330e-01   6.0340008e-01   5.8311894e-01   5.1890068e-01   6.9539603e-01   6.1443812e-01   6.0179934e-01   6.3984908e-01   6.4067509e-01   7.3502431e-01   6.1068614e-01   6.2604770e-01   5.6640195e-01   5.1257887e-01   7.1327953e-01   6.6539020e-01   5.7746597e-01   6.0030524e-01   6.2001130e-01   6.5859871e-01   5.4059731e-01   5.4299795e-01   6.0364238e-01   5.4962523e-01   5.0383063e-01   5.3302271e-01   5.7841371e-01   5.4350091e-01   5.1001000e-01   5.1673721e-01   4.9294164e-01   5.3344578e-01   5.5592615e-01   5.2282763e-01   5.9237599e-01   5.0707220e-01   5.5567757e-01   5.0118736e-01   5.3891393e-01   5.2404840e-01   0.0000000e+00   6.1954538e-01   5.4902973e-01   5.1453207e-01   5.8664143e-01   6.1566600e-01   6.2494039e-01   6.4127898e-01   8.2225606e-01   7.5060726e-01   6.3311852e-01   5.9197600e-01   6.3937378e-01   5.2388863e-01   5.6983383e-01   5.5449917e-01   5.8333527e-01   5.9267409e-01   5.2331568e-01   5.2706129e-01   5.1801101e-01   5.8667617e-01   5.4001111e-01   5.2537887e-01
   5.6651584e-01   5.2831624e-01   5.7046298e-01   5.7647826e-01   6.5653208e-01   6.7039561e-01   5.2435659e-01   5.1418230e-01   6.2506620e-01   5.6373587e-01   6.4507911e-01   5.8910302e-01   6.1272271e-01   5.9465251e-01   6.3934379e-01   6.1826812e-01   6.1253945e-01   5.7828848e-01   5.6827095e-01   5.7597948e-01   6.7743468e-01   6.9714054e-01   6.4247408e-01   6.2381728e-01   6.7575186e-01   6.3486634e-01   6.0443755e-01   5.5774676e-01   5.6440095e-01   5.5193931e-01   6.9349919e-01   6.3386643e-01   6.2765190e-01   6.4942874e-01   7.2768791e-01   8.1461907e-01   6.6688460e-01   6.4276999e-01   5.8953247e-01   5.5983532e-01   7.3185997e-01   7.6497083e-01   5.9554992e-01   6.2313968e-01   6.3958009e-01   6.7017794e-01   5.7155463e-01   5.6347490e-01   6.3948388e-01   5.9488965e-01   5.3842238e-01   5.6875290e-01   5.9366839e-01   6.0109463e-01   5.2519168e-01   5.4461456e-01   5.3593073e-01   5.8671692e-01   5.8957080e-01   5.6503952e-01   6.2753071e-01   5.5284834e-01   6.1538954e-01   5.6264646e-01   5.5560490e-01   5.6592995e-01   6.1954538e-01   0.0000000e+00   5.4069603e-01   5.9843413e-01   6.0668701e-01   6.8293131e-01   6.7194145e-01   6.4104671e-01   7.9001750e-01   7.2205975e-01   6.8048022e-01   6.5202879e-01   6.5842712e-01   5.6005280e-01   6.1370060e-01   5.5893377e-01   6.1010738e-01   6.1459154e-01   5.4131676e-01   5.3786250e-01   5.1253535e-01   5.8710238e-01   5.6554026e-01   5.7243880e-01
   4.8436752e-01   4.6909272e-01   4.9967581e-01   4.9919348e-01   5.9439882e-01   5.9361595e-01   4.7051357e-01   4.5362271e-01   5.0982930e-01   4.8572513e-01   5.2872627e-01   5.0267418e-01   5.7169225e-01   5.3574522e-01   5.9760318e-01   5.7301981e-01   5.8448229e-01   5.5551430e-01   5.3701491e-01   4.8360090e-01   6.8677737e-01   5.6848548e-01   5.5279335e-01   5.7487576e-01   6.2418310e-01   6.2024611e-01   5.6498457e-01   5.5490957e-01   5.2771925e-01   4.9414505e-01   6.0693844e-01   5.4926402e-01   5.4813487e-01   5.9886763e-01   6.6128893e-01   7.6673069e-01   6.0321157e-01   5.5076585e-01   5.1740120e-01   5.7404274e-01   6.2197642e-01   6.6671031e-01   5.2635481e-01   5.6550364e-01   5.5646799e-01   5.8239633e-01   4.6186261e-01   4.7719545e-01   5.6312837e-01   5.2835323e-01   4.9917039e-01   4.7799173e-01   5.3280093e-01   5.0093929e-01   4.3459882e-01   4.8721985e-01   4.4563870e-01   4.8980987e-01   5.1733260e-01   4.9188234e-01   5.0177715e-01   4.4191113e-01   5.3746331e-01   4.8143148e-01   4.6562599e-01   5.0536977e-01   5.4902973e-01   5.4069603e-01   0.0000000e+00   4.9362993e-01   5.7307318e-01   5.8435680e-01   5.8374917e-01   5.6771765e-01   6.6779200e-01   5.9280971e-01   6.2697749e-01   5.5071987e-01   5.7854745e-01   5.2543522e-01   5.0012714e-01   4.6161995e-01   5.1748938e-01   4.8062620e-01   4.4086673e-01   4.3304500e-01   4.3760937e-01   4.5821339e-01   4.6235371e-01   4.8434761e-01
   4.6202967e-01   4.5477292e-01   4.6193987e-01   4.9439627e-01   6.0655643e-01   6.0660162e-01   4.4210225e-01   4.4505603e-01   5.2755275e-01   5.1064536e-01   5.6437217e-01   4.9789913e-01   5.2642435e-01   5.2193395e-01   5.5985764e-01   5.1398890e-01   5.4146835e-01   5.3994924e-01   5.5496941e-01   5.2002322e-01   6.7797119e-01   5.1174180e-01   5.5157125e-01   5.6342058e-01   6.1868326e-01   6.1174792e-01   5.2569745e-01   5.1763389e-01   4.8939387e-01   4.9632603e-01   6.3841241e-01   5.7575272e-01   5.2625306e-01   5.1360778e-01   6.4594986e-01   6.6388785e-01   5.7033904e-01   5.1940465e-01   4.9544082e-01   5.2270603e-01   6.5590578e-01   6.6795962e-01   5.3887206e-01   5.4894120e-01   5.7293475e-01   6.2535128e-01   4.8996830e-01   5.0338247e-01   5.8323398e-01   5.7436141e-01   4.7160990e-01   4.9295865e-01   5.1827163e-01   5.0135495e-01   4.2050453e-01   4.8652568e-01   4.5476723e-01   4.7376495e-01   5.4810309e-01   4.7747310e-01   4.9780791e-01   4.2839903e-01   5.2424566e-01   4.7604334e-01   4.8803301e-01   4.8297254e-01   5.1453207e-01   5.9843413e-01   4.9362993e-01   0.0000000e+00   5.5569270e-01   6.1739001e-01   6.3405489e-01   6.6785536e-01   7.5402716e-01   6.7097399e-01   6.3742759e-01   5.7636901e-01   5.6937717e-01   5.5622256e-01   5.9465582e-01   5.0007866e-01   5.7069286e-01   5.1682082e-01   4.6255299e-01   4.7903992e-01   4.5746042e-01   4.9409517e-01   4.7349509e-01   4.8983364e-01
   5.2484542e-01   5.5840659e-01   5.5900138e-01   5.7470700e-01   6.5239121e-01   7.1519633e-01   5.3988767e-01   5.3371192e-01   5.9076600e-01   5.9878039e-01   6.2980362e-01   5.5596382e-01   5.7847827e-01   5.7274297e-01   6.3876742e-01   6.0816769e-01   6.3423524e-01   5.6990423e-01   5.7510840e-01   5.6983357e-01   6.8502295e-01   6.0974626e-01   5.9928030e-01   6.5960486e-01   6.1543286e-01   6.8987699e-01   5.7650637e-01   5.8288946e-01   5.3988996e-01   5.5853168e-01   7.0067062e-01   6.6448798e-01   6.4778471e-01   6.4845941e-01   6.7839127e-01   6.9195320e-01   6.4548926e-01   6.8497791e-01   6.0664826e-01   6.2497425e-01   7.0229810e-01   7.0801890e-01   6.1087592e-01   6.2774110e-01   6.9796620e-01   6.5736668e-01   5.8987793e-01   5.7851007e-01   6.7413247e-01   6.0471081e-01   5.4639103e-01   5.5051344e-01   5.9203952e-01   5.6774697e-01   5.3116716e-01   5.3827696e-01   5.3558200e-01   5.4796144e-01   5.9828917e-01   5.5409049e-01   6.2175114e-01   5.2764995e-01   5.6364533e-01   4.7108607e-01   5.3633158e-01   5.2008790e-01   5.8664143e-01   6.0668701e-01   5.7307318e-01   5.5569270e-01   0.0000000e+00   6.4746115e-01   6.6178956e-01   7.0219539e-01   8.1216925e-01   7.3355931e-01   6.8922330e-01   6.1777230e-01   6.4706379e-01   6.4051947e-01   5.7466055e-01   5.5325083e-01   6.1903523e-01   5.9942279e-01   5.2728970e-01   5.1929338e-01   5.2817180e-01   5.8630936e-01   5.5788139e-01   5.4287203e-01
   5.9515707e-01   5.9651584e-01   5.6847858e-01   6.3065102e-01   6.6288595e-01   7.0786403e-01   5.3638398e-01   5.6335587e-01   6.5215041e-01   5.5194494e-01   6.7449087e-01   6.1058404e-01   6.7438346e-01   6.2640548e-01   6.7397510e-01   6.4805051e-01   6.7589041e-01   6.2928655e-01   6.3370546e-01   5.9446426e-01   7.3935488e-01   6.8062528e-01   6.5132614e-01   7.0784952e-01   7.1781710e-01   7.0074665e-01   6.0216234e-01   6.3082983e-01   6.8463685e-01   6.2641810e-01   6.8936629e-01   6.8886880e-01   6.0226666e-01   6.8926948e-01   6.8015360e-01   8.3418832e-01   7.2790720e-01   6.7767585e-01   6.4116584e-01   5.7072710e-01   7.2916591e-01   7.0620619e-01   6.4473262e-01   6.3959077e-01   6.5312483e-01   7.0633333e-01   5.8465770e-01   6.1813533e-01   6.4906263e-01   6.6964513e-01   5.5110544e-01   5.4077988e-01   6.3568011e-01   5.7276382e-01   5.5557995e-01   5.8890614e-01   5.5396967e-01   5.9020652e-01   6.2967528e-01   5.5227829e-01   6.0465996e-01   6.0464739e-01   6.3431170e-01   5.4974911e-01   5.6043924e-01   5.4677718e-01   6.1566600e-01   6.8293131e-01   5.8435680e-01   6.1739001e-01   6.4746115e-01   0.0000000e+00   6.8345264e-01   7.2988449e-01   8.0970388e-01   7.6015915e-01   6.9737620e-01   6.4459322e-01   6.4651717e-01   6.1791647e-01   6.1629810e-01   6.0185902e-01   5.8603267e-01   6.4568209e-01   5.7845444e-01   5.6871394e-01   5.8866226e-01   5.1235321e-01   5.5778913e-01   5.6658569e-01
   6.4317297e-01   6.1148735e-01   6.6312650e-01   5.9627970e-01   7.3063302e-01   7.8308343e-01   5.7548295e-01   5.6183102e-01   6.8076904e-01   5.8925544e-01   6.6629133e-01   6.8472721e-01   6.7110678e-01   5.8910896e-01   6.7280762e-01   6.4694140e-01   6.6416872e-01   6.1488760e-01   6.2990464e-01   5.7213456e-01   6.6317289e-01   7.4929768e-01   6.5139213e-01   6.8814498e-01   7.0002822e-01   6.9240207e-01   6.4045698e-01   6.2690272e-01   6.4716291e-01   6.1049479e-01   7.3960601e-01   7.0355976e-01   6.7173903e-01   6.6167960e-01   7.3073822e-01   8.7289354e-01   7.6046925e-01   6.7302572e-01   6.3411322e-01   6.6630490e-01   8.6120926e-01   8.0717520e-01   6.4466574e-01   6.3858298e-01   6.6413404e-01   7.0620435e-01   5.9135334e-01   6.5159824e-01   7.0169863e-01   6.5414918e-01   5.8063002e-01   5.8273240e-01   6.2562016e-01   6.0458901e-01   6.0594100e-01   5.9341025e-01   5.7029425e-01   5.8617476e-01   6.6875402e-01   5.8778713e-01   6.8129988e-01   5.9038974e-01   6.2607691e-01   5.7269148e-01   6.2184512e-01   6.1759004e-01   6.2494039e-01   6.7194145e-01   5.8374917e-01   6.3405489e-01   6.6178956e-01   6.8345264e-01   0.0000000e+00   7.5368736e-01   8.0998014e-01   8.2667502e-01   7.0965100e-01   6.9715954e-01   7.1936416e-01   5.6395159e-01   6.3860871e-01   6.0980970e-01   6.6480262e-01   6.6903029e-01   6.1424474e-01   6.2725340e-01   5.9973778e-01   5.4826514e-01   6.2192810e-01   6.4942627e-01
   5.7428810e-01   6.3914835e-01   6.4319085e-01   6.2881767e-01   6.8895479e-01   7.6278728e-01   5.9278117e-01   6.1222909e-01   6.9984014e-01   6.4787946e-01   6.8650727e-01   6.4247161e-01   6.5169796e-01   6.1680245e-01   7.0658353e-01   6.9548588e-01   6.9627605e-01   6.5104663e-01   6.7348526e-01   6.5383703e-01   7.4855809e-01   7.0133353e-01   6.3725461e-01   6.8739915e-01   7.1214853e-01   7.1687095e-01   6.3835856e-01   6.5096911e-01   6.2794033e-01   5.8319462e-01   7.1898162e-01   7.0453621e-01   7.1476560e-01   6.6303246e-01   7.4174982e-01   9.0235532e-01   6.7842976e-01   6.5226206e-01   6.4988057e-01   6.3292291e-01   8.3465224e-01   8.3908294e-01   6.9159432e-01   6.4870008e-01   6.9200776e-01   7.1154810e-01   6.3961007e-01   5.8909673e-01   6.3600586e-01   6.4797469e-01   5.8423001e-01   6.0861875e-01   6.5766434e-01   5.7675327e-01   5.8352073e-01   5.9481792e-01   5.9249962e-01   6.0822106e-01   6.0820984e-01   5.7218442e-01   6.0366135e-01   5.6881895e-01   6.2973167e-01   5.4777336e-01   6.0965150e-01   5.8531294e-01   6.4127898e-01   6.4104671e-01   5.6771765e-01   6.6785536e-01   7.0219539e-01   7.2988449e-01   7.5368736e-01   0.0000000e+00   8.1580158e-01   8.7767390e-01   6.8940188e-01   6.6170369e-01   6.8512060e-01   5.6779207e-01   6.4635147e-01   6.1059368e-01   7.0112687e-01   6.3647501e-01   5.8977738e-01   6.1420352e-01   6.1788069e-01   5.8465426e-01   6.4411609e-01   6.2671711e-01
   7.3102929e-01   6.0897975e-01   6.2571648e-01   6.5924366e-01   6.6448564e-01   7.1416613e-01   6.4954092e-01   5.6600783e-01   6.6877804e-01   6.0557773e-01   6.9036799e-01   6.4488173e-01   6.8540604e-01   7.2020170e-01   7.4079861e-01   6.1623643e-01   6.0303432e-01   5.8176401e-01   6.7619851e-01   6.3290793e-01   7.8970119e-01   7.9123432e-01   7.1519177e-01   7.4018658e-01   7.5109298e-01   8.0816503e-01   6.8975657e-01   6.7317275e-01   6.7830097e-01   6.9865917e-01   8.4528409e-01   7.3748093e-01   6.8152970e-01   6.4955713e-01   8.3553498e-01   1.0000000e+00   6.9976943e-01   7.3344673e-01   7.0933247e-01   7.1499773e-01   8.5062472e-01   7.8940610e-01   7.1657939e-01   7.8456636e-01   7.4505757e-01   7.3633831e-01   6.2526782e-01   6.8863270e-01   7.1878860e-01   7.8315607e-01   7.1894321e-01   6.5128225e-01   7.8384242e-01   7.2716337e-01   6.6512188e-01   6.4834320e-01   6.8730059e-01   7.0671584e-01   7.9272624e-01   7.0750608e-01   7.3410943e-01   6.3851056e-01   7.0703488e-01   5.8812665e-01   6.5783491e-01   7.1738089e-01   8.2225606e-01   7.9001750e-01   6.6779200e-01   7.5402716e-01   8.1216925e-01   8.0970388e-01   8.0998014e-01   8.1580158e-01   0.0000000e+00   7.5430425e-01   6.9530431e-01   6.9843227e-01   7.1342509e-01   6.9186110e-01   6.1475871e-01   6.2910496e-01   7.0690412e-01   6.4838824e-01   6.2740788e-01   5.6396166e-01   6.0613446e-01   6.0955656e-01   5.9699946e-01   6.0780497e-01
   6.7201352e-01   6.5732060e-01   6.7529252e-01   6.3095101e-01   7.2053555e-01   7.4441959e-01   6.0474865e-01   5.9867019e-01   7.5008594e-01   7.2551640e-01   7.5107413e-01   7.0984363e-01   7.6273493e-01   6.6135965e-01   7.1089398e-01   7.5889201e-01   7.4274700e-01   7.4515628e-01   6.1064744e-01   7.0568304e-01   8.7025190e-01   8.0684475e-01   6.9129242e-01   8.0464245e-01   7.3193101e-01   7.4361212e-01   7.3151435e-01   6.8274193e-01   6.7996465e-01   6.6974441e-01   7.4202174e-01   7.4212483e-01   7.5824837e-01   7.3175819e-01   7.6779993e-01   9.7139650e-01   7.8030254e-01   7.6144297e-01   6.8493818e-01   6.5434262e-01   9.7984779e-01   8.2465980e-01   7.0153528e-01   7.8590846e-01   8.0223080e-01   7.6616970e-01   6.2446684e-01   6.9102059e-01   7.5591934e-01   7.2992115e-01   5.3512495e-01   6.6051870e-01   7.0622981e-01   7.2474236e-01   6.1143146e-01   6.1034641e-01   6.7987386e-01   7.1621696e-01   7.1411647e-01   6.9030291e-01   7.6331202e-01   6.8701156e-01   6.7835851e-01   6.3057147e-01   6.7222186e-01   6.9935122e-01   7.5060726e-01   7.2205975e-01   5.9280971e-01   6.7097399e-01   7.3355931e-01   7.6015915e-01   8.2667502e-01   8.7767390e-01   7.5430425e-01   0.0000000e+00   8.4033195e-01   7.4739228e-01   7.5400302e-01   6.6380276e-01   6.6556437e-01   7.1736188e-01   7.1248711e-01   7.1063932e-01   7.3429512e-01   6.8368817e-01   6.5738436e-01   7.1649325e-01   6.8978897e-01   6.3400833e-01
   5.8187192e-01   5.6373081e-01   5.9129393e-01   6.2853513e-01   6.9475918e-01   7.2054029e-01   5.7691665e-01   5.5369882e-01   6.1942711e-01   6.2526196e-01   6.5197971e-01   6.3977005e-01   6.8381797e-01   6.2128076e-01   7.0759712e-01   7.0716715e-01   6.1598985e-01   6.1571598e-01   6.0517445e-01   6.0129076e-01   7.4987377e-01   7.0685350e-01   6.5740708e-01   7.1673527e-01   7.0939584e-01   7.4103130e-01   5.8052203e-01   5.7830391e-01   6.1491490e-01   6.0595177e-01   6.8199420e-01   6.4164315e-01   5.6512689e-01   6.2816827e-01   8.0155170e-01   8.4910680e-01   7.1075455e-01   6.8017391e-01   5.9541810e-01   5.8829698e-01   7.5687985e-01   7.9519193e-01   6.1208424e-01   6.5242485e-01   6.9060697e-01   6.9279417e-01   6.2897959e-01   6.0817049e-01   6.8296255e-01   6.6415563e-01   5.8344729e-01   6.0152660e-01   6.6435860e-01   5.9781537e-01   6.0112815e-01   5.9736604e-01   5.8187246e-01   6.1960725e-01   6.5156312e-01   6.1944257e-01   6.1651927e-01   5.7279636e-01   5.9657779e-01   5.1566954e-01   5.9667656e-01   5.5567020e-01   6.3311852e-01   6.8048022e-01   6.2697749e-01   6.3742759e-01   6.8922330e-01   6.9737620e-01   7.0965100e-01   6.8940188e-01   6.9530431e-01   8.4033195e-01   0.0000000e+00   6.4932154e-01   6.8197746e-01   6.4215154e-01   6.3411145e-01   6.0391009e-01   6.6895230e-01   6.1083624e-01   5.9123258e-01   6.0889708e-01   5.5921936e-01   6.6483784e-01   6.0952007e-01   6.0247371e-01
   5.9261526e-01   5.8577900e-01   5.8565750e-01   6.0415891e-01   7.0690425e-01   6.9855945e-01   5.6323482e-01   5.6433259e-01   6.0522202e-01   6.1654646e-01   6.4091552e-01   5.9571486e-01   6.1730495e-01   6.3176705e-01   6.8447992e-01   6.0311711e-01   5.6717595e-01   5.9839907e-01   5.5308664e-01   5.7381418e-01   6.9087239e-01   6.2886521e-01   6.3154343e-01   6.6505472e-01   6.5320214e-01   5.9690881e-01   5.0749903e-01   6.2616536e-01   6.5747063e-01   6.0765979e-01   7.0250360e-01   7.1082962e-01   5.7833827e-01   6.1728659e-01   6.5925061e-01   7.6878537e-01   6.6953550e-01   7.1224230e-01   6.7227701e-01   6.2494555e-01   6.9906539e-01   7.9212439e-01   6.1985180e-01   7.1135683e-01   6.4432871e-01   6.9646884e-01   6.0769508e-01   6.1349636e-01   6.5831135e-01   6.3220720e-01   5.7283085e-01   5.6253963e-01   6.2168049e-01   5.9112522e-01   5.6038039e-01   5.8961035e-01   6.0260382e-01   5.8007564e-01   5.7087308e-01   5.6993306e-01   5.8963693e-01   5.3639451e-01   6.2857510e-01   5.1602742e-01   5.0490594e-01   4.9851231e-01   5.9197600e-01   6.5202879e-01   5.5071987e-01   5.7636901e-01   6.1777230e-01   6.4459322e-01   6.9715954e-01   6.6170369e-01   6.9843227e-01   7.4739228e-01   6.4932154e-01   0.0000000e+00   6.5502036e-01   6.3397671e-01   5.9973726e-01   5.6536651e-01   6.6224136e-01   6.1109569e-01   5.6597757e-01   5.5484053e-01   4.8607354e-01   6.1558368e-01   6.2734941e-01   5.9675100e-01
   4.8432056e-01   4.9781857e-01   5.5126144e-01   5.1889899e-01   5.9669362e-01   6.7610487e-01   4.7590733e-01   4.9603394e-01   5.7841791e-01   5.2961543e-01   5.7535521e-01   5.8033622e-01   5.8415478e-01   5.1987969e-01   5.6344403e-01   5.3355909e-01   5.5179212e-01   4.7844346e-01   5.0353070e-01   4.8321816e-01   5.4920974e-01   5.3744187e-01   6.2454797e-01   5.7907576e-01   5.8055852e-01   5.4614273e-01   5.6614320e-01   5.3417701e-01   5.8372607e-01   4.8099829e-01   6.2605054e-01   5.7864539e-01   6.2355155e-01   6.1381382e-01   6.6720663e-01   6.5300486e-01   6.8105596e-01   6.5133162e-01   5.6153980e-01   4.1994483e-01   6.0168777e-01   5.7633520e-01   5.3538580e-01   6.2725718e-01   6.0096852e-01   5.9601624e-01   5.0066968e-01   5.5550604e-01   6.1570000e-01   5.3990897e-01   5.3818439e-01   5.6738406e-01   6.3756526e-01   5.4551105e-01   5.1264622e-01   5.9329305e-01   4.9188680e-01   5.1937702e-01   5.6463738e-01   5.5562527e-01   5.8198185e-01   5.4332557e-01   5.5873734e-01   4.5809294e-01   5.2089885e-01   5.1530899e-01   6.3937378e-01   6.5842712e-01   5.7854745e-01   5.6937717e-01   6.4706379e-01   6.4651717e-01   7.1936416e-01   6.8512060e-01   7.1342509e-01   7.5400302e-01   6.8197746e-01   6.5502036e-01   0.0000000e+00   5.8816859e-01   5.9229481e-01   6.0891060e-01   6.4526542e-01   5.5056246e-01   5.1373209e-01   5.3853392e-01   5.1113838e-01   5.4642507e-01   5.1143784e-01   5.0907969e-01
   5.6848604e-01   5.0152802e-01   4.7503722e-01   4.9488615e-01   5.6828347e-01   7.4463387e-01   4.8608392e-01   4.5608082e-01   5.4077185e-01   5.2766571e-01   5.7800278e-01   5.6672617e-01   5.5817252e-01   5.1070110e-01   5.4996278e-01   5.7402739e-01   5.8755752e-01   5.1889946e-01   4.9831902e-01   4.8231533e-01   5.8720084e-01   5.2582236e-01   6.0799532e-01   6.2415505e-01   6.3482686e-01   6.3101617e-01   5.3260777e-01   5.5371944e-01   5.2102674e-01   4.9347340e-01   6.3635318e-01   5.9286804e-01   5.7443323e-01   5.9702824e-01   7.4039634e-01   7.5141629e-01   5.7603071e-01   5.5512344e-01   6.0208373e-01   5.4531724e-01   7.0201873e-01   5.5979248e-01   5.3369585e-01   6.0546411e-01   6.3577780e-01   6.0676896e-01   4.8583878e-01   4.9410352e-01   6.2621054e-01   5.6281861e-01   4.7439533e-01   4.4882177e-01   5.4463055e-01   5.2320675e-01   5.0298509e-01   5.5421777e-01   5.3509222e-01   4.8530234e-01   5.7784523e-01   5.1947713e-01   5.5639188e-01   5.1560141e-01   5.5406616e-01   4.9316247e-01   5.4068334e-01   5.2146998e-01   5.2388863e-01   5.6005280e-01   5.2543522e-01   5.5622256e-01   6.4051947e-01   6.1791647e-01   5.6395159e-01   5.6779207e-01   6.9186110e-01   6.6380276e-01   6.4215154e-01   6.3397671e-01   5.8816859e-01   0.0000000e+00   5.2700354e-01   5.1351858e-01   5.8248588e-01   5.7373485e-01   4.5868055e-01   5.5401000e-01   4.9503203e-01   5.0096292e-01   5.6089363e-01   5.5421097e-01
   4.8600421e-01   4.8323047e-01   4.9024901e-01   4.8978459e-01   5.9695181e-01   6.5431576e-01   4.7046751e-01   4.6748585e-01   5.4387324e-01   4.9190481e-01   5.6452411e-01   5.3501756e-01   5.4360248e-01   5.1163493e-01   5.8587960e-01   5.5019288e-01   5.8726939e-01   5.2871472e-01   5.4553046e-01   5.2020356e-01   5.2488143e-01   5.9380832e-01   5.5776209e-01   5.6289782e-01   5.5569414e-01   5.6363279e-01   5.3795604e-01   5.3390361e-01   5.6861641e-01   5.4322513e-01   6.0893451e-01   5.3363506e-01   5.4656358e-01   5.5328532e-01   6.6560886e-01   6.4404644e-01   6.0156723e-01   5.6104810e-01   5.6284669e-01   5.0336043e-01   6.5870901e-01   5.9079179e-01   5.1031709e-01   5.6054264e-01   6.1919997e-01   6.2164225e-01   5.0208249e-01   5.2288181e-01   6.0719948e-01   5.5826372e-01   4.6676402e-01   4.9888293e-01   5.7178963e-01   5.2990047e-01   5.0058679e-01   5.0506719e-01   5.1352808e-01   4.7315466e-01   5.5621948e-01   5.1380250e-01   5.5238978e-01   5.1351199e-01   5.4962021e-01   4.9229650e-01   5.4560826e-01   4.8466348e-01   5.6983383e-01   6.1370060e-01   5.0012714e-01   5.9465582e-01   5.7466055e-01   6.1629810e-01   6.3860871e-01   6.4635147e-01   6.1475871e-01   6.6556437e-01   6.3411145e-01   5.9973726e-01   5.9229481e-01   5.2700354e-01   0.0000000e+00   5.0021903e-01   5.6288029e-01   5.4219833e-01   4.7329811e-01   5.0024235e-01   4.5474408e-01   4.8959359e-01   4.8129947e-01   5.0384916e-01
   4.7131363e-01   4.6020701e-01   5.0048759e-01   4.6601265e-01   5.6762909e-01   5.7663799e-01   4.5946294e-01   4.6699205e-01   5.5738942e-01   4.9578480e-01   5.5977807e-01   4.9101161e-01   5.4053823e-01   4.6601491e-01   5.5379174e-01   5.1369920e-01   5.6393393e-01   5.1551720e-01   5.1110026e-01   4.6347180e-01   6.0510189e-01   5.3535791e-01   5.3169070e-01   5.3592298e-01   5.5815494e-01   5.5430145e-01   4.7570910e-01   4.9413270e-01   5.3065862e-01   5.0528725e-01   5.8889675e-01   6.0638309e-01   5.3565582e-01   5.2300142e-01   6.3092200e-01   5.8369195e-01   5.9802426e-01   5.4911784e-01   5.2855050e-01   4.7963289e-01   6.5385987e-01   6.2454878e-01   5.2160931e-01   5.6347600e-01   5.9533715e-01   5.7652762e-01   4.6371574e-01   5.0239511e-01   5.8344458e-01   5.2366551e-01   4.6464571e-01   4.6028630e-01   5.2611036e-01   5.0748135e-01   4.7018454e-01   4.7536760e-01   4.7214768e-01   4.6408518e-01   5.2886083e-01   4.6438012e-01   5.1431188e-01   4.7827294e-01   5.1936867e-01   4.7195596e-01   4.6832414e-01   4.5360036e-01   5.5449917e-01   5.5893377e-01   4.6161995e-01   5.0007866e-01   5.5325083e-01   6.0185902e-01   6.0980970e-01   6.1059368e-01   6.2910496e-01   7.1736188e-01   6.0391009e-01   5.6536651e-01   6.0891060e-01   5.1351858e-01   5.0021903e-01   0.0000000e+00   5.4310435e-01   5.2592834e-01   4.5671731e-01   4.7252623e-01   4.3726044e-01   4.6110385e-01   4.9526323e-01   4.9904064e-01
   5.3588467e-01   5.1446050e-01   5.5704887e-01   5.6727570e-01   6.8587929e-01   7.0847004e-01   5.6370717e-01   5.3038434e-01   5.7765448e-01   5.8068513e-01   6.2928495e-01   6.2073886e-01   6.2768103e-01   5.8478146e-01   6.4875871e-01   5.9352893e-01   6.0929087e-01   5.1819337e-01   5.6899185e-01   5.2423744e-01   6.4574630e-01   5.7761500e-01   6.2230356e-01   6.5041968e-01   6.7837988e-01   6.3806243e-01   5.8197601e-01   6.0291878e-01   5.6100887e-01   5.5439029e-01   6.7452619e-01   6.1817002e-01   5.8520052e-01   6.4589438e-01   6.9245771e-01   5.9525157e-01   5.9881633e-01   6.2607670e-01   5.7113414e-01   5.4284634e-01   7.2791029e-01   6.3025184e-01   5.7821800e-01   5.9263095e-01   6.2748594e-01   6.2923553e-01   5.0948521e-01   5.6578758e-01   6.5503455e-01   6.0855034e-01   5.0287997e-01   5.0509794e-01   5.6801590e-01   5.5052179e-01   4.9358147e-01   5.3279909e-01   5.3837821e-01   5.3588305e-01   6.1404512e-01   5.4100643e-01   5.5762927e-01   5.0613598e-01   5.4711251e-01   5.2416364e-01   5.3259876e-01   5.2685459e-01   5.8333527e-01   6.1010738e-01   5.1748938e-01   5.7069286e-01   6.1903523e-01   5.8603267e-01   6.6480262e-01   7.0112687e-01   7.0690412e-01   7.1248711e-01   6.6895230e-01   6.6224136e-01   6.4526542e-01   5.8248588e-01   5.6288029e-01   5.4310435e-01   0.0000000e+00   5.8510695e-01   5.2046017e-01   5.3822056e-01   5.1280025e-01   5.5162891e-01   5.8522199e-01   5.6421508e-01
   5.0825333e-01   5.2103469e-01   5.3932841e-01   5.6650909e-01   6.4120739e-01   6.7819761e-01   5.2488889e-01   5.2199846e-01   5.4779217e-01   5.5471569e-01   5.9625938e-01   5.5079356e-01   5.7975013e-01   5.4203282e-01   6.1430866e-01   5.8025856e-01   5.6437199e-01   5.2883013e-01   5.5617106e-01   4.9545531e-01   6.0710868e-01   4.7588813e-01   6.0324208e-01   6.1819248e-01   6.4023700e-01   6.0305305e-01   5.4488502e-01   5.7968819e-01   5.7464064e-01   5.4245211e-01   5.9734350e-01   6.1555818e-01   6.2003846e-01   6.2000123e-01   6.8063992e-01   5.9792587e-01   5.9065498e-01   6.5210590e-01   5.8682019e-01   5.2339787e-01   6.1949352e-01   6.3020748e-01   5.4299695e-01   5.6958878e-01   6.1109403e-01   6.1770630e-01   4.8706946e-01   5.4835190e-01   6.0352073e-01   5.9172151e-01   5.0648880e-01   5.1185625e-01   5.1534575e-01   5.4519290e-01   5.0494173e-01   5.2861757e-01   4.8949075e-01   4.9922909e-01   5.6807332e-01   5.6232212e-01   5.3497390e-01   5.1582890e-01   5.1521776e-01   5.0059963e-01   4.8904645e-01   5.1684030e-01   5.9267409e-01   6.1459154e-01   4.8062620e-01   5.1682082e-01   5.9942279e-01   6.4568209e-01   6.6903029e-01   6.3647501e-01   6.4838824e-01   7.1063932e-01   6.1083624e-01   6.1109569e-01   5.5056246e-01   5.7373485e-01   5.4219833e-01   5.2592834e-01   5.8510695e-01   0.0000000e+00   4.9160896e-01   5.1688194e-01   4.8307953e-01   5.5334037e-01   5.3922188e-01   5.3751022e-01
   4.5909858e-01   4.5048413e-01   4.6893988e-01   4.8490376e-01   5.6526471e-01   6.2725983e-01   4.5589769e-01   4.4854711e-01   5.3017344e-01   4.7578663e-01   5.1636787e-01   4.9926561e-01   5.0465425e-01   4.8659529e-01   5.6024321e-01   5.0162220e-01   5.1238346e-01   4.7388978e-01   4.8865810e-01   4.6839206e-01   7.0305419e-01   5.3098848e-01   5.1544480e-01   5.2414848e-01   5.4066211e-01   5.0702965e-01   4.9123682e-01   4.7927469e-01   5.2180565e-01   4.8614090e-01   5.6891544e-01   5.2261902e-01   5.3107945e-01   5.3350030e-01   5.3003485e-01   6.3782612e-01   5.4418880e-01   5.3850085e-01   5.0274878e-01   4.4945960e-01   5.5806793e-01   5.1133203e-01   5.0315192e-01   5.0903617e-01   5.4619034e-01   5.7737358e-01   4.4720296e-01   4.6947063e-01   5.0696242e-01   5.1978251e-01   4.2094584e-01   4.2183088e-01   4.7771844e-01   4.7612569e-01   4.4049742e-01   4.3896896e-01   4.4088336e-01   4.2157749e-01   4.9571491e-01   4.6201296e-01   4.7176169e-01   4.7830493e-01   4.5113842e-01   4.0723558e-01   4.3336465e-01   4.4657931e-01   5.2331568e-01   5.4131676e-01   4.4086673e-01   4.6255299e-01   5.2728970e-01   5.7845444e-01   6.1424474e-01   5.8977738e-01   6.2740788e-01   7.3429512e-01   5.9123258e-01   5.6597757e-01   5.1373209e-01   4.5868055e-01   4.7329811e-01   4.5671731e-01   5.2046017e-01   4.9160896e-01   0.0000000e+00   4.5538731e-01   4.2056969e-01   4.7431737e-01   4.5847080e-01   4.6855306e-01
   4.5052538e-01   4.6515403e-01   4.7679991e-01   4.8646945e-01   5.8284352e-01   6.2011843e-01   4.7419251e-01   4.6357163e-01   5.4639866e-01   4.8465043e-01   5.4056762e-01   5.2475569e-01   5.2193031e-01   5.0427305e-01   5.6839860e-01   5.2032930e-01   5.3751085e-01   4.9113078e-01   5.1552647e-01   4.7858922e-01   6.1477644e-01   5.7993697e-01   5.4690223e-01   5.4640139e-01   5.6470898e-01   5.4910427e-01   4.9133762e-01   5.3402519e-01   5.2530473e-01   4.9569269e-01   5.9225927e-01   5.8418448e-01   5.3752599e-01   5.3671144e-01   5.1689850e-01   6.5398639e-01   5.5420152e-01   5.5058244e-01   5.0905553e-01   4.5595100e-01   5.6527259e-01   5.1808901e-01   5.3770426e-01   5.3438250e-01   5.7042136e-01   5.9557756e-01   4.5890421e-01   4.7143057e-01   5.5012408e-01   4.9829321e-01   4.4352425e-01   4.4334261e-01   4.8497620e-01   4.8259391e-01   4.4994163e-01   4.3827289e-01   4.4831548e-01   4.5669300e-01   5.0656122e-01   4.5609813e-01   4.7137547e-01   4.7625502e-01   4.8517947e-01   4.2944388e-01   4.5549356e-01   4.5435663e-01   5.2706129e-01   5.3786250e-01   4.3304500e-01   4.7903992e-01   5.1929338e-01   5.6871394e-01   6.2725340e-01   6.1420352e-01   5.6396166e-01   6.8368817e-01   6.0889708e-01   5.5484053e-01   5.3853392e-01   5.5401000e-01   5.0024235e-01   4.7252623e-01   5.3822056e-01   5.1688194e-01   4.5538731e-01   0.0000000e+00   4.2372702e-01   4.8652524e-01   4.7834773e-01   4.7751993e-01
   4.0759452e-01   4.0094881e-01   4.2833015e-01   4.4475100e-01   5.1815896e-01   5.4956882e-01   4.2470058e-01   3.9662949e-01   4.7963247e-01   4.6246287e-01   5.6427379e-01   5.1089083e-01   5.2061205e-01   4.9033637e-01   5.3030484e-01   4.9132435e-01   5.2008544e-01   5.0214138e-01   5.1367781e-01   4.6378121e-01   5.8147199e-01   5.3361501e-01   5.4721758e-01   5.2754532e-01   5.3264064e-01   5.8850129e-01   5.1906512e-01   5.5469937e-01   5.3665523e-01   5.0120974e-01   6.0338289e-01   6.0931907e-01   5.2602849e-01   5.2092088e-01   5.6924789e-01   5.9029796e-01   6.1036749e-01   6.0042929e-01   5.1928198e-01   5.2622927e-01   6.5113880e-01   5.5018415e-01   5.3144509e-01   5.5285313e-01   5.8397073e-01   5.8133767e-01   4.6384326e-01   4.5889676e-01   5.3190577e-01   4.8022612e-01   4.2337889e-01   4.1362895e-01   5.0418677e-01   4.5791171e-01   4.6182746e-01   4.2832878e-01   4.4916187e-01   4.4613669e-01   4.9298985e-01   4.9165613e-01   4.8082500e-01   4.5714442e-01   4.9304107e-01   3.9998216e-01   4.4334610e-01   4.1681825e-01   5.1801101e-01   5.1253535e-01   4.3760937e-01   4.5746042e-01   5.2817180e-01   5.8866226e-01   5.9973778e-01   6.1788069e-01   6.0613446e-01   6.5738436e-01   5.5921936e-01   4.8607354e-01   5.1113838e-01   4.9503203e-01   4.5474408e-01   4.3726044e-01   5.1280025e-01   4.8307953e-01   4.2056969e-01   4.2372702e-01   0.0000000e+00   4.7462792e-01   4.6869708e-01   4.6226260e-01
   5.0335461e-01   4.7937903e-01   4.7869904e-01   4.7216930e-01   5.3458477e-01   5.8616491e-01   4.5410603e-01   4.0798400e-01   5.2075669e-01   4.8227149e-01   5.9418610e-01   5.3769760e-01   5.3289333e-01   5.2725464e-01   5.8949035e-01   5.3273169e-01   5.4635849e-01   5.6588011e-01   5.4653857e-01   4.8528263e-01   6.2987853e-01   5.9884082e-01   5.4999658e-01   5.6036675e-01   5.6665031e-01   5.6547774e-01   4.6814214e-01   5.0134140e-01   5.1723679e-01   5.0778248e-01   5.9512044e-01   5.5397216e-01   5.3258892e-01   5.6398435e-01   6.5574185e-01   6.2238733e-01   6.1303706e-01   5.5153514e-01   5.0898288e-01   5.5230198e-01   5.9197782e-01   6.4464315e-01   5.7144590e-01   5.2482424e-01   5.4912876e-01   5.8249900e-01   4.6585916e-01   4.7783634e-01   6.1065580e-01   5.5788968e-01   4.4563178e-01   4.3748970e-01   5.1382175e-01   5.0812525e-01   5.0310589e-01   4.6175910e-01   4.4173130e-01   5.2963174e-01   5.2076821e-01   5.1337112e-01   5.1369574e-01   4.5030003e-01   5.0091624e-01   4.4224971e-01   4.7217221e-01   4.9498650e-01   5.8667617e-01   5.8710238e-01   4.5821339e-01   4.9409517e-01   5.8630936e-01   5.1235321e-01   5.4826514e-01   5.8465426e-01   6.0955656e-01   7.1649325e-01   6.6483784e-01   6.1558368e-01   5.4642507e-01   5.0096292e-01   4.8959359e-01   4.6110385e-01   5.5162891e-01   5.5334037e-01   4.7431737e-01   4.8652524e-01   4.7462792e-01   0.0000000e+00   4.8260438e-01   5.1643895e-01
   4.6418866e-01   4.5980293e-01   4.7277165e-01   4.9385212e-01   6.0234483e-01   6.2090213e-01   4.4255362e-01   4.4577093e-01   5.4489319e-01   5.1641710e-01   5.5620700e-01   5.3541943e-01   5.3493167e-01   5.0450602e-01   5.7139443e-01   5.2429604e-01   5.5323376e-01   5.3835050e-01   5.2317521e-01   4.5304550e-01   5.1966082e-01   5.3452918e-01   5.6944732e-01   5.6594995e-01   5.6901482e-01   5.5899188e-01   5.0052741e-01   5.3048110e-01   5.1178784e-01   5.3526368e-01   6.2773839e-01   5.7788870e-01   5.5207816e-01   5.5650116e-01   6.8931215e-01   6.7880083e-01   6.2381903e-01   6.1013065e-01   5.0947895e-01   5.1411305e-01   6.7970438e-01   6.4809313e-01   5.5041583e-01   5.3463349e-01   5.8618976e-01   5.8472725e-01   5.0164710e-01   4.9601242e-01   5.9225234e-01   5.4645752e-01   4.8000596e-01   4.5941329e-01   5.0675264e-01   4.9411268e-01   4.7368983e-01   4.7504396e-01   4.5385311e-01   4.6969527e-01   5.0233673e-01   4.9713070e-01   5.2461950e-01   4.5882294e-01   5.0103372e-01   4.6430450e-01   4.7962938e-01   4.5963966e-01   5.4001111e-01   5.6554026e-01   4.6235371e-01   4.7349509e-01   5.5788139e-01   5.5778913e-01   6.2192810e-01   6.4411609e-01   5.9699946e-01   6.8978897e-01   6.0952007e-01   6.2734941e-01   5.1143784e-01   5.6089363e-01   4.8129947e-01   4.9526323e-01   5.8522199e-01   5.3922188e-01   4.5847080e-01   4.7834773e-01   4.6869708e-01   4.8260438e-01   0.0000000e+00   5.0971332e-01
   4.6186635e-01   4.6198516e-01   4.9173745e-01   5.0802505e-01   6.0008567e-01   5.7486650e-01   4.3523753e-01   4.4429329e-01   5.5334056e-01   5.1516136e-01   5.7617965e-01   5.2419980e-01   5.3450633e-01   5.0015461e-01   5.6581856e-01   5.1864757e-01   5.8883055e-01   5.3101619e-01   4.9893213e-01   4.6991612e-01   6.2685850e-01   6.2187488e-01   5.6937337e-01   5.6211247e-01   5.6731809e-01   5.6256689e-01   5.5689106e-01   5.3909607e-01   5.5135651e-01   5.0698823e-01   6.2179884e-01   5.4545759e-01   5.5353254e-01   5.8235135e-01   6.4544407e-01   6.2686911e-01   5.7203240e-01   6.2412101e-01   5.1409421e-01   4.7513655e-01   6.0003320e-01   5.1178473e-01   5.3949725e-01   5.3689311e-01   6.0608963e-01   6.2574581e-01   5.1329059e-01   4.9610753e-01   5.5814967e-01   5.2559053e-01   4.6666380e-01   4.6353948e-01   5.7064802e-01   4.7713006e-01   4.5891072e-01   4.8220823e-01   4.6130124e-01   4.6746265e-01   4.9840051e-01   4.9767828e-01   5.0058784e-01   4.5900175e-01   5.1166196e-01   4.8601237e-01   4.8811437e-01   4.4936155e-01   5.2537887e-01   5.7243880e-01   4.8434761e-01   4.8983364e-01   5.4287203e-01   5.6658569e-01   6.4942627e-01   6.2671711e-01   6.0780497e-01   6.3400833e-01   6.0247371e-01   5.9675100e-01   5.0907969e-01   5.5421097e-01   5.0384916e-01   4.9904064e-01   5.6421508e-01   5.3751022e-01   4.6855306e-01   4.7751993e-01   4.6226260e-01   5.1643895e-01   5.0971332e-01   0.0000000e+00
