# Supplementary material for: Autistic traits and individual brain differences: functional network efficiency reflects attentional and social impairments, structural nodal efficiencies index systemising and theory-of-mind skills
Source: Mol Autism. 2021 Jan 21;12:3. doi: 10.1186/s13229-020-00377-8 (PMC7818759; doi:10.1186/s13229-020-00377-8)
Supplement: Supplementary file 9 — Additional file 9. Brain-behaviour correlations. README file detailing data curation; AAL-90 region masks in NIfTI format; spreadseehts of Spearman correlations; code and data for the correlational analysis. [file 13229_2020_377_MOESM9_ESM.zip › Paul_Arora_et_al_data/Physiological/BBC/analysis/Diffusion_Analaysis/adj_matrixes/NOS_weighted/symmetric/connection_matrix_sym_aHU0427.txt]

   0.0000000e+00   9.6090000e+05   9.6362000e+05   9.1375700e+05   5.9188800e+05   6.1262000e+05   9.9365900e+05   1.2168450e+06   5.9626200e+05   5.6754700e+05   5.4521300e+05   6.4538300e+05   7.6050100e+05   7.2128900e+05   7.3123700e+05   7.1992900e+05   5.8940600e+05   6.4837800e+05   7.9456700e+05   7.4340300e+05   5.0956400e+05   5.0335900e+05   9.7921800e+05   8.6365700e+05   5.9847400e+05   6.5072300e+05   6.2253400e+05   5.8329800e+05   7.0035000e+05   7.5999300e+05   7.3262900e+05   6.8669500e+05   8.7883100e+05   8.2891700e+05   5.7935700e+05   5.2673300e+05   6.2704900e+05   5.8673300e+05   6.5504200e+05   6.2094500e+05   5.3140300e+05   5.7119400e+05   9.2002400e+05   9.0201300e+05   7.9197900e+05   8.5148000e+05   7.3665100e+05   7.6270600e+05   6.6950300e+05   7.6389700e+05   7.9198200e+05   6.6398400e+05   5.5226600e+05   6.0669600e+05   8.1119400e+05   7.6308600e+05   9.9690900e+05   1.0049480e+06   7.6277800e+05   8.0920600e+05   8.1399200e+05   8.1957600e+05   5.8700900e+05   7.4229500e+05   5.8726900e+05   8.0434500e+05   1.3191430e+06   1.2715440e+06   6.9429800e+05   5.5889100e+05   5.8875000e+05   6.0450900e+05   6.6311200e+05   7.2327600e+05   5.0919500e+05   4.9347600e+05   6.6820400e+05   6.4868000e+05   5.0973400e+05   5.0134500e+05   8.8060900e+05   8.6817200e+05   6.6292200e+05   7.0742800e+05   9.6979900e+05   9.8448500e+05   5.7895100e+05   6.2189400e+05   7.9895800e+05   7.7827600e+05
   9.6090000e+05   0.0000000e+00   9.3851900e+05   9.8134500e+05   6.6248300e+05   6.2567200e+05   1.0000480e+06   1.1832100e+06   6.3127200e+05   6.3817500e+05   6.2606700e+05   7.0091600e+05   8.3461400e+05   7.7877700e+05   8.2984600e+05   8.0711200e+05   6.9113100e+05   7.2675400e+05   8.2184000e+05   8.0165000e+05   5.5968700e+05   5.6443600e+05   1.0250980e+06   8.9184200e+05   6.5004900e+05   7.2588600e+05   6.6382100e+05   6.5543800e+05   7.8183500e+05   8.3257500e+05   7.6733100e+05   7.5042300e+05   9.8335600e+05   9.5064000e+05   6.3982100e+05   5.6856300e+05   6.9875100e+05   6.8832900e+05   7.1479500e+05   7.2462200e+05   6.0147200e+05   5.8985300e+05   9.6900100e+05   9.4424500e+05   8.8409800e+05   9.5857900e+05   8.8116700e+05   8.9298200e+05   7.9036800e+05   8.0806600e+05   8.9160500e+05   7.7259500e+05   6.2290900e+05   6.7756100e+05   8.8743500e+05   8.6748700e+05   1.0837300e+06   1.0911220e+06   8.2833500e+05   8.9051100e+05   8.5667700e+05   8.4537000e+05   6.7157100e+05   8.3287200e+05   7.1292900e+05   8.7942900e+05   1.2987330e+06   1.3318100e+06   7.3050300e+05   6.3495100e+05   6.5928600e+05   6.6214200e+05   7.2602200e+05   7.9349300e+05   5.7699400e+05   5.5900100e+05   7.4783600e+05   7.2612800e+05   5.4130900e+05   5.1864100e+05   8.6586700e+05   9.0216000e+05   7.2051100e+05   7.4434600e+05   9.4935700e+05   9.8945600e+05   6.1809800e+05   6.9568400e+05   8.2706800e+05   8.3789200e+05
   9.6362000e+05   9.3851900e+05   0.0000000e+00   9.3836900e+05   6.1087200e+05   6.4672200e+05   1.0158340e+06   1.1720490e+06   6.6526700e+05   6.4807600e+05   5.9344800e+05   6.9113900e+05   8.0699700e+05   7.0401800e+05   7.7840500e+05   7.9772600e+05   6.7844400e+05   6.8223600e+05   7.9898800e+05   7.7602800e+05   5.7381700e+05   5.6075000e+05   9.7545800e+05   8.8872100e+05   6.4438900e+05   7.0961800e+05   6.4712500e+05   5.7601500e+05   7.0554300e+05   7.5519300e+05   7.2385200e+05   7.4868700e+05   9.6286300e+05   9.1004900e+05   5.9681500e+05   5.7095600e+05   6.9063200e+05   6.9256500e+05   6.8634800e+05   6.7523100e+05   5.3803200e+05   5.4185800e+05   9.4701000e+05   9.2488500e+05   8.3011100e+05   8.7711400e+05   8.3215200e+05   8.5067900e+05   7.3367600e+05   7.5963000e+05   8.5264400e+05   7.1407800e+05   5.9778000e+05   6.0994500e+05   8.0566900e+05   8.5217800e+05   1.0345520e+06   1.0665570e+06   8.2120200e+05   8.1560200e+05   8.3516300e+05   8.2991000e+05   6.3196500e+05   7.6132200e+05   6.5309800e+05   8.2324400e+05   1.2980370e+06   1.3439370e+06   7.4325800e+05   6.2030800e+05   6.5289900e+05   6.1076000e+05   6.4180700e+05   7.2345000e+05   5.3634900e+05   5.4475700e+05   7.4239800e+05   6.9104600e+05   5.4432700e+05   5.2085200e+05   8.8834400e+05   8.8986700e+05   6.8584300e+05   7.0982200e+05   9.7179000e+05   9.9874800e+05   5.9556300e+05   6.3904800e+05   8.4820500e+05   7.8831000e+05
   9.1375700e+05   9.8134500e+05   9.3836900e+05   0.0000000e+00   6.4758400e+05   6.4117200e+05   9.7113200e+05   1.1854360e+06   6.2377900e+05   6.2342300e+05   5.9989700e+05   6.4258600e+05   7.7609900e+05   7.3260000e+05   7.6540400e+05   7.2760700e+05   6.0167700e+05   6.6694400e+05   7.9519700e+05   7.7087600e+05   5.3430800e+05   5.1959600e+05   9.9545700e+05   8.2875200e+05   5.6922000e+05   6.7741700e+05   5.9860300e+05   5.7805300e+05   7.2078000e+05   7.4568200e+05   7.1725500e+05   7.1428900e+05   9.2070300e+05   8.6513500e+05   5.5946800e+05   4.9283000e+05   6.6804200e+05   6.9710100e+05   6.5958300e+05   6.5964900e+05   5.1342300e+05   4.9348200e+05   8.9129000e+05   8.9594400e+05   7.9319000e+05   8.8131100e+05   8.2583900e+05   7.9166200e+05   6.6048900e+05   7.5372700e+05   8.5183900e+05   7.0465200e+05   6.0468500e+05   6.1057100e+05   8.1039400e+05   7.9763100e+05   1.0625310e+06   1.0717810e+06   7.9797400e+05   8.7906300e+05   8.6501700e+05   8.6604400e+05   6.6382400e+05   8.1274700e+05   6.3830900e+05   8.1690100e+05   1.3198090e+06   1.3637310e+06   7.1104100e+05   5.9754000e+05   6.2805800e+05   6.1358300e+05   7.1475400e+05   7.3081800e+05   5.5074300e+05   5.2850700e+05   6.7377700e+05   6.9322200e+05   5.2493700e+05   5.1108300e+05   9.1394900e+05   9.4167500e+05   6.8074200e+05   7.2406200e+05   9.5132500e+05   1.0507240e+06   6.0896000e+05   6.3540100e+05   7.9956500e+05   7.9386400e+05
   5.9188800e+05   6.6248300e+05   6.1087200e+05   6.4758400e+05   0.0000000e+00   3.0443400e+05   6.6245400e+05   8.4542600e+05   3.0924000e+05   2.8865100e+05   2.7147000e+05   3.4075000e+05   4.3837100e+05   3.8594700e+05   4.4055700e+05   4.3541000e+05   2.8135500e+05   3.5578200e+05   4.6525400e+05   4.4024200e+05   1.9525300e+05   1.7399800e+05   6.3847500e+05   5.1435400e+05   2.9297600e+05   3.4427000e+05   2.7813500e+05   2.4991700e+05   3.8522500e+05   4.3927400e+05   4.0363600e+05   3.6637700e+05   5.5282900e+05   5.5104800e+05   2.9040100e+05   2.2444400e+05   3.5211500e+05   3.3118900e+05   3.5835200e+05   3.3559700e+05   2.1899800e+05   2.1153400e+05   5.9839900e+05   5.8158700e+05   4.7870200e+05   5.3480500e+05   5.0710400e+05   4.9858000e+05   3.7778900e+05   4.6091400e+05   4.9319600e+05   3.8445000e+05   2.7360900e+05   2.9983100e+05   4.9443500e+05   4.8839800e+05   6.9488800e+05   7.3550100e+05   5.2167800e+05   5.3612800e+05   5.3198300e+05   5.4947500e+05   3.2513600e+05   4.2795600e+05   3.2712500e+05   4.9088600e+05   9.4849200e+05   9.9375000e+05   4.0176200e+05   2.8231600e+05   2.8458000e+05   2.9084400e+05   3.5229100e+05   3.8548100e+05   2.3338100e+05   2.1724600e+05   3.8038000e+05   3.7505300e+05   1.8426600e+05   1.9373100e+05   5.7641500e+05   6.3481700e+05   3.6485400e+05   4.1872000e+05   6.3291000e+05   6.8541200e+05   2.5346200e+05   2.8943200e+05   4.5996300e+05   4.6363900e+05
   6.1262000e+05   6.2567200e+05   6.4672200e+05   6.4117200e+05   3.0443400e+05   0.0000000e+00   6.8215900e+05   8.9649200e+05   3.1622000e+05   3.0901200e+05   2.7645700e+05   3.3035600e+05   4.5235300e+05   4.1619500e+05   4.6122800e+05   3.9764300e+05   3.0102900e+05   3.5756900e+05   5.0695600e+05   4.4413200e+05   1.8315600e+05   2.0832000e+05   6.8739700e+05   5.0265300e+05   2.6700800e+05   3.1830300e+05   2.5253200e+05   2.3706700e+05   3.7977200e+05   4.4504500e+05   4.0227700e+05   3.4396600e+05   5.6951300e+05   5.6441900e+05   2.5940700e+05   2.2581600e+05   3.4208400e+05   3.3140400e+05   3.3010500e+05   3.2394700e+05   2.0792300e+05   1.9501700e+05   5.5311700e+05   5.9737800e+05   4.5799200e+05   5.7145700e+05   4.8542800e+05   4.7217900e+05   3.5569000e+05   4.5087300e+05   5.1382100e+05   3.8697400e+05   2.6065400e+05   3.1954100e+05   5.0736200e+05   4.9476100e+05   7.1510900e+05   7.1239100e+05   4.9927200e+05   5.3047100e+05   5.0162800e+05   5.2114400e+05   3.1777100e+05   4.7476600e+05   3.2972000e+05   4.6250400e+05   9.7173500e+05   1.0316790e+06   3.9284800e+05   2.5825400e+05   2.8057900e+05   3.1323700e+05   3.5663200e+05   4.0579500e+05   1.8541200e+05   1.8468100e+05   4.0229100e+05   3.7951000e+05   1.9711800e+05   1.9653500e+05   5.7186500e+05   6.0941300e+05   3.5657000e+05   4.1727400e+05   6.3311400e+05   6.7608000e+05   2.4762400e+05   3.0143900e+05   4.7677400e+05   4.7332600e+05
   9.9365900e+05   1.0000480e+06   1.0158340e+06   9.7113200e+05   6.6245400e+05   6.8215900e+05   0.0000000e+00   1.2327440e+06   6.7725900e+05   6.4160000e+05   6.3643700e+05   7.5127800e+05   8.2864100e+05   7.7631300e+05   8.4063000e+05   7.9722600e+05   7.0670700e+05   7.5601200e+05   8.5512000e+05   8.3063800e+05   5.8736100e+05   5.7085500e+05   1.0579380e+06   8.8199700e+05   6.5217300e+05   7.4899800e+05   6.4588800e+05   6.3230000e+05   7.5836600e+05   8.0301700e+05   7.5082300e+05   7.5140900e+05   1.0004080e+06   9.4382200e+05   6.2551900e+05   5.8202900e+05   7.3220900e+05   7.0750300e+05   7.0834400e+05   6.6476900e+05   5.8002000e+05   5.7458000e+05   9.2976800e+05   9.5644300e+05   8.4834400e+05   8.8844000e+05   8.5213300e+05   8.2962900e+05   7.5185300e+05   8.7188400e+05   9.0017300e+05   7.6043000e+05   6.2656000e+05   6.4518200e+05   8.5919000e+05   8.2798100e+05   1.0727790e+06   1.1217580e+06   8.6922900e+05   9.0471900e+05   8.4852400e+05   8.6449500e+05   6.9122700e+05   8.2480200e+05   6.9346800e+05   8.5527000e+05   1.3419700e+06   1.3925430e+06   7.6264500e+05   6.2112800e+05   6.6158000e+05   6.7830500e+05   7.3275100e+05   7.6927500e+05   6.3355500e+05   6.0016600e+05   7.5397600e+05   7.3223400e+05   5.3645000e+05   5.5326300e+05   9.4985000e+05   9.8517000e+05   7.2662700e+05   7.9812800e+05   9.9453000e+05   1.0631320e+06   6.5860200e+05   6.7301300e+05   8.3158500e+05   8.5796500e+05
   1.2168450e+06   1.1832100e+06   1.1720490e+06   1.1854360e+06   8.4542600e+05   8.9649200e+05   1.2327440e+06   0.0000000e+00   8.6688700e+05   8.6575400e+05   8.2374700e+05   8.9923800e+05   1.0062560e+06   9.5945700e+05   1.0212400e+06   9.6899700e+05   8.6605900e+05   9.5493900e+05   1.0253980e+06   1.0118750e+06   7.5451900e+05   7.3292100e+05   1.2205130e+06   1.0997930e+06   8.4298500e+05   9.3934500e+05   8.2394400e+05   7.9914600e+05   9.2081000e+05   9.8509800e+05   9.1768600e+05   9.0591300e+05   1.1507280e+06   1.1477700e+06   7.9519500e+05   7.8871900e+05   9.2142700e+05   9.2472500e+05   9.1711200e+05   8.8718900e+05   7.4294200e+05   7.6891600e+05   1.1369390e+06   1.1572550e+06   1.0594890e+06   1.1371960e+06   1.0335630e+06   1.0066910e+06   9.2400900e+05   1.0606280e+06   1.0861760e+06   9.6221900e+05   8.2670400e+05   8.9276000e+05   1.0351730e+06   1.0551150e+06   1.2851770e+06   1.2829940e+06   1.0347880e+06   1.0755470e+06   1.0775210e+06   1.1216870e+06   9.2435200e+05   1.0527600e+06   9.0688000e+05   1.0553890e+06   1.5123830e+06   1.6455750e+06   9.5111400e+05   8.6137900e+05   8.7964400e+05   8.8953800e+05   9.7737400e+05   9.7695800e+05   8.0581100e+05   8.0788100e+05   9.8582900e+05   9.7206400e+05   7.8377200e+05   7.3709400e+05   1.1402230e+06   1.1732640e+06   9.5864600e+05   9.9790900e+05   1.1778560e+06   1.2306490e+06   8.2609000e+05   8.9071200e+05   1.0185210e+06   1.0177210e+06
   5.9626200e+05   6.3127200e+05   6.6526700e+05   6.2377900e+05   3.0924000e+05   3.1622000e+05   6.7725900e+05   8.6688700e+05   0.0000000e+00   2.6674400e+05   2.5522100e+05   3.2493000e+05   4.4433000e+05   3.9137700e+05   4.4761300e+05   3.7761200e+05   2.9945500e+05   3.8880300e+05   4.8585500e+05   4.5451100e+05   2.0599300e+05   2.1913200e+05   6.6132600e+05   5.0814000e+05   2.7481500e+05   3.6409700e+05   2.6567400e+05   2.5331700e+05   3.7285700e+05   4.2503000e+05   3.7743200e+05   3.7856300e+05   6.0030200e+05   5.4148400e+05   2.4918100e+05   2.2885600e+05   3.2234100e+05   3.3994100e+05   3.2174100e+05   2.8592800e+05   1.9080900e+05   1.9274200e+05   5.8647400e+05   6.0710000e+05   4.9297500e+05   5.3817800e+05   4.8758600e+05   4.5445200e+05   3.6149000e+05   4.3464900e+05   4.8796300e+05   3.3772500e+05   2.2125200e+05   2.7947900e+05   4.5768300e+05   4.7591400e+05   7.2113000e+05   7.2081900e+05   4.4702700e+05   5.1177800e+05   5.0757700e+05   5.2649700e+05   3.0854700e+05   4.1144600e+05   2.9789600e+05   4.7592800e+05   1.0058260e+06   9.7802200e+05   3.6004200e+05   2.6174200e+05   2.7705600e+05   2.8440300e+05   3.5609900e+05   3.8366600e+05   2.0465700e+05   2.0823000e+05   3.6569700e+05   3.8430600e+05   2.0513400e+05   1.9459200e+05   5.7312000e+05   5.8344300e+05   3.8988100e+05   3.7370200e+05   6.1174500e+05   6.7046700e+05   2.5043900e+05   2.9460200e+05   4.4168300e+05   4.4901600e+05
   5.6754700e+05   6.3817500e+05   6.4807600e+05   6.2342300e+05   2.8865100e+05   3.0901200e+05   6.4160000e+05   8.6575400e+05   2.6674400e+05   0.0000000e+00   2.3486700e+05   2.9707100e+05   4.2777900e+05   3.8586200e+05   4.4842700e+05   3.8539000e+05   2.7541400e+05   3.6012800e+05   4.5831000e+05   4.4381300e+05   1.8586400e+05   1.7085600e+05   6.3027900e+05   4.8574500e+05   2.7709700e+05   3.5008700e+05   2.5791200e+05   2.5878000e+05   3.6645500e+05   4.2385800e+05   3.7885000e+05   3.8433300e+05   6.1084100e+05   5.4192400e+05   2.3384200e+05   2.1953600e+05   3.2620500e+05   3.4029700e+05   3.6952700e+05   3.2257500e+05   2.1086800e+05   1.8700800e+05   5.6759100e+05   5.8423400e+05   4.7353900e+05   5.4188000e+05   5.0505400e+05   4.7285800e+05   3.4322500e+05   4.4898400e+05   5.3755800e+05   3.7207200e+05   2.5024300e+05   2.8684800e+05   4.6408600e+05   4.8376400e+05   7.2646500e+05   7.5880500e+05   4.7869900e+05   5.3434800e+05   5.6835600e+05   5.1763200e+05   3.0783000e+05   4.2125000e+05   3.1988000e+05   4.8729900e+05   1.0042540e+06   1.0068190e+06   4.0262100e+05   2.9389500e+05   2.8952000e+05   3.0391900e+05   3.6735900e+05   4.0407800e+05   2.0147600e+05   1.8606900e+05   3.4194200e+05   3.7734600e+05   1.9294200e+05   1.7176800e+05   5.4390800e+05   5.9197100e+05   3.6345800e+05   3.7286100e+05   6.0934200e+05   6.5846500e+05   2.1943800e+05   2.9123800e+05   4.4928500e+05   4.4507800e+05
   5.4521300e+05   6.2606700e+05   5.9344800e+05   5.9989700e+05   2.7147000e+05   2.7645700e+05   6.3643700e+05   8.2374700e+05   2.5522100e+05   2.3486700e+05   0.0000000e+00   2.8538200e+05   4.2340900e+05   3.6699700e+05   3.9673500e+05   3.7709700e+05   2.3187100e+05   3.2703400e+05   4.4335000e+05   4.0991300e+05   1.5139800e+05   1.7655300e+05   6.1340700e+05   4.5532900e+05   2.5643800e+05   3.0262400e+05   2.1288400e+05   2.2460800e+05   3.3522300e+05   3.9229900e+05   3.8614000e+05   3.4470600e+05   5.1955700e+05   5.0540000e+05   2.0444200e+05   1.8898900e+05   2.8651500e+05   2.8334300e+05   3.2509100e+05   2.9082400e+05   1.7623200e+05   1.9578000e+05   5.5869300e+05   5.7082600e+05   4.4845100e+05   5.1764400e+05   4.4870400e+05   4.3312700e+05   3.1375200e+05   4.3585600e+05   4.9239800e+05   3.3312200e+05   2.1453900e+05   2.2679600e+05   4.1024700e+05   4.4799700e+05   6.4952100e+05   6.7340600e+05   4.1299100e+05   4.8060400e+05   4.9592000e+05   4.8837800e+05   2.5982200e+05   4.0341300e+05   2.8931000e+05   4.4213100e+05   9.1509300e+05   9.3283100e+05   3.2476100e+05   2.5375800e+05   2.5180600e+05   2.8804900e+05   3.3116900e+05   3.5699600e+05   1.7735700e+05   1.7213900e+05   3.3896300e+05   3.4942300e+05   1.6384900e+05   1.5906700e+05   5.1469600e+05   5.5252300e+05   3.6317900e+05   3.6525500e+05   6.0203600e+05   6.2612500e+05   2.1837000e+05   2.5066200e+05   4.2022200e+05   4.2732300e+05
   6.4538300e+05   7.0091600e+05   6.9113900e+05   6.4258600e+05   3.4075000e+05   3.3035600e+05   7.5127800e+05   8.9923800e+05   3.2493000e+05   2.9707100e+05   2.8538200e+05   0.0000000e+00   4.8367800e+05   4.1095500e+05   4.5461900e+05   4.4119300e+05   3.2347200e+05   3.8874200e+05   5.3637700e+05   4.6715400e+05   2.1433800e+05   2.4404800e+05   6.7538900e+05   5.2559500e+05   3.0392800e+05   3.8892600e+05   2.7068500e+05   2.6601300e+05   3.8364000e+05   4.4480600e+05   4.0403700e+05   3.7804100e+05   5.9035700e+05   5.9595500e+05   2.7792700e+05   2.5078200e+05   3.5675300e+05   3.4297600e+05   3.3710400e+05   3.6330100e+05   2.0882600e+05   2.2032500e+05   5.8982200e+05   5.9799000e+05   4.9929800e+05   6.0473100e+05   5.0138200e+05   5.0700300e+05   3.9145500e+05   4.8954600e+05   5.2308100e+05   3.9213900e+05   2.8221900e+05   3.1919500e+05   4.7874800e+05   5.4147700e+05   7.2958300e+05   7.3566300e+05   4.6213300e+05   5.1046100e+05   5.6062000e+05   5.3638100e+05   3.2601000e+05   4.5358900e+05   3.4004600e+05   5.0472000e+05   1.0334540e+06   1.0416120e+06   4.0516300e+05   3.1351100e+05   3.0108100e+05   3.2562300e+05   3.8308200e+05   4.3537000e+05   2.3122000e+05   2.2640900e+05   4.0548400e+05   3.9471900e+05   2.2189600e+05   2.1473900e+05   5.5585000e+05   6.1039500e+05   4.3785400e+05   4.2598300e+05   6.6093500e+05   6.9667600e+05   2.5856800e+05   2.8750000e+05   4.5935600e+05   4.9272300e+05
   7.6050100e+05   8.3461400e+05   8.0699700e+05   7.7609900e+05   4.3837100e+05   4.5235300e+05   8.2864100e+05   1.0062560e+06   4.4433000e+05   4.2777900e+05   4.2340900e+05   4.8367800e+05   0.0000000e+00   5.6420000e+05   5.9908100e+05   5.4528400e+05   4.3545600e+05   4.8731800e+05   6.1140300e+05   5.9993400e+05   3.6015000e+05   3.5270700e+05   8.2060100e+05   6.4997200e+05   4.5083200e+05   5.1370600e+05   4.0669100e+05   3.8654800e+05   5.3964800e+05   5.9858500e+05   5.3616600e+05   5.2322100e+05   7.3399600e+05   7.7376600e+05   4.4435900e+05   3.8635800e+05   4.9639900e+05   4.9936100e+05   4.7916100e+05   5.0049400e+05   3.6313200e+05   3.8119200e+05   7.6431900e+05   7.7244200e+05   6.5695200e+05   7.2836700e+05   6.4486800e+05   6.6530900e+05   5.2439800e+05   6.2872400e+05   6.6580300e+05   5.7286200e+05   4.3748900e+05   4.7208200e+05   6.3219500e+05   6.7619700e+05   8.5972900e+05   8.3790100e+05   5.9995100e+05   6.5243500e+05   6.7698300e+05   7.0569400e+05   4.6442600e+05   6.0378200e+05   4.6335700e+05   6.3158900e+05   1.2180800e+06   1.1715630e+06   5.8155500e+05   4.4704300e+05   4.6269000e+05   4.6756100e+05   5.5122300e+05   5.5641000e+05   3.4874900e+05   3.6052600e+05   5.3090700e+05   5.2003200e+05   3.6208600e+05   3.4821000e+05   7.2781800e+05   7.6310900e+05   5.3643600e+05   5.4180800e+05   7.4971700e+05   8.4210200e+05   4.0369300e+05   4.4698100e+05   6.2037200e+05   6.1122300e+05
   7.2128900e+05   7.7877700e+05   7.0401800e+05   7.3260000e+05   3.8594700e+05   4.1619500e+05   7.7631300e+05   9.5945700e+05   3.9137700e+05   3.8586200e+05   3.6699700e+05   4.1095500e+05   5.6420000e+05   0.0000000e+00   5.5616600e+05   4.9767000e+05   3.8270000e+05   4.3537600e+05   5.8485300e+05   5.6055200e+05   2.9567100e+05   2.9676500e+05   7.2630100e+05   5.9829000e+05   3.9229000e+05   4.4752800e+05   3.5899700e+05   3.5291000e+05   4.3882900e+05   5.3656500e+05   4.7860300e+05   4.4069700e+05   6.7838600e+05   6.5797400e+05   3.5558900e+05   3.2121500e+05   4.6903400e+05   4.5007200e+05   4.6831200e+05   4.4856300e+05   2.9134500e+05   2.9611900e+05   6.7078500e+05   6.7786600e+05   5.8453000e+05   6.5910600e+05   5.8849200e+05   6.0396900e+05   4.5217700e+05   5.6206700e+05   5.7767100e+05   5.1791000e+05   3.6750200e+05   3.9459300e+05   5.9942700e+05   5.9911600e+05   8.1487600e+05   7.9993300e+05   5.6263500e+05   6.2252500e+05   6.3966600e+05   6.6991500e+05   4.2722400e+05   5.6067400e+05   3.8077300e+05   5.6120200e+05   1.1095830e+06   1.0999440e+06   5.0170100e+05   3.7328700e+05   4.0072200e+05   3.9189700e+05   4.5757000e+05   4.8620000e+05   3.2140200e+05   3.3479600e+05   4.8676300e+05   4.4855100e+05   3.0736100e+05   2.8641800e+05   7.1359800e+05   7.0940000e+05   4.8108500e+05   5.1102100e+05   7.1790900e+05   7.9233300e+05   3.3492500e+05   3.9661000e+05   6.1120100e+05   5.8394100e+05
   7.3123700e+05   8.2984600e+05   7.7840500e+05   7.6540400e+05   4.4055700e+05   4.6122800e+05   8.4063000e+05   1.0212400e+06   4.4761300e+05   4.4842700e+05   3.9673500e+05   4.5461900e+05   5.9908100e+05   5.5616600e+05   0.0000000e+00   5.8974500e+05   4.4257100e+05   4.7037900e+05   5.8528900e+05   5.5639300e+05   3.4304800e+05   3.7150000e+05   7.5903100e+05   6.3123900e+05   4.4439100e+05   4.5908700e+05   4.0993600e+05   4.0676100e+05   5.0619900e+05   5.7551700e+05   5.4919900e+05   4.5729300e+05   6.6638300e+05   6.7581400e+05   3.8552400e+05   3.6786400e+05   5.0087600e+05   4.6682300e+05   4.6047300e+05   4.7697200e+05   3.5411300e+05   3.6211900e+05   7.3987400e+05   7.2716300e+05   6.4867700e+05   7.2545100e+05   6.1663300e+05   6.1888800e+05   4.6780500e+05   6.0277000e+05   6.3044600e+05   5.3969500e+05   4.2039500e+05   4.4348500e+05   6.6011600e+05   6.6480700e+05   8.5889200e+05   8.8674200e+05   6.1719400e+05   6.3640900e+05   6.6662100e+05   6.5441300e+05   4.4464200e+05   5.8315600e+05   4.4047800e+05   6.2646500e+05   1.1578560e+06   1.1307350e+06   5.0722600e+05   4.4290500e+05   4.6530800e+05   4.2881500e+05   5.1084200e+05   5.5234700e+05   3.5196100e+05   3.6391900e+05   5.0151300e+05   5.1430800e+05   3.5053600e+05   3.0957400e+05   7.0233600e+05   7.1614300e+05   5.2063800e+05   5.6025300e+05   7.5850800e+05   8.4585700e+05   3.9881600e+05   4.8134200e+05   6.6673000e+05   6.4786500e+05
   7.1992900e+05   8.0711200e+05   7.9772600e+05   7.2760700e+05   4.3541000e+05   3.9764300e+05   7.9722600e+05   9.6899700e+05   3.7761200e+05   3.8539000e+05   3.7709700e+05   4.4119300e+05   5.4528400e+05   4.9767000e+05   5.8974500e+05   0.0000000e+00   3.7843000e+05   4.6476000e+05   5.6899900e+05   5.7175300e+05   2.8148100e+05   2.8252100e+05   7.3297100e+05   6.2374900e+05   4.1632500e+05   4.3336300e+05   3.5827500e+05   3.6592400e+05   4.6662600e+05   5.2930900e+05   4.9568800e+05   4.5808500e+05   6.4338100e+05   6.3635600e+05   3.3469000e+05   3.3293400e+05   4.7869900e+05   4.6456000e+05   4.6481300e+05   4.2646600e+05   3.2291500e+05   2.9032900e+05   6.8049100e+05   6.9324600e+05   5.7640000e+05   6.7710200e+05   6.1306500e+05   6.1373800e+05   4.5955800e+05   6.1648000e+05   6.2610200e+05   4.7039900e+05   3.3739300e+05   3.8222700e+05   5.7256100e+05   5.8131600e+05   8.0770900e+05   8.1650900e+05   5.7671800e+05   5.9585200e+05   6.4534800e+05   6.2898100e+05   4.3134800e+05   5.4067800e+05   4.2217300e+05   5.9305800e+05   1.0701710e+06   1.0727080e+06   4.8093800e+05   3.8636700e+05   3.8734300e+05   4.2605400e+05   4.8235800e+05   4.6097200e+05   3.0233400e+05   3.3263500e+05   4.9422200e+05   4.4278400e+05   3.0865600e+05   2.8589500e+05   6.8608800e+05   6.9946300e+05   4.7894500e+05   5.2537600e+05   7.5976900e+05   7.8813200e+05   3.1565400e+05   4.1164300e+05   5.5489700e+05   6.2022700e+05
   5.8940600e+05   6.9113100e+05   6.7844400e+05   6.0167700e+05   2.8135500e+05   3.0102900e+05   7.0670700e+05   8.6605900e+05   2.9945500e+05   2.7541400e+05   2.3187100e+05   3.2347200e+05   4.3545600e+05   3.8270000e+05   4.4257100e+05   3.7843000e+05   0.0000000e+00   3.5971700e+05   4.9212200e+05   4.4596600e+05   2.1554900e+05   1.9989900e+05   6.4248200e+05   5.1507700e+05   2.8827200e+05   3.2998700e+05   2.6795400e+05   2.7783300e+05   3.7191600e+05   4.3401200e+05   3.5233400e+05   3.4027000e+05   5.5640800e+05   5.7210300e+05   2.5716800e+05   2.0443800e+05   3.1132800e+05   2.9981700e+05   3.2073900e+05   3.0978000e+05   2.1127000e+05   1.9547400e+05   5.5615200e+05   5.6862400e+05   4.8495400e+05   5.7427200e+05   5.1814400e+05   5.1104100e+05   3.7181800e+05   4.9187500e+05   5.3122600e+05   3.8765100e+05   2.4676900e+05   2.7342600e+05   4.9251400e+05   4.9909000e+05   7.2124300e+05   7.0883400e+05   4.5525700e+05   4.8785200e+05   5.7108500e+05   5.3321500e+05   3.2794100e+05   4.4477100e+05   3.0084500e+05   4.6167500e+05   9.7594800e+05   1.0067010e+06   3.8202800e+05   2.6420800e+05   2.7549700e+05   3.2886200e+05   3.9408100e+05   3.7029300e+05   1.9234900e+05   1.9886600e+05   3.9280600e+05   3.4415800e+05   1.7681100e+05   1.5419600e+05   5.4615500e+05   5.9598800e+05   3.4513100e+05   4.1323100e+05   6.2172600e+05   6.5508400e+05   2.2275600e+05   2.8783900e+05   4.2715800e+05   4.6259300e+05
   6.4837800e+05   7.2675400e+05   6.8223600e+05   6.6694400e+05   3.5578200e+05   3.5756900e+05   7.5601200e+05   9.5493900e+05   3.8880300e+05   3.6012800e+05   3.2703400e+05   3.8874200e+05   4.8731800e+05   4.3537600e+05   4.7037900e+05   4.6476000e+05   3.5971700e+05   0.0000000e+00   5.5844200e+05   5.4340900e+05   3.1517800e+05   2.9163000e+05   7.0959900e+05   5.5975300e+05   3.4788300e+05   3.7022100e+05   3.0899500e+05   3.1325700e+05   4.3118200e+05   5.2820900e+05   4.7299000e+05   4.2030300e+05   6.4999600e+05   6.0256500e+05   3.2283900e+05   2.8453500e+05   3.8526300e+05   3.8041000e+05   4.1252200e+05   3.6096500e+05   2.5238800e+05   2.7038400e+05   6.2468400e+05   6.5803400e+05   5.7746700e+05   6.3536200e+05   5.7480200e+05   5.6022500e+05   4.1370900e+05   5.3959100e+05   5.7929100e+05   4.2185700e+05   3.1051900e+05   3.6486100e+05   5.2724500e+05   5.7402300e+05   7.7503800e+05   7.6868700e+05   5.1177200e+05   5.7002300e+05   5.8904600e+05   5.7912700e+05   3.8762700e+05   5.3119500e+05   3.8599300e+05   5.6426300e+05   1.0650340e+06   1.0410130e+06   4.2453200e+05   3.5308800e+05   3.4806100e+05   3.8842700e+05   4.3651700e+05   4.3270200e+05   2.6033600e+05   2.8279200e+05   4.4446600e+05   4.5219300e+05   2.8970400e+05   2.5041900e+05   6.2814800e+05   6.7999600e+05   4.3484100e+05   4.6869900e+05   6.9562400e+05   7.2377000e+05   3.1368100e+05   3.7790700e+05   5.1353500e+05   5.3919800e+05
   7.9456700e+05   8.2184000e+05   7.9898800e+05   7.9519700e+05   4.6525400e+05   5.0695600e+05   8.5512000e+05   1.0253980e+06   4.8585500e+05   4.5831000e+05   4.4335000e+05   5.3637700e+05   6.1140300e+05   5.8485300e+05   5.8528900e+05   5.6899900e+05   4.9212200e+05   5.5844200e+05   0.0000000e+00   6.3340800e+05   4.1183500e+05   4.1291600e+05   8.5906700e+05   7.0307300e+05   4.6818900e+05   4.9916500e+05   4.2170900e+05   4.3451600e+05   5.4636200e+05   6.4867500e+05   5.7915300e+05   5.5353900e+05   7.5246100e+05   7.6164300e+05   5.0002900e+05   4.3857300e+05   5.1866500e+05   5.3268600e+05   5.5963000e+05   5.4073000e+05   3.9943300e+05   4.1837100e+05   7.5221500e+05   7.9486900e+05   6.5970100e+05   7.4034500e+05   7.1169900e+05   6.9046200e+05   5.7419100e+05   6.6817100e+05   7.1559700e+05   5.4533100e+05   4.4236300e+05   5.0188000e+05   6.7214900e+05   6.5221000e+05   8.9832200e+05   9.0948100e+05   6.3628600e+05   7.0347400e+05   7.1904400e+05   6.9258500e+05   4.8263400e+05   6.3769600e+05   4.9052100e+05   6.8219700e+05   1.1971190e+06   1.2165550e+06   5.8234500e+05   4.7333600e+05   4.7496400e+05   4.6807200e+05   5.4242600e+05   5.9850500e+05   4.1669400e+05   4.3264300e+05   5.7321500e+05   5.9937900e+05   3.9735600e+05   3.7620400e+05   7.5151000e+05   7.9239200e+05   5.8295400e+05   6.2028200e+05   8.6324000e+05   8.4292900e+05   4.4394900e+05   4.7762200e+05   6.7098100e+05   7.0829600e+05
   7.4340300e+05   8.0165000e+05   7.7602800e+05   7.7087600e+05   4.4024200e+05   4.4413200e+05   8.3063800e+05   1.0118750e+06   4.5451100e+05   4.4381300e+05   4.0991300e+05   4.6715400e+05   5.9993400e+05   5.6055200e+05   5.5639300e+05   5.7175300e+05   4.4596600e+05   5.4340900e+05   6.3340800e+05   0.0000000e+00   3.3243100e+05   3.4742700e+05   8.1100000e+05   6.5503000e+05   4.2064300e+05   4.7115000e+05   3.6604900e+05   4.0140200e+05   5.3858500e+05   6.0877600e+05   5.5377700e+05   5.1337900e+05   7.6915500e+05   7.5148400e+05   3.9308400e+05   3.7327400e+05   5.2277000e+05   5.0406200e+05   4.8543700e+05   4.5889900e+05   3.3146500e+05   3.8283700e+05   7.2394900e+05   7.3727600e+05   6.4087700e+05   7.1122600e+05   6.4143400e+05   6.1694100e+05   5.1372100e+05   6.6151500e+05   6.5899300e+05   5.1197600e+05   4.1403400e+05   4.3764700e+05   6.2074400e+05   6.3669600e+05   8.4372900e+05   8.1548000e+05   5.5304400e+05   6.2432700e+05   6.8956400e+05   6.8299000e+05   4.7639800e+05   5.9820000e+05   4.3836100e+05   6.0068000e+05   1.1078490e+06   1.1187450e+06   5.4859700e+05   4.8021600e+05   4.5859500e+05   4.6454300e+05   5.0743300e+05   5.4551600e+05   3.3939700e+05   3.5582200e+05   5.1271200e+05   5.4765300e+05   3.5666900e+05   3.1708100e+05   7.3762300e+05   7.4464400e+05   5.3368500e+05   5.4566300e+05   8.1172900e+05   8.0093900e+05   4.4474900e+05   4.4886400e+05   6.4238400e+05   6.4277300e+05
   5.0956400e+05   5.5968700e+05   5.7381700e+05   5.3430800e+05   1.9525300e+05   1.8315600e+05   5.8736100e+05   7.5451900e+05   2.0599300e+05   1.8586400e+05   1.5139800e+05   2.1433800e+05   3.6015000e+05   2.9567100e+05   3.4304800e+05   2.8148100e+05   2.1554900e+05   3.1517800e+05   4.1183500e+05   3.3243100e+05   0.0000000e+00   1.1184300e+05   5.3588000e+05   4.1726000e+05   1.7915600e+05   2.0900300e+05   1.7642700e+05   1.6374400e+05   2.6618300e+05   3.4650400e+05   3.0028800e+05   2.5734700e+05   4.9573200e+05   4.8681600e+05   1.6876500e+05   1.2205200e+05   2.5710700e+05   2.5213400e+05   2.6028900e+05   2.5368600e+05   1.1995400e+05   1.3626900e+05   4.8408900e+05   5.0124500e+05   3.7168700e+05   4.7027400e+05   4.2122600e+05   3.9877700e+05   2.4151400e+05   3.8497600e+05   4.3954900e+05   2.8584800e+05   1.9892200e+05   2.1853900e+05   3.7893800e+05   4.1723100e+05   6.0625500e+05   5.9904500e+05   3.5436200e+05   4.2123800e+05   4.3807100e+05   4.5958400e+05   2.0342200e+05   3.7177600e+05   2.0373300e+05   3.7339700e+05   9.1934400e+05   8.7510200e+05   2.7134900e+05   2.1014500e+05   1.7460400e+05   1.8728700e+05   2.8568700e+05   2.9036800e+05   1.0629000e+05   1.0843300e+05   2.4631200e+05   2.7759000e+05   1.0886400e+05   9.5394000e+04   4.9796300e+05   5.0309800e+05   2.9462900e+05   3.0944600e+05   5.4167800e+05   5.4416900e+05   1.7313100e+05   2.0377500e+05   3.6582200e+05   3.6419300e+05
   5.0335900e+05   5.6443600e+05   5.6075000e+05   5.1959600e+05   1.7399800e+05   2.0832000e+05   5.7085500e+05   7.3292100e+05   2.1913200e+05   1.7085600e+05   1.7655300e+05   2.4404800e+05   3.5270700e+05   2.9676500e+05   3.7150000e+05   2.8252100e+05   1.9989900e+05   2.9163000e+05   4.1291600e+05   3.4742700e+05   1.1184300e+05   0.0000000e+00   5.3982200e+05   4.1445900e+05   1.9759500e+05   2.4033600e+05   1.8285700e+05   1.7072600e+05   2.9322000e+05   3.5307200e+05   2.9023600e+05   2.4787400e+05   5.0341100e+05   4.6664900e+05   1.6808600e+05   1.2029500e+05   2.4661800e+05   2.5282000e+05   2.7823200e+05   2.4750300e+05   1.1313000e+05   1.0459700e+05   4.8626500e+05   4.8176400e+05   3.7125600e+05   4.6292200e+05   4.0886800e+05   3.8540100e+05   2.6659600e+05   4.2666600e+05   4.1393700e+05   2.8761900e+05   1.7372900e+05   1.9766800e+05   3.9569700e+05   3.7828000e+05   5.8830800e+05   5.9150700e+05   3.6694000e+05   4.1803100e+05   4.1360700e+05   4.3596800e+05   2.1964100e+05   3.4914300e+05   1.9144800e+05   3.5140200e+05   9.1024000e+05   8.6309300e+05   2.7296100e+05   1.9558200e+05   2.0859000e+05   2.0207300e+05   2.7240200e+05   3.2750700e+05   1.0453400e+05   1.0923400e+05   2.4842100e+05   2.4970100e+05   9.8017000e+04   9.6259000e+04   4.6876000e+05   5.0474600e+05   2.5984700e+05   2.7864200e+05   5.3984300e+05   5.3898400e+05   1.5279200e+05   2.1462700e+05   3.7189400e+05   3.4895200e+05
   9.7921800e+05   1.0250980e+06   9.7545800e+05   9.9545700e+05   6.3847500e+05   6.8739700e+05   1.0579380e+06   1.2205130e+06   6.6132600e+05   6.3027900e+05   6.1340700e+05   6.7538900e+05   8.2060100e+05   7.2630100e+05   7.5903100e+05   7.3297100e+05   6.4248200e+05   7.0959900e+05   8.5906700e+05   8.1100000e+05   5.3588000e+05   5.3982200e+05   0.0000000e+00   8.5136700e+05   6.3941000e+05   6.4731500e+05   5.9948700e+05   5.8630100e+05   7.1506800e+05   7.9777600e+05   7.5275700e+05   7.1619700e+05   9.3869100e+05   9.1561100e+05   6.1465200e+05   5.5330200e+05   6.8049600e+05   6.9964300e+05   7.1529800e+05   6.7200800e+05   5.3754100e+05   5.1420500e+05   9.0121700e+05   9.0207500e+05   8.3105000e+05   8.9318400e+05   8.0340100e+05   8.0836500e+05   7.0196200e+05   8.3551900e+05   8.4109100e+05   7.1744500e+05   6.2419200e+05   6.1955800e+05   8.0653600e+05   8.5233700e+05   1.0540750e+06   1.0679440e+06   7.8825300e+05   8.3614300e+05   8.9525000e+05   8.6328000e+05   6.5451700e+05   7.8404700e+05   6.1074500e+05   8.0725200e+05   1.3527480e+06   1.3799280e+06   7.2344700e+05   6.5258200e+05   6.2150900e+05   6.3320300e+05   6.9709900e+05   7.3677000e+05   5.3044300e+05   5.4439800e+05   7.5634900e+05   6.9296400e+05   5.3125900e+05   5.2279900e+05   8.8387500e+05   9.5942800e+05   7.0258600e+05   7.1089400e+05   1.0077450e+06   9.9127000e+05   6.2934000e+05   6.3923400e+05   8.5799700e+05   8.5030600e+05
   8.6365700e+05   8.9184200e+05   8.8872100e+05   8.2875200e+05   5.1435400e+05   5.0265300e+05   8.8199700e+05   1.0997930e+06   5.0814000e+05   4.8574500e+05   4.5532900e+05   5.2559500e+05   6.4997200e+05   5.9829000e+05   6.3123900e+05   6.2374900e+05   5.1507700e+05   5.5975300e+05   7.0307300e+05   6.5503000e+05   4.1726000e+05   4.1445900e+05   8.5136700e+05   0.0000000e+00   4.8797500e+05   5.2400400e+05   5.0508500e+05   4.7421500e+05   5.9951500e+05   6.3194700e+05   6.1648100e+05   5.9713400e+05   7.8421400e+05   7.9207300e+05   4.6365400e+05   4.0639200e+05   5.4475700e+05   5.8320000e+05   5.9618000e+05   5.6083000e+05   4.3454400e+05   4.0920000e+05   7.8975600e+05   8.1530900e+05   7.5009200e+05   7.7332500e+05   7.0901600e+05   7.3656200e+05   5.8787500e+05   7.0434600e+05   7.5992600e+05   5.8004000e+05   4.9795500e+05   5.2949500e+05   7.2044300e+05   7.1648600e+05   9.4300800e+05   9.2639900e+05   6.7115500e+05   6.8512100e+05   7.6149600e+05   7.0865000e+05   5.3424500e+05   6.7465000e+05   4.9764600e+05   6.9031300e+05   1.1726990e+06   1.2232220e+06   5.9199800e+05   4.8872600e+05   4.4974700e+05   5.0882900e+05   6.0648800e+05   5.8839400e+05   3.8925400e+05   4.0738100e+05   5.9371800e+05   5.4926700e+05   4.0055000e+05   3.9836200e+05   7.5126400e+05   7.7079600e+05   5.8064400e+05   6.0598800e+05   8.4838100e+05   8.6187000e+05   4.9223100e+05   4.9992700e+05   6.7940300e+05   6.6509800e+05
   5.9847400e+05   6.5004900e+05   6.4438900e+05   5.6922000e+05   2.9297600e+05   2.6700800e+05   6.5217300e+05   8.4298500e+05   2.7481500e+05   2.7709700e+05   2.5643800e+05   3.0392800e+05   4.5083200e+05   3.9229000e+05   4.4439100e+05   4.1632500e+05   2.8827200e+05   3.4788300e+05   4.6818900e+05   4.2064300e+05   1.7915600e+05   1.9759500e+05   6.3941000e+05   4.8797500e+05   0.0000000e+00   2.8903900e+05   2.5056100e+05   2.6005000e+05   3.6112400e+05   4.3707300e+05   4.0190800e+05   3.4538200e+05   5.5911900e+05   5.5460300e+05   2.5924200e+05   2.2511800e+05   3.2163300e+05   3.4341000e+05   3.4025300e+05   2.8892200e+05   2.0368500e+05   2.0342500e+05   5.9129700e+05   5.9441900e+05   5.0650500e+05   5.5212800e+05   4.6897500e+05   5.1393600e+05   3.7136000e+05   4.8604100e+05   5.1835100e+05   3.3844500e+05   2.5485500e+05   2.9838800e+05   4.9816900e+05   4.9190400e+05   7.1616700e+05   7.0501700e+05   4.4482300e+05   4.7249700e+05   5.2392400e+05   5.1152700e+05   3.0248800e+05   4.6343800e+05   2.7218600e+05   4.6006200e+05   9.8358900e+05   9.8309500e+05   3.8956100e+05   2.8151300e+05   2.6626600e+05   2.8028700e+05   3.8371900e+05   3.6491800e+05   1.7752200e+05   1.8578300e+05   3.7581300e+05   3.3285000e+05   1.8399400e+05   1.6874000e+05   5.1555700e+05   5.3737900e+05   3.6791700e+05   3.8954400e+05   6.1241400e+05   6.5665500e+05   2.3608600e+05   2.7177600e+05   4.5590900e+05   4.4425300e+05
   6.5072300e+05   7.2588600e+05   7.0961800e+05   6.7741700e+05   3.4427000e+05   3.1830300e+05   7.4899800e+05   9.3934500e+05   3.6409700e+05   3.5008700e+05   3.0262400e+05   3.8892600e+05   5.1370600e+05   4.4752800e+05   4.5908700e+05   4.3336300e+05   3.2998700e+05   3.7022100e+05   4.9916500e+05   4.7115000e+05   2.0900300e+05   2.4033600e+05   6.4731500e+05   5.2400400e+05   2.8903900e+05   0.0000000e+00   2.6911700e+05   2.7941100e+05   3.5531700e+05   4.7055500e+05   4.3774200e+05   4.0377000e+05   5.7341400e+05   5.7147300e+05   2.7276700e+05   2.1007100e+05   3.3655200e+05   3.6083800e+05   3.5672600e+05   3.3928800e+05   2.1012500e+05   2.1132800e+05   5.6964000e+05   5.8114900e+05   5.0050900e+05   5.7185100e+05   4.6797300e+05   4.7648300e+05   3.3640100e+05   4.8330900e+05   5.4084100e+05   3.8389800e+05   2.5391000e+05   3.1213000e+05   5.0864500e+05   4.9659200e+05   7.3661500e+05   7.6340500e+05   4.7136700e+05   5.2147000e+05   5.4103800e+05   5.2363900e+05   3.3723300e+05   4.9384400e+05   3.3260200e+05   4.7887300e+05   1.0224560e+06   1.0335330e+06   3.9676600e+05   3.1966200e+05   2.9933100e+05   3.4420000e+05   4.5828200e+05   4.3014100e+05   2.3638500e+05   2.4349800e+05   4.3635800e+05   4.2877200e+05   2.5521900e+05   2.3235200e+05   5.8918000e+05   6.5603500e+05   4.1419200e+05   4.5118300e+05   6.8884200e+05   7.0157200e+05   3.0515300e+05   3.6042200e+05   4.8561600e+05   5.3090200e+05
   6.2253400e+05   6.6382100e+05   6.4712500e+05   5.9860300e+05   2.7813500e+05   2.5253200e+05   6.4588800e+05   8.2394400e+05   2.6567400e+05   2.5791200e+05   2.1288400e+05   2.7068500e+05   4.0669100e+05   3.5899700e+05   4.0993600e+05   3.5827500e+05   2.6795400e+05   3.0899500e+05   4.2170900e+05   3.6604900e+05   1.7642700e+05   1.8285700e+05   5.9948700e+05   5.0508500e+05   2.5056100e+05   2.6911700e+05   0.0000000e+00   2.2588400e+05   3.2182800e+05   4.1958300e+05   3.6723400e+05   3.5277400e+05   5.4216300e+05   5.3411300e+05   2.5942500e+05   1.8355100e+05   3.0774200e+05   3.0510300e+05   3.4955800e+05   2.9248100e+05   1.7691900e+05   1.7562900e+05   5.4870300e+05   5.6832900e+05   4.6321400e+05   5.3921200e+05   4.5515600e+05   4.3256100e+05   3.0391000e+05   4.1365200e+05   4.9258300e+05   3.4549000e+05   2.3139300e+05   2.4202500e+05   4.5441300e+05   4.5615400e+05   7.1181300e+05   6.9012800e+05   4.5595500e+05   4.6399100e+05   5.0905500e+05   4.6806900e+05   2.6652200e+05   4.4169100e+05   2.8434100e+05   4.2846000e+05   9.6079900e+05   9.7211600e+05   3.6601500e+05   2.5353600e+05   2.5195100e+05   2.6898600e+05   3.5783300e+05   3.5106900e+05   1.7238700e+05   1.6468300e+05   3.4844300e+05   3.5593800e+05   1.3783700e+05   1.4094500e+05   5.2609700e+05   5.4909000e+05   3.2046800e+05   4.0009500e+05   6.1571500e+05   6.3151300e+05   2.0607600e+05   2.8420500e+05   4.5704600e+05   4.5139400e+05
   5.8329800e+05   6.5543800e+05   5.7601500e+05   5.7805300e+05   2.4991700e+05   2.3706700e+05   6.3230000e+05   7.9914600e+05   2.5331700e+05   2.5878000e+05   2.2460800e+05   2.6601300e+05   3.8654800e+05   3.5291000e+05   4.0676100e+05   3.6592400e+05   2.7783300e+05   3.1325700e+05   4.3451600e+05   4.0140200e+05   1.6374400e+05   1.7072600e+05   5.8630100e+05   4.7421500e+05   2.6005000e+05   2.7941100e+05   2.2588400e+05   0.0000000e+00   3.3324100e+05   3.8728800e+05   3.8289700e+05   3.3258300e+05   5.1439400e+05   5.1195900e+05   2.4146800e+05   1.8018300e+05   2.7295000e+05   2.8708000e+05   3.2379900e+05   2.6463700e+05   1.4342500e+05   1.4213700e+05   5.6930700e+05   5.5732100e+05   4.2254500e+05   5.1995300e+05   4.5505900e+05   4.5350900e+05   3.2611300e+05   4.0856700e+05   4.8311600e+05   3.2089500e+05   2.2750200e+05   2.5759200e+05   4.6679300e+05   4.4021100e+05   6.8619600e+05   6.5968400e+05   4.2774500e+05   4.6665700e+05   4.8516400e+05   4.9693700e+05   2.6879400e+05   4.2513600e+05   2.8233400e+05   4.2064500e+05   9.3142200e+05   9.4181300e+05   3.3877100e+05   2.6476100e+05   2.4948800e+05   2.6269000e+05   3.3907100e+05   3.3495300e+05   1.6513000e+05   1.5865500e+05   3.3311700e+05   3.4537200e+05   1.3419900e+05   1.3709800e+05   5.0554700e+05   5.2970000e+05   3.2795800e+05   3.5962800e+05   5.4408200e+05   6.2219600e+05   2.3093200e+05   2.4615200e+05   4.2817500e+05   4.1469100e+05
   7.0035000e+05   7.8183500e+05   7.0554300e+05   7.2078000e+05   3.8522500e+05   3.7977200e+05   7.5836600e+05   9.2081000e+05   3.7285700e+05   3.6645500e+05   3.3522300e+05   3.8364000e+05   5.3964800e+05   4.3882900e+05   5.0619900e+05   4.6662600e+05   3.7191600e+05   4.3118200e+05   5.4636200e+05   5.3858500e+05   2.6618300e+05   2.9322000e+05   7.1506800e+05   5.9951500e+05   3.6112400e+05   3.5531700e+05   3.2182800e+05   3.3324100e+05   0.0000000e+00   5.0099200e+05   5.0322800e+05   4.4658100e+05   6.2620900e+05   6.4652000e+05   3.5928000e+05   2.9620000e+05   4.1690700e+05   3.9985400e+05   4.1618700e+05   4.0596200e+05   2.7769400e+05   2.7603100e+05   6.7553700e+05   6.7932200e+05   5.6050300e+05   6.5314600e+05   6.0758100e+05   5.6792800e+05   4.3371600e+05   5.4902300e+05   6.0277900e+05   4.5852800e+05   3.4920000e+05   3.7187000e+05   5.6322400e+05   5.6856200e+05   8.3171800e+05   8.0089000e+05   5.5191000e+05   6.1545100e+05   6.3654600e+05   6.2293900e+05   4.3427300e+05   5.2731400e+05   3.8424800e+05   5.4378300e+05   1.0486630e+06   1.0651720e+06   4.8907200e+05   3.9829800e+05   3.7719500e+05   4.0164500e+05   4.8101800e+05   5.0642200e+05   3.1477000e+05   3.1180200e+05   4.7665300e+05   4.7328300e+05   2.6870300e+05   2.6660400e+05   6.7654600e+05   7.0992100e+05   4.9576500e+05   4.7032800e+05   7.3881200e+05   7.7183700e+05   3.5189100e+05   3.8354100e+05   5.9203100e+05   5.6980900e+05
   7.5999300e+05   8.3257500e+05   7.5519300e+05   7.4568200e+05   4.3927400e+05   4.4504500e+05   8.0301700e+05   9.8509800e+05   4.2503000e+05   4.2385800e+05   3.9229900e+05   4.4480600e+05   5.9858500e+05   5.3656500e+05   5.7551700e+05   5.2930900e+05   4.3401200e+05   5.2820900e+05   6.4867500e+05   6.0877600e+05   3.4650400e+05   3.5307200e+05   7.9777600e+05   6.3194700e+05   4.3707300e+05   4.7055500e+05   4.1958300e+05   3.8728800e+05   5.0099200e+05   0.0000000e+00   5.3606600e+05   4.9067300e+05   7.0306300e+05   6.9778000e+05   3.9457800e+05   3.4651900e+05   4.8532500e+05   4.5292900e+05   4.7461400e+05   4.3740900e+05   2.9470200e+05   3.0772200e+05   6.9669200e+05   7.3448200e+05   6.1828500e+05   6.8030500e+05   6.3232900e+05   6.1000400e+05   4.6457600e+05   6.1532000e+05   6.1112100e+05   4.6728000e+05   3.6837600e+05   4.1141000e+05   6.1286500e+05   5.9764500e+05   7.9314600e+05   8.1375000e+05   5.4665100e+05   6.3091800e+05   6.2228800e+05   6.1903600e+05   4.1544900e+05   5.5693100e+05   4.0717100e+05   5.6737800e+05   1.1004420e+06   1.0872410e+06   4.6789100e+05   3.8827200e+05   3.6329900e+05   3.7796800e+05   4.8576400e+05   5.4382600e+05   3.0111000e+05   3.1786300e+05   4.9690500e+05   4.7766700e+05   3.0287000e+05   3.0625000e+05   7.1186500e+05   7.0732300e+05   4.9371300e+05   4.9353100e+05   7.5614400e+05   8.0146300e+05   3.5102700e+05   4.1786800e+05   5.6732500e+05   6.0705300e+05
   7.3262900e+05   7.6733100e+05   7.2385200e+05   7.1725500e+05   4.0363600e+05   4.0227700e+05   7.5082300e+05   9.1768600e+05   3.7743200e+05   3.7885000e+05   3.8614000e+05   4.0403700e+05   5.3616600e+05   4.7860300e+05   5.4919900e+05   4.9568800e+05   3.5233400e+05   4.7299000e+05   5.7915300e+05   5.5377700e+05   3.0028800e+05   2.9023600e+05   7.5275700e+05   6.1648100e+05   4.0190800e+05   4.3774200e+05   3.6723400e+05   3.8289700e+05   5.0322800e+05   5.3606600e+05   0.0000000e+00   4.3718400e+05   6.5851200e+05   7.1759100e+05   4.1604600e+05   3.0691700e+05   4.4894600e+05   4.4393900e+05   4.7588900e+05   4.4730300e+05   2.7379100e+05   2.9999300e+05   6.7462900e+05   6.9206200e+05   6.0981900e+05   6.7092600e+05   5.7400900e+05   5.6864700e+05   4.7280900e+05   5.6694300e+05   5.8783400e+05   4.5092200e+05   3.4618000e+05   4.0405600e+05   6.0419300e+05   5.7489000e+05   7.9719800e+05   8.2138300e+05   5.5230900e+05   6.8227800e+05   6.3102600e+05   6.1837900e+05   3.9306000e+05   5.5082800e+05   4.1693300e+05   5.5421800e+05   1.1106740e+06   1.1159790e+06   4.6601400e+05   3.8109600e+05   3.8440900e+05   3.9459800e+05   4.7819700e+05   5.0437200e+05   3.0223000e+05   2.9955300e+05   4.6294200e+05   4.7384000e+05   3.0579800e+05   2.8383800e+05   6.9086400e+05   7.2661900e+05   4.8421700e+05   4.5368800e+05   7.3855800e+05   7.5131800e+05   3.2708300e+05   4.0226500e+05   5.7477900e+05   5.9510600e+05
   6.8669500e+05   7.5042300e+05   7.4868700e+05   7.1428900e+05   3.6637700e+05   3.4396600e+05   7.5140900e+05   9.0591300e+05   3.7856300e+05   3.8433300e+05   3.4470600e+05   3.7804100e+05   5.2322100e+05   4.4069700e+05   4.5729300e+05   4.5808500e+05   3.4027000e+05   4.2030300e+05   5.5353900e+05   5.1337900e+05   2.5734700e+05   2.4787400e+05   7.1619700e+05   5.9713400e+05   3.4538200e+05   4.0377000e+05   3.5277400e+05   3.3258300e+05   4.4658100e+05   4.9067300e+05   4.3718400e+05   0.0000000e+00   6.5083800e+05   6.7010100e+05   3.6747600e+05   3.1688600e+05   4.6971100e+05   4.5728300e+05   4.7760500e+05   4.1764200e+05   2.9780400e+05   2.8599200e+05   6.5059600e+05   6.6461500e+05   5.9304000e+05   6.4655000e+05   5.5946000e+05   5.5083600e+05   4.2644100e+05   4.7446400e+05   5.9465200e+05   4.6328300e+05   3.3772600e+05   3.6433900e+05   5.7827100e+05   5.5859200e+05   7.8295300e+05   8.1080100e+05   5.2018800e+05   6.1254200e+05   5.9126400e+05   6.3051100e+05   4.1623400e+05   5.6703700e+05   3.7982100e+05   5.5872200e+05   1.0943560e+06   1.1347510e+06   5.0084600e+05   3.9064300e+05   4.1266900e+05   4.0127700e+05   4.6016000e+05   4.8384800e+05   2.8418000e+05   2.8169200e+05   4.5753600e+05   4.7374300e+05   2.7370400e+05   2.5228200e+05   6.9365700e+05   7.0442400e+05   4.6359100e+05   4.9140400e+05   6.9981400e+05   7.3151900e+05   3.2777900e+05   4.0989200e+05   5.5654000e+05   5.7315200e+05
   8.7883100e+05   9.8335600e+05   9.6286300e+05   9.2070300e+05   5.5282900e+05   5.6951300e+05   1.0004080e+06   1.1507280e+06   6.0030200e+05   6.1084100e+05   5.1955700e+05   5.9035700e+05   7.3399600e+05   6.7838600e+05   6.6638300e+05   6.4338100e+05   5.5640800e+05   6.4999600e+05   7.5246100e+05   7.6915500e+05   4.9573200e+05   5.0341100e+05   9.3869100e+05   7.8421400e+05   5.5911900e+05   5.7341400e+05   5.4216300e+05   5.1439400e+05   6.2620900e+05   7.0306300e+05   6.5851200e+05   6.5083800e+05   0.0000000e+00   8.0640900e+05   5.6281100e+05   5.1442400e+05   6.2454500e+05   6.1938200e+05   6.4738400e+05   5.8876100e+05   4.6434800e+05   4.8805500e+05   8.3138600e+05   8.6948800e+05   8.1061400e+05   8.2811100e+05   7.3978800e+05   7.4069300e+05   5.9385200e+05   6.5357800e+05   7.6000800e+05   6.8235500e+05   5.6892400e+05   5.5319200e+05   7.5273000e+05   7.5597600e+05   9.7300600e+05   1.0082920e+06   7.5791000e+05   8.0728900e+05   8.3096100e+05   8.3206900e+05   6.2858200e+05   7.4373500e+05   6.0084600e+05   7.4970800e+05   1.2478040e+06   1.3099050e+06   6.8471400e+05   5.7439500e+05   6.1371000e+05   6.0093200e+05   7.1542600e+05   6.7672200e+05   4.8756300e+05   5.0442800e+05   6.6913500e+05   6.5923300e+05   4.8755300e+05   4.5577900e+05   8.9764000e+05   8.8367400e+05   6.3204000e+05   6.6114700e+05   9.0072200e+05   9.5115800e+05   5.5521500e+05   5.8388900e+05   7.6428200e+05   7.6394600e+05
   8.2891700e+05   9.5064000e+05   9.1004900e+05   8.6513500e+05   5.5104800e+05   5.6441900e+05   9.4382200e+05   1.1477700e+06   5.4148400e+05   5.4192400e+05   5.0540000e+05   5.9595500e+05   7.7376600e+05   6.5797400e+05   6.7581400e+05   6.3635600e+05   5.7210300e+05   6.0256500e+05   7.6164300e+05   7.5148400e+05   4.8681600e+05   4.6664900e+05   9.1561100e+05   7.9207300e+05   5.5460300e+05   5.7147300e+05   5.3411300e+05   5.1195900e+05   6.4652000e+05   6.9778000e+05   7.1759100e+05   6.7010100e+05   8.0640900e+05   0.0000000e+00   5.4284800e+05   4.8890600e+05   6.1874800e+05   6.2197300e+05   6.2433400e+05   5.9705900e+05   4.7644500e+05   4.8070800e+05   8.3964500e+05   8.5156000e+05   7.9985200e+05   8.3046400e+05   7.7609400e+05   7.2399200e+05   5.7941500e+05   6.8777800e+05   7.7885900e+05   6.3482900e+05   5.0772100e+05   5.3149800e+05   7.0302100e+05   7.4793300e+05   9.6321100e+05   9.7841500e+05   7.0969200e+05   7.6841200e+05   7.3925300e+05   7.4027900e+05   5.2606900e+05   7.1814300e+05   5.2998900e+05   7.0138100e+05   1.2333180e+06   1.2420100e+06   6.2972300e+05   5.0889800e+05   5.2448600e+05   5.4643900e+05   6.4755800e+05   6.4543300e+05   4.7137300e+05   4.4024100e+05   5.9360600e+05   5.5870800e+05   4.2770500e+05   4.5340800e+05   8.2823400e+05   8.0789300e+05   5.8780100e+05   6.2391500e+05   8.7390700e+05   8.6928400e+05   5.1472500e+05   5.6284200e+05   6.8897600e+05   7.2059300e+05
   5.7935700e+05   6.3982100e+05   5.9681500e+05   5.5946800e+05   2.9040100e+05   2.5940700e+05   6.2551900e+05   7.9519500e+05   2.4918100e+05   2.3384200e+05   2.0444200e+05   2.7792700e+05   4.4435900e+05   3.5558900e+05   3.8552400e+05   3.3469000e+05   2.5716800e+05   3.2283900e+05   5.0002900e+05   3.9308400e+05   1.6876500e+05   1.6808600e+05   6.1465200e+05   4.6365400e+05   2.5924200e+05   2.7276700e+05   2.5942500e+05   2.4146800e+05   3.5928000e+05   3.9457800e+05   4.1604600e+05   3.6747600e+05   5.6281100e+05   5.4284800e+05   0.0000000e+00   2.0388500e+05   3.3705500e+05   3.1469200e+05   3.4277800e+05   3.1741300e+05   1.6210600e+05   1.5945100e+05   5.6047300e+05   5.6692100e+05   4.8208300e+05   5.0737100e+05   4.7127300e+05   4.4053900e+05   3.1786400e+05   4.0300800e+05   4.9677900e+05   3.5103100e+05   2.1196100e+05   2.6197000e+05   4.5087500e+05   4.5564500e+05   6.9540400e+05   6.4054500e+05   4.6381200e+05   4.7946400e+05   4.6600900e+05   4.9185800e+05   2.8404900e+05   4.1180300e+05   2.9362500e+05   4.4042500e+05   9.0928200e+05   9.7899600e+05   3.4654000e+05   2.2711500e+05   2.6184400e+05   2.7855200e+05   3.5865700e+05   3.6132700e+05   1.9597700e+05   1.8818200e+05   3.4810800e+05   3.2943300e+05   1.6650400e+05   1.6464800e+05   5.5815000e+05   5.8781000e+05   3.3446100e+05   3.6730000e+05   5.8445800e+05   6.4346000e+05   2.3206600e+05   2.7653500e+05   4.5889900e+05   4.7567000e+05
   5.2673300e+05   5.6856300e+05   5.7095600e+05   4.9283000e+05   2.2444400e+05   2.2581600e+05   5.8202900e+05   7.8871900e+05   2.2885600e+05   2.1953600e+05   1.8898900e+05   2.5078200e+05   3.8635800e+05   3.2121500e+05   3.6786400e+05   3.3293400e+05   2.0443800e+05   2.8453500e+05   4.3857300e+05   3.7327400e+05   1.2205200e+05   1.2029500e+05   5.5330200e+05   4.0639200e+05   2.2511800e+05   2.1007100e+05   1.8355100e+05   1.8018300e+05   2.9620000e+05   3.4651900e+05   3.0691700e+05   3.1688600e+05   5.1442400e+05   4.8890600e+05   2.0388500e+05   0.0000000e+00   2.7896200e+05   2.6387200e+05   2.9846400e+05   2.5269900e+05   1.2445500e+05   1.2439400e+05   5.0473900e+05   5.3904500e+05   4.3492100e+05   4.9530600e+05   4.4077900e+05   4.2326800e+05   2.8859900e+05   3.3832300e+05   4.4577200e+05   2.8790300e+05   1.9511600e+05   2.2520500e+05   4.1534100e+05   4.2152900e+05   6.5899600e+05   6.2331000e+05   3.8403800e+05   4.3442500e+05   4.2467700e+05   4.3951200e+05   2.4654900e+05   3.7441500e+05   2.4215500e+05   4.1362500e+05   8.9558000e+05   9.3684900e+05   3.2099400e+05   2.0368500e+05   1.9842000e+05   2.3296300e+05   3.0041700e+05   3.1891200e+05   1.4265400e+05   1.3920000e+05   2.9987000e+05   2.8897400e+05   1.2822800e+05   1.2902400e+05   4.7603900e+05   5.4217000e+05   2.8521900e+05   3.0900500e+05   5.5378900e+05   6.1903700e+05   1.8316600e+05   2.4165400e+05   4.0287200e+05   4.0177700e+05
   6.2704900e+05   6.9875100e+05   6.9063200e+05   6.6804200e+05   3.5211500e+05   3.4208400e+05   7.3220900e+05   9.2142700e+05   3.2234100e+05   3.2620500e+05   2.8651500e+05   3.5675300e+05   4.9639900e+05   4.6903400e+05   5.0087600e+05   4.7869900e+05   3.1132800e+05   3.8526300e+05   5.1866500e+05   5.2277000e+05   2.5710700e+05   2.4661800e+05   6.8049600e+05   5.4475700e+05   3.2163300e+05   3.3655200e+05   3.0774200e+05   2.7295000e+05   4.1690700e+05   4.8532500e+05   4.4894600e+05   4.6971100e+05   6.2454500e+05   6.1874800e+05   3.3705500e+05   2.7896200e+05   0.0000000e+00   4.1204100e+05   4.2783000e+05   3.8858400e+05   2.6012800e+05   2.4889200e+05   6.5939900e+05   6.5079100e+05   5.6049000e+05   5.9437100e+05   5.3942200e+05   5.3560400e+05   3.6099100e+05   4.7447800e+05   5.5161600e+05   4.1638700e+05   3.1564700e+05   3.3206300e+05   5.2422700e+05   5.3120600e+05   7.6960100e+05   7.4275300e+05   5.0264400e+05   5.5467800e+05   5.5926300e+05   5.1752800e+05   3.6672100e+05   4.9937700e+05   3.5571800e+05   5.1052000e+05   9.8121200e+05   1.0330340e+06   3.8715800e+05   3.1340200e+05   3.4394800e+05   3.4447500e+05   4.2304800e+05   4.3385200e+05   2.3735400e+05   2.5722100e+05   4.1512000e+05   4.0170700e+05   2.1270900e+05   1.9949600e+05   5.5660000e+05   6.1996800e+05   3.8476100e+05   4.0744900e+05   6.4977100e+05   7.2276600e+05   3.0427700e+05   3.4483700e+05   4.8914200e+05   5.1355300e+05
   5.8673300e+05   6.8832900e+05   6.9256500e+05   6.9710100e+05   3.3118900e+05   3.3140400e+05   7.0750300e+05   9.2472500e+05   3.3994100e+05   3.4029700e+05   2.8334300e+05   3.4297600e+05   4.9936100e+05   4.5007200e+05   4.6682300e+05   4.6456000e+05   2.9981700e+05   3.8041000e+05   5.3268600e+05   5.0406200e+05   2.5213400e+05   2.5282000e+05   6.9964300e+05   5.8320000e+05   3.4341000e+05   3.6083800e+05   3.0510300e+05   2.8708000e+05   3.9985400e+05   4.5292900e+05   4.4393900e+05   4.5728300e+05   6.1938200e+05   6.2197300e+05   3.1469200e+05   2.6387200e+05   4.1204100e+05   0.0000000e+00   3.9173900e+05   3.5326700e+05   2.3157100e+05   2.2585200e+05   6.5871700e+05   6.4394800e+05   5.3467500e+05   6.0313000e+05   5.0164000e+05   5.2800600e+05   4.0116000e+05   4.7318900e+05   5.5202200e+05   3.9092100e+05   2.9225200e+05   3.2359100e+05   5.3854600e+05   5.3325500e+05   7.2586900e+05   7.5246000e+05   4.7742400e+05   5.6437400e+05   5.8673400e+05   5.5494600e+05   3.3262600e+05   5.1544700e+05   3.3540100e+05   5.1212200e+05   9.9889800e+05   1.0317220e+06   3.9304300e+05   3.1558600e+05   3.1996900e+05   3.3268000e+05   3.7872400e+05   4.3435300e+05   2.2773600e+05   2.3009600e+05   4.0975800e+05   4.2192000e+05   2.1129100e+05   2.2004600e+05   6.0168300e+05   6.2271400e+05   3.9144800e+05   4.1364200e+05   6.3099400e+05   7.2001700e+05   2.9217700e+05   3.2686600e+05   4.7663900e+05   5.2062000e+05
   6.5504200e+05   7.1479500e+05   6.8634800e+05   6.5958300e+05   3.5835200e+05   3.3010500e+05   7.0834400e+05   9.1711200e+05   3.2174100e+05   3.6952700e+05   3.2509100e+05   3.3710400e+05   4.7916100e+05   4.6831200e+05   4.6047300e+05   4.6481300e+05   3.2073900e+05   4.1252200e+05   5.5963000e+05   4.8543700e+05   2.6028900e+05   2.7823200e+05   7.1529800e+05   5.9618000e+05   3.4025300e+05   3.5672600e+05   3.4955800e+05   3.2379900e+05   4.1618700e+05   4.7461400e+05   4.7588900e+05   4.7760500e+05   6.4738400e+05   6.2433400e+05   3.4277800e+05   2.9846400e+05   4.2783000e+05   3.9173900e+05   0.0000000e+00   3.6734500e+05   2.4130900e+05   2.4673300e+05   6.7459600e+05   6.4625700e+05   6.0001500e+05   6.4255600e+05   5.4558400e+05   5.4029300e+05   4.0795700e+05   5.0162400e+05   5.5183200e+05   4.2751800e+05   3.1547000e+05   3.4833100e+05   5.6278400e+05   5.7867800e+05   7.9084400e+05   8.1886800e+05   5.1849600e+05   5.6926900e+05   5.6741300e+05   5.7323900e+05   3.6245600e+05   5.3622000e+05   3.8538900e+05   5.1120700e+05   1.0366600e+06   1.1115920e+06   4.5564200e+05   3.5763400e+05   3.1409200e+05   3.5610200e+05   4.1379700e+05   4.4846200e+05   2.6550100e+05   2.6013500e+05   4.1499100e+05   4.6203100e+05   2.4942100e+05   2.3176300e+05   5.9777400e+05   6.1981900e+05   4.0662500e+05   4.4164500e+05   6.9465200e+05   7.3529700e+05   3.0757500e+05   3.7076300e+05   5.1376800e+05   5.2061700e+05
   6.2094500e+05   7.2462200e+05   6.7523100e+05   6.5964900e+05   3.3559700e+05   3.2394700e+05   6.6476900e+05   8.8718900e+05   2.8592800e+05   3.2257500e+05   2.9082400e+05   3.6330100e+05   5.0049400e+05   4.4856300e+05   4.7697200e+05   4.2646600e+05   3.0978000e+05   3.6096500e+05   5.4073000e+05   4.5889900e+05   2.5368600e+05   2.4750300e+05   6.7200800e+05   5.6083000e+05   2.8892200e+05   3.3928800e+05   2.9248100e+05   2.6463700e+05   4.0596200e+05   4.3740900e+05   4.4730300e+05   4.1764200e+05   5.8876100e+05   5.9705900e+05   3.1741300e+05   2.5269900e+05   3.8858400e+05   3.5326700e+05   3.6734500e+05   0.0000000e+00   2.4573300e+05   2.2640300e+05   6.0464500e+05   5.6314200e+05   5.1663800e+05   5.6311400e+05   5.2582800e+05   5.1565400e+05   3.9112400e+05   5.1158900e+05   5.2177800e+05   3.9895300e+05   2.7067900e+05   3.3098600e+05   5.3415100e+05   5.2494800e+05   7.4107600e+05   7.7538700e+05   5.0708100e+05   5.3494800e+05   5.5970500e+05   5.5390600e+05   3.3805500e+05   5.1093300e+05   3.4805800e+05   5.0827600e+05   1.0039120e+06   1.0508860e+06   4.3648100e+05   3.1121600e+05   3.1489400e+05   3.5092300e+05   4.4049900e+05   4.4814800e+05   2.5049200e+05   2.4595600e+05   4.0022800e+05   4.2196900e+05   2.5159900e+05   2.4429000e+05   6.0105100e+05   6.2385100e+05   4.0424100e+05   4.4417300e+05   6.5833200e+05   6.9892900e+05   2.6965200e+05   3.4915000e+05   5.2301800e+05   5.3466000e+05
   5.3140300e+05   6.0147200e+05   5.3803200e+05   5.1342300e+05   2.1899800e+05   2.0792300e+05   5.8002000e+05   7.4294200e+05   1.9080900e+05   2.1086800e+05   1.7623200e+05   2.0882600e+05   3.6313200e+05   2.9134500e+05   3.5411300e+05   3.2291500e+05   2.1127000e+05   2.5238800e+05   3.9943300e+05   3.3146500e+05   1.1995400e+05   1.1313000e+05   5.3754100e+05   4.3454400e+05   2.0368500e+05   2.1012500e+05   1.7691900e+05   1.4342500e+05   2.7769400e+05   2.9470200e+05   2.7379100e+05   2.9780400e+05   4.6434800e+05   4.7644500e+05   1.6210600e+05   1.2445500e+05   2.6012800e+05   2.3157100e+05   2.4130900e+05   2.4573300e+05   0.0000000e+00   1.1080700e+05   4.9268300e+05   4.9222300e+05   4.1256600e+05   4.3634200e+05   3.9766700e+05   3.8944400e+05   2.5534400e+05   3.4149200e+05   3.9558700e+05   2.6815000e+05   1.5444000e+05   2.0771200e+05   4.2248600e+05   4.0447100e+05   6.0692800e+05   5.8617100e+05   3.6429200e+05   4.3955100e+05   4.3027000e+05   4.2391200e+05   2.1859700e+05   3.4402900e+05   2.2695200e+05   3.4937100e+05   8.6728000e+05   9.4691200e+05   3.3566200e+05   2.0504800e+05   2.0436200e+05   2.2222100e+05   2.7404100e+05   3.2909000e+05   1.1556900e+05   1.2648100e+05   2.7768400e+05   2.8627300e+05   1.0464500e+05   1.0347300e+05   4.6176200e+05   4.8335400e+05   2.7558800e+05   2.8838000e+05   5.1849900e+05   5.5747300e+05   1.6162600e+05   1.9585900e+05   3.7352100e+05   4.1372400e+05
   5.7119400e+05   5.8985300e+05   5.4185800e+05   4.9348200e+05   2.1153400e+05   1.9501700e+05   5.7458000e+05   7.6891600e+05   1.9274200e+05   1.8700800e+05   1.9578000e+05   2.2032500e+05   3.8119200e+05   2.9611900e+05   3.6211900e+05   2.9032900e+05   1.9547400e+05   2.7038400e+05   4.1837100e+05   3.8283700e+05   1.3626900e+05   1.0459700e+05   5.1420500e+05   4.0920000e+05   2.0342500e+05   2.1132800e+05   1.7562900e+05   1.4213700e+05   2.7603100e+05   3.0772200e+05   2.9999300e+05   2.8599200e+05   4.8805500e+05   4.8070800e+05   1.5945100e+05   1.2439400e+05   2.4889200e+05   2.2585200e+05   2.4673300e+05   2.2640300e+05   1.1080700e+05   0.0000000e+00   4.6901700e+05   5.2637700e+05   4.0408700e+05   4.5506400e+05   3.8214500e+05   4.0325100e+05   2.4808400e+05   3.0500800e+05   4.4373600e+05   2.7632700e+05   1.6055100e+05   2.0688400e+05   4.1878300e+05   4.0732300e+05   6.3693900e+05   6.2454500e+05   3.8149100e+05   4.5301400e+05   4.2267900e+05   4.1155600e+05   2.1916800e+05   3.4027600e+05   2.0293500e+05   3.5984600e+05   8.8178700e+05   9.2983000e+05   2.9770100e+05   1.7473900e+05   1.8123300e+05   2.0483300e+05   2.4949800e+05   3.2627900e+05   1.1974600e+05   1.1614500e+05   2.6979300e+05   2.6447200e+05   9.9027000e+04   8.1307000e+04   4.5810900e+05   4.7347400e+05   2.5701600e+05   2.7488800e+05   5.0793900e+05   5.6779700e+05   1.4850400e+05   1.9226900e+05   3.8556900e+05   4.1087800e+05
   9.2002400e+05   9.6900100e+05   9.4701000e+05   8.9129000e+05   5.9839900e+05   5.5311700e+05   9.2976800e+05   1.1369390e+06   5.8647400e+05   5.6759100e+05   5.5869300e+05   5.8982200e+05   7.6431900e+05   6.7078500e+05   7.3987400e+05   6.8049100e+05   5.5615200e+05   6.2468400e+05   7.5221500e+05   7.2394900e+05   4.8408900e+05   4.8626500e+05   9.0121700e+05   7.8975600e+05   5.9129700e+05   5.6964000e+05   5.4870300e+05   5.6930700e+05   6.7553700e+05   6.9669200e+05   6.7462900e+05   6.5059600e+05   8.3138600e+05   8.3964500e+05   5.6047300e+05   5.0473900e+05   6.5939900e+05   6.5871700e+05   6.7459600e+05   6.0464500e+05   4.9268300e+05   4.6901700e+05   0.0000000e+00   8.5339700e+05   7.5407800e+05   8.5022500e+05   7.7390900e+05   7.7307200e+05   6.0737600e+05   6.5844800e+05   8.0026200e+05   6.2878000e+05   5.3014900e+05   6.0024900e+05   7.6019200e+05   7.6502400e+05   1.0382110e+06   9.9760000e+05   7.3224400e+05   7.9639200e+05   8.1639300e+05   8.1381400e+05   5.9097600e+05   7.2869000e+05   5.9165200e+05   7.2327500e+05   1.2607640e+06   1.3134290e+06   6.5375500e+05   5.6703600e+05   5.9210100e+05   5.9888900e+05   6.7056800e+05   7.0904000e+05   5.1563400e+05   5.1554000e+05   6.7902800e+05   6.5371400e+05   4.7299600e+05   4.7534700e+05   8.1368500e+05   8.2313200e+05   6.3514500e+05   6.8729000e+05   9.2610200e+05   9.5317400e+05   5.3542600e+05   5.6761000e+05   7.6703800e+05   7.6009700e+05
   9.0201300e+05   9.4424500e+05   9.2488500e+05   8.9594400e+05   5.8158700e+05   5.9737800e+05   9.5644300e+05   1.1572550e+06   6.0710000e+05   5.8423400e+05   5.7082600e+05   5.9799000e+05   7.7244200e+05   6.7786600e+05   7.2716300e+05   6.9324600e+05   5.6862400e+05   6.5803400e+05   7.9486900e+05   7.3727600e+05   5.0124500e+05   4.8176400e+05   9.0207500e+05   8.1530900e+05   5.9441900e+05   5.8114900e+05   5.6832900e+05   5.5732100e+05   6.7932200e+05   7.3448200e+05   6.9206200e+05   6.6461500e+05   8.6948800e+05   8.5156000e+05   5.6692100e+05   5.3904500e+05   6.5079100e+05   6.4394800e+05   6.4625700e+05   5.6314200e+05   4.9222300e+05   5.2637700e+05   8.5339700e+05   0.0000000e+00   7.9494000e+05   8.8141000e+05   7.7432700e+05   7.6798400e+05   6.4948800e+05   6.9107900e+05   7.8215800e+05   6.4911700e+05   5.4054300e+05   6.1932000e+05   8.2417800e+05   7.9578600e+05   1.0547950e+06   1.0079440e+06   7.4019200e+05   7.9172800e+05   8.0052500e+05   8.1627300e+05   5.7920500e+05   7.8287700e+05   6.4637600e+05   7.7774600e+05   1.2904610e+06   1.2912170e+06   6.5703200e+05   6.0574000e+05   5.9645300e+05   6.1571200e+05   6.4672600e+05   6.7368700e+05   4.8665200e+05   4.5496600e+05   6.2249300e+05   6.4426500e+05   5.0657700e+05   4.9254000e+05   8.4522500e+05   9.2025900e+05   6.5626800e+05   6.6183400e+05   8.6249000e+05   9.3196800e+05   5.3281100e+05   5.7335500e+05   7.7672400e+05   7.9307700e+05
   7.9197900e+05   8.8409800e+05   8.3011100e+05   7.9319000e+05   4.7870200e+05   4.5799200e+05   8.4834400e+05   1.0594890e+06   4.9297500e+05   4.7353900e+05   4.4845100e+05   4.9929800e+05   6.5695200e+05   5.8453000e+05   6.4867700e+05   5.7640000e+05   4.8495400e+05   5.7746700e+05   6.5970100e+05   6.4087700e+05   3.7168700e+05   3.7125600e+05   8.3105000e+05   7.5009200e+05   5.0650500e+05   5.0050900e+05   4.6321400e+05   4.2254500e+05   5.6050300e+05   6.1828500e+05   6.0981900e+05   5.9304000e+05   8.1061400e+05   7.9985200e+05   4.8208300e+05   4.3492100e+05   5.6049000e+05   5.3467500e+05   6.0001500e+05   5.1663800e+05   4.1256600e+05   4.0408700e+05   7.5407800e+05   7.9494000e+05   0.0000000e+00   7.5769300e+05   6.6042800e+05   6.8757400e+05   5.7135700e+05   6.2480900e+05   6.9494800e+05   5.4780700e+05   4.4531000e+05   5.0246700e+05   6.8244100e+05   6.7903000e+05   9.5341400e+05   8.7948900e+05   6.8783800e+05   7.7037000e+05   7.2365300e+05   7.2087200e+05   5.1495300e+05   6.7426400e+05   4.8292400e+05   6.3758400e+05   1.1370750e+06   1.1819290e+06   5.8642600e+05   4.8046400e+05   5.0871900e+05   4.8239300e+05   5.0437300e+05   6.0993600e+05   3.8185400e+05   3.8359700e+05   5.3558700e+05   5.6320800e+05   4.0148700e+05   3.7928300e+05   7.5666000e+05   8.0735500e+05   5.5570400e+05   5.7192700e+05   7.6251800e+05   8.4381400e+05   3.7920900e+05   4.5540800e+05   6.3364300e+05   6.3131800e+05
   8.5148000e+05   9.5857900e+05   8.7711400e+05   8.8131100e+05   5.3480500e+05   5.7145700e+05   8.8844000e+05   1.1371960e+06   5.3817800e+05   5.4188000e+05   5.1764400e+05   6.0473100e+05   7.2836700e+05   6.5910600e+05   7.2545100e+05   6.7710200e+05   5.7427200e+05   6.3536200e+05   7.4034500e+05   7.1122600e+05   4.7027400e+05   4.6292200e+05   8.9318400e+05   7.7332500e+05   5.5212800e+05   5.7185100e+05   5.3921200e+05   5.1995300e+05   6.5314600e+05   6.8030500e+05   6.7092600e+05   6.4655000e+05   8.2811100e+05   8.3046400e+05   5.0737100e+05   4.9530600e+05   5.9437100e+05   6.0313000e+05   6.4255600e+05   5.6311400e+05   4.3634200e+05   4.5506400e+05   8.5022500e+05   8.8141000e+05   7.5769300e+05   0.0000000e+00   7.5917200e+05   7.2644600e+05   5.9354800e+05   6.4614500e+05   7.8182600e+05   6.1119200e+05   4.9873100e+05   5.5630300e+05   7.4009500e+05   7.6809800e+05   1.0468700e+06   9.7537700e+05   7.3406800e+05   8.0300500e+05   7.8643900e+05   7.9104700e+05   5.6019500e+05   7.2736400e+05   5.8708500e+05   7.5604000e+05   1.2426710e+06   1.2847350e+06   6.6917100e+05   5.5561100e+05   5.5002000e+05   5.3864800e+05   5.7297800e+05   6.9571000e+05   4.8146400e+05   4.6706800e+05   6.1716400e+05   6.2213200e+05   4.6019400e+05   4.5867300e+05   8.5831300e+05   8.9297100e+05   6.3204700e+05   6.1451300e+05   8.3284100e+05   9.2726400e+05   4.7588300e+05   5.4870100e+05   7.3288500e+05   7.0833900e+05
   7.3665100e+05   8.8116700e+05   8.3215200e+05   8.2583900e+05   5.0710400e+05   4.8542800e+05   8.5213300e+05   1.0335630e+06   4.8758600e+05   5.0505400e+05   4.4870400e+05   5.0138200e+05   6.4486800e+05   5.8849200e+05   6.1663300e+05   6.1306500e+05   5.1814400e+05   5.7480200e+05   7.1169900e+05   6.4143400e+05   4.2122600e+05   4.0886800e+05   8.0340100e+05   7.0901600e+05   4.6897500e+05   4.6797300e+05   4.5515600e+05   4.5505900e+05   6.0758100e+05   6.3232900e+05   5.7400900e+05   5.5946000e+05   7.3978800e+05   7.7609400e+05   4.7127300e+05   4.4077900e+05   5.3942200e+05   5.0164000e+05   5.4558400e+05   5.2582800e+05   3.9766700e+05   3.8214500e+05   7.7390900e+05   7.7432700e+05   6.6042800e+05   7.5917200e+05   0.0000000e+00   6.6168900e+05   5.3034800e+05   6.0026200e+05   7.2361600e+05   5.5639200e+05   4.4374000e+05   4.9316600e+05   7.0574600e+05   6.8863100e+05   9.4227700e+05   9.0095500e+05   6.8993700e+05   7.4423000e+05   6.9789500e+05   7.2386300e+05   4.7692400e+05   6.5858400e+05   5.1069100e+05   6.7594800e+05   1.1687100e+06   1.2060600e+06   5.8587600e+05   4.8922500e+05   4.9202900e+05   4.9240500e+05   5.0802700e+05   5.9510200e+05   3.8899300e+05   3.9821400e+05   5.7664800e+05   5.5561200e+05   3.6799900e+05   3.6716900e+05   7.4989500e+05   8.1502600e+05   5.6782100e+05   5.6615600e+05   7.7062300e+05   8.3515800e+05   4.1298200e+05   5.1435500e+05   6.8033000e+05   6.5706600e+05
   7.6270600e+05   8.9298200e+05   8.5067900e+05   7.9166200e+05   4.9858000e+05   4.7217900e+05   8.2962900e+05   1.0066910e+06   4.5445200e+05   4.7285800e+05   4.3312700e+05   5.0700300e+05   6.6530900e+05   6.0396900e+05   6.1888800e+05   6.1373800e+05   5.1104100e+05   5.6022500e+05   6.9046200e+05   6.1694100e+05   3.9877700e+05   3.8540100e+05   8.0836500e+05   7.3656200e+05   5.1393600e+05   4.7648300e+05   4.3256100e+05   4.5350900e+05   5.6792800e+05   6.1000400e+05   5.6864700e+05   5.5083600e+05   7.4069300e+05   7.2399200e+05   4.4053900e+05   4.2326800e+05   5.3560400e+05   5.2800600e+05   5.4029300e+05   5.1565400e+05   3.8944400e+05   4.0325100e+05   7.7307200e+05   7.6798400e+05   6.8757400e+05   7.2644600e+05   6.6168900e+05   0.0000000e+00   5.5789500e+05   6.3992300e+05   7.1581600e+05   5.5191600e+05   4.2253500e+05   4.7975800e+05   6.8822400e+05   6.5028300e+05   8.8055500e+05   8.9118200e+05   6.7371600e+05   7.3260400e+05   7.0072600e+05   7.3769200e+05   5.0040400e+05   6.3516400e+05   5.0361900e+05   6.5041800e+05   1.1444390e+06   1.2021420e+06   6.2240700e+05   4.9006000e+05   4.7663100e+05   4.8752800e+05   5.4150000e+05   5.6969900e+05   3.9847500e+05   3.7688200e+05   5.6226300e+05   5.6693500e+05   3.6882600e+05   3.7271100e+05   7.2754200e+05   7.6125400e+05   5.5667900e+05   5.6420900e+05   7.8147900e+05   8.5939500e+05   4.2616300e+05   4.9714400e+05   6.0338100e+05   6.5380800e+05
   6.6950300e+05   7.9036800e+05   7.3367600e+05   6.6048900e+05   3.7778900e+05   3.5569000e+05   7.5185300e+05   9.2400900e+05   3.6149000e+05   3.4322500e+05   3.1375200e+05   3.9145500e+05   5.2439800e+05   4.5217700e+05   4.6780500e+05   4.5955800e+05   3.7181800e+05   4.1370900e+05   5.7419100e+05   5.1372100e+05   2.4151400e+05   2.6659600e+05   7.0196200e+05   5.8787500e+05   3.7136000e+05   3.3640100e+05   3.0391000e+05   3.2611300e+05   4.3371600e+05   4.6457600e+05   4.7280900e+05   4.2644100e+05   5.9385200e+05   5.7941500e+05   3.1786400e+05   2.8859900e+05   3.6099100e+05   4.0116000e+05   4.0795700e+05   3.9112400e+05   2.5534400e+05   2.4808400e+05   6.0737600e+05   6.4948800e+05   5.7135700e+05   5.9354800e+05   5.3034800e+05   5.5789500e+05   0.0000000e+00   4.8942000e+05   6.3152700e+05   4.4079500e+05   2.9863500e+05   3.4504400e+05   5.4733100e+05   5.2223900e+05   7.5004500e+05   7.6584600e+05   5.0300400e+05   5.7181500e+05   5.5476500e+05   5.7897000e+05   3.5226400e+05   4.9981400e+05   3.5836200e+05   5.1843100e+05   9.9675300e+05   1.0409700e+06   4.5451200e+05   3.1591000e+05   3.5356800e+05   3.4705400e+05   4.2002700e+05   4.4738200e+05   2.5037900e+05   2.6075900e+05   4.1485200e+05   4.4056000e+05   2.6056300e+05   2.3487300e+05   5.6273000e+05   6.3423300e+05   4.2586600e+05   4.2269800e+05   6.3254800e+05   7.1738300e+05   3.3493500e+05   4.2807700e+05   5.4823700e+05   5.3769600e+05
   7.6389700e+05   8.0806600e+05   7.5963000e+05   7.5372700e+05   4.6091400e+05   4.5087300e+05   8.7188400e+05   1.0606280e+06   4.3464900e+05   4.4898400e+05   4.3585600e+05   4.8954600e+05   6.2872400e+05   5.6206700e+05   6.0277000e+05   6.1648000e+05   4.9187500e+05   5.3959100e+05   6.6817100e+05   6.6151500e+05   3.8497600e+05   4.2666600e+05   8.3551900e+05   7.0434600e+05   4.8604100e+05   4.8330900e+05   4.1365200e+05   4.0856700e+05   5.4902300e+05   6.1532000e+05   5.6694300e+05   4.7446400e+05   6.5357800e+05   6.8777800e+05   4.0300800e+05   3.3832300e+05   4.7447800e+05   4.7318900e+05   5.0162400e+05   5.1158900e+05   3.4149200e+05   3.0500800e+05   6.5844800e+05   6.9107900e+05   6.2480900e+05   6.4614500e+05   6.0026200e+05   6.3992300e+05   4.8942000e+05   0.0000000e+00   6.5563100e+05   4.8752700e+05   3.7225800e+05   4.3174000e+05   6.2811300e+05   6.0547900e+05   8.5578500e+05   8.3431700e+05   5.7569300e+05   5.9152600e+05   5.9518000e+05   6.1012800e+05   3.7773400e+05   5.5197500e+05   3.8365500e+05   5.5655900e+05   1.0736020e+06   1.1383450e+06   4.8842400e+05   3.6411800e+05   3.8197100e+05   4.1362100e+05   4.6056700e+05   5.0374500e+05   3.0316700e+05   3.2600100e+05   4.7526400e+05   4.8909200e+05   2.8978500e+05   3.0824600e+05   6.8096800e+05   7.2591800e+05   5.0099000e+05   5.0062500e+05   7.1791400e+05   8.1286900e+05   4.1953800e+05   4.7217900e+05   6.4168200e+05   6.4086700e+05
   7.9198200e+05   8.9160500e+05   8.5264400e+05   8.5183900e+05   4.9319600e+05   5.1382100e+05   9.0017300e+05   1.0861760e+06   4.8796300e+05   5.3755800e+05   4.9239800e+05   5.2308100e+05   6.6580300e+05   5.7767100e+05   6.3044600e+05   6.2610200e+05   5.3122600e+05   5.7929100e+05   7.1559700e+05   6.5899300e+05   4.3954900e+05   4.1393700e+05   8.4109100e+05   7.5992600e+05   5.1835100e+05   5.4084100e+05   4.9258300e+05   4.8311600e+05   6.0277900e+05   6.1112100e+05   5.8783400e+05   5.9465200e+05   7.6000800e+05   7.7885900e+05   4.9677900e+05   4.4577200e+05   5.5161600e+05   5.5202200e+05   5.5183200e+05   5.2177800e+05   3.9558700e+05   4.4373600e+05   8.0026200e+05   7.8215800e+05   6.9494800e+05   7.8182600e+05   7.2361600e+05   7.1581600e+05   6.3152700e+05   6.5563100e+05   0.0000000e+00   5.7912300e+05   4.9846900e+05   5.3108800e+05   7.3046000e+05   7.1740400e+05   9.8776600e+05   9.5613300e+05   7.1328700e+05   7.1867600e+05   7.5192500e+05   7.7364000e+05   5.4391700e+05   6.8891500e+05   5.4458900e+05   6.9327300e+05   1.1775200e+06   1.2218750e+06   6.4756100e+05   5.3654700e+05   4.9611200e+05   5.5142600e+05   5.5501700e+05   6.0020900e+05   4.0460900e+05   4.4909900e+05   5.9460200e+05   5.6871200e+05   4.1754200e+05   4.0003000e+05   7.7492400e+05   7.8615400e+05   5.5896500e+05   5.7753100e+05   7.5988600e+05   8.8921600e+05   4.9260500e+05   4.9869100e+05   7.2360900e+05   6.9033800e+05
   6.6398400e+05   7.7259500e+05   7.1407800e+05   7.0465200e+05   3.8445000e+05   3.8697400e+05   7.6043000e+05   9.6221900e+05   3.3772500e+05   3.7207200e+05   3.3312200e+05   3.9213900e+05   5.7286200e+05   5.1791000e+05   5.3969500e+05   4.7039900e+05   3.8765100e+05   4.2185700e+05   5.4533100e+05   5.1197600e+05   2.8584800e+05   2.8761900e+05   7.1744500e+05   5.8004000e+05   3.3844500e+05   3.8389800e+05   3.4549000e+05   3.2089500e+05   4.5852800e+05   4.6728000e+05   4.5092200e+05   4.6328300e+05   6.8235500e+05   6.3482900e+05   3.5103100e+05   2.8790300e+05   4.1638700e+05   3.9092100e+05   4.2751800e+05   3.9895300e+05   2.6815000e+05   2.7632700e+05   6.2878000e+05   6.4911700e+05   5.4780700e+05   6.1119200e+05   5.5639200e+05   5.5191600e+05   4.4079500e+05   4.8752700e+05   5.7912300e+05   0.0000000e+00   3.0129700e+05   3.5759600e+05   5.8086400e+05   5.4786600e+05   8.2747600e+05   8.1573800e+05   5.5054200e+05   5.7149100e+05   6.1554600e+05   6.1935100e+05   4.0531300e+05   5.6090600e+05   4.1532800e+05   5.8025400e+05   1.0812600e+06   1.0709140e+06   4.7535200e+05   3.6948100e+05   4.2106700e+05   4.4279500e+05   4.7928200e+05   5.5247100e+05   3.0583500e+05   2.9444700e+05   4.4962900e+05   4.5581100e+05   2.9840500e+05   2.7011000e+05   6.6403000e+05   7.2153600e+05   4.8470700e+05   4.7765700e+05   6.6605700e+05   7.8493500e+05   3.9078000e+05   4.1429300e+05   6.0564600e+05   5.6305900e+05
   5.5226600e+05   6.2290900e+05   5.9778000e+05   6.0468500e+05   2.7360900e+05   2.6065400e+05   6.2656000e+05   8.2670400e+05   2.2125200e+05   2.5024300e+05   2.1453900e+05   2.8221900e+05   4.3748900e+05   3.6750200e+05   4.2039500e+05   3.3739300e+05   2.4676900e+05   3.1051900e+05   4.4236300e+05   4.1403400e+05   1.9892200e+05   1.7372900e+05   6.2419200e+05   4.9795500e+05   2.5485500e+05   2.5391000e+05   2.3139300e+05   2.2750200e+05   3.4920000e+05   3.6837600e+05   3.4618000e+05   3.3772600e+05   5.6892400e+05   5.0772100e+05   2.1196100e+05   1.9511600e+05   3.1564700e+05   2.9225200e+05   3.1547000e+05   2.7067900e+05   1.5444000e+05   1.6055100e+05   5.3014900e+05   5.4054300e+05   4.4531000e+05   4.9873100e+05   4.4374000e+05   4.2253500e+05   2.9863500e+05   3.7225800e+05   4.9846900e+05   3.0129700e+05   0.0000000e+00   2.6621300e+05   4.7585700e+05   4.4284200e+05   6.9687400e+05   6.2813000e+05   4.2256100e+05   4.4376000e+05   4.5558500e+05   4.6003200e+05   2.8090800e+05   4.1182700e+05   2.6782500e+05   4.3055800e+05   9.3317400e+05   9.5334300e+05   3.4616100e+05   2.3999600e+05   2.4195000e+05   2.4864500e+05   3.0258000e+05   3.7828900e+05   1.7255200e+05   1.6493600e+05   3.1613600e+05   2.8638400e+05   1.6909000e+05   1.4280600e+05   5.1506500e+05   5.4118400e+05   3.3506100e+05   3.4536400e+05   5.4962400e+05   6.2994700e+05   2.3733700e+05   2.5569600e+05   4.3610400e+05   4.4103500e+05
   6.0669600e+05   6.7756100e+05   6.0994500e+05   6.1057100e+05   2.9983100e+05   3.1954100e+05   6.4518200e+05   8.9276000e+05   2.7947900e+05   2.8684800e+05   2.2679600e+05   3.1919500e+05   4.7208200e+05   3.9459300e+05   4.4348500e+05   3.8222700e+05   2.7342600e+05   3.6486100e+05   5.0188000e+05   4.3764700e+05   2.1853900e+05   1.9766800e+05   6.1955800e+05   5.2949500e+05   2.9838800e+05   3.1213000e+05   2.4202500e+05   2.5759200e+05   3.7187000e+05   4.1141000e+05   4.0405600e+05   3.6433900e+05   5.5319200e+05   5.3149800e+05   2.6197000e+05   2.2520500e+05   3.3206300e+05   3.2359100e+05   3.4833100e+05   3.3098600e+05   2.0771200e+05   2.0688400e+05   6.0024900e+05   6.1932000e+05   5.0246700e+05   5.5630300e+05   4.9316600e+05   4.7975800e+05   3.4504400e+05   4.3174000e+05   5.3108800e+05   3.5759600e+05   2.6621300e+05   0.0000000e+00   5.3470000e+05   4.7538300e+05   7.3857700e+05   6.9821500e+05   4.6954500e+05   4.9680400e+05   5.2741600e+05   4.9343900e+05   2.9452300e+05   5.0517300e+05   3.1497700e+05   5.2558900e+05   9.8864200e+05   1.0504110e+06   3.6876000e+05   2.9607700e+05   2.8161800e+05   2.9326100e+05   3.3429000e+05   3.9482400e+05   1.9041900e+05   2.1568400e+05   3.5965700e+05   3.6533600e+05   1.9035600e+05   1.8524000e+05   5.4917100e+05   5.7078800e+05   3.5244500e+05   3.9322600e+05   6.0763700e+05   6.7020900e+05   2.5176700e+05   2.8271000e+05   4.6535100e+05   4.8603300e+05
   8.1119400e+05   8.8743500e+05   8.0566900e+05   8.1039400e+05   4.9443500e+05   5.0736200e+05   8.5919000e+05   1.0351730e+06   4.5768300e+05   4.6408600e+05   4.1024700e+05   4.7874800e+05   6.3219500e+05   5.9942700e+05   6.6011600e+05   5.7256100e+05   4.9251400e+05   5.2724500e+05   6.7214900e+05   6.2074400e+05   3.7893800e+05   3.9569700e+05   8.0653600e+05   7.2044300e+05   4.9816900e+05   5.0864500e+05   4.5441300e+05   4.6679300e+05   5.6322400e+05   6.1286500e+05   6.0419300e+05   5.7827100e+05   7.5273000e+05   7.0302100e+05   4.5087500e+05   4.1534100e+05   5.2422700e+05   5.3854600e+05   5.6278400e+05   5.3415100e+05   4.2248600e+05   4.1878300e+05   7.6019200e+05   8.2417800e+05   6.8244100e+05   7.4009500e+05   7.0574600e+05   6.8822400e+05   5.4733100e+05   6.2811300e+05   7.3046000e+05   5.8086400e+05   4.7585700e+05   5.3470000e+05   0.0000000e+00   6.7658700e+05   9.2921800e+05   8.7806000e+05   6.6393200e+05   7.0029100e+05   7.0010300e+05   7.5038800e+05   5.2826200e+05   6.8150700e+05   5.0146200e+05   7.1844500e+05   1.2068430e+06   1.2339340e+06   5.8821900e+05   4.7843000e+05   5.1304000e+05   5.2041200e+05   5.7223200e+05   6.3741600e+05   4.0328000e+05   4.3402200e+05   6.0256000e+05   5.6498500e+05   4.0079400e+05   3.9190200e+05   7.2175400e+05   8.1068300e+05   5.5378400e+05   6.0648300e+05   7.8596400e+05   8.6151800e+05   4.6457800e+05   4.9585100e+05   6.8074700e+05   6.7361700e+05
   7.6308600e+05   8.6748700e+05   8.5217800e+05   7.9763100e+05   4.8839800e+05   4.9476100e+05   8.2798100e+05   1.0551150e+06   4.7591400e+05   4.8376400e+05   4.4799700e+05   5.4147700e+05   6.7619700e+05   5.9911600e+05   6.6480700e+05   5.8131600e+05   4.9909000e+05   5.7402300e+05   6.5221000e+05   6.3669600e+05   4.1723100e+05   3.7828000e+05   8.5233700e+05   7.1648600e+05   4.9190400e+05   4.9659200e+05   4.5615400e+05   4.4021100e+05   5.6856200e+05   5.9764500e+05   5.7489000e+05   5.5859200e+05   7.5597600e+05   7.4793300e+05   4.5564500e+05   4.2152900e+05   5.3120600e+05   5.3325500e+05   5.7867800e+05   5.2494800e+05   4.0447100e+05   4.0732300e+05   7.6502400e+05   7.9578600e+05   6.7903000e+05   7.6809800e+05   6.8863100e+05   6.5028300e+05   5.2223900e+05   6.0547900e+05   7.1740400e+05   5.4786600e+05   4.4284200e+05   4.7538300e+05   6.7658700e+05   0.0000000e+00   9.1879100e+05   8.8416500e+05   6.2454600e+05   6.5048400e+05   6.4774500e+05   6.9723900e+05   4.5733900e+05   6.6148000e+05   5.0326900e+05   6.6665300e+05   1.1745170e+06   1.2129370e+06   5.5535800e+05   4.7634900e+05   4.8550700e+05   4.6508600e+05   5.1644500e+05   5.9383000e+05   3.7665400e+05   3.7103200e+05   5.5754500e+05   5.3859000e+05   3.6235700e+05   3.5345400e+05   7.3265200e+05   8.0450200e+05   5.1436000e+05   5.6883400e+05   7.8642900e+05   8.7255300e+05   4.5229600e+05   4.5707300e+05   6.3964100e+05   6.6687700e+05
   9.9690900e+05   1.0837300e+06   1.0345520e+06   1.0625310e+06   6.9488800e+05   7.1510900e+05   1.0727790e+06   1.2851770e+06   7.2113000e+05   7.2646500e+05   6.4952100e+05   7.2958300e+05   8.5972900e+05   8.1487600e+05   8.5889200e+05   8.0770900e+05   7.2124300e+05   7.7503800e+05   8.9832200e+05   8.4372900e+05   6.0625500e+05   5.8830800e+05   1.0540750e+06   9.4300800e+05   7.1616700e+05   7.3661500e+05   7.1181300e+05   6.8619600e+05   8.3171800e+05   7.9314600e+05   7.9719800e+05   7.8295300e+05   9.7300600e+05   9.6321100e+05   6.9540400e+05   6.5899600e+05   7.6960100e+05   7.2586900e+05   7.9084400e+05   7.4107600e+05   6.0692800e+05   6.3693900e+05   1.0382110e+06   1.0547950e+06   9.5341400e+05   1.0468700e+06   9.4227700e+05   8.8055500e+05   7.5004500e+05   8.5578500e+05   9.8776600e+05   8.2747600e+05   6.9687400e+05   7.3857700e+05   9.2921800e+05   9.1879100e+05   0.0000000e+00   1.1152910e+06   8.8817500e+05   9.4388300e+05   9.3527300e+05   9.4776700e+05   7.1596500e+05   9.1478600e+05   7.7211000e+05   8.9690000e+05   1.4246050e+06   1.4255660e+06   7.7324200e+05   6.8581700e+05   7.3896100e+05   7.4098400e+05   7.7556700e+05   8.2700200e+05   6.4303100e+05   6.5443100e+05   7.7827600e+05   7.8384600e+05   6.2372000e+05   5.9592800e+05   9.9050400e+05   1.0496940e+06   7.9242700e+05   7.9697900e+05   1.0007980e+06   1.1170500e+06   6.8538300e+05   7.0302400e+05   9.0400400e+05   8.9993600e+05
   1.0049480e+06   1.0911220e+06   1.0665570e+06   1.0717810e+06   7.3550100e+05   7.1239100e+05   1.1217580e+06   1.2829940e+06   7.2081900e+05   7.5880500e+05   6.7340600e+05   7.3566300e+05   8.3790100e+05   7.9993300e+05   8.8674200e+05   8.1650900e+05   7.0883400e+05   7.6868700e+05   9.0948100e+05   8.1548000e+05   5.9904500e+05   5.9150700e+05   1.0679440e+06   9.2639900e+05   7.0501700e+05   7.6340500e+05   6.9012800e+05   6.5968400e+05   8.0089000e+05   8.1375000e+05   8.2138300e+05   8.1080100e+05   1.0082920e+06   9.7841500e+05   6.4054500e+05   6.2331000e+05   7.4275300e+05   7.5246000e+05   8.1886800e+05   7.7538700e+05   5.8617100e+05   6.2454500e+05   9.9760000e+05   1.0079440e+06   8.7948900e+05   9.7537700e+05   9.0095500e+05   8.9118200e+05   7.6584600e+05   8.3431700e+05   9.5613300e+05   8.1573800e+05   6.2813000e+05   6.9821500e+05   8.7806000e+05   8.8416500e+05   1.1152910e+06   0.0000000e+00   8.9007600e+05   9.4192600e+05   9.4004000e+05   9.4087400e+05   7.2199200e+05   8.7756400e+05   7.6015200e+05   8.9903000e+05   1.3266140e+06   1.3899130e+06   7.8406900e+05   7.1149900e+05   7.0755400e+05   7.3487300e+05   7.6126400e+05   8.4127500e+05   6.4548700e+05   6.3549700e+05   7.8669500e+05   7.5256300e+05   5.9248000e+05   6.0195500e+05   9.5408100e+05   1.0356210e+06   7.7620300e+05   8.0109600e+05   9.6108700e+05   1.0923890e+06   6.5786700e+05   7.3115400e+05   8.8292300e+05   8.6769400e+05
   7.6277800e+05   8.2833500e+05   8.2120200e+05   7.9797400e+05   5.2167800e+05   4.9927200e+05   8.6922900e+05   1.0347880e+06   4.4702700e+05   4.7869900e+05   4.1299100e+05   4.6213300e+05   5.9995100e+05   5.6263500e+05   6.1719400e+05   5.7671800e+05   4.5525700e+05   5.1177200e+05   6.3628600e+05   5.5304400e+05   3.5436200e+05   3.6694000e+05   7.8825300e+05   6.7115500e+05   4.4482300e+05   4.7136700e+05   4.5595500e+05   4.2774500e+05   5.5191000e+05   5.4665100e+05   5.5230900e+05   5.2018800e+05   7.5791000e+05   7.0969200e+05   4.6381200e+05   3.8403800e+05   5.0264400e+05   4.7742400e+05   5.1849600e+05   5.0708100e+05   3.6429200e+05   3.8149100e+05   7.3224400e+05   7.4019200e+05   6.8783800e+05   7.3406800e+05   6.8993700e+05   6.7371600e+05   5.0300400e+05   5.7569300e+05   7.1328700e+05   5.5054200e+05   4.2256100e+05   4.6954500e+05   6.6393200e+05   6.2454600e+05   8.8817500e+05   8.9007600e+05   0.0000000e+00   7.0926600e+05   6.8221100e+05   6.6416800e+05   4.5812500e+05   6.3407500e+05   4.9185000e+05   6.4843500e+05   1.1033920e+06   1.1989900e+06   5.6933400e+05   4.4558800e+05   4.8219300e+05   5.1046300e+05   5.2730200e+05   5.8390200e+05   3.8632800e+05   3.4877800e+05   5.4105800e+05   5.4145300e+05   3.6273900e+05   3.5209400e+05   7.0433000e+05   7.9119400e+05   5.5279200e+05   5.5000800e+05   7.5903900e+05   8.2809400e+05   4.1162400e+05   4.4345000e+05   6.1912400e+05   6.3037000e+05
   8.0920600e+05   8.9051100e+05   8.1560200e+05   8.7906300e+05   5.3612800e+05   5.3047100e+05   9.0471900e+05   1.0755470e+06   5.1177800e+05   5.3434800e+05   4.8060400e+05   5.1046100e+05   6.5243500e+05   6.2252500e+05   6.3640900e+05   5.9585200e+05   4.8785200e+05   5.7002300e+05   7.0347400e+05   6.2432700e+05   4.2123800e+05   4.1803100e+05   8.3614300e+05   6.8512100e+05   4.7249700e+05   5.2147000e+05   4.6399100e+05   4.6665700e+05   6.1545100e+05   6.3091800e+05   6.8227800e+05   6.1254200e+05   8.0728900e+05   7.6841200e+05   4.7946400e+05   4.3442500e+05   5.5467800e+05   5.6437400e+05   5.6926900e+05   5.3494800e+05   4.3955100e+05   4.5301400e+05   7.9639200e+05   7.9172800e+05   7.7037000e+05   8.0300500e+05   7.4423000e+05   7.3260400e+05   5.7181500e+05   5.9152600e+05   7.1867600e+05   5.7149100e+05   4.4376000e+05   4.9680400e+05   7.0029100e+05   6.5048400e+05   9.4388300e+05   9.4192600e+05   7.0926600e+05   0.0000000e+00   7.6139700e+05   7.6783500e+05   5.1544300e+05   6.6206700e+05   5.3258300e+05   6.9595600e+05   1.1783780e+06   1.2439470e+06   5.9641700e+05   4.8948700e+05   5.3101400e+05   5.4264100e+05   5.6984200e+05   6.1794600e+05   4.0995700e+05   4.1704900e+05   5.8464500e+05   5.8703800e+05   4.0684600e+05   4.0339900e+05   7.5303500e+05   7.8860800e+05   5.9054200e+05   5.8847100e+05   7.5766400e+05   9.0860900e+05   4.9211900e+05   5.1222000e+05   7.2613900e+05   6.9806700e+05
   8.1399200e+05   8.5667700e+05   8.3516300e+05   8.6501700e+05   5.3198300e+05   5.0162800e+05   8.4852400e+05   1.0775210e+06   5.0757700e+05   5.6835600e+05   4.9592000e+05   5.6062000e+05   6.7698300e+05   6.3966600e+05   6.6662100e+05   6.4534800e+05   5.7108500e+05   5.8904600e+05   7.1904400e+05   6.8956400e+05   4.3807100e+05   4.1360700e+05   8.9525000e+05   7.6149600e+05   5.2392400e+05   5.4103800e+05   5.0905500e+05   4.8516400e+05   6.3654600e+05   6.2228800e+05   6.3102600e+05   5.9126400e+05   8.3096100e+05   7.3925300e+05   4.6600900e+05   4.2467700e+05   5.5926300e+05   5.8673400e+05   5.6741300e+05   5.5970500e+05   4.3027000e+05   4.2267900e+05   8.1639300e+05   8.0052500e+05   7.2365300e+05   7.8643900e+05   6.9789500e+05   7.0072600e+05   5.5476500e+05   5.9518000e+05   7.5192500e+05   6.1554600e+05   4.5558500e+05   5.2741600e+05   7.0010300e+05   6.4774500e+05   9.3527300e+05   9.4004000e+05   6.8221100e+05   7.6139700e+05   0.0000000e+00   7.2666900e+05   4.9618000e+05   6.6540800e+05   5.4158400e+05   7.1550500e+05   1.1912770e+06   1.2820900e+06   6.2801100e+05   5.3194900e+05   5.2453700e+05   5.1567600e+05   5.5057300e+05   6.1541300e+05   4.1479400e+05   4.2279500e+05   5.7091700e+05   5.8941900e+05   3.9422800e+05   3.8340400e+05   7.3497700e+05   8.3163100e+05   6.0036900e+05   5.8155500e+05   7.7755900e+05   8.9618200e+05   4.6682500e+05   4.9395800e+05   6.9260300e+05   6.7978200e+05
   8.1957600e+05   8.4537000e+05   8.2991000e+05   8.6604400e+05   5.4947500e+05   5.2114400e+05   8.6449500e+05   1.1216870e+06   5.2649700e+05   5.1763200e+05   4.8837800e+05   5.3638100e+05   7.0569400e+05   6.6991500e+05   6.5441300e+05   6.2898100e+05   5.3321500e+05   5.7912700e+05   6.9258500e+05   6.8299000e+05   4.5958400e+05   4.3596800e+05   8.6328000e+05   7.0865000e+05   5.1152700e+05   5.2363900e+05   4.6806900e+05   4.9693700e+05   6.2293900e+05   6.1903600e+05   6.1837900e+05   6.3051100e+05   8.3206900e+05   7.4027900e+05   4.9185800e+05   4.3951200e+05   5.1752800e+05   5.5494600e+05   5.7323900e+05   5.5390600e+05   4.2391200e+05   4.1155600e+05   8.1381400e+05   8.1627300e+05   7.2087200e+05   7.9104700e+05   7.2386300e+05   7.3769200e+05   5.7897000e+05   6.1012800e+05   7.7364000e+05   6.1935100e+05   4.6003200e+05   4.9343900e+05   7.5038800e+05   6.9723900e+05   9.4776700e+05   9.4087400e+05   6.6416800e+05   7.6783500e+05   7.2666900e+05   0.0000000e+00   5.1822000e+05   6.8457200e+05   5.1260400e+05   7.0492600e+05   1.1461440e+06   1.2078920e+06   5.6402800e+05   4.9504800e+05   5.2151600e+05   5.2742100e+05   5.7742500e+05   6.5022800e+05   4.2519600e+05   4.3991500e+05   5.8571800e+05   5.9874700e+05   4.0336300e+05   4.0287400e+05   7.6481400e+05   8.5315200e+05   6.1156600e+05   6.3664800e+05   8.4500400e+05   9.1390400e+05   4.7808700e+05   5.2743600e+05   7.0882500e+05   6.9170400e+05
   5.8700900e+05   6.7157100e+05   6.3196500e+05   6.6382400e+05   3.2513600e+05   3.1777100e+05   6.9122700e+05   9.2435200e+05   3.0854700e+05   3.0783000e+05   2.5982200e+05   3.2601000e+05   4.6442600e+05   4.2722400e+05   4.4464200e+05   4.3134800e+05   3.2794100e+05   3.8762700e+05   4.8263400e+05   4.7639800e+05   2.0342200e+05   2.1964100e+05   6.5451700e+05   5.3424500e+05   3.0248800e+05   3.3723300e+05   2.6652200e+05   2.6879400e+05   4.3427300e+05   4.1544900e+05   3.9306000e+05   4.1623400e+05   6.2858200e+05   5.2606900e+05   2.8404900e+05   2.4654900e+05   3.6672100e+05   3.3262600e+05   3.6245600e+05   3.3805500e+05   2.1859700e+05   2.1916800e+05   5.9097600e+05   5.7920500e+05   5.1495300e+05   5.6019500e+05   4.7692400e+05   5.0040400e+05   3.5226400e+05   3.7773400e+05   5.4391700e+05   4.0531300e+05   2.8090800e+05   2.9452300e+05   5.2826200e+05   4.5733900e+05   7.1596500e+05   7.2199200e+05   4.5812500e+05   5.1544300e+05   4.9618000e+05   5.1822000e+05   0.0000000e+00   4.8026500e+05   3.0007000e+05   5.1452400e+05   9.9941800e+05   1.0126760e+06   3.5291300e+05   2.7081500e+05   2.7327100e+05   3.0832000e+05   3.4776400e+05   4.0816700e+05   2.1655500e+05   2.3286600e+05   3.6010700e+05   3.7384300e+05   1.9384700e+05   1.8828400e+05   5.6065400e+05   6.1129800e+05   3.8613500e+05   4.0336200e+05   6.1610300e+05   7.2096400e+05   2.6626800e+05   3.2599500e+05   4.9100500e+05   4.5286500e+05
   7.4229500e+05   8.3287200e+05   7.6132200e+05   8.1274700e+05   4.2795600e+05   4.7476600e+05   8.2480200e+05   1.0527600e+06   4.1144600e+05   4.2125000e+05   4.0341300e+05   4.5358900e+05   6.0378200e+05   5.6067400e+05   5.8315600e+05   5.4067800e+05   4.4477100e+05   5.3119500e+05   6.3769600e+05   5.9820000e+05   3.7177600e+05   3.4914300e+05   7.8404700e+05   6.7465000e+05   4.6343800e+05   4.9384400e+05   4.4169100e+05   4.2513600e+05   5.2731400e+05   5.5693100e+05   5.5082800e+05   5.6703700e+05   7.4373500e+05   7.1814300e+05   4.1180300e+05   3.7441500e+05   4.9937700e+05   5.1544700e+05   5.3622000e+05   5.1093300e+05   3.4402900e+05   3.4027600e+05   7.2869000e+05   7.8287700e+05   6.7426400e+05   7.2736400e+05   6.5858400e+05   6.3516400e+05   4.9981400e+05   5.5197500e+05   6.8891500e+05   5.6090600e+05   4.1182700e+05   5.0517300e+05   6.8150700e+05   6.6148000e+05   9.1478600e+05   8.7756400e+05   6.3407500e+05   6.6206700e+05   6.6540800e+05   6.8457200e+05   4.8026500e+05   0.0000000e+00   4.8139000e+05   6.7182400e+05   1.1340060e+06   1.1994030e+06   5.3168900e+05   4.2404900e+05   4.1613300e+05   4.2681700e+05   4.9804900e+05   5.8043500e+05   3.9485700e+05   3.7836300e+05   5.2648500e+05   4.9945600e+05   3.4955500e+05   3.1617500e+05   7.2396400e+05   7.5765200e+05   5.1879500e+05   5.7000600e+05   7.4511800e+05   8.1205900e+05   4.1824200e+05   4.5597400e+05   6.4673800e+05   6.3983500e+05
   5.8726900e+05   7.1292900e+05   6.5309800e+05   6.3830900e+05   3.2712500e+05   3.2972000e+05   6.9346800e+05   9.0688000e+05   2.9789600e+05   3.1988000e+05   2.8931000e+05   3.4004600e+05   4.6335700e+05   3.8077300e+05   4.4047800e+05   4.2217300e+05   3.0084500e+05   3.8599300e+05   4.9052100e+05   4.3836100e+05   2.0373300e+05   1.9144800e+05   6.1074500e+05   4.9764600e+05   2.7218600e+05   3.3260200e+05   2.8434100e+05   2.8233400e+05   3.8424800e+05   4.0717100e+05   4.1693300e+05   3.7982100e+05   6.0084600e+05   5.2998900e+05   2.9362500e+05   2.4215500e+05   3.5571800e+05   3.3540100e+05   3.8538900e+05   3.4805800e+05   2.2695200e+05   2.0293500e+05   5.9165200e+05   6.4637600e+05   4.8292400e+05   5.8708500e+05   5.1069100e+05   5.0361900e+05   3.5836200e+05   3.8365500e+05   5.4458900e+05   4.1532800e+05   2.6782500e+05   3.1497700e+05   5.0146200e+05   5.0326900e+05   7.7211000e+05   7.6015200e+05   4.9185000e+05   5.3258300e+05   5.4158400e+05   5.1260400e+05   3.0007000e+05   4.8139000e+05   0.0000000e+00   5.1250400e+05   9.9636500e+05   1.0320090e+06   3.8107700e+05   2.9027700e+05   3.0642200e+05   3.0176600e+05   3.5779600e+05   4.3268100e+05   2.0575400e+05   2.2098000e+05   3.8506100e+05   3.7771700e+05   2.0616100e+05   1.9791000e+05   5.7374600e+05   6.1501100e+05   3.9615100e+05   4.0253700e+05   5.7832300e+05   6.6772600e+05   2.5474800e+05   3.0298100e+05   4.7121500e+05   4.7236900e+05
   8.0434500e+05   8.7942900e+05   8.2324400e+05   8.1690100e+05   4.9088600e+05   4.6250400e+05   8.5527000e+05   1.0553890e+06   4.7592800e+05   4.8729900e+05   4.4213100e+05   5.0472000e+05   6.3158900e+05   5.6120200e+05   6.2646500e+05   5.9305800e+05   4.6167500e+05   5.6426300e+05   6.8219700e+05   6.0068000e+05   3.7339700e+05   3.5140200e+05   8.0725200e+05   6.9031300e+05   4.6006200e+05   4.7887300e+05   4.2846000e+05   4.2064500e+05   5.4378300e+05   5.6737800e+05   5.5421800e+05   5.5872200e+05   7.4970800e+05   7.0138100e+05   4.4042500e+05   4.1362500e+05   5.1052000e+05   5.1212200e+05   5.1120700e+05   5.0827600e+05   3.4937100e+05   3.5984600e+05   7.2327500e+05   7.7774600e+05   6.3758400e+05   7.5604000e+05   6.7594800e+05   6.5041800e+05   5.1843100e+05   5.5655900e+05   6.9327300e+05   5.8025400e+05   4.3055800e+05   5.2558900e+05   7.1844500e+05   6.6665300e+05   8.9690000e+05   8.9903000e+05   6.4843500e+05   6.9595600e+05   7.1550500e+05   7.0492600e+05   5.1452400e+05   6.7182400e+05   5.1250400e+05   0.0000000e+00   1.1362420e+06   1.2149670e+06   5.9594000e+05   4.9057600e+05   4.8060000e+05   4.7668200e+05   5.0886400e+05   5.6217900e+05   3.9558400e+05   4.0533900e+05   5.8792700e+05   5.6446100e+05   3.6662100e+05   3.5203600e+05   7.1942700e+05   7.9206900e+05   5.5624600e+05   6.0004200e+05   7.7095400e+05   8.8434900e+05   4.2491600e+05   4.5527000e+05   6.3750400e+05   6.4442600e+05
   1.3191430e+06   1.2987330e+06   1.2980370e+06   1.3198090e+06   9.4849200e+05   9.7173500e+05   1.3419700e+06   1.5123830e+06   1.0058260e+06   1.0042540e+06   9.1509300e+05   1.0334540e+06   1.2180800e+06   1.1095830e+06   1.1578560e+06   1.0701710e+06   9.7594800e+05   1.0650340e+06   1.1971190e+06   1.1078490e+06   9.1934400e+05   9.1024000e+05   1.3527480e+06   1.1726990e+06   9.8358900e+05   1.0224560e+06   9.6079900e+05   9.3142200e+05   1.0486630e+06   1.1004420e+06   1.1106740e+06   1.0943560e+06   1.2478040e+06   1.2333180e+06   9.0928200e+05   8.9558000e+05   9.8121200e+05   9.9889800e+05   1.0366600e+06   1.0039120e+06   8.6728000e+05   8.8178700e+05   1.2607640e+06   1.2904610e+06   1.1370750e+06   1.2426710e+06   1.1687100e+06   1.1444390e+06   9.9675300e+05   1.0736020e+06   1.1775200e+06   1.0812600e+06   9.3317400e+05   9.8864200e+05   1.2068430e+06   1.1745170e+06   1.4246050e+06   1.3266140e+06   1.1033920e+06   1.1783780e+06   1.1912770e+06   1.1461440e+06   9.9941800e+05   1.1340060e+06   9.9636500e+05   1.1362420e+06   0.0000000e+00   1.7549160e+06   1.0881050e+06   9.6132800e+05   9.9694100e+05   9.9493400e+05   9.8665800e+05   1.0748100e+06   8.7554900e+05   8.9063400e+05   1.0542430e+06   1.0656590e+06   9.0592800e+05   9.1867400e+05   1.2336890e+06   1.2756290e+06   1.0097080e+06   1.0471810e+06   1.2225220e+06   1.3617640e+06   9.6232800e+05   9.6765800e+05   1.1449730e+06   1.1648160e+06
   1.2715440e+06   1.3318100e+06   1.3439370e+06   1.3637310e+06   9.9375000e+05   1.0316790e+06   1.3925430e+06   1.6455750e+06   9.7802200e+05   1.0068190e+06   9.3283100e+05   1.0416120e+06   1.1715630e+06   1.0999440e+06   1.1307350e+06   1.0727080e+06   1.0067010e+06   1.0410130e+06   1.2165550e+06   1.1187450e+06   8.7510200e+05   8.6309300e+05   1.3799280e+06   1.2232220e+06   9.8309500e+05   1.0335330e+06   9.7211600e+05   9.4181300e+05   1.0651720e+06   1.0872410e+06   1.1159790e+06   1.1347510e+06   1.3099050e+06   1.2420100e+06   9.7899600e+05   9.3684900e+05   1.0330340e+06   1.0317220e+06   1.1115920e+06   1.0508860e+06   9.4691200e+05   9.2983000e+05   1.3134290e+06   1.2912170e+06   1.1819290e+06   1.2847350e+06   1.2060600e+06   1.2021420e+06   1.0409700e+06   1.1383450e+06   1.2218750e+06   1.0709140e+06   9.5334300e+05   1.0504110e+06   1.2339340e+06   1.2129370e+06   1.4255660e+06   1.3899130e+06   1.1989900e+06   1.2439470e+06   1.2820900e+06   1.2078920e+06   1.0126760e+06   1.1994030e+06   1.0320090e+06   1.2149670e+06   1.7549160e+06   0.0000000e+00   1.1200150e+06   1.0066080e+06   1.0458840e+06   1.0780490e+06   1.0854700e+06   1.1681040e+06   9.3130400e+05   9.6309100e+05   1.1458440e+06   1.1252780e+06   9.2919400e+05   8.8817700e+05   1.2715850e+06   1.3061910e+06   1.1305340e+06   1.1426400e+06   1.3222940e+06   1.3924260e+06   9.7765800e+05   9.9755800e+05   1.2090700e+06   1.1951530e+06
   6.9429800e+05   7.3050300e+05   7.4325800e+05   7.1104100e+05   4.0176200e+05   3.9284800e+05   7.6264500e+05   9.5111400e+05   3.6004200e+05   4.0262100e+05   3.2476100e+05   4.0516300e+05   5.8155500e+05   5.0170100e+05   5.0722600e+05   4.8093800e+05   3.8202800e+05   4.2453200e+05   5.8234500e+05   5.4859700e+05   2.7134900e+05   2.7296100e+05   7.2344700e+05   5.9199800e+05   3.8956100e+05   3.9676600e+05   3.6601500e+05   3.3877100e+05   4.8907200e+05   4.6789100e+05   4.6601400e+05   5.0084600e+05   6.8471400e+05   6.2972300e+05   3.4654000e+05   3.2099400e+05   3.8715800e+05   3.9304300e+05   4.5564200e+05   4.3648100e+05   3.3566200e+05   2.9770100e+05   6.5375500e+05   6.5703200e+05   5.8642600e+05   6.6917100e+05   5.8587600e+05   6.2240700e+05   4.5451200e+05   4.8842400e+05   6.4756100e+05   4.7535200e+05   3.4616100e+05   3.6876000e+05   5.8821900e+05   5.5535800e+05   7.7324200e+05   7.8406900e+05   5.6933400e+05   5.9641700e+05   6.2801100e+05   5.6402800e+05   3.5291300e+05   5.3168900e+05   3.8107700e+05   5.9594000e+05   1.0881050e+06   1.1200150e+06   0.0000000e+00   3.6878000e+05   3.6662700e+05   3.8902900e+05   4.4066000e+05   5.2202700e+05   3.0639000e+05   3.0704700e+05   4.4969600e+05   4.5206500e+05   2.5855200e+05   2.6656700e+05   6.5703300e+05   6.5352300e+05   4.7816400e+05   4.6038700e+05   6.7144400e+05   7.8230900e+05   3.3693500e+05   3.7639600e+05   5.6562900e+05   5.5560300e+05
   5.5889100e+05   6.3495100e+05   6.2030800e+05   5.9754000e+05   2.8231600e+05   2.5825400e+05   6.2112800e+05   8.6137900e+05   2.6174200e+05   2.9389500e+05   2.5375800e+05   3.1351100e+05   4.4704300e+05   3.7328700e+05   4.4290500e+05   3.8636700e+05   2.6420800e+05   3.5308800e+05   4.7333600e+05   4.8021600e+05   2.1014500e+05   1.9558200e+05   6.5258200e+05   4.8872600e+05   2.8151300e+05   3.1966200e+05   2.5353600e+05   2.6476100e+05   3.9829800e+05   3.8827200e+05   3.8109600e+05   3.9064300e+05   5.7439500e+05   5.0889800e+05   2.2711500e+05   2.0368500e+05   3.1340200e+05   3.1558600e+05   3.5763400e+05   3.1121600e+05   2.0504800e+05   1.7473900e+05   5.6703600e+05   6.0574000e+05   4.8046400e+05   5.5561100e+05   4.8922500e+05   4.9006000e+05   3.1591000e+05   3.6411800e+05   5.3654700e+05   3.6948100e+05   2.3999600e+05   2.9607700e+05   4.7843000e+05   4.7634900e+05   6.8581700e+05   7.1149900e+05   4.4558800e+05   4.8948700e+05   5.3194900e+05   4.9504800e+05   2.7081500e+05   4.2404900e+05   2.9027700e+05   4.9057600e+05   9.6132800e+05   1.0066080e+06   3.6878000e+05   0.0000000e+00   2.8967400e+05   2.9800400e+05   3.2865500e+05   3.9922700e+05   2.0701500e+05   2.1198500e+05   3.4334100e+05   3.7062100e+05   1.9967200e+05   1.8844800e+05   5.7128500e+05   6.0843200e+05   3.8508400e+05   3.6384900e+05   5.7487500e+05   6.8993600e+05   2.4801400e+05   2.7223200e+05   4.5083400e+05   4.8281600e+05
   5.8875000e+05   6.5928600e+05   6.5289900e+05   6.2805800e+05   2.8458000e+05   2.8057900e+05   6.6158000e+05   8.7964400e+05   2.7705600e+05   2.8952000e+05   2.5180600e+05   3.0108100e+05   4.6269000e+05   4.0072200e+05   4.6530800e+05   3.8734300e+05   2.7549700e+05   3.4806100e+05   4.7496400e+05   4.5859500e+05   1.7460400e+05   2.0859000e+05   6.2150900e+05   4.4974700e+05   2.6626600e+05   2.9933100e+05   2.5195100e+05   2.4948800e+05   3.7719500e+05   3.6329900e+05   3.8440900e+05   4.1266900e+05   6.1371000e+05   5.2448600e+05   2.6184400e+05   1.9842000e+05   3.4394800e+05   3.1996900e+05   3.1409200e+05   3.1489400e+05   2.0436200e+05   1.8123300e+05   5.9210100e+05   5.9645300e+05   5.0871900e+05   5.5002000e+05   4.9202900e+05   4.7663100e+05   3.5356800e+05   3.8197100e+05   4.9611200e+05   4.2106700e+05   2.4195000e+05   2.8161800e+05   5.1304000e+05   4.8550700e+05   7.3896100e+05   7.0755400e+05   4.8219300e+05   5.3101400e+05   5.2453700e+05   5.2151600e+05   2.7327100e+05   4.1613300e+05   3.0642200e+05   4.8060000e+05   9.9694100e+05   1.0458840e+06   3.6662700e+05   2.8967400e+05   0.0000000e+00   2.9732900e+05   3.4103100e+05   3.9069000e+05   1.9945900e+05   2.0435200e+05   3.7434000e+05   3.9466300e+05   1.9800500e+05   1.8232300e+05   5.3903700e+05   6.2066000e+05   3.6128600e+05   3.6144800e+05   5.7477300e+05   6.6370300e+05   2.5685700e+05   3.0545600e+05   4.5532300e+05   4.6937300e+05
   6.0450900e+05   6.6214200e+05   6.1076000e+05   6.1358300e+05   2.9084400e+05   3.1323700e+05   6.7830500e+05   8.8953800e+05   2.8440300e+05   3.0391900e+05   2.8804900e+05   3.2562300e+05   4.6756100e+05   3.9189700e+05   4.2881500e+05   4.2605400e+05   3.2886200e+05   3.8842700e+05   4.6807200e+05   4.6454300e+05   1.8728700e+05   2.0207300e+05   6.3320300e+05   5.0882900e+05   2.8028700e+05   3.4420000e+05   2.6898600e+05   2.6269000e+05   4.0164500e+05   3.7796800e+05   3.9459800e+05   4.0127700e+05   6.0093200e+05   5.4643900e+05   2.7855200e+05   2.3296300e+05   3.4447500e+05   3.3268000e+05   3.5610200e+05   3.5092300e+05   2.2222100e+05   2.0483300e+05   5.9888900e+05   6.1571200e+05   4.8239300e+05   5.3864800e+05   4.9240500e+05   4.8752800e+05   3.4705400e+05   4.1362100e+05   5.5142600e+05   4.4279500e+05   2.4864500e+05   2.9326100e+05   5.2041200e+05   4.6508600e+05   7.4098400e+05   7.3487300e+05   5.1046300e+05   5.4264100e+05   5.1567600e+05   5.2742100e+05   3.0832000e+05   4.2681700e+05   3.0176600e+05   4.7668200e+05   9.9493400e+05   1.0780490e+06   3.8902900e+05   2.9800400e+05   2.9732900e+05   0.0000000e+00   3.4741700e+05   3.8264500e+05   1.9860800e+05   2.1248500e+05   3.7593500e+05   4.0035800e+05   2.0667500e+05   1.9794200e+05   5.7743700e+05   6.1839500e+05   3.6633000e+05   3.6183100e+05   6.1835900e+05   7.3047100e+05   2.3972500e+05   2.8292400e+05   4.4657900e+05   4.8052800e+05
   6.6311200e+05   7.2602200e+05   6.4180700e+05   7.1475400e+05   3.5229100e+05   3.5663200e+05   7.3275100e+05   9.7737400e+05   3.5609900e+05   3.6735900e+05   3.3116900e+05   3.8308200e+05   5.5122300e+05   4.5757000e+05   5.1084200e+05   4.8235800e+05   3.9408100e+05   4.3651700e+05   5.4242600e+05   5.0743300e+05   2.8568700e+05   2.7240200e+05   6.9709900e+05   6.0648800e+05   3.8371900e+05   4.5828200e+05   3.5783300e+05   3.3907100e+05   4.8101800e+05   4.8576400e+05   4.7819700e+05   4.6016000e+05   7.1542600e+05   6.4755800e+05   3.5865700e+05   3.0041700e+05   4.2304800e+05   3.7872400e+05   4.1379700e+05   4.4049900e+05   2.7404100e+05   2.4949800e+05   6.7056800e+05   6.4672600e+05   5.0437300e+05   5.7297800e+05   5.0802700e+05   5.4150000e+05   4.2002700e+05   4.6056700e+05   5.5501700e+05   4.7928200e+05   3.0258000e+05   3.3429000e+05   5.7223200e+05   5.1644500e+05   7.7556700e+05   7.6126400e+05   5.2730200e+05   5.6984200e+05   5.5057300e+05   5.7742500e+05   3.4776400e+05   4.9804900e+05   3.5779600e+05   5.0886400e+05   9.8665800e+05   1.0854700e+06   4.4066000e+05   3.2865500e+05   3.4103100e+05   3.4741700e+05   0.0000000e+00   4.4986300e+05   2.5573900e+05   2.5589500e+05   4.1231800e+05   4.1103000e+05   2.5762600e+05   2.2309900e+05   5.9276300e+05   6.1301300e+05   4.0482600e+05   4.4087600e+05   6.5739100e+05   7.7636400e+05   3.0001000e+05   3.2411200e+05   4.8876700e+05   5.0990400e+05
   7.2327600e+05   7.9349300e+05   7.2345000e+05   7.3081800e+05   3.8548100e+05   4.0579500e+05   7.6927500e+05   9.7695800e+05   3.8366600e+05   4.0407800e+05   3.5699600e+05   4.3537000e+05   5.5641000e+05   4.8620000e+05   5.5234700e+05   4.6097200e+05   3.7029300e+05   4.3270200e+05   5.9850500e+05   5.4551600e+05   2.9036800e+05   3.2750700e+05   7.3677000e+05   5.8839400e+05   3.6491800e+05   4.3014100e+05   3.5106900e+05   3.3495300e+05   5.0642200e+05   5.4382600e+05   5.0437200e+05   4.8384800e+05   6.7672200e+05   6.4543300e+05   3.6132700e+05   3.1891200e+05   4.3385200e+05   4.3435300e+05   4.4846200e+05   4.4814800e+05   3.2909000e+05   3.2627900e+05   7.0904000e+05   6.7368700e+05   6.0993600e+05   6.9571000e+05   5.9510200e+05   5.6969900e+05   4.4738200e+05   5.0374500e+05   6.0020900e+05   5.5247100e+05   3.7828900e+05   3.9482400e+05   6.3741600e+05   5.9383000e+05   8.2700200e+05   8.4127500e+05   5.8390200e+05   6.1794600e+05   6.1541300e+05   6.5022800e+05   4.0816700e+05   5.8043500e+05   4.3268100e+05   5.6217900e+05   1.0748100e+06   1.1681040e+06   5.2202700e+05   3.9922700e+05   3.9069000e+05   3.8264500e+05   4.4986300e+05   0.0000000e+00   3.0641800e+05   3.3544300e+05   4.5006300e+05   4.4315200e+05   2.9982200e+05   2.7273700e+05   6.3350400e+05   6.9117000e+05   4.8020100e+05   5.2762600e+05   6.6598300e+05   7.9531400e+05   3.4267000e+05   3.6548500e+05   5.6864100e+05   5.8819400e+05
   5.0919500e+05   5.7699400e+05   5.3634900e+05   5.5074300e+05   2.3338100e+05   1.8541200e+05   6.3355500e+05   8.0581100e+05   2.0465700e+05   2.0147600e+05   1.7735700e+05   2.3122000e+05   3.4874900e+05   3.2140200e+05   3.5196100e+05   3.0233400e+05   1.9234900e+05   2.6033600e+05   4.1669400e+05   3.3939700e+05   1.0629000e+05   1.0453400e+05   5.3044300e+05   3.8925400e+05   1.7752200e+05   2.3638500e+05   1.7238700e+05   1.6513000e+05   3.1477000e+05   3.0111000e+05   3.0223000e+05   2.8418000e+05   4.8756300e+05   4.7137300e+05   1.9597700e+05   1.4265400e+05   2.3735400e+05   2.2773600e+05   2.6550100e+05   2.5049200e+05   1.1556900e+05   1.1974600e+05   5.1563400e+05   4.8665200e+05   3.8185400e+05   4.8146400e+05   3.8899300e+05   3.9847500e+05   2.5037900e+05   3.0316700e+05   4.0460900e+05   3.0583500e+05   1.7255200e+05   1.9041900e+05   4.0328000e+05   3.7665400e+05   6.4303100e+05   6.4548700e+05   3.8632800e+05   4.0995700e+05   4.1479400e+05   4.2519600e+05   2.1655500e+05   3.9485700e+05   2.0575400e+05   3.9558400e+05   8.7554900e+05   9.3130400e+05   3.0639000e+05   2.0701500e+05   1.9945900e+05   1.9860800e+05   2.5573900e+05   3.0641800e+05   0.0000000e+00   1.2286600e+05   2.6575100e+05   2.6770100e+05   1.0274300e+05   9.8534000e+04   4.5586700e+05   5.1927300e+05   2.7979900e+05   3.2091400e+05   5.0198100e+05   5.8143900e+05   1.4907200e+05   2.0095100e+05   3.9397700e+05   3.8469500e+05
   4.9347600e+05   5.5900100e+05   5.4475700e+05   5.2850700e+05   2.1724600e+05   1.8468100e+05   6.0016600e+05   8.0788100e+05   2.0823000e+05   1.8606900e+05   1.7213900e+05   2.2640900e+05   3.6052600e+05   3.3479600e+05   3.6391900e+05   3.3263500e+05   1.9886600e+05   2.8279200e+05   4.3264300e+05   3.5582200e+05   1.0843300e+05   1.0923400e+05   5.4439800e+05   4.0738100e+05   1.8578300e+05   2.4349800e+05   1.6468300e+05   1.5865500e+05   3.1180200e+05   3.1786300e+05   2.9955300e+05   2.8169200e+05   5.0442800e+05   4.4024100e+05   1.8818200e+05   1.3920000e+05   2.5722100e+05   2.3009600e+05   2.6013500e+05   2.4595600e+05   1.2648100e+05   1.1614500e+05   5.1554000e+05   4.5496600e+05   3.8359700e+05   4.6706800e+05   3.9821400e+05   3.7688200e+05   2.6075900e+05   3.2600100e+05   4.4909900e+05   2.9444700e+05   1.6493600e+05   2.1568400e+05   4.3402200e+05   3.7103200e+05   6.5443100e+05   6.3549700e+05   3.4877800e+05   4.1704900e+05   4.2279500e+05   4.3991500e+05   2.3286600e+05   3.7836300e+05   2.2098000e+05   4.0533900e+05   8.9063400e+05   9.6309100e+05   3.0704700e+05   2.1198500e+05   2.0435200e+05   2.1248500e+05   2.5589500e+05   3.3544300e+05   1.2286600e+05   0.0000000e+00   2.9367100e+05   2.7825600e+05   1.1597700e+05   9.6666000e+04   4.6033700e+05   5.1703000e+05   2.7705100e+05   3.2379400e+05   5.0608800e+05   6.0078300e+05   1.4669900e+05   2.1527700e+05   4.0795200e+05   3.8385800e+05
   6.6820400e+05   7.4783600e+05   7.4239800e+05   6.7377700e+05   3.8038000e+05   4.0229100e+05   7.5397600e+05   9.8582900e+05   3.6569700e+05   3.4194200e+05   3.3896300e+05   4.0548400e+05   5.3090700e+05   4.8676300e+05   5.0151300e+05   4.9422200e+05   3.9280600e+05   4.4446600e+05   5.7321500e+05   5.1271200e+05   2.4631200e+05   2.4842100e+05   7.5634900e+05   5.9371800e+05   3.7581300e+05   4.3635800e+05   3.4844300e+05   3.3311700e+05   4.7665300e+05   4.9690500e+05   4.6294200e+05   4.5753600e+05   6.6913500e+05   5.9360600e+05   3.4810800e+05   2.9987000e+05   4.1512000e+05   4.0975800e+05   4.1499100e+05   4.0022800e+05   2.7768400e+05   2.6979300e+05   6.7902800e+05   6.2249300e+05   5.3558700e+05   6.1716400e+05   5.7664800e+05   5.6226300e+05   4.1485200e+05   4.7526400e+05   5.9460200e+05   4.4962900e+05   3.1613600e+05   3.5965700e+05   6.0256000e+05   5.5754500e+05   7.7827600e+05   7.8669500e+05   5.4105800e+05   5.8464500e+05   5.7091700e+05   5.8571800e+05   3.6010700e+05   5.2648500e+05   3.8506100e+05   5.8792700e+05   1.0542430e+06   1.1458440e+06   4.4969600e+05   3.4334100e+05   3.7434000e+05   3.7593500e+05   4.1231800e+05   4.5006300e+05   2.6575100e+05   2.9367100e+05   0.0000000e+00   4.6577200e+05   2.7517800e+05   2.4613300e+05   6.4251300e+05   6.8946300e+05   4.4920300e+05   4.8161900e+05   6.5595500e+05   7.4663300e+05   2.9011900e+05   3.5213600e+05   5.4526700e+05   5.6033900e+05
   6.4868000e+05   7.2612800e+05   6.9104600e+05   6.9322200e+05   3.7505300e+05   3.7951000e+05   7.3223400e+05   9.7206400e+05   3.8430600e+05   3.7734600e+05   3.4942300e+05   3.9471900e+05   5.2003200e+05   4.4855100e+05   5.1430800e+05   4.4278400e+05   3.4415800e+05   4.5219300e+05   5.9937900e+05   5.4765300e+05   2.7759000e+05   2.4970100e+05   6.9296400e+05   5.4926700e+05   3.3285000e+05   4.2877200e+05   3.5593800e+05   3.4537200e+05   4.7328300e+05   4.7766700e+05   4.7384000e+05   4.7374300e+05   6.5923300e+05   5.5870800e+05   3.2943300e+05   2.8897400e+05   4.0170700e+05   4.2192000e+05   4.6203100e+05   4.2196900e+05   2.8627300e+05   2.6447200e+05   6.5371400e+05   6.4426500e+05   5.6320800e+05   6.2213200e+05   5.5561200e+05   5.6693500e+05   4.4056000e+05   4.8909200e+05   5.6871200e+05   4.5581100e+05   2.8638400e+05   3.6533600e+05   5.6498500e+05   5.3859000e+05   7.8384600e+05   7.5256300e+05   5.4145300e+05   5.8703800e+05   5.8941900e+05   5.9874700e+05   3.7384300e+05   4.9945600e+05   3.7771700e+05   5.6446100e+05   1.0656590e+06   1.1252780e+06   4.5206500e+05   3.7062100e+05   3.9466300e+05   4.0035800e+05   4.1103000e+05   4.4315200e+05   2.6770100e+05   2.7825600e+05   4.6577200e+05   0.0000000e+00   2.9621900e+05   2.7453600e+05   6.4116700e+05   6.6320200e+05   4.3042500e+05   4.6583500e+05   6.7143100e+05   7.5676500e+05   3.3439700e+05   3.7117700e+05   5.6801900e+05   5.6553800e+05
   5.0973400e+05   5.4130900e+05   5.4432700e+05   5.2493700e+05   1.8426600e+05   1.9711800e+05   5.3645000e+05   7.8377200e+05   2.0513400e+05   1.9294200e+05   1.6384900e+05   2.2189600e+05   3.6208600e+05   3.0736100e+05   3.5053600e+05   3.0865600e+05   1.7681100e+05   2.8970400e+05   3.9735600e+05   3.5666900e+05   1.0886400e+05   9.8017000e+04   5.3125900e+05   4.0055000e+05   1.8399400e+05   2.5521900e+05   1.3783700e+05   1.3419900e+05   2.6870300e+05   3.0287000e+05   3.0579800e+05   2.7370400e+05   4.8755300e+05   4.2770500e+05   1.6650400e+05   1.2822800e+05   2.1270900e+05   2.1129100e+05   2.4942100e+05   2.5159900e+05   1.0464500e+05   9.9027000e+04   4.7299600e+05   5.0657700e+05   4.0148700e+05   4.6019400e+05   3.6799900e+05   3.6882600e+05   2.6056300e+05   2.8978500e+05   4.1754200e+05   2.9840500e+05   1.6909000e+05   1.9035600e+05   4.0079400e+05   3.6235700e+05   6.2372000e+05   5.9248000e+05   3.6273900e+05   4.0684600e+05   3.9422800e+05   4.0336300e+05   1.9384700e+05   3.4955500e+05   2.0616100e+05   3.6662100e+05   9.0592800e+05   9.2919400e+05   2.5855200e+05   1.9967200e+05   1.9800500e+05   2.0667500e+05   2.5762600e+05   2.9982200e+05   1.0274300e+05   1.1597700e+05   2.7517800e+05   2.9621900e+05   0.0000000e+00   8.5232000e+04   4.3714200e+05   4.6839600e+05   2.8250900e+05   2.7627600e+05   5.0188400e+05   5.8544100e+05   1.7589700e+05   1.8852900e+05   3.5747100e+05   3.7013800e+05
   5.0134500e+05   5.1864100e+05   5.2085200e+05   5.1108300e+05   1.9373100e+05   1.9653500e+05   5.5326300e+05   7.3709400e+05   1.9459200e+05   1.7176800e+05   1.5906700e+05   2.1473900e+05   3.4821000e+05   2.8641800e+05   3.0957400e+05   2.8589500e+05   1.5419600e+05   2.5041900e+05   3.7620400e+05   3.1708100e+05   9.5394000e+04   9.6259000e+04   5.2279900e+05   3.9836200e+05   1.6874000e+05   2.3235200e+05   1.4094500e+05   1.3709800e+05   2.6660400e+05   3.0625000e+05   2.8383800e+05   2.5228200e+05   4.5577900e+05   4.5340800e+05   1.6464800e+05   1.2902400e+05   1.9949600e+05   2.2004600e+05   2.3176300e+05   2.4429000e+05   1.0347300e+05   8.1307000e+04   4.7534700e+05   4.9254000e+05   3.7928300e+05   4.5867300e+05   3.6716900e+05   3.7271100e+05   2.3487300e+05   3.0824600e+05   4.0003000e+05   2.7011000e+05   1.4280600e+05   1.8524000e+05   3.9190200e+05   3.5345400e+05   5.9592800e+05   6.0195500e+05   3.5209400e+05   4.0339900e+05   3.8340400e+05   4.0287400e+05   1.8828400e+05   3.1617500e+05   1.9791000e+05   3.5203600e+05   9.1867400e+05   8.8817700e+05   2.6656700e+05   1.8844800e+05   1.8232300e+05   1.9794200e+05   2.2309900e+05   2.7273700e+05   9.8534000e+04   9.6666000e+04   2.4613300e+05   2.7453600e+05   8.5232000e+04   0.0000000e+00   4.3481400e+05   4.5596600e+05   2.3650100e+05   2.6196600e+05   4.7993900e+05   5.6111700e+05   1.6217400e+05   1.7799100e+05   3.4435200e+05   3.5873900e+05
   8.8060900e+05   8.6586700e+05   8.8834400e+05   9.1394900e+05   5.7641500e+05   5.7186500e+05   9.4985000e+05   1.1402230e+06   5.7312000e+05   5.4390800e+05   5.1469600e+05   5.5585000e+05   7.2781800e+05   7.1359800e+05   7.0233600e+05   6.8608800e+05   5.4615500e+05   6.2814800e+05   7.5151000e+05   7.3762300e+05   4.9796300e+05   4.6876000e+05   8.8387500e+05   7.5126400e+05   5.1555700e+05   5.8918000e+05   5.2609700e+05   5.0554700e+05   6.7654600e+05   7.1186500e+05   6.9086400e+05   6.9365700e+05   8.9764000e+05   8.2823400e+05   5.5815000e+05   4.7603900e+05   5.5660000e+05   6.0168300e+05   5.9777400e+05   6.0105100e+05   4.6176200e+05   4.5810900e+05   8.1368500e+05   8.4522500e+05   7.5666000e+05   8.5831300e+05   7.4989500e+05   7.2754200e+05   5.6273000e+05   6.8096800e+05   7.7492400e+05   6.6403000e+05   5.1506500e+05   5.4917100e+05   7.2175400e+05   7.3265200e+05   9.9050400e+05   9.5408100e+05   7.0433000e+05   7.5303500e+05   7.3497700e+05   7.6481400e+05   5.6065400e+05   7.2396400e+05   5.7374600e+05   7.1942700e+05   1.2336890e+06   1.2715850e+06   6.5703300e+05   5.7128500e+05   5.3903700e+05   5.7743700e+05   5.9276300e+05   6.3350400e+05   4.5586700e+05   4.6033700e+05   6.4251300e+05   6.4116700e+05   4.3714200e+05   4.3481400e+05   0.0000000e+00   8.5871700e+05   5.9780300e+05   6.6282900e+05   8.8055300e+05   9.6184100e+05   5.4287300e+05   5.9621700e+05   7.5016700e+05   7.6137900e+05
   8.6817200e+05   9.0216000e+05   8.8986700e+05   9.4167500e+05   6.3481700e+05   6.0941300e+05   9.8517000e+05   1.1732640e+06   5.8344300e+05   5.9197100e+05   5.5252300e+05   6.1039500e+05   7.6310900e+05   7.0940000e+05   7.1614300e+05   6.9946300e+05   5.9598800e+05   6.7999600e+05   7.9239200e+05   7.4464400e+05   5.0309800e+05   5.0474600e+05   9.5942800e+05   7.7079600e+05   5.3737900e+05   6.5603500e+05   5.4909000e+05   5.2970000e+05   7.0992100e+05   7.0732300e+05   7.2661900e+05   7.0442400e+05   8.8367400e+05   8.0789300e+05   5.8781000e+05   5.4217000e+05   6.1996800e+05   6.2271400e+05   6.1981900e+05   6.2385100e+05   4.8335400e+05   4.7347400e+05   8.2313200e+05   9.2025900e+05   8.0735500e+05   8.9297100e+05   8.1502600e+05   7.6125400e+05   6.3423300e+05   7.2591800e+05   7.8615400e+05   7.2153600e+05   5.4118400e+05   5.7078800e+05   8.1068300e+05   8.0450200e+05   1.0496940e+06   1.0356210e+06   7.9119400e+05   7.8860800e+05   8.3163100e+05   8.5315200e+05   6.1129800e+05   7.5765200e+05   6.1501100e+05   7.9206900e+05   1.2756290e+06   1.3061910e+06   6.5352300e+05   6.0843200e+05   6.2066000e+05   6.1839500e+05   6.1301300e+05   6.9117000e+05   5.1927300e+05   5.1703000e+05   6.8946300e+05   6.6320200e+05   4.6839600e+05   4.5596600e+05   8.5871700e+05   0.0000000e+00   6.6078600e+05   6.6604800e+05   8.8899100e+05   1.0114150e+06   5.8342400e+05   6.1982100e+05   7.9891100e+05   7.6013400e+05
   6.6292200e+05   7.2051100e+05   6.8584300e+05   6.8074200e+05   3.6485400e+05   3.5657000e+05   7.2662700e+05   9.5864600e+05   3.8988100e+05   3.6345800e+05   3.6317900e+05   4.3785400e+05   5.3643600e+05   4.8108500e+05   5.2063800e+05   4.7894500e+05   3.4513100e+05   4.3484100e+05   5.8295400e+05   5.3368500e+05   2.9462900e+05   2.5984700e+05   7.0258600e+05   5.8064400e+05   3.6791700e+05   4.1419200e+05   3.2046800e+05   3.2795800e+05   4.9576500e+05   4.9371300e+05   4.8421700e+05   4.6359100e+05   6.3204000e+05   5.8780100e+05   3.3446100e+05   2.8521900e+05   3.8476100e+05   3.9144800e+05   4.0662500e+05   4.0424100e+05   2.7558800e+05   2.5701600e+05   6.3514500e+05   6.5626800e+05   5.5570400e+05   6.3204700e+05   5.6782100e+05   5.5667900e+05   4.2586600e+05   5.0099000e+05   5.5896500e+05   4.8470700e+05   3.3506100e+05   3.5244500e+05   5.5378400e+05   5.1436000e+05   7.9242700e+05   7.7620300e+05   5.5279200e+05   5.9054200e+05   6.0036900e+05   6.1156600e+05   3.8613500e+05   5.1879500e+05   3.9615100e+05   5.5624600e+05   1.0097080e+06   1.1305340e+06   4.7816400e+05   3.8508400e+05   3.6128600e+05   3.6633000e+05   4.0482600e+05   4.8020100e+05   2.7979900e+05   2.7705100e+05   4.4920300e+05   4.3042500e+05   2.8250900e+05   2.3650100e+05   5.9780300e+05   6.6078600e+05   0.0000000e+00   4.4911800e+05   6.8167800e+05   7.5256000e+05   3.3932400e+05   3.6601100e+05   5.8996900e+05   5.6386100e+05
   7.0742800e+05   7.4434600e+05   7.0982200e+05   7.2406200e+05   4.1872000e+05   4.1727400e+05   7.9812800e+05   9.9790900e+05   3.7370200e+05   3.7286100e+05   3.6525500e+05   4.2598300e+05   5.4180800e+05   5.1102100e+05   5.6025300e+05   5.2537600e+05   4.1323100e+05   4.6869900e+05   6.2028200e+05   5.4566300e+05   3.0944600e+05   2.7864200e+05   7.1089400e+05   6.0598800e+05   3.8954400e+05   4.5118300e+05   4.0009500e+05   3.5962800e+05   4.7032800e+05   4.9353100e+05   4.5368800e+05   4.9140400e+05   6.6114700e+05   6.2391500e+05   3.6730000e+05   3.0900500e+05   4.0744900e+05   4.1364200e+05   4.4164500e+05   4.4417300e+05   2.8838000e+05   2.7488800e+05   6.8729000e+05   6.6183400e+05   5.7192700e+05   6.1451300e+05   5.6615600e+05   5.6420900e+05   4.2269800e+05   5.0062500e+05   5.7753100e+05   4.7765700e+05   3.4536400e+05   3.9322600e+05   6.0648300e+05   5.6883400e+05   7.9697900e+05   8.0109600e+05   5.5000800e+05   5.8847100e+05   5.8155500e+05   6.3664800e+05   4.0336200e+05   5.7000600e+05   4.0253700e+05   6.0004200e+05   1.0471810e+06   1.1426400e+06   4.6038700e+05   3.6384900e+05   3.6144800e+05   3.6183100e+05   4.4087600e+05   5.2762600e+05   3.2091400e+05   3.2379400e+05   4.8161900e+05   4.6583500e+05   2.7627600e+05   2.6196600e+05   6.6282900e+05   6.6604800e+05   4.4911800e+05   0.0000000e+00   7.1086400e+05   7.9977100e+05   4.0305900e+05   4.0183600e+05   5.3674400e+05   5.5354500e+05
   9.6979900e+05   9.4935700e+05   9.7179000e+05   9.5132500e+05   6.3291000e+05   6.3311400e+05   9.9453000e+05   1.1778560e+06   6.1174500e+05   6.0934200e+05   6.0203600e+05   6.6093500e+05   7.4971700e+05   7.1790900e+05   7.5850800e+05   7.5976900e+05   6.2172600e+05   6.9562400e+05   8.6324000e+05   8.1172900e+05   5.4167800e+05   5.3984300e+05   1.0077450e+06   8.4838100e+05   6.1241400e+05   6.8884200e+05   6.1571500e+05   5.4408200e+05   7.3881200e+05   7.5614400e+05   7.3855800e+05   6.9981400e+05   9.0072200e+05   8.7390700e+05   5.8445800e+05   5.5378900e+05   6.4977100e+05   6.3099400e+05   6.9465200e+05   6.5833200e+05   5.1849900e+05   5.0793900e+05   9.2610200e+05   8.6249000e+05   7.6251800e+05   8.3284100e+05   7.7062300e+05   7.8147900e+05   6.3254800e+05   7.1791400e+05   7.5988600e+05   6.6605700e+05   5.4962400e+05   6.0763700e+05   7.8596400e+05   7.8642900e+05   1.0007980e+06   9.6108700e+05   7.5903900e+05   7.5766400e+05   7.7755900e+05   8.4500400e+05   6.1610300e+05   7.4511800e+05   5.7832300e+05   7.7095400e+05   1.2225220e+06   1.3222940e+06   6.7144400e+05   5.7487500e+05   5.7477300e+05   6.1835900e+05   6.5739100e+05   6.6598300e+05   5.0198100e+05   5.0608800e+05   6.5595500e+05   6.7143100e+05   5.0188400e+05   4.7993900e+05   8.8055300e+05   8.8899100e+05   6.8167800e+05   7.1086400e+05   0.0000000e+00   1.0081070e+06   5.6451100e+05   6.0819500e+05   7.6372100e+05   8.0895900e+05
   9.8448500e+05   9.8945600e+05   9.9874800e+05   1.0507240e+06   6.8541200e+05   6.7608000e+05   1.0631320e+06   1.2306490e+06   6.7046700e+05   6.5846500e+05   6.2612500e+05   6.9667600e+05   8.4210200e+05   7.9233300e+05   8.4585700e+05   7.8813200e+05   6.5508400e+05   7.2377000e+05   8.4292900e+05   8.0093900e+05   5.4416900e+05   5.3898400e+05   9.9127000e+05   8.6187000e+05   6.5665500e+05   7.0157200e+05   6.3151300e+05   6.2219600e+05   7.7183700e+05   8.0146300e+05   7.5131800e+05   7.3151900e+05   9.5115800e+05   8.6928400e+05   6.4346000e+05   6.1903700e+05   7.2276600e+05   7.2001700e+05   7.3529700e+05   6.9892900e+05   5.5747300e+05   5.6779700e+05   9.5317400e+05   9.3196800e+05   8.4381400e+05   9.2726400e+05   8.3515800e+05   8.5939500e+05   7.1738300e+05   8.1286900e+05   8.8921600e+05   7.8493500e+05   6.2994700e+05   6.7020900e+05   8.6151800e+05   8.7255300e+05   1.1170500e+06   1.0923890e+06   8.2809400e+05   9.0860900e+05   8.9618200e+05   9.1390400e+05   7.2096400e+05   8.1205900e+05   6.6772600e+05   8.8434900e+05   1.3617640e+06   1.3924260e+06   7.8230900e+05   6.8993600e+05   6.6370300e+05   7.3047100e+05   7.7636400e+05   7.9531400e+05   5.8143900e+05   6.0078300e+05   7.4663300e+05   7.5676500e+05   5.8544100e+05   5.6111700e+05   9.6184100e+05   1.0114150e+06   7.5256000e+05   7.9977100e+05   1.0081070e+06   0.0000000e+00   6.3530500e+05   6.7090900e+05   8.6875600e+05   8.3927400e+05
   5.7895100e+05   6.1809800e+05   5.9556300e+05   6.0896000e+05   2.5346200e+05   2.4762400e+05   6.5860200e+05   8.2609000e+05   2.5043900e+05   2.1943800e+05   2.1837000e+05   2.5856800e+05   4.0369300e+05   3.3492500e+05   3.9881600e+05   3.1565400e+05   2.2275600e+05   3.1368100e+05   4.4394900e+05   4.4474900e+05   1.7313100e+05   1.5279200e+05   6.2934000e+05   4.9223100e+05   2.3608600e+05   3.0515300e+05   2.0607600e+05   2.3093200e+05   3.5189100e+05   3.5102700e+05   3.2708300e+05   3.2777900e+05   5.5521500e+05   5.1472500e+05   2.3206600e+05   1.8316600e+05   3.0427700e+05   2.9217700e+05   3.0757500e+05   2.6965200e+05   1.6162600e+05   1.4850400e+05   5.3542600e+05   5.3281100e+05   3.7920900e+05   4.7588300e+05   4.1298200e+05   4.2616300e+05   3.3493500e+05   4.1953800e+05   4.9260500e+05   3.9078000e+05   2.3733700e+05   2.5176700e+05   4.6457800e+05   4.5229600e+05   6.8538300e+05   6.5786700e+05   4.1162400e+05   4.9211900e+05   4.6682500e+05   4.7808700e+05   2.6626800e+05   4.1824200e+05   2.5474800e+05   4.2491600e+05   9.6232800e+05   9.7765800e+05   3.3693500e+05   2.4801400e+05   2.5685700e+05   2.3972500e+05   3.0001000e+05   3.4267000e+05   1.4907200e+05   1.4669900e+05   2.9011900e+05   3.3439700e+05   1.7589700e+05   1.6217400e+05   5.4287300e+05   5.8342400e+05   3.3932400e+05   4.0305900e+05   5.6451100e+05   6.3530500e+05   0.0000000e+00   2.5135400e+05   4.4218200e+05   4.3525700e+05
   6.2189400e+05   6.9568400e+05   6.3904800e+05   6.3540100e+05   2.8943200e+05   3.0143900e+05   6.7301300e+05   8.9071200e+05   2.9460200e+05   2.9123800e+05   2.5066200e+05   2.8750000e+05   4.4698100e+05   3.9661000e+05   4.8134200e+05   4.1164300e+05   2.8783900e+05   3.7790700e+05   4.7762200e+05   4.4886400e+05   2.0377500e+05   2.1462700e+05   6.3923400e+05   4.9992700e+05   2.7177600e+05   3.6042200e+05   2.8420500e+05   2.4615200e+05   3.8354100e+05   4.1786800e+05   4.0226500e+05   4.0989200e+05   5.8388900e+05   5.6284200e+05   2.7653500e+05   2.4165400e+05   3.4483700e+05   3.2686600e+05   3.7076300e+05   3.4915000e+05   1.9585900e+05   1.9226900e+05   5.6761000e+05   5.7335500e+05   4.5540800e+05   5.4870100e+05   5.1435500e+05   4.9714400e+05   4.2807700e+05   4.7217900e+05   4.9869100e+05   4.1429300e+05   2.5569600e+05   2.8271000e+05   4.9585100e+05   4.5707300e+05   7.0302400e+05   7.3115400e+05   4.4345000e+05   5.1222000e+05   4.9395800e+05   5.2743600e+05   3.2599500e+05   4.5597400e+05   3.0298100e+05   4.5527000e+05   9.6765800e+05   9.9755800e+05   3.7639600e+05   2.7223200e+05   3.0545600e+05   2.8292400e+05   3.2411200e+05   3.6548500e+05   2.0095100e+05   2.1527700e+05   3.5213600e+05   3.7117700e+05   1.8852900e+05   1.7799100e+05   5.9621700e+05   6.1982100e+05   3.6601100e+05   4.0183600e+05   6.0819500e+05   6.7090900e+05   2.5135400e+05   0.0000000e+00   4.9403800e+05   4.8163900e+05
   7.9895800e+05   8.2706800e+05   8.4820500e+05   7.9956500e+05   4.5996300e+05   4.7677400e+05   8.3158500e+05   1.0185210e+06   4.4168300e+05   4.4928500e+05   4.2022200e+05   4.5935600e+05   6.2037200e+05   6.1120100e+05   6.6673000e+05   5.5489700e+05   4.2715800e+05   5.1353500e+05   6.7098100e+05   6.4238400e+05   3.6582200e+05   3.7189400e+05   8.5799700e+05   6.7940300e+05   4.5590900e+05   4.8561600e+05   4.5704600e+05   4.2817500e+05   5.9203100e+05   5.6732500e+05   5.7477900e+05   5.5654000e+05   7.6428200e+05   6.8897600e+05   4.5889900e+05   4.0287200e+05   4.8914200e+05   4.7663900e+05   5.1376800e+05   5.2301800e+05   3.7352100e+05   3.8556900e+05   7.6703800e+05   7.7672400e+05   6.3364300e+05   7.3288500e+05   6.8033000e+05   6.0338100e+05   5.4823700e+05   6.4168200e+05   7.2360900e+05   6.0564600e+05   4.3610400e+05   4.6535100e+05   6.8074700e+05   6.3964100e+05   9.0400400e+05   8.8292300e+05   6.1912400e+05   7.2613900e+05   6.9260300e+05   7.0882500e+05   4.9100500e+05   6.4673800e+05   4.7121500e+05   6.3750400e+05   1.1449730e+06   1.2090700e+06   5.6562900e+05   4.5083400e+05   4.5532300e+05   4.4657900e+05   4.8876700e+05   5.6864100e+05   3.9397700e+05   4.0795200e+05   5.4526700e+05   5.6801900e+05   3.5747100e+05   3.4435200e+05   7.5016700e+05   7.9891100e+05   5.8996900e+05   5.3674400e+05   7.6372100e+05   8.6875600e+05   4.4218200e+05   4.9403800e+05   0.0000000e+00   6.3257700e+05
   7.7827600e+05   8.3789200e+05   7.8831000e+05   7.9386400e+05   4.6363900e+05   4.7332600e+05   8.5796500e+05   1.0177210e+06   4.4901600e+05   4.4507800e+05   4.2732300e+05   4.9272300e+05   6.1122300e+05   5.8394100e+05   6.4786500e+05   6.2022700e+05   4.6259300e+05   5.3919800e+05   7.0829600e+05   6.4277300e+05   3.6419300e+05   3.4895200e+05   8.5030600e+05   6.6509800e+05   4.4425300e+05   5.3090200e+05   4.5139400e+05   4.1469100e+05   5.6980900e+05   6.0705300e+05   5.9510600e+05   5.7315200e+05   7.6394600e+05   7.2059300e+05   4.7567000e+05   4.0177700e+05   5.1355300e+05   5.2062000e+05   5.2061700e+05   5.3466000e+05   4.1372400e+05   4.1087800e+05   7.6009700e+05   7.9307700e+05   6.3131800e+05   7.0833900e+05   6.5706600e+05   6.5380800e+05   5.3769600e+05   6.4086700e+05   6.9033800e+05   5.6305900e+05   4.4103500e+05   4.8603300e+05   6.7361700e+05   6.6687700e+05   8.9993600e+05   8.6769400e+05   6.3037000e+05   6.9806700e+05   6.7978200e+05   6.9170400e+05   4.5286500e+05   6.3983500e+05   4.7236900e+05   6.4442600e+05   1.1648160e+06   1.1951530e+06   5.5560300e+05   4.8281600e+05   4.6937300e+05   4.8052800e+05   5.0990400e+05   5.8819400e+05   3.8469500e+05   3.8385800e+05   5.6033900e+05   5.6553800e+05   3.7013800e+05   3.5873900e+05   7.6137900e+05   7.6013400e+05   5.6386100e+05   5.5354500e+05   8.0895900e+05   8.3927400e+05   4.3525700e+05   4.8163900e+05   6.3257700e+05   0.0000000e+00
