# Supplementary material for: Autistic traits and individual brain differences: functional network efficiency reflects attentional and social impairments, structural nodal efficiencies index systemising and theory-of-mind skills
Source: Mol Autism. 2021 Jan 21;12:3. doi: 10.1186/s13229-020-00377-8 (PMC7818759; doi:10.1186/s13229-020-00377-8)
Supplement: Supplementary file 9 — Additional file 9. Brain-behaviour correlations. README file detailing data curation; AAL-90 region masks in NIfTI format; spreadseehts of Spearman correlations; code and data for the correlational analysis. [file 13229_2020_377_MOESM9_ESM.zip › Paul_Arora_et_al_data/Physiological/BBC/analysis/Diffusion_Analaysis/adj_matrixes/NOS_weighted/symmetric/connection_matrix_sym_aHU0426.txt]

   0.0000000e+00   7.4727300e+05   7.3779600e+05   7.8250900e+05   5.1072800e+05   5.0401600e+05   9.1204000e+05   9.5705000e+05   5.1929600e+05   5.0525100e+05   4.7683300e+05   4.9840100e+05   5.4609300e+05   5.4257700e+05   6.3687600e+05   5.6435100e+05   4.9127900e+05   5.2488500e+05   6.1986100e+05   6.7118500e+05   4.5233100e+05   4.3669600e+05   7.9439500e+05   7.2095500e+05   5.1500300e+05   5.1857200e+05   5.1260800e+05   4.7802300e+05   6.1945600e+05   5.6722100e+05   6.4526300e+05   5.9566900e+05   7.2925500e+05   7.4340400e+05   4.6670000e+05   4.4444400e+05   5.6742800e+05   5.5488100e+05   5.4808800e+05   5.1600600e+05   4.0825800e+05   4.1384900e+05   7.4267900e+05   7.0315400e+05   6.8648900e+05   6.8971300e+05   5.9965000e+05   6.5705800e+05   6.3762700e+05   7.0547500e+05   8.0999100e+05   5.7252800e+05   5.1766300e+05   5.3128900e+05   6.7201500e+05   7.2613300e+05   8.2092200e+05   8.2107300e+05   6.2496200e+05   6.9997100e+05   6.6467700e+05   7.1252800e+05   4.6542700e+05   6.2697100e+05   5.2929600e+05   6.3244900e+05   9.4979500e+05   1.0579350e+06   5.3082000e+05   4.9851500e+05   5.0550100e+05   5.0673000e+05   5.5444300e+05   5.8654800e+05   4.1796200e+05   4.3692300e+05   5.7084500e+05   5.6096400e+05   4.0155800e+05   3.9823500e+05   7.3069500e+05   7.4785300e+05   5.9151100e+05   5.3639300e+05   8.2489000e+05   9.0367000e+05   4.8043600e+05   4.7881900e+05   6.6442200e+05   6.8098300e+05
   7.4727300e+05   0.0000000e+00   7.9325200e+05   8.2448600e+05   5.5214300e+05   5.3332900e+05   9.4369100e+05   1.0039740e+06   5.4217800e+05   5.8047100e+05   5.7068900e+05   6.1589500e+05   6.3695200e+05   5.9886000e+05   6.6636300e+05   6.0389500e+05   5.5637900e+05   5.9469900e+05   7.0841200e+05   7.1952000e+05   4.7099100e+05   4.6188700e+05   8.0874800e+05   7.9431500e+05   5.5538900e+05   5.8485300e+05   5.6403600e+05   5.2987000e+05   6.3648200e+05   6.1693100e+05   6.9137700e+05   6.4850700e+05   7.9260900e+05   7.8543900e+05   5.3743800e+05   4.7632400e+05   5.6195700e+05   5.4187500e+05   5.8850100e+05   5.6699700e+05   4.4042100e+05   4.5444500e+05   7.3432400e+05   7.1935700e+05   7.0144000e+05   7.2074800e+05   6.4669300e+05   6.7093000e+05   6.7391000e+05   7.1304500e+05   8.0226300e+05   6.1899000e+05   5.4536300e+05   5.3851100e+05   7.0929400e+05   7.0872100e+05   8.5031300e+05   8.5544200e+05   6.5114000e+05   7.5983600e+05   7.1424200e+05   7.6325300e+05   4.9777900e+05   6.5737700e+05   5.4177600e+05   6.4638600e+05   9.9029700e+05   1.0230280e+06   5.6113300e+05   5.6198500e+05   5.3251300e+05   5.4620400e+05   6.0804800e+05   5.9366500e+05   4.6655000e+05   4.9088000e+05   6.1584400e+05   5.8960400e+05   4.3846400e+05   4.3605900e+05   7.4524500e+05   7.7291300e+05   6.3340800e+05   5.8620800e+05   8.8387900e+05   9.2697100e+05   5.4838400e+05   5.6666900e+05   7.0625100e+05   7.5275000e+05
   7.3779600e+05   7.9325200e+05   0.0000000e+00   8.4616300e+05   5.4106200e+05   5.1767100e+05   8.7928000e+05   9.9352700e+05   5.4172300e+05   5.2784800e+05   5.1697800e+05   5.7656800e+05   6.1073100e+05   6.0251700e+05   6.6458000e+05   6.0782100e+05   5.5579000e+05   5.5675400e+05   7.0500300e+05   6.8885300e+05   4.3358100e+05   4.1402300e+05   7.9567400e+05   7.9011200e+05   5.4258600e+05   5.5391800e+05   4.7931100e+05   5.0029500e+05   6.7836100e+05   6.6346000e+05   7.0561300e+05   6.5351700e+05   7.8359500e+05   7.2705700e+05   4.8145000e+05   4.6905600e+05   5.7243200e+05   5.6055500e+05   5.4234500e+05   5.4175800e+05   3.9521100e+05   3.9677000e+05   7.1940600e+05   7.2652300e+05   6.8298100e+05   6.8065900e+05   6.0298100e+05   6.4241200e+05   6.1284800e+05   6.4866600e+05   7.9652600e+05   5.9922400e+05   5.2922400e+05   5.6825800e+05   6.9944000e+05   7.1511300e+05   8.1887200e+05   8.5402400e+05   6.3912700e+05   7.2370600e+05   6.8515000e+05   7.4843700e+05   4.8628300e+05   6.7201800e+05   5.3088600e+05   6.2215400e+05   9.4315200e+05   9.9315100e+05   5.5757200e+05   5.0422200e+05   5.0574700e+05   4.8200600e+05   5.6951300e+05   5.7267300e+05   4.4344500e+05   4.1928500e+05   5.8316300e+05   6.1739700e+05   4.4039900e+05   4.0108000e+05   7.2239700e+05   7.6221900e+05   5.8304800e+05   5.9753200e+05   8.5259300e+05   8.9343500e+05   5.1330200e+05   5.4405800e+05   6.8915200e+05   7.7121200e+05
   7.8250900e+05   8.2448600e+05   8.4616300e+05   0.0000000e+00   5.4153600e+05   5.1432500e+05   9.1382400e+05   1.0308170e+06   4.9163300e+05   5.4833400e+05   5.4101800e+05   5.8005200e+05   6.5214800e+05   6.8099500e+05   6.7815300e+05   6.6397700e+05   5.5444400e+05   6.3884300e+05   7.2120700e+05   7.4984400e+05   4.7463700e+05   4.5437200e+05   8.1468900e+05   8.0233100e+05   6.2543100e+05   6.1441700e+05   5.2255200e+05   5.2563900e+05   6.7131400e+05   6.4683200e+05   6.7095100e+05   7.0140700e+05   7.6485500e+05   7.5585000e+05   5.5543600e+05   5.2069000e+05   6.5387200e+05   6.0256600e+05   5.9841400e+05   6.6005000e+05   5.0194800e+05   4.7040400e+05   7.6775600e+05   7.9233400e+05   7.3043300e+05   7.5707900e+05   6.9922000e+05   7.1637300e+05   6.3907100e+05   7.3377100e+05   9.1453300e+05   6.7987000e+05   5.9281900e+05   5.5897600e+05   6.8746100e+05   7.9316300e+05   8.5056000e+05   9.0851600e+05   7.1490000e+05   7.9529800e+05   7.3986700e+05   7.4590200e+05   5.7784700e+05   7.2022700e+05   6.0950300e+05   7.6004000e+05   1.0155860e+06   1.0816040e+06   6.3904200e+05   5.6683700e+05   5.9285400e+05   5.8642300e+05   6.4563100e+05   6.6300600e+05   5.0855000e+05   5.0696600e+05   6.8770900e+05   6.5793600e+05   4.8468200e+05   4.8931700e+05   8.0718800e+05   8.2855200e+05   6.7228300e+05   6.2336100e+05   8.7020700e+05   9.2799900e+05   5.2372300e+05   5.6748900e+05   7.4848900e+05   8.4207900e+05
   5.1072800e+05   5.5214300e+05   5.4106200e+05   5.4153600e+05   0.0000000e+00   2.5087800e+05   6.2744000e+05   7.2722700e+05   2.5236300e+05   2.3270400e+05   2.4549500e+05   2.7818600e+05   3.4959700e+05   3.4944000e+05   3.9511500e+05   3.2257800e+05   2.7744300e+05   3.2673500e+05   4.3143300e+05   4.2808900e+05   1.8078000e+05   1.7062400e+05   5.1675800e+05   4.8464600e+05   3.0618600e+05   3.0406700e+05   2.5117900e+05   2.3566200e+05   3.5638100e+05   3.5526900e+05   4.3797700e+05   3.8092300e+05   4.9968100e+05   4.9276700e+05   2.3005200e+05   1.9797200e+05   3.3347300e+05   2.7517100e+05   2.9130300e+05   3.1772300e+05   1.6693900e+05   1.5008300e+05   4.3156800e+05   4.7528600e+05   4.0620000e+05   4.2786000e+05   3.7472300e+05   4.0585800e+05   3.9494800e+05   4.2135400e+05   5.6471600e+05   3.5227600e+05   2.9736100e+05   2.9574600e+05   4.0690000e+05   4.8073300e+05   5.1999900e+05   5.8654200e+05   3.9451700e+05   5.1386200e+05   4.4153900e+05   4.8832800e+05   2.4680000e+05   4.2208500e+05   2.9610200e+05   4.2923700e+05   7.0881400e+05   7.9334900e+05   3.0061400e+05   2.8922900e+05   2.7250100e+05   2.8227200e+05   3.3934200e+05   3.6599600e+05   1.8555800e+05   2.1381200e+05   3.5955400e+05   3.2992200e+05   1.5172500e+05   1.6015300e+05   4.8275200e+05   5.1468300e+05   3.6276900e+05   2.7937600e+05   5.6050800e+05   6.2833300e+05   2.3759100e+05   2.5967400e+05   4.4222700e+05   4.9422000e+05
   5.0401600e+05   5.3332900e+05   5.1767100e+05   5.1432500e+05   2.5087800e+05   0.0000000e+00   6.4119600e+05   7.1862500e+05   2.4727400e+05   2.9248000e+05   2.2002400e+05   2.6741900e+05   3.5122500e+05   3.2803800e+05   3.8118200e+05   3.2105300e+05   2.4155800e+05   3.0898400e+05   3.9386700e+05   3.9277600e+05   1.7386400e+05   1.6400100e+05   5.0725300e+05   4.6067900e+05   2.5142200e+05   2.6147600e+05   2.0763800e+05   2.2372400e+05   3.3002000e+05   3.2598200e+05   4.1733900e+05   3.7470200e+05   5.0528300e+05   4.6153800e+05   2.2282700e+05   1.9661900e+05   3.0903700e+05   2.6226500e+05   2.8902000e+05   2.8687700e+05   1.6111600e+05   1.5011300e+05   4.7143700e+05   4.3923400e+05   4.1010000e+05   4.3688500e+05   3.5595600e+05   3.8301100e+05   3.7659800e+05   4.6372600e+05   5.5268900e+05   3.1206400e+05   2.7878100e+05   2.5098900e+05   3.9235500e+05   4.5507800e+05   4.8935300e+05   5.7818700e+05   3.2642800e+05   4.6584900e+05   3.8626800e+05   4.5738300e+05   2.2529200e+05   3.8580800e+05   2.7973700e+05   3.8764900e+05   7.0568600e+05   7.7796200e+05   2.7385000e+05   2.3221000e+05   2.5980800e+05   2.3599900e+05   3.3295900e+05   3.1978200e+05   1.7023000e+05   1.7913500e+05   3.2732300e+05   3.0395300e+05   1.5234300e+05   1.2813500e+05   4.6116000e+05   4.9432400e+05   3.4776300e+05   2.9518000e+05   5.6882700e+05   5.8263800e+05   2.2822700e+05   2.2868700e+05   4.3902700e+05   4.8741400e+05
   9.1204000e+05   9.4369100e+05   8.7928000e+05   9.1382400e+05   6.2744000e+05   6.4119600e+05   0.0000000e+00   1.0528390e+06   6.1362100e+05   6.4110400e+05   6.1061700e+05   6.2586700e+05   6.9975600e+05   6.9837000e+05   7.5891200e+05   6.7019300e+05   6.2308600e+05   6.6941600e+05   7.3894600e+05   7.7871500e+05   5.6697700e+05   5.6701600e+05   9.1207800e+05   8.6948300e+05   6.2255200e+05   6.4918900e+05   5.9634600e+05   5.8832200e+05   7.1351300e+05   6.8206500e+05   7.8121900e+05   7.5808800e+05   8.7290900e+05   8.6395300e+05   5.8556400e+05   5.8003900e+05   7.0649900e+05   6.4114000e+05   6.2874100e+05   6.1630400e+05   4.9524000e+05   5.1242000e+05   8.1711100e+05   8.1910900e+05   7.6313700e+05   7.8092900e+05   7.2606900e+05   7.6576300e+05   7.2256000e+05   7.7855200e+05   9.0018400e+05   6.8702800e+05   6.1829000e+05   5.9855600e+05   7.7392000e+05   8.0416000e+05   8.6234700e+05   9.3354800e+05   6.6539200e+05   7.6435800e+05   7.3427900e+05   7.8381400e+05   5.5192700e+05   7.1720300e+05   6.3231700e+05   7.2142600e+05   1.0667320e+06   1.1307900e+06   6.3867900e+05   6.0579900e+05   5.9809900e+05   5.9027600e+05   6.5730400e+05   6.1023700e+05   4.9932500e+05   5.1462200e+05   7.1677000e+05   6.9670900e+05   5.3563000e+05   5.3750100e+05   8.6137600e+05   9.0590100e+05   6.8577300e+05   6.6281900e+05   9.1284100e+05   1.0113710e+06   5.9410400e+05   6.2406300e+05   8.0839300e+05   8.3349100e+05
   9.5705000e+05   1.0039740e+06   9.9352700e+05   1.0308170e+06   7.2722700e+05   7.1862500e+05   1.0528390e+06   0.0000000e+00   6.8317600e+05   7.0252700e+05   6.6869800e+05   7.1360500e+05   7.9438700e+05   7.9241900e+05   8.5166700e+05   7.7140600e+05   7.3472800e+05   7.5535800e+05   8.4366300e+05   8.1470800e+05   6.0320700e+05   6.0878600e+05   9.4646300e+05   9.2171100e+05   7.1126400e+05   7.0951600e+05   6.8241600e+05   6.7882700e+05   7.6888200e+05   7.6411700e+05   8.3191500e+05   8.2721500e+05   9.1450400e+05   9.3532800e+05   6.6587400e+05   6.3315000e+05   7.6171400e+05   7.0727400e+05   7.2504800e+05   6.9890300e+05   5.9133300e+05   5.9132300e+05   9.0287300e+05   8.8939800e+05   8.6942700e+05   8.6686600e+05   8.1152100e+05   8.1025900e+05   7.7420700e+05   8.2029100e+05   9.7257800e+05   7.7511900e+05   6.8940000e+05   6.7365100e+05   8.3699400e+05   9.0695200e+05   1.0196440e+06   1.0164280e+06   7.7015900e+05   8.7615900e+05   8.4297900e+05   8.8559700e+05   6.3651100e+05   7.7612200e+05   6.6749500e+05   7.8662500e+05   1.1204550e+06   1.1894580e+06   7.2028500e+05   6.6722400e+05   6.8814500e+05   6.6863600e+05   7.5468000e+05   7.4132900e+05   5.9738200e+05   5.6011400e+05   7.3062300e+05   7.5546500e+05   6.0059100e+05   5.7009800e+05   9.0357800e+05   9.6368700e+05   7.5990200e+05   7.5034700e+05   1.0249790e+06   1.0640950e+06   6.3389800e+05   6.8279100e+05   8.6905500e+05   9.2328800e+05
   5.1929600e+05   5.4217800e+05   5.4172300e+05   4.9163300e+05   2.5236300e+05   2.4727400e+05   6.1362100e+05   6.8317600e+05   0.0000000e+00   2.5519900e+05   1.9990900e+05   2.4871000e+05   3.1918400e+05   3.1137700e+05   3.9383100e+05   2.9759100e+05   2.5208400e+05   2.9813500e+05   3.8748200e+05   3.8930500e+05   1.5844400e+05   1.5875900e+05   4.7764600e+05   4.5018700e+05   2.7945100e+05   2.5736300e+05   2.2151400e+05   2.1389700e+05   3.5228900e+05   3.1309600e+05   3.8020800e+05   3.4556900e+05   4.7134700e+05   4.6405700e+05   2.2414600e+05   1.9361100e+05   3.1648600e+05   2.6858000e+05   3.1481100e+05   3.0469000e+05   1.6315100e+05   1.4674700e+05   4.8276700e+05   4.3122500e+05   4.3962100e+05   4.4086000e+05   3.6768200e+05   4.1695700e+05   3.7576200e+05   4.0096400e+05   5.5421100e+05   3.2825900e+05   2.8729400e+05   2.6945500e+05   3.9183400e+05   4.3232200e+05   5.3767400e+05   5.5981600e+05   3.5607700e+05   4.8384900e+05   3.9977500e+05   4.6365000e+05   2.2295000e+05   3.7780100e+05   2.7096200e+05   3.7548000e+05   6.7126100e+05   7.4013500e+05   2.8451400e+05   2.2818700e+05   2.5468700e+05   2.1093700e+05   3.3653500e+05   2.9961400e+05   1.5275700e+05   1.6559400e+05   3.0235300e+05   3.2970600e+05   1.3458500e+05   1.3333000e+05   4.6103700e+05   4.9322900e+05   3.0416900e+05   2.8399200e+05   5.8376600e+05   6.1334200e+05   2.0716100e+05   2.3735300e+05   4.5347800e+05   4.9886400e+05
   5.0525100e+05   5.8047100e+05   5.2784800e+05   5.4833400e+05   2.3270400e+05   2.9248000e+05   6.4110400e+05   7.0252700e+05   2.5519900e+05   0.0000000e+00   2.2840100e+05   2.7472100e+05   3.4349700e+05   3.4137500e+05   3.9662000e+05   3.3411500e+05   2.8564200e+05   3.2009200e+05   3.9220000e+05   3.8879500e+05   1.6983700e+05   1.8631700e+05   5.1796900e+05   4.8047200e+05   2.9376900e+05   3.0691000e+05   2.3896600e+05   2.1794600e+05   3.7116200e+05   3.5634900e+05   4.2383700e+05   3.6498000e+05   4.8280100e+05   4.8753300e+05   2.2298000e+05   2.1951900e+05   2.9511200e+05   2.8475000e+05   3.0375300e+05   3.3115700e+05   1.5264000e+05   1.5315200e+05   4.8265000e+05   4.5443100e+05   4.2870100e+05   4.2526900e+05   3.7564500e+05   4.0547100e+05   3.6432300e+05   4.1763400e+05   5.6593000e+05   3.4348500e+05   2.5308100e+05   2.4334100e+05   4.1048600e+05   4.2306500e+05   5.4054300e+05   5.3760100e+05   3.4599200e+05   4.6085000e+05   4.1387400e+05   4.6270000e+05   2.3522200e+05   3.7361800e+05   2.8786400e+05   3.7044400e+05   6.6339300e+05   7.2617800e+05   2.9864200e+05   2.2679700e+05   2.4840900e+05   2.2615600e+05   3.4588400e+05   3.2533000e+05   1.8682600e+05   1.8571000e+05   3.2928900e+05   3.4452300e+05   1.5272700e+05   1.5157800e+05   4.7898700e+05   4.9942300e+05   3.2195800e+05   3.0101300e+05   5.8763500e+05   6.0527100e+05   2.2816600e+05   2.4589000e+05   4.6854900e+05   4.7044600e+05
   4.7683300e+05   5.7068900e+05   5.1697800e+05   5.4101800e+05   2.4549500e+05   2.2002400e+05   6.1061700e+05   6.6869800e+05   1.9990900e+05   2.2840100e+05   0.0000000e+00   2.6144600e+05   3.1550800e+05   3.0858900e+05   3.6464500e+05   2.8154100e+05   2.3972700e+05   3.1604700e+05   3.8289400e+05   3.8595200e+05   1.7362300e+05   1.8116000e+05   5.1282200e+05   4.4230200e+05   2.7724300e+05   2.7199400e+05   2.1036200e+05   2.1337900e+05   3.4514900e+05   3.4252700e+05   4.1788100e+05   3.6240600e+05   4.4488800e+05   4.7085200e+05   2.0225700e+05   1.8648000e+05   2.7824700e+05   2.7790500e+05   2.9874900e+05   3.0749700e+05   1.6391400e+05   1.4958200e+05   4.3890900e+05   4.4687000e+05   4.0905500e+05   4.0395600e+05   3.6052300e+05   3.9302500e+05   3.5104700e+05   3.7374700e+05   5.2421900e+05   3.1701600e+05   2.3162200e+05   2.3981600e+05   3.8775400e+05   4.0823500e+05   5.4220700e+05   5.4008900e+05   3.2737700e+05   4.5372800e+05   4.2260200e+05   4.5359400e+05   2.2444600e+05   3.6131300e+05   2.7363200e+05   3.6894100e+05   7.2933000e+05   7.5241700e+05   2.6707700e+05   2.0277100e+05   2.4980200e+05   2.4598800e+05   3.2621200e+05   2.7055700e+05   1.5398200e+05   1.7064500e+05   3.0057400e+05   3.0983600e+05   1.4654300e+05   1.3854900e+05   4.7163300e+05   4.9396200e+05   3.1430800e+05   2.7462200e+05   5.5342100e+05   5.8542900e+05   1.8821300e+05   2.3003600e+05   4.4135300e+05   4.5725800e+05
   4.9840100e+05   6.1589500e+05   5.7656800e+05   5.8005200e+05   2.7818600e+05   2.6741900e+05   6.2586700e+05   7.1360500e+05   2.4871000e+05   2.7472100e+05   2.6144600e+05   0.0000000e+00   3.5974000e+05   3.4379800e+05   4.0549900e+05   3.2820300e+05   2.9178500e+05   3.3685200e+05   4.0606000e+05   4.1017800e+05   1.9942700e+05   1.9415400e+05   5.5179100e+05   4.9991300e+05   2.5865800e+05   2.7970000e+05   2.3642800e+05   2.1654600e+05   3.6861700e+05   3.3473700e+05   4.4970100e+05   3.8089100e+05   4.7640300e+05   5.0202900e+05   2.3940700e+05   2.1008500e+05   3.1385500e+05   2.9382700e+05   2.9164800e+05   3.3230400e+05   1.8532900e+05   1.6416000e+05   4.6756400e+05   4.6860000e+05   4.4853100e+05   4.5486200e+05   3.9569600e+05   4.1513900e+05   3.7907000e+05   4.2992000e+05   5.4336700e+05   3.7899200e+05   2.9800000e+05   2.8269400e+05   4.7075900e+05   4.7372100e+05   5.6170000e+05   5.7052000e+05   3.7152400e+05   4.5256300e+05   4.4071700e+05   4.6657100e+05   2.6735400e+05   4.2542200e+05   3.1472000e+05   4.3770300e+05   7.2121700e+05   7.5745200e+05   3.1566500e+05   2.5669500e+05   2.6634700e+05   2.8131400e+05   3.8965000e+05   3.6206900e+05   2.1972000e+05   2.1371700e+05   3.7589700e+05   3.3772600e+05   1.6529800e+05   1.6260900e+05   4.9270800e+05   5.1084100e+05   3.5497100e+05   3.1936500e+05   5.9237800e+05   5.9443200e+05   2.1367100e+05   2.6287700e+05   4.6326500e+05   4.8030400e+05
   5.4609300e+05   6.3695200e+05   6.1073100e+05   6.5214800e+05   3.4959700e+05   3.5122500e+05   6.9975600e+05   7.9438700e+05   3.1918400e+05   3.4349700e+05   3.1550800e+05   3.5974000e+05   0.0000000e+00   4.1117800e+05   4.7113500e+05   4.0686200e+05   3.7647600e+05   3.7696700e+05   4.6466700e+05   4.7254500e+05   2.5226600e+05   2.6161000e+05   6.0856600e+05   5.4384100e+05   3.5004500e+05   3.5532900e+05   2.9948000e+05   3.0049600e+05   4.4938800e+05   4.1001300e+05   4.9951700e+05   4.6252100e+05   5.4673600e+05   5.7199700e+05   2.7991400e+05   2.6903200e+05   3.8246800e+05   3.5268000e+05   3.8032500e+05   3.9411200e+05   2.5078100e+05   2.5085300e+05   5.3324100e+05   5.7100700e+05   4.9480800e+05   5.1405200e+05   4.2250100e+05   4.8330900e+05   4.4265700e+05   5.0532300e+05   6.2214100e+05   4.3354600e+05   3.7373800e+05   3.5407600e+05   5.1882700e+05   5.3105200e+05   6.3285700e+05   6.6201200e+05   4.4896300e+05   5.2432800e+05   5.3065100e+05   5.3032400e+05   3.1878600e+05   4.8730800e+05   3.8316300e+05   5.1296800e+05   7.5044500e+05   8.1622300e+05   3.8363200e+05   3.2055900e+05   3.5375500e+05   3.5752400e+05   4.5328700e+05   4.1790400e+05   2.7367000e+05   2.6610700e+05   4.3311000e+05   3.8602100e+05   2.3665200e+05   2.3934800e+05   5.8053500e+05   5.7643200e+05   4.3193100e+05   3.8555300e+05   6.8220700e+05   6.8156400e+05   3.2001600e+05   3.4494100e+05   5.2219600e+05   5.3662000e+05
   5.4257700e+05   5.9886000e+05   6.0251700e+05   6.8099500e+05   3.4944000e+05   3.2803800e+05   6.9837000e+05   7.9241900e+05   3.1137700e+05   3.4137500e+05   3.0858900e+05   3.4379800e+05   4.1117800e+05   0.0000000e+00   4.5402700e+05   3.9404100e+05   3.3392300e+05   3.9233700e+05   4.4853800e+05   4.5002200e+05   2.4751800e+05   2.3224100e+05   5.6637400e+05   5.1366700e+05   3.1194400e+05   3.5068000e+05   2.8671300e+05   2.9477100e+05   4.2425200e+05   3.9670400e+05   4.4554900e+05   4.4395800e+05   5.3299800e+05   5.4873800e+05   2.7745000e+05   2.4783200e+05   3.4887200e+05   3.2381600e+05   3.2454800e+05   3.0267800e+05   2.1079100e+05   2.2304600e+05   5.0851800e+05   5.5865000e+05   4.7276900e+05   4.8565800e+05   3.9610300e+05   4.5771800e+05   3.9225400e+05   4.6974500e+05   5.9154300e+05   3.7423400e+05   3.1328200e+05   3.1370400e+05   4.8514400e+05   4.9793100e+05   6.0129100e+05   6.0421600e+05   4.2967800e+05   5.1124400e+05   4.8283700e+05   4.8838800e+05   2.9771300e+05   4.3891900e+05   3.1674600e+05   4.4817300e+05   7.3205800e+05   8.0704500e+05   3.6347600e+05   2.6660500e+05   3.2193000e+05   2.9378400e+05   3.8710600e+05   3.8534100e+05   2.4089500e+05   2.5304200e+05   4.0922900e+05   3.7891600e+05   2.3787600e+05   2.3183200e+05   5.4623100e+05   5.3741900e+05   4.1515100e+05   3.6386300e+05   6.6695300e+05   6.5926600e+05   3.0911400e+05   3.5028300e+05   5.1973300e+05   5.6011100e+05
   6.3687600e+05   6.6636300e+05   6.6458000e+05   6.7815300e+05   3.9511500e+05   3.8118200e+05   7.5891200e+05   8.5166700e+05   3.9383100e+05   3.9662000e+05   3.6464500e+05   4.0549900e+05   4.7113500e+05   4.5402700e+05   0.0000000e+00   4.7945700e+05   3.7881200e+05   4.7817200e+05   5.6612400e+05   5.4171500e+05   3.2432100e+05   2.9928600e+05   6.0188600e+05   5.7171300e+05   3.7936200e+05   4.2277600e+05   3.6433700e+05   3.4006200e+05   4.7636100e+05   4.5778700e+05   5.3388600e+05   4.6689200e+05   5.9522300e+05   5.9118700e+05   3.5301600e+05   3.2758400e+05   3.9220500e+05   3.8547100e+05   4.2723300e+05   3.8502500e+05   2.7058500e+05   2.9129700e+05   5.8513400e+05   6.3941500e+05   5.4245400e+05   5.3640700e+05   4.4272100e+05   5.1699700e+05   4.4928700e+05   5.3320000e+05   6.5140700e+05   4.5269800e+05   3.7368000e+05   3.6832000e+05   5.2565000e+05   5.5427700e+05   6.8329700e+05   6.9095600e+05   4.7174800e+05   5.6526400e+05   5.3752700e+05   5.8103800e+05   3.4569200e+05   4.8256900e+05   4.0848100e+05   5.1158600e+05   8.2403700e+05   8.9473700e+05   4.4762900e+05   3.3259600e+05   3.8115600e+05   3.7860400e+05   4.8576300e+05   4.6653800e+05   3.1379100e+05   3.3031900e+05   4.8958300e+05   4.6596600e+05   2.6579500e+05   2.7512900e+05   6.1908100e+05   6.3165900e+05   4.7367600e+05   4.2586700e+05   7.2953000e+05   7.5449400e+05   3.7617700e+05   3.7581400e+05   5.5073300e+05   6.1413500e+05
   5.6435100e+05   6.0389500e+05   6.0782100e+05   6.6397700e+05   3.2257800e+05   3.2105300e+05   6.7019300e+05   7.7140600e+05   2.9759100e+05   3.3411500e+05   2.8154100e+05   3.2820300e+05   4.0686200e+05   3.9404100e+05   4.7945700e+05   0.0000000e+00   3.7002100e+05   4.1099600e+05   4.7926500e+05   4.7196500e+05   2.3214300e+05   2.3056900e+05   5.8190400e+05   5.2907400e+05   3.6729400e+05   3.8367800e+05   3.1025700e+05   2.8636200e+05   4.4304900e+05   4.2047300e+05   4.7744200e+05   4.5705600e+05   5.6069600e+05   5.8138500e+05   3.0549500e+05   2.5796500e+05   3.4476200e+05   3.7648600e+05   3.8569200e+05   3.6882100e+05   2.3618500e+05   2.1651100e+05   5.4320400e+05   5.4516700e+05   5.0172300e+05   5.2531200e+05   4.3647300e+05   5.1055900e+05   4.5001000e+05   5.3997300e+05   6.4259400e+05   4.4649800e+05   3.6518800e+05   3.4035500e+05   5.3009700e+05   5.0865200e+05   6.4557700e+05   6.6036700e+05   4.5129400e+05   5.7789900e+05   4.8811700e+05   5.2846700e+05   3.2225900e+05   4.7896600e+05   3.6310200e+05   4.8470200e+05   7.8887000e+05   8.5117000e+05   3.8130100e+05   3.0426600e+05   3.1795300e+05   3.3681000e+05   4.0628500e+05   4.0994700e+05   2.6749700e+05   2.4298400e+05   4.0923300e+05   3.6626900e+05   2.1700800e+05   2.1109600e+05   5.6129700e+05   5.8234000e+05   4.1781200e+05   3.8446500e+05   6.3989500e+05   6.8296500e+05   3.1798500e+05   3.2050900e+05   5.0563500e+05   5.2539200e+05
   4.9127900e+05   5.5637900e+05   5.5579000e+05   5.5444400e+05   2.7744300e+05   2.4155800e+05   6.2308600e+05   7.3472800e+05   2.5208400e+05   2.8564200e+05   2.3972700e+05   2.9178500e+05   3.7647600e+05   3.3392300e+05   3.7881200e+05   3.7002100e+05   0.0000000e+00   3.2399200e+05   4.1191200e+05   4.0541000e+05   1.7561900e+05   1.8240100e+05   5.0188700e+05   4.4152600e+05   2.7322400e+05   2.8599700e+05   2.1692100e+05   1.9486400e+05   3.2301200e+05   3.2254600e+05   4.1278200e+05   4.0393500e+05   4.6780700e+05   4.8545600e+05   2.3362200e+05   1.9947700e+05   2.8520200e+05   2.9252800e+05   3.1495600e+05   2.8143700e+05   1.6406300e+05   1.4038600e+05   4.8059400e+05   4.3777800e+05   4.3714400e+05   4.5425700e+05   3.7944100e+05   3.9952000e+05   3.5278300e+05   4.0009100e+05   5.5251700e+05   3.7373300e+05   3.0728100e+05   2.7597900e+05   4.1459100e+05   3.9967100e+05   5.4344700e+05   5.7249200e+05   3.8349200e+05   5.0438600e+05   4.1084800e+05   4.7330800e+05   2.3212700e+05   3.8082300e+05   2.8646000e+05   4.1568700e+05   7.1670400e+05   7.5095600e+05   3.1867300e+05   2.4972800e+05   2.6696200e+05   2.8054400e+05   3.8929900e+05   3.4495100e+05   1.9417400e+05   1.9438700e+05   3.6374900e+05   3.4319600e+05   1.6546700e+05   1.4511000e+05   5.0196800e+05   5.1948700e+05   3.1827000e+05   3.0497000e+05   5.8318100e+05   6.1038700e+05   2.3000500e+05   2.5861700e+05   4.3060100e+05   4.5976000e+05
   5.2488500e+05   5.9469900e+05   5.5675400e+05   6.3884300e+05   3.2673500e+05   3.0898400e+05   6.6941600e+05   7.5535800e+05   2.9813500e+05   3.2009200e+05   3.1604700e+05   3.3685200e+05   3.7696700e+05   3.9233700e+05   4.7817200e+05   4.1099600e+05   3.2399200e+05   0.0000000e+00   4.8187200e+05   4.9330100e+05   2.5576200e+05   2.1458400e+05   5.5604000e+05   5.3607300e+05   3.5374300e+05   3.3497200e+05   2.7009700e+05   2.8669900e+05   3.9830400e+05   4.0420300e+05   4.6555300e+05   4.2237200e+05   4.9155400e+05   5.3124000e+05   2.7426600e+05   2.1606200e+05   3.5443000e+05   3.1423700e+05   3.4611800e+05   3.5025900e+05   2.0341400e+05   1.7420500e+05   5.0017700e+05   5.4167100e+05   4.7048400e+05   5.0337500e+05   4.1283600e+05   4.4607700e+05   4.1233200e+05   4.6715300e+05   5.7965200e+05   3.8195600e+05   3.1025900e+05   3.1924600e+05   4.3529200e+05   4.7934900e+05   5.8669300e+05   5.9114400e+05   3.7976500e+05   5.5019800e+05   4.7197700e+05   5.4865600e+05   2.8600200e+05   4.3840200e+05   3.3238700e+05   4.4655800e+05   7.7193100e+05   8.1141300e+05   3.8608400e+05   3.1078300e+05   3.3633100e+05   3.0472300e+05   4.1766400e+05   3.8285000e+05   2.3285300e+05   2.4617000e+05   3.7945400e+05   3.7721400e+05   1.9600700e+05   1.7210800e+05   5.5231200e+05   5.5002100e+05   3.8308900e+05   3.7098000e+05   6.2765500e+05   6.7596200e+05   2.6826900e+05   2.9001000e+05   4.8070300e+05   5.1989000e+05
   6.1986100e+05   7.0841200e+05   7.0500300e+05   7.2120700e+05   4.3143300e+05   3.9386700e+05   7.3894600e+05   8.4366300e+05   3.8748200e+05   3.9220000e+05   3.8289400e+05   4.0606000e+05   4.6466700e+05   4.4853800e+05   5.6612400e+05   4.7926500e+05   4.1191200e+05   4.8187200e+05   0.0000000e+00   5.3261000e+05   3.1170000e+05   3.3424900e+05   6.6076100e+05   6.0539200e+05   4.0995000e+05   4.1739500e+05   3.5010500e+05   3.8439100e+05   4.7306600e+05   4.7244500e+05   5.7347200e+05   5.2026400e+05   6.0958000e+05   6.3564200e+05   3.6249600e+05   3.3379300e+05   4.4798500e+05   4.1734500e+05   4.1879800e+05   4.5577400e+05   3.1962500e+05   3.1745800e+05   5.6154300e+05   5.8501600e+05   5.4926300e+05   5.9261200e+05   5.2306300e+05   5.3842300e+05   5.0125600e+05   5.4805100e+05   6.6174600e+05   4.5298100e+05   3.6667800e+05   3.8122700e+05   5.2884400e+05   5.3306200e+05   6.5465000e+05   6.8254500e+05   4.8915400e+05   5.9245200e+05   5.1634300e+05   6.0424000e+05   3.4410300e+05   5.1356000e+05   3.9720000e+05   5.2070200e+05   8.2712100e+05   8.9592400e+05   4.2389500e+05   3.2554100e+05   3.7098800e+05   3.9596500e+05   4.5428400e+05   4.2491600e+05   2.8616200e+05   2.9868200e+05   4.3901000e+05   4.5241600e+05   2.7655600e+05   3.0297500e+05   5.9986800e+05   6.0091600e+05   4.5286300e+05   4.5084900e+05   7.1780200e+05   7.6066600e+05   3.7285900e+05   4.1490200e+05   6.2671300e+05   6.1233600e+05
   6.7118500e+05   7.1952000e+05   6.8885300e+05   7.4984400e+05   4.2808900e+05   3.9277600e+05   7.7871500e+05   8.1470800e+05   3.8930500e+05   3.8879500e+05   3.8595200e+05   4.1017800e+05   4.7254500e+05   4.5002200e+05   5.4171500e+05   4.7196500e+05   4.0541000e+05   4.9330100e+05   5.3261000e+05   0.0000000e+00   3.1258600e+05   3.2635100e+05   6.5084600e+05   5.9925400e+05   4.0411500e+05   4.3326400e+05   3.6987800e+05   3.8149000e+05   5.0261400e+05   4.7227500e+05   5.8199900e+05   5.2310700e+05   6.4013600e+05   6.3490200e+05   3.7492800e+05   3.4033600e+05   4.7140200e+05   4.1474600e+05   4.5274800e+05   4.4191500e+05   3.3066600e+05   2.9267700e+05   6.0392100e+05   5.8732800e+05   5.6068100e+05   6.0109800e+05   5.3395200e+05   5.3668800e+05   5.2810800e+05   5.6498300e+05   6.8065700e+05   5.1156600e+05   4.2012400e+05   4.0866700e+05   5.6451300e+05   5.5985300e+05   6.7883000e+05   6.8971400e+05   5.1483200e+05   6.5329500e+05   5.4047000e+05   6.2636200e+05   3.7246100e+05   5.5390300e+05   4.3957600e+05   5.4475800e+05   8.2724800e+05   9.3531800e+05   4.4359600e+05   3.8952300e+05   4.1448400e+05   4.1777500e+05   4.9549300e+05   4.7033200e+05   3.4508600e+05   3.5042900e+05   4.8567800e+05   4.6825400e+05   2.8637000e+05   2.9978100e+05   6.3708700e+05   6.0785000e+05   4.3932300e+05   4.6421200e+05   7.2279300e+05   7.3939700e+05   4.0912500e+05   4.0091000e+05   6.1218000e+05   6.2326900e+05
   4.5233100e+05   4.7099100e+05   4.3358100e+05   4.7463700e+05   1.8078000e+05   1.7386400e+05   5.6697700e+05   6.0320700e+05   1.5844400e+05   1.6983700e+05   1.7362300e+05   1.9942700e+05   2.5226600e+05   2.4751800e+05   3.2432100e+05   2.3214300e+05   1.7561900e+05   2.5576200e+05   3.1170000e+05   3.1258600e+05   0.0000000e+00   8.8608000e+04   4.4472600e+05   3.7581300e+05   1.8828000e+05   2.2392000e+05   1.5569100e+05   1.4611700e+05   2.8040200e+05   2.6183500e+05   3.4546700e+05   3.1021100e+05   4.1362900e+05   4.1200300e+05   1.6306100e+05   1.1884700e+05   2.5316300e+05   1.9872600e+05   2.1757900e+05   2.1764000e+05   1.0391400e+05   8.3393000e+04   4.0091900e+05   3.9104300e+05   3.3605900e+05   3.8343500e+05   3.1005500e+05   3.4979900e+05   2.9402300e+05   3.8111000e+05   4.9316900e+05   2.6924500e+05   2.2321700e+05   1.9814300e+05   3.4228600e+05   3.2557300e+05   4.2881700e+05   4.9067900e+05   2.8833500e+05   3.9578100e+05   3.5398200e+05   4.0616700e+05   1.7192100e+05   3.3007800e+05   2.1918400e+05   3.0680400e+05   6.1913000e+05   6.6803000e+05   2.2488200e+05   1.5657400e+05   1.9070800e+05   1.8860300e+05   2.9844100e+05   2.8088800e+05   1.1443000e+05   1.1477600e+05   2.5852100e+05   2.5716200e+05   9.2027000e+04   8.7891000e+04   4.1523400e+05   4.0736500e+05   2.4438200e+05   2.4686100e+05   5.1482600e+05   4.9197800e+05   1.5551700e+05   1.6345000e+05   3.5363500e+05   3.6387800e+05
   4.3669600e+05   4.6188700e+05   4.1402300e+05   4.5437200e+05   1.7062400e+05   1.6400100e+05   5.6701600e+05   6.0878600e+05   1.5875900e+05   1.8631700e+05   1.8116000e+05   1.9415400e+05   2.6161000e+05   2.3224100e+05   2.9928600e+05   2.3056900e+05   1.8240100e+05   2.1458400e+05   3.3424900e+05   3.2635100e+05   8.8608000e+04   0.0000000e+00   4.3010000e+05   3.7619200e+05   1.7763200e+05   2.0475800e+05   1.6047400e+05   1.3472700e+05   2.5747300e+05   2.7065000e+05   3.3849600e+05   3.0019300e+05   4.0450300e+05   4.1727700e+05   1.6765300e+05   1.0557900e+05   2.3911500e+05   1.9131900e+05   2.0308900e+05   1.8300200e+05   9.7770000e+04   7.9331000e+04   3.8901800e+05   3.8486800e+05   3.5651700e+05   3.6142300e+05   3.2635800e+05   3.1734200e+05   3.0042100e+05   3.6782700e+05   4.5523300e+05   2.6601400e+05   2.0950600e+05   1.7642400e+05   3.6018500e+05   3.3064600e+05   4.0925000e+05   4.7870100e+05   2.7683400e+05   4.0094800e+05   3.5828500e+05   3.8924800e+05   1.7047700e+05   3.2311600e+05   2.0087300e+05   2.9110600e+05   6.1773100e+05   6.6746600e+05   2.3789000e+05   1.6743000e+05   1.7078000e+05   1.7457200e+05   2.7361000e+05   2.6396400e+05   9.7275000e+04   8.9249000e+04   2.3574400e+05   2.4888900e+05   7.7643000e+04   7.0505000e+04   4.2131900e+05   3.9545400e+05   2.5113200e+05   2.0936700e+05   5.0836100e+05   4.7161400e+05   1.3830200e+05   1.7091400e+05   3.5759500e+05   3.8124900e+05
   7.9439500e+05   8.0874800e+05   7.9567400e+05   8.1468900e+05   5.1675800e+05   5.0725300e+05   9.1207800e+05   9.4646300e+05   4.7764600e+05   5.1796900e+05   5.1282200e+05   5.5179100e+05   6.0856600e+05   5.6637400e+05   6.0188600e+05   5.8190400e+05   5.0188700e+05   5.5604000e+05   6.6076100e+05   6.5084600e+05   4.4472600e+05   4.3010000e+05   0.0000000e+00   7.0628700e+05   5.0807100e+05   5.4660900e+05   4.9397700e+05   4.7308500e+05   5.7900000e+05   5.9046900e+05   6.8770100e+05   6.4780200e+05   7.3524800e+05   7.5008100e+05   5.1434700e+05   4.5344300e+05   5.4858500e+05   5.3900300e+05   5.5594600e+05   5.2667300e+05   4.5911800e+05   4.3967300e+05   7.0221500e+05   7.5681200e+05   6.9154700e+05   6.9927000e+05   6.3819000e+05   6.7543000e+05   6.4815100e+05   7.0073400e+05   8.4239800e+05   6.1948100e+05   5.5383500e+05   5.2307200e+05   6.9318400e+05   7.2524100e+05   7.8006500e+05   8.1372300e+05   6.2722300e+05   7.6360400e+05   7.0497500e+05   7.7439600e+05   5.1908600e+05   6.6497000e+05   5.4943000e+05   6.6023100e+05   1.0055360e+06   9.9501400e+05   5.7643800e+05   5.0255600e+05   5.2646000e+05   5.1626900e+05   6.2999000e+05   5.7940000e+05   4.4611700e+05   4.4131300e+05   6.0536400e+05   5.9908000e+05   4.3006600e+05   4.0630100e+05   7.6229900e+05   7.4411900e+05   6.1286500e+05   5.5334600e+05   8.2767500e+05   8.4048100e+05   4.8678300e+05   5.0162200e+05   6.8354500e+05   6.9168600e+05
   7.2095500e+05   7.9431500e+05   7.9011200e+05   8.0233100e+05   4.8464600e+05   4.6067900e+05   8.6948300e+05   9.2171100e+05   4.5018700e+05   4.8047200e+05   4.4230200e+05   4.9991300e+05   5.4384100e+05   5.1366700e+05   5.7171300e+05   5.2907400e+05   4.4152600e+05   5.3607300e+05   6.0539200e+05   5.9925400e+05   3.7581300e+05   3.7619200e+05   7.0628700e+05   0.0000000e+00   4.5954000e+05   4.9746400e+05   4.3652800e+05   4.4405400e+05   5.0789000e+05   4.9907000e+05   6.4403100e+05   6.0934800e+05   6.5856600e+05   6.5476100e+05   4.3850300e+05   3.7485900e+05   4.5973800e+05   4.9640000e+05   4.7519200e+05   4.6867100e+05   3.9190000e+05   3.7881800e+05   6.6476100e+05   7.0387700e+05   6.6564400e+05   6.5859000e+05   6.1142100e+05   6.4069500e+05   5.8696000e+05   6.9517000e+05   7.6713400e+05   6.0378700e+05   5.4365800e+05   4.8343800e+05   6.7323600e+05   6.8426500e+05   7.7869200e+05   7.9122100e+05   5.9864200e+05   7.3643800e+05   6.8501300e+05   7.1383400e+05   4.9882400e+05   6.4888600e+05   5.4276500e+05   6.3562600e+05   9.8957600e+05   9.9509200e+05   5.6291800e+05   4.7566700e+05   4.9578200e+05   5.2547200e+05   5.9966300e+05   5.8188900e+05   4.4182600e+05   4.2759000e+05   6.2228900e+05   5.6305900e+05   4.0982500e+05   3.9636400e+05   7.5160100e+05   7.3856500e+05   5.9023300e+05   5.5498500e+05   8.2742800e+05   8.1898000e+05   4.8486600e+05   5.1190400e+05   6.6380400e+05   6.8549400e+05
   5.1500300e+05   5.5538900e+05   5.4258600e+05   6.2543100e+05   3.0618600e+05   2.5142200e+05   6.2255200e+05   7.1126400e+05   2.7945100e+05   2.9376900e+05   2.7724300e+05   2.5865800e+05   3.5004500e+05   3.1194400e+05   3.7936200e+05   3.6729400e+05   2.7322400e+05   3.5374300e+05   4.0995000e+05   4.0411500e+05   1.8828000e+05   1.7763200e+05   5.0807100e+05   4.5954000e+05   0.0000000e+00   3.0029800e+05   2.3270100e+05   2.3783200e+05   3.4575700e+05   3.3170100e+05   4.3695200e+05   3.5938000e+05   4.3999600e+05   5.0256000e+05   2.4977600e+05   2.0415100e+05   2.8158400e+05   2.9064000e+05   3.2455700e+05   2.9594700e+05   1.7414300e+05   1.5948100e+05   4.6608300e+05   4.8307200e+05   4.2241000e+05   4.7567000e+05   4.0149900e+05   4.1931800e+05   3.6433500e+05   4.2674300e+05   5.4777300e+05   3.8670800e+05   2.8013500e+05   2.5974600e+05   4.3541200e+05   4.5436600e+05   5.5012100e+05   5.6244100e+05   3.4854400e+05   4.6897100e+05   4.0658800e+05   4.5387800e+05   2.5404300e+05   3.9271300e+05   2.8098100e+05   3.9403600e+05   6.8118900e+05   7.2332000e+05   3.3981300e+05   2.3484300e+05   2.4069600e+05   2.6014900e+05   3.4336000e+05   3.3169600e+05   1.8546100e+05   1.9910400e+05   3.3452500e+05   3.1876000e+05   1.5602700e+05   1.4517500e+05   5.1304600e+05   5.1713000e+05   3.3519800e+05   3.0723300e+05   5.9479500e+05   6.3458300e+05   2.4057700e+05   2.6705900e+05   4.4860400e+05   4.6008200e+05
   5.1857200e+05   5.8485300e+05   5.5391800e+05   6.1441700e+05   3.0406700e+05   2.6147600e+05   6.4918900e+05   7.0951600e+05   2.5736300e+05   3.0691000e+05   2.7199400e+05   2.7970000e+05   3.5532900e+05   3.5068000e+05   4.2277600e+05   3.8367800e+05   2.8599700e+05   3.3497200e+05   4.1739500e+05   4.3326400e+05   2.2392000e+05   2.0475800e+05   5.4660900e+05   4.9746400e+05   3.0029800e+05   0.0000000e+00   2.4219700e+05   2.5160500e+05   3.6229900e+05   3.8023300e+05   4.4670800e+05   3.9710700e+05   4.5906500e+05   4.9764000e+05   2.8761400e+05   2.6119100e+05   3.3966000e+05   3.0535000e+05   3.2251300e+05   2.9778000e+05   2.1493200e+05   2.0616800e+05   5.1030800e+05   5.0522800e+05   4.3257800e+05   4.7300900e+05   4.1226600e+05   4.5498000e+05   4.0887600e+05   4.2625500e+05   5.6462100e+05   4.3605500e+05   3.1413000e+05   2.9588600e+05   4.6859700e+05   4.6692600e+05   6.1138200e+05   5.8454900e+05   3.8531600e+05   5.2485200e+05   4.4101800e+05   5.0105800e+05   2.6767800e+05   4.2518300e+05   3.3744000e+05   4.3004700e+05   7.0675200e+05   7.9474000e+05   3.5019500e+05   2.4915100e+05   2.8076300e+05   2.8638000e+05   3.7394000e+05   3.6385600e+05   2.1621900e+05   2.1860600e+05   3.6050600e+05   3.4174700e+05   1.7274000e+05   1.8530500e+05   5.2177300e+05   5.0425100e+05   3.7020000e+05   3.5382600e+05   6.2820700e+05   6.2144500e+05   2.2973900e+05   2.5262600e+05   4.8684000e+05   4.9367700e+05
   5.1260800e+05   5.6403600e+05   4.7931100e+05   5.2255200e+05   2.5117900e+05   2.0763800e+05   5.9634600e+05   6.8241600e+05   2.2151400e+05   2.3896600e+05   2.1036200e+05   2.3642800e+05   2.9948000e+05   2.8671300e+05   3.6433700e+05   3.1025700e+05   2.1692100e+05   2.7009700e+05   3.5010500e+05   3.6987800e+05   1.5569100e+05   1.6047400e+05   4.9397700e+05   4.3652800e+05   2.3270100e+05   2.4219700e+05   0.0000000e+00   1.9961000e+05   3.0697100e+05   2.8854300e+05   3.3830100e+05   3.4203700e+05   4.2731300e+05   4.6358400e+05   2.3466000e+05   1.9139900e+05   2.6988800e+05   2.6660700e+05   2.9210600e+05   2.5924500e+05   1.5221400e+05   1.4683100e+05   4.5316500e+05   4.6776200e+05   3.8866700e+05   4.1051600e+05   3.6233200e+05   4.1255900e+05   3.6299900e+05   4.0774100e+05   5.1229300e+05   3.5198100e+05   2.3209400e+05   2.2254700e+05   4.0864900e+05   3.8825200e+05   5.0687100e+05   5.3231200e+05   3.3590000e+05   4.2345100e+05   3.8990100e+05   4.3030600e+05   2.2259800e+05   3.6361400e+05   2.8890300e+05   4.0752900e+05   6.5640000e+05   7.3254100e+05   2.6981100e+05   2.0701300e+05   2.2059300e+05   2.3530600e+05   3.2203900e+05   3.0385200e+05   1.5325500e+05   1.5241900e+05   3.1667600e+05   3.0119700e+05   1.3281800e+05   1.2769700e+05   4.7788000e+05   4.7216000e+05   3.2127100e+05   2.6885000e+05   5.8783100e+05   5.7968000e+05   2.1105000e+05   2.2671500e+05   3.8981200e+05   4.2805400e+05
   4.7802300e+05   5.2987000e+05   5.0029500e+05   5.2563900e+05   2.3566200e+05   2.2372400e+05   5.8832200e+05   6.7882700e+05   2.1389700e+05   2.1794600e+05   2.1337900e+05   2.1654600e+05   3.0049600e+05   2.9477100e+05   3.4006200e+05   2.8636200e+05   1.9486400e+05   2.8669900e+05   3.8439100e+05   3.8149000e+05   1.4611700e+05   1.3472700e+05   4.7308500e+05   4.4405400e+05   2.3783200e+05   2.5160500e+05   1.9961000e+05   0.0000000e+00   2.8672200e+05   3.1374500e+05   3.7348500e+05   3.3098700e+05   4.2776500e+05   4.3440300e+05   2.2196300e+05   1.7513500e+05   2.5858000e+05   2.3729000e+05   2.4189800e+05   3.0068400e+05   1.5605800e+05   1.2979400e+05   4.2945900e+05   4.6032400e+05   3.9361900e+05   4.0418600e+05   3.7977900e+05   4.0464700e+05   3.4102600e+05   3.9122000e+05   5.4029600e+05   3.2040400e+05   2.4311300e+05   2.2279700e+05   4.4804700e+05   4.0381800e+05   5.1161500e+05   5.1129000e+05   3.4307400e+05   4.5086400e+05   3.8429000e+05   4.3996600e+05   2.2887700e+05   3.7519900e+05   2.7984200e+05   3.9340800e+05   6.8700900e+05   7.1848200e+05   2.8263300e+05   2.2278900e+05   2.0227500e+05   2.1949200e+05   3.1323900e+05   2.9850400e+05   1.5389600e+05   1.3430900e+05   2.9824600e+05   2.8974600e+05   1.3504100e+05   1.3562800e+05   4.7048400e+05   4.5340300e+05   3.1292100e+05   2.9451600e+05   5.5569200e+05   5.6531900e+05   2.0624600e+05   2.3535800e+05   4.0172800e+05   4.6385800e+05
   6.1945600e+05   6.3648200e+05   6.7836100e+05   6.7131400e+05   3.5638100e+05   3.3002000e+05   7.1351300e+05   7.6888200e+05   3.5228900e+05   3.7116200e+05   3.4514900e+05   3.6861700e+05   4.4938800e+05   4.2425200e+05   4.7636100e+05   4.4304900e+05   3.2301200e+05   3.9830400e+05   4.7306600e+05   5.0261400e+05   2.8040200e+05   2.5747300e+05   5.7900000e+05   5.0789000e+05   3.4575700e+05   3.6229900e+05   3.0697100e+05   2.8672200e+05   0.0000000e+00   4.2236400e+05   5.0036600e+05   4.6978000e+05   5.4397100e+05   5.6337600e+05   3.2777800e+05   3.0301900e+05   3.8135700e+05   3.7999200e+05   3.6485400e+05   4.1400600e+05   2.7480200e+05   2.2926300e+05   5.5698200e+05   6.1360000e+05   5.2590500e+05   5.0775900e+05   4.6535100e+05   4.9492700e+05   4.2470800e+05   5.2339200e+05   6.1318000e+05   4.1935700e+05   3.1715500e+05   3.2388200e+05   5.1657100e+05   5.0048300e+05   6.0386000e+05   6.0769000e+05   4.2804200e+05   5.1977900e+05   4.8205100e+05   5.5538600e+05   3.1384100e+05   4.6669000e+05   3.7355200e+05   4.8298000e+05   7.9767100e+05   8.4348700e+05   3.9211700e+05   3.2521300e+05   3.3805200e+05   3.2485000e+05   4.2652300e+05   4.6448900e+05   2.9673500e+05   2.8542400e+05   4.2644600e+05   4.0010200e+05   2.5321700e+05   2.3807800e+05   5.9715700e+05   5.9132000e+05   3.9765600e+05   3.8895500e+05   6.7786900e+05   6.9662900e+05   3.0327700e+05   3.5370500e+05   5.1812300e+05   5.6788200e+05
   5.6722100e+05   6.1693100e+05   6.6346000e+05   6.4683200e+05   3.5526900e+05   3.2598200e+05   6.8206500e+05   7.6411700e+05   3.1309600e+05   3.5634900e+05   3.4252700e+05   3.3473700e+05   4.1001300e+05   3.9670400e+05   4.5778700e+05   4.2047300e+05   3.2254600e+05   4.0420300e+05   4.7244500e+05   4.7227500e+05   2.6183500e+05   2.7065000e+05   5.9046900e+05   4.9907000e+05   3.3170100e+05   3.8023300e+05   2.8854300e+05   3.1374500e+05   4.2236400e+05   0.0000000e+00   5.3505700e+05   4.6167800e+05   5.4862000e+05   5.5983800e+05   3.3232600e+05   2.8959900e+05   4.0183700e+05   4.0401200e+05   4.2782100e+05   4.1053000e+05   2.9999900e+05   2.7806900e+05   5.9653700e+05   5.8940400e+05   5.5730600e+05   5.6751100e+05   4.7664800e+05   5.3738500e+05   4.5793100e+05   5.3570900e+05   6.5867300e+05   4.7647300e+05   3.8518700e+05   3.5831200e+05   5.2540700e+05   5.4385200e+05   6.4200900e+05   6.2597200e+05   4.7330500e+05   6.0919900e+05   5.3818200e+05   5.8039900e+05   3.6238500e+05   5.3131100e+05   4.0508900e+05   4.9325800e+05   8.0761700e+05   8.9095500e+05   4.2632800e+05   3.5632900e+05   3.7191100e+05   3.6874600e+05   4.4552700e+05   4.7590600e+05   3.0193600e+05   3.0783500e+05   4.2808600e+05   4.2699400e+05   2.7085900e+05   2.5444000e+05   5.6750900e+05   6.0273000e+05   4.1020500e+05   3.7695800e+05   6.7016000e+05   6.5730100e+05   2.8189700e+05   3.5997700e+05   5.2249100e+05   5.4359100e+05
   6.4526300e+05   6.9137700e+05   7.0561300e+05   6.7095100e+05   4.3797700e+05   4.1733900e+05   7.8121900e+05   8.3191500e+05   3.8020800e+05   4.2383700e+05   4.1788100e+05   4.4970100e+05   4.9951700e+05   4.4554900e+05   5.3388600e+05   4.7744200e+05   4.1278200e+05   4.6555300e+05   5.7347200e+05   5.8199900e+05   3.4546700e+05   3.3849600e+05   6.8770100e+05   6.4403100e+05   4.3695200e+05   4.4670800e+05   3.3830100e+05   3.7348500e+05   5.0036600e+05   5.3505700e+05   0.0000000e+00   5.3312600e+05   5.9524100e+05   6.3692100e+05   3.9771100e+05   3.5984300e+05   4.7600500e+05   4.1026400e+05   4.5999100e+05   4.3988200e+05   3.5705900e+05   3.0136900e+05   6.6101800e+05   6.2019200e+05   5.6214800e+05   5.4585200e+05   5.0406100e+05   5.6476200e+05   4.7964600e+05   5.8627200e+05   6.9122200e+05   5.1394200e+05   4.0399700e+05   3.7468400e+05   5.2986700e+05   5.7605500e+05   6.5699700e+05   6.9398000e+05   4.9782100e+05   5.9522200e+05   5.5679900e+05   5.8879900e+05   3.6527600e+05   5.5469500e+05   4.1547600e+05   5.4189300e+05   8.3174800e+05   8.8125700e+05   4.8119800e+05   3.5305600e+05   4.0496700e+05   4.1340200e+05   4.3100500e+05   4.6491000e+05   3.3033300e+05   3.4721700e+05   4.7331900e+05   4.6576400e+05   2.9318100e+05   2.8810600e+05   6.2690000e+05   6.5944700e+05   4.8144800e+05   4.4154200e+05   7.5233900e+05   7.0669100e+05   3.8044000e+05   4.1296500e+05   5.9461200e+05   6.4553600e+05
   5.9566900e+05   6.4850700e+05   6.5351700e+05   7.0140700e+05   3.8092300e+05   3.7470200e+05   7.5808800e+05   8.2721500e+05   3.4556900e+05   3.6498000e+05   3.6240600e+05   3.8089100e+05   4.6252100e+05   4.4395800e+05   4.6689200e+05   4.5705600e+05   4.0393500e+05   4.2237200e+05   5.2026400e+05   5.2310700e+05   3.1021100e+05   3.0019300e+05   6.4780200e+05   6.0934800e+05   3.5938000e+05   3.9710700e+05   3.4203700e+05   3.3098700e+05   4.6978000e+05   4.6167800e+05   5.3312600e+05   0.0000000e+00   5.7590500e+05   5.7415000e+05   3.6427700e+05   3.0898200e+05   4.5511400e+05   3.6572400e+05   3.4060800e+05   3.7858700e+05   2.7894300e+05   2.7942200e+05   5.6632800e+05   5.3695500e+05   5.1881800e+05   4.8329900e+05   4.6207600e+05   4.9810000e+05   4.5772000e+05   5.1137500e+05   6.4514600e+05   4.3266900e+05   3.6169300e+05   3.3096200e+05   5.1931300e+05   5.8780400e+05   6.5474600e+05   6.0770500e+05   4.2863800e+05   5.4530500e+05   5.2156300e+05   5.4515100e+05   3.4612600e+05   4.9414100e+05   4.0115800e+05   5.2149500e+05   8.1663000e+05   8.3997000e+05   4.3763100e+05   3.4295200e+05   3.7726600e+05   3.8314700e+05   4.4046400e+05   4.5787300e+05   3.2227900e+05   3.1438100e+05   4.2689900e+05   4.3875500e+05   2.6627700e+05   2.5870900e+05   6.1121400e+05   6.2480600e+05   4.4983500e+05   4.1683700e+05   6.9213000e+05   6.9297800e+05   3.5479100e+05   4.0496500e+05   5.6501900e+05   5.7569600e+05
   7.2925500e+05   7.9260900e+05   7.8359500e+05   7.6485500e+05   4.9968100e+05   5.0528300e+05   8.7290900e+05   9.1450400e+05   4.7134700e+05   4.8280100e+05   4.4488800e+05   4.7640300e+05   5.4673600e+05   5.3299800e+05   5.9522300e+05   5.6069600e+05   4.6780700e+05   4.9155400e+05   6.0958000e+05   6.4013600e+05   4.1362900e+05   4.0450300e+05   7.3524800e+05   6.5856600e+05   4.3999600e+05   4.5906500e+05   4.2731300e+05   4.2776500e+05   5.4397100e+05   5.4862000e+05   5.9524100e+05   5.7590500e+05   0.0000000e+00   6.6783900e+05   4.1636800e+05   4.0542200e+05   5.1021000e+05   4.7403400e+05   4.4922800e+05   4.3538700e+05   3.5568200e+05   3.7478000e+05   6.3850500e+05   6.8164300e+05   6.3836900e+05   5.9159100e+05   5.7853000e+05   5.8004500e+05   5.4340200e+05   6.2100600e+05   7.5751800e+05   5.7093200e+05   4.6343800e+05   4.5759100e+05   6.5470700e+05   7.2754900e+05   7.9236600e+05   8.0311500e+05   5.5342900e+05   6.8718400e+05   6.4859700e+05   7.3417600e+05   4.9315800e+05   6.4588800e+05   5.2167400e+05   6.1311300e+05   9.4418200e+05   9.6750100e+05   5.6264900e+05   4.7418400e+05   4.7367200e+05   4.7573900e+05   5.4361000e+05   5.9278800e+05   4.1476100e+05   4.2822400e+05   5.5275300e+05   5.6677200e+05   3.8390200e+05   4.0722900e+05   7.6728900e+05   7.5731700e+05   5.6879400e+05   5.5172300e+05   8.0719300e+05   8.4281800e+05   4.6377500e+05   4.9227100e+05   6.7051700e+05   6.9188200e+05
   7.4340400e+05   7.8543900e+05   7.2705700e+05   7.5585000e+05   4.9276700e+05   4.6153800e+05   8.6395300e+05   9.3532800e+05   4.6405700e+05   4.8753300e+05   4.7085200e+05   5.0202900e+05   5.7199700e+05   5.4873800e+05   5.9118700e+05   5.8138500e+05   4.8545600e+05   5.3124000e+05   6.3564200e+05   6.3490200e+05   4.1200300e+05   4.1727700e+05   7.5008100e+05   6.5476100e+05   5.0256000e+05   4.9764000e+05   4.6358400e+05   4.3440300e+05   5.6337600e+05   5.5983800e+05   6.3692100e+05   5.7415000e+05   6.6783900e+05   0.0000000e+00   4.7290800e+05   4.3534100e+05   5.3351700e+05   4.9888000e+05   4.5549600e+05   4.9288500e+05   4.1130400e+05   4.0069200e+05   6.9977500e+05   7.1667600e+05   6.3749100e+05   6.4114700e+05   5.8240700e+05   6.3724800e+05   5.7833800e+05   6.3145700e+05   7.5039200e+05   5.8405800e+05   5.0418900e+05   4.5120000e+05   5.8905500e+05   6.8925100e+05   7.5156800e+05   8.0625500e+05   5.8315300e+05   6.6872600e+05   6.2470100e+05   7.0958000e+05   4.7236600e+05   6.0862100e+05   5.4189500e+05   6.2332100e+05   9.1718400e+05   9.6317500e+05   4.9769500e+05   4.6107200e+05   4.8543500e+05   4.6419400e+05   5.5946300e+05   6.1641500e+05   4.2884200e+05   4.4527500e+05   5.6196700e+05   5.3043200e+05   3.7497600e+05   3.8214500e+05   7.5901500e+05   7.6104200e+05   5.6213800e+05   4.9917200e+05   8.2007000e+05   8.3776800e+05   4.3567600e+05   4.5953200e+05   6.5917200e+05   6.6631800e+05
   4.6670000e+05   5.3743800e+05   4.8145000e+05   5.5543600e+05   2.3005200e+05   2.2282700e+05   5.8556400e+05   6.6587400e+05   2.2414600e+05   2.2298000e+05   2.0225700e+05   2.3940700e+05   2.7991400e+05   2.7745000e+05   3.5301600e+05   3.0549500e+05   2.3362200e+05   2.7426600e+05   3.6249600e+05   3.7492800e+05   1.6306100e+05   1.6765300e+05   5.1434700e+05   4.3850300e+05   2.4977600e+05   2.8761400e+05   2.3466000e+05   2.2196300e+05   3.2777800e+05   3.3232600e+05   3.9771100e+05   3.6427700e+05   4.1636800e+05   4.7290800e+05   0.0000000e+00   1.7664400e+05   2.9150000e+05   2.7185400e+05   2.4592900e+05   2.7956300e+05   1.5558000e+05   1.5113900e+05   4.2590800e+05   4.6124900e+05   3.8894000e+05   3.8520500e+05   3.5170300e+05   3.8672100e+05   3.2909400e+05   4.0817100e+05   5.3595600e+05   3.4627700e+05   2.2779700e+05   2.2403000e+05   3.6942300e+05   4.3206800e+05   5.1039600e+05   5.0813700e+05   3.3558100e+05   4.6235500e+05   3.8738600e+05   4.4568200e+05   2.0647400e+05   3.6791100e+05   2.6327600e+05   3.9456800e+05   6.8832000e+05   7.1409900e+05   2.8879100e+05   1.9177600e+05   2.0625600e+05   2.1846500e+05   2.9449200e+05   2.8660500e+05   1.4680400e+05   1.6208600e+05   3.2250400e+05   2.9125100e+05   1.2938700e+05   1.2068300e+05   4.6897100e+05   4.8267800e+05   2.9669100e+05   2.7585100e+05   5.7509500e+05   5.6732500e+05   2.0995200e+05   2.3330400e+05   3.9455200e+05   4.1406200e+05
   4.4444400e+05   4.7632400e+05   4.6905600e+05   5.2069000e+05   1.9797200e+05   1.9661900e+05   5.8003900e+05   6.3315000e+05   1.9361100e+05   2.1951900e+05   1.8648000e+05   2.1008500e+05   2.6903200e+05   2.4783200e+05   3.2758400e+05   2.5796500e+05   1.9947700e+05   2.1606200e+05   3.3379300e+05   3.4033600e+05   1.1884700e+05   1.0557900e+05   4.5344300e+05   3.7485900e+05   2.0415100e+05   2.6119100e+05   1.9139900e+05   1.7513500e+05   3.0301900e+05   2.8959900e+05   3.5984300e+05   3.0898200e+05   4.0542200e+05   4.3534100e+05   1.7664400e+05   0.0000000e+00   2.4373400e+05   2.2949400e+05   2.1501400e+05   2.2622500e+05   1.0917200e+05   9.9577000e+04   3.8988000e+05   4.6097900e+05   3.5898900e+05   3.5734000e+05   3.2076700e+05   3.8031400e+05   3.2603200e+05   3.8487500e+05   4.6548300e+05   3.0099500e+05   2.1150700e+05   1.7767600e+05   3.7199800e+05   4.0133700e+05   4.8460200e+05   4.8576600e+05   2.7619200e+05   4.2382500e+05   3.5019400e+05   4.3818800e+05   1.6949500e+05   3.2818800e+05   2.4522700e+05   3.4676200e+05   6.3682000e+05   6.7653900e+05   2.7903500e+05   1.8233700e+05   2.0319600e+05   2.0620000e+05   2.4776200e+05   2.8894000e+05   1.4138500e+05   1.6051700e+05   2.6501600e+05   2.5241700e+05   1.0481100e+05   1.0775200e+05   4.5450900e+05   4.4945100e+05   2.9356600e+05   2.4924600e+05   5.5594500e+05   5.5556900e+05   1.8669600e+05   2.0860600e+05   3.9173200e+05   3.7545200e+05
   5.6742800e+05   5.6195700e+05   5.7243200e+05   6.5387200e+05   3.3347300e+05   3.0903700e+05   7.0649900e+05   7.6171400e+05   3.1648600e+05   2.9511200e+05   2.7824700e+05   3.1385500e+05   3.8246800e+05   3.4887200e+05   3.9220500e+05   3.4476200e+05   2.8520200e+05   3.5443000e+05   4.4798500e+05   4.7140200e+05   2.5316300e+05   2.3911500e+05   5.4858500e+05   4.5973800e+05   2.8158400e+05   3.3966000e+05   2.6988800e+05   2.5858000e+05   3.8135700e+05   4.0183700e+05   4.7600500e+05   4.5511400e+05   5.1021000e+05   5.3351700e+05   2.9150000e+05   2.4373400e+05   0.0000000e+00   3.4941200e+05   3.2877300e+05   3.2143400e+05   2.3027900e+05   2.0754900e+05   5.3835300e+05   5.3840900e+05   4.7112300e+05   4.4713900e+05   4.3495800e+05   4.7106200e+05   3.6431500e+05   4.4535100e+05   5.7067400e+05   3.9221400e+05   3.1440500e+05   3.0654400e+05   4.9035900e+05   4.6929400e+05   5.6501500e+05   6.1313300e+05   3.5246300e+05   4.8676800e+05   4.2658600e+05   5.0751800e+05   2.5979000e+05   4.3789200e+05   3.4887900e+05   4.4288900e+05   7.5018000e+05   7.8904300e+05   3.5338000e+05   2.6342700e+05   2.7402400e+05   2.9647800e+05   3.8147400e+05   3.8520700e+05   2.2703100e+05   2.5122000e+05   3.5467500e+05   3.6113800e+05   2.0446400e+05   2.0135000e+05   5.6308100e+05   5.6988400e+05   4.1587200e+05   3.5201300e+05   6.7793600e+05   6.4274100e+05   2.8746500e+05   3.0921900e+05   4.9083000e+05   4.9284900e+05
   5.5488100e+05   5.4187500e+05   5.6055500e+05   6.0256600e+05   2.7517100e+05   2.6226500e+05   6.4114000e+05   7.0727400e+05   2.6858000e+05   2.8475000e+05   2.7790500e+05   2.9382700e+05   3.5268000e+05   3.2381600e+05   3.8547100e+05   3.7648600e+05   2.9252800e+05   3.1423700e+05   4.1734500e+05   4.1474600e+05   1.9872600e+05   1.9131900e+05   5.3900300e+05   4.9640000e+05   2.9064000e+05   3.0535000e+05   2.6660700e+05   2.3729000e+05   3.7999200e+05   4.0401200e+05   4.1026400e+05   3.6572400e+05   4.7403400e+05   4.9888000e+05   2.7185400e+05   2.2949400e+05   3.4941200e+05   0.0000000e+00   3.1749700e+05   3.3626000e+05   2.1019400e+05   2.0290500e+05   5.3231800e+05   5.3150100e+05   4.4514400e+05   4.6727800e+05   4.3320600e+05   4.8393400e+05   3.6498100e+05   4.2422500e+05   5.7456500e+05   3.6542900e+05   3.0515000e+05   2.5640300e+05   4.7529500e+05   4.7747700e+05   5.4816700e+05   5.9156700e+05   3.9522900e+05   5.1342600e+05   4.5690000e+05   4.8568000e+05   3.0335700e+05   4.5614000e+05   3.5856700e+05   4.2603800e+05   7.7056700e+05   7.6839200e+05   3.6738900e+05   2.9576000e+05   2.6275200e+05   2.8994300e+05   3.6642100e+05   3.7629500e+05   2.1708600e+05   2.2955100e+05   3.5705800e+05   3.8666500e+05   1.9714100e+05   1.8479400e+05   5.3488900e+05   4.9839400e+05   3.8004600e+05   3.0841500e+05   6.6076100e+05   6.2791900e+05   2.6463400e+05   2.8514100e+05   4.8354600e+05   4.8972000e+05
   5.4808800e+05   5.8850100e+05   5.4234500e+05   5.9841400e+05   2.9130300e+05   2.8902000e+05   6.2874100e+05   7.2504800e+05   3.1481100e+05   3.0375300e+05   2.9874900e+05   2.9164800e+05   3.8032500e+05   3.2454800e+05   4.2723300e+05   3.8569200e+05   3.1495600e+05   3.4611800e+05   4.1879800e+05   4.5274800e+05   2.1757900e+05   2.0308900e+05   5.5594600e+05   4.7519200e+05   3.2455700e+05   3.2251300e+05   2.9210600e+05   2.4189800e+05   3.6485400e+05   4.2782100e+05   4.5999100e+05   3.4060800e+05   4.4922800e+05   4.5549600e+05   2.4592900e+05   2.1501400e+05   3.2877300e+05   3.1749700e+05   0.0000000e+00   3.2026800e+05   2.3789700e+05   1.6933400e+05   4.8177900e+05   5.1020300e+05   4.5135800e+05   4.4978200e+05   4.1547400e+05   4.4826300e+05   3.8944200e+05   4.3858000e+05   5.8812100e+05   3.4806700e+05   2.7294800e+05   2.9845500e+05   5.0244700e+05   4.9387100e+05   5.6674700e+05   5.7757900e+05   3.6860400e+05   4.7996400e+05   4.6294800e+05   5.0410000e+05   2.8441900e+05   4.0091800e+05   3.2096500e+05   4.1457600e+05   7.2492400e+05   7.5953400e+05   3.4318500e+05   2.5434700e+05   2.6629600e+05   2.7976400e+05   3.6854500e+05   3.7342300e+05   2.0627700e+05   2.0139000e+05   3.4108400e+05   3.5844000e+05   1.8231600e+05   1.9577700e+05   5.2363700e+05   5.3278800e+05   3.6527800e+05   3.8497200e+05   6.2758000e+05   6.0547800e+05   2.7885700e+05   2.7121700e+05   4.6978700e+05   4.6244500e+05
   5.1600600e+05   5.6699700e+05   5.4175800e+05   6.6005000e+05   3.1772300e+05   2.8687700e+05   6.1630400e+05   6.9890300e+05   3.0469000e+05   3.3115700e+05   3.0749700e+05   3.3230400e+05   3.9411200e+05   3.0267800e+05   3.8502500e+05   3.6882100e+05   2.8143700e+05   3.5025900e+05   4.5577400e+05   4.4191500e+05   2.1764000e+05   1.8300200e+05   5.2667300e+05   4.6867100e+05   2.9594700e+05   2.9778000e+05   2.5924500e+05   3.0068400e+05   4.1400600e+05   4.1053000e+05   4.3988200e+05   3.7858700e+05   4.3538700e+05   4.9288500e+05   2.7956300e+05   2.2622500e+05   3.2143400e+05   3.3626000e+05   3.2026800e+05   0.0000000e+00   2.0690500e+05   2.2527900e+05   4.7104200e+05   4.9931700e+05   4.8182600e+05   4.6172700e+05   4.0311500e+05   4.4945700e+05   4.2948800e+05   4.6314400e+05   6.1207000e+05   3.5556900e+05   2.4264400e+05   2.6508400e+05   4.7021200e+05   5.1773400e+05   5.8963100e+05   5.8361800e+05   4.1772800e+05   5.1210000e+05   4.3528000e+05   5.1146100e+05   2.6128400e+05   4.0542900e+05   3.2583500e+05   4.2232200e+05   7.5268300e+05   7.7551600e+05   3.2355000e+05   2.5951900e+05   2.7178900e+05   2.7807200e+05   3.2762400e+05   3.6397900e+05   2.6116400e+05   2.2989600e+05   3.5935500e+05   4.1885700e+05   1.9106200e+05   1.8718600e+05   4.9416900e+05   5.3246500e+05   3.8817300e+05   3.3681200e+05   6.7444900e+05   6.3818300e+05   2.9637700e+05   2.6891400e+05   4.4758200e+05   4.3157600e+05
   4.0825800e+05   4.4042100e+05   3.9521100e+05   5.0194800e+05   1.6693900e+05   1.6111600e+05   4.9524000e+05   5.9133300e+05   1.6315100e+05   1.5264000e+05   1.6391400e+05   1.8532900e+05   2.5078100e+05   2.1079100e+05   2.7058500e+05   2.3618500e+05   1.6406300e+05   2.0341400e+05   3.1962500e+05   3.3066600e+05   1.0391400e+05   9.7770000e+04   4.5911800e+05   3.9190000e+05   1.7414300e+05   2.1493200e+05   1.5221400e+05   1.5605800e+05   2.7480200e+05   2.9999900e+05   3.5705900e+05   2.7894300e+05   3.5568200e+05   4.1130400e+05   1.5558000e+05   1.0917200e+05   2.3027900e+05   2.1019400e+05   2.3789700e+05   2.0690500e+05   0.0000000e+00   9.6002000e+04   3.9560600e+05   4.0082700e+05   3.4091600e+05   3.3031500e+05   3.0522100e+05   3.3691100e+05   2.7015800e+05   3.1849100e+05   5.1443000e+05   2.8858500e+05   1.7597400e+05   1.7308300e+05   3.4366400e+05   3.4031100e+05   4.2261900e+05   4.6347300e+05   2.6744500e+05   4.3214000e+05   3.5324800e+05   4.1711900e+05   1.6454000e+05   2.9369000e+05   2.1391100e+05   3.0100200e+05   6.5258500e+05   6.9221000e+05   2.5979400e+05   1.6749700e+05   1.7798100e+05   1.6907900e+05   2.5572000e+05   3.0382800e+05   1.0226600e+05   1.0906800e+05   2.5147800e+05   2.9012700e+05   8.6259000e+04   7.6286000e+04   4.2041700e+05   4.1754800e+05   2.4644500e+05   2.0680800e+05   4.9934400e+05   5.0512900e+05   1.7074200e+05   1.8242700e+05   3.7977500e+05   3.4358500e+05
   4.1384900e+05   4.5444500e+05   3.9677000e+05   4.7040400e+05   1.5008300e+05   1.5011300e+05   5.1242000e+05   5.9132300e+05   1.4674700e+05   1.5315200e+05   1.4958200e+05   1.6416000e+05   2.5085300e+05   2.2304600e+05   2.9129700e+05   2.1651100e+05   1.4038600e+05   1.7420500e+05   3.1745800e+05   2.9267700e+05   8.3393000e+04   7.9331000e+04   4.3967300e+05   3.7881800e+05   1.5948100e+05   2.0616800e+05   1.4683100e+05   1.2979400e+05   2.2926300e+05   2.7806900e+05   3.0136900e+05   2.7942200e+05   3.7478000e+05   4.0069200e+05   1.5113900e+05   9.9577000e+04   2.0754900e+05   2.0290500e+05   1.6933400e+05   2.2527900e+05   9.6002000e+04   0.0000000e+00   4.1896200e+05   3.8821700e+05   3.1674900e+05   3.3605300e+05   3.2089300e+05   3.2223500e+05   2.5148500e+05   3.1182500e+05   4.9806000e+05   2.6082200e+05   1.8542500e+05   1.8964900e+05   3.4539200e+05   3.4004300e+05   4.3076800e+05   4.6820700e+05   2.7369100e+05   4.0015900e+05   3.4074100e+05   4.0946300e+05   1.5094400e+05   3.0184900e+05   2.1478800e+05   3.2438000e+05   6.6852000e+05   6.9688200e+05   2.2182000e+05   1.5490900e+05   1.5078900e+05   1.6635700e+05   2.1490100e+05   2.7412500e+05   1.0496600e+05   1.0704500e+05   2.5668400e+05   2.6003500e+05   6.5630000e+04   6.6393000e+04   4.0293500e+05   4.3295400e+05   2.2399300e+05   1.9492700e+05   5.0785800e+05   4.7677700e+05   1.4981000e+05   1.7304200e+05   3.6491800e+05   3.3744900e+05
   7.4267900e+05   7.3432400e+05   7.1940600e+05   7.6775600e+05   4.3156800e+05   4.7143700e+05   8.1711100e+05   9.0287300e+05   4.8276700e+05   4.8265000e+05   4.3890900e+05   4.6756400e+05   5.3324100e+05   5.0851800e+05   5.8513400e+05   5.4320400e+05   4.8059400e+05   5.0017700e+05   5.6154300e+05   6.0392100e+05   4.0091900e+05   3.8901800e+05   7.0221500e+05   6.6476100e+05   4.6608300e+05   5.1030800e+05   4.5316500e+05   4.2945900e+05   5.5698200e+05   5.9653700e+05   6.6101800e+05   5.6632800e+05   6.3850500e+05   6.9977500e+05   4.2590800e+05   3.8988000e+05   5.3835300e+05   5.3231800e+05   4.8177900e+05   4.7104200e+05   3.9560600e+05   4.1896200e+05   0.0000000e+00   6.6281500e+05   5.9261300e+05   6.0811700e+05   5.8282600e+05   6.2372600e+05   5.8266000e+05   6.3910000e+05   7.8760800e+05   5.7009900e+05   4.6484500e+05   4.5693300e+05   6.2743700e+05   6.4181700e+05   7.1371300e+05   7.5023000e+05   5.8997100e+05   6.7839900e+05   6.5942500e+05   7.4032500e+05   4.9504300e+05   6.2695600e+05   5.4030800e+05   6.3935400e+05   9.1679000e+05   1.0006620e+06   5.2639300e+05   4.6894400e+05   4.7119300e+05   4.8513500e+05   5.7032300e+05   5.7884600e+05   4.1696100e+05   4.0586000e+05   5.5507100e+05   5.3976900e+05   3.6343600e+05   3.4062400e+05   6.7427000e+05   7.1115900e+05   4.9569400e+05   5.1224800e+05   8.3196500e+05   8.4319100e+05   4.4152400e+05   4.5045900e+05   6.5539200e+05   6.5495900e+05
   7.0315400e+05   7.1935700e+05   7.2652300e+05   7.9233400e+05   4.7528600e+05   4.3923400e+05   8.1910900e+05   8.8939800e+05   4.3122500e+05   4.5443100e+05   4.4687000e+05   4.6860000e+05   5.7100700e+05   5.5865000e+05   6.3941500e+05   5.4516700e+05   4.3777800e+05   5.4167100e+05   5.8501600e+05   5.8732800e+05   3.9104300e+05   3.8486800e+05   7.5681200e+05   7.0387700e+05   4.8307200e+05   5.0522800e+05   4.6776200e+05   4.6032400e+05   6.1360000e+05   5.8940400e+05   6.2019200e+05   5.3695500e+05   6.8164300e+05   7.1667600e+05   4.6124900e+05   4.6097900e+05   5.3840900e+05   5.3150100e+05   5.1020300e+05   4.9931700e+05   4.0082700e+05   3.8821700e+05   6.6281500e+05   0.0000000e+00   6.2699000e+05   6.6748400e+05   5.7964700e+05   6.2075700e+05   5.8775700e+05   6.4246900e+05   7.5849800e+05   5.5476100e+05   4.7463600e+05   5.0383700e+05   6.6478000e+05   6.6561000e+05   7.1919100e+05   7.7285200e+05   5.9828400e+05   6.3701200e+05   6.1202200e+05   6.6900000e+05   4.4101900e+05   6.3677800e+05   5.4045900e+05   6.1913500e+05   9.5606400e+05   9.9365300e+05   5.4535100e+05   4.4237400e+05   4.4467600e+05   4.4407600e+05   5.2337100e+05   5.2568200e+05   3.6230100e+05   3.5420600e+05   5.2800400e+05   5.6731400e+05   3.9307600e+05   3.6419900e+05   7.2650000e+05   7.0908700e+05   5.1245800e+05   4.9303100e+05   8.0752200e+05   8.1553400e+05   4.4166700e+05   4.7409400e+05   6.0874400e+05   6.4279000e+05
   6.8648900e+05   7.0144000e+05   6.8298100e+05   7.3043300e+05   4.0620000e+05   4.1010000e+05   7.6313700e+05   8.6942700e+05   4.3962100e+05   4.2870100e+05   4.0905500e+05   4.4853100e+05   4.9480800e+05   4.7276900e+05   5.4245400e+05   5.0172300e+05   4.3714400e+05   4.7048400e+05   5.4926300e+05   5.6068100e+05   3.3605900e+05   3.5651700e+05   6.9154700e+05   6.6564400e+05   4.2241000e+05   4.3257800e+05   3.8866700e+05   3.9361900e+05   5.2590500e+05   5.5730600e+05   5.6214800e+05   5.1881800e+05   6.3836900e+05   6.3749100e+05   3.8894000e+05   3.5898900e+05   4.7112300e+05   4.4514400e+05   4.5135800e+05   4.8182600e+05   3.4091600e+05   3.1674900e+05   5.9261300e+05   6.2699000e+05   0.0000000e+00   5.6357600e+05   5.4090000e+05   5.7690500e+05   5.3182600e+05   5.2815300e+05   6.5986500e+05   4.9975300e+05   4.1616000e+05   4.1615900e+05   5.7463000e+05   6.5142900e+05   6.7412100e+05   7.2152300e+05   4.9518700e+05   6.1167800e+05   5.7462400e+05   6.2509200e+05   4.1627000e+05   5.7235700e+05   4.7827200e+05   5.4677000e+05   8.6952100e+05   8.9621800e+05   4.8794800e+05   4.2308500e+05   4.4044500e+05   4.6195900e+05   5.0087800e+05   5.0434200e+05   3.3752000e+05   3.3082700e+05   4.7009900e+05   4.8689300e+05   3.0799800e+05   3.1852100e+05   6.7259300e+05   6.8195000e+05   4.9951800e+05   4.3044100e+05   7.7458500e+05   7.6285400e+05   3.9557200e+05   4.1163700e+05   5.9680900e+05   6.3439200e+05
   6.8971300e+05   7.2074800e+05   6.8065900e+05   7.5707900e+05   4.2786000e+05   4.3688500e+05   7.8092900e+05   8.6686600e+05   4.4086000e+05   4.2526900e+05   4.0395600e+05   4.5486200e+05   5.1405200e+05   4.8565800e+05   5.3640700e+05   5.2531200e+05   4.5425700e+05   5.0337500e+05   5.9261200e+05   6.0109800e+05   3.8343500e+05   3.6142300e+05   6.9927000e+05   6.5859000e+05   4.7567000e+05   4.7300900e+05   4.1051600e+05   4.0418600e+05   5.0775900e+05   5.6751100e+05   5.4585200e+05   4.8329900e+05   5.9159100e+05   6.4114700e+05   3.8520500e+05   3.5734000e+05   4.4713900e+05   4.6727800e+05   4.4978200e+05   4.6172700e+05   3.3031500e+05   3.3605300e+05   6.0811700e+05   6.6748400e+05   5.6357600e+05   0.0000000e+00   5.4484300e+05   5.5430200e+05   5.2364000e+05   5.6704600e+05   6.6008700e+05   4.8457400e+05   4.0316400e+05   4.0792400e+05   5.6893900e+05   6.2033200e+05   6.8931500e+05   7.2193700e+05   5.5993800e+05   6.3611800e+05   5.7227000e+05   6.3733900e+05   3.6831100e+05   5.6113900e+05   4.7401800e+05   5.5096200e+05   9.3194000e+05   9.2992900e+05   4.9149700e+05   4.1776100e+05   4.3718800e+05   4.3422500e+05   4.8931700e+05   5.3278500e+05   3.5711100e+05   3.5274600e+05   5.0926600e+05   4.9523200e+05   3.1432400e+05   3.1729500e+05   6.4926500e+05   6.8449500e+05   5.0333700e+05   4.7955900e+05   7.9127500e+05   7.8284200e+05   4.0830900e+05   4.1954900e+05   6.1923900e+05   5.9251600e+05
   5.9965000e+05   6.4669300e+05   6.0298100e+05   6.9922000e+05   3.7472300e+05   3.5595600e+05   7.2606900e+05   8.1152100e+05   3.6768200e+05   3.7564500e+05   3.6052300e+05   3.9569600e+05   4.2250100e+05   3.9610300e+05   4.4272100e+05   4.3647300e+05   3.7944100e+05   4.1283600e+05   5.2306300e+05   5.3395200e+05   3.1005500e+05   3.2635800e+05   6.3819000e+05   6.1142100e+05   4.0149900e+05   4.1226600e+05   3.6233200e+05   3.7977900e+05   4.6535100e+05   4.7664800e+05   5.0406100e+05   4.6207600e+05   5.7853000e+05   5.8240700e+05   3.5170300e+05   3.2076700e+05   4.3495800e+05   4.3320600e+05   4.1547400e+05   4.0311500e+05   3.0522100e+05   3.2089300e+05   5.8282600e+05   5.7964700e+05   5.4090000e+05   5.4484300e+05   0.0000000e+00   4.9201100e+05   4.5345500e+05   4.9668300e+05   6.2987400e+05   4.7548200e+05   3.7479600e+05   3.5907600e+05   5.3343800e+05   5.6395100e+05   6.6097400e+05   6.3630300e+05   4.5496800e+05   5.4550500e+05   4.9601300e+05   5.7476700e+05   3.5236800e+05   4.8886000e+05   3.9157300e+05   4.7191600e+05   8.3336600e+05   8.8231900e+05   4.1545400e+05   3.4586100e+05   3.5260000e+05   3.5622600e+05   4.1963500e+05   4.8311100e+05   2.8963000e+05   2.8540100e+05   4.3118600e+05   4.3958400e+05   2.7166000e+05   2.4975700e+05   6.0442600e+05   6.1245300e+05   4.4358200e+05   4.1047900e+05   7.1815800e+05   7.1028300e+05   3.4924800e+05   3.5076900e+05   5.5291700e+05   5.4908000e+05
   6.5705800e+05   6.7093000e+05   6.4241200e+05   7.1637300e+05   4.0585800e+05   3.8301100e+05   7.6576300e+05   8.1025900e+05   4.1695700e+05   4.0547100e+05   3.9302500e+05   4.1513900e+05   4.8330900e+05   4.5771800e+05   5.1699700e+05   5.1055900e+05   3.9952000e+05   4.4607700e+05   5.3842300e+05   5.3668800e+05   3.4979900e+05   3.1734200e+05   6.7543000e+05   6.4069500e+05   4.1931800e+05   4.5498000e+05   4.1255900e+05   4.0464700e+05   4.9492700e+05   5.3738500e+05   5.6476200e+05   4.9810000e+05   5.8004500e+05   6.3724800e+05   3.8672100e+05   3.8031400e+05   4.7106200e+05   4.8393400e+05   4.4826300e+05   4.4945700e+05   3.3691100e+05   3.2223500e+05   6.2372600e+05   6.2075700e+05   5.7690500e+05   5.5430200e+05   4.9201100e+05   0.0000000e+00   5.3413800e+05   5.1502100e+05   6.9978100e+05   4.8767400e+05   4.0901100e+05   3.9615500e+05   6.1047700e+05   6.0751400e+05   6.5913900e+05   7.1576700e+05   4.8787900e+05   6.3098500e+05   5.2895600e+05   6.1062400e+05   3.7920900e+05   5.1902000e+05   4.4463200e+05   5.6026300e+05   9.3649600e+05   9.0746700e+05   4.7167300e+05   4.0727900e+05   4.0106500e+05   4.0478000e+05   4.4894200e+05   4.9881600e+05   3.0400400e+05   3.1300100e+05   4.6200700e+05   4.9788300e+05   3.2866900e+05   3.1223300e+05   6.4307000e+05   6.3337800e+05   4.6913700e+05   4.4121600e+05   7.2997000e+05   7.3704200e+05   3.5914200e+05   4.0712200e+05   5.8759200e+05   6.3430400e+05
   6.3762700e+05   6.7391000e+05   6.1284800e+05   6.3907100e+05   3.9494800e+05   3.7659800e+05   7.2256000e+05   7.7420700e+05   3.7576200e+05   3.6432300e+05   3.5104700e+05   3.7907000e+05   4.4265700e+05   3.9225400e+05   4.4928700e+05   4.5001000e+05   3.5278300e+05   4.1233200e+05   5.0125600e+05   5.2810800e+05   2.9402300e+05   3.0042100e+05   6.4815100e+05   5.8696000e+05   3.6433500e+05   4.0887600e+05   3.6299900e+05   3.4102600e+05   4.2470800e+05   4.5793100e+05   4.7964600e+05   4.5772000e+05   5.4340200e+05   5.7833800e+05   3.2909400e+05   3.2603200e+05   3.6431500e+05   3.6498100e+05   3.8944200e+05   4.2948800e+05   2.7015800e+05   2.5148500e+05   5.8266000e+05   5.8775700e+05   5.3182600e+05   5.2364000e+05   4.5345500e+05   5.3413800e+05   0.0000000e+00   4.8521000e+05   6.3852300e+05   4.3203900e+05   3.7761100e+05   3.7206200e+05   5.3276100e+05   5.6760800e+05   6.4323300e+05   7.1682200e+05   4.1870700e+05   5.7445900e+05   5.1311300e+05   5.5296700e+05   3.4160700e+05   4.8777300e+05   4.2465200e+05   5.4987100e+05   8.5181400e+05   8.7375300e+05   4.2660200e+05   3.4038800e+05   3.3857900e+05   3.6963100e+05   3.9836500e+05   4.6377400e+05   2.8195600e+05   2.7348600e+05   4.4163800e+05   4.3396100e+05   2.4577300e+05   2.3539800e+05   6.0033500e+05   6.0952400e+05   4.4671700e+05   4.4070200e+05   7.0470900e+05   7.0146700e+05   3.4772000e+05   3.4954200e+05   5.0693500e+05   5.5840100e+05
   7.0547500e+05   7.1304500e+05   6.4866600e+05   7.3377100e+05   4.2135400e+05   4.6372600e+05   7.7855200e+05   8.2029100e+05   4.0096400e+05   4.1763400e+05   3.7374700e+05   4.2992000e+05   5.0532300e+05   4.6974500e+05   5.3320000e+05   5.3997300e+05   4.0009100e+05   4.6715300e+05   5.4805100e+05   5.6498300e+05   3.8111000e+05   3.6782700e+05   7.0073400e+05   6.9517000e+05   4.2674300e+05   4.2625500e+05   4.0774100e+05   3.9122000e+05   5.2339200e+05   5.3570900e+05   5.8627200e+05   5.1137500e+05   6.2100600e+05   6.3145700e+05   4.0817100e+05   3.8487500e+05   4.4535100e+05   4.2422500e+05   4.3858000e+05   4.6314400e+05   3.1849100e+05   3.1182500e+05   6.3910000e+05   6.4246900e+05   5.2815300e+05   5.6704600e+05   4.9668300e+05   5.1502100e+05   4.8521000e+05   0.0000000e+00   6.5813700e+05   4.6435800e+05   4.0147800e+05   3.7887900e+05   5.7905900e+05   5.9334600e+05   6.5444100e+05   7.3794800e+05   4.9392500e+05   6.2327300e+05   5.7445500e+05   6.3735400e+05   4.0825600e+05   5.3294600e+05   4.4399700e+05   5.2974000e+05   8.4878100e+05   8.6447800e+05   4.5852400e+05   3.9022000e+05   4.1114200e+05   4.0865200e+05   4.4301700e+05   5.0778900e+05   3.4134500e+05   3.4008500e+05   5.0379400e+05   5.0648300e+05   2.9102600e+05   2.9050600e+05   6.3883900e+05   6.7439600e+05   4.9882900e+05   4.5132200e+05   7.2543000e+05   7.3639800e+05   3.9111400e+05   3.9914100e+05   6.0440000e+05   6.1084800e+05
   8.0999100e+05   8.0226300e+05   7.9652600e+05   9.1453300e+05   5.6471600e+05   5.5268900e+05   9.0018400e+05   9.7257800e+05   5.5421100e+05   5.6593000e+05   5.2421900e+05   5.4336700e+05   6.2214100e+05   5.9154300e+05   6.5140700e+05   6.4259400e+05   5.5251700e+05   5.7965200e+05   6.6174600e+05   6.8065700e+05   4.9316900e+05   4.5523300e+05   8.4239800e+05   7.6713400e+05   5.4777300e+05   5.6462100e+05   5.1229300e+05   5.4029600e+05   6.1318000e+05   6.5867300e+05   6.9122200e+05   6.4514600e+05   7.5751800e+05   7.5039200e+05   5.3595600e+05   4.6548300e+05   5.7067400e+05   5.7456500e+05   5.8812100e+05   6.1207000e+05   5.1443000e+05   4.9806000e+05   7.8760800e+05   7.5849800e+05   6.5986500e+05   6.6008700e+05   6.2987400e+05   6.9978100e+05   6.3852300e+05   6.5813700e+05   0.0000000e+00   6.7053400e+05   5.5195000e+05   5.1570900e+05   7.1941400e+05   7.3375700e+05   8.3297000e+05   9.0390700e+05   6.7413700e+05   7.7950800e+05   7.3042600e+05   7.5416500e+05   5.2381100e+05   6.8566900e+05   6.0547900e+05   6.7405700e+05   1.0331940e+06   1.0411240e+06   5.8694500e+05   5.5413400e+05   5.7009700e+05   5.7577600e+05   6.2042000e+05   5.9662200e+05   4.6586000e+05   4.5742000e+05   6.2833000e+05   6.6224500e+05   4.8191100e+05   4.7887000e+05   8.3249900e+05   8.2969700e+05   6.0688100e+05   5.6516300e+05   8.7675800e+05   8.7688000e+05   5.3017200e+05   5.5957200e+05   7.5584300e+05   7.8114300e+05
   5.7252800e+05   6.1899000e+05   5.9922400e+05   6.7987000e+05   3.5227600e+05   3.1206400e+05   6.8702800e+05   7.7511900e+05   3.2825900e+05   3.4348500e+05   3.1701600e+05   3.7899200e+05   4.3354600e+05   3.7423400e+05   4.5269800e+05   4.4649800e+05   3.7373300e+05   3.8195600e+05   4.5298100e+05   5.1156600e+05   2.6924500e+05   2.6601400e+05   6.1948100e+05   6.0378700e+05   3.8670800e+05   4.3605500e+05   3.5198100e+05   3.2040400e+05   4.1935700e+05   4.7647300e+05   5.1394200e+05   4.3266900e+05   5.7093200e+05   5.8405800e+05   3.4627700e+05   3.0099500e+05   3.9221400e+05   3.6542900e+05   3.4806700e+05   3.5556900e+05   2.8858500e+05   2.6082200e+05   5.7009900e+05   5.5476100e+05   4.9975300e+05   4.8457400e+05   4.7548200e+05   4.8767400e+05   4.3203900e+05   4.6435800e+05   6.7053400e+05   0.0000000e+00   3.4166600e+05   3.2427400e+05   5.0603400e+05   4.8479600e+05   5.9573900e+05   6.5322500e+05   4.3561400e+05   5.5788400e+05   5.1006500e+05   5.5184500e+05   2.9849200e+05   4.6384100e+05   3.9996100e+05   4.6443300e+05   8.2261800e+05   8.2773200e+05   3.7188600e+05   3.1777500e+05   3.2838000e+05   3.5407700e+05   3.9732900e+05   4.2338400e+05   2.4488400e+05   2.5286500e+05   4.2496300e+05   4.0173700e+05   2.3946000e+05   2.2492600e+05   5.7092500e+05   5.9837700e+05   3.6821900e+05   3.4686200e+05   6.9629900e+05   6.9650800e+05   2.9240700e+05   3.1921100e+05   4.8666900e+05   5.2853000e+05
   5.1766300e+05   5.4536300e+05   5.2922400e+05   5.9281900e+05   2.9736100e+05   2.7878100e+05   6.1829000e+05   6.8940000e+05   2.8729400e+05   2.5308100e+05   2.3162200e+05   2.9800000e+05   3.7373800e+05   3.1328200e+05   3.7368000e+05   3.6518800e+05   3.0728100e+05   3.1025900e+05   3.6667800e+05   4.2012400e+05   2.2321700e+05   2.0950600e+05   5.5383500e+05   5.4365800e+05   2.8013500e+05   3.1413000e+05   2.3209400e+05   2.4311300e+05   3.1715500e+05   3.8518700e+05   4.0399700e+05   3.6169300e+05   4.6343800e+05   5.0418900e+05   2.2779700e+05   2.1150700e+05   3.1440500e+05   3.0515000e+05   2.7294800e+05   2.4264400e+05   1.7597400e+05   1.8542500e+05   4.6484500e+05   4.7463600e+05   4.1616000e+05   4.0316400e+05   3.7479600e+05   4.0901100e+05   3.7761100e+05   4.0147800e+05   5.5195000e+05   3.4166600e+05   0.0000000e+00   2.6768400e+05   4.4704600e+05   4.0375900e+05   5.5167400e+05   5.5505500e+05   3.8090100e+05   4.9184600e+05   4.2823800e+05   4.6790700e+05   2.3472100e+05   4.0240400e+05   3.2062700e+05   4.3086600e+05   7.4165000e+05   7.8029300e+05   3.1269900e+05   2.4345500e+05   2.5236900e+05   2.7156400e+05   3.3030400e+05   3.5600700e+05   1.9942700e+05   2.0264300e+05   3.3392500e+05   3.3084900e+05   1.5997800e+05   1.6882700e+05   5.0821600e+05   5.3115700e+05   3.2298400e+05   2.9705300e+05   6.2077400e+05   6.1046700e+05   2.5151800e+05   2.6431700e+05   4.5218700e+05   4.8848600e+05
   5.3128900e+05   5.3851100e+05   5.6825800e+05   5.5897600e+05   2.9574600e+05   2.5098900e+05   5.9855600e+05   6.7365100e+05   2.6945500e+05   2.4334100e+05   2.3981600e+05   2.8269400e+05   3.5407600e+05   3.1370400e+05   3.6832000e+05   3.4035500e+05   2.7597900e+05   3.1924600e+05   3.8122700e+05   4.0866700e+05   1.9814300e+05   1.7642400e+05   5.2307200e+05   4.8343800e+05   2.5974600e+05   2.9588600e+05   2.2254700e+05   2.2279700e+05   3.2388200e+05   3.5831200e+05   3.7468400e+05   3.3096200e+05   4.5759100e+05   4.5120000e+05   2.2403000e+05   1.7767600e+05   3.0654400e+05   2.5640300e+05   2.9845500e+05   2.6508400e+05   1.7308300e+05   1.8964900e+05   4.5693300e+05   5.0383700e+05   4.1615900e+05   4.0792400e+05   3.5907600e+05   3.9615500e+05   3.7206200e+05   3.7887900e+05   5.1570900e+05   3.2427400e+05   2.6768400e+05   0.0000000e+00   4.1124600e+05   4.3570100e+05   5.4460900e+05   5.7387800e+05   3.6713000e+05   4.7276800e+05   4.1830300e+05   4.5726100e+05   2.4330800e+05   3.8709700e+05   2.7961600e+05   4.1012500e+05   7.2928500e+05   7.6828100e+05   3.1500400e+05   2.3777000e+05   2.6250100e+05   2.8066000e+05   2.9294500e+05   3.4897200e+05   1.8857000e+05   1.7595700e+05   3.4168500e+05   3.4610300e+05   1.7390800e+05   1.6076300e+05   5.1102900e+05   5.0201500e+05   3.2004300e+05   2.9340600e+05   6.3960300e+05   6.1410500e+05   2.3396900e+05   2.6049700e+05   4.3319000e+05   4.4650300e+05
   6.7201500e+05   7.0929400e+05   6.9944000e+05   6.8746100e+05   4.0690000e+05   3.9235500e+05   7.7392000e+05   8.3699400e+05   3.9183400e+05   4.1048600e+05   3.8775400e+05   4.7075900e+05   5.1882700e+05   4.8514400e+05   5.2565000e+05   5.3009700e+05   4.1459100e+05   4.3529200e+05   5.2884400e+05   5.6451300e+05   3.4228600e+05   3.6018500e+05   6.9318400e+05   6.7323600e+05   4.3541200e+05   4.6859700e+05   4.0864900e+05   4.4804700e+05   5.1657100e+05   5.2540700e+05   5.2986700e+05   5.1931300e+05   6.5470700e+05   5.8905500e+05   3.6942300e+05   3.7199800e+05   4.9035900e+05   4.7529500e+05   5.0244700e+05   4.7021200e+05   3.4366400e+05   3.4539200e+05   6.2743700e+05   6.6478000e+05   5.7463000e+05   5.6893900e+05   5.3343800e+05   6.1047700e+05   5.3276100e+05   5.7905900e+05   7.1941400e+05   5.0603400e+05   4.4704600e+05   4.1124600e+05   0.0000000e+00   6.2392400e+05   7.0683200e+05   7.4803400e+05   5.1242800e+05   6.8000300e+05   5.8163300e+05   6.4728200e+05   4.2469700e+05   5.7155800e+05   4.6538500e+05   5.4277100e+05   9.0024200e+05   9.4820200e+05   4.6020200e+05   4.0042000e+05   4.1261100e+05   4.0963700e+05   4.7042400e+05   5.0463000e+05   3.3973300e+05   3.5296200e+05   4.8483900e+05   4.8083900e+05   3.0699000e+05   3.1300000e+05   6.2989800e+05   6.6020300e+05   4.6886500e+05   4.5944900e+05   7.6541000e+05   7.7589000e+05   3.9485800e+05   4.1137600e+05   5.9875800e+05   5.9597200e+05
   7.2613300e+05   7.0872100e+05   7.1511300e+05   7.9316300e+05   4.8073300e+05   4.5507800e+05   8.0416000e+05   9.0695200e+05   4.3232200e+05   4.2306500e+05   4.0823500e+05   4.7372100e+05   5.3105200e+05   4.9793100e+05   5.5427700e+05   5.0865200e+05   3.9967100e+05   4.7934900e+05   5.3306200e+05   5.5985300e+05   3.2557300e+05   3.3064600e+05   7.2524100e+05   6.8426500e+05   4.5436600e+05   4.6692600e+05   3.8825200e+05   4.0381800e+05   5.0048300e+05   5.4385200e+05   5.7605500e+05   5.8780400e+05   7.2754900e+05   6.8925100e+05   4.3206800e+05   4.0133700e+05   4.6929400e+05   4.7747700e+05   4.9387100e+05   5.1773400e+05   3.4031100e+05   3.4004300e+05   6.4181700e+05   6.6561000e+05   6.5142900e+05   6.2033200e+05   5.6395100e+05   6.0751400e+05   5.6760800e+05   5.9334600e+05   7.3375700e+05   4.8479600e+05   4.0375900e+05   4.3570100e+05   6.2392400e+05   0.0000000e+00   7.5773500e+05   7.6653000e+05   5.6608300e+05   6.5367600e+05   6.1942200e+05   6.8759400e+05   4.4666600e+05   5.9301000e+05   4.7579500e+05   5.9255900e+05   9.1101300e+05   9.2916700e+05   4.8406600e+05   4.2965600e+05   4.5201300e+05   4.9096700e+05   5.1650200e+05   5.2089500e+05   3.7155800e+05   3.5330900e+05   4.9246000e+05   4.9612900e+05   3.5906700e+05   3.7053400e+05   6.9372800e+05   6.9675600e+05   5.0801200e+05   4.9448300e+05   8.2467900e+05   7.6290500e+05   3.8890500e+05   4.3168000e+05   6.0761700e+05   6.0948700e+05
   8.2092200e+05   8.5031300e+05   8.1887200e+05   8.5056000e+05   5.1999900e+05   4.8935300e+05   8.6234700e+05   1.0196440e+06   5.3767400e+05   5.4054300e+05   5.4220700e+05   5.6170000e+05   6.3285700e+05   6.0129100e+05   6.8329700e+05   6.4557700e+05   5.4344700e+05   5.8669300e+05   6.5465000e+05   6.7883000e+05   4.2881700e+05   4.0925000e+05   7.8006500e+05   7.7869200e+05   5.5012100e+05   6.1138200e+05   5.0687100e+05   5.1161500e+05   6.0386000e+05   6.4200900e+05   6.5699700e+05   6.5474600e+05   7.9236600e+05   7.5156800e+05   5.1039600e+05   4.8460200e+05   5.6501500e+05   5.4816700e+05   5.6674700e+05   5.8963100e+05   4.2261900e+05   4.3076800e+05   7.1371300e+05   7.1919100e+05   6.7412100e+05   6.8931500e+05   6.6097400e+05   6.5913900e+05   6.4323300e+05   6.5444100e+05   8.3297000e+05   5.9573900e+05   5.5167400e+05   5.4460900e+05   7.0683200e+05   7.5773500e+05   0.0000000e+00   8.7066800e+05   6.3535100e+05   7.4249400e+05   6.5747400e+05   7.3708400e+05   5.0140800e+05   6.7271000e+05   5.8455300e+05   6.6694100e+05   1.0269240e+06   1.0194630e+06   5.8750200e+05   5.1405900e+05   5.3405600e+05   5.4009100e+05   5.8228400e+05   6.0889200e+05   4.4470300e+05   4.4836300e+05   5.8437400e+05   6.1011500e+05   4.5789200e+05   4.2320500e+05   7.5978200e+05   7.7631700e+05   6.1046600e+05   6.1660400e+05   8.6164800e+05   8.9582000e+05   5.2091700e+05   5.3974800e+05   7.3414700e+05   7.1504800e+05
   8.2107300e+05   8.5544200e+05   8.5402400e+05   9.0851600e+05   5.8654200e+05   5.7818700e+05   9.3354800e+05   1.0164280e+06   5.5981600e+05   5.3760100e+05   5.4008900e+05   5.7052000e+05   6.6201200e+05   6.0421600e+05   6.9095600e+05   6.6036700e+05   5.7249200e+05   5.9114400e+05   6.8254500e+05   6.8971400e+05   4.9067900e+05   4.7870100e+05   8.1372300e+05   7.9122100e+05   5.6244100e+05   5.8454900e+05   5.3231200e+05   5.1129000e+05   6.0769000e+05   6.2597200e+05   6.9398000e+05   6.0770500e+05   8.0311500e+05   8.0625500e+05   5.0813700e+05   4.8576600e+05   6.1313300e+05   5.9156700e+05   5.7757900e+05   5.8361800e+05   4.6347300e+05   4.6820700e+05   7.5023000e+05   7.7285200e+05   7.2152300e+05   7.2193700e+05   6.3630300e+05   7.1576700e+05   7.1682200e+05   7.3794800e+05   9.0390700e+05   6.5322500e+05   5.5505500e+05   5.7387800e+05   7.4803400e+05   7.6653000e+05   8.7066800e+05   0.0000000e+00   6.7602300e+05   7.9706000e+05   6.9307100e+05   7.7163500e+05   5.2394600e+05   6.8253800e+05   6.0179300e+05   7.3435500e+05   1.0666500e+06   1.0796700e+06   6.1824500e+05   5.3770600e+05   5.3525600e+05   5.6288700e+05   5.8173300e+05   6.0893400e+05   5.3367700e+05   5.3800400e+05   6.6219200e+05   6.9528200e+05   4.9989100e+05   4.3268100e+05   8.0126700e+05   8.3833500e+05   6.4358500e+05   6.1205600e+05   8.6612100e+05   8.9943600e+05   5.4438400e+05   5.6184100e+05   7.5363700e+05   7.8109500e+05
   6.2496200e+05   6.5114000e+05   6.3912700e+05   7.1490000e+05   3.9451700e+05   3.2642800e+05   6.6539200e+05   7.7015900e+05   3.5607700e+05   3.4599200e+05   3.2737700e+05   3.7152400e+05   4.4896300e+05   4.2967800e+05   4.7174800e+05   4.5129400e+05   3.8349200e+05   3.7976500e+05   4.8915400e+05   5.1483200e+05   2.8833500e+05   2.7683400e+05   6.2722300e+05   5.9864200e+05   3.4854400e+05   3.8531600e+05   3.3590000e+05   3.4307400e+05   4.2804200e+05   4.7330500e+05   4.9782100e+05   4.2863800e+05   5.5342900e+05   5.8315300e+05   3.3558100e+05   2.7619200e+05   3.5246300e+05   3.9522900e+05   3.6860400e+05   4.1772800e+05   2.6744500e+05   2.7369100e+05   5.8997100e+05   5.9828400e+05   4.9518700e+05   5.5993800e+05   4.5496800e+05   4.8787900e+05   4.1870700e+05   4.9392500e+05   6.7413700e+05   4.3561400e+05   3.8090100e+05   3.6713000e+05   5.1242800e+05   5.6608300e+05   6.3535100e+05   6.7602300e+05   0.0000000e+00   5.7799600e+05   5.2295400e+05   6.1603300e+05   3.5409700e+05   4.8335100e+05   3.9131200e+05   4.9189800e+05   8.5848900e+05   8.5134500e+05   3.8971200e+05   3.3728400e+05   3.9898200e+05   3.9560400e+05   4.2092500e+05   4.5093300e+05   2.8320000e+05   2.8160700e+05   4.6259600e+05   4.8624600e+05   2.9013600e+05   2.5196000e+05   5.9967000e+05   6.2226800e+05   4.4869900e+05   4.2135600e+05   6.7973100e+05   7.1091900e+05   3.2583800e+05   3.4613700e+05   5.2800000e+05   5.8887000e+05
   6.9997100e+05   7.5983600e+05   7.2370600e+05   7.9529800e+05   5.1386200e+05   4.6584900e+05   7.6435800e+05   8.7615900e+05   4.8384900e+05   4.6085000e+05   4.5372800e+05   4.5256300e+05   5.2432800e+05   5.1124400e+05   5.6526400e+05   5.7789900e+05   5.0438600e+05   5.5019800e+05   5.9245200e+05   6.5329500e+05   3.9578100e+05   4.0094800e+05   7.6360400e+05   7.3643800e+05   4.6897100e+05   5.2485200e+05   4.2345100e+05   4.5086400e+05   5.1977900e+05   6.0919900e+05   5.9522200e+05   5.4530500e+05   6.8718400e+05   6.6872600e+05   4.6235500e+05   4.2382500e+05   4.8676800e+05   5.1342600e+05   4.7996400e+05   5.1210000e+05   4.3214000e+05   4.0015900e+05   6.7839900e+05   6.3701200e+05   6.1167800e+05   6.3611800e+05   5.4550500e+05   6.3098500e+05   5.7445900e+05   6.2327300e+05   7.7950800e+05   5.5788400e+05   4.9184600e+05   4.7276800e+05   6.8000300e+05   6.5367600e+05   7.4249400e+05   7.9706000e+05   5.7799600e+05   0.0000000e+00   6.0831400e+05   6.5798000e+05   4.2179100e+05   5.6960700e+05   4.9040700e+05   5.9153700e+05   9.6945000e+05   9.4059500e+05   4.8785900e+05   4.4094600e+05   4.6216200e+05   4.7425400e+05   5.0730000e+05   5.4784800e+05   3.7752900e+05   3.6785600e+05   5.4068700e+05   5.3322500e+05   3.7813200e+05   3.5971700e+05   7.2403800e+05   7.3072600e+05   5.4331100e+05   5.0921900e+05   7.9390600e+05   8.0077300e+05   4.4403800e+05   4.4356100e+05   6.4354300e+05   6.7945700e+05
   6.6467700e+05   7.1424200e+05   6.8515000e+05   7.3986700e+05   4.4153900e+05   3.8626800e+05   7.3427900e+05   8.4297900e+05   3.9977500e+05   4.1387400e+05   4.2260200e+05   4.4071700e+05   5.3065100e+05   4.8283700e+05   5.3752700e+05   4.8811700e+05   4.1084800e+05   4.7197700e+05   5.1634300e+05   5.4047000e+05   3.5398200e+05   3.5828500e+05   7.0497500e+05   6.8501300e+05   4.0658800e+05   4.4101800e+05   3.8990100e+05   3.8429000e+05   4.8205100e+05   5.3818200e+05   5.5679900e+05   5.2156300e+05   6.4859700e+05   6.2470100e+05   3.8738600e+05   3.5019400e+05   4.2658600e+05   4.5690000e+05   4.6294800e+05   4.3528000e+05   3.5324800e+05   3.4074100e+05   6.5942500e+05   6.1202200e+05   5.7462400e+05   5.7227000e+05   4.9601300e+05   5.2895600e+05   5.1311300e+05   5.7445500e+05   7.3042600e+05   5.1006500e+05   4.2823800e+05   4.1830300e+05   5.8163300e+05   6.1942200e+05   6.5747400e+05   6.9307100e+05   5.2295400e+05   6.0831400e+05   0.0000000e+00   6.2490700e+05   3.9296700e+05   5.3994500e+05   4.3059100e+05   5.4365900e+05   8.9840100e+05   9.3985600e+05   4.4576400e+05   3.9674100e+05   3.9999900e+05   4.0201500e+05   4.6772300e+05   5.0953100e+05   3.7059700e+05   3.6112100e+05   5.0700100e+05   5.1279500e+05   3.1823300e+05   2.9617700e+05   6.6035400e+05   6.9885400e+05   5.2274200e+05   4.7405600e+05   7.8710100e+05   8.0000700e+05   3.7939800e+05   4.1114600e+05   5.7651700e+05   6.1196500e+05
   7.1252800e+05   7.6325300e+05   7.4843700e+05   7.4590200e+05   4.8832800e+05   4.5738300e+05   7.8381400e+05   8.8559700e+05   4.6365000e+05   4.6270000e+05   4.5359400e+05   4.6657100e+05   5.3032400e+05   4.8838800e+05   5.8103800e+05   5.2846700e+05   4.7330800e+05   5.4865600e+05   6.0424000e+05   6.2636200e+05   4.0616700e+05   3.8924800e+05   7.7439600e+05   7.1383400e+05   4.5387800e+05   5.0105800e+05   4.3030600e+05   4.3996600e+05   5.5538600e+05   5.8039900e+05   5.8879900e+05   5.4515100e+05   7.3417600e+05   7.0958000e+05   4.4568200e+05   4.3818800e+05   5.0751800e+05   4.8568000e+05   5.0410000e+05   5.1146100e+05   4.1711900e+05   4.0946300e+05   7.4032500e+05   6.6900000e+05   6.2509200e+05   6.3733900e+05   5.7476700e+05   6.1062400e+05   5.5296700e+05   6.3735400e+05   7.5416500e+05   5.5184500e+05   4.6790700e+05   4.5726100e+05   6.4728200e+05   6.8759400e+05   7.3708400e+05   7.7163500e+05   6.1603300e+05   6.5798000e+05   6.2490700e+05   0.0000000e+00   4.4823800e+05   5.8691400e+05   4.8604000e+05   5.8899400e+05   9.3678600e+05   1.0026530e+06   5.2334200e+05   4.6460400e+05   4.8562700e+05   4.7135400e+05   5.0581200e+05   5.4468400e+05   4.0003600e+05   4.0799400e+05   5.6195600e+05   5.0876100e+05   3.4854600e+05   3.2151000e+05   6.7418400e+05   6.7913800e+05   5.2763600e+05   4.8153600e+05   7.8789600e+05   8.2148800e+05   4.1190900e+05   4.4317700e+05   6.2877800e+05   6.6198700e+05
   4.6542700e+05   4.9777900e+05   4.8628300e+05   5.7784700e+05   2.4680000e+05   2.2529200e+05   5.5192700e+05   6.3651100e+05   2.2295000e+05   2.3522200e+05   2.2444600e+05   2.6735400e+05   3.1878600e+05   2.9771300e+05   3.4569200e+05   3.2225900e+05   2.3212700e+05   2.8600200e+05   3.4410300e+05   3.7246100e+05   1.7192100e+05   1.7047700e+05   5.1908600e+05   4.9882400e+05   2.5404300e+05   2.6767800e+05   2.2259800e+05   2.2887700e+05   3.1384100e+05   3.6238500e+05   3.6527600e+05   3.4612600e+05   4.9315800e+05   4.7236600e+05   2.0647400e+05   1.6949500e+05   2.5979000e+05   3.0335700e+05   2.8441900e+05   2.6128400e+05   1.6454000e+05   1.5094400e+05   4.9504300e+05   4.4101900e+05   4.1627000e+05   3.6831100e+05   3.5236800e+05   3.7920900e+05   3.4160700e+05   4.0825600e+05   5.2381100e+05   2.9849200e+05   2.3472100e+05   2.4330800e+05   4.2469700e+05   4.4666600e+05   5.0140800e+05   5.2394600e+05   3.5409700e+05   4.2179100e+05   3.9296700e+05   4.4823800e+05   0.0000000e+00   3.8791300e+05   2.4937000e+05   3.5437500e+05   6.9807500e+05   7.6789500e+05   2.8676300e+05   2.2907300e+05   2.3684200e+05   2.5857900e+05   2.7807300e+05   3.2435700e+05   1.6437000e+05   1.8289000e+05   3.1436900e+05   3.2571200e+05   1.5803400e+05   1.4658300e+05   4.8270300e+05   4.8745000e+05   3.0042700e+05   2.8655600e+05   5.9605100e+05   6.1172200e+05   2.2282100e+05   2.4903300e+05   4.5210600e+05   4.3262000e+05
   6.2697100e+05   6.5737700e+05   6.7201800e+05   7.2022700e+05   4.2208500e+05   3.8580800e+05   7.1720300e+05   7.7612200e+05   3.7780100e+05   3.7361800e+05   3.6131300e+05   4.2542200e+05   4.8730800e+05   4.3891900e+05   4.8256900e+05   4.7896600e+05   3.8082300e+05   4.3840200e+05   5.1356000e+05   5.5390300e+05   3.3007800e+05   3.2311600e+05   6.6497000e+05   6.4888600e+05   3.9271300e+05   4.2518300e+05   3.6361400e+05   3.7519900e+05   4.6669000e+05   5.3131100e+05   5.5469500e+05   4.9414100e+05   6.4588800e+05   6.0862100e+05   3.6791100e+05   3.2818800e+05   4.3789200e+05   4.5614000e+05   4.0091800e+05   4.0542900e+05   2.9369000e+05   3.0184900e+05   6.2695600e+05   6.3677800e+05   5.7235700e+05   5.6113900e+05   4.8886000e+05   5.1902000e+05   4.8777300e+05   5.3294600e+05   6.8566900e+05   4.6384100e+05   4.0240400e+05   3.8709700e+05   5.7155800e+05   5.9301000e+05   6.7271000e+05   6.8253800e+05   4.8335100e+05   5.6960700e+05   5.3994500e+05   5.8691400e+05   3.8791300e+05   0.0000000e+00   4.3783700e+05   5.2951100e+05   8.8548500e+05   9.1359000e+05   4.3304800e+05   3.5223900e+05   3.7684200e+05   3.9651100e+05   4.2836500e+05   4.5183600e+05   3.2123400e+05   3.6214600e+05   4.8890700e+05   4.8056700e+05   3.1613900e+05   2.9056600e+05   6.2466200e+05   6.4083200e+05   4.7773500e+05   4.4708100e+05   7.3454200e+05   7.4160400e+05   3.8034100e+05   4.0271900e+05   5.7791300e+05   6.0381400e+05
   5.2929600e+05   5.4177600e+05   5.3088600e+05   6.0950300e+05   2.9610200e+05   2.7973700e+05   6.3231700e+05   6.6749500e+05   2.7096200e+05   2.8786400e+05   2.7363200e+05   3.1472000e+05   3.8316300e+05   3.1674600e+05   4.0848100e+05   3.6310200e+05   2.8646000e+05   3.3238700e+05   3.9720000e+05   4.3957600e+05   2.1918400e+05   2.0087300e+05   5.4943000e+05   5.4276500e+05   2.8098100e+05   3.3744000e+05   2.8890300e+05   2.7984200e+05   3.7355200e+05   4.0508900e+05   4.1547600e+05   4.0115800e+05   5.2167400e+05   5.4189500e+05   2.6327600e+05   2.4522700e+05   3.4887900e+05   3.5856700e+05   3.2096500e+05   3.2583500e+05   2.1391100e+05   2.1478800e+05   5.4030800e+05   5.4045900e+05   4.7827200e+05   4.7401800e+05   3.9157300e+05   4.4463200e+05   4.2465200e+05   4.4399700e+05   6.0547900e+05   3.9996100e+05   3.2062700e+05   2.7961600e+05   4.6538500e+05   4.7579500e+05   5.8455300e+05   6.0179300e+05   3.9131200e+05   4.9040700e+05   4.3059100e+05   4.8604000e+05   2.4937000e+05   4.3783700e+05   0.0000000e+00   4.1192900e+05   7.4226900e+05   8.0795500e+05   3.2553000e+05   2.6139600e+05   2.9761400e+05   3.1916000e+05   3.1915800e+05   3.5274800e+05   2.0952300e+05   2.2017200e+05   3.5768500e+05   3.7745300e+05   2.0632500e+05   1.9809000e+05   5.0528700e+05   5.4112500e+05   3.8007800e+05   3.2243600e+05   6.1782200e+05   6.3929500e+05   2.4676900e+05   3.1430300e+05   4.7799900e+05   5.1150600e+05
   6.3244900e+05   6.4638600e+05   6.2215400e+05   7.6004000e+05   4.2923700e+05   3.8764900e+05   7.2142600e+05   7.8662500e+05   3.7548000e+05   3.7044400e+05   3.6894100e+05   4.3770300e+05   5.1296800e+05   4.4817300e+05   5.1158600e+05   4.8470200e+05   4.1568700e+05   4.4655800e+05   5.2070200e+05   5.4475800e+05   3.0680400e+05   2.9110600e+05   6.6023100e+05   6.3562600e+05   3.9403600e+05   4.3004700e+05   4.0752900e+05   3.9340800e+05   4.8298000e+05   4.9325800e+05   5.4189300e+05   5.2149500e+05   6.1311300e+05   6.2332100e+05   3.9456800e+05   3.4676200e+05   4.4288900e+05   4.2603800e+05   4.1457600e+05   4.2232200e+05   3.0100200e+05   3.2438000e+05   6.3935400e+05   6.1913500e+05   5.4677000e+05   5.5096200e+05   4.7191600e+05   5.6026300e+05   5.4987100e+05   5.2974000e+05   6.7405700e+05   4.6443300e+05   4.3086600e+05   4.1012500e+05   5.4277100e+05   5.9255900e+05   6.6694100e+05   7.3435500e+05   4.9189800e+05   5.9153700e+05   5.4365900e+05   5.8899400e+05   3.5437500e+05   5.2951100e+05   4.1192900e+05   0.0000000e+00   8.7016700e+05   8.8919700e+05   4.2841200e+05   3.2916100e+05   3.7620100e+05   3.9476100e+05   4.2411400e+05   4.5314500e+05   3.1902000e+05   3.2896200e+05   4.7965900e+05   4.6563900e+05   2.9892100e+05   2.8370800e+05   5.9510200e+05   6.2857800e+05   4.9266500e+05   4.3202700e+05   7.2232000e+05   7.8673600e+05   3.6524500e+05   4.0467400e+05   5.6327300e+05   5.8784600e+05
   9.4979500e+05   9.9029700e+05   9.4315200e+05   1.0155860e+06   7.0881400e+05   7.0568600e+05   1.0667320e+06   1.1204550e+06   6.7126100e+05   6.6339300e+05   7.2933000e+05   7.2121700e+05   7.5044500e+05   7.3205800e+05   8.2403700e+05   7.8887000e+05   7.1670400e+05   7.7193100e+05   8.2712100e+05   8.2724800e+05   6.1913000e+05   6.1773100e+05   1.0055360e+06   9.8957600e+05   6.8118900e+05   7.0675200e+05   6.5640000e+05   6.8700900e+05   7.9767100e+05   8.0761700e+05   8.3174800e+05   8.1663000e+05   9.4418200e+05   9.1718400e+05   6.8832000e+05   6.3682000e+05   7.5018000e+05   7.7056700e+05   7.2492400e+05   7.5268300e+05   6.5258500e+05   6.6852000e+05   9.1679000e+05   9.5606400e+05   8.6952100e+05   9.3194000e+05   8.3336600e+05   9.3649600e+05   8.5181400e+05   8.4878100e+05   1.0331940e+06   8.2261800e+05   7.4165000e+05   7.2928500e+05   9.0024200e+05   9.1101300e+05   1.0269240e+06   1.0666500e+06   8.5848900e+05   9.6945000e+05   8.9840100e+05   9.3678600e+05   6.9807500e+05   8.8548500e+05   7.4226900e+05   8.7016700e+05   0.0000000e+00   1.1922690e+06   7.4926300e+05   6.9859100e+05   7.2482100e+05   7.1718600e+05   7.7246300e+05   7.8274400e+05   6.2967500e+05   6.3394900e+05   8.0057100e+05   7.7323300e+05   6.0062500e+05   5.9884400e+05   9.3582800e+05   9.7985200e+05   8.2322300e+05   7.3047800e+05   1.0160440e+06   1.0811590e+06   6.8662600e+05   7.0159900e+05   8.5957100e+05   8.8350600e+05
   1.0579350e+06   1.0230280e+06   9.9315100e+05   1.0816040e+06   7.9334900e+05   7.7796200e+05   1.1307900e+06   1.1894580e+06   7.4013500e+05   7.2617800e+05   7.5241700e+05   7.5745200e+05   8.1622300e+05   8.0704500e+05   8.9473700e+05   8.5117000e+05   7.5095600e+05   8.1141300e+05   8.9592400e+05   9.3531800e+05   6.6803000e+05   6.6746600e+05   9.9501400e+05   9.9509200e+05   7.2332000e+05   7.9474000e+05   7.3254100e+05   7.1848200e+05   8.4348700e+05   8.9095500e+05   8.8125700e+05   8.3997000e+05   9.6750100e+05   9.6317500e+05   7.1409900e+05   6.7653900e+05   7.8904300e+05   7.6839200e+05   7.5953400e+05   7.7551600e+05   6.9221000e+05   6.9688200e+05   1.0006620e+06   9.9365300e+05   8.9621800e+05   9.2992900e+05   8.8231900e+05   9.0746700e+05   8.7375300e+05   8.6447800e+05   1.0411240e+06   8.2773200e+05   7.8029300e+05   7.6828100e+05   9.4820200e+05   9.2916700e+05   1.0194630e+06   1.0796700e+06   8.5134500e+05   9.4059500e+05   9.3985600e+05   1.0026530e+06   7.6789500e+05   9.1359000e+05   8.0795500e+05   8.8919700e+05   1.1922690e+06   0.0000000e+00   7.7453700e+05   7.3721000e+05   7.4511000e+05   7.4792500e+05   8.2581900e+05   8.2760900e+05   7.0354100e+05   7.0872800e+05   8.3686300e+05   8.3632400e+05   6.2507800e+05   6.5928100e+05   9.5107800e+05   9.7874200e+05   8.3234300e+05   8.1077100e+05   1.0727830e+06   1.1359380e+06   7.4924300e+05   7.4534600e+05   9.4599800e+05   9.4872600e+05
   5.3082000e+05   5.6113300e+05   5.5757200e+05   6.3904200e+05   3.0061400e+05   2.7385000e+05   6.3867900e+05   7.2028500e+05   2.8451400e+05   2.9864200e+05   2.6707700e+05   3.1566500e+05   3.8363200e+05   3.6347600e+05   4.4762900e+05   3.8130100e+05   3.1867300e+05   3.8608400e+05   4.2389500e+05   4.4359600e+05   2.2488200e+05   2.3789000e+05   5.7643800e+05   5.6291800e+05   3.3981300e+05   3.5019500e+05   2.6981100e+05   2.8263300e+05   3.9211700e+05   4.2632800e+05   4.8119800e+05   4.3763100e+05   5.6264900e+05   4.9769500e+05   2.8879100e+05   2.7903500e+05   3.5338000e+05   3.6738900e+05   3.4318500e+05   3.2355000e+05   2.5979400e+05   2.2182000e+05   5.2639300e+05   5.4535100e+05   4.8794800e+05   4.9149700e+05   4.1545400e+05   4.7167300e+05   4.2660200e+05   4.5852400e+05   5.8694500e+05   3.7188600e+05   3.1269900e+05   3.1500400e+05   4.6020200e+05   4.8406600e+05   5.8750200e+05   6.1824500e+05   3.8971200e+05   4.8785900e+05   4.4576400e+05   5.2334200e+05   2.8676300e+05   4.3304800e+05   3.2553000e+05   4.2841200e+05   7.4926300e+05   7.7453700e+05   0.0000000e+00   2.5640700e+05   2.9543800e+05   2.8544500e+05   3.2556000e+05   3.6455300e+05   2.1585000e+05   2.1164900e+05   3.6137900e+05   3.5405800e+05   2.1405600e+05   1.9324800e+05   5.0580500e+05   5.2306100e+05   3.6896100e+05   3.6502000e+05   6.3157700e+05   6.7163600e+05   2.5152200e+05   2.6015700e+05   4.8888400e+05   4.6123000e+05
   4.9851500e+05   5.6198500e+05   5.0422200e+05   5.6683700e+05   2.8922900e+05   2.3221000e+05   6.0579900e+05   6.6722400e+05   2.2818700e+05   2.2679700e+05   2.0277100e+05   2.5669500e+05   3.2055900e+05   2.6660500e+05   3.3259600e+05   3.0426600e+05   2.4972800e+05   3.1078300e+05   3.2554100e+05   3.8952300e+05   1.5657400e+05   1.6743000e+05   5.0255600e+05   4.7566700e+05   2.3484300e+05   2.4915100e+05   2.0701300e+05   2.2278900e+05   3.2521300e+05   3.5632900e+05   3.5305600e+05   3.4295200e+05   4.7418400e+05   4.6107200e+05   1.9177600e+05   1.8233700e+05   2.6342700e+05   2.9576000e+05   2.5434700e+05   2.5951900e+05   1.6749700e+05   1.5490900e+05   4.6894400e+05   4.4237400e+05   4.2308500e+05   4.1776100e+05   3.4586100e+05   4.0727900e+05   3.4038800e+05   3.9022000e+05   5.5413400e+05   3.1777500e+05   2.4345500e+05   2.3777000e+05   4.0042000e+05   4.2965600e+05   5.1405900e+05   5.3770600e+05   3.3728400e+05   4.4094600e+05   3.9674100e+05   4.6460400e+05   2.2907300e+05   3.5223900e+05   2.6139600e+05   3.2916100e+05   6.9859100e+05   7.3721000e+05   2.5640700e+05   0.0000000e+00   2.2741900e+05   1.9726900e+05   2.6463100e+05   3.1707000e+05   1.4963400e+05   1.6052200e+05   3.1336200e+05   2.9552600e+05   1.4730700e+05   1.2783200e+05   4.6392500e+05   4.9319600e+05   3.2959000e+05   2.8404400e+05   5.6151800e+05   6.2651800e+05   2.0688400e+05   2.4333200e+05   4.1971300e+05   4.4248500e+05
   5.0550100e+05   5.3251300e+05   5.0574700e+05   5.9285400e+05   2.7250100e+05   2.5980800e+05   5.9809900e+05   6.8814500e+05   2.5468700e+05   2.4840900e+05   2.4980200e+05   2.6634700e+05   3.5375500e+05   3.2193000e+05   3.8115600e+05   3.1795300e+05   2.6696200e+05   3.3633100e+05   3.7098800e+05   4.1448400e+05   1.9070800e+05   1.7078000e+05   5.2646000e+05   4.9578200e+05   2.4069600e+05   2.8076300e+05   2.2059300e+05   2.0227500e+05   3.3805200e+05   3.7191100e+05   4.0496700e+05   3.7726600e+05   4.7367200e+05   4.8543500e+05   2.0625600e+05   2.0319600e+05   2.7402400e+05   2.6275200e+05   2.6629600e+05   2.7178900e+05   1.7798100e+05   1.5078900e+05   4.7119300e+05   4.4467600e+05   4.4044500e+05   4.3718800e+05   3.5260000e+05   4.0106500e+05   3.3857900e+05   4.1114200e+05   5.7009700e+05   3.2838000e+05   2.5236900e+05   2.6250100e+05   4.1261100e+05   4.5201300e+05   5.3405600e+05   5.3525600e+05   3.9898200e+05   4.6216200e+05   3.9999900e+05   4.8562700e+05   2.3684200e+05   3.7684200e+05   2.9761400e+05   3.7620100e+05   7.2482100e+05   7.4511000e+05   2.9543800e+05   2.2741900e+05   0.0000000e+00   2.5386600e+05   2.8991900e+05   3.0078900e+05   1.6394300e+05   1.8146100e+05   3.4895400e+05   3.2491100e+05   1.5839400e+05   1.3634500e+05   4.8098600e+05   5.0948200e+05   3.4831900e+05   3.1478500e+05   5.7292400e+05   6.0219900e+05   2.0703300e+05   2.2759000e+05   4.3343100e+05   4.4388200e+05
   5.0673000e+05   5.4620400e+05   4.8200600e+05   5.8642300e+05   2.8227200e+05   2.3599900e+05   5.9027600e+05   6.6863600e+05   2.1093700e+05   2.2615600e+05   2.4598800e+05   2.8131400e+05   3.5752400e+05   2.9378400e+05   3.7860400e+05   3.3681000e+05   2.8054400e+05   3.0472300e+05   3.9596500e+05   4.1777500e+05   1.8860300e+05   1.7457200e+05   5.1626900e+05   5.2547200e+05   2.6014900e+05   2.8638000e+05   2.3530600e+05   2.1949200e+05   3.2485000e+05   3.6874600e+05   4.1340200e+05   3.8314700e+05   4.7573900e+05   4.6419400e+05   2.1846500e+05   2.0620000e+05   2.9647800e+05   2.8994300e+05   2.7976400e+05   2.7807200e+05   1.6907900e+05   1.6635700e+05   4.8513500e+05   4.4407600e+05   4.6195900e+05   4.3422500e+05   3.5622600e+05   4.0478000e+05   3.6963100e+05   4.0865200e+05   5.7577600e+05   3.5407700e+05   2.7156400e+05   2.8066000e+05   4.0963700e+05   4.9096700e+05   5.4009100e+05   5.6288700e+05   3.9560400e+05   4.7425400e+05   4.0201500e+05   4.7135400e+05   2.5857900e+05   3.9651100e+05   3.1916000e+05   3.9476100e+05   7.1718600e+05   7.4792500e+05   2.8544500e+05   1.9726900e+05   2.5386600e+05   0.0000000e+00   2.8460800e+05   3.1588000e+05   2.0008700e+05   1.9652300e+05   3.4818700e+05   3.4783000e+05   1.8297600e+05   1.5550000e+05   4.9241500e+05   5.3021400e+05   3.3838500e+05   3.1495800e+05   5.8753900e+05   6.4682800e+05   2.3188200e+05   2.5110600e+05   4.2014900e+05   4.7350000e+05
   5.5444300e+05   6.0804800e+05   5.6951300e+05   6.4563100e+05   3.3934200e+05   3.3295900e+05   6.5730400e+05   7.5468000e+05   3.3653500e+05   3.4588400e+05   3.2621200e+05   3.8965000e+05   4.5328700e+05   3.8710600e+05   4.8576300e+05   4.0628500e+05   3.8929900e+05   4.1766400e+05   4.5428400e+05   4.9549300e+05   2.9844100e+05   2.7361000e+05   6.2999000e+05   5.9966300e+05   3.4336000e+05   3.7394000e+05   3.2203900e+05   3.1323900e+05   4.2652300e+05   4.4552700e+05   4.3100500e+05   4.4046400e+05   5.4361000e+05   5.5946300e+05   2.9449200e+05   2.4776200e+05   3.8147400e+05   3.6642100e+05   3.6854500e+05   3.2762400e+05   2.5572000e+05   2.1490100e+05   5.7032300e+05   5.2337100e+05   5.0087800e+05   4.8931700e+05   4.1963500e+05   4.4894200e+05   3.9836500e+05   4.4301700e+05   6.2042000e+05   3.9732900e+05   3.3030400e+05   2.9294500e+05   4.7042400e+05   5.1650200e+05   5.8228400e+05   5.8173300e+05   4.2092500e+05   5.0730000e+05   4.6772300e+05   5.0581200e+05   2.7807300e+05   4.2836500e+05   3.1915800e+05   4.2411400e+05   7.7246300e+05   8.2581900e+05   3.2556000e+05   2.6463100e+05   2.8991900e+05   2.8460800e+05   0.0000000e+00   3.5367500e+05   2.4031500e+05   2.1935100e+05   4.2198900e+05   4.1570500e+05   2.1804600e+05   2.1830800e+05   5.5410200e+05   5.9635400e+05   4.2400700e+05   3.5792400e+05   6.4450400e+05   6.9194700e+05   3.0606100e+05   3.4003300e+05   5.0382100e+05   5.4744500e+05
   5.8654800e+05   5.9366500e+05   5.7267300e+05   6.6300600e+05   3.6599600e+05   3.1978200e+05   6.1023700e+05   7.4132900e+05   2.9961400e+05   3.2533000e+05   2.7055700e+05   3.6206900e+05   4.1790400e+05   3.8534100e+05   4.6653800e+05   4.0994700e+05   3.4495100e+05   3.8285000e+05   4.2491600e+05   4.7033200e+05   2.8088800e+05   2.6396400e+05   5.7940000e+05   5.8188900e+05   3.3169600e+05   3.6385600e+05   3.0385200e+05   2.9850400e+05   4.6448900e+05   4.7590600e+05   4.6491000e+05   4.5787300e+05   5.9278800e+05   6.1641500e+05   2.8660500e+05   2.8894000e+05   3.8520700e+05   3.7629500e+05   3.7342300e+05   3.6397900e+05   3.0382800e+05   2.7412500e+05   5.7884600e+05   5.2568200e+05   5.0434200e+05   5.3278500e+05   4.8311100e+05   4.9881600e+05   4.6377400e+05   5.0778900e+05   5.9662200e+05   4.2338400e+05   3.5600700e+05   3.4897200e+05   5.0463000e+05   5.2089500e+05   6.0889200e+05   6.0893400e+05   4.5093300e+05   5.4784800e+05   5.0953100e+05   5.4468400e+05   3.2435700e+05   4.5183600e+05   3.5274800e+05   4.5314500e+05   7.8274400e+05   8.2760900e+05   3.6455300e+05   3.1707000e+05   3.0078900e+05   3.1588000e+05   3.5367500e+05   0.0000000e+00   2.4007500e+05   2.3804400e+05   4.1232600e+05   3.8605500e+05   2.2388000e+05   2.0730800e+05   5.4063100e+05   5.5306400e+05   4.0277300e+05   3.3885900e+05   6.5912900e+05   7.0628500e+05   3.2763200e+05   3.3357800e+05   4.9892700e+05   5.6236200e+05
   4.1796200e+05   4.6655000e+05   4.4344500e+05   5.0855000e+05   1.8555800e+05   1.7023000e+05   4.9932500e+05   5.9738200e+05   1.5275700e+05   1.8682600e+05   1.5398200e+05   2.1972000e+05   2.7367000e+05   2.4089500e+05   3.1379100e+05   2.6749700e+05   1.9417400e+05   2.3285300e+05   2.8616200e+05   3.4508600e+05   1.1443000e+05   9.7275000e+04   4.4611700e+05   4.4182600e+05   1.8546100e+05   2.1621900e+05   1.5325500e+05   1.5389600e+05   2.9673500e+05   3.0193600e+05   3.3033300e+05   3.2227900e+05   4.1476100e+05   4.2884200e+05   1.4680400e+05   1.4138500e+05   2.2703100e+05   2.1708600e+05   2.0627700e+05   2.6116400e+05   1.0226600e+05   1.0496600e+05   4.1696100e+05   3.6230100e+05   3.3752000e+05   3.5711100e+05   2.8963000e+05   3.0400400e+05   2.8195600e+05   3.4134500e+05   4.6586000e+05   2.4488400e+05   1.9942700e+05   1.8857000e+05   3.3973300e+05   3.7155800e+05   4.4470300e+05   5.3367700e+05   2.8320000e+05   3.7752900e+05   3.7059700e+05   4.0003600e+05   1.6437000e+05   3.2123400e+05   2.0952300e+05   3.1902000e+05   6.2967500e+05   7.0354100e+05   2.1585000e+05   1.4963400e+05   1.6394300e+05   2.0008700e+05   2.4031500e+05   2.4007500e+05   0.0000000e+00   1.2371500e+05   2.8866000e+05   2.4708400e+05   9.8508000e+04   7.9214000e+04   4.2124600e+05   4.2318600e+05   2.8205500e+05   2.1855200e+05   5.1920100e+05   5.2721400e+05   1.7068600e+05   1.8732900e+05   3.5651200e+05   4.3177500e+05
   4.3692300e+05   4.9088000e+05   4.1928500e+05   5.0696600e+05   2.1381200e+05   1.7913500e+05   5.1462200e+05   5.6011400e+05   1.6559400e+05   1.8571000e+05   1.7064500e+05   2.1371700e+05   2.6610700e+05   2.5304200e+05   3.3031900e+05   2.4298400e+05   1.9438700e+05   2.4617000e+05   2.9868200e+05   3.5042900e+05   1.1477600e+05   8.9249000e+04   4.4131300e+05   4.2759000e+05   1.9910400e+05   2.1860600e+05   1.5241900e+05   1.3430900e+05   2.8542400e+05   3.0783500e+05   3.4721700e+05   3.1438100e+05   4.2822400e+05   4.4527500e+05   1.6208600e+05   1.6051700e+05   2.5122000e+05   2.2955100e+05   2.0139000e+05   2.2989600e+05   1.0906800e+05   1.0704500e+05   4.0586000e+05   3.5420600e+05   3.3082700e+05   3.5274600e+05   2.8540100e+05   3.1300100e+05   2.7348600e+05   3.4008500e+05   4.5742000e+05   2.5286500e+05   2.0264300e+05   1.7595700e+05   3.5296200e+05   3.5330900e+05   4.4836300e+05   5.3800400e+05   2.8160700e+05   3.6785600e+05   3.6112100e+05   4.0799400e+05   1.8289000e+05   3.6214600e+05   2.2017200e+05   3.2896200e+05   6.3394900e+05   7.0872800e+05   2.1164900e+05   1.6052200e+05   1.8146100e+05   1.9652300e+05   2.1935100e+05   2.3804400e+05   1.2371500e+05   0.0000000e+00   2.9786900e+05   2.8403400e+05   1.0957100e+05   8.6846000e+04   4.4527700e+05   4.0674200e+05   2.8603200e+05   2.5012400e+05   4.9977500e+05   5.5415000e+05   1.7077200e+05   1.9509100e+05   3.6843200e+05   4.0233300e+05
   5.7084500e+05   6.1584400e+05   5.8316300e+05   6.8770900e+05   3.5955400e+05   3.2732300e+05   7.1677000e+05   7.3062300e+05   3.0235300e+05   3.2928900e+05   3.0057400e+05   3.7589700e+05   4.3311000e+05   4.0922900e+05   4.8958300e+05   4.0923300e+05   3.6374900e+05   3.7945400e+05   4.3901000e+05   4.8567800e+05   2.5852100e+05   2.3574400e+05   6.0536400e+05   6.2228900e+05   3.3452500e+05   3.6050600e+05   3.1667600e+05   2.9824600e+05   4.2644600e+05   4.2808600e+05   4.7331900e+05   4.2689900e+05   5.5275300e+05   5.6196700e+05   3.2250400e+05   2.6501600e+05   3.5467500e+05   3.5705800e+05   3.4108400e+05   3.5935500e+05   2.5147800e+05   2.5668400e+05   5.5507100e+05   5.2800400e+05   4.7009900e+05   5.0926600e+05   4.3118600e+05   4.6200700e+05   4.4163800e+05   5.0379400e+05   6.2833000e+05   4.2496300e+05   3.3392500e+05   3.4168500e+05   4.8483900e+05   4.9246000e+05   5.8437400e+05   6.6219200e+05   4.6259600e+05   5.4068700e+05   5.0700100e+05   5.6195600e+05   3.1436900e+05   4.8890700e+05   3.5768500e+05   4.7965900e+05   8.0057100e+05   8.3686300e+05   3.6137900e+05   3.1336200e+05   3.4895400e+05   3.4818700e+05   4.2198900e+05   4.1232600e+05   2.8866000e+05   2.9786900e+05   0.0000000e+00   4.4536400e+05   2.6973900e+05   2.3812600e+05   5.6891100e+05   5.7102300e+05   4.5110700e+05   4.3211300e+05   6.6924400e+05   7.1514900e+05   3.6130400e+05   3.3664600e+05   5.3741500e+05   5.2305800e+05
   5.6096400e+05   5.8960400e+05   6.1739700e+05   6.5793600e+05   3.2992200e+05   3.0395300e+05   6.9670900e+05   7.5546500e+05   3.2970600e+05   3.4452300e+05   3.0983600e+05   3.3772600e+05   3.8602100e+05   3.7891600e+05   4.6596600e+05   3.6626900e+05   3.4319600e+05   3.7721400e+05   4.5241600e+05   4.6825400e+05   2.5716200e+05   2.4888900e+05   5.9908000e+05   5.6305900e+05   3.1876000e+05   3.4174700e+05   3.0119700e+05   2.8974600e+05   4.0010200e+05   4.2699400e+05   4.6576400e+05   4.3875500e+05   5.6677200e+05   5.3043200e+05   2.9125100e+05   2.5241700e+05   3.6113800e+05   3.8666500e+05   3.5844000e+05   4.1885700e+05   2.9012700e+05   2.6003500e+05   5.3976900e+05   5.6731400e+05   4.8689300e+05   4.9523200e+05   4.3958400e+05   4.9788300e+05   4.3396100e+05   5.0648300e+05   6.6224500e+05   4.0173700e+05   3.3084900e+05   3.4610300e+05   4.8083900e+05   4.9612900e+05   6.1011500e+05   6.9528200e+05   4.8624600e+05   5.3322500e+05   5.1279500e+05   5.0876100e+05   3.2571200e+05   4.8056700e+05   3.7745300e+05   4.6563900e+05   7.7323300e+05   8.3632400e+05   3.5405800e+05   2.9552600e+05   3.2491100e+05   3.4783000e+05   4.1570500e+05   3.8605500e+05   2.4708400e+05   2.8403400e+05   4.4536400e+05   0.0000000e+00   2.4759400e+05   2.3918500e+05   5.5461200e+05   5.6944100e+05   4.0736700e+05   4.1889800e+05   6.6643400e+05   6.9281900e+05   3.3225100e+05   3.2646700e+05   5.4305900e+05   5.2648800e+05
   4.0155800e+05   4.3846400e+05   4.4039900e+05   4.8468200e+05   1.5172500e+05   1.5234300e+05   5.3563000e+05   6.0059100e+05   1.3458500e+05   1.5272700e+05   1.4654300e+05   1.6529800e+05   2.3665200e+05   2.3787600e+05   2.6579500e+05   2.1700800e+05   1.6546700e+05   1.9600700e+05   2.7655600e+05   2.8637000e+05   9.2027000e+04   7.7643000e+04   4.3006600e+05   4.0982500e+05   1.5602700e+05   1.7274000e+05   1.3281800e+05   1.3504100e+05   2.5321700e+05   2.7085900e+05   2.9318100e+05   2.6627700e+05   3.8390200e+05   3.7497600e+05   1.2938700e+05   1.0481100e+05   2.0446400e+05   1.9714100e+05   1.8231600e+05   1.9106200e+05   8.6259000e+04   6.5630000e+04   3.6343600e+05   3.9307600e+05   3.0799800e+05   3.1432400e+05   2.7166000e+05   3.2866900e+05   2.4577300e+05   2.9102600e+05   4.8191100e+05   2.3946000e+05   1.5997800e+05   1.7390800e+05   3.0699000e+05   3.5906700e+05   4.5789200e+05   4.9989100e+05   2.9013600e+05   3.7813200e+05   3.1823300e+05   3.4854600e+05   1.5803400e+05   3.1613900e+05   2.0632500e+05   2.9892100e+05   6.0062500e+05   6.2507800e+05   2.1405600e+05   1.4730700e+05   1.5839400e+05   1.8297600e+05   2.1804600e+05   2.2388000e+05   9.8508000e+04   1.0957100e+05   2.6973900e+05   2.4759400e+05   0.0000000e+00   5.8849000e+04   3.8175300e+05   4.2782000e+05   2.4901300e+05   2.4081600e+05   4.9541500e+05   5.2668600e+05   1.6165100e+05   1.7988800e+05   3.6883000e+05   3.4603100e+05
   3.9823500e+05   4.3605900e+05   4.0108000e+05   4.8931700e+05   1.6015300e+05   1.2813500e+05   5.3750100e+05   5.7009800e+05   1.3333000e+05   1.5157800e+05   1.3854900e+05   1.6260900e+05   2.3934800e+05   2.3183200e+05   2.7512900e+05   2.1109600e+05   1.4511000e+05   1.7210800e+05   3.0297500e+05   2.9978100e+05   8.7891000e+04   7.0505000e+04   4.0630100e+05   3.9636400e+05   1.4517500e+05   1.8530500e+05   1.2769700e+05   1.3562800e+05   2.3807800e+05   2.5444000e+05   2.8810600e+05   2.5870900e+05   4.0722900e+05   3.8214500e+05   1.2068300e+05   1.0775200e+05   2.0135000e+05   1.8479400e+05   1.9577700e+05   1.8718600e+05   7.6286000e+04   6.6393000e+04   3.4062400e+05   3.6419900e+05   3.1852100e+05   3.1729500e+05   2.4975700e+05   3.1223300e+05   2.3539800e+05   2.9050600e+05   4.7887000e+05   2.2492600e+05   1.6882700e+05   1.6076300e+05   3.1300000e+05   3.7053400e+05   4.2320500e+05   4.3268100e+05   2.5196000e+05   3.5971700e+05   2.9617700e+05   3.2151000e+05   1.4658300e+05   2.9056600e+05   1.9809000e+05   2.8370800e+05   5.9884400e+05   6.5928100e+05   1.9324800e+05   1.2783200e+05   1.3634500e+05   1.5550000e+05   2.1830800e+05   2.0730800e+05   7.9214000e+04   8.6846000e+04   2.3812600e+05   2.3918500e+05   5.8849000e+04   0.0000000e+00   3.6995100e+05   3.8711400e+05   2.3580900e+05   1.9502400e+05   4.8877000e+05   5.1208600e+05   1.4378100e+05   1.5394800e+05   3.3006500e+05   3.1925300e+05
   7.3069500e+05   7.4524500e+05   7.2239700e+05   8.0718800e+05   4.8275200e+05   4.6116000e+05   8.6137600e+05   9.0357800e+05   4.6103700e+05   4.7898700e+05   4.7163300e+05   4.9270800e+05   5.8053500e+05   5.4623100e+05   6.1908100e+05   5.6129700e+05   5.0196800e+05   5.5231200e+05   5.9986800e+05   6.3708700e+05   4.1523400e+05   4.2131900e+05   7.6229900e+05   7.5160100e+05   5.1304600e+05   5.2177300e+05   4.7788000e+05   4.7048400e+05   5.9715700e+05   5.6750900e+05   6.2690000e+05   6.1121400e+05   7.6728900e+05   7.5901500e+05   4.6897100e+05   4.5450900e+05   5.6308100e+05   5.3488900e+05   5.2363700e+05   4.9416900e+05   4.2041700e+05   4.0293500e+05   6.7427000e+05   7.2650000e+05   6.7259300e+05   6.4926500e+05   6.0442600e+05   6.4307000e+05   6.0033500e+05   6.3883900e+05   8.3249900e+05   5.7092500e+05   5.0821600e+05   5.1102900e+05   6.2989800e+05   6.9372800e+05   7.5978200e+05   8.0126700e+05   5.9967000e+05   7.2403800e+05   6.6035400e+05   6.7418400e+05   4.8270300e+05   6.2466200e+05   5.0528700e+05   5.9510200e+05   9.3582800e+05   9.5107800e+05   5.0580500e+05   4.6392500e+05   4.8098600e+05   4.9241500e+05   5.5410200e+05   5.4063100e+05   4.2124600e+05   4.4527700e+05   5.6891100e+05   5.5461200e+05   3.8175300e+05   3.6995100e+05   0.0000000e+00   7.0721200e+05   5.4639400e+05   5.1053600e+05   8.1352100e+05   8.4331100e+05   4.7010600e+05   4.9524500e+05   6.7135600e+05   6.7533100e+05
   7.4785300e+05   7.7291300e+05   7.6221900e+05   8.2855200e+05   5.1468300e+05   4.9432400e+05   9.0590100e+05   9.6368700e+05   4.9322900e+05   4.9942300e+05   4.9396200e+05   5.1084100e+05   5.7643200e+05   5.3741900e+05   6.3165900e+05   5.8234000e+05   5.1948700e+05   5.5002100e+05   6.0091600e+05   6.0785000e+05   4.0736500e+05   3.9545400e+05   7.4411900e+05   7.3856500e+05   5.1713000e+05   5.0425100e+05   4.7216000e+05   4.5340300e+05   5.9132000e+05   6.0273000e+05   6.5944700e+05   6.2480600e+05   7.5731700e+05   7.6104200e+05   4.8267800e+05   4.4945100e+05   5.6988400e+05   4.9839400e+05   5.3278800e+05   5.3246500e+05   4.1754800e+05   4.3295400e+05   7.1115900e+05   7.0908700e+05   6.8195000e+05   6.8449500e+05   6.1245300e+05   6.3337800e+05   6.0952400e+05   6.7439600e+05   8.2969700e+05   5.9837700e+05   5.3115700e+05   5.0201500e+05   6.6020300e+05   6.9675600e+05   7.7631700e+05   8.3833500e+05   6.2226800e+05   7.3072600e+05   6.9885400e+05   6.7913800e+05   4.8745000e+05   6.4083200e+05   5.4112500e+05   6.2857800e+05   9.7985200e+05   9.7874200e+05   5.2306100e+05   4.9319600e+05   5.0948200e+05   5.3021400e+05   5.9635400e+05   5.5306400e+05   4.2318600e+05   4.0674200e+05   5.7102300e+05   5.6944100e+05   4.2782000e+05   3.8711400e+05   7.0721200e+05   0.0000000e+00   5.9212400e+05   5.6389200e+05   8.3729700e+05   8.6061500e+05   5.0220300e+05   5.4330500e+05   7.0890900e+05   6.9544200e+05
   5.9151100e+05   6.3340800e+05   5.8304800e+05   6.7228300e+05   3.6276900e+05   3.4776300e+05   6.8577300e+05   7.5990200e+05   3.0416900e+05   3.2195800e+05   3.1430800e+05   3.5497100e+05   4.3193100e+05   4.1515100e+05   4.7367600e+05   4.1781200e+05   3.1827000e+05   3.8308900e+05   4.5286300e+05   4.3932300e+05   2.4438200e+05   2.5113200e+05   6.1286500e+05   5.9023300e+05   3.3519800e+05   3.7020000e+05   3.2127100e+05   3.1292100e+05   3.9765600e+05   4.1020500e+05   4.8144800e+05   4.4983500e+05   5.6879400e+05   5.6213800e+05   2.9669100e+05   2.9356600e+05   4.1587200e+05   3.8004600e+05   3.6527800e+05   3.8817300e+05   2.4644500e+05   2.2399300e+05   4.9569400e+05   5.1245800e+05   4.9951800e+05   5.0333700e+05   4.4358200e+05   4.6913700e+05   4.4671700e+05   4.9882900e+05   6.0688100e+05   3.6821900e+05   3.2298400e+05   3.2004300e+05   4.6886500e+05   5.0801200e+05   6.1046600e+05   6.4358500e+05   4.4869900e+05   5.4331100e+05   5.2274200e+05   5.2763600e+05   3.0042700e+05   4.7773500e+05   3.8007800e+05   4.9266500e+05   8.2322300e+05   8.3234300e+05   3.6896100e+05   3.2959000e+05   3.4831900e+05   3.3838500e+05   4.2400700e+05   4.0277300e+05   2.8205500e+05   2.8603200e+05   4.5110700e+05   4.0736700e+05   2.4901300e+05   2.3580900e+05   5.4639400e+05   5.9212400e+05   0.0000000e+00   3.6793900e+05   6.3603000e+05   7.0293800e+05   3.1574700e+05   3.3883800e+05   5.2360500e+05   5.4603200e+05
   5.3639300e+05   5.8620800e+05   5.9753200e+05   6.2336100e+05   2.7937600e+05   2.9518000e+05   6.6281900e+05   7.5034700e+05   2.8399200e+05   3.0101300e+05   2.7462200e+05   3.1936500e+05   3.8555300e+05   3.6386300e+05   4.2586700e+05   3.8446500e+05   3.0497000e+05   3.7098000e+05   4.5084900e+05   4.6421200e+05   2.4686100e+05   2.0936700e+05   5.5334600e+05   5.5498500e+05   3.0723300e+05   3.5382600e+05   2.6885000e+05   2.9451600e+05   3.8895500e+05   3.7695800e+05   4.4154200e+05   4.1683700e+05   5.5172300e+05   4.9917200e+05   2.7585100e+05   2.4924600e+05   3.5201300e+05   3.0841500e+05   3.8497200e+05   3.3681200e+05   2.0680800e+05   1.9492700e+05   5.1224800e+05   4.9303100e+05   4.3044100e+05   4.7955900e+05   4.1047900e+05   4.4121600e+05   4.4070200e+05   4.5132200e+05   5.6516300e+05   3.4686200e+05   2.9705300e+05   2.9340600e+05   4.5944900e+05   4.9448300e+05   6.1660400e+05   6.1205600e+05   4.2135600e+05   5.0921900e+05   4.7405600e+05   4.8153600e+05   2.8655600e+05   4.4708100e+05   3.2243600e+05   4.3202700e+05   7.3047800e+05   8.1077100e+05   3.6502000e+05   2.8404400e+05   3.1478500e+05   3.1495800e+05   3.5792400e+05   3.3885900e+05   2.1855200e+05   2.5012400e+05   4.3211300e+05   4.1889800e+05   2.4081600e+05   1.9502400e+05   5.1053600e+05   5.6389200e+05   3.6793900e+05   0.0000000e+00   6.0527400e+05   6.9074400e+05   2.6243100e+05   3.1550600e+05   5.0912800e+05   5.2664900e+05
   8.2489000e+05   8.8387900e+05   8.5259300e+05   8.7020700e+05   5.6050800e+05   5.6882700e+05   9.1284100e+05   1.0249790e+06   5.8376600e+05   5.8763500e+05   5.5342100e+05   5.9237800e+05   6.8220700e+05   6.6695300e+05   7.2953000e+05   6.3989500e+05   5.8318100e+05   6.2765500e+05   7.1780200e+05   7.2279300e+05   5.1482600e+05   5.0836100e+05   8.2767500e+05   8.2742800e+05   5.9479500e+05   6.2820700e+05   5.8783100e+05   5.5569200e+05   6.7786900e+05   6.7016000e+05   7.5233900e+05   6.9213000e+05   8.0719300e+05   8.2007000e+05   5.7509500e+05   5.5594500e+05   6.7793600e+05   6.6076100e+05   6.2758000e+05   6.7444900e+05   4.9934400e+05   5.0785800e+05   8.3196500e+05   8.0752200e+05   7.7458500e+05   7.9127500e+05   7.1815800e+05   7.2997000e+05   7.0470900e+05   7.2543000e+05   8.7675800e+05   6.9629900e+05   6.2077400e+05   6.3960300e+05   7.6541000e+05   8.2467900e+05   8.6164800e+05   8.6612100e+05   6.7973100e+05   7.9390600e+05   7.8710100e+05   7.8789600e+05   5.9605100e+05   7.3454200e+05   6.1782200e+05   7.2232000e+05   1.0160440e+06   1.0727830e+06   6.3157700e+05   5.6151800e+05   5.7292400e+05   5.8753900e+05   6.4450400e+05   6.5912900e+05   5.1920100e+05   4.9977500e+05   6.6924400e+05   6.6643400e+05   4.9541500e+05   4.8877000e+05   8.1352100e+05   8.3729700e+05   6.3603000e+05   6.0527400e+05   0.0000000e+00   9.3747500e+05   5.7968300e+05   5.7438900e+05   7.7875200e+05   8.0103000e+05
   9.0367000e+05   9.2697100e+05   8.9343500e+05   9.2799900e+05   6.2833300e+05   5.8263800e+05   1.0113710e+06   1.0640950e+06   6.1334200e+05   6.0527100e+05   5.8542900e+05   5.9443200e+05   6.8156400e+05   6.5926600e+05   7.5449400e+05   6.8296500e+05   6.1038700e+05   6.7596200e+05   7.6066600e+05   7.3939700e+05   4.9197800e+05   4.7161400e+05   8.4048100e+05   8.1898000e+05   6.3458300e+05   6.2144500e+05   5.7968000e+05   5.6531900e+05   6.9662900e+05   6.5730100e+05   7.0669100e+05   6.9297800e+05   8.4281800e+05   8.3776800e+05   5.6732500e+05   5.5556900e+05   6.4274100e+05   6.2791900e+05   6.0547800e+05   6.3818300e+05   5.0512900e+05   4.7677700e+05   8.4319100e+05   8.1553400e+05   7.6285400e+05   7.8284200e+05   7.1028300e+05   7.3704200e+05   7.0146700e+05   7.3639800e+05   8.7688000e+05   6.9650800e+05   6.1046700e+05   6.1410500e+05   7.7589000e+05   7.6290500e+05   8.9582000e+05   8.9943600e+05   7.1091900e+05   8.0077300e+05   8.0000700e+05   8.2148800e+05   6.1172200e+05   7.4160400e+05   6.3929500e+05   7.8673600e+05   1.0811590e+06   1.1359380e+06   6.7163600e+05   6.2651800e+05   6.0219900e+05   6.4682800e+05   6.9194700e+05   7.0628500e+05   5.2721400e+05   5.5415000e+05   7.1514900e+05   6.9281900e+05   5.2668600e+05   5.1208600e+05   8.4331100e+05   8.6061500e+05   7.0293800e+05   6.9074400e+05   9.3747500e+05   0.0000000e+00   5.9639000e+05   6.2200600e+05   7.8705400e+05   8.4724400e+05
   4.8043600e+05   5.4838400e+05   5.1330200e+05   5.2372300e+05   2.3759100e+05   2.2822700e+05   5.9410400e+05   6.3389800e+05   2.0716100e+05   2.2816600e+05   1.8821300e+05   2.1367100e+05   3.2001600e+05   3.0911400e+05   3.7617700e+05   3.1798500e+05   2.3000500e+05   2.6826900e+05   3.7285900e+05   4.0912500e+05   1.5551700e+05   1.3830200e+05   4.8678300e+05   4.8486600e+05   2.4057700e+05   2.2973900e+05   2.1105000e+05   2.0624600e+05   3.0327700e+05   2.8189700e+05   3.8044000e+05   3.5479100e+05   4.6377500e+05   4.3567600e+05   2.0995200e+05   1.8669600e+05   2.8746500e+05   2.6463400e+05   2.7885700e+05   2.9637700e+05   1.7074200e+05   1.4981000e+05   4.4152400e+05   4.4166700e+05   3.9557200e+05   4.0830900e+05   3.4924800e+05   3.5914200e+05   3.4772000e+05   3.9111400e+05   5.3017200e+05   2.9240700e+05   2.5151800e+05   2.3396900e+05   3.9485800e+05   3.8890500e+05   5.2091700e+05   5.4438400e+05   3.2583800e+05   4.4403800e+05   3.7939800e+05   4.1190900e+05   2.2282100e+05   3.8034100e+05   2.4676900e+05   3.6524500e+05   6.8662600e+05   7.4924300e+05   2.5152200e+05   2.0688400e+05   2.0703300e+05   2.3188200e+05   3.0606100e+05   3.2763200e+05   1.7068600e+05   1.7077200e+05   3.6130400e+05   3.3225100e+05   1.6165100e+05   1.4378100e+05   4.7010600e+05   5.0220300e+05   3.1574700e+05   2.6243100e+05   5.7968300e+05   5.9639000e+05   0.0000000e+00   2.2251200e+05   4.1240000e+05   4.6446200e+05
   4.7881900e+05   5.6666900e+05   5.4405800e+05   5.6748900e+05   2.5967400e+05   2.2868700e+05   6.2406300e+05   6.8279100e+05   2.3735300e+05   2.4589000e+05   2.3003600e+05   2.6287700e+05   3.4494100e+05   3.5028300e+05   3.7581400e+05   3.2050900e+05   2.5861700e+05   2.9001000e+05   4.1490200e+05   4.0091000e+05   1.6345000e+05   1.7091400e+05   5.0162200e+05   5.1190400e+05   2.6705900e+05   2.5262600e+05   2.2671500e+05   2.3535800e+05   3.5370500e+05   3.5997700e+05   4.1296500e+05   4.0496500e+05   4.9227100e+05   4.5953200e+05   2.3330400e+05   2.0860600e+05   3.0921900e+05   2.8514100e+05   2.7121700e+05   2.6891400e+05   1.8242700e+05   1.7304200e+05   4.5045900e+05   4.7409400e+05   4.1163700e+05   4.1954900e+05   3.5076900e+05   4.0712200e+05   3.4954200e+05   3.9914100e+05   5.5957200e+05   3.1921100e+05   2.6431700e+05   2.6049700e+05   4.1137600e+05   4.3168000e+05   5.3974800e+05   5.6184100e+05   3.4613700e+05   4.4356100e+05   4.1114600e+05   4.4317700e+05   2.4903300e+05   4.0271900e+05   3.1430300e+05   4.0467400e+05   7.0159900e+05   7.4534600e+05   2.6015700e+05   2.4333200e+05   2.2759000e+05   2.5110600e+05   3.4003300e+05   3.3357800e+05   1.8732900e+05   1.9509100e+05   3.3664600e+05   3.2646700e+05   1.7988800e+05   1.5394800e+05   4.9524500e+05   5.4330500e+05   3.3883800e+05   3.1550600e+05   5.7438900e+05   6.2200600e+05   2.2251200e+05   0.0000000e+00   4.4423100e+05   4.7436200e+05
   6.6442200e+05   7.0625100e+05   6.8915200e+05   7.4848900e+05   4.4222700e+05   4.3902700e+05   8.0839300e+05   8.6905500e+05   4.5347800e+05   4.6854900e+05   4.4135300e+05   4.6326500e+05   5.2219600e+05   5.1973300e+05   5.5073300e+05   5.0563500e+05   4.3060100e+05   4.8070300e+05   6.2671300e+05   6.1218000e+05   3.5363500e+05   3.5759500e+05   6.8354500e+05   6.6380400e+05   4.4860400e+05   4.8684000e+05   3.8981200e+05   4.0172800e+05   5.1812300e+05   5.2249100e+05   5.9461200e+05   5.6501900e+05   6.7051700e+05   6.5917200e+05   3.9455200e+05   3.9173200e+05   4.9083000e+05   4.8354600e+05   4.6978700e+05   4.4758200e+05   3.7977500e+05   3.6491800e+05   6.5539200e+05   6.0874400e+05   5.9680900e+05   6.1923900e+05   5.5291700e+05   5.8759200e+05   5.0693500e+05   6.0440000e+05   7.5584300e+05   4.8666900e+05   4.5218700e+05   4.3319000e+05   5.9875800e+05   6.0761700e+05   7.3414700e+05   7.5363700e+05   5.2800000e+05   6.4354300e+05   5.7651700e+05   6.2877800e+05   4.5210600e+05   5.7791300e+05   4.7799900e+05   5.6327300e+05   8.5957100e+05   9.4599800e+05   4.8888400e+05   4.1971300e+05   4.3343100e+05   4.2014900e+05   5.0382100e+05   4.9892700e+05   3.5651200e+05   3.6843200e+05   5.3741500e+05   5.4305900e+05   3.6883000e+05   3.3006500e+05   6.7135600e+05   7.0890900e+05   5.2360500e+05   5.0912800e+05   7.7875200e+05   7.8705400e+05   4.1240000e+05   4.4423100e+05   0.0000000e+00   6.7769900e+05
   6.8098300e+05   7.5275000e+05   7.7121200e+05   8.4207900e+05   4.9422000e+05   4.8741400e+05   8.3349100e+05   9.2328800e+05   4.9886400e+05   4.7044600e+05   4.5725800e+05   4.8030400e+05   5.3662000e+05   5.6011100e+05   6.1413500e+05   5.2539200e+05   4.5976000e+05   5.1989000e+05   6.1233600e+05   6.2326900e+05   3.6387800e+05   3.8124900e+05   6.9168600e+05   6.8549400e+05   4.6008200e+05   4.9367700e+05   4.2805400e+05   4.6385800e+05   5.6788200e+05   5.4359100e+05   6.4553600e+05   5.7569600e+05   6.9188200e+05   6.6631800e+05   4.1406200e+05   3.7545200e+05   4.9284900e+05   4.8972000e+05   4.6244500e+05   4.3157600e+05   3.4358500e+05   3.3744900e+05   6.5495900e+05   6.4279000e+05   6.3439200e+05   5.9251600e+05   5.4908000e+05   6.3430400e+05   5.5840100e+05   6.1084800e+05   7.8114300e+05   5.2853000e+05   4.8848600e+05   4.4650300e+05   5.9597200e+05   6.0948700e+05   7.1504800e+05   7.8109500e+05   5.8887000e+05   6.7945700e+05   6.1196500e+05   6.6198700e+05   4.3262000e+05   6.0381400e+05   5.1150600e+05   5.8784600e+05   8.8350600e+05   9.4872600e+05   4.6123000e+05   4.4248500e+05   4.4388200e+05   4.7350000e+05   5.4744500e+05   5.6236200e+05   4.3177500e+05   4.0233300e+05   5.2305800e+05   5.2648800e+05   3.4603100e+05   3.1925300e+05   6.7533100e+05   6.9544200e+05   5.4603200e+05   5.2664900e+05   8.0103000e+05   8.4724400e+05   4.6446200e+05   4.7436200e+05   6.7769900e+05   0.0000000e+00
