# Supplementary material for: Autistic traits and individual brain differences: functional network efficiency reflects attentional and social impairments, structural nodal efficiencies index systemising and theory-of-mind skills
Source: Mol Autism. 2021 Jan 21;12:3. doi: 10.1186/s13229-020-00377-8 (PMC7818759; doi:10.1186/s13229-020-00377-8)
Supplement: Supplementary file 9 — Additional file 9. Brain-behaviour correlations. README file detailing data curation; AAL-90 region masks in NIfTI format; spreadseehts of Spearman correlations; code and data for the correlational analysis. [file 13229_2020_377_MOESM9_ESM.zip › Paul_Arora_et_al_data/Physiological/BBC/analysis/Diffusion_Analaysis/adj_matrixes/NOS_weighted/symmetric/connection_matrix_sym_aHU0036.txt]

   0.0000000e+00   6.5333300e+05   6.8287200e+05   6.9664100e+05   5.4138900e+05   5.3206700e+05   7.3769600e+05   8.6335400e+05   4.7167100e+05   5.2635900e+05   4.6532100e+05   4.9890200e+05   5.5333400e+05   5.7321500e+05   6.0586200e+05   5.5947000e+05   4.6981900e+05   4.6851100e+05   5.9176400e+05   6.1609200e+05   4.2211900e+05   3.8689300e+05   6.6002900e+05   5.8022600e+05   4.3857900e+05   4.5062700e+05   4.6814700e+05   4.5888500e+05   5.9219700e+05   6.0235600e+05   5.9080100e+05   5.4042300e+05   5.7242700e+05   6.0910800e+05   4.3085100e+05   3.9629600e+05   5.1679300e+05   4.9419700e+05   5.3423600e+05   4.8927800e+05   3.9057500e+05   3.7977700e+05   6.3102400e+05   6.1541000e+05   5.6073900e+05   5.3009900e+05   5.4580300e+05   5.6034700e+05   5.3069400e+05   4.9299200e+05   6.9166900e+05   4.9258200e+05   4.4882600e+05   4.5410900e+05   6.3963600e+05   5.9964200e+05   6.6371700e+05   6.6457700e+05   5.0189900e+05   4.5271000e+05   5.5613400e+05   4.9640200e+05   4.0814300e+05   5.4113200e+05   5.0065300e+05   5.1691900e+05   6.7744800e+05   7.9267500e+05   4.9775400e+05   4.4525900e+05   4.5972600e+05   4.7929600e+05   5.5200300e+05   5.6142700e+05   3.8325100e+05   4.1109700e+05   5.5548800e+05   5.6709500e+05   3.9499300e+05   3.7130200e+05   6.7006800e+05   6.9084800e+05   5.2968300e+05   5.0520700e+05   7.5798000e+05   7.7132300e+05   4.3516700e+05   4.9512100e+05   6.3235200e+05   6.0445800e+05
   6.5333300e+05   0.0000000e+00   5.9274600e+05   6.2954900e+05   4.5470300e+05   4.4221800e+05   6.8033400e+05   8.0226500e+05   4.0520500e+05   4.6893000e+05   3.9578800e+05   4.5894600e+05   5.0307800e+05   4.9762800e+05   5.1628100e+05   4.9988000e+05   3.8699200e+05   4.5006300e+05   5.4862100e+05   5.6156600e+05   3.7213300e+05   3.5687500e+05   5.9266200e+05   5.5944800e+05   3.7077700e+05   3.8489800e+05   4.0820000e+05   3.9136500e+05   5.2303700e+05   5.4887800e+05   5.2798900e+05   4.6403300e+05   4.9904300e+05   5.3742600e+05   3.6245500e+05   3.1647700e+05   4.4712500e+05   4.5659200e+05   5.0097600e+05   4.7132700e+05   3.6591500e+05   3.4938300e+05   5.7413200e+05   5.1141600e+05   4.9713800e+05   4.5151600e+05   4.6767400e+05   5.3246800e+05   5.0954400e+05   4.6484600e+05   6.5935200e+05   4.1155200e+05   3.8185900e+05   3.9172300e+05   5.5714800e+05   5.4263000e+05   6.2375000e+05   5.9404800e+05   4.6248100e+05   4.2324400e+05   4.7150600e+05   4.4461400e+05   3.7397500e+05   4.7481100e+05   4.0866100e+05   4.8323300e+05   6.3992000e+05   7.1592900e+05   4.4831600e+05   3.6820100e+05   3.9506400e+05   4.1272000e+05   5.0931300e+05   5.1187600e+05   3.4406700e+05   3.5462300e+05   4.4389900e+05   4.6298200e+05   3.0408900e+05   2.6990600e+05   5.7555100e+05   6.2120200e+05   4.6169500e+05   4.5265700e+05   7.1589300e+05   7.3416000e+05   3.8223300e+05   4.3676300e+05   5.5307300e+05   5.4376800e+05
   6.8287200e+05   5.9274600e+05   0.0000000e+00   6.6066500e+05   4.5561100e+05   4.5813400e+05   7.2343300e+05   8.1949500e+05   4.1980900e+05   4.6141400e+05   4.3417100e+05   4.8115900e+05   5.1534400e+05   5.2356500e+05   5.5942200e+05   5.3156700e+05   4.1302800e+05   4.8133600e+05   5.7551300e+05   5.4736600e+05   3.5151300e+05   3.4236800e+05   6.2509000e+05   5.5990700e+05   3.7117100e+05   3.8145600e+05   4.1032500e+05   4.0885900e+05   4.9755600e+05   5.5184800e+05   5.0303800e+05   4.8367600e+05   5.2456300e+05   5.2555800e+05   3.5061500e+05   3.5476000e+05   4.7019500e+05   4.1392300e+05   4.7739500e+05   4.1926800e+05   3.4875100e+05   3.2572800e+05   5.8349200e+05   5.2287400e+05   4.7224000e+05   5.0934700e+05   4.7744900e+05   5.1004700e+05   4.6496700e+05   4.8100000e+05   6.5579500e+05   4.1642600e+05   4.0648600e+05   3.9398300e+05   5.3422700e+05   5.2506400e+05   5.8615500e+05   6.0459800e+05   4.8899300e+05   4.7144700e+05   5.1663300e+05   4.6291600e+05   3.5694200e+05   4.6513300e+05   4.1587200e+05   4.5222000e+05   6.5505200e+05   7.5279300e+05   4.6169700e+05   3.5542900e+05   3.7541300e+05   4.0134200e+05   5.1699600e+05   5.2947300e+05   3.7621900e+05   3.4717900e+05   4.2237000e+05   4.9523400e+05   3.5347200e+05   3.1089200e+05   5.9470000e+05   5.8715700e+05   4.9671800e+05   4.6784000e+05   7.3863800e+05   7.0532500e+05   3.9714800e+05   4.5797800e+05   5.4694000e+05   5.4926400e+05
   6.9664100e+05   6.2954900e+05   6.6066500e+05   0.0000000e+00   5.1029000e+05   4.8925000e+05   7.2046200e+05   8.2544500e+05   4.6172200e+05   5.0759300e+05   4.6749700e+05   5.1370300e+05   5.2225000e+05   5.6699900e+05   5.9905100e+05   5.8137800e+05   4.8807900e+05   5.1061500e+05   6.1246000e+05   5.7197100e+05   4.3424700e+05   4.4879000e+05   6.4148500e+05   6.2960100e+05   4.6150700e+05   4.7538800e+05   4.3732500e+05   4.3151700e+05   5.8001800e+05   6.2360000e+05   5.7427600e+05   5.1882300e+05   5.7869200e+05   5.9591500e+05   3.8988700e+05   3.9172400e+05   4.9294500e+05   5.0620900e+05   4.9605500e+05   4.8747100e+05   4.1462000e+05   4.0785800e+05   6.8610600e+05   5.7116600e+05   4.9768300e+05   4.6082200e+05   5.1971400e+05   5.8093000e+05   5.3157300e+05   5.3684500e+05   6.7583400e+05   4.5823500e+05   4.0573700e+05   3.8566300e+05   5.8319000e+05   5.8399900e+05   6.2931100e+05   6.4485000e+05   5.0054200e+05   4.8647800e+05   5.5591700e+05   5.2661600e+05   4.3999500e+05   5.3339000e+05   4.5601400e+05   5.3766400e+05   6.9186800e+05   7.7732300e+05   5.0077000e+05   4.4181600e+05   4.5625300e+05   4.4771700e+05   5.4654500e+05   6.0441100e+05   3.7758100e+05   4.2012600e+05   5.0324700e+05   5.2296400e+05   3.7834400e+05   3.9583000e+05   6.8205200e+05   6.4636100e+05   5.4020800e+05   4.9596100e+05   8.0335400e+05   7.6931400e+05   4.6439400e+05   5.1871800e+05   5.9905300e+05   5.8004400e+05
   5.4138900e+05   4.5470300e+05   4.5561100e+05   5.1029000e+05   0.0000000e+00   2.9128200e+05   5.3491000e+05   6.5012500e+05   2.6955600e+05   3.1447200e+05   2.5421900e+05   3.3272600e+05   3.7534400e+05   3.7060600e+05   4.0180500e+05   3.9343800e+05   2.7461000e+05   3.4185900e+05   4.1962600e+05   3.9758400e+05   2.3284200e+05   2.2844700e+05   4.9192600e+05   3.9878100e+05   2.5261600e+05   2.5472100e+05   2.4539100e+05   2.4508900e+05   3.8318800e+05   4.3912500e+05   3.7797000e+05   3.2848600e+05   3.8167800e+05   3.9493600e+05   2.2059500e+05   1.9483600e+05   3.2548700e+05   3.0813000e+05   3.4366300e+05   3.0463000e+05   2.2328000e+05   1.7864800e+05   4.4019500e+05   3.8736400e+05   3.5407500e+05   3.2816500e+05   3.3289900e+05   3.6381400e+05   3.0680400e+05   3.0787000e+05   5.0362300e+05   2.8161700e+05   2.0561500e+05   2.0951200e+05   3.6396500e+05   3.7809500e+05   4.4469100e+05   4.2757200e+05   3.2110500e+05   2.7606900e+05   3.5020000e+05   2.9182500e+05   2.0093400e+05   3.0979300e+05   2.5201500e+05   3.2277100e+05   4.9645100e+05   5.6198900e+05   2.8192600e+05   2.2471800e+05   2.1907400e+05   2.6673300e+05   3.7459100e+05   3.8644300e+05   2.2827700e+05   2.2165500e+05   2.9952800e+05   3.3560800e+05   1.9430800e+05   1.4960600e+05   5.0262200e+05   4.6027100e+05   3.4034900e+05   3.0789300e+05   5.8244300e+05   5.6102200e+05   2.1784400e+05   2.7372700e+05   4.2571800e+05   3.8303800e+05
   5.3206700e+05   4.4221800e+05   4.5813400e+05   4.8925000e+05   2.9128200e+05   0.0000000e+00   5.4237500e+05   6.4843300e+05   2.4946900e+05   2.9372400e+05   2.4891000e+05   2.8684100e+05   3.3855200e+05   3.3091800e+05   3.9398300e+05   3.6061800e+05   2.3360000e+05   3.0584300e+05   3.8915700e+05   3.7915500e+05   2.1179200e+05   1.7951400e+05   4.5965400e+05   3.9695900e+05   2.3615100e+05   2.3069100e+05   2.4059900e+05   2.4207000e+05   3.6167500e+05   4.0351100e+05   3.6140300e+05   3.2398900e+05   3.5891100e+05   3.8979500e+05   1.9197300e+05   1.9045600e+05   3.1467300e+05   2.8514900e+05   3.2309800e+05   2.8846000e+05   1.9465300e+05   1.7889800e+05   4.2943500e+05   3.7985700e+05   3.1729300e+05   2.8223000e+05   3.3306100e+05   3.7334200e+05   3.0422700e+05   2.9741200e+05   5.0329800e+05   2.9621100e+05   2.0098400e+05   1.9657200e+05   4.0278800e+05   4.2203800e+05   4.6709500e+05   4.3146000e+05   3.1628700e+05   2.8587500e+05   3.5828700e+05   2.8990500e+05   2.1131300e+05   3.1695000e+05   2.6399500e+05   3.1392700e+05   5.0078600e+05   5.6284400e+05   2.7821100e+05   2.2986000e+05   2.5728700e+05   2.5983200e+05   3.5983800e+05   3.7628000e+05   2.0541900e+05   1.9560000e+05   3.0166900e+05   3.5077000e+05   1.6820500e+05   1.6639400e+05   4.7720700e+05   4.2623700e+05   3.1777800e+05   2.8477300e+05   5.3643100e+05   5.4517800e+05   2.3645700e+05   2.6810200e+05   3.8389300e+05   3.7891500e+05
   7.3769600e+05   6.8033400e+05   7.2343300e+05   7.2046200e+05   5.3491000e+05   5.4237500e+05   0.0000000e+00   9.5177100e+05   5.2962200e+05   5.7585500e+05   5.0434500e+05   5.6068100e+05   5.9034500e+05   5.5082200e+05   6.3735400e+05   6.2555600e+05   5.1947400e+05   5.8048000e+05   6.2843800e+05   6.3206300e+05   4.7883500e+05   4.3711200e+05   7.1450100e+05   6.6366200e+05   5.0505500e+05   5.0643000e+05   4.9935400e+05   4.7198500e+05   5.9616300e+05   6.3764900e+05   5.8761400e+05   5.3141300e+05   6.1146600e+05   6.3602900e+05   4.3810000e+05   4.1733800e+05   5.5960000e+05   5.3810500e+05   5.6490100e+05   5.3623900e+05   4.6444600e+05   4.5327800e+05   6.1355100e+05   6.1774600e+05   5.4835100e+05   5.4638100e+05   5.7641600e+05   6.1829700e+05   5.5188300e+05   5.4226200e+05   7.7858300e+05   5.2398100e+05   4.6736100e+05   4.7438900e+05   6.5107700e+05   6.4720500e+05   7.2637600e+05   7.1627700e+05   5.4285500e+05   5.4555200e+05   6.2164500e+05   5.2967100e+05   4.5268000e+05   5.5385600e+05   4.9046600e+05   5.3734700e+05   7.5304900e+05   7.8893200e+05   5.4188100e+05   4.8091200e+05   4.9875400e+05   5.2032100e+05   6.2070200e+05   6.2228800e+05   4.5944700e+05   4.4721500e+05   5.5472500e+05   5.8356300e+05   4.3734200e+05   4.2154500e+05   7.2536800e+05   6.9856100e+05   6.0456100e+05   5.7793800e+05   8.1361500e+05   8.3641400e+05   5.3228100e+05   5.4207600e+05   6.5827300e+05   6.1398500e+05
   8.6335400e+05   8.0226500e+05   8.1949500e+05   8.2544500e+05   6.5012500e+05   6.4843300e+05   9.5177100e+05   0.0000000e+00   6.0978800e+05   6.5335700e+05   5.9651300e+05   6.6313800e+05   7.3319600e+05   6.9400300e+05   7.8829900e+05   7.2009300e+05   5.9623100e+05   6.5312600e+05   7.7420800e+05   7.4991100e+05   5.6695200e+05   5.5512100e+05   8.2481700e+05   7.7850900e+05   5.8682400e+05   5.9240200e+05   6.0961000e+05   5.6717300e+05   6.9617400e+05   7.6553000e+05   7.3008800e+05   7.0794000e+05   7.9145900e+05   7.4799200e+05   5.5820600e+05   5.5033400e+05   6.7257700e+05   6.6373500e+05   6.9576500e+05   6.4713800e+05   5.8364200e+05   5.7296700e+05   7.6823200e+05   7.8050600e+05   7.1577600e+05   6.7887600e+05   6.9646500e+05   7.5756900e+05   7.0592900e+05   7.1002400e+05   9.0291800e+05   6.6772800e+05   5.9553700e+05   5.8694800e+05   7.5983300e+05   7.7393400e+05   8.4517600e+05   8.3639100e+05   6.5708800e+05   6.5252700e+05   7.2955300e+05   6.8336100e+05   5.8475100e+05   7.0782900e+05   6.3673800e+05   6.6425200e+05   8.6330000e+05   9.4926000e+05   6.4948700e+05   5.9064500e+05   6.1011600e+05   6.2380100e+05   7.3232000e+05   7.4365700e+05   5.8025900e+05   5.7639600e+05   7.1068600e+05   7.1323900e+05   5.4937400e+05   5.1678800e+05   8.3931100e+05   8.2913300e+05   6.9850600e+05   6.6927200e+05   9.5857200e+05   9.3163700e+05   6.4282700e+05   6.7679000e+05   7.7654700e+05   7.5944300e+05
   4.7167100e+05   4.0520500e+05   4.1980900e+05   4.6172200e+05   2.6955600e+05   2.4946900e+05   5.2962200e+05   6.0978800e+05   0.0000000e+00   2.3497300e+05   2.0779200e+05   2.8187300e+05   3.1816800e+05   2.9353600e+05   3.3857700e+05   3.1663600e+05   2.1642000e+05   2.5607600e+05   3.6599600e+05   3.6073600e+05   1.5939300e+05   1.4951300e+05   4.1567200e+05   3.7810900e+05   2.1968400e+05   2.1093700e+05   2.1632300e+05   2.0211100e+05   3.1133700e+05   3.8443200e+05   3.2834200e+05   2.8144300e+05   3.2782900e+05   3.7257300e+05   1.6836700e+05   1.7541000e+05   3.0431500e+05   2.5528700e+05   2.8493200e+05   2.7778500e+05   1.8103600e+05   1.6533100e+05   3.7209800e+05   3.7613700e+05   3.3168100e+05   3.1161700e+05   3.4363400e+05   3.7885400e+05   3.0498900e+05   3.0147900e+05   4.9382800e+05   2.3019700e+05   1.8373000e+05   2.0679900e+05   3.8719900e+05   3.8899000e+05   4.4226500e+05   4.2760200e+05   2.8696700e+05   2.6683800e+05   3.2079200e+05   2.5185800e+05   1.9865400e+05   2.8911100e+05   2.2120100e+05   2.7196000e+05   4.7238100e+05   5.3443700e+05   2.6217300e+05   2.0614500e+05   2.2974700e+05   2.2740800e+05   3.2933400e+05   3.3006700e+05   1.6602700e+05   1.7274300e+05   2.7641800e+05   3.0303400e+05   1.5744000e+05   1.3233100e+05   4.1057900e+05   4.2568200e+05   2.9093100e+05   2.7031000e+05   5.4282000e+05   5.2390800e+05   2.0716400e+05   2.5768100e+05   3.4856100e+05   3.4071600e+05
   5.2635900e+05   4.6893000e+05   4.6141400e+05   5.0759300e+05   3.1447200e+05   2.9372400e+05   5.7585500e+05   6.5335700e+05   2.3497300e+05   0.0000000e+00   2.4198600e+05   3.1661600e+05   3.6229900e+05   3.4682200e+05   4.0206300e+05   3.5911700e+05   2.5719600e+05   2.8311100e+05   3.8814600e+05   3.9499200e+05   1.9971000e+05   2.1359400e+05   4.7878700e+05   4.2175500e+05   2.2237200e+05   2.4348400e+05   2.6074400e+05   2.1747100e+05   3.5185000e+05   4.1655700e+05   4.1002600e+05   3.4774100e+05   3.8416600e+05   3.9745400e+05   2.0368200e+05   1.9912700e+05   3.1489800e+05   3.1529600e+05   3.0323300e+05   2.9450600e+05   1.9930000e+05   1.9375800e+05   3.8789300e+05   4.1989600e+05   3.2116400e+05   3.2789500e+05   3.6305400e+05   3.9761400e+05   3.4692200e+05   3.3226900e+05   5.4581100e+05   2.6720700e+05   2.2841200e+05   2.2649700e+05   4.2529300e+05   3.9150300e+05   4.7165200e+05   4.9368000e+05   3.5650100e+05   3.0116300e+05   3.8499500e+05   2.9718800e+05   2.3285900e+05   3.3992600e+05   2.6752400e+05   3.4273700e+05   5.2189700e+05   5.8318700e+05   2.9193900e+05   2.6148800e+05   2.7555600e+05   2.9474100e+05   3.8256600e+05   3.9170200e+05   2.2153800e+05   2.0081900e+05   3.4663300e+05   3.4475600e+05   1.8567300e+05   1.5206500e+05   4.6386600e+05   4.5578400e+05   3.6251000e+05   3.2223400e+05   6.2295500e+05   6.0136900e+05   2.4291000e+05   2.5359000e+05   3.9311200e+05   3.8936700e+05
   4.6532100e+05   3.9578800e+05   4.3417100e+05   4.6749700e+05   2.5421900e+05   2.4891000e+05   5.0434500e+05   5.9651300e+05   2.0779200e+05   2.4198600e+05   0.0000000e+00   2.7908700e+05   3.2637700e+05   3.1774000e+05   3.5486700e+05   3.3815000e+05   2.2210400e+05   2.6996400e+05   3.6359000e+05   3.6982600e+05   1.9825600e+05   1.7951400e+05   4.7527600e+05   3.9358200e+05   2.3272100e+05   2.2560100e+05   2.1133500e+05   1.8281300e+05   3.1709100e+05   3.3229300e+05   3.7241700e+05   2.8641900e+05   3.4611800e+05   3.7230800e+05   1.8791800e+05   1.7684800e+05   2.8176200e+05   2.6056700e+05   2.7575800e+05   2.5541200e+05   1.6140800e+05   1.5184200e+05   3.6062500e+05   3.6199700e+05   3.1247500e+05   3.0530100e+05   3.1593600e+05   3.3648400e+05   2.7272700e+05   2.9009800e+05   4.6979500e+05   2.4972300e+05   1.8987000e+05   2.0929100e+05   4.0383000e+05   3.7750300e+05   4.3178200e+05   4.3125500e+05   2.9787500e+05   2.3857100e+05   3.2776800e+05   2.6138400e+05   1.9532600e+05   3.1274200e+05   2.2299400e+05   2.7254900e+05   4.6021100e+05   5.2931600e+05   2.3645400e+05   2.1129000e+05   2.2530100e+05   2.3084600e+05   3.2399300e+05   3.4401300e+05   1.6532500e+05   1.7104800e+05   2.6346400e+05   3.1961100e+05   1.4885000e+05   1.1808000e+05   4.4815100e+05   4.2308900e+05   3.2404500e+05   2.6791800e+05   5.5958000e+05   5.3424300e+05   1.9591800e+05   2.3694300e+05   3.5666800e+05   3.5601400e+05
   4.9890200e+05   4.5894600e+05   4.8115900e+05   5.1370300e+05   3.3272600e+05   2.8684100e+05   5.6068100e+05   6.6313800e+05   2.8187300e+05   3.1661600e+05   2.7908700e+05   0.0000000e+00   3.3719700e+05   3.7373200e+05   3.9731800e+05   3.3228100e+05   2.4182100e+05   2.6508400e+05   3.7746600e+05   3.9430700e+05   2.1659700e+05   2.0555300e+05   4.6610700e+05   4.0868400e+05   2.4689100e+05   2.6186200e+05   2.6816600e+05   2.2521300e+05   3.7027500e+05   3.7837200e+05   3.7772900e+05   3.2175000e+05   4.2005000e+05   4.2495300e+05   2.3431800e+05   1.9714400e+05   2.9974900e+05   3.0420600e+05   3.4178500e+05   2.9125400e+05   2.0005600e+05   1.9159300e+05   4.2527100e+05   4.1390000e+05   3.4581500e+05   3.0593500e+05   3.4614700e+05   3.7173800e+05   3.4178900e+05   2.8391500e+05   4.8520500e+05   2.7519500e+05   2.2251200e+05   2.4836300e+05   3.7779600e+05   3.8986600e+05   4.4441900e+05   4.4869300e+05   3.1777600e+05   2.7671800e+05   3.5158000e+05   2.6872800e+05   2.0780200e+05   3.0125400e+05   2.6556800e+05   3.0352300e+05   4.8764000e+05   5.8071300e+05   2.9015900e+05   2.3504900e+05   2.4589500e+05   2.5295000e+05   3.4217600e+05   3.8755300e+05   1.9397700e+05   2.0529500e+05   2.8264000e+05   3.1840800e+05   1.8815100e+05   1.7459700e+05   4.8870800e+05   4.5537300e+05   3.0944100e+05   3.0031200e+05   5.6015100e+05   5.7555800e+05   2.1762000e+05   2.5681600e+05   3.6580300e+05   3.6240500e+05
   5.5333400e+05   5.0307800e+05   5.1534400e+05   5.2225000e+05   3.7534400e+05   3.3855200e+05   5.9034500e+05   7.3319600e+05   3.1816800e+05   3.6229900e+05   3.2637700e+05   3.3719700e+05   0.0000000e+00   4.0464800e+05   4.1838100e+05   3.9355600e+05   3.0525500e+05   3.3630900e+05   4.3034200e+05   4.6342000e+05   2.6288800e+05   2.4702200e+05   5.0346300e+05   4.5044800e+05   3.0247900e+05   3.1417900e+05   3.1461500e+05   2.7641200e+05   4.1640100e+05   4.4341700e+05   4.2897500e+05   3.5556400e+05   4.4669900e+05   4.5497100e+05   2.6785800e+05   2.4157600e+05   3.6469800e+05   3.4169500e+05   3.8317300e+05   3.7260700e+05   2.5641300e+05   2.4681000e+05   4.6511200e+05   4.5490800e+05   3.9099000e+05   3.7272700e+05   3.9732200e+05   4.3947100e+05   3.8479800e+05   3.4259900e+05   5.5414800e+05   3.4187700e+05   2.7327300e+05   3.0465300e+05   4.6620500e+05   4.5287500e+05   5.2075100e+05   5.2302100e+05   4.0782800e+05   3.7349300e+05   4.2423600e+05   3.5552000e+05   2.5162100e+05   3.7336800e+05   3.1043600e+05   3.6341300e+05   5.4560900e+05   6.3866400e+05   3.4762600e+05   3.2423700e+05   3.5225400e+05   3.6212000e+05   4.0998400e+05   4.5611900e+05   2.6423700e+05   2.6467300e+05   3.3772500e+05   3.8735500e+05   2.4732800e+05   2.3087000e+05   5.1939600e+05   5.0569700e+05   3.8834800e+05   3.7156200e+05   6.3754300e+05   6.3567700e+05   2.9904200e+05   3.4860300e+05   4.5933400e+05   4.4853700e+05
   5.7321500e+05   4.9762800e+05   5.2356500e+05   5.6699900e+05   3.7060600e+05   3.3091800e+05   5.5082200e+05   6.9400300e+05   2.9353600e+05   3.4682200e+05   3.1774000e+05   3.7373200e+05   4.0464800e+05   0.0000000e+00   4.3512900e+05   4.0109300e+05   2.9805700e+05   3.2229600e+05   4.4504000e+05   4.5464400e+05   2.5059500e+05   2.5197000e+05   5.1060800e+05   4.8452000e+05   3.2482300e+05   3.3544600e+05   3.3785500e+05   3.0385400e+05   4.0123800e+05   4.3895200e+05   4.6269600e+05   3.6262000e+05   4.3951800e+05   4.3101800e+05   2.5789700e+05   2.4858500e+05   3.6220200e+05   3.5723200e+05   3.6238200e+05   3.4220300e+05   2.4309800e+05   2.1462600e+05   4.4406300e+05   4.3972800e+05   3.9940200e+05   3.6722100e+05   3.9724300e+05   4.1566200e+05   3.7627300e+05   3.2855000e+05   5.6837700e+05   3.4354700e+05   2.5645900e+05   2.6203300e+05   4.5046400e+05   4.2262000e+05   5.0003600e+05   4.9942100e+05   3.9067200e+05   3.5186300e+05   4.5781400e+05   3.5981500e+05   3.0381000e+05   3.8734000e+05   3.4230900e+05   3.8465700e+05   5.5017800e+05   6.4994700e+05   3.6079300e+05   2.9904000e+05   3.3078000e+05   3.4797900e+05   4.3785000e+05   4.3863200e+05   2.7215500e+05   2.7404800e+05   3.6917100e+05   3.9435200e+05   2.4617000e+05   2.4871800e+05   5.5575800e+05   4.8954700e+05   4.1091400e+05   3.5936600e+05   6.1881100e+05   6.1293300e+05   2.6882300e+05   3.4101500e+05   4.6168700e+05   4.4995400e+05
   6.0586200e+05   5.1628100e+05   5.5942200e+05   5.9905100e+05   4.0180500e+05   3.9398300e+05   6.3735400e+05   7.8829900e+05   3.3857700e+05   4.0206300e+05   3.5486700e+05   3.9731800e+05   4.1838100e+05   4.3512900e+05   0.0000000e+00   4.2875500e+05   3.6579100e+05   3.6113900e+05   4.7973600e+05   4.9826100e+05   3.0502700e+05   2.8773900e+05   5.5146300e+05   5.0620400e+05   3.2157800e+05   3.4075900e+05   3.7735800e+05   3.2742300e+05   4.4059700e+05   5.0291500e+05   4.5939500e+05   4.1058500e+05   4.7046300e+05   4.8600700e+05   3.0077600e+05   2.8362100e+05   4.2897900e+05   4.0507700e+05   4.1338700e+05   3.8674600e+05   3.2227400e+05   3.0286200e+05   5.3693300e+05   5.1775000e+05   4.3634400e+05   4.3124100e+05   4.7075600e+05   5.1705500e+05   4.3733100e+05   4.1839300e+05   6.2911300e+05   4.2989300e+05   3.1600900e+05   3.2492200e+05   4.9598000e+05   4.9149500e+05   5.8259100e+05   5.5701400e+05   4.4875900e+05   4.1033700e+05   4.6249400e+05   4.0884300e+05   3.5411500e+05   4.4526300e+05   3.7802000e+05   4.2112200e+05   6.1596600e+05   6.8523900e+05   3.8751600e+05   3.3437500e+05   3.5159100e+05   3.5558800e+05   4.7511800e+05   5.1217400e+05   3.0994400e+05   2.9529400e+05   3.8323500e+05   4.4920800e+05   2.9888200e+05   3.0055100e+05   6.0606400e+05   5.4563200e+05   4.3534500e+05   4.0337400e+05   6.7207300e+05   6.9458900e+05   3.3896600e+05   3.8270500e+05   4.9133700e+05   4.6899000e+05
   5.5947000e+05   4.9988000e+05   5.3156700e+05   5.8137800e+05   3.9343800e+05   3.6061800e+05   6.2555600e+05   7.2009300e+05   3.1663600e+05   3.5911700e+05   3.3815000e+05   3.3228100e+05   3.9355600e+05   4.0109300e+05   4.2875500e+05   0.0000000e+00   3.3200300e+05   3.5690600e+05   4.4291500e+05   4.4172800e+05   2.5738400e+05   2.6266600e+05   5.1717100e+05   4.8248400e+05   2.6998600e+05   3.1695300e+05   3.1160900e+05   2.8567600e+05   3.8197600e+05   4.5462000e+05   4.5115900e+05   3.6775600e+05   4.2576100e+05   4.5427300e+05   2.5905800e+05   2.7312500e+05   3.9271300e+05   3.7666200e+05   3.9537400e+05   3.4543000e+05   2.5157700e+05   2.2521400e+05   4.4291800e+05   4.2985800e+05   4.2226400e+05   3.7093200e+05   3.7847700e+05   4.1971900e+05   3.8570700e+05   3.6146600e+05   5.3911400e+05   3.5174600e+05   2.8679300e+05   2.8590400e+05   4.7503600e+05   4.1228900e+05   5.3916600e+05   5.0135000e+05   3.6119200e+05   3.5047400e+05   4.0468600e+05   3.4076100e+05   2.8596700e+05   3.7226300e+05   3.2198900e+05   3.7887900e+05   5.6080600e+05   6.6184900e+05   3.2863700e+05   3.2296900e+05   3.4437200e+05   3.2070800e+05   4.2233100e+05   4.3988700e+05   2.3355400e+05   2.5546500e+05   3.5095300e+05   4.1010900e+05   2.3802300e+05   2.4188200e+05   5.6121800e+05   5.4151100e+05   4.2026300e+05   3.8494700e+05   6.4759200e+05   6.2852300e+05   2.8930700e+05   3.7035300e+05   4.8072200e+05   4.5366300e+05
   4.6981900e+05   3.8699200e+05   4.1302800e+05   4.8807900e+05   2.7461000e+05   2.3360000e+05   5.1947400e+05   5.9623100e+05   2.1642000e+05   2.5719600e+05   2.2210400e+05   2.4182100e+05   3.0525500e+05   2.9805700e+05   3.6579100e+05   3.3200300e+05   0.0000000e+00   2.3794000e+05   3.2009500e+05   3.5781000e+05   1.6722600e+05   1.5669800e+05   3.9901400e+05   3.5529900e+05   2.1173100e+05   1.7645200e+05   1.7369500e+05   1.7935300e+05   3.0045000e+05   3.2144400e+05   3.3940300e+05   2.4466300e+05   3.1192400e+05   3.6426800e+05   1.7742100e+05   1.3613100e+05   2.3743000e+05   2.3855200e+05   2.4535600e+05   2.2489200e+05   1.6674500e+05   1.2277700e+05   2.9675000e+05   3.3889900e+05   2.9169400e+05   2.8114300e+05   2.9051900e+05   3.1659800e+05   2.5959400e+05   2.3674500e+05   4.6598700e+05   2.4908300e+05   1.7617500e+05   1.8236800e+05   3.6401600e+05   3.2895600e+05   4.2744300e+05   4.1213900e+05   2.7966800e+05   2.4338200e+05   3.2151500e+05   2.6194300e+05   1.7614700e+05   2.6651700e+05   2.2043700e+05   2.7702500e+05   4.2128200e+05   5.3551100e+05   2.4243900e+05   2.1021600e+05   2.5374400e+05   2.3195400e+05   3.0140900e+05   3.4173400e+05   1.6022800e+05   1.9324000e+05   2.6729600e+05   2.8406800e+05   1.5132000e+05   1.2459400e+05   4.4165300e+05   3.8507900e+05   3.1652600e+05   2.7538200e+05   5.0220800e+05   4.9979400e+05   1.9565000e+05   2.5658300e+05   3.6877800e+05   3.6773200e+05
   4.6851100e+05   4.5006300e+05   4.8133600e+05   5.1061500e+05   3.4185900e+05   3.0584300e+05   5.8048000e+05   6.5312600e+05   2.5607600e+05   2.8311100e+05   2.6996400e+05   2.6508400e+05   3.3630900e+05   3.2229600e+05   3.6113900e+05   3.5690600e+05   2.3794000e+05   0.0000000e+00   3.5277600e+05   3.8245700e+05   1.8822700e+05   2.0228500e+05   4.3344400e+05   3.8204500e+05   2.2868000e+05   2.2519300e+05   2.4319100e+05   2.3517200e+05   3.2775100e+05   3.7445500e+05   3.8696200e+05   3.0818100e+05   3.6749500e+05   4.1472600e+05   2.0710900e+05   1.8248200e+05   3.0046900e+05   2.7001900e+05   2.4040400e+05   2.6581200e+05   2.0040900e+05   1.8684800e+05   3.6538400e+05   3.9460100e+05   3.1594600e+05   3.3820000e+05   3.3260900e+05   3.6813700e+05   2.9885800e+05   2.9471800e+05   5.1926200e+05   2.8920900e+05   2.1444600e+05   2.2587700e+05   4.1439700e+05   4.0388500e+05   4.6323500e+05   4.7162100e+05   3.2645700e+05   2.8278200e+05   3.6360600e+05   2.8143200e+05   2.2285400e+05   3.2767400e+05   2.7702700e+05   3.0895100e+05   4.5038900e+05   5.4647800e+05   2.7970900e+05   2.5403400e+05   2.7379600e+05   2.8207100e+05   3.5790000e+05   3.8985400e+05   2.0205500e+05   2.1999400e+05   3.1650100e+05   3.2997100e+05   1.6752000e+05   1.7459600e+05   4.9424000e+05   4.4274600e+05   3.2652600e+05   3.0259900e+05   5.7798800e+05   5.6245100e+05   2.3549500e+05   2.7393100e+05   4.2226100e+05   3.9087300e+05
   5.9176400e+05   5.4862100e+05   5.7551300e+05   6.1246000e+05   4.1962600e+05   3.8915700e+05   6.2843800e+05   7.7420800e+05   3.6599600e+05   3.8814600e+05   3.6359000e+05   3.7746600e+05   4.3034200e+05   4.4504000e+05   4.7973600e+05   4.4291500e+05   3.2009500e+05   3.5277600e+05   0.0000000e+00   4.9728900e+05   2.9414700e+05   2.7824200e+05   5.2275400e+05   4.8508900e+05   3.3455200e+05   3.3912800e+05   3.4963900e+05   3.1701300e+05   4.2575300e+05   4.6435600e+05   4.6265500e+05   3.9792500e+05   4.3604200e+05   4.5565000e+05   3.0088100e+05   2.7258200e+05   3.7291100e+05   3.6166700e+05   3.5077700e+05   3.6871600e+05   2.8497900e+05   2.6477700e+05   4.5938500e+05   4.7833800e+05   4.2004500e+05   4.0771900e+05   4.5986700e+05   4.7455000e+05   3.8548400e+05   4.1368800e+05   5.7025700e+05   3.5888300e+05   2.9625800e+05   3.0748700e+05   4.8334800e+05   4.7564800e+05   5.6270100e+05   5.2333600e+05   3.9756800e+05   3.5533600e+05   4.1584900e+05   3.6215900e+05   3.1128500e+05   4.0692300e+05   3.3589800e+05   3.7209000e+05   5.1883000e+05   6.6516000e+05   3.6316400e+05   3.4477500e+05   3.5379100e+05   3.2943600e+05   4.2372500e+05   4.7839900e+05   3.0966400e+05   2.9033700e+05   4.0788500e+05   4.1399500e+05   2.7630800e+05   2.6228500e+05   5.9568000e+05   5.3212200e+05   4.5130300e+05   3.9452000e+05   6.6413500e+05   6.8336700e+05   3.2681400e+05   3.8924100e+05   4.9596700e+05   4.7159200e+05
   6.1609200e+05   5.6156600e+05   5.4736600e+05   5.7197100e+05   3.9758400e+05   3.7915500e+05   6.3206300e+05   7.4991100e+05   3.6073600e+05   3.9499200e+05   3.6982600e+05   3.9430700e+05   4.6342000e+05   4.5464400e+05   4.9826100e+05   4.4172800e+05   3.5781000e+05   3.8245700e+05   4.9728900e+05   0.0000000e+00   3.1526800e+05   2.8432400e+05   5.6351600e+05   5.1370400e+05   3.3194100e+05   3.6143600e+05   3.5271200e+05   3.2695800e+05   4.5019000e+05   4.8244800e+05   4.8441100e+05   3.9771800e+05   4.5778200e+05   4.8805800e+05   3.0988900e+05   2.9218400e+05   3.9164400e+05   3.9570300e+05   3.7080800e+05   3.5796400e+05   2.8827000e+05   2.9118100e+05   4.7346100e+05   5.0250400e+05   4.2472700e+05   4.3692000e+05   4.4804200e+05   4.7319800e+05   4.1010400e+05   3.6613200e+05   6.0295600e+05   3.6263600e+05   3.0596900e+05   3.2043600e+05   4.7105900e+05   4.6641900e+05   5.4965400e+05   5.3698700e+05   4.2302400e+05   3.8947000e+05   4.3547500e+05   3.7855500e+05   2.9356500e+05   4.0978500e+05   3.3804800e+05   3.7963300e+05   5.4676000e+05   6.7648300e+05   3.7696300e+05   3.4295800e+05   3.3928500e+05   3.3660500e+05   4.0802000e+05   4.8860300e+05   2.8812500e+05   3.1315900e+05   4.0612700e+05   4.1009900e+05   2.6279500e+05   2.7564300e+05   5.9516300e+05   5.4087100e+05   4.4517000e+05   3.9348700e+05   6.6807000e+05   6.8894400e+05   3.1555000e+05   3.6372000e+05   4.7809100e+05   4.7205800e+05
   4.2211900e+05   3.7213300e+05   3.5151300e+05   4.3424700e+05   2.3284200e+05   2.1179200e+05   4.7883500e+05   5.6695200e+05   1.5939300e+05   1.9971000e+05   1.9825600e+05   2.1659700e+05   2.6288800e+05   2.5059500e+05   3.0502700e+05   2.5738400e+05   1.6722600e+05   1.8822700e+05   2.9414700e+05   3.1526800e+05   0.0000000e+00   8.7294000e+04   3.3780500e+05   2.9354600e+05   1.6963700e+05   1.6678200e+05   1.5471300e+05   1.3974800e+05   2.5134800e+05   2.8993800e+05   3.1833800e+05   2.3149800e+05   2.9756600e+05   3.0101300e+05   1.3415000e+05   9.2187000e+04   2.3477400e+05   1.8024300e+05   2.3674500e+05   1.9930400e+05   1.2907600e+05   9.9540000e+04   2.8646300e+05   3.0411800e+05   2.5639200e+05   2.5511400e+05   2.7866200e+05   2.8129200e+05   2.3441500e+05   2.1617400e+05   4.4581500e+05   1.7947700e+05   1.4339500e+05   1.6919400e+05   3.4151800e+05   3.2906200e+05   3.8557200e+05   3.8619200e+05   2.4665800e+05   2.2546800e+05   2.5604600e+05   2.2352600e+05   1.4327300e+05   2.2638900e+05   1.7528900e+05   2.2931000e+05   4.0383200e+05   5.2885200e+05   1.9475400e+05   1.5378800e+05   1.8755200e+05   1.8049400e+05   2.7859300e+05   3.2156600e+05   1.2140400e+05   1.2595700e+05   2.3463600e+05   2.3091600e+05   1.0980100e+05   8.7816000e+04   4.0709900e+05   3.7848400e+05   2.6258500e+05   2.2592800e+05   4.9531700e+05   5.0805600e+05   1.3816100e+05   2.0769600e+05   3.2731200e+05   2.7791400e+05
   3.8689300e+05   3.5687500e+05   3.4236800e+05   4.4879000e+05   2.2844700e+05   1.7951400e+05   4.3711200e+05   5.5512100e+05   1.4951300e+05   2.1359400e+05   1.7951400e+05   2.0555300e+05   2.4702200e+05   2.5197000e+05   2.8773900e+05   2.6266600e+05   1.5669800e+05   2.0228500e+05   2.7824200e+05   2.8432400e+05   8.7294000e+04   0.0000000e+00   3.2289000e+05   3.0101500e+05   1.6524700e+05   1.4014200e+05   1.3706000e+05   1.0840500e+05   2.1435400e+05   2.5582200e+05   2.8105300e+05   1.8355700e+05   2.7967800e+05   2.8518900e+05   1.2382100e+05   8.9467000e+04   2.2041800e+05   1.6870400e+05   2.0236300e+05   1.8140900e+05   9.8510000e+04   7.7607000e+04   2.5991100e+05   2.8745300e+05   2.3665200e+05   2.3909900e+05   2.5166400e+05   2.7392300e+05   2.3095400e+05   2.2523900e+05   4.0378800e+05   1.7390400e+05   1.2077300e+05   1.3136400e+05   3.0076700e+05   3.0073900e+05   3.6828200e+05   3.4993600e+05   2.3068600e+05   1.8768200e+05   2.5020600e+05   2.2355800e+05   1.2461400e+05   2.1329800e+05   1.6073300e+05   2.2973400e+05   3.3946500e+05   4.8316100e+05   1.9054100e+05   1.6380000e+05   1.7278600e+05   1.5328600e+05   2.4442200e+05   2.9661700e+05   1.1085300e+05   1.0917900e+05   1.8638800e+05   2.0775600e+05   8.3727000e+04   9.0416000e+04   3.8745600e+05   3.8024600e+05   2.4401900e+05   2.0156000e+05   4.9016300e+05   4.4719500e+05   1.2265700e+05   1.8480200e+05   3.0075100e+05   2.9473200e+05
   6.6002900e+05   5.9266200e+05   6.2509000e+05   6.4148500e+05   4.9192600e+05   4.5965400e+05   7.1450100e+05   8.2481700e+05   4.1567200e+05   4.7878700e+05   4.7527600e+05   4.6610700e+05   5.0346300e+05   5.1060800e+05   5.5146300e+05   5.1717100e+05   3.9901400e+05   4.3344400e+05   5.2275400e+05   5.6351600e+05   3.3780500e+05   3.2289000e+05   0.0000000e+00   5.7668100e+05   4.1674300e+05   3.6778800e+05   4.0330200e+05   3.7293800e+05   4.8335800e+05   5.2709500e+05   5.7061200e+05   4.3517600e+05   5.2940300e+05   5.3043700e+05   3.4810700e+05   3.4775800e+05   4.6155800e+05   3.9524100e+05   4.6519000e+05   4.1324500e+05   3.4369300e+05   3.0412200e+05   5.3611400e+05   5.2439900e+05   4.7176500e+05   4.7616700e+05   4.9173000e+05   4.9815400e+05   4.6245500e+05   4.6856000e+05   6.5334400e+05   4.3244000e+05   3.5997900e+05   3.5509300e+05   5.6393100e+05   5.0363200e+05   5.9999300e+05   5.8918000e+05   4.6918400e+05   4.0647700e+05   4.7557100e+05   4.3128100e+05   3.6763900e+05   4.6504500e+05   4.2179600e+05   4.3984200e+05   5.8509900e+05   7.2097300e+05   4.3476800e+05   4.1847400e+05   4.3118300e+05   4.1271200e+05   4.9994500e+05   5.7883300e+05   3.5111300e+05   3.7621700e+05   4.5337300e+05   4.7910500e+05   3.2726800e+05   3.1870100e+05   6.2571800e+05   5.8534200e+05   4.7773200e+05   4.1948300e+05   7.1459800e+05   7.1264600e+05   3.6341100e+05   4.2675200e+05   5.4184000e+05   5.1970300e+05
   5.8022600e+05   5.5944800e+05   5.5990700e+05   6.2960100e+05   3.9878100e+05   3.9695900e+05   6.6366200e+05   7.7850900e+05   3.7810900e+05   4.2175500e+05   3.9358200e+05   4.0868400e+05   4.5044800e+05   4.8452000e+05   5.0620400e+05   4.8248400e+05   3.5529900e+05   3.8204500e+05   4.8508900e+05   5.1370400e+05   2.9354600e+05   3.0101500e+05   5.7668100e+05   0.0000000e+00   3.5969600e+05   3.4282300e+05   3.7236400e+05   3.4236400e+05   4.5272500e+05   4.7587700e+05   4.8223800e+05   4.3359100e+05   5.0026500e+05   4.8970900e+05   3.0820400e+05   2.9472000e+05   4.7125200e+05   4.2091100e+05   4.3080700e+05   3.7336200e+05   3.1019500e+05   2.8990200e+05   5.2232200e+05   5.4671100e+05   4.4569100e+05   4.1340100e+05   4.6069500e+05   4.9054900e+05   4.2507700e+05   4.1462000e+05   6.1258500e+05   3.9540900e+05   3.2426500e+05   3.3808900e+05   5.4046200e+05   5.0437300e+05   5.7058600e+05   5.3720500e+05   4.3545300e+05   3.9717300e+05   4.8098100e+05   4.5344100e+05   3.6777700e+05   4.5321000e+05   3.7892100e+05   4.3598600e+05   5.7650200e+05   7.3200900e+05   3.9954000e+05   3.9764900e+05   3.8829600e+05   3.8981000e+05   4.6018900e+05   5.5093900e+05   3.2868600e+05   3.1007700e+05   4.1123600e+05   4.4541000e+05   2.8206600e+05   2.8601700e+05   6.0193900e+05   5.7522400e+05   4.2790800e+05   3.9520700e+05   6.4205200e+05   6.4200100e+05   3.1019500e+05   4.0090300e+05   5.0139000e+05   4.6624600e+05
   4.3857900e+05   3.7077700e+05   3.7117100e+05   4.6150700e+05   2.5261600e+05   2.3615100e+05   5.0505500e+05   5.8682400e+05   2.1968400e+05   2.2237200e+05   2.3272100e+05   2.4689100e+05   3.0247900e+05   3.2482300e+05   3.2157800e+05   2.6998600e+05   2.1173100e+05   2.2868000e+05   3.3455200e+05   3.3194100e+05   1.6963700e+05   1.6524700e+05   4.1674300e+05   3.5969600e+05   0.0000000e+00   1.9201100e+05   2.2660000e+05   1.6544200e+05   2.9957900e+05   3.0445300e+05   3.4733400e+05   2.5627000e+05   3.3797700e+05   3.3056800e+05   1.6977900e+05   1.4550800e+05   2.8701400e+05   2.4266900e+05   2.5381500e+05   2.1656800e+05   1.6831300e+05   1.2774500e+05   3.1444000e+05   3.3231500e+05   2.9478300e+05   2.7923300e+05   2.9686700e+05   3.0823500e+05   2.5338200e+05   2.5761700e+05   4.5879100e+05   2.3801100e+05   1.7211300e+05   1.7451000e+05   3.8910900e+05   3.5885000e+05   4.3465800e+05   3.5755600e+05   2.9134300e+05   2.4281700e+05   3.2450400e+05   2.7312200e+05   1.7571900e+05   2.7523600e+05   2.0695700e+05   2.7192200e+05   4.4721500e+05   5.6277300e+05   2.2479700e+05   2.1113600e+05   2.2714300e+05   2.1517900e+05   3.3727100e+05   3.5586600e+05   1.6619000e+05   1.5478300e+05   2.4707800e+05   2.7360000e+05   1.3127900e+05   1.3127100e+05   4.3084500e+05   4.0087800e+05   2.8574300e+05   2.6225500e+05   5.0701500e+05   4.8739400e+05   1.8554900e+05   2.5716400e+05   3.4830100e+05   3.1436400e+05
   4.5062700e+05   3.8489800e+05   3.8145600e+05   4.7538800e+05   2.5472100e+05   2.3069100e+05   5.0643000e+05   5.9240200e+05   2.1093700e+05   2.4348400e+05   2.2560100e+05   2.6186200e+05   3.1417900e+05   3.3544600e+05   3.4075900e+05   3.1695300e+05   1.7645200e+05   2.2519300e+05   3.3912800e+05   3.6143600e+05   1.6678200e+05   1.4014200e+05   3.6778800e+05   3.4282300e+05   1.9201100e+05   0.0000000e+00   2.0829800e+05   1.8213900e+05   2.6997800e+05   3.1849000e+05   3.1007100e+05   2.6218800e+05   3.5291300e+05   3.1859400e+05   1.6075100e+05   1.4867000e+05   2.5913100e+05   2.4199100e+05   2.6986300e+05   2.4541100e+05   1.4915100e+05   1.2330500e+05   3.3008600e+05   3.4372100e+05   3.0515100e+05   2.8201200e+05   2.9744900e+05   3.3169600e+05   2.7040000e+05   2.7154000e+05   4.4286800e+05   2.5308400e+05   1.7312300e+05   1.7920500e+05   3.6639700e+05   3.7450000e+05   4.4950800e+05   3.8828700e+05   2.8442100e+05   2.6281600e+05   3.2889700e+05   2.5989500e+05   1.8806300e+05   2.7530100e+05   2.1264600e+05   3.1073700e+05   4.6204700e+05   5.5927000e+05   2.2503900e+05   2.4416400e+05   2.4068500e+05   2.2529200e+05   2.8265800e+05   3.6350600e+05   1.8379900e+05   1.5688400e+05   2.4502700e+05   2.9364500e+05   1.4260000e+05   1.2079800e+05   4.2192300e+05   4.0561100e+05   2.9498100e+05   2.5955200e+05   5.3070600e+05   4.8691000e+05   1.8968600e+05   2.4689500e+05   3.8180100e+05   3.1946300e+05
   4.6814700e+05   4.0820000e+05   4.1032500e+05   4.3732500e+05   2.4539100e+05   2.4059900e+05   4.9935400e+05   6.0961000e+05   2.1632300e+05   2.6074400e+05   2.1133500e+05   2.6816600e+05   3.1461500e+05   3.3785500e+05   3.7735800e+05   3.1160900e+05   1.7369500e+05   2.4319100e+05   3.4963900e+05   3.5271200e+05   1.5471300e+05   1.3706000e+05   4.0330200e+05   3.7236400e+05   2.2660000e+05   2.0829800e+05   0.0000000e+00   1.9021100e+05   2.7904400e+05   3.1255200e+05   3.2185100e+05   2.7891900e+05   3.4298700e+05   3.4606100e+05   1.5232400e+05   1.4833300e+05   2.4622500e+05   2.4648400e+05   2.7150600e+05   2.3270800e+05   1.4440800e+05   1.3358700e+05   3.3171700e+05   3.4251100e+05   2.9502500e+05   3.0311100e+05   3.1032800e+05   3.4594800e+05   2.8718100e+05   2.7074000e+05   4.6916200e+05   2.4787700e+05   1.7654900e+05   1.7622500e+05   3.7488700e+05   3.3616800e+05   4.5461500e+05   4.3222700e+05   2.9486600e+05   2.5498300e+05   3.3579800e+05   2.7458300e+05   1.9273700e+05   2.9180200e+05   2.0725200e+05   2.9529400e+05   4.3934000e+05   5.6082100e+05   2.3867700e+05   2.2584700e+05   2.0974400e+05   2.5191200e+05   3.0566800e+05   3.6380000e+05   1.6721200e+05   1.4354600e+05   2.5909400e+05   2.8729500e+05   1.4037300e+05   1.2027500e+05   4.2563500e+05   4.1142700e+05   2.8652500e+05   2.3513200e+05   5.1544600e+05   5.0935200e+05   1.8516800e+05   2.2664700e+05   3.4589200e+05   3.3193700e+05
   4.5888500e+05   3.9136500e+05   4.0885900e+05   4.3151700e+05   2.4508900e+05   2.4207000e+05   4.7198500e+05   5.6717300e+05   2.0211100e+05   2.1747100e+05   1.8281300e+05   2.2521300e+05   2.7641200e+05   3.0385400e+05   3.2742300e+05   2.8567600e+05   1.7935300e+05   2.3517200e+05   3.1701300e+05   3.2695800e+05   1.3974800e+05   1.0840500e+05   3.7293800e+05   3.4236400e+05   1.6544200e+05   1.8213900e+05   1.9021100e+05   0.0000000e+00   2.4830300e+05   3.0019200e+05   2.8378700e+05   2.1129100e+05   3.1613300e+05   3.2383700e+05   1.3800500e+05   1.3788200e+05   2.2583700e+05   2.4192900e+05   2.5458800e+05   2.0409400e+05   1.3149300e+05   1.2450700e+05   3.1271600e+05   3.5347000e+05   2.6232300e+05   2.7267400e+05   2.8030300e+05   3.2458500e+05   2.3664800e+05   2.3578700e+05   4.2184100e+05   2.3921200e+05   1.8516000e+05   1.7730100e+05   3.0829000e+05   3.3665200e+05   4.2654300e+05   4.1875800e+05   2.7791600e+05   2.3029000e+05   3.1274100e+05   2.5474900e+05   1.8245900e+05   2.6724100e+05   1.8881800e+05   2.7043200e+05   4.1050000e+05   5.1022600e+05   2.1393600e+05   2.0806300e+05   2.0483300e+05   2.1530500e+05   3.0412600e+05   3.6212700e+05   1.4856700e+05   1.4903000e+05   2.5828600e+05   2.5847900e+05   1.2978600e+05   1.0730700e+05   4.3223700e+05   3.9720800e+05   2.8011000e+05   2.2492000e+05   4.9515100e+05   4.7858400e+05   1.6997900e+05   2.1853700e+05   3.3691800e+05   3.2629400e+05
   5.9219700e+05   5.2303700e+05   4.9755600e+05   5.8001800e+05   3.8318800e+05   3.6167500e+05   5.9616300e+05   6.9617400e+05   3.1133700e+05   3.5185000e+05   3.1709100e+05   3.7027500e+05   4.1640100e+05   4.0123800e+05   4.4059700e+05   3.8197600e+05   3.0045000e+05   3.2775100e+05   4.2575300e+05   4.5019000e+05   2.5134800e+05   2.1435400e+05   4.8335800e+05   4.5272500e+05   2.9957900e+05   2.6997800e+05   2.7904400e+05   2.4830300e+05   0.0000000e+00   4.1042500e+05   4.3411400e+05   3.4137600e+05   4.4968400e+05   4.4082800e+05   2.4894400e+05   2.3000400e+05   3.3252400e+05   3.4789000e+05   3.4639900e+05   3.1181300e+05   2.3989200e+05   2.1272800e+05   4.1532700e+05   4.1224700e+05   3.7792600e+05   3.9460600e+05   4.1280800e+05   4.2262800e+05   3.6689800e+05   3.5194800e+05   5.4077400e+05   3.3070000e+05   2.7751300e+05   2.6366700e+05   4.1249800e+05   4.4227800e+05   5.1062500e+05   5.1115400e+05   3.9392300e+05   3.5221300e+05   4.2622800e+05   3.5808600e+05   2.8228000e+05   3.7542700e+05   3.1495700e+05   3.9718500e+05   5.5985000e+05   6.5730100e+05   3.4503700e+05   3.3185900e+05   3.1988700e+05   3.2401200e+05   3.9787200e+05   4.8952100e+05   2.8640500e+05   2.7863500e+05   3.8903000e+05   3.6193200e+05   2.4071800e+05   2.2743600e+05   5.6548900e+05   4.8950000e+05   3.9703400e+05   3.6659600e+05   6.2114800e+05   6.2159600e+05   3.0346400e+05   3.4442300e+05   4.5777600e+05   4.5388000e+05
   6.0235600e+05   5.4887800e+05   5.5184800e+05   6.2360000e+05   4.3912500e+05   4.0351100e+05   6.3764900e+05   7.6553000e+05   3.8443200e+05   4.1655700e+05   3.3229300e+05   3.7837200e+05   4.4341700e+05   4.3895200e+05   5.0291500e+05   4.5462000e+05   3.2144400e+05   3.7445500e+05   4.6435600e+05   4.8244800e+05   2.8993800e+05   2.5582200e+05   5.2709500e+05   4.7587700e+05   3.0445300e+05   3.1849000e+05   3.1255200e+05   3.0019200e+05   4.1042500e+05   0.0000000e+00   4.3662900e+05   3.6353100e+05   4.3545600e+05   4.3419300e+05   2.8677200e+05   2.5627400e+05   3.5450800e+05   3.2916300e+05   3.3450800e+05   3.3467800e+05   2.6512900e+05   2.3302700e+05   4.2255600e+05   4.4937300e+05   4.0624500e+05   4.3080000e+05   4.5720200e+05   4.6241500e+05   4.1405800e+05   3.9596400e+05   5.9514000e+05   3.5895600e+05   3.0702300e+05   3.2100900e+05   5.0080400e+05   4.8087700e+05   5.2417600e+05   5.1685100e+05   4.1718100e+05   3.5797100e+05   4.3293300e+05   3.5808300e+05   3.0019600e+05   4.0111000e+05   3.0822400e+05   3.7879000e+05   5.3531600e+05   6.8062700e+05   3.2569500e+05   3.1291600e+05   3.2653800e+05   3.3535800e+05   4.0619000e+05   4.4744600e+05   2.5792800e+05   2.5233900e+05   3.7808800e+05   3.6293000e+05   2.2774200e+05   2.5092600e+05   5.7139600e+05   5.3191600e+05   4.2161600e+05   3.7714900e+05   6.3483700e+05   6.4005100e+05   3.5281700e+05   3.5818300e+05   5.2786400e+05   4.9481100e+05
   5.9080100e+05   5.2798900e+05   5.0303800e+05   5.7427600e+05   3.7797000e+05   3.6140300e+05   5.8761400e+05   7.3008800e+05   3.2834200e+05   4.1002600e+05   3.7241700e+05   3.7772900e+05   4.2897500e+05   4.6269600e+05   4.5939500e+05   4.5115900e+05   3.3940300e+05   3.8696200e+05   4.6265500e+05   4.8441100e+05   3.1833800e+05   2.8105300e+05   5.7061200e+05   4.8223800e+05   3.4733400e+05   3.1007100e+05   3.2185100e+05   2.8378700e+05   4.3411400e+05   4.3662900e+05   0.0000000e+00   3.7453800e+05   4.5625600e+05   4.6458600e+05   2.8576800e+05   2.5914500e+05   3.7502700e+05   3.4022900e+05   3.7130900e+05   3.3331500e+05   2.8090000e+05   2.4730000e+05   4.2063300e+05   4.6391400e+05   4.0801500e+05   4.0494300e+05   4.2649000e+05   4.3053300e+05   3.7322900e+05   3.5975800e+05   5.6391300e+05   3.5299200e+05   2.9884700e+05   2.8166500e+05   4.4695600e+05   4.2412800e+05   4.8779100e+05   5.0849900e+05   3.8852800e+05   3.4493800e+05   3.8780900e+05   3.4255800e+05   2.7140800e+05   3.4537600e+05   2.8267900e+05   3.4317600e+05   4.9070200e+05   6.3969600e+05   3.0546000e+05   3.1079600e+05   3.0656300e+05   2.9919500e+05   3.9689900e+05   4.3220200e+05   2.7342100e+05   2.5089900e+05   3.6183400e+05   3.8646800e+05   2.2435000e+05   2.2190500e+05   5.1401400e+05   4.9421300e+05   4.0575800e+05   3.5210500e+05   6.0360900e+05   6.0601600e+05   2.9866000e+05   3.6585000e+05   4.7091300e+05   4.4618900e+05
   5.4042300e+05   4.6403300e+05   4.8367600e+05   5.1882300e+05   3.2848600e+05   3.2398900e+05   5.3141300e+05   7.0794000e+05   2.8144300e+05   3.4774100e+05   2.8641900e+05   3.2175000e+05   3.5556400e+05   3.6262000e+05   4.1058500e+05   3.6775600e+05   2.4466300e+05   3.0818100e+05   3.9792500e+05   3.9771800e+05   2.3149800e+05   1.8355700e+05   4.3517600e+05   4.3359100e+05   2.5627000e+05   2.6218800e+05   2.7891900e+05   2.1129100e+05   3.4137600e+05   3.6353100e+05   3.7453800e+05   0.0000000e+00   4.1817400e+05   3.9189400e+05   2.5253600e+05   1.9920700e+05   3.4656200e+05   2.8925000e+05   3.3019800e+05   3.0333700e+05   2.2106100e+05   1.7982400e+05   3.8691500e+05   4.0987700e+05   3.6391100e+05   3.5826000e+05   3.7713000e+05   3.9198200e+05   3.4833100e+05   3.3154200e+05   5.3035900e+05   3.1766200e+05   2.8326400e+05   2.5160100e+05   4.2856000e+05   4.2449200e+05   4.9650800e+05   4.8623300e+05   3.4653300e+05   3.0866200e+05   3.7886500e+05   3.5372900e+05   2.7622700e+05   3.4385400e+05   2.6440000e+05   3.3908700e+05   4.4554100e+05   5.9251100e+05   3.2068300e+05   3.3554700e+05   2.8705500e+05   2.8894400e+05   3.7683200e+05   4.1857000e+05   2.3341200e+05   2.1105400e+05   3.3882600e+05   3.3737600e+05   1.9514900e+05   1.8395600e+05   4.8399100e+05   4.5488300e+05   3.6105500e+05   3.3625400e+05   5.7483200e+05   5.5485800e+05   2.5841500e+05   2.9768100e+05   4.1280600e+05   3.9799300e+05
   5.7242700e+05   4.9904300e+05   5.2456300e+05   5.7869200e+05   3.8167800e+05   3.5891100e+05   6.1146600e+05   7.9145900e+05   3.2782900e+05   3.8416600e+05   3.4611800e+05   4.2005000e+05   4.4669900e+05   4.3951800e+05   4.7046300e+05   4.2576100e+05   3.1192400e+05   3.6749500e+05   4.3604200e+05   4.5778200e+05   2.9756600e+05   2.7967800e+05   5.2940300e+05   5.0026500e+05   3.3797700e+05   3.5291300e+05   3.4298700e+05   3.1613300e+05   4.4968400e+05   4.3545600e+05   4.5625600e+05   4.1817400e+05   0.0000000e+00   4.9015600e+05   3.0681700e+05   2.9182300e+05   4.0417300e+05   3.7474800e+05   4.1485400e+05   3.6489600e+05   2.6922600e+05   2.5456600e+05   4.4856700e+05   4.7440900e+05   4.2149200e+05   4.3162900e+05   4.3666600e+05   4.4673700e+05   4.1288400e+05   4.0962600e+05   5.7843700e+05   3.5312300e+05   3.2742800e+05   3.4036900e+05   5.2761600e+05   5.1026200e+05   5.7093400e+05   5.7207900e+05   4.4076400e+05   3.7047900e+05   4.7121900e+05   4.2829500e+05   3.2957000e+05   4.1848800e+05   3.5251900e+05   4.0256900e+05   5.3908100e+05   6.5450500e+05   3.6646500e+05   3.6625700e+05   3.6744200e+05   3.6888800e+05   4.6066500e+05   4.8593000e+05   3.1396300e+05   3.0244500e+05   3.9078600e+05   3.9916500e+05   2.9256700e+05   2.6113800e+05   5.7431100e+05   5.5803800e+05   4.2907400e+05   4.3478400e+05   6.2798700e+05   6.1469900e+05   3.1001600e+05   3.5049700e+05   4.8851300e+05   4.8739500e+05
   6.0910800e+05   5.3742600e+05   5.2555800e+05   5.9591500e+05   3.9493600e+05   3.8979500e+05   6.3602900e+05   7.4799200e+05   3.7257300e+05   3.9745400e+05   3.7230800e+05   4.2495300e+05   4.5497100e+05   4.3101800e+05   4.8600700e+05   4.5427300e+05   3.6426800e+05   4.1472600e+05   4.5565000e+05   4.8805800e+05   3.0101300e+05   2.8518900e+05   5.3043700e+05   4.8970900e+05   3.3056800e+05   3.1859400e+05   3.4606100e+05   3.2383700e+05   4.4082800e+05   4.3419300e+05   4.6458600e+05   3.9189400e+05   4.9015600e+05   0.0000000e+00   3.1976300e+05   2.9585600e+05   4.0060000e+05   3.7133100e+05   3.9826500e+05   3.6628500e+05   2.8889500e+05   2.7194400e+05   4.6131000e+05   4.7821100e+05   4.5852100e+05   4.3552300e+05   4.5184700e+05   4.3721400e+05   4.3411500e+05   4.2103900e+05   5.9676800e+05   3.7751100e+05   3.4815400e+05   3.2445100e+05   5.4332500e+05   5.1788900e+05   5.9012000e+05   5.5183800e+05   4.5549700e+05   4.0946400e+05   4.8788000e+05   4.3248400e+05   3.3415900e+05   4.2208800e+05   3.6728200e+05   4.3112100e+05   5.8458100e+05   6.7083500e+05   3.8029500e+05   3.7521300e+05   3.5218000e+05   3.4270200e+05   4.6839400e+05   5.2290200e+05   3.5127500e+05   3.1392900e+05   4.3425500e+05   4.3904800e+05   2.8152300e+05   2.8719800e+05   5.7752300e+05   5.5782200e+05   4.6046200e+05   4.1351000e+05   6.6165600e+05   6.5115800e+05   3.3635400e+05   3.8927300e+05   4.9150700e+05   4.6861100e+05
   4.3085100e+05   3.6245500e+05   3.5061500e+05   3.8988700e+05   2.2059500e+05   1.9197300e+05   4.3810000e+05   5.5820600e+05   1.6836700e+05   2.0368200e+05   1.8791800e+05   2.3431800e+05   2.6785800e+05   2.5789700e+05   3.0077600e+05   2.5905800e+05   1.7742100e+05   2.0710900e+05   3.0088100e+05   3.0988900e+05   1.3415000e+05   1.2382100e+05   3.4810700e+05   3.0820400e+05   1.6977900e+05   1.6075100e+05   1.5232400e+05   1.3800500e+05   2.4894400e+05   2.8677200e+05   2.8576800e+05   2.5253600e+05   3.0681700e+05   3.1976300e+05   0.0000000e+00   1.2020400e+05   2.3522700e+05   2.0054600e+05   2.2727200e+05   1.7897200e+05   1.2206000e+05   1.0270700e+05   2.9923000e+05   3.0794000e+05   2.3657900e+05   2.3238200e+05   2.6495100e+05   2.8467300e+05   2.3379700e+05   2.1572600e+05   4.3100400e+05   2.0432700e+05   1.6829000e+05   1.5105400e+05   3.5571300e+05   3.2123400e+05   3.9869700e+05   3.7199200e+05   2.6425000e+05   2.2993500e+05   2.8078900e+05   2.1440700e+05   1.4029600e+05   2.4812200e+05   1.5997200e+05   2.5430200e+05   3.8712900e+05   4.4039400e+05   1.9928700e+05   1.6545900e+05   1.7400500e+05   1.9755300e+05   2.7181400e+05   2.9887000e+05   1.1502400e+05   1.1097700e+05   2.3005700e+05   2.3705900e+05   8.3231000e+04   9.2334000e+04   3.6687100e+05   3.7744100e+05   2.4956100e+05   1.9892600e+05   4.7065000e+05   4.5719900e+05   1.5881600e+05   1.9221600e+05   3.2298700e+05   3.2794000e+05
   3.9629600e+05   3.1647700e+05   3.5476000e+05   3.9172400e+05   1.9483600e+05   1.9045600e+05   4.1733800e+05   5.5033400e+05   1.7541000e+05   1.9912700e+05   1.7684800e+05   1.9714400e+05   2.4157600e+05   2.4858500e+05   2.8362100e+05   2.7312500e+05   1.3613100e+05   1.8248200e+05   2.7258200e+05   2.9218400e+05   9.2187000e+04   8.9467000e+04   3.4775800e+05   2.9472000e+05   1.4550800e+05   1.4867000e+05   1.4833300e+05   1.3788200e+05   2.3000400e+05   2.5627400e+05   2.5914500e+05   1.9920700e+05   2.9182300e+05   2.9585600e+05   1.2020400e+05   0.0000000e+00   2.0402000e+05   2.0246100e+05   2.1345900e+05   1.6366000e+05   1.1865400e+05   8.7707000e+04   2.8820600e+05   3.0642200e+05   2.4434600e+05   2.6392800e+05   2.4416100e+05   2.8586700e+05   2.0276200e+05   2.0495200e+05   4.0081800e+05   2.0900700e+05   1.2528400e+05   1.2120000e+05   3.0721700e+05   3.0084100e+05   3.8127300e+05   3.5896500e+05   2.3065500e+05   1.9462900e+05   2.6019100e+05   2.0528400e+05   1.3674600e+05   2.2522900e+05   1.4045800e+05   2.3784300e+05   4.0103100e+05   4.5219000e+05   2.0328300e+05   1.5769400e+05   1.4838400e+05   1.8149900e+05   2.8360400e+05   2.8186800e+05   1.0153200e+05   1.0172000e+05   2.3880500e+05   2.0585500e+05   8.8241000e+04   8.2447000e+04   3.6028500e+05   3.7273700e+05   2.2486400e+05   1.9168900e+05   4.5144900e+05   4.3748400e+05   1.4664300e+05   1.6649100e+05   3.0720600e+05   2.6770000e+05
   5.1679300e+05   4.4712500e+05   4.7019500e+05   4.9294500e+05   3.2548700e+05   3.1467300e+05   5.5960000e+05   6.7257700e+05   3.0431500e+05   3.1489800e+05   2.8176200e+05   2.9974900e+05   3.6469800e+05   3.6220200e+05   4.2897900e+05   3.9271300e+05   2.3743000e+05   3.0046900e+05   3.7291100e+05   3.9164400e+05   2.3477400e+05   2.2041800e+05   4.6155800e+05   4.7125200e+05   2.8701400e+05   2.5913100e+05   2.4622500e+05   2.2583700e+05   3.3252400e+05   3.5450800e+05   3.7502700e+05   3.4656200e+05   4.0417300e+05   4.0060000e+05   2.3522700e+05   2.0402000e+05   0.0000000e+00   3.1056700e+05   2.8521800e+05   2.8620000e+05   2.4285400e+05   2.0329500e+05   3.7955600e+05   4.2646700e+05   3.4128400e+05   3.7502100e+05   3.7099400e+05   3.8867300e+05   3.0371800e+05   3.3384400e+05   5.4236900e+05   3.3718000e+05   2.5295400e+05   2.3456500e+05   3.9845200e+05   3.9747300e+05   4.6976300e+05   4.4502300e+05   3.3410600e+05   3.2712700e+05   4.1037800e+05   3.2992700e+05   2.5125500e+05   3.3263800e+05   2.5290600e+05   3.2847200e+05   4.8209300e+05   5.4822700e+05   2.8649800e+05   2.5316500e+05   2.5228300e+05   2.7359000e+05   3.9541000e+05   3.6129300e+05   1.9531800e+05   2.0145800e+05   3.1524200e+05   3.0330700e+05   1.7557300e+05   1.7001800e+05   4.6955000e+05   4.5720500e+05   3.5765400e+05   3.0068000e+05   5.7033400e+05   5.6246100e+05   2.3989500e+05   2.8306300e+05   4.1679700e+05   4.2228400e+05
   4.9419700e+05   4.5659200e+05   4.1392300e+05   5.0620900e+05   3.0813000e+05   2.8514900e+05   5.3810500e+05   6.6373500e+05   2.5528700e+05   3.1529600e+05   2.6056700e+05   3.0420600e+05   3.4169500e+05   3.5723200e+05   4.0507700e+05   3.7666200e+05   2.3855200e+05   2.7001900e+05   3.6166700e+05   3.9570300e+05   1.8024300e+05   1.6870400e+05   3.9524100e+05   4.2091100e+05   2.4266900e+05   2.4199100e+05   2.4648400e+05   2.4192900e+05   3.4789000e+05   3.2916300e+05   3.4022900e+05   2.8925000e+05   3.7474800e+05   3.7133100e+05   2.0054600e+05   2.0246100e+05   3.1056700e+05   0.0000000e+00   2.9577100e+05   2.9986000e+05   1.9922900e+05   1.7217300e+05   3.5656900e+05   3.9456100e+05   3.4146800e+05   3.3219000e+05   3.2421600e+05   3.8653400e+05   2.9507300e+05   2.9074600e+05   4.9032500e+05   3.1134000e+05   2.4691400e+05   2.4497400e+05   3.9345100e+05   4.1110100e+05   4.5659000e+05   4.5168600e+05   3.4084800e+05   3.0225900e+05   3.8518700e+05   3.2898100e+05   2.4389800e+05   3.2661100e+05   2.6560800e+05   3.2156200e+05   4.5731100e+05   5.9014300e+05   2.7583700e+05   2.4952900e+05   2.5868100e+05   2.7984400e+05   3.7392400e+05   3.7715600e+05   2.1046400e+05   2.1136700e+05   3.2007200e+05   3.1308900e+05   1.9072500e+05   1.7253200e+05   4.8634100e+05   4.7350700e+05   3.8117000e+05   2.9969700e+05   5.4957200e+05   5.4299700e+05   2.7309000e+05   2.9934200e+05   3.9854400e+05   3.8930400e+05
   5.3423600e+05   5.0097600e+05   4.7739500e+05   4.9605500e+05   3.4366300e+05   3.2309800e+05   5.6490100e+05   6.9576500e+05   2.8493200e+05   3.0323300e+05   2.7575800e+05   3.4178500e+05   3.8317300e+05   3.6238200e+05   4.1338700e+05   3.9537400e+05   2.4535600e+05   2.4040400e+05   3.5077700e+05   3.7080800e+05   2.3674500e+05   2.0236300e+05   4.6519000e+05   4.3080700e+05   2.5381500e+05   2.6986300e+05   2.7150600e+05   2.5458800e+05   3.4639900e+05   3.3450800e+05   3.7130900e+05   3.3019800e+05   4.1485400e+05   3.9826500e+05   2.2727200e+05   2.1345900e+05   2.8521800e+05   2.9577100e+05   0.0000000e+00   2.8445700e+05   2.2440800e+05   1.8205800e+05   3.3954200e+05   3.7283900e+05   3.6122100e+05   3.4867200e+05   3.7710800e+05   3.7031200e+05   2.7670500e+05   3.1509600e+05   5.2749600e+05   2.9231400e+05   2.6636100e+05   2.5072900e+05   4.4137500e+05   4.3846300e+05   4.7978800e+05   4.7146900e+05   3.8389200e+05   3.0079500e+05   3.8711400e+05   3.4404000e+05   2.8674100e+05   3.3939800e+05   2.9437200e+05   3.7559200e+05   4.8770300e+05   6.1928200e+05   2.8978000e+05   2.8451800e+05   2.6730300e+05   3.0797600e+05   3.8000400e+05   4.1303600e+05   2.5092000e+05   2.3412700e+05   3.5275700e+05   3.3605400e+05   1.9127800e+05   1.9940500e+05   5.1959400e+05   5.0390500e+05   3.6840200e+05   2.9884900e+05   5.7099600e+05   5.3213100e+05   2.7764800e+05   3.3129600e+05   4.4728300e+05   3.9798700e+05
   4.8927800e+05   4.7132700e+05   4.1926800e+05   4.8747100e+05   3.0463000e+05   2.8846000e+05   5.3623900e+05   6.4713800e+05   2.7778500e+05   2.9450600e+05   2.5541200e+05   2.9125400e+05   3.7260700e+05   3.4220300e+05   3.8674600e+05   3.4543000e+05   2.2489200e+05   2.6581200e+05   3.6871600e+05   3.5796400e+05   1.9930400e+05   1.8140900e+05   4.1324500e+05   3.7336200e+05   2.1656800e+05   2.4541100e+05   2.3270800e+05   2.0409400e+05   3.1181300e+05   3.3467800e+05   3.3331500e+05   3.0333700e+05   3.6489600e+05   3.6628500e+05   1.7897200e+05   1.6366000e+05   2.8620000e+05   2.9986000e+05   2.8445700e+05   0.0000000e+00   1.8341500e+05   1.4900700e+05   3.4919000e+05   3.6652500e+05   3.3782900e+05   3.3821100e+05   3.2607500e+05   3.6878600e+05   2.4826800e+05   2.8610600e+05   5.0509400e+05   3.0086700e+05   2.1668400e+05   2.0162100e+05   4.1900600e+05   3.8490300e+05   4.3936300e+05   3.9857500e+05   3.3612300e+05   2.8349800e+05   3.3977900e+05   2.8917500e+05   2.1638300e+05   2.9717300e+05   2.5799700e+05   3.1573200e+05   4.2564900e+05   5.8626400e+05   2.6768800e+05   2.2939400e+05   2.4014200e+05   2.7153400e+05   3.5045900e+05   3.8923200e+05   2.3005700e+05   2.2951100e+05   3.2970400e+05   3.4392400e+05   1.8944000e+05   1.7660900e+05   4.6636100e+05   4.9550700e+05   3.5684300e+05   3.1621100e+05   5.6235900e+05   5.4517800e+05   2.4402200e+05   2.8836800e+05   4.2357300e+05   3.6889500e+05
   3.9057500e+05   3.6591500e+05   3.4875100e+05   4.1462000e+05   2.2328000e+05   1.9465300e+05   4.6444600e+05   5.8364200e+05   1.8103600e+05   1.9930000e+05   1.6140800e+05   2.0005600e+05   2.5641300e+05   2.4309800e+05   3.2227400e+05   2.5157700e+05   1.6674500e+05   2.0040900e+05   2.8497900e+05   2.8827000e+05   1.2907600e+05   9.8510000e+04   3.4369300e+05   3.1019500e+05   1.6831300e+05   1.4915100e+05   1.4440800e+05   1.3149300e+05   2.3989200e+05   2.6512900e+05   2.8090000e+05   2.2106100e+05   2.6922600e+05   2.8889500e+05   1.2206000e+05   1.1865400e+05   2.4285400e+05   1.9922900e+05   2.2440800e+05   1.8341500e+05   0.0000000e+00   1.0066200e+05   2.8679600e+05   2.9565800e+05   2.4800900e+05   2.4448000e+05   2.6037000e+05   2.7376600e+05   1.9937300e+05   2.1411400e+05   4.1713600e+05   1.9203500e+05   1.4277800e+05   1.2829400e+05   3.3680900e+05   3.0225600e+05   3.5210400e+05   3.6278300e+05   2.5911100e+05   2.0630200e+05   2.7018500e+05   2.0507500e+05   1.4897100e+05   2.2358800e+05   1.5676400e+05   2.0502700e+05   3.6741400e+05   4.7419900e+05   1.7927100e+05   1.4061500e+05   1.4807200e+05   1.7858700e+05   2.7741900e+05   2.6478100e+05   1.1435100e+05   1.1209900e+05   2.1895900e+05   2.2879900e+05   9.4501000e+04   8.8788000e+04   3.7452300e+05   3.5826300e+05   2.4918100e+05   2.0764200e+05   4.6306700e+05   4.4304200e+05   1.5104100e+05   2.1539400e+05   3.1772600e+05   2.9596700e+05
   3.7977700e+05   3.4938300e+05   3.2572800e+05   4.0785800e+05   1.7864800e+05   1.7889800e+05   4.5327800e+05   5.7296700e+05   1.6533100e+05   1.9375800e+05   1.5184200e+05   1.9159300e+05   2.4681000e+05   2.1462600e+05   3.0286200e+05   2.2521400e+05   1.2277700e+05   1.8684800e+05   2.6477700e+05   2.9118100e+05   9.9540000e+04   7.7607000e+04   3.0412200e+05   2.8990200e+05   1.2774500e+05   1.2330500e+05   1.3358700e+05   1.2450700e+05   2.1272800e+05   2.3302700e+05   2.4730000e+05   1.7982400e+05   2.5456600e+05   2.7194400e+05   1.0270700e+05   8.7707000e+04   2.0329500e+05   1.7217300e+05   1.8205800e+05   1.4900700e+05   1.0066200e+05   0.0000000e+00   2.7436300e+05   2.7851600e+05   2.1747500e+05   2.2465800e+05   2.3197500e+05   2.5559200e+05   1.8634000e+05   2.1073700e+05   4.1837500e+05   1.7282100e+05   1.1214600e+05   1.2077800e+05   2.8443000e+05   2.7741300e+05   3.6594600e+05   3.2790000e+05   2.1811300e+05   1.8399900e+05   2.4264800e+05   1.9078600e+05   1.1737200e+05   2.1026600e+05   1.6184200e+05   2.1655000e+05   3.5956400e+05   4.5332300e+05   1.6957900e+05   1.3242200e+05   1.4085200e+05   1.6030700e+05   2.4269700e+05   2.4912400e+05   1.0558300e+05   9.8131000e+04   2.0393700e+05   2.0319600e+05   6.8839000e+04   5.8945000e+04   3.3815000e+05   3.3670800e+05   2.3318500e+05   1.9239200e+05   4.2885300e+05   4.4373100e+05   1.2813500e+05   1.5960700e+05   2.8839600e+05   2.6429400e+05
   6.3102400e+05   5.7413200e+05   5.8349200e+05   6.8610600e+05   4.4019500e+05   4.2943500e+05   6.1355100e+05   7.6823200e+05   3.7209800e+05   3.8789300e+05   3.6062500e+05   4.2527100e+05   4.6511200e+05   4.4406300e+05   5.3693300e+05   4.4291800e+05   2.9675000e+05   3.6538400e+05   4.5938500e+05   4.7346100e+05   2.8646300e+05   2.5991100e+05   5.3611400e+05   5.2232200e+05   3.1444000e+05   3.3008600e+05   3.3171700e+05   3.1271600e+05   4.1532700e+05   4.2255600e+05   4.2063300e+05   3.8691500e+05   4.4856700e+05   4.6131000e+05   2.9923000e+05   2.8820600e+05   3.7955600e+05   3.5656900e+05   3.3954200e+05   3.4919000e+05   2.8679600e+05   2.7436300e+05   0.0000000e+00   4.7694400e+05   4.1924300e+05   4.1466800e+05   4.3342700e+05   4.4730300e+05   3.7514300e+05   3.6956000e+05   6.1669400e+05   3.9524800e+05   3.3133100e+05   3.2353400e+05   5.1986300e+05   5.0676100e+05   5.6546800e+05   5.5751900e+05   4.2778100e+05   3.8999500e+05   4.4816900e+05   3.9630600e+05   3.4890500e+05   4.4299100e+05   3.7096500e+05   4.2684600e+05   6.1016600e+05   6.2206200e+05   3.7283600e+05   3.6350400e+05   3.5488000e+05   3.9641400e+05   4.9934800e+05   4.9181700e+05   3.4919500e+05   3.3120900e+05   4.2053600e+05   4.3512600e+05   3.1678000e+05   3.2577000e+05   6.0396400e+05   5.6383000e+05   4.7556400e+05   4.0765300e+05   6.9601400e+05   7.0993800e+05   4.2360200e+05   3.8759600e+05   5.3822400e+05   4.9726200e+05
   6.1541000e+05   5.1141600e+05   5.2287400e+05   5.7116600e+05   3.8736400e+05   3.7985700e+05   6.1774600e+05   7.8050600e+05   3.7613700e+05   4.1989600e+05   3.6199700e+05   4.1390000e+05   4.5490800e+05   4.3972800e+05   5.1775000e+05   4.2985800e+05   3.3889900e+05   3.9460100e+05   4.7833800e+05   5.0250400e+05   3.0411800e+05   2.8745300e+05   5.2439900e+05   5.4671100e+05   3.3231500e+05   3.4372100e+05   3.4251100e+05   3.5347000e+05   4.1224700e+05   4.4937300e+05   4.6391400e+05   4.0987700e+05   4.7440900e+05   4.7821100e+05   3.0794000e+05   3.0642200e+05   4.2646700e+05   3.9456100e+05   3.7283900e+05   3.6652500e+05   2.9565800e+05   2.7851600e+05   4.7694400e+05   0.0000000e+00   4.3672500e+05   4.4783900e+05   4.3186800e+05   4.4536900e+05   3.9076800e+05   4.1246000e+05   5.9800700e+05   3.7569200e+05   3.2216100e+05   3.2276200e+05   4.8826400e+05   4.9057200e+05   5.5164500e+05   5.7771900e+05   4.2291000e+05   4.2208300e+05   4.7690300e+05   4.1104000e+05   3.3464500e+05   4.2899300e+05   3.6029400e+05   4.1938600e+05   5.8012300e+05   6.2456100e+05   3.7726300e+05   3.2002600e+05   3.3742400e+05   3.9350600e+05   4.6209100e+05   4.4251100e+05   2.7660100e+05   2.9716200e+05   3.8461800e+05   3.9298500e+05   2.5150300e+05   2.6728400e+05   5.4183600e+05   5.2523300e+05   4.1998100e+05   3.6868300e+05   6.4442600e+05   6.4021700e+05   3.4070200e+05   3.6655600e+05   5.0967100e+05   4.6785200e+05
   5.6073900e+05   4.9713800e+05   4.7224000e+05   4.9768300e+05   3.5407500e+05   3.1729300e+05   5.4835100e+05   7.1577600e+05   3.3168100e+05   3.2116400e+05   3.1247500e+05   3.4581500e+05   3.9099000e+05   3.9940200e+05   4.3634400e+05   4.2226400e+05   2.9169400e+05   3.1594600e+05   4.2004500e+05   4.2472700e+05   2.5639200e+05   2.3665200e+05   4.7176500e+05   4.4569100e+05   2.9478300e+05   3.0515100e+05   2.9502500e+05   2.6232300e+05   3.7792600e+05   4.0624500e+05   4.0801500e+05   3.6391100e+05   4.2149200e+05   4.5852100e+05   2.3657900e+05   2.4434600e+05   3.4128400e+05   3.4146800e+05   3.6122100e+05   3.3782900e+05   2.4800900e+05   2.1747500e+05   4.1924300e+05   4.3672500e+05   0.0000000e+00   3.9403100e+05   4.0180500e+05   3.9636000e+05   3.3556700e+05   3.5080100e+05   5.5184200e+05   3.3049300e+05   2.8196200e+05   2.7418500e+05   4.3743400e+05   4.4899800e+05   4.9940800e+05   4.9274000e+05   3.5778000e+05   3.3035800e+05   4.1053200e+05   3.5622900e+05   2.7710800e+05   3.4826000e+05   2.6419200e+05   3.2221400e+05   5.1347800e+05   6.0969300e+05   2.9083500e+05   2.6021200e+05   2.7673600e+05   3.1050300e+05   3.9404400e+05   3.9581800e+05   2.4833300e+05   2.2217500e+05   3.2954100e+05   3.6821100e+05   2.0463800e+05   2.1961300e+05   5.0072500e+05   4.7749200e+05   3.7902100e+05   3.3697900e+05   5.7807200e+05   6.1140300e+05   2.8075800e+05   3.2788000e+05   4.8134400e+05   3.9765300e+05
   5.3009900e+05   4.5151600e+05   5.0934700e+05   4.6082200e+05   3.2816500e+05   2.8223000e+05   5.4638100e+05   6.7887600e+05   3.1161700e+05   3.2789500e+05   3.0530100e+05   3.0593500e+05   3.7272700e+05   3.6722100e+05   4.3124100e+05   3.7093200e+05   2.8114300e+05   3.3820000e+05   4.0771900e+05   4.3692000e+05   2.5511400e+05   2.3909900e+05   4.7616700e+05   4.1340100e+05   2.7923300e+05   2.8201200e+05   3.0311100e+05   2.7267400e+05   3.9460600e+05   4.3080000e+05   4.0494300e+05   3.5826000e+05   4.3162900e+05   4.3552300e+05   2.3238200e+05   2.6392800e+05   3.7502100e+05   3.3219000e+05   3.4867200e+05   3.3821100e+05   2.4448000e+05   2.2465800e+05   4.1466800e+05   4.4783900e+05   3.9403100e+05   0.0000000e+00   4.0489200e+05   3.9889800e+05   3.7702600e+05   3.5768200e+05   5.4445600e+05   3.3611700e+05   2.6611600e+05   2.5218000e+05   4.5432100e+05   4.6220000e+05   4.9331300e+05   4.8594100e+05   3.9308500e+05   3.1965700e+05   3.9979500e+05   3.4694200e+05   2.8883600e+05   3.6648300e+05   2.8884600e+05   3.5475000e+05   5.2392800e+05   6.0530900e+05   3.1928600e+05   2.7434700e+05   3.0813900e+05   3.1487900e+05   3.8284300e+05   3.9041900e+05   2.6280200e+05   2.6959100e+05   3.2070200e+05   3.7395300e+05   2.3101100e+05   2.1100100e+05   4.9309000e+05   4.9756800e+05   3.9408700e+05   3.1565000e+05   5.5912000e+05   5.9202400e+05   2.4993600e+05   3.0188200e+05   4.4390700e+05   3.8917300e+05
   5.4580300e+05   4.6767400e+05   4.7744900e+05   5.1971400e+05   3.3289900e+05   3.3306100e+05   5.7641600e+05   6.9646500e+05   3.4363400e+05   3.6305400e+05   3.1593600e+05   3.4614700e+05   3.9732200e+05   3.9724300e+05   4.7075600e+05   3.7847700e+05   2.9051900e+05   3.3260900e+05   4.5986700e+05   4.4804200e+05   2.7866200e+05   2.5166400e+05   4.9173000e+05   4.6069500e+05   2.9686700e+05   2.9744900e+05   3.1032800e+05   2.8030300e+05   4.1280800e+05   4.5720200e+05   4.2649000e+05   3.7713000e+05   4.3666600e+05   4.5184700e+05   2.6495100e+05   2.4416100e+05   3.7099400e+05   3.2421600e+05   3.7710800e+05   3.2607500e+05   2.6037000e+05   2.3197500e+05   4.3342700e+05   4.3186800e+05   4.0180500e+05   4.0489200e+05   0.0000000e+00   4.3884500e+05   3.5240600e+05   3.9283500e+05   5.3940600e+05   3.6972700e+05   2.9024300e+05   2.8270600e+05   4.9546200e+05   4.4275500e+05   5.4611300e+05   5.3378800e+05   4.5030900e+05   3.7095500e+05   4.3586400e+05   3.7592600e+05   3.0581500e+05   3.6087300e+05   3.2739800e+05   4.0432100e+05   5.2466300e+05   6.6827400e+05   3.3738600e+05   2.9612200e+05   3.3038800e+05   3.4536200e+05   4.3182300e+05   4.0735700e+05   2.7463400e+05   2.7107700e+05   3.5789800e+05   3.6850900e+05   2.2986300e+05   2.3026500e+05   5.2162600e+05   5.0248600e+05   3.8855300e+05   3.1437900e+05   5.7764100e+05   6.0790300e+05   2.9966300e+05   3.5042700e+05   4.8317600e+05   4.1892800e+05
   5.6034700e+05   5.3246800e+05   5.1004700e+05   5.8093000e+05   3.6381400e+05   3.7334200e+05   6.1829700e+05   7.5756900e+05   3.7885400e+05   3.9761400e+05   3.3648400e+05   3.7173800e+05   4.3947100e+05   4.1566200e+05   5.1705500e+05   4.1971900e+05   3.1659800e+05   3.6813700e+05   4.7455000e+05   4.7319800e+05   2.8129200e+05   2.7392300e+05   4.9815400e+05   4.9054900e+05   3.0823500e+05   3.3169600e+05   3.4594800e+05   3.2458500e+05   4.2262800e+05   4.6241500e+05   4.3053300e+05   3.9198200e+05   4.4673700e+05   4.3721400e+05   2.8467300e+05   2.8586700e+05   3.8867300e+05   3.8653400e+05   3.7031200e+05   3.6878600e+05   2.7376600e+05   2.5559200e+05   4.4730300e+05   4.4536900e+05   3.9636000e+05   3.9889800e+05   4.3884500e+05   0.0000000e+00   3.8585000e+05   3.9153500e+05   5.7886500e+05   3.8395400e+05   2.7881000e+05   2.9281700e+05   5.0163400e+05   4.3602800e+05   5.1510200e+05   5.0690800e+05   4.2792000e+05   3.8505000e+05   4.5132500e+05   3.4791700e+05   3.0082400e+05   3.6581000e+05   3.4688500e+05   3.9848000e+05   5.4641800e+05   6.8439400e+05   3.3956700e+05   2.9881300e+05   3.4398100e+05   3.5325000e+05   4.4395900e+05   4.1985800e+05   2.8526500e+05   2.9533400e+05   3.8146700e+05   4.1032200e+05   2.3635600e+05   2.4668400e+05   5.5711600e+05   5.5160700e+05   3.9921300e+05   3.8093100e+05   6.2428100e+05   6.1848300e+05   2.9094400e+05   3.5574600e+05   5.0406500e+05   4.5415500e+05
   5.3069400e+05   5.0954400e+05   4.6496700e+05   5.3157300e+05   3.0680400e+05   3.0422700e+05   5.5188300e+05   7.0592900e+05   3.0498900e+05   3.4692200e+05   2.7272700e+05   3.4178900e+05   3.8479800e+05   3.7627300e+05   4.3733100e+05   3.8570700e+05   2.5959400e+05   2.9885800e+05   3.8548400e+05   4.1010400e+05   2.3441500e+05   2.3095400e+05   4.6245500e+05   4.2507700e+05   2.5338200e+05   2.7040000e+05   2.8718100e+05   2.3664800e+05   3.6689800e+05   4.1405800e+05   3.7322900e+05   3.4833100e+05   4.1288400e+05   4.3411500e+05   2.3379700e+05   2.0276200e+05   3.0371800e+05   2.9507300e+05   2.7670500e+05   2.4826800e+05   1.9937300e+05   1.8634000e+05   3.7514300e+05   3.9076800e+05   3.3556700e+05   3.7702600e+05   3.5240600e+05   3.8585000e+05   0.0000000e+00   3.3510200e+05   5.3416900e+05   3.2425100e+05   2.4263400e+05   2.4127900e+05   4.2598200e+05   4.1981700e+05   4.7494800e+05   4.7481200e+05   3.6386300e+05   3.1651700e+05   3.8717800e+05   3.1706100e+05   2.5772100e+05   3.1847300e+05   2.7265100e+05   3.6472200e+05   5.0353900e+05   6.0124400e+05   2.8842800e+05   2.4471000e+05   2.5828500e+05   2.7918700e+05   3.3530500e+05   3.5606100e+05   2.4056900e+05   2.3618700e+05   3.2444200e+05   3.5418000e+05   2.0225000e+05   2.0796200e+05   5.1919000e+05   4.7644300e+05   3.3570200e+05   3.1960800e+05   5.9868200e+05   5.9117600e+05   2.7805800e+05   3.2194000e+05   4.4353700e+05   4.4287800e+05
   4.9299200e+05   4.6484600e+05   4.8100000e+05   5.3684500e+05   3.0787000e+05   2.9741200e+05   5.4226200e+05   7.1002400e+05   3.0147900e+05   3.3226900e+05   2.9009800e+05   2.8391500e+05   3.4259900e+05   3.2855000e+05   4.1839300e+05   3.6146600e+05   2.3674500e+05   2.9471800e+05   4.1368800e+05   3.6613200e+05   2.1617400e+05   2.2523900e+05   4.6856000e+05   4.1462000e+05   2.5761700e+05   2.7154000e+05   2.7074000e+05   2.3578700e+05   3.5194800e+05   3.9596400e+05   3.5975800e+05   3.3154200e+05   4.0962600e+05   4.2103900e+05   2.1572600e+05   2.0495200e+05   3.3384400e+05   2.9074600e+05   3.1509600e+05   2.8610600e+05   2.1411400e+05   2.1073700e+05   3.6956000e+05   4.1246000e+05   3.5080100e+05   3.5768200e+05   3.9283500e+05   3.9153500e+05   3.3510200e+05   0.0000000e+00   5.2851700e+05   3.2478000e+05   2.2720900e+05   2.2480400e+05   4.1242200e+05   3.7999300e+05   4.5893100e+05   4.6317900e+05   3.4644100e+05   2.9512700e+05   3.5026400e+05   3.0402500e+05   2.2236200e+05   3.1459500e+05   2.7146900e+05   3.2946500e+05   5.0004200e+05   6.1449900e+05   2.6894500e+05   2.3629200e+05   2.5645400e+05   2.9198400e+05   3.5514800e+05   3.6799000e+05   2.3291200e+05   2.0675200e+05   3.2065200e+05   3.1469600e+05   1.8010500e+05   1.6564500e+05   4.6625400e+05   4.2818200e+05   3.3553800e+05   2.9786300e+05   5.5505300e+05   5.5751900e+05   2.6357600e+05   2.7592400e+05   4.4607100e+05   3.9083700e+05
   6.9166900e+05   6.5935200e+05   6.5579500e+05   6.7583400e+05   5.0362300e+05   5.0329800e+05   7.7858300e+05   9.0291800e+05   4.9382800e+05   5.4581100e+05   4.6979500e+05   4.8520500e+05   5.5414800e+05   5.6837700e+05   6.2911300e+05   5.3911400e+05   4.6598700e+05   5.1926200e+05   5.7025700e+05   6.0295600e+05   4.4581500e+05   4.0378800e+05   6.5334400e+05   6.1258500e+05   4.5879100e+05   4.4286800e+05   4.6916200e+05   4.2184100e+05   5.4077400e+05   5.9514000e+05   5.6391300e+05   5.3035900e+05   5.7843700e+05   5.9676800e+05   4.3100400e+05   4.0081800e+05   5.4236900e+05   4.9032500e+05   5.2749600e+05   5.0509400e+05   4.1713600e+05   4.1837500e+05   6.1669400e+05   5.9800700e+05   5.5184200e+05   5.4445600e+05   5.3940600e+05   5.7886500e+05   5.3416900e+05   5.2851700e+05   0.0000000e+00   5.4737600e+05   4.0836000e+05   4.0454500e+05   6.0297900e+05   6.0138400e+05   6.7771400e+05   6.9220800e+05   5.5379000e+05   5.0388700e+05   5.5680600e+05   4.6454300e+05   3.9878400e+05   5.0658600e+05   4.7371000e+05   5.3472500e+05   7.1606900e+05   7.7102600e+05   4.6823500e+05   4.5668400e+05   4.6243900e+05   4.9634900e+05   5.3769000e+05   5.8586100e+05   4.2720100e+05   4.3959300e+05   5.3611900e+05   5.5874100e+05   4.2151100e+05   3.9529800e+05   6.6765200e+05   6.3879500e+05   5.2587400e+05   5.0444200e+05   7.6982600e+05   7.9672800e+05   4.5924800e+05   5.1214100e+05   6.6234200e+05   6.0506600e+05
   4.9258200e+05   4.1155200e+05   4.1642600e+05   4.5823500e+05   2.8161700e+05   2.9621100e+05   5.2398100e+05   6.6772800e+05   2.3019700e+05   2.6720700e+05   2.4972300e+05   2.7519500e+05   3.4187700e+05   3.4354700e+05   4.2989300e+05   3.5174600e+05   2.4908300e+05   2.8920900e+05   3.5888300e+05   3.6263600e+05   1.7947700e+05   1.7390400e+05   4.3244000e+05   3.9540900e+05   2.3801100e+05   2.5308400e+05   2.4787700e+05   2.3921200e+05   3.3070000e+05   3.5895600e+05   3.5299200e+05   3.1766200e+05   3.5312300e+05   3.7751100e+05   2.0432700e+05   2.0900700e+05   3.3718000e+05   3.1134000e+05   2.9231400e+05   3.0086700e+05   1.9203500e+05   1.7282100e+05   3.9524800e+05   3.7569200e+05   3.3049300e+05   3.3611700e+05   3.6972700e+05   3.8395400e+05   3.2425100e+05   3.2478000e+05   5.4737600e+05   0.0000000e+00   2.3494000e+05   2.2760100e+05   4.2669400e+05   4.0459500e+05   4.4129900e+05   4.6709900e+05   3.5256000e+05   2.9898900e+05   3.5558200e+05   2.9809400e+05   2.1574900e+05   2.8921300e+05   2.6342500e+05   3.1835200e+05   4.8527000e+05   5.4818000e+05   2.3375700e+05   2.2343900e+05   2.6464700e+05   2.7700800e+05   3.3977200e+05   3.4045300e+05   1.8126100e+05   1.7488600e+05   2.9015100e+05   3.0887400e+05   1.4151000e+05   1.5026000e+05   4.5583100e+05   4.2579100e+05   3.2563900e+05   2.7854500e+05   4.9839900e+05   5.6604600e+05   2.0256600e+05   2.6618000e+05   3.9660500e+05   3.7286600e+05
   4.4882600e+05   3.8185900e+05   4.0648600e+05   4.0573700e+05   2.0561500e+05   2.0098400e+05   4.6736100e+05   5.9553700e+05   1.8373000e+05   2.2841200e+05   1.8987000e+05   2.2251200e+05   2.7327300e+05   2.5645900e+05   3.1600900e+05   2.8679300e+05   1.7617500e+05   2.1444600e+05   2.9625800e+05   3.0596900e+05   1.4339500e+05   1.2077300e+05   3.5997900e+05   3.2426500e+05   1.7211300e+05   1.7312300e+05   1.7654900e+05   1.8516000e+05   2.7751300e+05   3.0702300e+05   2.9884700e+05   2.8326400e+05   3.2742800e+05   3.4815400e+05   1.6829000e+05   1.2528400e+05   2.5295400e+05   2.4691400e+05   2.6636100e+05   2.1668400e+05   1.4277800e+05   1.1214600e+05   3.3133100e+05   3.2216100e+05   2.8196200e+05   2.6611600e+05   2.9024300e+05   2.7881000e+05   2.4263400e+05   2.2720900e+05   4.0836000e+05   2.3494000e+05   0.0000000e+00   1.6711200e+05   3.3790300e+05   3.1210400e+05   3.6911700e+05   3.7566600e+05   2.7524900e+05   2.2974500e+05   2.9693700e+05   2.2792800e+05   1.6489500e+05   2.4440300e+05   1.9478900e+05   2.4187700e+05   4.2299000e+05   5.3090300e+05   2.1013700e+05   1.7093600e+05   1.9951800e+05   2.1795300e+05   2.8510300e+05   2.8315900e+05   1.3724400e+05   1.4090000e+05   2.5153300e+05   2.5351300e+05   1.0492600e+05   1.0349100e+05   4.0910100e+05   3.6744000e+05   2.7326600e+05   2.2296600e+05   4.7859200e+05   5.0037900e+05   1.5768300e+05   1.9510200e+05   3.1861800e+05   3.1852500e+05
   4.5410900e+05   3.9172300e+05   3.9398300e+05   3.8566300e+05   2.0951200e+05   1.9657200e+05   4.7438900e+05   5.8694800e+05   2.0679900e+05   2.2649700e+05   2.0929100e+05   2.4836300e+05   3.0465300e+05   2.6203300e+05   3.2492200e+05   2.8590400e+05   1.8236800e+05   2.2587700e+05   3.0748700e+05   3.2043600e+05   1.6919400e+05   1.3136400e+05   3.5509300e+05   3.3808900e+05   1.7451000e+05   1.7920500e+05   1.7622500e+05   1.7730100e+05   2.6366700e+05   3.2100900e+05   2.8166500e+05   2.5160100e+05   3.4036900e+05   3.2445100e+05   1.5105400e+05   1.2120000e+05   2.3456500e+05   2.4497400e+05   2.5072900e+05   2.0162100e+05   1.2829400e+05   1.2077800e+05   3.2353400e+05   3.2276200e+05   2.7418500e+05   2.5218000e+05   2.8270600e+05   2.9281700e+05   2.4127900e+05   2.2480400e+05   4.0454500e+05   2.2760100e+05   1.6711200e+05   0.0000000e+00   3.1736200e+05   3.0332000e+05   3.6489700e+05   3.5479000e+05   2.6227300e+05   2.1960000e+05   2.7585400e+05   2.1586100e+05   1.6679300e+05   2.3746400e+05   1.8338500e+05   2.2187500e+05   4.2450200e+05   4.9173000e+05   1.9751500e+05   1.4624100e+05   1.9303300e+05   2.0995000e+05   2.8650600e+05   2.6424700e+05   1.1729400e+05   1.1019400e+05   2.1247300e+05   2.5246000e+05   9.7088000e+04   8.6790000e+04   3.9653300e+05   3.7066600e+05   2.6301700e+05   2.1599300e+05   4.6790100e+05   5.0495900e+05   1.5424500e+05   1.7863700e+05   3.2796400e+05   2.8532800e+05
   6.3963600e+05   5.5714800e+05   5.3422700e+05   5.8319000e+05   3.6396500e+05   4.0278800e+05   6.5107700e+05   7.5983300e+05   3.8719900e+05   4.2529300e+05   4.0383000e+05   3.7779600e+05   4.6620500e+05   4.5046400e+05   4.9598000e+05   4.7503600e+05   3.6401600e+05   4.1439700e+05   4.8334800e+05   4.7105900e+05   3.4151800e+05   3.0076700e+05   5.6393100e+05   5.4046200e+05   3.8910900e+05   3.6639700e+05   3.7488700e+05   3.0829000e+05   4.1249800e+05   5.0080400e+05   4.4695600e+05   4.2856000e+05   5.2761600e+05   5.4332500e+05   3.5571300e+05   3.0721700e+05   3.9845200e+05   3.9345100e+05   4.4137500e+05   4.1900600e+05   3.3680900e+05   2.8443000e+05   5.1986300e+05   4.8826400e+05   4.3743400e+05   4.5432100e+05   4.9546200e+05   5.0163400e+05   4.2598200e+05   4.1242200e+05   6.0297900e+05   4.2669400e+05   3.3790300e+05   3.1736200e+05   0.0000000e+00   4.8022300e+05   5.9842400e+05   5.8397600e+05   4.4728900e+05   4.2049600e+05   4.7306900e+05   4.0764600e+05   3.5233800e+05   4.1536700e+05   3.7694900e+05   3.7090300e+05   5.9040000e+05   6.8545900e+05   3.8322800e+05   3.5145900e+05   3.3958700e+05   3.7055700e+05   4.6909400e+05   4.7166200e+05   3.4426800e+05   3.0800800e+05   4.0950900e+05   4.1464000e+05   2.7188400e+05   2.7092100e+05   5.8642100e+05   5.5365100e+05   4.6511700e+05   4.0317600e+05   6.5266100e+05   7.1682300e+05   3.8947700e+05   3.7953300e+05   5.2230800e+05   4.6448000e+05
   5.9964200e+05   5.4263000e+05   5.2506400e+05   5.8399900e+05   3.7809500e+05   4.2203800e+05   6.4720500e+05   7.7393400e+05   3.8899000e+05   3.9150300e+05   3.7750300e+05   3.8986600e+05   4.5287500e+05   4.2262000e+05   4.9149500e+05   4.1228900e+05   3.2895600e+05   4.0388500e+05   4.7564800e+05   4.6641900e+05   3.2906200e+05   3.0073900e+05   5.0363200e+05   5.0437300e+05   3.5885000e+05   3.7450000e+05   3.3616800e+05   3.3665200e+05   4.4227800e+05   4.8087700e+05   4.2412800e+05   4.2449200e+05   5.1026200e+05   5.1788900e+05   3.2123400e+05   3.0084100e+05   3.9747300e+05   4.1110100e+05   4.3846300e+05   3.8490300e+05   3.0225600e+05   2.7741300e+05   5.0676100e+05   4.9057200e+05   4.4899800e+05   4.6220000e+05   4.4275500e+05   4.3602800e+05   4.1981700e+05   3.7999300e+05   6.0138400e+05   4.0459500e+05   3.1210400e+05   3.0332000e+05   4.8022300e+05   0.0000000e+00   5.3971300e+05   5.2890200e+05   4.2259200e+05   4.0069200e+05   4.5832200e+05   3.7281800e+05   3.2771300e+05   4.0437500e+05   3.6462500e+05   3.9653500e+05   5.8734600e+05   6.8612500e+05   3.5157400e+05   3.3137000e+05   3.4500000e+05   3.8011300e+05   4.4028500e+05   4.6705700e+05   3.3166400e+05   2.8962700e+05   4.0883700e+05   4.2966000e+05   2.4194900e+05   2.3151200e+05   5.6294300e+05   5.5809200e+05   4.3936000e+05   3.9579800e+05   6.4134800e+05   6.9076900e+05   3.8833600e+05   3.7979600e+05   5.2321600e+05   4.4224000e+05
   6.6371700e+05   6.2375000e+05   5.8615500e+05   6.2931100e+05   4.4469100e+05   4.6709500e+05   7.2637600e+05   8.4517600e+05   4.4226500e+05   4.7165200e+05   4.3178200e+05   4.4441900e+05   5.2075100e+05   5.0003600e+05   5.8259100e+05   5.3916600e+05   4.2744300e+05   4.6323500e+05   5.6270100e+05   5.4965400e+05   3.8557200e+05   3.6828200e+05   5.9999300e+05   5.7058600e+05   4.3465800e+05   4.4950800e+05   4.5461500e+05   4.2654300e+05   5.1062500e+05   5.2417600e+05   4.8779100e+05   4.9650800e+05   5.7093400e+05   5.9012000e+05   3.9869700e+05   3.8127300e+05   4.6976300e+05   4.5659000e+05   4.7978800e+05   4.3936300e+05   3.5210400e+05   3.6594600e+05   5.6546800e+05   5.5164500e+05   4.9940800e+05   4.9331300e+05   5.4611300e+05   5.1510200e+05   4.7494800e+05   4.5893100e+05   6.7771400e+05   4.4129900e+05   3.6911700e+05   3.6489700e+05   5.9842400e+05   5.3971300e+05   0.0000000e+00   5.8066300e+05   5.0338100e+05   4.4018000e+05   5.1824700e+05   4.3606100e+05   3.8551000e+05   5.0789400e+05   4.6166600e+05   4.7055100e+05   6.7737100e+05   7.1810300e+05   4.6007900e+05   3.9786400e+05   4.4068400e+05   4.2738300e+05   4.9325600e+05   4.8372800e+05   3.5698900e+05   3.8933800e+05   4.8785800e+05   5.1777800e+05   3.2639400e+05   3.3102900e+05   6.4860900e+05   6.2139500e+05   4.9316900e+05   4.7223700e+05   7.0162100e+05   7.3562700e+05   4.1775200e+05   4.3952000e+05   5.6568300e+05   5.3952300e+05
   6.6457700e+05   5.9404800e+05   6.0459800e+05   6.4485000e+05   4.2757200e+05   4.3146000e+05   7.1627700e+05   8.3639100e+05   4.2760200e+05   4.9368000e+05   4.3125500e+05   4.4869300e+05   5.2302100e+05   4.9942100e+05   5.5701400e+05   5.0135000e+05   4.1213900e+05   4.7162100e+05   5.2333600e+05   5.3698700e+05   3.8619200e+05   3.4993600e+05   5.8918000e+05   5.3720500e+05   3.5755600e+05   3.8828700e+05   4.3222700e+05   4.1875800e+05   5.1115400e+05   5.1685100e+05   5.0849900e+05   4.8623300e+05   5.7207900e+05   5.5183800e+05   3.7199200e+05   3.5896500e+05   4.4502300e+05   4.5168600e+05   4.7146900e+05   3.9857500e+05   3.6278300e+05   3.2790000e+05   5.5751900e+05   5.7771900e+05   4.9274000e+05   4.8594100e+05   5.3378800e+05   5.0690800e+05   4.7481200e+05   4.6317900e+05   6.9220800e+05   4.6709900e+05   3.7566600e+05   3.5479000e+05   5.8397600e+05   5.2890200e+05   5.8066300e+05   0.0000000e+00   5.0338500e+05   4.5691000e+05   4.9544500e+05   4.2078800e+05   3.6254800e+05   4.5664100e+05   4.3601600e+05   4.7011000e+05   6.4869500e+05   7.1533100e+05   4.3046300e+05   3.9439200e+05   4.2685900e+05   4.3126800e+05   5.2057700e+05   4.8527300e+05   3.7797900e+05   4.0683000e+05   5.0713600e+05   5.0772100e+05   3.3407700e+05   3.3692300e+05   6.5793100e+05   6.3138100e+05   5.1276600e+05   4.5705900e+05   6.9699700e+05   7.2265300e+05   3.7980600e+05   4.2334900e+05   5.5875000e+05   5.4889500e+05
   5.0189900e+05   4.6248100e+05   4.8899300e+05   5.0054200e+05   3.2110500e+05   3.1628700e+05   5.4285500e+05   6.5708800e+05   2.8696700e+05   3.5650100e+05   2.9787500e+05   3.1777600e+05   4.0782800e+05   3.9067200e+05   4.4875900e+05   3.6119200e+05   2.7966800e+05   3.2645700e+05   3.9756800e+05   4.2302400e+05   2.4665800e+05   2.3068600e+05   4.6918400e+05   4.3545300e+05   2.9134300e+05   2.8442100e+05   2.9486600e+05   2.7791600e+05   3.9392300e+05   4.1718100e+05   3.8852800e+05   3.4653300e+05   4.4076400e+05   4.5549700e+05   2.6425000e+05   2.3065500e+05   3.3410600e+05   3.4084800e+05   3.8389200e+05   3.3612300e+05   2.5911100e+05   2.1811300e+05   4.2778100e+05   4.2291000e+05   3.5778000e+05   3.9308500e+05   4.5030900e+05   4.2792000e+05   3.6386300e+05   3.4644100e+05   5.5379000e+05   3.5256000e+05   2.7524900e+05   2.6227300e+05   4.4728900e+05   4.2259200e+05   5.0338100e+05   5.0338500e+05   0.0000000e+00   3.6467200e+05   4.0257000e+05   3.2794100e+05   2.8733200e+05   3.6722100e+05   3.5098200e+05   3.9662400e+05   5.7729000e+05   6.2247600e+05   3.4099900e+05   2.9250200e+05   3.1157700e+05   3.1510700e+05   3.8977500e+05   4.0606500e+05   2.5257900e+05   2.3125300e+05   3.4630200e+05   3.4471900e+05   2.0869200e+05   1.9872900e+05   4.7351600e+05   5.1223800e+05   3.4907100e+05   3.1843700e+05   5.4592400e+05   6.2735300e+05   2.5501900e+05   3.0147300e+05   4.1691400e+05   4.0213400e+05
   4.5271000e+05   4.2324400e+05   4.7144700e+05   4.8647800e+05   2.7606900e+05   2.8587500e+05   5.4555200e+05   6.5252700e+05   2.6683800e+05   3.0116300e+05   2.3857100e+05   2.7671800e+05   3.7349300e+05   3.5186300e+05   4.1033700e+05   3.5047400e+05   2.4338200e+05   2.8278200e+05   3.5533600e+05   3.8947000e+05   2.2546800e+05   1.8768200e+05   4.0647700e+05   3.9717300e+05   2.4281700e+05   2.6281600e+05   2.5498300e+05   2.3029000e+05   3.5221300e+05   3.5797100e+05   3.4493800e+05   3.0866200e+05   3.7047900e+05   4.0946400e+05   2.2993500e+05   1.9462900e+05   3.2712700e+05   3.0225900e+05   3.0079500e+05   2.8349800e+05   2.0630200e+05   1.8399900e+05   3.8999500e+05   4.2208300e+05   3.3035800e+05   3.1965700e+05   3.7095500e+05   3.8505000e+05   3.1651700e+05   2.9512700e+05   5.0388700e+05   2.9898900e+05   2.2974500e+05   2.1960000e+05   4.2049600e+05   4.0069200e+05   4.4018000e+05   4.5691000e+05   3.6467200e+05   0.0000000e+00   3.3823300e+05   2.8567200e+05   2.3275900e+05   3.1957500e+05   2.6591900e+05   3.2550600e+05   5.1214000e+05   5.7048100e+05   2.9275900e+05   2.6167000e+05   2.7910200e+05   2.8188700e+05   3.5239400e+05   3.5315200e+05   2.1031300e+05   2.0307200e+05   2.9462400e+05   3.2021100e+05   1.8094500e+05   1.4877300e+05   4.3566900e+05   4.9052200e+05   3.1123900e+05   2.8391500e+05   5.2514000e+05   5.6099900e+05   2.0967400e+05   2.4969000e+05   3.8206500e+05   3.6809300e+05
   5.5613400e+05   4.7150600e+05   5.1663300e+05   5.5591700e+05   3.5020000e+05   3.5828700e+05   6.2164500e+05   7.2955300e+05   3.2079200e+05   3.8499500e+05   3.2776800e+05   3.5158000e+05   4.2423600e+05   4.5781400e+05   4.6249400e+05   4.0468600e+05   3.2151500e+05   3.6360600e+05   4.1584900e+05   4.3547500e+05   2.5604600e+05   2.5020600e+05   4.7557100e+05   4.8098100e+05   3.2450400e+05   3.2889700e+05   3.3579800e+05   3.1274100e+05   4.2622800e+05   4.3293300e+05   3.8780900e+05   3.7886500e+05   4.7121900e+05   4.8788000e+05   2.8078900e+05   2.6019100e+05   4.1037800e+05   3.8518700e+05   3.8711400e+05   3.3977900e+05   2.7018500e+05   2.4264800e+05   4.4816900e+05   4.7690300e+05   4.1053200e+05   3.9979500e+05   4.3586400e+05   4.5132500e+05   3.8717800e+05   3.5026400e+05   5.5680600e+05   3.5558200e+05   2.9693700e+05   2.7585400e+05   4.7306900e+05   4.5832200e+05   5.1824700e+05   4.9544500e+05   4.0257000e+05   3.3823300e+05   0.0000000e+00   3.6566800e+05   2.9056200e+05   3.7743500e+05   3.4353400e+05   3.9221600e+05   5.7950800e+05   6.4297100e+05   3.4557300e+05   3.2096500e+05   3.3152900e+05   3.5136200e+05   3.9531600e+05   3.7710600e+05   2.6562700e+05   2.7395500e+05   3.9092600e+05   3.9714400e+05   2.4903500e+05   2.2007100e+05   5.3753800e+05   5.6110200e+05   3.9367900e+05   3.4858200e+05   5.9058200e+05   6.3131800e+05   2.9155700e+05   3.3993500e+05   4.5877300e+05   4.3961300e+05
   4.9640200e+05   4.4461400e+05   4.6291600e+05   5.2661600e+05   2.9182500e+05   2.8990500e+05   5.2967100e+05   6.8336100e+05   2.5185800e+05   2.9718800e+05   2.6138400e+05   2.6872800e+05   3.5552000e+05   3.5981500e+05   4.0884300e+05   3.4076100e+05   2.6194300e+05   2.8143200e+05   3.6215900e+05   3.7855500e+05   2.2352600e+05   2.2355800e+05   4.3128100e+05   4.5344100e+05   2.7312200e+05   2.5989500e+05   2.7458300e+05   2.5474900e+05   3.5808600e+05   3.5808300e+05   3.4255800e+05   3.5372900e+05   4.2829500e+05   4.3248400e+05   2.1440700e+05   2.0528400e+05   3.2992700e+05   3.2898100e+05   3.4404000e+05   2.8917500e+05   2.0507500e+05   1.9078600e+05   3.9630600e+05   4.1104000e+05   3.5622900e+05   3.4694200e+05   3.7592600e+05   3.4791700e+05   3.1706100e+05   3.0402500e+05   4.6454300e+05   2.9809400e+05   2.2792800e+05   2.1586100e+05   4.0764600e+05   3.7281800e+05   4.3606100e+05   4.2078800e+05   3.2794100e+05   2.8567200e+05   3.6566800e+05   0.0000000e+00   2.1334800e+05   3.0762500e+05   2.6651800e+05   3.5179200e+05   5.0850700e+05   5.8097100e+05   3.0728300e+05   2.7462000e+05   2.6573800e+05   2.7732200e+05   3.5364200e+05   3.3336000e+05   2.0904800e+05   2.1741900e+05   3.3634100e+05   3.1206500e+05   2.0270600e+05   1.6624400e+05   4.5221000e+05   4.6501600e+05   3.4117500e+05   3.0594900e+05   5.4015500e+05   5.6424100e+05   2.2963200e+05   2.7516200e+05   4.1409300e+05   3.7542000e+05
   4.0814300e+05   3.7397500e+05   3.5694200e+05   4.3999500e+05   2.0093400e+05   2.1131300e+05   4.5268000e+05   5.8475100e+05   1.9865400e+05   2.3285900e+05   1.9532600e+05   2.0780200e+05   2.5162100e+05   3.0381000e+05   3.5411500e+05   2.8596700e+05   1.7614700e+05   2.2285400e+05   3.1128500e+05   2.9356500e+05   1.4327300e+05   1.2461400e+05   3.6763900e+05   3.6777700e+05   1.7571900e+05   1.8806300e+05   1.9273700e+05   1.8245900e+05   2.8228000e+05   3.0019600e+05   2.7140800e+05   2.7622700e+05   3.2957000e+05   3.3415900e+05   1.4029600e+05   1.3674600e+05   2.5125500e+05   2.4389800e+05   2.8674100e+05   2.1638300e+05   1.4897100e+05   1.1737200e+05   3.4890500e+05   3.3464500e+05   2.7710800e+05   2.8883600e+05   3.0581500e+05   3.0082400e+05   2.5772100e+05   2.2236200e+05   3.9878400e+05   2.1574900e+05   1.6489500e+05   1.6679300e+05   3.5233800e+05   3.2771300e+05   3.8551000e+05   3.6254800e+05   2.8733200e+05   2.3275900e+05   2.9056200e+05   2.1334800e+05   0.0000000e+00   2.6436800e+05   2.2450700e+05   2.7399400e+05   4.5008300e+05   4.9867700e+05   2.0274100e+05   1.8535300e+05   2.1332400e+05   2.2459800e+05   3.4490400e+05   2.9983100e+05   1.6317200e+05   1.4984200e+05   2.6155900e+05   2.4090600e+05   1.2264800e+05   1.1411000e+05   4.2077400e+05   4.2928100e+05   2.9829400e+05   2.5945000e+05   4.7145000e+05   5.0700200e+05   1.5869900e+05   1.8823900e+05   3.6536100e+05   3.1081300e+05
   5.4113200e+05   4.7481100e+05   4.6513300e+05   5.3339000e+05   3.0979300e+05   3.1695000e+05   5.5385600e+05   7.0782900e+05   2.8911100e+05   3.3992600e+05   3.1274200e+05   3.0125400e+05   3.7336800e+05   3.8734000e+05   4.4526300e+05   3.7226300e+05   2.6651700e+05   3.2767400e+05   4.0692300e+05   4.0978500e+05   2.2638900e+05   2.1329800e+05   4.6504500e+05   4.5321000e+05   2.7523600e+05   2.7530100e+05   2.9180200e+05   2.6724100e+05   3.7542700e+05   4.0111000e+05   3.4537600e+05   3.4385400e+05   4.1848800e+05   4.2208800e+05   2.4812200e+05   2.2522900e+05   3.3263800e+05   3.2661100e+05   3.3939800e+05   2.9717300e+05   2.2358800e+05   2.1026600e+05   4.4299100e+05   4.2899300e+05   3.4826000e+05   3.6648300e+05   3.6087300e+05   3.6581000e+05   3.1847300e+05   3.1459500e+05   5.0658600e+05   2.8921300e+05   2.4440300e+05   2.3746400e+05   4.1536700e+05   4.0437500e+05   5.0789400e+05   4.5664100e+05   3.6722100e+05   3.1957500e+05   3.7743500e+05   3.0762500e+05   2.6436800e+05   0.0000000e+00   2.9715300e+05   3.4673200e+05   5.3900600e+05   5.8310800e+05   3.2888000e+05   2.6655000e+05   2.7848800e+05   2.8976000e+05   3.6784500e+05   3.5609200e+05   2.5195300e+05   2.3231500e+05   3.1314800e+05   3.4086200e+05   2.1699200e+05   1.8980000e+05   5.0749500e+05   5.2338200e+05   3.9962500e+05   3.1968600e+05   5.6077700e+05   6.1556900e+05   2.5581300e+05   2.6427000e+05   4.4448300e+05   4.3850000e+05
   5.0065300e+05   4.0866100e+05   4.1587200e+05   4.5601400e+05   2.5201500e+05   2.6399500e+05   4.9046600e+05   6.3673800e+05   2.2120100e+05   2.6752400e+05   2.2299400e+05   2.6556800e+05   3.1043600e+05   3.4230900e+05   3.7802000e+05   3.2198900e+05   2.2043700e+05   2.7702700e+05   3.3589800e+05   3.3804800e+05   1.7528900e+05   1.6073300e+05   4.2179600e+05   3.7892100e+05   2.0695700e+05   2.1264600e+05   2.0725200e+05   1.8881800e+05   3.1495700e+05   3.0822400e+05   2.8267900e+05   2.6440000e+05   3.5251900e+05   3.6728200e+05   1.5997200e+05   1.4045800e+05   2.5290600e+05   2.6560800e+05   2.9437200e+05   2.5799700e+05   1.5676400e+05   1.6184200e+05   3.7096500e+05   3.6029400e+05   2.6419200e+05   2.8884600e+05   3.2739800e+05   3.4688500e+05   2.7265100e+05   2.7146900e+05   4.7371000e+05   2.6342500e+05   1.9478900e+05   1.8338500e+05   3.7694900e+05   3.6462500e+05   4.6166600e+05   4.3601600e+05   3.5098200e+05   2.6591900e+05   3.4353400e+05   2.6651800e+05   2.2450700e+05   2.9715300e+05   0.0000000e+00   2.8812600e+05   4.8234100e+05   5.6706700e+05   2.5857900e+05   2.4537100e+05   2.4647100e+05   2.2965900e+05   3.2139300e+05   3.1118300e+05   1.9486800e+05   1.7211600e+05   2.6071500e+05   2.9143700e+05   1.4831200e+05   1.3370400e+05   4.4859100e+05   4.7246400e+05   3.5592600e+05   2.6941100e+05   5.1687900e+05   5.5229800e+05   1.9500000e+05   2.2194400e+05   3.7043500e+05   3.4786500e+05
   5.1691900e+05   4.8323300e+05   4.5222000e+05   5.3766400e+05   3.2277100e+05   3.1392700e+05   5.3734700e+05   6.6425200e+05   2.7196000e+05   3.4273700e+05   2.7254900e+05   3.0352300e+05   3.6341300e+05   3.8465700e+05   4.2112200e+05   3.7887900e+05   2.7702500e+05   3.0895100e+05   3.7209000e+05   3.7963300e+05   2.2931000e+05   2.2973400e+05   4.3984200e+05   4.3598600e+05   2.7192200e+05   3.1073700e+05   2.9529400e+05   2.7043200e+05   3.9718500e+05   3.7879000e+05   3.4317600e+05   3.3908700e+05   4.0256900e+05   4.3112100e+05   2.5430200e+05   2.3784300e+05   3.2847200e+05   3.2156200e+05   3.7559200e+05   3.1573200e+05   2.0502700e+05   2.1655000e+05   4.2684600e+05   4.1938600e+05   3.2221400e+05   3.5475000e+05   4.0432100e+05   3.9848000e+05   3.6472200e+05   3.2946500e+05   5.3472500e+05   3.1835200e+05   2.4187700e+05   2.2187500e+05   3.7090300e+05   3.9653500e+05   4.7055100e+05   4.7011000e+05   3.9662400e+05   3.2550600e+05   3.9221600e+05   3.5179200e+05   2.7399400e+05   3.4673200e+05   2.8812600e+05   0.0000000e+00   5.1615200e+05   5.9080900e+05   2.9846800e+05   2.9738100e+05   2.9822500e+05   2.9289500e+05   3.6882200e+05   4.0064600e+05   2.5721500e+05   2.4784500e+05   3.3960900e+05   3.7540200e+05   2.1374800e+05   1.8430600e+05   4.8358800e+05   5.0731200e+05   3.7303500e+05   3.2249100e+05   5.7387500e+05   6.0869000e+05   2.6592300e+05   3.0435900e+05   4.3385300e+05   3.8653900e+05
   6.7744800e+05   6.3992000e+05   6.5505200e+05   6.9186800e+05   4.9645100e+05   5.0078600e+05   7.5304900e+05   8.6330000e+05   4.7238100e+05   5.2189700e+05   4.6021100e+05   4.8764000e+05   5.4560900e+05   5.5017800e+05   6.1596600e+05   5.6080600e+05   4.2128200e+05   4.5038900e+05   5.1883000e+05   5.4676000e+05   4.0383200e+05   3.3946500e+05   5.8509900e+05   5.7650200e+05   4.4721500e+05   4.6204700e+05   4.3934000e+05   4.1050000e+05   5.5985000e+05   5.3531600e+05   4.9070200e+05   4.4554100e+05   5.3908100e+05   5.8458100e+05   3.8712900e+05   4.0103100e+05   4.8209300e+05   4.5731100e+05   4.8770300e+05   4.2564900e+05   3.6741400e+05   3.5956400e+05   6.1016600e+05   5.8012300e+05   5.1347800e+05   5.2392800e+05   5.2466300e+05   5.4641800e+05   5.0353900e+05   5.0004200e+05   7.1606900e+05   4.8527000e+05   4.2299000e+05   4.2450200e+05   5.9040000e+05   5.8734600e+05   6.7737100e+05   6.4869500e+05   5.7729000e+05   5.1214000e+05   5.7950800e+05   5.0850700e+05   4.5008300e+05   5.3900600e+05   4.8234100e+05   5.1615200e+05   0.0000000e+00   7.8534200e+05   4.5114200e+05   4.5406200e+05   4.5310600e+05   4.5636400e+05   5.8686100e+05   5.3920500e+05   4.0825700e+05   4.1681000e+05   5.3521500e+05   5.4444700e+05   3.9049800e+05   3.8485500e+05   6.7265000e+05   6.8950900e+05   5.7528200e+05   4.9568300e+05   7.5209800e+05   7.8915100e+05   4.7397700e+05   4.9095800e+05   5.8312200e+05   5.8127000e+05
   7.9267500e+05   7.1592900e+05   7.5279300e+05   7.7732300e+05   5.6198900e+05   5.6284400e+05   7.8893200e+05   9.4926000e+05   5.3443700e+05   5.8318700e+05   5.2931600e+05   5.8071300e+05   6.3866400e+05   6.4994700e+05   6.8523900e+05   6.6184900e+05   5.3551100e+05   5.4647800e+05   6.6516000e+05   6.7648300e+05   5.2885200e+05   4.8316100e+05   7.2097300e+05   7.3200900e+05   5.6277300e+05   5.5927000e+05   5.6082100e+05   5.1022600e+05   6.5730100e+05   6.8062700e+05   6.3969600e+05   5.9251100e+05   6.5450500e+05   6.7083500e+05   4.4039400e+05   4.5219000e+05   5.4822700e+05   5.9014300e+05   6.1928200e+05   5.8626400e+05   4.7419900e+05   4.5332300e+05   6.2206200e+05   6.2456100e+05   6.0969300e+05   6.0530900e+05   6.6827400e+05   6.8439400e+05   6.0124400e+05   6.1449900e+05   7.7102600e+05   5.4818000e+05   5.3090300e+05   4.9173000e+05   6.8545900e+05   6.8612500e+05   7.1810300e+05   7.1533100e+05   6.2247600e+05   5.7048100e+05   6.4297100e+05   5.8097100e+05   4.9867700e+05   5.8310800e+05   5.6706700e+05   5.9080900e+05   7.8534200e+05   0.0000000e+00   5.0451200e+05   5.1308400e+05   5.1685800e+05   5.7871900e+05   6.5964300e+05   6.2198200e+05   5.3742900e+05   5.0569400e+05   5.9221600e+05   5.9728800e+05   4.8023400e+05   4.6290200e+05   7.6421400e+05   7.9082200e+05   6.6060600e+05   6.0607300e+05   8.3659100e+05   8.5361500e+05   5.1761500e+05   5.6109600e+05   6.8346600e+05   7.0764500e+05
   4.9775400e+05   4.4831600e+05   4.6169700e+05   5.0077000e+05   2.8192600e+05   2.7821100e+05   5.4188100e+05   6.4948700e+05   2.6217300e+05   2.9193900e+05   2.3645400e+05   2.9015900e+05   3.4762600e+05   3.6079300e+05   3.8751600e+05   3.2863700e+05   2.4243900e+05   2.7970900e+05   3.6316400e+05   3.7696300e+05   1.9475400e+05   1.9054100e+05   4.3476800e+05   3.9954000e+05   2.2479700e+05   2.2503900e+05   2.3867700e+05   2.1393600e+05   3.4503700e+05   3.2569500e+05   3.0546000e+05   3.2068300e+05   3.6646500e+05   3.8029500e+05   1.9928700e+05   2.0328300e+05   2.8649800e+05   2.7583700e+05   2.8978000e+05   2.6768800e+05   1.7927100e+05   1.6957900e+05   3.7283600e+05   3.7726300e+05   2.9083500e+05   3.1928600e+05   3.3738600e+05   3.3956700e+05   2.8842800e+05   2.6894500e+05   4.6823500e+05   2.3375700e+05   2.1013700e+05   1.9751500e+05   3.8322800e+05   3.5157400e+05   4.6007900e+05   4.3046300e+05   3.4099900e+05   2.9275900e+05   3.4557300e+05   3.0728300e+05   2.0274100e+05   3.2888000e+05   2.5857900e+05   2.9846800e+05   4.5114200e+05   5.0451200e+05   0.0000000e+00   2.6120200e+05   2.6786800e+05   2.6374600e+05   3.3970000e+05   3.0509900e+05   1.9562200e+05   1.8866400e+05   3.0399800e+05   2.8924300e+05   1.6507100e+05   1.5271100e+05   4.9240800e+05   4.5249100e+05   3.2700000e+05   2.9391600e+05   5.2556500e+05   5.7253500e+05   2.3588900e+05   2.8242600e+05   4.1715500e+05   3.7349600e+05
   4.4525900e+05   3.6820100e+05   3.5542900e+05   4.4181600e+05   2.2471800e+05   2.2986000e+05   4.8091200e+05   5.9064500e+05   2.0614500e+05   2.6148800e+05   2.1129000e+05   2.3504900e+05   3.2423700e+05   2.9904000e+05   3.3437500e+05   3.2296900e+05   2.1021600e+05   2.5403400e+05   3.4477500e+05   3.4295800e+05   1.5378800e+05   1.6380000e+05   4.1847400e+05   3.9764900e+05   2.1113600e+05   2.4416400e+05   2.2584700e+05   2.0806300e+05   3.3185900e+05   3.1291600e+05   3.1079600e+05   3.3554700e+05   3.6625700e+05   3.7521300e+05   1.6545900e+05   1.5769400e+05   2.5316500e+05   2.4952900e+05   2.8451800e+05   2.2939400e+05   1.4061500e+05   1.3242200e+05   3.6350400e+05   3.2002600e+05   2.6021200e+05   2.7434700e+05   2.9612200e+05   2.9881300e+05   2.4471000e+05   2.3629200e+05   4.5668400e+05   2.2343900e+05   1.7093600e+05   1.4624100e+05   3.5145900e+05   3.3137000e+05   3.9786400e+05   3.9439200e+05   2.9250200e+05   2.6167000e+05   3.2096500e+05   2.7462000e+05   1.8535300e+05   2.6655000e+05   2.4537100e+05   2.9738100e+05   4.5406200e+05   5.1308400e+05   2.6120200e+05   0.0000000e+00   2.6837700e+05   2.5183900e+05   3.1789800e+05   3.0720500e+05   1.8657800e+05   1.8696800e+05   2.8383900e+05   2.7524700e+05   1.4654500e+05   1.2978000e+05   4.3350900e+05   4.2844800e+05   2.9509000e+05   2.2514300e+05   4.9541200e+05   5.1723300e+05   1.7498600e+05   1.9030200e+05   3.6405700e+05   3.2134000e+05
   4.5972600e+05   3.9506400e+05   3.7541300e+05   4.5625300e+05   2.1907400e+05   2.5728700e+05   4.9875400e+05   6.1011600e+05   2.2974700e+05   2.7555600e+05   2.2530100e+05   2.4589500e+05   3.5225400e+05   3.3078000e+05   3.5159100e+05   3.4437200e+05   2.5374400e+05   2.7379600e+05   3.5379100e+05   3.3928500e+05   1.8755200e+05   1.7278600e+05   4.3118300e+05   3.8829600e+05   2.2714300e+05   2.4068500e+05   2.0974400e+05   2.0483300e+05   3.1988700e+05   3.2653800e+05   3.0656300e+05   2.8705500e+05   3.6744200e+05   3.5218000e+05   1.7400500e+05   1.4838400e+05   2.5228300e+05   2.5868100e+05   2.6730300e+05   2.4014200e+05   1.4807200e+05   1.4085200e+05   3.5488000e+05   3.3742400e+05   2.7673600e+05   3.0813900e+05   3.3038800e+05   3.4398100e+05   2.5828500e+05   2.5645400e+05   4.6243900e+05   2.6464700e+05   1.9951800e+05   1.9303300e+05   3.3958700e+05   3.4500000e+05   4.4068400e+05   4.2685900e+05   3.1157700e+05   2.7910200e+05   3.3152900e+05   2.6573800e+05   2.1332400e+05   2.7848800e+05   2.4647100e+05   2.9822500e+05   4.5310600e+05   5.1685800e+05   2.6786800e+05   2.6837700e+05   0.0000000e+00   2.2102800e+05   3.1329000e+05   3.0577100e+05   1.9742200e+05   1.6463300e+05   2.6329500e+05   2.7766500e+05   1.3710400e+05   1.1962100e+05   4.3365500e+05   4.4067900e+05   2.8706500e+05   2.5344900e+05   4.8787600e+05   5.4136900e+05   1.9458800e+05   2.0389700e+05   3.6658000e+05   3.4842400e+05
   4.7929600e+05   4.1272000e+05   4.0134200e+05   4.4771700e+05   2.6673300e+05   2.5983200e+05   5.2032100e+05   6.2380100e+05   2.2740800e+05   2.9474100e+05   2.3084600e+05   2.5295000e+05   3.6212000e+05   3.4797900e+05   3.5558800e+05   3.2070800e+05   2.3195400e+05   2.8207100e+05   3.2943600e+05   3.3660500e+05   1.8049400e+05   1.5328600e+05   4.1271200e+05   3.8981000e+05   2.1517900e+05   2.2529200e+05   2.5191200e+05   2.1530500e+05   3.2401200e+05   3.3535800e+05   2.9919500e+05   2.8894400e+05   3.6888800e+05   3.4270200e+05   1.9755300e+05   1.8149900e+05   2.7359000e+05   2.7984400e+05   3.0797600e+05   2.7153400e+05   1.7858700e+05   1.6030700e+05   3.9641400e+05   3.9350600e+05   3.1050300e+05   3.1487900e+05   3.4536200e+05   3.5325000e+05   2.7918700e+05   2.9198400e+05   4.9634900e+05   2.7700800e+05   2.1795300e+05   2.0995000e+05   3.7055700e+05   3.8011300e+05   4.2738300e+05   4.3126800e+05   3.1510700e+05   2.8188700e+05   3.5136200e+05   2.7732200e+05   2.2459800e+05   2.8976000e+05   2.2965900e+05   2.9289500e+05   4.5636400e+05   5.7871900e+05   2.6374600e+05   2.5183900e+05   2.2102800e+05   0.0000000e+00   3.2977700e+05   3.0895900e+05   2.0791300e+05   1.9338800e+05   2.7799300e+05   3.0359000e+05   1.7181200e+05   1.5282700e+05   4.5150300e+05   4.7025700e+05   3.1714200e+05   2.7649600e+05   5.3787600e+05   5.3498200e+05   2.1489400e+05   2.0603800e+05   3.5355000e+05   3.7751400e+05
   5.5200300e+05   5.0931300e+05   5.1699600e+05   5.4654500e+05   3.7459100e+05   3.5983800e+05   6.2070200e+05   7.3232000e+05   3.2933400e+05   3.8256600e+05   3.2399300e+05   3.4217600e+05   4.0998400e+05   4.3785000e+05   4.7511800e+05   4.2233100e+05   3.0140900e+05   3.5790000e+05   4.2372500e+05   4.0802000e+05   2.7859300e+05   2.4442200e+05   4.9994500e+05   4.6018900e+05   3.3727100e+05   2.8265800e+05   3.0566800e+05   3.0412600e+05   3.9787200e+05   4.0619000e+05   3.9689900e+05   3.7683200e+05   4.6066500e+05   4.6839400e+05   2.7181400e+05   2.8360400e+05   3.9541000e+05   3.7392400e+05   3.8000400e+05   3.5045900e+05   2.7741900e+05   2.4269700e+05   4.9934800e+05   4.6209100e+05   3.9404400e+05   3.8284300e+05   4.3182300e+05   4.4395900e+05   3.3530500e+05   3.5514800e+05   5.3769000e+05   3.3977200e+05   2.8510300e+05   2.8650600e+05   4.6909400e+05   4.4028500e+05   4.9325600e+05   5.2057700e+05   3.8977500e+05   3.5239400e+05   3.9531600e+05   3.5364200e+05   3.4490400e+05   3.6784500e+05   3.2139300e+05   3.6882200e+05   5.8686100e+05   6.5964300e+05   3.3970000e+05   3.1789800e+05   3.1329000e+05   3.2977700e+05   0.0000000e+00   3.6075500e+05   2.6490500e+05   2.8489700e+05   3.7473700e+05   3.6589200e+05   2.3504900e+05   2.3463100e+05   5.4877600e+05   5.7014500e+05   3.7574400e+05   3.6300400e+05   6.2159200e+05   6.4487300e+05   3.2034300e+05   3.2423400e+05   4.4467100e+05   4.6088200e+05
   5.6142700e+05   5.1187600e+05   5.2947300e+05   6.0441100e+05   3.8644300e+05   3.7628000e+05   6.2228800e+05   7.4365700e+05   3.3006700e+05   3.9170200e+05   3.4401300e+05   3.8755300e+05   4.5611900e+05   4.3863200e+05   5.1217400e+05   4.3988700e+05   3.4173400e+05   3.8985400e+05   4.7839900e+05   4.8860300e+05   3.2156600e+05   2.9661700e+05   5.7883300e+05   5.5093900e+05   3.5586600e+05   3.6350600e+05   3.6380000e+05   3.6212700e+05   4.8952100e+05   4.4744600e+05   4.3220200e+05   4.1857000e+05   4.8593000e+05   5.2290200e+05   2.9887000e+05   2.8186800e+05   3.6129300e+05   3.7715600e+05   4.1303600e+05   3.8923200e+05   2.6478100e+05   2.4912400e+05   4.9181700e+05   4.4251100e+05   3.9581800e+05   3.9041900e+05   4.0735700e+05   4.1985800e+05   3.5606100e+05   3.6799000e+05   5.8586100e+05   3.4045300e+05   2.8315900e+05   2.6424700e+05   4.7166200e+05   4.6705700e+05   4.8372800e+05   4.8527300e+05   4.0606500e+05   3.5315200e+05   3.7710600e+05   3.3336000e+05   2.9983100e+05   3.5609200e+05   3.1118300e+05   4.0064600e+05   5.3920500e+05   6.2198200e+05   3.0509900e+05   3.0720500e+05   3.0577100e+05   3.0895900e+05   3.6075500e+05   0.0000000e+00   2.5219700e+05   2.5318100e+05   3.6082300e+05   3.9567900e+05   2.3650700e+05   2.0707900e+05   5.2382300e+05   5.2214900e+05   3.9241000e+05   3.6864400e+05   6.1836600e+05   6.3432500e+05   2.9865200e+05   3.2326500e+05   4.8072200e+05   4.5516900e+05
   3.8325100e+05   3.4406700e+05   3.7621900e+05   3.7758100e+05   2.2827700e+05   2.0541900e+05   4.5944700e+05   5.8025900e+05   1.6602700e+05   2.2153800e+05   1.6532500e+05   1.9397700e+05   2.6423700e+05   2.7215500e+05   3.0994400e+05   2.3355400e+05   1.6022800e+05   2.0205500e+05   3.0966400e+05   2.8812500e+05   1.2140400e+05   1.1085300e+05   3.5111300e+05   3.2868600e+05   1.6619000e+05   1.8379900e+05   1.6721200e+05   1.4856700e+05   2.8640500e+05   2.5792800e+05   2.7342100e+05   2.3341200e+05   3.1396300e+05   3.5127500e+05   1.1502400e+05   1.0153200e+05   1.9531800e+05   2.1046400e+05   2.5092000e+05   2.3005700e+05   1.1435100e+05   1.0558300e+05   3.4919500e+05   2.7660100e+05   2.4833300e+05   2.6280200e+05   2.7463400e+05   2.8526500e+05   2.4056900e+05   2.3291200e+05   4.2720100e+05   1.8126100e+05   1.3724400e+05   1.1729400e+05   3.4426800e+05   3.3166400e+05   3.5698900e+05   3.7797900e+05   2.5257900e+05   2.1031300e+05   2.6562700e+05   2.0904800e+05   1.6317200e+05   2.5195300e+05   1.9486800e+05   2.5721500e+05   4.0825700e+05   5.3742900e+05   1.9562200e+05   1.8657800e+05   1.9742200e+05   2.0791300e+05   2.6490500e+05   2.5219700e+05   0.0000000e+00   1.1829400e+05   2.2478200e+05   2.7559600e+05   1.0380200e+05   7.6915000e+04   3.6877800e+05   3.9648500e+05   2.7221100e+05   2.1440800e+05   4.6064800e+05   4.8551200e+05   1.2969100e+05   1.9079300e+05   3.2467000e+05   3.0619300e+05
   4.1109700e+05   3.5462300e+05   3.4717900e+05   4.2012600e+05   2.2165500e+05   1.9560000e+05   4.4721500e+05   5.7639600e+05   1.7274300e+05   2.0081900e+05   1.7104800e+05   2.0529500e+05   2.6467300e+05   2.7404800e+05   2.9529400e+05   2.5546500e+05   1.9324000e+05   2.1999400e+05   2.9033700e+05   3.1315900e+05   1.2595700e+05   1.0917900e+05   3.7621700e+05   3.1007700e+05   1.5478300e+05   1.5688400e+05   1.4354600e+05   1.4903000e+05   2.7863500e+05   2.5233900e+05   2.5089900e+05   2.1105400e+05   3.0244500e+05   3.1392900e+05   1.1097700e+05   1.0172000e+05   2.0145800e+05   2.1136700e+05   2.3412700e+05   2.2951100e+05   1.1209900e+05   9.8131000e+04   3.3120900e+05   2.9716200e+05   2.2217500e+05   2.6959100e+05   2.7107700e+05   2.9533400e+05   2.3618700e+05   2.0675200e+05   4.3959300e+05   1.7488600e+05   1.4090000e+05   1.1019400e+05   3.0800800e+05   2.8962700e+05   3.8933800e+05   4.0683000e+05   2.3125300e+05   2.0307200e+05   2.7395500e+05   2.1741900e+05   1.4984200e+05   2.3231500e+05   1.7211600e+05   2.4784500e+05   4.1681000e+05   5.0569400e+05   1.8866400e+05   1.8696800e+05   1.6463300e+05   1.9338800e+05   2.8489700e+05   2.5318100e+05   1.1829400e+05   0.0000000e+00   2.1809100e+05   2.5046900e+05   9.6722000e+04   7.6724000e+04   3.6065100e+05   3.9924900e+05   2.4586300e+05   2.0682100e+05   4.5409000e+05   4.8854500e+05   1.3723300e+05   1.8779300e+05   3.2128800e+05   2.9114000e+05
   5.5548800e+05   4.4389900e+05   4.2237000e+05   5.0324700e+05   2.9952800e+05   3.0166900e+05   5.5472500e+05   7.1068600e+05   2.7641800e+05   3.4663300e+05   2.6346400e+05   2.8264000e+05   3.3772500e+05   3.6917100e+05   3.8323500e+05   3.5095300e+05   2.6729600e+05   3.1650100e+05   4.0788500e+05   4.0612700e+05   2.3463600e+05   1.8638800e+05   4.5337300e+05   4.1123600e+05   2.4707800e+05   2.4502700e+05   2.5909400e+05   2.5828600e+05   3.8903000e+05   3.7808800e+05   3.6183400e+05   3.3882600e+05   3.9078600e+05   4.3425500e+05   2.3005700e+05   2.3880500e+05   3.1524200e+05   3.2007200e+05   3.5275700e+05   3.2970400e+05   2.1895900e+05   2.0393700e+05   4.2053600e+05   3.8461800e+05   3.2954100e+05   3.2070200e+05   3.5789800e+05   3.8146700e+05   3.2444200e+05   3.2065200e+05   5.3611900e+05   2.9015100e+05   2.5153300e+05   2.1247300e+05   4.0950900e+05   4.0883700e+05   4.8785800e+05   5.0713600e+05   3.4630200e+05   2.9462400e+05   3.9092600e+05   3.3634100e+05   2.6155900e+05   3.1314800e+05   2.6071500e+05   3.3960900e+05   5.3521500e+05   5.9221600e+05   3.0399800e+05   2.8383900e+05   2.6329500e+05   2.7799300e+05   3.7473700e+05   3.6082300e+05   2.2478200e+05   2.1809100e+05   0.0000000e+00   3.5103400e+05   1.9845700e+05   1.6980300e+05   4.3773500e+05   4.9396800e+05   3.2658000e+05   3.0109800e+05   5.6389700e+05   5.9161500e+05   2.6151100e+05   2.8440600e+05   3.9575500e+05   3.9840900e+05
   5.6709500e+05   4.6298200e+05   4.9523400e+05   5.2296400e+05   3.3560800e+05   3.5077000e+05   5.8356300e+05   7.1323900e+05   3.0303400e+05   3.4475600e+05   3.1961100e+05   3.1840800e+05   3.8735500e+05   3.9435200e+05   4.4920800e+05   4.1010900e+05   2.8406800e+05   3.2997100e+05   4.1399500e+05   4.1009900e+05   2.3091600e+05   2.0775600e+05   4.7910500e+05   4.4541000e+05   2.7360000e+05   2.9364500e+05   2.8729500e+05   2.5847900e+05   3.6193200e+05   3.6293000e+05   3.8646800e+05   3.3737600e+05   3.9916500e+05   4.3904800e+05   2.3705900e+05   2.0585500e+05   3.0330700e+05   3.1308900e+05   3.3605400e+05   3.4392400e+05   2.2879900e+05   2.0319600e+05   4.3512600e+05   3.9298500e+05   3.6821100e+05   3.7395300e+05   3.6850900e+05   4.1032200e+05   3.5418000e+05   3.1469600e+05   5.5874100e+05   3.0887400e+05   2.5351300e+05   2.5246000e+05   4.1464000e+05   4.2966000e+05   5.1777800e+05   5.0772100e+05   3.4471900e+05   3.2021100e+05   3.9714400e+05   3.1206500e+05   2.4090600e+05   3.4086200e+05   2.9143700e+05   3.7540200e+05   5.4444700e+05   5.9728800e+05   2.8924300e+05   2.7524700e+05   2.7766500e+05   3.0359000e+05   3.6589200e+05   3.9567900e+05   2.7559600e+05   2.5046900e+05   3.5103400e+05   0.0000000e+00   2.2691100e+05   2.0173300e+05   4.8624400e+05   5.2707500e+05   3.6356100e+05   3.3518900e+05   5.7555100e+05   6.2298100e+05   2.9747900e+05   3.0488900e+05   4.4713000e+05   4.1832600e+05
   3.9499300e+05   3.0408900e+05   3.5347200e+05   3.7834400e+05   1.9430800e+05   1.6820500e+05   4.3734200e+05   5.4937400e+05   1.5744000e+05   1.8567300e+05   1.4885000e+05   1.8815100e+05   2.4732800e+05   2.4617000e+05   2.9888200e+05   2.3802300e+05   1.5132000e+05   1.6752000e+05   2.7630800e+05   2.6279500e+05   1.0980100e+05   8.3727000e+04   3.2726800e+05   2.8206600e+05   1.3127900e+05   1.4260000e+05   1.4037300e+05   1.2978600e+05   2.4071800e+05   2.2774200e+05   2.2435000e+05   1.9514900e+05   2.9256700e+05   2.8152300e+05   8.3231000e+04   8.8241000e+04   1.7557300e+05   1.9072500e+05   1.9127800e+05   1.8944000e+05   9.4501000e+04   6.8839000e+04   3.1678000e+05   2.5150300e+05   2.0463800e+05   2.3101100e+05   2.2986300e+05   2.3635600e+05   2.0225000e+05   1.8010500e+05   4.2151100e+05   1.4151000e+05   1.0492600e+05   9.7088000e+04   2.7188400e+05   2.4194900e+05   3.2639400e+05   3.3407700e+05   2.0869200e+05   1.8094500e+05   2.4903500e+05   2.0270600e+05   1.2264800e+05   2.1699200e+05   1.4831200e+05   2.1374800e+05   3.9049800e+05   4.8023400e+05   1.6507100e+05   1.4654500e+05   1.3710400e+05   1.7181200e+05   2.3504900e+05   2.3650700e+05   1.0380200e+05   9.6722000e+04   1.9845700e+05   2.2691100e+05   0.0000000e+00   6.1263000e+04   3.2377600e+05   3.8069800e+05   2.2427000e+05   1.6932500e+05   4.3307300e+05   4.6105300e+05   1.1804300e+05   1.6627100e+05   2.7050200e+05   2.7249300e+05
   3.7130200e+05   2.6990600e+05   3.1089200e+05   3.9583000e+05   1.4960600e+05   1.6639400e+05   4.2154500e+05   5.1678800e+05   1.3233100e+05   1.5206500e+05   1.1808000e+05   1.7459700e+05   2.3087000e+05   2.4871800e+05   3.0055100e+05   2.4188200e+05   1.2459400e+05   1.7459600e+05   2.6228500e+05   2.7564300e+05   8.7816000e+04   9.0416000e+04   3.1870100e+05   2.8601700e+05   1.3127100e+05   1.2079800e+05   1.2027500e+05   1.0730700e+05   2.2743600e+05   2.5092600e+05   2.2190500e+05   1.8395600e+05   2.6113800e+05   2.8719800e+05   9.2334000e+04   8.2447000e+04   1.7001800e+05   1.7253200e+05   1.9940500e+05   1.7660900e+05   8.8788000e+04   5.8945000e+04   3.2577000e+05   2.6728400e+05   2.1961300e+05   2.1100100e+05   2.3026500e+05   2.4668400e+05   2.0796200e+05   1.6564500e+05   3.9529800e+05   1.5026000e+05   1.0349100e+05   8.6790000e+04   2.7092100e+05   2.3151200e+05   3.3102900e+05   3.3692300e+05   1.9872900e+05   1.4877300e+05   2.2007100e+05   1.6624400e+05   1.1411000e+05   1.8980000e+05   1.3370400e+05   1.8430600e+05   3.8485500e+05   4.6290200e+05   1.5271100e+05   1.2978000e+05   1.1962100e+05   1.5282700e+05   2.3463100e+05   2.0707900e+05   7.6915000e+04   7.6724000e+04   1.6980300e+05   2.0173300e+05   6.1263000e+04   0.0000000e+00   3.2123000e+05   3.5836700e+05   2.0659700e+05   1.5191400e+05   4.0908600e+05   4.5652100e+05   1.0844300e+05   1.3821200e+05   2.6429800e+05   2.8016700e+05
   6.7006800e+05   5.7555100e+05   5.9470000e+05   6.8205200e+05   5.0262200e+05   4.7720700e+05   7.2536800e+05   8.3931100e+05   4.1057900e+05   4.6386600e+05   4.4815100e+05   4.8870800e+05   5.1939600e+05   5.5575800e+05   6.0606400e+05   5.6121800e+05   4.4165300e+05   4.9424000e+05   5.9568000e+05   5.9516300e+05   4.0709900e+05   3.8745600e+05   6.2571800e+05   6.0193900e+05   4.3084500e+05   4.2192300e+05   4.2563500e+05   4.3223700e+05   5.6548900e+05   5.7139600e+05   5.1401400e+05   4.8399100e+05   5.7431100e+05   5.7752300e+05   3.6687100e+05   3.6028500e+05   4.6955000e+05   4.8634100e+05   5.1959400e+05   4.6636100e+05   3.7452300e+05   3.3815000e+05   6.0396400e+05   5.4183600e+05   5.0072500e+05   4.9309000e+05   5.2162600e+05   5.5711600e+05   5.1919000e+05   4.6625400e+05   6.6765200e+05   4.5583100e+05   4.0910100e+05   3.9653300e+05   5.8642100e+05   5.6294300e+05   6.4860900e+05   6.5793100e+05   4.7351600e+05   4.3566900e+05   5.3753800e+05   4.5221000e+05   4.2077400e+05   5.0749500e+05   4.4859100e+05   4.8358800e+05   6.7265000e+05   7.6421400e+05   4.9240800e+05   4.3350900e+05   4.3365500e+05   4.5150300e+05   5.4877600e+05   5.2382300e+05   3.6877800e+05   3.6065100e+05   4.3773500e+05   4.8624400e+05   3.2377600e+05   3.2123000e+05   0.0000000e+00   6.3681600e+05   5.1029000e+05   4.8191800e+05   7.2053400e+05   7.7334000e+05   4.2145900e+05   4.6749400e+05   5.9080000e+05   5.6083900e+05
   6.9084800e+05   6.2120200e+05   5.8715700e+05   6.4636100e+05   4.6027100e+05   4.2623700e+05   6.9856100e+05   8.2913300e+05   4.2568200e+05   4.5578400e+05   4.2308900e+05   4.5537300e+05   5.0569700e+05   4.8954700e+05   5.4563200e+05   5.4151100e+05   3.8507900e+05   4.4274600e+05   5.3212200e+05   5.4087100e+05   3.7848400e+05   3.8024600e+05   5.8534200e+05   5.7522400e+05   4.0087800e+05   4.0561100e+05   4.1142700e+05   3.9720800e+05   4.8950000e+05   5.3191600e+05   4.9421300e+05   4.5488300e+05   5.5803800e+05   5.5782200e+05   3.7744100e+05   3.7273700e+05   4.5720500e+05   4.7350700e+05   5.0390500e+05   4.9550700e+05   3.5826300e+05   3.3670800e+05   5.6383000e+05   5.2523300e+05   4.7749200e+05   4.9756800e+05   5.0248600e+05   5.5160700e+05   4.7644300e+05   4.2818200e+05   6.3879500e+05   4.2579100e+05   3.6744000e+05   3.7066600e+05   5.5365100e+05   5.5809200e+05   6.2139500e+05   6.3138100e+05   5.1223800e+05   4.9052200e+05   5.6110200e+05   4.6501600e+05   4.2928100e+05   5.2338200e+05   4.7246400e+05   5.0731200e+05   6.8950900e+05   7.9082200e+05   4.5249100e+05   4.2844800e+05   4.4067900e+05   4.7025700e+05   5.7014500e+05   5.2214900e+05   3.9648500e+05   3.9924900e+05   4.9396800e+05   5.2707500e+05   3.8069800e+05   3.5836700e+05   6.3681600e+05   0.0000000e+00   5.3596900e+05   4.3594100e+05   7.0907200e+05   7.3671200e+05   4.3491200e+05   4.7089000e+05   5.8599000e+05   5.6288000e+05
   5.2968300e+05   4.6169500e+05   4.9671800e+05   5.4020800e+05   3.4034900e+05   3.1777800e+05   6.0456100e+05   6.9850600e+05   2.9093100e+05   3.6251000e+05   3.2404500e+05   3.0944100e+05   3.8834800e+05   4.1091400e+05   4.3534500e+05   4.2026300e+05   3.1652600e+05   3.2652600e+05   4.5130300e+05   4.4517000e+05   2.6258500e+05   2.4401900e+05   4.7773200e+05   4.2790800e+05   2.8574300e+05   2.9498100e+05   2.8652500e+05   2.8011000e+05   3.9703400e+05   4.2161600e+05   4.0575800e+05   3.6105500e+05   4.2907400e+05   4.6046200e+05   2.4956100e+05   2.2486400e+05   3.5765400e+05   3.8117000e+05   3.6840200e+05   3.5684300e+05   2.4918100e+05   2.3318500e+05   4.7556400e+05   4.1998100e+05   3.7902100e+05   3.9408700e+05   3.8855300e+05   3.9921300e+05   3.3570200e+05   3.3553800e+05   5.2587400e+05   3.2563900e+05   2.7326600e+05   2.6301700e+05   4.6511700e+05   4.3936000e+05   4.9316900e+05   5.1276600e+05   3.4907100e+05   3.1123900e+05   3.9367900e+05   3.4117500e+05   2.9829400e+05   3.9962500e+05   3.5592600e+05   3.7303500e+05   5.7528200e+05   6.6060600e+05   3.2700000e+05   2.9509000e+05   2.8706500e+05   3.1714200e+05   3.7574400e+05   3.9241000e+05   2.7221100e+05   2.4586300e+05   3.2658000e+05   3.6356100e+05   2.2427000e+05   2.0659700e+05   5.1029000e+05   5.3596900e+05   0.0000000e+00   3.1523600e+05   5.8278500e+05   6.2172200e+05   2.8815600e+05   3.3842400e+05   4.5726300e+05   4.4527200e+05
   5.0520700e+05   4.5265700e+05   4.6784000e+05   4.9596100e+05   3.0789300e+05   2.8477300e+05   5.7793800e+05   6.6927200e+05   2.7031000e+05   3.2223400e+05   2.6791800e+05   3.0031200e+05   3.7156200e+05   3.5936600e+05   4.0337400e+05   3.8494700e+05   2.7538200e+05   3.0259900e+05   3.9452000e+05   3.9348700e+05   2.2592800e+05   2.0156000e+05   4.1948300e+05   3.9520700e+05   2.6225500e+05   2.5955200e+05   2.3513200e+05   2.2492000e+05   3.6659600e+05   3.7714900e+05   3.5210500e+05   3.3625400e+05   4.3478400e+05   4.1351000e+05   1.9892600e+05   1.9168900e+05   3.0068000e+05   2.9969700e+05   2.9884900e+05   3.1621100e+05   2.0764200e+05   1.9239200e+05   4.0765300e+05   3.6868300e+05   3.3697900e+05   3.1565000e+05   3.1437900e+05   3.8093100e+05   3.1960800e+05   2.9786300e+05   5.0444200e+05   2.7854500e+05   2.2296600e+05   2.1599300e+05   4.0317600e+05   3.9579800e+05   4.7223700e+05   4.5705900e+05   3.1843700e+05   2.8391500e+05   3.4858200e+05   3.0594900e+05   2.5945000e+05   3.1968600e+05   2.6941100e+05   3.2249100e+05   4.9568300e+05   6.0607300e+05   2.9391600e+05   2.2514300e+05   2.5344900e+05   2.7649600e+05   3.6300400e+05   3.6864400e+05   2.1440800e+05   2.0682100e+05   3.0109800e+05   3.3518900e+05   1.6932500e+05   1.5191400e+05   4.8191800e+05   4.3594100e+05   3.1523600e+05   0.0000000e+00   5.7209500e+05   5.6057700e+05   2.5297500e+05   2.6144600e+05   3.9118000e+05   3.9661200e+05
   7.5798000e+05   7.1589300e+05   7.3863800e+05   8.0335400e+05   5.8244300e+05   5.3643100e+05   8.1361500e+05   9.5857200e+05   5.4282000e+05   6.2295500e+05   5.5958000e+05   5.6015100e+05   6.3754300e+05   6.1881100e+05   6.7207300e+05   6.4759200e+05   5.0220800e+05   5.7798800e+05   6.6413500e+05   6.6807000e+05   4.9531700e+05   4.9016300e+05   7.1459800e+05   6.4205200e+05   5.0701500e+05   5.3070600e+05   5.1544600e+05   4.9515100e+05   6.2114800e+05   6.3483700e+05   6.0360900e+05   5.7483200e+05   6.2798700e+05   6.6165600e+05   4.7065000e+05   4.5144900e+05   5.7033400e+05   5.4957200e+05   5.7099600e+05   5.6235900e+05   4.6306700e+05   4.2885300e+05   6.9601400e+05   6.4442600e+05   5.7807200e+05   5.5912000e+05   5.7764100e+05   6.2428100e+05   5.9868200e+05   5.5505300e+05   7.6982600e+05   4.9839900e+05   4.7859200e+05   4.6790100e+05   6.5266100e+05   6.4134800e+05   7.0162100e+05   6.9699700e+05   5.4592400e+05   5.2514000e+05   5.9058200e+05   5.4015500e+05   4.7145000e+05   5.6077700e+05   5.1687900e+05   5.7387500e+05   7.5209800e+05   8.3659100e+05   5.2556500e+05   4.9541200e+05   4.8787600e+05   5.3787600e+05   6.2159200e+05   6.1836600e+05   4.6064800e+05   4.5409000e+05   5.6389700e+05   5.7555100e+05   4.3307300e+05   4.0908600e+05   7.2053400e+05   7.0907200e+05   5.8278500e+05   5.7209500e+05   0.0000000e+00   8.2310400e+05   4.9878600e+05   5.4622000e+05   6.8007900e+05   6.8807800e+05
   7.7132300e+05   7.3416000e+05   7.0532500e+05   7.6931400e+05   5.6102200e+05   5.4517800e+05   8.3641400e+05   9.3163700e+05   5.2390800e+05   6.0136900e+05   5.3424300e+05   5.7555800e+05   6.3567700e+05   6.1293300e+05   6.9458900e+05   6.2852300e+05   4.9979400e+05   5.6245100e+05   6.8336700e+05   6.8894400e+05   5.0805600e+05   4.4719500e+05   7.1264600e+05   6.4200100e+05   4.8739400e+05   4.8691000e+05   5.0935200e+05   4.7858400e+05   6.2159600e+05   6.4005100e+05   6.0601600e+05   5.5485800e+05   6.1469900e+05   6.5115800e+05   4.5719900e+05   4.3748400e+05   5.6246100e+05   5.4299700e+05   5.3213100e+05   5.4517800e+05   4.4304200e+05   4.4373100e+05   7.0993800e+05   6.4021700e+05   6.1140300e+05   5.9202400e+05   6.0790300e+05   6.1848300e+05   5.9117600e+05   5.5751900e+05   7.9672800e+05   5.6604600e+05   5.0037900e+05   5.0495900e+05   7.1682300e+05   6.9076900e+05   7.3562700e+05   7.2265300e+05   6.2735300e+05   5.6099900e+05   6.3131800e+05   5.6424100e+05   5.0700200e+05   6.1556900e+05   5.5229800e+05   6.0869000e+05   7.8915100e+05   8.5361500e+05   5.7253500e+05   5.1723300e+05   5.4136900e+05   5.3498200e+05   6.4487300e+05   6.3432500e+05   4.8551200e+05   4.8854500e+05   5.9161500e+05   6.2298100e+05   4.6105300e+05   4.5652100e+05   7.7334000e+05   7.3671200e+05   6.2172200e+05   5.6057700e+05   8.2310400e+05   0.0000000e+00   5.3143100e+05   5.5812800e+05   6.5897100e+05   6.5183000e+05
   4.3516700e+05   3.8223300e+05   3.9714800e+05   4.6439400e+05   2.1784400e+05   2.3645700e+05   5.3228100e+05   6.4282700e+05   2.0716400e+05   2.4291000e+05   1.9591800e+05   2.1762000e+05   2.9904200e+05   2.6882300e+05   3.3896600e+05   2.8930700e+05   1.9565000e+05   2.3549500e+05   3.2681400e+05   3.1555000e+05   1.3816100e+05   1.2265700e+05   3.6341100e+05   3.1019500e+05   1.8554900e+05   1.8968600e+05   1.8516800e+05   1.6997900e+05   3.0346400e+05   3.5281700e+05   2.9866000e+05   2.5841500e+05   3.1001600e+05   3.3635400e+05   1.5881600e+05   1.4664300e+05   2.3989500e+05   2.7309000e+05   2.7764800e+05   2.4402200e+05   1.5104100e+05   1.2813500e+05   4.2360200e+05   3.4070200e+05   2.8075800e+05   2.4993600e+05   2.9966300e+05   2.9094400e+05   2.7805800e+05   2.6357600e+05   4.5924800e+05   2.0256600e+05   1.5768300e+05   1.5424500e+05   3.8947700e+05   3.8833600e+05   4.1775200e+05   3.7980600e+05   2.5501900e+05   2.0967400e+05   2.9155700e+05   2.2963200e+05   1.5869900e+05   2.5581300e+05   1.9500000e+05   2.6592300e+05   4.7397700e+05   5.1761500e+05   2.3588900e+05   1.7498600e+05   1.9458800e+05   2.1489400e+05   3.2034300e+05   2.9865200e+05   1.2969100e+05   1.3723300e+05   2.6151100e+05   2.9747900e+05   1.1804300e+05   1.0844300e+05   4.2145900e+05   4.3491200e+05   2.8815600e+05   2.5297500e+05   4.9878600e+05   5.3143100e+05   0.0000000e+00   2.0995500e+05   3.3549600e+05   3.2417600e+05
   4.9512100e+05   4.3676300e+05   4.5797800e+05   5.1871800e+05   2.7372700e+05   2.6810200e+05   5.4207600e+05   6.7679000e+05   2.5768100e+05   2.5359000e+05   2.3694300e+05   2.5681600e+05   3.4860300e+05   3.4101500e+05   3.8270500e+05   3.7035300e+05   2.5658300e+05   2.7393100e+05   3.8924100e+05   3.6372000e+05   2.0769600e+05   1.8480200e+05   4.2675200e+05   4.0090300e+05   2.5716400e+05   2.4689500e+05   2.2664700e+05   2.1853700e+05   3.4442300e+05   3.5818300e+05   3.6585000e+05   2.9768100e+05   3.5049700e+05   3.8927300e+05   1.9221600e+05   1.6649100e+05   2.8306300e+05   2.9934200e+05   3.3129600e+05   2.8836800e+05   2.1539400e+05   1.5960700e+05   3.8759600e+05   3.6655600e+05   3.2788000e+05   3.0188200e+05   3.5042700e+05   3.5574600e+05   3.2194000e+05   2.7592400e+05   5.1214100e+05   2.6618000e+05   1.9510200e+05   1.7863700e+05   3.7953300e+05   3.7979600e+05   4.3952000e+05   4.2334900e+05   3.0147300e+05   2.4969000e+05   3.3993500e+05   2.7516200e+05   1.8823900e+05   2.6427000e+05   2.2194400e+05   3.0435900e+05   4.9095800e+05   5.6109600e+05   2.8242600e+05   1.9030200e+05   2.0389700e+05   2.0603800e+05   3.2423400e+05   3.2326500e+05   1.9079300e+05   1.8779300e+05   2.8440600e+05   3.0488900e+05   1.6627100e+05   1.3821200e+05   4.6749400e+05   4.7089000e+05   3.3842400e+05   2.6144600e+05   5.4622000e+05   5.5812800e+05   2.0995500e+05   0.0000000e+00   3.7377000e+05   3.7275900e+05
   6.3235200e+05   5.5307300e+05   5.4694000e+05   5.9905300e+05   4.2571800e+05   3.8389300e+05   6.5827300e+05   7.7654700e+05   3.4856100e+05   3.9311200e+05   3.5666800e+05   3.6580300e+05   4.5933400e+05   4.6168700e+05   4.9133700e+05   4.8072200e+05   3.6877800e+05   4.2226100e+05   4.9596700e+05   4.7809100e+05   3.2731200e+05   3.0075100e+05   5.4184000e+05   5.0139000e+05   3.4830100e+05   3.8180100e+05   3.4589200e+05   3.3691800e+05   4.5777600e+05   5.2786400e+05   4.7091300e+05   4.1280600e+05   4.8851300e+05   4.9150700e+05   3.2298700e+05   3.0720600e+05   4.1679700e+05   3.9854400e+05   4.4728300e+05   4.2357300e+05   3.1772600e+05   2.8839600e+05   5.3822400e+05   5.0967100e+05   4.8134400e+05   4.4390700e+05   4.8317600e+05   5.0406500e+05   4.4353700e+05   4.4607100e+05   6.6234200e+05   3.9660500e+05   3.1861800e+05   3.2796400e+05   5.2230800e+05   5.2321600e+05   5.6568300e+05   5.5875000e+05   4.1691400e+05   3.8206500e+05   4.5877300e+05   4.1409300e+05   3.6536100e+05   4.4448300e+05   3.7043500e+05   4.3385300e+05   5.8312200e+05   6.8346600e+05   4.1715500e+05   3.6405700e+05   3.6658000e+05   3.5355000e+05   4.4467100e+05   4.8072200e+05   3.2467000e+05   3.2128800e+05   3.9575500e+05   4.4713000e+05   2.7050200e+05   2.6429800e+05   5.9080000e+05   5.8599000e+05   4.5726300e+05   3.9118000e+05   6.8007900e+05   6.5897100e+05   3.3549600e+05   3.7377000e+05   0.0000000e+00   4.9279000e+05
   6.0445800e+05   5.4376800e+05   5.4926400e+05   5.8004400e+05   3.8303800e+05   3.7891500e+05   6.1398500e+05   7.5944300e+05   3.4071600e+05   3.8936700e+05   3.5601400e+05   3.6240500e+05   4.4853700e+05   4.4995400e+05   4.6899000e+05   4.5366300e+05   3.6773200e+05   3.9087300e+05   4.7159200e+05   4.7205800e+05   2.7791400e+05   2.9473200e+05   5.1970300e+05   4.6624600e+05   3.1436400e+05   3.1946300e+05   3.3193700e+05   3.2629400e+05   4.5388000e+05   4.9481100e+05   4.4618900e+05   3.9799300e+05   4.8739500e+05   4.6861100e+05   3.2794000e+05   2.6770000e+05   4.2228400e+05   3.8930400e+05   3.9798700e+05   3.6889500e+05   2.9596700e+05   2.6429400e+05   4.9726200e+05   4.6785200e+05   3.9765300e+05   3.8917300e+05   4.1892800e+05   4.5415500e+05   4.4287800e+05   3.9083700e+05   6.0506600e+05   3.7286600e+05   3.1852500e+05   2.8532800e+05   4.6448000e+05   4.4224000e+05   5.3952300e+05   5.4889500e+05   4.0213400e+05   3.6809300e+05   4.3961300e+05   3.7542000e+05   3.1081300e+05   4.3850000e+05   3.4786500e+05   3.8653900e+05   5.8127000e+05   7.0764500e+05   3.7349600e+05   3.2134000e+05   3.4842400e+05   3.7751400e+05   4.6088200e+05   4.5516900e+05   3.0619300e+05   2.9114000e+05   3.9840900e+05   4.1832600e+05   2.7249300e+05   2.8016700e+05   5.6083900e+05   5.6288000e+05   4.4527200e+05   3.9661200e+05   6.8807800e+05   6.5183000e+05   3.2417600e+05   3.7275900e+05   4.9279000e+05   0.0000000e+00
