# Supplementary material for: Autistic traits and individual brain differences: functional network efficiency reflects attentional and social impairments, structural nodal efficiencies index systemising and theory-of-mind skills
Source: Mol Autism. 2021 Jan 21;12:3. doi: 10.1186/s13229-020-00377-8 (PMC7818759; doi:10.1186/s13229-020-00377-8)
Supplement: Supplementary file 9 — Additional file 9. Brain-behaviour correlations. README file detailing data curation; AAL-90 region masks in NIfTI format; spreadseehts of Spearman correlations; code and data for the correlational analysis. [file 13229_2020_377_MOESM9_ESM.zip › Paul_Arora_et_al_data/Physiological/BBC/analysis/Diffusion_Analaysis/adj_matrixes/NOS_weighted/symmetric/connection_matrix_sym_aHU0008.txt]

   0.0000000e+00   9.0390200e+05   9.0851100e+05   8.7499400e+05   5.6944200e+05   5.2632700e+05   9.4725100e+05   1.0245640e+06   5.1855400e+05   5.4693100e+05   5.7193100e+05   6.0637300e+05   7.0418200e+05   6.7969900e+05   6.3563900e+05   6.5458200e+05   6.1038800e+05   6.2403100e+05   7.4927900e+05   7.4271000e+05   4.9525600e+05   4.5582100e+05   8.3108800e+05   7.3381500e+05   5.8194300e+05   5.7084200e+05   5.3182400e+05   5.5769800e+05   7.0964800e+05   7.1148500e+05   6.6141800e+05   6.4441100e+05   7.7668900e+05   7.6187700e+05   6.0750100e+05   5.2394700e+05   6.0202800e+05   6.0248400e+05   6.2953600e+05   6.1024000e+05   5.5338400e+05   5.4318300e+05   8.1822700e+05   8.9419800e+05   7.6081100e+05   8.1783400e+05   8.0881100e+05   7.5099400e+05   6.8040100e+05   6.9415400e+05   8.0102900e+05   6.7258800e+05   5.4970700e+05   5.5417300e+05   7.4165700e+05   7.1273600e+05   8.5695700e+05   9.4073200e+05   8.4311600e+05   8.0389600e+05   8.0729100e+05   5.9626500e+05   5.8469400e+05   6.5826800e+05   6.2349200e+05   6.6400200e+05   9.0809300e+05   9.7308000e+05   6.1751100e+05   5.6057500e+05   5.3139100e+05   5.4534600e+05   6.0670000e+05   6.2673200e+05   4.9449200e+05   5.1137500e+05   5.9942900e+05   5.9303400e+05   4.7947100e+05   4.7206500e+05   8.2532900e+05   7.9625100e+05   5.9021900e+05   5.6315000e+05   9.5959400e+05   8.1145900e+05   5.1880400e+05   5.2933500e+05   6.8556300e+05   7.5437300e+05
   9.0390200e+05   0.0000000e+00   8.5736500e+05   9.0039000e+05   5.5527800e+05   5.1084000e+05   9.2716700e+05   9.7665800e+05   4.9618700e+05   5.3551600e+05   5.8948700e+05   6.4802500e+05   7.3335000e+05   6.8409900e+05   6.5422500e+05   6.4107800e+05   5.8614200e+05   5.9227400e+05   7.5797200e+05   7.6541600e+05   4.8306800e+05   4.6633600e+05   7.8309500e+05   7.2050100e+05   5.4110300e+05   5.1346800e+05   4.6661100e+05   4.7214300e+05   7.0262600e+05   6.9485100e+05   6.6059000e+05   6.2314200e+05   7.0859700e+05   7.0079500e+05   5.1576900e+05   4.8051100e+05   5.6679700e+05   5.6013000e+05   5.7796800e+05   5.6276500e+05   4.7267900e+05   4.3720200e+05   7.8008700e+05   8.2546500e+05   7.1861800e+05   7.9053400e+05   7.3834200e+05   7.4461700e+05   6.2075600e+05   6.3787300e+05   7.6090300e+05   6.4781400e+05   5.2544100e+05   5.1414800e+05   6.8864800e+05   6.9657200e+05   8.6623200e+05   9.1297300e+05   8.1710300e+05   7.5845100e+05   7.7999000e+05   6.6289600e+05   5.7894100e+05   6.2383800e+05   6.2846900e+05   6.6487800e+05   9.5792200e+05   9.7675700e+05   5.9405900e+05   5.3170900e+05   5.2257100e+05   5.4533500e+05   6.2518700e+05   6.2893600e+05   5.0260600e+05   4.8498000e+05   5.7989000e+05   5.6101100e+05   4.5808300e+05   4.6310600e+05   7.9362200e+05   7.8061700e+05   5.6754900e+05   5.8268800e+05   9.4932800e+05   8.3845300e+05   5.2367000e+05   5.5237100e+05   7.2225800e+05   7.2791100e+05
   9.0851100e+05   8.5736500e+05   0.0000000e+00   8.9259700e+05   5.7543100e+05   5.3223200e+05   9.9613300e+05   1.0482900e+06   5.6530800e+05   5.6831900e+05   6.1170600e+05   6.5209400e+05   7.6081000e+05   6.7906300e+05   6.4457200e+05   6.5211200e+05   6.3320600e+05   6.3965400e+05   7.5755500e+05   7.6580500e+05   4.6645500e+05   5.0046000e+05   8.6767100e+05   7.6442800e+05   6.1339100e+05   5.5721300e+05   5.0836600e+05   5.3872500e+05   6.8195300e+05   6.9039900e+05   6.3225700e+05   6.2665900e+05   7.2895500e+05   6.9736400e+05   5.3605300e+05   4.8574200e+05   6.0040200e+05   5.9212200e+05   6.0487400e+05   5.8255500e+05   4.8411100e+05   4.4654000e+05   7.9638300e+05   8.4354900e+05   7.3533400e+05   7.8545300e+05   7.1921900e+05   7.2076400e+05   6.1862900e+05   6.6521500e+05   7.6911400e+05   6.9104600e+05   5.6326400e+05   5.4474200e+05   7.0812500e+05   7.2081700e+05   8.5908600e+05   9.3062900e+05   8.0710700e+05   7.7002500e+05   7.6734200e+05   6.5725400e+05   6.0365100e+05   6.3813900e+05   6.0648600e+05   6.7633100e+05   9.4005400e+05   9.9922700e+05   6.1824000e+05   5.8721800e+05   5.3547700e+05   5.9745300e+05   6.8059100e+05   6.6208400e+05   5.1198700e+05   5.5571700e+05   6.8246300e+05   6.6187100e+05   5.5277400e+05   5.3597800e+05   8.8187000e+05   8.7643600e+05   6.3642800e+05   6.7078900e+05   1.0191490e+06   9.3217800e+05   5.5467000e+05   5.8287700e+05   7.6362500e+05   7.6552500e+05
   8.7499400e+05   9.0039000e+05   8.9259700e+05   0.0000000e+00   5.4880700e+05   5.7038400e+05   1.0413420e+06   1.0112650e+06   5.3304800e+05   5.7716200e+05   6.1873000e+05   6.5617800e+05   7.7979000e+05   6.6197200e+05   6.3443400e+05   6.4008300e+05   5.7315800e+05   6.2582500e+05   7.2760400e+05   7.6526900e+05   4.9790400e+05   4.9987600e+05   8.8190000e+05   7.6500400e+05   5.6851600e+05   5.6090900e+05   4.8951600e+05   5.0937700e+05   6.7981700e+05   6.9299400e+05   6.4904300e+05   6.3900300e+05   7.3913600e+05   6.7385000e+05   5.0689700e+05   4.7714100e+05   6.0516800e+05   5.7524500e+05   6.0567500e+05   6.0795100e+05   5.1373300e+05   4.6546000e+05   7.9713400e+05   8.4643700e+05   7.6006300e+05   8.0933800e+05   7.4169300e+05   7.6187900e+05   6.4178400e+05   6.8787000e+05   8.2712900e+05   7.1956800e+05   5.6577700e+05   5.7994900e+05   7.4454800e+05   7.7237200e+05   8.5569100e+05   9.4184000e+05   8.3944600e+05   7.3288600e+05   7.8224400e+05   6.4039600e+05   6.1457600e+05   6.3674600e+05   6.1180200e+05   6.8328000e+05   9.6256200e+05   9.7162800e+05   6.0943700e+05   5.7907200e+05   5.7101000e+05   5.6477900e+05   6.3938400e+05   6.9633500e+05   5.2313600e+05   5.3539200e+05   6.4532200e+05   6.0861800e+05   4.7419600e+05   4.6957000e+05   8.4872400e+05   8.2023100e+05   6.1594400e+05   6.1460500e+05   9.3216400e+05   8.7969600e+05   4.9473200e+05   5.6822900e+05   7.2590700e+05   7.4909800e+05
   5.6944200e+05   5.5527800e+05   5.7543100e+05   5.4880700e+05   0.0000000e+00   2.2723200e+05   6.6205800e+05   6.8738300e+05   1.8894700e+05   2.1757000e+05   2.4901400e+05   2.9628800e+05   4.1790300e+05   2.9415700e+05   2.7738800e+05   3.0768700e+05   2.3346400e+05   2.7273600e+05   3.7737900e+05   4.2021800e+05   1.3779600e+05   1.4746600e+05   5.1757700e+05   3.7726100e+05   2.4231600e+05   2.2925300e+05   1.7017400e+05   1.4498500e+05   2.8236400e+05   3.4261500e+05   3.1283600e+05   2.6987500e+05   3.7859000e+05   3.7086300e+05   2.1271000e+05   1.2989900e+05   2.2563100e+05   2.3953100e+05   2.6178500e+05   2.2884600e+05   1.6560300e+05   1.5040700e+05   4.6852800e+05   5.1193000e+05   4.0893600e+05   4.7327100e+05   3.9824900e+05   3.9719100e+05   2.9238900e+05   3.5886900e+05   4.8189500e+05   3.1545300e+05   2.0829800e+05   2.4464600e+05   3.9806800e+05   4.1481400e+05   5.2356000e+05   5.9045900e+05   4.9296400e+05   4.2422500e+05   4.2506900e+05   3.0987000e+05   2.5582200e+05   2.7813600e+05   3.0362900e+05   3.1899800e+05   6.3262700e+05   5.9455400e+05   2.7078000e+05   2.2025300e+05   2.1022500e+05   2.1138500e+05   3.0563000e+05   3.3412500e+05   1.6923800e+05   1.6675500e+05   2.7980200e+05   2.5366700e+05   1.5733600e+05   1.4000200e+05   4.6951200e+05   4.6869500e+05   2.7163400e+05   2.6591300e+05   6.1352200e+05   5.2345800e+05   1.9279400e+05   2.3276800e+05   3.9784400e+05   4.0637500e+05
   5.2632700e+05   5.1084000e+05   5.3223200e+05   5.7038400e+05   2.2723200e+05   0.0000000e+00   6.1056600e+05   6.6190500e+05   1.8268500e+05   2.0878400e+05   2.3563400e+05   2.7705100e+05   4.0140500e+05   3.1269000e+05   2.7842600e+05   2.5935900e+05   2.1292400e+05   2.5827000e+05   3.8216400e+05   4.2784100e+05   1.4143700e+05   1.3632900e+05   4.8738600e+05   4.2128400e+05   2.1174100e+05   2.0488800e+05   1.4918300e+05   1.8611400e+05   2.8749300e+05   3.3431600e+05   2.9519200e+05   2.9308600e+05   3.4190900e+05   4.0373800e+05   1.6908200e+05   1.4316100e+05   2.4613500e+05   2.3270400e+05   2.7456600e+05   2.1899100e+05   1.5770500e+05   1.4856500e+05   4.6333600e+05   4.9288600e+05   4.0559800e+05   4.7115800e+05   3.9683700e+05   3.9206000e+05   2.8564100e+05   3.4615500e+05   4.4883100e+05   3.2541500e+05   2.0170200e+05   2.3095400e+05   3.9550200e+05   3.8138000e+05   4.7018800e+05   5.7073800e+05   4.8655000e+05   4.2094200e+05   3.7782100e+05   2.7911900e+05   2.5518400e+05   2.5382500e+05   2.7025500e+05   3.2174800e+05   5.9178500e+05   6.0649900e+05   2.7812800e+05   2.1341300e+05   1.8367100e+05   2.0040900e+05   3.1422200e+05   3.0665700e+05   1.5200100e+05   1.6598400e+05   2.5780800e+05   2.3595100e+05   1.1911000e+05   1.3112400e+05   4.9872900e+05   4.4934800e+05   2.8153000e+05   2.5390000e+05   6.0282600e+05   4.9665900e+05   1.7917700e+05   2.1666700e+05   3.7458600e+05   3.7311200e+05
   9.4725100e+05   9.2716700e+05   9.9613300e+05   1.0413420e+06   6.6205800e+05   6.1056600e+05   0.0000000e+00   1.0858920e+06   6.1958100e+05   6.5608300e+05   6.8254400e+05   6.8980400e+05   7.6148200e+05   7.2282100e+05   7.2737400e+05   6.8626800e+05   6.4951400e+05   6.9479700e+05   8.0244600e+05   8.2969500e+05   5.7445500e+05   5.5894200e+05   9.3886900e+05   8.4509900e+05   6.1732900e+05   6.2304100e+05   5.6251900e+05   6.4443200e+05   7.3555500e+05   8.2099700e+05   7.5697600e+05   6.7026000e+05   7.8850300e+05   8.1041100e+05   6.5359000e+05   6.3960300e+05   7.5443900e+05   7.2376000e+05   7.6295800e+05   6.8463100e+05   5.8038300e+05   5.1420900e+05   8.8307500e+05   9.0026600e+05   8.6278000e+05   9.1757600e+05   8.6736400e+05   8.8996800e+05   7.4580600e+05   8.0378400e+05   8.8587500e+05   6.9254600e+05   6.3520700e+05   6.5371400e+05   8.1494700e+05   8.2506000e+05   9.2062100e+05   1.0045290e+06   8.8448000e+05   8.8550000e+05   8.1656900e+05   7.2900200e+05   7.1025100e+05   7.1894200e+05   7.0831100e+05   7.4824400e+05   9.8470000e+05   1.0249170e+06   6.8970100e+05   6.5166500e+05   6.2531500e+05   6.4049100e+05   7.2494200e+05   7.5541000e+05   5.8721300e+05   5.6967600e+05   6.9654600e+05   6.8202500e+05   5.6057200e+05   5.7034800e+05   9.0271800e+05   8.6506200e+05   6.6305500e+05   6.5994700e+05   9.9264100e+05   9.3349700e+05   5.7140400e+05   6.2816500e+05   7.5546600e+05   8.2156600e+05
   1.0245640e+06   9.7665800e+05   1.0482900e+06   1.0112650e+06   6.8738300e+05   6.6190500e+05   1.0858920e+06   0.0000000e+00   6.5567600e+05   7.0659600e+05   7.1715800e+05   7.6715700e+05   8.6593400e+05   7.6839500e+05   7.4288300e+05   7.5470300e+05   7.0180700e+05   7.3944700e+05   8.6947000e+05   9.0568600e+05   6.4261700e+05   6.4939400e+05   9.8701100e+05   8.5507100e+05   6.9138600e+05   6.8696100e+05   6.2517600e+05   6.2211800e+05   7.5919500e+05   8.0119200e+05   7.9794100e+05   7.7881000e+05   8.6571800e+05   8.2552300e+05   6.7477600e+05   6.2991600e+05   7.5362000e+05   7.3485800e+05   7.5629900e+05   7.0548200e+05   6.1365000e+05   5.6856500e+05   9.4922000e+05   9.7694100e+05   8.4880800e+05   9.2167300e+05   9.0977800e+05   8.8950300e+05   7.5645500e+05   8.1110700e+05   9.8024400e+05   8.0567400e+05   7.0275400e+05   6.8515200e+05   8.7227100e+05   8.6146500e+05   9.4915100e+05   1.0773140e+06   1.0004360e+06   9.0491500e+05   9.1475700e+05   7.7140300e+05   7.4816200e+05   7.9470800e+05   7.6148400e+05   8.3075300e+05   1.0657860e+06   1.1250280e+06   7.9227500e+05   6.9821100e+05   6.9169600e+05   6.4436000e+05   7.2771500e+05   7.7450100e+05   6.1930500e+05   6.2979400e+05   7.3828300e+05   7.4368000e+05   6.0134100e+05   6.2658600e+05   9.4303900e+05   9.3649100e+05   7.1090100e+05   7.2439200e+05   1.0554880e+06   9.8652700e+05   6.4732400e+05   6.6356500e+05   8.5018900e+05   8.8859300e+05
   5.1855400e+05   4.9618700e+05   5.6530800e+05   5.3304800e+05   1.8894700e+05   1.8268500e+05   6.1958100e+05   6.5567600e+05   0.0000000e+00   1.9779700e+05   2.2068200e+05   2.7699500e+05   3.6141100e+05   3.0762700e+05   2.8582200e+05   2.6448000e+05   2.0593400e+05   2.1612300e+05   3.7293000e+05   3.8893000e+05   1.1037600e+05   1.1596500e+05   5.0165300e+05   3.8789400e+05   2.1253600e+05   2.1027100e+05   1.3965100e+05   1.2686500e+05   2.7367500e+05   3.0037200e+05   3.0629300e+05   2.6202000e+05   3.4385000e+05   3.3912900e+05   1.5982900e+05   1.2544100e+05   2.4307600e+05   2.2555500e+05   2.6393600e+05   2.0437900e+05   1.4871500e+05   1.1982300e+05   4.8487200e+05   4.8169900e+05   3.9309600e+05   4.4538500e+05   3.9640100e+05   3.8029900e+05   2.6878200e+05   3.3775900e+05   4.7319400e+05   3.3095900e+05   2.0688700e+05   2.1320300e+05   3.8820700e+05   3.7957500e+05   4.9014700e+05   5.4805300e+05   5.0919700e+05   4.1589600e+05   3.7201500e+05   2.7051600e+05   2.2234800e+05   2.6505000e+05   2.8355600e+05   3.2650000e+05   5.5172800e+05   6.2522200e+05   2.4154300e+05   1.8499700e+05   1.8058400e+05   1.8131600e+05   2.8474400e+05   3.0262400e+05   1.2388600e+05   1.3377000e+05   2.5855200e+05   2.3531900e+05   1.1942000e+05   1.2371500e+05   4.5365000e+05   4.5015700e+05   2.3538200e+05   2.3692200e+05   5.9059900e+05   4.8607300e+05   1.6287900e+05   1.9683900e+05   3.6940500e+05   3.8848900e+05
   5.4693100e+05   5.3551600e+05   5.6831900e+05   5.7716200e+05   2.1757000e+05   2.0878400e+05   6.5608300e+05   7.0659600e+05   1.9779700e+05   0.0000000e+00   2.5407700e+05   2.8521600e+05   3.8571600e+05   3.2969300e+05   3.0173500e+05   2.6939400e+05   2.5049000e+05   2.7090400e+05   3.9511900e+05   4.3282800e+05   1.5117200e+05   1.2814100e+05   5.3684700e+05   4.1955700e+05   2.2009300e+05   2.2774200e+05   1.5228100e+05   1.7670400e+05   3.1452700e+05   3.5484100e+05   3.3007100e+05   2.9249800e+05   3.7412900e+05   3.5970900e+05   1.7555000e+05   1.4693000e+05   2.3976000e+05   2.4465800e+05   2.7615500e+05   2.5651100e+05   1.7716200e+05   1.5801000e+05   5.0428200e+05   4.8291900e+05   4.2140100e+05   4.5133700e+05   4.2237700e+05   3.9210000e+05   3.0442300e+05   3.4927300e+05   5.0106500e+05   3.4042200e+05   2.1693600e+05   2.4010700e+05   4.0847100e+05   3.9444600e+05   5.1304500e+05   5.3444200e+05   5.2925200e+05   4.3990600e+05   3.9804100e+05   2.9000200e+05   2.3746100e+05   2.9015600e+05   3.1105800e+05   3.9707900e+05   6.1873200e+05   6.3039200e+05   2.7658500e+05   2.3227000e+05   2.1294500e+05   2.1070100e+05   3.0727900e+05   2.9125700e+05   1.4995100e+05   1.8685900e+05   2.9499900e+05   2.6924800e+05   1.5889200e+05   1.5535600e+05   4.7713100e+05   4.6798500e+05   2.7010600e+05   2.8613100e+05   6.2277200e+05   5.4398400e+05   1.7353200e+05   2.2063800e+05   3.6784200e+05   4.0486600e+05
   5.7193100e+05   5.8948700e+05   6.1170600e+05   6.1873000e+05   2.4901400e+05   2.3563400e+05   6.8254400e+05   7.1715800e+05   2.2068200e+05   2.5407700e+05   0.0000000e+00   3.0136100e+05   4.2133000e+05   3.3862700e+05   3.3083000e+05   3.2888800e+05   2.8300400e+05   3.1863300e+05   4.1919200e+05   4.5201600e+05   1.6370900e+05   1.6334600e+05   5.4442900e+05   4.2973700e+05   2.5069500e+05   2.5460400e+05   1.9332300e+05   2.0276600e+05   3.4318500e+05   3.6807700e+05   3.2888100e+05   3.0085900e+05   4.0403500e+05   3.8553600e+05   2.2193400e+05   1.8579700e+05   3.0086300e+05   2.7108700e+05   3.0537000e+05   2.9493200e+05   2.0080100e+05   1.8060700e+05   5.1213800e+05   5.3890900e+05   4.2542800e+05   5.0035700e+05   4.6564100e+05   4.3969600e+05   3.2691500e+05   3.7459500e+05   5.2032100e+05   3.6849100e+05   2.5105700e+05   2.6634500e+05   4.4630500e+05   4.3254500e+05   5.3516400e+05   5.7881800e+05   5.2911500e+05   4.7557700e+05   4.3167700e+05   3.3344700e+05   2.6403600e+05   3.1549700e+05   3.2009400e+05   4.0483900e+05   6.2832000e+05   6.3189100e+05   2.9098800e+05   2.4040300e+05   2.3551300e+05   2.3811600e+05   3.1420100e+05   3.4182600e+05   1.8689900e+05   1.9866800e+05   2.9752500e+05   2.8442900e+05   1.7273500e+05   1.7061000e+05   5.1919600e+05   5.0560500e+05   3.0845000e+05   2.9729200e+05   6.6367300e+05   5.7690000e+05   2.3843000e+05   2.4609100e+05   4.3251700e+05   4.4129700e+05
   6.0637300e+05   6.4802500e+05   6.5209400e+05   6.5617800e+05   2.9628800e+05   2.7705100e+05   6.8980400e+05   7.6715700e+05   2.7699500e+05   2.8521600e+05   3.0136100e+05   0.0000000e+00   4.6491700e+05   3.8022800e+05   3.5608000e+05   3.6052600e+05   3.4249600e+05   3.5800000e+05   4.4074100e+05   4.8044500e+05   1.8939100e+05   1.9837100e+05   5.8414100e+05   4.6921200e+05   2.7969400e+05   2.8833200e+05   2.5044100e+05   2.4835300e+05   3.5992600e+05   4.0019500e+05   3.8302800e+05   3.5262300e+05   4.6110900e+05   4.5190200e+05   2.6377900e+05   2.0773200e+05   3.1168600e+05   3.1374100e+05   3.5249200e+05   3.2524900e+05   2.3100500e+05   2.1683000e+05   5.3131400e+05   5.7421800e+05   4.8376400e+05   5.3444400e+05   4.9457700e+05   4.7025900e+05   3.8271400e+05   4.1929400e+05   5.5433300e+05   4.2712600e+05   2.6984400e+05   2.8009400e+05   4.8988500e+05   4.8273900e+05   6.1090700e+05   6.6637200e+05   5.5527700e+05   4.8187800e+05   4.5527400e+05   3.5329800e+05   3.0838700e+05   3.6944400e+05   3.7263100e+05   4.6036900e+05   6.9051600e+05   7.3929400e+05   3.4717600e+05   3.1651500e+05   2.7987900e+05   2.6965100e+05   3.5978100e+05   3.5652400e+05   2.3053600e+05   2.4087400e+05   3.7225700e+05   3.5118900e+05   2.3876000e+05   2.1554000e+05   5.6182200e+05   5.3802500e+05   3.3493900e+05   3.6294400e+05   6.8853800e+05   5.9935800e+05   2.7904500e+05   2.8658000e+05   4.6658000e+05   4.8756100e+05
   7.0418200e+05   7.3335000e+05   7.6081000e+05   7.7979000e+05   4.1790300e+05   4.0140500e+05   7.6148200e+05   8.6593400e+05   3.6141100e+05   3.8571600e+05   4.2133000e+05   4.6491700e+05   0.0000000e+00   4.7749300e+05   4.9068500e+05   4.8827600e+05   4.1005700e+05   4.3238900e+05   5.4121900e+05   5.9476400e+05   3.3707300e+05   3.2568500e+05   6.8721200e+05   6.0375700e+05   3.9466200e+05   4.1263400e+05   3.2424100e+05   3.3198700e+05   4.5766600e+05   5.1909200e+05   4.9869500e+05   4.8466300e+05   5.5380000e+05   5.3641500e+05   3.5281700e+05   3.1401100e+05   4.1277600e+05   4.3360400e+05   4.6159600e+05   4.5091900e+05   3.2571400e+05   3.2156700e+05   6.0884100e+05   6.9076100e+05   5.6754400e+05   6.4369200e+05   5.5386000e+05   5.9286200e+05   5.0878900e+05   5.5850200e+05   6.6646400e+05   5.1281300e+05   3.3645600e+05   3.3077400e+05   5.4509000e+05   5.9937600e+05   6.7044300e+05   7.7288100e+05   6.7326800e+05   6.1097300e+05   6.2862200e+05   5.0282400e+05   4.3772400e+05   4.5635500e+05   4.2838300e+05   5.3557400e+05   8.2902600e+05   8.2233100e+05   4.6334700e+05   4.0935600e+05   3.9608700e+05   3.9777600e+05   4.8734600e+05   5.0744900e+05   3.6306400e+05   3.5870600e+05   4.5925200e+05   4.4444600e+05   3.4745800e+05   3.3707300e+05   6.7393400e+05   6.7277200e+05   4.7515500e+05   5.0377700e+05   7.8957000e+05   6.8686600e+05   3.8837400e+05   4.2360400e+05   5.6929500e+05   5.5473800e+05
   6.7969900e+05   6.8409900e+05   6.7906300e+05   6.6197200e+05   2.9415700e+05   3.1269000e+05   7.2282100e+05   7.6839500e+05   3.0762700e+05   3.2969300e+05   3.3862700e+05   3.8022800e+05   4.7749300e+05   0.0000000e+00   3.8792500e+05   4.0671900e+05   3.3867300e+05   4.1133500e+05   5.1882200e+05   5.2893600e+05   2.4418700e+05   2.3749700e+05   6.5060100e+05   5.2756600e+05   3.0500100e+05   3.1604800e+05   2.6291300e+05   2.8643400e+05   4.0934300e+05   4.5269200e+05   4.4831900e+05   4.2988800e+05   4.6464900e+05   4.9600100e+05   3.1769600e+05   2.7079800e+05   3.6274300e+05   3.6382400e+05   4.0567100e+05   3.8645200e+05   2.9191700e+05   2.6951900e+05   5.8603000e+05   6.0298400e+05   5.0745900e+05   5.9039800e+05   5.2363900e+05   5.4917900e+05   4.2930900e+05   4.9451500e+05   5.8226400e+05   4.4960000e+05   3.5414300e+05   3.6564700e+05   5.4539100e+05   5.5423300e+05   6.1377800e+05   7.2381700e+05   6.2043300e+05   5.3341500e+05   5.6670600e+05   4.7398000e+05   3.8480200e+05   4.1124500e+05   4.0809200e+05   4.5164900e+05   7.0075900e+05   7.2117700e+05   4.0358800e+05   3.5071800e+05   3.4330100e+05   3.2442400e+05   4.1978700e+05   4.4115100e+05   2.8121900e+05   2.6973300e+05   3.8241900e+05   3.7760500e+05   2.6552300e+05   2.5736600e+05   6.2427900e+05   5.9965900e+05   4.3346500e+05   3.7585000e+05   6.8435500e+05   6.3115100e+05   3.3083100e+05   3.2911000e+05   5.1964400e+05   5.0443200e+05
   6.3563900e+05   6.5422500e+05   6.4457200e+05   6.3443400e+05   2.7738800e+05   2.7842600e+05   7.2737400e+05   7.4288300e+05   2.8582200e+05   3.0173500e+05   3.3083000e+05   3.5608000e+05   4.9068500e+05   3.8792500e+05   0.0000000e+00   3.3374300e+05   3.0058500e+05   3.3709500e+05   4.5606600e+05   4.7932200e+05   2.0055900e+05   1.7459600e+05   5.6554800e+05   4.7314700e+05   2.8409600e+05   2.9295400e+05   2.4255000e+05   2.3600100e+05   3.6536800e+05   3.8891100e+05   4.0265200e+05   3.3461800e+05   4.1721000e+05   4.3545100e+05   2.5180900e+05   1.9451400e+05   3.1582100e+05   3.1154100e+05   3.3841000e+05   3.2377500e+05   2.1773900e+05   2.2764300e+05   5.5799400e+05   5.4274900e+05   4.6274200e+05   5.2896400e+05   4.7384900e+05   4.8466500e+05   3.7820300e+05   4.2853400e+05   5.4003700e+05   4.0239400e+05   3.0582600e+05   3.5102600e+05   5.1056700e+05   4.7476900e+05   5.7813800e+05   6.4318700e+05   5.7153300e+05   4.8089700e+05   5.1114400e+05   4.0133700e+05   3.2786700e+05   3.9074300e+05   3.6825100e+05   4.3279900e+05   6.7018700e+05   6.9109900e+05   3.6435900e+05   2.9160500e+05   2.7697800e+05   2.7994200e+05   3.7312000e+05   3.8939600e+05   2.4418200e+05   2.4125600e+05   3.7005300e+05   3.2927000e+05   2.2063300e+05   2.0913400e+05   5.5863600e+05   5.5978800e+05   3.7942100e+05   3.4959700e+05   6.8464900e+05   5.9124800e+05   2.6421800e+05   2.9429500e+05   4.6975600e+05   4.6927700e+05
   6.5458200e+05   6.4107800e+05   6.5211200e+05   6.4008300e+05   3.0768700e+05   2.5935900e+05   6.8626800e+05   7.5470300e+05   2.6448000e+05   2.6939400e+05   3.2888800e+05   3.6052600e+05   4.8827600e+05   4.0671900e+05   3.3374300e+05   0.0000000e+00   3.3399800e+05   3.7733700e+05   4.7864000e+05   4.9523300e+05   2.1990100e+05   2.1417200e+05   5.7446200e+05   4.5115800e+05   2.7452000e+05   3.0941500e+05   2.3909000e+05   2.5471700e+05   3.9048200e+05   4.3219600e+05   3.9190900e+05   3.4649500e+05   4.2302800e+05   4.1354000e+05   2.5181700e+05   2.2799900e+05   3.2419700e+05   3.1184400e+05   3.3289700e+05   3.3535800e+05   2.2472800e+05   2.1539100e+05   5.5607500e+05   5.4689100e+05   4.6084300e+05   5.3755000e+05   4.6303500e+05   4.7843200e+05   3.7442200e+05   4.3443000e+05   5.5374900e+05   3.8699100e+05   2.7538800e+05   2.6995600e+05   4.8264000e+05   4.6845900e+05   5.7745100e+05   6.5284100e+05   5.4392700e+05   4.6074400e+05   5.1411000e+05   3.8392700e+05   3.0919000e+05   3.6551900e+05   3.3646900e+05   4.1652800e+05   6.1472600e+05   6.2703900e+05   3.2256400e+05   2.9010100e+05   2.8182500e+05   2.6580000e+05   3.4056400e+05   3.8457900e+05   2.1561100e+05   2.4774200e+05   3.3654700e+05   3.0474100e+05   2.0694800e+05   2.1617900e+05   5.6665700e+05   5.4003400e+05   3.6580800e+05   3.3575000e+05   6.7195100e+05   5.8757700e+05   2.7009300e+05   2.7833000e+05   4.8883500e+05   4.5305300e+05
   6.1038800e+05   5.8614200e+05   6.3320600e+05   5.7315800e+05   2.3346400e+05   2.1292400e+05   6.4951400e+05   7.0180700e+05   2.0593400e+05   2.5049000e+05   2.8300400e+05   3.4249600e+05   4.1005700e+05   3.3867300e+05   3.0058500e+05   3.3399800e+05   0.0000000e+00   2.7022800e+05   4.1434300e+05   4.5377400e+05   1.6050300e+05   1.5926700e+05   5.1328800e+05   4.0366900e+05   2.3103100e+05   2.5696300e+05   1.7399400e+05   1.7751400e+05   3.4970300e+05   3.7611000e+05   3.4869200e+05   3.1258200e+05   3.9355800e+05   3.8146000e+05   2.2559200e+05   1.8347500e+05   2.8149300e+05   2.7592800e+05   3.0349700e+05   2.8331600e+05   1.7100600e+05   1.5811700e+05   5.0299900e+05   4.9861700e+05   4.2179500e+05   4.6313900e+05   3.8818000e+05   4.0436200e+05   3.3537000e+05   3.5579600e+05   4.8839000e+05   3.3752300e+05   2.3524700e+05   2.4447200e+05   4.0845900e+05   4.2329700e+05   5.3669200e+05   5.5290800e+05   4.9210700e+05   4.5570000e+05   4.5275800e+05   3.5055400e+05   2.5332100e+05   2.7294600e+05   2.9096900e+05   3.7239200e+05   6.1412300e+05   6.0465400e+05   2.9011500e+05   2.5380900e+05   2.3000200e+05   2.3674200e+05   3.0631200e+05   2.9812900e+05   1.6463500e+05   1.8164800e+05   3.0033500e+05   2.6438100e+05   1.5377000e+05   1.4874300e+05   5.2402400e+05   4.5618500e+05   2.8609700e+05   2.8913900e+05   6.0605200e+05   5.7728800e+05   1.9721400e+05   2.5359800e+05   4.2373200e+05   3.8935600e+05
   6.2403100e+05   5.9227400e+05   6.3965400e+05   6.2582500e+05   2.7273600e+05   2.5827000e+05   6.9479700e+05   7.3944700e+05   2.1612300e+05   2.7090400e+05   3.1863300e+05   3.5800000e+05   4.3238900e+05   4.1133500e+05   3.3709500e+05   3.7733700e+05   2.7022800e+05   0.0000000e+00   4.4561900e+05   4.8537100e+05   1.9337900e+05   1.9236300e+05   5.4544600e+05   4.7410800e+05   2.7958800e+05   2.7794100e+05   2.0525900e+05   2.0600000e+05   3.9328400e+05   3.8070600e+05   3.7551400e+05   3.3180400e+05   4.3364800e+05   4.3090000e+05   2.5408900e+05   2.1404900e+05   3.0863600e+05   3.0291000e+05   3.2138000e+05   2.9123800e+05   1.9390800e+05   1.9363500e+05   5.2363800e+05   5.4228600e+05   4.4600200e+05   5.1325800e+05   4.7176600e+05   4.6071400e+05   3.5043900e+05   4.0706100e+05   5.1799000e+05   3.7641600e+05   2.5103300e+05   2.8114700e+05   4.3091400e+05   4.6392000e+05   5.4164000e+05   6.0997000e+05   5.2917200e+05   4.8385200e+05   4.6762900e+05   3.6484200e+05   3.1108900e+05   3.2752500e+05   3.6291100e+05   4.0833600e+05   6.7051300e+05   6.2777900e+05   3.2944800e+05   2.5781600e+05   2.4929800e+05   2.6567500e+05   3.1360300e+05   3.4090800e+05   2.0051300e+05   2.1852900e+05   3.2259800e+05   2.7036500e+05   1.7432000e+05   1.7296100e+05   5.5049800e+05   4.8016300e+05   3.0986700e+05   2.9511700e+05   6.1100800e+05   6.0219700e+05   2.2642700e+05   2.5479100e+05   4.5299300e+05   4.1539700e+05
   7.4927900e+05   7.5797200e+05   7.5755500e+05   7.2760400e+05   3.7737900e+05   3.8216400e+05   8.0244600e+05   8.6947000e+05   3.7293000e+05   3.9511900e+05   4.1919200e+05   4.4074100e+05   5.4121900e+05   5.1882200e+05   4.5606600e+05   4.7864000e+05   4.1434300e+05   4.4561900e+05   0.0000000e+00   5.6584500e+05   3.2916700e+05   3.1342800e+05   6.5117000e+05   5.8892300e+05   4.2053700e+05   4.2317100e+05   3.7781400e+05   3.4007700e+05   5.0159400e+05   5.1452100e+05   5.1617100e+05   4.5838900e+05   5.3616700e+05   5.3245200e+05   3.9469800e+05   3.3015500e+05   4.4558000e+05   4.3938800e+05   4.4115400e+05   4.1530400e+05   3.3677700e+05   3.1994600e+05   6.5353400e+05   6.6403300e+05   5.7167500e+05   6.1713000e+05   6.1954400e+05   5.9997500e+05   4.6581800e+05   5.1581400e+05   6.5388500e+05   5.4979700e+05   4.1892400e+05   4.3058200e+05   5.3089100e+05   5.7884500e+05   6.8174300e+05   7.5648600e+05   7.2313600e+05   6.5543400e+05   6.1355800e+05   4.8328600e+05   3.9905400e+05   4.5621000e+05   4.9720100e+05   5.1465400e+05   7.8118600e+05   8.1235300e+05   4.6365800e+05   3.9949700e+05   3.9165900e+05   3.7679800e+05   4.7756500e+05   5.1483600e+05   3.2008000e+05   3.6326700e+05   4.3589200e+05   4.3191700e+05   3.2199300e+05   3.1268800e+05   6.5153200e+05   6.4032200e+05   4.4409200e+05   4.3913900e+05   7.5746200e+05   7.1610300e+05   3.4627900e+05   3.8558800e+05   5.6683900e+05   5.5014400e+05
   7.4271000e+05   7.6541600e+05   7.6580500e+05   7.6526900e+05   4.2021800e+05   4.2784100e+05   8.2969500e+05   9.0568600e+05   3.8893000e+05   4.3282800e+05   4.5201600e+05   4.8044500e+05   5.9476400e+05   5.2893600e+05   4.7932200e+05   4.9523300e+05   4.5377400e+05   4.8537100e+05   5.6584500e+05   0.0000000e+00   3.2210200e+05   3.5623500e+05   6.9417800e+05   6.2649700e+05   4.0767600e+05   4.2133800e+05   3.6324700e+05   3.6295400e+05   5.3122100e+05   5.1327600e+05   5.0676400e+05   4.5075800e+05   5.6099500e+05   5.7681200e+05   4.0365700e+05   3.2929500e+05   4.4338900e+05   4.4546800e+05   4.9118400e+05   4.8885200e+05   3.5477600e+05   3.2903700e+05   6.6463900e+05   6.9247800e+05   6.0490700e+05   6.5473900e+05   6.1077600e+05   5.8150600e+05   5.0591800e+05   5.0952200e+05   7.0293800e+05   5.1893000e+05   4.0714600e+05   4.1085800e+05   5.6715600e+05   5.6967700e+05   7.1160500e+05   8.0061200e+05   7.4936900e+05   6.1911700e+05   5.8843900e+05   4.8629800e+05   4.4756900e+05   4.8856800e+05   5.1696300e+05   5.2628500e+05   7.4663500e+05   7.6272300e+05   4.5843800e+05   4.1288100e+05   4.0179400e+05   3.8718100e+05   4.6449100e+05   4.8688000e+05   3.6229500e+05   3.7174000e+05   4.6327600e+05   4.5087900e+05   3.1211600e+05   3.2302000e+05   7.1557100e+05   6.7213300e+05   4.7400700e+05   4.5811900e+05   7.6066700e+05   7.3036300e+05   3.7448900e+05   4.0563500e+05   6.1127900e+05   5.6893600e+05
   4.9525600e+05   4.8306800e+05   4.6645500e+05   4.9790400e+05   1.3779600e+05   1.4143700e+05   5.7445500e+05   6.4261700e+05   1.1037600e+05   1.5117200e+05   1.6370900e+05   1.8939100e+05   3.3707300e+05   2.4418700e+05   2.0055900e+05   2.1990100e+05   1.6050300e+05   1.9337900e+05   3.2916700e+05   3.2210200e+05   0.0000000e+00   6.8492000e+04   4.5534900e+05   3.3162900e+05   1.3467600e+05   1.3956200e+05   1.0242500e+05   8.8683000e+04   2.4838800e+05   2.5109000e+05   2.3606500e+05   1.9688000e+05   3.1644300e+05   3.0552700e+05   1.0764400e+05   7.9189000e+04   1.7404000e+05   1.9420900e+05   1.9441900e+05   1.9640200e+05   9.2343000e+04   8.6964000e+04   4.1996300e+05   4.0532500e+05   3.4140100e+05   3.9245300e+05   3.2552200e+05   3.3130600e+05   2.6701500e+05   2.6706600e+05   4.3837500e+05   2.5274800e+05   1.4498800e+05   1.7631500e+05   3.3945400e+05   3.2116300e+05   4.2553800e+05   5.1543500e+05   4.6362500e+05   3.5715700e+05   3.4972600e+05   2.5924000e+05   1.9323800e+05   2.1964100e+05   2.2874800e+05   2.9225900e+05   5.1982000e+05   5.4130200e+05   2.1935600e+05   1.6512100e+05   1.4345900e+05   1.6154700e+05   2.1837600e+05   2.3574400e+05   9.4067000e+04   1.1748500e+05   1.9672000e+05   1.8320700e+05   7.8671000e+04   6.3839000e+04   3.9408500e+05   3.7319800e+05   2.1002700e+05   2.3094900e+05   5.4251000e+05   4.6623600e+05   1.0776600e+05   1.3839600e+05   3.1532100e+05   2.9561100e+05
   4.5582100e+05   4.6633600e+05   5.0046000e+05   4.9987600e+05   1.4746600e+05   1.3632900e+05   5.5894200e+05   6.4939400e+05   1.1596500e+05   1.2814100e+05   1.6334600e+05   1.9837100e+05   3.2568500e+05   2.3749700e+05   1.7459600e+05   2.1417200e+05   1.5926700e+05   1.9236300e+05   3.1342800e+05   3.5623500e+05   6.8492000e+04   0.0000000e+00   4.4372900e+05   3.4018700e+05   1.1666700e+05   1.6727900e+05   9.7827000e+04   7.1183000e+04   2.4067700e+05   2.5402500e+05   2.1585000e+05   2.0140600e+05   3.1141400e+05   3.0660500e+05   1.0478700e+05   6.6982000e+04   1.6454000e+05   1.6629800e+05   1.6136300e+05   1.8142200e+05   7.7243000e+04   8.3611000e+04   3.9562200e+05   3.8504500e+05   3.2178100e+05   3.8092300e+05   3.0698700e+05   3.2747700e+05   2.4268600e+05   2.5308600e+05   4.3368200e+05   2.6023600e+05   1.4663200e+05   1.6774000e+05   3.4445600e+05   3.4852800e+05   3.8905600e+05   5.3300400e+05   4.6564800e+05   3.1383900e+05   3.3671000e+05   2.4928900e+05   1.7694700e+05   2.1693400e+05   2.0899700e+05   2.8829000e+05   5.2236400e+05   5.3379200e+05   1.8394500e+05   1.4806800e+05   1.3603600e+05   1.2767100e+05   1.8895300e+05   2.2565700e+05   7.4582000e+04   9.9202000e+04   1.8417200e+05   1.7429300e+05   6.0841000e+04   5.8240000e+04   3.8555000e+05   3.9006900e+05   2.0360400e+05   2.1263900e+05   5.2762100e+05   4.1771800e+05   1.0119300e+05   1.4377500e+05   2.9678500e+05   3.0317300e+05
   8.3108800e+05   7.8309500e+05   8.6767100e+05   8.8190000e+05   5.1757700e+05   4.8738600e+05   9.3886900e+05   9.8701100e+05   5.0165300e+05   5.3684700e+05   5.4442900e+05   5.8414100e+05   6.8721200e+05   6.5060100e+05   5.6554800e+05   5.7446200e+05   5.1328800e+05   5.4544600e+05   6.5117000e+05   6.9417800e+05   4.5534900e+05   4.4372900e+05   0.0000000e+00   7.0175400e+05   5.1029800e+05   5.0843500e+05   4.5433900e+05   4.7597500e+05   6.1656200e+05   6.1685200e+05   6.2106700e+05   5.9054900e+05   6.7367800e+05   6.8109600e+05   4.8490800e+05   4.2834500e+05   5.2827000e+05   5.5028800e+05   5.2656900e+05   5.3804000e+05   4.3696600e+05   4.5055600e+05   7.6249700e+05   7.8156700e+05   6.9245200e+05   7.4339800e+05   6.8670300e+05   6.9019000e+05   5.8321900e+05   6.4235800e+05   7.8622100e+05   6.1059300e+05   4.8465800e+05   5.2229500e+05   6.8821200e+05   7.0662400e+05   7.2451700e+05   8.6803800e+05   7.8512100e+05   7.0628100e+05   7.1860100e+05   5.7769300e+05   5.2374300e+05   5.5794000e+05   5.2351400e+05   6.5897000e+05   9.1204000e+05   8.9361100e+05   5.5135600e+05   5.0462300e+05   5.2239700e+05   5.3104500e+05   5.9009100e+05   6.0158900e+05   4.3565100e+05   4.2928900e+05   5.5097900e+05   5.9059000e+05   4.2227600e+05   4.3371600e+05   7.5367000e+05   7.7015100e+05   5.9139600e+05   5.6538300e+05   8.8088000e+05   8.2060300e+05   5.0477800e+05   5.2813300e+05   7.1740300e+05   7.0561500e+05
   7.3381500e+05   7.2050100e+05   7.6442800e+05   7.6500400e+05   3.7726100e+05   4.2128400e+05   8.4509900e+05   8.5507100e+05   3.8789400e+05   4.1955700e+05   4.2973700e+05   4.6921200e+05   6.0375700e+05   5.2756600e+05   4.7314700e+05   4.5115800e+05   4.0366900e+05   4.7410800e+05   5.8892300e+05   6.2649700e+05   3.3162900e+05   3.4018700e+05   7.0175400e+05   0.0000000e+00   4.0291000e+05   4.1463400e+05   3.7226800e+05   3.7617600e+05   5.3997900e+05   5.1622000e+05   5.0211900e+05   4.7329800e+05   5.6514000e+05   5.5163700e+05   3.5879800e+05   3.3897800e+05   4.6212500e+05   4.6051300e+05   4.6608100e+05   4.3979100e+05   3.6498600e+05   3.3925400e+05   6.9187200e+05   6.8078700e+05   5.9739800e+05   6.7199100e+05   5.9334900e+05   6.3132800e+05   4.7373500e+05   5.2719700e+05   6.6036700e+05   5.0027800e+05   3.9503900e+05   4.2548600e+05   5.8451000e+05   6.3774100e+05   6.6697200e+05   7.8782200e+05   7.1775200e+05   5.8486500e+05   5.8542300e+05   4.6442900e+05   4.4352600e+05   5.0458100e+05   4.5513000e+05   5.5548600e+05   7.9233000e+05   8.1721400e+05   4.3895500e+05   3.9413500e+05   4.2651400e+05   4.3414400e+05   5.2299900e+05   5.1048300e+05   3.5859000e+05   3.9202900e+05   4.9599300e+05   4.4618400e+05   3.4675300e+05   3.4554200e+05   6.7318200e+05   6.4236800e+05   5.0498800e+05   4.7775600e+05   8.0156800e+05   7.1661200e+05   3.9225300e+05   4.1344300e+05   6.2697000e+05   5.6750300e+05
   5.8194300e+05   5.4110300e+05   6.1339100e+05   5.6851600e+05   2.4231600e+05   2.1174100e+05   6.1732900e+05   6.9138600e+05   2.1253600e+05   2.2009300e+05   2.5069500e+05   2.7969400e+05   3.9466200e+05   3.0500100e+05   2.8409600e+05   2.7452000e+05   2.3103100e+05   2.7958800e+05   4.2053700e+05   4.0767600e+05   1.3467600e+05   1.1666700e+05   5.1029800e+05   4.0291000e+05   0.0000000e+00   2.1807400e+05   1.5988900e+05   1.2800700e+05   3.0726100e+05   3.1723300e+05   2.9773300e+05   2.7083500e+05   3.9890900e+05   3.5704600e+05   2.2093000e+05   1.3252800e+05   2.3969900e+05   2.6134900e+05   2.9136000e+05   2.4934800e+05   1.4479000e+05   1.3302100e+05   5.1126300e+05   5.0894700e+05   4.2000900e+05   4.7188300e+05   4.1674800e+05   4.0386600e+05   3.2687000e+05   3.3071600e+05   4.7815000e+05   3.0579100e+05   2.3622100e+05   2.3480100e+05   4.0900600e+05   3.9648200e+05   4.5958200e+05   6.0018000e+05   5.1243100e+05   3.9328400e+05   3.6224300e+05   2.7249900e+05   2.5675300e+05   3.0998300e+05   2.6957700e+05   3.4338700e+05   5.9593500e+05   6.0940800e+05   2.8063600e+05   2.2767700e+05   2.0734500e+05   2.0458300e+05   2.8810900e+05   3.0821500e+05   1.7117400e+05   1.7458800e+05   2.5911600e+05   2.6155000e+05   1.6116500e+05   1.5115200e+05   5.1779700e+05   4.9056400e+05   2.8931600e+05   2.9610400e+05   6.2507400e+05   5.4264400e+05   2.1575900e+05   2.3898600e+05   4.4027400e+05   4.0349200e+05
   5.7084200e+05   5.1346800e+05   5.5721300e+05   5.6090900e+05   2.2925300e+05   2.0488800e+05   6.2304100e+05   6.8696100e+05   2.1027100e+05   2.2774200e+05   2.5460400e+05   2.8833200e+05   4.1263400e+05   3.1604800e+05   2.9295400e+05   3.0941500e+05   2.5696300e+05   2.7794100e+05   4.2317100e+05   4.2133800e+05   1.3956200e+05   1.6727900e+05   5.0843500e+05   4.1463400e+05   2.1807400e+05   0.0000000e+00   1.8664300e+05   1.5654100e+05   3.2030200e+05   3.4775600e+05   3.2659400e+05   3.0361400e+05   3.7963300e+05   3.8254100e+05   2.0659500e+05   1.7735600e+05   2.8255500e+05   2.6274700e+05   2.7506000e+05   2.5154700e+05   2.0371200e+05   1.7529700e+05   5.4612900e+05   5.0134400e+05   4.2640800e+05   4.7583100e+05   4.3623500e+05   4.4169600e+05   3.4281600e+05   3.6720100e+05   4.7077700e+05   3.3096800e+05   2.2842200e+05   2.5140200e+05   4.1462000e+05   3.8761500e+05   4.8476100e+05   5.7085300e+05   5.2682100e+05   4.0015300e+05   3.5459900e+05   2.5461100e+05   2.4129600e+05   2.9806000e+05   3.0635800e+05   3.6695900e+05   5.7529600e+05   5.7523300e+05   2.5947200e+05   2.0002700e+05   2.3458600e+05   2.4689500e+05   2.8345000e+05   3.1351700e+05   1.3776300e+05   1.7318100e+05   2.7906600e+05   2.7839100e+05   1.4991600e+05   1.4007100e+05   4.6907800e+05   4.6829200e+05   2.8542300e+05   2.6380200e+05   6.2050100e+05   5.3731600e+05   1.8027900e+05   2.3966900e+05   4.2964600e+05   3.6874300e+05
   5.3182400e+05   4.6661100e+05   5.0836600e+05   4.8951600e+05   1.7017400e+05   1.4918300e+05   5.6251900e+05   6.2517600e+05   1.3965100e+05   1.5228100e+05   1.9332300e+05   2.5044100e+05   3.2424100e+05   2.6291300e+05   2.4255000e+05   2.3909000e+05   1.7399400e+05   2.0525900e+05   3.7781400e+05   3.6324700e+05   1.0242500e+05   9.7827000e+04   4.5433900e+05   3.7226800e+05   1.5988900e+05   1.8664300e+05   0.0000000e+00   1.1760300e+05   2.8367200e+05   2.7136900e+05   2.5628600e+05   2.4150600e+05   3.4542800e+05   3.0793100e+05   1.4822500e+05   1.0138000e+05   2.2462200e+05   2.1214400e+05   2.2669700e+05   2.0835300e+05   1.0731700e+05   9.4011000e+04   4.6657400e+05   4.7000100e+05   3.7317500e+05   4.1049200e+05   3.5951100e+05   3.7404600e+05   2.8596500e+05   3.0655700e+05   4.4430500e+05   2.7685800e+05   1.7853300e+05   2.2438000e+05   3.7523500e+05   3.5855400e+05   4.9844400e+05   5.7583700e+05   4.7823400e+05   3.7453200e+05   3.6144300e+05   2.8993000e+05   2.1489000e+05   2.5467800e+05   2.5754100e+05   3.1553100e+05   5.8327400e+05   5.4806400e+05   2.2935700e+05   1.8789100e+05   1.7606900e+05   1.6794100e+05   2.3417100e+05   3.0058900e+05   1.2325200e+05   1.4364000e+05   2.4091100e+05   2.1551500e+05   1.1220900e+05   1.0120300e+05   4.3640800e+05   4.8022000e+05   2.5237100e+05   2.4042000e+05   5.4516000e+05   4.8963800e+05   1.5803100e+05   1.8860900e+05   3.4962700e+05   3.1736300e+05
   5.5769800e+05   4.7214300e+05   5.3872500e+05   5.0937700e+05   1.4498500e+05   1.8611400e+05   6.4443200e+05   6.2211800e+05   1.2686500e+05   1.7670400e+05   2.0276600e+05   2.4835300e+05   3.3198700e+05   2.8643400e+05   2.3600100e+05   2.5471700e+05   1.7751400e+05   2.0600000e+05   3.4007700e+05   3.6295400e+05   8.8683000e+04   7.1183000e+04   4.7597500e+05   3.7617600e+05   1.2800700e+05   1.5654100e+05   1.1760300e+05   0.0000000e+00   2.7326100e+05   2.6236300e+05   2.4962300e+05   2.2267900e+05   3.2781900e+05   3.0626600e+05   1.2470200e+05   9.5928000e+04   1.9375500e+05   2.1414700e+05   2.1199800e+05   1.9561900e+05   1.0682800e+05   7.7112000e+04   4.3666800e+05   4.4115700e+05   3.2931600e+05   3.8617500e+05   3.6584000e+05   3.4205100e+05   2.6091300e+05   2.8254000e+05   4.0058800e+05   2.6737000e+05   1.5039600e+05   1.9027500e+05   3.2988100e+05   3.3777000e+05   4.5629200e+05   5.0750600e+05   4.3075000e+05   3.3736200e+05   3.4295600e+05   2.5563500e+05   1.8186800e+05   2.2934200e+05   2.3030500e+05   3.4121500e+05   5.8808200e+05   5.8947300e+05   2.3103800e+05   1.5844400e+05   1.6892400e+05   1.5394200e+05   2.2680200e+05   2.6015200e+05   1.0460600e+05   1.1602500e+05   2.0879800e+05   2.0186600e+05   1.0475900e+05   9.9115000e+04   4.4856200e+05   4.2949700e+05   2.2959300e+05   2.2847400e+05   5.2165900e+05   4.8958800e+05   1.6010800e+05   2.0122700e+05   3.5954200e+05   3.2735800e+05
   7.0964800e+05   7.0262600e+05   6.8195300e+05   6.7981700e+05   2.8236400e+05   2.8749300e+05   7.3555500e+05   7.5919500e+05   2.7367500e+05   3.1452700e+05   3.4318500e+05   3.5992600e+05   4.5766600e+05   4.0934300e+05   3.6536800e+05   3.9048200e+05   3.4970300e+05   3.9328400e+05   5.0159400e+05   5.3122100e+05   2.4838800e+05   2.4067700e+05   6.1656200e+05   5.3997900e+05   3.0726100e+05   3.2030200e+05   2.8367200e+05   2.7326100e+05   0.0000000e+00   4.0468000e+05   3.9471200e+05   3.7444600e+05   4.9142600e+05   4.5923900e+05   2.8677300e+05   2.5522400e+05   3.5121800e+05   3.4876900e+05   3.4637900e+05   3.3294600e+05   2.5652800e+05   2.4392400e+05   5.8558800e+05   5.6937900e+05   5.0492900e+05   5.4954900e+05   5.3115000e+05   5.0430100e+05   4.1966500e+05   4.0485900e+05   5.5906800e+05   4.1079400e+05   3.0317700e+05   3.3474700e+05   4.9940900e+05   4.8465200e+05   6.0165700e+05   6.8061900e+05   5.9099600e+05   4.9655300e+05   4.7166700e+05   4.1593100e+05   3.3936400e+05   4.0562300e+05   4.0286200e+05   5.2905500e+05   7.4665200e+05   7.4393000e+05   3.9479900e+05   3.3712800e+05   3.4908000e+05   3.5887400e+05   4.1312200e+05   4.3446100e+05   2.7258500e+05   2.9417800e+05   3.8855100e+05   3.6110600e+05   2.5102800e+05   2.3416200e+05   6.1555700e+05   5.8544400e+05   3.8477600e+05   4.0186700e+05   7.0100400e+05   6.2853200e+05   3.1086500e+05   3.4564200e+05   4.9980700e+05   4.6370400e+05
   7.1148500e+05   6.9485100e+05   6.9039900e+05   6.9299400e+05   3.4261500e+05   3.3431600e+05   8.2099700e+05   8.0119200e+05   3.0037200e+05   3.5484100e+05   3.6807700e+05   4.0019500e+05   5.1909200e+05   4.5269200e+05   3.8891100e+05   4.3219600e+05   3.7611000e+05   3.8070600e+05   5.1452100e+05   5.1327600e+05   2.5109000e+05   2.5402500e+05   6.1685200e+05   5.1622000e+05   3.1723300e+05   3.4775600e+05   2.7136900e+05   2.6236300e+05   4.0468000e+05   0.0000000e+00   4.2811100e+05   3.9737500e+05   4.8704600e+05   4.7356800e+05   3.3948000e+05   2.5974900e+05   3.3466500e+05   3.3386800e+05   3.3170400e+05   3.2995800e+05   2.1797800e+05   2.2656500e+05   5.9036100e+05   5.5331500e+05   4.6853100e+05   5.4665700e+05   4.7261700e+05   5.1017600e+05   4.0047000e+05   4.2968200e+05   5.2317800e+05   4.1412300e+05   3.2277500e+05   3.2907300e+05   4.9385000e+05   5.0799900e+05   5.7810300e+05   6.7296300e+05   5.9733600e+05   4.7740000e+05   5.0745300e+05   3.8932000e+05   3.5016200e+05   4.0137500e+05   3.9790100e+05   5.1520000e+05   7.0973000e+05   7.0875800e+05   3.7428900e+05   3.3975300e+05   3.3954500e+05   3.5010600e+05   3.9722300e+05   4.0777100e+05   2.7161800e+05   3.1059200e+05   4.3300000e+05   3.9995200e+05   2.7608900e+05   2.6457700e+05   6.6257400e+05   6.1387600e+05   4.1651800e+05   4.2856700e+05   7.2891800e+05   6.8240300e+05   3.3594200e+05   3.7419600e+05   5.1303300e+05   5.0587500e+05
   6.6141800e+05   6.6059000e+05   6.3225700e+05   6.4904300e+05   3.1283600e+05   2.9519200e+05   7.5697600e+05   7.9794100e+05   3.0629300e+05   3.3007100e+05   3.2888100e+05   3.8302800e+05   4.9869500e+05   4.4831900e+05   4.0265200e+05   3.9190900e+05   3.4869200e+05   3.7551400e+05   5.1617100e+05   5.0676400e+05   2.3606500e+05   2.1585000e+05   6.2106700e+05   5.0211900e+05   2.9773300e+05   3.2659400e+05   2.5628600e+05   2.4962300e+05   3.9471200e+05   4.2811100e+05   0.0000000e+00   3.6406100e+05   4.4399100e+05   4.5901800e+05   2.8744700e+05   2.4053600e+05   3.2439400e+05   3.3439500e+05   3.3370200e+05   3.3354500e+05   2.6323700e+05   2.1890400e+05   5.4494400e+05   5.7772300e+05   4.7640100e+05   5.4590300e+05   4.7257200e+05   5.1687900e+05   4.0393700e+05   4.4491600e+05   5.6577200e+05   4.4449700e+05   3.2609200e+05   3.2299300e+05   4.9518000e+05   4.8702200e+05   6.3443000e+05   6.7329600e+05   6.1749200e+05   4.7647800e+05   5.3718900e+05   3.9350100e+05   3.3699000e+05   3.7026900e+05   3.9582100e+05   4.3730100e+05   7.1534900e+05   7.0147000e+05   3.5827800e+05   3.4030800e+05   2.9922300e+05   3.3446200e+05   3.9141600e+05   4.2342600e+05   2.4242400e+05   2.5365100e+05   3.4964500e+05   3.6935800e+05   2.3241800e+05   2.3550000e+05   5.9714200e+05   5.5197300e+05   3.7322100e+05   3.7117900e+05   6.7837700e+05   6.3090800e+05   3.0519600e+05   3.2781900e+05   4.8077900e+05   4.4058200e+05
   6.4441100e+05   6.2314200e+05   6.2665900e+05   6.3900300e+05   2.6987500e+05   2.9308600e+05   6.7026000e+05   7.7881000e+05   2.6202000e+05   2.9249800e+05   3.0085900e+05   3.5262300e+05   4.8466300e+05   4.2988800e+05   3.3461800e+05   3.4649500e+05   3.1258200e+05   3.3180400e+05   4.5838900e+05   4.5075800e+05   1.9688000e+05   2.0140600e+05   5.9054900e+05   4.7329800e+05   2.7083500e+05   3.0361400e+05   2.4150600e+05   2.2267900e+05   3.7444600e+05   3.9737500e+05   3.6406100e+05   0.0000000e+00   4.2815700e+05   4.3446200e+05   2.4716200e+05   2.1816900e+05   3.1564000e+05   3.3351800e+05   3.3739600e+05   3.1762600e+05   2.3910600e+05   2.2818800e+05   5.6054200e+05   5.6305900e+05   4.9460500e+05   5.3548800e+05   4.8491200e+05   4.9112700e+05   3.7394300e+05   4.0393900e+05   5.4278200e+05   4.0267800e+05   2.8846000e+05   3.0614400e+05   4.7062400e+05   4.7618200e+05   6.1189100e+05   6.2596500e+05   5.6110000e+05   4.6587200e+05   5.2007400e+05   3.9557700e+05   3.0382900e+05   3.4520400e+05   3.7237100e+05   4.4353400e+05   7.1797700e+05   6.8096600e+05   3.5389200e+05   3.1535800e+05   2.8638100e+05   2.9707000e+05   3.5984500e+05   3.8919500e+05   2.3392000e+05   2.5721800e+05   3.5233600e+05   3.4402100e+05   2.2332600e+05   2.1871600e+05   5.4549000e+05   5.6025100e+05   3.7060700e+05   3.3936500e+05   6.5498000e+05   5.7671200e+05   2.6232900e+05   3.0072000e+05   4.8409400e+05   4.7596100e+05
   7.7668900e+05   7.0859700e+05   7.2895500e+05   7.3913600e+05   3.7859000e+05   3.4190900e+05   7.8850300e+05   8.6571800e+05   3.4385000e+05   3.7412900e+05   4.0403500e+05   4.6110900e+05   5.5380000e+05   4.6464900e+05   4.1721000e+05   4.2302800e+05   3.9355800e+05   4.3364800e+05   5.3616700e+05   5.6099500e+05   3.1644300e+05   3.1141400e+05   6.7367800e+05   5.6514000e+05   3.9890900e+05   3.7963300e+05   3.4542800e+05   3.2781900e+05   4.9142600e+05   4.8704600e+05   4.4399100e+05   4.2815700e+05   0.0000000e+00   5.3513000e+05   3.3350100e+05   3.0479500e+05   4.2138000e+05   4.4682100e+05   4.1061500e+05   3.9977400e+05   3.0475700e+05   3.1481100e+05   6.3216000e+05   6.9942700e+05   5.6185200e+05   6.2438700e+05   5.9923900e+05   5.9325700e+05   4.8712000e+05   4.7348800e+05   6.5797800e+05   5.2614200e+05   3.9503000e+05   4.3771700e+05   5.8163300e+05   5.5630200e+05   7.1006400e+05   7.3860700e+05   6.8302200e+05   5.7497000e+05   5.6680700e+05   4.7863800e+05   4.1039600e+05   4.4737500e+05   4.9409700e+05   5.1730000e+05   7.8621000e+05   7.5321200e+05   4.4106800e+05   3.8803400e+05   4.0371900e+05   3.9730400e+05   4.5863700e+05   4.6420900e+05   3.0259600e+05   3.2347000e+05   4.6459300e+05   4.2948000e+05   3.3004200e+05   2.7761700e+05   6.3280300e+05   6.4602500e+05   4.6200200e+05   4.4985300e+05   7.6017400e+05   6.8199600e+05   3.6848800e+05   3.8051800e+05   5.6749200e+05   5.4534900e+05
   7.6187700e+05   7.0079500e+05   6.9736400e+05   6.7385000e+05   3.7086300e+05   4.0373800e+05   8.1041100e+05   8.2552300e+05   3.3912900e+05   3.5970900e+05   3.8553600e+05   4.5190200e+05   5.3641500e+05   4.9600100e+05   4.3545100e+05   4.1354000e+05   3.8146000e+05   4.3090000e+05   5.3245200e+05   5.7681200e+05   3.0552700e+05   3.0660500e+05   6.8109600e+05   5.5163700e+05   3.5704600e+05   3.8254100e+05   3.0793100e+05   3.0626600e+05   4.5923900e+05   4.7356800e+05   4.5901800e+05   4.3446200e+05   5.3513000e+05   0.0000000e+00   3.2654400e+05   2.8117800e+05   3.8477400e+05   3.9276300e+05   4.1442900e+05   4.1036900e+05   3.0665000e+05   2.8891300e+05   6.5199100e+05   6.4459900e+05   5.2817200e+05   6.3076600e+05   5.9003800e+05   5.8340000e+05   4.5634200e+05   4.6814700e+05   6.3719000e+05   4.9924700e+05   3.6063300e+05   3.7461600e+05   5.6805100e+05   5.6308700e+05   6.6416000e+05   6.8883800e+05   6.3868100e+05   5.7034000e+05   5.8244300e+05   4.7439500e+05   3.9892300e+05   4.5875500e+05   4.2091700e+05   5.1810000e+05   7.7355900e+05   7.8617900e+05   4.0697900e+05   3.7124800e+05   3.5222400e+05   3.7290100e+05   4.5011200e+05   4.8945000e+05   3.2304000e+05   3.3374500e+05   4.2549500e+05   4.1830800e+05   3.1280200e+05   3.0568700e+05   6.6272200e+05   6.4076700e+05   4.7696900e+05   4.5543000e+05   7.5851300e+05   6.9162400e+05   3.6124100e+05   4.1391700e+05   5.7265900e+05   5.5313000e+05
   6.0750100e+05   5.1576900e+05   5.3605300e+05   5.0689700e+05   2.1271000e+05   1.6908200e+05   6.5359000e+05   6.7477600e+05   1.5982900e+05   1.7555000e+05   2.2193400e+05   2.6377900e+05   3.5281700e+05   3.1769600e+05   2.5180900e+05   2.5181700e+05   2.2559200e+05   2.5408900e+05   3.9469800e+05   4.0365700e+05   1.0764400e+05   1.0478700e+05   4.8490800e+05   3.5879800e+05   2.2093000e+05   2.0659500e+05   1.4822500e+05   1.2470200e+05   2.8677300e+05   3.3948000e+05   2.8744700e+05   2.4716200e+05   3.3350100e+05   3.2654400e+05   0.0000000e+00   1.2928400e+05   2.2589800e+05   2.3076500e+05   2.7130600e+05   2.1522300e+05   1.3372900e+05   1.2098700e+05   5.0549900e+05   4.8724300e+05   3.6783200e+05   4.0713500e+05   4.0123300e+05   3.9949000e+05   2.9226500e+05   3.0591500e+05   4.2419500e+05   2.9633000e+05   1.7387500e+05   2.1129300e+05   3.8396200e+05   3.5834000e+05   4.7653700e+05   5.2345000e+05   4.7494500e+05   3.7543400e+05   3.9342500e+05   3.1122100e+05   2.2433400e+05   2.6521800e+05   2.7165800e+05   3.5322300e+05   5.9455300e+05   5.8239000e+05   2.5925400e+05   2.0026100e+05   1.9125200e+05   2.1363900e+05   2.8157600e+05   2.8848500e+05   1.0722600e+05   1.5085000e+05   2.5329200e+05   2.0179000e+05   1.0921600e+05   1.0933500e+05   4.8085000e+05   4.3479400e+05   2.5018900e+05   2.4328300e+05   5.5237400e+05   4.9018400e+05   1.4711700e+05   1.8895100e+05   3.5850300e+05   3.5370000e+05
   5.2394700e+05   4.8051100e+05   4.8574200e+05   4.7714100e+05   1.2989900e+05   1.4316100e+05   6.3960300e+05   6.2991600e+05   1.2544100e+05   1.4693000e+05   1.8579700e+05   2.0773200e+05   3.1401100e+05   2.7079800e+05   1.9451400e+05   2.2799900e+05   1.8347500e+05   2.1404900e+05   3.3015500e+05   3.2929500e+05   7.9189000e+04   6.6982000e+04   4.2834500e+05   3.3897800e+05   1.3252800e+05   1.7735600e+05   1.0138000e+05   9.5928000e+04   2.5522400e+05   2.5974900e+05   2.4053600e+05   2.1816900e+05   3.0479500e+05   2.8117800e+05   1.2928400e+05   0.0000000e+00   1.7612600e+05   1.8210400e+05   2.1399000e+05   1.7229600e+05   8.9900000e+04   1.0616700e+05   4.8545200e+05   4.4820000e+05   3.1550600e+05   3.9537500e+05   3.7730100e+05   3.7899100e+05   2.3597500e+05   2.5213800e+05   4.1279300e+05   2.8894500e+05   1.6496200e+05   1.6364600e+05   3.3976400e+05   3.2035500e+05   4.2089100e+05   4.9867900e+05   4.6797900e+05   3.4232900e+05   3.4068800e+05   2.8213900e+05   1.7058700e+05   2.2836700e+05   2.1129100e+05   3.1440700e+05   5.5727700e+05   5.5620700e+05   1.8967400e+05   1.5688600e+05   1.4583900e+05   1.8140600e+05   2.3773800e+05   2.4043500e+05   8.7238000e+04   1.2325600e+05   2.3601200e+05   1.8590200e+05   8.1029000e+04   9.0523000e+04   4.3165000e+05   4.1616800e+05   2.0774900e+05   2.1269600e+05   5.1290900e+05   4.5113300e+05   1.4025500e+05   1.7289700e+05   3.3801700e+05   3.0531400e+05
   6.0202800e+05   5.6679700e+05   6.0040200e+05   6.0516800e+05   2.2563100e+05   2.4613500e+05   7.5443900e+05   7.5362000e+05   2.4307600e+05   2.3976000e+05   3.0086300e+05   3.1168600e+05   4.1277600e+05   3.6274300e+05   3.1582100e+05   3.2419700e+05   2.8149300e+05   3.0863600e+05   4.4558000e+05   4.4338900e+05   1.7404000e+05   1.6454000e+05   5.2827000e+05   4.6212500e+05   2.3969900e+05   2.8255500e+05   2.2462200e+05   1.9375500e+05   3.5121800e+05   3.3466500e+05   3.2439400e+05   3.1564000e+05   4.2138000e+05   3.8477400e+05   2.2589800e+05   1.7612600e+05   0.0000000e+00   2.8085500e+05   2.6776100e+05   2.9878400e+05   1.8426500e+05   1.8568800e+05   5.8827200e+05   5.7319900e+05   4.4224000e+05   4.7616600e+05   4.7500000e+05   5.0786200e+05   3.4174600e+05   3.4989100e+05   5.0154500e+05   3.4849800e+05   2.6984400e+05   2.6073100e+05   4.3557900e+05   4.5900100e+05   5.0740300e+05   6.2433500e+05   5.4737700e+05   4.2599400e+05   4.4082900e+05   3.5697400e+05   2.6539500e+05   3.3659900e+05   3.4611700e+05   4.5392800e+05   6.7910700e+05   6.6789800e+05   2.9206000e+05   2.6527500e+05   2.4261200e+05   2.6105100e+05   3.1541300e+05   3.4655200e+05   1.9763000e+05   2.2657800e+05   3.1877100e+05   2.8006200e+05   1.8413700e+05   1.7870100e+05   5.2116600e+05   5.2729400e+05   3.2092500e+05   3.3478400e+05   6.1161800e+05   5.6849000e+05   2.1676400e+05   2.6267700e+05   4.3139600e+05   4.3415900e+05
   6.0248400e+05   5.6013000e+05   5.9212200e+05   5.7524500e+05   2.3953100e+05   2.3270400e+05   7.2376000e+05   7.3485800e+05   2.2555500e+05   2.4465800e+05   2.7108700e+05   3.1374100e+05   4.3360400e+05   3.6382400e+05   3.1154100e+05   3.1184400e+05   2.7592800e+05   3.0291000e+05   4.3938800e+05   4.4546800e+05   1.9420900e+05   1.6629800e+05   5.5028800e+05   4.6051300e+05   2.6134900e+05   2.6274700e+05   2.1214400e+05   2.1414700e+05   3.4876900e+05   3.3386800e+05   3.3439500e+05   3.3351800e+05   4.4682100e+05   3.9276300e+05   2.3076500e+05   1.8210400e+05   2.8085500e+05   0.0000000e+00   2.8697000e+05   3.1492100e+05   1.8508800e+05   1.8499000e+05   5.6116200e+05   5.6659800e+05   4.5355200e+05   4.8161700e+05   4.3983000e+05   4.6174200e+05   3.2536600e+05   3.7872000e+05   5.4195300e+05   3.7394400e+05   2.9239600e+05   2.7482400e+05   4.3989100e+05   4.5015900e+05   5.2751600e+05   5.7531100e+05   5.0637600e+05   4.3047200e+05   4.6176800e+05   3.1907700e+05   2.8025900e+05   3.2480900e+05   3.5381600e+05   3.9453000e+05   6.9291500e+05   6.6526800e+05   3.1099300e+05   2.4954400e+05   2.4149900e+05   2.5239100e+05   3.1114300e+05   3.4113000e+05   1.6945900e+05   2.0035500e+05   3.0143600e+05   2.8946100e+05   1.7785300e+05   1.7991500e+05   4.9524700e+05   5.1324300e+05   2.7297200e+05   2.9297400e+05   5.7940800e+05   5.3029000e+05   1.9727600e+05   2.5831700e+05   4.5731100e+05   3.9095600e+05
   6.2953600e+05   5.7796800e+05   6.0487400e+05   6.0567500e+05   2.6178500e+05   2.7456600e+05   7.6295800e+05   7.5629900e+05   2.6393600e+05   2.7615500e+05   3.0537000e+05   3.5249200e+05   4.6159600e+05   4.0567100e+05   3.3841000e+05   3.3289700e+05   3.0349700e+05   3.2138000e+05   4.4115400e+05   4.9118400e+05   1.9441900e+05   1.6136300e+05   5.2656900e+05   4.6608100e+05   2.9136000e+05   2.7506000e+05   2.2669700e+05   2.1199800e+05   3.4637900e+05   3.3170400e+05   3.3370200e+05   3.3739600e+05   4.1061500e+05   4.1442900e+05   2.7130600e+05   2.1399000e+05   2.6776100e+05   2.8697000e+05   0.0000000e+00   2.8831300e+05   1.8060800e+05   2.1351200e+05   5.8120800e+05   5.6184300e+05   4.5695300e+05   4.9175700e+05   4.6352700e+05   4.8969700e+05   3.3081000e+05   3.8078700e+05   5.4603200e+05   3.9063600e+05   3.0924800e+05   3.1458500e+05   4.6767200e+05   4.6579000e+05   5.8692400e+05   5.9327700e+05   5.3048200e+05   4.5133600e+05   4.5526500e+05   3.4188100e+05   3.3319100e+05   3.4862500e+05   3.3935500e+05   4.0761800e+05   6.9291800e+05   6.6076400e+05   3.2020300e+05   2.4985200e+05   2.4825300e+05   2.8364200e+05   3.3817000e+05   3.6381800e+05   1.8397000e+05   2.1187100e+05   3.1152700e+05   2.9944700e+05   2.0186900e+05   2.0573400e+05   5.3230600e+05   5.3995400e+05   3.1202300e+05   3.0351800e+05   6.1824700e+05   5.6843500e+05   2.5311400e+05   2.8145700e+05   4.7463100e+05   4.4609300e+05
   6.1024000e+05   5.6276500e+05   5.8255500e+05   6.0795100e+05   2.2884600e+05   2.1899100e+05   6.8463100e+05   7.0548200e+05   2.0437900e+05   2.5651100e+05   2.9493200e+05   3.2524900e+05   4.5091900e+05   3.8645200e+05   3.2377500e+05   3.3535800e+05   2.8331600e+05   2.9123800e+05   4.1530400e+05   4.8885200e+05   1.9640200e+05   1.8142200e+05   5.3804000e+05   4.3979100e+05   2.4934800e+05   2.5154700e+05   2.0835300e+05   1.9561900e+05   3.3294600e+05   3.2995800e+05   3.3354500e+05   3.1762600e+05   3.9977400e+05   4.1036900e+05   2.1522300e+05   1.7229600e+05   2.9878400e+05   3.1492100e+05   2.8831300e+05   0.0000000e+00   1.7878100e+05   1.8935900e+05   5.5359300e+05   5.3422700e+05   4.4749200e+05   4.8909700e+05   4.7082800e+05   4.8069600e+05   3.2779600e+05   3.5562400e+05   4.7621500e+05   3.6662100e+05   2.4998600e+05   2.9312000e+05   4.4887800e+05   4.4412900e+05   5.8649200e+05   5.6648200e+05   5.4741700e+05   4.3645900e+05   4.6107500e+05   3.3924000e+05   2.8663000e+05   3.3037500e+05   3.1375700e+05   3.6094200e+05   6.7831800e+05   6.2975800e+05   2.8380400e+05   2.4759800e+05   2.2143300e+05   2.4003700e+05   3.0626100e+05   3.2511200e+05   1.7442100e+05   1.8359100e+05   3.0276600e+05   2.6868100e+05   1.6865900e+05   1.7055100e+05   5.3486000e+05   5.2198500e+05   3.0051700e+05   3.2844100e+05   6.2485200e+05   5.8099100e+05   2.1526200e+05   2.5662100e+05   4.2917400e+05   4.2567900e+05
   5.5338400e+05   4.7267900e+05   4.8411100e+05   5.1373300e+05   1.6560300e+05   1.5770500e+05   5.8038300e+05   6.1365000e+05   1.4871500e+05   1.7716200e+05   2.0080100e+05   2.3100500e+05   3.2571400e+05   2.9191700e+05   2.1773900e+05   2.2472800e+05   1.7100600e+05   1.9390800e+05   3.3677700e+05   3.5477600e+05   9.2343000e+04   7.7243000e+04   4.3696600e+05   3.6498600e+05   1.4479000e+05   2.0371200e+05   1.0731700e+05   1.0682800e+05   2.5652800e+05   2.1797800e+05   2.6323700e+05   2.3910600e+05   3.0475700e+05   3.0665000e+05   1.3372900e+05   8.9900000e+04   1.8426500e+05   1.8508800e+05   1.8060800e+05   1.7878100e+05   0.0000000e+00   9.6018000e+04   4.4446700e+05   4.4903400e+05   3.4816300e+05   4.0982100e+05   3.5388000e+05   3.7962300e+05   2.4104800e+05   2.7267100e+05   4.2510700e+05   2.8671300e+05   1.3385800e+05   1.7238100e+05   3.4501900e+05   3.1007500e+05   4.8200500e+05   4.7912000e+05   4.2807600e+05   3.5410700e+05   3.6797900e+05   2.5297800e+05   2.1466700e+05   2.5113100e+05   2.1397400e+05   2.9887900e+05   5.8285500e+05   5.4044600e+05   1.9840800e+05   1.8349600e+05   1.5781800e+05   1.7015100e+05   2.4553200e+05   2.7229000e+05   1.1128400e+05   1.4720800e+05   2.3378800e+05   1.9073300e+05   8.3948000e+04   8.3596000e+04   4.4436900e+05   4.0944000e+05   2.4179600e+05   2.6290200e+05   5.4922500e+05   4.9231700e+05   1.6311300e+05   1.8863800e+05   3.7707800e+05   3.4818100e+05
   5.4318300e+05   4.3720200e+05   4.4654000e+05   4.6546000e+05   1.5040700e+05   1.4856500e+05   5.1420900e+05   5.6856500e+05   1.1982300e+05   1.5801000e+05   1.8060700e+05   2.1683000e+05   3.2156700e+05   2.6951900e+05   2.2764300e+05   2.1539100e+05   1.5811700e+05   1.9363500e+05   3.1994600e+05   3.2903700e+05   8.6964000e+04   8.3611000e+04   4.5055600e+05   3.3925400e+05   1.3302100e+05   1.7529700e+05   9.4011000e+04   7.7112000e+04   2.4392400e+05   2.2656500e+05   2.1890400e+05   2.2818800e+05   3.1481100e+05   2.8891300e+05   1.2098700e+05   1.0616700e+05   1.8568800e+05   1.8499000e+05   2.1351200e+05   1.8935900e+05   9.6018000e+04   0.0000000e+00   4.3003300e+05   4.2959500e+05   3.1239000e+05   3.8780300e+05   3.3302900e+05   3.6053200e+05   2.3259500e+05   2.6998400e+05   4.2186100e+05   2.7495400e+05   1.2571500e+05   1.6949600e+05   3.3470200e+05   3.3029200e+05   4.6537100e+05   4.8447700e+05   4.2867200e+05   3.3987300e+05   3.2868500e+05   2.2967900e+05   1.7540100e+05   2.0564600e+05   2.2878500e+05   2.6724500e+05   5.6257800e+05   5.2632500e+05   1.9739200e+05   1.7205300e+05   1.6964700e+05   1.7852300e+05   2.3160600e+05   2.3036800e+05   1.0250900e+05   1.2132600e+05   2.2191300e+05   1.8171200e+05   8.5761000e+04   8.2754000e+04   4.1110300e+05   3.8101000e+05   2.1691100e+05   2.2364800e+05   5.4623400e+05   4.7813200e+05   1.3263400e+05   1.6782800e+05   3.7188400e+05   3.5159500e+05
   8.1822700e+05   7.8008700e+05   7.9638300e+05   7.9713400e+05   4.6852800e+05   4.6333600e+05   8.8307500e+05   9.4922000e+05   4.8487200e+05   5.0428200e+05   5.1213800e+05   5.3131400e+05   6.0884100e+05   5.8603000e+05   5.5799400e+05   5.5607500e+05   5.0299900e+05   5.2363800e+05   6.5353400e+05   6.6463900e+05   4.1996300e+05   3.9562200e+05   7.6249700e+05   6.9187200e+05   5.1126300e+05   5.4612900e+05   4.6657400e+05   4.3666800e+05   5.8558800e+05   5.9036100e+05   5.4494400e+05   5.6054200e+05   6.3216000e+05   6.5199100e+05   5.0549900e+05   4.8545200e+05   5.8827200e+05   5.6116200e+05   5.8120800e+05   5.5359300e+05   4.4446700e+05   4.3003300e+05   0.0000000e+00   8.0139600e+05   6.8467300e+05   7.4770100e+05   6.9154700e+05   7.3759800e+05   5.9980800e+05   6.3142000e+05   7.7206200e+05   6.2689700e+05   5.0465400e+05   5.1256300e+05   6.9147600e+05   6.8465100e+05   8.0757900e+05   8.4779500e+05   7.9928800e+05   7.0887100e+05   6.7305900e+05   6.0646500e+05   5.0542300e+05   5.6808600e+05   5.7935600e+05   6.3913300e+05   9.1563200e+05   8.8444900e+05   5.4829700e+05   5.1596500e+05   4.8717100e+05   4.9218600e+05   5.3592600e+05   5.6348400e+05   4.4807900e+05   4.5417700e+05   5.5236000e+05   5.0733400e+05   4.1692400e+05   3.8983400e+05   6.7587800e+05   6.8685700e+05   5.2134300e+05   5.3732000e+05   8.2903100e+05   8.2038000e+05   4.9187100e+05   5.1339600e+05   7.0227700e+05   6.6353500e+05
   8.9419800e+05   8.2546500e+05   8.4354900e+05   8.4643700e+05   5.1193000e+05   4.9288600e+05   9.0026600e+05   9.7694100e+05   4.8169900e+05   4.8291900e+05   5.3890900e+05   5.7421800e+05   6.9076100e+05   6.0298400e+05   5.4274900e+05   5.4689100e+05   4.9861700e+05   5.4228600e+05   6.6403300e+05   6.9247800e+05   4.0532500e+05   3.8504500e+05   7.8156700e+05   6.8078700e+05   5.0894700e+05   5.0134400e+05   4.7000100e+05   4.4115700e+05   5.6937900e+05   5.5331500e+05   5.7772300e+05   5.6305900e+05   6.9942700e+05   6.4459900e+05   4.8724300e+05   4.4820000e+05   5.7319900e+05   5.6659800e+05   5.6184300e+05   5.3422700e+05   4.4903400e+05   4.2959500e+05   8.0139600e+05   0.0000000e+00   6.6242100e+05   7.2751400e+05   6.6818900e+05   6.8772600e+05   5.7628400e+05   6.1815800e+05   8.0611400e+05   6.0200800e+05   5.1819600e+05   5.3378700e+05   6.9934200e+05   6.8112700e+05   7.8085000e+05   8.4857800e+05   7.6949300e+05   6.2523300e+05   6.6743700e+05   5.7740600e+05   5.5568500e+05   5.9497100e+05   5.8331700e+05   5.6845600e+05   8.6373000e+05   8.5064900e+05   5.3847700e+05   4.6544600e+05   4.8108900e+05   4.9628800e+05   5.8972400e+05   6.0206800e+05   4.3337700e+05   4.7024400e+05   5.7285200e+05   5.0817900e+05   3.9109200e+05   4.0235800e+05   7.5060500e+05   7.0824800e+05   5.3660400e+05   5.3403800e+05   8.6050000e+05   7.8220300e+05   4.9460900e+05   4.9198700e+05   6.6258500e+05   6.9484100e+05
   7.6081100e+05   7.1861800e+05   7.3533400e+05   7.6006300e+05   4.0893600e+05   4.0559800e+05   8.6278000e+05   8.4880800e+05   3.9309600e+05   4.2140100e+05   4.2542800e+05   4.8376400e+05   5.6754400e+05   5.0745900e+05   4.6274200e+05   4.6084300e+05   4.2179500e+05   4.4600200e+05   5.7167500e+05   6.0490700e+05   3.4140100e+05   3.2178100e+05   6.9245200e+05   5.9739800e+05   4.2000900e+05   4.2640800e+05   3.7317500e+05   3.2931600e+05   5.0492900e+05   4.6853100e+05   4.7640100e+05   4.9460500e+05   5.6185200e+05   5.2817200e+05   3.6783200e+05   3.1550600e+05   4.4224000e+05   4.5355200e+05   4.5695300e+05   4.4749200e+05   3.4816300e+05   3.1239000e+05   6.8467300e+05   6.6242100e+05   0.0000000e+00   5.9395300e+05   5.7305300e+05   5.9536400e+05   4.6748300e+05   5.1346300e+05   6.7472100e+05   4.7925400e+05   3.9532600e+05   4.1458600e+05   5.7190000e+05   5.3136200e+05   7.0399700e+05   7.5526200e+05   6.5713300e+05   5.8021200e+05   5.7478300e+05   4.8145200e+05   4.2895600e+05   4.6217400e+05   4.9970300e+05   4.9931700e+05   7.9397200e+05   7.5265400e+05   4.5379700e+05   3.8978700e+05   3.7317800e+05   3.9191900e+05   4.8799900e+05   4.7764700e+05   3.3683600e+05   3.3438800e+05   4.6081800e+05   4.4271800e+05   3.1690200e+05   3.2908100e+05   7.2890100e+05   6.7817100e+05   5.0181400e+05   4.8253300e+05   7.6513100e+05   6.9289200e+05   3.8515600e+05   4.0833900e+05   5.4222000e+05   5.7299500e+05
   8.1783400e+05   7.9053400e+05   7.8545300e+05   8.0933800e+05   4.7327100e+05   4.7115800e+05   9.1757600e+05   9.2167300e+05   4.4538500e+05   4.5133700e+05   5.0035700e+05   5.3444400e+05   6.4369200e+05   5.9039800e+05   5.2896400e+05   5.3755000e+05   4.6313900e+05   5.1325800e+05   6.1713000e+05   6.5473900e+05   3.9245300e+05   3.8092300e+05   7.4339800e+05   6.7199100e+05   4.7188300e+05   4.7583100e+05   4.1049200e+05   3.8617500e+05   5.4954900e+05   5.4665700e+05   5.4590300e+05   5.3548800e+05   6.2438700e+05   6.3076600e+05   4.0713500e+05   3.9537500e+05   4.7616600e+05   4.8161700e+05   4.9175700e+05   4.8909700e+05   4.0982100e+05   3.8780300e+05   7.4770100e+05   7.2751400e+05   5.9395300e+05   0.0000000e+00   7.0122800e+05   6.8620700e+05   5.5306900e+05   5.8471100e+05   7.4827900e+05   5.5936900e+05   4.8413600e+05   4.7799100e+05   6.4369500e+05   6.1882900e+05   7.4395700e+05   8.0891700e+05   7.6531300e+05   7.0092100e+05   6.3310500e+05   5.1351000e+05   4.7654700e+05   5.0683300e+05   5.2820700e+05   5.4957100e+05   8.8364900e+05   8.0826700e+05   5.1469100e+05   4.5170200e+05   4.2459600e+05   4.2084300e+05   5.0146600e+05   5.3876600e+05   3.8915600e+05   4.2705500e+05   5.1987000e+05   4.6219200e+05   3.6601300e+05   3.6284000e+05   7.0498500e+05   6.6898400e+05   4.8126900e+05   5.0468900e+05   8.2901600e+05   7.5985700e+05   4.5495300e+05   4.5407700e+05   5.9132300e+05   6.2391100e+05
   8.0881100e+05   7.3834200e+05   7.1921900e+05   7.4169300e+05   3.9824900e+05   3.9683700e+05   8.6736400e+05   9.0977800e+05   3.9640100e+05   4.2237700e+05   4.6564100e+05   4.9457700e+05   5.5386000e+05   5.2363900e+05   4.7384900e+05   4.6303500e+05   3.8818000e+05   4.7176600e+05   6.1954400e+05   6.1077600e+05   3.2552200e+05   3.0698700e+05   6.8670300e+05   5.9334900e+05   4.1674800e+05   4.3623500e+05   3.5951100e+05   3.6584000e+05   5.3115000e+05   4.7261700e+05   4.7257200e+05   4.8491200e+05   5.9923900e+05   5.9003800e+05   4.0123300e+05   3.7730100e+05   4.7500000e+05   4.3983000e+05   4.6352700e+05   4.7082800e+05   3.5388000e+05   3.3302900e+05   6.9154700e+05   6.6818900e+05   5.7305300e+05   7.0122800e+05   0.0000000e+00   6.3671600e+05   5.1615100e+05   5.5649700e+05   7.1521600e+05   5.3335300e+05   4.2980300e+05   4.4182400e+05   6.2054800e+05   6.2533300e+05   7.4827700e+05   7.8364500e+05   6.8698200e+05   6.1764400e+05   6.1172700e+05   5.2412700e+05   4.4629500e+05   4.7704900e+05   4.6163200e+05   5.4106500e+05   8.1805200e+05   8.0969900e+05   4.6058100e+05   4.1782400e+05   4.1428400e+05   4.3081800e+05   4.8048200e+05   5.2399200e+05   3.6445100e+05   3.6049600e+05   4.5386000e+05   4.3868500e+05   3.3048800e+05   3.2452700e+05   6.8403200e+05   6.6952700e+05   4.9953100e+05   4.7259700e+05   7.8684900e+05   7.2020900e+05   3.8941200e+05   4.3248300e+05   5.8016100e+05   5.9182600e+05
   7.5099400e+05   7.4461700e+05   7.2076400e+05   7.6187900e+05   3.9719100e+05   3.9206000e+05   8.8996800e+05   8.8950300e+05   3.8029900e+05   3.9210000e+05   4.3969600e+05   4.7025900e+05   5.9286200e+05   5.4917900e+05   4.8466500e+05   4.7843200e+05   4.0436200e+05   4.6071400e+05   5.9997500e+05   5.8150600e+05   3.3130600e+05   3.2747700e+05   6.9019000e+05   6.3132800e+05   4.0386600e+05   4.4169600e+05   3.7404600e+05   3.4205100e+05   5.0430100e+05   5.1017600e+05   5.1687900e+05   4.9112700e+05   5.9325700e+05   5.8340000e+05   3.9949000e+05   3.7899100e+05   5.0786200e+05   4.6174200e+05   4.8969700e+05   4.8069600e+05   3.7962300e+05   3.6053200e+05   7.3759800e+05   6.8772600e+05   5.9536400e+05   6.8620700e+05   6.3671600e+05   0.0000000e+00   5.3865300e+05   5.3989600e+05   7.2020500e+05   5.7025100e+05   4.0677900e+05   4.4777800e+05   6.1642500e+05   6.1733600e+05   7.2659900e+05   7.4496300e+05   6.9892200e+05   6.1328500e+05   6.2713600e+05   5.6420700e+05   4.7799200e+05   5.0762400e+05   5.0198700e+05   5.4516300e+05   7.9097700e+05   7.3551100e+05   4.5429600e+05   4.3108100e+05   4.1435900e+05   4.2203600e+05   5.0133900e+05   4.8290900e+05   3.3376500e+05   3.3856400e+05   4.4656800e+05   4.0580400e+05   3.2639800e+05   3.2393600e+05   6.7074200e+05   6.7015300e+05   4.5829000e+05   4.5842900e+05   7.8224000e+05   7.1690500e+05   3.6422100e+05   4.0097700e+05   5.6680700e+05   5.3550400e+05
   6.8040100e+05   6.2075600e+05   6.1862900e+05   6.4178400e+05   2.9238900e+05   2.8564100e+05   7.4580600e+05   7.5645500e+05   2.6878200e+05   3.0442300e+05   3.2691500e+05   3.8271400e+05   5.0878900e+05   4.2930900e+05   3.7820300e+05   3.7442200e+05   3.3537000e+05   3.5043900e+05   4.6581800e+05   5.0591800e+05   2.6701500e+05   2.4268600e+05   5.8321900e+05   4.7373500e+05   3.2687000e+05   3.4281600e+05   2.8596500e+05   2.6091300e+05   4.1966500e+05   4.0047000e+05   4.0393700e+05   3.7394300e+05   4.8712000e+05   4.5634200e+05   2.9226500e+05   2.3597500e+05   3.4174600e+05   3.2536600e+05   3.3081000e+05   3.2779600e+05   2.4104800e+05   2.3259500e+05   5.9980800e+05   5.7628400e+05   4.6748300e+05   5.5306900e+05   5.1615100e+05   5.3865300e+05   0.0000000e+00   4.2552700e+05   6.0810300e+05   4.2579900e+05   3.6327800e+05   3.3516400e+05   5.1870300e+05   4.9723300e+05   5.9379300e+05   6.0453600e+05   6.1967600e+05   5.2574600e+05   5.3970200e+05   4.3847200e+05   3.6395900e+05   4.0384300e+05   3.7921800e+05   4.4808500e+05   7.3244100e+05   6.4275800e+05   3.7617800e+05   3.2806700e+05   3.0370700e+05   3.0383700e+05   3.8502800e+05   3.5911600e+05   2.5471300e+05   2.5537300e+05   3.8238100e+05   3.6807600e+05   2.5191900e+05   2.5289300e+05   6.1564200e+05   6.2360700e+05   3.7768900e+05   3.7714500e+05   7.0765700e+05   6.2346600e+05   3.0213500e+05   3.3212500e+05   5.0348400e+05   4.4991800e+05
   6.9415400e+05   6.3787300e+05   6.6521500e+05   6.8787000e+05   3.5886900e+05   3.4615500e+05   8.0378400e+05   8.1110700e+05   3.3775900e+05   3.4927300e+05   3.7459500e+05   4.1929400e+05   5.5850200e+05   4.9451500e+05   4.2853400e+05   4.3443000e+05   3.5579600e+05   4.0706100e+05   5.1581400e+05   5.0952200e+05   2.6706600e+05   2.5308600e+05   6.4235800e+05   5.2719700e+05   3.3071600e+05   3.6720100e+05   3.0655700e+05   2.8254000e+05   4.0485900e+05   4.2968200e+05   4.4491600e+05   4.0393900e+05   4.7348800e+05   4.6814700e+05   3.0591500e+05   2.5213800e+05   3.4989100e+05   3.7872000e+05   3.8078700e+05   3.5562400e+05   2.7267100e+05   2.6998400e+05   6.3142000e+05   6.1815800e+05   5.1346300e+05   5.8471100e+05   5.5649700e+05   5.3989600e+05   4.2552700e+05   0.0000000e+00   6.2811000e+05   4.2916000e+05   3.2836100e+05   3.4280400e+05   5.0068300e+05   4.9429900e+05   5.5519200e+05   6.4377300e+05   5.9225300e+05   4.8077900e+05   5.1971300e+05   4.4765400e+05   3.2983500e+05   3.8076400e+05   3.9819200e+05   4.4473100e+05   7.7046700e+05   6.7452000e+05   3.4352200e+05   3.1399700e+05   3.1329400e+05   3.1902200e+05   4.0003000e+05   4.0412600e+05   2.7005000e+05   2.7666000e+05   4.0069600e+05   3.4750700e+05   2.5756900e+05   2.5771700e+05   6.1211200e+05   5.7857800e+05   3.8293600e+05   4.4288800e+05   7.3208200e+05   6.3581100e+05   3.3418200e+05   3.6208300e+05   5.4346000e+05   5.4878800e+05
   8.0102900e+05   7.6090300e+05   7.6911400e+05   8.2712900e+05   4.8189500e+05   4.4883100e+05   8.8587500e+05   9.8024400e+05   4.7319400e+05   5.0106500e+05   5.2032100e+05   5.5433300e+05   6.6646400e+05   5.8226400e+05   5.4003700e+05   5.5374900e+05   4.8839000e+05   5.1799000e+05   6.5388500e+05   7.0293800e+05   4.3837500e+05   4.3368200e+05   7.8622100e+05   6.6036700e+05   4.7815000e+05   4.7077700e+05   4.4430500e+05   4.0058800e+05   5.5906800e+05   5.2317800e+05   5.6577200e+05   5.4278200e+05   6.5797800e+05   6.3719000e+05   4.2419500e+05   4.1279300e+05   5.0154500e+05   5.4195300e+05   5.4603200e+05   4.7621500e+05   4.2510700e+05   4.2186100e+05   7.7206200e+05   8.0611400e+05   6.7472100e+05   7.4827900e+05   7.1521600e+05   7.2020500e+05   6.0810300e+05   6.2811000e+05   0.0000000e+00   5.8504600e+05   4.9537300e+05   5.2113000e+05   6.5670600e+05   6.3612000e+05   7.5222500e+05   8.4060900e+05   7.6067200e+05   6.8126300e+05   6.9141000e+05   6.1256200e+05   5.0955300e+05   5.3264500e+05   5.3261800e+05   6.2501300e+05   9.2348300e+05   8.6174900e+05   5.7507400e+05   4.6231600e+05   4.8168700e+05   5.0823700e+05   5.4968800e+05   5.1141900e+05   4.1711300e+05   4.5669300e+05   5.4746200e+05   5.4865900e+05   4.0309900e+05   3.4766700e+05   7.6542400e+05   7.1168400e+05   5.4417300e+05   5.4458300e+05   8.5357400e+05   7.6744600e+05   4.5248800e+05   5.0839900e+05   6.8215300e+05   6.6650900e+05
   6.7258800e+05   6.4781400e+05   6.9104600e+05   7.1956800e+05   3.1545300e+05   3.2541500e+05   6.9254600e+05   8.0567400e+05   3.3095900e+05   3.4042200e+05   3.6849100e+05   4.2712600e+05   5.1281300e+05   4.4960000e+05   4.0239400e+05   3.8699100e+05   3.3752300e+05   3.7641600e+05   5.4979700e+05   5.1893000e+05   2.5274800e+05   2.6023600e+05   6.1059300e+05   5.0027800e+05   3.0579100e+05   3.3096800e+05   2.7685800e+05   2.6737000e+05   4.1079400e+05   4.1412300e+05   4.4449700e+05   4.0267800e+05   5.2614200e+05   4.9924700e+05   2.9633000e+05   2.8894500e+05   3.4849800e+05   3.7394400e+05   3.9063600e+05   3.6662100e+05   2.8671300e+05   2.7495400e+05   6.2689700e+05   6.0200800e+05   4.7925400e+05   5.5936900e+05   5.3335300e+05   5.7025100e+05   4.2579900e+05   4.2916000e+05   5.8504600e+05   0.0000000e+00   3.0629400e+05   3.5106500e+05   4.9184200e+05   5.0252000e+05   5.5433600e+05   6.4338700e+05   6.0932000e+05   5.2891800e+05   5.3226400e+05   4.2628100e+05   3.4332900e+05   3.8183500e+05   3.8408900e+05   4.4937900e+05   7.0690200e+05   7.3961900e+05   3.8632800e+05   3.6737800e+05   3.2957100e+05   3.1744500e+05   4.1130200e+05   4.0079400e+05   2.5346100e+05   3.1084900e+05   3.9810300e+05   3.5435900e+05   2.7917800e+05   2.6234400e+05   6.0213000e+05   5.7604100e+05   3.8422100e+05   4.0008800e+05   7.2633300e+05   6.5850900e+05   3.3599800e+05   3.6626100e+05   5.3132900e+05   5.1835500e+05
   5.4970700e+05   5.2544100e+05   5.6326400e+05   5.6577700e+05   2.0829800e+05   2.0170200e+05   6.3520700e+05   7.0275400e+05   2.0688700e+05   2.1693600e+05   2.5105700e+05   2.6984400e+05   3.3645600e+05   3.5414300e+05   3.0582600e+05   2.7538800e+05   2.3524700e+05   2.5103300e+05   4.1892400e+05   4.0714600e+05   1.4498800e+05   1.4663200e+05   4.8465800e+05   3.9503900e+05   2.3622100e+05   2.2842200e+05   1.7853300e+05   1.5039600e+05   3.0317700e+05   3.2277500e+05   3.2609200e+05   2.8846000e+05   3.9503000e+05   3.6063300e+05   1.7387500e+05   1.6496200e+05   2.6984400e+05   2.9239600e+05   3.0924800e+05   2.4998600e+05   1.3385800e+05   1.2571500e+05   5.0465400e+05   5.1819600e+05   3.9532600e+05   4.8413600e+05   4.2980300e+05   4.0677900e+05   3.6327800e+05   3.2836100e+05   4.9537300e+05   3.0629400e+05   0.0000000e+00   2.5577800e+05   4.2749000e+05   3.8306200e+05   4.9253000e+05   5.6503600e+05   5.0250800e+05   4.2490100e+05   4.1604400e+05   3.2101500e+05   2.5996400e+05   2.9526000e+05   2.6854100e+05   3.5644900e+05   6.1251100e+05   6.1901400e+05   2.8566900e+05   2.1575800e+05   2.2793800e+05   2.2129000e+05   2.8551100e+05   2.7385900e+05   1.4701700e+05   1.7177000e+05   2.9661500e+05   2.4367000e+05   1.6387200e+05   1.4761900e+05   5.0730800e+05   4.7453800e+05   2.5172400e+05   2.7539200e+05   5.9998600e+05   5.1614700e+05   2.0688800e+05   2.4585000e+05   3.8315800e+05   3.9658100e+05
   5.5417300e+05   5.1414800e+05   5.4474200e+05   5.7994900e+05   2.4464600e+05   2.3095400e+05   6.5371400e+05   6.8515200e+05   2.1320300e+05   2.4010700e+05   2.6634500e+05   2.8009400e+05   3.3077400e+05   3.6564700e+05   3.5102600e+05   2.6995600e+05   2.4447200e+05   2.8114700e+05   4.3058200e+05   4.1085800e+05   1.7631500e+05   1.6774000e+05   5.2229500e+05   4.2548600e+05   2.3480100e+05   2.5140200e+05   2.2438000e+05   1.9027500e+05   3.3474700e+05   3.2907300e+05   3.2299300e+05   3.0614400e+05   4.3771700e+05   3.7461600e+05   2.1129300e+05   1.6364600e+05   2.6073100e+05   2.7482400e+05   3.1458500e+05   2.9312000e+05   1.7238100e+05   1.6949600e+05   5.1256300e+05   5.3378700e+05   4.1458600e+05   4.7799100e+05   4.4182400e+05   4.4777800e+05   3.3516400e+05   3.4280400e+05   5.2113000e+05   3.5106500e+05   2.5577800e+05   0.0000000e+00   4.2864500e+05   4.1798300e+05   5.1501400e+05   5.8964400e+05   5.4475200e+05   4.3384200e+05   4.2290300e+05   3.2317000e+05   2.6961700e+05   3.0013200e+05   2.7710500e+05   3.7694200e+05   6.3950700e+05   6.3285700e+05   2.8259900e+05   2.2212600e+05   2.2664700e+05   2.1754000e+05   2.9943900e+05   3.0947800e+05   1.8236300e+05   1.6553500e+05   3.1122500e+05   2.5569600e+05   1.5019500e+05   1.4739900e+05   5.1328500e+05   4.8317900e+05   2.7992600e+05   2.8928000e+05   6.0454100e+05   5.2690900e+05   2.0278200e+05   2.6777800e+05   3.6414200e+05   3.9450200e+05
   7.4165700e+05   6.8864800e+05   7.0812500e+05   7.4454800e+05   3.9806800e+05   3.9550200e+05   8.1494700e+05   8.7227100e+05   3.8820700e+05   4.0847100e+05   4.4630500e+05   4.8988500e+05   5.4509000e+05   5.4539100e+05   5.1056700e+05   4.8264000e+05   4.0845900e+05   4.3091400e+05   5.3089100e+05   5.6715600e+05   3.3945400e+05   3.4445600e+05   6.8821200e+05   5.8451000e+05   4.0900600e+05   4.1462000e+05   3.7523500e+05   3.2988100e+05   4.9940900e+05   4.9385000e+05   4.9518000e+05   4.7062400e+05   5.8163300e+05   5.6805100e+05   3.8396200e+05   3.3976400e+05   4.3557900e+05   4.3989100e+05   4.6767200e+05   4.4887800e+05   3.4501900e+05   3.3470200e+05   6.9147600e+05   6.9934200e+05   5.7190000e+05   6.4369500e+05   6.2054800e+05   6.1642500e+05   5.1870300e+05   5.0068300e+05   6.5670600e+05   4.9184200e+05   4.2749000e+05   4.2864500e+05   0.0000000e+00   5.5230800e+05   6.8585500e+05   7.3142800e+05   6.7895800e+05   5.7484200e+05   5.9375800e+05   5.0497500e+05   4.3608800e+05   4.8406900e+05   4.4520700e+05   5.7752700e+05   8.2358000e+05   7.6359700e+05   4.7227800e+05   4.0322300e+05   3.9878100e+05   3.7468800e+05   4.7866300e+05   4.7667400e+05   3.4111700e+05   3.4292500e+05   4.7406700e+05   4.4161600e+05   3.3525300e+05   3.3602500e+05   6.6671300e+05   6.3234600e+05   4.3671100e+05   4.6258300e+05   7.7657900e+05   7.2169900e+05   3.9624600e+05   4.4244000e+05   5.4820100e+05   5.5425800e+05
   7.1273600e+05   6.9657200e+05   7.2081700e+05   7.7237200e+05   4.1481400e+05   3.8138000e+05   8.2506000e+05   8.6146500e+05   3.7957500e+05   3.9444600e+05   4.3254500e+05   4.8273900e+05   5.9937600e+05   5.5423300e+05   4.7476900e+05   4.6845900e+05   4.2329700e+05   4.6392000e+05   5.7884500e+05   5.6967700e+05   3.2116300e+05   3.4852800e+05   7.0662400e+05   6.3774100e+05   3.9648200e+05   3.8761500e+05   3.5855400e+05   3.3777000e+05   4.8465200e+05   5.0799900e+05   4.8702200e+05   4.7618200e+05   5.5630200e+05   5.6308700e+05   3.5834000e+05   3.2035500e+05   4.5900100e+05   4.5015900e+05   4.6579000e+05   4.4412900e+05   3.1007500e+05   3.3029200e+05   6.8465100e+05   6.8112700e+05   5.3136200e+05   6.1882900e+05   6.2533300e+05   6.1733600e+05   4.9723300e+05   4.9429900e+05   6.3612000e+05   5.0252000e+05   3.8306200e+05   4.1798300e+05   5.5230800e+05   0.0000000e+00   6.5493400e+05   7.4526000e+05   6.9329000e+05   5.5998100e+05   5.7459100e+05   5.2566100e+05   4.1060700e+05   4.6645900e+05   4.5860700e+05   5.3117700e+05   8.2575600e+05   8.0439900e+05   4.5500900e+05   3.8685900e+05   3.7941300e+05   3.9040000e+05   4.7098200e+05   5.1473800e+05   3.6405300e+05   3.9742100e+05   4.9112300e+05   4.4539400e+05   3.0893900e+05   3.1921300e+05   6.9106600e+05   6.0752500e+05   4.9697000e+05   4.8614000e+05   7.4949200e+05   7.0596200e+05   3.7127700e+05   4.3355400e+05   5.6560300e+05   5.5882500e+05
   8.5695700e+05   8.6623200e+05   8.5908600e+05   8.5569100e+05   5.2356000e+05   4.7018800e+05   9.2062100e+05   9.4915100e+05   4.9014700e+05   5.1304500e+05   5.3516400e+05   6.1090700e+05   6.7044300e+05   6.1377800e+05   5.7813800e+05   5.7745100e+05   5.3669200e+05   5.4164000e+05   6.8174300e+05   7.1160500e+05   4.2553800e+05   3.8905600e+05   7.2451700e+05   6.6697200e+05   4.5958200e+05   4.8476100e+05   4.9844400e+05   4.5629200e+05   6.0165700e+05   5.7810300e+05   6.3443000e+05   6.1189100e+05   7.1006400e+05   6.6416000e+05   4.7653700e+05   4.2089100e+05   5.0740300e+05   5.2751600e+05   5.8692400e+05   5.8649200e+05   4.8200500e+05   4.6537100e+05   8.0757900e+05   7.8085000e+05   7.0399700e+05   7.4395700e+05   7.4827700e+05   7.2659900e+05   5.9379300e+05   5.5519200e+05   7.5222500e+05   5.5433600e+05   4.9253000e+05   5.1501400e+05   6.8585500e+05   6.5493400e+05   0.0000000e+00   8.5249600e+05   7.6654400e+05   6.5586600e+05   6.9920500e+05   6.0736500e+05   5.5716800e+05   5.8088400e+05   5.8059100e+05   6.2281800e+05   8.6194500e+05   8.3935000e+05   5.8128100e+05   5.3672100e+05   5.4147700e+05   4.9569400e+05   5.8623700e+05   6.0240300e+05   4.7745100e+05   4.8048400e+05   5.9681500e+05   5.3854100e+05   4.4633600e+05   4.5585000e+05   8.1978100e+05   7.4840900e+05   6.0417700e+05   5.3207600e+05   8.4314000e+05   8.0981400e+05   4.7184100e+05   5.0367000e+05   6.3845600e+05   6.1290400e+05
   9.4073200e+05   9.1297300e+05   9.3062900e+05   9.4184000e+05   5.9045900e+05   5.7073800e+05   1.0045290e+06   1.0773140e+06   5.4805300e+05   5.3444200e+05   5.7881800e+05   6.6637200e+05   7.7288100e+05   7.2381700e+05   6.4318700e+05   6.5284100e+05   5.5290800e+05   6.0997000e+05   7.5648600e+05   8.0061200e+05   5.1543500e+05   5.3300400e+05   8.6803800e+05   7.8782200e+05   6.0018000e+05   5.7085300e+05   5.7583700e+05   5.0750600e+05   6.8061900e+05   6.7296300e+05   6.7329600e+05   6.2596500e+05   7.3860700e+05   6.8883800e+05   5.2345000e+05   4.9867900e+05   6.2433500e+05   5.7531100e+05   5.9327700e+05   5.6648200e+05   4.7912000e+05   4.8447700e+05   8.4779500e+05   8.4857800e+05   7.5526200e+05   8.0891700e+05   7.8364500e+05   7.4496300e+05   6.0453600e+05   6.4377300e+05   8.4060900e+05   6.4338700e+05   5.6503600e+05   5.8964400e+05   7.3142800e+05   7.4526000e+05   8.5249600e+05   0.0000000e+00   8.4007100e+05   7.3452600e+05   7.0734300e+05   5.9358400e+05   5.4352300e+05   6.1018300e+05   6.0349000e+05   6.8372200e+05   9.7079100e+05   9.5438600e+05   6.3046100e+05   5.5026300e+05   5.7795100e+05   6.0872400e+05   6.6186200e+05   6.2728100e+05   5.1056900e+05   5.1268000e+05   6.2840900e+05   5.9642000e+05   4.7724600e+05   4.6620100e+05   8.3399200e+05   7.8047900e+05   5.6972200e+05   6.0068700e+05   9.2882200e+05   8.9317800e+05   5.4609200e+05   6.2379000e+05   7.7629000e+05   7.6581700e+05
   8.4311600e+05   8.1710300e+05   8.0710700e+05   8.3944600e+05   4.9296400e+05   4.8655000e+05   8.8448000e+05   1.0004360e+06   5.0919700e+05   5.2925200e+05   5.2911500e+05   5.5527700e+05   6.7326800e+05   6.2043300e+05   5.7153300e+05   5.4392700e+05   4.9210700e+05   5.2917200e+05   7.2313600e+05   7.4936900e+05   4.6362500e+05   4.6564800e+05   7.8512100e+05   7.1775200e+05   5.1243100e+05   5.2682100e+05   4.7823400e+05   4.3075000e+05   5.9099600e+05   5.9733600e+05   6.1749200e+05   5.6110000e+05   6.8302200e+05   6.3868100e+05   4.7494500e+05   4.6797900e+05   5.4737700e+05   5.0637600e+05   5.3048200e+05   5.4741700e+05   4.2807600e+05   4.2867200e+05   7.9928800e+05   7.6949300e+05   6.5713300e+05   7.6531300e+05   6.8698200e+05   6.9892200e+05   6.1967600e+05   5.9225300e+05   7.6067200e+05   6.0932000e+05   5.0250800e+05   5.4475200e+05   6.7895800e+05   6.9329000e+05   7.6654400e+05   8.4007100e+05   0.0000000e+00   7.0381200e+05   6.8044100e+05   5.8146600e+05   5.2397700e+05   5.0842300e+05   5.6523500e+05   5.7812900e+05   8.3359900e+05   8.2907900e+05   5.3535100e+05   5.1390800e+05   4.6306800e+05   4.7892100e+05   5.4769500e+05   5.3951500e+05   4.1069900e+05   4.3501800e+05   5.4268200e+05   4.8674400e+05   4.1066000e+05   4.1631000e+05   7.6005600e+05   7.3042400e+05   5.7414100e+05   5.6846100e+05   8.5438000e+05   8.3394100e+05   4.7206900e+05   4.6192400e+05   6.3320600e+05   6.6108200e+05
   8.0389600e+05   7.5845100e+05   7.7002500e+05   7.3288600e+05   4.2422500e+05   4.2094200e+05   8.8550000e+05   9.0491500e+05   4.1589600e+05   4.3990600e+05   4.7557700e+05   4.8187800e+05   6.1097300e+05   5.3341500e+05   4.8089700e+05   4.6074400e+05   4.5570000e+05   4.8385200e+05   6.5543400e+05   6.1911700e+05   3.5715700e+05   3.1383900e+05   7.0628100e+05   5.8486500e+05   3.9328400e+05   4.0015300e+05   3.7453200e+05   3.3736200e+05   4.9655300e+05   4.7740000e+05   4.7647800e+05   4.6587200e+05   5.7497000e+05   5.7034000e+05   3.7543400e+05   3.4232900e+05   4.2599400e+05   4.3047200e+05   4.5133600e+05   4.3645900e+05   3.5410700e+05   3.3987300e+05   7.0887100e+05   6.2523300e+05   5.8021200e+05   7.0092100e+05   6.1764400e+05   6.1328500e+05   5.2574600e+05   4.8077900e+05   6.8126300e+05   5.2891800e+05   4.2490100e+05   4.3384200e+05   5.7484200e+05   5.5998100e+05   6.5586600e+05   7.3452600e+05   7.0381200e+05   0.0000000e+00   5.6777700e+05   5.0210800e+05   4.5046900e+05   4.5879200e+05   4.9130300e+05   4.9071300e+05   8.2520100e+05   8.2075500e+05   5.1012600e+05   4.2999400e+05   4.2522700e+05   4.1738800e+05   5.0015300e+05   5.1316100e+05   3.5750200e+05   4.1286200e+05   5.0417500e+05   4.4139800e+05   3.6362800e+05   3.7039800e+05   7.2010500e+05   7.1591100e+05   4.8379700e+05   4.6843600e+05   8.0153100e+05   7.0755400e+05   4.3486800e+05   3.9752100e+05   5.9535900e+05   6.3992800e+05
   8.0729100e+05   7.7999000e+05   7.6734200e+05   7.8224400e+05   4.2506900e+05   3.7782100e+05   8.1656900e+05   9.1475700e+05   3.7201500e+05   3.9804100e+05   4.3167700e+05   4.5527400e+05   6.2862200e+05   5.6670600e+05   5.1114400e+05   5.1411000e+05   4.5275800e+05   4.6762900e+05   6.1355800e+05   5.8843900e+05   3.4972600e+05   3.3671000e+05   7.1860100e+05   5.8542300e+05   3.6224300e+05   3.5459900e+05   3.6144300e+05   3.4295600e+05   4.7166700e+05   5.0745300e+05   5.3718900e+05   5.2007400e+05   5.6680700e+05   5.8244300e+05   3.9342500e+05   3.4068800e+05   4.4082900e+05   4.6176800e+05   4.5526500e+05   4.6107500e+05   3.6797900e+05   3.2868500e+05   6.7305900e+05   6.6743700e+05   5.7478300e+05   6.3310500e+05   6.1172700e+05   6.2713600e+05   5.3970200e+05   5.1971300e+05   6.9141000e+05   5.3226400e+05   4.1604400e+05   4.2290300e+05   5.9375800e+05   5.7459100e+05   6.9920500e+05   7.0734300e+05   6.8044100e+05   5.6777700e+05   0.0000000e+00   4.9577900e+05   4.3400900e+05   4.6859300e+05   4.8838800e+05   4.6717200e+05   7.6143700e+05   8.4845900e+05   4.6650300e+05   4.4094500e+05   3.8727000e+05   3.5142200e+05   4.5508600e+05   4.9208800e+05   3.5849500e+05   3.7507800e+05   4.4659700e+05   4.3801200e+05   3.3086500e+05   3.0204800e+05   6.9411500e+05   6.8602200e+05   4.5692300e+05   4.6368700e+05   7.5607000e+05   7.0834700e+05   3.6490000e+05   3.8105000e+05   5.7364200e+05   6.0171500e+05
   5.9626500e+05   6.6289600e+05   6.5725400e+05   6.4039600e+05   3.0987000e+05   2.7911900e+05   7.2900200e+05   7.7140300e+05   2.7051600e+05   2.9000200e+05   3.3344700e+05   3.5329800e+05   5.0282400e+05   4.7398000e+05   4.0133700e+05   3.8392700e+05   3.5055400e+05   3.6484200e+05   4.8328600e+05   4.8629800e+05   2.5924000e+05   2.4928900e+05   5.7769300e+05   4.6442900e+05   2.7249900e+05   2.5461100e+05   2.8993000e+05   2.5563500e+05   4.1593100e+05   3.8932000e+05   3.9350100e+05   3.9557700e+05   4.7863800e+05   4.7439500e+05   3.1122100e+05   2.8213900e+05   3.5697400e+05   3.1907700e+05   3.4188100e+05   3.3924000e+05   2.5297800e+05   2.2967900e+05   6.0646500e+05   5.7740600e+05   4.8145200e+05   5.1351000e+05   5.2412700e+05   5.6420700e+05   4.3847200e+05   4.4765400e+05   6.1256200e+05   4.2628100e+05   3.2101500e+05   3.2317000e+05   5.0497500e+05   5.2566100e+05   6.0736500e+05   5.9358400e+05   5.8146600e+05   5.0210800e+05   4.9577900e+05   0.0000000e+00   3.3844900e+05   3.9054200e+05   3.8616500e+05   4.0649000e+05   7.0869900e+05   7.0477300e+05   3.7416100e+05   3.4238300e+05   2.8955600e+05   3.0163800e+05   4.1643400e+05   4.2094000e+05   2.7231800e+05   2.8320300e+05   4.0308600e+05   3.3048700e+05   2.3949200e+05   2.0793700e+05   5.7540800e+05   5.7254000e+05   3.5546200e+05   3.8904700e+05   7.0407900e+05   6.5121700e+05   2.8474200e+05   2.9316400e+05   5.0149100e+05   4.8407600e+05
   5.8469400e+05   5.7894100e+05   6.0365100e+05   6.1457600e+05   2.5582200e+05   2.5518400e+05   7.1025100e+05   7.4816200e+05   2.2234800e+05   2.3746100e+05   2.6403600e+05   3.0838700e+05   4.3772400e+05   3.8480200e+05   3.2786700e+05   3.0919000e+05   2.5332100e+05   3.1108900e+05   3.9905400e+05   4.4756900e+05   1.9323800e+05   1.7694700e+05   5.2374300e+05   4.4352600e+05   2.5675300e+05   2.4129600e+05   2.1489000e+05   1.8186800e+05   3.3936400e+05   3.5016200e+05   3.3699000e+05   3.0382900e+05   4.1039600e+05   3.9892300e+05   2.2433400e+05   1.7058700e+05   2.6539500e+05   2.8025900e+05   3.3319100e+05   2.8663000e+05   2.1466700e+05   1.7540100e+05   5.0542300e+05   5.5568500e+05   4.2895600e+05   4.7654700e+05   4.4629500e+05   4.7799200e+05   3.6395900e+05   3.2983500e+05   5.0955300e+05   3.4332900e+05   2.5996400e+05   2.6961700e+05   4.3608800e+05   4.1060700e+05   5.5716800e+05   5.4352300e+05   5.2397700e+05   4.5046900e+05   4.3400900e+05   3.3844900e+05   0.0000000e+00   3.2798800e+05   3.3329600e+05   3.5683600e+05   6.2025100e+05   5.9918400e+05   3.1243900e+05   2.4902300e+05   2.5702800e+05   2.4527400e+05   3.1123900e+05   3.2510400e+05   1.9249800e+05   2.0289500e+05   3.0391400e+05   2.7173400e+05   1.7502800e+05   1.6697700e+05   5.4488400e+05   4.8929800e+05   2.8899500e+05   2.9267400e+05   6.2312600e+05   5.9112000e+05   2.1865300e+05   2.1541200e+05   4.1028500e+05   4.4978900e+05
   6.5826800e+05   6.2383800e+05   6.3813900e+05   6.3674600e+05   2.7813600e+05   2.5382500e+05   7.1894200e+05   7.9470800e+05   2.6505000e+05   2.9015600e+05   3.1549700e+05   3.6944400e+05   4.5635500e+05   4.1124500e+05   3.9074300e+05   3.6551900e+05   2.7294600e+05   3.2752500e+05   4.5621000e+05   4.8856800e+05   2.1964100e+05   2.1693400e+05   5.5794000e+05   5.0458100e+05   3.0998300e+05   2.9806000e+05   2.5467800e+05   2.2934200e+05   4.0562300e+05   4.0137500e+05   3.7026900e+05   3.4520400e+05   4.4737500e+05   4.5875500e+05   2.6521800e+05   2.2836700e+05   3.3659900e+05   3.2480900e+05   3.4862500e+05   3.3037500e+05   2.5113100e+05   2.0564600e+05   5.6808600e+05   5.9497100e+05   4.6217400e+05   5.0683300e+05   4.7704900e+05   5.0762400e+05   4.0384300e+05   3.8076400e+05   5.3264500e+05   3.8183500e+05   2.9526000e+05   3.0013200e+05   4.8406900e+05   4.6645900e+05   5.8088400e+05   6.1018300e+05   5.0842300e+05   4.5879200e+05   4.6859300e+05   3.9054200e+05   3.2798800e+05   0.0000000e+00   3.6536200e+05   4.0915600e+05   6.7860000e+05   6.5167900e+05   3.7570500e+05   2.8602300e+05   2.8133000e+05   2.8915400e+05   3.5284200e+05   3.7958800e+05   2.1808000e+05   2.3456500e+05   3.8142600e+05   3.1690800e+05   2.2854300e+05   2.2067300e+05   5.4907400e+05   5.2430400e+05   3.2243800e+05   3.2900700e+05   6.6004900e+05   5.9404000e+05   2.6610100e+05   2.9108300e+05   4.2647900e+05   4.6201000e+05
   6.2349200e+05   6.2846900e+05   6.0648600e+05   6.1180200e+05   3.0362900e+05   2.7025500e+05   7.0831100e+05   7.6148400e+05   2.8355600e+05   3.1105800e+05   3.2009400e+05   3.7263100e+05   4.2838300e+05   4.0809200e+05   3.6825100e+05   3.3646900e+05   2.9096900e+05   3.6291100e+05   4.9720100e+05   5.1696300e+05   2.2874800e+05   2.0899700e+05   5.2351400e+05   4.5513000e+05   2.6957700e+05   3.0635800e+05   2.5754100e+05   2.3030500e+05   4.0286200e+05   3.9790100e+05   3.9582100e+05   3.7237100e+05   4.9409700e+05   4.2091700e+05   2.7165800e+05   2.1129100e+05   3.4611700e+05   3.5381600e+05   3.3935500e+05   3.1375700e+05   2.1397400e+05   2.2878500e+05   5.7935600e+05   5.8331700e+05   4.9970300e+05   5.2820700e+05   4.6163200e+05   5.0198700e+05   3.7921800e+05   3.9819200e+05   5.3261800e+05   3.8408900e+05   2.6854100e+05   2.7710500e+05   4.4520700e+05   4.5860700e+05   5.8059100e+05   6.0349000e+05   5.6523500e+05   4.9130300e+05   4.8838800e+05   3.8616500e+05   3.3329600e+05   3.6536200e+05   0.0000000e+00   4.3982000e+05   6.8822300e+05   6.7206600e+05   3.4705600e+05   3.1364700e+05   2.9615100e+05   2.8616500e+05   3.7200300e+05   3.7287900e+05   2.1084900e+05   2.2204100e+05   3.7835700e+05   3.3924800e+05   2.1878700e+05   2.0960000e+05   5.7534400e+05   5.4273200e+05   3.4990600e+05   3.5451800e+05   6.4887200e+05   6.0600200e+05   2.6386000e+05   2.6730300e+05   4.1048100e+05   4.4172000e+05
   6.6400200e+05   6.6487800e+05   6.7633100e+05   6.8328000e+05   3.1899800e+05   3.2174800e+05   7.4824400e+05   8.3075300e+05   3.2650000e+05   3.9707900e+05   4.0483900e+05   4.6036900e+05   5.3557400e+05   4.5164900e+05   4.3279900e+05   4.1652800e+05   3.7239200e+05   4.0833600e+05   5.1465400e+05   5.2628500e+05   2.9225900e+05   2.8829000e+05   6.5897000e+05   5.5548600e+05   3.4338700e+05   3.6695900e+05   3.1553100e+05   3.4121500e+05   5.2905500e+05   5.1520000e+05   4.3730100e+05   4.4353400e+05   5.1730000e+05   5.1810000e+05   3.5322300e+05   3.1440700e+05   4.5392800e+05   3.9453000e+05   4.0761800e+05   3.6094200e+05   2.9887900e+05   2.6724500e+05   6.3913300e+05   5.6845600e+05   4.9931700e+05   5.4957100e+05   5.4106500e+05   5.4516300e+05   4.4808500e+05   4.4473100e+05   6.2501300e+05   4.4937900e+05   3.5644900e+05   3.7694200e+05   5.7752700e+05   5.3117700e+05   6.2281800e+05   6.8372200e+05   5.7812900e+05   4.9071300e+05   4.6717200e+05   4.0649000e+05   3.5683600e+05   4.0915600e+05   4.3982000e+05   0.0000000e+00   7.3144700e+05   7.4341000e+05   3.5495600e+05   3.3175300e+05   2.8002400e+05   2.9838500e+05   3.8720800e+05   4.3120200e+05   2.6844900e+05   2.8985100e+05   4.2109900e+05   3.6081000e+05   2.4571100e+05   2.6676700e+05   6.3017300e+05   6.3904300e+05   4.1973000e+05   4.4994800e+05   7.0910300e+05   6.6848200e+05   3.2010200e+05   3.4009100e+05   5.2209100e+05   4.7194900e+05
   9.0809300e+05   9.5792200e+05   9.4005400e+05   9.6256200e+05   6.3262700e+05   5.9178500e+05   9.8470000e+05   1.0657860e+06   5.5172800e+05   6.1873200e+05   6.2832000e+05   6.9051600e+05   8.2902600e+05   7.0075900e+05   6.7018700e+05   6.1472600e+05   6.1412300e+05   6.7051300e+05   7.8118600e+05   7.4663500e+05   5.1982000e+05   5.2236400e+05   9.1204000e+05   7.9233000e+05   5.9593500e+05   5.7529600e+05   5.8327400e+05   5.8808200e+05   7.4665200e+05   7.0973000e+05   7.1534900e+05   7.1797700e+05   7.8621000e+05   7.7355900e+05   5.9455300e+05   5.5727700e+05   6.7910700e+05   6.9291500e+05   6.9291800e+05   6.7831800e+05   5.8285500e+05   5.6257800e+05   9.1563200e+05   8.6373000e+05   7.9397200e+05   8.8364900e+05   8.1805200e+05   7.9097700e+05   7.3244100e+05   7.7046700e+05   9.2348300e+05   7.0690200e+05   6.1251100e+05   6.3950700e+05   8.2358000e+05   8.2575600e+05   8.6194500e+05   9.7079100e+05   8.3359900e+05   8.2520100e+05   7.6143700e+05   7.0869900e+05   6.2025100e+05   6.7860000e+05   6.8822300e+05   7.3144700e+05   0.0000000e+00   9.8746800e+05   6.3497200e+05   6.2747000e+05   6.1344500e+05   5.8190900e+05   6.7370000e+05   6.7294400e+05   5.6638000e+05   5.7983300e+05   6.2996600e+05   5.8914000e+05   5.3816400e+05   5.5270600e+05   9.3574400e+05   8.9492800e+05   6.4603300e+05   6.3887500e+05   9.5580700e+05   9.1528100e+05   5.9848200e+05   6.4731300e+05   7.6758300e+05   7.9025700e+05
   9.7308000e+05   9.7675700e+05   9.9922700e+05   9.7162800e+05   5.9455400e+05   6.0649900e+05   1.0249170e+06   1.1250280e+06   6.2522200e+05   6.3039200e+05   6.3189100e+05   7.3929400e+05   8.2233100e+05   7.2117700e+05   6.9109900e+05   6.2703900e+05   6.0465400e+05   6.2777900e+05   8.1235300e+05   7.6272300e+05   5.4130200e+05   5.3379200e+05   8.9361100e+05   8.1721400e+05   6.0940800e+05   5.7523300e+05   5.4806400e+05   5.8947300e+05   7.4393000e+05   7.0875800e+05   7.0147000e+05   6.8096600e+05   7.5321200e+05   7.8617900e+05   5.8239000e+05   5.5620700e+05   6.6789800e+05   6.6526800e+05   6.6076400e+05   6.2975800e+05   5.4044600e+05   5.2632500e+05   8.8444900e+05   8.5064900e+05   7.5265400e+05   8.0826700e+05   8.0969900e+05   7.3551100e+05   6.4275800e+05   6.7452000e+05   8.6174900e+05   7.3961900e+05   6.1901400e+05   6.3285700e+05   7.6359700e+05   8.0439900e+05   8.3935000e+05   9.5438600e+05   8.2907900e+05   8.2075500e+05   8.4845900e+05   7.0477300e+05   5.9918400e+05   6.5167900e+05   6.7206600e+05   7.4341000e+05   9.8746800e+05   0.0000000e+00   6.1726300e+05   6.4173000e+05   6.0217400e+05   5.8343300e+05   6.4615300e+05   6.7401600e+05   5.8561100e+05   6.1471700e+05   6.9500000e+05   6.2970800e+05   5.3518200e+05   5.3550700e+05   8.9140600e+05   8.6232300e+05   7.0221000e+05   6.9737800e+05   9.8580600e+05   9.5481400e+05   5.7350600e+05   6.3423300e+05   8.3494700e+05   8.3229000e+05
   6.1751100e+05   5.9405900e+05   6.1824000e+05   6.0943700e+05   2.7078000e+05   2.7812800e+05   6.8970100e+05   7.9227500e+05   2.4154300e+05   2.7658500e+05   2.9098800e+05   3.4717600e+05   4.6334700e+05   4.0358800e+05   3.6435900e+05   3.2256400e+05   2.9011500e+05   3.2944800e+05   4.6365800e+05   4.5843800e+05   2.1935600e+05   1.8394500e+05   5.5135600e+05   4.3895500e+05   2.8063600e+05   2.5947200e+05   2.2935700e+05   2.3103800e+05   3.9479900e+05   3.7428900e+05   3.5827800e+05   3.5389200e+05   4.4106800e+05   4.0697900e+05   2.5925400e+05   1.8967400e+05   2.9206000e+05   3.1099300e+05   3.2020300e+05   2.8380400e+05   1.9840800e+05   1.9739200e+05   5.4829700e+05   5.3847700e+05   4.5379700e+05   5.1469100e+05   4.6058100e+05   4.5429600e+05   3.7617800e+05   3.4352200e+05   5.7507400e+05   3.8632800e+05   2.8566900e+05   2.8259900e+05   4.7227800e+05   4.5500900e+05   5.8128100e+05   6.3046100e+05   5.3535100e+05   5.1012600e+05   4.6650300e+05   3.7416100e+05   3.1243900e+05   3.7570500e+05   3.4705600e+05   3.5495600e+05   6.3497200e+05   6.1726300e+05   0.0000000e+00   2.8712300e+05   2.5827900e+05   2.7934200e+05   3.3220100e+05   3.3601800e+05   2.1309300e+05   2.2374900e+05   3.2754900e+05   3.0661300e+05   1.8590700e+05   1.8464000e+05   5.4156900e+05   5.3025800e+05   3.4660400e+05   3.5401800e+05   6.5518600e+05   5.7691500e+05   1.9682300e+05   2.6781300e+05   4.4345600e+05   4.7807900e+05
   5.6057500e+05   5.3170900e+05   5.8721800e+05   5.7907200e+05   2.2025300e+05   2.1341300e+05   6.5166500e+05   6.9821100e+05   1.8499700e+05   2.3227000e+05   2.4040300e+05   3.1651500e+05   4.0935600e+05   3.5071800e+05   2.9160500e+05   2.9010100e+05   2.5380900e+05   2.5781600e+05   3.9949700e+05   4.1288100e+05   1.6512100e+05   1.4806800e+05   5.0462300e+05   3.9413500e+05   2.2767700e+05   2.0002700e+05   1.8789100e+05   1.5844400e+05   3.3712800e+05   3.3975300e+05   3.4030800e+05   3.1535800e+05   3.8803400e+05   3.7124800e+05   2.0026100e+05   1.5688600e+05   2.6527500e+05   2.4954400e+05   2.4985200e+05   2.4759800e+05   1.8349600e+05   1.7205300e+05   5.1596500e+05   4.6544600e+05   3.8978700e+05   4.5170200e+05   4.1782400e+05   4.3108100e+05   3.2806700e+05   3.1399700e+05   4.6231600e+05   3.6737800e+05   2.1575800e+05   2.2212600e+05   4.0322300e+05   3.8685900e+05   5.3672100e+05   5.5026300e+05   5.1390800e+05   4.2999400e+05   4.4094500e+05   3.4238300e+05   2.4902300e+05   2.8602300e+05   3.1364700e+05   3.3175300e+05   6.2747000e+05   6.4173000e+05   2.8712300e+05   0.0000000e+00   2.4317800e+05   2.0239900e+05   3.1142400e+05   2.9817800e+05   1.6300500e+05   1.7176600e+05   3.1371100e+05   2.3764400e+05   1.4240900e+05   1.4228200e+05   4.8410800e+05   4.6846600e+05   2.6883700e+05   2.7231400e+05   5.5017500e+05   5.0499700e+05   1.6262600e+05   2.2484800e+05   4.1959700e+05   4.1886000e+05
   5.3139100e+05   5.2257100e+05   5.3547700e+05   5.7101000e+05   2.1022500e+05   1.8367100e+05   6.2531500e+05   6.9169600e+05   1.8058400e+05   2.1294500e+05   2.3551300e+05   2.7987900e+05   3.9608700e+05   3.4330100e+05   2.7697800e+05   2.8182500e+05   2.3000200e+05   2.4929800e+05   3.9165900e+05   4.0179400e+05   1.4345900e+05   1.3603600e+05   5.2239700e+05   4.2651400e+05   2.0734500e+05   2.3458600e+05   1.7606900e+05   1.6892400e+05   3.4908000e+05   3.3954500e+05   2.9922300e+05   2.8638100e+05   4.0371900e+05   3.5222400e+05   1.9125200e+05   1.4583900e+05   2.4261200e+05   2.4149900e+05   2.4825300e+05   2.2143300e+05   1.5781800e+05   1.6964700e+05   4.8717100e+05   4.8108900e+05   3.7317800e+05   4.2459600e+05   4.1428400e+05   4.1435900e+05   3.0370700e+05   3.1329400e+05   4.8168700e+05   3.2957100e+05   2.2793800e+05   2.2664700e+05   3.9878100e+05   3.7941300e+05   5.4147700e+05   5.7795100e+05   4.6306800e+05   4.2522700e+05   3.8727000e+05   2.8955600e+05   2.5702800e+05   2.8133000e+05   2.9615100e+05   2.8002400e+05   6.1344500e+05   6.0217400e+05   2.5827900e+05   2.4317800e+05   0.0000000e+00   2.1507100e+05   3.1975600e+05   2.8667600e+05   1.5340400e+05   1.7494000e+05   2.8839100e+05   2.4130300e+05   1.2775400e+05   1.2592600e+05   4.8373400e+05   4.2942700e+05   2.6072300e+05   2.7774800e+05   5.5652300e+05   5.3506600e+05   1.8574100e+05   2.3110200e+05   4.1774900e+05   4.0435200e+05
   5.4534600e+05   5.4533500e+05   5.9745300e+05   5.6477900e+05   2.1138500e+05   2.0040900e+05   6.4049100e+05   6.4436000e+05   1.8131600e+05   2.1070100e+05   2.3811600e+05   2.6965100e+05   3.9777600e+05   3.2442400e+05   2.7994200e+05   2.6580000e+05   2.3674200e+05   2.6567500e+05   3.7679800e+05   3.8718100e+05   1.6154700e+05   1.2767100e+05   5.3104500e+05   4.3414400e+05   2.0458300e+05   2.4689500e+05   1.6794100e+05   1.5394200e+05   3.5887400e+05   3.5010600e+05   3.3446200e+05   2.9707000e+05   3.9730400e+05   3.7290100e+05   2.1363900e+05   1.8140600e+05   2.6105100e+05   2.5239100e+05   2.8364200e+05   2.4003700e+05   1.7015100e+05   1.7852300e+05   4.9218600e+05   4.9628800e+05   3.9191900e+05   4.2084300e+05   4.3081800e+05   4.2203600e+05   3.0383700e+05   3.1902200e+05   5.0823700e+05   3.1744500e+05   2.2129000e+05   2.1754000e+05   3.7468800e+05   3.9040000e+05   4.9569400e+05   6.0872400e+05   4.7892100e+05   4.1738800e+05   3.5142200e+05   3.0163800e+05   2.4527400e+05   2.8915400e+05   2.8616500e+05   2.9838500e+05   5.8190900e+05   5.8343300e+05   2.7934200e+05   2.0239900e+05   2.1507100e+05   0.0000000e+00   2.7509700e+05   3.0008700e+05   1.5025200e+05   1.6370700e+05   2.6849400e+05   2.3852400e+05   1.4898900e+05   1.1956900e+05   4.7454000e+05   4.3572500e+05   2.7099900e+05   2.7353000e+05   5.7807900e+05   5.2692800e+05   2.0426500e+05   2.6069100e+05   4.2047100e+05   4.2850800e+05
   6.0670000e+05   6.2518700e+05   6.8059100e+05   6.3938400e+05   3.0563000e+05   3.1422200e+05   7.2494200e+05   7.2771500e+05   2.8474400e+05   3.0727900e+05   3.1420100e+05   3.5978100e+05   4.8734600e+05   4.1978700e+05   3.7312000e+05   3.4056400e+05   3.0631200e+05   3.1360300e+05   4.7756500e+05   4.6449100e+05   2.1837600e+05   1.8895300e+05   5.9009100e+05   5.2299900e+05   2.8810900e+05   2.8345000e+05   2.3417100e+05   2.2680200e+05   4.1312200e+05   3.9722300e+05   3.9141600e+05   3.5984500e+05   4.5863700e+05   4.5011200e+05   2.8157600e+05   2.3773800e+05   3.1541300e+05   3.1114300e+05   3.3817000e+05   3.0626100e+05   2.4553200e+05   2.3160600e+05   5.3592600e+05   5.8972400e+05   4.8799900e+05   5.0146600e+05   4.8048200e+05   5.0133900e+05   3.8502800e+05   4.0003000e+05   5.4968800e+05   4.1130200e+05   2.8551100e+05   2.9943900e+05   4.7866300e+05   4.7098200e+05   5.8623700e+05   6.6186200e+05   5.4769500e+05   5.0015300e+05   4.5508600e+05   4.1643400e+05   3.1123900e+05   3.5284200e+05   3.7200300e+05   3.8720800e+05   6.7370000e+05   6.4615300e+05   3.3220100e+05   3.1142400e+05   3.1975600e+05   2.7509700e+05   0.0000000e+00   3.9318300e+05   2.3740000e+05   2.5605400e+05   3.7408800e+05   3.0310300e+05   2.2780100e+05   2.2881300e+05   5.9964100e+05   5.6201900e+05   3.7000300e+05   3.6271300e+05   6.9558400e+05   6.0896600e+05   2.8293300e+05   3.2898800e+05   4.8429100e+05   5.0167000e+05
   6.2673200e+05   6.2893600e+05   6.6208400e+05   6.9633500e+05   3.3412500e+05   3.0665700e+05   7.5541000e+05   7.7450100e+05   3.0262400e+05   2.9125700e+05   3.4182600e+05   3.5652400e+05   5.0744900e+05   4.4115100e+05   3.8939600e+05   3.8457900e+05   2.9812900e+05   3.4090800e+05   5.1483600e+05   4.8688000e+05   2.3574400e+05   2.2565700e+05   6.0158900e+05   5.1048300e+05   3.0821500e+05   3.1351700e+05   3.0058900e+05   2.6015200e+05   4.3446100e+05   4.0777100e+05   4.2342600e+05   3.8919500e+05   4.6420900e+05   4.8945000e+05   2.8848500e+05   2.4043500e+05   3.4655200e+05   3.4113000e+05   3.6381800e+05   3.2511200e+05   2.7229000e+05   2.3036800e+05   5.6348400e+05   6.0206800e+05   4.7764700e+05   5.3876600e+05   5.2399200e+05   4.8290900e+05   3.5911600e+05   4.0412600e+05   5.1141900e+05   4.0079400e+05   2.7385900e+05   3.0947800e+05   4.7667400e+05   5.1473800e+05   6.0240300e+05   6.2728100e+05   5.3951500e+05   5.1316100e+05   4.9208800e+05   4.2094000e+05   3.2510400e+05   3.7958800e+05   3.7287900e+05   4.3120200e+05   6.7294400e+05   6.7401600e+05   3.3601800e+05   2.9817800e+05   2.8667600e+05   3.0008700e+05   3.9318300e+05   0.0000000e+00   2.1625800e+05   2.5740500e+05   3.6486100e+05   3.4898000e+05   2.2956300e+05   2.3778700e+05   5.6446700e+05   5.3599100e+05   3.6810600e+05   3.8097400e+05   6.8234000e+05   6.3669400e+05   2.9353200e+05   3.2907800e+05   4.8329600e+05   5.2694700e+05
   4.9449200e+05   5.0260600e+05   5.1198700e+05   5.2313600e+05   1.6923800e+05   1.5200100e+05   5.8721300e+05   6.1930500e+05   1.2388600e+05   1.4995100e+05   1.8689900e+05   2.3053600e+05   3.6306400e+05   2.8121900e+05   2.4418200e+05   2.1561100e+05   1.6463500e+05   2.0051300e+05   3.2008000e+05   3.6229500e+05   9.4067000e+04   7.4582000e+04   4.3565100e+05   3.5859000e+05   1.7117400e+05   1.3776300e+05   1.2325200e+05   1.0460600e+05   2.7258500e+05   2.7161800e+05   2.4242400e+05   2.3392000e+05   3.0259600e+05   3.2304000e+05   1.0722600e+05   8.7238000e+04   1.9763000e+05   1.6945900e+05   1.8397000e+05   1.7442100e+05   1.1128400e+05   1.0250900e+05   4.4807900e+05   4.3337700e+05   3.3683600e+05   3.8915600e+05   3.6445100e+05   3.3376500e+05   2.5471300e+05   2.7005000e+05   4.1711300e+05   2.5346100e+05   1.4701700e+05   1.8236300e+05   3.4111700e+05   3.6405300e+05   4.7745100e+05   5.1056900e+05   4.1069900e+05   3.5750200e+05   3.5849500e+05   2.7231800e+05   1.9249800e+05   2.1808000e+05   2.1084900e+05   2.6844900e+05   5.6638000e+05   5.8561100e+05   2.1309300e+05   1.6300500e+05   1.5340400e+05   1.5025200e+05   2.3740000e+05   2.1625800e+05   0.0000000e+00   1.1865000e+05   2.1718900e+05   1.9303100e+05   7.6514000e+04   7.1734000e+04   4.3341800e+05   3.8130300e+05   2.0969800e+05   2.3829900e+05   5.1858600e+05   4.6669500e+05   1.3430800e+05   1.6666500e+05   3.1461800e+05   3.4902900e+05
   5.1137500e+05   4.8498000e+05   5.5571700e+05   5.3539200e+05   1.6675500e+05   1.6598400e+05   5.6967600e+05   6.2979400e+05   1.3377000e+05   1.8685900e+05   1.9866800e+05   2.4087400e+05   3.5870600e+05   2.6973300e+05   2.4125600e+05   2.4774200e+05   1.8164800e+05   2.1852900e+05   3.6326700e+05   3.7174000e+05   1.1748500e+05   9.9202000e+04   4.2928900e+05   3.9202900e+05   1.7458800e+05   1.7318100e+05   1.4364000e+05   1.1602500e+05   2.9417800e+05   3.1059200e+05   2.5365100e+05   2.5721800e+05   3.2347000e+05   3.3374500e+05   1.5085000e+05   1.2325600e+05   2.2657800e+05   2.0035500e+05   2.1187100e+05   1.8359100e+05   1.4720800e+05   1.2132600e+05   4.5417700e+05   4.7024400e+05   3.3438800e+05   4.2705500e+05   3.6049600e+05   3.3856400e+05   2.5537300e+05   2.7666000e+05   4.5669300e+05   3.1084900e+05   1.7177000e+05   1.6553500e+05   3.4292500e+05   3.9742100e+05   4.8048400e+05   5.1268000e+05   4.3501800e+05   4.1286200e+05   3.7507800e+05   2.8320300e+05   2.0289500e+05   2.3456500e+05   2.2204100e+05   2.8985100e+05   5.7983300e+05   6.1471700e+05   2.2374900e+05   1.7176600e+05   1.7494000e+05   1.6370700e+05   2.5605400e+05   2.5740500e+05   1.1865000e+05   0.0000000e+00   2.3788600e+05   2.0573600e+05   9.9165000e+04   9.8462000e+04   4.6438500e+05   4.0474600e+05   2.4525200e+05   2.4107200e+05   5.4186900e+05   4.7102600e+05   1.4809100e+05   1.8579300e+05   3.3717000e+05   3.6418100e+05
   5.9942900e+05   5.7989000e+05   6.8246300e+05   6.4532200e+05   2.7980200e+05   2.5780800e+05   6.9654600e+05   7.3828300e+05   2.5855200e+05   2.9499900e+05   2.9752500e+05   3.7225700e+05   4.5925200e+05   3.8241900e+05   3.7005300e+05   3.3654700e+05   3.0033500e+05   3.2259800e+05   4.3589200e+05   4.6327600e+05   1.9672000e+05   1.8417200e+05   5.5097900e+05   4.9599300e+05   2.5911600e+05   2.7906600e+05   2.4091100e+05   2.0879800e+05   3.8855100e+05   4.3300000e+05   3.4964500e+05   3.5233600e+05   4.6459300e+05   4.2549500e+05   2.5329200e+05   2.3601200e+05   3.1877100e+05   3.0143600e+05   3.1152700e+05   3.0276600e+05   2.3378800e+05   2.2191300e+05   5.5236000e+05   5.7285200e+05   4.6081800e+05   5.1987000e+05   4.5386000e+05   4.4656800e+05   3.8238100e+05   4.0069600e+05   5.4746200e+05   3.9810300e+05   2.9661500e+05   3.1122500e+05   4.7406700e+05   4.9112300e+05   5.9681500e+05   6.2840900e+05   5.4268200e+05   5.0417500e+05   4.4659700e+05   4.0308600e+05   3.0391400e+05   3.8142600e+05   3.7835700e+05   4.2109900e+05   6.2996600e+05   6.9500000e+05   3.2754900e+05   3.1371100e+05   2.8839100e+05   2.6849400e+05   3.7408800e+05   3.6486100e+05   2.1718900e+05   2.3788600e+05   0.0000000e+00   3.0959400e+05   2.1042500e+05   1.9935200e+05   5.5305900e+05   4.9674600e+05   3.4135100e+05   3.4705800e+05   5.9867400e+05   5.8694200e+05   2.5564000e+05   2.5831300e+05   4.3172400e+05   4.5439600e+05
   5.9303400e+05   5.6101100e+05   6.6187100e+05   6.0861800e+05   2.5366700e+05   2.3595100e+05   6.8202500e+05   7.4368000e+05   2.3531900e+05   2.6924800e+05   2.8442900e+05   3.5118900e+05   4.4444600e+05   3.7760500e+05   3.2927000e+05   3.0474100e+05   2.6438100e+05   2.7036500e+05   4.3191700e+05   4.5087900e+05   1.8320700e+05   1.7429300e+05   5.9059000e+05   4.4618400e+05   2.6155000e+05   2.7839100e+05   2.1551500e+05   2.0186600e+05   3.6110600e+05   3.9995200e+05   3.6935800e+05   3.4402100e+05   4.2948000e+05   4.1830800e+05   2.0179000e+05   1.8590200e+05   2.8006200e+05   2.8946100e+05   2.9944700e+05   2.6868100e+05   1.9073300e+05   1.8171200e+05   5.0733400e+05   5.0817900e+05   4.4271800e+05   4.6219200e+05   4.3868500e+05   4.0580400e+05   3.6807600e+05   3.4750700e+05   5.4865900e+05   3.5435900e+05   2.4367000e+05   2.5569600e+05   4.4161600e+05   4.4539400e+05   5.3854100e+05   5.9642000e+05   4.8674400e+05   4.4139800e+05   4.3801200e+05   3.3048700e+05   2.7173400e+05   3.1690800e+05   3.3924800e+05   3.6081000e+05   5.8914000e+05   6.2970800e+05   3.0661300e+05   2.3764400e+05   2.4130300e+05   2.3852400e+05   3.0310300e+05   3.4898000e+05   1.9303100e+05   2.0573600e+05   3.0959400e+05   0.0000000e+00   1.7783300e+05   1.7279100e+05   5.4300300e+05   4.9427700e+05   3.2897300e+05   3.1013800e+05   6.0866700e+05   5.5446600e+05   2.3818900e+05   2.6998300e+05   4.1603800e+05   4.5483400e+05
   4.7947100e+05   4.5808300e+05   5.5277400e+05   4.7419600e+05   1.5733600e+05   1.1911000e+05   5.6057200e+05   6.0134100e+05   1.1942000e+05   1.5889200e+05   1.7273500e+05   2.3876000e+05   3.4745800e+05   2.6552300e+05   2.2063300e+05   2.0694800e+05   1.5377000e+05   1.7432000e+05   3.2199300e+05   3.1211600e+05   7.8671000e+04   6.0841000e+04   4.2227600e+05   3.4675300e+05   1.6116500e+05   1.4991600e+05   1.1220900e+05   1.0475900e+05   2.5102800e+05   2.7608900e+05   2.3241800e+05   2.2332600e+05   3.3004200e+05   3.1280200e+05   1.0921600e+05   8.1029000e+04   1.8413700e+05   1.7785300e+05   2.0186900e+05   1.6865900e+05   8.3948000e+04   8.5761000e+04   4.1692400e+05   3.9109200e+05   3.1690200e+05   3.6601300e+05   3.3048800e+05   3.2639800e+05   2.5191900e+05   2.5756900e+05   4.0309900e+05   2.7917800e+05   1.6387200e+05   1.5019500e+05   3.3525300e+05   3.0893900e+05   4.4633600e+05   4.7724600e+05   4.1066000e+05   3.6362800e+05   3.3086500e+05   2.3949200e+05   1.7502800e+05   2.2854300e+05   2.1878700e+05   2.4571100e+05   5.3816400e+05   5.3518200e+05   1.8590700e+05   1.4240900e+05   1.2775400e+05   1.4898900e+05   2.2780100e+05   2.2956300e+05   7.6514000e+04   9.9165000e+04   2.1042500e+05   1.7783300e+05   0.0000000e+00   5.7568000e+04   4.2316700e+05   3.9813900e+05   1.9834700e+05   1.7663900e+05   5.0002900e+05   4.5743700e+05   1.0085200e+05   1.3536900e+05   2.7910000e+05   3.0333000e+05
   4.7206500e+05   4.6310600e+05   5.3597800e+05   4.6957000e+05   1.4000200e+05   1.3112400e+05   5.7034800e+05   6.2658600e+05   1.2371500e+05   1.5535600e+05   1.7061000e+05   2.1554000e+05   3.3707300e+05   2.5736600e+05   2.0913400e+05   2.1617900e+05   1.4874300e+05   1.7296100e+05   3.1268800e+05   3.2302000e+05   6.3839000e+04   5.8240000e+04   4.3371600e+05   3.4554200e+05   1.5115200e+05   1.4007100e+05   1.0120300e+05   9.9115000e+04   2.3416200e+05   2.6457700e+05   2.3550000e+05   2.1871600e+05   2.7761700e+05   3.0568700e+05   1.0933500e+05   9.0523000e+04   1.7870100e+05   1.7991500e+05   2.0573400e+05   1.7055100e+05   8.3596000e+04   8.2754000e+04   3.8983400e+05   4.0235800e+05   3.2908100e+05   3.6284000e+05   3.2452700e+05   3.2393600e+05   2.5289300e+05   2.5771700e+05   3.4766700e+05   2.6234400e+05   1.4761900e+05   1.4739900e+05   3.3602500e+05   3.1921300e+05   4.5585000e+05   4.6620100e+05   4.1631000e+05   3.7039800e+05   3.0204800e+05   2.0793700e+05   1.6697700e+05   2.2067300e+05   2.0960000e+05   2.6676700e+05   5.5270600e+05   5.3550700e+05   1.8464000e+05   1.4228200e+05   1.2592600e+05   1.1956900e+05   2.2881300e+05   2.3778700e+05   7.1734000e+04   9.8462000e+04   1.9935200e+05   1.7279100e+05   5.7568000e+04   0.0000000e+00   4.4278000e+05   3.9637900e+05   1.9327100e+05   1.8295100e+05   5.0864500e+05   4.3365600e+05   1.1305400e+05   1.3322800e+05   2.9502700e+05   3.2367000e+05
   8.2532900e+05   7.9362200e+05   8.8187000e+05   8.4872400e+05   4.6951200e+05   4.9872900e+05   9.0271800e+05   9.4303900e+05   4.5365000e+05   4.7713100e+05   5.1919600e+05   5.6182200e+05   6.7393400e+05   6.2427900e+05   5.5863600e+05   5.6665700e+05   5.2402400e+05   5.5049800e+05   6.5153200e+05   7.1557100e+05   3.9408500e+05   3.8555000e+05   7.5367000e+05   6.7318200e+05   5.1779700e+05   4.6907800e+05   4.3640800e+05   4.4856200e+05   6.1555700e+05   6.6257400e+05   5.9714200e+05   5.4549000e+05   6.3280300e+05   6.6272200e+05   4.8085000e+05   4.3165000e+05   5.2116600e+05   4.9524700e+05   5.3230600e+05   5.3486000e+05   4.4436900e+05   4.1110300e+05   6.7587800e+05   7.5060500e+05   7.2890100e+05   7.0498500e+05   6.8403200e+05   6.7074200e+05   6.1564200e+05   6.1211200e+05   7.6542400e+05   6.0213000e+05   5.0730800e+05   5.1328500e+05   6.6671300e+05   6.9106600e+05   8.1978100e+05   8.3399200e+05   7.6005600e+05   7.2010500e+05   6.9411500e+05   5.7540800e+05   5.4488400e+05   5.4907400e+05   5.7534400e+05   6.3017300e+05   9.3574400e+05   8.9140600e+05   5.4156900e+05   4.8410800e+05   4.8373400e+05   4.7454000e+05   5.9964100e+05   5.6446700e+05   4.3341800e+05   4.6438500e+05   5.5305900e+05   5.4300300e+05   4.2316700e+05   4.4278000e+05   0.0000000e+00   7.3020000e+05   5.3169300e+05   5.3345300e+05   8.4790200e+05   7.8307700e+05   4.6914100e+05   4.9404200e+05   6.8084200e+05   7.0451200e+05
   7.9625100e+05   7.8061700e+05   8.7643600e+05   8.2023100e+05   4.6869500e+05   4.4934800e+05   8.6506200e+05   9.3649100e+05   4.5015700e+05   4.6798500e+05   5.0560500e+05   5.3802500e+05   6.7277200e+05   5.9965900e+05   5.5978800e+05   5.4003400e+05   4.5618500e+05   4.8016300e+05   6.4032200e+05   6.7213300e+05   3.7319800e+05   3.9006900e+05   7.7015100e+05   6.4236800e+05   4.9056400e+05   4.6829200e+05   4.8022000e+05   4.2949700e+05   5.8544400e+05   6.1387600e+05   5.5197300e+05   5.6025100e+05   6.4602500e+05   6.4076700e+05   4.3479400e+05   4.1616800e+05   5.2729400e+05   5.1324300e+05   5.3995400e+05   5.2198500e+05   4.0944000e+05   3.8101000e+05   6.8685700e+05   7.0824800e+05   6.7817100e+05   6.6898400e+05   6.6952700e+05   6.7015300e+05   6.2360700e+05   5.7857800e+05   7.1168400e+05   5.7604100e+05   4.7453800e+05   4.8317900e+05   6.3234600e+05   6.0752500e+05   7.4840900e+05   7.8047900e+05   7.3042400e+05   7.1591100e+05   6.8602200e+05   5.7254000e+05   4.8929800e+05   5.2430400e+05   5.4273200e+05   6.3904300e+05   8.9492800e+05   8.6232300e+05   5.3025800e+05   4.6846600e+05   4.2942700e+05   4.3572500e+05   5.6201900e+05   5.3599100e+05   3.8130300e+05   4.0474600e+05   4.9674600e+05   4.9427700e+05   3.9813900e+05   3.9637900e+05   7.3020000e+05   0.0000000e+00   4.8919100e+05   4.9677300e+05   8.2687800e+05   7.5839700e+05   4.3387100e+05   4.6020300e+05   6.5200500e+05   6.5307200e+05
   5.9021900e+05   5.6754900e+05   6.3642800e+05   6.1594400e+05   2.7163400e+05   2.8153000e+05   6.6305500e+05   7.1090100e+05   2.3538200e+05   2.7010600e+05   3.0845000e+05   3.3493900e+05   4.7515500e+05   4.3346500e+05   3.7942100e+05   3.6580800e+05   2.8609700e+05   3.0986700e+05   4.4409200e+05   4.7400700e+05   2.1002700e+05   2.0360400e+05   5.9139600e+05   5.0498800e+05   2.8931600e+05   2.8542300e+05   2.5237100e+05   2.2959300e+05   3.8477600e+05   4.1651800e+05   3.7322100e+05   3.7060700e+05   4.6200200e+05   4.7696900e+05   2.5018900e+05   2.0774900e+05   3.2092500e+05   2.7297200e+05   3.1202300e+05   3.0051700e+05   2.4179600e+05   2.1691100e+05   5.2134300e+05   5.3660400e+05   5.0181400e+05   4.8126900e+05   4.9953100e+05   4.5829000e+05   3.7768900e+05   3.8293600e+05   5.4417300e+05   3.8422100e+05   2.5172400e+05   2.7992600e+05   4.3671100e+05   4.9697000e+05   6.0417700e+05   5.6972200e+05   5.7414100e+05   4.8379700e+05   4.5692300e+05   3.5546200e+05   2.8899500e+05   3.2243800e+05   3.4990600e+05   4.1973000e+05   6.4603300e+05   7.0221000e+05   3.4660400e+05   2.6883700e+05   2.6072300e+05   2.7099900e+05   3.7000300e+05   3.6810600e+05   2.0969800e+05   2.4525200e+05   3.4135100e+05   3.2897300e+05   1.9834700e+05   1.9327100e+05   5.3169300e+05   4.8919100e+05   0.0000000e+00   3.4184100e+05   6.3806800e+05   5.4992000e+05   2.4585000e+05   2.9174400e+05   4.4495100e+05   4.6102400e+05
   5.6315000e+05   5.8268800e+05   6.7078900e+05   6.1460500e+05   2.6591300e+05   2.5390000e+05   6.5994700e+05   7.2439200e+05   2.3692200e+05   2.8613100e+05   2.9729200e+05   3.6294400e+05   5.0377700e+05   3.7585000e+05   3.4959700e+05   3.3575000e+05   2.8913900e+05   2.9511700e+05   4.3913900e+05   4.5811900e+05   2.3094900e+05   2.1263900e+05   5.6538300e+05   4.7775600e+05   2.9610400e+05   2.6380200e+05   2.4042000e+05   2.2847400e+05   4.0186700e+05   4.2856700e+05   3.7117900e+05   3.3936500e+05   4.4985300e+05   4.5543000e+05   2.4328300e+05   2.1269600e+05   3.3478400e+05   2.9297400e+05   3.0351800e+05   3.2844100e+05   2.6290200e+05   2.2364800e+05   5.3732000e+05   5.3403800e+05   4.8253300e+05   5.0468900e+05   4.7259700e+05   4.5842900e+05   3.7714500e+05   4.4288800e+05   5.4458300e+05   4.0008800e+05   2.7539200e+05   2.8928000e+05   4.6258300e+05   4.8614000e+05   5.3207600e+05   6.0068700e+05   5.6846100e+05   4.6843600e+05   4.6368700e+05   3.8904700e+05   2.9267400e+05   3.2900700e+05   3.5451800e+05   4.4994800e+05   6.3887500e+05   6.9737800e+05   3.5401800e+05   2.7231400e+05   2.7774800e+05   2.7353000e+05   3.6271300e+05   3.8097400e+05   2.3829900e+05   2.4107200e+05   3.4705800e+05   3.1013800e+05   1.7663900e+05   1.8295100e+05   5.3345300e+05   4.9677300e+05   3.4184100e+05   0.0000000e+00   6.4449900e+05   5.3373000e+05   2.3493600e+05   2.8142600e+05   4.3718100e+05   4.5227800e+05
   9.5959400e+05   9.4932800e+05   1.0191490e+06   9.3216400e+05   6.1352200e+05   6.0282600e+05   9.9264100e+05   1.0554880e+06   5.9059900e+05   6.2277200e+05   6.6367300e+05   6.8853800e+05   7.8957000e+05   6.8435500e+05   6.8464900e+05   6.7195100e+05   6.0605200e+05   6.1100800e+05   7.5746200e+05   7.6066700e+05   5.4251000e+05   5.2762100e+05   8.8088000e+05   8.0156800e+05   6.2507400e+05   6.2050100e+05   5.4516000e+05   5.2165900e+05   7.0100400e+05   7.2891800e+05   6.7837700e+05   6.5498000e+05   7.6017400e+05   7.5851300e+05   5.5237400e+05   5.1290900e+05   6.1161800e+05   5.7940800e+05   6.1824700e+05   6.2485200e+05   5.4922500e+05   5.4623400e+05   8.2903100e+05   8.6050000e+05   7.6513100e+05   8.2901600e+05   7.8684900e+05   7.8224000e+05   7.0765700e+05   7.3208200e+05   8.5357400e+05   7.2633300e+05   5.9998600e+05   6.0454100e+05   7.7657900e+05   7.4949200e+05   8.4314000e+05   9.2882200e+05   8.5438000e+05   8.0153100e+05   7.5607000e+05   7.0407900e+05   6.2312600e+05   6.6004900e+05   6.4887200e+05   7.0910300e+05   9.5580700e+05   9.8580600e+05   6.5518600e+05   5.5017500e+05   5.5652300e+05   5.7807900e+05   6.9558400e+05   6.8234000e+05   5.1858600e+05   5.4186900e+05   5.9867400e+05   6.0866700e+05   5.0002900e+05   5.0864500e+05   8.4790200e+05   8.2687800e+05   6.3806800e+05   6.4449900e+05   0.0000000e+00   8.6958800e+05   5.5164800e+05   6.3005400e+05   7.6723300e+05   7.7200700e+05
   8.1145900e+05   8.3845300e+05   9.3217800e+05   8.7969600e+05   5.2345800e+05   4.9665900e+05   9.3349700e+05   9.8652700e+05   4.8607300e+05   5.4398400e+05   5.7690000e+05   5.9935800e+05   6.8686600e+05   6.3115100e+05   5.9124800e+05   5.8757700e+05   5.7728800e+05   6.0219700e+05   7.1610300e+05   7.3036300e+05   4.6623600e+05   4.1771800e+05   8.2060300e+05   7.1661200e+05   5.4264400e+05   5.3731600e+05   4.8963800e+05   4.8958800e+05   6.2853200e+05   6.8240300e+05   6.3090800e+05   5.7671200e+05   6.8199600e+05   6.9162400e+05   4.9018400e+05   4.5113300e+05   5.6849000e+05   5.3029000e+05   5.6843500e+05   5.8099100e+05   4.9231700e+05   4.7813200e+05   8.2038000e+05   7.8220300e+05   6.9289200e+05   7.5985700e+05   7.2020900e+05   7.1690500e+05   6.2346600e+05   6.3581100e+05   7.6744600e+05   6.5850900e+05   5.1614700e+05   5.2690900e+05   7.2169900e+05   7.0596200e+05   8.0981400e+05   8.9317800e+05   8.3394100e+05   7.0755400e+05   7.0834700e+05   6.5121700e+05   5.9112000e+05   5.9404000e+05   6.0600200e+05   6.6848200e+05   9.1528100e+05   9.5481400e+05   5.7691500e+05   5.0499700e+05   5.3506600e+05   5.2692800e+05   6.0896600e+05   6.3669400e+05   4.6669500e+05   4.7102600e+05   5.8694200e+05   5.5446600e+05   4.5743700e+05   4.3365600e+05   7.8307700e+05   7.5839700e+05   5.4992000e+05   5.3373000e+05   8.6958800e+05   0.0000000e+00   5.1459100e+05   5.4673900e+05   6.7569100e+05   6.7698100e+05
   5.1880400e+05   5.2367000e+05   5.5467000e+05   4.9473200e+05   1.9279400e+05   1.7917700e+05   5.7140400e+05   6.4732400e+05   1.6287900e+05   1.7353200e+05   2.3843000e+05   2.7904500e+05   3.8837400e+05   3.3083100e+05   2.6421800e+05   2.7009300e+05   1.9721400e+05   2.2642700e+05   3.4627900e+05   3.7448900e+05   1.0776600e+05   1.0119300e+05   5.0477800e+05   3.9225300e+05   2.1575900e+05   1.8027900e+05   1.5803100e+05   1.6010800e+05   3.1086500e+05   3.3594200e+05   3.0519600e+05   2.6232900e+05   3.6848800e+05   3.6124100e+05   1.4711700e+05   1.4025500e+05   2.1676400e+05   1.9727600e+05   2.5311400e+05   2.1526200e+05   1.6311300e+05   1.3263400e+05   4.9187100e+05   4.9460900e+05   3.8515600e+05   4.5495300e+05   3.8941200e+05   3.6422100e+05   3.0213500e+05   3.3418200e+05   4.5248800e+05   3.3599800e+05   2.0688800e+05   2.0278200e+05   3.9624600e+05   3.7127700e+05   4.7184100e+05   5.4609200e+05   4.7206900e+05   4.3486800e+05   3.6490000e+05   2.8474200e+05   2.1865300e+05   2.6610100e+05   2.6386000e+05   3.2010200e+05   5.9848200e+05   5.7350600e+05   1.9682300e+05   1.6262600e+05   1.8574100e+05   2.0426500e+05   2.8293300e+05   2.9353200e+05   1.3430800e+05   1.4809100e+05   2.5564000e+05   2.3818900e+05   1.0085200e+05   1.1305400e+05   4.6914100e+05   4.3387100e+05   2.4585000e+05   2.3493600e+05   5.5164800e+05   5.1459100e+05   0.0000000e+00   1.9299700e+05   3.6952500e+05   3.8665500e+05
   5.2933500e+05   5.5237100e+05   5.8287700e+05   5.6822900e+05   2.3276800e+05   2.1666700e+05   6.2816500e+05   6.6356500e+05   1.9683900e+05   2.2063800e+05   2.4609100e+05   2.8658000e+05   4.2360400e+05   3.2911000e+05   2.9429500e+05   2.7833000e+05   2.5359800e+05   2.5479100e+05   3.8558800e+05   4.0563500e+05   1.3839600e+05   1.4377500e+05   5.2813300e+05   4.1344300e+05   2.3898600e+05   2.3966900e+05   1.8860900e+05   2.0122700e+05   3.4564200e+05   3.7419600e+05   3.2781900e+05   3.0072000e+05   3.8051800e+05   4.1391700e+05   1.8895100e+05   1.7289700e+05   2.6267700e+05   2.5831700e+05   2.8145700e+05   2.5662100e+05   1.8863800e+05   1.6782800e+05   5.1339600e+05   4.9198700e+05   4.0833900e+05   4.5407700e+05   4.3248300e+05   4.0097700e+05   3.3212500e+05   3.6208300e+05   5.0839900e+05   3.6626100e+05   2.4585000e+05   2.6777800e+05   4.4244000e+05   4.3355400e+05   5.0367000e+05   6.2379000e+05   4.6192400e+05   3.9752100e+05   3.8105000e+05   2.9316400e+05   2.1541200e+05   2.9108300e+05   2.6730300e+05   3.4009100e+05   6.4731300e+05   6.3423300e+05   2.6781300e+05   2.2484800e+05   2.3110200e+05   2.6069100e+05   3.2898800e+05   3.2907800e+05   1.6666500e+05   1.8579300e+05   2.5831300e+05   2.6998300e+05   1.3536900e+05   1.3322800e+05   4.9404200e+05   4.6020300e+05   2.9174400e+05   2.8142600e+05   6.3005400e+05   5.4673900e+05   1.9299700e+05   0.0000000e+00   4.0455900e+05   4.0243600e+05
   6.8556300e+05   7.2225800e+05   7.6362500e+05   7.2590700e+05   3.9784400e+05   3.7458600e+05   7.5546600e+05   8.5018900e+05   3.6940500e+05   3.6784200e+05   4.3251700e+05   4.6658000e+05   5.6929500e+05   5.1964400e+05   4.6975600e+05   4.8883500e+05   4.2373200e+05   4.5299300e+05   5.6683900e+05   6.1127900e+05   3.1532100e+05   2.9678500e+05   7.1740300e+05   6.2697000e+05   4.4027400e+05   4.2964600e+05   3.4962700e+05   3.5954200e+05   4.9980700e+05   5.1303300e+05   4.8077900e+05   4.8409400e+05   5.6749200e+05   5.7265900e+05   3.5850300e+05   3.3801700e+05   4.3139600e+05   4.5731100e+05   4.7463100e+05   4.2917400e+05   3.7707800e+05   3.7188400e+05   7.0227700e+05   6.6258500e+05   5.4222000e+05   5.9132300e+05   5.8016100e+05   5.6680700e+05   5.0348400e+05   5.4346000e+05   6.8215300e+05   5.3132900e+05   3.8315800e+05   3.6414200e+05   5.4820100e+05   5.6560300e+05   6.3845600e+05   7.7629000e+05   6.3320600e+05   5.9535900e+05   5.7364200e+05   5.0149100e+05   4.1028500e+05   4.2647900e+05   4.1048100e+05   5.2209100e+05   7.6758300e+05   8.3494700e+05   4.4345600e+05   4.1959700e+05   4.1774900e+05   4.2047100e+05   4.8429100e+05   4.8329600e+05   3.1461800e+05   3.3717000e+05   4.3172400e+05   4.1603800e+05   2.7910000e+05   2.9502700e+05   6.8084200e+05   6.5200500e+05   4.4495100e+05   4.3718100e+05   7.6723300e+05   6.7569100e+05   3.6952500e+05   4.0455900e+05   0.0000000e+00   5.7383500e+05
   7.5437300e+05   7.2791100e+05   7.6552500e+05   7.4909800e+05   4.0637500e+05   3.7311200e+05   8.2156600e+05   8.8859300e+05   3.8848900e+05   4.0486600e+05   4.4129700e+05   4.8756100e+05   5.5473800e+05   5.0443200e+05   4.6927700e+05   4.5305300e+05   3.8935600e+05   4.1539700e+05   5.5014400e+05   5.6893600e+05   2.9561100e+05   3.0317300e+05   7.0561500e+05   5.6750300e+05   4.0349200e+05   3.6874300e+05   3.1736300e+05   3.2735800e+05   4.6370400e+05   5.0587500e+05   4.4058200e+05   4.7596100e+05   5.4534900e+05   5.5313000e+05   3.5370000e+05   3.0531400e+05   4.3415900e+05   3.9095600e+05   4.4609300e+05   4.2567900e+05   3.4818100e+05   3.5159500e+05   6.6353500e+05   6.9484100e+05   5.7299500e+05   6.2391100e+05   5.9182600e+05   5.3550400e+05   4.4991800e+05   5.4878800e+05   6.6650900e+05   5.1835500e+05   3.9658100e+05   3.9450200e+05   5.5425800e+05   5.5882500e+05   6.1290400e+05   7.6581700e+05   6.6108200e+05   6.3992800e+05   6.0171500e+05   4.8407600e+05   4.4978900e+05   4.6201000e+05   4.4172000e+05   4.7194900e+05   7.9025700e+05   8.3229000e+05   4.7807900e+05   4.1886000e+05   4.0435200e+05   4.2850800e+05   5.0167000e+05   5.2694700e+05   3.4902900e+05   3.6418100e+05   4.5439600e+05   4.5483400e+05   3.0333000e+05   3.2367000e+05   7.0451200e+05   6.5307200e+05   4.6102400e+05   4.5227800e+05   7.7200700e+05   6.7698100e+05   3.8665500e+05   4.0243600e+05   5.7383500e+05   0.0000000e+00
