# Supplementary material for: Autistic traits and individual brain differences: functional network efficiency reflects attentional and social impairments, structural nodal efficiencies index systemising and theory-of-mind skills
Source: Mol Autism. 2021 Jan 21;12:3. doi: 10.1186/s13229-020-00377-8 (PMC7818759; doi:10.1186/s13229-020-00377-8)
Supplement: Supplementary file 9 — Additional file 9. Brain-behaviour correlations. README file detailing data curation; AAL-90 region masks in NIfTI format; spreadseehts of Spearman correlations; code and data for the correlational analysis. [file 13229_2020_377_MOESM9_ESM.zip › Paul_Arora_et_al_data/Physiological/BBC/analysis/Diffusion_Analaysis/adj_matrixes/NOS_weighted/symmetric/connection_matrix_sym_aHU0183.txt]

   0.0000000e+00   7.7898600e+05   7.2822000e+05   7.8488400e+05   5.4202500e+05   4.8852600e+05   8.4941300e+05   9.0237900e+05   4.9828400e+05   5.6098900e+05   5.7634500e+05   5.5011400e+05   6.8294800e+05   6.0542500e+05   5.9776700e+05   5.8259300e+05   4.7496100e+05   5.3188100e+05   6.3277100e+05   6.2831500e+05   4.4344700e+05   4.3082500e+05   6.7374100e+05   6.1426800e+05   5.1726400e+05   5.2112300e+05   5.0492300e+05   5.0906200e+05   6.1989400e+05   5.9887700e+05   5.7628900e+05   5.6303900e+05   7.0742400e+05   6.5017900e+05   4.3098600e+05   4.3647000e+05   5.4735100e+05   5.5073500e+05   5.3902000e+05   5.8952300e+05   4.5952200e+05   4.6974500e+05   7.2880900e+05   6.8242100e+05   6.2755900e+05   6.5790200e+05   6.6210600e+05   6.4059400e+05   5.9231800e+05   5.8048300e+05   7.4242400e+05   5.5380400e+05   5.1115400e+05   5.1920600e+05   6.6992000e+05   6.7509200e+05   7.6359800e+05   7.8162800e+05   6.2202400e+05   5.6957700e+05   6.3373900e+05   6.2399000e+05   4.6085800e+05   5.7551900e+05   5.0008400e+05   5.5540000e+05   8.0184400e+05   8.7603100e+05   5.1261100e+05   4.8273100e+05   4.6362600e+05   4.7762700e+05   5.8728400e+05   5.8194200e+05   4.5348900e+05   4.6325400e+05   5.5224500e+05   5.1983000e+05   4.0188800e+05   3.8623400e+05   6.5887900e+05   6.8878900e+05   5.6648700e+05   5.6764000e+05   8.2851200e+05   7.9544400e+05   5.1438000e+05   5.0597800e+05   6.3368800e+05   6.1669700e+05
   7.7898600e+05   0.0000000e+00   6.9853400e+05   6.9908400e+05   4.8783900e+05   4.6848600e+05   8.7330300e+05   8.7716900e+05   4.9096700e+05   4.9173200e+05   5.0764100e+05   5.2612000e+05   6.5719400e+05   5.6049500e+05   5.4301000e+05   5.2547800e+05   4.3331300e+05   4.6829400e+05   5.8765800e+05   6.2271400e+05   3.8522700e+05   3.6568100e+05   6.0284100e+05   5.7214300e+05   4.7453600e+05   4.6030300e+05   4.4250500e+05   4.1088600e+05   5.3693400e+05   5.3313400e+05   5.3395500e+05   5.4747500e+05   6.5811000e+05   6.0453100e+05   4.2627300e+05   3.8685900e+05   4.5411900e+05   5.1079000e+05   4.9626600e+05   5.0461500e+05   3.8374300e+05   3.8697400e+05   6.6825000e+05   6.0940700e+05   5.7075700e+05   5.9410800e+05   5.8693800e+05   5.8320100e+05   5.4500500e+05   5.5165300e+05   7.5079500e+05   5.4531700e+05   4.8373200e+05   4.6942000e+05   6.3688400e+05   6.0785300e+05   7.1797600e+05   7.1262900e+05   5.0187600e+05   5.0818400e+05   6.0351500e+05   5.7295700e+05   4.4636000e+05   5.3566100e+05   4.7239800e+05   5.3828700e+05   7.5348700e+05   8.4143900e+05   5.0659400e+05   4.6127800e+05   4.4809500e+05   4.5358000e+05   5.1818500e+05   5.4398700e+05   4.1728100e+05   4.2003800e+05   5.1986400e+05   5.2750600e+05   3.9081200e+05   3.9350100e+05   6.4110400e+05   6.3083400e+05   5.4419500e+05   5.2902900e+05   7.8458100e+05   7.6473100e+05   4.7338100e+05   4.9283300e+05   5.9766600e+05   6.0631300e+05
   7.2822000e+05   6.9853400e+05   0.0000000e+00   7.0651900e+05   4.5504800e+05   4.4151100e+05   8.0370500e+05   8.6390900e+05   4.6878400e+05   4.7688600e+05   4.5880000e+05   4.8750900e+05   6.2734900e+05   5.4946600e+05   5.3168100e+05   5.2945900e+05   4.2790700e+05   4.3221500e+05   5.8501500e+05   6.1041000e+05   3.9547000e+05   3.7601500e+05   6.4576300e+05   5.5630400e+05   4.3377300e+05   4.3762700e+05   4.3003000e+05   4.0820200e+05   5.4349700e+05   5.4187700e+05   5.2351800e+05   5.0363200e+05   6.4209300e+05   6.1190900e+05   4.2437300e+05   3.7509800e+05   5.0563800e+05   4.9501300e+05   4.9018700e+05   4.8394300e+05   3.8145900e+05   3.5498500e+05   6.3275700e+05   6.3511100e+05   5.7868400e+05   5.6465500e+05   5.6586700e+05   5.5401800e+05   5.3914800e+05   5.1256800e+05   7.3723400e+05   4.9960800e+05   4.4581700e+05   4.4583800e+05   6.0086800e+05   5.8037000e+05   6.6624200e+05   7.2575100e+05   5.2137100e+05   5.1593200e+05   6.0255800e+05   5.4651200e+05   4.2250600e+05   5.1258600e+05   4.3116200e+05   5.0666200e+05   7.4861000e+05   8.2898700e+05   4.6029900e+05   4.0693700e+05   4.3298100e+05   4.2007300e+05   4.9077900e+05   5.1484800e+05   4.0538800e+05   4.1307300e+05   4.9291700e+05   4.8879800e+05   3.8267000e+05   3.6520800e+05   6.4808000e+05   6.3920900e+05   4.9222300e+05   5.0969500e+05   6.9661000e+05   7.4537900e+05   4.2554100e+05   4.2974300e+05   6.0058200e+05   5.6716000e+05
   7.8488400e+05   6.9908400e+05   7.0651900e+05   0.0000000e+00   5.1700200e+05   4.5840500e+05   8.6222100e+05   8.9544500e+05   4.7680900e+05   5.2019100e+05   5.0794800e+05   5.2509900e+05   6.4456100e+05   5.9516000e+05   5.9914300e+05   5.7759500e+05   4.7728100e+05   4.8659600e+05   6.2283000e+05   6.1890600e+05   4.1979600e+05   4.2560800e+05   6.6786300e+05   5.8433500e+05   5.0966200e+05   4.7257300e+05   4.7767100e+05   4.5577600e+05   5.3273600e+05   5.7424700e+05   5.3110300e+05   5.4322300e+05   6.8306100e+05   6.5116500e+05   4.6222700e+05   3.9929500e+05   4.9370300e+05   5.0395100e+05   5.1510000e+05   4.8894500e+05   3.8544200e+05   4.2966100e+05   6.7696500e+05   6.2353300e+05   5.9192900e+05   6.0705800e+05   6.1624100e+05   6.2235000e+05   5.7369600e+05   5.5381100e+05   7.2646200e+05   5.6036800e+05   4.5060800e+05   4.4798800e+05   6.2958500e+05   6.0912100e+05   7.3593300e+05   7.3848700e+05   5.2001300e+05   5.0033200e+05   6.3413300e+05   5.8979500e+05   4.7075500e+05   5.3111400e+05   4.9601600e+05   5.7378000e+05   7.4976500e+05   8.6011200e+05   4.8842800e+05   4.8488100e+05   4.4726800e+05   4.7649500e+05   5.2693200e+05   5.5852100e+05   4.2207200e+05   4.3600900e+05   5.2472500e+05   5.1500600e+05   3.9083600e+05   4.1400700e+05   6.6445800e+05   6.4559600e+05   4.9928700e+05   5.3595200e+05   7.4455200e+05   7.5462400e+05   4.2630300e+05   4.6349300e+05   5.9572200e+05   6.2709600e+05
   5.4202500e+05   4.8783900e+05   4.5504800e+05   5.1700200e+05   0.0000000e+00   2.2246500e+05   6.0840000e+05   6.1918400e+05   2.2315200e+05   2.6067100e+05   2.4888600e+05   3.0376700e+05   4.2039700e+05   3.4136900e+05   2.9674800e+05   3.2012200e+05   2.0676000e+05   2.3090600e+05   3.8361200e+05   3.8847300e+05   1.6496600e+05   1.4603400e+05   4.0386900e+05   3.1763500e+05   2.1985100e+05   2.0911400e+05   2.1940000e+05   1.8655400e+05   3.1128900e+05   3.4129300e+05   2.9122200e+05   3.1679200e+05   4.1476400e+05   3.9984200e+05   2.0403500e+05   1.8090600e+05   2.6906700e+05   3.0955300e+05   2.9019800e+05   2.8296800e+05   1.6314400e+05   1.6733000e+05   4.5453600e+05   3.9739600e+05   3.7713100e+05   3.6486600e+05   4.0159600e+05   3.8498100e+05   3.6243700e+05   2.9409100e+05   4.9795300e+05   2.8417800e+05   2.4877600e+05   2.4366800e+05   4.0549400e+05   3.8695600e+05   4.7219500e+05   5.3643400e+05   3.2151100e+05   3.1825200e+05   3.8087700e+05   3.3707300e+05   2.4106000e+05   3.0120100e+05   2.3995200e+05   3.3875200e+05   5.4357000e+05   6.2576500e+05   2.8154400e+05   2.4431100e+05   1.9974700e+05   2.0675300e+05   3.1790900e+05   3.2052600e+05   1.6598900e+05   1.8150200e+05   3.0144500e+05   2.8002200e+05   1.6446800e+05   1.5282100e+05   4.0140700e+05   4.2950400e+05   2.9110700e+05   2.7932000e+05   4.9612600e+05   5.3219400e+05   2.0439900e+05   2.2569300e+05   3.5102800e+05   3.8123900e+05
   4.8852600e+05   4.6848600e+05   4.4151100e+05   4.5840500e+05   2.2246500e+05   0.0000000e+00   5.8880400e+05   6.0599300e+05   2.0763700e+05   2.5068400e+05   2.3225800e+05   2.4440000e+05   3.6804100e+05   3.2489400e+05   2.7621800e+05   3.1013200e+05   2.0562700e+05   2.1671300e+05   3.2554400e+05   3.4110100e+05   1.6044700e+05   1.3134700e+05   3.7994300e+05   3.0963300e+05   2.0632500e+05   1.9230900e+05   1.9157900e+05   1.8981200e+05   2.7464900e+05   2.8496500e+05   2.6758100e+05   2.6599200e+05   4.0202700e+05   3.6036200e+05   1.6207800e+05   1.2474800e+05   2.3106100e+05   2.5000600e+05   2.4051100e+05   2.2321700e+05   1.4522700e+05   1.3006400e+05   3.9530700e+05   3.6398800e+05   3.2522000e+05   3.4662700e+05   3.3777200e+05   3.3456200e+05   3.1554900e+05   2.6586200e+05   4.5156300e+05   2.9699800e+05   1.9414800e+05   2.0609500e+05   3.7391300e+05   3.4407100e+05   4.4415700e+05   4.8375700e+05   2.9291700e+05   2.5934800e+05   3.5144600e+05   2.8898300e+05   1.8620700e+05   2.5849900e+05   2.0860800e+05   2.7241600e+05   4.8787900e+05   5.8817200e+05   2.6271700e+05   1.9436900e+05   1.7466700e+05   1.8845700e+05   2.6404700e+05   2.7103700e+05   1.6256500e+05   1.6056200e+05   2.5940600e+05   2.5286400e+05   1.2488300e+05   1.3749100e+05   3.6156100e+05   4.0595500e+05   2.6766000e+05   3.0110200e+05   4.7989400e+05   5.0605900e+05   1.8989300e+05   1.9616200e+05   3.0235800e+05   3.2095000e+05
   8.4941300e+05   8.7330300e+05   8.0370500e+05   8.6222100e+05   6.0840000e+05   5.8880400e+05   0.0000000e+00   9.6954400e+05   5.8469800e+05   6.0686100e+05   6.1289300e+05   6.2431700e+05   7.4407200e+05   6.7875300e+05   6.5807000e+05   6.8300300e+05   5.8836200e+05   6.0453100e+05   7.1083100e+05   7.2519700e+05   5.0546500e+05   5.1302600e+05   7.6223700e+05   6.6278900e+05   5.5928200e+05   5.6679700e+05   5.5197300e+05   5.4654900e+05   6.7690400e+05   6.6109800e+05   6.4116600e+05   6.2840800e+05   7.6388200e+05   7.2681700e+05   5.2713900e+05   5.2196300e+05   6.2744500e+05   5.9578700e+05   5.9548400e+05   5.5886700e+05   5.0829800e+05   4.5844300e+05   7.2464400e+05   7.2297500e+05   7.3553100e+05   7.4314000e+05   6.9113400e+05   7.0124500e+05   6.4897700e+05   6.5258800e+05   8.3411200e+05   6.3164900e+05   5.5659300e+05   5.6500600e+05   7.5391100e+05   7.3985300e+05   8.2894700e+05   8.5093400e+05   6.7243900e+05   6.3354700e+05   7.2261500e+05   6.5364600e+05   5.6170600e+05   6.0756600e+05   5.4446800e+05   6.5595900e+05   8.2298200e+05   9.5684000e+05   6.2126300e+05   5.6125400e+05   5.5085400e+05   5.4046800e+05   6.5370700e+05   6.7563800e+05   5.2411800e+05   5.0708000e+05   6.0898300e+05   6.1414900e+05   4.8155400e+05   4.9119000e+05   7.1450100e+05   7.3587400e+05   6.1350800e+05   6.7140200e+05   8.3301100e+05   8.6071500e+05   5.8811000e+05   5.9419300e+05   7.0323900e+05   7.0514800e+05
   9.0237900e+05   8.7716900e+05   8.6390900e+05   8.9544500e+05   6.1918400e+05   6.0599300e+05   9.6954400e+05   0.0000000e+00   5.8837800e+05   6.4743000e+05   6.3839400e+05   6.5089500e+05   7.5286100e+05   6.9493500e+05   6.5684200e+05   7.0833900e+05   5.9884500e+05   6.1602500e+05   6.9572900e+05   7.4117900e+05   5.2201500e+05   4.9582300e+05   7.4303000e+05   6.4519800e+05   5.4027700e+05   5.7667500e+05   5.8051400e+05   5.5951100e+05   6.4895300e+05   6.1883900e+05   6.4601500e+05   6.6041100e+05   7.6750100e+05   7.2985600e+05   5.4500700e+05   5.1038200e+05   6.0320700e+05   6.1195200e+05   6.2206000e+05   6.3730700e+05   5.4184100e+05   5.0801800e+05   7.5730400e+05   7.4040100e+05   6.9738600e+05   7.3266300e+05   7.1651300e+05   7.1302900e+05   6.8180400e+05   6.6542000e+05   8.7574600e+05   6.5655800e+05   5.7962700e+05   5.6389000e+05   7.2109500e+05   7.5263400e+05   7.9258300e+05   8.6479600e+05   6.9674200e+05   6.5749000e+05   7.5281800e+05   7.0228100e+05   5.7703900e+05   6.4965200e+05   5.8807300e+05   6.9449400e+05   8.9611600e+05   9.8348900e+05   6.4921500e+05   6.3790900e+05   5.9273000e+05   5.9845500e+05   6.5480700e+05   6.8142000e+05   5.5650100e+05   5.2729000e+05   6.4389600e+05   6.5570200e+05   5.3269200e+05   5.3219200e+05   7.6169900e+05   8.0316100e+05   6.4719400e+05   6.5438500e+05   8.4769200e+05   8.8574400e+05   6.0569500e+05   6.0468800e+05   6.7756300e+05   7.3379100e+05
   4.9828400e+05   4.9096700e+05   4.6878400e+05   4.7680900e+05   2.2315200e+05   2.0763700e+05   5.8469800e+05   5.8837800e+05   0.0000000e+00   2.6283300e+05   2.3746600e+05   2.4726600e+05   3.7770100e+05   3.1178900e+05   2.7860400e+05   3.1108400e+05   1.9400500e+05   2.3815400e+05   3.4643700e+05   3.4573500e+05   1.4231000e+05   1.3638500e+05   3.7563900e+05   3.0391000e+05   1.9204400e+05   2.0557800e+05   2.1036900e+05   1.8266300e+05   2.6078500e+05   2.7061200e+05   3.0154400e+05   2.7789500e+05   3.8721900e+05   3.8145600e+05   1.8498800e+05   1.5129200e+05   2.5622600e+05   2.5449900e+05   2.3162900e+05   2.5867100e+05   1.5527900e+05   1.4287400e+05   4.0448400e+05   3.7559700e+05   3.4307300e+05   3.6060500e+05   3.7094200e+05   3.4779900e+05   2.9574500e+05   2.6701300e+05   5.1669900e+05   2.8870000e+05   2.2348000e+05   2.1499400e+05   3.4759000e+05   3.8744100e+05   4.4604300e+05   4.9193100e+05   3.0689300e+05   2.7688400e+05   3.4370000e+05   3.4480200e+05   2.1605700e+05   2.8176200e+05   2.2925500e+05   2.9795500e+05   5.4225200e+05   5.8074800e+05   2.7873800e+05   2.2797300e+05   1.9863100e+05   2.1170300e+05   3.0753600e+05   3.0315700e+05   1.7461200e+05   1.6991800e+05   2.7066800e+05   2.6998400e+05   1.4532300e+05   1.4329600e+05   3.6692800e+05   4.1131300e+05   2.4715200e+05   2.5353700e+05   4.9332700e+05   5.2846300e+05   1.9971400e+05   2.4108700e+05   3.2294300e+05   3.6572300e+05
   5.6098900e+05   4.9173200e+05   4.7688600e+05   5.2019100e+05   2.6067100e+05   2.5068400e+05   6.0686100e+05   6.4743000e+05   2.6283300e+05   0.0000000e+00   2.8784200e+05   2.8653900e+05   4.1128400e+05   3.3994000e+05   3.1450900e+05   3.4575000e+05   2.3714400e+05   3.1372200e+05   3.8877500e+05   3.8787500e+05   1.6925700e+05   1.6170800e+05   4.2828300e+05   3.7787000e+05   2.7011000e+05   2.8077900e+05   2.5360100e+05   2.5416700e+05   3.4413700e+05   3.3503800e+05   3.1779800e+05   3.3364300e+05   4.3152500e+05   4.1822400e+05   2.0654500e+05   1.7518600e+05   2.8155200e+05   2.9860200e+05   2.6276000e+05   3.0022700e+05   1.9809700e+05   1.7454500e+05   4.1991500e+05   4.0435600e+05   3.6530700e+05   3.7007100e+05   3.8762800e+05   4.1053300e+05   3.4962200e+05   3.1643000e+05   4.8997100e+05   2.8780000e+05   2.2137200e+05   2.5088000e+05   3.9135800e+05   4.0356800e+05   4.6004700e+05   4.8827100e+05   3.2202200e+05   3.2600500e+05   3.7411700e+05   3.3724300e+05   2.1133600e+05   2.8348900e+05   2.5549800e+05   3.1210500e+05   5.2591300e+05   6.0592000e+05   2.7203400e+05   2.4118100e+05   2.2059300e+05   2.1870500e+05   2.8697900e+05   3.0693500e+05   1.7507400e+05   1.7197700e+05   2.5765900e+05   2.8994600e+05   1.7685800e+05   1.7746500e+05   3.9259900e+05   4.2923200e+05   2.9522800e+05   2.9698400e+05   5.3890000e+05   5.2600300e+05   2.2185400e+05   2.6390800e+05   3.3358400e+05   3.9611700e+05
   5.7634500e+05   5.0764100e+05   4.5880000e+05   5.0794800e+05   2.4888600e+05   2.3225800e+05   6.1289300e+05   6.3839400e+05   2.3746600e+05   2.8784200e+05   0.0000000e+00   2.8193600e+05   3.9474100e+05   3.3971300e+05   3.0345200e+05   3.3939100e+05   2.2568700e+05   2.8563500e+05   3.8610900e+05   4.1877800e+05   1.7656400e+05   1.4979700e+05   4.0554000e+05   3.3796700e+05   2.4596400e+05   2.3851300e+05   2.4182300e+05   1.9863600e+05   2.9728000e+05   3.0932400e+05   2.9627800e+05   3.1046200e+05   4.1071100e+05   3.9409000e+05   2.0365800e+05   1.5634900e+05   2.5951500e+05   2.6530500e+05   2.5027300e+05   2.7066000e+05   1.7777300e+05   1.4726400e+05   4.3396100e+05   3.9113300e+05   3.7663800e+05   4.0257800e+05   3.9329100e+05   3.6759800e+05   3.0800000e+05   2.7462600e+05   5.0804700e+05   3.3157500e+05   2.2903800e+05   2.2439300e+05   4.3006500e+05   4.2091300e+05   4.3198300e+05   5.0710300e+05   3.4355200e+05   3.0784900e+05   3.8963800e+05   3.3665600e+05   2.1622900e+05   2.8797900e+05   2.4142300e+05   3.0652200e+05   5.2134400e+05   6.2144900e+05   2.8116500e+05   2.2539800e+05   2.2331100e+05   2.0496100e+05   2.8192500e+05   3.1650200e+05   1.7230800e+05   1.7691500e+05   3.0067800e+05   2.8572100e+05   1.6379900e+05   1.5828900e+05   4.2655700e+05   4.2081000e+05   3.0566300e+05   2.8883900e+05   4.9419400e+05   5.1419000e+05   2.2634300e+05   2.7025800e+05   3.8253100e+05   3.8669900e+05
   5.5011400e+05   5.2612000e+05   4.8750900e+05   5.2509900e+05   3.0376700e+05   2.4440000e+05   6.2431700e+05   6.5089500e+05   2.4726600e+05   2.8653900e+05   2.8193600e+05   0.0000000e+00   4.1212700e+05   3.4307200e+05   3.2908500e+05   3.3325200e+05   2.5999200e+05   2.8148000e+05   3.7774200e+05   3.8830400e+05   1.9346200e+05   1.8777200e+05   4.5200600e+05   3.6120900e+05   2.7383200e+05   2.4992100e+05   2.5126400e+05   2.2343000e+05   3.1285600e+05   3.2274300e+05   3.2994300e+05   3.2783700e+05   4.4743200e+05   4.1133800e+05   2.3491000e+05   1.8347300e+05   3.2617700e+05   2.8956900e+05   2.7112400e+05   2.8443400e+05   2.1355100e+05   2.0765700e+05   4.8893700e+05   4.5280200e+05   3.9383400e+05   4.0931000e+05   3.9518600e+05   3.9616200e+05   3.2248900e+05   3.0485300e+05   5.1800700e+05   3.6696800e+05   2.6624700e+05   2.5587000e+05   4.2515300e+05   4.2281300e+05   4.4417500e+05   5.2574800e+05   3.6653900e+05   2.9869300e+05   3.9383800e+05   3.3859300e+05   2.4453000e+05   3.0721100e+05   2.5995800e+05   3.2244000e+05   5.2034400e+05   6.4569500e+05   2.9775300e+05   2.4508300e+05   2.2803900e+05   2.2791900e+05   3.3280100e+05   3.5901600e+05   2.0784200e+05   2.0604600e+05   3.0664400e+05   2.8845600e+05   1.8120600e+05   1.7375200e+05   4.1533400e+05   4.5510400e+05   3.0095800e+05   3.2024600e+05   5.5083400e+05   5.4191800e+05   2.1726700e+05   2.4039400e+05   4.0829300e+05   4.1321700e+05
   6.8294800e+05   6.5719400e+05   6.2734900e+05   6.4456100e+05   4.2039700e+05   3.6804100e+05   7.4407200e+05   7.5286100e+05   3.7770100e+05   4.1128400e+05   3.9474100e+05   4.1212700e+05   0.0000000e+00   4.7041100e+05   4.5459700e+05   4.6769700e+05   3.7511600e+05   4.0999900e+05   5.0246200e+05   5.1147000e+05   3.1495800e+05   2.9742300e+05   5.6777300e+05   4.8636300e+05   3.7500000e+05   3.8557900e+05   3.6403500e+05   3.4865300e+05   4.2756500e+05   4.2739600e+05   4.3353100e+05   4.3709000e+05   5.4789300e+05   5.3271100e+05   3.2355700e+05   2.9226200e+05   4.2650700e+05   4.2719900e+05   4.0883700e+05   4.1189300e+05   3.0245300e+05   2.9467900e+05   5.6430800e+05   5.3823900e+05   4.9992800e+05   5.1461600e+05   5.1598400e+05   5.1204000e+05   4.6392000e+05   4.5016200e+05   6.2286200e+05   4.3502800e+05   3.7635000e+05   3.5688500e+05   5.2937000e+05   5.2832400e+05   5.9195100e+05   6.5605200e+05   4.7074000e+05   4.4930800e+05   5.3751200e+05   4.5100500e+05   3.6378100e+05   4.1475600e+05   3.9406200e+05   4.5621600e+05   6.3940100e+05   7.3799800e+05   4.1612900e+05   3.7078200e+05   3.3834400e+05   3.5963500e+05   4.2068700e+05   4.5123400e+05   3.2879300e+05   3.2299900e+05   4.5125500e+05   4.4159600e+05   3.0340200e+05   2.9850600e+05   5.3319300e+05   5.5217100e+05   4.3103200e+05   4.4584900e+05   6.5597400e+05   6.3254700e+05   3.6396700e+05   3.7959200e+05   5.2250100e+05   5.3272800e+05
   6.0542500e+05   5.6049500e+05   5.4946600e+05   5.9516000e+05   3.4136900e+05   3.2489400e+05   6.7875300e+05   6.9493500e+05   3.1178900e+05   3.3994000e+05   3.3971300e+05   3.4307200e+05   4.7041100e+05   0.0000000e+00   4.0921100e+05   4.2799500e+05   3.4941200e+05   3.4898400e+05   4.1128000e+05   4.3861900e+05   2.3443800e+05   2.4093800e+05   5.1412000e+05   4.3079400e+05   3.2707700e+05   3.2548600e+05   3.3083300e+05   3.1285000e+05   4.1495200e+05   4.1904500e+05   4.1045000e+05   4.0026900e+05   4.8914300e+05   5.0680100e+05   2.7987500e+05   2.4463300e+05   3.5772100e+05   3.6347300e+05   3.5199200e+05   3.5436900e+05   2.6208400e+05   2.6114500e+05   5.5737800e+05   4.7455700e+05   4.6253500e+05   4.7024200e+05   4.5939800e+05   4.6487900e+05   4.4534100e+05   4.1358500e+05   5.8131600e+05   3.7754300e+05   2.9845800e+05   3.3092100e+05   4.7427900e+05   5.0044900e+05   5.6983000e+05   6.0658300e+05   4.2395300e+05   3.9049500e+05   4.6753400e+05   4.2621500e+05   2.9273000e+05   3.7523500e+05   3.4425500e+05   3.9827900e+05   5.8100700e+05   6.6864400e+05   3.6924500e+05   3.1577800e+05   3.0829500e+05   3.0372800e+05   3.8065700e+05   3.9644100e+05   2.5251400e+05   2.4435300e+05   3.6188800e+05   3.6267600e+05   2.3019800e+05   2.3723100e+05   4.6570800e+05   4.9323900e+05   3.8185500e+05   3.7510400e+05   5.5287200e+05   5.8263100e+05   2.9668600e+05   3.1300100e+05   4.5974900e+05   4.3035600e+05
   5.9776700e+05   5.4301000e+05   5.3168100e+05   5.9914300e+05   2.9674800e+05   2.7621800e+05   6.5807000e+05   6.5684200e+05   2.7860400e+05   3.1450900e+05   3.0345200e+05   3.2908500e+05   4.5459700e+05   4.0921100e+05   0.0000000e+00   3.8136600e+05   3.0372700e+05   2.8615100e+05   4.0050600e+05   4.4528400e+05   2.3983600e+05   2.2515700e+05   4.8770700e+05   4.1307500e+05   2.9397000e+05   2.8753700e+05   2.6119500e+05   2.7053200e+05   3.6513500e+05   3.7794600e+05   4.1134300e+05   3.6563400e+05   4.6486500e+05   4.7870200e+05   2.5609300e+05   2.4357500e+05   3.4048900e+05   3.5208800e+05   3.4920100e+05   3.3490200e+05   2.5966800e+05   2.3970600e+05   5.1890300e+05   4.5309400e+05   4.0981300e+05   4.3954300e+05   4.3633000e+05   4.5908700e+05   4.0141200e+05   3.8083200e+05   5.7435100e+05   3.5915700e+05   2.6918700e+05   2.7641700e+05   4.3930800e+05   4.5948100e+05   5.8181600e+05   5.7460500e+05   3.8953600e+05   3.4746300e+05   4.4183500e+05   4.1345400e+05   2.8145400e+05   3.6798000e+05   3.1676300e+05   3.8821300e+05   5.8275600e+05   6.6820300e+05   3.3487600e+05   2.8538500e+05   2.6927800e+05   2.8086700e+05   3.7620600e+05   3.6064700e+05   2.3499500e+05   2.5336300e+05   3.7980600e+05   3.4021400e+05   2.1867100e+05   2.2189300e+05   4.8794100e+05   4.8991700e+05   3.6545400e+05   3.5972100e+05   5.6589800e+05   5.9068800e+05   2.8607400e+05   2.9088300e+05   4.5014300e+05   4.5003200e+05
   5.8259300e+05   5.2547800e+05   5.2945900e+05   5.7759500e+05   3.2012200e+05   3.1013200e+05   6.8300300e+05   7.0833900e+05   3.1108400e+05   3.4575000e+05   3.3939100e+05   3.3325200e+05   4.6769700e+05   4.2799500e+05   3.8136600e+05   0.0000000e+00   3.2525000e+05   3.1143900e+05   4.3574400e+05   4.3999700e+05   2.6380100e+05   2.4342800e+05   4.8278500e+05   4.1815500e+05   3.3687800e+05   2.9985800e+05   2.9337600e+05   2.6242900e+05   3.6578500e+05   3.8458300e+05   4.1052800e+05   3.6152600e+05   4.6385400e+05   4.6054600e+05   2.4889600e+05   2.2500500e+05   3.3025500e+05   3.3596500e+05   3.3749800e+05   3.3761600e+05   2.3681900e+05   2.4858200e+05   4.9830200e+05   4.5149000e+05   4.2454300e+05   4.3362700e+05   4.1483500e+05   4.5155700e+05   4.0031600e+05   3.8534100e+05   5.6263000e+05   3.6925300e+05   2.8733600e+05   2.7479000e+05   4.5942300e+05   4.5097800e+05   5.7906400e+05   5.7788800e+05   3.9972300e+05   3.8401900e+05   4.4677100e+05   4.3646800e+05   2.6110000e+05   3.7135100e+05   2.8874800e+05   4.0010500e+05   5.6698800e+05   6.5249600e+05   3.3881400e+05   3.0459600e+05   3.1635700e+05   3.2322800e+05   4.5884800e+05   3.7492900e+05   2.5047900e+05   2.4307100e+05   3.5753900e+05   3.5903200e+05   2.2402200e+05   2.2004000e+05   4.5750800e+05   4.7156700e+05   3.4717100e+05   3.8487900e+05   5.9435900e+05   6.2941300e+05   3.1526000e+05   3.0319100e+05   4.5325400e+05   4.4549900e+05
   4.7496100e+05   4.3331300e+05   4.2790700e+05   4.7728100e+05   2.0676000e+05   2.0562700e+05   5.8836200e+05   5.9884500e+05   1.9400500e+05   2.3714400e+05   2.2568700e+05   2.5999200e+05   3.7511600e+05   3.4941200e+05   3.0372700e+05   3.2525000e+05   0.0000000e+00   2.2769200e+05   3.4525200e+05   3.6735400e+05   1.2984500e+05   1.2424000e+05   3.6845900e+05   3.0410000e+05   2.0647900e+05   1.9280100e+05   1.7698100e+05   1.4974400e+05   2.5889800e+05   2.6747500e+05   2.9660000e+05   2.8222800e+05   3.8134500e+05   3.8190400e+05   1.5005500e+05   1.1819000e+05   2.2147900e+05   2.4820400e+05   2.4798500e+05   2.5042000e+05   1.5528100e+05   1.3938500e+05   3.9997800e+05   3.6819300e+05   3.3684700e+05   3.5952600e+05   3.1722100e+05   3.7522700e+05   2.9402700e+05   2.3353900e+05   4.5554100e+05   2.7309300e+05   1.7614000e+05   1.9070900e+05   3.9192100e+05   3.8340200e+05   4.6563900e+05   4.7549100e+05   3.1886700e+05   2.8665400e+05   3.0740500e+05   3.1635500e+05   1.6615500e+05   2.5821300e+05   2.0001800e+05   3.0700800e+05   4.9032100e+05   5.5752600e+05   2.4860900e+05   2.0434900e+05   1.8880900e+05   1.8323000e+05   2.8440400e+05   2.8461600e+05   1.3894000e+05   1.3101300e+05   2.3749900e+05   2.3906100e+05   1.1651800e+05   1.0707600e+05   3.2997800e+05   3.8857200e+05   2.5165000e+05   2.8118700e+05   4.6803300e+05   4.9731400e+05   1.9420600e+05   1.8527200e+05   3.3461300e+05   3.3311400e+05
   5.3188100e+05   4.6829400e+05   4.3221500e+05   4.8659600e+05   2.3090600e+05   2.1671300e+05   6.0453100e+05   6.1602500e+05   2.3815400e+05   3.1372200e+05   2.8563500e+05   2.8148000e+05   4.0999900e+05   3.4898400e+05   2.8615100e+05   3.1143900e+05   2.2769200e+05   0.0000000e+00   3.8482100e+05   3.9361000e+05   1.8262800e+05   1.7676100e+05   4.1927700e+05   3.6928700e+05   2.3407400e+05   2.0858600e+05   2.1642800e+05   2.1709400e+05   2.8994000e+05   3.3303400e+05   3.2818400e+05   3.0028500e+05   4.1573400e+05   4.4051600e+05   2.3867900e+05   1.8946700e+05   2.6691800e+05   2.7595200e+05   2.8533800e+05   2.8507500e+05   1.9701400e+05   1.8472500e+05   4.3661500e+05   4.0900500e+05   3.8638400e+05   3.8220600e+05   3.8413300e+05   4.2035100e+05   3.0935200e+05   2.6950700e+05   4.9916800e+05   3.2014300e+05   2.1762200e+05   2.6366200e+05   4.0079400e+05   3.9337900e+05   4.7969800e+05   4.8670100e+05   3.0549900e+05   3.3470100e+05   3.5924700e+05   3.1884400e+05   2.0675600e+05   3.0501000e+05   2.4992000e+05   2.9509100e+05   4.9928400e+05   5.8494000e+05   2.8061700e+05   2.3015900e+05   2.0725900e+05   2.1820100e+05   3.0669200e+05   3.2227100e+05   1.6520900e+05   1.8115800e+05   3.0196400e+05   2.9650700e+05   1.6036600e+05   1.5087600e+05   3.9903800e+05   4.4720700e+05   2.8321300e+05   3.0075200e+05   5.1571800e+05   5.1929700e+05   2.1894100e+05   2.1937500e+05   3.4761700e+05   3.6008200e+05
   6.3277100e+05   5.8765800e+05   5.8501500e+05   6.2283000e+05   3.8361200e+05   3.2554400e+05   7.1083100e+05   6.9572900e+05   3.4643700e+05   3.8877500e+05   3.8610900e+05   3.7774200e+05   5.0246200e+05   4.1128000e+05   4.0050600e+05   4.3574400e+05   3.4525200e+05   3.8482100e+05   0.0000000e+00   4.6545700e+05   2.5392100e+05   2.5961400e+05   5.2970600e+05   4.6065900e+05   3.2469000e+05   2.9654500e+05   3.2447400e+05   3.2742900e+05   3.9637000e+05   4.1839900e+05   4.3655600e+05   4.0060100e+05   5.0843700e+05   5.1011500e+05   2.8852000e+05   2.8175100e+05   4.0047100e+05   3.6853300e+05   3.6772400e+05   3.4644700e+05   2.6023800e+05   2.5563600e+05   5.3647500e+05   5.0790400e+05   4.9505000e+05   4.6011500e+05   4.8782600e+05   4.9318700e+05   4.1311200e+05   3.9194500e+05   6.0325200e+05   4.1264600e+05   3.0992300e+05   3.2344900e+05   5.0191800e+05   4.5521600e+05   5.4781300e+05   6.0249900e+05   4.1754800e+05   4.2047600e+05   4.5079600e+05   4.3963300e+05   3.1640000e+05   4.0625700e+05   3.3327400e+05   4.2491600e+05   5.9275300e+05   7.0828400e+05   3.7453300e+05   3.3861700e+05   2.8890600e+05   3.0522400e+05   3.7762900e+05   3.7728100e+05   2.7000600e+05   3.0134300e+05   3.8854000e+05   3.7175700e+05   2.6001100e+05   2.6851200e+05   5.2792900e+05   5.6200500e+05   3.9327900e+05   4.0590100e+05   6.3977400e+05   6.5295200e+05   3.3605100e+05   3.3684800e+05   4.8412200e+05   4.7176900e+05
   6.2831500e+05   6.2271400e+05   6.1041000e+05   6.1890600e+05   3.8847300e+05   3.4110100e+05   7.2519700e+05   7.4117900e+05   3.4573500e+05   3.8787500e+05   4.1877800e+05   3.8830400e+05   5.1147000e+05   4.3861900e+05   4.4528400e+05   4.3999700e+05   3.6735400e+05   3.9361000e+05   4.6545700e+05   0.0000000e+00   3.2826500e+05   2.7803700e+05   5.6024800e+05   4.8455800e+05   3.7394700e+05   3.5078000e+05   3.6788100e+05   3.4611500e+05   4.2111800e+05   4.4411200e+05   4.5101300e+05   4.2550200e+05   5.2720500e+05   5.0742400e+05   3.0634400e+05   3.1164100e+05   4.0103800e+05   4.1261500e+05   4.0694700e+05   3.7695600e+05   3.0464400e+05   3.0501700e+05   5.7255100e+05   5.0731600e+05   4.9195100e+05   4.9724400e+05   5.1214200e+05   5.0771800e+05   4.4234400e+05   4.2289600e+05   6.2800000e+05   4.3126000e+05   3.3483400e+05   3.6244700e+05   5.1747200e+05   4.9610400e+05   5.6031200e+05   6.3347900e+05   4.3979400e+05   4.3859100e+05   4.9073100e+05   4.5327000e+05   3.3165700e+05   4.0794000e+05   3.4625600e+05   4.4385800e+05   6.4342500e+05   7.5529700e+05   4.2595500e+05   3.4684400e+05   3.3424600e+05   3.6386900e+05   4.4550900e+05   4.4044900e+05   3.2806000e+05   3.1555700e+05   3.9729700e+05   4.4848200e+05   2.9711000e+05   2.8513300e+05   5.2282800e+05   5.8481000e+05   4.4696800e+05   3.9752800e+05   6.5787100e+05   6.4654900e+05   3.4038500e+05   3.7059900e+05   5.0533100e+05   4.8655300e+05
   4.4344700e+05   3.8522700e+05   3.9547000e+05   4.1979600e+05   1.6496600e+05   1.6044700e+05   5.0546500e+05   5.2201500e+05   1.4231000e+05   1.6925700e+05   1.7656400e+05   1.9346200e+05   3.1495800e+05   2.3443800e+05   2.3983600e+05   2.6380100e+05   1.2984500e+05   1.8262800e+05   2.5392100e+05   3.2826500e+05   0.0000000e+00   8.7343000e+04   3.3872900e+05   2.6550500e+05   1.6104300e+05   1.5196700e+05   1.4219500e+05   1.1433000e+05   1.9547800e+05   2.3191600e+05   2.2983900e+05   2.2102000e+05   3.2185900e+05   3.1351400e+05   9.9341000e+04   7.4119000e+04   1.7776600e+05   1.8001000e+05   1.9108400e+05   1.7598700e+05   8.3753000e+04   8.1091000e+04   3.4085100e+05   2.9673900e+05   2.7317200e+05   2.7928000e+05   2.7356000e+05   2.7922200e+05   2.1494000e+05   2.0375800e+05   4.1535400e+05   2.1918800e+05   1.4520000e+05   1.4390200e+05   3.1865400e+05   3.4349200e+05   3.6008400e+05   3.9479700e+05   2.2042500e+05   2.0742500e+05   2.6115900e+05   2.4584500e+05   1.1877400e+05   2.1277000e+05   1.4661300e+05   2.0006600e+05   4.3253300e+05   4.9840900e+05   1.9371400e+05   1.3509400e+05   1.2175200e+05   1.3348800e+05   2.4109900e+05   2.1472800e+05   9.0756000e+04   6.6862000e+04   1.7985600e+05   1.9711400e+05   6.0928000e+04   6.1990000e+04   3.0534400e+05   3.1973000e+05   2.1527700e+05   2.0379600e+05   4.0703800e+05   4.1759300e+05   1.1883000e+05   1.5126500e+05   2.7355600e+05   2.7884900e+05
   4.3082500e+05   3.6568100e+05   3.7601500e+05   4.2560800e+05   1.4603400e+05   1.3134700e+05   5.1302600e+05   4.9582300e+05   1.3638500e+05   1.6170800e+05   1.4979700e+05   1.8777200e+05   2.9742300e+05   2.4093800e+05   2.2515700e+05   2.4342800e+05   1.2424000e+05   1.7676100e+05   2.5961400e+05   2.7803700e+05   8.7343000e+04   0.0000000e+00   3.2508400e+05   2.5422700e+05   1.4102800e+05   1.3007400e+05   1.4053500e+05   1.0758700e+05   1.8556300e+05   2.3058700e+05   2.2399500e+05   2.0481800e+05   3.1862100e+05   3.1058400e+05   9.1131000e+04   7.6642000e+04   1.7394300e+05   1.8258200e+05   1.6352700e+05   1.6858200e+05   7.1432000e+04   8.4357000e+04   3.3764300e+05   2.8199000e+05   2.6430100e+05   2.5511800e+05   2.5736900e+05   2.7709500e+05   2.2865500e+05   2.2009300e+05   4.0518500e+05   1.9939000e+05   1.3335000e+05   1.2823500e+05   3.0208300e+05   3.1054600e+05   3.6272500e+05   4.1646100e+05   2.3798000e+05   2.1760100e+05   2.5864200e+05   2.4708600e+05   1.1135800e+05   2.0239000e+05   1.3800600e+05   2.0682500e+05   4.0458500e+05   4.8985800e+05   1.8219400e+05   1.4848100e+05   1.1725100e+05   1.2709000e+05   2.2537700e+05   1.9417400e+05   7.8704000e+04   7.4226000e+04   1.6275400e+05   1.8810200e+05   4.8453000e+04   5.0486000e+04   3.1629700e+05   2.9445200e+05   1.8780000e+05   1.8568400e+05   4.0362100e+05   4.0409200e+05   1.2810500e+05   1.1809000e+05   2.4901800e+05   2.7810200e+05
   6.7374100e+05   6.0284100e+05   6.4576300e+05   6.6786300e+05   4.0386900e+05   3.7994300e+05   7.6223700e+05   7.4303000e+05   3.7563900e+05   4.2828300e+05   4.0554000e+05   4.5200600e+05   5.6777300e+05   5.1412000e+05   4.8770700e+05   4.8278500e+05   3.6845900e+05   4.1927700e+05   5.2970600e+05   5.6024800e+05   3.3872900e+05   3.2508400e+05   0.0000000e+00   4.9152800e+05   4.1579600e+05   3.7242700e+05   4.0687000e+05   3.9206400e+05   4.5382900e+05   4.8278000e+05   4.6823300e+05   4.8759000e+05   5.7058000e+05   5.4144300e+05   3.3443500e+05   3.2171000e+05   4.0089300e+05   4.4697700e+05   4.2226900e+05   4.1548500e+05   3.2858500e+05   3.3392200e+05   6.0969300e+05   5.5817800e+05   5.2036100e+05   5.1068700e+05   5.2928800e+05   5.3028700e+05   5.2847700e+05   4.8883000e+05   6.5543400e+05   4.7804500e+05   3.8964100e+05   3.6501000e+05   5.6123400e+05   5.7256400e+05   6.3709200e+05   6.5931100e+05   4.7377900e+05   4.7476700e+05   5.1438300e+05   5.1020100e+05   3.7691100e+05   4.1588300e+05   4.1480200e+05   4.6027000e+05   6.6488000e+05   7.5030700e+05   4.4255100e+05   3.7863600e+05   3.7894600e+05   3.9543200e+05   4.7538500e+05   4.3790600e+05   3.4283400e+05   3.5595500e+05   4.5369600e+05   4.6021900e+05   3.1456200e+05   3.0479100e+05   5.8643100e+05   5.8421700e+05   4.4902000e+05   4.3227500e+05   6.3757500e+05   6.6141600e+05   3.9340900e+05   3.7268200e+05   4.8997200e+05   5.2473100e+05
   6.1426800e+05   5.7214300e+05   5.5630400e+05   5.8433500e+05   3.1763500e+05   3.0963300e+05   6.6278900e+05   6.4519800e+05   3.0391000e+05   3.7787000e+05   3.3796700e+05   3.6120900e+05   4.8636300e+05   4.3079400e+05   4.1307500e+05   4.1815500e+05   3.0410000e+05   3.6928700e+05   4.6065900e+05   4.8455800e+05   2.6550500e+05   2.5422700e+05   4.9152800e+05   0.0000000e+00   3.0640500e+05   2.8459400e+05   2.8759800e+05   2.9568100e+05   3.7007200e+05   4.1985200e+05   4.0788600e+05   3.8421100e+05   4.5473600e+05   4.8897700e+05   2.8084400e+05   2.4295800e+05   3.5788000e+05   3.7104900e+05   3.2665200e+05   3.3899800e+05   2.5914300e+05   2.6656600e+05   5.4148400e+05   4.6534100e+05   4.3650500e+05   4.5095700e+05   4.5754400e+05   4.8379400e+05   4.5147600e+05   3.9386800e+05   5.7804900e+05   3.8586900e+05   3.0514400e+05   3.2203200e+05   4.8559900e+05   4.8324900e+05   5.4036100e+05   6.0189900e+05   4.0162300e+05   3.8466900e+05   4.3828800e+05   4.2469200e+05   2.8321200e+05   3.4691500e+05   3.2229700e+05   3.8437700e+05   5.7880700e+05   6.8705000e+05   3.8164900e+05   3.3931300e+05   2.8040000e+05   2.7707600e+05   3.8628600e+05   3.8446400e+05   2.7914600e+05   2.6677400e+05   3.8159700e+05   3.7375000e+05   2.3304800e+05   2.4697200e+05   4.7810300e+05   4.8678000e+05   3.8111900e+05   3.7447200e+05   5.8135100e+05   5.8324600e+05   3.0556900e+05   3.3253400e+05   4.6337900e+05   4.8241400e+05
   5.1726400e+05   4.7453600e+05   4.3377300e+05   5.0966200e+05   2.1985100e+05   2.0632500e+05   5.5928200e+05   5.4027700e+05   1.9204400e+05   2.7011000e+05   2.4596400e+05   2.7383200e+05   3.7500000e+05   3.2707700e+05   2.9397000e+05   3.3687800e+05   2.0647900e+05   2.3407400e+05   3.2469000e+05   3.7394700e+05   1.6104300e+05   1.4102800e+05   4.1579600e+05   3.0640500e+05   0.0000000e+00   1.9949700e+05   2.1479600e+05   2.0509100e+05   2.6950700e+05   3.1905000e+05   3.0836900e+05   2.6953600e+05   3.7097100e+05   3.8946500e+05   1.8147400e+05   1.4834400e+05   2.6032200e+05   2.6937400e+05   2.5793000e+05   2.3030100e+05   1.5723400e+05   1.7127200e+05   4.4223400e+05   3.9184000e+05   3.4744200e+05   3.5046100e+05   3.6186000e+05   3.9233300e+05   3.3293100e+05   2.9272100e+05   4.9537800e+05   3.0166300e+05   2.1661500e+05   2.1721800e+05   3.7985200e+05   3.7804800e+05   4.6321700e+05   5.0587400e+05   3.3097500e+05   3.1327100e+05   3.6793000e+05   3.6310500e+05   1.9838700e+05   2.9288500e+05   2.6586600e+05   3.5014300e+05   5.1047400e+05   6.0031400e+05   2.8428000e+05   2.3990300e+05   2.0323800e+05   2.1504200e+05   3.0283300e+05   2.8415900e+05   1.7845000e+05   1.6164400e+05   2.4973400e+05   2.8090300e+05   1.5464000e+05   1.4832100e+05   3.9446800e+05   4.1468200e+05   2.6960300e+05   3.0708400e+05   4.8872200e+05   4.9162200e+05   1.9407600e+05   2.2036100e+05   3.6778000e+05   3.6949400e+05
   5.2112300e+05   4.6030300e+05   4.3762700e+05   4.7257300e+05   2.0911400e+05   1.9230900e+05   5.6679700e+05   5.7667500e+05   2.0557800e+05   2.8077900e+05   2.3851300e+05   2.4992100e+05   3.8557900e+05   3.2548600e+05   2.8753700e+05   2.9985800e+05   1.9280100e+05   2.0858600e+05   2.9654500e+05   3.5078000e+05   1.5196700e+05   1.3007400e+05   3.7242700e+05   2.8459400e+05   1.9949700e+05   0.0000000e+00   1.9428600e+05   1.6345700e+05   2.2941600e+05   2.9776700e+05   2.6188700e+05   2.6470600e+05   3.4640900e+05   3.4375400e+05   1.3403200e+05   1.2481700e+05   2.3835500e+05   2.3399800e+05   2.2866400e+05   2.3870600e+05   1.3598900e+05   1.5776700e+05   4.0258600e+05   3.4297900e+05   3.3160600e+05   3.2815600e+05   3.4898200e+05   3.6340300e+05   2.7107200e+05   2.6313200e+05   5.1790700e+05   3.1630600e+05   1.6656000e+05   1.8923300e+05   3.7646900e+05   3.8729900e+05   4.5042200e+05   4.5875700e+05   2.9389300e+05   2.8039400e+05   3.2616600e+05   2.9482700e+05   1.7521300e+05   2.5864600e+05   2.3636000e+05   2.9853600e+05   4.6503300e+05   5.6931200e+05   2.5512300e+05   2.1917500e+05   1.6814300e+05   1.9775700e+05   2.8368300e+05   2.6895300e+05   1.4733700e+05   1.3430600e+05   2.5403000e+05   2.4127700e+05   1.1781600e+05   1.1648000e+05   3.8847900e+05   3.9347800e+05   2.5561500e+05   2.6845400e+05   4.7561700e+05   5.0691300e+05   2.0937200e+05   2.2851300e+05   3.3189600e+05   3.2227500e+05
   5.0492300e+05   4.4250500e+05   4.3003000e+05   4.7767100e+05   2.1940000e+05   1.9157900e+05   5.5197300e+05   5.8051400e+05   2.1036900e+05   2.5360100e+05   2.4182300e+05   2.5126400e+05   3.6403500e+05   3.3083300e+05   2.6119500e+05   2.9337600e+05   1.7698100e+05   2.1642800e+05   3.2447400e+05   3.6788100e+05   1.4219500e+05   1.4053500e+05   4.0687000e+05   2.8759800e+05   2.1479600e+05   1.9428600e+05   0.0000000e+00   1.9297100e+05   2.5113100e+05   2.6408500e+05   2.7567100e+05   2.9385300e+05   3.6817500e+05   3.8640800e+05   1.6674400e+05   1.4568800e+05   2.2906700e+05   2.5512900e+05   2.4876600e+05   2.4117700e+05   1.4280800e+05   1.5174900e+05   3.9913200e+05   3.5810200e+05   3.5003800e+05   3.1886300e+05   3.2973100e+05   3.7209300e+05   2.8531300e+05   2.8101800e+05   4.9781500e+05   2.8499300e+05   1.9534100e+05   1.9981700e+05   3.5291700e+05   3.6693500e+05   4.3174500e+05   4.5754500e+05   2.9717600e+05   2.7334200e+05   3.0673500e+05   2.9480400e+05   1.7137700e+05   2.4631400e+05   2.0383800e+05   2.9493900e+05   4.9285300e+05   5.9700000e+05   2.7338100e+05   2.0247900e+05   1.7700500e+05   1.7475600e+05   2.7369700e+05   2.5158800e+05   1.5113800e+05   1.3496700e+05   2.3052600e+05   2.5378600e+05   1.3420900e+05   1.0348500e+05   3.6118600e+05   3.8568300e+05   2.4164300e+05   2.5000300e+05   4.9303500e+05   4.6634700e+05   2.0606700e+05   2.3093700e+05   3.3767400e+05   3.4213400e+05
   5.0906200e+05   4.1088600e+05   4.0820200e+05   4.5577600e+05   1.8655400e+05   1.8981200e+05   5.4654900e+05   5.5951100e+05   1.8266300e+05   2.5416700e+05   1.9863600e+05   2.2343000e+05   3.4865300e+05   3.1285000e+05   2.7053200e+05   2.6242900e+05   1.4974400e+05   2.1709400e+05   3.2742900e+05   3.4611500e+05   1.1433000e+05   1.0758700e+05   3.9206400e+05   2.9568100e+05   2.0509100e+05   1.6345700e+05   1.9297100e+05   0.0000000e+00   2.4132200e+05   2.7560400e+05   2.9318600e+05   2.6218900e+05   3.5613800e+05   3.5712100e+05   1.3795700e+05   1.1220600e+05   2.0800600e+05   2.3361500e+05   2.1906900e+05   2.1015200e+05   1.1369600e+05   1.1879700e+05   3.7102000e+05   3.1162000e+05   3.1637100e+05   3.2780900e+05   3.2031100e+05   3.5410500e+05   2.8867600e+05   2.5120500e+05   4.6045400e+05   2.7860400e+05   1.8636800e+05   1.8595800e+05   3.6502700e+05   3.3134800e+05   4.2658300e+05   4.6991600e+05   2.6482500e+05   2.4218600e+05   2.9559700e+05   2.9553700e+05   1.6375500e+05   2.4153900e+05   1.9974000e+05   2.8972700e+05   4.6290400e+05   5.5622500e+05   2.5023800e+05   1.8846800e+05   1.5927300e+05   1.7317500e+05   2.6042000e+05   2.2620400e+05   1.2916600e+05   1.4346100e+05   2.2695300e+05   2.3931500e+05   1.0395600e+05   9.6600000e+04   3.1861100e+05   3.5870800e+05   2.4364000e+05   2.4754100e+05   4.9279000e+05   4.6921700e+05   1.8674200e+05   1.8834500e+05   2.9129000e+05   3.1026200e+05
   6.1989400e+05   5.3693400e+05   5.4349700e+05   5.3273600e+05   3.1128900e+05   2.7464900e+05   6.7690400e+05   6.4895300e+05   2.6078500e+05   3.4413700e+05   2.9728000e+05   3.1285600e+05   4.2756500e+05   4.1495200e+05   3.6513500e+05   3.6578500e+05   2.5889800e+05   2.8994000e+05   3.9637000e+05   4.2111800e+05   1.9547800e+05   1.8556300e+05   4.5382900e+05   3.7007200e+05   2.6950700e+05   2.2941600e+05   2.5113100e+05   2.4132200e+05   0.0000000e+00   3.4916900e+05   3.5411700e+05   3.3694400e+05   4.0506900e+05   4.0262700e+05   2.0260800e+05   1.8436400e+05   2.9986600e+05   3.0626100e+05   3.1929300e+05   2.9175900e+05   2.2990700e+05   2.2151900e+05   4.6951100e+05   4.3129000e+05   4.3182300e+05   4.3096800e+05   4.4115500e+05   4.5765200e+05   3.6941200e+05   3.6455400e+05   5.4225600e+05   4.0384000e+05   2.9593800e+05   3.0830200e+05   4.5791800e+05   4.7504700e+05   5.4526000e+05   5.7976100e+05   4.0061900e+05   3.7166500e+05   4.0860600e+05   4.2228300e+05   2.9126400e+05   3.6046200e+05   3.1220800e+05   4.1818200e+05   6.1488700e+05   6.9107700e+05   3.6183800e+05   2.9209700e+05   2.6110100e+05   2.8166600e+05   3.6669200e+05   3.5924700e+05   2.6532100e+05   2.5798300e+05   3.2455400e+05   3.9695700e+05   2.1697300e+05   2.1902100e+05   4.4554000e+05   4.8500900e+05   3.6584100e+05   3.5147300e+05   5.9429100e+05   6.1304500e+05   3.0118500e+05   3.0257600e+05   4.4515900e+05   4.1045500e+05
   5.9887700e+05   5.3313400e+05   5.4187700e+05   5.7424700e+05   3.4129300e+05   2.8496500e+05   6.6109800e+05   6.1883900e+05   2.7061200e+05   3.3503800e+05   3.0932400e+05   3.2274300e+05   4.2739600e+05   4.1904500e+05   3.7794600e+05   3.8458300e+05   2.6747500e+05   3.3303400e+05   4.1839900e+05   4.4411200e+05   2.3191600e+05   2.3058700e+05   4.8278000e+05   4.1985200e+05   3.1905000e+05   2.9776700e+05   2.6408500e+05   2.7560400e+05   3.4916900e+05   0.0000000e+00   3.9583200e+05   3.7988000e+05   4.8779100e+05   4.6792300e+05   2.8162800e+05   2.5547100e+05   3.7169400e+05   3.7277500e+05   3.9822300e+05   3.7801800e+05   2.6669400e+05   2.6283100e+05   5.4282900e+05   5.0449500e+05   4.8927400e+05   4.5865700e+05   4.7432900e+05   4.9784800e+05   4.3225000e+05   4.1301300e+05   6.0919700e+05   3.9995200e+05   3.0000600e+05   3.1357300e+05   4.9467800e+05   4.9499700e+05   5.5505800e+05   6.1846000e+05   4.1880000e+05   3.8927100e+05   4.4188400e+05   4.5178800e+05   2.8698400e+05   3.5910000e+05   3.2308900e+05   3.9285000e+05   5.7768000e+05   6.7616700e+05   3.5805500e+05   3.1807700e+05   2.6151500e+05   2.8152200e+05   3.2879900e+05   3.3917300e+05   2.4647100e+05   2.4253100e+05   3.3499600e+05   3.4965700e+05   2.2808200e+05   2.2274100e+05   4.4617500e+05   4.9765000e+05   3.7077700e+05   3.7445900e+05   5.6395400e+05   5.9424300e+05   2.8595500e+05   2.6316500e+05   4.4132500e+05   4.1376800e+05
   5.7628900e+05   5.3395500e+05   5.2351800e+05   5.3110300e+05   2.9122200e+05   2.6758100e+05   6.4116600e+05   6.4601500e+05   3.0154400e+05   3.1779800e+05   2.9627800e+05   3.2994300e+05   4.3353100e+05   4.1045000e+05   4.1134300e+05   4.1052800e+05   2.9660000e+05   3.2818400e+05   4.3655600e+05   4.5101300e+05   2.2983900e+05   2.2399500e+05   4.6823300e+05   4.0788600e+05   3.0836900e+05   2.6188700e+05   2.7567100e+05   2.9318600e+05   3.5411700e+05   3.9583200e+05   0.0000000e+00   3.4678900e+05   4.7148100e+05   4.6089200e+05   2.7274100e+05   2.2930900e+05   3.3644600e+05   3.4350300e+05   3.5916400e+05   3.3481500e+05   2.2113700e+05   2.1749900e+05   4.8206900e+05   4.4936500e+05   4.1413300e+05   3.9982700e+05   4.1329800e+05   4.3543300e+05   3.6362100e+05   3.5535000e+05   5.8056700e+05   3.5293100e+05   2.7916200e+05   2.9337700e+05   4.8435200e+05   4.6981400e+05   5.2004700e+05   5.7277600e+05   3.9631600e+05   3.5851500e+05   4.2933800e+05   4.3030900e+05   2.8354800e+05   3.6229000e+05   3.2849900e+05   3.9652900e+05   5.9614700e+05   6.6174500e+05   3.4302500e+05   2.9378100e+05   2.6581900e+05   2.8701100e+05   3.6822000e+05   3.3462600e+05   2.5073000e+05   2.4675600e+05   3.5268700e+05   3.5279900e+05   2.3885200e+05   2.0757400e+05   4.7002500e+05   4.7423300e+05   3.2546100e+05   3.1783600e+05   5.2926100e+05   5.5157800e+05   2.6477600e+05   2.5036500e+05   4.2103700e+05   4.0825300e+05
   5.6303900e+05   5.4747500e+05   5.0363200e+05   5.4322300e+05   3.1679200e+05   2.6599200e+05   6.2840800e+05   6.6041100e+05   2.7789500e+05   3.3364300e+05   3.1046200e+05   3.2783700e+05   4.3709000e+05   4.0026900e+05   3.6563400e+05   3.6152600e+05   2.8222800e+05   3.0028500e+05   4.0060100e+05   4.2550200e+05   2.2102000e+05   2.0481800e+05   4.8759000e+05   3.8421100e+05   2.6953600e+05   2.6470600e+05   2.9385300e+05   2.6218900e+05   3.3694400e+05   3.7988000e+05   3.4678900e+05   0.0000000e+00   4.3834200e+05   4.7715600e+05   2.4632800e+05   2.1773500e+05   3.3247200e+05   3.3783000e+05   3.3619400e+05   3.3640500e+05   2.2817900e+05   2.1526600e+05   4.6739700e+05   4.4504500e+05   4.3187200e+05   4.0697100e+05   4.1391000e+05   4.1542500e+05   3.9287800e+05   3.5014100e+05   6.1154200e+05   3.5975300e+05   2.5879900e+05   2.9252700e+05   4.1802900e+05   4.4245700e+05   4.9078000e+05   5.1408900e+05   3.6350300e+05   3.3582800e+05   4.1068900e+05   3.9480700e+05   2.6190200e+05   3.2024800e+05   2.9200400e+05   3.5556800e+05   5.9723300e+05   6.4138200e+05   3.1944800e+05   2.8180800e+05   2.4548700e+05   2.7282800e+05   3.2420000e+05   3.3169300e+05   2.3511200e+05   2.1504600e+05   3.4182100e+05   3.5696000e+05   2.2213500e+05   2.0736900e+05   4.5005100e+05   4.5882200e+05   3.4243100e+05   3.4422500e+05   5.2455700e+05   5.2194700e+05   2.3959900e+05   2.6496500e+05   4.2190800e+05   4.2891900e+05
   7.0742400e+05   6.5811000e+05   6.4209300e+05   6.8306100e+05   4.1476400e+05   4.0202700e+05   7.6388200e+05   7.6750100e+05   3.8721900e+05   4.3152500e+05   4.1071100e+05   4.4743200e+05   5.4789300e+05   4.8914300e+05   4.6486500e+05   4.6385400e+05   3.8134500e+05   4.1573400e+05   5.0843700e+05   5.2720500e+05   3.2185900e+05   3.1862100e+05   5.7058000e+05   4.5473600e+05   3.7097100e+05   3.4640900e+05   3.6817500e+05   3.5613800e+05   4.0506900e+05   4.8779100e+05   4.7148100e+05   4.3834200e+05   0.0000000e+00   5.6184400e+05   3.4504200e+05   3.2639400e+05   4.3253600e+05   4.6547400e+05   4.2945800e+05   4.0666900e+05   3.2329300e+05   3.1700900e+05   6.0404900e+05   5.5102400e+05   5.4601000e+05   5.2392600e+05   5.1593500e+05   5.4142100e+05   5.0971300e+05   4.1025400e+05   6.5968400e+05   4.7748000e+05   3.9255100e+05   3.9135900e+05   5.6984200e+05   5.6682600e+05   6.4594100e+05   6.5396200e+05   4.8379300e+05   4.6244100e+05   5.2413500e+05   5.1656600e+05   3.8862400e+05   4.3273600e+05   4.0558200e+05   4.6015700e+05   6.8440400e+05   7.7574900e+05   4.5199500e+05   4.0725700e+05   3.7608700e+05   3.8899900e+05   4.8541800e+05   4.6025100e+05   3.3856800e+05   3.5037100e+05   4.3229800e+05   4.6315000e+05   3.2645900e+05   3.0288500e+05   5.5373900e+05   5.8861400e+05   4.7104000e+05   4.7529900e+05   6.7299400e+05   6.5656200e+05   3.7294600e+05   4.5084900e+05   5.3033800e+05   5.5575900e+05
   6.5017900e+05   6.0453100e+05   6.1190900e+05   6.5116500e+05   3.9984200e+05   3.6036200e+05   7.2681700e+05   7.2985600e+05   3.8145600e+05   4.1822400e+05   3.9409000e+05   4.1133800e+05   5.3271100e+05   5.0680100e+05   4.7870200e+05   4.6054600e+05   3.8190400e+05   4.4051600e+05   5.1011500e+05   5.0742400e+05   3.1351400e+05   3.1058400e+05   5.4144300e+05   4.8897700e+05   3.8946500e+05   3.4375400e+05   3.8640800e+05   3.5712100e+05   4.0262700e+05   4.6792300e+05   4.6089200e+05   4.7715600e+05   5.6184400e+05   0.0000000e+00   3.4901700e+05   3.1119100e+05   4.4531900e+05   4.2958200e+05   4.4945500e+05   4.2884000e+05   3.1355300e+05   3.0375200e+05   6.1917100e+05   5.4917600e+05   5.3066200e+05   5.0117200e+05   5.0318700e+05   4.9600200e+05   5.0054300e+05   4.3126700e+05   6.6871000e+05   4.5294000e+05   3.8605900e+05   3.4985300e+05   5.1013200e+05   5.4572900e+05   6.2885900e+05   6.5006200e+05   4.6876900e+05   4.4579300e+05   4.9185100e+05   4.9977000e+05   3.5158300e+05   4.1174200e+05   3.9681400e+05   4.2277300e+05   6.4936500e+05   7.8475500e+05   4.1783800e+05   3.7473100e+05   3.4213000e+05   3.7802400e+05   4.5915900e+05   4.5919300e+05   3.0491700e+05   3.1883300e+05   4.1852600e+05   4.6422400e+05   3.1648400e+05   2.9465100e+05   5.3300200e+05   5.6320600e+05   4.1970200e+05   4.4743500e+05   6.4430900e+05   6.4249800e+05   3.4887100e+05   3.4999600e+05   5.3912700e+05   5.3280900e+05
   4.3098600e+05   4.2627300e+05   4.2437300e+05   4.6222700e+05   2.0403500e+05   1.6207800e+05   5.2713900e+05   5.4500700e+05   1.8498800e+05   2.0654500e+05   2.0365800e+05   2.3491000e+05   3.2355700e+05   2.7987500e+05   2.5609300e+05   2.4889600e+05   1.5005500e+05   2.3867900e+05   2.8852000e+05   3.0634400e+05   9.9341000e+04   9.1131000e+04   3.3443500e+05   2.8084400e+05   1.8147400e+05   1.3403200e+05   1.6674400e+05   1.3795700e+05   2.0260800e+05   2.8162800e+05   2.7274100e+05   2.4632800e+05   3.4504200e+05   3.4901700e+05   0.0000000e+00   1.0775100e+05   2.3848700e+05   2.2415500e+05   2.3148800e+05   2.2856600e+05   1.3024800e+05   1.2374000e+05   3.7949500e+05   3.5183700e+05   3.1638100e+05   3.1012100e+05   3.2369000e+05   3.3186400e+05   2.8009900e+05   2.2257000e+05   4.6004800e+05   2.5442800e+05   1.5644200e+05   1.5207200e+05   3.3433900e+05   3.6330600e+05   4.0920400e+05   4.5664800e+05   2.6988500e+05   2.2665200e+05   2.8425200e+05   2.9674600e+05   1.4512700e+05   2.1810700e+05   1.8583300e+05   2.6110600e+05   4.4294600e+05   5.6523600e+05   2.1363700e+05   1.8040500e+05   1.4863600e+05   1.5870300e+05   2.4264300e+05   2.1575800e+05   1.1952100e+05   1.2020700e+05   2.2873900e+05   2.3684400e+05   9.2251000e+04   8.1855000e+04   3.4554600e+05   3.5355400e+05   2.1410700e+05   2.2168400e+05   4.5358700e+05   4.5948800e+05   1.4672900e+05   1.7394400e+05   3.1525300e+05   3.0498600e+05
   4.3647000e+05   3.8685900e+05   3.7509800e+05   3.9929500e+05   1.8090600e+05   1.2474800e+05   5.2196300e+05   5.1038200e+05   1.5129200e+05   1.7518600e+05   1.5634900e+05   1.8347300e+05   2.9226200e+05   2.4463300e+05   2.4357500e+05   2.2500500e+05   1.1819000e+05   1.8946700e+05   2.8175100e+05   3.1164100e+05   7.4119000e+04   7.6642000e+04   3.2171000e+05   2.4295800e+05   1.4834400e+05   1.2481700e+05   1.4568800e+05   1.1220600e+05   1.8436400e+05   2.5547100e+05   2.2930900e+05   2.1773500e+05   3.2639400e+05   3.1119100e+05   1.0775100e+05   0.0000000e+00   1.9847400e+05   1.9560800e+05   1.9662200e+05   1.6611700e+05   8.7300000e+04   8.5433000e+04   3.3102900e+05   3.1230200e+05   2.9067800e+05   2.5147400e+05   2.7845500e+05   2.8281400e+05   2.5339100e+05   2.1345800e+05   4.2317800e+05   2.2182800e+05   1.3247500e+05   1.4736400e+05   3.2317200e+05   3.5299200e+05   3.9096800e+05   4.2805000e+05   2.6255500e+05   2.1416400e+05   2.7832900e+05   2.8422600e+05   1.3414300e+05   2.0193800e+05   1.6313000e+05   2.5283400e+05   4.3884400e+05   5.4145500e+05   1.6883000e+05   1.5083400e+05   1.0983100e+05   1.5069900e+05   2.2098200e+05   2.0995100e+05   1.0363600e+05   8.1580000e+04   2.1202200e+05   1.9918600e+05   7.7046000e+04   5.6350000e+04   3.0164900e+05   3.2111200e+05   1.8254600e+05   1.9649100e+05   4.0583300e+05   4.2183700e+05   1.0807000e+05   1.3560600e+05   2.7914000e+05   2.6490300e+05
   5.4735100e+05   4.5411900e+05   5.0563800e+05   4.9370300e+05   2.6906700e+05   2.3106100e+05   6.2744500e+05   6.0320700e+05   2.5622600e+05   2.8155200e+05   2.5951500e+05   3.2617700e+05   4.2650700e+05   3.5772100e+05   3.4048900e+05   3.3025500e+05   2.2147900e+05   2.6691800e+05   4.0047100e+05   4.0103800e+05   1.7776600e+05   1.7394300e+05   4.0089300e+05   3.5788000e+05   2.6032200e+05   2.3835500e+05   2.2906700e+05   2.0800600e+05   2.9986600e+05   3.7169400e+05   3.3644600e+05   3.3247200e+05   4.3253600e+05   4.4531900e+05   2.3848700e+05   1.9847400e+05   0.0000000e+00   3.0330900e+05   2.7924400e+05   2.9835800e+05   2.0369000e+05   1.9223300e+05   4.4005800e+05   3.5627100e+05   3.8592000e+05   3.7091900e+05   3.7349900e+05   4.2609900e+05   3.7851800e+05   2.9816800e+05   5.4786000e+05   3.1150900e+05   2.2280200e+05   2.4672500e+05   4.1966500e+05   4.3942200e+05   5.0321600e+05   5.4375800e+05   3.6834900e+05   3.2049500e+05   3.8889500e+05   3.6279900e+05   2.1935200e+05   3.1244800e+05   2.7230800e+05   3.7817000e+05   5.6576600e+05   6.2912800e+05   2.8606200e+05   2.2460700e+05   2.1619300e+05   2.3173700e+05   3.0715600e+05   3.0387800e+05   2.0336900e+05   1.9473900e+05   3.1891900e+05   3.0150700e+05   1.6231200e+05   1.3979300e+05   3.9733200e+05   4.5338900e+05   3.1193900e+05   2.9427100e+05   5.2578200e+05   5.0814600e+05   2.1169400e+05   2.5354800e+05   3.6531700e+05   3.7431800e+05
   5.5073500e+05   5.1079000e+05   4.9501300e+05   5.0395100e+05   3.0955300e+05   2.5000600e+05   5.9578700e+05   6.1195200e+05   2.5449900e+05   2.9860200e+05   2.6530500e+05   2.8956900e+05   4.2719900e+05   3.6347300e+05   3.5208800e+05   3.3596500e+05   2.4820400e+05   2.7595200e+05   3.6853300e+05   4.1261500e+05   1.8001000e+05   1.8258200e+05   4.4697700e+05   3.7104900e+05   2.6937400e+05   2.3399800e+05   2.5512900e+05   2.3361500e+05   3.0626100e+05   3.7277500e+05   3.4350300e+05   3.3783000e+05   4.6547400e+05   4.2958200e+05   2.2415500e+05   1.9560800e+05   3.0330900e+05   0.0000000e+00   3.0976500e+05   2.9621000e+05   1.9681300e+05   1.8497400e+05   4.7855800e+05   3.9372000e+05   3.9138500e+05   4.0353300e+05   3.6380400e+05   4.1579600e+05   3.7498500e+05   3.2464300e+05   5.4187100e+05   3.2892000e+05   2.3756100e+05   2.4920700e+05   3.8691500e+05   4.1364200e+05   4.6787000e+05   5.3052700e+05   3.7005800e+05   3.3202500e+05   3.8609000e+05   3.5899300e+05   2.1895200e+05   3.1011800e+05   2.7316100e+05   4.0437100e+05   5.5047800e+05   6.2407900e+05   2.9225300e+05   2.8749800e+05   2.4731400e+05   2.4663300e+05   3.2945200e+05   2.9039300e+05   1.9005800e+05   1.9733400e+05   2.8476800e+05   2.9942700e+05   1.8252700e+05   1.5715700e+05   4.1419400e+05   4.6214400e+05   3.5915900e+05   3.1000000e+05   5.5177400e+05   5.3740700e+05   2.0591500e+05   2.6302500e+05   3.8745900e+05   3.8631900e+05
   5.3902000e+05   4.9626600e+05   4.9018700e+05   5.1510000e+05   2.9019800e+05   2.4051100e+05   5.9548400e+05   6.2206000e+05   2.3162900e+05   2.6276000e+05   2.5027300e+05   2.7112400e+05   4.0883700e+05   3.5199200e+05   3.4920100e+05   3.3749800e+05   2.4798500e+05   2.8533800e+05   3.6772400e+05   4.0694700e+05   1.9108400e+05   1.6352700e+05   4.2226900e+05   3.2665200e+05   2.5793000e+05   2.2866400e+05   2.4876600e+05   2.1906900e+05   3.1929300e+05   3.9822300e+05   3.5916400e+05   3.3619400e+05   4.2945800e+05   4.4945500e+05   2.3148800e+05   1.9662200e+05   2.7924400e+05   3.0976500e+05   0.0000000e+00   3.0047800e+05   2.0510600e+05   2.0392500e+05   4.8292800e+05   4.1729000e+05   3.7852200e+05   3.6588600e+05   4.0439400e+05   4.2949000e+05   4.0061100e+05   3.4668500e+05   5.7599600e+05   3.4471200e+05   2.5396700e+05   2.7555400e+05   4.4014400e+05   4.4232900e+05   5.0385200e+05   5.9415700e+05   3.7628700e+05   3.6150500e+05   4.1814300e+05   4.0203000e+05   2.3834100e+05   3.0033500e+05   2.8363300e+05   3.7907700e+05   6.0582600e+05   6.5241300e+05   3.1040700e+05   2.8356400e+05   2.2181200e+05   2.4158200e+05   3.2008500e+05   2.8894300e+05   2.0499300e+05   2.3030300e+05   3.2239000e+05   3.1518200e+05   2.0578900e+05   1.6760500e+05   4.5223300e+05   4.2498100e+05   3.3313300e+05   3.1456700e+05   5.0471400e+05   5.5090900e+05   2.4629100e+05   2.6398300e+05   3.9772400e+05   3.7247800e+05
   5.8952300e+05   5.0461500e+05   4.8394300e+05   4.8894500e+05   2.8296800e+05   2.2321700e+05   5.5886700e+05   6.3730700e+05   2.5867100e+05   3.0022700e+05   2.7066000e+05   2.8443400e+05   4.1189300e+05   3.5436900e+05   3.3490200e+05   3.3761600e+05   2.5042000e+05   2.8507500e+05   3.4644700e+05   3.7695600e+05   1.7598700e+05   1.6858200e+05   4.1548500e+05   3.3899800e+05   2.3030100e+05   2.3870600e+05   2.4117700e+05   2.1015200e+05   2.9175900e+05   3.7801800e+05   3.3481500e+05   3.3640500e+05   4.0666900e+05   4.2884000e+05   2.2856600e+05   1.6611700e+05   2.9835800e+05   2.9621000e+05   3.0047800e+05   0.0000000e+00   2.1355000e+05   1.9006400e+05   4.5186100e+05   4.0487100e+05   3.8034800e+05   3.7827500e+05   3.8952100e+05   4.2900200e+05   3.8957500e+05   3.5759300e+05   5.6120500e+05   3.3698700e+05   2.5614500e+05   2.4339100e+05   4.0841800e+05   4.5120900e+05   4.8975900e+05   6.0092000e+05   3.3795400e+05   3.3072500e+05   3.8793600e+05   3.8831600e+05   2.4433000e+05   3.3604000e+05   2.8678000e+05   3.5287100e+05   5.5272800e+05   6.5199400e+05   2.7149700e+05   2.4432200e+05   1.9884300e+05   2.6916600e+05   3.7833500e+05   3.0737900e+05   1.8659300e+05   1.9601400e+05   2.9756100e+05   3.1756400e+05   1.8164800e+05   1.6103700e+05   3.9012900e+05   4.5923500e+05   3.0693100e+05   3.1710600e+05   5.2209400e+05   5.0403800e+05   2.0249700e+05   2.4771500e+05   3.8866600e+05   3.8410700e+05
   4.5952200e+05   3.8374300e+05   3.8145900e+05   3.8544200e+05   1.6314400e+05   1.4522700e+05   5.0829800e+05   5.4184100e+05   1.5527900e+05   1.9809700e+05   1.7777300e+05   2.1355100e+05   3.0245300e+05   2.6208400e+05   2.5966800e+05   2.3681900e+05   1.5528100e+05   1.9701400e+05   2.6023800e+05   3.0464400e+05   8.3753000e+04   7.1432000e+04   3.2858500e+05   2.5914300e+05   1.5723400e+05   1.3598900e+05   1.4280800e+05   1.1369600e+05   2.2990700e+05   2.6669400e+05   2.2113700e+05   2.2817900e+05   3.2329300e+05   3.1355300e+05   1.3024800e+05   8.7300000e+04   2.0369000e+05   1.9681300e+05   2.0510600e+05   2.1355000e+05   0.0000000e+00   9.2300000e+04   3.8830200e+05   3.1133600e+05   2.8183800e+05   2.8261800e+05   2.5609200e+05   3.1160000e+05   2.7122900e+05   2.3666400e+05   4.3214300e+05   2.3624700e+05   1.4428300e+05   1.1852300e+05   3.3396100e+05   3.1614500e+05   3.7908900e+05   4.6597500e+05   2.1789400e+05   2.1729400e+05   2.8367600e+05   2.7392800e+05   1.3668100e+05   2.2989800e+05   1.9220200e+05   2.2534000e+05   4.6048200e+05   5.3735100e+05   2.0386400e+05   1.5747400e+05   1.2446000e+05   1.3824400e+05   1.9995500e+05   2.0085900e+05   9.7660000e+04   1.0189000e+05   2.0549600e+05   2.0569800e+05   7.6875000e+04   8.4429000e+04   3.4438200e+05   3.4977600e+05   2.0417800e+05   2.1090700e+05   4.0694600e+05   4.1698700e+05   1.0187500e+05   1.4586400e+05   3.1742800e+05   2.9001700e+05
   4.6974500e+05   3.8697400e+05   3.5498500e+05   4.2966100e+05   1.6733000e+05   1.3006400e+05   4.5844300e+05   5.0801800e+05   1.4287400e+05   1.7454500e+05   1.4726400e+05   2.0765700e+05   2.9467900e+05   2.6114500e+05   2.3970600e+05   2.4858200e+05   1.3938500e+05   1.8472500e+05   2.5563600e+05   3.0501700e+05   8.1091000e+04   8.4357000e+04   3.3392200e+05   2.6656600e+05   1.7127200e+05   1.5776700e+05   1.5174900e+05   1.1879700e+05   2.2151900e+05   2.6283100e+05   2.1749900e+05   2.1526600e+05   3.1700900e+05   3.0375200e+05   1.2374000e+05   8.5433000e+04   1.9223300e+05   1.8497400e+05   2.0392500e+05   1.9006400e+05   9.2300000e+04   0.0000000e+00   3.5687900e+05   3.0537400e+05   3.0660600e+05   2.8385400e+05   2.5800800e+05   3.1357900e+05   2.6579400e+05   2.0538300e+05   4.3048100e+05   2.2513100e+05   1.2866900e+05   1.3468400e+05   3.3357800e+05   3.2805000e+05   3.7607800e+05   4.3604800e+05   2.1314300e+05   2.2833500e+05   2.7739800e+05   2.7146500e+05   1.2823400e+05   2.0522300e+05   1.8031900e+05   2.3008800e+05   4.6555000e+05   5.3251400e+05   2.0031900e+05   1.5609400e+05   1.2943300e+05   1.4798300e+05   1.9871200e+05   1.8017200e+05   9.0065000e+04   9.1177000e+04   2.0801700e+05   2.1278400e+05   7.5697000e+04   5.9313000e+04   3.3023100e+05   3.3272200e+05   2.0307800e+05   2.0381900e+05   3.9948300e+05   4.0402600e+05   1.0206500e+05   1.5133500e+05   2.7979800e+05   2.9214700e+05
   7.2880900e+05   6.6825000e+05   6.3275700e+05   6.7696500e+05   4.5453600e+05   3.9530700e+05   7.2464400e+05   7.5730400e+05   4.0448400e+05   4.1991500e+05   4.3396100e+05   4.8893700e+05   5.6430800e+05   5.5737800e+05   5.1890300e+05   4.9830200e+05   3.9997800e+05   4.3661500e+05   5.3647500e+05   5.7255100e+05   3.4085100e+05   3.3764300e+05   6.0969300e+05   5.4148400e+05   4.4223400e+05   4.0258600e+05   3.9913200e+05   3.7102000e+05   4.6951100e+05   5.4282900e+05   4.8206900e+05   4.6739700e+05   6.0404900e+05   6.1917100e+05   3.7949500e+05   3.3102900e+05   4.4005800e+05   4.7855800e+05   4.8292800e+05   4.5186100e+05   3.8830200e+05   3.5687900e+05   0.0000000e+00   5.8887300e+05   5.9668300e+05   5.3123300e+05   5.0637400e+05   5.8510500e+05   5.5250000e+05   4.7775300e+05   6.7825300e+05   4.8911000e+05   4.0437700e+05   4.1246000e+05   5.8973800e+05   6.0063200e+05   6.5353600e+05   6.8262200e+05   4.8606100e+05   4.8507700e+05   5.4601400e+05   5.1442100e+05   3.9398000e+05   4.4186200e+05   4.4573600e+05   4.7656600e+05   6.8643500e+05   7.9394400e+05   4.6940000e+05   4.3657000e+05   3.7758900e+05   3.9644500e+05   4.5606800e+05   4.3289000e+05   3.4841500e+05   3.2595500e+05   4.4377100e+05   4.5558700e+05   3.2943700e+05   3.3679900e+05   5.8856700e+05   5.8184200e+05   4.4207200e+05   4.6846300e+05   6.6228900e+05   6.6028700e+05   3.8759800e+05   4.2756200e+05   5.2330100e+05   5.7457400e+05
   6.8242100e+05   6.0940700e+05   6.3511100e+05   6.2353300e+05   3.9739600e+05   3.6398800e+05   7.2297500e+05   7.4040100e+05   3.7559700e+05   4.0435600e+05   3.9113300e+05   4.5280200e+05   5.3823900e+05   4.7455700e+05   4.5309400e+05   4.5149000e+05   3.6819300e+05   4.0900500e+05   5.0790400e+05   5.0731600e+05   2.9673900e+05   2.8199000e+05   5.5817800e+05   4.6534100e+05   3.9184000e+05   3.4297900e+05   3.5810200e+05   3.1162000e+05   4.3129000e+05   5.0449500e+05   4.4936500e+05   4.4504500e+05   5.5102400e+05   5.4917600e+05   3.5183700e+05   3.1230200e+05   3.5627100e+05   3.9372000e+05   4.1729000e+05   4.0487100e+05   3.1133600e+05   3.0537400e+05   5.8887300e+05   0.0000000e+00   5.2874100e+05   4.7153400e+05   5.1828300e+05   5.2516400e+05   4.8033700e+05   4.3870200e+05   6.6488200e+05   4.5536300e+05   3.7896200e+05   3.5757700e+05   5.0256700e+05   5.2751800e+05   5.9692500e+05   6.4077800e+05   5.0335300e+05   4.4169100e+05   4.9702100e+05   4.7152900e+05   3.6333200e+05   4.3224100e+05   4.0732700e+05   4.4277000e+05   6.5814600e+05   7.5786900e+05   4.1070200e+05   3.5800400e+05   3.2179100e+05   3.5618300e+05   4.3611600e+05   4.2644800e+05   3.2063000e+05   2.9964800e+05   4.0257700e+05   4.0578900e+05   2.8407700e+05   2.7802800e+05   5.4446100e+05   5.6861700e+05   3.9155500e+05   4.2526900e+05   6.4229900e+05   6.3255800e+05   3.2502000e+05   3.7438200e+05   4.5777800e+05   4.9436100e+05
   6.2755900e+05   5.7075700e+05   5.7868400e+05   5.9192900e+05   3.7713100e+05   3.2522000e+05   7.3553100e+05   6.9738600e+05   3.4307300e+05   3.6530700e+05   3.7663800e+05   3.9383400e+05   4.9992800e+05   4.6253500e+05   4.0981300e+05   4.2454300e+05   3.3684700e+05   3.8638400e+05   4.9505000e+05   4.9195100e+05   2.7317200e+05   2.6430100e+05   5.2036100e+05   4.3650500e+05   3.4744200e+05   3.3160600e+05   3.5003800e+05   3.1637100e+05   4.3182300e+05   4.8927400e+05   4.1413300e+05   4.3187200e+05   5.4601000e+05   5.3066200e+05   3.1638100e+05   2.9067800e+05   3.8592000e+05   3.9138500e+05   3.7852200e+05   3.8034800e+05   2.8183800e+05   3.0660600e+05   5.9668300e+05   5.2874100e+05   0.0000000e+00   4.6643800e+05   4.8367400e+05   5.0340500e+05   4.5952100e+05   4.1176700e+05   6.0959600e+05   4.4273500e+05   3.5102000e+05   3.5328700e+05   4.9788500e+05   5.0205900e+05   5.8677600e+05   6.2683200e+05   4.8539900e+05   4.0799500e+05   4.7116200e+05   4.5169800e+05   3.3645000e+05   3.9520100e+05   3.3350600e+05   4.6201600e+05   5.9171700e+05   7.5210900e+05   3.7239100e+05   3.5729300e+05   3.4402500e+05   3.3469300e+05   3.9128800e+05   3.8988700e+05   3.0105600e+05   2.6616900e+05   3.7004500e+05   3.7993100e+05   2.5460900e+05   2.4557300e+05   5.1101100e+05   5.2970300e+05   3.8632500e+05   3.8323400e+05   6.6897100e+05   6.1526100e+05   3.1334200e+05   3.5482900e+05   4.4996200e+05   4.7537900e+05
   6.5790200e+05   5.9410800e+05   5.6465500e+05   6.0705800e+05   3.6486600e+05   3.4662700e+05   7.4314000e+05   7.3266300e+05   3.6060500e+05   3.7007100e+05   4.0257800e+05   4.0931000e+05   5.1461600e+05   4.7024200e+05   4.3954300e+05   4.3362700e+05   3.5952600e+05   3.8220600e+05   4.6011500e+05   4.9724400e+05   2.7928000e+05   2.5511800e+05   5.1068700e+05   4.5095700e+05   3.5046100e+05   3.2815600e+05   3.1886300e+05   3.2780900e+05   4.3096800e+05   4.5865700e+05   3.9982700e+05   4.0697100e+05   5.2392600e+05   5.0117200e+05   3.1012100e+05   2.5147400e+05   3.7091900e+05   4.0353300e+05   3.6588600e+05   3.7827500e+05   2.8261800e+05   2.8385400e+05   5.3123300e+05   4.7153400e+05   4.6643800e+05   0.0000000e+00   4.6958000e+05   5.1387600e+05   4.6120800e+05   3.8754200e+05   6.0660600e+05   3.9846300e+05   3.0719200e+05   3.3401100e+05   4.9375200e+05   5.2276100e+05   5.7537500e+05   5.9662500e+05   4.4538100e+05   4.0377500e+05   4.8357800e+05   4.9829500e+05   3.4060200e+05   3.8844200e+05   3.3758800e+05   4.7454500e+05   6.4128300e+05   7.2591400e+05   3.8435200e+05   3.6636400e+05   3.2741400e+05   3.6706500e+05   4.2788100e+05   3.9793800e+05   3.0840400e+05   3.2104500e+05   3.9007100e+05   4.0215900e+05   2.5982900e+05   2.9322600e+05   5.5146000e+05   5.1123500e+05   4.0348400e+05   4.1255700e+05   6.3956000e+05   6.1305600e+05   3.1092100e+05   3.5110000e+05   4.8328500e+05   5.0531000e+05
   6.6210600e+05   5.8693800e+05   5.6586700e+05   6.1624100e+05   4.0159600e+05   3.3777200e+05   6.9113400e+05   7.1651300e+05   3.7094200e+05   3.8762800e+05   3.9329100e+05   3.9518600e+05   5.1598400e+05   4.5939800e+05   4.3633000e+05   4.1483500e+05   3.1722100e+05   3.8413300e+05   4.8782600e+05   5.1214200e+05   2.7356000e+05   2.5736900e+05   5.2928800e+05   4.5754400e+05   3.6186000e+05   3.4898200e+05   3.2973100e+05   3.2031100e+05   4.4115500e+05   4.7432900e+05   4.1329800e+05   4.1391000e+05   5.1593500e+05   5.0318700e+05   3.2369000e+05   2.7845500e+05   3.7349900e+05   3.6380400e+05   4.0439400e+05   3.8952100e+05   2.5609200e+05   2.5800800e+05   5.0637400e+05   5.1828300e+05   4.8367400e+05   4.6958000e+05   0.0000000e+00   5.1584900e+05   4.4945700e+05   4.2653900e+05   6.4243600e+05   4.1798100e+05   3.2498200e+05   3.1696600e+05   4.2928700e+05   4.8880000e+05   5.4593700e+05   5.8781100e+05   4.2576100e+05   4.0594000e+05   4.5785600e+05   4.6729500e+05   3.0443800e+05   3.7097600e+05   3.4342800e+05   4.2556700e+05   5.9923400e+05   6.9453000e+05   3.5888200e+05   3.1615000e+05   3.1918300e+05   3.3977400e+05   3.9673100e+05   3.7058100e+05   2.9724100e+05   2.9965600e+05   4.0164000e+05   4.2696900e+05   2.5414200e+05   2.4361800e+05   5.2825600e+05   5.1742200e+05   4.0217500e+05   3.7497500e+05   6.1122500e+05   6.4827300e+05   3.2528700e+05   3.5189700e+05   4.8184800e+05   4.9148300e+05
   6.4059400e+05   5.8320100e+05   5.5401800e+05   6.2235000e+05   3.8498100e+05   3.3456200e+05   7.0124500e+05   7.1302900e+05   3.4779900e+05   4.1053300e+05   3.6759800e+05   3.9616200e+05   5.1204000e+05   4.6487900e+05   4.5908700e+05   4.5155700e+05   3.7522700e+05   4.2035100e+05   4.9318700e+05   5.0771800e+05   2.7922200e+05   2.7709500e+05   5.3028700e+05   4.8379400e+05   3.9233300e+05   3.6340300e+05   3.7209300e+05   3.5410500e+05   4.5765200e+05   4.9784800e+05   4.3543300e+05   4.1542500e+05   5.4142100e+05   4.9600200e+05   3.3186400e+05   2.8281400e+05   4.2609900e+05   4.1579600e+05   4.2949000e+05   4.2900200e+05   3.1160000e+05   3.1357900e+05   5.8510500e+05   5.2516400e+05   5.0340500e+05   5.1387600e+05   5.1584900e+05   0.0000000e+00   4.9679000e+05   4.5417600e+05   6.8406800e+05   4.5157500e+05   3.5608700e+05   3.6874600e+05   5.5788800e+05   5.5155200e+05   5.7222900e+05   6.1358900e+05   4.9158200e+05   4.5667400e+05   4.7860600e+05   4.7843600e+05   3.2955500e+05   3.8618000e+05   3.6658900e+05   4.6442300e+05   6.4571600e+05   7.0562900e+05   3.8162200e+05   3.6621400e+05   3.2903400e+05   3.7534400e+05   4.3073100e+05   4.1537900e+05   3.1868000e+05   3.0378400e+05   4.1575500e+05   4.0364000e+05   2.6555000e+05   2.8198500e+05   5.3179500e+05   5.2526200e+05   3.9673900e+05   4.2789000e+05   6.2120000e+05   6.4480800e+05   3.3843800e+05   3.4066700e+05   5.0117300e+05   4.9237800e+05
   5.9231800e+05   5.4500500e+05   5.3914800e+05   5.7369600e+05   3.6243700e+05   3.1554900e+05   6.4897700e+05   6.8180400e+05   2.9574500e+05   3.4962200e+05   3.0800000e+05   3.2248900e+05   4.6392000e+05   4.4534100e+05   4.0141200e+05   4.0031600e+05   2.9402700e+05   3.0935200e+05   4.1311200e+05   4.4234400e+05   2.1494000e+05   2.2865500e+05   5.2847700e+05   4.5147600e+05   3.3293100e+05   2.7107200e+05   2.8531300e+05   2.8867600e+05   3.6941200e+05   4.3225000e+05   3.6362100e+05   3.9287800e+05   5.0971300e+05   5.0054300e+05   2.8009900e+05   2.5339100e+05   3.7851800e+05   3.7498500e+05   4.0061100e+05   3.8957500e+05   2.7122900e+05   2.6579400e+05   5.5250000e+05   4.8033700e+05   4.5952100e+05   4.6120800e+05   4.4945700e+05   4.9679000e+05   0.0000000e+00   3.9693200e+05   5.9428300e+05   3.8658900e+05   3.2671600e+05   3.2801300e+05   4.7934300e+05   5.1016300e+05   5.1226200e+05   6.0548300e+05   4.2655100e+05   3.8393300e+05   4.3491200e+05   4.3882900e+05   2.8600400e+05   3.5763200e+05   3.5501300e+05   4.1796100e+05   6.3978400e+05   6.8991800e+05   3.8902600e+05   2.8826700e+05   3.0094000e+05   3.0435800e+05   3.8689600e+05   3.6224200e+05   2.7847700e+05   2.6580200e+05   3.4365700e+05   3.4279400e+05   2.2753900e+05   2.3175800e+05   4.6181100e+05   4.7013500e+05   3.8010100e+05   3.9581200e+05   5.8779100e+05   6.1065800e+05   2.4950300e+05   2.8158800e+05   4.5095100e+05   4.3821600e+05
   5.8048300e+05   5.5165300e+05   5.1256800e+05   5.5381100e+05   2.9409100e+05   2.6586200e+05   6.5258800e+05   6.6542000e+05   2.6701300e+05   3.1643000e+05   2.7462600e+05   3.0485300e+05   4.5016200e+05   4.1358500e+05   3.8083200e+05   3.8534100e+05   2.3353900e+05   2.6950700e+05   3.9194500e+05   4.2289600e+05   2.0375800e+05   2.2009300e+05   4.8883000e+05   3.9386800e+05   2.9272100e+05   2.6313200e+05   2.8101800e+05   2.5120500e+05   3.6455400e+05   4.1301300e+05   3.5535000e+05   3.5014100e+05   4.1025400e+05   4.3126700e+05   2.2257000e+05   2.1345800e+05   2.9816800e+05   3.2464300e+05   3.4668500e+05   3.5759300e+05   2.3666400e+05   2.0538300e+05   4.7775300e+05   4.3870200e+05   4.1176700e+05   3.8754200e+05   4.2653900e+05   4.5417600e+05   3.9693200e+05   0.0000000e+00   5.4779800e+05   3.7008400e+05   2.6431800e+05   2.9106000e+05   4.3696400e+05   4.6766400e+05   4.8196800e+05   5.6524200e+05   3.5149300e+05   3.6127000e+05   4.0353800e+05   3.9767100e+05   2.6382800e+05   3.1895000e+05   3.1909700e+05   3.9745500e+05   5.8580700e+05   6.4418300e+05   3.1692100e+05   2.9244200e+05   2.7618500e+05   2.6636800e+05   3.3170800e+05   3.2465100e+05   2.3122300e+05   2.1078300e+05   3.0940900e+05   3.3677000e+05   1.9150200e+05   2.0934500e+05   4.5339100e+05   4.5231900e+05   3.2564500e+05   3.3139700e+05   5.3864300e+05   5.7225700e+05   2.6340000e+05   2.9027300e+05   4.0349900e+05   3.9935200e+05
   7.4242400e+05   7.5079500e+05   7.3723400e+05   7.2646200e+05   4.9795300e+05   4.5156300e+05   8.3411200e+05   8.7574600e+05   5.1669900e+05   4.8997100e+05   5.0804700e+05   5.1800700e+05   6.2286200e+05   5.8131600e+05   5.7435100e+05   5.6263000e+05   4.5554100e+05   4.9916800e+05   6.0325200e+05   6.2800000e+05   4.1535400e+05   4.0518500e+05   6.5543400e+05   5.7804900e+05   4.9537800e+05   5.1790700e+05   4.9781500e+05   4.6045400e+05   5.4225600e+05   6.0919700e+05   5.8056700e+05   6.1154200e+05   6.5968400e+05   6.6871000e+05   4.6004800e+05   4.2317800e+05   5.4786000e+05   5.4187100e+05   5.7599600e+05   5.6120500e+05   4.3214300e+05   4.3048100e+05   6.7825300e+05   6.6488200e+05   6.0959600e+05   6.0660600e+05   6.4243600e+05   6.8406800e+05   5.9428300e+05   5.4779800e+05   0.0000000e+00   5.7460200e+05   4.6099000e+05   4.9376700e+05   6.8365800e+05   6.9337200e+05   7.5102700e+05   7.5117800e+05   5.6894500e+05   6.0399600e+05   6.0896700e+05   6.0637000e+05   4.6841000e+05   5.0831700e+05   5.3509500e+05   6.0678200e+05   7.9176000e+05   9.0943700e+05   5.4638200e+05   5.0249000e+05   4.7496000e+05   4.6753700e+05   5.1163200e+05   5.2136600e+05   4.2622200e+05   4.2476400e+05   5.3999000e+05   5.5871300e+05   4.3021000e+05   4.3819600e+05   6.7786800e+05   6.4715900e+05   5.3547500e+05   5.3038500e+05   7.1063200e+05   7.5194700e+05   4.8050800e+05   5.0259000e+05   6.4553200e+05   6.2673300e+05
   5.5380400e+05   5.4531700e+05   4.9960800e+05   5.6036800e+05   2.8417800e+05   2.9699800e+05   6.3164900e+05   6.5655800e+05   2.8870000e+05   2.8780000e+05   3.3157500e+05   3.6696800e+05   4.3502800e+05   3.7754300e+05   3.5915700e+05   3.6925300e+05   2.7309300e+05   3.2014300e+05   4.1264600e+05   4.3126000e+05   2.1918800e+05   1.9939000e+05   4.7804500e+05   3.8586900e+05   3.0166300e+05   3.1630600e+05   2.8499300e+05   2.7860400e+05   4.0384000e+05   3.9995200e+05   3.5293100e+05   3.5975300e+05   4.7748000e+05   4.5294000e+05   2.5442800e+05   2.2182800e+05   3.1150900e+05   3.2892000e+05   3.4471200e+05   3.3698700e+05   2.3624700e+05   2.2513100e+05   4.8911000e+05   4.5536300e+05   4.4273500e+05   3.9846300e+05   4.1798100e+05   4.5157500e+05   3.8658900e+05   3.7008400e+05   5.7460200e+05   0.0000000e+00   2.8263100e+05   2.9473000e+05   4.2284500e+05   4.5017300e+05   5.4953400e+05   5.7173400e+05   3.9664400e+05   3.7264000e+05   3.9850600e+05   4.1554100e+05   2.7171700e+05   3.3862300e+05   3.0052400e+05   4.0418300e+05   5.6560700e+05   6.5826300e+05   3.1623200e+05   2.7673000e+05   2.7301000e+05   2.7517900e+05   3.4867300e+05   3.1363100e+05   2.1274500e+05   2.3296700e+05   3.2409700e+05   3.3669700e+05   2.2087800e+05   2.1132200e+05   4.5080400e+05   4.5552600e+05   3.1161200e+05   2.9902000e+05   5.3594500e+05   5.1578500e+05   2.5159400e+05   2.9136700e+05   3.9112600e+05   4.2785300e+05
   5.1115400e+05   4.8373200e+05   4.4581700e+05   4.5060800e+05   2.4877600e+05   1.9414800e+05   5.5659300e+05   5.7962700e+05   2.2348000e+05   2.2137200e+05   2.2903800e+05   2.6624700e+05   3.7635000e+05   2.9845800e+05   2.6918700e+05   2.8733600e+05   1.7614000e+05   2.1762200e+05   3.0992300e+05   3.3483400e+05   1.4520000e+05   1.3335000e+05   3.8964100e+05   3.0514400e+05   2.1661500e+05   1.6656000e+05   1.9534100e+05   1.8636800e+05   2.9593800e+05   3.0000600e+05   2.7916200e+05   2.5879900e+05   3.9255100e+05   3.8605900e+05   1.5644200e+05   1.3247500e+05   2.2280200e+05   2.3756100e+05   2.5396700e+05   2.5614500e+05   1.4428300e+05   1.2866900e+05   4.0437700e+05   3.7896200e+05   3.5102000e+05   3.0719200e+05   3.2498200e+05   3.5608700e+05   3.2671600e+05   2.6431800e+05   4.6099000e+05   2.8263100e+05   0.0000000e+00   2.0846600e+05   3.6812200e+05   3.7084000e+05   4.3933600e+05   4.6898000e+05   3.0669400e+05   3.1140000e+05   3.3817700e+05   3.2656700e+05   1.9574100e+05   2.4363900e+05   2.3795000e+05   3.2908000e+05   5.0213900e+05   5.7294800e+05   2.4479600e+05   1.9259400e+05   1.7322600e+05   1.8267400e+05   2.6246500e+05   2.3476600e+05   1.2862100e+05   1.1631700e+05   2.4560700e+05   2.4136000e+05   1.0475100e+05   1.0711600e+05   3.7402400e+05   3.8265700e+05   2.4721600e+05   2.4481800e+05   4.5269200e+05   4.3931500e+05   1.4865500e+05   1.8483600e+05   3.3255000e+05   3.5006300e+05
   5.1920600e+05   4.6942000e+05   4.4583800e+05   4.4798800e+05   2.4366800e+05   2.0609500e+05   5.6500600e+05   5.6389000e+05   2.1499400e+05   2.5088000e+05   2.2439300e+05   2.5587000e+05   3.5688500e+05   3.3092100e+05   2.7641700e+05   2.7479000e+05   1.9070900e+05   2.6366200e+05   3.2344900e+05   3.6244700e+05   1.4390200e+05   1.2823500e+05   3.6501000e+05   3.2203200e+05   2.1721800e+05   1.8923300e+05   1.9981700e+05   1.8595800e+05   3.0830200e+05   3.1357300e+05   2.9337700e+05   2.9252700e+05   3.9135900e+05   3.4985300e+05   1.5207200e+05   1.4736400e+05   2.4672500e+05   2.4920700e+05   2.7555400e+05   2.4339100e+05   1.1852300e+05   1.3468400e+05   4.1246000e+05   3.5757700e+05   3.5328700e+05   3.3401100e+05   3.1696600e+05   3.6874600e+05   3.2801300e+05   2.9106000e+05   4.9376700e+05   2.9473000e+05   2.0846600e+05   0.0000000e+00   3.4887100e+05   3.7561900e+05   4.3967100e+05   4.7319300e+05   3.0157900e+05   3.1138000e+05   3.2412200e+05   3.3123300e+05   1.9975200e+05   2.8793100e+05   2.2745400e+05   2.8685900e+05   4.9250900e+05   5.7236100e+05   2.5802500e+05   2.0085200e+05   2.1342800e+05   1.9472900e+05   2.6917400e+05   2.7019500e+05   1.8680400e+05   1.5041400e+05   2.6735400e+05   2.7475000e+05   1.3095500e+05   1.3138400e+05   3.8490500e+05   4.1191200e+05   2.4850200e+05   2.5953900e+05   4.6522100e+05   4.6331100e+05   2.0041800e+05   2.0758500e+05   3.2038400e+05   3.6159000e+05
   6.6992000e+05   6.3688400e+05   6.0086800e+05   6.2958500e+05   4.0549400e+05   3.7391300e+05   7.5391100e+05   7.2109500e+05   3.4759000e+05   3.9135800e+05   4.3006500e+05   4.2515300e+05   5.2937000e+05   4.7427900e+05   4.3930800e+05   4.5942300e+05   3.9192100e+05   4.0079400e+05   5.0191800e+05   5.1747200e+05   3.1865400e+05   3.0208300e+05   5.6123400e+05   4.8559900e+05   3.7985200e+05   3.7646900e+05   3.5291700e+05   3.6502700e+05   4.5791800e+05   4.9467800e+05   4.8435200e+05   4.1802900e+05   5.6984200e+05   5.1013200e+05   3.3433900e+05   3.2317200e+05   4.1966500e+05   3.8691500e+05   4.4014400e+05   4.0841800e+05   3.3396100e+05   3.3357800e+05   5.8973800e+05   5.0256700e+05   4.9788500e+05   4.9375200e+05   4.2928700e+05   5.5788800e+05   4.7934300e+05   4.3696400e+05   6.8365800e+05   4.2284500e+05   3.6812200e+05   3.4887100e+05   0.0000000e+00   5.1417200e+05   5.6129000e+05   6.4222100e+05   4.5488800e+05   4.7483300e+05   4.9049100e+05   5.0385100e+05   3.6593500e+05   4.3222000e+05   3.8612200e+05   4.4493600e+05   6.6065900e+05   7.7518600e+05   3.9947900e+05   3.4578500e+05   3.6266000e+05   3.8074700e+05   4.0550300e+05   4.0695400e+05   2.9471100e+05   3.0032000e+05   3.8251400e+05   4.0949700e+05   2.7859100e+05   2.7627600e+05   5.3506800e+05   5.2321200e+05   4.1144000e+05   4.1740900e+05   6.5410200e+05   6.6060000e+05   3.5454700e+05   3.4669100e+05   4.9302200e+05   4.7196100e+05
   6.7509200e+05   6.0785300e+05   5.8037000e+05   6.0912100e+05   3.8695600e+05   3.4407100e+05   7.3985300e+05   7.5263400e+05   3.8744100e+05   4.0356800e+05   4.2091300e+05   4.2281300e+05   5.2832400e+05   5.0044900e+05   4.5948100e+05   4.5097800e+05   3.8340200e+05   3.9337900e+05   4.5521600e+05   4.9610400e+05   3.4349200e+05   3.1054600e+05   5.7256400e+05   4.8324900e+05   3.7804800e+05   3.8729900e+05   3.6693500e+05   3.3134800e+05   4.7504700e+05   4.9499700e+05   4.6981400e+05   4.4245700e+05   5.6682600e+05   5.4572900e+05   3.6330600e+05   3.5299200e+05   4.3942200e+05   4.1364200e+05   4.4232900e+05   4.5120900e+05   3.1614500e+05   3.2805000e+05   6.0063200e+05   5.2751800e+05   5.0205900e+05   5.2276100e+05   4.8880000e+05   5.5155200e+05   5.1016300e+05   4.6766400e+05   6.9337200e+05   4.5017300e+05   3.7084000e+05   3.7561900e+05   5.1417200e+05   0.0000000e+00   5.8582500e+05   6.3628800e+05   4.6818600e+05   4.6193000e+05   4.9498700e+05   4.9559000e+05   3.7203000e+05   4.5313300e+05   4.1459100e+05   4.7074100e+05   6.7689200e+05   7.3332400e+05   4.2263600e+05   3.8262700e+05   3.1951600e+05   3.4779300e+05   3.9404000e+05   3.9522500e+05   2.9375100e+05   3.1307900e+05   4.0141900e+05   4.1887400e+05   3.0808900e+05   2.6525600e+05   4.9700900e+05   5.2711700e+05   4.0124300e+05   4.2388500e+05   6.5716000e+05   6.7954200e+05   3.1872100e+05   3.5182200e+05   4.9856300e+05   4.9041600e+05
   7.6359800e+05   7.1797600e+05   6.6624200e+05   7.3593300e+05   4.7219500e+05   4.4415700e+05   8.2894700e+05   7.9258300e+05   4.4604300e+05   4.6004700e+05   4.3198300e+05   4.4417500e+05   5.9195100e+05   5.6983000e+05   5.8181600e+05   5.7906400e+05   4.6563900e+05   4.7969800e+05   5.4781300e+05   5.6031200e+05   3.6008400e+05   3.6272500e+05   6.3709200e+05   5.4036100e+05   4.6321700e+05   4.5042200e+05   4.3174500e+05   4.2658300e+05   5.4526000e+05   5.5505800e+05   5.2004700e+05   4.9078000e+05   6.4594100e+05   6.2885900e+05   4.0920400e+05   3.9096800e+05   5.0321600e+05   4.6787000e+05   5.0385200e+05   4.8975900e+05   3.7908900e+05   3.7607800e+05   6.5353600e+05   5.9692500e+05   5.8677600e+05   5.7537500e+05   5.4593700e+05   5.7222900e+05   5.1226200e+05   4.8196800e+05   7.5102700e+05   5.4953400e+05   4.3933600e+05   4.3967100e+05   5.6129000e+05   5.8582500e+05   0.0000000e+00   7.0202300e+05   5.2119900e+05   5.0858500e+05   5.6534500e+05   5.4160600e+05   4.0761800e+05   4.7892800e+05   4.6167300e+05   5.3232100e+05   7.2217500e+05   8.1336400e+05   5.0775000e+05   4.5012500e+05   4.5349000e+05   4.4826400e+05   4.6985300e+05   4.6265400e+05   3.4466800e+05   3.2721300e+05   4.8349900e+05   4.7237400e+05   3.8080100e+05   3.6136800e+05   6.3535200e+05   6.3526300e+05   4.9835500e+05   5.3126000e+05   7.1265900e+05   7.8014100e+05   4.1885400e+05   4.3366600e+05   5.6200600e+05   5.8192300e+05
   7.8162800e+05   7.1262900e+05   7.2575100e+05   7.3848700e+05   5.3643400e+05   4.8375700e+05   8.5093400e+05   8.6479600e+05   4.9193100e+05   4.8827100e+05   5.0710300e+05   5.2574800e+05   6.5605200e+05   6.0658300e+05   5.7460500e+05   5.7788800e+05   4.7549100e+05   4.8670100e+05   6.0249900e+05   6.3347900e+05   3.9479700e+05   4.1646100e+05   6.5931100e+05   6.0189900e+05   5.0587400e+05   4.5875700e+05   4.5754500e+05   4.6991600e+05   5.7976100e+05   6.1846000e+05   5.7277600e+05   5.1408900e+05   6.5396200e+05   6.5006200e+05   4.5664800e+05   4.2805000e+05   5.4375800e+05   5.3052700e+05   5.9415700e+05   6.0092000e+05   4.6597500e+05   4.3604800e+05   6.8262200e+05   6.4077800e+05   6.2683200e+05   5.9662500e+05   5.8781100e+05   6.1358900e+05   6.0548300e+05   5.6524200e+05   7.5117800e+05   5.7173400e+05   4.6898000e+05   4.7319300e+05   6.4222100e+05   6.3628800e+05   7.0202300e+05   0.0000000e+00   5.7373700e+05   5.5216400e+05   6.1595900e+05   6.1128500e+05   4.7136400e+05   4.9190600e+05   4.8333300e+05   5.8075500e+05   7.3092600e+05   8.1695100e+05   5.0541100e+05   4.6592300e+05   4.5121100e+05   4.4633300e+05   5.1115900e+05   5.0028100e+05   3.9766700e+05   4.1148300e+05   5.1961100e+05   5.4880800e+05   3.7609200e+05   3.7906700e+05   6.4176700e+05   6.7846800e+05   5.4873600e+05   5.3434100e+05   7.1567500e+05   7.7767500e+05   4.2572000e+05   4.8854900e+05   6.0796400e+05   6.4450300e+05
   6.2202400e+05   5.0187600e+05   5.2137100e+05   5.2001300e+05   3.2151100e+05   2.9291700e+05   6.7243900e+05   6.9674200e+05   3.0689300e+05   3.2202200e+05   3.4355200e+05   3.6653900e+05   4.7074000e+05   4.2395300e+05   3.8953600e+05   3.9972300e+05   3.1886700e+05   3.0549900e+05   4.1754800e+05   4.3979400e+05   2.2042500e+05   2.3798000e+05   4.7377900e+05   4.0162300e+05   3.3097500e+05   2.9389300e+05   2.9717600e+05   2.6482500e+05   4.0061900e+05   4.1880000e+05   3.9631600e+05   3.6350300e+05   4.8379300e+05   4.6876900e+05   2.6988500e+05   2.6255500e+05   3.6834900e+05   3.7005800e+05   3.7628700e+05   3.3795400e+05   2.1789400e+05   2.1314300e+05   4.8606100e+05   5.0335300e+05   4.8539900e+05   4.4538100e+05   4.2576100e+05   4.9158200e+05   4.2655100e+05   3.5149300e+05   5.6894500e+05   3.9664400e+05   3.0669400e+05   3.0157900e+05   4.5488800e+05   4.6818600e+05   5.2119900e+05   5.7373700e+05   0.0000000e+00   3.8450300e+05   4.1515600e+05   4.0699000e+05   3.0642800e+05   3.7314700e+05   3.7407900e+05   3.8862800e+05   5.6790300e+05   6.5161700e+05   3.3388200e+05   3.0870100e+05   2.8525200e+05   3.1411800e+05   3.9094000e+05   3.3479000e+05   2.4593400e+05   2.4761000e+05   3.4832400e+05   3.8239400e+05   2.2701500e+05   2.3175300e+05   4.5561300e+05   4.8785800e+05   3.4316500e+05   3.2207100e+05   5.4857400e+05   6.4361100e+05   2.6289900e+05   3.0152800e+05   4.2021800e+05   4.3825100e+05
   5.6957700e+05   5.0818400e+05   5.1593200e+05   5.0033200e+05   3.1825200e+05   2.5934800e+05   6.3354700e+05   6.5749000e+05   2.7688400e+05   3.2600500e+05   3.0784900e+05   2.9869300e+05   4.4930800e+05   3.9049500e+05   3.4746300e+05   3.8401900e+05   2.8665400e+05   3.3470100e+05   4.2047600e+05   4.3859100e+05   2.0742500e+05   2.1760100e+05   4.7476700e+05   3.8466900e+05   3.1327100e+05   2.8039400e+05   2.7334200e+05   2.4218600e+05   3.7166500e+05   3.8927100e+05   3.5851500e+05   3.3582800e+05   4.6244100e+05   4.4579300e+05   2.2665200e+05   2.1416400e+05   3.2049500e+05   3.3202500e+05   3.6150500e+05   3.3072500e+05   2.1729400e+05   2.2833500e+05   4.8507700e+05   4.4169100e+05   4.0799500e+05   4.0377500e+05   4.0594000e+05   4.5667400e+05   3.8393300e+05   3.6127000e+05   6.0399600e+05   3.7264000e+05   3.1140000e+05   3.1138000e+05   4.7483300e+05   4.6193000e+05   5.0858500e+05   5.5216400e+05   3.8450300e+05   0.0000000e+00   4.0303100e+05   3.8645200e+05   2.5743500e+05   3.2456900e+05   3.2362300e+05   3.8342800e+05   5.8181000e+05   6.5207500e+05   3.0707500e+05   2.7836900e+05   2.6605000e+05   2.7745500e+05   3.6229400e+05   3.0323800e+05   2.0799000e+05   2.0261300e+05   3.1267900e+05   3.1516000e+05   2.1592700e+05   2.0249200e+05   4.3301100e+05   4.5698900e+05   3.1503400e+05   3.0045000e+05   5.1796700e+05   5.7551800e+05   2.4132600e+05   2.9509100e+05   3.9277500e+05   4.1665800e+05
   6.3373900e+05   6.0351500e+05   6.0255800e+05   6.3413300e+05   3.8087700e+05   3.5144600e+05   7.2261500e+05   7.5281800e+05   3.4370000e+05   3.7411700e+05   3.8963800e+05   3.9383800e+05   5.3751200e+05   4.6753400e+05   4.4183500e+05   4.4677100e+05   3.0740500e+05   3.5924700e+05   4.5079600e+05   4.9073100e+05   2.6115900e+05   2.5864200e+05   5.1438300e+05   4.3828800e+05   3.6793000e+05   3.2616600e+05   3.0673500e+05   2.9559700e+05   4.0860600e+05   4.4188400e+05   4.2933800e+05   4.1068900e+05   5.2413500e+05   4.9185100e+05   2.8425200e+05   2.7832900e+05   3.8889500e+05   3.8609000e+05   4.1814300e+05   3.8793600e+05   2.8367600e+05   2.7739800e+05   5.4601400e+05   4.9702100e+05   4.7116200e+05   4.8357800e+05   4.5785600e+05   4.7860600e+05   4.3491200e+05   4.0353800e+05   6.0896700e+05   3.9850600e+05   3.3817700e+05   3.2412200e+05   4.9049100e+05   4.9498700e+05   5.6534500e+05   6.1595900e+05   4.1515600e+05   4.0303100e+05   0.0000000e+00   4.1318200e+05   3.0715400e+05   3.5759000e+05   3.3040000e+05   3.5960900e+05   6.0942800e+05   7.1275300e+05   3.7904500e+05   3.3257800e+05   3.3070000e+05   3.2045700e+05   3.8224800e+05   3.8968200e+05   2.7638700e+05   2.5823700e+05   3.5581200e+05   3.8610900e+05   2.6515000e+05   2.5629400e+05   4.9864800e+05   5.3948300e+05   3.7884700e+05   3.8478700e+05   5.8008500e+05   6.0478900e+05   3.1187500e+05   3.3151700e+05   4.6037600e+05   5.0450800e+05
   6.2399000e+05   5.7295700e+05   5.4651200e+05   5.8979500e+05   3.3707300e+05   2.8898300e+05   6.5364600e+05   7.0228100e+05   3.4480200e+05   3.3724300e+05   3.3665600e+05   3.3859300e+05   4.5100500e+05   4.2621500e+05   4.1345400e+05   4.3646800e+05   3.1635500e+05   3.1884400e+05   4.3963300e+05   4.5327000e+05   2.4584500e+05   2.4708600e+05   5.1020100e+05   4.2469200e+05   3.6310500e+05   2.9482700e+05   2.9480400e+05   2.9553700e+05   4.2228300e+05   4.5178800e+05   4.3030900e+05   3.9480700e+05   5.1656600e+05   4.9977000e+05   2.9674600e+05   2.8422600e+05   3.6279900e+05   3.5899300e+05   4.0203000e+05   3.8831600e+05   2.7392800e+05   2.7146500e+05   5.1442100e+05   4.7152900e+05   4.5169800e+05   4.9829500e+05   4.6729500e+05   4.7843600e+05   4.3882900e+05   3.9767100e+05   6.0637000e+05   4.1554100e+05   3.2656700e+05   3.3123300e+05   5.0385100e+05   4.9559000e+05   5.4160600e+05   6.1128500e+05   4.0699000e+05   3.8645200e+05   4.1318200e+05   0.0000000e+00   3.2583000e+05   3.8471000e+05   3.6619700e+05   3.9775600e+05   6.1361900e+05   6.8156500e+05   3.4295200e+05   3.3176900e+05   3.1237900e+05   3.1252200e+05   3.8195700e+05   3.7752700e+05   2.6868900e+05   2.7278200e+05   3.6603200e+05   3.7782700e+05   2.4154000e+05   2.1616300e+05   4.8152500e+05   4.8138600e+05   3.5364200e+05   3.6465800e+05   5.8071600e+05   5.5754000e+05   2.8512200e+05   3.2507700e+05   4.4992000e+05   4.6339800e+05
   4.6085800e+05   4.4636000e+05   4.2250600e+05   4.7075500e+05   2.4106000e+05   1.8620700e+05   5.6170600e+05   5.7703900e+05   2.1605700e+05   2.1133600e+05   2.1622900e+05   2.4453000e+05   3.6378100e+05   2.9273000e+05   2.8145400e+05   2.6110000e+05   1.6615500e+05   2.0675600e+05   3.1640000e+05   3.3165700e+05   1.1877400e+05   1.1135800e+05   3.7691100e+05   2.8321200e+05   1.9838700e+05   1.7521300e+05   1.7137700e+05   1.6375500e+05   2.9126400e+05   2.8698400e+05   2.8354800e+05   2.6190200e+05   3.8862400e+05   3.5158300e+05   1.4512700e+05   1.3414300e+05   2.1935200e+05   2.1895200e+05   2.3834100e+05   2.4433000e+05   1.3668100e+05   1.2823400e+05   3.9398000e+05   3.6333200e+05   3.3645000e+05   3.4060200e+05   3.0443800e+05   3.2955500e+05   2.8600400e+05   2.6382800e+05   4.6841000e+05   2.7171700e+05   1.9574100e+05   1.9975200e+05   3.6593500e+05   3.7203000e+05   4.0761800e+05   4.7136400e+05   3.0642800e+05   2.5743500e+05   3.0715400e+05   3.2583000e+05   0.0000000e+00   2.3121900e+05   2.0314900e+05   2.6008600e+05   4.7005800e+05   5.9312400e+05   2.1945100e+05   1.7449300e+05   1.6603200e+05   1.7279400e+05   2.6087700e+05   2.5452000e+05   1.3404300e+05   1.3288200e+05   2.3868300e+05   2.4933400e+05   1.1198700e+05   1.1391400e+05   3.7623900e+05   3.6820600e+05   2.4302500e+05   2.2371100e+05   4.6191000e+05   4.1730900e+05   1.6696400e+05   1.9267300e+05   3.0164500e+05   3.3260000e+05
   5.7551900e+05   5.3566100e+05   5.1258600e+05   5.3111400e+05   3.0120100e+05   2.5849900e+05   6.0756600e+05   6.4965200e+05   2.8176200e+05   2.8348900e+05   2.8797900e+05   3.0721100e+05   4.1475600e+05   3.7523500e+05   3.6798000e+05   3.7135100e+05   2.5821300e+05   3.0501000e+05   4.0625700e+05   4.0794000e+05   2.1277000e+05   2.0239000e+05   4.1588300e+05   3.4691500e+05   2.9288500e+05   2.5864600e+05   2.4631400e+05   2.4153900e+05   3.6046200e+05   3.5910000e+05   3.6229000e+05   3.2024800e+05   4.3273600e+05   4.1174200e+05   2.1810700e+05   2.0193800e+05   3.1244800e+05   3.1011800e+05   3.0033500e+05   3.3604000e+05   2.2989800e+05   2.0522300e+05   4.4186200e+05   4.3224100e+05   3.9520100e+05   3.8844200e+05   3.7097600e+05   3.8618000e+05   3.5763200e+05   3.1895000e+05   5.0831700e+05   3.3862300e+05   2.4363900e+05   2.8793100e+05   4.3222000e+05   4.5313300e+05   4.7892800e+05   4.9190600e+05   3.7314700e+05   3.2456900e+05   3.5759000e+05   3.8471000e+05   2.3121900e+05   0.0000000e+00   2.7812800e+05   3.5044800e+05   5.3897400e+05   5.9758300e+05   3.0019400e+05   2.4852600e+05   2.3788500e+05   2.4876300e+05   3.2436300e+05   3.2337000e+05   1.9376600e+05   1.8290100e+05   3.0933000e+05   3.1130700e+05   1.7933200e+05   1.8320700e+05   4.4177900e+05   4.2725900e+05   3.0640800e+05   2.9210000e+05   5.2533000e+05   5.1836900e+05   2.2345200e+05   2.6062500e+05   3.6295000e+05   3.9690400e+05
   5.0008400e+05   4.7239800e+05   4.3116200e+05   4.9601600e+05   2.3995200e+05   2.0860800e+05   5.4446800e+05   5.8807300e+05   2.2925500e+05   2.5549800e+05   2.4142300e+05   2.5995800e+05   3.9406200e+05   3.4425500e+05   3.1676300e+05   2.8874800e+05   2.0001800e+05   2.4992000e+05   3.3327400e+05   3.4625600e+05   1.4661300e+05   1.3800600e+05   4.1480200e+05   3.2229700e+05   2.6586600e+05   2.3636000e+05   2.0383800e+05   1.9974000e+05   3.1220800e+05   3.2308900e+05   3.2849900e+05   2.9200400e+05   4.0558200e+05   3.9681400e+05   1.8583300e+05   1.6313000e+05   2.7230800e+05   2.7316100e+05   2.8363300e+05   2.8678000e+05   1.9220200e+05   1.8031900e+05   4.4573600e+05   4.0732700e+05   3.3350600e+05   3.3758800e+05   3.4342800e+05   3.6658900e+05   3.5501300e+05   3.1909700e+05   5.3509500e+05   3.0052400e+05   2.3795000e+05   2.2745400e+05   3.8612200e+05   4.1459100e+05   4.6167300e+05   4.8333300e+05   3.7407900e+05   3.2362300e+05   3.3040000e+05   3.6619700e+05   2.0314900e+05   2.7812800e+05   0.0000000e+00   3.2204500e+05   4.8641400e+05   5.9606100e+05   2.8234800e+05   2.3175800e+05   2.1416700e+05   2.0768100e+05   2.7170900e+05   2.5814400e+05   1.5165500e+05   1.6077600e+05   2.9494500e+05   2.6512600e+05   1.4205100e+05   1.2579400e+05   3.7322000e+05   3.6757300e+05   2.4581000e+05   2.6503800e+05   4.9587900e+05   5.2818400e+05   1.9558300e+05   2.1584600e+05   3.2843400e+05   3.4502500e+05
   5.5540000e+05   5.3828700e+05   5.0666200e+05   5.7378000e+05   3.3875200e+05   2.7241600e+05   6.5595900e+05   6.9449400e+05   2.9795500e+05   3.1210500e+05   3.0652200e+05   3.2244000e+05   4.5621600e+05   3.9827900e+05   3.8821300e+05   4.0010500e+05   3.0700800e+05   2.9509100e+05   4.2491600e+05   4.4385800e+05   2.0006600e+05   2.0682500e+05   4.6027000e+05   3.8437700e+05   3.5014300e+05   2.9853600e+05   2.9493900e+05   2.8972700e+05   4.1818200e+05   3.9285000e+05   3.9652900e+05   3.5556800e+05   4.6015700e+05   4.2277300e+05   2.6110600e+05   2.5283400e+05   3.7817000e+05   4.0437100e+05   3.7907700e+05   3.5287100e+05   2.2534000e+05   2.3008800e+05   4.7656600e+05   4.4277000e+05   4.6201600e+05   4.7454500e+05   4.2556700e+05   4.6442300e+05   4.1796100e+05   3.9745500e+05   6.0678200e+05   4.0418300e+05   3.2908000e+05   2.8685900e+05   4.4493600e+05   4.7074100e+05   5.3232100e+05   5.8075500e+05   3.8862800e+05   3.8342800e+05   3.5960900e+05   3.9775600e+05   2.6008600e+05   3.5044800e+05   3.2204500e+05   0.0000000e+00   5.9119800e+05   6.8363500e+05   3.3878600e+05   2.8128200e+05   2.6315500e+05   2.7442800e+05   3.3870100e+05   3.4508000e+05   2.4763600e+05   2.6271300e+05   3.6551500e+05   3.7285000e+05   2.3401400e+05   2.1066200e+05   4.3889900e+05   4.9957100e+05   3.2814300e+05   3.7874800e+05   5.5774700e+05   5.9723200e+05   2.7876900e+05   2.9566200e+05   4.2777500e+05   4.4681400e+05
   8.0184400e+05   7.5348700e+05   7.4861000e+05   7.4976500e+05   5.4357000e+05   4.8787900e+05   8.2298200e+05   8.9611600e+05   5.4225200e+05   5.2591300e+05   5.2134400e+05   5.2034400e+05   6.3940100e+05   5.8100700e+05   5.8275600e+05   5.6698800e+05   4.9032100e+05   4.9928400e+05   5.9275300e+05   6.4342500e+05   4.3253300e+05   4.0458500e+05   6.6488000e+05   5.7880700e+05   5.1047400e+05   4.6503300e+05   4.9285300e+05   4.6290400e+05   6.1488700e+05   5.7768000e+05   5.9614700e+05   5.9723300e+05   6.8440400e+05   6.4936500e+05   4.4294600e+05   4.3884400e+05   5.6576600e+05   5.5047800e+05   6.0582600e+05   5.5272800e+05   4.6048200e+05   4.6555000e+05   6.8643500e+05   6.5814600e+05   5.9171700e+05   6.4128300e+05   5.9923400e+05   6.4571600e+05   6.3978400e+05   5.8580700e+05   7.9176000e+05   5.6560700e+05   5.0213900e+05   4.9250900e+05   6.6065900e+05   6.7689200e+05   7.2217500e+05   7.3092600e+05   5.6790300e+05   5.8181000e+05   6.0942800e+05   6.1361900e+05   4.7005800e+05   5.3897400e+05   4.8641400e+05   5.9119800e+05   0.0000000e+00   8.2693100e+05   5.2006300e+05   4.8803900e+05   4.3606000e+05   4.1980300e+05   5.3251900e+05   5.2995100e+05   4.1081700e+05   4.1800700e+05   5.4024500e+05   5.2191300e+05   4.1400800e+05   4.0473100e+05   6.0792400e+05   6.9877000e+05   5.5973500e+05   5.2244800e+05   7.7313500e+05   7.9558600e+05   4.4014200e+05   4.7972000e+05   6.1396400e+05   6.5942300e+05
   8.7603100e+05   8.4143900e+05   8.2898700e+05   8.6011200e+05   6.2576500e+05   5.8817200e+05   9.5684000e+05   9.8348900e+05   5.8074800e+05   6.0592000e+05   6.2144900e+05   6.4569500e+05   7.3799800e+05   6.6864400e+05   6.6820300e+05   6.5249600e+05   5.5752600e+05   5.8494000e+05   7.0828400e+05   7.5529700e+05   4.9840900e+05   4.8985800e+05   7.5030700e+05   6.8705000e+05   6.0031400e+05   5.6931200e+05   5.9700000e+05   5.5622500e+05   6.9107700e+05   6.7616700e+05   6.6174500e+05   6.4138200e+05   7.7574900e+05   7.8475500e+05   5.6523600e+05   5.4145500e+05   6.2912800e+05   6.2407900e+05   6.5241300e+05   6.5199400e+05   5.3735100e+05   5.3251400e+05   7.9394400e+05   7.5786900e+05   7.5210900e+05   7.2591400e+05   6.9453000e+05   7.0562900e+05   6.8991800e+05   6.4418300e+05   9.0943700e+05   6.5826300e+05   5.7294800e+05   5.7236100e+05   7.7518600e+05   7.3332400e+05   8.1336400e+05   8.1695100e+05   6.5161700e+05   6.5207500e+05   7.1275300e+05   6.8156500e+05   5.9312400e+05   5.9758300e+05   5.9606100e+05   6.8363500e+05   8.2693100e+05   0.0000000e+00   6.2630200e+05   5.7875400e+05   5.5025800e+05   5.8255600e+05   6.2542800e+05   6.2608100e+05   5.2590500e+05   4.9880200e+05   6.2561200e+05   6.5725900e+05   5.2223900e+05   5.0937600e+05   7.3809100e+05   7.7282600e+05   6.1009000e+05   6.2776000e+05   7.9974100e+05   8.9902500e+05   5.6038100e+05   6.1046300e+05   7.3512600e+05   7.4118300e+05
   5.1261100e+05   5.0659400e+05   4.6029900e+05   4.8842800e+05   2.8154400e+05   2.6271700e+05   6.2126300e+05   6.4921500e+05   2.7873800e+05   2.7203400e+05   2.8116500e+05   2.9775300e+05   4.1612900e+05   3.6924500e+05   3.3487600e+05   3.3881400e+05   2.4860900e+05   2.8061700e+05   3.7453300e+05   4.2595500e+05   1.9371400e+05   1.8219400e+05   4.4255100e+05   3.8164900e+05   2.8428000e+05   2.5512300e+05   2.7338100e+05   2.5023800e+05   3.6183800e+05   3.5805500e+05   3.4302500e+05   3.1944800e+05   4.5199500e+05   4.1783800e+05   2.1363700e+05   1.6883000e+05   2.8606200e+05   2.9225300e+05   3.1040700e+05   2.7149700e+05   2.0386400e+05   2.0031900e+05   4.6940000e+05   4.1070200e+05   3.7239100e+05   3.8435200e+05   3.5888200e+05   3.8162200e+05   3.8902600e+05   3.1692100e+05   5.4638200e+05   3.1623200e+05   2.4479600e+05   2.5802500e+05   3.9947900e+05   4.2263600e+05   5.0775000e+05   5.0541100e+05   3.3388200e+05   3.0707500e+05   3.7904500e+05   3.4295200e+05   2.1945100e+05   3.0019400e+05   2.8234800e+05   3.3878600e+05   5.2006300e+05   6.2630200e+05   0.0000000e+00   2.3434400e+05   2.3767000e+05   2.3263900e+05   3.1709000e+05   2.9849100e+05   1.8891900e+05   1.7129800e+05   2.9547000e+05   2.5282700e+05   1.5902900e+05   1.5807400e+05   3.7391300e+05   4.3787200e+05   2.6217000e+05   3.0262100e+05   4.8236700e+05   5.4753000e+05   1.8727200e+05   2.4139100e+05   3.6752900e+05   3.9332700e+05
   4.8273100e+05   4.6127800e+05   4.0693700e+05   4.8488100e+05   2.4431100e+05   1.9436900e+05   5.6125400e+05   6.3790900e+05   2.2797300e+05   2.4118100e+05   2.2539800e+05   2.4508300e+05   3.7078200e+05   3.1577800e+05   2.8538500e+05   3.0459600e+05   2.0434900e+05   2.3015900e+05   3.3861700e+05   3.4684400e+05   1.3509400e+05   1.4848100e+05   3.7863600e+05   3.3931300e+05   2.3990300e+05   2.1917500e+05   2.0247900e+05   1.8846800e+05   2.9209700e+05   3.1807700e+05   2.9378100e+05   2.8180800e+05   4.0725700e+05   3.7473100e+05   1.8040500e+05   1.5083400e+05   2.2460700e+05   2.8749800e+05   2.8356400e+05   2.4432200e+05   1.5747400e+05   1.5609400e+05   4.3657000e+05   3.5800400e+05   3.5729300e+05   3.6636400e+05   3.1615000e+05   3.6621400e+05   2.8826700e+05   2.9244200e+05   5.0249000e+05   2.7673000e+05   1.9259400e+05   2.0085200e+05   3.4578500e+05   3.8262700e+05   4.5012500e+05   4.6592300e+05   3.0870100e+05   2.7836900e+05   3.3257800e+05   3.3176900e+05   1.7449300e+05   2.4852600e+05   2.3175800e+05   2.8128200e+05   4.8803900e+05   5.7875400e+05   2.3434400e+05   0.0000000e+00   2.0174100e+05   1.8408100e+05   2.7720100e+05   2.5169600e+05   1.5490500e+05   1.4088900e+05   2.5464200e+05   2.6069600e+05   1.3003200e+05   1.1824100e+05   3.6250600e+05   4.0722200e+05   2.7425900e+05   2.4265200e+05   4.5196700e+05   4.9760900e+05   1.6861700e+05   2.1042900e+05   3.1977400e+05   3.4087900e+05
   4.6362600e+05   4.4809500e+05   4.3298100e+05   4.4726800e+05   1.9974700e+05   1.7466700e+05   5.5085400e+05   5.9273000e+05   1.9863100e+05   2.2059300e+05   2.2331100e+05   2.2803900e+05   3.3834400e+05   3.0829500e+05   2.6927800e+05   3.1635700e+05   1.8880900e+05   2.0725900e+05   2.8890600e+05   3.3424600e+05   1.2175200e+05   1.1725100e+05   3.7894600e+05   2.8040000e+05   2.0323800e+05   1.6814300e+05   1.7700500e+05   1.5927300e+05   2.6110100e+05   2.6151500e+05   2.6581900e+05   2.4548700e+05   3.7608700e+05   3.4213000e+05   1.4863600e+05   1.0983100e+05   2.1619300e+05   2.4731400e+05   2.2181200e+05   1.9884300e+05   1.2446000e+05   1.2943300e+05   3.7758900e+05   3.2179100e+05   3.4402500e+05   3.2741400e+05   3.1918300e+05   3.2903400e+05   3.0094000e+05   2.7618500e+05   4.7496000e+05   2.7301000e+05   1.7322600e+05   2.1342800e+05   3.6266000e+05   3.1951600e+05   4.5349000e+05   4.5121100e+05   2.8525200e+05   2.6605000e+05   3.3070000e+05   3.1237900e+05   1.6603200e+05   2.3788500e+05   2.1416700e+05   2.6315500e+05   4.3606000e+05   5.5025800e+05   2.3767000e+05   2.0174100e+05   0.0000000e+00   1.7302700e+05   2.6065700e+05   2.5257000e+05   1.2557200e+05   1.3074800e+05   2.1708900e+05   2.4904800e+05   1.1470600e+05   1.1423400e+05   3.5785900e+05   3.9306300e+05   2.4648300e+05   2.3780900e+05   4.2372900e+05   4.6491300e+05   1.4820200e+05   1.9950700e+05   3.1319300e+05   3.1960100e+05
   4.7762700e+05   4.5358000e+05   4.2007300e+05   4.7649500e+05   2.0675300e+05   1.8845700e+05   5.4046800e+05   5.9845500e+05   2.1170300e+05   2.1870500e+05   2.0496100e+05   2.2791900e+05   3.5963500e+05   3.0372800e+05   2.8086700e+05   3.2322800e+05   1.8323000e+05   2.1820100e+05   3.0522400e+05   3.6386900e+05   1.3348800e+05   1.2709000e+05   3.9543200e+05   2.7707600e+05   2.1504200e+05   1.9775700e+05   1.7475600e+05   1.7317500e+05   2.8166600e+05   2.8152200e+05   2.8701100e+05   2.7282800e+05   3.8899900e+05   3.7802400e+05   1.5870300e+05   1.5069900e+05   2.3173700e+05   2.4663300e+05   2.4158200e+05   2.6916600e+05   1.3824400e+05   1.4798300e+05   3.9644500e+05   3.5618300e+05   3.3469300e+05   3.6706500e+05   3.3977400e+05   3.7534400e+05   3.0435800e+05   2.6636800e+05   4.6753700e+05   2.7517900e+05   1.8267400e+05   1.9472900e+05   3.8074700e+05   3.4779300e+05   4.4826400e+05   4.4633300e+05   3.1411800e+05   2.7745500e+05   3.2045700e+05   3.1252200e+05   1.7279400e+05   2.4876300e+05   2.0768100e+05   2.7442800e+05   4.1980300e+05   5.8255600e+05   2.3263900e+05   1.8408100e+05   1.7302700e+05   0.0000000e+00   2.4111000e+05   2.5098700e+05   1.3523400e+05   1.3454100e+05   2.3011300e+05   2.3892300e+05   1.0906200e+05   1.0626800e+05   3.7999300e+05   4.0186400e+05   2.3284000e+05   2.6416600e+05   4.4657700e+05   4.4142600e+05   1.5428000e+05   1.9881600e+05   3.1966100e+05   3.4388900e+05
   5.8728400e+05   5.1818500e+05   4.9077900e+05   5.2693200e+05   3.1790900e+05   2.6404700e+05   6.5370700e+05   6.5480700e+05   3.0753600e+05   2.8697900e+05   2.8192500e+05   3.3280100e+05   4.2068700e+05   3.8065700e+05   3.7620600e+05   4.5884800e+05   2.8440400e+05   3.0669200e+05   3.7762900e+05   4.4550900e+05   2.4109900e+05   2.2537700e+05   4.7538500e+05   3.8628600e+05   3.0283300e+05   2.8368300e+05   2.7369700e+05   2.6042000e+05   3.6669200e+05   3.2879900e+05   3.6822000e+05   3.2420000e+05   4.8541800e+05   4.5915900e+05   2.4264300e+05   2.2098200e+05   3.0715600e+05   3.2945200e+05   3.2008500e+05   3.7833500e+05   1.9995500e+05   1.9871200e+05   4.5606800e+05   4.3611600e+05   3.9128800e+05   4.2788100e+05   3.9673100e+05   4.3073100e+05   3.8689600e+05   3.3170800e+05   5.1163200e+05   3.4867300e+05   2.6246500e+05   2.6917400e+05   4.0550300e+05   3.9404000e+05   4.6985300e+05   5.1115900e+05   3.9094000e+05   3.6229400e+05   3.8224800e+05   3.8195700e+05   2.6087700e+05   3.2436300e+05   2.7170900e+05   3.3870100e+05   5.3251900e+05   6.2542800e+05   3.1709000e+05   2.7720100e+05   2.6065700e+05   2.4111000e+05   0.0000000e+00   3.3338600e+05   1.9885200e+05   2.0577900e+05   3.3213300e+05   2.9579100e+05   2.0083000e+05   2.0041800e+05   4.5684900e+05   4.4614800e+05   3.1719000e+05   3.3252400e+05   5.6163600e+05   5.1319000e+05   2.7021200e+05   2.8088800e+05   4.2336900e+05   4.7087500e+05
   5.8194200e+05   5.4398700e+05   5.1484800e+05   5.5852100e+05   3.2052600e+05   2.7103700e+05   6.7563800e+05   6.8142000e+05   3.0315700e+05   3.0693500e+05   3.1650200e+05   3.5901600e+05   4.5123400e+05   3.9644100e+05   3.6064700e+05   3.7492900e+05   2.8461600e+05   3.2227100e+05   3.7728100e+05   4.4044900e+05   2.1472800e+05   1.9417400e+05   4.3790600e+05   3.8446400e+05   2.8415900e+05   2.6895300e+05   2.5158800e+05   2.2620400e+05   3.5924700e+05   3.3917300e+05   3.3462600e+05   3.3169300e+05   4.6025100e+05   4.5919300e+05   2.1575800e+05   2.0995100e+05   3.0387800e+05   2.9039300e+05   2.8894300e+05   3.0737900e+05   2.0085900e+05   1.8017200e+05   4.3289000e+05   4.2644800e+05   3.8988700e+05   3.9793800e+05   3.7058100e+05   4.1537900e+05   3.6224200e+05   3.2465100e+05   5.2136600e+05   3.1363100e+05   2.3476600e+05   2.7019500e+05   4.0695400e+05   3.9522500e+05   4.6265400e+05   5.0028100e+05   3.3479000e+05   3.0323800e+05   3.8968200e+05   3.7752700e+05   2.5452000e+05   3.2337000e+05   2.5814400e+05   3.4508000e+05   5.2995100e+05   6.2608100e+05   2.9849100e+05   2.5169600e+05   2.5257000e+05   2.5098700e+05   3.3338600e+05   0.0000000e+00   2.2016800e+05   2.0095200e+05   3.3184400e+05   3.0905900e+05   2.0191600e+05   1.7431600e+05   4.2639900e+05   4.5768900e+05   3.1701300e+05   3.4974100e+05   5.2613400e+05   5.2243300e+05   2.5687600e+05   2.8836100e+05   4.0430200e+05   4.3327400e+05
   4.5348900e+05   4.1728100e+05   4.0538800e+05   4.2207200e+05   1.6598900e+05   1.6256500e+05   5.2411800e+05   5.5650100e+05   1.7461200e+05   1.7507400e+05   1.7230800e+05   2.0784200e+05   3.2879300e+05   2.5251400e+05   2.3499500e+05   2.5047900e+05   1.3894000e+05   1.6520900e+05   2.7000600e+05   3.2806000e+05   9.0756000e+04   7.8704000e+04   3.4283400e+05   2.7914600e+05   1.7845000e+05   1.4733700e+05   1.5113800e+05   1.2916600e+05   2.6532100e+05   2.4647100e+05   2.5073000e+05   2.3511200e+05   3.3856800e+05   3.0491700e+05   1.1952100e+05   1.0363600e+05   2.0336900e+05   1.9005800e+05   2.0499300e+05   1.8659300e+05   9.7660000e+04   9.0065000e+04   3.4841500e+05   3.2063000e+05   3.0105600e+05   3.0840400e+05   2.9724100e+05   3.1868000e+05   2.7847700e+05   2.3122300e+05   4.2622200e+05   2.1274500e+05   1.2862100e+05   1.8680400e+05   2.9471100e+05   2.9375100e+05   3.4466800e+05   3.9766700e+05   2.4593400e+05   2.0799000e+05   2.7638700e+05   2.6868900e+05   1.3404300e+05   1.9376600e+05   1.5165500e+05   2.4763600e+05   4.1081700e+05   5.2590500e+05   1.8891900e+05   1.5490500e+05   1.2557200e+05   1.3523400e+05   1.9885200e+05   2.2016800e+05   0.0000000e+00   1.0133700e+05   2.2967900e+05   1.9122300e+05   7.7055000e+04   6.9888000e+04   3.2032400e+05   3.5313800e+05   2.1753800e+05   2.1537700e+05   4.2559300e+05   4.0541800e+05   1.2569500e+05   1.4147100e+05   3.1025300e+05   2.9826000e+05
   4.6325400e+05   4.2003800e+05   4.1307300e+05   4.3600900e+05   1.8150200e+05   1.6056200e+05   5.0708000e+05   5.2729000e+05   1.6991800e+05   1.7197700e+05   1.7691500e+05   2.0604600e+05   3.2299900e+05   2.4435300e+05   2.5336300e+05   2.4307100e+05   1.3101300e+05   1.8115800e+05   3.0134300e+05   3.1555700e+05   6.6862000e+04   7.4226000e+04   3.5595500e+05   2.6677400e+05   1.6164400e+05   1.3430600e+05   1.3496700e+05   1.4346100e+05   2.5798300e+05   2.4253100e+05   2.4675600e+05   2.1504600e+05   3.5037100e+05   3.1883300e+05   1.2020700e+05   8.1580000e+04   1.9473900e+05   1.9733400e+05   2.3030300e+05   1.9601400e+05   1.0189000e+05   9.1177000e+04   3.2595500e+05   2.9964800e+05   2.6616900e+05   3.2104500e+05   2.9965600e+05   3.0378400e+05   2.6580200e+05   2.1078300e+05   4.2476400e+05   2.3296700e+05   1.1631700e+05   1.5041400e+05   3.0032000e+05   3.1307900e+05   3.2721300e+05   4.1148300e+05   2.4761000e+05   2.0261300e+05   2.5823700e+05   2.7278200e+05   1.3288200e+05   1.8290100e+05   1.6077600e+05   2.6271300e+05   4.1800700e+05   4.9880200e+05   1.7129800e+05   1.4088900e+05   1.3074800e+05   1.3454100e+05   2.0577900e+05   2.0095200e+05   1.0133700e+05   0.0000000e+00   2.2082100e+05   2.1624300e+05   8.9632000e+04   7.4472000e+04   3.0992900e+05   3.5791200e+05   2.1301100e+05   1.7983000e+05   4.1496900e+05   4.4231400e+05   1.3271300e+05   1.6424300e+05   2.7415600e+05   3.0355400e+05
   5.5224500e+05   5.1986400e+05   4.9291700e+05   5.2472500e+05   3.0144500e+05   2.5940600e+05   6.0898300e+05   6.4389600e+05   2.7066800e+05   2.5765900e+05   3.0067800e+05   3.0664400e+05   4.5125500e+05   3.6188800e+05   3.7980600e+05   3.5753900e+05   2.3749900e+05   3.0196400e+05   3.8854000e+05   3.9729700e+05   1.7985600e+05   1.6275400e+05   4.5369600e+05   3.8159700e+05   2.4973400e+05   2.5403000e+05   2.3052600e+05   2.2695300e+05   3.2455400e+05   3.3499600e+05   3.5268700e+05   3.4182100e+05   4.3229800e+05   4.1852600e+05   2.2873900e+05   2.1202200e+05   3.1891900e+05   2.8476800e+05   3.2239000e+05   2.9756100e+05   2.0549600e+05   2.0801700e+05   4.4377100e+05   4.0257700e+05   3.7004500e+05   3.9007100e+05   4.0164000e+05   4.1575500e+05   3.4365700e+05   3.0940900e+05   5.3999000e+05   3.2409700e+05   2.4560700e+05   2.6735400e+05   3.8251400e+05   4.0141900e+05   4.8349900e+05   5.1961100e+05   3.4832400e+05   3.1267900e+05   3.5581200e+05   3.6603200e+05   2.3868300e+05   3.0933000e+05   2.9494500e+05   3.6551500e+05   5.4024500e+05   6.2561200e+05   2.9547000e+05   2.5464200e+05   2.1708900e+05   2.3011300e+05   3.3213300e+05   3.3184400e+05   2.2967900e+05   2.2082100e+05   0.0000000e+00   3.2935400e+05   1.9059200e+05   1.7285700e+05   4.0153100e+05   4.5005400e+05   2.9538100e+05   3.3259600e+05   5.3163900e+05   5.5286400e+05   2.0813600e+05   2.3969600e+05   3.6370800e+05   4.2806400e+05
   5.1983000e+05   5.2750600e+05   4.8879800e+05   5.1500600e+05   2.8002200e+05   2.5286400e+05   6.1414900e+05   6.5570200e+05   2.6998400e+05   2.8994600e+05   2.8572100e+05   2.8845600e+05   4.4159600e+05   3.6267600e+05   3.4021400e+05   3.5903200e+05   2.3906100e+05   2.9650700e+05   3.7175700e+05   4.4848200e+05   1.9711400e+05   1.8810200e+05   4.6021900e+05   3.7375000e+05   2.8090300e+05   2.4127700e+05   2.5378600e+05   2.3931500e+05   3.9695700e+05   3.4965700e+05   3.5279900e+05   3.5696000e+05   4.6315000e+05   4.6422400e+05   2.3684400e+05   1.9918600e+05   3.0150700e+05   2.9942700e+05   3.1518200e+05   3.1756400e+05   2.0569800e+05   2.1278400e+05   4.5558700e+05   4.0578900e+05   3.7993100e+05   4.0215900e+05   4.2696900e+05   4.0364000e+05   3.4279400e+05   3.3677000e+05   5.5871300e+05   3.3669700e+05   2.4136000e+05   2.7475000e+05   4.0949700e+05   4.1887400e+05   4.7237400e+05   5.4880800e+05   3.8239400e+05   3.1516000e+05   3.8610900e+05   3.7782700e+05   2.4933400e+05   3.1130700e+05   2.6512600e+05   3.7285000e+05   5.2191300e+05   6.5725900e+05   2.5282700e+05   2.6069600e+05   2.4904800e+05   2.3892300e+05   2.9579100e+05   3.0905900e+05   1.9122300e+05   2.1624300e+05   3.2935400e+05   0.0000000e+00   1.7211400e+05   1.8842700e+05   4.3284600e+05   4.5973400e+05   2.8650900e+05   3.2935100e+05   5.0014500e+05   5.4496600e+05   2.3286800e+05   2.5557900e+05   3.9656800e+05   4.0787500e+05
   4.0188800e+05   3.9081200e+05   3.8267000e+05   3.9083600e+05   1.6446800e+05   1.2488300e+05   4.8155400e+05   5.3269200e+05   1.4532300e+05   1.7685800e+05   1.6379900e+05   1.8120600e+05   3.0340200e+05   2.3019800e+05   2.1867100e+05   2.2402200e+05   1.1651800e+05   1.6036600e+05   2.6001100e+05   2.9711000e+05   6.0928000e+04   4.8453000e+04   3.1456200e+05   2.3304800e+05   1.5464000e+05   1.1781600e+05   1.3420900e+05   1.0395600e+05   2.1697300e+05   2.2808200e+05   2.3885200e+05   2.2213500e+05   3.2645900e+05   3.1648400e+05   9.2251000e+04   7.7046000e+04   1.6231200e+05   1.8252700e+05   2.0578900e+05   1.8164800e+05   7.6875000e+04   7.5697000e+04   3.2943700e+05   2.8407700e+05   2.5460900e+05   2.5982900e+05   2.5414200e+05   2.6555000e+05   2.2753900e+05   1.9150200e+05   4.3021000e+05   2.2087800e+05   1.0475100e+05   1.3095500e+05   2.7859100e+05   3.0808900e+05   3.8080100e+05   3.7609200e+05   2.2701500e+05   2.1592700e+05   2.6515000e+05   2.4154000e+05   1.1198700e+05   1.7933200e+05   1.4205100e+05   2.3401400e+05   4.1400800e+05   5.2223900e+05   1.5902900e+05   1.3003200e+05   1.1470600e+05   1.0906200e+05   2.0083000e+05   2.0191600e+05   7.7055000e+04   8.9632000e+04   1.9059200e+05   1.7211400e+05   0.0000000e+00   5.0873000e+04   2.9424400e+05   3.3192000e+05   1.7639300e+05   1.7405400e+05   3.7591600e+05   4.2767000e+05   1.0908700e+05   1.2871200e+05   2.8326000e+05   2.9038400e+05
   3.8623400e+05   3.9350100e+05   3.6520800e+05   4.1400700e+05   1.5282100e+05   1.3749100e+05   4.9119000e+05   5.3219200e+05   1.4329600e+05   1.7746500e+05   1.5828900e+05   1.7375200e+05   2.9850600e+05   2.3723100e+05   2.2189300e+05   2.2004000e+05   1.0707600e+05   1.5087600e+05   2.6851200e+05   2.8513300e+05   6.1990000e+04   5.0486000e+04   3.0479100e+05   2.4697200e+05   1.4832100e+05   1.1648000e+05   1.0348500e+05   9.6600000e+04   2.1902100e+05   2.2274100e+05   2.0757400e+05   2.0736900e+05   3.0288500e+05   2.9465100e+05   8.1855000e+04   5.6350000e+04   1.3979300e+05   1.5715700e+05   1.6760500e+05   1.6103700e+05   8.4429000e+04   5.9313000e+04   3.3679900e+05   2.7802800e+05   2.4557300e+05   2.9322600e+05   2.4361800e+05   2.8198500e+05   2.3175800e+05   2.0934500e+05   4.3819600e+05   2.1132200e+05   1.0711600e+05   1.3138400e+05   2.7627600e+05   2.6525600e+05   3.6136800e+05   3.7906700e+05   2.3175300e+05   2.0249200e+05   2.5629400e+05   2.1616300e+05   1.1391400e+05   1.8320700e+05   1.2579400e+05   2.1066200e+05   4.0473100e+05   5.0937600e+05   1.5807400e+05   1.1824100e+05   1.1423400e+05   1.0626800e+05   2.0041800e+05   1.7431600e+05   6.9888000e+04   7.4472000e+04   1.7285700e+05   1.8842700e+05   5.0873000e+04   0.0000000e+00   3.1329400e+05   3.1040800e+05   1.6317800e+05   1.7153800e+05   3.7610500e+05   4.0654100e+05   1.1313500e+05   1.1234700e+05   2.6412000e+05   2.5289900e+05
   6.5887900e+05   6.4110400e+05   6.4808000e+05   6.6445800e+05   4.0140700e+05   3.6156100e+05   7.1450100e+05   7.6169900e+05   3.6692800e+05   3.9259900e+05   4.2655700e+05   4.1533400e+05   5.3319300e+05   4.6570800e+05   4.8794100e+05   4.5750800e+05   3.2997800e+05   3.9903800e+05   5.2792900e+05   5.2282800e+05   3.0534400e+05   3.1629700e+05   5.8643100e+05   4.7810300e+05   3.9446800e+05   3.8847900e+05   3.6118600e+05   3.1861100e+05   4.4554000e+05   4.4617500e+05   4.7002500e+05   4.5005100e+05   5.5373900e+05   5.3300200e+05   3.4554600e+05   3.0164900e+05   3.9733200e+05   4.1419400e+05   4.5223300e+05   3.9012900e+05   3.4438200e+05   3.3023100e+05   5.8856700e+05   5.4446100e+05   5.1101100e+05   5.5146000e+05   5.2825600e+05   5.3179500e+05   4.6181100e+05   4.5339100e+05   6.7786800e+05   4.5080400e+05   3.7402400e+05   3.8490500e+05   5.3506800e+05   4.9700900e+05   6.3535200e+05   6.4176700e+05   4.5561300e+05   4.3301100e+05   4.9864800e+05   4.8152500e+05   3.7623900e+05   4.4177900e+05   3.7322000e+05   4.3889900e+05   6.0792400e+05   7.3809100e+05   3.7391300e+05   3.6250600e+05   3.5785900e+05   3.7999300e+05   4.5684900e+05   4.2639900e+05   3.2032400e+05   3.0992900e+05   4.0153100e+05   4.3284600e+05   2.9424400e+05   3.1329400e+05   0.0000000e+00   5.3856400e+05   4.3186300e+05   4.2502600e+05   6.4658000e+05   6.6180400e+05   3.4504500e+05   3.4635400e+05   4.7104900e+05   4.6467900e+05
   6.8878900e+05   6.3083400e+05   6.3920900e+05   6.4559600e+05   4.2950400e+05   4.0595500e+05   7.3587400e+05   8.0316100e+05   4.1131300e+05   4.2923200e+05   4.2081000e+05   4.5510400e+05   5.5217100e+05   4.9323900e+05   4.8991700e+05   4.7156700e+05   3.8857200e+05   4.4720700e+05   5.6200500e+05   5.8481000e+05   3.1973000e+05   2.9445200e+05   5.8421700e+05   4.8678000e+05   4.1468200e+05   3.9347800e+05   3.8568300e+05   3.5870800e+05   4.8500900e+05   4.9765000e+05   4.7423300e+05   4.5882200e+05   5.8861400e+05   5.6320600e+05   3.5355400e+05   3.2111200e+05   4.5338900e+05   4.6214400e+05   4.2498100e+05   4.5923500e+05   3.4977600e+05   3.3272200e+05   5.8184200e+05   5.6861700e+05   5.2970300e+05   5.1123500e+05   5.1742200e+05   5.2526200e+05   4.7013500e+05   4.5231900e+05   6.4715900e+05   4.5552600e+05   3.8265700e+05   4.1191200e+05   5.2321200e+05   5.2711700e+05   6.3526300e+05   6.7846800e+05   4.8785800e+05   4.5698900e+05   5.3948300e+05   4.8138600e+05   3.6820600e+05   4.2725900e+05   3.6757300e+05   4.9957100e+05   6.9877000e+05   7.7282600e+05   4.3787200e+05   4.0722200e+05   3.9306300e+05   4.0186400e+05   4.4614800e+05   4.5768900e+05   3.5313800e+05   3.5791200e+05   4.5005400e+05   4.5973400e+05   3.3192000e+05   3.1040800e+05   5.3856400e+05   0.0000000e+00   4.3085300e+05   4.6501200e+05   6.8247100e+05   6.8093700e+05   3.9367600e+05   4.0815800e+05   5.6117000e+05   5.2065800e+05
   5.6648700e+05   5.4419500e+05   4.9222300e+05   4.9928700e+05   2.9110700e+05   2.6766000e+05   6.1350800e+05   6.4719400e+05   2.4715200e+05   2.9522800e+05   3.0566300e+05   3.0095800e+05   4.3103200e+05   3.8185500e+05   3.6545400e+05   3.4717100e+05   2.5165000e+05   2.8321300e+05   3.9327900e+05   4.4696800e+05   2.1527700e+05   1.8780000e+05   4.4902000e+05   3.8111900e+05   2.6960300e+05   2.5561500e+05   2.4164300e+05   2.4364000e+05   3.6584100e+05   3.7077700e+05   3.2546100e+05   3.4243100e+05   4.7104000e+05   4.1970200e+05   2.1410700e+05   1.8254600e+05   3.1193900e+05   3.5915900e+05   3.3313300e+05   3.0693100e+05   2.0417800e+05   2.0307800e+05   4.4207200e+05   3.9155500e+05   3.8632500e+05   4.0348400e+05   4.0217500e+05   3.9673900e+05   3.8010100e+05   3.2564500e+05   5.3547500e+05   3.1161200e+05   2.4721600e+05   2.4850200e+05   4.1144000e+05   4.0124300e+05   4.9835500e+05   5.4873600e+05   3.4316500e+05   3.1503400e+05   3.7884700e+05   3.5364200e+05   2.4302500e+05   3.0640800e+05   2.4581000e+05   3.2814300e+05   5.5973500e+05   6.1009000e+05   2.6217000e+05   2.7425900e+05   2.4648300e+05   2.3284000e+05   3.1719000e+05   3.1701300e+05   2.1753800e+05   2.1301100e+05   2.9538100e+05   2.8650900e+05   1.7639300e+05   1.6317800e+05   4.3186300e+05   4.3085300e+05   0.0000000e+00   3.1292000e+05   5.4086500e+05   5.3649900e+05   2.3723200e+05   2.5764400e+05   3.9708200e+05   3.7442300e+05
   5.6764000e+05   5.2902900e+05   5.0969500e+05   5.3595200e+05   2.7932000e+05   3.0110200e+05   6.7140200e+05   6.5438500e+05   2.5353700e+05   2.9698400e+05   2.8883900e+05   3.2024600e+05   4.4584900e+05   3.7510400e+05   3.5972100e+05   3.8487900e+05   2.8118700e+05   3.0075200e+05   4.0590100e+05   3.9752800e+05   2.0379600e+05   1.8568400e+05   4.3227500e+05   3.7447200e+05   3.0708400e+05   2.6845400e+05   2.5000300e+05   2.4754100e+05   3.5147300e+05   3.7445900e+05   3.1783600e+05   3.4422500e+05   4.7529900e+05   4.4743500e+05   2.2168400e+05   1.9649100e+05   2.9427100e+05   3.1000000e+05   3.1456700e+05   3.1710600e+05   2.1090700e+05   2.0381900e+05   4.6846300e+05   4.2526900e+05   3.8323400e+05   4.1255700e+05   3.7497500e+05   4.2789000e+05   3.9581200e+05   3.3139700e+05   5.3038500e+05   2.9902000e+05   2.4481800e+05   2.5953900e+05   4.1740900e+05   4.2388500e+05   5.3126000e+05   5.3434100e+05   3.2207100e+05   3.0045000e+05   3.8478700e+05   3.6465800e+05   2.2371100e+05   2.9210000e+05   2.6503800e+05   3.7874800e+05   5.2244800e+05   6.2776000e+05   3.0262100e+05   2.4265200e+05   2.3780900e+05   2.6416600e+05   3.3252400e+05   3.4974100e+05   2.1537700e+05   1.7983000e+05   3.3259600e+05   3.2935100e+05   1.7405400e+05   1.7153800e+05   4.2502600e+05   4.6501200e+05   3.1292000e+05   0.0000000e+00   5.2902300e+05   5.3145700e+05   2.6942100e+05   2.2474800e+05   3.9250700e+05   3.9714600e+05
   8.2851200e+05   7.8458100e+05   6.9661000e+05   7.4455200e+05   4.9612600e+05   4.7989400e+05   8.3301100e+05   8.4769200e+05   4.9332700e+05   5.3890000e+05   4.9419400e+05   5.5083400e+05   6.5597400e+05   5.5287200e+05   5.6589800e+05   5.9435900e+05   4.6803300e+05   5.1571800e+05   6.3977400e+05   6.5787100e+05   4.0703800e+05   4.0362100e+05   6.3757500e+05   5.8135100e+05   4.8872200e+05   4.7561700e+05   4.9303500e+05   4.9279000e+05   5.9429100e+05   5.6395400e+05   5.2926100e+05   5.2455700e+05   6.7299400e+05   6.4430900e+05   4.5358700e+05   4.0583300e+05   5.2578200e+05   5.5177400e+05   5.0471400e+05   5.2209400e+05   4.0694600e+05   3.9948300e+05   6.6228900e+05   6.4229900e+05   6.6897100e+05   6.3956000e+05   6.1122500e+05   6.2120000e+05   5.8779100e+05   5.3864300e+05   7.1063200e+05   5.3594500e+05   4.5269200e+05   4.6522100e+05   6.5410200e+05   6.5716000e+05   7.1265900e+05   7.1567500e+05   5.4857400e+05   5.1796700e+05   5.8008500e+05   5.8071600e+05   4.6191000e+05   5.2533000e+05   4.9587900e+05   5.5774700e+05   7.7313500e+05   7.9974100e+05   4.8236700e+05   4.5196700e+05   4.2372900e+05   4.4657700e+05   5.6163600e+05   5.2613400e+05   4.2559300e+05   4.1496900e+05   5.3163900e+05   5.0014500e+05   3.7591600e+05   3.7610500e+05   6.4658000e+05   6.8247100e+05   5.4086500e+05   5.2902300e+05   0.0000000e+00   7.5492000e+05   4.3035400e+05   4.3771700e+05   5.9211000e+05   6.4566700e+05
   7.9544400e+05   7.6473100e+05   7.4537900e+05   7.5462400e+05   5.3219400e+05   5.0605900e+05   8.6071500e+05   8.8574400e+05   5.2846300e+05   5.2600300e+05   5.1419000e+05   5.4191800e+05   6.3254700e+05   5.8263100e+05   5.9068800e+05   6.2941300e+05   4.9731400e+05   5.1929700e+05   6.5295200e+05   6.4654900e+05   4.1759300e+05   4.0409200e+05   6.6141600e+05   5.8324600e+05   4.9162200e+05   5.0691300e+05   4.6634700e+05   4.6921700e+05   6.1304500e+05   5.9424300e+05   5.5157800e+05   5.2194700e+05   6.5656200e+05   6.4249800e+05   4.5948800e+05   4.2183700e+05   5.0814600e+05   5.3740700e+05   5.5090900e+05   5.0403800e+05   4.1698700e+05   4.0402600e+05   6.6028700e+05   6.3255800e+05   6.1526100e+05   6.1305600e+05   6.4827300e+05   6.4480800e+05   6.1065800e+05   5.7225700e+05   7.5194700e+05   5.1578500e+05   4.3931500e+05   4.6331100e+05   6.6060000e+05   6.7954200e+05   7.8014100e+05   7.7767500e+05   6.4361100e+05   5.7551800e+05   6.0478900e+05   5.5754000e+05   4.1730900e+05   5.1836900e+05   5.2818400e+05   5.9723200e+05   7.9558600e+05   8.9902500e+05   5.4753000e+05   4.9760900e+05   4.6491300e+05   4.4142600e+05   5.1319000e+05   5.2243300e+05   4.0541800e+05   4.4231400e+05   5.5286400e+05   5.4496600e+05   4.2767000e+05   4.0654100e+05   6.6180400e+05   6.8093700e+05   5.3649900e+05   5.3145700e+05   7.5492000e+05   0.0000000e+00   4.7850000e+05   5.0357600e+05   6.4643900e+05   6.4245900e+05
   5.1438000e+05   4.7338100e+05   4.2554100e+05   4.2630300e+05   2.0439900e+05   1.8989300e+05   5.8811000e+05   6.0569500e+05   1.9971400e+05   2.2185400e+05   2.2634300e+05   2.1726700e+05   3.6396700e+05   2.9668600e+05   2.8607400e+05   3.1526000e+05   1.9420600e+05   2.1894100e+05   3.3605100e+05   3.4038500e+05   1.1883000e+05   1.2810500e+05   3.9340900e+05   3.0556900e+05   1.9407600e+05   2.0937200e+05   2.0606700e+05   1.8674200e+05   3.0118500e+05   2.8595500e+05   2.6477600e+05   2.3959900e+05   3.7294600e+05   3.4887100e+05   1.4672900e+05   1.0807000e+05   2.1169400e+05   2.0591500e+05   2.4629100e+05   2.0249700e+05   1.0187500e+05   1.0206500e+05   3.8759800e+05   3.2502000e+05   3.1334200e+05   3.1092100e+05   3.2528700e+05   3.3843800e+05   2.4950300e+05   2.6340000e+05   4.8050800e+05   2.5159400e+05   1.4865500e+05   2.0041800e+05   3.5454700e+05   3.1872100e+05   4.1885400e+05   4.2572000e+05   2.6289900e+05   2.4132600e+05   3.1187500e+05   2.8512200e+05   1.6696400e+05   2.2345200e+05   1.9558300e+05   2.7876900e+05   4.4014200e+05   5.6038100e+05   1.8727200e+05   1.6861700e+05   1.4820200e+05   1.5428000e+05   2.7021200e+05   2.5687600e+05   1.2569500e+05   1.3271300e+05   2.0813600e+05   2.3286800e+05   1.0908700e+05   1.1313500e+05   3.4504500e+05   3.9367600e+05   2.3723200e+05   2.6942100e+05   4.3035400e+05   4.7850000e+05   0.0000000e+00   2.1900800e+05   3.3012700e+05   3.4400200e+05
   5.0597800e+05   4.9283300e+05   4.2974300e+05   4.6349300e+05   2.2569300e+05   1.9616200e+05   5.9419300e+05   6.0468800e+05   2.4108700e+05   2.6390800e+05   2.7025800e+05   2.4039400e+05   3.7959200e+05   3.1300100e+05   2.9088300e+05   3.0319100e+05   1.8527200e+05   2.1937500e+05   3.3684800e+05   3.7059900e+05   1.5126500e+05   1.1809000e+05   3.7268200e+05   3.3253400e+05   2.2036100e+05   2.2851300e+05   2.3093700e+05   1.8834500e+05   3.0257600e+05   2.6316500e+05   2.5036500e+05   2.6496500e+05   4.5084900e+05   3.4999600e+05   1.7394400e+05   1.3560600e+05   2.5354800e+05   2.6302500e+05   2.6398300e+05   2.4771500e+05   1.4586400e+05   1.5133500e+05   4.2756200e+05   3.7438200e+05   3.5482900e+05   3.5110000e+05   3.5189700e+05   3.4066700e+05   2.8158800e+05   2.9027300e+05   5.0259000e+05   2.9136700e+05   1.8483600e+05   2.0758500e+05   3.4669100e+05   3.5182200e+05   4.3366600e+05   4.8854900e+05   3.0152800e+05   2.9509100e+05   3.3151700e+05   3.2507700e+05   1.9267300e+05   2.6062500e+05   2.1584600e+05   2.9566200e+05   4.7972000e+05   6.1046300e+05   2.4139100e+05   2.1042900e+05   1.9950700e+05   1.9881600e+05   2.8088800e+05   2.8836100e+05   1.4147100e+05   1.6424300e+05   2.3969600e+05   2.5557900e+05   1.2871200e+05   1.1234700e+05   3.4635400e+05   4.0815800e+05   2.5764400e+05   2.2474800e+05   4.3771700e+05   5.0357600e+05   2.1900800e+05   0.0000000e+00   3.2250900e+05   3.4969900e+05
   6.3368800e+05   5.9766600e+05   6.0058200e+05   5.9572200e+05   3.5102800e+05   3.0235800e+05   7.0323900e+05   6.7756300e+05   3.2294300e+05   3.3358400e+05   3.8253100e+05   4.0829300e+05   5.2250100e+05   4.5974900e+05   4.5014300e+05   4.5325400e+05   3.3461300e+05   3.4761700e+05   4.8412200e+05   5.0533100e+05   2.7355600e+05   2.4901800e+05   4.8997200e+05   4.6337900e+05   3.6778000e+05   3.3189600e+05   3.3767400e+05   2.9129000e+05   4.4515900e+05   4.4132500e+05   4.2103700e+05   4.2190800e+05   5.3033800e+05   5.3912700e+05   3.1525300e+05   2.7914000e+05   3.6531700e+05   3.8745900e+05   3.9772400e+05   3.8866600e+05   3.1742800e+05   2.7979800e+05   5.2330100e+05   4.5777800e+05   4.4996200e+05   4.8328500e+05   4.8184800e+05   5.0117300e+05   4.5095100e+05   4.0349900e+05   6.4553200e+05   3.9112600e+05   3.3255000e+05   3.2038400e+05   4.9302200e+05   4.9856300e+05   5.6200600e+05   6.0796400e+05   4.2021800e+05   3.9277500e+05   4.6037600e+05   4.4992000e+05   3.0164500e+05   3.6295000e+05   3.2843400e+05   4.2777500e+05   6.1396400e+05   7.3512600e+05   3.6752900e+05   3.1977400e+05   3.1319300e+05   3.1966100e+05   4.2336900e+05   4.0430200e+05   3.1025300e+05   2.7415600e+05   3.6370800e+05   3.9656800e+05   2.8326000e+05   2.6412000e+05   4.7104900e+05   5.6117000e+05   3.9708200e+05   3.9250700e+05   5.9211000e+05   6.4643900e+05   3.3012700e+05   3.2250900e+05   0.0000000e+00   4.7559300e+05
   6.1669700e+05   6.0631300e+05   5.6716000e+05   6.2709600e+05   3.8123900e+05   3.2095000e+05   7.0514800e+05   7.3379100e+05   3.6572300e+05   3.9611700e+05   3.8669900e+05   4.1321700e+05   5.3272800e+05   4.3035600e+05   4.5003200e+05   4.4549900e+05   3.3311400e+05   3.6008200e+05   4.7176900e+05   4.8655300e+05   2.7884900e+05   2.7810200e+05   5.2473100e+05   4.8241400e+05   3.6949400e+05   3.2227500e+05   3.4213400e+05   3.1026200e+05   4.1045500e+05   4.1376800e+05   4.0825300e+05   4.2891900e+05   5.5575900e+05   5.3280900e+05   3.0498600e+05   2.6490300e+05   3.7431800e+05   3.8631900e+05   3.7247800e+05   3.8410700e+05   2.9001700e+05   2.9214700e+05   5.7457400e+05   4.9436100e+05   4.7537900e+05   5.0531000e+05   4.9148300e+05   4.9237800e+05   4.3821600e+05   3.9935200e+05   6.2673300e+05   4.2785300e+05   3.5006300e+05   3.6159000e+05   4.7196100e+05   4.9041600e+05   5.8192300e+05   6.4450300e+05   4.3825100e+05   4.1665800e+05   5.0450800e+05   4.6339800e+05   3.3260000e+05   3.9690400e+05   3.4502500e+05   4.4681400e+05   6.5942300e+05   7.4118300e+05   3.9332700e+05   3.4087900e+05   3.1960100e+05   3.4388900e+05   4.7087500e+05   4.3327400e+05   2.9826000e+05   3.0355400e+05   4.2806400e+05   4.0787500e+05   2.9038400e+05   2.5289900e+05   4.6467900e+05   5.2065800e+05   3.7442300e+05   3.9714600e+05   6.4566700e+05   6.4245900e+05   3.4400200e+05   3.4969900e+05   4.7559300e+05   0.0000000e+00
