# Supplementary material for: Autistic traits and individual brain differences: functional network efficiency reflects attentional and social impairments, structural nodal efficiencies index systemising and theory-of-mind skills
Source: Mol Autism. 2021 Jan 21;12:3. doi: 10.1186/s13229-020-00377-8 (PMC7818759; doi:10.1186/s13229-020-00377-8)
Supplement: Supplementary file 9 — Additional file 9. Brain-behaviour correlations. README file detailing data curation; AAL-90 region masks in NIfTI format; spreadseehts of Spearman correlations; code and data for the correlational analysis. [file 13229_2020_377_MOESM9_ESM.zip › Paul_Arora_et_al_data/Physiological/BBC/analysis/Diffusion_Analaysis/adj_matrixes/NOS_weighted/symmetric/connection_matrix_sym_aHU0182.txt]

   0.0000000e+00   7.8914500e+05   6.5299900e+05   8.0330700e+05   5.2435500e+05   5.2566000e+05   8.5595400e+05   1.0433260e+06   5.4032700e+05   5.1476000e+05   4.8808200e+05   5.7213700e+05   6.3748700e+05   6.2069500e+05   6.3452600e+05   5.9331900e+05   5.1405600e+05   5.8778300e+05   5.8499400e+05   5.7515300e+05   4.3272400e+05   4.3023300e+05   6.9462600e+05   6.5320400e+05   4.7476900e+05   4.6384200e+05   4.5714100e+05   4.4411800e+05   5.4775900e+05   5.9421300e+05   6.3929200e+05   5.5542600e+05   6.8919200e+05   6.5862000e+05   4.5656900e+05   4.0719300e+05   4.8565300e+05   5.2874900e+05   5.2384200e+05   4.9296000e+05   4.4594700e+05   4.5252300e+05   7.3333200e+05   7.1650700e+05   7.4469900e+05   6.9295900e+05   6.2252500e+05   6.0160500e+05   6.3780800e+05   6.2400400e+05   8.2380000e+05   6.4176200e+05   5.0298200e+05   5.7007900e+05   6.9504100e+05   6.7185000e+05   7.1319500e+05   7.4068100e+05   6.5734500e+05   5.9899600e+05   6.7917400e+05   6.4522600e+05   5.0246500e+05   5.9605900e+05   5.3777900e+05   6.5221100e+05   9.6630800e+05   9.4524400e+05   4.8212800e+05   4.4206500e+05   4.9567900e+05   4.9757000e+05   5.8972100e+05   5.7662600e+05   4.4775500e+05   4.4353000e+05   5.3702600e+05   5.2638400e+05   4.1727900e+05   4.0806600e+05   6.9881100e+05   7.2499300e+05   6.0125200e+05   5.3654300e+05   7.8038500e+05   8.4086100e+05   4.8322600e+05   5.4785000e+05   6.9183700e+05   8.0751200e+05
   7.8914500e+05   0.0000000e+00   6.8888200e+05   8.0091600e+05   5.1218000e+05   4.9709900e+05   8.4819800e+05   1.0214480e+06   5.1257700e+05   4.8276600e+05   4.9623000e+05   5.3398600e+05   6.4172000e+05   6.5666200e+05   6.4833500e+05   5.9734900e+05   4.8029500e+05   5.7672100e+05   6.1095400e+05   6.3487400e+05   4.4605100e+05   4.6093800e+05   7.3466800e+05   6.3907900e+05   4.9841600e+05   5.4248300e+05   5.1149300e+05   4.9286800e+05   6.3862600e+05   6.6051300e+05   6.3979200e+05   6.1501700e+05   7.4075000e+05   7.3041400e+05   4.7264800e+05   4.4552800e+05   5.7381400e+05   5.6752400e+05   5.3908200e+05   5.1291800e+05   4.1035200e+05   3.9614300e+05   7.0761600e+05   7.4654700e+05   7.7330100e+05   7.3220400e+05   6.4833500e+05   6.2964800e+05   6.0728900e+05   5.5699600e+05   8.1649600e+05   6.1204600e+05   4.6535200e+05   4.8404600e+05   6.7146500e+05   6.7947700e+05   7.0899600e+05   7.5017600e+05   6.2760100e+05   6.3150700e+05   6.7498300e+05   6.1475000e+05   4.7202900e+05   6.0751500e+05   5.3051400e+05   6.5274400e+05   9.5347400e+05   9.9767200e+05   5.2017700e+05   4.9080000e+05   5.2831000e+05   4.9701900e+05   6.3376900e+05   6.1708500e+05   4.2843500e+05   4.5455400e+05   5.7179700e+05   5.5681600e+05   4.5968400e+05   4.4418100e+05   7.1522300e+05   7.2660800e+05   5.6173100e+05   5.4784200e+05   7.7974900e+05   8.5270800e+05   5.1454400e+05   5.3367600e+05   6.8655600e+05   7.1320300e+05
   6.5299900e+05   6.8888200e+05   0.0000000e+00   7.2460800e+05   4.3913100e+05   4.1843400e+05   7.7099300e+05   9.2395000e+05   4.3318600e+05   3.9742500e+05   3.9026200e+05   4.6366000e+05   5.4088300e+05   5.3245800e+05   5.5431000e+05   5.1613200e+05   3.7235000e+05   5.1670300e+05   5.0646400e+05   5.4473500e+05   3.6730800e+05   3.2687500e+05   6.2714900e+05   5.9374100e+05   4.3832400e+05   4.4168900e+05   3.9976400e+05   3.9617300e+05   5.4805100e+05   5.5144800e+05   5.6866200e+05   5.2665100e+05   6.5561500e+05   6.3397100e+05   4.2076800e+05   4.0349000e+05   4.9659400e+05   4.6581100e+05   4.7048100e+05   4.6639400e+05   3.7487500e+05   3.8571100e+05   6.5095300e+05   6.7011900e+05   6.9746400e+05   6.0081600e+05   5.6941300e+05   5.7118400e+05   5.6308300e+05   5.4712500e+05   7.6625700e+05   5.2560900e+05   4.0104300e+05   4.2186100e+05   6.4423000e+05   5.9322900e+05   6.8237800e+05   6.6788100e+05   5.4342700e+05   5.6408900e+05   6.1104000e+05   5.0595100e+05   4.4007600e+05   5.3963500e+05   4.6526100e+05   5.7030100e+05   8.0193400e+05   9.4281000e+05   4.3123500e+05   4.2679100e+05   4.5042500e+05   4.1631300e+05   5.1790600e+05   5.2152700e+05   3.5740500e+05   3.8625700e+05   4.9882900e+05   4.6314900e+05   3.3132700e+05   3.1348400e+05   6.2914500e+05   6.7478200e+05   4.8575500e+05   4.9554700e+05   7.1730800e+05   7.8738400e+05   4.2465700e+05   4.7346900e+05   5.9024400e+05   6.3983500e+05
   8.0330700e+05   8.0091600e+05   7.2460800e+05   0.0000000e+00   5.5671700e+05   5.2506600e+05   9.0434000e+05   1.0570500e+06   5.6191200e+05   5.6674700e+05   5.4155800e+05   5.6657000e+05   6.3883900e+05   7.0838200e+05   6.7948300e+05   6.0752300e+05   4.9730500e+05   5.9347900e+05   6.6708900e+05   6.8540800e+05   4.8483000e+05   4.7679300e+05   7.2260900e+05   6.8291600e+05   5.4500900e+05   5.3614300e+05   4.9968100e+05   5.4019900e+05   6.5626200e+05   6.7090100e+05   6.6350700e+05   6.5828300e+05   7.8255800e+05   7.3476400e+05   5.0498200e+05   4.9776100e+05   5.7359100e+05   5.2963700e+05   6.1366600e+05   6.0662000e+05   5.0126600e+05   4.8447500e+05   7.3255300e+05   8.2566000e+05   8.2684300e+05   7.4373700e+05   7.0257300e+05   6.5245200e+05   7.0149300e+05   7.0176100e+05   9.0136900e+05   6.7900800e+05   5.4993600e+05   5.9376200e+05   7.3411500e+05   7.1357100e+05   8.1214800e+05   8.0690500e+05   7.1732600e+05   6.7447800e+05   7.6380900e+05   6.5159300e+05   5.1888300e+05   6.7313700e+05   5.5651200e+05   6.7445200e+05   1.0074620e+06   9.9773300e+05   5.4501200e+05   5.1684000e+05   5.7820500e+05   5.2362300e+05   6.5600100e+05   6.1593700e+05   4.5612900e+05   4.6311500e+05   5.8367600e+05   5.6610900e+05   4.2364200e+05   4.2492500e+05   7.4858600e+05   7.5407500e+05   5.9212500e+05   5.7030500e+05   8.2068300e+05   9.1343400e+05   4.9330300e+05   5.7268200e+05   7.1381800e+05   7.4099200e+05
   5.2435500e+05   5.1218000e+05   4.3913100e+05   5.5671700e+05   0.0000000e+00   2.5169300e+05   6.1168600e+05   7.5033100e+05   2.8708800e+05   2.7708000e+05   2.3451000e+05   2.6841500e+05   3.7200000e+05   3.7475000e+05   3.7253100e+05   3.3227800e+05   2.4553100e+05   3.0028700e+05   3.4689600e+05   3.6271500e+05   2.0477800e+05   2.0923500e+05   4.6805000e+05   3.7074600e+05   2.4919000e+05   2.5733200e+05   2.3490500e+05   2.3432900e+05   3.6478800e+05   3.9444200e+05   3.9641200e+05   3.5459800e+05   4.9438900e+05   4.2745700e+05   2.2122200e+05   1.9127800e+05   3.0070300e+05   2.7833200e+05   2.7725300e+05   2.9122800e+05   2.1185100e+05   1.9423200e+05   4.6249100e+05   4.7899400e+05   4.9437300e+05   4.6999800e+05   3.9317400e+05   3.9768000e+05   4.0806600e+05   4.2960400e+05   5.6128800e+05   3.8512300e+05   2.4624000e+05   2.5869300e+05   3.9639600e+05   4.2734200e+05   4.9633300e+05   5.1771000e+05   3.8801600e+05   3.8466600e+05   4.3892300e+05   3.7564800e+05   2.2164200e+05   3.7046300e+05   2.8010900e+05   3.6664800e+05   7.2964000e+05   7.1945200e+05   2.8911300e+05   2.3834900e+05   2.7000600e+05   2.5935800e+05   3.8026000e+05   3.7954600e+05   2.0807400e+05   1.8673100e+05   3.2161100e+05   3.0878600e+05   1.7327700e+05   1.5106100e+05   4.6737100e+05   4.6545100e+05   3.3948700e+05   3.0590300e+05   5.3732200e+05   6.2012000e+05   2.2730300e+05   2.7942400e+05   4.3478300e+05   4.7114500e+05
   5.2566000e+05   4.9709900e+05   4.1843400e+05   5.2506600e+05   2.5169300e+05   0.0000000e+00   6.1568600e+05   7.2188300e+05   2.7075400e+05   2.3277300e+05   2.1223900e+05   2.6519400e+05   3.6941300e+05   3.7397000e+05   3.7907800e+05   3.1829600e+05   2.3396200e+05   3.0220200e+05   3.2195400e+05   3.5568600e+05   1.8812300e+05   1.9341000e+05   4.4151900e+05   3.7524500e+05   2.2901600e+05   2.4989500e+05   2.2755900e+05   2.1584300e+05   3.5362800e+05   3.8586700e+05   3.7270500e+05   3.5021000e+05   4.4707300e+05   4.1295100e+05   2.2953900e+05   1.7444300e+05   3.0849400e+05   2.8050300e+05   3.0934100e+05   2.8691000e+05   1.7293400e+05   1.7344500e+05   4.6898800e+05   4.4115200e+05   4.8619100e+05   4.8047000e+05   4.0865500e+05   3.8724700e+05   3.8981200e+05   3.9226800e+05   5.6583000e+05   4.1116500e+05   2.7495200e+05   2.8495000e+05   4.2785500e+05   4.3195100e+05   4.6888200e+05   4.9279000e+05   3.9623500e+05   4.0589700e+05   4.4095700e+05   3.4624300e+05   2.2558100e+05   3.2137900e+05   2.6637000e+05   3.7350300e+05   7.2622400e+05   7.3881600e+05   2.5334300e+05   2.1146900e+05   2.7240300e+05   2.4000000e+05   3.4090000e+05   3.2743100e+05   1.8589700e+05   1.8309100e+05   3.0972100e+05   2.9729000e+05   1.6878200e+05   1.6727600e+05   4.4664300e+05   4.5421900e+05   3.1920200e+05   3.0330000e+05   5.3128900e+05   5.6479200e+05   2.3088300e+05   2.9177600e+05   4.2209200e+05   4.9486300e+05
   8.5595400e+05   8.4819800e+05   7.7099300e+05   9.0434000e+05   6.1168600e+05   6.1568600e+05   0.0000000e+00   1.0909080e+06   6.0239000e+05   5.9813000e+05   5.8413100e+05   6.0828600e+05   6.9789200e+05   6.8691900e+05   6.8945700e+05   6.7326300e+05   5.5252600e+05   6.0952000e+05   6.7159500e+05   6.4671000e+05   5.2023500e+05   5.1175700e+05   7.8074800e+05   7.1621000e+05   5.7943600e+05   5.6265800e+05   5.2889600e+05   5.2628800e+05   6.5649700e+05   7.1109700e+05   6.8340300e+05   6.4984800e+05   7.8325800e+05   7.7737700e+05   5.5227700e+05   5.2998500e+05   6.1686600e+05   6.1570200e+05   6.2422300e+05   5.9275000e+05   5.2178400e+05   5.2147000e+05   7.9073100e+05   8.0147300e+05   8.0769500e+05   7.7795700e+05   7.0906500e+05   7.1514000e+05   7.0966500e+05   7.1663700e+05   9.0033200e+05   7.5269200e+05   5.8269000e+05   6.0058400e+05   7.6241800e+05   7.8390400e+05   7.6339600e+05   8.3133700e+05   7.3749200e+05   7.4245000e+05   8.0220000e+05   7.0889600e+05   5.5994700e+05   6.6321600e+05   5.9360900e+05   7.2722100e+05   1.0687940e+06   1.0798480e+06   5.9003200e+05   5.4112500e+05   6.2373300e+05   5.6836400e+05   6.9890900e+05   6.8396400e+05   5.0744100e+05   5.2075400e+05   6.1856400e+05   6.0227500e+05   4.6743200e+05   4.8319500e+05   7.8479900e+05   7.8959800e+05   6.8904000e+05   6.2463200e+05   8.9593400e+05   9.3924100e+05   5.8936000e+05   6.3702000e+05   7.5182700e+05   8.1814400e+05
   1.0433260e+06   1.0214480e+06   9.2395000e+05   1.0570500e+06   7.5033100e+05   7.2188300e+05   1.0909080e+06   0.0000000e+00   7.4844100e+05   7.3853700e+05   7.1827000e+05   7.1688200e+05   8.1860300e+05   8.3890300e+05   8.6139300e+05   8.2705500e+05   6.7664300e+05   7.8248800e+05   8.2995400e+05   8.2048300e+05   6.8247500e+05   6.6631800e+05   9.2911700e+05   8.1624700e+05   6.6984300e+05   7.0204500e+05   6.9250700e+05   6.5951300e+05   7.7862000e+05   8.2636400e+05   7.9509600e+05   7.8839100e+05   9.0853500e+05   9.1207100e+05   6.5652700e+05   6.4730000e+05   7.6245500e+05   7.8263400e+05   7.6484700e+05   7.1485100e+05   6.4958300e+05   6.4990800e+05   9.3302400e+05   9.4635800e+05   9.3366700e+05   9.2808000e+05   8.5343500e+05   8.6878600e+05   8.6567600e+05   8.5028700e+05   1.0565630e+06   8.6515500e+05   7.3436600e+05   7.6915400e+05   9.1747500e+05   9.6637200e+05   8.9920000e+05   9.6791600e+05   8.4868200e+05   8.4000000e+05   9.1290600e+05   8.3351100e+05   6.8060100e+05   7.9590100e+05   7.2524200e+05   8.8087400e+05   1.1926630e+06   1.2796400e+06   7.0192000e+05   6.8435600e+05   7.5814200e+05   7.2972000e+05   8.6554500e+05   8.2675800e+05   6.6691000e+05   6.7774600e+05   7.8486600e+05   7.6594400e+05   6.6141200e+05   6.4818700e+05   9.5233200e+05   9.7370700e+05   8.5141700e+05   7.8123300e+05   1.0483440e+06   1.0759350e+06   7.1285400e+05   7.6468000e+05   9.1000200e+05   9.9549600e+05
   5.4032700e+05   5.1257700e+05   4.3318600e+05   5.6191200e+05   2.8708800e+05   2.7075400e+05   6.0239000e+05   7.4844100e+05   0.0000000e+00   2.6581600e+05   2.2986500e+05   2.6743500e+05   3.6956900e+05   3.6217100e+05   4.0414200e+05   3.3868800e+05   2.3082900e+05   3.1829900e+05   3.3125000e+05   3.5187200e+05   1.7691500e+05   1.8854900e+05   4.3672700e+05   3.7880200e+05   2.3976300e+05   2.4474100e+05   2.3613100e+05   2.1213500e+05   3.4569700e+05   3.7878400e+05   3.5711000e+05   3.4012500e+05   4.7847000e+05   4.3424100e+05   2.1995500e+05   2.0263600e+05   2.9331600e+05   2.9017000e+05   2.9671900e+05   2.9603200e+05   1.8661900e+05   1.7932700e+05   4.4893300e+05   4.8170600e+05   5.0414800e+05   4.7128900e+05   4.1430100e+05   3.7076200e+05   3.9328100e+05   3.6793200e+05   5.8652500e+05   3.9847300e+05   2.4975000e+05   3.0447400e+05   4.4057400e+05   4.0688700e+05   4.7099000e+05   5.1947300e+05   3.9227300e+05   3.5548000e+05   4.1357600e+05   3.8970700e+05   2.4779300e+05   3.3060600e+05   3.1306900e+05   4.3524200e+05   7.2785300e+05   8.0028800e+05   2.7342600e+05   2.4316300e+05   2.7934900e+05   2.4685400e+05   3.8954500e+05   3.8703400e+05   1.9783300e+05   2.0622500e+05   3.2385200e+05   3.0842600e+05   2.0209400e+05   1.6901300e+05   4.3693500e+05   4.7063300e+05   3.3523000e+05   3.0024900e+05   5.5052000e+05   6.0771200e+05   2.4834600e+05   2.9863200e+05   4.4972800e+05   4.9524500e+05
   5.1476000e+05   4.8276600e+05   3.9742500e+05   5.6674700e+05   2.7708000e+05   2.3277300e+05   5.9813000e+05   7.3853700e+05   2.6581600e+05   0.0000000e+00   2.3207600e+05   2.8507900e+05   3.8739900e+05   3.4756400e+05   3.6011300e+05   3.1979800e+05   2.0884600e+05   2.8626400e+05   3.4481300e+05   3.6486400e+05   1.6914300e+05   2.0260500e+05   4.3279800e+05   3.6823300e+05   2.1719400e+05   2.1960800e+05   2.0440800e+05   2.0198400e+05   3.2799100e+05   3.5483600e+05   3.5565800e+05   3.3311500e+05   4.7201000e+05   4.6373700e+05   2.0915900e+05   1.9861400e+05   2.8617700e+05   2.9873800e+05   2.7876200e+05   2.8346000e+05   1.6798900e+05   1.7192900e+05   4.2880000e+05   4.9828600e+05   4.9628400e+05   4.6200900e+05   4.0129600e+05   3.8117800e+05   3.6587100e+05   3.9899200e+05   5.4075400e+05   3.6059500e+05   2.3422400e+05   2.6809700e+05   3.9165800e+05   4.2553500e+05   4.8751700e+05   4.8334100e+05   3.7643200e+05   3.6445300e+05   4.2774000e+05   3.7566700e+05   2.2172700e+05   3.1189800e+05   2.8535400e+05   4.2026500e+05   7.1156200e+05   7.4439600e+05   2.4291400e+05   2.3026600e+05   2.5088100e+05   2.4634300e+05   3.7204700e+05   3.4122700e+05   1.8388200e+05   1.9156800e+05   2.8856200e+05   2.9443200e+05   1.6120300e+05   1.5325700e+05   4.3418400e+05   4.9026500e+05   3.0557200e+05   3.1056500e+05   5.5108500e+05   5.8274400e+05   2.3815100e+05   2.8607300e+05   3.9205500e+05   4.7633700e+05
   4.8808200e+05   4.9623000e+05   3.9026200e+05   5.4155800e+05   2.3451000e+05   2.1223900e+05   5.8413100e+05   7.1827000e+05   2.2986500e+05   2.3207600e+05   0.0000000e+00   2.4317600e+05   3.4015000e+05   3.2418000e+05   3.1839200e+05   3.1614000e+05   1.9060800e+05   2.5953200e+05   2.8933600e+05   3.3844600e+05   1.4715200e+05   1.6137800e+05   4.2114900e+05   3.5921700e+05   2.1816700e+05   2.0793600e+05   2.0178600e+05   2.0847200e+05   3.2686000e+05   3.4614900e+05   3.5172800e+05   3.1853400e+05   4.3506500e+05   4.5011700e+05   1.8134200e+05   1.7090700e+05   2.3332700e+05   2.7261800e+05   2.7380600e+05   2.6247300e+05   1.5770900e+05   1.3716500e+05   4.1208800e+05   4.4746500e+05   4.6555200e+05   4.2443200e+05   3.8457500e+05   3.5835700e+05   3.5843600e+05   3.5419300e+05   5.0129200e+05   3.1850500e+05   2.2766200e+05   2.4449900e+05   3.8109800e+05   4.2418000e+05   4.6942100e+05   4.7901900e+05   3.8128100e+05   3.3059600e+05   4.0386100e+05   3.3900600e+05   1.9285100e+05   2.7762100e+05   2.4278500e+05   3.5399700e+05   7.1420700e+05   7.1588600e+05   2.4117600e+05   1.8693700e+05   2.5150700e+05   2.1154200e+05   3.3535200e+05   3.1344900e+05   1.5056400e+05   1.6309200e+05   2.8816800e+05   2.5954200e+05   1.2797500e+05   1.3774600e+05   4.1026900e+05   4.4966600e+05   2.9299200e+05   2.7072100e+05   5.1724700e+05   5.9186600e+05   2.1163800e+05   2.2602000e+05   3.9143400e+05   4.5310500e+05
   5.7213700e+05   5.3398600e+05   4.6366000e+05   5.6657000e+05   2.6841500e+05   2.6519400e+05   6.0828600e+05   7.1688200e+05   2.6743500e+05   2.8507900e+05   2.4317600e+05   0.0000000e+00   3.8976600e+05   3.6400200e+05   3.5993300e+05   3.3912400e+05   2.1811600e+05   2.9996200e+05   3.3829200e+05   3.6142700e+05   2.0054300e+05   2.0761400e+05   4.5967900e+05   4.1414400e+05   2.3480300e+05   2.3164100e+05   2.1641200e+05   2.2566000e+05   3.4061600e+05   3.9325300e+05   3.8841200e+05   3.7125400e+05   4.7211200e+05   4.4045300e+05   2.0964000e+05   1.9666100e+05   2.6846600e+05   2.9835800e+05   3.1665700e+05   3.1517900e+05   1.9252400e+05   1.7751500e+05   4.8280500e+05   4.8122000e+05   4.7100500e+05   4.5951400e+05   4.0774800e+05   4.1768900e+05   4.1330400e+05   4.0149500e+05   5.6368600e+05   3.6807500e+05   2.5006200e+05   2.7164700e+05   4.0769600e+05   4.5731300e+05   5.2118000e+05   5.0984000e+05   4.3607600e+05   3.6384400e+05   4.5943800e+05   4.0194600e+05   2.3486800e+05   3.6064200e+05   2.9438600e+05   4.0212800e+05   7.3915200e+05   7.2422500e+05   2.7681100e+05   2.2196700e+05   2.6478000e+05   2.4177900e+05   3.7837300e+05   3.4020900e+05   1.8879800e+05   2.0450900e+05   3.3676200e+05   2.9692900e+05   1.6570000e+05   1.7563200e+05   4.5749400e+05   4.9649700e+05   3.2452700e+05   3.2787000e+05   5.2962200e+05   6.0036200e+05   2.3966700e+05   2.5779200e+05   4.4486600e+05   4.8326100e+05
   6.3748700e+05   6.4172000e+05   5.4088300e+05   6.3883900e+05   3.7200000e+05   3.6941300e+05   6.9789200e+05   8.1860300e+05   3.6956900e+05   3.8739900e+05   3.4015000e+05   3.8976600e+05   0.0000000e+00   5.0770100e+05   5.1527700e+05   4.6706500e+05   3.6533400e+05   4.4416100e+05   5.0080800e+05   5.0235800e+05   3.0954100e+05   3.1209000e+05   5.7877000e+05   5.3395500e+05   3.7313000e+05   3.7355700e+05   3.5966900e+05   3.6339200e+05   4.5864200e+05   5.1298800e+05   4.8999000e+05   4.5750000e+05   6.1559900e+05   5.8113100e+05   3.6690800e+05   3.2243700e+05   4.3982900e+05   4.6159500e+05   4.4945100e+05   4.1163600e+05   3.3034400e+05   3.1604100e+05   6.3646200e+05   6.2906800e+05   6.3190000e+05   6.0259000e+05   5.2683500e+05   5.2936100e+05   5.4075500e+05   5.4826800e+05   6.7949700e+05   5.1441600e+05   3.7019000e+05   3.9321100e+05   5.2548500e+05   5.5665600e+05   6.1285300e+05   6.1721000e+05   5.1965200e+05   5.1978400e+05   5.9552900e+05   5.1246600e+05   3.4645100e+05   4.5808700e+05   3.9998900e+05   5.1871100e+05   8.1418000e+05   8.5832900e+05   3.9239800e+05   3.6213300e+05   3.9710300e+05   3.7746600e+05   4.8419400e+05   4.5956500e+05   3.1658100e+05   3.1512700e+05   4.3857500e+05   4.2619700e+05   2.8859400e+05   2.8637500e+05   5.6222400e+05   5.9360400e+05   4.2681900e+05   4.3995200e+05   6.3581000e+05   7.1688400e+05   3.5436100e+05   3.5746400e+05   5.1498400e+05   5.6277300e+05
   6.2069500e+05   6.5666200e+05   5.3245800e+05   7.0838200e+05   3.7475000e+05   3.7397000e+05   6.8691900e+05   8.3890300e+05   3.6217100e+05   3.4756400e+05   3.2418000e+05   3.6400200e+05   5.0770100e+05   0.0000000e+00   4.8515000e+05   4.1961400e+05   3.3367400e+05   3.8717600e+05   4.3684700e+05   4.5991500e+05   2.8434100e+05   2.9871200e+05   5.3155800e+05   4.8309800e+05   3.2646300e+05   3.2261700e+05   3.0102000e+05   3.1586400e+05   4.3429200e+05   4.6213100e+05   4.6938200e+05   4.0516600e+05   5.9134900e+05   5.5667600e+05   3.0710200e+05   2.8226400e+05   3.9878800e+05   4.3120500e+05   4.0974000e+05   3.8348700e+05   2.9111100e+05   2.9137500e+05   5.9254900e+05   5.9351000e+05   6.1287400e+05   6.1016000e+05   4.9115400e+05   5.0232900e+05   5.1816700e+05   4.7419900e+05   6.9458700e+05   5.1299800e+05   3.5685400e+05   3.8733200e+05   5.2823100e+05   5.6147100e+05   5.6928400e+05   5.7393000e+05   5.0705500e+05   4.5516700e+05   5.1543100e+05   4.5224200e+05   3.2653800e+05   4.2335200e+05   3.4634600e+05   4.6385700e+05   7.8908100e+05   8.1881900e+05   3.3992500e+05   3.0984100e+05   3.5729000e+05   3.2858900e+05   4.3462300e+05   4.1883600e+05   2.7004000e+05   2.8534100e+05   4.2853800e+05   4.2414900e+05   2.9093600e+05   2.7591600e+05   5.4831800e+05   5.6477900e+05   4.4047500e+05   4.1650800e+05   6.2674800e+05   6.8943500e+05   3.3934300e+05   3.8317700e+05   5.3045100e+05   5.7999900e+05
   6.3452600e+05   6.4833500e+05   5.5431000e+05   6.7948300e+05   3.7253100e+05   3.7907800e+05   6.8945700e+05   8.6139300e+05   4.0414200e+05   3.6011300e+05   3.1839200e+05   3.5993300e+05   5.1527700e+05   4.8515000e+05   0.0000000e+00   4.3478800e+05   3.3882400e+05   4.1087800e+05   4.6653800e+05   4.7323300e+05   2.9900500e+05   3.1002800e+05   5.2251700e+05   4.9897800e+05   3.6847200e+05   3.7066300e+05   3.7134100e+05   3.5505200e+05   4.7550000e+05   4.9913100e+05   5.1185900e+05   4.3961000e+05   5.9088800e+05   5.6051800e+05   3.2377800e+05   3.1072600e+05   3.8937700e+05   4.1162300e+05   4.1347900e+05   4.0180800e+05   2.8933000e+05   2.9300400e+05   5.8809700e+05   6.1267900e+05   6.3911600e+05   6.2587400e+05   4.7787400e+05   4.8379800e+05   4.5130300e+05   4.7499900e+05   6.5055800e+05   5.0190900e+05   3.3305400e+05   3.7040400e+05   5.6118400e+05   5.5344400e+05   5.9400600e+05   6.3594700e+05   5.2751100e+05   4.9768500e+05   5.1247700e+05   4.5478000e+05   3.0864000e+05   4.1030800e+05   3.9232100e+05   4.7803400e+05   8.0841700e+05   8.4668600e+05   3.9728900e+05   3.5901300e+05   3.6077300e+05   3.4720300e+05   4.2954100e+05   4.6766700e+05   3.1422100e+05   2.9257700e+05   4.2212800e+05   4.1886400e+05   2.8157600e+05   2.7902500e+05   5.5934300e+05   5.8102500e+05   4.4529100e+05   4.1009100e+05   6.4057200e+05   7.0955100e+05   3.3867300e+05   3.6070100e+05   4.8799900e+05   5.9408700e+05
   5.9331900e+05   5.9734900e+05   5.1613200e+05   6.0752300e+05   3.3227800e+05   3.1829600e+05   6.7326300e+05   8.2705500e+05   3.3868800e+05   3.1979800e+05   3.1614000e+05   3.3912400e+05   4.6706500e+05   4.1961400e+05   4.3478800e+05   0.0000000e+00   2.8707100e+05   3.8464000e+05   4.1712500e+05   4.2878700e+05   2.6028800e+05   2.5231100e+05   5.1612300e+05   4.7680400e+05   2.9838700e+05   3.0516800e+05   3.0197400e+05   2.6931800e+05   4.1114100e+05   4.3209600e+05   4.5609500e+05   4.1629000e+05   4.9830000e+05   5.1539700e+05   2.7683900e+05   2.7267700e+05   3.3718100e+05   3.7052400e+05   3.7088400e+05   3.6108700e+05   2.5476000e+05   2.6307600e+05   5.3303300e+05   5.7075000e+05   5.7368600e+05   5.3693200e+05   4.7254000e+05   4.4065800e+05   4.1549700e+05   4.2266200e+05   6.0956500e+05   4.6299600e+05   3.0808700e+05   3.6071100e+05   5.1298000e+05   4.7877400e+05   5.0539500e+05   5.8922900e+05   4.3966000e+05   4.3805900e+05   4.9031900e+05   4.2630600e+05   2.7883900e+05   3.7355200e+05   3.3083000e+05   4.4887200e+05   8.0509300e+05   7.8664900e+05   3.3370800e+05   2.7516800e+05   2.9878100e+05   3.0403800e+05   3.8104000e+05   4.1671200e+05   2.1171400e+05   2.3194100e+05   3.6388600e+05   3.6432700e+05   2.5190500e+05   2.3881100e+05   5.0020800e+05   5.2681300e+05   4.2582400e+05   3.5772100e+05   5.8560300e+05   6.8294700e+05   3.1123100e+05   3.7467600e+05   4.7387400e+05   5.2045900e+05
   5.1405600e+05   4.8029500e+05   3.7235000e+05   4.9730500e+05   2.4553100e+05   2.3396200e+05   5.5252600e+05   6.7664300e+05   2.3082900e+05   2.0884600e+05   1.9060800e+05   2.1811600e+05   3.6533400e+05   3.3367400e+05   3.3882400e+05   2.8707100e+05   0.0000000e+00   2.8696100e+05   3.0825800e+05   3.2624300e+05   1.3959400e+05   1.3893000e+05   4.0357200e+05   3.3283100e+05   1.9996800e+05   2.0582000e+05   2.0547100e+05   1.8932000e+05   3.0125300e+05   3.4218200e+05   3.5195300e+05   2.8529900e+05   4.1142500e+05   4.2623200e+05   1.7938500e+05   1.6775300e+05   2.3318100e+05   2.6015300e+05   2.7207300e+05   2.7305400e+05   1.4287400e+05   1.6201500e+05   4.2919400e+05   4.6013700e+05   4.9404700e+05   4.3125200e+05   3.7673600e+05   3.7329600e+05   3.2586400e+05   3.4190100e+05   5.2926800e+05   3.5544400e+05   2.2116900e+05   2.6206700e+05   3.7321500e+05   4.0424800e+05   4.2251200e+05   4.7465300e+05   3.6386400e+05   3.4642000e+05   4.0024800e+05   3.1663900e+05   1.9803700e+05   2.7515700e+05   2.5591500e+05   3.5598600e+05   6.7873400e+05   7.1536600e+05   2.3058700e+05   1.8802100e+05   2.2432800e+05   2.1549800e+05   3.2732200e+05   2.8707800e+05   1.5171100e+05   1.7226000e+05   2.8590900e+05   2.5318500e+05   1.2882800e+05   1.2872600e+05   4.1249700e+05   4.4697900e+05   2.9996800e+05   2.6803200e+05   5.1130900e+05   5.7742100e+05   1.8946800e+05   2.5123800e+05   3.6383000e+05   4.5258100e+05
   5.8778300e+05   5.7672100e+05   5.1670300e+05   5.9347900e+05   3.0028700e+05   3.0220200e+05   6.0952000e+05   7.8248800e+05   3.1829900e+05   2.8626400e+05   2.5953200e+05   2.9996200e+05   4.4416100e+05   3.8717600e+05   4.1087800e+05   3.8464000e+05   2.8696100e+05   0.0000000e+00   3.7007400e+05   4.0422000e+05   2.3577700e+05   2.1110800e+05   4.8648000e+05   4.2889700e+05   2.7830700e+05   2.7858200e+05   3.0800200e+05   2.6014300e+05   3.7161000e+05   4.3883600e+05   4.3265300e+05   4.0367100e+05   5.2825300e+05   4.8638700e+05   2.3467200e+05   2.3910000e+05   3.2362900e+05   3.3587100e+05   3.2051000e+05   3.1806000e+05   2.5002700e+05   2.2426100e+05   5.4040200e+05   5.3605100e+05   5.0664400e+05   4.8009400e+05   4.3868600e+05   4.4190500e+05   4.2834400e+05   4.3194600e+05   6.1411700e+05   4.2473700e+05   3.2029500e+05   3.1788200e+05   4.6529000e+05   4.8805600e+05   4.5270500e+05   5.1181600e+05   3.8750200e+05   4.0151800e+05   4.4205800e+05   3.9704400e+05   2.6401700e+05   3.3163700e+05   3.4140800e+05   4.1655400e+05   7.4301700e+05   7.8438500e+05   3.1051600e+05   2.6367800e+05   3.0561400e+05   2.6916000e+05   3.8326300e+05   3.6725300e+05   2.0351400e+05   2.2470200e+05   3.5369300e+05   3.4233900e+05   2.1564600e+05   2.1396200e+05   4.6735300e+05   5.4602000e+05   3.4551000e+05   3.2393600e+05   5.8937200e+05   6.5651400e+05   2.7840800e+05   3.3193100e+05   4.5594300e+05   5.0266400e+05
   5.8499400e+05   6.1095400e+05   5.0646400e+05   6.6708900e+05   3.4689600e+05   3.2195400e+05   6.7159500e+05   8.2995400e+05   3.3125000e+05   3.4481300e+05   2.8933600e+05   3.3829200e+05   5.0080800e+05   4.3684700e+05   4.6653800e+05   4.1712500e+05   3.0825800e+05   3.7007400e+05   0.0000000e+00   4.5628500e+05   2.4788900e+05   2.5748900e+05   4.6952600e+05   4.8602200e+05   3.3358500e+05   3.1026200e+05   3.0447400e+05   3.1783700e+05   4.3200800e+05   4.6772600e+05   4.6834700e+05   4.2938000e+05   5.4998100e+05   5.2715300e+05   2.9763400e+05   2.9669900e+05   3.7449600e+05   3.9131700e+05   3.8770600e+05   4.0745600e+05   2.9019200e+05   2.7878700e+05   5.7443900e+05   5.7458700e+05   5.7793600e+05   5.8105200e+05   4.7271500e+05   5.2084500e+05   4.4094300e+05   4.8998900e+05   6.5011800e+05   4.6514000e+05   3.5430500e+05   3.5005300e+05   5.0230700e+05   5.0423300e+05   5.3506700e+05   6.2958500e+05   4.6831100e+05   4.3876400e+05   4.9939500e+05   4.1173600e+05   3.1001400e+05   4.1531700e+05   3.6458600e+05   4.9256600e+05   7.8743900e+05   8.3388200e+05   3.3631300e+05   3.3823600e+05   3.3402100e+05   3.0676600e+05   4.0286300e+05   4.3807600e+05   2.6951000e+05   2.6149600e+05   4.0210700e+05   3.4273900e+05   2.2423800e+05   2.2907000e+05   5.1834300e+05   5.3724000e+05   3.6395800e+05   3.3585200e+05   6.3001900e+05   6.7885700e+05   3.2489400e+05   3.7177600e+05   4.8649700e+05   5.4466800e+05
   5.7515300e+05   6.3487400e+05   5.4473500e+05   6.8540800e+05   3.6271500e+05   3.5568600e+05   6.4671000e+05   8.2048300e+05   3.5187200e+05   3.6486400e+05   3.3844600e+05   3.6142700e+05   5.0235800e+05   4.5991500e+05   4.7323300e+05   4.2878700e+05   3.2624300e+05   4.0422000e+05   4.5628500e+05   0.0000000e+00   2.7466000e+05   2.7435200e+05   5.0703200e+05   4.9502400e+05   3.2629700e+05   3.4076900e+05   3.2063400e+05   3.1780700e+05   4.4790500e+05   4.8615500e+05   4.6303100e+05   4.2168600e+05   5.2816500e+05   5.3774900e+05   2.9438600e+05   2.5488700e+05   3.6247200e+05   3.9160800e+05   3.8706100e+05   3.7734100e+05   2.8435600e+05   2.8289800e+05   5.0357200e+05   5.6596300e+05   5.8326400e+05   5.7901100e+05   4.9575800e+05   4.8372900e+05   4.3355900e+05   5.1889800e+05   6.3467000e+05   4.6472400e+05   3.3816500e+05   3.5979300e+05   5.0977800e+05   5.3247500e+05   5.4937000e+05   6.1117200e+05   4.9260900e+05   4.4813900e+05   5.3962200e+05   4.5761200e+05   3.2469300e+05   4.0639600e+05   3.5672700e+05   4.8458900e+05   7.8046900e+05   8.0069900e+05   3.3007600e+05   3.1901100e+05   3.2347900e+05   3.4998200e+05   4.2163400e+05   4.4507400e+05   2.6757900e+05   2.8621400e+05   4.1969800e+05   3.9355800e+05   2.5213300e+05   2.5672500e+05   5.3694500e+05   5.5343500e+05   4.0129600e+05   4.0406600e+05   6.4246600e+05   7.1075700e+05   3.4449100e+05   4.2727600e+05   5.4101300e+05   5.6997900e+05
   4.3272400e+05   4.4605100e+05   3.6730800e+05   4.8483000e+05   2.0477800e+05   1.8812300e+05   5.2023500e+05   6.8247500e+05   1.7691500e+05   1.6914300e+05   1.4715200e+05   2.0054300e+05   3.0954100e+05   2.8434100e+05   2.9900500e+05   2.6028800e+05   1.3959400e+05   2.3577700e+05   2.4788900e+05   2.7466000e+05   0.0000000e+00   9.5259000e+04   3.5540900e+05   3.2011600e+05   1.6618200e+05   1.6570100e+05   1.5773100e+05   1.3308300e+05   2.5905300e+05   2.9813500e+05   3.0534700e+05   2.4871400e+05   3.8207700e+05   3.4987200e+05   1.3606900e+05   1.1056800e+05   2.2249200e+05   2.2630400e+05   2.3190300e+05   2.1950800e+05   1.3456200e+05   1.2103900e+05   3.6176800e+05   3.9642800e+05   4.4873000e+05   4.0707200e+05   3.2348800e+05   3.1276300e+05   2.8041700e+05   2.7089500e+05   4.6047100e+05   2.6559300e+05   1.5978600e+05   1.7207600e+05   3.2540400e+05   3.3146500e+05   3.8861600e+05   4.4354600e+05   3.5226000e+05   3.0093000e+05   3.4236800e+05   2.7453400e+05   1.5386500e+05   2.3696100e+05   1.9159700e+05   3.0716500e+05   6.1979100e+05   6.4682800e+05   1.6976700e+05   1.4187900e+05   1.8448400e+05   1.6072400e+05   2.4373200e+05   2.6888800e+05   9.2085000e+04   9.9557000e+04   2.3563400e+05   2.0939900e+05   1.0127400e+05   7.9828000e+04   3.6168000e+05   3.8776100e+05   2.4665700e+05   2.3114700e+05   4.7402000e+05   5.3197600e+05   1.6183300e+05   2.1658500e+05   3.5560400e+05   3.8803700e+05
   4.3023300e+05   4.6093800e+05   3.2687500e+05   4.7679300e+05   2.0923500e+05   1.9341000e+05   5.1175700e+05   6.6631800e+05   1.8854900e+05   2.0260500e+05   1.6137800e+05   2.0761400e+05   3.1209000e+05   2.9871200e+05   3.1002800e+05   2.5231100e+05   1.3893000e+05   2.1110800e+05   2.5748900e+05   2.7435200e+05   9.5259000e+04   0.0000000e+00   3.4692700e+05   3.1371200e+05   1.6446800e+05   1.7008700e+05   1.6969700e+05   1.3640400e+05   2.7278300e+05   3.2107900e+05   3.0527600e+05   2.2142000e+05   3.5100500e+05   3.3179000e+05   1.2967600e+05   1.1195800e+05   2.3102700e+05   2.3794600e+05   2.4687300e+05   2.1624200e+05   1.0609600e+05   9.5120000e+04   3.6905200e+05   3.7133100e+05   4.1953100e+05   3.9438600e+05   3.1742400e+05   3.2719000e+05   3.0822600e+05   2.8146400e+05   4.8076100e+05   2.9982000e+05   1.6755800e+05   1.8986900e+05   3.5117800e+05   3.5315300e+05   3.8449800e+05   3.9797800e+05   3.2132300e+05   2.8195300e+05   3.4083800e+05   2.6939600e+05   1.4992800e+05   2.3070400e+05   2.0000900e+05   3.2498200e+05   5.8492800e+05   6.0632000e+05   1.7040200e+05   1.5002400e+05   1.6451100e+05   1.4817700e+05   2.4337700e+05   2.5609300e+05   9.9305000e+04   9.7103000e+04   2.3277300e+05   2.0592100e+05   8.8739000e+04   8.1018000e+04   3.6243300e+05   3.5990600e+05   2.2831300e+05   2.1558100e+05   4.4102200e+05   5.3023600e+05   1.5387000e+05   1.9797300e+05   3.2192700e+05   3.8533500e+05
   6.9462600e+05   7.3466800e+05   6.2714900e+05   7.2260900e+05   4.6805000e+05   4.4151900e+05   7.8074800e+05   9.2911700e+05   4.3672700e+05   4.3279800e+05   4.2114900e+05   4.5967900e+05   5.7877000e+05   5.3155800e+05   5.2251700e+05   5.1612300e+05   4.0357200e+05   4.8648000e+05   4.6952600e+05   5.0703200e+05   3.5540900e+05   3.4692700e+05   0.0000000e+00   5.4340000e+05   3.8984900e+05   4.1800000e+05   4.0296200e+05   3.8075900e+05   4.9266000e+05   5.2341200e+05   5.0449200e+05   4.6950200e+05   5.7929600e+05   5.5353200e+05   3.4027400e+05   3.1705500e+05   4.5743100e+05   4.6363300e+05   4.2480100e+05   4.2621200e+05   3.2188500e+05   3.2268300e+05   6.1265000e+05   5.8888700e+05   6.2587800e+05   5.9838200e+05   5.3547500e+05   5.5969600e+05   5.1495200e+05   5.2019200e+05   7.2443300e+05   5.7877500e+05   4.1058800e+05   4.4727100e+05   5.7544900e+05   6.4242000e+05   6.3245900e+05   6.9613600e+05   5.8388700e+05   5.4605700e+05   6.2533400e+05   5.6514100e+05   4.4671600e+05   5.2736700e+05   4.7120700e+05   6.0402400e+05   9.0468000e+05   9.2380100e+05   4.6835800e+05   4.5971400e+05   4.4954600e+05   4.4522800e+05   5.2178300e+05   5.3107700e+05   4.2737500e+05   4.0509800e+05   5.1483400e+05   5.1524600e+05   3.4488800e+05   3.5297700e+05   6.9562000e+05   6.7837700e+05   5.8201700e+05   5.3036900e+05   7.4880200e+05   8.2433100e+05   4.4860800e+05   4.9177500e+05   6.1507800e+05   6.6495000e+05
   6.5320400e+05   6.3907900e+05   5.9374100e+05   6.8291600e+05   3.7074600e+05   3.7524500e+05   7.1621000e+05   8.1624700e+05   3.7880200e+05   3.6823300e+05   3.5921700e+05   4.1414400e+05   5.3395500e+05   4.8309800e+05   4.9897800e+05   4.7680400e+05   3.3283100e+05   4.2889700e+05   4.8602200e+05   4.9502400e+05   3.2011600e+05   3.1371200e+05   5.4340000e+05   0.0000000e+00   3.6226300e+05   3.5984400e+05   3.6946200e+05   3.2051400e+05   4.3684400e+05   5.0989800e+05   4.7524300e+05   4.5995700e+05   5.5583100e+05   5.3601400e+05   3.0749200e+05   2.9635300e+05   4.2074300e+05   4.2183500e+05   4.1818600e+05   4.0350100e+05   2.8293800e+05   3.2627400e+05   5.6589400e+05   5.6243500e+05   5.8417100e+05   5.4610300e+05   5.0319300e+05   5.1133700e+05   4.9130900e+05   4.6853700e+05   7.1183300e+05   5.0729400e+05   3.4884100e+05   3.9067900e+05   5.5235500e+05   5.7896300e+05   5.8769700e+05   6.1843500e+05   5.0330200e+05   4.8665400e+05   5.4173300e+05   4.5510900e+05   3.6074500e+05   4.2857200e+05   3.8390600e+05   5.3067100e+05   7.8176200e+05   8.5645100e+05   3.6145800e+05   3.4047400e+05   3.7183700e+05   3.6914800e+05   4.5304100e+05   4.3683300e+05   2.9470100e+05   3.0750400e+05   4.3214700e+05   4.0265500e+05   2.6484600e+05   2.6986500e+05   5.7352500e+05   5.6325600e+05   4.8386900e+05   4.3023600e+05   6.2980900e+05   6.9245500e+05   3.4429400e+05   4.0751100e+05   5.1390500e+05   6.1298800e+05
   4.7476900e+05   4.9841600e+05   4.3832400e+05   5.4500900e+05   2.4919000e+05   2.2901600e+05   5.7943600e+05   6.6984300e+05   2.3976300e+05   2.1719400e+05   2.1816700e+05   2.3480300e+05   3.7313000e+05   3.2646300e+05   3.6847200e+05   2.9838700e+05   1.9996800e+05   2.7830700e+05   3.3358500e+05   3.2629700e+05   1.6618200e+05   1.6446800e+05   3.8984900e+05   3.6226300e+05   0.0000000e+00   2.2146300e+05   1.9930300e+05   2.0051700e+05   3.0002700e+05   3.5716600e+05   3.4300400e+05   3.1947900e+05   4.6075700e+05   4.1618800e+05   1.7345400e+05   1.6228900e+05   2.6073600e+05   2.8960200e+05   2.8022200e+05   2.6026500e+05   1.6471400e+05   1.5397300e+05   4.8667200e+05   4.6365500e+05   4.5498700e+05   4.3006900e+05   3.4817500e+05   3.7155100e+05   3.2737100e+05   3.6035400e+05   5.3324100e+05   3.6004500e+05   2.3229300e+05   2.5409900e+05   4.2078100e+05   4.4120000e+05   4.7106300e+05   5.2545600e+05   3.7760000e+05   3.6544600e+05   3.9594800e+05   3.5276100e+05   1.9104600e+05   3.0803800e+05   2.6291700e+05   3.7632200e+05   6.4721900e+05   7.4081300e+05   2.3534700e+05   2.1136800e+05   2.3746400e+05   2.4209500e+05   3.0715900e+05   3.2605100e+05   1.5054400e+05   1.7407500e+05   2.8517400e+05   2.6547000e+05   1.5681800e+05   1.3406300e+05   4.3591900e+05   4.4730900e+05   2.8852100e+05   3.0756800e+05   5.0196400e+05   5.7240000e+05   2.1787800e+05   2.7013700e+05   3.9831500e+05   4.7677500e+05
   4.6384200e+05   5.4248300e+05   4.4168900e+05   5.3614300e+05   2.5733200e+05   2.4989500e+05   5.6265800e+05   7.0204500e+05   2.4474100e+05   2.1960800e+05   2.0793600e+05   2.3164100e+05   3.7355700e+05   3.2261700e+05   3.7066300e+05   3.0516800e+05   2.0582000e+05   2.7858200e+05   3.1026200e+05   3.4076900e+05   1.6570100e+05   1.7008700e+05   4.1800000e+05   3.5984400e+05   2.2146300e+05   0.0000000e+00   2.0003600e+05   1.8528200e+05   3.0009800e+05   3.6020600e+05   3.4521500e+05   3.0570100e+05   4.4916100e+05   3.9900600e+05   1.6374700e+05   1.7502300e+05   2.6580400e+05   2.7998100e+05   2.7094900e+05   2.5672400e+05   1.5606000e+05   1.7721000e+05   4.7345600e+05   4.6661200e+05   4.7548900e+05   4.2944100e+05   3.4502400e+05   3.7769300e+05   3.1108400e+05   3.6247700e+05   5.3812100e+05   3.1921700e+05   2.1954900e+05   2.3819700e+05   4.0620400e+05   3.8725200e+05   4.4696700e+05   5.0295600e+05   3.7210100e+05   3.5446000e+05   3.8249200e+05   3.5384400e+05   2.3836500e+05   3.1037300e+05   2.5058200e+05   4.1122100e+05   6.6945800e+05   7.4578100e+05   2.3897900e+05   2.1049200e+05   2.2186500e+05   2.1828800e+05   2.9628200e+05   3.2057900e+05   1.7387900e+05   1.7494500e+05   2.9387800e+05   2.6099300e+05   1.3109300e+05   1.2666300e+05   4.1859100e+05   4.4142300e+05   2.7980300e+05   2.9776000e+05   5.2242200e+05   5.9539900e+05   2.2503000e+05   2.4963400e+05   3.8932600e+05   4.3387900e+05
   4.5714100e+05   5.1149300e+05   3.9976400e+05   4.9968100e+05   2.3490500e+05   2.2755900e+05   5.2889600e+05   6.9250700e+05   2.3613100e+05   2.0440800e+05   2.0178600e+05   2.1641200e+05   3.5966900e+05   3.0102000e+05   3.7134100e+05   3.0197400e+05   2.0547100e+05   3.0800200e+05   3.0447400e+05   3.2063400e+05   1.5773100e+05   1.6969700e+05   4.0296200e+05   3.6946200e+05   1.9930300e+05   2.0003600e+05   0.0000000e+00   2.1280900e+05   3.3292900e+05   3.7248500e+05   3.3809200e+05   2.8543500e+05   4.3963300e+05   4.3584600e+05   1.7994300e+05   1.5846700e+05   2.2425200e+05   2.8581000e+05   2.7035400e+05   2.5575400e+05   1.5250400e+05   1.4014500e+05   4.4052500e+05   4.5527500e+05   4.4429300e+05   4.3202300e+05   3.6890100e+05   3.7184500e+05   3.1544400e+05   3.3999000e+05   5.4078600e+05   3.3126400e+05   2.2029700e+05   2.5800600e+05   4.0448300e+05   4.1167700e+05   4.3154800e+05   4.9812200e+05   3.6196600e+05   3.5451400e+05   3.7281900e+05   3.4862300e+05   2.1235600e+05   2.9646400e+05   2.4044700e+05   3.6503300e+05   6.7538000e+05   7.0448200e+05   2.1935600e+05   2.0132400e+05   2.2391400e+05   2.2493200e+05   2.7313800e+05   2.9237500e+05   1.3301900e+05   1.4997800e+05   2.8270500e+05   2.5976300e+05   1.3897800e+05   1.1817700e+05   3.8115500e+05   4.3242900e+05   2.7333200e+05   2.6951000e+05   5.2463000e+05   5.8904200e+05   1.9521300e+05   2.2369600e+05   3.8301500e+05   4.1484300e+05
   4.4411800e+05   4.9286800e+05   3.9617300e+05   5.4019900e+05   2.3432900e+05   2.1584300e+05   5.2628800e+05   6.5951300e+05   2.1213500e+05   2.0198400e+05   2.0847200e+05   2.2566000e+05   3.6339200e+05   3.1586400e+05   3.5505200e+05   2.6931800e+05   1.8932000e+05   2.6014300e+05   3.1783700e+05   3.1780700e+05   1.3308300e+05   1.3640400e+05   3.8075900e+05   3.2051400e+05   2.0051700e+05   1.8528200e+05   2.1280900e+05   0.0000000e+00   3.0320100e+05   3.5998100e+05   3.0195800e+05   2.9113200e+05   3.8369800e+05   3.6610000e+05   1.8319200e+05   1.4976100e+05   2.4642700e+05   2.6568900e+05   2.7027300e+05   2.3991300e+05   1.2916000e+05   1.5213200e+05   4.0354900e+05   3.9213800e+05   4.4683000e+05   4.1449200e+05   3.4394800e+05   3.4565600e+05   3.0636300e+05   2.9050500e+05   4.9463200e+05   3.0429300e+05   2.0967100e+05   2.1250100e+05   3.6498200e+05   3.3854600e+05   3.8114900e+05   4.7539200e+05   3.5530000e+05   3.3946100e+05   4.0227300e+05   3.4777900e+05   2.0137000e+05   2.6121200e+05   2.3877400e+05   3.3878500e+05   6.6412600e+05   6.7180100e+05   1.9422700e+05   1.6798700e+05   2.0678100e+05   1.9790100e+05   2.5255700e+05   2.8377300e+05   1.2512600e+05   1.2539800e+05   2.7697100e+05   2.3749600e+05   1.0765000e+05   1.1295000e+05   3.5789200e+05   4.3107700e+05   2.5679200e+05   2.4451200e+05   4.9554800e+05   5.3990900e+05   1.9057400e+05   2.1331000e+05   3.9417800e+05   4.0125300e+05
   5.4775900e+05   6.3862600e+05   5.4805100e+05   6.5626200e+05   3.6478800e+05   3.5362800e+05   6.5649700e+05   7.7862000e+05   3.4569700e+05   3.2799100e+05   3.2686000e+05   3.4061600e+05   4.5864200e+05   4.3429200e+05   4.7550000e+05   4.1114100e+05   3.0125300e+05   3.7161000e+05   4.3200800e+05   4.4790500e+05   2.5905300e+05   2.7278300e+05   4.9266000e+05   4.3684400e+05   3.0002700e+05   3.0009800e+05   3.3292900e+05   3.0320100e+05   0.0000000e+00   4.5372700e+05   4.1624800e+05   4.0888600e+05   5.3282800e+05   5.2716800e+05   2.9084800e+05   2.7343500e+05   3.4339900e+05   3.6784100e+05   3.3610900e+05   3.3479100e+05   2.2879300e+05   2.5004500e+05   5.2050200e+05   5.2092900e+05   5.5402800e+05   5.0604000e+05   4.1141500e+05   4.3944400e+05   3.9997000e+05   4.0351700e+05   5.9206300e+05   3.7489800e+05   2.8978100e+05   2.9791000e+05   4.5510400e+05   4.6225100e+05   4.6288300e+05   5.5862800e+05   4.1875900e+05   3.8369500e+05   4.7869300e+05   3.9943400e+05   2.8240100e+05   3.7168200e+05   3.3106800e+05   4.4762800e+05   7.6629500e+05   7.8014100e+05   3.0727500e+05   2.8642800e+05   3.1197300e+05   3.1232000e+05   3.7440700e+05   4.0456300e+05   2.3612200e+05   2.3180200e+05   3.6921200e+05   3.3611200e+05   2.1654900e+05   2.2087900e+05   4.7685100e+05   5.5818700e+05   3.9217200e+05   3.8665000e+05   6.1111800e+05   6.8202500e+05   3.0209200e+05   3.5704800e+05   5.2854700e+05   5.6466100e+05
   5.9421300e+05   6.6051300e+05   5.5144800e+05   6.7090100e+05   3.9444200e+05   3.8586700e+05   7.1109700e+05   8.2636400e+05   3.7878400e+05   3.5483600e+05   3.4614900e+05   3.9325300e+05   5.1298800e+05   4.6213100e+05   4.9913100e+05   4.3209600e+05   3.4218200e+05   4.3883600e+05   4.6772600e+05   4.8615500e+05   2.9813500e+05   3.2107900e+05   5.2341200e+05   5.0989800e+05   3.5716600e+05   3.6020600e+05   3.7248500e+05   3.5998100e+05   4.5372700e+05   0.0000000e+00   4.7748200e+05   4.6699400e+05   5.6535200e+05   5.6666700e+05   3.1813200e+05   3.1871100e+05   4.0091600e+05   3.8525300e+05   4.3107500e+05   4.0661200e+05   2.8733800e+05   3.2786700e+05   5.8950900e+05   5.7394500e+05   6.1511500e+05   5.5238100e+05   4.9803000e+05   5.3041200e+05   4.5417400e+05   4.8666800e+05   6.6386800e+05   4.4821600e+05   3.4565800e+05   3.4585600e+05   5.1422200e+05   5.4490500e+05   5.5578700e+05   6.1446700e+05   5.1812300e+05   4.5911100e+05   5.1436600e+05   4.5911400e+05   3.1727000e+05   4.3036900e+05   3.8833800e+05   5.1848900e+05   8.0408800e+05   8.1100600e+05   3.5683000e+05   3.1828900e+05   3.5036900e+05   3.4414800e+05   3.9179800e+05   4.1698400e+05   2.7416100e+05   2.9944400e+05   4.1840800e+05   4.0591800e+05   2.8666900e+05   2.7923200e+05   5.3077900e+05   5.9000900e+05   4.2274700e+05   3.9380000e+05   6.4311500e+05   7.0978900e+05   3.5162000e+05   4.0067200e+05   5.2449900e+05   5.7432100e+05
   6.3929200e+05   6.3979200e+05   5.6866200e+05   6.6350700e+05   3.9641200e+05   3.7270500e+05   6.8340300e+05   7.9509600e+05   3.5711000e+05   3.5565800e+05   3.5172800e+05   3.8841200e+05   4.8999000e+05   4.6938200e+05   5.1185900e+05   4.5609500e+05   3.5195300e+05   4.3265300e+05   4.6834700e+05   4.6303100e+05   3.0534700e+05   3.0527600e+05   5.0449200e+05   4.7524300e+05   3.4300400e+05   3.4521500e+05   3.3809200e+05   3.0195800e+05   4.1624800e+05   4.7748200e+05   0.0000000e+00   4.2723600e+05   5.3890600e+05   5.4432500e+05   3.0244500e+05   3.0127300e+05   3.9976400e+05   3.9333300e+05   4.2861300e+05   3.9218600e+05   2.6282600e+05   2.9404800e+05   5.3213200e+05   5.6174000e+05   5.9186000e+05   6.0241200e+05   4.9500000e+05   5.4607100e+05   4.8976400e+05   4.5979300e+05   6.9209400e+05   4.7810600e+05   3.5027200e+05   3.7666300e+05   5.2850500e+05   5.7750000e+05   5.6483200e+05   6.1592500e+05   5.0925000e+05   4.7866500e+05   5.2654900e+05   4.6419100e+05   3.3625200e+05   4.3631400e+05   3.9015800e+05   4.9713000e+05   8.1677000e+05   8.1340500e+05   3.2322400e+05   3.2366300e+05   3.5051500e+05   3.4317900e+05   3.7084800e+05   4.0760600e+05   2.7658800e+05   2.6997600e+05   4.0887500e+05   3.8462200e+05   2.7256000e+05   2.6055400e+05   5.2970400e+05   5.6952300e+05   4.5506800e+05   4.3025700e+05   6.4457500e+05   6.7996200e+05   3.5978200e+05   3.8579200e+05   5.4694200e+05   5.7881000e+05
   5.5542600e+05   6.1501700e+05   5.2665100e+05   6.5828300e+05   3.5459800e+05   3.5021000e+05   6.4984800e+05   7.8839100e+05   3.4012500e+05   3.3311500e+05   3.1853400e+05   3.7125400e+05   4.5750000e+05   4.0516600e+05   4.3961000e+05   4.1629000e+05   2.8529900e+05   4.0367100e+05   4.2938000e+05   4.2168600e+05   2.4871400e+05   2.2142000e+05   4.6950200e+05   4.5995700e+05   3.1947900e+05   3.0570100e+05   2.8543500e+05   2.9113200e+05   4.0888600e+05   4.6699400e+05   4.2723600e+05   0.0000000e+00   5.3333600e+05   5.1869200e+05   3.0891600e+05   2.6202800e+05   3.7422700e+05   3.7788800e+05   4.2022900e+05   3.9805100e+05   2.4770200e+05   2.6061400e+05   5.1766400e+05   5.4463100e+05   5.7025100e+05   5.6953100e+05   4.7319100e+05   4.7014500e+05   4.1948700e+05   4.2737000e+05   6.3007100e+05   4.3720300e+05   3.0157800e+05   3.5136000e+05   4.9246000e+05   4.7112500e+05   5.1384500e+05   5.5591900e+05   4.7746200e+05   4.5579900e+05   4.7398200e+05   4.0336700e+05   3.0777000e+05   4.0138700e+05   3.8209700e+05   4.7876300e+05   7.9813100e+05   8.3936600e+05   3.3636600e+05   3.0519900e+05   3.5071200e+05   3.4535600e+05   3.9924200e+05   4.1303000e+05   2.7247300e+05   2.7317100e+05   4.1050700e+05   3.7785700e+05   2.3460500e+05   2.2057200e+05   5.2010900e+05   5.2576000e+05   4.0256000e+05   3.7199800e+05   6.1536900e+05   6.9763500e+05   3.3512500e+05   3.6741500e+05   5.0001700e+05   5.1893400e+05
   6.8919200e+05   7.4075000e+05   6.5561500e+05   7.8255800e+05   4.9438900e+05   4.4707300e+05   7.8325800e+05   9.0853500e+05   4.7847000e+05   4.7201000e+05   4.3506500e+05   4.7211200e+05   6.1559900e+05   5.9134900e+05   5.9088800e+05   4.9830000e+05   4.1142500e+05   5.2825300e+05   5.4998100e+05   5.2816500e+05   3.8207700e+05   3.5100500e+05   5.7929600e+05   5.5583100e+05   4.6075700e+05   4.4916100e+05   4.3963300e+05   3.8369800e+05   5.3282800e+05   5.6535200e+05   5.3890600e+05   5.3333600e+05   0.0000000e+00   6.5871300e+05   4.0812000e+05   3.8047900e+05   4.7034200e+05   5.0060100e+05   5.2798300e+05   5.0146900e+05   3.9335100e+05   3.6666100e+05   6.3791500e+05   6.4699300e+05   7.1289000e+05   6.9674600e+05   6.1184800e+05   5.8463300e+05   5.7507700e+05   5.9878400e+05   7.7000700e+05   5.7194500e+05   4.1340600e+05   4.5422200e+05   6.4543900e+05   6.3667800e+05   6.5190400e+05   7.2445500e+05   6.0851000e+05   6.0884000e+05   5.6957000e+05   5.4863600e+05   4.5313100e+05   5.4209800e+05   4.9754900e+05   5.9599200e+05   8.7386000e+05   9.1952300e+05   4.4399100e+05   3.8022500e+05   4.3336000e+05   4.4653300e+05   5.0339300e+05   5.0879700e+05   3.6255800e+05   3.9880300e+05   5.5101600e+05   4.8310900e+05   3.5703900e+05   3.6564600e+05   6.5089000e+05   6.4582600e+05   5.4317800e+05   5.0985400e+05   7.5924000e+05   8.4799500e+05   4.5376800e+05   4.6249300e+05   6.1161300e+05   6.7853000e+05
   6.5862000e+05   7.3041400e+05   6.3397100e+05   7.3476400e+05   4.2745700e+05   4.1295100e+05   7.7737700e+05   9.1207100e+05   4.3424100e+05   4.6373700e+05   4.5011700e+05   4.4045300e+05   5.8113100e+05   5.5667600e+05   5.6051800e+05   5.1539700e+05   4.2623200e+05   4.8638700e+05   5.2715300e+05   5.3774900e+05   3.4987200e+05   3.3179000e+05   5.5353200e+05   5.3601400e+05   4.1618800e+05   3.9900600e+05   4.3584600e+05   3.6610000e+05   5.2716800e+05   5.6666700e+05   5.4432500e+05   5.1869200e+05   6.5871300e+05   0.0000000e+00   3.8161600e+05   3.3746700e+05   4.9694200e+05   5.1780500e+05   4.8984300e+05   4.6802500e+05   3.5958100e+05   3.9287900e+05   6.4464600e+05   6.5812200e+05   6.8303300e+05   6.6135900e+05   5.8450800e+05   5.6437400e+05   5.6120300e+05   5.5720600e+05   7.6244200e+05   5.0776200e+05   4.1587200e+05   4.5189100e+05   6.2708300e+05   6.3116300e+05   6.4055100e+05   7.2483000e+05   5.4354100e+05   5.4100600e+05   5.8313000e+05   5.1690600e+05   4.0656300e+05   5.4186600e+05   5.0694800e+05   5.8012900e+05   8.5799100e+05   8.7670300e+05   4.4883200e+05   4.1706100e+05   4.2082800e+05   3.9629500e+05   4.7287300e+05   4.8583500e+05   3.4019000e+05   3.5578000e+05   4.8228200e+05   4.5591000e+05   3.2583500e+05   3.3268100e+05   6.2208500e+05   6.1574300e+05   5.4384000e+05   4.9126100e+05   7.0326900e+05   7.8857100e+05   4.1561600e+05   4.5318700e+05   5.8439800e+05   6.3028600e+05
   4.5656900e+05   4.7264800e+05   4.2076800e+05   5.0498200e+05   2.2122200e+05   2.2953900e+05   5.5227700e+05   6.5652700e+05   2.1995500e+05   2.0915900e+05   1.8134200e+05   2.0964000e+05   3.6690800e+05   3.0710200e+05   3.2377800e+05   2.7683900e+05   1.7938500e+05   2.3467200e+05   2.9763400e+05   2.9438600e+05   1.3606900e+05   1.2967600e+05   3.4027400e+05   3.0749200e+05   1.7345400e+05   1.6374700e+05   1.7994300e+05   1.8319200e+05   2.9084800e+05   3.1813200e+05   3.0244500e+05   3.0891600e+05   4.0812000e+05   3.8161600e+05   0.0000000e+00   1.3918700e+05   2.5426600e+05   2.6495400e+05   2.5078800e+05   2.5431700e+05   1.2820100e+05   1.2863200e+05   4.1992700e+05   4.1742700e+05   4.4262000e+05   3.7755200e+05   3.4111400e+05   3.3603800e+05   3.1732700e+05   3.4274200e+05   5.3582000e+05   2.9044800e+05   2.0646200e+05   1.9102100e+05   3.8041700e+05   3.7102300e+05   4.2914500e+05   4.8791000e+05   3.3935100e+05   3.3259200e+05   3.7461500e+05   3.3722900e+05   1.6996700e+05   2.7481000e+05   2.2271300e+05   3.3153700e+05   6.7572200e+05   6.6662200e+05   2.0725700e+05   1.5590900e+05   2.2150800e+05   1.8645200e+05   2.4237000e+05   2.5355000e+05   1.2817700e+05   1.4231200e+05   2.6826000e+05   2.1832300e+05   1.2712800e+05   1.0955300e+05   3.9521800e+05   3.8068900e+05   2.6583700e+05   2.5501600e+05   4.8187800e+05   5.6839900e+05   1.7910800e+05   2.4227000e+05   3.5981700e+05   4.2117100e+05
   4.0719300e+05   4.4552800e+05   4.0349000e+05   4.9776100e+05   1.9127800e+05   1.7444300e+05   5.2998500e+05   6.4730000e+05   2.0263600e+05   1.9861400e+05   1.7090700e+05   1.9666100e+05   3.2243700e+05   2.8226400e+05   3.1072600e+05   2.7267700e+05   1.6775300e+05   2.3910000e+05   2.9669900e+05   2.5488700e+05   1.1056800e+05   1.1195800e+05   3.1705500e+05   2.9635300e+05   1.6228900e+05   1.7502300e+05   1.5846700e+05   1.4976100e+05   2.7343500e+05   3.1871100e+05   3.0127300e+05   2.6202800e+05   3.8047900e+05   3.3746700e+05   1.3918700e+05   0.0000000e+00   2.1881500e+05   2.5698500e+05   2.1969600e+05   2.2408600e+05   1.0002800e+05   1.0431900e+05   3.9241000e+05   3.6897700e+05   4.2467300e+05   3.8052400e+05   3.1871700e+05   3.1617200e+05   2.9493100e+05   3.0208000e+05   4.9798900e+05   2.7837800e+05   1.9281700e+05   1.7969700e+05   3.7020000e+05   3.7018500e+05   3.7864200e+05   4.5040600e+05   3.2062100e+05   2.9497400e+05   3.4697500e+05   3.0483900e+05   1.6551000e+05   2.4259900e+05   2.0206300e+05   3.0125500e+05   6.4163000e+05   6.4425500e+05   1.7517500e+05   1.4136000e+05   2.0871700e+05   1.8559400e+05   2.1951200e+05   2.6632100e+05   1.1935800e+05   1.3534600e+05   2.6818000e+05   2.0809100e+05   9.2148000e+04   9.7623000e+04   3.6502500e+05   3.8161600e+05   2.4120100e+05   2.3751900e+05   4.4888200e+05   5.2409100e+05   1.5805600e+05   2.0262000e+05   3.4322800e+05   3.9120900e+05
   4.8565300e+05   5.7381400e+05   4.9659400e+05   5.7359100e+05   3.0070300e+05   3.0849400e+05   6.1686600e+05   7.6245500e+05   2.9331600e+05   2.8617700e+05   2.3332700e+05   2.6846600e+05   4.3982900e+05   3.9878800e+05   3.8937700e+05   3.3718100e+05   2.3318100e+05   3.2362900e+05   3.7449600e+05   3.6247200e+05   2.2249200e+05   2.3102700e+05   4.5743100e+05   4.2074300e+05   2.6073600e+05   2.6580400e+05   2.2425200e+05   2.4642700e+05   3.4339900e+05   4.0091600e+05   3.9976400e+05   3.7422700e+05   4.7034200e+05   4.9694200e+05   2.5426600e+05   2.1881500e+05   0.0000000e+00   3.3568700e+05   3.3484300e+05   3.3366000e+05   2.2264400e+05   1.8844800e+05   4.9018100e+05   4.6933700e+05   5.1638300e+05   4.9974900e+05   4.1961200e+05   4.0878100e+05   3.6658000e+05   3.9863900e+05   5.6291400e+05   3.8294500e+05   2.5283200e+05   2.5817000e+05   4.6454600e+05   4.7176500e+05   4.4950200e+05   5.1871700e+05   4.1829100e+05   4.0961400e+05   4.3472200e+05   3.7942500e+05   2.5577800e+05   3.4925300e+05   2.7545300e+05   4.4118300e+05   7.6255900e+05   7.5103700e+05   2.8054600e+05   2.5519200e+05   2.7547600e+05   2.7493300e+05   3.2492000e+05   3.5698300e+05   1.8876900e+05   2.2961600e+05   3.4926600e+05   3.0189300e+05   1.9393600e+05   1.8394500e+05   4.4321300e+05   4.7246800e+05   3.3120700e+05   3.2138500e+05   5.6057100e+05   6.6151200e+05   2.5050400e+05   2.9774400e+05   4.2918800e+05   4.9092500e+05
   5.2874900e+05   5.6752400e+05   4.6581100e+05   5.2963700e+05   2.7833200e+05   2.8050300e+05   6.1570200e+05   7.8263400e+05   2.9017000e+05   2.9873800e+05   2.7261800e+05   2.9835800e+05   4.6159500e+05   4.3120500e+05   4.1162300e+05   3.7052400e+05   2.6015300e+05   3.3587100e+05   3.9131700e+05   3.9160800e+05   2.2630400e+05   2.3794600e+05   4.6363300e+05   4.2183500e+05   2.8960200e+05   2.7998100e+05   2.8581000e+05   2.6568900e+05   3.6784100e+05   3.8525300e+05   3.9333300e+05   3.7788800e+05   5.0060100e+05   5.1780500e+05   2.6495400e+05   2.5698500e+05   3.3568700e+05   0.0000000e+00   3.4809900e+05   3.1360500e+05   2.4943900e+05   2.0402400e+05   5.0860700e+05   4.8237000e+05   5.1212200e+05   5.0440800e+05   4.3407000e+05   4.4311400e+05   3.9877500e+05   3.8949900e+05   5.7811500e+05   4.1781800e+05   2.5686900e+05   2.8672900e+05   4.6856900e+05   4.6333500e+05   4.4890300e+05   5.5926400e+05   4.5332400e+05   4.4594400e+05   4.7228500e+05   4.1719900e+05   2.8142200e+05   3.7310500e+05   3.6252200e+05   4.2142100e+05   7.7757700e+05   7.7293900e+05   3.1346200e+05   2.7535900e+05   2.8879900e+05   2.8002900e+05   3.5275400e+05   3.9278400e+05   2.2368400e+05   2.1337400e+05   3.3398600e+05   3.0509100e+05   2.0107900e+05   1.9295100e+05   4.4455800e+05   4.6884100e+05   3.5027100e+05   3.2863000e+05   5.8452100e+05   6.2253000e+05   2.7500300e+05   3.0532700e+05   4.6067900e+05   5.0775200e+05
   5.2384200e+05   5.3908200e+05   4.7048100e+05   6.1366600e+05   2.7725300e+05   3.0934100e+05   6.2422300e+05   7.6484700e+05   2.9671900e+05   2.7876200e+05   2.7380600e+05   3.1665700e+05   4.4945100e+05   4.0974000e+05   4.1347900e+05   3.7088400e+05   2.7207300e+05   3.2051000e+05   3.8770600e+05   3.8706100e+05   2.3190300e+05   2.4687300e+05   4.2480100e+05   4.1818600e+05   2.8022200e+05   2.7094900e+05   2.7035400e+05   2.7027300e+05   3.3610900e+05   4.3107500e+05   4.2861300e+05   4.2022900e+05   5.2798300e+05   4.8984300e+05   2.5078800e+05   2.1969600e+05   3.3484300e+05   3.4809900e+05   0.0000000e+00   3.1777800e+05   2.4652700e+05   2.1428200e+05   5.0807300e+05   4.7294900e+05   5.5105400e+05   5.2690900e+05   3.9317300e+05   4.5198700e+05   3.6949200e+05   3.8977900e+05   5.7031200e+05   3.8611500e+05   2.5532000e+05   2.9141200e+05   4.7716200e+05   4.3645900e+05   4.7553300e+05   5.0113200e+05   4.2143000e+05   3.9464300e+05   4.0095400e+05   3.8174700e+05   2.3916400e+05   3.7151900e+05   3.2765600e+05   4.1807100e+05   7.4624900e+05   7.8313900e+05   2.8458300e+05   2.5238800e+05   2.7894300e+05   2.6781300e+05   3.1664600e+05   3.4315700e+05   2.3048200e+05   2.4596300e+05   3.6971300e+05   3.0459200e+05   2.1163100e+05   2.0691800e+05   4.5069200e+05   4.6760500e+05   3.6442900e+05   3.6175200e+05   6.0436500e+05   6.3366700e+05   2.6995100e+05   3.1038300e+05   4.3471000e+05   5.2059000e+05
   4.9296000e+05   5.1291800e+05   4.6639400e+05   6.0662000e+05   2.9122800e+05   2.8691000e+05   5.9275000e+05   7.1485100e+05   2.9603200e+05   2.8346000e+05   2.6247300e+05   3.1517900e+05   4.1163600e+05   3.8348700e+05   4.0180800e+05   3.6108700e+05   2.7305400e+05   3.1806000e+05   4.0745600e+05   3.7734100e+05   2.1950800e+05   2.1624200e+05   4.2621200e+05   4.0350100e+05   2.6026500e+05   2.5672400e+05   2.5575400e+05   2.3991300e+05   3.3479100e+05   4.0661200e+05   3.9218600e+05   3.9805100e+05   5.0146900e+05   4.6802500e+05   2.5431700e+05   2.2408600e+05   3.3366000e+05   3.1360500e+05   3.1777800e+05   0.0000000e+00   2.1015900e+05   2.0165000e+05   5.1795200e+05   4.8562200e+05   5.3732000e+05   5.0647800e+05   4.1589600e+05   4.4332000e+05   3.8600500e+05   4.0385400e+05   6.5794100e+05   3.8513100e+05   2.9083500e+05   3.1128100e+05   4.9456800e+05   4.5978500e+05   5.3320400e+05   5.4081300e+05   4.5027200e+05   4.2886400e+05   4.7821900e+05   4.2249100e+05   2.5393700e+05   3.7488200e+05   3.2989000e+05   4.1850000e+05   7.8272300e+05   7.6889200e+05   2.8518100e+05   2.3145000e+05   3.2573600e+05   2.9482400e+05   3.5340600e+05   3.6370800e+05   1.8183600e+05   1.9711600e+05   3.2327500e+05   3.2272600e+05   1.9265200e+05   1.9711500e+05   4.5026100e+05   4.7836000e+05   3.4786200e+05   3.4838400e+05   5.6203400e+05   6.5557300e+05   2.6190000e+05   2.8557800e+05   4.2779500e+05   5.0982100e+05
   4.4594700e+05   4.1035200e+05   3.7487500e+05   5.0126600e+05   2.1185100e+05   1.7293400e+05   5.2178400e+05   6.4958300e+05   1.8661900e+05   1.6798900e+05   1.5770900e+05   1.9252400e+05   3.3034400e+05   2.9111100e+05   2.8933000e+05   2.5476000e+05   1.4287400e+05   2.5002700e+05   2.9019200e+05   2.8435600e+05   1.3456200e+05   1.0609600e+05   3.2188500e+05   2.8293800e+05   1.6471400e+05   1.5606000e+05   1.5250400e+05   1.2916000e+05   2.2879300e+05   2.8733800e+05   2.6282600e+05   2.4770200e+05   3.9335100e+05   3.5958100e+05   1.2820100e+05   1.0002800e+05   2.2264400e+05   2.4943900e+05   2.4652700e+05   2.1015900e+05   0.0000000e+00   1.1523600e+05   3.8241800e+05   3.8110200e+05   3.8073600e+05   3.8744700e+05   2.9727200e+05   3.4247800e+05   2.8303000e+05   3.0912800e+05   5.3450700e+05   3.0249200e+05   1.8148600e+05   1.8236400e+05   3.9046000e+05   3.6503600e+05   4.3504300e+05   4.1815700e+05   3.3696400e+05   3.2292800e+05   3.7009100e+05   3.0421200e+05   1.4896300e+05   2.7771000e+05   2.1407300e+05   3.0508900e+05   6.7269400e+05   6.7090500e+05   1.6575700e+05   1.4403800e+05   1.8854200e+05   1.5748300e+05   2.2042000e+05   2.3543300e+05   1.0888800e+05   1.1711300e+05   2.4942700e+05   2.1228700e+05   9.0891000e+04   7.9169000e+04   3.5319200e+05   3.9202100e+05   2.2988700e+05   2.2339600e+05   4.5456000e+05   5.4291300e+05   1.6730600e+05   2.0226000e+05   3.3890800e+05   4.0667400e+05
   4.5252300e+05   3.9614300e+05   3.8571100e+05   4.8447500e+05   1.9423200e+05   1.7344500e+05   5.2147000e+05   6.4990800e+05   1.7932700e+05   1.7192900e+05   1.3716500e+05   1.7751500e+05   3.1604100e+05   2.9137500e+05   2.9300400e+05   2.6307600e+05   1.6201500e+05   2.2426100e+05   2.7878700e+05   2.8289800e+05   1.2103900e+05   9.5120000e+04   3.2268300e+05   3.2627400e+05   1.5397300e+05   1.7721000e+05   1.4014500e+05   1.5213200e+05   2.5004500e+05   3.2786700e+05   2.9404800e+05   2.6061400e+05   3.6666100e+05   3.9287900e+05   1.2863200e+05   1.0431900e+05   1.8844800e+05   2.0402400e+05   2.1428200e+05   2.0165000e+05   1.1523600e+05   0.0000000e+00   3.7120100e+05   3.5502900e+05   3.8266600e+05   3.6302800e+05   2.9720100e+05   3.5249000e+05   2.8259800e+05   3.0942800e+05   4.6959100e+05   2.8276500e+05   1.6220800e+05   1.5400300e+05   3.3762200e+05   3.5475400e+05   3.6586400e+05   4.4545700e+05   3.0747300e+05   2.5724000e+05   3.4101300e+05   2.7654700e+05   1.4350700e+05   2.4893300e+05   2.0362800e+05   3.0686600e+05   6.4975200e+05   6.6903300e+05   1.6230500e+05   1.3596900e+05   1.6859000e+05   1.5642800e+05   2.0066500e+05   2.2626000e+05   8.7995000e+04   1.0973700e+05   2.4581100e+05   1.9558600e+05   8.8148000e+04   8.7534000e+04   3.6660800e+05   3.8237000e+05   2.3672400e+05   2.3527000e+05   4.5509000e+05   5.1879100e+05   1.5654600e+05   1.9062400e+05   3.4597800e+05   4.1497600e+05
   7.3333200e+05   7.0761600e+05   6.5095300e+05   7.3255300e+05   4.6249100e+05   4.6898800e+05   7.9073100e+05   9.3302400e+05   4.4893300e+05   4.2880000e+05   4.1208800e+05   4.8280500e+05   6.3646200e+05   5.9254900e+05   5.8809700e+05   5.3303300e+05   4.2919400e+05   5.4040200e+05   5.7443900e+05   5.0357200e+05   3.6176800e+05   3.6905200e+05   6.1265000e+05   5.6589400e+05   4.8667200e+05   4.7345600e+05   4.4052500e+05   4.0354900e+05   5.2050200e+05   5.8950900e+05   5.3213200e+05   5.1766400e+05   6.3791500e+05   6.4464600e+05   4.1992700e+05   3.9241000e+05   4.9018100e+05   5.0860700e+05   5.0807300e+05   5.1795200e+05   3.8241800e+05   3.7120100e+05   0.0000000e+00   6.7943100e+05   6.9941000e+05   6.7878400e+05   6.1147400e+05   6.3156500e+05   5.7744900e+05   5.6754600e+05   7.5907800e+05   5.6210700e+05   4.8851000e+05   4.8904400e+05   6.3775500e+05   6.8472100e+05   6.9488100e+05   7.6453700e+05   6.1463100e+05   5.8379200e+05   6.6682100e+05   6.0059300e+05   4.6128100e+05   5.5788800e+05   5.2424100e+05   6.1327200e+05   9.7951100e+05   1.0489450e+06   4.7791100e+05   4.5192700e+05   4.9500000e+05   4.7061500e+05   5.4091600e+05   5.6447600e+05   3.9767500e+05   3.9257800e+05   5.3993900e+05   4.9439000e+05   3.7009400e+05   3.7236200e+05   6.4608700e+05   6.7880100e+05   5.2422600e+05   5.2754400e+05   7.4208400e+05   7.9926500e+05   4.2138600e+05   4.5319600e+05   6.2310700e+05   6.8397900e+05
   7.1650700e+05   7.4654700e+05   6.7011900e+05   8.2566000e+05   4.7899400e+05   4.4115200e+05   8.0147300e+05   9.4635800e+05   4.8170600e+05   4.9828600e+05   4.4746500e+05   4.8122000e+05   6.2906800e+05   5.9351000e+05   6.1267900e+05   5.7075000e+05   4.6013700e+05   5.3605100e+05   5.7458700e+05   5.6596300e+05   3.9642800e+05   3.7133100e+05   5.8888700e+05   5.6243500e+05   4.6365500e+05   4.6661200e+05   4.5527500e+05   3.9213800e+05   5.2092900e+05   5.7394500e+05   5.6174000e+05   5.4463100e+05   6.4699300e+05   6.5812200e+05   4.1742700e+05   3.6897700e+05   4.6933700e+05   4.8237000e+05   4.7294900e+05   4.8562200e+05   3.8110200e+05   3.5502900e+05   6.7943100e+05   0.0000000e+00   6.7630800e+05   6.5291500e+05   5.8434000e+05   5.8052500e+05   5.6085400e+05   5.3087700e+05   7.4091900e+05   5.3887800e+05   4.3714200e+05   4.3121500e+05   6.0681500e+05   6.3013300e+05   6.9340600e+05   7.3358700e+05   5.7754000e+05   5.7439700e+05   6.1110200e+05   5.6367400e+05   3.9121600e+05   5.2679400e+05   4.8200300e+05   6.0034400e+05   9.4353500e+05   9.8662700e+05   4.6662400e+05   4.2980900e+05   4.5589500e+05   4.4478700e+05   4.8631500e+05   5.1464000e+05   3.7729500e+05   4.1080600e+05   5.5911500e+05   4.9953700e+05   3.8912100e+05   3.6566900e+05   6.2700100e+05   6.4511400e+05   5.4111000e+05   5.1167400e+05   7.3044100e+05   8.3700900e+05   4.3357900e+05   4.6154300e+05   6.2682600e+05   7.0349100e+05
   7.4469900e+05   7.7330100e+05   6.9746400e+05   8.2684300e+05   4.9437300e+05   4.8619100e+05   8.0769500e+05   9.3366700e+05   5.0414800e+05   4.9628400e+05   4.6555200e+05   4.7100500e+05   6.3190000e+05   6.1287400e+05   6.3911600e+05   5.7368600e+05   4.9404700e+05   5.0664400e+05   5.7793600e+05   5.8326400e+05   4.4873000e+05   4.1953100e+05   6.2587800e+05   5.8417100e+05   4.5498700e+05   4.7548900e+05   4.4429300e+05   4.4683000e+05   5.5402800e+05   6.1511500e+05   5.9186000e+05   5.7025100e+05   7.1289000e+05   6.8303300e+05   4.4262000e+05   4.2467300e+05   5.1638300e+05   5.1212200e+05   5.5105400e+05   5.3732000e+05   3.8073600e+05   3.8266600e+05   6.9941000e+05   6.7630800e+05   0.0000000e+00   6.9411300e+05   6.1450100e+05   5.8893700e+05   6.1476300e+05   6.1041300e+05   7.8431100e+05   5.4855100e+05   4.6638200e+05   4.6855000e+05   6.8896600e+05   6.9509300e+05   6.9797300e+05   7.2567700e+05   6.0067500e+05   5.9544400e+05   6.4133100e+05   5.7783500e+05   4.6303300e+05   5.6870100e+05   5.1111500e+05   5.7722500e+05   9.0034300e+05   9.9033000e+05   4.7905400e+05   4.6506000e+05   5.0748000e+05   4.6487500e+05   5.3998700e+05   5.3735600e+05   4.0658200e+05   4.3410100e+05   5.5032900e+05   5.1318200e+05   3.7438300e+05   3.9296400e+05   6.7929000e+05   6.8373700e+05   5.8908000e+05   5.4818600e+05   7.6222300e+05   8.3396900e+05   4.8329200e+05   5.1906400e+05   6.4533400e+05   7.2223400e+05
   6.9295900e+05   7.3220400e+05   6.0081600e+05   7.4373700e+05   4.6999800e+05   4.8047000e+05   7.7795700e+05   9.2808000e+05   4.7128900e+05   4.6200900e+05   4.2443200e+05   4.5951400e+05   6.0259000e+05   6.1016000e+05   6.2587400e+05   5.3693200e+05   4.3125200e+05   4.8009400e+05   5.8105200e+05   5.7901100e+05   4.0707200e+05   3.9438600e+05   5.9838200e+05   5.4610300e+05   4.3006900e+05   4.2944100e+05   4.3202300e+05   4.1449200e+05   5.0604000e+05   5.5238100e+05   6.0241200e+05   5.6953100e+05   6.9674600e+05   6.6135900e+05   3.7755200e+05   3.8052400e+05   4.9974900e+05   5.0440800e+05   5.2690900e+05   5.0647800e+05   3.8744700e+05   3.6302800e+05   6.7878400e+05   6.5291500e+05   6.9411300e+05   0.0000000e+00   6.2610600e+05   5.8194200e+05   5.6495500e+05   5.6187800e+05   7.5133600e+05   5.5686100e+05   4.5309900e+05   4.4217100e+05   6.3754400e+05   6.6427900e+05   6.8364300e+05   6.9018800e+05   6.0989600e+05   5.9049400e+05   6.4186200e+05   5.3126700e+05   4.2410900e+05   5.1632200e+05   4.6761700e+05   5.8603300e+05   8.9586500e+05   9.4197500e+05   4.4277100e+05   4.2525200e+05   4.5779200e+05   4.1723700e+05   4.8517800e+05   4.8711600e+05   3.6930600e+05   3.9430300e+05   5.1304500e+05   4.6323900e+05   3.4908500e+05   3.5000300e+05   6.3681000e+05   6.3249400e+05   5.2847000e+05   5.1664500e+05   7.1649500e+05   8.0431200e+05   4.4835000e+05   4.8674600e+05   6.4580400e+05   6.4271600e+05
   6.2252500e+05   6.4833500e+05   5.6941300e+05   7.0257300e+05   3.9317400e+05   4.0865500e+05   7.0906500e+05   8.5343500e+05   4.1430100e+05   4.0129600e+05   3.8457500e+05   4.0774800e+05   5.2683500e+05   4.9115400e+05   4.7787400e+05   4.7254000e+05   3.7673600e+05   4.3868600e+05   4.7271500e+05   4.9575800e+05   3.2348800e+05   3.1742400e+05   5.3547500e+05   5.0319300e+05   3.4817500e+05   3.4502400e+05   3.6890100e+05   3.4394800e+05   4.1141500e+05   4.9803000e+05   4.9500000e+05   4.7319100e+05   6.1184800e+05   5.8450800e+05   3.4111400e+05   3.1871700e+05   4.1961200e+05   4.3407000e+05   3.9317300e+05   4.1589600e+05   2.9727200e+05   2.9720100e+05   6.1147400e+05   5.8434000e+05   6.1450100e+05   6.2610600e+05   0.0000000e+00   5.2173300e+05   5.0107500e+05   5.0195600e+05   6.8098500e+05   4.6164700e+05   3.4238800e+05   3.5155000e+05   5.5529200e+05   5.9117200e+05   6.6442500e+05   6.6154600e+05   5.4635800e+05   5.0052500e+05   5.8140000e+05   4.5794600e+05   3.4815100e+05   4.6053600e+05   3.8697600e+05   5.1694800e+05   8.7197100e+05   8.3508400e+05   3.6661200e+05   3.6849200e+05   3.8481300e+05   3.6772200e+05   4.3391100e+05   4.5685800e+05   3.0886900e+05   3.1772400e+05   4.2603900e+05   4.0784300e+05   2.8131800e+05   2.6618500e+05   5.6907900e+05   5.5493700e+05   4.4666400e+05   4.2270400e+05   6.3454000e+05   7.4742100e+05   3.6588900e+05   4.2994100e+05   5.7720100e+05   5.8376600e+05
   6.0160500e+05   6.2964800e+05   5.7118400e+05   6.5245200e+05   3.9768000e+05   3.8724700e+05   7.1514000e+05   8.6878600e+05   3.7076200e+05   3.8117800e+05   3.5835700e+05   4.1768900e+05   5.2936100e+05   5.0232900e+05   4.8379800e+05   4.4065800e+05   3.7329600e+05   4.4190500e+05   5.2084500e+05   4.8372900e+05   3.1276300e+05   3.2719000e+05   5.5969600e+05   5.1133700e+05   3.7155100e+05   3.7769300e+05   3.7184500e+05   3.4565600e+05   4.3944400e+05   5.3041200e+05   5.4607100e+05   4.7014500e+05   5.8463300e+05   5.6437400e+05   3.3603800e+05   3.1617200e+05   4.0878100e+05   4.4311400e+05   4.5198700e+05   4.4332000e+05   3.4247800e+05   3.5249000e+05   6.3156500e+05   5.8052500e+05   5.8893700e+05   5.8194200e+05   5.2173300e+05   0.0000000e+00   5.0724600e+05   5.0235300e+05   7.0405900e+05   4.9538000e+05   3.5014400e+05   3.7600300e+05   5.8099200e+05   5.8286100e+05   6.1093300e+05   6.1743800e+05   5.2684200e+05   5.3781700e+05   5.5211500e+05   4.9528800e+05   3.6021100e+05   4.6279500e+05   4.3283300e+05   5.7913200e+05   8.9710400e+05   9.0005400e+05   3.8621700e+05   3.3944200e+05   3.7143600e+05   3.4665100e+05   4.2406400e+05   4.5749300e+05   3.1383300e+05   2.9152500e+05   4.3632400e+05   4.1337800e+05   2.6314600e+05   2.7284600e+05   5.4571100e+05   5.3478100e+05   4.3195700e+05   4.2360200e+05   6.4081200e+05   7.3838400e+05   3.7499700e+05   4.0458600e+05   5.5339200e+05   6.0203200e+05
   6.3780800e+05   6.0728900e+05   5.6308300e+05   7.0149300e+05   4.0806600e+05   3.8981200e+05   7.0966500e+05   8.6567600e+05   3.9328100e+05   3.6587100e+05   3.5843600e+05   4.1330400e+05   5.4075500e+05   5.1816700e+05   4.5130300e+05   4.1549700e+05   3.2586400e+05   4.2834400e+05   4.4094300e+05   4.3355900e+05   2.8041700e+05   3.0822600e+05   5.1495200e+05   4.9130900e+05   3.2737100e+05   3.1108400e+05   3.1544400e+05   3.0636300e+05   3.9997000e+05   4.5417400e+05   4.8976400e+05   4.1948700e+05   5.7507700e+05   5.6120300e+05   3.1732700e+05   2.9493100e+05   3.6658000e+05   3.9877500e+05   3.6949200e+05   3.8600500e+05   2.8303000e+05   2.8259800e+05   5.7744900e+05   5.6085400e+05   6.1476300e+05   5.6495500e+05   5.0107500e+05   5.0724600e+05   0.0000000e+00   4.5447200e+05   7.0163900e+05   4.7038800e+05   3.3678200e+05   3.5952800e+05   5.7379700e+05   5.5882700e+05   5.4955700e+05   6.0409000e+05   4.9182100e+05   4.4767900e+05   5.1100500e+05   4.3885000e+05   3.0512200e+05   4.2364500e+05   3.6510000e+05   4.8351000e+05   7.9779800e+05   8.1462900e+05   3.1667800e+05   3.1454100e+05   3.6172300e+05   3.5123800e+05   4.0164800e+05   4.3039100e+05   2.7553800e+05   3.0669500e+05   4.3461000e+05   4.0609900e+05   2.7193900e+05   2.8076100e+05   5.8437200e+05   5.8388400e+05   4.3074000e+05   4.1250900e+05   6.5936500e+05   7.4036300e+05   3.6576600e+05   3.8660400e+05   5.4016700e+05   5.9958700e+05
   6.2400400e+05   5.5699600e+05   5.4712500e+05   7.0176100e+05   4.2960400e+05   3.9226800e+05   7.1663700e+05   8.5028700e+05   3.6793200e+05   3.9899200e+05   3.5419300e+05   4.0149500e+05   5.4826800e+05   4.7419900e+05   4.7499900e+05   4.2266200e+05   3.4190100e+05   4.3194600e+05   4.8998900e+05   5.1889800e+05   2.7089500e+05   2.8146400e+05   5.2019200e+05   4.6853700e+05   3.6035400e+05   3.6247700e+05   3.3999000e+05   2.9050500e+05   4.0351700e+05   4.8666800e+05   4.5979300e+05   4.2737000e+05   5.9878400e+05   5.5720600e+05   3.4274200e+05   3.0208000e+05   3.9863900e+05   3.8949900e+05   3.8977900e+05   4.0385400e+05   3.0912800e+05   3.0942800e+05   5.6754600e+05   5.3087700e+05   6.1041300e+05   5.6187800e+05   5.0195600e+05   5.0235300e+05   4.5447200e+05   0.0000000e+00   7.0664000e+05   4.5720400e+05   3.3476100e+05   3.5247100e+05   5.8472600e+05   5.7827800e+05   5.6421200e+05   5.8364800e+05   4.8447500e+05   4.8724600e+05   5.3515900e+05   4.5894200e+05   3.1494700e+05   4.0679200e+05   3.6094300e+05   4.9646200e+05   7.7914200e+05   8.4635900e+05   3.7710200e+05   3.2517100e+05   3.7198000e+05   3.4337800e+05   3.9825700e+05   4.3544300e+05   3.1207400e+05   3.1273000e+05   4.0141700e+05   3.7938100e+05   2.5399100e+05   2.7163200e+05   5.7358900e+05   5.4459000e+05   4.1026800e+05   4.0658100e+05   6.5422300e+05   7.1201100e+05   3.3307700e+05   3.8109500e+05   5.4255500e+05   5.9769800e+05
   8.2380000e+05   8.1649600e+05   7.6625700e+05   9.0136900e+05   5.6128800e+05   5.6583000e+05   9.0033200e+05   1.0565630e+06   5.8652500e+05   5.4075400e+05   5.0129200e+05   5.6368600e+05   6.7949700e+05   6.9458700e+05   6.5055800e+05   6.0956500e+05   5.2926800e+05   6.1411700e+05   6.5011800e+05   6.3467000e+05   4.6047100e+05   4.8076100e+05   7.2443300e+05   7.1183300e+05   5.3324100e+05   5.3812100e+05   5.4078600e+05   4.9463200e+05   5.9206300e+05   6.6386800e+05   6.9209400e+05   6.3007100e+05   7.7000700e+05   7.6244200e+05   5.3582000e+05   4.9798900e+05   5.6291400e+05   5.7811500e+05   5.7031200e+05   6.5794100e+05   5.3450700e+05   4.6959100e+05   7.5907800e+05   7.4091900e+05   7.8431100e+05   7.5133600e+05   6.8098500e+05   7.0405900e+05   7.0163900e+05   7.0664000e+05   0.0000000e+00   6.6288100e+05   5.6831500e+05   5.5891400e+05   7.6110400e+05   7.5610500e+05   7.7674700e+05   7.7667500e+05   6.6739700e+05   6.6633100e+05   7.0040500e+05   6.6770000e+05   5.3956500e+05   6.1558200e+05   5.7427800e+05   7.0780100e+05   1.0155670e+06   1.0626580e+06   5.6020200e+05   5.1344500e+05   5.5523000e+05   5.2712400e+05   6.1693400e+05   6.2536900e+05   4.9829000e+05   4.8014900e+05   5.9278900e+05   5.8591300e+05   4.7401500e+05   4.8260200e+05   7.5377600e+05   7.4327900e+05   5.9135100e+05   5.8907600e+05   8.4077000e+05   8.7602900e+05   5.4412600e+05   5.9391900e+05   7.4189200e+05   7.7922900e+05
   6.4176200e+05   6.1204600e+05   5.2560900e+05   6.7900800e+05   3.8512300e+05   4.1116500e+05   7.5269200e+05   8.6515500e+05   3.9847300e+05   3.6059500e+05   3.1850500e+05   3.6807500e+05   5.1441600e+05   5.1299800e+05   5.0190900e+05   4.6299600e+05   3.5544400e+05   4.2473700e+05   4.6514000e+05   4.6472400e+05   2.6559300e+05   2.9982000e+05   5.7877500e+05   5.0729400e+05   3.6004500e+05   3.1921700e+05   3.3126400e+05   3.0429300e+05   3.7489800e+05   4.4821600e+05   4.7810600e+05   4.3720300e+05   5.7194500e+05   5.0776200e+05   2.9044800e+05   2.7837800e+05   3.8294500e+05   4.1781800e+05   3.8611500e+05   3.8513100e+05   3.0249200e+05   2.8276500e+05   5.6210700e+05   5.3887800e+05   5.4855100e+05   5.5686100e+05   4.6164700e+05   4.9538000e+05   4.7038800e+05   4.5720400e+05   6.6288100e+05   0.0000000e+00   3.4190000e+05   3.3974600e+05   5.6153500e+05   5.3965200e+05   5.2522500e+05   5.9113500e+05   4.6463800e+05   4.9788600e+05   5.4089700e+05   4.9699900e+05   3.3919100e+05   4.4160700e+05   3.7837500e+05   4.8369500e+05   7.7360600e+05   8.1556200e+05   3.5045900e+05   3.4679100e+05   3.9206500e+05   3.6094100e+05   4.2409600e+05   4.0642400e+05   2.7834700e+05   2.6746700e+05   4.0543100e+05   4.0737700e+05   2.7238700e+05   2.8706600e+05   5.4894200e+05   5.7755700e+05   4.0763400e+05   4.0405500e+05   6.6051400e+05   7.0762400e+05   3.8084600e+05   3.9265200e+05   5.4032200e+05   5.6329200e+05
   5.0298200e+05   4.6535200e+05   4.0104300e+05   5.4993600e+05   2.4624000e+05   2.7495200e+05   5.8269000e+05   7.3436600e+05   2.4975000e+05   2.3422400e+05   2.2766200e+05   2.5006200e+05   3.7019000e+05   3.5685400e+05   3.3305400e+05   3.0808700e+05   2.2116900e+05   3.2029500e+05   3.5430500e+05   3.3816500e+05   1.5978600e+05   1.6755800e+05   4.1058800e+05   3.4884100e+05   2.3229300e+05   2.1954900e+05   2.2029700e+05   2.0967100e+05   2.8978100e+05   3.4565800e+05   3.5027200e+05   3.0157800e+05   4.1340600e+05   4.1587200e+05   2.0646200e+05   1.9281700e+05   2.5283200e+05   2.5686900e+05   2.5532000e+05   2.9083500e+05   1.8148600e+05   1.6220800e+05   4.8851000e+05   4.3714200e+05   4.6638200e+05   4.5309900e+05   3.4238800e+05   3.5014400e+05   3.3678200e+05   3.3476100e+05   5.6831500e+05   3.4190000e+05   0.0000000e+00   2.4568400e+05   4.2083600e+05   4.0904100e+05   4.2350500e+05   4.7428000e+05   3.2651800e+05   3.6261400e+05   4.0325200e+05   3.2624500e+05   1.8136200e+05   3.1750900e+05   2.8107000e+05   3.7369200e+05   6.4253900e+05   7.0564200e+05   2.3685600e+05   1.9011500e+05   2.3491700e+05   2.3961900e+05   3.1187500e+05   3.2167100e+05   1.4618100e+05   1.7074400e+05   2.9919800e+05   2.6653600e+05   1.6444500e+05   1.3915600e+05   4.2582800e+05   4.3781900e+05   3.0336100e+05   3.0093200e+05   5.0340100e+05   5.7038400e+05   1.9759200e+05   2.5848400e+05   4.0884800e+05   4.2904700e+05
   5.7007900e+05   4.8404600e+05   4.2186100e+05   5.9376200e+05   2.5869300e+05   2.8495000e+05   6.0058400e+05   7.6915400e+05   3.0447400e+05   2.6809700e+05   2.4449900e+05   2.7164700e+05   3.9321100e+05   3.8733200e+05   3.7040400e+05   3.6071100e+05   2.6206700e+05   3.1788200e+05   3.5005300e+05   3.5979300e+05   1.7207600e+05   1.8986900e+05   4.4727100e+05   3.9067900e+05   2.5409900e+05   2.3819700e+05   2.5800600e+05   2.1250100e+05   2.9791000e+05   3.4585600e+05   3.7666300e+05   3.5136000e+05   4.5422200e+05   4.5189100e+05   1.9102100e+05   1.7969700e+05   2.5817000e+05   2.8672900e+05   2.9141200e+05   3.1128100e+05   1.8236400e+05   1.5400300e+05   4.8904400e+05   4.3121500e+05   4.6855000e+05   4.4217100e+05   3.5155000e+05   3.7600300e+05   3.5952800e+05   3.5247100e+05   5.5891400e+05   3.3974600e+05   2.4568400e+05   0.0000000e+00   4.1596200e+05   4.1459100e+05   4.4874200e+05   4.9387800e+05   3.4610700e+05   3.5940800e+05   4.0804600e+05   3.6358300e+05   2.0196300e+05   3.2682100e+05   2.9413200e+05   3.7512800e+05   7.0893800e+05   7.0068700e+05   2.5057700e+05   2.1686800e+05   2.4286500e+05   2.5010300e+05   3.1983100e+05   3.4636500e+05   1.9433400e+05   1.6726900e+05   3.0631800e+05   2.8473200e+05   1.6992600e+05   1.5852100e+05   4.7268200e+05   4.7914700e+05   3.4799200e+05   3.4102400e+05   5.3420600e+05   6.1419100e+05   2.3786400e+05   2.9017300e+05   4.3714900e+05   4.8290400e+05
   6.9504100e+05   6.7146500e+05   6.4423000e+05   7.3411500e+05   3.9639600e+05   4.2785500e+05   7.6241800e+05   9.1747500e+05   4.4057400e+05   3.9165800e+05   3.8109800e+05   4.0769600e+05   5.2548500e+05   5.2823100e+05   5.6118400e+05   5.1298000e+05   3.7321500e+05   4.6529000e+05   5.0230700e+05   5.0977800e+05   3.2540400e+05   3.5117800e+05   5.7544900e+05   5.5235500e+05   4.2078100e+05   4.0620400e+05   4.0448300e+05   3.6498200e+05   4.5510400e+05   5.1422200e+05   5.2850500e+05   4.9246000e+05   6.4543900e+05   6.2708300e+05   3.8041700e+05   3.7020000e+05   4.6454600e+05   4.6856900e+05   4.7716200e+05   4.9456800e+05   3.9046000e+05   3.3762200e+05   6.3775500e+05   6.0681500e+05   6.8896600e+05   6.3754400e+05   5.5529200e+05   5.8099200e+05   5.7379700e+05   5.8472600e+05   7.6110400e+05   5.6153500e+05   4.2083600e+05   4.1596200e+05   0.0000000e+00   6.2115400e+05   6.0084900e+05   6.4670400e+05   4.9994700e+05   4.9295900e+05   6.1434700e+05   5.4467700e+05   3.5303200e+05   4.8291800e+05   4.3406900e+05   5.4594800e+05   8.6351400e+05   8.4165800e+05   3.9368400e+05   3.6272000e+05   4.0388300e+05   3.8515900e+05   4.5893200e+05   4.7099600e+05   3.3918800e+05   3.5065200e+05   4.4762000e+05   4.4091600e+05   3.2039500e+05   3.1668400e+05   6.4972900e+05   6.3839800e+05   4.7126700e+05   4.7808400e+05   7.1852500e+05   7.5733600e+05   3.8366200e+05   4.3681600e+05   5.9743800e+05   6.2477900e+05
   6.7185000e+05   6.7947700e+05   5.9322900e+05   7.1357100e+05   4.2734200e+05   4.3195100e+05   7.8390400e+05   9.6637200e+05   4.0688700e+05   4.2553500e+05   4.2418000e+05   4.5731300e+05   5.5665600e+05   5.6147100e+05   5.5344400e+05   4.7877400e+05   4.0424800e+05   4.8805600e+05   5.0423300e+05   5.3247500e+05   3.3146500e+05   3.5315300e+05   6.4242000e+05   5.7896300e+05   4.4120000e+05   3.8725200e+05   4.1167700e+05   3.3854600e+05   4.6225100e+05   5.4490500e+05   5.7750000e+05   4.7112500e+05   6.3667800e+05   6.3116300e+05   3.7102300e+05   3.7018500e+05   4.7176500e+05   4.6333500e+05   4.3645900e+05   4.5978500e+05   3.6503600e+05   3.5475400e+05   6.8472100e+05   6.3013300e+05   6.9509300e+05   6.6427900e+05   5.9117200e+05   5.8286100e+05   5.5882700e+05   5.7827800e+05   7.5610500e+05   5.3965200e+05   4.0904100e+05   4.1459100e+05   6.2115400e+05   0.0000000e+00   6.3669400e+05   6.5040200e+05   5.4694200e+05   5.3578900e+05   6.2177700e+05   5.4613100e+05   3.8068400e+05   4.8269900e+05   4.4608300e+05   5.6379100e+05   8.8068300e+05   9.2017700e+05   4.4512200e+05   3.9239100e+05   4.0452800e+05   4.1821000e+05   4.4644300e+05   5.0847700e+05   3.4375000e+05   3.7494700e+05   4.8935800e+05   4.4566000e+05   3.1353600e+05   3.0575100e+05   6.2381200e+05   6.5275100e+05   4.6320000e+05   4.5747500e+05   6.7870800e+05   7.6561900e+05   3.8660800e+05   4.7096700e+05   5.8941900e+05   6.5785500e+05
   7.1319500e+05   7.0899600e+05   6.8237800e+05   8.1214800e+05   4.9633300e+05   4.6888200e+05   7.6339600e+05   8.9920000e+05   4.7099000e+05   4.8751700e+05   4.6942100e+05   5.2118000e+05   6.1285300e+05   5.6928400e+05   5.9400600e+05   5.0539500e+05   4.2251200e+05   4.5270500e+05   5.3506700e+05   5.4937000e+05   3.8861600e+05   3.8449800e+05   6.3245900e+05   5.8769700e+05   4.7106300e+05   4.4696700e+05   4.3154800e+05   3.8114900e+05   4.6288300e+05   5.5578700e+05   5.6483200e+05   5.1384500e+05   6.5190400e+05   6.4055100e+05   4.2914500e+05   3.7864200e+05   4.4950200e+05   4.4890300e+05   4.7553300e+05   5.3320400e+05   4.3504300e+05   3.6586400e+05   6.9488100e+05   6.9340600e+05   6.9797300e+05   6.8364300e+05   6.6442500e+05   6.1093300e+05   5.4955700e+05   5.6421200e+05   7.7674700e+05   5.2522500e+05   4.2350500e+05   4.4874200e+05   6.0084900e+05   6.3669400e+05   0.0000000e+00   7.2649700e+05   6.0313500e+05   5.6880300e+05   6.6478600e+05   5.7348300e+05   4.3095000e+05   5.1628400e+05   4.5300400e+05   5.5744800e+05   8.8795700e+05   9.6555900e+05   4.9015000e+05   4.6842700e+05   4.7818800e+05   4.5694900e+05   5.2452800e+05   5.3259600e+05   3.7853900e+05   3.7308500e+05   4.9399800e+05   4.8790600e+05   3.5331000e+05   3.7707200e+05   6.9576200e+05   6.7143800e+05   5.4206600e+05   5.4564000e+05   7.6876300e+05   8.3069700e+05   4.5932300e+05   5.1735800e+05   6.1757200e+05   6.7546600e+05
   7.4068100e+05   7.5017600e+05   6.6788100e+05   8.0690500e+05   5.1771000e+05   4.9279000e+05   8.3133700e+05   9.6791600e+05   5.1947300e+05   4.8334100e+05   4.7901900e+05   5.0984000e+05   6.1721000e+05   5.7393000e+05   6.3594700e+05   5.8922900e+05   4.7465300e+05   5.1181600e+05   6.2958500e+05   6.1117200e+05   4.4354600e+05   3.9797800e+05   6.9613600e+05   6.1843500e+05   5.2545600e+05   5.0295600e+05   4.9812200e+05   4.7539200e+05   5.5862800e+05   6.1446700e+05   6.1592500e+05   5.5591900e+05   7.2445500e+05   7.2483000e+05   4.8791000e+05   4.5040600e+05   5.1871700e+05   5.5926400e+05   5.0113200e+05   5.4081300e+05   4.1815700e+05   4.4545700e+05   7.6453700e+05   7.3358700e+05   7.2567700e+05   6.9018800e+05   6.6154600e+05   6.1743800e+05   6.0409000e+05   5.8364800e+05   7.7667500e+05   5.9113500e+05   4.7428000e+05   4.9387800e+05   6.4670400e+05   6.5040200e+05   7.2649700e+05   0.0000000e+00   6.1229300e+05   5.8742000e+05   6.8335900e+05   5.7153300e+05   4.4469700e+05   5.3911400e+05   4.9313600e+05   6.3712300e+05   9.3249100e+05   9.7491900e+05   5.0820600e+05   4.5544100e+05   4.6386600e+05   4.4477900e+05   5.6247000e+05   5.6680200e+05   4.1481900e+05   4.3151200e+05   5.6255800e+05   5.0832700e+05   3.8165700e+05   3.6939600e+05   6.8002000e+05   6.8481900e+05   5.3288800e+05   5.0932100e+05   7.9184300e+05   8.2495400e+05   4.6434100e+05   5.0947900e+05   6.3952500e+05   6.9229400e+05
   6.5734500e+05   6.2760100e+05   5.4342700e+05   7.1732600e+05   3.8801600e+05   3.9623500e+05   7.3749200e+05   8.4868200e+05   3.9227300e+05   3.7643200e+05   3.8128100e+05   4.3607600e+05   5.1965200e+05   5.0705500e+05   5.2751100e+05   4.3966000e+05   3.6386400e+05   3.8750200e+05   4.6831100e+05   4.9260900e+05   3.5226000e+05   3.2132300e+05   5.8388700e+05   5.0330200e+05   3.7760000e+05   3.7210100e+05   3.6196600e+05   3.5530000e+05   4.1875900e+05   5.1812300e+05   5.0925000e+05   4.7746200e+05   6.0851000e+05   5.4354100e+05   3.3935100e+05   3.2062100e+05   4.1829100e+05   4.5332400e+05   4.2143000e+05   4.5027200e+05   3.3696400e+05   3.0747300e+05   6.1463100e+05   5.7754000e+05   6.0067500e+05   6.0989600e+05   5.4635800e+05   5.2684200e+05   4.9182100e+05   4.8447500e+05   6.6739700e+05   4.6463800e+05   3.2651800e+05   3.4610700e+05   4.9994700e+05   5.4694200e+05   6.0313500e+05   6.1229300e+05   0.0000000e+00   4.4306500e+05   5.3656600e+05   4.5991900e+05   3.1533900e+05   4.1143200e+05   3.8231200e+05   5.0730300e+05   8.2347300e+05   8.0062500e+05   3.6928900e+05   3.1832200e+05   3.5530100e+05   3.3306700e+05   3.8306200e+05   4.2467500e+05   3.0403400e+05   2.9936200e+05   4.1975100e+05   3.7534400e+05   2.6993600e+05   2.7297100e+05   5.7277300e+05   5.8966200e+05   4.3122700e+05   4.0157700e+05   6.5967300e+05   7.1827800e+05   3.6558300e+05   3.6382800e+05   5.6707000e+05   5.8549100e+05
   5.9899600e+05   6.3150700e+05   5.6408900e+05   6.7447800e+05   3.8466600e+05   4.0589700e+05   7.4245000e+05   8.4000000e+05   3.5548000e+05   3.6445300e+05   3.3059600e+05   3.6384400e+05   5.1978400e+05   4.5516700e+05   4.9768500e+05   4.3805900e+05   3.4642000e+05   4.0151800e+05   4.3876400e+05   4.4813900e+05   3.0093000e+05   2.8195300e+05   5.4605700e+05   4.8665400e+05   3.6544600e+05   3.5446000e+05   3.5451400e+05   3.3946100e+05   3.8369500e+05   4.5911100e+05   4.7866500e+05   4.5579900e+05   6.0884000e+05   5.4100600e+05   3.3259200e+05   2.9497400e+05   4.0961400e+05   4.4594400e+05   3.9464300e+05   4.2886400e+05   3.2292800e+05   2.5724000e+05   5.8379200e+05   5.7439700e+05   5.9544400e+05   5.9049400e+05   5.0052500e+05   5.3781700e+05   4.4767900e+05   4.8724600e+05   6.6633100e+05   4.9788600e+05   3.6261400e+05   3.5940800e+05   4.9295900e+05   5.3578900e+05   5.6880300e+05   5.8742000e+05   4.4306500e+05   0.0000000e+00   5.2406800e+05   4.9319400e+05   3.3665100e+05   4.7205400e+05   4.2249200e+05   5.1328200e+05   8.1813700e+05   8.2006400e+05   3.4865400e+05   3.2253000e+05   3.6156100e+05   3.3222000e+05   4.4345600e+05   4.3887900e+05   2.9837900e+05   3.2154400e+05   4.3148400e+05   3.9709900e+05   2.7845000e+05   2.5289100e+05   5.6828600e+05   5.6118600e+05   4.1675800e+05   4.0645500e+05   6.7695200e+05   7.3573700e+05   3.4216100e+05   3.9038600e+05   5.2460600e+05   5.3845500e+05
   6.7917400e+05   6.7498300e+05   6.1104000e+05   7.6380900e+05   4.3892300e+05   4.4095700e+05   8.0220000e+05   9.1290600e+05   4.1357600e+05   4.2774000e+05   4.0386100e+05   4.5943800e+05   5.9552900e+05   5.1543100e+05   5.1247700e+05   4.9031900e+05   4.0024800e+05   4.4205800e+05   4.9939500e+05   5.3962200e+05   3.4236800e+05   3.4083800e+05   6.2533400e+05   5.4173300e+05   3.9594800e+05   3.8249200e+05   3.7281900e+05   4.0227300e+05   4.7869300e+05   5.1436600e+05   5.2654900e+05   4.7398200e+05   5.6957000e+05   5.8313000e+05   3.7461500e+05   3.4697500e+05   4.3472200e+05   4.7228500e+05   4.0095400e+05   4.7821900e+05   3.7009100e+05   3.4101300e+05   6.6682100e+05   6.1110200e+05   6.4133100e+05   6.4186200e+05   5.8140000e+05   5.5211500e+05   5.1100500e+05   5.3515900e+05   7.0040500e+05   5.4089700e+05   4.0325200e+05   4.0804600e+05   6.1434700e+05   6.2177700e+05   6.6478600e+05   6.8335900e+05   5.3656600e+05   5.2406800e+05   0.0000000e+00   5.5073000e+05   3.9296700e+05   5.1712600e+05   4.7169200e+05   5.8929200e+05   8.8935800e+05   9.4833400e+05   4.2840900e+05   3.9279200e+05   4.0522300e+05   4.2045100e+05   5.3261000e+05   4.8321300e+05   3.5189000e+05   3.5872000e+05   4.5002100e+05   4.5308500e+05   3.5722500e+05   3.5148100e+05   6.2615900e+05   6.1754600e+05   4.9656200e+05   4.7398400e+05   7.1217700e+05   7.7222900e+05   4.0037100e+05   4.4069500e+05   5.9059200e+05   6.5505300e+05
   6.4522600e+05   6.1475000e+05   5.0595100e+05   6.5159300e+05   3.7564800e+05   3.4624300e+05   7.0889600e+05   8.3351100e+05   3.8970700e+05   3.7566700e+05   3.3900600e+05   4.0194600e+05   5.1246600e+05   4.5224200e+05   4.5478000e+05   4.2630600e+05   3.1663900e+05   3.9704400e+05   4.1173600e+05   4.5761200e+05   2.7453400e+05   2.6939600e+05   5.6514100e+05   4.5510900e+05   3.5276100e+05   3.5384400e+05   3.4862300e+05   3.4777900e+05   3.9943400e+05   4.5911400e+05   4.6419100e+05   4.0336700e+05   5.4863600e+05   5.1690600e+05   3.3722900e+05   3.0483900e+05   3.7942500e+05   4.1719900e+05   3.8174700e+05   4.2249100e+05   3.0421200e+05   2.7654700e+05   6.0059300e+05   5.6367400e+05   5.7783500e+05   5.3126700e+05   4.5794600e+05   4.9528800e+05   4.3885000e+05   4.5894200e+05   6.6770000e+05   4.9699900e+05   3.2624500e+05   3.6358300e+05   5.4467700e+05   5.4613100e+05   5.7348300e+05   5.7153300e+05   4.5991900e+05   4.9319400e+05   5.5073000e+05   0.0000000e+00   3.1509700e+05   4.2861600e+05   4.0490100e+05   5.2286700e+05   8.2152400e+05   8.3501700e+05   3.6136100e+05   3.3052800e+05   3.6462400e+05   3.4282400e+05   4.3017600e+05   4.1604600e+05   2.7635800e+05   3.0829800e+05   4.2577400e+05   3.8626600e+05   2.5748400e+05   2.6664900e+05   5.5358300e+05   5.7885900e+05   4.2881800e+05   4.1784900e+05   6.4777700e+05   7.1680900e+05   3.5975200e+05   3.8242000e+05   5.1396600e+05   5.8165700e+05
   5.0246500e+05   4.7202900e+05   4.4007600e+05   5.1888300e+05   2.2164200e+05   2.2558100e+05   5.5994700e+05   6.8060100e+05   2.4779300e+05   2.2172700e+05   1.9285100e+05   2.3486800e+05   3.4645100e+05   3.2653800e+05   3.0864000e+05   2.7883900e+05   1.9803700e+05   2.6401700e+05   3.1001400e+05   3.2469300e+05   1.5386500e+05   1.4992800e+05   4.4671600e+05   3.6074500e+05   1.9104600e+05   2.3836500e+05   2.1235600e+05   2.0137000e+05   2.8240100e+05   3.1727000e+05   3.3625200e+05   3.0777000e+05   4.5313100e+05   4.0656300e+05   1.6996700e+05   1.6551000e+05   2.5577800e+05   2.8142200e+05   2.3916400e+05   2.5393700e+05   1.4896300e+05   1.4350700e+05   4.6128100e+05   3.9121600e+05   4.6303300e+05   4.2410900e+05   3.4815100e+05   3.6021100e+05   3.0512200e+05   3.1494700e+05   5.3956500e+05   3.3919100e+05   1.8136200e+05   2.0196300e+05   3.5303200e+05   3.8068400e+05   4.3095000e+05   4.4469700e+05   3.1533900e+05   3.3665100e+05   3.9296700e+05   3.1509700e+05   0.0000000e+00   2.7751300e+05   2.2768000e+05   3.6511900e+05   6.3955800e+05   6.9493400e+05   2.0971000e+05   1.7845500e+05   2.1622800e+05   2.0635100e+05   3.0618700e+05   2.9912800e+05   1.4024600e+05   1.3816200e+05   2.7227400e+05   2.3861600e+05   1.0570800e+05   1.0833900e+05   4.0702700e+05   4.3088400e+05   2.8997600e+05   2.7263800e+05   5.1424200e+05   5.6027100e+05   1.9221300e+05   2.5373200e+05   3.9474100e+05   4.3754500e+05
   5.9605900e+05   6.0751500e+05   5.3963500e+05   6.7313700e+05   3.7046300e+05   3.2137900e+05   6.6321600e+05   7.9590100e+05   3.3060600e+05   3.1189800e+05   2.7762100e+05   3.6064200e+05   4.5808700e+05   4.2335200e+05   4.1030800e+05   3.7355200e+05   2.7515700e+05   3.3163700e+05   4.1531700e+05   4.0639600e+05   2.3696100e+05   2.3070400e+05   5.2736700e+05   4.2857200e+05   3.0803800e+05   3.1037300e+05   2.9646400e+05   2.6121200e+05   3.7168200e+05   4.3036900e+05   4.3631400e+05   4.0138700e+05   5.4209800e+05   5.4186600e+05   2.7481000e+05   2.4259900e+05   3.4925300e+05   3.7310500e+05   3.7151900e+05   3.7488200e+05   2.7771000e+05   2.4893300e+05   5.5788800e+05   5.2679400e+05   5.6870100e+05   5.1632200e+05   4.6053600e+05   4.6279500e+05   4.2364500e+05   4.0679200e+05   6.1558200e+05   4.4160700e+05   3.1750900e+05   3.2682100e+05   4.8291800e+05   4.8269900e+05   5.1628400e+05   5.3911400e+05   4.1143200e+05   4.7205400e+05   5.1712600e+05   4.2861600e+05   2.7751300e+05   0.0000000e+00   3.2222400e+05   4.7346800e+05   7.2216800e+05   7.8968300e+05   3.2188500e+05   2.9600400e+05   3.3610300e+05   3.0279400e+05   3.6967100e+05   4.0226100e+05   2.5746100e+05   2.8418900e+05   3.6647400e+05   3.4822000e+05   2.2453300e+05   2.2121100e+05   5.2939800e+05   5.5073100e+05   4.1895700e+05   4.1140800e+05   6.2030500e+05   6.6726100e+05   3.1437900e+05   3.3593800e+05   4.5630200e+05   4.9251000e+05
   5.3777900e+05   5.3051400e+05   4.6526100e+05   5.5651200e+05   2.8010900e+05   2.6637000e+05   5.9360900e+05   7.2524200e+05   3.1306900e+05   2.8535400e+05   2.4278500e+05   2.9438600e+05   3.9998900e+05   3.4634600e+05   3.9232100e+05   3.3083000e+05   2.5591500e+05   3.4140800e+05   3.6458600e+05   3.5672700e+05   1.9159700e+05   2.0000900e+05   4.7120700e+05   3.8390600e+05   2.6291700e+05   2.5058200e+05   2.4044700e+05   2.3877400e+05   3.3106800e+05   3.8833800e+05   3.9015800e+05   3.8209700e+05   4.9754900e+05   5.0694800e+05   2.2271300e+05   2.0206300e+05   2.7545300e+05   3.6252200e+05   3.2765600e+05   3.2989000e+05   2.1407300e+05   2.0362800e+05   5.2424100e+05   4.8200300e+05   5.1111500e+05   4.6761700e+05   3.8697600e+05   4.3283300e+05   3.6510000e+05   3.6094300e+05   5.7427800e+05   3.7837500e+05   2.8107000e+05   2.9413200e+05   4.3406900e+05   4.4608300e+05   4.5300400e+05   4.9313600e+05   3.8231200e+05   4.2249200e+05   4.7169200e+05   4.0490100e+05   2.2768000e+05   3.2222400e+05   0.0000000e+00   4.2046700e+05   7.0460800e+05   7.4665800e+05   2.7887900e+05   2.5455900e+05   2.8014200e+05   2.3540200e+05   3.4595400e+05   3.6435800e+05   1.9993300e+05   2.1101500e+05   3.2499900e+05   3.2570600e+05   1.9029000e+05   1.8160500e+05   4.5164400e+05   4.7763800e+05   3.4038800e+05   3.2205000e+05   5.6053300e+05   6.1943700e+05   2.6023900e+05   2.9606300e+05   4.1573000e+05   4.7944400e+05
   6.5221100e+05   6.5274400e+05   5.7030100e+05   6.7445200e+05   3.6664800e+05   3.7350300e+05   7.2722100e+05   8.8087400e+05   4.3524200e+05   4.2026500e+05   3.5399700e+05   4.0212800e+05   5.1871100e+05   4.6385700e+05   4.7803400e+05   4.4887200e+05   3.5598600e+05   4.1655400e+05   4.9256600e+05   4.8458900e+05   3.0716500e+05   3.2498200e+05   6.0402400e+05   5.3067100e+05   3.7632200e+05   4.1122100e+05   3.6503300e+05   3.3878500e+05   4.4762800e+05   5.1848900e+05   4.9713000e+05   4.7876300e+05   5.9599200e+05   5.8012900e+05   3.3153700e+05   3.0125500e+05   4.4118300e+05   4.2142100e+05   4.1807100e+05   4.1850000e+05   3.0508900e+05   3.0686600e+05   6.1327200e+05   6.0034400e+05   5.7722500e+05   5.8603300e+05   5.1694800e+05   5.7913200e+05   4.8351000e+05   4.9646200e+05   7.0780100e+05   4.8369500e+05   3.7369200e+05   3.7512800e+05   5.4594800e+05   5.6379100e+05   5.5744800e+05   6.3712300e+05   5.0730300e+05   5.1328200e+05   5.8929200e+05   5.2286700e+05   3.6511900e+05   4.7346800e+05   4.2046700e+05   0.0000000e+00   8.5478600e+05   8.8104400e+05   3.7907500e+05   3.6501100e+05   3.8362000e+05   3.8557900e+05   4.5608600e+05   4.4783600e+05   3.0022500e+05   3.1743600e+05   4.4864700e+05   4.5827200e+05   3.0632700e+05   3.0749300e+05   5.8778700e+05   5.9780300e+05   4.5494000e+05   4.7310200e+05   6.6692700e+05   7.5054300e+05   3.8857400e+05   4.2137400e+05   5.8331900e+05   6.1062900e+05
   9.6630800e+05   9.5347400e+05   8.0193400e+05   1.0074620e+06   7.2964000e+05   7.2622400e+05   1.0687940e+06   1.1926630e+06   7.2785300e+05   7.1156200e+05   7.1420700e+05   7.3915200e+05   8.1418000e+05   7.8908100e+05   8.0841700e+05   8.0509300e+05   6.7873400e+05   7.4301700e+05   7.8743900e+05   7.8046900e+05   6.1979100e+05   5.8492800e+05   9.0468000e+05   7.8176200e+05   6.4721900e+05   6.6945800e+05   6.7538000e+05   6.6412600e+05   7.6629500e+05   8.0408800e+05   8.1677000e+05   7.9813100e+05   8.7386000e+05   8.5799100e+05   6.7572200e+05   6.4163000e+05   7.6255900e+05   7.7757700e+05   7.4624900e+05   7.8272300e+05   6.7269400e+05   6.4975200e+05   9.7951100e+05   9.4353500e+05   9.0034300e+05   8.9586500e+05   8.7197100e+05   8.9710400e+05   7.9779800e+05   7.7914200e+05   1.0155670e+06   7.7360600e+05   6.4253900e+05   7.0893800e+05   8.6351400e+05   8.8068300e+05   8.8795700e+05   9.3249100e+05   8.2347300e+05   8.1813700e+05   8.8935800e+05   8.2152400e+05   6.3955800e+05   7.2216800e+05   7.0460800e+05   8.5478600e+05   0.0000000e+00   1.1980690e+06   6.5364700e+05   6.4219000e+05   6.6129600e+05   6.4509900e+05   7.6229800e+05   7.4749800e+05   6.0122900e+05   6.0862900e+05   7.4933100e+05   7.2627900e+05   5.9424600e+05   6.0565900e+05   9.2167100e+05   8.9608400e+05   7.7348500e+05   7.4076600e+05   9.7893400e+05   1.0207570e+06   6.6351000e+05   6.9221500e+05   8.5473700e+05   9.0722100e+05
   9.4524400e+05   9.9767200e+05   9.4281000e+05   9.9773300e+05   7.1945200e+05   7.3881600e+05   1.0798480e+06   1.2796400e+06   8.0028800e+05   7.4439600e+05   7.1588600e+05   7.2422500e+05   8.5832900e+05   8.1881900e+05   8.4668600e+05   7.8664900e+05   7.1536600e+05   7.8438500e+05   8.3388200e+05   8.0069900e+05   6.4682800e+05   6.0632000e+05   9.2380100e+05   8.5645100e+05   7.4081300e+05   7.4578100e+05   7.0448200e+05   6.7180100e+05   7.8014100e+05   8.1100600e+05   8.1340500e+05   8.3936600e+05   9.1952300e+05   8.7670300e+05   6.6662200e+05   6.4425500e+05   7.5103700e+05   7.7293900e+05   7.8313900e+05   7.6889200e+05   6.7090500e+05   6.6903300e+05   1.0489450e+06   9.8662700e+05   9.9033000e+05   9.4197500e+05   8.3508400e+05   9.0005400e+05   8.1462900e+05   8.4635900e+05   1.0626580e+06   8.1556200e+05   7.0564200e+05   7.0068700e+05   8.4165800e+05   9.2017700e+05   9.6555900e+05   9.7491900e+05   8.0062500e+05   8.2006400e+05   9.4833400e+05   8.3501700e+05   6.9493400e+05   7.8968300e+05   7.4665800e+05   8.8104400e+05   1.1980690e+06   0.0000000e+00   7.0203200e+05   6.9044900e+05   7.4191300e+05   7.1637100e+05   8.0305100e+05   7.9748900e+05   6.4202400e+05   6.4504200e+05   7.8918000e+05   7.5956100e+05   6.2871500e+05   6.3819300e+05   9.5416500e+05   9.5985700e+05   7.9006500e+05   7.4339400e+05   1.0172120e+06   1.0648290e+06   7.3230700e+05   7.7948300e+05   8.9573000e+05   9.3676000e+05
   4.8212800e+05   5.2017700e+05   4.3123500e+05   5.4501200e+05   2.8911300e+05   2.5334300e+05   5.9003200e+05   7.0192000e+05   2.7342600e+05   2.4291400e+05   2.4117600e+05   2.7681100e+05   3.9239800e+05   3.3992500e+05   3.9728900e+05   3.3370800e+05   2.3058700e+05   3.1051600e+05   3.3631300e+05   3.3007600e+05   1.6976700e+05   1.7040200e+05   4.6835800e+05   3.6145800e+05   2.3534700e+05   2.3897900e+05   2.1935600e+05   1.9422700e+05   3.0727500e+05   3.5683000e+05   3.2322400e+05   3.3636600e+05   4.4399100e+05   4.4883200e+05   2.0725700e+05   1.7517500e+05   2.8054600e+05   3.1346200e+05   2.8458300e+05   2.8518100e+05   1.6575700e+05   1.6230500e+05   4.7791100e+05   4.6662400e+05   4.7905400e+05   4.4277100e+05   3.6661200e+05   3.8621700e+05   3.1667800e+05   3.7710200e+05   5.6020200e+05   3.5045900e+05   2.3685600e+05   2.5057700e+05   3.9368400e+05   4.4512200e+05   4.9015000e+05   5.0820600e+05   3.6928900e+05   3.4865400e+05   4.2840900e+05   3.6136100e+05   2.0971000e+05   3.2188500e+05   2.7887900e+05   3.7907500e+05   6.5364700e+05   7.0203200e+05   0.0000000e+00   2.3054100e+05   2.4618800e+05   2.4561700e+05   3.2779300e+05   3.9014700e+05   1.4911200e+05   1.7067000e+05   2.9982400e+05   2.9535200e+05   1.6710300e+05   1.5021800e+05   4.2689300e+05   4.5398500e+05   2.8247300e+05   2.9545600e+05   5.2000700e+05   6.3462000e+05   2.5969700e+05   2.6641000e+05   3.9050200e+05   4.6571100e+05
   4.4206500e+05   4.9080000e+05   4.2679100e+05   5.1684000e+05   2.3834900e+05   2.1146900e+05   5.4112500e+05   6.8435600e+05   2.4316300e+05   2.3026600e+05   1.8693700e+05   2.2196700e+05   3.6213300e+05   3.0984100e+05   3.5901300e+05   2.7516800e+05   1.8802100e+05   2.6367800e+05   3.3823600e+05   3.1901100e+05   1.4187900e+05   1.5002400e+05   4.5971400e+05   3.4047400e+05   2.1136800e+05   2.1049200e+05   2.0132400e+05   1.6798700e+05   2.8642800e+05   3.1828900e+05   3.2366300e+05   3.0519900e+05   3.8022500e+05   4.1706100e+05   1.5590900e+05   1.4136000e+05   2.5519200e+05   2.7535900e+05   2.5238800e+05   2.3145000e+05   1.4403800e+05   1.3596900e+05   4.5192700e+05   4.2980900e+05   4.6506000e+05   4.2525200e+05   3.6849200e+05   3.3944200e+05   3.1454100e+05   3.2517100e+05   5.1344500e+05   3.4679100e+05   1.9011500e+05   2.1686800e+05   3.6272000e+05   3.9239100e+05   4.6842700e+05   4.5544100e+05   3.1832200e+05   3.2253000e+05   3.9279200e+05   3.3052800e+05   1.7845500e+05   2.9600400e+05   2.5455900e+05   3.6501100e+05   6.4219000e+05   6.9044900e+05   2.3054100e+05   0.0000000e+00   2.1090200e+05   1.9461300e+05   3.1284800e+05   3.0438100e+05   1.3901100e+05   1.7228300e+05   2.5240300e+05   2.4977800e+05   1.4523900e+05   1.2820000e+05   4.0662500e+05   4.4310200e+05   2.7809800e+05   2.6780500e+05   5.0894800e+05   5.9501400e+05   2.1399100e+05   2.3609000e+05   3.8058800e+05   4.3909500e+05
   4.9567900e+05   5.2831000e+05   4.5042500e+05   5.7820500e+05   2.7000600e+05   2.7240300e+05   6.2373300e+05   7.5814200e+05   2.7934900e+05   2.5088100e+05   2.5150700e+05   2.6478000e+05   3.9710300e+05   3.5729000e+05   3.6077300e+05   2.9878100e+05   2.2432800e+05   3.0561400e+05   3.3402100e+05   3.2347900e+05   1.8448400e+05   1.6451100e+05   4.4954600e+05   3.7183700e+05   2.3746400e+05   2.2186500e+05   2.2391400e+05   2.0678100e+05   3.1197300e+05   3.5036900e+05   3.5051500e+05   3.5071200e+05   4.3336000e+05   4.2082800e+05   2.2150800e+05   2.0871700e+05   2.7547600e+05   2.8879900e+05   2.7894300e+05   3.2573600e+05   1.8854200e+05   1.6859000e+05   4.9500000e+05   4.5589500e+05   5.0748000e+05   4.5779200e+05   3.8481300e+05   3.7143600e+05   3.6172300e+05   3.7198000e+05   5.5523000e+05   3.9206500e+05   2.3491700e+05   2.4286500e+05   4.0388300e+05   4.0452800e+05   4.7818800e+05   4.6386600e+05   3.5530100e+05   3.6156100e+05   4.0522300e+05   3.6462400e+05   2.1622800e+05   3.3610300e+05   2.8014200e+05   3.8362000e+05   6.6129600e+05   7.4191300e+05   2.4618800e+05   2.1090200e+05   0.0000000e+00   2.4178700e+05   3.1897900e+05   3.1541600e+05   1.8724500e+05   1.9588800e+05   2.9216300e+05   2.8169000e+05   1.6237500e+05   1.5707300e+05   4.5261200e+05   4.7508000e+05   3.1818100e+05   2.9897800e+05   5.4419100e+05   6.3408700e+05   2.6532000e+05   2.8993300e+05   4.1274100e+05   4.7828300e+05
   4.9757000e+05   4.9701900e+05   4.1631300e+05   5.2362300e+05   2.5935800e+05   2.4000000e+05   5.6836400e+05   7.2972000e+05   2.4685400e+05   2.4634300e+05   2.1154200e+05   2.4177900e+05   3.7746600e+05   3.2858900e+05   3.4720300e+05   3.0403800e+05   2.1549800e+05   2.6916000e+05   3.0676600e+05   3.4998200e+05   1.6072400e+05   1.4817700e+05   4.4522800e+05   3.6914800e+05   2.4209500e+05   2.1828800e+05   2.2493200e+05   1.9790100e+05   3.1232000e+05   3.4414800e+05   3.4317900e+05   3.4535600e+05   4.4653300e+05   3.9629500e+05   1.8645200e+05   1.8559400e+05   2.7493300e+05   2.8002900e+05   2.6781300e+05   2.9482400e+05   1.5748300e+05   1.5642800e+05   4.7061500e+05   4.4478700e+05   4.6487500e+05   4.1723700e+05   3.6772200e+05   3.4665100e+05   3.5123800e+05   3.4337800e+05   5.2712400e+05   3.6094100e+05   2.3961900e+05   2.5010300e+05   3.8515900e+05   4.1821000e+05   4.5694900e+05   4.4477900e+05   3.3306700e+05   3.3222000e+05   4.2045100e+05   3.4282400e+05   2.0635100e+05   3.0279400e+05   2.3540200e+05   3.8557900e+05   6.4509900e+05   7.1637100e+05   2.4561700e+05   1.9461300e+05   2.4178700e+05   0.0000000e+00   3.0608200e+05   3.0593100e+05   1.6837200e+05   1.7206600e+05   3.0268700e+05   2.8447700e+05   1.4470900e+05   1.4564700e+05   4.2884800e+05   4.7068300e+05   2.9498400e+05   2.9436300e+05   5.2735700e+05   5.9586400e+05   2.1135700e+05   2.8009500e+05   4.0298300e+05   4.3885900e+05
   5.8972100e+05   6.3376900e+05   5.1790600e+05   6.5600100e+05   3.8026000e+05   3.4090000e+05   6.9890900e+05   8.6554500e+05   3.8954500e+05   3.7204700e+05   3.3535200e+05   3.7837300e+05   4.8419400e+05   4.3462300e+05   4.2954100e+05   3.8104000e+05   3.2732200e+05   3.8326300e+05   4.0286300e+05   4.2163400e+05   2.4373200e+05   2.4337700e+05   5.2178300e+05   4.5304100e+05   3.0715900e+05   2.9628200e+05   2.7313800e+05   2.5255700e+05   3.7440700e+05   3.9179800e+05   3.7084800e+05   3.9924200e+05   5.0339300e+05   4.7287300e+05   2.4237000e+05   2.1951200e+05   3.2492000e+05   3.5275400e+05   3.1664600e+05   3.5340600e+05   2.2042000e+05   2.0066500e+05   5.4091600e+05   4.8631500e+05   5.3998700e+05   4.8517800e+05   4.3391100e+05   4.2406400e+05   4.0164800e+05   3.9825700e+05   6.1693400e+05   4.2409600e+05   3.1187500e+05   3.1983100e+05   4.5893200e+05   4.4644300e+05   5.2452800e+05   5.6247000e+05   3.8306200e+05   4.4345600e+05   5.3261000e+05   4.3017600e+05   3.0618700e+05   3.6967100e+05   3.4595400e+05   4.5608600e+05   7.6229800e+05   8.0305100e+05   3.2779300e+05   3.1284800e+05   3.1897900e+05   3.0608200e+05   0.0000000e+00   4.1571600e+05   2.6961500e+05   2.5415200e+05   3.8524300e+05   3.8305700e+05   2.6454800e+05   2.2661800e+05   5.2786400e+05   5.5958500e+05   4.2822400e+05   4.1523200e+05   6.4662400e+05   6.7011700e+05   2.9603400e+05   4.1303300e+05   5.3416300e+05   5.5329000e+05
   5.7662600e+05   6.1708500e+05   5.2152700e+05   6.1593700e+05   3.7954600e+05   3.2743100e+05   6.8396400e+05   8.2675800e+05   3.8703400e+05   3.4122700e+05   3.1344900e+05   3.4020900e+05   4.5956500e+05   4.1883600e+05   4.6766700e+05   4.1671200e+05   2.8707800e+05   3.6725300e+05   4.3807600e+05   4.4507400e+05   2.6888800e+05   2.5609300e+05   5.3107700e+05   4.3683300e+05   3.2605100e+05   3.2057900e+05   2.9237500e+05   2.8377300e+05   4.0456300e+05   4.1698400e+05   4.0760600e+05   4.1303000e+05   5.0879700e+05   4.8583500e+05   2.5355000e+05   2.6632100e+05   3.5698300e+05   3.9278400e+05   3.4315700e+05   3.6370800e+05   2.3543300e+05   2.2626000e+05   5.6447600e+05   5.1464000e+05   5.3735600e+05   4.8711600e+05   4.5685800e+05   4.5749300e+05   4.3039100e+05   4.3544300e+05   6.2536900e+05   4.0642400e+05   3.2167100e+05   3.4636500e+05   4.7099600e+05   5.0847700e+05   5.3259600e+05   5.6680200e+05   4.2467500e+05   4.3887900e+05   4.8321300e+05   4.1604600e+05   2.9912800e+05   4.0226100e+05   3.6435800e+05   4.4783600e+05   7.4749800e+05   7.9748900e+05   3.9014700e+05   3.0438100e+05   3.1541600e+05   3.0593100e+05   4.1571600e+05   0.0000000e+00   2.6203000e+05   2.5068000e+05   3.8824200e+05   3.2645200e+05   2.1960100e+05   2.2029600e+05   5.1867600e+05   5.5046200e+05   4.1319000e+05   4.1803900e+05   6.2788700e+05   6.8552300e+05   2.9803300e+05   3.7953200e+05   5.2287500e+05   5.3980100e+05
   4.4775500e+05   4.2843500e+05   3.5740500e+05   4.5612900e+05   2.0807400e+05   1.8589700e+05   5.0744100e+05   6.6691000e+05   1.9783300e+05   1.8388200e+05   1.5056400e+05   1.8879800e+05   3.1658100e+05   2.7004000e+05   3.1422100e+05   2.1171400e+05   1.5171100e+05   2.0351400e+05   2.6951000e+05   2.6757900e+05   9.2085000e+04   9.9305000e+04   4.2737500e+05   2.9470100e+05   1.5054400e+05   1.7387900e+05   1.3301900e+05   1.2512600e+05   2.3612200e+05   2.7416100e+05   2.7658800e+05   2.7247300e+05   3.6255800e+05   3.4019000e+05   1.2817700e+05   1.1935800e+05   1.8876900e+05   2.2368400e+05   2.3048200e+05   1.8183600e+05   1.0888800e+05   8.7995000e+04   3.9767500e+05   3.7729500e+05   4.0658200e+05   3.6930600e+05   3.0886900e+05   3.1383300e+05   2.7553800e+05   3.1207400e+05   4.9829000e+05   2.7834700e+05   1.4618100e+05   1.9433400e+05   3.3918800e+05   3.4375000e+05   3.7853900e+05   4.1481900e+05   3.0403400e+05   2.9837900e+05   3.5189000e+05   2.7635800e+05   1.4024600e+05   2.5746100e+05   1.9993300e+05   3.0022500e+05   6.0122900e+05   6.4202400e+05   1.4911200e+05   1.3901100e+05   1.8724500e+05   1.6837200e+05   2.6961500e+05   2.6203000e+05   0.0000000e+00   9.9076000e+04   2.4140500e+05   2.0798300e+05   8.5558000e+04   7.4632000e+04   3.4626500e+05   4.0223900e+05   2.7967700e+05   2.4846500e+05   4.8122100e+05   5.5934300e+05   1.7167800e+05   2.0085300e+05   3.2214200e+05   3.9137100e+05
   4.4353000e+05   4.5455400e+05   3.8625700e+05   4.6311500e+05   1.8673100e+05   1.8309100e+05   5.2075400e+05   6.7774600e+05   2.0622500e+05   1.9156800e+05   1.6309200e+05   2.0450900e+05   3.1512700e+05   2.8534100e+05   2.9257700e+05   2.3194100e+05   1.7226000e+05   2.2470200e+05   2.6149600e+05   2.8621400e+05   9.9557000e+04   9.7103000e+04   4.0509800e+05   3.0750400e+05   1.7407500e+05   1.7494500e+05   1.4997800e+05   1.2539800e+05   2.3180200e+05   2.9944400e+05   2.6997600e+05   2.7317100e+05   3.9880300e+05   3.5578000e+05   1.4231200e+05   1.3534600e+05   2.2961600e+05   2.1337400e+05   2.4596300e+05   1.9711600e+05   1.1711300e+05   1.0973700e+05   3.9257800e+05   4.1080600e+05   4.3410100e+05   3.9430300e+05   3.1772400e+05   2.9152500e+05   3.0669500e+05   3.1273000e+05   4.8014900e+05   2.6746700e+05   1.7074400e+05   1.6726900e+05   3.5065200e+05   3.7494700e+05   3.7308500e+05   4.3151200e+05   2.9936200e+05   3.2154400e+05   3.5872000e+05   3.0829800e+05   1.3816200e+05   2.8418900e+05   2.1101500e+05   3.1743600e+05   6.0862900e+05   6.4504200e+05   1.7067000e+05   1.7228300e+05   1.9588800e+05   1.7206600e+05   2.5415200e+05   2.5068000e+05   9.9076000e+04   0.0000000e+00   2.3514200e+05   2.3154800e+05   8.0971000e+04   7.2673000e+04   3.5778800e+05   3.9192200e+05   2.6398700e+05   2.3498400e+05   4.8111000e+05   5.5239300e+05   1.5510300e+05   1.9324500e+05   3.5072700e+05   4.1015100e+05
   5.3702600e+05   5.7179700e+05   4.9882900e+05   5.8367600e+05   3.2161100e+05   3.0972100e+05   6.1856400e+05   7.8486600e+05   3.2385200e+05   2.8856200e+05   2.8816800e+05   3.3676200e+05   4.3857500e+05   4.2853800e+05   4.2212800e+05   3.6388600e+05   2.8590900e+05   3.5369300e+05   4.0210700e+05   4.1969800e+05   2.3563400e+05   2.3277300e+05   5.1483400e+05   4.3214700e+05   2.8517400e+05   2.9387800e+05   2.8270500e+05   2.7697100e+05   3.6921200e+05   4.1840800e+05   4.0887500e+05   4.1050700e+05   5.5101600e+05   4.8228200e+05   2.6826000e+05   2.6818000e+05   3.4926600e+05   3.3398600e+05   3.6971300e+05   3.2327500e+05   2.4942700e+05   2.4581100e+05   5.3993900e+05   5.5911500e+05   5.5032900e+05   5.1304500e+05   4.2603900e+05   4.3632400e+05   4.3461000e+05   4.0141700e+05   5.9278900e+05   4.0543100e+05   2.9919800e+05   3.0631800e+05   4.4762000e+05   4.8935800e+05   4.9399800e+05   5.6255800e+05   4.1975100e+05   4.3148400e+05   4.5002100e+05   4.2577400e+05   2.7227400e+05   3.6647400e+05   3.2499900e+05   4.4864700e+05   7.4933100e+05   7.8918000e+05   2.9982400e+05   2.5240300e+05   2.9216300e+05   3.0268700e+05   3.8524300e+05   3.8824200e+05   2.4140500e+05   2.3514200e+05   0.0000000e+00   3.3223600e+05   2.1055300e+05   2.1059700e+05   4.9334000e+05   5.1757700e+05   3.6631800e+05   3.4392400e+05   5.9123900e+05   6.9498600e+05   3.1613500e+05   3.2718300e+05   4.5436200e+05   5.3572100e+05
   5.2638400e+05   5.5681600e+05   4.6314900e+05   5.6610900e+05   3.0878600e+05   2.9729000e+05   6.0227500e+05   7.6594400e+05   3.0842600e+05   2.9443200e+05   2.5954200e+05   2.9692900e+05   4.2619700e+05   4.2414900e+05   4.1886400e+05   3.6432700e+05   2.5318500e+05   3.4233900e+05   3.4273900e+05   3.9355800e+05   2.0939900e+05   2.0592100e+05   5.1524600e+05   4.0265500e+05   2.6547000e+05   2.6099300e+05   2.5976300e+05   2.3749600e+05   3.3611200e+05   4.0591800e+05   3.8462200e+05   3.7785700e+05   4.8310900e+05   4.5591000e+05   2.1832300e+05   2.0809100e+05   3.0189300e+05   3.0509100e+05   3.0459200e+05   3.2272600e+05   2.1228700e+05   1.9558600e+05   4.9439000e+05   4.9953700e+05   5.1318200e+05   4.6323900e+05   4.0784300e+05   4.1337800e+05   4.0609900e+05   3.7938100e+05   5.8591300e+05   4.0737700e+05   2.6653600e+05   2.8473200e+05   4.4091600e+05   4.4566000e+05   4.8790600e+05   5.0832700e+05   3.7534400e+05   3.9709900e+05   4.5308500e+05   3.8626600e+05   2.3861600e+05   3.4822000e+05   3.2570600e+05   4.5827200e+05   7.2627900e+05   7.5956100e+05   2.9535200e+05   2.4977800e+05   2.8169000e+05   2.8447700e+05   3.8305700e+05   3.2645200e+05   2.0798300e+05   2.3154800e+05   3.3223600e+05   0.0000000e+00   1.9951000e+05   1.8849300e+05   4.8263100e+05   4.9321900e+05   3.6111400e+05   3.4055600e+05   5.9879400e+05   6.7082600e+05   3.0274200e+05   3.2795500e+05   4.4825400e+05   5.0448300e+05
   4.1727900e+05   4.5968400e+05   3.3132700e+05   4.2364200e+05   1.7327700e+05   1.6878200e+05   4.6743200e+05   6.6141200e+05   2.0209400e+05   1.6120300e+05   1.2797500e+05   1.6570000e+05   2.8859400e+05   2.9093600e+05   2.8157600e+05   2.5190500e+05   1.2882800e+05   2.1564600e+05   2.2423800e+05   2.5213300e+05   1.0127400e+05   8.8739000e+04   3.4488800e+05   2.6484600e+05   1.5681800e+05   1.3109300e+05   1.3897800e+05   1.0765000e+05   2.1654900e+05   2.8666900e+05   2.7256000e+05   2.3460500e+05   3.5703900e+05   3.2583500e+05   1.2712800e+05   9.2148000e+04   1.9393600e+05   2.0107900e+05   2.1163100e+05   1.9265200e+05   9.0891000e+04   8.8148000e+04   3.7009400e+05   3.8912100e+05   3.7438300e+05   3.4908500e+05   2.8131800e+05   2.6314600e+05   2.7193900e+05   2.5399100e+05   4.7401500e+05   2.7238700e+05   1.6444500e+05   1.6992600e+05   3.2039500e+05   3.1353600e+05   3.5331000e+05   3.8165700e+05   2.6993600e+05   2.7845000e+05   3.5722500e+05   2.5748400e+05   1.0570800e+05   2.2453300e+05   1.9029000e+05   3.0632700e+05   5.9424600e+05   6.2871500e+05   1.6710300e+05   1.4523900e+05   1.6237500e+05   1.4470900e+05   2.6454800e+05   2.1960100e+05   8.5558000e+04   8.0971000e+04   2.1055300e+05   1.9951000e+05   0.0000000e+00   4.9181000e+04   3.4584400e+05   3.7488800e+05   2.0820100e+05   2.0383100e+05   4.5831100e+05   5.0701700e+05   1.4537200e+05   1.5990600e+05   2.9991300e+05   3.8122200e+05
   4.0806600e+05   4.4418100e+05   3.1348400e+05   4.2492500e+05   1.5106100e+05   1.6727600e+05   4.8319500e+05   6.4818700e+05   1.6901300e+05   1.5325700e+05   1.3774600e+05   1.7563200e+05   2.8637500e+05   2.7591600e+05   2.7902500e+05   2.3881100e+05   1.2872600e+05   2.1396200e+05   2.2907000e+05   2.5672500e+05   7.9828000e+04   8.1018000e+04   3.5297700e+05   2.6986500e+05   1.3406300e+05   1.2666300e+05   1.1817700e+05   1.1295000e+05   2.2087900e+05   2.7923200e+05   2.6055400e+05   2.2057200e+05   3.6564600e+05   3.3268100e+05   1.0955300e+05   9.7623000e+04   1.8394500e+05   1.9295100e+05   2.0691800e+05   1.9711500e+05   7.9169000e+04   8.7534000e+04   3.7236200e+05   3.6566900e+05   3.9296400e+05   3.5000300e+05   2.6618500e+05   2.7284600e+05   2.8076100e+05   2.7163200e+05   4.8260200e+05   2.8706600e+05   1.3915600e+05   1.5852100e+05   3.1668400e+05   3.0575100e+05   3.7707200e+05   3.6939600e+05   2.7297100e+05   2.5289100e+05   3.5148100e+05   2.6664900e+05   1.0833900e+05   2.2121100e+05   1.8160500e+05   3.0749300e+05   6.0565900e+05   6.3819300e+05   1.5021800e+05   1.2820000e+05   1.5707300e+05   1.4564700e+05   2.2661800e+05   2.2029600e+05   7.4632000e+04   7.2673000e+04   2.1059700e+05   1.8849300e+05   4.9181000e+04   0.0000000e+00   3.6163300e+05   3.5999300e+05   2.0229900e+05   2.0639200e+05   4.4793800e+05   4.9207000e+05   1.4421900e+05   1.8039900e+05   2.9292700e+05   3.7884100e+05
   6.9881100e+05   7.1522300e+05   6.2914500e+05   7.4858600e+05   4.6737100e+05   4.4664300e+05   7.8479900e+05   9.5233200e+05   4.3693500e+05   4.3418400e+05   4.1026900e+05   4.5749400e+05   5.6222400e+05   5.4831800e+05   5.5934300e+05   5.0020800e+05   4.1249700e+05   4.6735300e+05   5.1834300e+05   5.3694500e+05   3.6168000e+05   3.6243300e+05   6.9562000e+05   5.7352500e+05   4.3591900e+05   4.1859100e+05   3.8115500e+05   3.5789200e+05   4.7685100e+05   5.3077900e+05   5.2970400e+05   5.2010900e+05   6.5089000e+05   6.2208500e+05   3.9521800e+05   3.6502500e+05   4.4321300e+05   4.4455800e+05   4.5069200e+05   4.5026100e+05   3.5319200e+05   3.6660800e+05   6.4608700e+05   6.2700100e+05   6.7929000e+05   6.3681000e+05   5.6907900e+05   5.4571100e+05   5.8437200e+05   5.7358900e+05   7.5377600e+05   5.4894200e+05   4.2582800e+05   4.7268200e+05   6.4972900e+05   6.2381200e+05   6.9576200e+05   6.8002000e+05   5.7277300e+05   5.6828600e+05   6.2615900e+05   5.5358300e+05   4.0702700e+05   5.2939800e+05   4.5164400e+05   5.8778700e+05   9.2167100e+05   9.5416500e+05   4.2689300e+05   4.0662500e+05   4.5261200e+05   4.2884800e+05   5.2786400e+05   5.1867600e+05   3.4626500e+05   3.5778800e+05   4.9334000e+05   4.8263100e+05   3.4584400e+05   3.6163300e+05   0.0000000e+00   6.4109100e+05   4.9704600e+05   4.9457800e+05   6.9243800e+05   7.7363900e+05   4.1328300e+05   4.5524600e+05   5.8455800e+05   6.5334200e+05
   7.2499300e+05   7.2660800e+05   6.7478200e+05   7.5407500e+05   4.6545100e+05   4.5421900e+05   7.8959800e+05   9.7370700e+05   4.7063300e+05   4.9026500e+05   4.4966600e+05   4.9649700e+05   5.9360400e+05   5.6477900e+05   5.8102500e+05   5.2681300e+05   4.4697900e+05   5.4602000e+05   5.3724000e+05   5.5343500e+05   3.8776100e+05   3.5990600e+05   6.7837700e+05   5.6325600e+05   4.4730900e+05   4.4142300e+05   4.3242900e+05   4.3107700e+05   5.5818700e+05   5.9000900e+05   5.6952300e+05   5.2576000e+05   6.4582600e+05   6.1574300e+05   3.8068900e+05   3.8161600e+05   4.7246800e+05   4.6884100e+05   4.6760500e+05   4.7836000e+05   3.9202100e+05   3.8237000e+05   6.7880100e+05   6.4511400e+05   6.8373700e+05   6.3249400e+05   5.5493700e+05   5.3478100e+05   5.8388400e+05   5.4459000e+05   7.4327900e+05   5.7755700e+05   4.3781900e+05   4.7914700e+05   6.3839800e+05   6.5275100e+05   6.7143800e+05   6.8481900e+05   5.8966200e+05   5.6118600e+05   6.1754600e+05   5.7885900e+05   4.3088400e+05   5.5073100e+05   4.7763800e+05   5.9780300e+05   8.9608400e+05   9.5985700e+05   4.5398500e+05   4.4310200e+05   4.7508000e+05   4.7068300e+05   5.5958500e+05   5.5046200e+05   4.0223900e+05   3.9192200e+05   5.1757700e+05   4.9321900e+05   3.7488800e+05   3.5999300e+05   6.4109100e+05   0.0000000e+00   5.3954600e+05   5.3041800e+05   7.6575100e+05   8.3508100e+05   4.5046900e+05   4.8052800e+05   6.1257400e+05   6.8227900e+05
   6.0125200e+05   5.6173100e+05   4.8575500e+05   5.9212500e+05   3.3948700e+05   3.1920200e+05   6.8904000e+05   8.5141700e+05   3.3523000e+05   3.0557200e+05   2.9299200e+05   3.2452700e+05   4.2681900e+05   4.4047500e+05   4.4529100e+05   4.2582400e+05   2.9996800e+05   3.4551000e+05   3.6395800e+05   4.0129600e+05   2.4665700e+05   2.2831300e+05   5.8201700e+05   4.8386900e+05   2.8852100e+05   2.7980300e+05   2.7333200e+05   2.5679200e+05   3.9217200e+05   4.2274700e+05   4.5506800e+05   4.0256000e+05   5.4317800e+05   5.4384000e+05   2.6583700e+05   2.4120100e+05   3.3120700e+05   3.5027100e+05   3.6442900e+05   3.4786200e+05   2.2988700e+05   2.3672400e+05   5.2422600e+05   5.4111000e+05   5.8908000e+05   5.2847000e+05   4.4666400e+05   4.3195700e+05   4.3074000e+05   4.1026800e+05   5.9135100e+05   4.0763400e+05   3.0336100e+05   3.4799200e+05   4.7126700e+05   4.6320000e+05   5.4206600e+05   5.3288800e+05   4.3122700e+05   4.1675800e+05   4.9656200e+05   4.2881800e+05   2.8997600e+05   4.1895700e+05   3.4038800e+05   4.5494000e+05   7.7348500e+05   7.9006500e+05   2.8247300e+05   2.7809800e+05   3.1818100e+05   2.9498400e+05   4.2822400e+05   4.1319000e+05   2.7967700e+05   2.6398700e+05   3.6631800e+05   3.6111400e+05   2.0820100e+05   2.0229900e+05   4.9704600e+05   5.3954600e+05   0.0000000e+00   4.2472900e+05   6.1841000e+05   6.7272900e+05   2.8694700e+05   3.2431900e+05   4.6168000e+05   5.4313200e+05
   5.3654300e+05   5.4784200e+05   4.9554700e+05   5.7030500e+05   3.0590300e+05   3.0330000e+05   6.2463200e+05   7.8123300e+05   3.0024900e+05   3.1056500e+05   2.7072100e+05   3.2787000e+05   4.3995200e+05   4.1650800e+05   4.1009100e+05   3.5772100e+05   2.6803200e+05   3.2393600e+05   3.3585200e+05   4.0406600e+05   2.3114700e+05   2.1558100e+05   5.3036900e+05   4.3023600e+05   3.0756800e+05   2.9776000e+05   2.6951000e+05   2.4451200e+05   3.8665000e+05   3.9380000e+05   4.3025700e+05   3.7199800e+05   5.0985400e+05   4.9126100e+05   2.5501600e+05   2.3751900e+05   3.2138500e+05   3.2863000e+05   3.6175200e+05   3.4838400e+05   2.2339600e+05   2.3527000e+05   5.2754400e+05   5.1167400e+05   5.4818600e+05   5.1664500e+05   4.2270400e+05   4.2360200e+05   4.1250900e+05   4.0658100e+05   5.8907600e+05   4.0405500e+05   3.0093200e+05   3.4102400e+05   4.7808400e+05   4.5747500e+05   5.4564000e+05   5.0932100e+05   4.0157700e+05   4.0645500e+05   4.7398400e+05   4.1784900e+05   2.7263800e+05   4.1140800e+05   3.2205000e+05   4.7310200e+05   7.4076600e+05   7.4339400e+05   2.9545600e+05   2.6780500e+05   2.9897800e+05   2.9436300e+05   4.1523200e+05   4.1803900e+05   2.4846500e+05   2.3498400e+05   3.4392400e+05   3.4055600e+05   2.0383100e+05   2.0639200e+05   4.9457800e+05   5.3041800e+05   4.2472900e+05   0.0000000e+00   6.0932200e+05   6.6805800e+05   2.8202500e+05   3.0462900e+05   4.7261500e+05   5.1844400e+05
   7.8038500e+05   7.7974900e+05   7.1730800e+05   8.2068300e+05   5.3732200e+05   5.3128900e+05   8.9593400e+05   1.0483440e+06   5.5052000e+05   5.5108500e+05   5.1724700e+05   5.2962200e+05   6.3581000e+05   6.2674800e+05   6.4057200e+05   5.8560300e+05   5.1130900e+05   5.8937200e+05   6.3001900e+05   6.4246600e+05   4.7402000e+05   4.4102200e+05   7.4880200e+05   6.2980900e+05   5.0196400e+05   5.2242200e+05   5.2463000e+05   4.9554800e+05   6.1111800e+05   6.4311500e+05   6.4457500e+05   6.1536900e+05   7.5924000e+05   7.0326900e+05   4.8187800e+05   4.4888200e+05   5.6057100e+05   5.8452100e+05   6.0436500e+05   5.6203400e+05   4.5456000e+05   4.5509000e+05   7.4208400e+05   7.3044100e+05   7.6222300e+05   7.1649500e+05   6.3454000e+05   6.4081200e+05   6.5936500e+05   6.5422300e+05   8.4077000e+05   6.6051400e+05   5.0340100e+05   5.3420600e+05   7.1852500e+05   6.7870800e+05   7.6876300e+05   7.9184300e+05   6.5967300e+05   6.7695200e+05   7.1217700e+05   6.4777700e+05   5.1424200e+05   6.2030500e+05   5.6053300e+05   6.6692700e+05   9.7893400e+05   1.0172120e+06   5.2000700e+05   5.0894800e+05   5.4419100e+05   5.2735700e+05   6.4662400e+05   6.2788700e+05   4.8122100e+05   4.8111000e+05   5.9123900e+05   5.9879400e+05   4.5831100e+05   4.4793800e+05   6.9243800e+05   7.6575100e+05   6.1841000e+05   6.0932200e+05   0.0000000e+00   9.0836600e+05   5.1773600e+05   5.4086500e+05   7.0807500e+05   7.7276300e+05
   8.4086100e+05   8.5270800e+05   7.8738400e+05   9.1343400e+05   6.2012000e+05   5.6479200e+05   9.3924100e+05   1.0759350e+06   6.0771200e+05   5.8274400e+05   5.9186600e+05   6.0036200e+05   7.1688400e+05   6.8943500e+05   7.0955100e+05   6.8294700e+05   5.7742100e+05   6.5651400e+05   6.7885700e+05   7.1075700e+05   5.3197600e+05   5.3023600e+05   8.2433100e+05   6.9245500e+05   5.7240000e+05   5.9539900e+05   5.8904200e+05   5.3990900e+05   6.8202500e+05   7.0978900e+05   6.7996200e+05   6.9763500e+05   8.4799500e+05   7.8857100e+05   5.6839900e+05   5.2409100e+05   6.6151200e+05   6.2253000e+05   6.3366700e+05   6.5557300e+05   5.4291300e+05   5.1879100e+05   7.9926500e+05   8.3700900e+05   8.3396900e+05   8.0431200e+05   7.4742100e+05   7.3838400e+05   7.4036300e+05   7.1201100e+05   8.7602900e+05   7.0762400e+05   5.7038400e+05   6.1419100e+05   7.5733600e+05   7.6561900e+05   8.3069700e+05   8.2495400e+05   7.1827800e+05   7.3573700e+05   7.7222900e+05   7.1680900e+05   5.6027100e+05   6.6726100e+05   6.1943700e+05   7.5054300e+05   1.0207570e+06   1.0648290e+06   6.3462000e+05   5.9501400e+05   6.3408700e+05   5.9586400e+05   6.7011700e+05   6.8552300e+05   5.5934300e+05   5.5239300e+05   6.9498600e+05   6.7082600e+05   5.0701700e+05   4.9207000e+05   7.7363900e+05   8.3508100e+05   6.7272900e+05   6.6805800e+05   9.0836600e+05   0.0000000e+00   6.0908800e+05   6.1508300e+05   7.7912500e+05   8.3116600e+05
   4.8322600e+05   5.1454400e+05   4.2465700e+05   4.9330300e+05   2.2730300e+05   2.3088300e+05   5.8936000e+05   7.1285400e+05   2.4834600e+05   2.3815100e+05   2.1163800e+05   2.3966700e+05   3.5436100e+05   3.3934300e+05   3.3867300e+05   3.1123100e+05   1.8946800e+05   2.7840800e+05   3.2489400e+05   3.4449100e+05   1.6183300e+05   1.5387000e+05   4.4860800e+05   3.4429400e+05   2.1787800e+05   2.2503000e+05   1.9521300e+05   1.9057400e+05   3.0209200e+05   3.5162000e+05   3.5978200e+05   3.3512500e+05   4.5376800e+05   4.1561600e+05   1.7910800e+05   1.5805600e+05   2.5050400e+05   2.7500300e+05   2.6995100e+05   2.6190000e+05   1.6730600e+05   1.5654600e+05   4.2138600e+05   4.3357900e+05   4.8329200e+05   4.4835000e+05   3.6588900e+05   3.7499700e+05   3.6576600e+05   3.3307700e+05   5.4412600e+05   3.8084600e+05   1.9759200e+05   2.3786400e+05   3.8366200e+05   3.8660800e+05   4.5932300e+05   4.6434100e+05   3.6558300e+05   3.4216100e+05   4.0037100e+05   3.5975200e+05   1.9221300e+05   3.1437900e+05   2.6023900e+05   3.8857400e+05   6.6351000e+05   7.3230700e+05   2.5969700e+05   2.1399100e+05   2.6532000e+05   2.1135700e+05   2.9603400e+05   2.9803300e+05   1.7167800e+05   1.5510300e+05   3.1613500e+05   3.0274200e+05   1.4537200e+05   1.4421900e+05   4.1328300e+05   4.5046900e+05   2.8694700e+05   2.8202500e+05   5.1773600e+05   6.0908800e+05   0.0000000e+00   2.2943600e+05   3.7595800e+05   4.5690000e+05
   5.4785000e+05   5.3367600e+05   4.7346900e+05   5.7268200e+05   2.7942400e+05   2.9177600e+05   6.3702000e+05   7.6468000e+05   2.9863200e+05   2.8607300e+05   2.2602000e+05   2.5779200e+05   3.5746400e+05   3.8317700e+05   3.6070100e+05   3.7467600e+05   2.5123800e+05   3.3193100e+05   3.7177600e+05   4.2727600e+05   2.1658500e+05   1.9797300e+05   4.9177500e+05   4.0751100e+05   2.7013700e+05   2.4963400e+05   2.2369600e+05   2.1331000e+05   3.5704800e+05   4.0067200e+05   3.8579200e+05   3.6741500e+05   4.6249300e+05   4.5318700e+05   2.4227000e+05   2.0262000e+05   2.9774400e+05   3.0532700e+05   3.1038300e+05   2.8557800e+05   2.0226000e+05   1.9062400e+05   4.5319600e+05   4.6154300e+05   5.1906400e+05   4.8674600e+05   4.2994100e+05   4.0458600e+05   3.8660400e+05   3.8109500e+05   5.9391900e+05   3.9265200e+05   2.5848400e+05   2.9017300e+05   4.3681600e+05   4.7096700e+05   5.1735800e+05   5.0947900e+05   3.6382800e+05   3.9038600e+05   4.4069500e+05   3.8242000e+05   2.5373200e+05   3.3593800e+05   2.9606300e+05   4.2137400e+05   6.9221500e+05   7.7948300e+05   2.6641000e+05   2.3609000e+05   2.8993300e+05   2.8009500e+05   4.1303300e+05   3.7953200e+05   2.0085300e+05   1.9324500e+05   3.2718300e+05   3.2795500e+05   1.5990600e+05   1.8039900e+05   4.5524600e+05   4.8052800e+05   3.2431900e+05   3.0462900e+05   5.4086500e+05   6.1508300e+05   2.2943600e+05   0.0000000e+00   4.2544200e+05   5.0787800e+05
   6.9183700e+05   6.8655600e+05   5.9024400e+05   7.1381800e+05   4.3478300e+05   4.2209200e+05   7.5182700e+05   9.1000200e+05   4.4972800e+05   3.9205500e+05   3.9143400e+05   4.4486600e+05   5.1498400e+05   5.3045100e+05   4.8799900e+05   4.7387400e+05   3.6383000e+05   4.5594300e+05   4.8649700e+05   5.4101300e+05   3.5560400e+05   3.2192700e+05   6.1507800e+05   5.1390500e+05   3.9831500e+05   3.8932600e+05   3.8301500e+05   3.9417800e+05   5.2854700e+05   5.2449900e+05   5.4694200e+05   5.0001700e+05   6.1161300e+05   5.8439800e+05   3.5981700e+05   3.4322800e+05   4.2918800e+05   4.6067900e+05   4.3471000e+05   4.2779500e+05   3.3890800e+05   3.4597800e+05   6.2310700e+05   6.2682600e+05   6.4533400e+05   6.4580400e+05   5.7720100e+05   5.5339200e+05   5.4016700e+05   5.4255500e+05   7.4189200e+05   5.4032200e+05   4.0884800e+05   4.3714900e+05   5.9743800e+05   5.8941900e+05   6.1757200e+05   6.3952500e+05   5.6707000e+05   5.2460600e+05   5.9059200e+05   5.1396600e+05   3.9474100e+05   4.5630200e+05   4.1573000e+05   5.8331900e+05   8.5473700e+05   8.9573000e+05   3.9050200e+05   3.8058800e+05   4.1274100e+05   4.0298300e+05   5.3416300e+05   5.2287500e+05   3.2214200e+05   3.5072700e+05   4.5436200e+05   4.4825400e+05   2.9991300e+05   2.9292700e+05   5.8455800e+05   6.1257400e+05   4.6168000e+05   4.7261500e+05   7.0807500e+05   7.7912500e+05   3.7595800e+05   4.2544200e+05   0.0000000e+00   6.4451600e+05
   8.0751200e+05   7.1320300e+05   6.3983500e+05   7.4099200e+05   4.7114500e+05   4.9486300e+05   8.1814400e+05   9.9549600e+05   4.9524500e+05   4.7633700e+05   4.5310500e+05   4.8326100e+05   5.6277300e+05   5.7999900e+05   5.9408700e+05   5.2045900e+05   4.5258100e+05   5.0266400e+05   5.4466800e+05   5.6997900e+05   3.8803700e+05   3.8533500e+05   6.6495000e+05   6.1298800e+05   4.7677500e+05   4.3387900e+05   4.1484300e+05   4.0125300e+05   5.6466100e+05   5.7432100e+05   5.7881000e+05   5.1893400e+05   6.7853000e+05   6.3028600e+05   4.2117100e+05   3.9120900e+05   4.9092500e+05   5.0775200e+05   5.2059000e+05   5.0982100e+05   4.0667400e+05   4.1497600e+05   6.8397900e+05   7.0349100e+05   7.2223400e+05   6.4271600e+05   5.8376600e+05   6.0203200e+05   5.9958700e+05   5.9769800e+05   7.7922900e+05   5.6329200e+05   4.2904700e+05   4.8290400e+05   6.2477900e+05   6.5785500e+05   6.7546600e+05   6.9229400e+05   5.8549100e+05   5.3845500e+05   6.5505300e+05   5.8165700e+05   4.3754500e+05   4.9251000e+05   4.7944400e+05   6.1062900e+05   9.0722100e+05   9.3676000e+05   4.6571100e+05   4.3909500e+05   4.7828300e+05   4.3885900e+05   5.5329000e+05   5.3980100e+05   3.9137100e+05   4.1015100e+05   5.3572100e+05   5.0448300e+05   3.8122200e+05   3.7884100e+05   6.5334200e+05   6.8227900e+05   5.4313200e+05   5.1844400e+05   7.7276300e+05   8.3116600e+05   4.5690000e+05   5.0787800e+05   6.4451600e+05   0.0000000e+00
