# Supplementary material for: Autistic traits and individual brain differences: functional network efficiency reflects attentional and social impairments, structural nodal efficiencies index systemising and theory-of-mind skills
Source: Mol Autism. 2021 Jan 21;12:3. doi: 10.1186/s13229-020-00377-8 (PMC7818759; doi:10.1186/s13229-020-00377-8)
Supplement: Supplementary file 9 — Additional file 9. Brain-behaviour correlations. README file detailing data curation; AAL-90 region masks in NIfTI format; spreadseehts of Spearman correlations; code and data for the correlational analysis. [file 13229_2020_377_MOESM9_ESM.zip › Paul_Arora_et_al_data/Physiological/BBC/analysis/Diffusion_Analaysis/adj_matrixes/NOS_weighted/symmetric/connection_matrix_sym_aHU0237.txt]

   0.0000000e+00   6.9531500e+05   7.9495200e+05   8.1603200e+05   5.2899400e+05   5.3455600e+05   8.8703800e+05   9.7035600e+05   5.1985500e+05   5.8808700e+05   5.4340600e+05   5.3947900e+05   6.5557500e+05   5.7351300e+05   5.8220100e+05   5.9256700e+05   5.2504700e+05   5.6765600e+05   6.7720400e+05   7.3527300e+05   4.5505700e+05   4.4469500e+05   7.3605400e+05   6.8592300e+05   5.0625800e+05   4.5991200e+05   4.8987600e+05   4.5102600e+05   5.5693200e+05   5.5876300e+05   5.6644800e+05   5.7002800e+05   6.9455300e+05   7.2237500e+05   4.5841100e+05   4.5276900e+05   5.4598000e+05   5.2614100e+05   5.4429300e+05   4.9477400e+05   4.0746300e+05   4.4938000e+05   6.8136200e+05   6.3589000e+05   5.9992900e+05   6.3799100e+05   6.2492800e+05   6.2355600e+05   5.6405100e+05   6.0307500e+05   6.9721200e+05   6.3591800e+05   4.6651900e+05   4.5492800e+05   6.7878500e+05   6.5987400e+05   7.2810400e+05   7.2070200e+05   6.0118500e+05   6.5066300e+05   7.7050600e+05   7.4159400e+05   5.1504100e+05   5.5058000e+05   5.4320400e+05   7.1741100e+05   8.7619400e+05   9.4143200e+05   5.2149300e+05   4.6059500e+05   4.7472900e+05   4.7392700e+05   5.3535700e+05   5.3179100e+05   3.9580200e+05   4.3435400e+05   5.7968300e+05   5.5647500e+05   4.2642600e+05   4.1632800e+05   6.8676700e+05   6.8376500e+05   5.6916400e+05   5.6733100e+05   8.3134900e+05   8.6492500e+05   4.7505800e+05   4.9857300e+05   6.4294600e+05   6.8450800e+05
   6.9531500e+05   0.0000000e+00   7.7100800e+05   7.6365000e+05   4.8260500e+05   4.9713100e+05   8.2753800e+05   8.9276200e+05   4.1237000e+05   4.8830600e+05   4.5445800e+05   4.8341400e+05   5.8962600e+05   5.6666600e+05   5.8055800e+05   6.0198700e+05   5.0274300e+05   5.2087600e+05   6.6290800e+05   7.1595900e+05   3.7403500e+05   3.8345600e+05   7.0854100e+05   6.3633000e+05   4.7289700e+05   4.4557500e+05   4.6119500e+05   4.5514100e+05   5.3808400e+05   5.0737400e+05   5.4515200e+05   5.1491200e+05   6.1645200e+05   6.2982100e+05   4.1584700e+05   3.8313300e+05   5.1833700e+05   4.9134700e+05   5.1687600e+05   5.0921500e+05   4.1085800e+05   4.0146200e+05   6.3496800e+05   6.3497400e+05   5.5866400e+05   6.1563400e+05   6.0081600e+05   5.7107700e+05   5.1583300e+05   5.6516600e+05   6.2589800e+05   5.7213800e+05   3.9885900e+05   4.3211400e+05   6.5353500e+05   6.4681000e+05   7.3940800e+05   7.2547500e+05   6.2511400e+05   6.7286000e+05   7.2938400e+05   7.0962500e+05   4.6121600e+05   5.3521000e+05   5.4423100e+05   6.8810500e+05   8.7114000e+05   9.3278600e+05   5.3050500e+05   4.7975900e+05   4.5858100e+05   4.7634600e+05   5.3251100e+05   5.7287400e+05   3.9242600e+05   4.1234000e+05   5.3965300e+05   5.0670300e+05   3.7890200e+05   3.9653900e+05   7.0068800e+05   7.0107400e+05   5.5620500e+05   5.6439600e+05   8.0661900e+05   7.8816000e+05   4.1553100e+05   4.8155800e+05   5.9630300e+05   6.6992400e+05
   7.9495200e+05   7.7100800e+05   0.0000000e+00   8.1013200e+05   5.5178900e+05   5.6073200e+05   9.5212700e+05   9.4477100e+05   4.7819800e+05   5.1950900e+05   5.1604800e+05   5.4396100e+05   6.4102800e+05   5.7416100e+05   5.8601800e+05   5.8110500e+05   4.9051600e+05   5.2679000e+05   6.6706900e+05   7.3276000e+05   4.3932700e+05   4.4307200e+05   7.2979600e+05   6.6626700e+05   4.8586400e+05   5.2780000e+05   5.0051000e+05   4.7352400e+05   5.6873900e+05   5.8957100e+05   5.8903200e+05   5.5954200e+05   7.0705200e+05   7.0519400e+05   5.1223600e+05   4.6227200e+05   5.8487600e+05   5.4801900e+05   5.3221700e+05   5.6341100e+05   4.0766800e+05   4.4572700e+05   6.4856200e+05   6.4022200e+05   5.7070400e+05   6.6233400e+05   6.6210200e+05   6.2907900e+05   5.7257300e+05   5.8893700e+05   6.5652900e+05   6.2327400e+05   4.7156900e+05   5.0893300e+05   7.0608600e+05   6.6563400e+05   7.6470200e+05   7.2110700e+05   6.7525200e+05   7.1989900e+05   7.5947100e+05   7.0674800e+05   5.5149200e+05   6.0160800e+05   5.9082800e+05   6.9126000e+05   9.3538800e+05   9.4046600e+05   5.4190000e+05   5.2443900e+05   5.0807100e+05   5.3627800e+05   5.8506900e+05   5.7963200e+05   4.8831800e+05   5.0700700e+05   6.2678100e+05   5.9725600e+05   4.5524000e+05   4.0994700e+05   7.5976700e+05   7.9044600e+05   6.0855500e+05   6.2327300e+05   8.3003700e+05   8.6472800e+05   5.1205800e+05   6.0146700e+05   6.7362500e+05   7.5828800e+05
   8.1603200e+05   7.6365000e+05   8.1013200e+05   0.0000000e+00   5.8482300e+05   5.6199900e+05   9.7147500e+05   9.8050600e+05   5.4766200e+05   6.2341200e+05   5.6072600e+05   6.1835800e+05   7.3419400e+05   6.4077100e+05   6.5237300e+05   6.9344100e+05   5.7472600e+05   6.0917200e+05   7.4973900e+05   8.1169200e+05   4.8238700e+05   5.1819900e+05   8.2944600e+05   7.2673600e+05   5.8223600e+05   5.8499200e+05   5.5404200e+05   5.4637700e+05   6.6030700e+05   6.2656400e+05   6.3704000e+05   6.1696200e+05   7.3410100e+05   7.7443400e+05   5.2269700e+05   5.1174900e+05   6.1996400e+05   6.3209500e+05   6.3018000e+05   6.1537400e+05   4.7800800e+05   4.8343800e+05   6.8213900e+05   7.2055800e+05   6.7103100e+05   7.1905200e+05   6.9518300e+05   6.8289900e+05   6.3216100e+05   6.4906600e+05   7.5132000e+05   6.6788100e+05   4.8115700e+05   5.1282600e+05   7.4195300e+05   7.2961900e+05   7.8798500e+05   8.1738200e+05   7.0552600e+05   7.4115200e+05   7.8738800e+05   7.8710600e+05   6.0796600e+05   6.3362900e+05   6.1481400e+05   7.7071800e+05   9.6445400e+05   9.5923800e+05   5.8229300e+05   5.4923800e+05   5.5541600e+05   5.2348700e+05   6.2431400e+05   6.3729000e+05   4.8548900e+05   4.9654100e+05   6.3026700e+05   6.0127900e+05   5.2237600e+05   4.9886500e+05   7.5555400e+05   7.7839200e+05   6.2120400e+05   6.6367400e+05   8.4470100e+05   8.9499200e+05   5.1135600e+05   6.0668400e+05   6.8860200e+05   7.5796100e+05
   5.2899400e+05   4.8260500e+05   5.5178900e+05   5.8482300e+05   0.0000000e+00   2.9165800e+05   6.3694500e+05   7.2867900e+05   2.3250700e+05   3.0497300e+05   2.6241700e+05   3.1501300e+05   4.0790400e+05   3.5207000e+05   3.5745600e+05   3.6239300e+05   2.5097400e+05   3.2389300e+05   4.5555500e+05   4.9738800e+05   1.6241400e+05   1.9040600e+05   4.9936600e+05   4.5842700e+05   2.4758800e+05   2.4767600e+05   2.3713400e+05   2.3184800e+05   3.2784600e+05   3.1872300e+05   3.1587700e+05   3.3442200e+05   4.3434300e+05   4.3303600e+05   1.9832400e+05   2.0933000e+05   3.0883800e+05   2.8453400e+05   3.1284600e+05   3.1175000e+05   1.8748900e+05   1.9751400e+05   4.3668100e+05   4.0957900e+05   3.5564200e+05   4.1744100e+05   3.6665400e+05   3.5365000e+05   3.2234800e+05   3.6399800e+05   4.5117000e+05   3.8577500e+05   2.4399400e+05   2.4791100e+05   4.5108600e+05   4.0129800e+05   4.9387500e+05   4.8907100e+05   4.0357300e+05   4.5982600e+05   4.8838700e+05   4.8992600e+05   2.8266300e+05   3.6696400e+05   2.9737300e+05   4.6021500e+05   6.7776700e+05   6.8903200e+05   2.8695400e+05   2.4729500e+05   2.3760500e+05   2.6198900e+05   3.5409900e+05   3.5471700e+05   2.0306000e+05   1.9425100e+05   3.2880500e+05   3.0357200e+05   1.7986400e+05   1.6643700e+05   4.5852700e+05   5.0744900e+05   3.4875900e+05   3.7074700e+05   5.3317900e+05   6.2891400e+05   2.3759000e+05   2.9911100e+05   3.6720300e+05   4.8648700e+05
   5.3455600e+05   4.9713100e+05   5.6073200e+05   5.6199900e+05   2.9165800e+05   0.0000000e+00   6.5391800e+05   7.4627500e+05   2.8107400e+05   3.2577800e+05   2.6158100e+05   2.9503200e+05   3.8933400e+05   3.4185600e+05   3.8978200e+05   3.5858900e+05   2.8019800e+05   3.0110900e+05   4.7440800e+05   5.0113200e+05   1.8836400e+05   1.7693200e+05   5.1976500e+05   4.5226200e+05   2.8345700e+05   2.3308500e+05   2.1033700e+05   2.6419500e+05   3.6652900e+05   3.0876000e+05   3.4770600e+05   3.3114700e+05   4.3110000e+05   4.7370300e+05   2.1404200e+05   1.9773600e+05   3.1622100e+05   2.9099900e+05   3.3330500e+05   2.6238900e+05   1.8612300e+05   1.7577900e+05   3.9608200e+05   4.0113700e+05   3.3862500e+05   4.1695800e+05   3.4673300e+05   3.4308100e+05   3.1484300e+05   3.3673000e+05   4.4701300e+05   3.8303800e+05   2.5288800e+05   2.5939000e+05   4.6550700e+05   4.0393200e+05   5.0970600e+05   4.6960400e+05   3.8542600e+05   4.4684300e+05   4.7795800e+05   4.9917300e+05   3.0002800e+05   3.6128900e+05   2.8565200e+05   4.7576800e+05   6.8617200e+05   7.2894200e+05   2.7173100e+05   2.7842200e+05   2.7964100e+05   2.8232300e+05   3.2295600e+05   3.5851000e+05   2.4647800e+05   2.3732200e+05   3.5830500e+05   3.3249700e+05   2.1440600e+05   2.0835000e+05   5.0270400e+05   5.0876300e+05   3.5835700e+05   3.5236400e+05   5.2589700e+05   6.4528700e+05   2.1971000e+05   2.9195100e+05   4.0006700e+05   4.9704200e+05
   8.8703800e+05   8.2753800e+05   9.5212700e+05   9.7147500e+05   6.3694500e+05   6.5391800e+05   0.0000000e+00   1.1288500e+06   6.1003500e+05   6.6923600e+05   5.9359500e+05   6.2039300e+05   7.2120900e+05   7.1972500e+05   7.6175400e+05   7.3700900e+05   6.4675800e+05   6.6879100e+05   7.6772200e+05   8.3598200e+05   5.4509100e+05   5.5222100e+05   8.6482600e+05   8.3080300e+05   6.2356700e+05   6.2224500e+05   5.8974100e+05   5.8344900e+05   6.5996900e+05   6.2064500e+05   6.8764100e+05   6.5760600e+05   8.4107000e+05   8.0050700e+05   5.2631500e+05   5.3235200e+05   6.6355800e+05   6.3841700e+05   6.6514500e+05   6.5797400e+05   5.4704200e+05   5.5311200e+05   7.6166700e+05   7.3951100e+05   7.1262700e+05   7.6921400e+05   7.1499700e+05   6.9501900e+05   6.4211100e+05   6.8921400e+05   8.2294900e+05   7.6086400e+05   5.9429500e+05   5.8991100e+05   7.7949800e+05   7.2283400e+05   8.5500800e+05   8.3410100e+05   7.7071600e+05   8.3247400e+05   8.7064800e+05   8.3820000e+05   6.0448600e+05   6.7035800e+05   6.2549200e+05   7.4693500e+05   1.0014830e+06   1.0466100e+06   6.5626900e+05   6.4114100e+05   5.7165400e+05   6.0015000e+05   6.9775700e+05   7.1914500e+05   5.6464300e+05   5.5732500e+05   6.7961300e+05   6.9160400e+05   5.5173500e+05   5.3742200e+05   8.2220300e+05   8.3936100e+05   6.8687400e+05   7.1769500e+05   9.3440900e+05   9.6984000e+05   5.8868600e+05   6.4666000e+05   7.6044300e+05   8.4669000e+05
   9.7035600e+05   8.9276200e+05   9.4477100e+05   9.8050600e+05   7.2867900e+05   7.4627500e+05   1.1288500e+06   0.0000000e+00   7.3691200e+05   7.1805900e+05   7.0263600e+05   7.8607500e+05   8.2010700e+05   7.7091700e+05   8.0266800e+05   8.0641300e+05   7.0368000e+05   7.4380500e+05   9.0281000e+05   9.3631200e+05   6.4531000e+05   6.5959500e+05   9.6219100e+05   8.9004000e+05   7.2083200e+05   7.3020300e+05   7.1817800e+05   6.7125300e+05   7.6954200e+05   7.4072800e+05   7.4756700e+05   7.2869500e+05   9.0075700e+05   8.9698500e+05   6.7804800e+05   6.6314500e+05   7.5076800e+05   7.6144300e+05   7.7239400e+05   7.7527200e+05   6.4148900e+05   6.6838500e+05   8.6709900e+05   8.6534800e+05   7.7163800e+05   8.4656800e+05   8.2449600e+05   7.8453000e+05   7.2440500e+05   7.5645300e+05   9.0437900e+05   8.3793100e+05   6.7348800e+05   6.5901400e+05   8.5615000e+05   8.4608300e+05   8.9991700e+05   9.1389600e+05   8.1865500e+05   9.0064800e+05   9.3592300e+05   8.7533200e+05   7.2353400e+05   7.6460100e+05   7.7142900e+05   8.7981600e+05   1.1237140e+06   1.1706660e+06   7.4445000e+05   6.9481500e+05   7.0412700e+05   6.8761300e+05   7.6465500e+05   7.4072800e+05   6.2631100e+05   6.2505600e+05   7.6390000e+05   7.4264700e+05   6.1108100e+05   5.9741300e+05   9.4678100e+05   9.1442800e+05   7.7977300e+05   7.5821100e+05   1.0144890e+06   1.0619160e+06   6.8019400e+05   7.3494400e+05   8.6762700e+05   9.6215900e+05
   5.1985500e+05   4.1237000e+05   4.7819800e+05   5.4766200e+05   2.3250700e+05   2.8107400e+05   6.1003500e+05   7.3691200e+05   0.0000000e+00   2.5484900e+05   2.0812900e+05   2.4969700e+05   3.2883800e+05   3.1178100e+05   3.1871900e+05   3.2818600e+05   2.3098700e+05   2.7110700e+05   3.9531100e+05   4.5853500e+05   1.3320300e+05   1.5093600e+05   4.7191800e+05   4.1016900e+05   2.2980400e+05   2.2712600e+05   2.1974700e+05   1.8836400e+05   2.7165100e+05   2.7914600e+05   3.1794100e+05   2.7207500e+05   4.1460100e+05   4.0579600e+05   1.6679200e+05   1.6479100e+05   2.9610800e+05   2.5592800e+05   2.6039800e+05   2.9728400e+05   1.6728700e+05   1.7644400e+05   3.5395200e+05   3.4561300e+05   3.2211800e+05   3.9923500e+05   3.4177700e+05   3.3387600e+05   2.8141800e+05   3.2907200e+05   4.1473900e+05   3.3601800e+05   1.8098500e+05   1.9313800e+05   3.7200600e+05   4.1233500e+05   4.6942900e+05   4.4635300e+05   3.6880500e+05   4.3187700e+05   4.3377000e+05   4.3181200e+05   2.5345000e+05   3.0039500e+05   2.7392800e+05   4.0577600e+05   6.3109800e+05   6.7970300e+05   2.5218000e+05   1.9746300e+05   2.0037200e+05   1.7979700e+05   2.6450700e+05   3.0597800e+05   1.5885200e+05   1.6503000e+05   3.0793000e+05   2.7050700e+05   1.3262400e+05   1.3743800e+05   4.4630700e+05   4.5032200e+05   3.1066900e+05   2.9574200e+05   5.3728500e+05   5.7899800e+05   1.8721000e+05   2.4972200e+05   3.8361900e+05   4.3619100e+05
   5.8808700e+05   4.8830600e+05   5.1950900e+05   6.2341200e+05   3.0497300e+05   3.2577800e+05   6.6923600e+05   7.1805900e+05   2.5484900e+05   0.0000000e+00   2.7311000e+05   2.9897600e+05   4.0359500e+05   3.5198100e+05   3.7133400e+05   3.9169500e+05   3.0921800e+05   3.5461900e+05   4.6848500e+05   4.9698100e+05   2.1533600e+05   2.1666700e+05   5.1354000e+05   4.8135700e+05   2.8493500e+05   2.8720300e+05   2.7480900e+05   2.5297800e+05   3.6467700e+05   3.6371400e+05   3.6749600e+05   3.5907100e+05   4.4739800e+05   4.5407400e+05   2.0872800e+05   2.0584300e+05   3.3219500e+05   3.1644800e+05   3.6626000e+05   3.4903600e+05   2.3928000e+05   2.4054100e+05   4.5723900e+05   4.4076300e+05   3.6609800e+05   4.2478600e+05   4.1110700e+05   3.9151900e+05   3.0992600e+05   3.5552500e+05   4.8708200e+05   3.9825800e+05   2.2917100e+05   2.4339900e+05   4.7392400e+05   4.6958500e+05   5.1943000e+05   5.0772200e+05   4.0805700e+05   4.5490000e+05   4.9093200e+05   4.7814800e+05   3.1696800e+05   3.8706200e+05   3.2824100e+05   4.7462900e+05   6.9860000e+05   7.3805400e+05   3.3657400e+05   2.9260600e+05   2.6351500e+05   2.3373900e+05   3.3335600e+05   3.7402400e+05   2.2527200e+05   2.1928000e+05   3.6139000e+05   3.2588000e+05   1.9351800e+05   2.0318500e+05   5.1091700e+05   5.3924400e+05   3.7835500e+05   3.8094000e+05   5.8654100e+05   6.2994500e+05   2.5670400e+05   3.0151400e+05   4.5377000e+05   4.8231200e+05
   5.4340600e+05   4.5445800e+05   5.1604800e+05   5.6072600e+05   2.6241700e+05   2.6158100e+05   5.9359500e+05   7.0263600e+05   2.0812900e+05   2.7311000e+05   0.0000000e+00   2.5690900e+05   3.5945500e+05   3.0668900e+05   3.5206300e+05   3.3496600e+05   2.6326500e+05   3.0191000e+05   4.3319800e+05   4.9514500e+05   1.6546900e+05   1.6065800e+05   5.0767000e+05   4.2140800e+05   2.4947000e+05   2.4298900e+05   2.1758200e+05   1.9705600e+05   3.1678700e+05   3.0475300e+05   3.1966700e+05   2.9238700e+05   3.8793800e+05   4.2617200e+05   1.9531900e+05   1.8970400e+05   3.1760500e+05   2.6035500e+05   3.0408400e+05   2.8459600e+05   1.7850400e+05   1.8751400e+05   4.0996100e+05   3.9069800e+05   3.6080300e+05   3.9550300e+05   3.8963800e+05   3.6210000e+05   3.0253400e+05   3.5137000e+05   4.5188100e+05   3.3892500e+05   1.9291000e+05   2.0011100e+05   3.9708300e+05   3.8528100e+05   4.6537700e+05   4.8684400e+05   3.8027600e+05   3.9276800e+05   4.6931800e+05   4.5770600e+05   2.4930700e+05   3.1895200e+05   2.8599100e+05   4.1927800e+05   6.6491700e+05   6.8704900e+05   2.7214100e+05   2.1938000e+05   2.2510700e+05   2.1382400e+05   2.9967000e+05   3.1827000e+05   1.7629600e+05   1.8019500e+05   3.1670000e+05   3.1369900e+05   1.5826600e+05   1.4905600e+05   4.4890300e+05   4.6678300e+05   3.3412300e+05   3.2058800e+05   5.4580700e+05   6.1973800e+05   2.0392300e+05   2.5486800e+05   3.8673700e+05   4.4574300e+05
   5.3947900e+05   4.8341400e+05   5.4396100e+05   6.1835800e+05   3.1501300e+05   2.9503200e+05   6.2039300e+05   7.8607500e+05   2.4969700e+05   2.9897600e+05   2.5690900e+05   0.0000000e+00   4.1187900e+05   3.2613300e+05   3.5941600e+05   3.5762400e+05   2.8427500e+05   3.4300500e+05   4.7988900e+05   5.3230200e+05   1.9456200e+05   1.9957500e+05   5.2616900e+05   4.4843700e+05   2.9831800e+05   2.7430500e+05   2.5750300e+05   2.5365100e+05   3.4512300e+05   3.3025900e+05   3.7669800e+05   3.4212100e+05   4.5699200e+05   4.6179500e+05   2.2341600e+05   2.0932300e+05   3.1932200e+05   2.9735400e+05   3.1587700e+05   2.9084500e+05   2.1766300e+05   1.9795800e+05   4.3310300e+05   4.1821600e+05   3.7565100e+05   4.1897800e+05   3.9481400e+05   3.5865300e+05   3.1743900e+05   3.6324500e+05   4.3544800e+05   3.7971300e+05   1.9500900e+05   2.0087400e+05   4.1986700e+05   4.2514100e+05   4.9172800e+05   5.3218300e+05   3.9562400e+05   4.3444100e+05   4.8701900e+05   4.5284700e+05   2.7858700e+05   3.3774600e+05   3.1789600e+05   4.6571600e+05   6.5651300e+05   7.1421700e+05   3.0590700e+05   2.4945800e+05   2.4749900e+05   2.4198200e+05   3.3520400e+05   3.6270400e+05   2.0741900e+05   1.9597800e+05   3.2844200e+05   3.1983500e+05   1.8134300e+05   1.4975000e+05   4.5706800e+05   4.8416000e+05   3.3668700e+05   3.3724300e+05   5.6856200e+05   6.2202500e+05   2.4890500e+05   2.8396400e+05   3.9690800e+05   4.8289800e+05
   6.5557500e+05   5.8962600e+05   6.4102800e+05   7.3419400e+05   4.0790400e+05   3.8933400e+05   7.2120900e+05   8.2010700e+05   3.2883800e+05   4.0359500e+05   3.5945500e+05   4.1187900e+05   0.0000000e+00   4.4407200e+05   4.8869200e+05   4.5115700e+05   3.6269700e+05   3.9249900e+05   5.3292800e+05   5.9098300e+05   2.9312900e+05   2.8239200e+05   5.9871900e+05   5.4958200e+05   3.8399700e+05   3.7322800e+05   3.2767700e+05   3.1933600e+05   4.2554000e+05   4.0288800e+05   4.5431200e+05   4.0271900e+05   5.3091100e+05   4.7861900e+05   3.0359400e+05   2.9765400e+05   4.1174500e+05   3.8946100e+05   4.1122700e+05   3.8817900e+05   3.0050800e+05   3.0225600e+05   4.9662100e+05   4.7519100e+05   4.4648400e+05   5.1443100e+05   4.8471200e+05   4.8598700e+05   4.1436100e+05   4.7380600e+05   5.2083000e+05   4.6465100e+05   2.8784500e+05   3.1741200e+05   5.2140800e+05   5.2809000e+05   6.1543200e+05   6.2083000e+05   5.2069800e+05   5.5482700e+05   6.2732000e+05   5.1001200e+05   3.8352700e+05   4.5625300e+05   4.2958400e+05   5.8110600e+05   7.7698200e+05   8.0020100e+05   4.2025500e+05   3.4842100e+05   3.5114200e+05   3.4975300e+05   4.2173500e+05   4.8403000e+05   3.1643600e+05   3.0253200e+05   4.0567300e+05   4.1404400e+05   2.6161600e+05   2.7137800e+05   5.7791500e+05   5.9067000e+05   4.3810400e+05   4.7548300e+05   6.2602600e+05   7.1773000e+05   3.5539600e+05   3.7151200e+05   5.0670600e+05   5.8817800e+05
   5.7351300e+05   5.6666600e+05   5.7416100e+05   6.4077100e+05   3.5207000e+05   3.4185600e+05   7.1972500e+05   7.7091700e+05   3.1178100e+05   3.5198100e+05   3.0668900e+05   3.2613300e+05   4.4407200e+05   0.0000000e+00   4.2240100e+05   4.2378000e+05   2.9955300e+05   3.7279900e+05   5.0627100e+05   5.6338800e+05   1.9809400e+05   2.2271700e+05   5.3135300e+05   4.6944800e+05   3.0746500e+05   3.2962500e+05   2.9234500e+05   2.8317600e+05   3.8463700e+05   3.7670900e+05   3.7965100e+05   3.3499000e+05   4.8401900e+05   4.8184400e+05   2.8151900e+05   2.6307100e+05   3.4968000e+05   3.1985900e+05   3.4260000e+05   3.4758800e+05   2.3872300e+05   2.4966500e+05   4.5004500e+05   4.7549200e+05   4.1927400e+05   4.5249700e+05   4.4008300e+05   4.0458000e+05   3.5666800e+05   4.2307700e+05   4.7877900e+05   4.2844500e+05   2.4358000e+05   2.8648400e+05   4.9040200e+05   4.4984700e+05   5.4167900e+05   5.6735800e+05   4.4981900e+05   5.3280300e+05   5.4740200e+05   4.8465100e+05   3.2309800e+05   3.8312400e+05   3.7427500e+05   5.3119800e+05   7.2798900e+05   7.2658200e+05   3.7360000e+05   3.2136400e+05   3.1798800e+05   3.3380900e+05   3.6247700e+05   4.0257600e+05   2.5292800e+05   2.2745200e+05   3.8818100e+05   3.9017900e+05   2.2509100e+05   2.0965100e+05   5.1438900e+05   5.5028600e+05   3.9176800e+05   4.4840800e+05   5.8773500e+05   6.5604200e+05   3.1020200e+05   3.2512900e+05   4.7450400e+05   5.3909900e+05
   5.8220100e+05   5.8055800e+05   5.8601800e+05   6.5237300e+05   3.5745600e+05   3.8978200e+05   7.6175400e+05   8.0266800e+05   3.1871900e+05   3.7133400e+05   3.5206300e+05   3.5941600e+05   4.8869200e+05   4.2240100e+05   0.0000000e+00   4.2511500e+05   3.1949300e+05   3.2902000e+05   4.9396900e+05   5.9968300e+05   2.3276000e+05   2.4927300e+05   5.8685600e+05   4.9563400e+05   3.3486700e+05   3.3473800e+05   3.0796000e+05   3.1483300e+05   4.2181300e+05   4.2328300e+05   4.2220200e+05   4.0199000e+05   5.2000400e+05   5.1400000e+05   2.8792300e+05   2.8521600e+05   3.6398200e+05   3.5667500e+05   3.6587800e+05   3.6816700e+05   2.9651200e+05   2.6585400e+05   4.7602800e+05   4.6896300e+05   4.2665400e+05   4.6385700e+05   4.3176100e+05   4.1590100e+05   3.9280400e+05   4.3523400e+05   5.0857100e+05   4.4215500e+05   2.7429300e+05   2.9744700e+05   5.2446200e+05   4.8487400e+05   5.4731200e+05   6.2378300e+05   4.9105100e+05   5.2331300e+05   5.5347100e+05   4.9256300e+05   3.3898400e+05   4.1301900e+05   3.6773600e+05   5.4685400e+05   7.9558200e+05   7.7605000e+05   3.7381400e+05   3.3108000e+05   3.1385900e+05   3.2657200e+05   4.0445500e+05   4.3189400e+05   2.7537800e+05   2.9017600e+05   4.1136700e+05   3.8279700e+05   2.4496900e+05   2.2997600e+05   5.2194200e+05   5.0421800e+05   3.6458900e+05   4.1443000e+05   6.0627200e+05   7.3324200e+05   3.5433000e+05   3.7828900e+05   4.9551200e+05   5.6005900e+05
   5.9256700e+05   6.0198700e+05   5.8110500e+05   6.9344100e+05   3.6239300e+05   3.5858900e+05   7.3700900e+05   8.0641300e+05   3.2818600e+05   3.9169500e+05   3.3496600e+05   3.5762400e+05   4.5115700e+05   4.2378000e+05   4.2511500e+05   0.0000000e+00   3.4714800e+05   3.8433400e+05   5.1313600e+05   5.7488600e+05   2.4732900e+05   2.5781000e+05   5.9134800e+05   5.3071700e+05   3.4838800e+05   3.4943900e+05   3.1282600e+05   2.9189800e+05   3.8501900e+05   3.6799800e+05   4.2713700e+05   4.0968000e+05   4.8040100e+05   4.7084100e+05   2.9527000e+05   2.7144200e+05   3.9360400e+05   3.7915500e+05   4.0604500e+05   3.3192200e+05   2.5712100e+05   2.6784400e+05   4.5083000e+05   4.7377600e+05   4.0734700e+05   4.6950300e+05   4.3239600e+05   4.1665000e+05   3.9264000e+05   3.9684100e+05   5.2566100e+05   4.7055900e+05   2.7705900e+05   3.2055800e+05   5.1825200e+05   4.5698200e+05   5.2289600e+05   5.8819400e+05   4.5698300e+05   4.8800100e+05   4.9945100e+05   5.3515800e+05   3.5510500e+05   3.5863000e+05   3.6342300e+05   5.2476400e+05   7.3833900e+05   7.6684600e+05   3.6950600e+05   3.0337500e+05   3.0961200e+05   2.9899900e+05   3.8244100e+05   4.0352000e+05   2.5063900e+05   2.7692600e+05   4.1396000e+05   3.8310500e+05   2.5694700e+05   2.4779100e+05   5.6429900e+05   5.5793900e+05   3.6550800e+05   3.9268700e+05   6.2081100e+05   7.0854600e+05   3.1801400e+05   3.7521400e+05   4.9136500e+05   6.0245500e+05
   5.2504700e+05   5.0274300e+05   4.9051600e+05   5.7472600e+05   2.5097400e+05   2.8019800e+05   6.4675800e+05   7.0368000e+05   2.3098700e+05   3.0921800e+05   2.6326500e+05   2.8427500e+05   3.6269700e+05   2.9955300e+05   3.1949300e+05   3.4714800e+05   0.0000000e+00   2.6140400e+05   4.2751200e+05   4.7417100e+05   1.6782100e+05   1.7420600e+05   4.9974800e+05   4.1602800e+05   2.4475000e+05   2.5010500e+05   2.1965600e+05   1.9581300e+05   3.2310300e+05   2.9275300e+05   3.6815600e+05   3.2342900e+05   4.1852100e+05   3.7518000e+05   1.8636000e+05   1.7987200e+05   3.1310800e+05   3.1900700e+05   3.1687600e+05   2.6881900e+05   1.8700800e+05   1.7708800e+05   3.6678600e+05   3.7529400e+05   3.2780500e+05   3.9093900e+05   3.5732900e+05   3.6366100e+05   3.1691000e+05   3.3139800e+05   4.4478700e+05   3.4974200e+05   1.8289800e+05   1.9834800e+05   4.0099700e+05   4.3446800e+05   4.8070200e+05   4.7978600e+05   4.2851200e+05   4.4428000e+05   4.5127200e+05   4.6400000e+05   2.6831400e+05   3.2880900e+05   3.0355300e+05   4.6323900e+05   6.7738200e+05   6.7360700e+05   2.8997700e+05   2.2923600e+05   2.2550900e+05   2.0097600e+05   3.2562500e+05   3.1758400e+05   1.7892500e+05   1.7959700e+05   3.0624200e+05   2.6899200e+05   1.4437700e+05   1.2752300e+05   4.5530800e+05   4.8831800e+05   2.9086500e+05   3.2487300e+05   5.2841500e+05   6.0786100e+05   2.1147100e+05   2.5942000e+05   3.8439500e+05   4.7626900e+05
   5.6765600e+05   5.2087600e+05   5.2679000e+05   6.0917200e+05   3.2389300e+05   3.0110900e+05   6.6879100e+05   7.4380500e+05   2.7110700e+05   3.5461900e+05   3.0191000e+05   3.4300500e+05   3.9249900e+05   3.7279900e+05   3.2902000e+05   3.8433400e+05   2.6140400e+05   0.0000000e+00   4.7050500e+05   5.0507600e+05   1.9146800e+05   2.1054700e+05   5.3940300e+05   4.6151000e+05   2.9864900e+05   2.8704600e+05   2.7755300e+05   2.4336700e+05   3.4614900e+05   3.2813300e+05   3.7356600e+05   3.7790100e+05   4.5597200e+05   4.6491100e+05   2.5026600e+05   2.0489600e+05   3.5461800e+05   3.3576000e+05   3.2822900e+05   3.1777700e+05   2.2905800e+05   2.4605400e+05   4.5122700e+05   4.4331000e+05   3.9767000e+05   4.5113000e+05   4.0119800e+05   3.9109700e+05   3.2923500e+05   3.8179800e+05   4.9085200e+05   4.6105600e+05   2.3421500e+05   2.4591900e+05   4.3008100e+05   4.1859300e+05   5.3930000e+05   5.0240700e+05   4.3962000e+05   4.6857100e+05   5.0192900e+05   5.3194000e+05   2.9339700e+05   3.4947000e+05   3.3137000e+05   5.1027600e+05   6.6615900e+05   6.8630700e+05   3.2611000e+05   2.9664400e+05   2.6062500e+05   2.6587500e+05   3.2533300e+05   3.3472800e+05   1.9390800e+05   2.3108000e+05   3.4935000e+05   3.4187700e+05   1.9453500e+05   1.8236100e+05   4.9213000e+05   5.3583100e+05   3.3476800e+05   3.6403000e+05   5.4495200e+05   6.5703000e+05   2.6398100e+05   2.9099400e+05   4.3355700e+05   5.2767200e+05
   6.7720400e+05   6.6290800e+05   6.6706900e+05   7.4973900e+05   4.5555500e+05   4.7440800e+05   7.6772200e+05   9.0281000e+05   3.9531100e+05   4.6848500e+05   4.3319800e+05   4.7988900e+05   5.3292800e+05   5.0627100e+05   4.9396900e+05   5.1313600e+05   4.2751200e+05   4.7050500e+05   0.0000000e+00   6.9237300e+05   3.2950600e+05   3.7077400e+05   6.8093600e+05   5.9966200e+05   4.2171600e+05   3.9871000e+05   3.8501300e+05   4.0839400e+05   5.2456000e+05   4.9538300e+05   5.1037300e+05   5.4729100e+05   5.6375800e+05   6.0576600e+05   3.7832600e+05   3.8876100e+05   5.1976500e+05   4.8735400e+05   4.7739500e+05   4.7975200e+05   3.5605600e+05   3.6862700e+05   5.6568500e+05   5.8627600e+05   5.4340200e+05   6.2777100e+05   5.3080600e+05   5.5653200e+05   4.9473700e+05   5.5217100e+05   6.1524600e+05   6.2678000e+05   3.8618600e+05   4.0032900e+05   6.0230800e+05   5.8813100e+05   6.7833300e+05   6.5807700e+05   5.7986200e+05   6.1992900e+05   6.3980700e+05   6.6889700e+05   4.2652400e+05   4.9631000e+05   5.0119000e+05   6.3335400e+05   8.4245100e+05   8.4874100e+05   4.6670500e+05   4.2564300e+05   4.4444700e+05   3.8868100e+05   4.9696600e+05   5.1287200e+05   3.7838300e+05   3.9240500e+05   5.3345100e+05   5.0257900e+05   3.7999700e+05   3.6606800e+05   6.4854500e+05   6.6427900e+05   5.1800900e+05   5.5273000e+05   7.2133600e+05   8.1074300e+05   4.3213000e+05   4.6448900e+05   5.9941200e+05   6.6511800e+05
   7.3527300e+05   7.1595900e+05   7.3276000e+05   8.1169200e+05   4.9738800e+05   5.0113200e+05   8.3598200e+05   9.3631200e+05   4.5853500e+05   4.9698100e+05   4.9514500e+05   5.3230200e+05   5.9098300e+05   5.6338800e+05   5.9968300e+05   5.7488600e+05   4.7417100e+05   5.0507600e+05   6.9237300e+05   0.0000000e+00   4.0079300e+05   3.7662400e+05   6.9961600e+05   6.5154400e+05   4.8830500e+05   4.8157000e+05   4.3067300e+05   4.2295100e+05   5.6955200e+05   5.1564800e+05   5.6617200e+05   5.9928100e+05   6.2242200e+05   6.6754500e+05   4.5028000e+05   4.3032600e+05   5.1229100e+05   5.0541600e+05   5.2438300e+05   5.1761100e+05   4.1060500e+05   4.2462900e+05   6.5459900e+05   6.3385600e+05   6.2724100e+05   6.9529100e+05   6.0609900e+05   5.8477600e+05   5.5106300e+05   6.2862800e+05   7.0711900e+05   6.4060000e+05   4.2953200e+05   4.6244900e+05   6.9072000e+05   6.2976300e+05   7.1470600e+05   7.3549300e+05   6.1623900e+05   6.8203900e+05   6.8631800e+05   7.0170800e+05   5.0881300e+05   5.7014300e+05   5.2083500e+05   6.8856800e+05   8.8618300e+05   8.9957900e+05   4.8429000e+05   4.5207400e+05   4.5664800e+05   4.7641900e+05   5.6266300e+05   5.4911500e+05   3.9986600e+05   4.0382800e+05   5.2524500e+05   5.3787100e+05   4.0398400e+05   3.7556200e+05   6.5021800e+05   6.9747700e+05   5.4352000e+05   5.3674200e+05   7.4676700e+05   8.6267400e+05   4.4951600e+05   5.0498300e+05   6.4032300e+05   6.8467500e+05
   4.5505700e+05   3.7403500e+05   4.3932700e+05   4.8238700e+05   1.6241400e+05   1.8836400e+05   5.4509100e+05   6.4531000e+05   1.3320300e+05   2.1533600e+05   1.6546900e+05   1.9456200e+05   2.9312900e+05   1.9809400e+05   2.3276000e+05   2.4732900e+05   1.6782100e+05   1.9146800e+05   3.2950600e+05   4.0079300e+05   0.0000000e+00   7.9776000e+04   4.1460400e+05   3.7095800e+05   1.8395200e+05   1.9960400e+05   1.4002400e+05   1.2489100e+05   2.4581700e+05   2.2053100e+05   2.6766200e+05   2.6041800e+05   3.7723100e+05   3.7473700e+05   1.2566500e+05   1.0843300e+05   2.0517400e+05   1.7787800e+05   2.0037500e+05   2.0632400e+05   1.0006000e+05   1.2443500e+05   3.5513900e+05   2.9201400e+05   2.7483100e+05   3.4587300e+05   3.0008900e+05   2.6194700e+05   1.9307600e+05   2.6609900e+05   3.2089300e+05   2.7915700e+05   1.1171700e+05   1.1992300e+05   3.2473600e+05   3.1340000e+05   4.1979600e+05   4.0887000e+05   2.9514400e+05   3.3975700e+05   3.4047700e+05   3.5405000e+05   1.6680800e+05   2.7274700e+05   2.1776300e+05   3.7120400e+05   5.3719200e+05   6.1980800e+05   1.9175800e+05   1.5928800e+05   1.5780600e+05   1.4515000e+05   2.0913100e+05   2.0620500e+05   8.5474000e+04   9.6791000e+04   2.3929600e+05   1.9635200e+05   7.7608000e+04   5.7888000e+04   3.4880800e+05   3.8269200e+05   2.3016100e+05   2.3731000e+05   4.2735400e+05   5.3481200e+05   1.4470100e+05   1.8468500e+05   3.2661300e+05   3.9017500e+05
   4.4469500e+05   3.8345600e+05   4.4307200e+05   5.1819900e+05   1.9040600e+05   1.7693200e+05   5.5222100e+05   6.5959500e+05   1.5093600e+05   2.1666700e+05   1.6065800e+05   1.9957500e+05   2.8239200e+05   2.2271700e+05   2.4927300e+05   2.5781000e+05   1.7420600e+05   2.1054700e+05   3.7077400e+05   3.7662400e+05   7.9776000e+04   0.0000000e+00   4.1294800e+05   3.6473500e+05   1.4981700e+05   1.7185600e+05   1.5452600e+05   1.0309000e+05   2.4281400e+05   2.0711000e+05   2.5021500e+05   2.6035300e+05   3.5513300e+05   3.5347500e+05   1.3044000e+05   8.7013000e+04   2.0439400e+05   1.8972700e+05   2.1603000e+05   2.1963600e+05   9.7094000e+04   9.4088000e+04   3.0382000e+05   2.7534900e+05   2.6371500e+05   3.1632600e+05   2.8778300e+05   2.6256900e+05   2.0924400e+05   2.8225100e+05   3.2644800e+05   2.7875600e+05   1.1471700e+05   1.1882300e+05   3.1490400e+05   3.0437100e+05   3.8118800e+05   4.2322000e+05   2.9869500e+05   3.2122200e+05   3.9860500e+05   3.3908400e+05   1.7328300e+05   2.7482600e+05   2.3027200e+05   3.5674000e+05   5.2164800e+05   5.9241900e+05   1.8717200e+05   1.4283400e+05   1.4990200e+05   1.3944800e+05   2.4188200e+05   2.3635500e+05   8.3259000e+04   1.0921700e+05   2.5487600e+05   2.0092600e+05   7.9887000e+04   6.6478000e+04   3.6179700e+05   3.8089500e+05   2.4338300e+05   2.4346200e+05   4.4650000e+05   5.4156500e+05   1.5647900e+05   1.8000500e+05   3.1844500e+05   4.1276400e+05
   7.3605400e+05   7.0854100e+05   7.2979600e+05   8.2944600e+05   4.9936600e+05   5.1976500e+05   8.6482600e+05   9.6219100e+05   4.7191800e+05   5.1354000e+05   5.0767000e+05   5.2616900e+05   5.9871900e+05   5.3135300e+05   5.8685600e+05   5.9134800e+05   4.9974800e+05   5.3940300e+05   6.8093600e+05   6.9961600e+05   4.1460400e+05   4.1294800e+05   0.0000000e+00   7.0477600e+05   5.0370800e+05   4.9059700e+05   4.8032800e+05   4.4971000e+05   5.6774900e+05   5.3973700e+05   5.7905300e+05   5.7744800e+05   6.3975300e+05   6.4455800e+05   4.4247000e+05   4.2719700e+05   5.3912100e+05   5.0639000e+05   5.2760900e+05   5.2677500e+05   4.2119300e+05   4.0749800e+05   6.1285200e+05   6.3920100e+05   5.6723500e+05   6.2840200e+05   6.1393100e+05   5.8688000e+05   5.3814800e+05   5.9349300e+05   6.8823200e+05   5.9690800e+05   4.2966200e+05   4.3582600e+05   6.3592700e+05   6.8150800e+05   6.8497800e+05   7.2499900e+05   5.9566700e+05   6.2235200e+05   7.1772200e+05   6.7622900e+05   4.7415600e+05   5.7830200e+05   5.2017800e+05   6.7045900e+05   8.3449900e+05   9.1212600e+05   5.0804700e+05   4.7220600e+05   5.0695200e+05   4.4671500e+05   5.2425400e+05   5.3274400e+05   3.9559200e+05   4.1761300e+05   5.6700800e+05   5.1983800e+05   4.0411800e+05   3.7411100e+05   6.8322000e+05   6.7178600e+05   5.2606700e+05   5.7097800e+05   7.6780200e+05   8.4614700e+05   4.5418300e+05   4.9355000e+05   6.1243600e+05   7.0631300e+05
   6.8592300e+05   6.3633000e+05   6.6626700e+05   7.2673600e+05   4.5842700e+05   4.5226200e+05   8.3080300e+05   8.9004000e+05   4.1016900e+05   4.8135700e+05   4.2140800e+05   4.4843700e+05   5.4958200e+05   4.6944800e+05   4.9563400e+05   5.3071700e+05   4.1602800e+05   4.6151000e+05   5.9966200e+05   6.5154400e+05   3.7095800e+05   3.6473500e+05   7.0477600e+05   0.0000000e+00   4.1861600e+05   4.3234100e+05   4.3859400e+05   3.8671500e+05   4.9647500e+05   4.8490100e+05   5.1955400e+05   5.1123200e+05   6.0814000e+05   6.1715900e+05   4.0750900e+05   3.4468400e+05   4.4973100e+05   4.3777100e+05   4.7552200e+05   4.7742100e+05   3.7829800e+05   3.6552600e+05   5.6313100e+05   5.6003000e+05   5.2862700e+05   5.7247100e+05   5.7562300e+05   5.2096000e+05   4.6509300e+05   5.4455600e+05   6.0584000e+05   5.6508400e+05   3.8428900e+05   4.2598700e+05   5.7291500e+05   6.0267200e+05   6.4448100e+05   6.8135400e+05   5.8314800e+05   5.9397900e+05   6.7841200e+05   6.3355100e+05   4.5213200e+05   5.3596300e+05   4.9402500e+05   6.0435300e+05   8.2344200e+05   8.4086000e+05   4.5442000e+05   4.3382200e+05   4.1249300e+05   4.1242600e+05   4.7316900e+05   4.8248000e+05   3.4495800e+05   3.7997700e+05   5.1475500e+05   4.9170400e+05   3.5236400e+05   3.3749800e+05   6.4784400e+05   6.6833200e+05   5.2142400e+05   5.0677500e+05   7.2846000e+05   7.8745000e+05   4.2287100e+05   4.6437300e+05   5.7937900e+05   6.3778400e+05
   5.0625800e+05   4.7289700e+05   4.8586400e+05   5.8223600e+05   2.4758800e+05   2.8345700e+05   6.2356700e+05   7.2083200e+05   2.2980400e+05   2.8493500e+05   2.4947000e+05   2.9831800e+05   3.8399700e+05   3.0746500e+05   3.3486700e+05   3.4838800e+05   2.4475000e+05   2.9864900e+05   4.2171600e+05   4.8830500e+05   1.8395200e+05   1.4981700e+05   5.0370800e+05   4.1861600e+05   0.0000000e+00   2.7356000e+05   2.2049200e+05   2.0524200e+05   3.1857100e+05   3.2177300e+05   3.1833700e+05   3.1652500e+05   4.4620800e+05   4.4152400e+05   2.0884500e+05   1.7688800e+05   2.7207400e+05   2.6134900e+05   2.8964100e+05   2.7173200e+05   1.5938600e+05   1.6204000e+05   3.5182200e+05   3.6294700e+05   3.0720500e+05   3.5854500e+05   3.4988400e+05   3.3732800e+05   2.5911100e+05   3.2684800e+05   4.1778000e+05   3.4430000e+05   1.6608400e+05   2.0162900e+05   4.1157800e+05   4.1464400e+05   4.3257100e+05   4.7630600e+05   3.7203100e+05   4.2899500e+05   4.6886500e+05   4.5482400e+05   2.4857500e+05   3.1349300e+05   3.1339400e+05   4.2733300e+05   6.4629300e+05   6.9694600e+05   2.8602400e+05   2.3499200e+05   2.3863600e+05   2.5327600e+05   3.1654700e+05   3.0922500e+05   1.8388800e+05   1.9838200e+05   3.2593500e+05   2.9411000e+05   1.8148900e+05   1.6799200e+05   4.9450200e+05   4.8121000e+05   3.4599000e+05   3.5733100e+05   5.4533200e+05   6.3464900e+05   2.4426400e+05   3.0926300e+05   4.2440400e+05   5.0342400e+05
   4.5991200e+05   4.4557500e+05   5.2780000e+05   5.8499200e+05   2.4767600e+05   2.3308500e+05   6.2224500e+05   7.3020300e+05   2.2712600e+05   2.8720300e+05   2.4298900e+05   2.7430500e+05   3.7322800e+05   3.2962500e+05   3.3473800e+05   3.4943900e+05   2.5010500e+05   2.8704600e+05   3.9871000e+05   4.8157000e+05   1.9960400e+05   1.7185600e+05   4.9059700e+05   4.3234100e+05   2.7356000e+05   0.0000000e+00   2.2105500e+05   2.2205300e+05   3.1769500e+05   3.2560900e+05   3.1687800e+05   3.4474700e+05   4.5227500e+05   4.7579000e+05   2.2538800e+05   1.9570100e+05   2.8331500e+05   2.6273100e+05   2.7469600e+05   3.0291200e+05   1.7718500e+05   1.9711200e+05   3.9768800e+05   4.0322100e+05   3.3727500e+05   4.0996100e+05   3.6656400e+05   3.6387000e+05   2.9131300e+05   3.5813800e+05   4.3162900e+05   3.9500700e+05   1.9687900e+05   2.3837700e+05   4.2484500e+05   3.9469800e+05   4.8669300e+05   4.7743600e+05   3.9854000e+05   4.7861300e+05   5.0502400e+05   4.5686200e+05   2.4489400e+05   3.3427400e+05   3.5368900e+05   4.6659100e+05   6.3204400e+05   6.5702200e+05   2.7300400e+05   2.3604200e+05   2.2775700e+05   2.0595500e+05   3.2703200e+05   3.0442500e+05   1.8048100e+05   1.7993500e+05   3.0668400e+05   2.9243700e+05   1.6327800e+05   1.6623700e+05   4.4827800e+05   4.6596100e+05   3.0307900e+05   3.3027700e+05   5.2377600e+05   6.0752700e+05   2.3771900e+05   2.7539400e+05   3.8504700e+05   4.8190200e+05
   4.8987600e+05   4.6119500e+05   5.0051000e+05   5.5404200e+05   2.3713400e+05   2.1033700e+05   5.8974100e+05   7.1817800e+05   2.1974700e+05   2.7480900e+05   2.1758200e+05   2.5750300e+05   3.2767700e+05   2.9234500e+05   3.0796000e+05   3.1282600e+05   2.1965600e+05   2.7755300e+05   3.8501300e+05   4.3067300e+05   1.4002400e+05   1.5452600e+05   4.8032800e+05   4.3859400e+05   2.2049200e+05   2.2105500e+05   0.0000000e+00   1.8682700e+05   2.9835800e+05   2.9617400e+05   2.9829100e+05   3.1378100e+05   4.0897500e+05   4.5391200e+05   1.9647400e+05   1.6094600e+05   2.5619500e+05   2.7278900e+05   2.5068000e+05   2.7712100e+05   1.5818100e+05   1.5246200e+05   3.7435500e+05   3.9434800e+05   3.4321200e+05   3.6857200e+05   3.4482200e+05   3.1925300e+05   2.7346100e+05   3.2252400e+05   4.0842400e+05   3.6800700e+05   1.6312500e+05   1.9671500e+05   4.0087400e+05   3.8792200e+05   4.6425800e+05   4.8340800e+05   3.4070700e+05   4.4478700e+05   4.4471600e+05   4.4471400e+05   2.5204600e+05   3.0579200e+05   2.7127500e+05   4.0550100e+05   5.8020700e+05   6.6500800e+05   2.7517600e+05   2.2215600e+05   1.9402400e+05   1.7116600e+05   3.0463600e+05   2.9559800e+05   1.5503900e+05   1.6201400e+05   2.7709400e+05   3.0646400e+05   1.6134800e+05   1.3699900e+05   4.5489400e+05   4.5040000e+05   2.8867600e+05   3.0117700e+05   5.1266500e+05   5.9821800e+05   2.1258800e+05   2.4718400e+05   3.8879000e+05   4.7051000e+05
   4.5102600e+05   4.5514100e+05   4.7352400e+05   5.4637700e+05   2.3184800e+05   2.6419500e+05   5.8344900e+05   6.7125300e+05   1.8836400e+05   2.5297800e+05   1.9705600e+05   2.5365100e+05   3.1933600e+05   2.8317600e+05   3.1483300e+05   2.9189800e+05   1.9581300e+05   2.4336700e+05   4.0839400e+05   4.2295100e+05   1.2489100e+05   1.0309000e+05   4.4971000e+05   3.8671500e+05   2.0524200e+05   2.2205300e+05   1.8682700e+05   0.0000000e+00   2.5297300e+05   2.7943900e+05   2.8377100e+05   3.0029700e+05   3.9298300e+05   3.9960100e+05   1.6822800e+05   1.4353600e+05   2.3321700e+05   2.2707600e+05   2.5397000e+05   2.8234500e+05   1.4097300e+05   1.4040700e+05   3.4504800e+05   3.8393600e+05   3.2696600e+05   3.6256600e+05   3.3260000e+05   2.9894100e+05   2.3741100e+05   3.3126400e+05   3.5701100e+05   3.2914000e+05   1.4692700e+05   1.7829000e+05   3.7219600e+05   3.4962800e+05   4.2125500e+05   5.0468500e+05   3.4317200e+05   4.1884100e+05   4.0922200e+05   3.6600300e+05   2.1005800e+05   2.8218500e+05   2.5451200e+05   3.9213400e+05   5.5261800e+05   6.5463900e+05   2.4985100e+05   1.7798800e+05   1.8759700e+05   2.0031500e+05   2.8936100e+05   2.8630400e+05   1.2512900e+05   1.4749600e+05   2.8122000e+05   2.7760200e+05   1.3416000e+05   1.1539500e+05   4.0497700e+05   4.0882200e+05   2.7013500e+05   2.5871600e+05   4.7893200e+05   5.9087900e+05   1.8456900e+05   2.2810000e+05   3.6681900e+05   4.4785000e+05
   5.5693200e+05   5.3808400e+05   5.6873900e+05   6.6030700e+05   3.2784600e+05   3.6652900e+05   6.5996900e+05   7.6954200e+05   2.7165100e+05   3.6467700e+05   3.1678700e+05   3.4512300e+05   4.2554000e+05   3.8463700e+05   4.2181300e+05   3.8501900e+05   3.2310300e+05   3.4614900e+05   5.2456000e+05   5.6955200e+05   2.4581700e+05   2.4281400e+05   5.6774900e+05   4.9647500e+05   3.1857100e+05   3.1769500e+05   2.9835800e+05   2.5297300e+05   0.0000000e+00   4.0010300e+05   4.1308400e+05   4.0212700e+05   5.0852600e+05   4.9971000e+05   2.6802600e+05   2.4727600e+05   3.7064600e+05   3.2116700e+05   3.6778800e+05   3.8899600e+05   2.6554700e+05   2.4626400e+05   4.3533300e+05   4.6116600e+05   3.8506700e+05   4.4426400e+05   4.4119200e+05   4.0389800e+05   3.2926500e+05   3.8830400e+05   4.5366600e+05   4.1653000e+05   2.2085100e+05   2.5450600e+05   4.2050600e+05   3.8638800e+05   4.9888300e+05   5.8940000e+05   3.9774900e+05   4.8016600e+05   4.9888900e+05   4.4156000e+05   2.8754000e+05   3.4592400e+05   3.2937700e+05   4.6343500e+05   6.4346600e+05   7.1939200e+05   3.0372000e+05   2.4605900e+05   2.7110700e+05   2.6556600e+05   3.5359400e+05   3.1494200e+05   1.9347300e+05   2.2602300e+05   3.6090600e+05   3.1765900e+05   2.2014800e+05   2.0736100e+05   4.9377100e+05   5.1440100e+05   3.4466900e+05   3.5450200e+05   5.8830600e+05   6.7203600e+05   2.8793800e+05   3.2931500e+05   4.7011700e+05   5.5209600e+05
   5.5876300e+05   5.0737400e+05   5.8957100e+05   6.2656400e+05   3.1872300e+05   3.0876000e+05   6.2064500e+05   7.4072800e+05   2.7914600e+05   3.6371400e+05   3.0475300e+05   3.3025900e+05   4.0288800e+05   3.7670900e+05   4.2328300e+05   3.6799800e+05   2.9275300e+05   3.2813300e+05   4.9538300e+05   5.1564800e+05   2.2053100e+05   2.0711000e+05   5.3973700e+05   4.8490100e+05   3.2177300e+05   3.2560900e+05   2.9617400e+05   2.7943900e+05   4.0010300e+05   0.0000000e+00   3.8290400e+05   3.6935500e+05   4.7867400e+05   5.3112700e+05   2.6876500e+05   2.4454100e+05   3.6685600e+05   3.2295700e+05   3.5141200e+05   3.6358700e+05   2.5666400e+05   2.4904000e+05   4.8236000e+05   5.0384500e+05   4.3299400e+05   4.8853500e+05   4.5270000e+05   4.3335500e+05   3.5889900e+05   4.3253700e+05   4.6848000e+05   4.5398400e+05   2.7422200e+05   2.8541400e+05   5.0117200e+05   4.6999000e+05   5.8012300e+05   6.1955000e+05   4.5782900e+05   5.2333700e+05   5.5722900e+05   5.2396200e+05   3.6904700e+05   4.3378400e+05   4.1074500e+05   5.5860000e+05   7.1330500e+05   8.5053900e+05   3.9361500e+05   3.2843300e+05   3.6412100e+05   3.3090100e+05   3.9969900e+05   3.8207700e+05   2.7369900e+05   2.6947900e+05   4.1499500e+05   3.6720200e+05   2.7027900e+05   2.4578500e+05   5.2267900e+05   5.5449400e+05   3.7829400e+05   4.2246100e+05   6.0614100e+05   7.0237500e+05   3.0961500e+05   3.3264300e+05   4.5987500e+05   5.3471800e+05
   5.6644800e+05   5.4515200e+05   5.8903200e+05   6.3704000e+05   3.1587700e+05   3.4770600e+05   6.8764100e+05   7.4756700e+05   3.1794100e+05   3.6749600e+05   3.1966700e+05   3.7669800e+05   4.5431200e+05   3.7965100e+05   4.2220200e+05   4.2713700e+05   3.6815600e+05   3.7356600e+05   5.1037300e+05   5.6617200e+05   2.6766200e+05   2.5021500e+05   5.7905300e+05   5.1955400e+05   3.1833700e+05   3.1687800e+05   2.9829100e+05   2.8377100e+05   4.1308400e+05   3.8290400e+05   0.0000000e+00   3.7019600e+05   5.4466900e+05   5.1179600e+05   2.7439900e+05   2.5361700e+05   3.8236200e+05   3.4175700e+05   3.7873700e+05   3.4587900e+05   2.6424000e+05   2.6800400e+05   4.5216800e+05   4.8424800e+05   3.9949100e+05   4.6484300e+05   4.2122900e+05   3.8386600e+05   3.3072200e+05   4.3064800e+05   4.5522900e+05   4.4112700e+05   2.3137000e+05   2.8557600e+05   5.0146300e+05   4.6205100e+05   5.2856200e+05   5.6491000e+05   4.3774600e+05   4.9489200e+05   5.1900000e+05   4.7303700e+05   3.3387000e+05   4.0438600e+05   3.4672200e+05   5.0070200e+05   6.3444700e+05   7.5214100e+05   3.4148200e+05   2.8664800e+05   2.9498800e+05   2.9366100e+05   3.7806500e+05   3.5675100e+05   2.1433200e+05   2.2229000e+05   3.7697600e+05   3.5529200e+05   2.3179800e+05   2.2178300e+05   4.8744700e+05   5.2465200e+05   3.6942700e+05   3.9391500e+05   6.0120000e+05   6.7467200e+05   2.9439500e+05   3.2987200e+05   4.6207200e+05   5.1834600e+05
   5.7002800e+05   5.1491200e+05   5.5954200e+05   6.1696200e+05   3.3442200e+05   3.3114700e+05   6.5760600e+05   7.2869500e+05   2.7207500e+05   3.5907100e+05   2.9238700e+05   3.4212100e+05   4.0271900e+05   3.3499000e+05   4.0199000e+05   4.0968000e+05   3.2342900e+05   3.7790100e+05   5.4729100e+05   5.9928100e+05   2.6041800e+05   2.6035300e+05   5.7744800e+05   5.1123200e+05   3.1652500e+05   3.4474700e+05   3.1378100e+05   3.0029700e+05   4.0212700e+05   3.6935500e+05   3.7019600e+05   0.0000000e+00   5.0275000e+05   5.1080800e+05   2.7825500e+05   2.5586800e+05   3.5583900e+05   3.0881100e+05   3.5271200e+05   3.3232100e+05   2.3886100e+05   2.3606000e+05   4.4476500e+05   4.8510800e+05   4.0867700e+05   4.4591900e+05   4.3675400e+05   4.3067200e+05   3.6252800e+05   4.0611700e+05   4.6322300e+05   4.4069900e+05   2.5765300e+05   2.8244900e+05   4.8178800e+05   5.0113900e+05   5.4351100e+05   5.4420100e+05   4.4351500e+05   4.9760600e+05   5.4464400e+05   5.2449200e+05   3.3561500e+05   4.2325500e+05   3.8578200e+05   5.3956600e+05   6.2981100e+05   7.6449800e+05   3.4642100e+05   3.1492600e+05   3.1983500e+05   3.0660700e+05   3.4630000e+05   3.8893200e+05   2.4846900e+05   2.4826600e+05   3.9807700e+05   3.7773000e+05   2.2972700e+05   2.1254500e+05   4.8520200e+05   5.2909500e+05   3.6737200e+05   4.0194300e+05   5.8929200e+05   6.6392600e+05   2.7821800e+05   3.1855200e+05   4.6546300e+05   5.2253000e+05
   6.9455300e+05   6.1645200e+05   7.0705200e+05   7.3410100e+05   4.3434300e+05   4.3110000e+05   8.4107000e+05   9.0075700e+05   4.1460100e+05   4.4739800e+05   3.8793800e+05   4.5699200e+05   5.3091100e+05   4.8401900e+05   5.2000400e+05   4.8040100e+05   4.1852100e+05   4.5597200e+05   5.6375800e+05   6.2242200e+05   3.7723100e+05   3.5513300e+05   6.3975300e+05   6.0814000e+05   4.4620800e+05   4.5227500e+05   4.0897500e+05   3.9298300e+05   5.0852600e+05   4.7867400e+05   5.4466900e+05   5.0275000e+05   0.0000000e+00   6.0702500e+05   4.1636200e+05   3.6316400e+05   4.7707500e+05   4.5085000e+05   4.7584500e+05   4.7339700e+05   3.5748600e+05   3.5764600e+05   5.5393800e+05   5.8409100e+05   5.3225900e+05   5.0845700e+05   5.0792300e+05   5.2592700e+05   4.6309500e+05   5.5864500e+05   6.1445000e+05   5.7280100e+05   3.5883800e+05   3.8291700e+05   6.1047400e+05   5.6262200e+05   6.4886400e+05   6.8392500e+05   5.8088600e+05   5.9027900e+05   6.6447800e+05   6.6147600e+05   4.3976200e+05   5.3334900e+05   5.0329600e+05   6.2733900e+05   7.2246400e+05   9.0994600e+05   4.3449300e+05   4.0426200e+05   4.2317800e+05   4.1588100e+05   4.7717500e+05   4.8270500e+05   3.4374000e+05   3.6228300e+05   4.8302800e+05   4.5586500e+05   3.2302600e+05   2.9952700e+05   6.0439700e+05   6.2837600e+05   4.9820800e+05   4.8028500e+05   6.8226400e+05   7.4353200e+05   3.9323400e+05   4.2587400e+05   5.4662800e+05   6.1983500e+05
   7.2237500e+05   6.2982100e+05   7.0519400e+05   7.7443400e+05   4.3303600e+05   4.7370300e+05   8.0050700e+05   8.9698500e+05   4.0579600e+05   4.5407400e+05   4.2617200e+05   4.6179500e+05   4.7861900e+05   4.8184400e+05   5.1400000e+05   4.7084100e+05   3.7518000e+05   4.6491100e+05   6.0576600e+05   6.6754500e+05   3.7473700e+05   3.5347500e+05   6.4455800e+05   6.1715900e+05   4.4152400e+05   4.7579000e+05   4.5391200e+05   3.9960100e+05   4.9971000e+05   5.3112700e+05   5.1179600e+05   5.1080800e+05   6.0702500e+05   0.0000000e+00   3.8096300e+05   3.5176600e+05   4.6526700e+05   4.2487000e+05   4.4484800e+05   4.6026900e+05   3.4208500e+05   3.5378600e+05   5.3947900e+05   5.3505300e+05   4.9470100e+05   5.1240000e+05   5.1785400e+05   4.9847800e+05   4.6016300e+05   5.0285700e+05   5.5946900e+05   5.4217600e+05   3.6214600e+05   3.8576600e+05   5.8518000e+05   5.4977600e+05   6.5174900e+05   7.0481000e+05   5.6425300e+05   5.9720400e+05   5.9648100e+05   6.1522700e+05   4.4139300e+05   5.0685700e+05   4.6367300e+05   6.0395700e+05   7.4648200e+05   8.8624900e+05   4.2633300e+05   3.6983400e+05   3.7986400e+05   3.9414400e+05   4.5465000e+05   4.8892400e+05   3.5072800e+05   3.6444700e+05   4.6052800e+05   4.8620300e+05   3.1312600e+05   3.2633600e+05   6.1735900e+05   6.2301400e+05   4.7674400e+05   5.1142200e+05   7.1198600e+05   7.6056100e+05   4.1624800e+05   4.2612300e+05   5.5865900e+05   6.6069800e+05
   4.5841100e+05   4.1584700e+05   5.1223600e+05   5.2269700e+05   1.9832400e+05   2.1404200e+05   5.2631500e+05   6.7804800e+05   1.6679200e+05   2.0872800e+05   1.9531900e+05   2.2341600e+05   3.0359400e+05   2.8151900e+05   2.8792300e+05   2.9527000e+05   1.8636000e+05   2.5026600e+05   3.7832600e+05   4.5028000e+05   1.2566500e+05   1.3044000e+05   4.4247000e+05   4.0750900e+05   2.0884500e+05   2.2538800e+05   1.9647400e+05   1.6822800e+05   2.6802600e+05   2.6876500e+05   2.7439900e+05   2.7825500e+05   4.1636200e+05   3.8096300e+05   0.0000000e+00   1.3430900e+05   2.4021600e+05   2.1888700e+05   2.5696200e+05   2.4433900e+05   1.3809100e+05   1.3710000e+05   3.4748200e+05   3.7098200e+05   3.0750500e+05   3.2708600e+05   3.0565200e+05   2.9573100e+05   2.6880100e+05   3.1562400e+05   3.8272200e+05   3.1839700e+05   1.5346600e+05   1.9557400e+05   3.4959100e+05   3.5712900e+05   4.3371100e+05   4.7258700e+05   3.3658700e+05   3.8750900e+05   3.9871700e+05   4.1246200e+05   2.0813400e+05   2.8232500e+05   2.2512900e+05   4.0011400e+05   5.1959000e+05   6.4285000e+05   2.2549500e+05   1.6201300e+05   1.8178100e+05   1.6911400e+05   2.7980200e+05   2.5711000e+05   1.1687300e+05   1.3506500e+05   2.5350600e+05   2.4816400e+05   1.0900900e+05   9.1821000e+04   4.1033400e+05   3.9910800e+05   2.5865200e+05   2.6136000e+05   4.6159500e+05   5.4004200e+05   1.8789800e+05   2.0553600e+05   3.4946600e+05   4.1072300e+05
   4.5276900e+05   3.8313300e+05   4.6227200e+05   5.1174900e+05   2.0933000e+05   1.9773600e+05   5.3235200e+05   6.6314500e+05   1.6479100e+05   2.0584300e+05   1.8970400e+05   2.0932300e+05   2.9765400e+05   2.6307100e+05   2.8521600e+05   2.7144200e+05   1.7987200e+05   2.0489600e+05   3.8876100e+05   4.3032600e+05   1.0843300e+05   8.7013000e+04   4.2719700e+05   3.4468400e+05   1.7688800e+05   1.9570100e+05   1.6094600e+05   1.4353600e+05   2.4727600e+05   2.4454100e+05   2.5361700e+05   2.5586800e+05   3.6316400e+05   3.5176600e+05   1.3430900e+05   0.0000000e+00   2.0587000e+05   1.9083100e+05   2.2094500e+05   2.1045100e+05   1.0489400e+05   1.0194300e+05   3.0849800e+05   3.1537100e+05   2.5804800e+05   2.9493900e+05   2.6531200e+05   2.5268800e+05   2.1834700e+05   2.8285900e+05   3.4860000e+05   3.1211200e+05   1.2529500e+05   1.5274500e+05   3.2655300e+05   3.2181300e+05   4.0810300e+05   4.5259700e+05   2.9937100e+05   3.7880400e+05   4.1487200e+05   3.9544900e+05   2.0756500e+05   2.9580100e+05   2.1863400e+05   3.8797600e+05   5.1518500e+05   6.3875100e+05   2.3348400e+05   1.5598700e+05   1.6318000e+05   1.5619600e+05   2.4544800e+05   2.2741100e+05   1.0624200e+05   1.3042300e+05   2.4982100e+05   2.3094600e+05   1.0403400e+05   8.6988000e+04   4.1374400e+05   4.0245700e+05   2.6537900e+05   2.4577600e+05   4.2878800e+05   5.3946600e+05   1.6751600e+05   2.0969200e+05   3.3297200e+05   3.9513300e+05
   5.4598000e+05   5.1833700e+05   5.8487600e+05   6.1996400e+05   3.0883800e+05   3.1622100e+05   6.6355800e+05   7.5076800e+05   2.9610800e+05   3.3219500e+05   3.1760500e+05   3.1932200e+05   4.1174500e+05   3.4968000e+05   3.6398200e+05   3.9360400e+05   3.1310800e+05   3.5461800e+05   5.1976500e+05   5.1229100e+05   2.0517400e+05   2.0439400e+05   5.3912100e+05   4.4973100e+05   2.7207400e+05   2.8331500e+05   2.5619500e+05   2.3321700e+05   3.7064600e+05   3.6685600e+05   3.8236200e+05   3.5583900e+05   4.7707500e+05   4.6526700e+05   2.4021600e+05   2.0587000e+05   0.0000000e+00   3.2858100e+05   3.4086900e+05   3.1054900e+05   2.3057900e+05   2.2546900e+05   4.5011200e+05   4.3909400e+05   3.9946500e+05   4.0974100e+05   3.8861900e+05   3.7018400e+05   3.4101600e+05   4.0360900e+05   4.5279800e+05   3.9167400e+05   2.4840100e+05   2.7045400e+05   4.7907200e+05   4.6170400e+05   5.2595000e+05   5.7320600e+05   4.0040100e+05   4.8572000e+05   5.1615100e+05   5.0840600e+05   3.3240700e+05   4.1931800e+05   3.5191300e+05   4.7296200e+05   6.4188500e+05   7.7679900e+05   3.5006500e+05   2.9463500e+05   2.8664400e+05   2.6463900e+05   3.5205700e+05   3.6881700e+05   2.3819300e+05   2.4970400e+05   3.8753000e+05   3.4768800e+05   2.2593100e+05   2.1293900e+05   5.2848600e+05   5.1798600e+05   4.1460400e+05   3.9575900e+05   5.9235600e+05   6.8984500e+05   3.0406900e+05   3.2908200e+05   4.5723400e+05   5.1232100e+05
   5.2614100e+05   4.9134700e+05   5.4801900e+05   6.3209500e+05   2.8453400e+05   2.9099900e+05   6.3841700e+05   7.6144300e+05   2.5592800e+05   3.1644800e+05   2.6035500e+05   2.9735400e+05   3.8946100e+05   3.1985900e+05   3.5667500e+05   3.7915500e+05   3.1900700e+05   3.3576000e+05   4.8735400e+05   5.0541600e+05   1.7787800e+05   1.8972700e+05   5.0639000e+05   4.3777100e+05   2.6134900e+05   2.6273100e+05   2.7278900e+05   2.2707600e+05   3.2116700e+05   3.2295700e+05   3.4175700e+05   3.0881100e+05   4.5085000e+05   4.2487000e+05   2.1888700e+05   1.9083100e+05   3.2858100e+05   0.0000000e+00   3.3125600e+05   3.1396400e+05   2.2148100e+05   2.0519900e+05   4.1387300e+05   4.2040900e+05   3.7235300e+05   3.7730900e+05   3.8095100e+05   3.6651900e+05   3.3628200e+05   3.6638200e+05   4.0843900e+05   4.2429700e+05   2.2529800e+05   2.5258600e+05   4.7881000e+05   4.1250300e+05   4.8650000e+05   5.3624700e+05   3.7923500e+05   4.4560700e+05   4.6966700e+05   4.8109900e+05   2.9851400e+05   3.4562900e+05   2.9572700e+05   4.4767300e+05   6.0129700e+05   7.2319800e+05   2.7933500e+05   2.3258900e+05   2.3716300e+05   2.5388700e+05   3.1183100e+05   3.3062200e+05   1.8390100e+05   2.0241700e+05   3.0116000e+05   3.0336700e+05   1.6499200e+05   1.5757900e+05   4.7390200e+05   5.1910800e+05   3.8401700e+05   3.4023000e+05   5.3552900e+05   6.3543300e+05   2.6259100e+05   3.1570600e+05   4.1080900e+05   4.9065400e+05
   5.4429300e+05   5.1687600e+05   5.3221700e+05   6.3018000e+05   3.1284600e+05   3.3330500e+05   6.6514500e+05   7.7239400e+05   2.6039800e+05   3.6626000e+05   3.0408400e+05   3.1587700e+05   4.1122700e+05   3.4260000e+05   3.6587800e+05   4.0604500e+05   3.1687600e+05   3.2822900e+05   4.7739500e+05   5.2438300e+05   2.0037500e+05   2.1603000e+05   5.2760900e+05   4.7552200e+05   2.8964100e+05   2.7469600e+05   2.5068000e+05   2.5397000e+05   3.6778800e+05   3.5141200e+05   3.7873700e+05   3.5271200e+05   4.7584500e+05   4.4484800e+05   2.5696200e+05   2.2094500e+05   3.4086900e+05   3.3125600e+05   0.0000000e+00   3.1303700e+05   2.4884300e+05   2.2959400e+05   4.2453900e+05   4.3580100e+05   3.7881400e+05   4.2312600e+05   3.8416000e+05   3.6514100e+05   3.4363200e+05   3.9945200e+05   4.3249600e+05   4.3544500e+05   2.6444600e+05   2.9315200e+05   4.9318900e+05   4.5687400e+05   5.5451600e+05   5.6553100e+05   4.2200600e+05   4.8828900e+05   5.5485900e+05   5.2246400e+05   3.0886000e+05   3.7516400e+05   3.4227500e+05   4.8545700e+05   6.4613700e+05   7.4699300e+05   3.3155800e+05   2.6288100e+05   2.5466700e+05   2.5697200e+05   3.3892400e+05   3.3847600e+05   2.2042900e+05   2.4440700e+05   3.9528200e+05   3.4769000e+05   2.2501700e+05   1.8814500e+05   5.2114300e+05   5.3541300e+05   3.8587000e+05   3.7423500e+05   5.9361900e+05   6.7061800e+05   2.8867100e+05   3.2438100e+05   4.6262300e+05   5.2551300e+05
   4.9477400e+05   5.0921500e+05   5.6341100e+05   6.1537400e+05   3.1175000e+05   2.6238900e+05   6.5797400e+05   7.7527200e+05   2.9728400e+05   3.4903600e+05   2.8459600e+05   2.9084500e+05   3.8817900e+05   3.4758800e+05   3.6816700e+05   3.3192200e+05   2.6881900e+05   3.1777700e+05   4.7975200e+05   5.1761100e+05   2.0632400e+05   2.1963600e+05   5.2677500e+05   4.7742100e+05   2.7173200e+05   3.0291200e+05   2.7712100e+05   2.8234500e+05   3.8899600e+05   3.6358700e+05   3.4587900e+05   3.3232100e+05   4.7339700e+05   4.6026900e+05   2.4433900e+05   2.1045100e+05   3.1054900e+05   3.1396400e+05   3.1303700e+05   0.0000000e+00   2.2725800e+05   2.1801800e+05   4.2415000e+05   4.3081000e+05   3.7133400e+05   3.8691100e+05   3.8277100e+05   3.8436300e+05   3.2525900e+05   3.7780200e+05   4.3019100e+05   4.1094000e+05   2.2015900e+05   2.5928800e+05   4.3477300e+05   4.1514300e+05   4.9792900e+05   5.0937400e+05   4.0630300e+05   4.8873500e+05   4.9019100e+05   4.7651200e+05   2.7441000e+05   3.6434400e+05   3.1736700e+05   4.7100600e+05   6.2389000e+05   7.2230100e+05   2.6772000e+05   2.1916100e+05   2.4450000e+05   2.4887600e+05   3.2074300e+05   3.2347400e+05   1.8808700e+05   1.9956100e+05   3.5780800e+05   3.1333500e+05   1.9419600e+05   1.8163900e+05   4.7833800e+05   4.8804900e+05   3.6413100e+05   3.6792400e+05   5.5221900e+05   6.5040800e+05   2.3686000e+05   3.4335700e+05   4.1624900e+05   4.9014100e+05
   4.0746300e+05   4.1085800e+05   4.0766800e+05   4.7800800e+05   1.8748900e+05   1.8612300e+05   5.4704200e+05   6.4148900e+05   1.6728700e+05   2.3928000e+05   1.7850400e+05   2.1766300e+05   3.0050800e+05   2.3872300e+05   2.9651200e+05   2.5712100e+05   1.8700800e+05   2.2905800e+05   3.5605600e+05   4.1060500e+05   1.0006000e+05   9.7094000e+04   4.2119300e+05   3.7829800e+05   1.5938600e+05   1.7718500e+05   1.5818100e+05   1.4097300e+05   2.6554700e+05   2.5666400e+05   2.6424000e+05   2.3886100e+05   3.5748600e+05   3.4208500e+05   1.3809100e+05   1.0489400e+05   2.3057900e+05   2.2148100e+05   2.4884300e+05   2.2725800e+05   0.0000000e+00   1.0897000e+05   3.1948700e+05   3.3804900e+05   2.8683000e+05   3.0445700e+05   2.8566300e+05   2.6940500e+05   2.3986800e+05   2.8981200e+05   3.5582600e+05   3.4649900e+05   1.1843100e+05   1.7326500e+05   3.7678600e+05   3.4362600e+05   4.3107600e+05   4.3806800e+05   3.2726600e+05   3.7959600e+05   4.0821500e+05   3.8654500e+05   1.8529900e+05   2.6448000e+05   2.1071700e+05   3.7426400e+05   5.0618800e+05   6.3327200e+05   1.9220200e+05   1.4655200e+05   1.5839200e+05   1.5324800e+05   2.4668000e+05   2.5313500e+05   1.0136500e+05   1.3766000e+05   2.3904800e+05   2.3107700e+05   9.8335000e+04   8.3536000e+04   4.1494900e+05   4.0130800e+05   2.5106800e+05   2.6840200e+05   4.4613100e+05   5.6051500e+05   1.2441100e+05   2.0773600e+05   3.0975800e+05   3.7149700e+05
   4.4938000e+05   4.0146200e+05   4.4572700e+05   4.8343800e+05   1.9751400e+05   1.7577900e+05   5.5311200e+05   6.6838500e+05   1.7644400e+05   2.4054100e+05   1.8751400e+05   1.9795800e+05   3.0225600e+05   2.4966500e+05   2.6585400e+05   2.6784400e+05   1.7708800e+05   2.4605400e+05   3.6862700e+05   4.2462900e+05   1.2443500e+05   9.4088000e+04   4.0749800e+05   3.6552600e+05   1.6204000e+05   1.9711200e+05   1.5246200e+05   1.4040700e+05   2.4626400e+05   2.4904000e+05   2.6800400e+05   2.3606000e+05   3.5764600e+05   3.5378600e+05   1.3710000e+05   1.0194300e+05   2.2546900e+05   2.0519900e+05   2.2959400e+05   2.1801800e+05   1.0897000e+05   0.0000000e+00   3.5219600e+05   3.4851100e+05   2.7185200e+05   2.8164200e+05   2.9462800e+05   2.6274100e+05   2.3111000e+05   2.5791500e+05   3.2779100e+05   3.2474300e+05   1.2739800e+05   1.6353700e+05   3.4523600e+05   3.1596200e+05   4.1097400e+05   4.3690400e+05   3.1633900e+05   3.4381100e+05   4.1094000e+05   4.0347700e+05   2.0383800e+05   2.8599200e+05   2.2443200e+05   3.8071200e+05   4.9792600e+05   6.4289100e+05   2.1886300e+05   1.7009000e+05   1.6371300e+05   1.6567900e+05   2.3522300e+05   2.5058500e+05   1.1161300e+05   1.3780800e+05   2.4987800e+05   2.3424200e+05   9.0685000e+04   7.0116000e+04   3.9522600e+05   3.8835900e+05   2.6583500e+05   2.5779300e+05   4.4972100e+05   5.6912100e+05   1.4830500e+05   2.1655300e+05   3.1288900e+05   3.8839500e+05
   6.8136200e+05   6.3496800e+05   6.4856200e+05   6.8213900e+05   4.3668100e+05   3.9608200e+05   7.6166700e+05   8.6709900e+05   3.5395200e+05   4.5723900e+05   4.0996100e+05   4.3310300e+05   4.9662100e+05   4.5004500e+05   4.7602800e+05   4.5083000e+05   3.6678600e+05   4.5122700e+05   5.6568500e+05   6.5459900e+05   3.5513900e+05   3.0382000e+05   6.1285200e+05   5.6313100e+05   3.5182200e+05   3.9768800e+05   3.7435500e+05   3.4504800e+05   4.3533300e+05   4.8236000e+05   4.5216800e+05   4.4476500e+05   5.5393800e+05   5.3947900e+05   3.4748200e+05   3.0849800e+05   4.5011200e+05   4.1387300e+05   4.2453900e+05   4.2415000e+05   3.1948700e+05   3.5219600e+05   0.0000000e+00   5.3523200e+05   4.9257200e+05   5.1575100e+05   5.1252600e+05   4.3969300e+05   4.4981800e+05   5.2189700e+05   5.6253400e+05   5.2861100e+05   3.3154900e+05   3.9951900e+05   6.0477200e+05   5.3970000e+05   6.5595600e+05   6.6681900e+05   5.3263300e+05   6.0113000e+05   6.3379900e+05   6.4687200e+05   4.3348600e+05   5.1794700e+05   4.5768100e+05   6.0455900e+05   7.2379100e+05   8.8142300e+05   4.2378700e+05   3.8072100e+05   3.9589300e+05   4.0308600e+05   4.8308600e+05   4.6902000e+05   3.2558100e+05   3.6368800e+05   4.7244400e+05   4.8990800e+05   3.4681300e+05   3.1767500e+05   6.2892000e+05   5.9070200e+05   4.6805800e+05   4.9019200e+05   6.6866900e+05   7.5574500e+05   3.7226600e+05   4.4165700e+05   5.4557000e+05   6.2799900e+05
   6.3589000e+05   6.3497400e+05   6.4022200e+05   7.2055800e+05   4.0957900e+05   4.0113700e+05   7.3951100e+05   8.6534800e+05   3.4561300e+05   4.4076300e+05   3.9069800e+05   4.1821600e+05   4.7519100e+05   4.7549200e+05   4.6896300e+05   4.7377600e+05   3.7529400e+05   4.4331000e+05   5.8627600e+05   6.3385600e+05   2.9201400e+05   2.7534900e+05   6.3920100e+05   5.6003000e+05   3.6294700e+05   4.0322100e+05   3.9434800e+05   3.8393600e+05   4.6116600e+05   5.0384500e+05   4.8424800e+05   4.8510800e+05   5.8409100e+05   5.3505300e+05   3.7098200e+05   3.1537100e+05   4.3909400e+05   4.2040900e+05   4.3580100e+05   4.3081000e+05   3.3804900e+05   3.4851100e+05   5.3523200e+05   0.0000000e+00   4.9152300e+05   4.8764500e+05   5.0413000e+05   4.4074100e+05   4.4348400e+05   5.3380100e+05   5.9117100e+05   5.1832100e+05   3.2631700e+05   3.9770000e+05   5.6875500e+05   5.0699900e+05   6.2099000e+05   6.6798600e+05   5.1561900e+05   6.0704400e+05   6.3450900e+05   5.9197700e+05   3.9707500e+05   4.8887800e+05   4.2663300e+05   6.0886400e+05   7.6643700e+05   8.7580000e+05   3.8688400e+05   3.7217000e+05   3.7241000e+05   3.7103600e+05   4.5609100e+05   4.4116700e+05   3.2433100e+05   3.3068300e+05   4.4073400e+05   4.4491800e+05   2.8580300e+05   3.0163100e+05   6.2663000e+05   6.2073100e+05   4.7050400e+05   4.7818400e+05   6.7298700e+05   7.5333600e+05   3.7149600e+05   3.9588300e+05   5.2951400e+05   5.9109100e+05
   5.9992900e+05   5.5866400e+05   5.7070400e+05   6.7103100e+05   3.5564200e+05   3.3862500e+05   7.1262700e+05   7.7163800e+05   3.2211800e+05   3.6609800e+05   3.6080300e+05   3.7565100e+05   4.4648400e+05   4.1927400e+05   4.2665400e+05   4.0734700e+05   3.2780500e+05   3.9767000e+05   5.4340200e+05   6.2724100e+05   2.7483100e+05   2.6371500e+05   5.6723500e+05   5.2862700e+05   3.0720500e+05   3.3727500e+05   3.4321200e+05   3.2696600e+05   3.8506700e+05   4.3299400e+05   3.9949100e+05   4.0867700e+05   5.3225900e+05   4.9470100e+05   3.0750500e+05   2.5804800e+05   3.9946500e+05   3.7235300e+05   3.7881400e+05   3.7133400e+05   2.8683000e+05   2.7185200e+05   4.9257200e+05   4.9152300e+05   0.0000000e+00   4.5989600e+05   4.2609800e+05   4.0449000e+05   3.8987700e+05   4.5876800e+05   4.7882800e+05   4.5445100e+05   2.5894800e+05   3.4469300e+05   5.3776300e+05   4.6909700e+05   5.6768300e+05   6.3126900e+05   4.5825300e+05   5.0617800e+05   5.6662600e+05   5.3385500e+05   3.2989600e+05   4.5446300e+05   3.7974100e+05   5.8226500e+05   7.2636800e+05   7.9024700e+05   3.6607800e+05   3.1973300e+05   3.2458700e+05   3.4725500e+05   3.9600300e+05   4.0382100e+05   2.7594600e+05   3.0093000e+05   4.4294300e+05   4.1879500e+05   2.6134800e+05   2.5424600e+05   5.9065100e+05   6.0675100e+05   4.2663200e+05   4.5357600e+05   6.3265900e+05   7.2778100e+05   3.3742700e+05   4.0446400e+05   5.0934000e+05   6.0411000e+05
   6.3799100e+05   6.1563400e+05   6.6233400e+05   7.1905200e+05   4.1744100e+05   4.1695800e+05   7.6921400e+05   8.4656800e+05   3.9923500e+05   4.2478600e+05   3.9550300e+05   4.1897800e+05   5.1443100e+05   4.5249700e+05   4.6385700e+05   4.6950300e+05   3.9093900e+05   4.5113000e+05   6.2777100e+05   6.9529100e+05   3.4587300e+05   3.1632600e+05   6.2840200e+05   5.7247100e+05   3.5854500e+05   4.0996100e+05   3.6857200e+05   3.6256600e+05   4.4426400e+05   4.8853500e+05   4.6484300e+05   4.4591900e+05   5.0845700e+05   5.1240000e+05   3.2708600e+05   2.9493900e+05   4.0974100e+05   3.7730900e+05   4.2312600e+05   3.8691100e+05   3.0445700e+05   2.8164200e+05   5.1575100e+05   4.8764500e+05   4.5989600e+05   0.0000000e+00   4.7861400e+05   4.6097500e+05   4.2234300e+05   4.7958100e+05   5.3235400e+05   4.7613500e+05   3.0413400e+05   3.5255600e+05   5.4983300e+05   4.8643800e+05   6.0606400e+05   6.4009600e+05   4.8559400e+05   5.7276600e+05   5.8967200e+05   5.8547000e+05   3.9677900e+05   4.8441400e+05   4.1469500e+05   5.8565700e+05   7.7308700e+05   8.3589100e+05   4.0839600e+05   3.4019100e+05   3.4769300e+05   3.7760000e+05   4.8379200e+05   4.6044600e+05   3.0870200e+05   3.1714900e+05   4.6244900e+05   4.3319400e+05   3.1330300e+05   2.8446900e+05   6.1262800e+05   6.1410500e+05   4.5464500e+05   4.5016500e+05   6.7296000e+05   7.8016800e+05   3.9857300e+05   4.3026100e+05   5.4514500e+05   6.1535700e+05
   6.2492800e+05   6.0081600e+05   6.6210200e+05   6.9518300e+05   3.6665400e+05   3.4673300e+05   7.1499700e+05   8.2449600e+05   3.4177700e+05   4.1110700e+05   3.8963800e+05   3.9481400e+05   4.8471200e+05   4.4008300e+05   4.3176100e+05   4.3239600e+05   3.5732900e+05   4.0119800e+05   5.3080600e+05   6.0609900e+05   3.0008900e+05   2.8778300e+05   6.1393100e+05   5.7562300e+05   3.4988400e+05   3.6656400e+05   3.4482200e+05   3.3260000e+05   4.4119200e+05   4.5270000e+05   4.2122900e+05   4.3675400e+05   5.0792300e+05   5.1785400e+05   3.0565200e+05   2.6531200e+05   3.8861900e+05   3.8095100e+05   3.8416000e+05   3.8277100e+05   2.8566300e+05   2.9462800e+05   5.1252600e+05   5.0413000e+05   4.2609800e+05   4.7861400e+05   0.0000000e+00   4.5835100e+05   3.9989800e+05   4.5460200e+05   4.9891800e+05   4.8628800e+05   2.8686600e+05   3.1656400e+05   5.2781800e+05   4.8402100e+05   5.9947700e+05   6.4952000e+05   4.9724700e+05   5.6968800e+05   5.7554600e+05   5.6001700e+05   3.7753600e+05   4.3939100e+05   4.0259300e+05   5.6549200e+05   7.3445900e+05   8.0204100e+05   3.8229600e+05   3.2435300e+05   3.1698000e+05   3.3286800e+05   4.3185200e+05   4.3949100e+05   2.9685300e+05   2.9345800e+05   4.4583600e+05   4.1762300e+05   2.6208200e+05   2.7505400e+05   5.9573100e+05   5.9492200e+05   4.1379000e+05   4.2318500e+05   6.2925700e+05   7.3767000e+05   3.4363400e+05   3.7332500e+05   5.1874900e+05   5.9508800e+05
   6.2355600e+05   5.7107700e+05   6.2907900e+05   6.8289900e+05   3.5365000e+05   3.4308100e+05   6.9501900e+05   7.8453000e+05   3.3387600e+05   3.9151900e+05   3.6210000e+05   3.5865300e+05   4.8598700e+05   4.0458000e+05   4.1590100e+05   4.1665000e+05   3.6366100e+05   3.9109700e+05   5.5653200e+05   5.8477600e+05   2.6194700e+05   2.6256900e+05   5.8688000e+05   5.2096000e+05   3.3732800e+05   3.6387000e+05   3.1925300e+05   2.9894100e+05   4.0389800e+05   4.3335500e+05   3.8386600e+05   4.3067200e+05   5.2592700e+05   4.9847800e+05   2.9573100e+05   2.5268800e+05   3.7018400e+05   3.6651900e+05   3.6514100e+05   3.8436300e+05   2.6940500e+05   2.6274100e+05   4.3969300e+05   4.4074100e+05   4.0449000e+05   4.6097500e+05   4.5835100e+05   0.0000000e+00   3.9787600e+05   4.6844500e+05   4.9471100e+05   4.5302100e+05   2.7364100e+05   3.2330100e+05   5.3306000e+05   4.7457400e+05   5.5707700e+05   5.9055000e+05   4.7452800e+05   5.2237500e+05   5.6883400e+05   5.3237700e+05   3.5531100e+05   4.3598700e+05   3.8684200e+05   5.5774700e+05   6.9082400e+05   7.7417700e+05   3.6639100e+05   3.2491700e+05   3.5220300e+05   3.3589100e+05   3.8817500e+05   4.1074700e+05   2.8678800e+05   2.6898400e+05   4.1249600e+05   4.0985400e+05   2.6040500e+05   2.5846700e+05   6.0075700e+05   5.7932200e+05   4.3023000e+05   4.4908700e+05   6.2548900e+05   7.0937600e+05   3.2534800e+05   3.8343300e+05   4.9785000e+05   5.7752600e+05
   5.6405100e+05   5.1583300e+05   5.7257300e+05   6.3216100e+05   3.2234800e+05   3.1484300e+05   6.4211100e+05   7.2440500e+05   2.8141800e+05   3.0992600e+05   3.0253400e+05   3.1743900e+05   4.1436100e+05   3.5666800e+05   3.9280400e+05   3.9264000e+05   3.1691000e+05   3.2923500e+05   4.9473700e+05   5.5106300e+05   1.9307600e+05   2.0924400e+05   5.3814800e+05   4.6509300e+05   2.5911100e+05   2.9131300e+05   2.7346100e+05   2.3741100e+05   3.2926500e+05   3.5889900e+05   3.3072200e+05   3.6252800e+05   4.6309500e+05   4.6016300e+05   2.6880100e+05   2.1834700e+05   3.4101600e+05   3.3628200e+05   3.4363200e+05   3.2525900e+05   2.3986800e+05   2.3111000e+05   4.4981800e+05   4.4348400e+05   3.8987700e+05   4.2234300e+05   3.9989800e+05   3.9787600e+05   0.0000000e+00   4.4748300e+05   4.6941900e+05   4.3043400e+05   2.4272600e+05   2.8192200e+05   4.8037800e+05   4.4731200e+05   5.1024000e+05   5.6787600e+05   4.2071800e+05   4.8822600e+05   5.0026400e+05   4.8245200e+05   2.8850000e+05   4.2415700e+05   3.4962300e+05   4.9522800e+05   6.6947900e+05   7.3537300e+05   3.3708700e+05   2.7808000e+05   2.9580800e+05   2.9819800e+05   3.6166000e+05   3.5459400e+05   2.4243200e+05   2.3954000e+05   3.5753400e+05   3.3459300e+05   1.9018900e+05   2.0572700e+05   5.1249000e+05   4.9046000e+05   3.9417000e+05   3.8498800e+05   5.9914200e+05   6.5487000e+05   2.5507000e+05   3.0920600e+05   4.1906700e+05   5.2309200e+05
   6.0307500e+05   5.6516600e+05   5.8893700e+05   6.4906600e+05   3.6399800e+05   3.3673000e+05   6.8921400e+05   7.5645300e+05   3.2907200e+05   3.5552500e+05   3.5137000e+05   3.6324500e+05   4.7380600e+05   4.2307700e+05   4.3523400e+05   3.9684100e+05   3.3139800e+05   3.8179800e+05   5.5217100e+05   6.2862800e+05   2.6609900e+05   2.8225100e+05   5.9349300e+05   5.4455600e+05   3.2684800e+05   3.5813800e+05   3.2252400e+05   3.3126400e+05   3.8830400e+05   4.3253700e+05   4.3064800e+05   4.0611700e+05   5.5864500e+05   5.0285700e+05   3.1562400e+05   2.8285900e+05   4.0360900e+05   3.6638200e+05   3.9945200e+05   3.7780200e+05   2.8981200e+05   2.5791500e+05   5.2189700e+05   5.3380100e+05   4.5876800e+05   4.7958100e+05   4.5460200e+05   4.6844500e+05   4.4748300e+05   0.0000000e+00   5.3578400e+05   4.9506700e+05   3.2329200e+05   3.4983200e+05   5.6840600e+05   5.2881900e+05   5.9137000e+05   6.4039600e+05   4.9698700e+05   6.1391500e+05   5.4445000e+05   5.2963700e+05   3.6000600e+05   4.4779400e+05   3.7270200e+05   5.1398100e+05   7.1996000e+05   7.3697900e+05   3.3850600e+05   3.0823700e+05   3.1974500e+05   3.4235800e+05   4.2411500e+05   3.9295000e+05   2.6177700e+05   2.4540200e+05   4.2637000e+05   4.1413600e+05   2.7646400e+05   2.6409800e+05   5.7717000e+05   5.4453800e+05   4.4553200e+05   4.4089900e+05   6.5116900e+05   6.9628400e+05   3.4321200e+05   4.2729200e+05   5.1084400e+05   6.0463300e+05
   6.9721200e+05   6.2589800e+05   6.5652900e+05   7.5132000e+05   4.5117000e+05   4.4701300e+05   8.2294900e+05   9.0437900e+05   4.1473900e+05   4.8708200e+05   4.5188100e+05   4.3544800e+05   5.2083000e+05   4.7877900e+05   5.0857100e+05   5.2566100e+05   4.4478700e+05   4.9085200e+05   6.1524600e+05   7.0711900e+05   3.2089300e+05   3.2644800e+05   6.8823200e+05   6.0584000e+05   4.1778000e+05   4.3162900e+05   4.0842400e+05   3.5701100e+05   4.5366600e+05   4.6848000e+05   4.5522900e+05   4.6322300e+05   6.1445000e+05   5.5946900e+05   3.8272200e+05   3.4860000e+05   4.5279800e+05   4.0843900e+05   4.3249600e+05   4.3019100e+05   3.5582600e+05   3.2779100e+05   5.6253400e+05   5.9117100e+05   4.7882800e+05   5.3235400e+05   4.9891800e+05   4.9471100e+05   4.6941900e+05   5.3578400e+05   0.0000000e+00   5.1088900e+05   3.7428900e+05   4.0012200e+05   5.9276600e+05   5.3858400e+05   6.0360100e+05   6.8032300e+05   5.3026900e+05   6.4017000e+05   6.2940200e+05   6.1239400e+05   4.2784000e+05   4.9881300e+05   4.6573500e+05   6.0208600e+05   7.4910500e+05   8.5547200e+05   4.3108500e+05   4.0137700e+05   3.8471500e+05   3.8613600e+05   4.7602300e+05   4.7757200e+05   3.3220600e+05   3.4172400e+05   4.7388700e+05   4.7840200e+05   3.3811300e+05   3.0849700e+05   6.0923100e+05   6.3585900e+05   4.8313200e+05   5.1275800e+05   7.0174900e+05   7.7073000e+05   4.0590400e+05   5.0185800e+05   5.9649400e+05   6.7436900e+05
   6.3591800e+05   5.7213800e+05   6.2327400e+05   6.6788100e+05   3.8577500e+05   3.8303800e+05   7.6086400e+05   8.3793100e+05   3.3601800e+05   3.9825800e+05   3.3892500e+05   3.7971300e+05   4.6465100e+05   4.2844500e+05   4.4215500e+05   4.7055900e+05   3.4974200e+05   4.6105600e+05   6.2678000e+05   6.4060000e+05   2.7915700e+05   2.7875600e+05   5.9690800e+05   5.6508400e+05   3.4430000e+05   3.9500700e+05   3.6800700e+05   3.2914000e+05   4.1653000e+05   4.5398400e+05   4.4112700e+05   4.4069900e+05   5.7280100e+05   5.4217600e+05   3.1839700e+05   3.1211200e+05   3.9167400e+05   4.2429700e+05   4.3544500e+05   4.1094000e+05   3.4649900e+05   3.2474300e+05   5.2861100e+05   5.1832100e+05   4.5445100e+05   4.7613500e+05   4.8628800e+05   4.5302100e+05   4.3043400e+05   4.9506700e+05   5.1088900e+05   0.0000000e+00   3.3137000e+05   3.4074700e+05   5.6850000e+05   5.2217700e+05   5.6470400e+05   6.2456500e+05   4.6965800e+05   5.7099300e+05   5.9587300e+05   5.7124200e+05   3.6789000e+05   4.5550500e+05   4.0903100e+05   5.4967200e+05   7.0662100e+05   8.3593500e+05   3.7879100e+05   3.4263600e+05   3.2911900e+05   3.5396500e+05   4.1334400e+05   4.3149700e+05   2.8923200e+05   2.8711400e+05   4.2627600e+05   4.3361200e+05   2.7129900e+05   2.6283100e+05   5.4794600e+05   5.5746500e+05   4.2557300e+05   4.7827700e+05   6.0706400e+05   7.3317600e+05   3.6045800e+05   3.8592200e+05   4.6717700e+05   5.4605900e+05
   4.6651900e+05   3.9885900e+05   4.7156900e+05   4.8115700e+05   2.4399400e+05   2.5288800e+05   5.9429500e+05   6.7348800e+05   1.8098500e+05   2.2917100e+05   1.9291000e+05   1.9500900e+05   2.8784500e+05   2.4358000e+05   2.7429300e+05   2.7705900e+05   1.8289800e+05   2.3421500e+05   3.8618600e+05   4.2953200e+05   1.1171700e+05   1.1471700e+05   4.2966200e+05   3.8428900e+05   1.6608400e+05   1.9687900e+05   1.6312500e+05   1.4692700e+05   2.2085100e+05   2.7422200e+05   2.3137000e+05   2.5765300e+05   3.5883800e+05   3.6214600e+05   1.5346600e+05   1.2529500e+05   2.4840100e+05   2.2529800e+05   2.6444600e+05   2.2015900e+05   1.1843100e+05   1.2739800e+05   3.3154900e+05   3.2631700e+05   2.5894800e+05   3.0413400e+05   2.8686600e+05   2.7364100e+05   2.4272600e+05   3.2329200e+05   3.7428900e+05   3.3137000e+05   0.0000000e+00   1.6317900e+05   3.4521600e+05   3.3707200e+05   4.1589400e+05   4.2855200e+05   3.1842300e+05   3.7460500e+05   4.1640600e+05   3.7589300e+05   1.9092800e+05   2.7520100e+05   2.2392800e+05   4.0201000e+05   5.3485700e+05   6.4426300e+05   2.0961500e+05   1.9170400e+05   1.7609300e+05   1.6665900e+05   2.4475200e+05   2.4932900e+05   1.1703700e+05   1.1748400e+05   2.6035700e+05   2.5307400e+05   1.0832000e+05   9.9376000e+04   4.3795400e+05   3.9319600e+05   2.4210400e+05   3.0537000e+05   4.7985000e+05   5.6676200e+05   1.8712800e+05   2.4122900e+05   3.3301000e+05   3.9313100e+05
   4.5492800e+05   4.3211400e+05   5.0893300e+05   5.1282600e+05   2.4791100e+05   2.5939000e+05   5.8991100e+05   6.5901400e+05   1.9313800e+05   2.4339900e+05   2.0011100e+05   2.0087400e+05   3.1741200e+05   2.8648400e+05   2.9744700e+05   3.2055800e+05   1.9834800e+05   2.4591900e+05   4.0032900e+05   4.6244900e+05   1.1992300e+05   1.1882300e+05   4.3582600e+05   4.2598700e+05   2.0162900e+05   2.3837700e+05   1.9671500e+05   1.7829000e+05   2.5450600e+05   2.8541400e+05   2.8557600e+05   2.8244900e+05   3.8291700e+05   3.8576600e+05   1.9557400e+05   1.5274500e+05   2.7045400e+05   2.5258600e+05   2.9315200e+05   2.5928800e+05   1.7326500e+05   1.6353700e+05   3.9951900e+05   3.9770000e+05   3.4469300e+05   3.5255600e+05   3.1656400e+05   3.2330100e+05   2.8192200e+05   3.4983200e+05   4.0012200e+05   3.4074700e+05   1.6317900e+05   0.0000000e+00   4.0309100e+05   3.2363200e+05   4.4443500e+05   4.6445300e+05   3.4507600e+05   3.9289000e+05   4.4804600e+05   4.1934100e+05   2.3201700e+05   2.9963100e+05   2.5430000e+05   4.1432300e+05   5.8883700e+05   6.7548000e+05   2.4580400e+05   2.0471700e+05   1.9494400e+05   2.1755800e+05   2.7812800e+05   2.6859600e+05   1.3364900e+05   1.3518900e+05   2.9214300e+05   2.5569800e+05   1.3038800e+05   1.0675900e+05   4.3602500e+05   4.1925000e+05   2.9748900e+05   3.2976400e+05   5.0554800e+05   5.8895300e+05   2.0110600e+05   2.6305000e+05   3.9018400e+05   4.2846600e+05
   6.7878500e+05   6.5353500e+05   7.0608600e+05   7.4195300e+05   4.5108600e+05   4.6550700e+05   7.7949800e+05   8.5615000e+05   3.7200600e+05   4.7392400e+05   3.9708300e+05   4.1986700e+05   5.2140800e+05   4.9040200e+05   5.2446200e+05   5.1825200e+05   4.0099700e+05   4.3008100e+05   6.0230800e+05   6.9072000e+05   3.2473600e+05   3.1490400e+05   6.3592700e+05   5.7291500e+05   4.1157800e+05   4.2484500e+05   4.0087400e+05   3.7219600e+05   4.2050600e+05   5.0117200e+05   5.0146300e+05   4.8178800e+05   6.1047400e+05   5.8518000e+05   3.4959100e+05   3.2655300e+05   4.7907200e+05   4.7881000e+05   4.9318900e+05   4.3477300e+05   3.7678600e+05   3.4523600e+05   6.0477200e+05   5.6875500e+05   5.3776300e+05   5.4983300e+05   5.2781800e+05   5.3306000e+05   4.8037800e+05   5.6840600e+05   5.9276600e+05   5.6850000e+05   3.4521600e+05   4.0309100e+05   0.0000000e+00   5.7384000e+05   6.8249800e+05   6.4663100e+05   5.3776200e+05   6.3408500e+05   6.1308300e+05   6.2473800e+05   4.3513900e+05   5.2243700e+05   4.2972800e+05   6.0938200e+05   8.2745300e+05   8.7879300e+05   4.8083300e+05   4.0484700e+05   3.8958500e+05   4.0903800e+05   5.0395900e+05   4.4823700e+05   3.3785800e+05   3.4053000e+05   4.8498700e+05   4.6906000e+05   3.3679600e+05   3.1783600e+05   6.8305800e+05   6.3424100e+05   5.3499300e+05   5.4297200e+05   7.0397300e+05   7.9368700e+05   3.9585500e+05   4.5610100e+05   5.6605500e+05   6.5707700e+05
   6.5987400e+05   6.4681000e+05   6.6563400e+05   7.2961900e+05   4.0129800e+05   4.0393200e+05   7.2283400e+05   8.4608300e+05   4.1233500e+05   4.6958500e+05   3.8528100e+05   4.2514100e+05   5.2809000e+05   4.4984700e+05   4.8487400e+05   4.5698200e+05   4.3446800e+05   4.1859300e+05   5.8813100e+05   6.2976300e+05   3.1340000e+05   3.0437100e+05   6.8150800e+05   6.0267200e+05   4.1464400e+05   3.9469800e+05   3.8792200e+05   3.4962800e+05   3.8638800e+05   4.6999000e+05   4.6205100e+05   5.0113900e+05   5.6262200e+05   5.4977600e+05   3.5712900e+05   3.2181300e+05   4.6170400e+05   4.1250300e+05   4.5687400e+05   4.1514300e+05   3.4362600e+05   3.1596200e+05   5.3970000e+05   5.0699900e+05   4.6909700e+05   4.8643800e+05   4.8402100e+05   4.7457400e+05   4.4731200e+05   5.2881900e+05   5.3858400e+05   5.2217700e+05   3.3707200e+05   3.2363200e+05   5.7384000e+05   0.0000000e+00   6.1494200e+05   5.9702400e+05   5.1539400e+05   5.7251200e+05   6.0233200e+05   5.9888500e+05   4.0552300e+05   5.0053700e+05   4.3287000e+05   6.1682900e+05   7.9906100e+05   8.3323600e+05   4.1269800e+05   3.5523300e+05   3.5661100e+05   3.7516500e+05   4.6390200e+05   4.7007500e+05   3.6761700e+05   3.4339300e+05   4.5714500e+05   4.5337000e+05   3.2362000e+05   3.0348200e+05   6.3250400e+05   5.7338800e+05   5.1276200e+05   4.9380900e+05   6.6072200e+05   7.6197300e+05   3.7935700e+05   4.2173400e+05   5.5652800e+05   6.5596400e+05
   7.2810400e+05   7.3940800e+05   7.6470200e+05   7.8798500e+05   4.9387500e+05   5.0970600e+05   8.5500800e+05   8.9991700e+05   4.6942900e+05   5.1943000e+05   4.6537700e+05   4.9172800e+05   6.1543200e+05   5.4167900e+05   5.4731200e+05   5.2289600e+05   4.8070200e+05   5.3930000e+05   6.7833300e+05   7.1470600e+05   4.1979600e+05   3.8118800e+05   6.8497800e+05   6.4448100e+05   4.3257100e+05   4.8669300e+05   4.6425800e+05   4.2125500e+05   4.9888300e+05   5.8012300e+05   5.2856200e+05   5.4351100e+05   6.4886400e+05   6.5174900e+05   4.3371100e+05   4.0810300e+05   5.2595000e+05   4.8650000e+05   5.5451600e+05   4.9792900e+05   4.3107600e+05   4.1097400e+05   6.5595600e+05   6.2099000e+05   5.6768300e+05   6.0606400e+05   5.9947700e+05   5.5707700e+05   5.1024000e+05   5.9137000e+05   6.0360100e+05   5.6470400e+05   4.1589400e+05   4.4443500e+05   6.8249800e+05   6.1494200e+05   0.0000000e+00   7.0418000e+05   5.9358200e+05   6.4209300e+05   6.8473900e+05   6.8666800e+05   5.1174000e+05   5.8718700e+05   4.8907300e+05   6.3711600e+05   8.4756500e+05   8.8236500e+05   4.7488200e+05   4.1484200e+05   4.3746800e+05   4.6377300e+05   5.0911400e+05   5.4443300e+05   4.0718700e+05   3.6354900e+05   4.7793200e+05   5.2596100e+05   3.9569500e+05   3.8334600e+05   7.2235900e+05   7.1540500e+05   5.5753000e+05   5.8721500e+05   7.3781600e+05   8.3881600e+05   4.6757300e+05   5.1219700e+05   6.3711500e+05   7.4920000e+05
   7.2070200e+05   7.2547500e+05   7.2110700e+05   8.1738200e+05   4.8907100e+05   4.6960400e+05   8.3410100e+05   9.1389600e+05   4.4635300e+05   5.0772200e+05   4.8684400e+05   5.3218300e+05   6.2083000e+05   5.6735800e+05   6.2378300e+05   5.8819400e+05   4.7978600e+05   5.0240700e+05   6.5807700e+05   7.3549300e+05   4.0887000e+05   4.2322000e+05   7.2499900e+05   6.8135400e+05   4.7630600e+05   4.7743600e+05   4.8340800e+05   5.0468500e+05   5.8940000e+05   6.1955000e+05   5.6491000e+05   5.4420100e+05   6.8392500e+05   7.0481000e+05   4.7258700e+05   4.5259700e+05   5.7320600e+05   5.3624700e+05   5.6553100e+05   5.0937400e+05   4.3806800e+05   4.3690400e+05   6.6681900e+05   6.6798600e+05   6.3126900e+05   6.4009600e+05   6.4952000e+05   5.9055000e+05   5.6787600e+05   6.4039600e+05   6.8032300e+05   6.2456500e+05   4.2855200e+05   4.6445300e+05   6.4663100e+05   5.9702400e+05   7.0418000e+05   0.0000000e+00   6.2465800e+05   6.5741400e+05   7.0949200e+05   6.9894400e+05   5.0251200e+05   6.0828600e+05   5.8145700e+05   7.2154700e+05   9.0880500e+05   9.1948300e+05   5.0789100e+05   4.6962900e+05   4.5438500e+05   4.8712900e+05   5.7784400e+05   5.7668800e+05   4.7301400e+05   3.8667500e+05   5.1333800e+05   5.4847300e+05   3.7823600e+05   4.1449700e+05   7.3576300e+05   7.2807200e+05   5.9927100e+05   6.2014400e+05   7.6781200e+05   8.8562400e+05   4.9042700e+05   5.3418200e+05   6.3362700e+05   7.2950500e+05
   6.0118500e+05   6.2511400e+05   6.7525200e+05   7.0552600e+05   4.0357300e+05   3.8542600e+05   7.7071600e+05   8.1865500e+05   3.6880500e+05   4.0805700e+05   3.8027600e+05   3.9562400e+05   5.2069800e+05   4.4981900e+05   4.9105100e+05   4.5698300e+05   4.2851200e+05   4.3962000e+05   5.7986200e+05   6.1623900e+05   2.9514400e+05   2.9869500e+05   5.9566700e+05   5.8314800e+05   3.7203100e+05   3.9854000e+05   3.4070700e+05   3.4317200e+05   3.9774900e+05   4.5782900e+05   4.3774600e+05   4.4351500e+05   5.8088600e+05   5.6425300e+05   3.3658700e+05   2.9937100e+05   4.0040100e+05   3.7923500e+05   4.2200600e+05   4.0630300e+05   3.2726600e+05   3.1633900e+05   5.3263300e+05   5.1561900e+05   4.5825300e+05   4.8559400e+05   4.9724700e+05   4.7452800e+05   4.2071800e+05   4.9698700e+05   5.3026900e+05   4.6965800e+05   3.1842300e+05   3.4507600e+05   5.3776200e+05   5.1539400e+05   5.9358200e+05   6.2465800e+05   0.0000000e+00   5.6739600e+05   6.2500000e+05   5.7559900e+05   3.8475400e+05   4.4303300e+05   4.3042100e+05   5.8909900e+05   7.9070500e+05   8.0338100e+05   3.9739300e+05   3.6083200e+05   3.7058100e+05   3.6836400e+05   4.1976200e+05   4.2669200e+05   3.0631600e+05   3.1661100e+05   4.7265000e+05   4.3413600e+05   2.7506900e+05   2.7583100e+05   6.1003700e+05   6.0440000e+05   4.4842400e+05   4.8647700e+05   6.6081100e+05   7.5674000e+05   3.5938300e+05   4.1706600e+05   5.3485000e+05   6.1339600e+05
   6.5066300e+05   6.7286000e+05   7.1989900e+05   7.4115200e+05   4.5982600e+05   4.4684300e+05   8.3247400e+05   9.0064800e+05   4.3187700e+05   4.5490000e+05   3.9276800e+05   4.3444100e+05   5.5482700e+05   5.3280300e+05   5.2331300e+05   4.8800100e+05   4.4428000e+05   4.6857100e+05   6.1992900e+05   6.8203900e+05   3.3975700e+05   3.2122200e+05   6.2235200e+05   5.9397900e+05   4.2899500e+05   4.7861300e+05   4.4478700e+05   4.1884100e+05   4.8016600e+05   5.2333700e+05   4.9489200e+05   4.9760600e+05   5.9027900e+05   5.9720400e+05   3.8750900e+05   3.7880400e+05   4.8572000e+05   4.4560700e+05   4.8828900e+05   4.8873500e+05   3.7959600e+05   3.4381100e+05   6.0113000e+05   6.0704400e+05   5.0617800e+05   5.7276600e+05   5.6968800e+05   5.2237500e+05   4.8822600e+05   6.1391500e+05   6.4017000e+05   5.7099300e+05   3.7460500e+05   3.9289000e+05   6.3408500e+05   5.7251200e+05   6.4209300e+05   6.5741400e+05   5.6739600e+05   0.0000000e+00   6.6421400e+05   6.2767300e+05   4.6189400e+05   5.2955400e+05   4.9586400e+05   6.6991300e+05   8.1608200e+05   8.5821500e+05   4.5048000e+05   4.1521500e+05   3.9977000e+05   3.9896300e+05   4.9864600e+05   5.1954900e+05   3.9545400e+05   3.8308000e+05   5.4632700e+05   4.9083400e+05   3.8374300e+05   3.7909500e+05   6.8806100e+05   6.7601200e+05   5.1538300e+05   5.8165300e+05   7.4501300e+05   8.0311400e+05   4.0238200e+05   4.5874000e+05   5.8960900e+05   6.4750400e+05
   7.7050600e+05   7.2938400e+05   7.5947100e+05   7.8738800e+05   4.8838700e+05   4.7795800e+05   8.7064800e+05   9.3592300e+05   4.3377000e+05   4.9093200e+05   4.6931800e+05   4.8701900e+05   6.2732000e+05   5.4740200e+05   5.5347100e+05   4.9945100e+05   4.5127200e+05   5.0192900e+05   6.3980700e+05   6.8631800e+05   3.4047700e+05   3.9860500e+05   7.1772200e+05   6.7841200e+05   4.6886500e+05   5.0502400e+05   4.4471600e+05   4.0922200e+05   4.9888900e+05   5.5722900e+05   5.1900000e+05   5.4464400e+05   6.6447800e+05   5.9648100e+05   3.9871700e+05   4.1487200e+05   5.1615100e+05   4.6966700e+05   5.5485900e+05   4.9019100e+05   4.0821500e+05   4.1094000e+05   6.3379900e+05   6.3450900e+05   5.6662600e+05   5.8967200e+05   5.7554600e+05   5.6883400e+05   5.0026400e+05   5.4445000e+05   6.2940200e+05   5.9587300e+05   4.1640600e+05   4.4804600e+05   6.1308300e+05   6.0233200e+05   6.8473900e+05   7.0949200e+05   6.2500000e+05   6.6421400e+05   0.0000000e+00   6.7947700e+05   4.8110700e+05   5.5113400e+05   5.0385600e+05   6.8041100e+05   7.9885400e+05   8.7540200e+05   5.0339000e+05   4.2093800e+05   4.4517500e+05   4.3188900e+05   5.4708600e+05   5.7391800e+05   4.2928000e+05   4.1621800e+05   5.3890300e+05   5.3813300e+05   3.7051200e+05   3.3919400e+05   6.8207900e+05   7.1886200e+05   5.7420600e+05   6.2650400e+05   7.8333100e+05   8.1637100e+05   4.4381300e+05   5.1437700e+05   6.3286700e+05   7.2260000e+05
   7.4159400e+05   7.0962500e+05   7.0674800e+05   7.8710600e+05   4.8992600e+05   4.9917300e+05   8.3820000e+05   8.7533200e+05   4.3181200e+05   4.7814800e+05   4.5770600e+05   4.5284700e+05   5.1001200e+05   4.8465100e+05   4.9256300e+05   5.3515800e+05   4.6400000e+05   5.3194000e+05   6.6889700e+05   7.0170800e+05   3.5405000e+05   3.3908400e+05   6.7622900e+05   6.3355100e+05   4.5482400e+05   4.5686200e+05   4.4471400e+05   3.6600300e+05   4.4156000e+05   5.2396200e+05   4.7303700e+05   5.2449200e+05   6.6147600e+05   6.1522700e+05   4.1246200e+05   3.9544900e+05   5.0840600e+05   4.8109900e+05   5.2246400e+05   4.7651200e+05   3.8654500e+05   4.0347700e+05   6.4687200e+05   5.9197700e+05   5.3385500e+05   5.8547000e+05   5.6001700e+05   5.3237700e+05   4.8245200e+05   5.2963700e+05   6.1239400e+05   5.7124200e+05   3.7589300e+05   4.1934100e+05   6.2473800e+05   5.9888500e+05   6.8666800e+05   6.9894400e+05   5.7559900e+05   6.2767300e+05   6.7947700e+05   0.0000000e+00   4.7262400e+05   5.1265200e+05   4.9722700e+05   6.4671800e+05   7.7696500e+05   8.4691000e+05   4.7122500e+05   4.1160500e+05   4.2593400e+05   4.2889600e+05   5.0145900e+05   5.0837800e+05   3.7516300e+05   3.5929200e+05   5.0246700e+05   5.0258900e+05   3.6552400e+05   3.3493200e+05   6.7336000e+05   6.4226700e+05   4.8413500e+05   5.2979800e+05   7.3458900e+05   8.2335300e+05   4.2359900e+05   4.6384000e+05   5.9130200e+05   6.8005500e+05
   5.1504100e+05   4.6121600e+05   5.5149200e+05   6.0796600e+05   2.8266300e+05   3.0002800e+05   6.0448600e+05   7.2353400e+05   2.5345000e+05   3.1696800e+05   2.4930700e+05   2.7858700e+05   3.8352700e+05   3.2309800e+05   3.3898400e+05   3.5510500e+05   2.6831400e+05   2.9339700e+05   4.2652400e+05   5.0881300e+05   1.6680800e+05   1.7328300e+05   4.7415600e+05   4.5213200e+05   2.4857500e+05   2.4489400e+05   2.5204600e+05   2.1005800e+05   2.8754000e+05   3.6904700e+05   3.3387000e+05   3.3561500e+05   4.3976200e+05   4.4139300e+05   2.0813400e+05   2.0756500e+05   3.3240700e+05   2.9851400e+05   3.0886000e+05   2.7441000e+05   1.8529900e+05   2.0383800e+05   4.3348600e+05   3.9707500e+05   3.2989600e+05   3.9677900e+05   3.7753600e+05   3.5531100e+05   2.8850000e+05   3.6000600e+05   4.2784000e+05   3.6789000e+05   1.9092800e+05   2.3201700e+05   4.3513900e+05   4.0552300e+05   5.1174000e+05   5.0251200e+05   3.8475400e+05   4.6189400e+05   4.8110700e+05   4.7262400e+05   0.0000000e+00   3.4548700e+05   3.0742000e+05   4.6077300e+05   6.1809700e+05   7.1002100e+05   3.0183900e+05   2.4814200e+05   2.2677600e+05   2.3979700e+05   3.3628500e+05   3.7012300e+05   1.9439500e+05   1.8356200e+05   3.4877800e+05   3.2036900e+05   1.6226900e+05   1.6514800e+05   4.7325300e+05   4.5892000e+05   3.1696500e+05   3.6943100e+05   5.6775800e+05   6.1596400e+05   2.3667000e+05   2.6875700e+05   3.7819400e+05   4.6258400e+05
   5.5058000e+05   5.3521000e+05   6.0160800e+05   6.3362900e+05   3.6696400e+05   3.6128900e+05   6.7035800e+05   7.6460100e+05   3.0039500e+05   3.8706200e+05   3.1895200e+05   3.3774600e+05   4.5625300e+05   3.8312400e+05   4.1301900e+05   3.5863000e+05   3.2880900e+05   3.4947000e+05   4.9631000e+05   5.7014300e+05   2.7274700e+05   2.7482600e+05   5.7830200e+05   5.3596300e+05   3.1349300e+05   3.3427400e+05   3.0579200e+05   2.8218500e+05   3.4592400e+05   4.3378400e+05   4.0438600e+05   4.2325500e+05   5.3334900e+05   5.0685700e+05   2.8232500e+05   2.9580100e+05   4.1931800e+05   3.4562900e+05   3.7516400e+05   3.6434400e+05   2.6448000e+05   2.8599200e+05   5.1794700e+05   4.8887800e+05   4.5446300e+05   4.8441400e+05   4.3939100e+05   4.3598700e+05   4.2415700e+05   4.4779400e+05   4.9881300e+05   4.5550500e+05   2.7520100e+05   2.9963100e+05   5.2243700e+05   5.0053700e+05   5.8718700e+05   6.0828600e+05   4.4303300e+05   5.2955400e+05   5.5113400e+05   5.1265200e+05   3.4548700e+05   0.0000000e+00   4.0177100e+05   5.5600200e+05   7.0137600e+05   7.7366100e+05   3.7362600e+05   3.1293400e+05   3.0678300e+05   3.1879900e+05   3.7556000e+05   3.8179400e+05   2.7324600e+05   2.5997200e+05   4.0754800e+05   4.2687600e+05   2.7358600e+05   2.4041100e+05   5.4946300e+05   5.3720700e+05   4.0032000e+05   4.4590700e+05   6.2303400e+05   7.1979900e+05   3.4336800e+05   3.8047200e+05   4.8692100e+05   5.1821900e+05
   5.4320400e+05   5.4423100e+05   5.9082800e+05   6.1481400e+05   2.9737300e+05   2.8565200e+05   6.2549200e+05   7.7142900e+05   2.7392800e+05   3.2824100e+05   2.8599100e+05   3.1789600e+05   4.2958400e+05   3.7427500e+05   3.6773600e+05   3.6342300e+05   3.0355300e+05   3.3137000e+05   5.0119000e+05   5.2083500e+05   2.1776300e+05   2.3027200e+05   5.2017800e+05   4.9402500e+05   3.1339400e+05   3.5368900e+05   2.7127500e+05   2.5451200e+05   3.2937700e+05   4.1074500e+05   3.4672200e+05   3.8578200e+05   5.0329600e+05   4.6367300e+05   2.2512900e+05   2.1863400e+05   3.5191300e+05   2.9572700e+05   3.4227500e+05   3.1736700e+05   2.1071700e+05   2.2443200e+05   4.5768100e+05   4.2663300e+05   3.7974100e+05   4.1469500e+05   4.0259300e+05   3.8684200e+05   3.4962300e+05   3.7270200e+05   4.6573500e+05   4.0903100e+05   2.2392800e+05   2.5430000e+05   4.2972800e+05   4.3287000e+05   4.8907300e+05   5.8145700e+05   4.3042100e+05   4.9586400e+05   5.0385600e+05   4.9722700e+05   3.0742000e+05   4.0177100e+05   0.0000000e+00   4.9519600e+05   6.7887000e+05   7.3140000e+05   3.0984400e+05   2.7714000e+05   2.4495700e+05   2.7500800e+05   3.3708900e+05   3.7235700e+05   2.3136800e+05   2.1732300e+05   3.5124600e+05   3.3900900e+05   2.0071500e+05   1.9057000e+05   4.9805600e+05   4.9786200e+05   3.5668600e+05   4.0353700e+05   5.4880200e+05   6.7045500e+05   2.8238400e+05   3.2163500e+05   4.6703400e+05   5.4185400e+05
   7.1741100e+05   6.8810500e+05   6.9126000e+05   7.7071800e+05   4.6021500e+05   4.7576800e+05   7.4693500e+05   8.7981600e+05   4.0577600e+05   4.7462900e+05   4.1927800e+05   4.6571600e+05   5.8110600e+05   5.3119800e+05   5.4685400e+05   5.2476400e+05   4.6323900e+05   5.1027600e+05   6.3335400e+05   6.8856800e+05   3.7120400e+05   3.5674000e+05   6.7045900e+05   6.0435300e+05   4.2733300e+05   4.6659100e+05   4.0550100e+05   3.9213400e+05   4.6343500e+05   5.5860000e+05   5.0070200e+05   5.3956600e+05   6.2733900e+05   6.0395700e+05   4.0011400e+05   3.8797600e+05   4.7296200e+05   4.4767300e+05   4.8545700e+05   4.7100600e+05   3.7426400e+05   3.8071200e+05   6.0455900e+05   6.0886400e+05   5.8226500e+05   5.8565700e+05   5.6549200e+05   5.5774700e+05   4.9522800e+05   5.1398100e+05   6.0208600e+05   5.4967200e+05   4.0201000e+05   4.1432300e+05   6.0938200e+05   6.1682900e+05   6.3711600e+05   7.2154700e+05   5.8909900e+05   6.6991300e+05   6.8041100e+05   6.4671800e+05   4.6077300e+05   5.5600200e+05   4.9519600e+05   0.0000000e+00   8.4953800e+05   8.6595700e+05   4.8198400e+05   4.2491100e+05   4.2915800e+05   4.2898000e+05   4.8791000e+05   5.2332000e+05   3.8395600e+05   3.5713600e+05   5.1974100e+05   4.9972300e+05   3.8134700e+05   3.7374800e+05   6.5626200e+05   6.6428600e+05   5.0906500e+05   5.5043000e+05   7.2027800e+05   8.4950400e+05   4.4774200e+05   4.8005200e+05   6.0452600e+05   6.9060900e+05
   8.7619400e+05   8.7114000e+05   9.3538800e+05   9.6445400e+05   6.7776700e+05   6.8617200e+05   1.0014830e+06   1.1237140e+06   6.3109800e+05   6.9860000e+05   6.6491700e+05   6.5651300e+05   7.7698200e+05   7.2798900e+05   7.9558200e+05   7.3833900e+05   6.7738200e+05   6.6615900e+05   8.4245100e+05   8.8618300e+05   5.3719200e+05   5.2164800e+05   8.3449900e+05   8.2344200e+05   6.4629300e+05   6.3204400e+05   5.8020700e+05   5.5261800e+05   6.4346600e+05   7.1330500e+05   6.3444700e+05   6.2981100e+05   7.2246400e+05   7.4648200e+05   5.1959000e+05   5.1518500e+05   6.4188500e+05   6.0129700e+05   6.4613700e+05   6.2389000e+05   5.0618800e+05   4.9792600e+05   7.2379100e+05   7.6643700e+05   7.2636800e+05   7.7308700e+05   7.3445900e+05   6.9082400e+05   6.6947900e+05   7.1996000e+05   7.4910500e+05   7.0662100e+05   5.3485700e+05   5.8883700e+05   8.2745300e+05   7.9906100e+05   8.4756500e+05   9.0880500e+05   7.9070500e+05   8.1608200e+05   7.9885400e+05   7.7696500e+05   6.1809700e+05   7.0137600e+05   6.7887000e+05   8.4953800e+05   0.0000000e+00   1.0369500e+06   6.1305300e+05   5.8346400e+05   5.4297200e+05   5.4244100e+05   6.6191400e+05   7.0226400e+05   5.3953100e+05   5.3948900e+05   6.8581400e+05   6.6269200e+05   5.2121600e+05   5.2098000e+05   8.5615800e+05   8.2432700e+05   7.1259600e+05   7.2693300e+05   9.4487900e+05   1.0227390e+06   6.5394000e+05   6.5783900e+05   7.9156200e+05   8.7829100e+05
   9.4143200e+05   9.3278600e+05   9.4046600e+05   9.5923800e+05   6.8903200e+05   7.2894200e+05   1.0466100e+06   1.1706660e+06   6.7970300e+05   7.3805400e+05   6.8704900e+05   7.1421700e+05   8.0020100e+05   7.2658200e+05   7.7605000e+05   7.6684600e+05   6.7360700e+05   6.8630700e+05   8.4874100e+05   8.9957900e+05   6.1980800e+05   5.9241900e+05   9.1212600e+05   8.4086000e+05   6.9694600e+05   6.5702200e+05   6.6500800e+05   6.5463900e+05   7.1939200e+05   8.5053900e+05   7.5214100e+05   7.6449800e+05   9.0994600e+05   8.8624900e+05   6.4285000e+05   6.3875100e+05   7.7679900e+05   7.2319800e+05   7.4699300e+05   7.2230100e+05   6.3327200e+05   6.4289100e+05   8.8142300e+05   8.7580000e+05   7.9024700e+05   8.3589100e+05   8.0204100e+05   7.7417700e+05   7.3537300e+05   7.3697900e+05   8.5547200e+05   8.3593500e+05   6.4426300e+05   6.7548000e+05   8.7879300e+05   8.3323600e+05   8.8236500e+05   9.1948300e+05   8.0338100e+05   8.5821500e+05   8.7540200e+05   8.4691000e+05   7.1002100e+05   7.7366100e+05   7.3140000e+05   8.6595700e+05   1.0369500e+06   0.0000000e+00   7.0017900e+05   6.7285800e+05   6.9416600e+05   6.6979000e+05   7.2603000e+05   7.3194900e+05   5.9774600e+05   6.1044600e+05   7.1277400e+05   7.2559300e+05   6.0477100e+05   6.0982300e+05   9.2900200e+05   9.3637800e+05   8.0466400e+05   7.8375900e+05   9.8333800e+05   1.0774050e+06   6.9484900e+05   7.1337400e+05   8.2868000e+05   9.5754100e+05
   5.2149300e+05   5.3050500e+05   5.4190000e+05   5.8229300e+05   2.8695400e+05   2.7173100e+05   6.5626900e+05   7.4445000e+05   2.5218000e+05   3.3657400e+05   2.7214100e+05   3.0590700e+05   4.2025500e+05   3.7360000e+05   3.7381400e+05   3.6950600e+05   2.8997700e+05   3.2611000e+05   4.6670500e+05   4.8429000e+05   1.9175800e+05   1.8717200e+05   5.0804700e+05   4.5442000e+05   2.8602400e+05   2.7300400e+05   2.7517600e+05   2.4985100e+05   3.0372000e+05   3.9361500e+05   3.4148200e+05   3.4642100e+05   4.3449300e+05   4.2633300e+05   2.2549500e+05   2.3348400e+05   3.5006500e+05   2.7933500e+05   3.3155800e+05   2.6772000e+05   1.9220200e+05   2.1886300e+05   4.2378700e+05   3.8688400e+05   3.6607800e+05   4.0839600e+05   3.8229600e+05   3.6639100e+05   3.3708700e+05   3.3850600e+05   4.3108500e+05   3.7879100e+05   2.0961500e+05   2.4580400e+05   4.8083300e+05   4.1269800e+05   4.7488200e+05   5.0789100e+05   3.9739300e+05   4.5048000e+05   5.0339000e+05   4.7122500e+05   3.0183900e+05   3.7362600e+05   3.0984400e+05   4.8198400e+05   6.1305300e+05   7.0017900e+05   0.0000000e+00   2.5892100e+05   2.5680600e+05   2.8942300e+05   3.1822400e+05   3.5009100e+05   1.8414700e+05   1.8617300e+05   3.3451800e+05   3.1633700e+05   1.9038200e+05   1.6374100e+05   4.9573400e+05   4.8985300e+05   3.7459600e+05   3.7079200e+05   5.5822000e+05   6.1190700e+05   2.7228800e+05   2.7489300e+05   3.9444500e+05   5.1792700e+05
   4.6059500e+05   4.7975900e+05   5.2443900e+05   5.4923800e+05   2.4729500e+05   2.7842200e+05   6.4114100e+05   6.9481500e+05   1.9746300e+05   2.9260600e+05   2.1938000e+05   2.4945800e+05   3.4842100e+05   3.2136400e+05   3.3108000e+05   3.0337500e+05   2.2923600e+05   2.9664400e+05   4.2564300e+05   4.5207400e+05   1.5928800e+05   1.4283400e+05   4.7220600e+05   4.3382200e+05   2.3499200e+05   2.3604200e+05   2.2215600e+05   1.7798800e+05   2.4605900e+05   3.2843300e+05   2.8664800e+05   3.1492600e+05   4.0426200e+05   3.6983400e+05   1.6201300e+05   1.5598700e+05   2.9463500e+05   2.3258900e+05   2.6288100e+05   2.1916100e+05   1.4655200e+05   1.7009000e+05   3.8072100e+05   3.7217000e+05   3.1973300e+05   3.4019100e+05   3.2435300e+05   3.2491700e+05   2.7808000e+05   3.0823700e+05   4.0137700e+05   3.4263600e+05   1.9170400e+05   2.0471700e+05   4.0484700e+05   3.5523300e+05   4.1484200e+05   4.6962900e+05   3.6083200e+05   4.1521500e+05   4.2093800e+05   4.1160500e+05   2.4814200e+05   3.1293400e+05   2.7714000e+05   4.2491100e+05   5.8346400e+05   6.7285800e+05   2.5892100e+05   0.0000000e+00   1.9443800e+05   2.0662000e+05   2.9515200e+05   2.9822300e+05   1.5186200e+05   1.3527700e+05   2.7430400e+05   2.6221300e+05   1.1480700e+05   1.0578000e+05   4.3210000e+05   4.4407900e+05   2.9873800e+05   3.1346200e+05   5.2345500e+05   5.6534000e+05   2.3743000e+05   2.4912100e+05   3.5937500e+05   4.3255900e+05
   4.7472900e+05   4.5858100e+05   5.0807100e+05   5.5541600e+05   2.3760500e+05   2.7964100e+05   5.7165400e+05   7.0412700e+05   2.0037200e+05   2.6351500e+05   2.2510700e+05   2.4749900e+05   3.5114200e+05   3.1798800e+05   3.1385900e+05   3.0961200e+05   2.2550900e+05   2.6062500e+05   4.4444700e+05   4.5664800e+05   1.5780600e+05   1.4990200e+05   5.0695200e+05   4.1249300e+05   2.3863600e+05   2.2775700e+05   1.9402400e+05   1.8759700e+05   2.7110700e+05   3.6412100e+05   2.9498800e+05   3.1983500e+05   4.2317800e+05   3.7986400e+05   1.8178100e+05   1.6318000e+05   2.8664400e+05   2.3716300e+05   2.5466700e+05   2.4450000e+05   1.5839200e+05   1.6371300e+05   3.9589300e+05   3.7241000e+05   3.2458700e+05   3.4769300e+05   3.1698000e+05   3.5220300e+05   2.9580800e+05   3.1974500e+05   3.8471500e+05   3.2911900e+05   1.7609300e+05   1.9494400e+05   3.8958500e+05   3.5661100e+05   4.3746800e+05   4.5438500e+05   3.7058100e+05   3.9977000e+05   4.4517500e+05   4.2593400e+05   2.2677600e+05   3.0678300e+05   2.4495700e+05   4.2915800e+05   5.4297200e+05   6.9416600e+05   2.5680600e+05   1.9443800e+05   0.0000000e+00   2.1051700e+05   2.9697500e+05   2.9954600e+05   1.5887600e+05   1.7197800e+05   2.9123700e+05   2.8664400e+05   1.4076400e+05   1.2240900e+05   4.5745000e+05   4.5615400e+05   3.0300400e+05   3.0114700e+05   5.2217300e+05   5.8193200e+05   2.2094100e+05   2.5829700e+05   3.8056100e+05   4.5865800e+05
   4.7392700e+05   4.7634600e+05   5.3627800e+05   5.2348700e+05   2.6198900e+05   2.8232300e+05   6.0015000e+05   6.8761300e+05   1.7979700e+05   2.3373900e+05   2.1382400e+05   2.4198200e+05   3.4975300e+05   3.3380900e+05   3.2657200e+05   2.9899900e+05   2.0097600e+05   2.6587500e+05   3.8868100e+05   4.7641900e+05   1.4515000e+05   1.3944800e+05   4.4671500e+05   4.1242600e+05   2.5327600e+05   2.0595500e+05   1.7116600e+05   2.0031500e+05   2.6556600e+05   3.3090100e+05   2.9366100e+05   3.0660700e+05   4.1588100e+05   3.9414400e+05   1.6911400e+05   1.5619600e+05   2.6463900e+05   2.5388700e+05   2.5697200e+05   2.4887600e+05   1.5324800e+05   1.6567900e+05   4.0308600e+05   3.7103600e+05   3.4725500e+05   3.7760000e+05   3.3286800e+05   3.3589100e+05   2.9819800e+05   3.4235800e+05   3.8613600e+05   3.5396500e+05   1.6665900e+05   2.1755800e+05   4.0903800e+05   3.7516500e+05   4.6377300e+05   4.8712900e+05   3.6836400e+05   3.9896300e+05   4.3188900e+05   4.2889600e+05   2.3979700e+05   3.1879900e+05   2.7500800e+05   4.2898000e+05   5.4244100e+05   6.6979000e+05   2.8942300e+05   2.0662000e+05   2.1051700e+05   0.0000000e+00   2.6881300e+05   3.0445800e+05   1.4755300e+05   1.5059000e+05   2.9289800e+05   2.8544400e+05   1.3886700e+05   1.2704100e+05   4.5667700e+05   4.3896400e+05   3.1358000e+05   3.2966700e+05   5.2490500e+05   5.9333200e+05   2.2217800e+05   2.5178100e+05   3.4297100e+05   4.8253900e+05
   5.3535700e+05   5.3251100e+05   5.8506900e+05   6.2431400e+05   3.5409900e+05   3.2295600e+05   6.9775700e+05   7.6465500e+05   2.6450700e+05   3.3335600e+05   2.9967000e+05   3.3520400e+05   4.2173500e+05   3.6247700e+05   4.0445500e+05   3.8244100e+05   3.2562500e+05   3.2533300e+05   4.9696600e+05   5.6266300e+05   2.0913100e+05   2.4188200e+05   5.2425400e+05   4.7316900e+05   3.1654700e+05   3.2703200e+05   3.0463600e+05   2.8936100e+05   3.5359400e+05   3.9969900e+05   3.7806500e+05   3.4630000e+05   4.7717500e+05   4.5465000e+05   2.7980200e+05   2.4544800e+05   3.5205700e+05   3.1183100e+05   3.3892400e+05   3.2074300e+05   2.4668000e+05   2.3522300e+05   4.8308600e+05   4.5609100e+05   3.9600300e+05   4.8379200e+05   4.3185200e+05   3.8817500e+05   3.6166000e+05   4.2411500e+05   4.7602300e+05   4.1334400e+05   2.4475200e+05   2.7812800e+05   5.0395900e+05   4.6390200e+05   5.0911400e+05   5.7784400e+05   4.1976200e+05   4.9864600e+05   5.4708600e+05   5.0145900e+05   3.3628500e+05   3.7556000e+05   3.3708900e+05   4.8791000e+05   6.6191400e+05   7.2603000e+05   3.1822400e+05   2.9515200e+05   2.9697500e+05   2.6881300e+05   0.0000000e+00   3.7528200e+05   2.3709100e+05   2.4108900e+05   3.8593300e+05   3.6465600e+05   2.1036900e+05   1.9635900e+05   5.2977000e+05   5.1134500e+05   3.8818300e+05   3.9752500e+05   5.8551500e+05   6.9257700e+05   2.9011700e+05   3.0472200e+05   4.2400500e+05   5.2335100e+05
   5.3179100e+05   5.7287400e+05   5.7963200e+05   6.3729000e+05   3.5471700e+05   3.5851000e+05   7.1914500e+05   7.4072800e+05   3.0597800e+05   3.7402400e+05   3.1827000e+05   3.6270400e+05   4.8403000e+05   4.0257600e+05   4.3189400e+05   4.0352000e+05   3.1758400e+05   3.3472800e+05   5.1287200e+05   5.4911500e+05   2.0620500e+05   2.3635500e+05   5.3274400e+05   4.8248000e+05   3.0922500e+05   3.0442500e+05   2.9559800e+05   2.8630400e+05   3.1494200e+05   3.8207700e+05   3.5675100e+05   3.8893200e+05   4.8270500e+05   4.8892400e+05   2.5711000e+05   2.2741100e+05   3.6881700e+05   3.3062200e+05   3.3847600e+05   3.2347400e+05   2.5313500e+05   2.5058500e+05   4.6902000e+05   4.4116700e+05   4.0382100e+05   4.6044600e+05   4.3949100e+05   4.1074700e+05   3.5459400e+05   3.9295000e+05   4.7757200e+05   4.3149700e+05   2.4932900e+05   2.6859600e+05   4.4823700e+05   4.7007500e+05   5.4443300e+05   5.7668800e+05   4.2669200e+05   5.1954900e+05   5.7391800e+05   5.0837800e+05   3.7012300e+05   3.8179400e+05   3.7235700e+05   5.2332000e+05   7.0226400e+05   7.3194900e+05   3.5009100e+05   2.9822300e+05   2.9954600e+05   3.0445800e+05   3.7528200e+05   0.0000000e+00   2.3285700e+05   2.6919800e+05   4.3747000e+05   3.9729400e+05   2.3656800e+05   2.2413300e+05   5.5299400e+05   5.4135200e+05   4.1483800e+05   4.3957100e+05   6.2622400e+05   7.1555600e+05   3.2102200e+05   3.4645700e+05   4.6456100e+05   5.3809500e+05
   3.9580200e+05   3.9242600e+05   4.8831800e+05   4.8548900e+05   2.0306000e+05   2.4647800e+05   5.6464300e+05   6.2631100e+05   1.5885200e+05   2.2527200e+05   1.7629600e+05   2.0741900e+05   3.1643600e+05   2.5292800e+05   2.7537800e+05   2.5063900e+05   1.7892500e+05   1.9390800e+05   3.7838300e+05   3.9986600e+05   8.5474000e+04   8.3259000e+04   3.9559200e+05   3.4495800e+05   1.8388800e+05   1.8048100e+05   1.5503900e+05   1.2512900e+05   1.9347300e+05   2.7369900e+05   2.1433200e+05   2.4846900e+05   3.4374000e+05   3.5072800e+05   1.1687300e+05   1.0624200e+05   2.3819300e+05   1.8390100e+05   2.2042900e+05   1.8808700e+05   1.0136500e+05   1.1161300e+05   3.2558100e+05   3.2433100e+05   2.7594600e+05   3.0870200e+05   2.9685300e+05   2.8678800e+05   2.4243200e+05   2.6177700e+05   3.3220600e+05   2.8923200e+05   1.1703700e+05   1.3364900e+05   3.3785800e+05   3.6761700e+05   4.0718700e+05   4.7301400e+05   3.0631600e+05   3.9545400e+05   4.2928000e+05   3.7516300e+05   1.9439500e+05   2.7324600e+05   2.3136800e+05   3.8395600e+05   5.3953100e+05   5.9774600e+05   1.8414700e+05   1.5186200e+05   1.5887600e+05   1.4755300e+05   2.3709100e+05   2.3285700e+05   0.0000000e+00   1.0800600e+05   2.3455600e+05   2.2844300e+05   7.4959000e+04   6.2632000e+04   3.6333800e+05   3.7407200e+05   2.2783300e+05   2.8394600e+05   4.7167300e+05   5.3580700e+05   1.5732800e+05   1.8053400e+05   3.0276900e+05   3.8924900e+05
   4.3435400e+05   4.1234000e+05   5.0700700e+05   4.9654100e+05   1.9425100e+05   2.3732200e+05   5.5732500e+05   6.2505600e+05   1.6503000e+05   2.1928000e+05   1.8019500e+05   1.9597800e+05   3.0253200e+05   2.2745200e+05   2.9017600e+05   2.7692600e+05   1.7959700e+05   2.3108000e+05   3.9240500e+05   4.0382800e+05   9.6791000e+04   1.0921700e+05   4.1761300e+05   3.7997700e+05   1.9838200e+05   1.7993500e+05   1.6201400e+05   1.4749600e+05   2.2602300e+05   2.6947900e+05   2.2229000e+05   2.4826600e+05   3.6228300e+05   3.6444700e+05   1.3506500e+05   1.3042300e+05   2.4970400e+05   2.0241700e+05   2.4440700e+05   1.9956100e+05   1.3766000e+05   1.3780800e+05   3.6368800e+05   3.3068300e+05   3.0093000e+05   3.1714900e+05   2.9345800e+05   2.6898400e+05   2.3954000e+05   2.4540200e+05   3.4172400e+05   2.8711400e+05   1.1748400e+05   1.3518900e+05   3.4053000e+05   3.4339300e+05   3.6354900e+05   3.8667500e+05   3.1661100e+05   3.8308000e+05   4.1621800e+05   3.5929200e+05   1.8356200e+05   2.5997200e+05   2.1732300e+05   3.5713600e+05   5.3948900e+05   6.1044600e+05   1.8617300e+05   1.3527700e+05   1.7197800e+05   1.5059000e+05   2.4108900e+05   2.6919800e+05   1.0800600e+05   0.0000000e+00   2.5465800e+05   2.6092400e+05   8.6043000e+04   8.1974000e+04   3.9387500e+05   3.9176100e+05   2.6325000e+05   2.9287700e+05   5.0673600e+05   5.8454400e+05   1.8034900e+05   2.1150000e+05   3.2710100e+05   4.3182200e+05
   5.7968300e+05   5.3965300e+05   6.2678100e+05   6.3026700e+05   3.2880500e+05   3.5830500e+05   6.7961300e+05   7.6390000e+05   3.0793000e+05   3.6139000e+05   3.1670000e+05   3.2844200e+05   4.0567300e+05   3.8818100e+05   4.1136700e+05   4.1396000e+05   3.0624200e+05   3.4935000e+05   5.3345100e+05   5.2524500e+05   2.3929600e+05   2.5487600e+05   5.6700800e+05   5.1475500e+05   3.2593500e+05   3.0668400e+05   2.7709400e+05   2.8122000e+05   3.6090600e+05   4.1499500e+05   3.7697600e+05   3.9807700e+05   4.8302800e+05   4.6052800e+05   2.5350600e+05   2.4982100e+05   3.8753000e+05   3.0116000e+05   3.9528200e+05   3.5780800e+05   2.3904800e+05   2.4987800e+05   4.7244400e+05   4.4073400e+05   4.4294300e+05   4.6244900e+05   4.4583600e+05   4.1249600e+05   3.5753400e+05   4.2637000e+05   4.7388700e+05   4.2627600e+05   2.6035700e+05   2.9214300e+05   4.8498700e+05   4.5714500e+05   4.7793200e+05   5.1333800e+05   4.7265000e+05   5.4632700e+05   5.3890300e+05   5.0246700e+05   3.4877800e+05   4.0754800e+05   3.5124600e+05   5.1974100e+05   6.8581400e+05   7.1277400e+05   3.3451800e+05   2.7430400e+05   2.9123700e+05   2.9289800e+05   3.8593300e+05   4.3747000e+05   2.3455600e+05   2.5465800e+05   0.0000000e+00   3.8756300e+05   2.1141800e+05   2.1529300e+05   5.1546300e+05   5.3684100e+05   3.9015300e+05   4.2747300e+05   6.2858900e+05   7.2641700e+05   3.2357000e+05   3.6479900e+05   4.5097200e+05   5.5659100e+05
   5.5647500e+05   5.0670300e+05   5.9725600e+05   6.0127900e+05   3.0357200e+05   3.3249700e+05   6.9160400e+05   7.4264700e+05   2.7050700e+05   3.2588000e+05   3.1369900e+05   3.1983500e+05   4.1404400e+05   3.9017900e+05   3.8279700e+05   3.8310500e+05   2.6899200e+05   3.4187700e+05   5.0257900e+05   5.3787100e+05   1.9635200e+05   2.0092600e+05   5.1983800e+05   4.9170400e+05   2.9411000e+05   2.9243700e+05   3.0646400e+05   2.7760200e+05   3.1765900e+05   3.6720200e+05   3.5529200e+05   3.7773000e+05   4.5586500e+05   4.8620300e+05   2.4816400e+05   2.3094600e+05   3.4768800e+05   3.0336700e+05   3.4769000e+05   3.1333500e+05   2.3107700e+05   2.3424200e+05   4.8990800e+05   4.4491800e+05   4.1879500e+05   4.3319400e+05   4.1762300e+05   4.0985400e+05   3.3459300e+05   4.1413600e+05   4.7840200e+05   4.3361200e+05   2.5307400e+05   2.5569800e+05   4.6906000e+05   4.5337000e+05   5.2596100e+05   5.4847300e+05   4.3413600e+05   4.9083400e+05   5.3813300e+05   5.0258900e+05   3.2036900e+05   4.2687600e+05   3.3900900e+05   4.9972300e+05   6.6269200e+05   7.2559300e+05   3.1633700e+05   2.6221300e+05   2.8664400e+05   2.8544400e+05   3.6465600e+05   3.9729400e+05   2.2844300e+05   2.6092400e+05   3.8756300e+05   0.0000000e+00   2.0416300e+05   2.1057200e+05   5.0987600e+05   5.4670000e+05   3.8557300e+05   3.7952700e+05   6.1487200e+05   6.8634600e+05   2.8588300e+05   3.4287200e+05   4.4697800e+05   5.3219100e+05
   4.2642600e+05   3.7890200e+05   4.5524000e+05   5.2237600e+05   1.7986400e+05   2.1440600e+05   5.5173500e+05   6.1108100e+05   1.3262400e+05   1.9351800e+05   1.5826600e+05   1.8134300e+05   2.6161600e+05   2.2509100e+05   2.4496900e+05   2.5694700e+05   1.4437700e+05   1.9453500e+05   3.7999700e+05   4.0398400e+05   7.7608000e+04   7.9887000e+04   4.0411800e+05   3.5236400e+05   1.8148900e+05   1.6327800e+05   1.6134800e+05   1.3416000e+05   2.2014800e+05   2.7027900e+05   2.3179800e+05   2.2972700e+05   3.2302600e+05   3.1312600e+05   1.0900900e+05   1.0403400e+05   2.2593100e+05   1.6499200e+05   2.2501700e+05   1.9419600e+05   9.8335000e+04   9.0685000e+04   3.4681300e+05   2.8580300e+05   2.6134800e+05   3.1330300e+05   2.6208200e+05   2.6040500e+05   1.9018900e+05   2.7646400e+05   3.3811300e+05   2.7129900e+05   1.0832000e+05   1.3038800e+05   3.3679600e+05   3.2362000e+05   3.9569500e+05   3.7823600e+05   2.7506900e+05   3.8374300e+05   3.7051200e+05   3.6552400e+05   1.6226900e+05   2.7358600e+05   2.0071500e+05   3.8134700e+05   5.2121600e+05   6.0477100e+05   1.9038200e+05   1.1480700e+05   1.4076400e+05   1.3886700e+05   2.1036900e+05   2.3656800e+05   7.4959000e+04   8.6043000e+04   2.1141800e+05   2.0416300e+05   0.0000000e+00   5.9963000e+04   3.6826600e+05   3.9843300e+05   2.2228700e+05   2.6324100e+05   4.8977400e+05   5.3569800e+05   1.3762400e+05   1.8013400e+05   2.8739500e+05   3.8908900e+05
   4.1632800e+05   3.9653900e+05   4.0994700e+05   4.9886500e+05   1.6643700e+05   2.0835000e+05   5.3742200e+05   5.9741300e+05   1.3743800e+05   2.0318500e+05   1.4905600e+05   1.4975000e+05   2.7137800e+05   2.0965100e+05   2.2997600e+05   2.4779100e+05   1.2752300e+05   1.8236100e+05   3.6606800e+05   3.7556200e+05   5.7888000e+04   6.6478000e+04   3.7411100e+05   3.3749800e+05   1.6799200e+05   1.6623700e+05   1.3699900e+05   1.1539500e+05   2.0736100e+05   2.4578500e+05   2.2178300e+05   2.1254500e+05   2.9952700e+05   3.2633600e+05   9.1821000e+04   8.6988000e+04   2.1293900e+05   1.5757900e+05   1.8814500e+05   1.8163900e+05   8.3536000e+04   7.0116000e+04   3.1767500e+05   3.0163100e+05   2.5424600e+05   2.8446900e+05   2.7505400e+05   2.5846700e+05   2.0572700e+05   2.6409800e+05   3.0849700e+05   2.6283100e+05   9.9376000e+04   1.0675900e+05   3.1783600e+05   3.0348200e+05   3.8334600e+05   4.1449700e+05   2.7583100e+05   3.7909500e+05   3.3919400e+05   3.3493200e+05   1.6514800e+05   2.4041100e+05   1.9057000e+05   3.7374800e+05   5.2098000e+05   6.0982300e+05   1.6374100e+05   1.0578000e+05   1.2240900e+05   1.2704100e+05   1.9635900e+05   2.2413300e+05   6.2632000e+04   8.1974000e+04   2.1529300e+05   2.1057200e+05   5.9963000e+04   0.0000000e+00   3.7667200e+05   3.7525300e+05   2.1349200e+05   2.3846100e+05   4.6213500e+05   5.0260300e+05   1.3861200e+05   1.6705600e+05   2.7830700e+05   3.7752200e+05
   6.8676700e+05   7.0068800e+05   7.5976700e+05   7.5555400e+05   4.5852700e+05   5.0270400e+05   8.2220300e+05   9.4678100e+05   4.4630700e+05   5.1091700e+05   4.4890300e+05   4.5706800e+05   5.7791500e+05   5.1438900e+05   5.2194200e+05   5.6429900e+05   4.5530800e+05   4.9213000e+05   6.4854500e+05   6.5021800e+05   3.4880800e+05   3.6179700e+05   6.8322000e+05   6.4784400e+05   4.9450200e+05   4.4827800e+05   4.5489400e+05   4.0497700e+05   4.9377100e+05   5.2267900e+05   4.8744700e+05   4.8520200e+05   6.0439700e+05   6.1735900e+05   4.1033400e+05   4.1374400e+05   5.2848600e+05   4.7390200e+05   5.2114300e+05   4.7833800e+05   4.1494900e+05   3.9522600e+05   6.2892000e+05   6.2663000e+05   5.9065100e+05   6.1262800e+05   5.9573100e+05   6.0075700e+05   5.1249000e+05   5.7717000e+05   6.0923100e+05   5.4794600e+05   4.3795400e+05   4.3602500e+05   6.8305800e+05   6.3250400e+05   7.2235900e+05   7.3576300e+05   6.1003700e+05   6.8806100e+05   6.8207900e+05   6.7336000e+05   4.7325300e+05   5.4946300e+05   4.9805600e+05   6.5626200e+05   8.5615800e+05   9.2900200e+05   4.9573400e+05   4.3210000e+05   4.5745000e+05   4.5667700e+05   5.2977000e+05   5.5299400e+05   3.6333800e+05   3.9387500e+05   5.1546300e+05   5.0987600e+05   3.6826600e+05   3.7667200e+05   0.0000000e+00   7.1018200e+05   5.5556500e+05   5.6497500e+05   7.7242700e+05   8.3475700e+05   4.7491500e+05   4.8356800e+05   5.9195700e+05   6.4650600e+05
   6.8376500e+05   7.0107400e+05   7.9044600e+05   7.7839200e+05   5.0744900e+05   5.0876300e+05   8.3936100e+05   9.1442800e+05   4.5032200e+05   5.3924400e+05   4.6678300e+05   4.8416000e+05   5.9067000e+05   5.5028600e+05   5.0421800e+05   5.5793900e+05   4.8831800e+05   5.3583100e+05   6.6427900e+05   6.9747700e+05   3.8269200e+05   3.8089500e+05   6.7178600e+05   6.6833200e+05   4.8121000e+05   4.6596100e+05   4.5040000e+05   4.0882200e+05   5.1440100e+05   5.5449400e+05   5.2465200e+05   5.2909500e+05   6.2837600e+05   6.2301400e+05   3.9910800e+05   4.0245700e+05   5.1798600e+05   5.1910800e+05   5.3541300e+05   4.8804900e+05   4.0130800e+05   3.8835900e+05   5.9070200e+05   6.2073100e+05   6.0675100e+05   6.1410500e+05   5.9492200e+05   5.7932200e+05   4.9046000e+05   5.4453800e+05   6.3585900e+05   5.5746500e+05   3.9319600e+05   4.1925000e+05   6.3424100e+05   5.7338800e+05   7.1540500e+05   7.2807200e+05   6.0440000e+05   6.7601200e+05   7.1886200e+05   6.4226700e+05   4.5892000e+05   5.3720700e+05   4.9786200e+05   6.6428600e+05   8.2432700e+05   9.3637800e+05   4.8985300e+05   4.4407900e+05   4.5615400e+05   4.3896400e+05   5.1134500e+05   5.4135200e+05   3.7407200e+05   3.9176100e+05   5.3684100e+05   5.4670000e+05   3.9843300e+05   3.7525300e+05   7.1018200e+05   0.0000000e+00   5.1616400e+05   5.3200900e+05   7.6726200e+05   8.5175000e+05   4.5624500e+05   4.7841900e+05   6.0334200e+05   6.8345700e+05
   5.6916400e+05   5.5620500e+05   6.0855500e+05   6.2120400e+05   3.4875900e+05   3.5835700e+05   6.8687400e+05   7.7977300e+05   3.1066900e+05   3.7835500e+05   3.3412300e+05   3.3668700e+05   4.3810400e+05   3.9176800e+05   3.6458900e+05   3.6550800e+05   2.9086500e+05   3.3476800e+05   5.1800900e+05   5.4352000e+05   2.3016100e+05   2.4338300e+05   5.2606700e+05   5.2142400e+05   3.4599000e+05   3.0307900e+05   2.8867600e+05   2.7013500e+05   3.4466900e+05   3.7829400e+05   3.6942700e+05   3.6737200e+05   4.9820800e+05   4.7674400e+05   2.5865200e+05   2.6537900e+05   4.1460400e+05   3.8401700e+05   3.8587000e+05   3.6413100e+05   2.5106800e+05   2.6583500e+05   4.6805800e+05   4.7050400e+05   4.2663200e+05   4.5464500e+05   4.1379000e+05   4.3023000e+05   3.9417000e+05   4.4553200e+05   4.8313200e+05   4.2557300e+05   2.4210400e+05   2.9748900e+05   5.3499300e+05   5.1276200e+05   5.5753000e+05   5.9927100e+05   4.4842400e+05   5.1538300e+05   5.7420600e+05   4.8413500e+05   3.1696500e+05   4.0032000e+05   3.5668600e+05   5.0906500e+05   7.1259600e+05   8.0466400e+05   3.7459600e+05   2.9873800e+05   3.0300400e+05   3.1358000e+05   3.8818300e+05   4.1483800e+05   2.2783300e+05   2.6325000e+05   3.9015300e+05   3.8557300e+05   2.2228700e+05   2.1349200e+05   5.5556500e+05   5.1616400e+05   0.0000000e+00   4.0510600e+05   6.1268200e+05   7.1033900e+05   3.1906700e+05   3.2188800e+05   4.6602000e+05   5.4254100e+05
   5.6733100e+05   5.6439600e+05   6.2327300e+05   6.6367400e+05   3.7074700e+05   3.5236400e+05   7.1769500e+05   7.5821100e+05   2.9574200e+05   3.8094000e+05   3.2058800e+05   3.3724300e+05   4.7548300e+05   4.4840800e+05   4.1443000e+05   3.9268700e+05   3.2487300e+05   3.6403000e+05   5.5273000e+05   5.3674200e+05   2.3731000e+05   2.4346200e+05   5.7097800e+05   5.0677500e+05   3.5733100e+05   3.3027700e+05   3.0117700e+05   2.5871600e+05   3.5450200e+05   4.2246100e+05   3.9391500e+05   4.0194300e+05   4.8028500e+05   5.1142200e+05   2.6136000e+05   2.4577600e+05   3.9575900e+05   3.4023000e+05   3.7423500e+05   3.6792400e+05   2.6840200e+05   2.5779300e+05   4.9019200e+05   4.7818400e+05   4.5357600e+05   4.5016500e+05   4.2318500e+05   4.4908700e+05   3.8498800e+05   4.4089900e+05   5.1275800e+05   4.7827700e+05   3.0537000e+05   3.2976400e+05   5.4297200e+05   4.9380900e+05   5.8721500e+05   6.2014400e+05   4.8647700e+05   5.8165300e+05   6.2650400e+05   5.2979800e+05   3.6943100e+05   4.4590700e+05   4.0353700e+05   5.5043000e+05   7.2693300e+05   7.8375900e+05   3.7079200e+05   3.1346200e+05   3.0114700e+05   3.2966700e+05   3.9752500e+05   4.3957100e+05   2.8394600e+05   2.9287700e+05   4.2747300e+05   3.7952700e+05   2.6324100e+05   2.3846100e+05   5.6497500e+05   5.3200900e+05   4.0510600e+05   0.0000000e+00   6.2957100e+05   7.0490200e+05   3.2652500e+05   3.4628200e+05   4.2192700e+05   5.2492400e+05
   8.3134900e+05   8.0661900e+05   8.3003700e+05   8.4470100e+05   5.3317900e+05   5.2589700e+05   9.3440900e+05   1.0144890e+06   5.3728500e+05   5.8654100e+05   5.4580700e+05   5.6856200e+05   6.2602600e+05   5.8773500e+05   6.0627200e+05   6.2081100e+05   5.2841500e+05   5.4495200e+05   7.2133600e+05   7.4676700e+05   4.2735400e+05   4.4650000e+05   7.6780200e+05   7.2846000e+05   5.4533200e+05   5.2377600e+05   5.1266500e+05   4.7893200e+05   5.8830600e+05   6.0614100e+05   6.0120000e+05   5.8929200e+05   6.8226400e+05   7.1198600e+05   4.6159500e+05   4.2878800e+05   5.9235600e+05   5.3552900e+05   5.9361900e+05   5.5221900e+05   4.4613100e+05   4.4972100e+05   6.6866900e+05   6.7298700e+05   6.3265900e+05   6.7296000e+05   6.2925700e+05   6.2548900e+05   5.9914200e+05   6.5116900e+05   7.0174900e+05   6.0706400e+05   4.7985000e+05   5.0554800e+05   7.0397300e+05   6.6072200e+05   7.3781600e+05   7.6781200e+05   6.6081100e+05   7.4501300e+05   7.8333100e+05   7.3458900e+05   5.6775800e+05   6.2303400e+05   5.4880200e+05   7.2027800e+05   9.4487900e+05   9.8333800e+05   5.5822000e+05   5.2345500e+05   5.2217300e+05   5.2490500e+05   5.8551500e+05   6.2622400e+05   4.7167300e+05   5.0673600e+05   6.2858900e+05   6.1487200e+05   4.8977400e+05   4.6213500e+05   7.7242700e+05   7.6726200e+05   6.1268200e+05   6.2957100e+05   0.0000000e+00   9.0670300e+05   5.5006200e+05   5.5739300e+05   6.8603700e+05   7.7918300e+05
   8.6492500e+05   7.8816000e+05   8.6472800e+05   8.9499200e+05   6.2891400e+05   6.4528700e+05   9.6984000e+05   1.0619160e+06   5.7899800e+05   6.2994500e+05   6.1973800e+05   6.2202500e+05   7.1773000e+05   6.5604200e+05   7.3324200e+05   7.0854600e+05   6.0786100e+05   6.5703000e+05   8.1074300e+05   8.6267400e+05   5.3481200e+05   5.4156500e+05   8.4614700e+05   7.8745000e+05   6.3464900e+05   6.0752700e+05   5.9821800e+05   5.9087900e+05   6.7203600e+05   7.0237500e+05   6.7467200e+05   6.6392600e+05   7.4353200e+05   7.6056100e+05   5.4004200e+05   5.3946600e+05   6.8984500e+05   6.3543300e+05   6.7061800e+05   6.5040800e+05   5.6051500e+05   5.6912100e+05   7.5574500e+05   7.5333600e+05   7.2778100e+05   7.8016800e+05   7.3767000e+05   7.0937600e+05   6.5487000e+05   6.9628400e+05   7.7073000e+05   7.3317600e+05   5.6676200e+05   5.8895300e+05   7.9368700e+05   7.6197300e+05   8.3881600e+05   8.8562400e+05   7.5674000e+05   8.0311400e+05   8.1637100e+05   8.2335300e+05   6.1596400e+05   7.1979900e+05   6.7045500e+05   8.4950400e+05   1.0227390e+06   1.0774050e+06   6.1190700e+05   5.6534000e+05   5.8193200e+05   5.9333200e+05   6.9257700e+05   7.1555600e+05   5.3580700e+05   5.8454400e+05   7.2641700e+05   6.8634600e+05   5.3569800e+05   5.0260300e+05   8.3475700e+05   8.5175000e+05   7.1033900e+05   7.0490200e+05   9.0670300e+05   0.0000000e+00   6.1599500e+05   6.3547600e+05   7.6576600e+05   8.2444500e+05
   4.7505800e+05   4.1553100e+05   5.1205800e+05   5.1135600e+05   2.3759000e+05   2.1971000e+05   5.8868600e+05   6.8019400e+05   1.8721000e+05   2.5670400e+05   2.0392300e+05   2.4890500e+05   3.5539600e+05   3.1020200e+05   3.5433000e+05   3.1801400e+05   2.1147100e+05   2.6398100e+05   4.3213000e+05   4.4951600e+05   1.4470100e+05   1.5647900e+05   4.5418300e+05   4.2287100e+05   2.4426400e+05   2.3771900e+05   2.1258800e+05   1.8456900e+05   2.8793800e+05   3.0961500e+05   2.9439500e+05   2.7821800e+05   3.9323400e+05   4.1624800e+05   1.8789800e+05   1.6751600e+05   3.0406900e+05   2.6259100e+05   2.8867100e+05   2.3686000e+05   1.2441100e+05   1.4830500e+05   3.7226600e+05   3.7149600e+05   3.3742700e+05   3.9857300e+05   3.4363400e+05   3.2534800e+05   2.5507000e+05   3.4321200e+05   4.0590400e+05   3.6045800e+05   1.8712800e+05   2.0110600e+05   3.9585500e+05   3.7935700e+05   4.6757300e+05   4.9042700e+05   3.5938300e+05   4.0238200e+05   4.4381300e+05   4.2359900e+05   2.3667000e+05   3.4336800e+05   2.8238400e+05   4.4774200e+05   6.5394000e+05   6.9484900e+05   2.7228800e+05   2.3743000e+05   2.2094100e+05   2.2217800e+05   2.9011700e+05   3.2102200e+05   1.5732800e+05   1.8034900e+05   3.2357000e+05   2.8588300e+05   1.3762400e+05   1.3861200e+05   4.7491500e+05   4.5624500e+05   3.1906700e+05   3.2652500e+05   5.5006200e+05   6.1599500e+05   0.0000000e+00   2.1769800e+05   3.6232500e+05   4.5568800e+05
   4.9857300e+05   4.8155800e+05   6.0146700e+05   6.0668400e+05   2.9911100e+05   2.9195100e+05   6.4666000e+05   7.3494400e+05   2.4972200e+05   3.0151400e+05   2.5486800e+05   2.8396400e+05   3.7151200e+05   3.2512900e+05   3.7828900e+05   3.7521400e+05   2.5942000e+05   2.9099400e+05   4.6448900e+05   5.0498300e+05   1.8468500e+05   1.8000500e+05   4.9355000e+05   4.6437300e+05   3.0926300e+05   2.7539400e+05   2.4718400e+05   2.2810000e+05   3.2931500e+05   3.3264300e+05   3.2987200e+05   3.1855200e+05   4.2587400e+05   4.2612300e+05   2.0553600e+05   2.0969200e+05   3.2908200e+05   3.1570600e+05   3.2438100e+05   3.4335700e+05   2.0773600e+05   2.1655300e+05   4.4165700e+05   3.9588300e+05   4.0446400e+05   4.3026100e+05   3.7332500e+05   3.8343300e+05   3.0920600e+05   4.2729200e+05   5.0185800e+05   3.8592200e+05   2.4122900e+05   2.6305000e+05   4.5610100e+05   4.2173400e+05   5.1219700e+05   5.3418200e+05   4.1706600e+05   4.5874000e+05   5.1437700e+05   4.6384000e+05   2.6875700e+05   3.8047200e+05   3.2163500e+05   4.8005200e+05   6.5783900e+05   7.1337400e+05   2.7489300e+05   2.4912100e+05   2.5829700e+05   2.5178100e+05   3.0472200e+05   3.4645700e+05   1.8053400e+05   2.1150000e+05   3.6479900e+05   3.4287200e+05   1.8013400e+05   1.6705600e+05   4.8356800e+05   4.7841900e+05   3.2188800e+05   3.4628200e+05   5.5739300e+05   6.3547600e+05   2.1769800e+05   0.0000000e+00   4.0698500e+05   5.0576300e+05
   6.4294600e+05   5.9630300e+05   6.7362500e+05   6.8860200e+05   3.6720300e+05   4.0006700e+05   7.6044300e+05   8.6762700e+05   3.8361900e+05   4.5377000e+05   3.8673700e+05   3.9690800e+05   5.0670600e+05   4.7450400e+05   4.9551200e+05   4.9136500e+05   3.8439500e+05   4.3355700e+05   5.9941200e+05   6.4032300e+05   3.2661300e+05   3.1844500e+05   6.1243600e+05   5.7937900e+05   4.2440400e+05   3.8504700e+05   3.8879000e+05   3.6681900e+05   4.7011700e+05   4.5987500e+05   4.6207200e+05   4.6546300e+05   5.4662800e+05   5.5865900e+05   3.4946600e+05   3.3297200e+05   4.5723400e+05   4.1080900e+05   4.6262300e+05   4.1624900e+05   3.0975800e+05   3.1288900e+05   5.4557000e+05   5.2951400e+05   5.0934000e+05   5.4514500e+05   5.1874900e+05   4.9785000e+05   4.1906700e+05   5.1084400e+05   5.9649400e+05   4.6717700e+05   3.3301000e+05   3.9018400e+05   5.6605500e+05   5.5652800e+05   6.3711500e+05   6.3362700e+05   5.3485000e+05   5.8960900e+05   6.3286700e+05   5.9130200e+05   3.7819400e+05   4.8692100e+05   4.6703400e+05   6.0452600e+05   7.9156200e+05   8.2868000e+05   3.9444500e+05   3.5937500e+05   3.8056100e+05   3.4297100e+05   4.2400500e+05   4.6456100e+05   3.0276900e+05   3.2710100e+05   4.5097200e+05   4.4697800e+05   2.8739500e+05   2.7830700e+05   5.9195700e+05   6.0334200e+05   4.6602000e+05   4.2192700e+05   6.8603700e+05   7.6576600e+05   3.6232500e+05   4.0698500e+05   0.0000000e+00   6.1113600e+05
   6.8450800e+05   6.6992400e+05   7.5828800e+05   7.5796100e+05   4.8648700e+05   4.9704200e+05   8.4669000e+05   9.6215900e+05   4.3619100e+05   4.8231200e+05   4.4574300e+05   4.8289800e+05   5.8817800e+05   5.3909900e+05   5.6005900e+05   6.0245500e+05   4.7626900e+05   5.2767200e+05   6.6511800e+05   6.8467500e+05   3.9017500e+05   4.1276400e+05   7.0631300e+05   6.3778400e+05   5.0342400e+05   4.8190200e+05   4.7051000e+05   4.4785000e+05   5.5209600e+05   5.3471800e+05   5.1834600e+05   5.2253000e+05   6.1983500e+05   6.6069800e+05   4.1072300e+05   3.9513300e+05   5.1232100e+05   4.9065400e+05   5.2551300e+05   4.9014100e+05   3.7149700e+05   3.8839500e+05   6.2799900e+05   5.9109100e+05   6.0411000e+05   6.1535700e+05   5.9508800e+05   5.7752600e+05   5.2309200e+05   6.0463300e+05   6.7436900e+05   5.4605900e+05   3.9313100e+05   4.2846600e+05   6.5707700e+05   6.5596400e+05   7.4920000e+05   7.2950500e+05   6.1339600e+05   6.4750400e+05   7.2260000e+05   6.8005500e+05   4.6258400e+05   5.1821900e+05   5.4185400e+05   6.9060900e+05   8.7829100e+05   9.5754100e+05   5.1792700e+05   4.3255900e+05   4.5865800e+05   4.8253900e+05   5.2335100e+05   5.3809500e+05   3.8924900e+05   4.3182200e+05   5.5659100e+05   5.3219100e+05   3.8908900e+05   3.7752200e+05   6.4650600e+05   6.8345700e+05   5.4254100e+05   5.2492400e+05   7.7918300e+05   8.2444500e+05   4.5568800e+05   5.0576300e+05   6.1113600e+05   0.0000000e+00
