# Supplementary material for: Autistic traits and individual brain differences: functional network efficiency reflects attentional and social impairments, structural nodal efficiencies index systemising and theory-of-mind skills
Source: Mol Autism. 2021 Jan 21;12:3. doi: 10.1186/s13229-020-00377-8 (PMC7818759; doi:10.1186/s13229-020-00377-8)
Supplement: Supplementary file 9 — Additional file 9. Brain-behaviour correlations. README file detailing data curation; AAL-90 region masks in NIfTI format; spreadseehts of Spearman correlations; code and data for the correlational analysis. [file 13229_2020_377_MOESM9_ESM.zip › Paul_Arora_et_al_data/Physiological/BBC/analysis/Diffusion_Analaysis/adj_matrixes/NOS_weighted/symmetric/connection_matrix_sym_aHU0193.txt]

   0.0000000e+00   8.5414500e+05   7.5706000e+05   8.8225400e+05   5.6661300e+05   5.4827500e+05   9.2445400e+05   9.5551500e+05   5.5828800e+05   5.2948400e+05   5.2229300e+05   5.4584200e+05   6.7028200e+05   6.1450100e+05   6.4598100e+05   6.3978300e+05   4.9449900e+05   5.8005100e+05   6.3693700e+05   6.8634500e+05   4.8357200e+05   4.6440300e+05   7.6023600e+05   7.0205700e+05   4.9863600e+05   5.6313000e+05   5.3313700e+05   5.0815500e+05   5.7578400e+05   6.7074400e+05   6.5300700e+05   6.2053600e+05   7.6483900e+05   7.2152100e+05   4.9182800e+05   4.7523100e+05   5.6140500e+05   5.8231700e+05   6.0383100e+05   5.8521400e+05   4.3638300e+05   4.1228000e+05   7.7082100e+05   7.3708300e+05   6.8255500e+05   6.7474000e+05   6.9706300e+05   6.9532500e+05   5.9791500e+05   5.9289500e+05   7.7444400e+05   6.8940500e+05   5.1652100e+05   5.2827800e+05   7.3100400e+05   6.9951800e+05   8.4430300e+05   7.8224100e+05   6.5701300e+05   6.5694600e+05   7.7280200e+05   6.2861500e+05   5.6653600e+05   6.7876900e+05   5.6185600e+05   7.3014100e+05   9.3290500e+05   9.1684900e+05   5.3377000e+05   5.1839400e+05   5.5974300e+05   5.7546000e+05   6.3067700e+05   6.4933800e+05   4.4058900e+05   4.5041100e+05   6.4992600e+05   6.4616100e+05   4.1582000e+05   4.2218600e+05   7.4651900e+05   7.8589000e+05   6.0215600e+05   5.7616900e+05   8.6226000e+05   9.2336200e+05   4.9645800e+05   5.0869700e+05   6.9484600e+05   6.9434100e+05
   8.5414500e+05   0.0000000e+00   7.5221600e+05   9.0850300e+05   5.8599500e+05   5.8167100e+05   9.8115000e+05   1.0401310e+06   6.0371400e+05   5.3305400e+05   5.1440200e+05   5.7133900e+05   7.3461300e+05   6.9069100e+05   6.7987500e+05   6.6050600e+05   5.3017000e+05   6.4405700e+05   6.9002100e+05   7.3917600e+05   5.5916000e+05   5.1561000e+05   8.3443800e+05   7.2285400e+05   5.4010600e+05   5.6856500e+05   5.4976100e+05   5.1833700e+05   6.4240400e+05   7.1373200e+05   6.9525100e+05   6.9339300e+05   8.2662900e+05   8.3186000e+05   5.2749500e+05   4.9421300e+05   6.1455400e+05   6.1946800e+05   6.2748900e+05   6.2908900e+05   4.9313900e+05   4.5525700e+05   8.2357200e+05   7.2966400e+05   6.6049600e+05   7.3142600e+05   7.6672600e+05   7.6423400e+05   6.4860900e+05   6.5062500e+05   8.2227600e+05   6.8722700e+05   5.8369200e+05   5.5424200e+05   7.6208200e+05   7.7050100e+05   9.0614200e+05   8.6301000e+05   7.2858600e+05   6.9666100e+05   7.7258900e+05   6.9407900e+05   5.8751600e+05   7.5232100e+05   6.2626500e+05   7.8666400e+05   8.9860900e+05   9.9227800e+05   6.3616600e+05   5.8329600e+05   5.9298400e+05   6.2176700e+05   6.6761500e+05   6.4727900e+05   5.0329700e+05   4.9840900e+05   6.9989400e+05   6.8804100e+05   4.7067500e+05   4.6222100e+05   7.7550800e+05   8.1392200e+05   5.8861500e+05   5.8823100e+05   8.5900200e+05   9.4008500e+05   5.5008100e+05   5.5699700e+05   7.3976900e+05   7.1994500e+05
   7.5706000e+05   7.5221600e+05   0.0000000e+00   7.7760900e+05   4.9867700e+05   4.6048000e+05   8.8164200e+05   9.1514400e+05   5.2047400e+05   5.1946400e+05   4.6350300e+05   5.1588600e+05   6.3333600e+05   5.9910500e+05   6.4105900e+05   5.8263500e+05   4.5873800e+05   5.8240400e+05   5.9853700e+05   6.3964900e+05   4.3505100e+05   4.3419300e+05   7.2796200e+05   6.4763100e+05   4.7117300e+05   5.0831100e+05   4.6344900e+05   4.5032500e+05   5.7861900e+05   6.5028800e+05   5.9481300e+05   5.6893900e+05   7.1637900e+05   7.2281800e+05   4.5473100e+05   4.3416100e+05   5.4844000e+05   5.4977700e+05   5.4216300e+05   5.5324800e+05   3.8563000e+05   3.7829900e+05   7.5087100e+05   6.6978300e+05   6.0597800e+05   6.1915000e+05   6.4353200e+05   6.5088500e+05   5.6034900e+05   5.6882000e+05   7.2764800e+05   6.5281600e+05   5.0619600e+05   4.8060700e+05   6.7890100e+05   6.5922100e+05   8.1413900e+05   7.8651200e+05   6.2022100e+05   6.2047800e+05   7.1432700e+05   6.0498800e+05   4.9048000e+05   6.7290000e+05   5.8517500e+05   6.7461300e+05   8.3406900e+05   8.9142600e+05   5.1869700e+05   4.5020300e+05   4.8719700e+05   5.5771400e+05   5.9218600e+05   5.8312700e+05   4.3023700e+05   3.9102800e+05   5.8086400e+05   5.6851800e+05   3.8466700e+05   3.8703500e+05   6.7936900e+05   7.3428400e+05   5.3132200e+05   4.9913400e+05   7.9045500e+05   8.5640500e+05   4.4836100e+05   4.6006900e+05   6.2064000e+05   6.4973800e+05
   8.8225400e+05   9.0850300e+05   7.7760900e+05   0.0000000e+00   6.3687200e+05   6.0049400e+05   9.6088200e+05   1.0223350e+06   6.6404200e+05   5.9154400e+05   6.0179700e+05   6.3749500e+05   6.8794600e+05   6.6304600e+05   6.8891100e+05   6.7936200e+05   6.2056100e+05   6.7787300e+05   6.9863700e+05   6.9362500e+05   5.1137800e+05   5.4479800e+05   8.0245200e+05   7.6046600e+05   5.5496100e+05   5.9799500e+05   5.8734400e+05   5.5972200e+05   6.3263400e+05   7.4258000e+05   7.0862600e+05   6.6900300e+05   8.4987800e+05   7.4120000e+05   5.3642800e+05   4.8046300e+05   6.3979700e+05   6.4973300e+05   6.4604100e+05   6.6551400e+05   4.9750400e+05   4.9662300e+05   8.8820800e+05   8.1417300e+05   7.6234000e+05   7.5985500e+05   7.7146900e+05   7.5044200e+05   6.7918400e+05   7.0272800e+05   8.4425200e+05   7.3170700e+05   6.1679300e+05   5.7403100e+05   7.5626300e+05   7.5850100e+05   9.2678700e+05   9.1015900e+05   7.4039600e+05   7.0931300e+05   8.7816400e+05   7.1432900e+05   6.4567500e+05   8.0236900e+05   6.6928100e+05   7.6598200e+05   1.0243620e+06   1.0484870e+06   6.2677800e+05   5.9390800e+05   6.5344400e+05   6.5896800e+05   7.3792700e+05   7.0122400e+05   5.7721700e+05   5.4523500e+05   7.3070400e+05   6.6641900e+05   5.1104100e+05   4.8117300e+05   8.5446500e+05   8.7590100e+05   6.3326000e+05   5.9970900e+05   9.2059700e+05   9.9995100e+05   5.9483400e+05   5.6007100e+05   7.6021500e+05   7.7594300e+05
   5.6661300e+05   5.8599500e+05   4.9867700e+05   6.3687200e+05   0.0000000e+00   3.0490200e+05   6.9596900e+05   7.5623900e+05   3.2126400e+05   2.7204900e+05   2.8039600e+05   3.1833100e+05   4.1659200e+05   3.7961800e+05   4.4009900e+05   3.6552800e+05   2.8103100e+05   3.8498200e+05   4.1337000e+05   4.5037300e+05   2.6280100e+05   2.3935500e+05   5.8508500e+05   4.8979200e+05   2.7454000e+05   2.9945200e+05   3.0513400e+05   2.9619700e+05   3.6226100e+05   4.4788200e+05   4.0460900e+05   3.7174600e+05   5.3186300e+05   4.7468400e+05   2.3957000e+05   2.5838800e+05   3.4616400e+05   3.6093900e+05   3.3861200e+05   3.4808100e+05   2.1982100e+05   1.9167300e+05   5.8080400e+05   5.0769800e+05   4.4693200e+05   4.4479600e+05   4.4968400e+05   4.7875000e+05   3.7792300e+05   4.1976500e+05   5.7914200e+05   4.7200200e+05   2.7387000e+05   2.4335800e+05   4.6253100e+05   4.7182400e+05   6.3956300e+05   5.8641800e+05   4.6528600e+05   4.2473500e+05   5.6779300e+05   4.4810700e+05   3.5883500e+05   4.7672700e+05   3.2039900e+05   4.6615600e+05   6.7046900e+05   7.3017800e+05   3.2936900e+05   2.9765500e+05   3.2538800e+05   3.4555100e+05   4.1619200e+05   4.0975700e+05   2.4777900e+05   2.3346600e+05   4.1314900e+05   4.1595000e+05   2.2029500e+05   2.1206400e+05   5.2753100e+05   5.3060400e+05   3.6983800e+05   3.4898500e+05   6.0496500e+05   6.7243700e+05   2.8525100e+05   2.8853300e+05   4.6258300e+05   4.6269300e+05
   5.4827500e+05   5.8167100e+05   4.6048000e+05   6.0049400e+05   3.0490200e+05   0.0000000e+00   6.7063700e+05   7.4796200e+05   2.9083600e+05   2.6655600e+05   2.7020700e+05   2.9207700e+05   4.1290000e+05   3.7559400e+05   4.0800100e+05   3.4409000e+05   2.7309100e+05   3.6609200e+05   3.9114400e+05   4.2731900e+05   1.9893500e+05   1.9398800e+05   5.2182100e+05   4.3873000e+05   2.3959000e+05   2.7805400e+05   2.8824000e+05   2.5733000e+05   3.3149300e+05   4.3319100e+05   3.8814400e+05   3.2789700e+05   4.6737500e+05   4.6174400e+05   2.1642900e+05   1.8489800e+05   3.0213100e+05   3.3402400e+05   3.2423400e+05   3.3578500e+05   1.9083600e+05   1.8901500e+05   5.6583600e+05   5.0408400e+05   4.1824300e+05   4.3161000e+05   4.3708000e+05   4.6123700e+05   3.7854800e+05   3.9591700e+05   5.4486800e+05   4.3401400e+05   2.4511500e+05   2.4045800e+05   4.8292500e+05   4.5490800e+05   5.6999800e+05   5.7823500e+05   4.1961800e+05   4.4378300e+05   5.1955300e+05   3.8643900e+05   3.0450100e+05   4.4027700e+05   2.9039400e+05   4.2988800e+05   6.7157300e+05   7.0242100e+05   3.0174000e+05   2.8211100e+05   2.8629300e+05   2.8103500e+05   3.4472300e+05   4.1555600e+05   2.0293200e+05   1.9597200e+05   3.8424100e+05   3.9320100e+05   2.0290800e+05   1.6778800e+05   4.9647800e+05   5.2328900e+05   3.2073400e+05   3.2536200e+05   6.1362900e+05   6.6667900e+05   2.4635700e+05   2.9183100e+05   4.3648900e+05   4.5853700e+05
   9.2445400e+05   9.8115000e+05   8.8164200e+05   9.6088200e+05   6.9596900e+05   6.7063700e+05   0.0000000e+00   1.1080090e+06   6.8476700e+05   6.2424500e+05   6.5015200e+05   7.2656600e+05   7.9704400e+05   7.2284200e+05   7.7435900e+05   7.0592100e+05   6.3594000e+05   7.5677300e+05   7.6755900e+05   7.8806500e+05   5.7279300e+05   5.4202500e+05   9.1747600e+05   8.2981900e+05   6.4244000e+05   6.4902800e+05   6.7012900e+05   6.3343100e+05   7.3119200e+05   7.6506000e+05   7.2326100e+05   7.7723600e+05   9.2562700e+05   8.8857700e+05   6.2672500e+05   5.9503900e+05   6.4358800e+05   6.9692300e+05   7.2211000e+05   6.7916600e+05   5.5669200e+05   5.5323400e+05   9.3092000e+05   8.1414300e+05   7.9596900e+05   8.4497300e+05   8.3639900e+05   8.5209900e+05   7.4972800e+05   7.7094100e+05   8.8551600e+05   7.8727000e+05   6.3713200e+05   6.1462700e+05   8.3170900e+05   8.7939000e+05   9.8342700e+05   9.7231100e+05   8.1180200e+05   8.4016300e+05   9.5561200e+05   7.7291500e+05   6.9181900e+05   8.1693500e+05   7.0973300e+05   8.4207200e+05   1.0371810e+06   1.1098650e+06   6.9047000e+05   6.4547500e+05   7.1002500e+05   6.9955600e+05   7.5772200e+05   7.7527500e+05   5.8382500e+05   5.7498700e+05   7.4823300e+05   7.8161700e+05   5.5804100e+05   5.5150500e+05   8.9354500e+05   8.9203900e+05   7.1095800e+05   6.7693600e+05   1.0356400e+06   1.0161070e+06   6.5155800e+05   6.6635800e+05   8.5276400e+05   8.3251300e+05
   9.5551500e+05   1.0401310e+06   9.1514400e+05   1.0223350e+06   7.5623900e+05   7.4796200e+05   1.1080090e+06   0.0000000e+00   7.3380100e+05   7.2233200e+05   7.0191700e+05   7.4668100e+05   8.3452900e+05   7.5648900e+05   8.3921000e+05   8.1307200e+05   7.1803900e+05   8.1141400e+05   8.5874000e+05   9.1927000e+05   6.6509400e+05   6.5761200e+05   9.8553600e+05   8.8911200e+05   7.0577100e+05   7.5052400e+05   7.4184200e+05   7.0112800e+05   7.6274400e+05   8.4716100e+05   8.2166400e+05   8.1337400e+05   9.5222500e+05   9.1562000e+05   6.5792600e+05   6.6437500e+05   7.3285800e+05   7.4252100e+05   7.8461400e+05   7.5484100e+05   6.4490900e+05   6.2292200e+05   1.0036430e+06   9.3147900e+05   9.0140000e+05   8.4102000e+05   8.9309300e+05   9.0349700e+05   8.1687400e+05   8.2196300e+05   9.7220400e+05   8.3039200e+05   6.9184100e+05   6.6719000e+05   8.8840700e+05   9.0336600e+05   9.8204200e+05   1.0037010e+06   8.2416000e+05   8.5444600e+05   9.3079300e+05   8.4630400e+05   7.1510500e+05   8.5078400e+05   7.4142100e+05   8.6316800e+05   1.0382280e+06   1.1080680e+06   7.2737500e+05   6.8258900e+05   7.2930400e+05   7.2051600e+05   7.9467200e+05   8.3817600e+05   6.6246200e+05   6.3890900e+05   8.0467000e+05   8.3492800e+05   6.2733000e+05   6.4836800e+05   9.5540700e+05   9.7193500e+05   8.1043600e+05   7.9036200e+05   1.0677160e+06   1.0884770e+06   7.0602000e+05   6.9878000e+05   8.6703500e+05   8.7554700e+05
   5.5828800e+05   6.0371400e+05   5.2047400e+05   6.6404200e+05   3.2126400e+05   2.9083600e+05   6.8476700e+05   7.3380100e+05   0.0000000e+00   3.0983800e+05   2.5047600e+05   3.1285700e+05   4.2617400e+05   3.6528500e+05   4.1746900e+05   3.9534200e+05   2.9432000e+05   4.0643100e+05   3.8237800e+05   4.3024500e+05   2.2560500e+05   2.1909200e+05   5.1824300e+05   4.5203200e+05   2.7568000e+05   2.8850100e+05   3.0098000e+05   2.9412500e+05   3.5882900e+05   4.3458400e+05   3.9206700e+05   3.5859200e+05   5.1660400e+05   4.9429300e+05   2.3579000e+05   2.1773400e+05   3.2279500e+05   3.0963800e+05   3.4708000e+05   3.4646800e+05   2.0892900e+05   1.9714800e+05   5.5213300e+05   4.4500300e+05   4.3389800e+05   3.9448800e+05   4.2334100e+05   4.7206700e+05   3.9210200e+05   4.0977600e+05   5.3943800e+05   4.1598100e+05   2.7922500e+05   2.3455700e+05   4.5579300e+05   4.6582000e+05   5.2629200e+05   5.6699500e+05   4.2575900e+05   4.6693800e+05   5.1466100e+05   4.0787200e+05   2.9928800e+05   4.4766800e+05   3.4463100e+05   4.3416500e+05   5.9803500e+05   7.2022900e+05   3.2193600e+05   2.9317200e+05   3.0569800e+05   3.2235800e+05   3.6124100e+05   3.6483800e+05   2.2535300e+05   2.0302100e+05   3.6536300e+05   4.0550100e+05   2.0992400e+05   1.9707000e+05   4.7255500e+05   5.4995500e+05   3.4438200e+05   3.5328200e+05   6.0164800e+05   6.2851200e+05   2.5041400e+05   2.5728300e+05   4.2236700e+05   4.7504800e+05
   5.2948400e+05   5.3305400e+05   5.1946400e+05   5.9154400e+05   2.7204900e+05   2.6655600e+05   6.2424500e+05   7.2233200e+05   3.0983800e+05   0.0000000e+00   2.5446300e+05   3.3581800e+05   4.5474200e+05   3.6022900e+05   4.0105300e+05   3.7019400e+05   2.8991300e+05   3.8357700e+05   3.9852500e+05   4.2720600e+05   2.1903300e+05   1.9255700e+05   5.2226800e+05   4.5428800e+05   2.4781200e+05   2.8602400e+05   2.6653100e+05   2.4297800e+05   3.4513400e+05   4.4127000e+05   3.2986700e+05   3.2749700e+05   5.0241000e+05   4.5989400e+05   2.2671400e+05   1.9990100e+05   2.9665600e+05   3.0349900e+05   3.1583100e+05   3.2877700e+05   2.0597000e+05   2.0396800e+05   5.3765200e+05   4.7138500e+05   4.2035900e+05   4.0210200e+05   3.9937500e+05   4.6723100e+05   3.8208900e+05   4.2464800e+05   5.4658300e+05   4.1978600e+05   2.6945700e+05   2.3568400e+05   4.6742800e+05   4.7709500e+05   5.7866300e+05   5.3634700e+05   3.7747200e+05   4.3389800e+05   4.9661000e+05   4.2817200e+05   3.1700100e+05   4.5238500e+05   3.6481100e+05   4.7849200e+05   5.7913300e+05   7.2194100e+05   2.5920900e+05   2.5070600e+05   2.9642900e+05   3.1040500e+05   3.8673200e+05   4.0071800e+05   1.9734500e+05   2.0580000e+05   3.9061600e+05   4.2183600e+05   1.9955400e+05   1.7503100e+05   4.6911400e+05   5.4558100e+05   3.2495400e+05   3.1208900e+05   5.8660600e+05   6.5836500e+05   2.5378700e+05   2.8152400e+05   4.4607200e+05   4.5533500e+05
   5.2229300e+05   5.1440200e+05   4.6350300e+05   6.0179700e+05   2.8039600e+05   2.7020700e+05   6.5015200e+05   7.0191700e+05   2.5047600e+05   2.5446300e+05   0.0000000e+00   2.5609800e+05   3.7909600e+05   3.0961200e+05   3.7126800e+05   3.7575300e+05   2.3942300e+05   3.2116400e+05   3.3634000e+05   3.8770700e+05   1.5250400e+05   1.5400400e+05   4.8776800e+05   4.0349700e+05   1.8928700e+05   2.4931400e+05   2.2710500e+05   2.1376000e+05   3.1688500e+05   3.7134800e+05   3.1881700e+05   3.1751700e+05   4.9850400e+05   4.3255100e+05   2.0490100e+05   1.7534000e+05   2.7036300e+05   2.9883100e+05   2.7884900e+05   2.5207200e+05   1.6241300e+05   1.5275700e+05   5.1652300e+05   4.3244200e+05   3.6621500e+05   3.9382300e+05   4.0253800e+05   4.3336700e+05   3.4570300e+05   3.7638900e+05   4.7097200e+05   3.5136600e+05   2.4208700e+05   2.1164200e+05   4.1519500e+05   4.4701400e+05   5.5470900e+05   4.9850700e+05   3.4638000e+05   3.8339200e+05   4.6387400e+05   3.5363300e+05   2.8874400e+05   4.2101000e+05   2.9722300e+05   4.0042800e+05   6.1619400e+05   6.7574700e+05   2.7069800e+05   2.2460800e+05   2.3543800e+05   2.5180500e+05   3.4054800e+05   3.7336700e+05   1.8596300e+05   1.7687100e+05   3.6225800e+05   3.6863800e+05   1.4878700e+05   1.1700500e+05   4.4741700e+05   4.7590000e+05   2.8909600e+05   2.7078100e+05   5.9887700e+05   6.2647600e+05   2.1619700e+05   2.3163200e+05   3.7534600e+05   4.0854400e+05
   5.4584200e+05   5.7133900e+05   5.1588600e+05   6.3749500e+05   3.1833100e+05   2.9207700e+05   7.2656600e+05   7.4668100e+05   3.1285700e+05   3.3581800e+05   2.5609800e+05   0.0000000e+00   4.1462900e+05   3.8505300e+05   4.0858600e+05   4.3148200e+05   2.8865200e+05   3.5640400e+05   3.7911900e+05   4.0710800e+05   2.2142000e+05   2.1085900e+05   5.3982100e+05   4.6206600e+05   2.4728700e+05   2.8088100e+05   2.8469000e+05   2.8571900e+05   3.6341000e+05   4.3098200e+05   3.7547300e+05   3.6182800e+05   5.4552700e+05   4.8793000e+05   2.4264100e+05   2.1240300e+05   3.1347200e+05   3.4359700e+05   3.1964000e+05   3.2015900e+05   2.1546400e+05   1.9953100e+05   5.4074100e+05   4.7430700e+05   4.0170600e+05   4.3333700e+05   4.3837300e+05   4.3434000e+05   3.3794400e+05   4.0247200e+05   5.2823300e+05   4.0669800e+05   2.7664900e+05   2.5000600e+05   4.5154500e+05   4.7529100e+05   5.9901000e+05   5.3210900e+05   4.2392000e+05   4.1545500e+05   5.1210000e+05   4.6433000e+05   3.4029400e+05   4.5917100e+05   3.2723500e+05   4.6184900e+05   6.7204100e+05   6.9432400e+05   3.2808100e+05   2.9211400e+05   3.4587700e+05   3.3687500e+05   3.8707200e+05   4.0634100e+05   2.2196200e+05   2.0486400e+05   3.6435800e+05   3.8811700e+05   1.7402900e+05   1.7968400e+05   4.9421900e+05   5.4766000e+05   3.6691900e+05   3.1306900e+05   6.1147200e+05   6.7485300e+05   2.7621700e+05   2.7501900e+05   4.6933700e+05   4.6909000e+05
   6.7028200e+05   7.3461300e+05   6.3333600e+05   6.8794600e+05   4.1659200e+05   4.1290000e+05   7.9704400e+05   8.3452900e+05   4.2617400e+05   4.5474200e+05   3.7909600e+05   4.1462900e+05   0.0000000e+00   4.8650200e+05   5.0568300e+05   5.1639700e+05   4.1288200e+05   4.9476700e+05   5.2138900e+05   5.3163800e+05   3.3228300e+05   3.1948900e+05   6.3885800e+05   5.6329400e+05   3.6408900e+05   3.8022500e+05   3.7816000e+05   3.7230700e+05   4.7858800e+05   5.3889400e+05   4.7083600e+05   4.3963500e+05   6.0798900e+05   6.0051100e+05   3.5523900e+05   3.1622600e+05   4.4237900e+05   4.1063900e+05   4.2916700e+05   4.1897600e+05   3.1511900e+05   2.8406100e+05   6.7105400e+05   5.9329600e+05   5.1547900e+05   5.1320100e+05   5.4478100e+05   5.3818100e+05   4.1939800e+05   5.0625600e+05   6.4104100e+05   5.1943200e+05   3.5850700e+05   3.5325400e+05   5.4150000e+05   5.7072800e+05   7.2942300e+05   6.5373200e+05   4.9787900e+05   4.8144100e+05   5.7808500e+05   4.9370800e+05   3.9196400e+05   5.4285500e+05   4.1472900e+05   5.4344400e+05   7.5551500e+05   8.1544200e+05   4.4808400e+05   3.7057200e+05   4.2062000e+05   4.2734800e+05   4.5188400e+05   4.5322100e+05   2.9799200e+05   3.2187700e+05   4.7493300e+05   5.0461800e+05   3.2620500e+05   3.0957200e+05   6.2004600e+05   6.5127100e+05   4.4647300e+05   4.1732300e+05   7.0954800e+05   7.7766400e+05   3.6607200e+05   3.8878100e+05   5.7889800e+05   5.8654700e+05
   6.1450100e+05   6.9069100e+05   5.9910500e+05   6.6304600e+05   3.7961800e+05   3.7559400e+05   7.2284200e+05   7.5648900e+05   3.6528500e+05   3.6022900e+05   3.0961200e+05   3.8505300e+05   4.8650200e+05   0.0000000e+00   4.9107900e+05   4.2960900e+05   3.6324200e+05   4.3278500e+05   4.3131500e+05   4.6018500e+05   2.6331100e+05   2.6647400e+05   5.9520900e+05   5.3877800e+05   3.2633300e+05   3.8093700e+05   3.6586000e+05   3.3588400e+05   4.1564800e+05   4.9425300e+05   4.1956600e+05   4.0842500e+05   5.6839600e+05   5.7457500e+05   3.2330700e+05   2.9784900e+05   4.2066300e+05   4.0338000e+05   3.8541300e+05   4.4841900e+05   2.8454100e+05   2.7223000e+05   6.6181400e+05   5.5691400e+05   4.7582900e+05   4.7817500e+05   5.3824500e+05   5.5420300e+05   4.3653100e+05   4.3807500e+05   6.3669100e+05   4.9696800e+05   3.2302500e+05   3.4780800e+05   5.0815000e+05   5.5096700e+05   7.0972200e+05   6.2871100e+05   4.8709200e+05   4.5506200e+05   5.5618100e+05   4.8717600e+05   3.8670900e+05   5.4152800e+05   4.0220300e+05   5.5030700e+05   7.1184800e+05   8.1204000e+05   3.5971200e+05   3.2017300e+05   3.6507800e+05   4.2826500e+05   4.5221500e+05   4.9532900e+05   3.1141500e+05   2.9299200e+05   4.5107800e+05   4.4113300e+05   2.4321500e+05   2.0605600e+05   5.2879700e+05   6.1171900e+05   4.1832400e+05   3.8239000e+05   6.7809000e+05   7.4155000e+05   3.1014700e+05   3.2967400e+05   5.0938000e+05   5.0351100e+05
   6.4598100e+05   6.7987500e+05   6.4105900e+05   6.8891100e+05   4.4009900e+05   4.0800100e+05   7.7435900e+05   8.3921000e+05   4.1746900e+05   4.0105300e+05   3.7126800e+05   4.0858600e+05   5.0568300e+05   4.9107900e+05   0.0000000e+00   4.7116900e+05   3.7273300e+05   4.8514800e+05   5.2652700e+05   5.7244500e+05   3.1588800e+05   3.1288800e+05   6.4993700e+05   5.5598700e+05   3.4640200e+05   3.8215100e+05   3.7789100e+05   3.7632200e+05   4.6167500e+05   5.2451700e+05   4.8137600e+05   4.8751400e+05   6.6434200e+05   6.4820100e+05   3.4905000e+05   3.3251000e+05   4.2759300e+05   4.1011900e+05   4.1715900e+05   4.2847200e+05   3.1472700e+05   2.9536100e+05   7.1154700e+05   5.7135300e+05   5.2484200e+05   5.3960200e+05   5.7696800e+05   5.5603500e+05   4.5110500e+05   5.2327700e+05   6.5565700e+05   5.3130600e+05   3.6026100e+05   3.4730000e+05   5.5621700e+05   5.5195700e+05   6.9956800e+05   6.6016500e+05   5.0396500e+05   4.9911000e+05   5.9472800e+05   5.0719300e+05   4.0489100e+05   5.2219500e+05   4.1592300e+05   5.7322300e+05   7.3523700e+05   8.3049000e+05   4.2246100e+05   3.8718000e+05   3.7963800e+05   3.9849600e+05   4.5870600e+05   5.1230100e+05   3.1513300e+05   3.1991200e+05   4.8958300e+05   5.2093000e+05   2.9053300e+05   2.7801600e+05   5.9581900e+05   6.3861800e+05   4.2819800e+05   4.4095600e+05   7.4444000e+05   7.1803100e+05   3.6147700e+05   3.6420100e+05   5.3335000e+05   5.6461400e+05
   6.3978300e+05   6.6050600e+05   5.8263500e+05   6.7936200e+05   3.6552800e+05   3.4409000e+05   7.0592100e+05   8.1307200e+05   3.9534200e+05   3.7019400e+05   3.7575300e+05   4.3148200e+05   5.1639700e+05   4.2960900e+05   4.7116900e+05   0.0000000e+00   3.8102800e+05   4.5895900e+05   4.7529700e+05   5.1786800e+05   2.7381500e+05   2.7832800e+05   5.9315900e+05   5.1202600e+05   3.0187800e+05   3.6545000e+05   3.3993700e+05   3.8401500e+05   4.6606900e+05   5.2088000e+05   4.6369700e+05   4.1311000e+05   5.7630100e+05   5.5492000e+05   2.8079600e+05   2.7517900e+05   3.9464500e+05   4.1335400e+05   4.0996100e+05   3.9931300e+05   2.9371900e+05   2.8629800e+05   6.9596300e+05   5.3399500e+05   4.8539600e+05   5.2285800e+05   5.0432800e+05   5.2678400e+05   4.1636500e+05   4.7445200e+05   6.4871900e+05   5.0828500e+05   3.6092700e+05   3.4367200e+05   5.3865900e+05   5.8505300e+05   6.7284700e+05   6.5861600e+05   5.0695400e+05   5.1541500e+05   5.9764500e+05   4.6709300e+05   4.3045000e+05   5.3287900e+05   4.1295400e+05   5.4413500e+05   7.6249800e+05   7.7714700e+05   4.1044700e+05   3.6324200e+05   4.0003200e+05   3.9556200e+05   4.6542700e+05   4.8447400e+05   2.9689200e+05   3.0690500e+05   5.1488500e+05   4.9606900e+05   2.6498900e+05   2.4698100e+05   5.5089000e+05   5.9440900e+05   4.1397100e+05   3.8926000e+05   7.0204900e+05   7.1582200e+05   3.3176300e+05   3.4440800e+05   5.1855100e+05   5.6440900e+05
   4.9449900e+05   5.3017000e+05   4.5873800e+05   6.2056100e+05   2.8103100e+05   2.7309100e+05   6.3594000e+05   7.1803900e+05   2.9432000e+05   2.8991300e+05   2.3942300e+05   2.8865200e+05   4.1288200e+05   3.6324200e+05   3.7273300e+05   3.8102800e+05   0.0000000e+00   3.6111300e+05   3.7482700e+05   4.2470000e+05   2.3321700e+05   2.0923600e+05   5.5181400e+05   4.3250100e+05   2.5600500e+05   3.1572000e+05   2.7920900e+05   2.6719000e+05   3.5502000e+05   4.2724500e+05   3.8377300e+05   3.6262800e+05   5.2111600e+05   4.2584400e+05   1.9785500e+05   2.0582700e+05   2.9461700e+05   2.8770000e+05   3.0724900e+05   3.0230300e+05   1.9045700e+05   1.6432300e+05   5.6127700e+05   4.1502600e+05   3.9696300e+05   3.9240200e+05   3.9595800e+05   4.6242400e+05   3.4084300e+05   3.6631500e+05   5.2185000e+05   3.9747100e+05   2.3681300e+05   2.1337200e+05   4.2831100e+05   4.3831900e+05   5.6647400e+05   5.6855200e+05   3.9272300e+05   4.1967600e+05   4.9548800e+05   3.9903300e+05   2.9747600e+05   4.2332000e+05   3.2440100e+05   4.3180900e+05   6.6242600e+05   6.8825900e+05   3.1693300e+05   2.8167000e+05   3.1128100e+05   2.8683500e+05   3.4433900e+05   3.8010500e+05   2.0633500e+05   2.2577200e+05   3.9223700e+05   3.9871500e+05   1.7778700e+05   1.5093500e+05   4.7834400e+05   5.2497700e+05   3.0464000e+05   2.8732200e+05   5.7735500e+05   5.8490500e+05   2.3174000e+05   2.5364700e+05   4.0166600e+05   4.4103700e+05
   5.8005100e+05   6.4405700e+05   5.8240400e+05   6.7787300e+05   3.8498200e+05   3.6609200e+05   7.5677300e+05   8.1141400e+05   4.0643100e+05   3.8357700e+05   3.2116400e+05   3.5640400e+05   4.9476700e+05   4.3278500e+05   4.8514800e+05   4.5895900e+05   3.6111300e+05   0.0000000e+00   4.8472200e+05   4.9421700e+05   3.0476400e+05   3.0351600e+05   5.8960700e+05   5.1526600e+05   3.0216200e+05   3.4497000e+05   3.4030300e+05   3.3745500e+05   4.5287500e+05   5.0889000e+05   4.5157800e+05   3.9571200e+05   5.6892900e+05   4.9498100e+05   2.7875800e+05   2.8296800e+05   4.0816400e+05   3.9485400e+05   3.9266200e+05   3.9969000e+05   2.8349200e+05   2.5519800e+05   6.3565700e+05   5.0757600e+05   5.0512100e+05   4.7576700e+05   5.1941600e+05   5.8930600e+05   4.4789500e+05   4.8043400e+05   6.4067900e+05   5.0389400e+05   3.4123300e+05   3.1791100e+05   4.9918500e+05   5.4343800e+05   6.3765300e+05   6.2368400e+05   4.9536900e+05   5.1467100e+05   6.0341300e+05   4.7925000e+05   3.3939500e+05   4.8107500e+05   4.0964100e+05   5.1828400e+05   7.1991700e+05   7.3779400e+05   3.7294500e+05   3.5109500e+05   3.8118300e+05   3.8569700e+05   4.1984900e+05   4.3506800e+05   2.9432200e+05   2.8561800e+05   4.3898100e+05   4.6802200e+05   2.4634400e+05   2.4708100e+05   5.5779400e+05   5.7870000e+05   3.8700000e+05   3.7518800e+05   6.6916300e+05   7.0580000e+05   3.2131400e+05   3.4619100e+05   5.0706000e+05   5.3195700e+05
   6.3693700e+05   6.9002100e+05   5.9853700e+05   6.9863700e+05   4.1337000e+05   3.9114400e+05   7.6755900e+05   8.5874000e+05   3.8237800e+05   3.9852500e+05   3.3634000e+05   3.7911900e+05   5.2138900e+05   4.3131500e+05   5.2652700e+05   4.7529700e+05   3.7482700e+05   4.8472200e+05   0.0000000e+00   5.1199200e+05   2.9143400e+05   3.0331000e+05   6.0490300e+05   5.7412100e+05   3.8141800e+05   4.1425800e+05   3.8645400e+05   3.5651100e+05   4.9717800e+05   5.4742100e+05   4.8098100e+05   4.4799100e+05   6.1277300e+05   5.8362500e+05   3.1656600e+05   3.1472100e+05   4.2730500e+05   4.0155300e+05   4.1196300e+05   4.1839400e+05   2.7777000e+05   2.7701500e+05   6.5742900e+05   5.4846900e+05   5.1814800e+05   4.9729700e+05   4.9724300e+05   5.5868600e+05   4.3714300e+05   4.6836900e+05   6.1882300e+05   4.9294900e+05   3.3325200e+05   3.4331400e+05   5.2854300e+05   5.5905700e+05   6.4043600e+05   6.4053800e+05   5.4859500e+05   5.5706700e+05   6.2083600e+05   5.3684400e+05   4.2069700e+05   5.4957200e+05   4.6259300e+05   5.5501200e+05   6.9104100e+05   7.9204700e+05   4.2157200e+05   3.9140000e+05   4.1228900e+05   4.1569400e+05   4.7838400e+05   4.6890900e+05   3.1047500e+05   3.2388200e+05   4.6497400e+05   5.3155200e+05   2.8731400e+05   2.4896500e+05   5.6550200e+05   6.3340800e+05   4.5783700e+05   4.2939900e+05   7.2996500e+05   7.4974800e+05   3.3710500e+05   4.1170600e+05   5.6628900e+05   5.9282900e+05
   6.8634500e+05   7.3917600e+05   6.3964900e+05   6.9362500e+05   4.5037300e+05   4.2731900e+05   7.8806500e+05   9.1927000e+05   4.3024500e+05   4.2720600e+05   3.8770700e+05   4.0710800e+05   5.3163800e+05   4.6018500e+05   5.7244500e+05   5.1786800e+05   4.2470000e+05   4.9421700e+05   5.1199200e+05   0.0000000e+00   3.3111800e+05   3.1426700e+05   6.1921100e+05   5.6456600e+05   3.4204000e+05   4.1647300e+05   3.9510000e+05   3.7313100e+05   4.7516700e+05   5.6591800e+05   4.8685200e+05   4.7283600e+05   6.4961800e+05   6.0788200e+05   3.7031300e+05   3.3031800e+05   4.2385200e+05   4.5901700e+05   4.7035600e+05   4.6909300e+05   3.3358700e+05   3.2304500e+05   7.2356400e+05   6.2368200e+05   5.2465400e+05   5.5932700e+05   5.5468100e+05   5.6970100e+05   4.4619900e+05   5.3240900e+05   6.4434100e+05   5.2609400e+05   3.8567100e+05   3.8737000e+05   5.7949500e+05   5.8920600e+05   6.8755200e+05   6.6953800e+05   5.3062600e+05   5.6546100e+05   6.6108600e+05   5.4549100e+05   4.0308000e+05   5.1604900e+05   4.3971000e+05   5.4784900e+05   7.5937900e+05   8.1925500e+05   4.1018600e+05   3.7394100e+05   4.0345500e+05   4.5389100e+05   4.9517400e+05   5.1851400e+05   3.3329200e+05   3.0615900e+05   4.9064100e+05   5.6731300e+05   3.2573300e+05   3.1088800e+05   5.9377000e+05   6.6693300e+05   4.5840300e+05   4.3737600e+05   7.6967800e+05   7.7852200e+05   3.9021500e+05   3.9820700e+05   5.6561400e+05   5.7553700e+05
   4.8357200e+05   5.5916000e+05   4.3505100e+05   5.1137800e+05   2.6280100e+05   1.9893500e+05   5.7279300e+05   6.6509400e+05   2.2560500e+05   2.1903300e+05   1.5250400e+05   2.2142000e+05   3.3228300e+05   2.6331100e+05   3.1588800e+05   2.7381500e+05   2.3321700e+05   3.0476400e+05   2.9143400e+05   3.3111800e+05   0.0000000e+00   1.4348700e+05   4.6795700e+05   3.6107400e+05   1.6758100e+05   2.0633600e+05   1.9830100e+05   1.8257300e+05   3.0572000e+05   3.4385500e+05   2.8515700e+05   2.7415500e+05   4.2548000e+05   4.5197600e+05   1.4667100e+05   1.4476700e+05   2.4348400e+05   2.6994600e+05   2.5630000e+05   2.2295000e+05   1.0955700e+05   1.1093900e+05   5.4869500e+05   4.5670300e+05   3.4797700e+05   3.7633300e+05   3.6882000e+05   3.7724400e+05   2.5726600e+05   3.2249300e+05   4.3681200e+05   3.3030500e+05   1.9689800e+05   1.7666900e+05   3.8021500e+05   3.6056300e+05   4.8921200e+05   4.6832600e+05   3.4531000e+05   3.7350500e+05   4.4906400e+05   3.4054500e+05   2.2775800e+05   3.3267700e+05   2.7424300e+05   3.7464200e+05   5.7416700e+05   6.8397400e+05   2.1805200e+05   1.9115800e+05   2.0887100e+05   2.3689300e+05   2.6875000e+05   2.6985700e+05   1.2358000e+05   1.2298000e+05   3.0342600e+05   3.3821600e+05   1.0613600e+05   9.0904000e+04   4.1619900e+05   4.3694700e+05   2.3458500e+05   2.2048000e+05   5.3325600e+05   5.5638800e+05   1.7522100e+05   1.7668800e+05   3.5374200e+05   4.0762300e+05
   4.6440300e+05   5.1561000e+05   4.3419300e+05   5.4479800e+05   2.3935500e+05   1.9398800e+05   5.4202500e+05   6.5761200e+05   2.1909200e+05   1.9255700e+05   1.5400400e+05   2.1085900e+05   3.1948900e+05   2.6647400e+05   3.1288800e+05   2.7832800e+05   2.0923600e+05   3.0351600e+05   3.0331000e+05   3.1426700e+05   1.4348700e+05   0.0000000e+00   4.2218300e+05   3.3575700e+05   1.5214800e+05   1.7989200e+05   1.7352300e+05   1.5561200e+05   2.5887200e+05   3.4144800e+05   2.7988200e+05   2.6808800e+05   3.9714400e+05   4.0042300e+05   1.3445800e+05   1.3697600e+05   2.3255000e+05   2.4489500e+05   2.4250400e+05   2.1595700e+05   1.0800300e+05   1.0913800e+05   5.0138500e+05   4.1789100e+05   3.1071000e+05   3.4679100e+05   3.2531300e+05   3.5507300e+05   2.7303700e+05   3.1872400e+05   4.6359200e+05   2.9798400e+05   1.7874300e+05   1.6509600e+05   3.5002000e+05   3.5336400e+05   4.8644000e+05   4.5422300e+05   3.1743600e+05   3.5208700e+05   4.6600900e+05   3.1849500e+05   2.2153300e+05   3.3710500e+05   2.3148600e+05   3.3883800e+05   5.6085300e+05   6.3053200e+05   2.0559400e+05   1.8562600e+05   2.0964200e+05   2.4003600e+05   2.7064600e+05   2.9146800e+05   1.2036100e+05   1.2030300e+05   2.9384100e+05   3.2819300e+05   9.2105000e+04   7.8681000e+04   4.1120200e+05   4.6390500e+05   2.3139400e+05   2.3135600e+05   5.4153300e+05   5.7994100e+05   1.6081300e+05   1.8527300e+05   3.6627100e+05   3.7741500e+05
   7.6023600e+05   8.3443800e+05   7.2796200e+05   8.0245200e+05   5.8508500e+05   5.2182100e+05   9.1747600e+05   9.8553600e+05   5.1824300e+05   5.2226800e+05   4.8776800e+05   5.3982100e+05   6.3885800e+05   5.9520900e+05   6.4993700e+05   5.9315900e+05   5.5181400e+05   5.8960700e+05   6.0490300e+05   6.1921100e+05   4.6795700e+05   4.2218300e+05   0.0000000e+00   7.1146700e+05   4.8679100e+05   5.2664000e+05   5.0865000e+05   4.9519800e+05   6.1769300e+05   6.7692900e+05   6.0048800e+05   5.8414800e+05   7.0439000e+05   6.7665900e+05   4.0645400e+05   4.4116200e+05   4.9260100e+05   5.1241300e+05   5.4453500e+05   4.9066800e+05   3.9161800e+05   3.9861100e+05   7.5325300e+05   7.0871700e+05   5.8378200e+05   6.3407700e+05   5.8681300e+05   6.4305200e+05   5.4182400e+05   5.7053700e+05   7.2483200e+05   5.8393300e+05   4.3978900e+05   4.2053800e+05   5.8208500e+05   6.3110100e+05   7.4416700e+05   7.1142100e+05   5.7254800e+05   6.0895300e+05   7.2929100e+05   5.8937900e+05   4.8461200e+05   5.8197400e+05   5.0319400e+05   6.2644500e+05   8.0450200e+05   8.5052300e+05   4.9029400e+05   4.3865100e+05   4.9357000e+05   4.8188300e+05   5.8544400e+05   5.2897800e+05   3.7067000e+05   3.8296500e+05   5.4259300e+05   5.6821300e+05   3.5250700e+05   3.2689500e+05   6.7823000e+05   7.0869700e+05   5.0952400e+05   5.0368000e+05   8.1312200e+05   8.3003600e+05   4.3843800e+05   4.5566800e+05   6.4603400e+05   6.9078600e+05
   7.0205700e+05   7.2285400e+05   6.4763100e+05   7.6046600e+05   4.8979200e+05   4.3873000e+05   8.2981900e+05   8.8911200e+05   4.5203200e+05   4.5428800e+05   4.0349700e+05   4.6206600e+05   5.6329400e+05   5.3877800e+05   5.5598700e+05   5.1202600e+05   4.3250100e+05   5.1526600e+05   5.7412100e+05   5.6456600e+05   3.6107400e+05   3.3575700e+05   7.1146700e+05   0.0000000e+00   3.8046900e+05   4.2499900e+05   4.2254400e+05   3.8987700e+05   5.0666500e+05   5.9832500e+05   5.2147700e+05   4.7499000e+05   5.9979800e+05   6.0717600e+05   3.5249500e+05   3.6145100e+05   4.3252900e+05   4.6252100e+05   4.7795500e+05   4.0469400e+05   3.5638600e+05   3.4758000e+05   7.2824500e+05   6.4487200e+05   5.7167400e+05   5.6688300e+05   5.7080700e+05   5.3041500e+05   5.0620200e+05   5.3866000e+05   7.0337100e+05   5.6617200e+05   4.4155800e+05   4.4433600e+05   5.8675600e+05   5.9258200e+05   7.1470800e+05   6.7519200e+05   5.6098600e+05   5.6752700e+05   6.7961300e+05   5.3220700e+05   4.5558600e+05   5.8861800e+05   4.6282300e+05   5.6937100e+05   7.5424800e+05   8.0206400e+05   4.7703800e+05   4.1727600e+05   4.6418100e+05   4.6368500e+05   5.1806800e+05   5.0286600e+05   3.6973000e+05   3.5433500e+05   5.1609100e+05   5.4981700e+05   3.2308700e+05   3.2333800e+05   6.1938700e+05   6.6769800e+05   4.8171500e+05   4.4447300e+05   7.6216800e+05   7.6923100e+05   4.0548800e+05   4.0005200e+05   5.6425200e+05   5.9927900e+05
   4.9863600e+05   5.4010600e+05   4.7117300e+05   5.5496100e+05   2.7454000e+05   2.3959000e+05   6.4244000e+05   7.0577100e+05   2.7568000e+05   2.4781200e+05   1.8928700e+05   2.4728700e+05   3.6408900e+05   3.2633300e+05   3.4640200e+05   3.0187800e+05   2.5600500e+05   3.0216200e+05   3.8141800e+05   3.4204000e+05   1.6758100e+05   1.5214800e+05   4.8679100e+05   3.8046900e+05   0.0000000e+00   2.3563600e+05   1.9954000e+05   2.0770900e+05   3.3536700e+05   3.8055400e+05   3.1784600e+05   3.0154900e+05   4.7024000e+05   4.1639100e+05   1.7854600e+05   1.7222900e+05   2.7140100e+05   2.8472200e+05   3.0995700e+05   2.5947200e+05   1.4408900e+05   1.6076500e+05   5.2040200e+05   4.4050800e+05   3.5370300e+05   3.9932300e+05   4.1526900e+05   4.0590700e+05   3.4026300e+05   3.6726800e+05   5.0109500e+05   3.9782900e+05   2.2137800e+05   2.1619700e+05   4.1192900e+05   4.3010800e+05   5.7233600e+05   5.1557400e+05   3.6379500e+05   3.7914300e+05   4.5010800e+05   3.7603800e+05   2.4899300e+05   3.5380200e+05   2.5764300e+05   3.5080100e+05   5.5725800e+05   6.4466400e+05   2.5193300e+05   2.0477400e+05   2.5721300e+05   2.7709200e+05   3.2209600e+05   3.3885800e+05   1.6488900e+05   1.7546700e+05   3.4013400e+05   3.5970600e+05   1.4144200e+05   1.1411800e+05   4.4006100e+05   4.9703500e+05   2.6538200e+05   2.5324100e+05   5.5765900e+05   5.5218500e+05   2.2070700e+05   2.3837200e+05   3.7269600e+05   4.0116600e+05
   5.6313000e+05   5.6856500e+05   5.0831100e+05   5.9799500e+05   2.9945200e+05   2.7805400e+05   6.4902800e+05   7.5052400e+05   2.8850100e+05   2.8602400e+05   2.4931400e+05   2.8088100e+05   3.8022500e+05   3.8093700e+05   3.8215100e+05   3.6545000e+05   3.1572000e+05   3.4497000e+05   4.1425800e+05   4.1647300e+05   2.0633600e+05   1.7989200e+05   5.2664000e+05   4.2499900e+05   2.3563600e+05   0.0000000e+00   2.6039100e+05   2.3930000e+05   3.6039700e+05   4.2093300e+05   3.5910500e+05   3.3435400e+05   5.0269400e+05   4.7801700e+05   1.9926300e+05   2.1374500e+05   3.0781700e+05   2.9592300e+05   3.1735900e+05   2.8735500e+05   2.0466500e+05   1.7193900e+05   5.2198800e+05   4.5557900e+05   3.8141000e+05   4.1914600e+05   4.0284000e+05   4.2364700e+05   3.2184900e+05   3.6731600e+05   5.2747300e+05   3.5455400e+05   2.3392300e+05   2.3163400e+05   4.4692600e+05   4.8130900e+05   5.5061500e+05   5.2531400e+05   4.2235800e+05   4.2699700e+05   4.7666400e+05   3.3630900e+05   2.6994000e+05   4.0780100e+05   3.0755300e+05   4.1295400e+05   5.8193100e+05   7.1296400e+05   2.9287300e+05   2.4867200e+05   2.9594700e+05   3.0636100e+05   3.2794400e+05   3.4919700e+05   2.0100200e+05   2.0459500e+05   3.6787200e+05   3.7747600e+05   1.6180700e+05   1.3919600e+05   4.8394300e+05   5.2489700e+05   3.2397900e+05   2.9522200e+05   6.1359900e+05   6.1232000e+05   2.6519300e+05   2.6878600e+05   4.1238000e+05   4.2296200e+05
   5.3313700e+05   5.4976100e+05   4.6344900e+05   5.8734400e+05   3.0513400e+05   2.8824000e+05   6.7012900e+05   7.4184200e+05   3.0098000e+05   2.6653100e+05   2.2710500e+05   2.8469000e+05   3.7816000e+05   3.6586000e+05   3.7789100e+05   3.3993700e+05   2.7920900e+05   3.4030300e+05   3.8645400e+05   3.9510000e+05   1.9830100e+05   1.7352300e+05   5.0865000e+05   4.2254400e+05   1.9954000e+05   2.6039100e+05   0.0000000e+00   2.1297700e+05   3.4458800e+05   4.0800800e+05   3.6629600e+05   3.3542700e+05   4.4759000e+05   4.6420000e+05   1.8481000e+05   2.0047100e+05   3.0976700e+05   2.7942500e+05   2.7471100e+05   2.8866600e+05   1.9382700e+05   1.6033000e+05   5.3119100e+05   4.6323700e+05   3.6715800e+05   3.8902500e+05   3.6016100e+05   4.4423400e+05   3.3448700e+05   3.8314500e+05   5.0167800e+05   3.7616500e+05   2.5938000e+05   2.2511400e+05   4.2527100e+05   4.6100500e+05   5.6301900e+05   5.3934400e+05   4.1386600e+05   4.0226500e+05   4.8325300e+05   3.8567100e+05   2.6428700e+05   4.1313800e+05   3.1741600e+05   4.2311500e+05   6.2928500e+05   7.2570100e+05   2.6363800e+05   2.5607600e+05   2.9732900e+05   3.0193400e+05   3.3689000e+05   3.5944400e+05   2.0137800e+05   1.9359000e+05   3.3061800e+05   4.0389800e+05   1.6875400e+05   1.5594300e+05   4.7134000e+05   5.1286800e+05   3.1770300e+05   2.9668400e+05   5.9502500e+05   6.1489100e+05   2.2164000e+05   2.6949700e+05   4.2997600e+05   4.3941900e+05
   5.0815500e+05   5.1833700e+05   4.5032500e+05   5.5972200e+05   2.9619700e+05   2.5733000e+05   6.3343100e+05   7.0112800e+05   2.9412500e+05   2.4297800e+05   2.1376000e+05   2.8571900e+05   3.7230700e+05   3.3588400e+05   3.7632200e+05   3.8401500e+05   2.6719000e+05   3.3745500e+05   3.5651100e+05   3.7313100e+05   1.8257300e+05   1.5561200e+05   4.9519800e+05   3.8987700e+05   2.0770900e+05   2.3930000e+05   2.1297700e+05   0.0000000e+00   3.5046800e+05   3.9452400e+05   3.1003800e+05   3.2626600e+05   4.5395600e+05   4.6029300e+05   1.7307600e+05   2.0590500e+05   2.7544900e+05   2.9203400e+05   2.9500500e+05   2.6623400e+05   1.5975100e+05   1.5371200e+05   5.1135200e+05   4.4706100e+05   3.4533800e+05   4.0077600e+05   3.6265300e+05   4.5718400e+05   2.9453000e+05   3.5628700e+05   5.3633200e+05   3.6607000e+05   2.4450600e+05   2.0593000e+05   3.9942600e+05   4.2705900e+05   5.5899700e+05   5.3718200e+05   3.6482400e+05   3.9256300e+05   4.8511300e+05   3.8322600e+05   2.6520500e+05   3.9676700e+05   2.9430100e+05   4.0010100e+05   5.5954500e+05   7.3967800e+05   2.4206600e+05   2.5402800e+05   2.6995100e+05   2.6306400e+05   3.2080700e+05   3.7066100e+05   1.9092800e+05   1.7362600e+05   3.2721600e+05   3.5601500e+05   1.6955500e+05   1.5587600e+05   4.3689600e+05   5.0689400e+05   2.9405500e+05   2.7247700e+05   5.7777100e+05   6.1171000e+05   2.3194800e+05   2.4783300e+05   4.1949900e+05   4.0705100e+05
   5.7578400e+05   6.4240400e+05   5.7861900e+05   6.3263400e+05   3.6226100e+05   3.3149300e+05   7.3119200e+05   7.6274400e+05   3.5882900e+05   3.4513400e+05   3.1688500e+05   3.6341000e+05   4.7858800e+05   4.1564800e+05   4.6167500e+05   4.6606900e+05   3.5502000e+05   4.5287500e+05   4.9717800e+05   4.7516700e+05   3.0572000e+05   2.5887200e+05   6.1769300e+05   5.0666500e+05   3.3536700e+05   3.6039700e+05   3.4458800e+05   3.5046800e+05   0.0000000e+00   5.2686700e+05   4.5646700e+05   4.3291100e+05   5.7100500e+05   5.9346300e+05   2.8730000e+05   2.9279900e+05   3.8768700e+05   3.9288900e+05   4.2263700e+05   3.7419800e+05   2.9827800e+05   2.8232300e+05   6.2881600e+05   5.8031200e+05   4.7818700e+05   5.0824800e+05   4.8940200e+05   5.8276800e+05   3.6347400e+05   4.5420500e+05   6.4026800e+05   4.9619900e+05   3.5281400e+05   3.3700700e+05   5.1878600e+05   5.5828900e+05   6.8383200e+05   6.7452400e+05   5.1474400e+05   5.3229600e+05   6.2455300e+05   5.1989700e+05   3.9828000e+05   5.4397700e+05   4.6272500e+05   5.4118900e+05   7.2068500e+05   8.2026100e+05   4.2612900e+05   3.6565900e+05   3.9301500e+05   3.7422300e+05   4.5890100e+05   4.6111800e+05   2.9583300e+05   3.0579500e+05   4.5810100e+05   4.5923000e+05   2.6308000e+05   2.4207200e+05   5.6256700e+05   6.2180100e+05   4.1940200e+05   3.9136600e+05   6.8007700e+05   7.1553800e+05   3.3662100e+05   3.6681500e+05   5.0777500e+05   5.0255800e+05
   6.7074400e+05   7.1373200e+05   6.5028800e+05   7.4258000e+05   4.4788200e+05   4.3319100e+05   7.6506000e+05   8.4716100e+05   4.3458400e+05   4.4127000e+05   3.7134800e+05   4.3098200e+05   5.3889400e+05   4.9425300e+05   5.2451700e+05   5.2088000e+05   4.2724500e+05   5.0889000e+05   5.4742100e+05   5.6591800e+05   3.4385500e+05   3.4144800e+05   6.7692900e+05   5.9832500e+05   3.8055400e+05   4.2093300e+05   4.0800800e+05   3.9452400e+05   5.2686700e+05   0.0000000e+00   5.0420300e+05   4.9520300e+05   6.1161300e+05   6.4686300e+05   3.4879700e+05   3.3079900e+05   4.1449700e+05   4.4179700e+05   4.5055700e+05   4.2860500e+05   3.2383300e+05   3.2358300e+05   6.8474200e+05   6.0847700e+05   5.4920400e+05   5.4250500e+05   5.2266100e+05   5.8134800e+05   4.4317800e+05   5.0916400e+05   6.5055000e+05   5.5351400e+05   4.0142300e+05   3.7365500e+05   5.5885200e+05   5.7411900e+05   7.3118600e+05   6.8893100e+05   5.3880800e+05   5.3734700e+05   6.5689600e+05   5.4591400e+05   4.3190900e+05   5.7234200e+05   4.6312300e+05   5.5335600e+05   7.5270800e+05   8.6865200e+05   4.1841300e+05   3.9673400e+05   4.2726400e+05   4.3941700e+05   4.9236700e+05   5.2842900e+05   3.3721500e+05   3.3926400e+05   4.9900000e+05   5.4973200e+05   3.0485400e+05   3.0445400e+05   6.0762400e+05   7.0726100e+05   4.5160100e+05   4.3942600e+05   7.5478700e+05   7.5161400e+05   4.1014300e+05   4.1810500e+05   5.6421500e+05   5.4762900e+05
   6.5300700e+05   6.9525100e+05   5.9481300e+05   7.0862600e+05   4.0460900e+05   3.8814400e+05   7.2326100e+05   8.2166400e+05   3.9206700e+05   3.2986700e+05   3.1881700e+05   3.7547300e+05   4.7083600e+05   4.1956600e+05   4.8137600e+05   4.6369700e+05   3.8377300e+05   4.5157800e+05   4.8098100e+05   4.8685200e+05   2.8515700e+05   2.7988200e+05   6.0048800e+05   5.2147700e+05   3.1784600e+05   3.5910500e+05   3.6629600e+05   3.1003800e+05   4.5646700e+05   5.0420300e+05   0.0000000e+00   4.3181400e+05   5.9062600e+05   5.7745900e+05   3.0421900e+05   3.2153500e+05   4.2754400e+05   4.2593800e+05   4.0446300e+05   4.0692200e+05   3.0050500e+05   2.9359800e+05   6.4972100e+05   5.9059600e+05   5.0689500e+05   5.3204300e+05   4.9663300e+05   5.6275700e+05   3.9657300e+05   4.8541800e+05   5.9514200e+05   4.9801300e+05   3.7476000e+05   3.4938500e+05   5.3491500e+05   5.3570900e+05   6.5198700e+05   6.6799200e+05   5.0991000e+05   5.2422700e+05   5.9839500e+05   5.0410900e+05   3.9996000e+05   4.8373400e+05   4.1685600e+05   5.2802800e+05   7.3375100e+05   7.9097600e+05   4.1645100e+05   3.6640600e+05   3.7492600e+05   4.0676300e+05   4.7367100e+05   4.4381300e+05   2.9991800e+05   3.2031100e+05   4.7810700e+05   4.7330100e+05   2.6863400e+05   2.7248400e+05   5.8868700e+05   6.5943300e+05   4.2158100e+05   4.1069700e+05   6.8130200e+05   7.1935400e+05   3.6513600e+05   3.9342700e+05   5.1545900e+05   5.3141800e+05
   6.2053600e+05   6.9339300e+05   5.6893900e+05   6.6900300e+05   3.7174600e+05   3.2789700e+05   7.7723600e+05   8.1337400e+05   3.5859200e+05   3.2749700e+05   3.1751700e+05   3.6182800e+05   4.3963500e+05   4.0842500e+05   4.8751400e+05   4.1311000e+05   3.6262800e+05   3.9571200e+05   4.4799100e+05   4.7283600e+05   2.7415500e+05   2.6808800e+05   5.8414800e+05   4.7499000e+05   3.0154900e+05   3.3435400e+05   3.3542700e+05   3.2626600e+05   4.3291100e+05   4.9520300e+05   4.3181400e+05   0.0000000e+00   5.8026400e+05   5.6925700e+05   2.8534500e+05   2.9854600e+05   4.0157700e+05   4.0208000e+05   4.0168700e+05   3.8096600e+05   2.8306500e+05   2.6231100e+05   6.3980700e+05   5.8738900e+05   4.8094000e+05   4.7060900e+05   4.6688100e+05   5.3737100e+05   4.5008200e+05   4.3602300e+05   5.8504900e+05   4.7159700e+05   3.2318500e+05   3.2017100e+05   5.1493100e+05   5.0675200e+05   6.5760600e+05   6.4633200e+05   4.8930000e+05   5.3248100e+05   6.1199000e+05   4.9798700e+05   3.7345600e+05   4.8086800e+05   4.1068900e+05   5.0172300e+05   6.8573600e+05   7.4602700e+05   3.7229500e+05   3.5193000e+05   3.8048700e+05   3.8804200e+05   4.3674100e+05   4.5017400e+05   2.9041200e+05   2.7694800e+05   4.3199600e+05   4.4268300e+05   2.4799400e+05   2.3625100e+05   5.5791200e+05   6.3385600e+05   3.8694300e+05   4.0115700e+05   6.7054500e+05   6.9452400e+05   3.2535200e+05   3.6466000e+05   5.0149400e+05   5.1321700e+05
   7.6483900e+05   8.2662900e+05   7.1637900e+05   8.4987800e+05   5.3186300e+05   4.6737500e+05   9.2562700e+05   9.5222500e+05   5.1660400e+05   5.0241000e+05   4.9850400e+05   5.4552700e+05   6.0798900e+05   5.6839600e+05   6.6434200e+05   5.7630100e+05   5.2111600e+05   5.6892900e+05   6.1277300e+05   6.4961800e+05   4.2548000e+05   3.9714400e+05   7.0439000e+05   5.9979800e+05   4.7024000e+05   5.0269400e+05   4.4759000e+05   4.5395600e+05   5.7100500e+05   6.1161300e+05   5.9062600e+05   5.8026400e+05   0.0000000e+00   6.9523100e+05   4.3229900e+05   4.2090700e+05   5.2445300e+05   5.4366200e+05   5.4635500e+05   4.9548200e+05   4.1454800e+05   3.9868800e+05   8.0684100e+05   7.2893700e+05   6.1833400e+05   6.1827800e+05   6.3276300e+05   6.6902100e+05   5.5280100e+05   6.1563800e+05   7.5122100e+05   5.8609300e+05   4.5847800e+05   4.5219300e+05   6.4764500e+05   6.8484500e+05   8.0301600e+05   7.7694500e+05   6.4037800e+05   6.5081400e+05   7.4161200e+05   6.7079000e+05   5.2682100e+05   6.4989200e+05   5.5079200e+05   6.4338200e+05   8.9545300e+05   9.6392000e+05   5.4696200e+05   4.8201100e+05   5.2983700e+05   5.4764100e+05   5.8364600e+05   6.0685500e+05   4.4177600e+05   4.3463600e+05   5.8519000e+05   6.1558600e+05   3.9942000e+05   3.8626300e+05   7.3081000e+05   8.0203900e+05   5.5374400e+05   5.4695500e+05   8.0819600e+05   8.0430300e+05   4.6040100e+05   5.0997200e+05   6.4350700e+05   6.6493200e+05
   7.2152100e+05   8.3186000e+05   7.2281800e+05   7.4120000e+05   4.7468400e+05   4.6174400e+05   8.8857700e+05   9.1562000e+05   4.9429300e+05   4.5989400e+05   4.3255100e+05   4.8793000e+05   6.0051100e+05   5.7457500e+05   6.4820100e+05   5.5492000e+05   4.2584400e+05   4.9498100e+05   5.8362500e+05   6.0788200e+05   4.5197600e+05   4.0042300e+05   6.7665900e+05   6.0717600e+05   4.1639100e+05   4.7801700e+05   4.6420000e+05   4.6029300e+05   5.9346300e+05   6.4686300e+05   5.7745900e+05   5.6925700e+05   6.9523100e+05   0.0000000e+00   4.3785400e+05   4.1070000e+05   5.1655200e+05   5.0590200e+05   5.0761600e+05   4.7450900e+05   4.0807900e+05   3.7350100e+05   7.5561100e+05   6.5479700e+05   5.8945900e+05   5.7974600e+05   6.2572100e+05   5.8737800e+05   5.0414300e+05   5.3432100e+05   7.0454400e+05   5.5643100e+05   4.5437600e+05   4.2848200e+05   5.9751900e+05   6.3554500e+05   7.2468200e+05   7.4058000e+05   5.8501900e+05   6.1576100e+05   7.1733200e+05   6.0820700e+05   4.8484700e+05   5.6868000e+05   5.1191100e+05   6.2691100e+05   8.3018600e+05   9.4485000e+05   4.9432200e+05   4.6109700e+05   4.7290600e+05   5.0274200e+05   5.4126100e+05   5.3543700e+05   4.1118000e+05   3.8767200e+05   5.3894100e+05   6.0185200e+05   3.8407600e+05   3.4713700e+05   6.9946800e+05   6.9967000e+05   5.0726600e+05   4.7963900e+05   8.4580700e+05   7.9503400e+05   4.5290700e+05   4.7347800e+05   6.0585800e+05   5.6536400e+05
   4.9182800e+05   5.2749500e+05   4.5473100e+05   5.3642800e+05   2.3957000e+05   2.1642900e+05   6.2672500e+05   6.5792600e+05   2.3579000e+05   2.2671400e+05   2.0490100e+05   2.4264100e+05   3.5523900e+05   3.2330700e+05   3.4905000e+05   2.8079600e+05   1.9785500e+05   2.7875800e+05   3.1656600e+05   3.7031300e+05   1.4667100e+05   1.3445800e+05   4.0645400e+05   3.5249500e+05   1.7854600e+05   1.9926300e+05   1.8481000e+05   1.7307600e+05   2.8730000e+05   3.4879700e+05   3.0421900e+05   2.8534500e+05   4.3229900e+05   4.3785400e+05   0.0000000e+00   1.5492100e+05   2.4225200e+05   2.6690000e+05   2.7420400e+05   2.4671400e+05   1.4678900e+05   1.2034400e+05   4.9089300e+05   4.5972900e+05   3.3179600e+05   3.9505600e+05   3.4761100e+05   3.7316400e+05   2.7497800e+05   3.1557900e+05   4.6890800e+05   3.1258700e+05   2.0517100e+05   2.0743900e+05   3.8366700e+05   4.3947600e+05   5.0557400e+05   4.9883800e+05   3.3440400e+05   3.7674300e+05   4.6671100e+05   3.5894400e+05   2.3175300e+05   3.4174000e+05   2.6415800e+05   3.5692800e+05   5.3942200e+05   7.0433200e+05   2.2241300e+05   2.2190000e+05   2.4720400e+05   2.1287900e+05   2.9698400e+05   2.8978300e+05   1.3713800e+05   1.3303200e+05   2.8240500e+05   3.2052400e+05   1.2401300e+05   1.2086000e+05   4.1759900e+05   4.4376200e+05   2.5090200e+05   2.4703100e+05   5.5080300e+05   5.5563200e+05   1.9009600e+05   2.0304900e+05   3.4520400e+05   3.6171500e+05
   4.7523100e+05   4.9421300e+05   4.3416100e+05   4.8046300e+05   2.5838800e+05   1.8489800e+05   5.9503900e+05   6.6437500e+05   2.1773400e+05   1.9990100e+05   1.7534000e+05   2.1240300e+05   3.1622600e+05   2.9784900e+05   3.3251000e+05   2.7517900e+05   2.0582700e+05   2.8296800e+05   3.1472100e+05   3.3031800e+05   1.4476700e+05   1.3697600e+05   4.4116200e+05   3.6145100e+05   1.7222900e+05   2.1374500e+05   2.0047100e+05   2.0590500e+05   2.9279900e+05   3.3079900e+05   3.2153500e+05   2.9854600e+05   4.2090700e+05   4.1070000e+05   1.5492100e+05   0.0000000e+00   2.4065400e+05   2.4421300e+05   2.4270500e+05   2.3370900e+05   1.2902800e+05   1.1869100e+05   4.7877600e+05   4.3583100e+05   3.2306600e+05   3.4374600e+05   3.2466300e+05   3.7816900e+05   2.6757200e+05   3.0469200e+05   4.9166200e+05   3.1338400e+05   1.9206100e+05   1.7091500e+05   3.4654800e+05   3.9439400e+05   4.5476700e+05   4.6277000e+05   3.6075800e+05   3.3797000e+05   4.3370700e+05   3.2735500e+05   2.1097000e+05   3.4639700e+05   2.6864100e+05   3.4478600e+05   5.4611100e+05   6.3181400e+05   2.4473400e+05   2.0621000e+05   2.2559000e+05   2.3126000e+05   2.9770000e+05   2.7121500e+05   1.3204400e+05   1.2816900e+05   3.0199400e+05   2.9155200e+05   1.0085300e+05   9.8576000e+04   4.1384600e+05   4.5242200e+05   2.5671600e+05   2.2233000e+05   5.4389000e+05   5.4452000e+05   2.1165300e+05   1.8575800e+05   3.3207200e+05   3.5196400e+05
   5.6140500e+05   6.1455400e+05   5.4844000e+05   6.3979700e+05   3.4616400e+05   3.0213100e+05   6.4358800e+05   7.3285800e+05   3.2279500e+05   2.9665600e+05   2.7036300e+05   3.1347200e+05   4.4237900e+05   4.2066300e+05   4.2759300e+05   3.9464500e+05   2.9461700e+05   4.0816400e+05   4.2730500e+05   4.2385200e+05   2.4348400e+05   2.3255000e+05   4.9260100e+05   4.3252900e+05   2.7140100e+05   3.0781700e+05   3.0976700e+05   2.7544900e+05   3.8768700e+05   4.1449700e+05   4.2754400e+05   4.0157700e+05   5.2445300e+05   5.1655200e+05   2.4225200e+05   2.4065400e+05   0.0000000e+00   3.5709300e+05   3.2726900e+05   3.2790500e+05   2.3234500e+05   2.0883500e+05   5.6210900e+05   5.2749300e+05   4.5116000e+05   4.3391800e+05   4.2145200e+05   4.7834800e+05   3.6485300e+05   4.3590500e+05   5.6538900e+05   4.1329200e+05   2.8964600e+05   3.0998600e+05   4.5916600e+05   5.1736100e+05   6.0907000e+05   5.9954700e+05   4.4164100e+05   4.2195500e+05   5.3617600e+05   4.1820200e+05   3.2801400e+05   4.4510500e+05   3.8090900e+05   4.7617500e+05   6.9198500e+05   7.6631300e+05   3.3755800e+05   2.8111600e+05   3.1864800e+05   3.5351300e+05   4.0629200e+05   4.2479800e+05   2.1485000e+05   2.1395800e+05   4.1876200e+05   3.9214400e+05   1.8519400e+05   1.8578200e+05   5.0811600e+05   5.9709700e+05   4.0346700e+05   3.5094300e+05   6.4692000e+05   6.6318400e+05   2.9106000e+05   2.9431000e+05   4.4585900e+05   4.7038500e+05
   5.8231700e+05   6.1946800e+05   5.4977700e+05   6.4973300e+05   3.6093900e+05   3.3402400e+05   6.9692300e+05   7.4252100e+05   3.0963800e+05   3.0349900e+05   2.9883100e+05   3.4359700e+05   4.1063900e+05   4.0338000e+05   4.1011900e+05   4.1335400e+05   2.8770000e+05   3.9485400e+05   4.0155300e+05   4.5901700e+05   2.6994600e+05   2.4489500e+05   5.1241300e+05   4.6252100e+05   2.8472200e+05   2.9592300e+05   2.7942500e+05   2.9203400e+05   3.9288900e+05   4.4179700e+05   4.2593800e+05   4.0208000e+05   5.4366200e+05   5.0590200e+05   2.6690000e+05   2.4421300e+05   3.5709300e+05   0.0000000e+00   3.4339500e+05   3.6097400e+05   2.6671900e+05   2.1848500e+05   5.6693100e+05   5.1857800e+05   4.5033100e+05   4.3203800e+05   4.1979600e+05   5.0533100e+05   3.4526400e+05   4.1036100e+05   5.6421000e+05   4.4120700e+05   2.7976000e+05   2.4887300e+05   4.6151000e+05   4.6054200e+05   6.1587600e+05   5.7645500e+05   4.3424400e+05   4.5485200e+05   5.3265700e+05   4.5491900e+05   3.2162400e+05   4.6416800e+05   3.5181900e+05   4.6720700e+05   6.5815300e+05   7.3260000e+05   3.2663700e+05   2.9999400e+05   3.3407900e+05   3.4646400e+05   4.0389100e+05   4.1796500e+05   2.7083500e+05   2.3140600e+05   4.1678900e+05   4.2753300e+05   2.0998400e+05   2.1223200e+05   5.0593700e+05   5.6100500e+05   3.8068100e+05   3.7602100e+05   6.7204400e+05   7.0979300e+05   3.0497700e+05   3.2678600e+05   4.7615600e+05   4.6482400e+05
   6.0383100e+05   6.2748900e+05   5.4216300e+05   6.4604100e+05   3.3861200e+05   3.2423400e+05   7.2211000e+05   7.8461400e+05   3.4708000e+05   3.1583100e+05   2.7884900e+05   3.1964000e+05   4.2916700e+05   3.8541300e+05   4.1715900e+05   4.0996100e+05   3.0724900e+05   3.9266200e+05   4.1196300e+05   4.7035600e+05   2.5630000e+05   2.4250400e+05   5.4453500e+05   4.7795500e+05   3.0995700e+05   3.1735900e+05   2.7471100e+05   2.9500500e+05   4.2263700e+05   4.5055700e+05   4.0446300e+05   4.0168700e+05   5.4635500e+05   5.0761600e+05   2.7420400e+05   2.4270500e+05   3.2726900e+05   3.4339500e+05   0.0000000e+00   3.4827200e+05   2.2344000e+05   2.2301800e+05   5.7377400e+05   5.1822500e+05   4.5811900e+05   4.1685600e+05   4.4294900e+05   4.9655800e+05   3.3566200e+05   3.7589800e+05   5.4091700e+05   4.4969500e+05   2.7874100e+05   2.6773000e+05   4.8852400e+05   4.8773600e+05   6.1526600e+05   5.7150000e+05   4.2800800e+05   4.3676400e+05   5.4031700e+05   4.4904800e+05   3.3336900e+05   4.3582300e+05   3.4205800e+05   4.5982800e+05   6.8014700e+05   7.0251500e+05   3.2912600e+05   3.0862600e+05   3.4536000e+05   3.3992000e+05   4.2561300e+05   3.8232500e+05   2.4663500e+05   2.1691800e+05   4.0090600e+05   4.4203700e+05   2.3903700e+05   2.3234800e+05   5.3261000e+05   6.1042300e+05   3.8718800e+05   3.6156800e+05   6.5792500e+05   6.8474500e+05   3.1294600e+05   3.3308500e+05   5.2514400e+05   5.2300700e+05
   5.8521400e+05   6.2908900e+05   5.5324800e+05   6.6551400e+05   3.4808100e+05   3.3578500e+05   6.7916600e+05   7.5484100e+05   3.4646800e+05   3.2877700e+05   2.5207200e+05   3.2015900e+05   4.1897600e+05   4.4841900e+05   4.2847200e+05   3.9931300e+05   3.0230300e+05   3.9969000e+05   4.1839400e+05   4.6909300e+05   2.2295000e+05   2.1595700e+05   4.9066800e+05   4.0469400e+05   2.5947200e+05   2.8735500e+05   2.8866600e+05   2.6623400e+05   3.7419800e+05   4.2860500e+05   4.0692200e+05   3.8096600e+05   4.9548200e+05   4.7450900e+05   2.4671400e+05   2.3370900e+05   3.2790500e+05   3.6097400e+05   3.4827200e+05   0.0000000e+00   1.9309000e+05   2.0029300e+05   5.9349000e+05   5.3177200e+05   4.3026400e+05   4.4386400e+05   4.5328400e+05   4.7088500e+05   3.2283800e+05   4.3484200e+05   5.3523700e+05   4.3835000e+05   2.8409500e+05   2.7005500e+05   4.7865100e+05   4.8834300e+05   6.2151800e+05   5.8604200e+05   4.2089800e+05   4.6428600e+05   5.2889700e+05   4.3832200e+05   3.1300600e+05   4.2201000e+05   3.2855500e+05   4.6335800e+05   6.6783700e+05   7.3148900e+05   3.0320400e+05   2.8422300e+05   3.3884300e+05   3.2393500e+05   3.8933100e+05   3.9097100e+05   2.5110600e+05   2.4677600e+05   3.9144900e+05   4.0706100e+05   2.0445800e+05   2.0656300e+05   5.0523100e+05   5.6180800e+05   3.5976200e+05   3.3758400e+05   6.5412700e+05   6.8401900e+05   3.0690200e+05   3.1882600e+05   4.7906700e+05   4.7953800e+05
   4.3638300e+05   4.9313900e+05   3.8563000e+05   4.9750400e+05   2.1982100e+05   1.9083600e+05   5.5669200e+05   6.4490900e+05   2.0892900e+05   2.0597000e+05   1.6241300e+05   2.1546400e+05   3.1511900e+05   2.8454100e+05   3.1472700e+05   2.9371900e+05   1.9045700e+05   2.8349200e+05   2.7777000e+05   3.3358700e+05   1.0955700e+05   1.0800300e+05   3.9161800e+05   3.5638600e+05   1.4408900e+05   2.0466500e+05   1.9382700e+05   1.5975100e+05   2.9827800e+05   3.2383300e+05   3.0050500e+05   2.8306500e+05   4.1454800e+05   4.0807900e+05   1.4678900e+05   1.2902800e+05   2.3234500e+05   2.6671900e+05   2.2344000e+05   1.9309000e+05   0.0000000e+00   8.9086000e+04   4.8925100e+05   4.2793200e+05   3.0399200e+05   3.6452700e+05   3.3164200e+05   3.8110500e+05   2.7479600e+05   3.0449900e+05   4.2163700e+05   3.1614400e+05   1.6940600e+05   1.7655100e+05   3.7655400e+05   3.8994600e+05   5.2470200e+05   4.9000200e+05   3.2303400e+05   3.5489500e+05   4.2273800e+05   3.2015400e+05   2.1593800e+05   3.0256300e+05   2.2477600e+05   3.3533500e+05   5.4847100e+05   6.1959100e+05   2.0007000e+05   1.8500600e+05   2.1355700e+05   2.1217100e+05   2.6736900e+05   2.6694400e+05   1.1878600e+05   1.1979700e+05   2.7321400e+05   3.1164100e+05   8.3335000e+04   7.1398000e+04   3.9187400e+05   4.5417600e+05   2.3065400e+05   2.2759300e+05   5.2960300e+05   5.1797300e+05   1.5705600e+05   1.8254700e+05   3.4094100e+05   3.5397500e+05
   4.1228000e+05   4.5525700e+05   3.7829900e+05   4.9662300e+05   1.9167300e+05   1.8901500e+05   5.5323400e+05   6.2292200e+05   1.9714800e+05   2.0396800e+05   1.5275700e+05   1.9953100e+05   2.8406100e+05   2.7223000e+05   2.9536100e+05   2.8629800e+05   1.6432300e+05   2.5519800e+05   2.7701500e+05   3.2304500e+05   1.1093900e+05   1.0913800e+05   3.9861100e+05   3.4758000e+05   1.6076500e+05   1.7193900e+05   1.6033000e+05   1.5371200e+05   2.8232300e+05   3.2358300e+05   2.9359800e+05   2.6231100e+05   3.9868800e+05   3.7350100e+05   1.2034400e+05   1.1869100e+05   2.0883500e+05   2.1848500e+05   2.2301800e+05   2.0029300e+05   8.9086000e+04   0.0000000e+00   4.7682200e+05   4.0369100e+05   2.8615700e+05   3.3998600e+05   3.3073800e+05   3.6361400e+05   2.5900200e+05   2.9139200e+05   4.2536900e+05   2.8478700e+05   1.6615400e+05   1.5890100e+05   3.2393100e+05   3.5461900e+05   4.9393900e+05   4.8085800e+05   3.0793200e+05   3.3229800e+05   3.9320900e+05   2.9876500e+05   1.9772400e+05   2.9896400e+05   2.3787800e+05   3.3983800e+05   5.2952500e+05   6.2880700e+05   1.9800000e+05   1.6813300e+05   1.9679400e+05   2.0948300e+05   2.8075200e+05   2.5583600e+05   9.3319000e+04   1.1264000e+05   2.4755700e+05   2.8683100e+05   8.3260000e+04   6.8197000e+04   4.0168200e+05   4.2885100e+05   2.4262500e+05   2.1220100e+05   4.9200400e+05   5.3308700e+05   1.8862000e+05   1.9706400e+05   3.2766500e+05   3.4903700e+05
   7.7082100e+05   8.2357200e+05   7.5087100e+05   8.8820800e+05   5.8080400e+05   5.6583600e+05   9.3092000e+05   1.0036430e+06   5.5213300e+05   5.3765200e+05   5.1652300e+05   5.4074100e+05   6.7105400e+05   6.6181400e+05   7.1154700e+05   6.9596300e+05   5.6127700e+05   6.3565700e+05   6.5742900e+05   7.2356400e+05   5.4869500e+05   5.0138500e+05   7.5325300e+05   7.2824500e+05   5.2040200e+05   5.2198800e+05   5.3119100e+05   5.1135200e+05   6.2881600e+05   6.8474200e+05   6.4972100e+05   6.3980700e+05   8.0684100e+05   7.5561100e+05   4.9089300e+05   4.7877600e+05   5.6210900e+05   5.6693100e+05   5.7377400e+05   5.9349000e+05   4.8925100e+05   4.7682200e+05   0.0000000e+00   7.8934200e+05   6.7387200e+05   7.1923200e+05   7.1203800e+05   7.1270700e+05   6.3550300e+05   6.3854700e+05   7.5421200e+05   6.1770400e+05   5.2946300e+05   4.9948900e+05   7.1223500e+05   7.1986500e+05   8.8168200e+05   8.0850000e+05   6.4885800e+05   6.8095500e+05   7.6530700e+05   6.4586600e+05   5.5104400e+05   6.3555800e+05   5.6049400e+05   6.5720800e+05   8.9305200e+05   1.0076820e+06   5.8078100e+05   5.2212000e+05   5.5696500e+05   5.6274300e+05   6.3142200e+05   5.9025800e+05   4.5593000e+05   4.6097200e+05   6.0040500e+05   6.5374700e+05   3.8502200e+05   3.8918900e+05   7.5802900e+05   8.0794600e+05   5.7372400e+05   5.7915500e+05   8.9642600e+05   8.8952300e+05   5.4908800e+05   5.4599800e+05   7.2360200e+05   7.0815900e+05
   7.3708300e+05   7.2966400e+05   6.6978300e+05   8.1417300e+05   5.0769800e+05   5.0408400e+05   8.1414300e+05   9.3147900e+05   4.4500300e+05   4.7138500e+05   4.3244200e+05   4.7430700e+05   5.9329600e+05   5.5691400e+05   5.7135300e+05   5.3399500e+05   4.1502600e+05   5.0757600e+05   5.4846900e+05   6.2368200e+05   4.5670300e+05   4.1789100e+05   7.0871700e+05   6.4487200e+05   4.4050800e+05   4.5557900e+05   4.6323700e+05   4.4706100e+05   5.8031200e+05   6.0847700e+05   5.9059600e+05   5.8738900e+05   7.2893700e+05   6.5479700e+05   4.5972900e+05   4.3583100e+05   5.2749300e+05   5.1857800e+05   5.1822500e+05   5.3177200e+05   4.2793200e+05   4.0369100e+05   7.8934200e+05   0.0000000e+00   6.3398600e+05   6.5379900e+05   6.2810300e+05   6.3947300e+05   5.4977600e+05   5.6353900e+05   7.7253000e+05   6.2110600e+05   4.6591000e+05   4.3658300e+05   6.0432800e+05   6.6393600e+05   7.8445800e+05   8.1001200e+05   6.4889400e+05   6.1088200e+05   7.1353700e+05   6.0716200e+05   4.4659000e+05   5.9179600e+05   5.1430700e+05   6.0080700e+05   8.1691300e+05   8.9957900e+05   4.8156600e+05   4.6750200e+05   5.2473100e+05   5.0792600e+05   5.3350200e+05   5.2622300e+05   3.5854100e+05   3.7722500e+05   5.5035000e+05   5.9415900e+05   3.4906800e+05   3.4211600e+05   6.8143100e+05   7.2421800e+05   5.4418100e+05   5.2219500e+05   7.9630200e+05   8.0893100e+05   4.6053200e+05   4.6753300e+05   5.7231400e+05   6.1179500e+05
   6.8255500e+05   6.6049600e+05   6.0597800e+05   7.6234000e+05   4.4693200e+05   4.1824300e+05   7.9596900e+05   9.0140000e+05   4.3389800e+05   4.2035900e+05   3.6621500e+05   4.0170600e+05   5.1547900e+05   4.7582900e+05   5.2484200e+05   4.8539600e+05   3.9696300e+05   5.0512100e+05   5.1814800e+05   5.2465400e+05   3.4797700e+05   3.1071000e+05   5.8378200e+05   5.7167400e+05   3.5370300e+05   3.8141000e+05   3.6715800e+05   3.4533800e+05   4.7818700e+05   5.4920400e+05   5.0689500e+05   4.8094000e+05   6.1833400e+05   5.8945900e+05   3.3179600e+05   3.2306600e+05   4.5116000e+05   4.5033100e+05   4.5811900e+05   4.3026400e+05   3.0399200e+05   2.8615700e+05   6.7387200e+05   6.3398600e+05   0.0000000e+00   5.3136700e+05   5.3041500e+05   5.8574700e+05   4.5714400e+05   5.3664200e+05   6.8574000e+05   5.0144500e+05   3.7190800e+05   3.6394100e+05   5.8825300e+05   6.2200900e+05   7.0335100e+05   7.1616900e+05   5.1274600e+05   5.1983300e+05   6.3134700e+05   5.2461900e+05   4.0769500e+05   5.2460500e+05   4.6240800e+05   5.3080700e+05   7.5173400e+05   8.6989800e+05   4.1375200e+05   3.8029900e+05   4.2571700e+05   4.2374300e+05   4.5802800e+05   4.5032300e+05   3.0975900e+05   2.9706500e+05   4.7174300e+05   5.2079700e+05   3.2018100e+05   2.8299900e+05   5.9557000e+05   6.5112900e+05   4.5784700e+05   4.3939000e+05   7.3318400e+05   7.1717500e+05   3.7806600e+05   4.4232500e+05   5.6088400e+05   5.4048300e+05
   6.7474000e+05   7.3142600e+05   6.1915000e+05   7.5985500e+05   4.4479600e+05   4.3161000e+05   8.4497300e+05   8.4102000e+05   3.9448800e+05   4.0210200e+05   3.9382300e+05   4.3333700e+05   5.1320100e+05   4.7817500e+05   5.3960200e+05   5.2285800e+05   3.9240200e+05   4.7576700e+05   4.9729700e+05   5.5932700e+05   3.7633300e+05   3.4679100e+05   6.3407700e+05   5.6688300e+05   3.9932300e+05   4.1914600e+05   3.8902500e+05   4.0077600e+05   5.0824800e+05   5.4250500e+05   5.3204300e+05   4.7060900e+05   6.1827800e+05   5.7974600e+05   3.9505600e+05   3.4374600e+05   4.3391800e+05   4.3203800e+05   4.1685600e+05   4.4386400e+05   3.6452700e+05   3.3998600e+05   7.1923200e+05   6.5379900e+05   5.3136700e+05   0.0000000e+00   5.2869200e+05   5.8280800e+05   4.8350300e+05   5.3357200e+05   6.8625100e+05   5.5691500e+05   3.9024100e+05   4.3409000e+05   5.9703100e+05   5.8993300e+05   6.8476300e+05   7.1942500e+05   5.3602100e+05   5.6899800e+05   6.3704000e+05   5.6547300e+05   4.2859600e+05   5.2796300e+05   4.3925400e+05   5.7148400e+05   7.5742300e+05   7.8559800e+05   3.9869200e+05   4.0063700e+05   4.2778400e+05   4.1791900e+05   5.0524300e+05   5.0012400e+05   3.2275600e+05   3.6228300e+05   4.9745100e+05   5.3840100e+05   3.3179900e+05   3.0022000e+05   6.2961500e+05   6.7695900e+05   4.7165000e+05   4.5886500e+05   7.1978200e+05   7.7588300e+05   4.1435900e+05   4.1346600e+05   5.6351900e+05   5.6021900e+05
   6.9706300e+05   7.6672600e+05   6.4353200e+05   7.7146900e+05   4.4968400e+05   4.3708000e+05   8.3639900e+05   8.9309300e+05   4.2334100e+05   3.9937500e+05   4.0253800e+05   4.3837300e+05   5.4478100e+05   5.3824500e+05   5.7696800e+05   5.0432800e+05   3.9595800e+05   5.1941600e+05   4.9724300e+05   5.5468100e+05   3.6882000e+05   3.2531300e+05   5.8681300e+05   5.7080700e+05   4.1526900e+05   4.0284000e+05   3.6016100e+05   3.6265300e+05   4.8940200e+05   5.2266100e+05   4.9663300e+05   4.6688100e+05   6.3276300e+05   6.2572100e+05   3.4761100e+05   3.2466300e+05   4.2145200e+05   4.1979600e+05   4.4294900e+05   4.5328400e+05   3.3164200e+05   3.3073800e+05   7.1203800e+05   6.2810300e+05   5.3041500e+05   5.2869200e+05   0.0000000e+00   5.8797300e+05   4.5276900e+05   5.5087400e+05   7.0685300e+05   5.5207500e+05   4.1427400e+05   3.7842900e+05   6.2782600e+05   6.0868800e+05   7.1587000e+05   6.9117200e+05   5.4456900e+05   5.5132300e+05   6.3693500e+05   5.5206000e+05   4.2816500e+05   5.3981000e+05   4.3718700e+05   5.9102600e+05   8.0839900e+05   8.5182100e+05   4.1313100e+05   4.3229500e+05   4.4064500e+05   4.4118600e+05   4.7870800e+05   5.1346500e+05   3.6726400e+05   3.5321100e+05   5.3812700e+05   5.1300500e+05   3.2089900e+05   3.2544000e+05   6.4527500e+05   6.6010300e+05   4.6149700e+05   4.4395600e+05   7.4517300e+05   7.5606000e+05   4.5158200e+05   4.2220200e+05   5.7147100e+05   5.7528300e+05
   6.9532500e+05   7.6423400e+05   6.5088500e+05   7.5044200e+05   4.7875000e+05   4.6123700e+05   8.5209900e+05   9.0349700e+05   4.7206700e+05   4.6723100e+05   4.3336700e+05   4.3434000e+05   5.3818100e+05   5.5420300e+05   5.5603500e+05   5.2678400e+05   4.6242400e+05   5.8930600e+05   5.5868600e+05   5.6970100e+05   3.7724400e+05   3.5507300e+05   6.4305200e+05   5.3041500e+05   4.0590700e+05   4.2364700e+05   4.4423400e+05   4.5718400e+05   5.8276800e+05   5.8134800e+05   5.6275700e+05   5.3737100e+05   6.6902100e+05   5.8737800e+05   3.7316400e+05   3.7816900e+05   4.7834800e+05   5.0533100e+05   4.9655800e+05   4.7088500e+05   3.8110500e+05   3.6361400e+05   7.1270700e+05   6.3947300e+05   5.8574700e+05   5.8280800e+05   5.8797300e+05   0.0000000e+00   5.0311600e+05   5.8342100e+05   7.2522800e+05   5.6247900e+05   4.3037400e+05   4.1005200e+05   6.0011800e+05   6.1202400e+05   6.8184400e+05   7.0729500e+05   5.1604300e+05   5.6716000e+05   6.5898400e+05   6.0051700e+05   5.0473200e+05   6.0784100e+05   4.9010900e+05   6.0153400e+05   7.6161200e+05   8.7386900e+05   4.0294700e+05   3.8144200e+05   4.6433900e+05   4.7989300e+05   5.3646300e+05   5.3652400e+05   3.8214800e+05   3.5742000e+05   5.5469000e+05   5.0220600e+05   3.2052900e+05   2.9229500e+05   6.6640600e+05   6.8516000e+05   4.6995600e+05   4.6946500e+05   7.8246100e+05   7.8611000e+05   4.6245500e+05   4.2333800e+05   5.9108300e+05   5.9268300e+05
   5.9791500e+05   6.4860900e+05   5.6034900e+05   6.7918400e+05   3.7792300e+05   3.7854800e+05   7.4972800e+05   8.1687400e+05   3.9210200e+05   3.8208900e+05   3.4570300e+05   3.3794400e+05   4.1939800e+05   4.3653100e+05   4.5110500e+05   4.1636500e+05   3.4084300e+05   4.4789500e+05   4.3714300e+05   4.4619900e+05   2.5726600e+05   2.7303700e+05   5.4182400e+05   5.0620200e+05   3.4026300e+05   3.2184900e+05   3.3448700e+05   2.9453000e+05   3.6347400e+05   4.4317800e+05   3.9657300e+05   4.5008200e+05   5.5280100e+05   5.0414300e+05   2.7497800e+05   2.6757200e+05   3.6485300e+05   3.4526400e+05   3.3566200e+05   3.2283800e+05   2.7479600e+05   2.5900200e+05   6.3550300e+05   5.4977600e+05   4.5714400e+05   4.8350300e+05   4.5276900e+05   5.0311600e+05   0.0000000e+00   4.2056900e+05   5.5615700e+05   3.9838900e+05   2.5503900e+05   3.0039500e+05   5.2693900e+05   4.9671000e+05   5.8103100e+05   5.7241400e+05   4.2617900e+05   4.5494300e+05   5.6049000e+05   4.8226900e+05   3.4546400e+05   4.6343600e+05   3.7162300e+05   4.6346800e+05   6.3354000e+05   7.6808900e+05   3.4012700e+05   3.1688700e+05   3.4495200e+05   3.4739400e+05   4.0895000e+05   3.5698200e+05   2.4400000e+05   2.3564900e+05   4.1068500e+05   3.9293900e+05   2.2086300e+05   1.9298000e+05   5.2198200e+05   5.8086100e+05   3.7291800e+05   3.5661200e+05   6.3238800e+05   6.7242800e+05   2.9740800e+05   3.1915500e+05   4.9607500e+05   5.3172700e+05
   5.9289500e+05   6.5062500e+05   5.6882000e+05   7.0272800e+05   4.1976500e+05   3.9591700e+05   7.7094100e+05   8.2196300e+05   4.0977600e+05   4.2464800e+05   3.7638900e+05   4.0247200e+05   5.0625600e+05   4.3807500e+05   5.2327700e+05   4.7445200e+05   3.6631500e+05   4.8043400e+05   4.6836900e+05   5.3240900e+05   3.2249300e+05   3.1872400e+05   5.7053700e+05   5.3866000e+05   3.6726800e+05   3.6731600e+05   3.8314500e+05   3.5628700e+05   4.5420500e+05   5.0916400e+05   4.8541800e+05   4.3602300e+05   6.1563800e+05   5.3432100e+05   3.1557900e+05   3.0469200e+05   4.3590500e+05   4.1036100e+05   3.7589800e+05   4.3484200e+05   3.0449900e+05   2.9139200e+05   6.3854700e+05   5.6353900e+05   5.3664200e+05   5.3357200e+05   5.5087400e+05   5.8342100e+05   4.2056900e+05   0.0000000e+00   6.5291300e+05   4.8502300e+05   3.5463700e+05   3.4847500e+05   5.6748100e+05   5.8773000e+05   6.7882200e+05   6.5868600e+05   5.1449000e+05   5.3844400e+05   6.1580200e+05   5.2499200e+05   4.0925800e+05   5.1478500e+05   4.1826900e+05   5.7792000e+05   7.1857800e+05   8.4204800e+05   4.1658000e+05   3.7820300e+05   3.9563300e+05   3.9901800e+05   4.7244500e+05   4.7802000e+05   3.0698000e+05   2.8957400e+05   4.6849600e+05   4.6165000e+05   2.6201700e+05   2.5351800e+05   5.6100700e+05   6.4268000e+05   3.9913500e+05   3.5736500e+05   7.0137800e+05   7.1252500e+05   3.5709300e+05   3.6334400e+05   4.9335900e+05   5.3264000e+05
   7.7444400e+05   8.2227600e+05   7.2764800e+05   8.4425200e+05   5.7914200e+05   5.4486800e+05   8.8551600e+05   9.7220400e+05   5.3943800e+05   5.4658300e+05   4.7097200e+05   5.2823300e+05   6.4104100e+05   6.3669100e+05   6.5565700e+05   6.4871900e+05   5.2185000e+05   6.4067900e+05   6.1882300e+05   6.4434100e+05   4.3681200e+05   4.6359200e+05   7.2483200e+05   7.0337100e+05   5.0109500e+05   5.2747300e+05   5.0167800e+05   5.3633200e+05   6.4026800e+05   6.5055000e+05   5.9514200e+05   5.8504900e+05   7.5122100e+05   7.0454400e+05   4.6890800e+05   4.9166200e+05   5.6538900e+05   5.6421000e+05   5.4091700e+05   5.3523700e+05   4.2163700e+05   4.2536900e+05   7.5421200e+05   7.7253000e+05   6.8574000e+05   6.8625100e+05   7.0685300e+05   7.2522800e+05   5.5615700e+05   6.5291300e+05   0.0000000e+00   6.3594400e+05   5.3382200e+05   4.7974700e+05   6.9703500e+05   7.3659800e+05   8.6098800e+05   7.7102700e+05   6.3897700e+05   6.9573200e+05   7.1522000e+05   6.5593900e+05   5.3340900e+05   6.6605100e+05   6.0166700e+05   6.6840000e+05   8.1732100e+05   9.3246700e+05   5.7191500e+05   5.2942900e+05   5.3774300e+05   5.2599300e+05   6.2134900e+05   6.1449500e+05   4.4398300e+05   4.4153300e+05   6.6311100e+05   6.3837500e+05   4.4254100e+05   4.3885500e+05   7.1643400e+05   7.6040100e+05   5.7454900e+05   5.7739300e+05   8.7041600e+05   8.7940400e+05   5.0770100e+05   4.8357200e+05   6.7040900e+05   7.0965000e+05
   6.8940500e+05   6.8722700e+05   6.5281600e+05   7.3170700e+05   4.7200200e+05   4.3401400e+05   7.8727000e+05   8.3039200e+05   4.1598100e+05   4.1978600e+05   3.5136600e+05   4.0669800e+05   5.1943200e+05   4.9696800e+05   5.3130600e+05   5.0828500e+05   3.9747100e+05   5.0389400e+05   4.9294900e+05   5.2609400e+05   3.3030500e+05   2.9798400e+05   5.8393300e+05   5.6617200e+05   3.9782900e+05   3.5455400e+05   3.7616500e+05   3.6607000e+05   4.9619900e+05   5.5351400e+05   4.9801300e+05   4.7159700e+05   5.8609300e+05   5.5643100e+05   3.1258700e+05   3.1338400e+05   4.1329200e+05   4.4120700e+05   4.4969500e+05   4.3835000e+05   3.1614400e+05   2.8478700e+05   6.1770400e+05   6.2110600e+05   5.0144500e+05   5.5691500e+05   5.5207500e+05   5.6247900e+05   3.9838900e+05   4.8502300e+05   6.3594400e+05   0.0000000e+00   3.8974300e+05   3.8029700e+05   5.7960400e+05   5.9193200e+05   7.2083900e+05   6.3602600e+05   5.0397700e+05   5.6465900e+05   6.2286300e+05   5.1700100e+05   4.0375700e+05   5.2109700e+05   4.3993800e+05   5.0495900e+05   7.2743500e+05   8.4373300e+05   4.2646500e+05   3.7419100e+05   4.0130000e+05   4.1477900e+05   4.5779300e+05   4.4289500e+05   3.0353500e+05   3.0287700e+05   4.8683600e+05   5.1335600e+05   3.0843200e+05   2.8363100e+05   6.2442100e+05   6.8963100e+05   4.7202300e+05   4.4363200e+05   7.3336600e+05   7.5046700e+05   3.6167800e+05   3.9230100e+05   5.0116400e+05   5.6439500e+05
   5.1652100e+05   5.8369200e+05   5.0619600e+05   6.1679300e+05   2.7387000e+05   2.4511500e+05   6.3713200e+05   6.9184100e+05   2.7922500e+05   2.6945700e+05   2.4208700e+05   2.7664900e+05   3.5850700e+05   3.2302500e+05   3.6026100e+05   3.6092700e+05   2.3681300e+05   3.4123300e+05   3.3325200e+05   3.8567100e+05   1.9689800e+05   1.7874300e+05   4.3978900e+05   4.4155800e+05   2.2137800e+05   2.3392300e+05   2.5938000e+05   2.4450600e+05   3.5281400e+05   4.0142300e+05   3.7476000e+05   3.2318500e+05   4.5847800e+05   4.5437600e+05   2.0517100e+05   1.9206100e+05   2.8964600e+05   2.7976000e+05   2.7874100e+05   2.8409500e+05   1.6940600e+05   1.6615400e+05   5.2946300e+05   4.6591000e+05   3.7190800e+05   3.9024100e+05   4.1427400e+05   4.3037400e+05   2.5503900e+05   3.5463700e+05   5.3382200e+05   3.8974300e+05   0.0000000e+00   2.2874100e+05   4.2554500e+05   4.3900000e+05   5.7000300e+05   5.4945400e+05   3.9965500e+05   4.3146200e+05   4.8514700e+05   3.8789100e+05   2.8416900e+05   3.8297500e+05   3.2981100e+05   4.0797800e+05   6.1620800e+05   6.5636800e+05   2.4962000e+05   2.2370100e+05   2.5287500e+05   2.7994000e+05   3.2286600e+05   3.2970000e+05   1.6785300e+05   1.7352300e+05   3.4565700e+05   3.8048800e+05   1.5938800e+05   1.5032300e+05   4.5704300e+05   5.1207500e+05   3.0133300e+05   2.9862800e+05   5.6831800e+05   5.9252500e+05   2.5233100e+05   2.4361300e+05   3.9095300e+05   4.4739700e+05
   5.2827800e+05   5.5424200e+05   4.8060700e+05   5.7403100e+05   2.4335800e+05   2.4045800e+05   6.1462700e+05   6.6719000e+05   2.3455700e+05   2.3568400e+05   2.1164200e+05   2.5000600e+05   3.5325400e+05   3.4780800e+05   3.4730000e+05   3.4367200e+05   2.1337200e+05   3.1791100e+05   3.4331400e+05   3.8737000e+05   1.7666900e+05   1.6509600e+05   4.2053800e+05   4.4433600e+05   2.1619700e+05   2.3163400e+05   2.2511400e+05   2.0593000e+05   3.3700700e+05   3.7365500e+05   3.4938500e+05   3.2017100e+05   4.5219300e+05   4.2848200e+05   2.0743900e+05   1.7091500e+05   3.0998600e+05   2.4887300e+05   2.6773000e+05   2.7005500e+05   1.7655100e+05   1.5890100e+05   4.9948900e+05   4.3658300e+05   3.6394100e+05   4.3409000e+05   3.7842900e+05   4.1005200e+05   3.0039500e+05   3.4847500e+05   4.7974700e+05   3.8029700e+05   2.2874100e+05   0.0000000e+00   4.3911200e+05   4.0191400e+05   5.3221400e+05   5.2365500e+05   3.8035500e+05   4.2393000e+05   5.0082400e+05   3.9658600e+05   2.6306100e+05   3.8813800e+05   3.0849500e+05   4.2597600e+05   5.9011100e+05   6.4911200e+05   2.4222200e+05   2.2779600e+05   2.8070400e+05   2.8871200e+05   3.0708700e+05   3.3966100e+05   1.4924300e+05   1.6145000e+05   3.1305800e+05   3.5121500e+05   1.4304700e+05   1.3864600e+05   4.6541400e+05   5.0884600e+05   2.8517600e+05   2.9062600e+05   5.5633300e+05   6.2817800e+05   2.6122500e+05   2.5943300e+05   3.8897500e+05   4.2090100e+05
   7.3100400e+05   7.6208200e+05   6.7890100e+05   7.5626300e+05   4.6253100e+05   4.8292500e+05   8.3170900e+05   8.8840700e+05   4.5579300e+05   4.6742800e+05   4.1519500e+05   4.5154500e+05   5.4150000e+05   5.0815000e+05   5.5621700e+05   5.3865900e+05   4.2831100e+05   4.9918500e+05   5.2854300e+05   5.7949500e+05   3.8021500e+05   3.5002000e+05   5.8208500e+05   5.8675600e+05   4.1192900e+05   4.4692600e+05   4.2527100e+05   3.9942600e+05   5.1878600e+05   5.5885200e+05   5.3491500e+05   5.1493100e+05   6.4764500e+05   5.9751900e+05   3.8366700e+05   3.4654800e+05   4.5916600e+05   4.6151000e+05   4.8852400e+05   4.7865100e+05   3.7655400e+05   3.2393100e+05   7.1223500e+05   6.0432800e+05   5.8825300e+05   5.9703100e+05   6.2782600e+05   6.0011800e+05   5.2693900e+05   5.6748100e+05   6.9703500e+05   5.7960400e+05   4.2554500e+05   4.3911200e+05   0.0000000e+00   6.0527000e+05   7.5880700e+05   7.7341600e+05   5.7324000e+05   6.4560800e+05   7.2336900e+05   5.5872200e+05   4.3511100e+05   6.1911900e+05   5.3481300e+05   6.4102600e+05   8.1273900e+05   8.5031500e+05   4.8903800e+05   4.2640900e+05   4.6858800e+05   5.0490100e+05   5.6484600e+05   5.7190600e+05   4.0417700e+05   3.7273600e+05   5.3922100e+05   5.4013200e+05   3.6888600e+05   3.4605200e+05   6.9670400e+05   7.4113100e+05   5.1301300e+05   5.2335600e+05   7.9026000e+05   8.2045300e+05   4.3801400e+05   4.2487100e+05   6.2591100e+05   6.0135600e+05
   6.9951800e+05   7.7050100e+05   6.5922100e+05   7.5850100e+05   4.7182400e+05   4.5490800e+05   8.7939000e+05   9.0336600e+05   4.6582000e+05   4.7709500e+05   4.4701400e+05   4.7529100e+05   5.7072800e+05   5.5096700e+05   5.5195700e+05   5.8505300e+05   4.3831900e+05   5.4343800e+05   5.5905700e+05   5.8920600e+05   3.6056300e+05   3.5336400e+05   6.3110100e+05   5.9258200e+05   4.3010800e+05   4.8130900e+05   4.6100500e+05   4.2705900e+05   5.5828900e+05   5.7411900e+05   5.3570900e+05   5.0675200e+05   6.8484500e+05   6.3554500e+05   4.3947600e+05   3.9439400e+05   5.1736100e+05   4.6054200e+05   4.8773600e+05   4.8834300e+05   3.8994600e+05   3.5461900e+05   7.1986500e+05   6.6393600e+05   6.2200900e+05   5.8993300e+05   6.0868800e+05   6.1202400e+05   4.9671000e+05   5.8773000e+05   7.3659800e+05   5.9193200e+05   4.3900000e+05   4.0191400e+05   6.0527000e+05   0.0000000e+00   7.2371800e+05   7.6737000e+05   5.6298300e+05   5.9731700e+05   7.0791700e+05   6.1445400e+05   4.9319600e+05   6.1991600e+05   4.9190000e+05   6.0471500e+05   7.5505000e+05   8.7284300e+05   4.7191000e+05   4.2492300e+05   4.9224500e+05   5.0234800e+05   5.4304500e+05   5.5473200e+05   3.3756900e+05   3.4697800e+05   5.3141900e+05   5.4773700e+05   3.6351600e+05   3.2589400e+05   7.0435700e+05   7.1380300e+05   4.8421700e+05   4.9131900e+05   7.6557500e+05   8.5074700e+05   4.6650900e+05   4.5459400e+05   6.3726500e+05   6.3340400e+05
   8.4430300e+05   9.0614200e+05   8.1413900e+05   9.2678700e+05   6.3956300e+05   5.6999800e+05   9.8342700e+05   9.8204200e+05   5.2629200e+05   5.7866300e+05   5.5470900e+05   5.9901000e+05   7.2942300e+05   7.0972200e+05   6.9956800e+05   6.7284700e+05   5.6647400e+05   6.3765300e+05   6.4043600e+05   6.8755200e+05   4.8921200e+05   4.8644000e+05   7.4416700e+05   7.1470800e+05   5.7233600e+05   5.5061500e+05   5.6301900e+05   5.5899700e+05   6.8383200e+05   7.3118600e+05   6.5198700e+05   6.5760600e+05   8.0301600e+05   7.2468200e+05   5.0557400e+05   4.5476700e+05   6.0907000e+05   6.1587600e+05   6.1526600e+05   6.2151800e+05   5.2470200e+05   4.9393900e+05   8.8168200e+05   7.8445800e+05   7.0335100e+05   6.8476300e+05   7.1587000e+05   6.8184400e+05   5.8103100e+05   6.7882200e+05   8.6098800e+05   7.2083900e+05   5.7000300e+05   5.3221400e+05   7.5880700e+05   7.2371800e+05   0.0000000e+00   8.7251800e+05   6.7008700e+05   6.7193300e+05   8.1138800e+05   6.8211300e+05   5.7449900e+05   7.2527900e+05   6.3310300e+05   7.2372800e+05   9.0004900e+05   1.0634080e+06   6.3583400e+05   5.7960600e+05   6.2306500e+05   6.0447300e+05   6.6784800e+05   6.5636000e+05   4.8488700e+05   5.2229000e+05   7.2787100e+05   6.4121300e+05   4.8353200e+05   4.6840700e+05   8.1969500e+05   8.4087500e+05   6.3048000e+05   5.9884500e+05   9.2623900e+05   9.2147000e+05   5.6482200e+05   5.5609400e+05   7.3438000e+05   7.0771700e+05
   7.8224100e+05   8.6301000e+05   7.8651200e+05   9.1015900e+05   5.8641800e+05   5.7823500e+05   9.7231100e+05   1.0037010e+06   5.6699500e+05   5.3634700e+05   4.9850700e+05   5.3210900e+05   6.5373200e+05   6.2871100e+05   6.6016500e+05   6.5861600e+05   5.6855200e+05   6.2368400e+05   6.4053800e+05   6.6953800e+05   4.6832600e+05   4.5422300e+05   7.1142100e+05   6.7519200e+05   5.1557400e+05   5.2531400e+05   5.3934400e+05   5.3718200e+05   6.7452400e+05   6.8893100e+05   6.6799200e+05   6.4633200e+05   7.7694500e+05   7.4058000e+05   4.9883800e+05   4.6277000e+05   5.9954700e+05   5.7645500e+05   5.7150000e+05   5.8604200e+05   4.9000200e+05   4.8085800e+05   8.0850000e+05   8.1001200e+05   7.1616900e+05   7.1942500e+05   6.9117200e+05   7.0729500e+05   5.7241400e+05   6.5868600e+05   7.7102700e+05   6.3602600e+05   5.4945400e+05   5.2365500e+05   7.7341600e+05   7.6737000e+05   8.7251800e+05   0.0000000e+00   6.5029500e+05   6.4568600e+05   7.9730700e+05   7.0114700e+05   5.7843700e+05   6.8935300e+05   5.7488500e+05   7.3206500e+05   9.0808200e+05   1.0580240e+06   5.7341900e+05   5.5036100e+05   5.9740900e+05   5.8324600e+05   6.4698800e+05   6.3079800e+05   4.8692500e+05   4.9023400e+05   6.9348700e+05   6.3210100e+05   4.6554900e+05   4.3569100e+05   7.6631100e+05   7.7395900e+05   6.1542500e+05   6.3214400e+05   9.2985100e+05   9.5873800e+05   6.0084600e+05   5.6761900e+05   7.2078200e+05   7.2951700e+05
   6.5701300e+05   7.2858600e+05   6.2022100e+05   7.4039600e+05   4.6528600e+05   4.1961800e+05   8.1180200e+05   8.2416000e+05   4.2575900e+05   3.7747200e+05   3.4638000e+05   4.2392000e+05   4.9787900e+05   4.8709200e+05   5.0396500e+05   5.0695400e+05   3.9272300e+05   4.9536900e+05   5.4859500e+05   5.3062600e+05   3.4531000e+05   3.1743600e+05   5.7254800e+05   5.6098600e+05   3.6379500e+05   4.2235800e+05   4.1386600e+05   3.6482400e+05   5.1474400e+05   5.3880800e+05   5.0991000e+05   4.8930000e+05   6.4037800e+05   5.8501900e+05   3.3440400e+05   3.6075800e+05   4.4164100e+05   4.3424400e+05   4.2800800e+05   4.2089800e+05   3.2303400e+05   3.0793200e+05   6.4885800e+05   6.4889400e+05   5.1274600e+05   5.3602100e+05   5.4456900e+05   5.1604300e+05   4.2617900e+05   5.1449000e+05   6.3897700e+05   5.0397700e+05   3.9965500e+05   3.8035500e+05   5.7324000e+05   5.6298300e+05   6.7008700e+05   6.5029500e+05   0.0000000e+00   5.5162300e+05   6.5948400e+05   5.3864900e+05   4.0757800e+05   5.0209400e+05   4.3252000e+05   5.6055600e+05   7.1165300e+05   8.0699300e+05   4.1423700e+05   3.6538800e+05   4.2625900e+05   4.1748600e+05   4.9837000e+05   4.9625000e+05   3.0565500e+05   2.9998900e+05   5.1332600e+05   4.4384700e+05   2.7738900e+05   2.8468700e+05   5.9655000e+05   6.4014800e+05   4.5007000e+05   4.4198400e+05   7.2883400e+05   7.2999400e+05   3.7281200e+05   3.7112700e+05   5.2431100e+05   5.6240700e+05
   6.5694600e+05   6.9666100e+05   6.2047800e+05   7.0931300e+05   4.2473500e+05   4.4378300e+05   8.4016300e+05   8.5444600e+05   4.6693800e+05   4.3389800e+05   3.8339200e+05   4.1545500e+05   4.8144100e+05   4.5506200e+05   4.9911000e+05   5.1541500e+05   4.1967600e+05   5.1467100e+05   5.5706700e+05   5.6546100e+05   3.7350500e+05   3.5208700e+05   6.0895300e+05   5.6752700e+05   3.7914300e+05   4.2699700e+05   4.0226500e+05   3.9256300e+05   5.3229600e+05   5.3734700e+05   5.2422700e+05   5.3248100e+05   6.5081400e+05   6.1576100e+05   3.7674300e+05   3.3797000e+05   4.2195500e+05   4.5485200e+05   4.3676400e+05   4.6428600e+05   3.5489500e+05   3.3229800e+05   6.8095500e+05   6.1088200e+05   5.1983300e+05   5.6899800e+05   5.5132300e+05   5.6716000e+05   4.5494300e+05   5.3844400e+05   6.9573200e+05   5.6465900e+05   4.3146200e+05   4.2393000e+05   6.4560800e+05   5.9731700e+05   6.7193300e+05   6.4568600e+05   5.5162300e+05   0.0000000e+00   6.7718500e+05   5.4391000e+05   4.2261000e+05   5.4868800e+05   4.6290200e+05   5.5297900e+05   7.2709600e+05   8.1396500e+05   4.3002300e+05   4.1163900e+05   4.2245600e+05   4.2088900e+05   5.1591000e+05   5.0547200e+05   3.1669500e+05   3.0704200e+05   5.0737300e+05   4.9038500e+05   2.8829100e+05   2.8319500e+05   6.2555700e+05   6.4464600e+05   4.8391100e+05   4.2699400e+05   7.2287100e+05   7.3393200e+05   4.2999400e+05   3.8945000e+05   5.4540800e+05   5.1857800e+05
   7.7280200e+05   7.7258900e+05   7.1432700e+05   8.7816400e+05   5.6779300e+05   5.1955300e+05   9.5561200e+05   9.3079300e+05   5.1466100e+05   4.9661000e+05   4.6387400e+05   5.1210000e+05   5.7808500e+05   5.5618100e+05   5.9472800e+05   5.9764500e+05   4.9548800e+05   6.0341300e+05   6.2083600e+05   6.6108600e+05   4.4906400e+05   4.6600900e+05   7.2929100e+05   6.7961300e+05   4.5010800e+05   4.7666400e+05   4.8325300e+05   4.8511300e+05   6.2455300e+05   6.5689600e+05   5.9839500e+05   6.1199000e+05   7.4161200e+05   7.1733200e+05   4.6671100e+05   4.3370700e+05   5.3617600e+05   5.3265700e+05   5.4031700e+05   5.2889700e+05   4.2273800e+05   3.9320900e+05   7.6530700e+05   7.1353700e+05   6.3134700e+05   6.3704000e+05   6.3693500e+05   6.5898400e+05   5.6049000e+05   6.1580200e+05   7.1522000e+05   6.2286300e+05   4.8514700e+05   5.0082400e+05   7.2336900e+05   7.0791700e+05   8.1138800e+05   7.9730700e+05   6.5948400e+05   6.7718500e+05   0.0000000e+00   6.4604300e+05   5.6574700e+05   6.4593900e+05   5.8203700e+05   6.5615700e+05   8.7728100e+05   9.1910000e+05   5.7475600e+05   5.2734700e+05   5.6941500e+05   5.5287100e+05   6.3100900e+05   6.1780100e+05   4.5317300e+05   4.7346800e+05   6.3266300e+05   6.1598000e+05   4.2045600e+05   4.2232700e+05   7.3965000e+05   7.7431400e+05   5.8194600e+05   5.3518800e+05   8.3569500e+05   8.3933600e+05   4.7943800e+05   4.7928700e+05   6.5980900e+05   6.7749700e+05
   6.2861500e+05   6.9407900e+05   6.0498800e+05   7.1432900e+05   4.4810700e+05   3.8643900e+05   7.7291500e+05   8.4630400e+05   4.0787200e+05   4.2817200e+05   3.5363300e+05   4.6433000e+05   4.9370800e+05   4.8717600e+05   5.0719300e+05   4.6709300e+05   3.9903300e+05   4.7925000e+05   5.3684400e+05   5.4549100e+05   3.4054500e+05   3.1849500e+05   5.8937900e+05   5.3220700e+05   3.7603800e+05   3.3630900e+05   3.8567100e+05   3.8322600e+05   5.1989700e+05   5.4591400e+05   5.0410900e+05   4.9798700e+05   6.7079000e+05   6.0820700e+05   3.5894400e+05   3.2735500e+05   4.1820200e+05   4.5491900e+05   4.4904800e+05   4.3832200e+05   3.2015400e+05   2.9876500e+05   6.4586600e+05   6.0716200e+05   5.2461900e+05   5.6547300e+05   5.5206000e+05   6.0051700e+05   4.8226900e+05   5.2499200e+05   6.5593900e+05   5.1700100e+05   3.8789100e+05   3.9658600e+05   5.5872200e+05   6.1445400e+05   6.8211300e+05   7.0114700e+05   5.3864900e+05   5.4391000e+05   6.4604300e+05   0.0000000e+00   4.3177300e+05   5.9146800e+05   4.6424600e+05   5.8036400e+05   7.6232500e+05   7.5506500e+05   4.1953500e+05   3.6876100e+05   4.0745400e+05   4.1799400e+05   5.1431800e+05   4.6215700e+05   3.5052400e+05   3.0704700e+05   4.9984600e+05   4.9344600e+05   2.8609800e+05   2.7281500e+05   6.0097400e+05   6.4703300e+05   4.6771400e+05   4.2295900e+05   7.3519300e+05   7.5939500e+05   3.5969200e+05   3.9298800e+05   5.3361300e+05   5.4417500e+05
   5.6653600e+05   5.8751600e+05   4.9048000e+05   6.4567500e+05   3.5883500e+05   3.0450100e+05   6.9181900e+05   7.1510500e+05   2.9928800e+05   3.1700100e+05   2.8874400e+05   3.4029400e+05   3.9196400e+05   3.8670900e+05   4.0489100e+05   4.3045000e+05   2.9747600e+05   3.3939500e+05   4.2069700e+05   4.0308000e+05   2.2775800e+05   2.2153300e+05   4.8461200e+05   4.5558600e+05   2.4899300e+05   2.6994000e+05   2.6428700e+05   2.6520500e+05   3.9828000e+05   4.3190900e+05   3.9996000e+05   3.7345600e+05   5.2682100e+05   4.8484700e+05   2.3175300e+05   2.1097000e+05   3.2801400e+05   3.2162400e+05   3.3336900e+05   3.1300600e+05   2.1593800e+05   1.9772400e+05   5.5104400e+05   4.4659000e+05   4.0769500e+05   4.2859600e+05   4.2816500e+05   5.0473200e+05   3.4546400e+05   4.0925800e+05   5.3340900e+05   4.0375700e+05   2.8416900e+05   2.6306100e+05   4.3511100e+05   4.9319600e+05   5.7449900e+05   5.7843700e+05   4.0757800e+05   4.2261000e+05   5.6574700e+05   4.3177300e+05   0.0000000e+00   4.4514400e+05   3.2495100e+05   4.5217200e+05   6.1550000e+05   6.6247400e+05   3.2585900e+05   2.7863400e+05   2.9078500e+05   3.2280400e+05   4.0328200e+05   3.9050900e+05   2.2194500e+05   2.1275300e+05   4.0659700e+05   4.0294500e+05   1.9325000e+05   1.8567400e+05   5.2396300e+05   5.2631000e+05   3.4759700e+05   3.2465500e+05   6.0652500e+05   6.5731400e+05   2.7284500e+05   2.8368100e+05   4.4835900e+05   4.9605600e+05
   6.7876900e+05   7.5232100e+05   6.7290000e+05   8.0236900e+05   4.7672700e+05   4.4027700e+05   8.1693500e+05   8.5078400e+05   4.4766800e+05   4.5238500e+05   4.2101000e+05   4.5917100e+05   5.4285500e+05   5.4152800e+05   5.2219500e+05   5.3287900e+05   4.2332000e+05   4.8107500e+05   5.4957200e+05   5.1604900e+05   3.3267700e+05   3.3710500e+05   5.8197400e+05   5.8861800e+05   3.5380200e+05   4.0780100e+05   4.1313800e+05   3.9676700e+05   5.4397700e+05   5.7234200e+05   4.8373400e+05   4.8086800e+05   6.4989200e+05   5.6868000e+05   3.4174000e+05   3.4639700e+05   4.4510500e+05   4.6416800e+05   4.3582300e+05   4.2201000e+05   3.0256300e+05   2.9896400e+05   6.3555800e+05   5.9179600e+05   5.2460500e+05   5.2796300e+05   5.3981000e+05   6.0784100e+05   4.6343600e+05   5.1478500e+05   6.6605100e+05   5.2109700e+05   3.8297500e+05   3.8813800e+05   6.1911900e+05   6.1991600e+05   7.2527900e+05   6.8935300e+05   5.0209400e+05   5.4868800e+05   6.4593900e+05   5.9146800e+05   4.4514400e+05   0.0000000e+00   4.7866500e+05   6.1995200e+05   7.3504900e+05   9.0456200e+05   4.3296600e+05   4.3502400e+05   4.6337100e+05   4.6237300e+05   5.0515000e+05   5.1739000e+05   3.8245000e+05   3.6247700e+05   5.4962600e+05   5.9135000e+05   3.5192300e+05   3.5645800e+05   6.5108400e+05   6.9382900e+05   4.9498000e+05   4.7120700e+05   7.8085000e+05   8.2775000e+05   4.1231200e+05   4.1999600e+05   6.2305700e+05   6.3618600e+05
   5.6185600e+05   6.2626500e+05   5.8517500e+05   6.6928100e+05   3.2039900e+05   2.9039400e+05   7.0973300e+05   7.4142100e+05   3.4463100e+05   3.6481100e+05   2.9722300e+05   3.2723500e+05   4.1472900e+05   4.0220300e+05   4.1592300e+05   4.1295400e+05   3.2440100e+05   4.0964100e+05   4.6259300e+05   4.3971000e+05   2.7424300e+05   2.3148600e+05   5.0319400e+05   4.6282300e+05   2.5764300e+05   3.0755300e+05   3.1741600e+05   2.9430100e+05   4.6272500e+05   4.6312300e+05   4.1685600e+05   4.1068900e+05   5.5079200e+05   5.1191100e+05   2.6415800e+05   2.6864100e+05   3.8090900e+05   3.5181900e+05   3.4205800e+05   3.2855500e+05   2.2477600e+05   2.3787800e+05   5.6049400e+05   5.1430700e+05   4.6240800e+05   4.3925400e+05   4.3718700e+05   4.9010900e+05   3.7162300e+05   4.1826900e+05   6.0166700e+05   4.3993800e+05   3.2981100e+05   3.0849500e+05   5.3481300e+05   4.9190000e+05   6.3310300e+05   5.7488500e+05   4.3252000e+05   4.6290200e+05   5.8203700e+05   4.6424600e+05   3.2495100e+05   4.7866500e+05   0.0000000e+00   4.8754900e+05   6.5549300e+05   7.9286600e+05   3.3386600e+05   2.9975200e+05   3.1670800e+05   3.3540100e+05   4.1626900e+05   4.3907800e+05   2.5395500e+05   2.3255900e+05   4.1529100e+05   4.3332200e+05   2.0868100e+05   2.1442800e+05   5.2137000e+05   5.4787300e+05   3.5219000e+05   3.4185000e+05   6.1833400e+05   6.5608000e+05   2.9880400e+05   3.1055400e+05   4.6989000e+05   4.9336500e+05
   7.3014100e+05   7.8666400e+05   6.7461300e+05   7.6598200e+05   4.6615600e+05   4.2988800e+05   8.4207200e+05   8.6316800e+05   4.3416500e+05   4.7849200e+05   4.0042800e+05   4.6184900e+05   5.4344400e+05   5.5030700e+05   5.7322300e+05   5.4413500e+05   4.3180900e+05   5.1828400e+05   5.5501200e+05   5.4784900e+05   3.7464200e+05   3.3883800e+05   6.2644500e+05   5.6937100e+05   3.5080100e+05   4.1295400e+05   4.2311500e+05   4.0010100e+05   5.4118900e+05   5.5335600e+05   5.2802800e+05   5.0172300e+05   6.4338200e+05   6.2691100e+05   3.5692800e+05   3.4478600e+05   4.7617500e+05   4.6720700e+05   4.5982800e+05   4.6335800e+05   3.3533500e+05   3.3983800e+05   6.5720800e+05   6.0080700e+05   5.3080700e+05   5.7148400e+05   5.9102600e+05   6.0153400e+05   4.6346800e+05   5.7792000e+05   6.6840000e+05   5.0495900e+05   4.0797800e+05   4.2597600e+05   6.4102600e+05   6.0471500e+05   7.2372800e+05   7.3206500e+05   5.6055600e+05   5.5297900e+05   6.5615700e+05   5.8036400e+05   4.5217200e+05   6.1995200e+05   4.8754900e+05   0.0000000e+00   7.6647300e+05   8.9219400e+05   4.7340900e+05   4.1568100e+05   4.5797000e+05   4.6059900e+05   5.3989200e+05   5.2308800e+05   3.6293100e+05   3.8114000e+05   5.3605300e+05   5.5136200e+05   3.4747900e+05   3.3222200e+05   6.9540300e+05   7.0833900e+05   4.7759500e+05   4.8666000e+05   7.3070900e+05   7.7561600e+05   3.8839600e+05   4.1550100e+05   5.6975400e+05   5.9661000e+05
   9.3290500e+05   8.9860900e+05   8.3406900e+05   1.0243620e+06   6.7046900e+05   6.7157300e+05   1.0371810e+06   1.0382280e+06   5.9803500e+05   5.7913300e+05   6.1619400e+05   6.7204100e+05   7.5551500e+05   7.1184800e+05   7.3523700e+05   7.6249800e+05   6.6242600e+05   7.1991700e+05   6.9104100e+05   7.5937900e+05   5.7416700e+05   5.6085300e+05   8.0450200e+05   7.5424800e+05   5.5725800e+05   5.8193100e+05   6.2928500e+05   5.5954500e+05   7.2068500e+05   7.5270800e+05   7.3375100e+05   6.8573600e+05   8.9545300e+05   8.3018600e+05   5.3942200e+05   5.4611100e+05   6.9198500e+05   6.5815300e+05   6.8014700e+05   6.6783700e+05   5.4847100e+05   5.2952500e+05   8.9305200e+05   8.1691300e+05   7.5173400e+05   7.5742300e+05   8.0839900e+05   7.6161200e+05   6.3354000e+05   7.1857800e+05   8.1732100e+05   7.2743500e+05   6.1620800e+05   5.9011100e+05   8.1273900e+05   7.5505000e+05   9.0004900e+05   9.0808200e+05   7.1165300e+05   7.2709600e+05   8.7728100e+05   7.6232500e+05   6.1550000e+05   7.3504900e+05   6.5549300e+05   7.6647300e+05   0.0000000e+00   9.7548800e+05   6.0774900e+05   6.0329800e+05   6.6193800e+05   6.3267700e+05   7.3044900e+05   7.1648300e+05   5.2666200e+05   5.0572400e+05   7.3007000e+05   7.3964600e+05   5.0504700e+05   5.0961600e+05   8.2345000e+05   8.5992400e+05   6.6749700e+05   6.6602800e+05   9.0843900e+05   9.9111600e+05   6.5722000e+05   6.6006700e+05   7.8598200e+05   7.9932300e+05
   9.1684900e+05   9.9227800e+05   8.9142600e+05   1.0484870e+06   7.3017800e+05   7.0242100e+05   1.1098650e+06   1.1080680e+06   7.2022900e+05   7.2194100e+05   6.7574700e+05   6.9432400e+05   8.1544200e+05   8.1204000e+05   8.3049000e+05   7.7714700e+05   6.8825900e+05   7.3779400e+05   7.9204700e+05   8.1925500e+05   6.8397400e+05   6.3053200e+05   8.5052300e+05   8.0206400e+05   6.4466400e+05   7.1296400e+05   7.2570100e+05   7.3967800e+05   8.2026100e+05   8.6865200e+05   7.9097600e+05   7.4602700e+05   9.6392000e+05   9.4485000e+05   7.0433200e+05   6.3181400e+05   7.6631300e+05   7.3260000e+05   7.0251500e+05   7.3148900e+05   6.1959100e+05   6.2880700e+05   1.0076820e+06   8.9957900e+05   8.6989800e+05   7.8559800e+05   8.5182100e+05   8.7386900e+05   7.6808900e+05   8.4204800e+05   9.3246700e+05   8.4373300e+05   6.5636800e+05   6.4911200e+05   8.5031500e+05   8.7284300e+05   1.0634080e+06   1.0580240e+06   8.0699300e+05   8.1396500e+05   9.1910000e+05   7.5506500e+05   6.6247400e+05   9.0456200e+05   7.9286600e+05   8.9219400e+05   9.7548800e+05   0.0000000e+00   7.0622900e+05   6.8454700e+05   7.2874200e+05   7.7540700e+05   8.3147900e+05   7.6292600e+05   5.9643100e+05   6.2849600e+05   8.4523500e+05   8.4296100e+05   6.2660200e+05   6.2949000e+05   9.3337400e+05   9.7496900e+05   7.4074700e+05   7.6644800e+05   1.0354920e+06   1.0858560e+06   6.8258000e+05   7.1568000e+05   8.6439900e+05   8.6035400e+05
   5.3377000e+05   6.3616600e+05   5.1869700e+05   6.2677800e+05   3.2936900e+05   3.0174000e+05   6.9047000e+05   7.2737500e+05   3.2193600e+05   2.5920900e+05   2.7069800e+05   3.2808100e+05   4.4808400e+05   3.5971200e+05   4.2246100e+05   4.1044700e+05   3.1693300e+05   3.7294500e+05   4.2157200e+05   4.1018600e+05   2.1805200e+05   2.0559400e+05   4.9029400e+05   4.7703800e+05   2.5193300e+05   2.9287300e+05   2.6363800e+05   2.4206600e+05   4.2612900e+05   4.1841300e+05   4.1645100e+05   3.7229500e+05   5.4696200e+05   4.9432200e+05   2.2241300e+05   2.4473400e+05   3.3755800e+05   3.2663700e+05   3.2912600e+05   3.0320400e+05   2.0007000e+05   1.9800000e+05   5.8078100e+05   4.8156600e+05   4.1375200e+05   3.9869200e+05   4.1313100e+05   4.0294700e+05   3.4012700e+05   4.1658000e+05   5.7191500e+05   4.2646500e+05   2.4962000e+05   2.4222200e+05   4.8903800e+05   4.7191000e+05   6.3583400e+05   5.7341900e+05   4.1423700e+05   4.3002300e+05   5.7475600e+05   4.1953500e+05   3.2585900e+05   4.3296600e+05   3.3386600e+05   4.7340900e+05   6.0774900e+05   7.0622900e+05   0.0000000e+00   2.8113700e+05   3.0006700e+05   3.2323100e+05   4.2557600e+05   4.0546100e+05   2.1943400e+05   2.0917600e+05   3.8921700e+05   4.2459600e+05   2.2308300e+05   2.1237800e+05   5.2105400e+05   5.4052900e+05   3.5153200e+05   3.3508000e+05   6.3591000e+05   6.8651600e+05   3.1318400e+05   2.5268600e+05   4.3043700e+05   4.4407100e+05
   5.1839400e+05   5.8329600e+05   4.5020300e+05   5.9390800e+05   2.9765500e+05   2.8211100e+05   6.4547500e+05   6.8258900e+05   2.9317200e+05   2.5070600e+05   2.2460800e+05   2.9211400e+05   3.7057200e+05   3.2017300e+05   3.8718000e+05   3.6324200e+05   2.8167000e+05   3.5109500e+05   3.9140000e+05   3.7394100e+05   1.9115800e+05   1.8562600e+05   4.3865100e+05   4.1727600e+05   2.0477400e+05   2.4867200e+05   2.5607600e+05   2.5402800e+05   3.6565900e+05   3.9673400e+05   3.6640600e+05   3.5193000e+05   4.8201100e+05   4.6109700e+05   2.2190000e+05   2.0621000e+05   2.8111600e+05   2.9999400e+05   3.0862600e+05   2.8422300e+05   1.8500600e+05   1.6813300e+05   5.2212000e+05   4.6750200e+05   3.8029900e+05   4.0063700e+05   4.3229500e+05   3.8144200e+05   3.1688700e+05   3.7820300e+05   5.2942900e+05   3.7419100e+05   2.2370100e+05   2.2779600e+05   4.2640900e+05   4.2492300e+05   5.7960600e+05   5.5036100e+05   3.6538800e+05   4.1163900e+05   5.2734700e+05   3.6876100e+05   2.7863400e+05   4.3502400e+05   2.9975200e+05   4.1568100e+05   6.0329800e+05   6.8454700e+05   2.8113700e+05   0.0000000e+00   2.4696500e+05   2.7736200e+05   3.7441000e+05   3.4676700e+05   1.8358100e+05   1.9140900e+05   3.6495700e+05   3.8275900e+05   1.6875500e+05   1.6222100e+05   4.9271500e+05   5.0934000e+05   3.3022300e+05   2.9964100e+05   5.8540000e+05   6.0517000e+05   2.3483600e+05   2.5107500e+05   3.9121200e+05   4.1919500e+05
   5.5974300e+05   5.9298400e+05   4.8719700e+05   6.5344400e+05   3.2538800e+05   2.8629300e+05   7.1002500e+05   7.2930400e+05   3.0569800e+05   2.9642900e+05   2.3543800e+05   3.4587700e+05   4.2062000e+05   3.6507800e+05   3.7963800e+05   4.0003200e+05   3.1128100e+05   3.8118300e+05   4.1228900e+05   4.0345500e+05   2.0887100e+05   2.0964200e+05   4.9357000e+05   4.6418100e+05   2.5721300e+05   2.9594700e+05   2.9732900e+05   2.6995100e+05   3.9301500e+05   4.2726400e+05   3.7492600e+05   3.8048700e+05   5.2983700e+05   4.7290600e+05   2.4720400e+05   2.2559000e+05   3.1864800e+05   3.3407900e+05   3.4536000e+05   3.3884300e+05   2.1355700e+05   1.9679400e+05   5.5696500e+05   5.2473100e+05   4.2571700e+05   4.2778400e+05   4.4064500e+05   4.6433900e+05   3.4495200e+05   3.9563300e+05   5.3774300e+05   4.0130000e+05   2.5287500e+05   2.8070400e+05   4.6858800e+05   4.9224500e+05   6.2306500e+05   5.9740900e+05   4.2625900e+05   4.2245600e+05   5.6941500e+05   4.0745400e+05   2.9078500e+05   4.6337100e+05   3.1670800e+05   4.5797000e+05   6.6193800e+05   7.2874200e+05   3.0006700e+05   2.4696500e+05   0.0000000e+00   3.0629000e+05   4.1749600e+05   3.8523700e+05   2.2063500e+05   2.1299800e+05   3.9004600e+05   4.1889700e+05   2.0477300e+05   1.8785000e+05   5.4290000e+05   5.7198500e+05   3.6134400e+05   3.2575600e+05   6.0649500e+05   6.4488300e+05   2.7260200e+05   2.9599400e+05   4.4205500e+05   4.8146500e+05
   5.7546000e+05   6.2176700e+05   5.5771400e+05   6.5896800e+05   3.4555100e+05   2.8103500e+05   6.9955600e+05   7.2051600e+05   3.2235800e+05   3.1040500e+05   2.5180500e+05   3.3687500e+05   4.2734800e+05   4.2826500e+05   3.9849600e+05   3.9556200e+05   2.8683500e+05   3.8569700e+05   4.1569400e+05   4.5389100e+05   2.3689300e+05   2.4003600e+05   4.8188300e+05   4.6368500e+05   2.7709200e+05   3.0636100e+05   3.0193400e+05   2.6306400e+05   3.7422300e+05   4.3941700e+05   4.0676300e+05   3.8804200e+05   5.4764100e+05   5.0274200e+05   2.1287900e+05   2.3126000e+05   3.5351300e+05   3.4646400e+05   3.3992000e+05   3.2393500e+05   2.1217100e+05   2.0948300e+05   5.6274300e+05   5.0792600e+05   4.2374300e+05   4.1791900e+05   4.4118600e+05   4.7989300e+05   3.4739400e+05   3.9901800e+05   5.2599300e+05   4.1477900e+05   2.7994000e+05   2.8871200e+05   5.0490100e+05   5.0234800e+05   6.0447300e+05   5.8324600e+05   4.1748600e+05   4.2088900e+05   5.5287100e+05   4.1799400e+05   3.2280400e+05   4.6237300e+05   3.3540100e+05   4.6059900e+05   6.3267700e+05   7.7540700e+05   3.2323100e+05   2.7736200e+05   3.0629000e+05   0.0000000e+00   4.2551400e+05   4.0889000e+05   2.1301800e+05   2.1235700e+05   4.1583300e+05   4.3631300e+05   1.9856500e+05   1.7641500e+05   5.2892300e+05   5.7654000e+05   3.7315500e+05   3.4755400e+05   6.4062800e+05   6.7137500e+05   2.9173600e+05   2.9839400e+05   4.4436800e+05   4.8792700e+05
   6.3067700e+05   6.6761500e+05   5.9218600e+05   7.3792700e+05   4.1619200e+05   3.4472300e+05   7.5772200e+05   7.9467200e+05   3.6124100e+05   3.8673200e+05   3.4054800e+05   3.8707200e+05   4.5188400e+05   4.5221500e+05   4.5870600e+05   4.6542700e+05   3.4433900e+05   4.1984900e+05   4.7838400e+05   4.9517400e+05   2.6875000e+05   2.7064600e+05   5.8544400e+05   5.1806800e+05   3.2209600e+05   3.2794400e+05   3.3689000e+05   3.2080700e+05   4.5890100e+05   4.9236700e+05   4.7367100e+05   4.3674100e+05   5.8364600e+05   5.4126100e+05   2.9698400e+05   2.9770000e+05   4.0629200e+05   4.0389100e+05   4.2561300e+05   3.8933100e+05   2.6736900e+05   2.8075200e+05   6.3142200e+05   5.3350200e+05   4.5802800e+05   5.0524300e+05   4.7870800e+05   5.3646300e+05   4.0895000e+05   4.7244500e+05   6.2134900e+05   4.5779300e+05   3.2286600e+05   3.0708700e+05   5.6484600e+05   5.4304500e+05   6.6784800e+05   6.4698800e+05   4.9837000e+05   5.1591000e+05   6.3100900e+05   5.1431800e+05   4.0328200e+05   5.0515000e+05   4.1626900e+05   5.3989200e+05   7.3044900e+05   8.3147900e+05   4.2557600e+05   3.7441000e+05   4.1749600e+05   4.2551400e+05   0.0000000e+00   4.9088800e+05   3.0919500e+05   3.0319400e+05   4.8313100e+05   5.2182500e+05   2.7829200e+05   2.9026500e+05   5.9844900e+05   6.4843200e+05   4.3630800e+05   4.3192300e+05   7.0602900e+05   7.5541200e+05   3.7115900e+05   3.6157900e+05   5.5134000e+05   5.3851400e+05
   6.4933800e+05   6.4727900e+05   5.8312700e+05   7.0122400e+05   4.0975700e+05   4.1555600e+05   7.7527500e+05   8.3817600e+05   3.6483800e+05   4.0071800e+05   3.7336700e+05   4.0634100e+05   4.5322100e+05   4.9532900e+05   5.1230100e+05   4.8447400e+05   3.8010500e+05   4.3506800e+05   4.6890900e+05   5.1851400e+05   2.6985700e+05   2.9146800e+05   5.2897800e+05   5.0286600e+05   3.3885800e+05   3.4919700e+05   3.5944400e+05   3.7066100e+05   4.6111800e+05   5.2842900e+05   4.4381300e+05   4.5017400e+05   6.0685500e+05   5.3543700e+05   2.8978300e+05   2.7121500e+05   4.2479800e+05   4.1796500e+05   3.8232500e+05   3.9097100e+05   2.6694400e+05   2.5583600e+05   5.9025800e+05   5.2622300e+05   4.5032300e+05   5.0012400e+05   5.1346500e+05   5.3652400e+05   3.5698200e+05   4.7802000e+05   6.1449500e+05   4.4289500e+05   3.2970000e+05   3.3966100e+05   5.7190600e+05   5.5473200e+05   6.5636000e+05   6.3079800e+05   4.9625000e+05   5.0547200e+05   6.1780100e+05   4.6215700e+05   3.9050900e+05   5.1739000e+05   4.3907800e+05   5.2308800e+05   7.1648300e+05   7.6292600e+05   4.0546100e+05   3.4676700e+05   3.8523700e+05   4.0889000e+05   4.9088800e+05   0.0000000e+00   3.0622300e+05   2.8247900e+05   4.9888800e+05   5.3907900e+05   3.0004600e+05   3.0067700e+05   5.8220600e+05   6.3244200e+05   4.5580500e+05   3.9365500e+05   7.0217800e+05   7.4938300e+05   3.6543800e+05   3.6529800e+05   5.1498000e+05   5.7402800e+05
   4.4058900e+05   5.0329700e+05   4.3023700e+05   5.7721700e+05   2.4777900e+05   2.0293200e+05   5.8382500e+05   6.6246200e+05   2.2535300e+05   1.9734500e+05   1.8596300e+05   2.2196200e+05   2.9799200e+05   3.1141500e+05   3.1513300e+05   2.9689200e+05   2.0633500e+05   2.9432200e+05   3.1047500e+05   3.3329200e+05   1.2358000e+05   1.2036100e+05   3.7067000e+05   3.6973000e+05   1.6488900e+05   2.0100200e+05   2.0137800e+05   1.9092800e+05   2.9583300e+05   3.3721500e+05   2.9991800e+05   2.9041200e+05   4.4177600e+05   4.1118000e+05   1.3713800e+05   1.3204400e+05   2.1485000e+05   2.7083500e+05   2.4663500e+05   2.5110600e+05   1.1878600e+05   9.3319000e+04   4.5593000e+05   3.5854100e+05   3.0975900e+05   3.2275600e+05   3.6726400e+05   3.8214800e+05   2.4400000e+05   3.0698000e+05   4.4398300e+05   3.0353500e+05   1.6785300e+05   1.4924300e+05   4.0417700e+05   3.3756900e+05   4.8488700e+05   4.8692500e+05   3.0565500e+05   3.1669500e+05   4.5317300e+05   3.5052400e+05   2.2194500e+05   3.8245000e+05   2.5395500e+05   3.6293100e+05   5.2666200e+05   5.9643100e+05   2.1943400e+05   1.8358100e+05   2.2063500e+05   2.1301800e+05   3.0919500e+05   3.0622300e+05   0.0000000e+00   1.1566200e+05   3.0310100e+05   3.2106700e+05   1.0989200e+05   1.0297500e+05   4.0870100e+05   4.7180200e+05   2.4951100e+05   2.2595500e+05   4.9866100e+05   5.4523200e+05   1.7829800e+05   1.9015100e+05   3.7603000e+05   3.7731600e+05
   4.5041100e+05   4.9840900e+05   3.9102800e+05   5.4523500e+05   2.3346600e+05   1.9597200e+05   5.7498700e+05   6.3890900e+05   2.0302100e+05   2.0580000e+05   1.7687100e+05   2.0486400e+05   3.2187700e+05   2.9299200e+05   3.1991200e+05   3.0690500e+05   2.2577200e+05   2.8561800e+05   3.2388200e+05   3.0615900e+05   1.2298000e+05   1.2030300e+05   3.8296500e+05   3.5433500e+05   1.7546700e+05   2.0459500e+05   1.9359000e+05   1.7362600e+05   3.0579500e+05   3.3926400e+05   3.2031100e+05   2.7694800e+05   4.3463600e+05   3.8767200e+05   1.3303200e+05   1.2816900e+05   2.1395800e+05   2.3140600e+05   2.1691800e+05   2.4677600e+05   1.1979700e+05   1.1264000e+05   4.6097200e+05   3.7722500e+05   2.9706500e+05   3.6228300e+05   3.5321100e+05   3.5742000e+05   2.3564900e+05   2.8957400e+05   4.4153300e+05   3.0287700e+05   1.7352300e+05   1.6145000e+05   3.7273600e+05   3.4697800e+05   5.2229000e+05   4.9023400e+05   2.9998900e+05   3.0704200e+05   4.7346800e+05   3.0704700e+05   2.1275300e+05   3.6247700e+05   2.3255900e+05   3.8114000e+05   5.0572400e+05   6.2849600e+05   2.0917600e+05   1.9140900e+05   2.1299800e+05   2.1235700e+05   3.0319400e+05   2.8247900e+05   1.1566200e+05   0.0000000e+00   3.2249300e+05   3.2015600e+05   9.9100000e+04   8.2281000e+04   4.3336900e+05   4.6921900e+05   2.6108300e+05   2.3841000e+05   5.1489300e+05   5.6135100e+05   1.8245500e+05   2.0728400e+05   3.5467400e+05   3.8917000e+05
   6.4992600e+05   6.9989400e+05   5.8086400e+05   7.3070400e+05   4.1314900e+05   3.8424100e+05   7.4823300e+05   8.0467000e+05   3.6536300e+05   3.9061600e+05   3.6225800e+05   3.6435800e+05   4.7493300e+05   4.5107800e+05   4.8958300e+05   5.1488500e+05   3.9223700e+05   4.3898100e+05   4.6497400e+05   4.9064100e+05   3.0342600e+05   2.9384100e+05   5.4259300e+05   5.1609100e+05   3.4013400e+05   3.6787200e+05   3.3061800e+05   3.2721600e+05   4.5810100e+05   4.9900000e+05   4.7810700e+05   4.3199600e+05   5.8519000e+05   5.3894100e+05   2.8240500e+05   3.0199400e+05   4.1876200e+05   4.1678900e+05   4.0090600e+05   3.9144900e+05   2.7321400e+05   2.4755700e+05   6.0040500e+05   5.5035000e+05   4.7174300e+05   4.9745100e+05   5.3812700e+05   5.5469000e+05   4.1068500e+05   4.6849600e+05   6.6311100e+05   4.8683600e+05   3.4565700e+05   3.1305800e+05   5.3922100e+05   5.3141900e+05   7.2787100e+05   6.9348700e+05   5.1332600e+05   5.0737300e+05   6.3266300e+05   4.9984600e+05   4.0659700e+05   5.4962600e+05   4.1529100e+05   5.3605300e+05   7.3007000e+05   8.4523500e+05   3.8921700e+05   3.6495700e+05   3.9004600e+05   4.1583300e+05   4.8313100e+05   4.9888800e+05   3.0310100e+05   3.2249300e+05   0.0000000e+00   4.8284600e+05   2.8518100e+05   2.4518500e+05   5.8979000e+05   6.0210800e+05   4.2418000e+05   4.0898200e+05   6.9303300e+05   7.6923600e+05   3.6918900e+05   3.8647100e+05   4.9674300e+05   5.5106900e+05
   6.4616100e+05   6.8804100e+05   5.6851800e+05   6.6641900e+05   4.1595000e+05   3.9320100e+05   7.8161700e+05   8.3492800e+05   4.0550100e+05   4.2183600e+05   3.6863800e+05   3.8811700e+05   5.0461800e+05   4.4113300e+05   5.2093000e+05   4.9606900e+05   3.9871500e+05   4.6802200e+05   5.3155200e+05   5.6731300e+05   3.3821600e+05   3.2819300e+05   5.6821300e+05   5.4981700e+05   3.5970600e+05   3.7747600e+05   4.0389800e+05   3.5601500e+05   4.5923000e+05   5.4973200e+05   4.7330100e+05   4.4268300e+05   6.1558600e+05   6.0185200e+05   3.2052400e+05   2.9155200e+05   3.9214400e+05   4.2753300e+05   4.4203700e+05   4.0706100e+05   3.1164100e+05   2.8683100e+05   6.5374700e+05   5.9415900e+05   5.2079700e+05   5.3840100e+05   5.1300500e+05   5.0220600e+05   3.9293900e+05   4.6165000e+05   6.3837500e+05   5.1335600e+05   3.8048800e+05   3.5121500e+05   5.4013200e+05   5.4773700e+05   6.4121300e+05   6.3210100e+05   4.4384700e+05   4.9038500e+05   6.1598000e+05   4.9344600e+05   4.0294500e+05   5.9135000e+05   4.3332200e+05   5.5136200e+05   7.3964600e+05   8.4296100e+05   4.2459600e+05   3.8275900e+05   4.1889700e+05   4.3631300e+05   5.2182500e+05   5.3907900e+05   3.2106700e+05   3.2015600e+05   4.8284600e+05   0.0000000e+00   2.6724400e+05   2.5864700e+05   6.1425700e+05   6.0436900e+05   4.0416900e+05   4.2228700e+05   6.9538600e+05   7.6734100e+05   3.6320400e+05   3.5871800e+05   5.2368500e+05   5.4584700e+05
   4.1582000e+05   4.7067500e+05   3.8466700e+05   5.1104100e+05   2.2029500e+05   2.0290800e+05   5.5804100e+05   6.2733000e+05   2.0992400e+05   1.9955400e+05   1.4878700e+05   1.7402900e+05   3.2620500e+05   2.4321500e+05   2.9053300e+05   2.6498900e+05   1.7778700e+05   2.4634400e+05   2.8731400e+05   3.2573300e+05   1.0613600e+05   9.2105000e+04   3.5250700e+05   3.2308700e+05   1.4144200e+05   1.6180700e+05   1.6875400e+05   1.6955500e+05   2.6308000e+05   3.0485400e+05   2.6863400e+05   2.4799400e+05   3.9942000e+05   3.8407600e+05   1.2401300e+05   1.0085300e+05   1.8519400e+05   2.0998400e+05   2.3903700e+05   2.0445800e+05   8.3335000e+04   8.3260000e+04   3.8502200e+05   3.4906800e+05   3.2018100e+05   3.3179900e+05   3.2089900e+05   3.2052900e+05   2.2086300e+05   2.6201700e+05   4.4254100e+05   3.0843200e+05   1.5938800e+05   1.4304700e+05   3.6888600e+05   3.6351600e+05   4.8353200e+05   4.6554900e+05   2.7738900e+05   2.8829100e+05   4.2045600e+05   2.8609800e+05   1.9325000e+05   3.5192300e+05   2.0868100e+05   3.4747900e+05   5.0504700e+05   6.2660200e+05   2.2308300e+05   1.6875500e+05   2.0477300e+05   1.9856500e+05   2.7829200e+05   3.0004600e+05   1.0989200e+05   9.9100000e+04   2.8518100e+05   2.6724400e+05   0.0000000e+00   6.9141000e+04   3.9995100e+05   4.2147400e+05   2.3227200e+05   2.1354400e+05   5.1400800e+05   5.5870200e+05   1.6367400e+05   1.8667000e+05   3.2674800e+05   3.6238400e+05
   4.2218600e+05   4.6222100e+05   3.8703500e+05   4.8117300e+05   2.1206400e+05   1.6778800e+05   5.5150500e+05   6.4836800e+05   1.9707000e+05   1.7503100e+05   1.1700500e+05   1.7968400e+05   3.0957200e+05   2.0605600e+05   2.7801600e+05   2.4698100e+05   1.5093500e+05   2.4708100e+05   2.4896500e+05   3.1088800e+05   9.0904000e+04   7.8681000e+04   3.2689500e+05   3.2333800e+05   1.1411800e+05   1.3919600e+05   1.5594300e+05   1.5587600e+05   2.4207200e+05   3.0445400e+05   2.7248400e+05   2.3625100e+05   3.8626300e+05   3.4713700e+05   1.2086000e+05   9.8576000e+04   1.8578200e+05   2.1223200e+05   2.3234800e+05   2.0656300e+05   7.1398000e+04   6.8197000e+04   3.8918900e+05   3.4211600e+05   2.8299900e+05   3.0022000e+05   3.2544000e+05   2.9229500e+05   1.9298000e+05   2.5351800e+05   4.3885500e+05   2.8363100e+05   1.5032300e+05   1.3864600e+05   3.4605200e+05   3.2589400e+05   4.6840700e+05   4.3569100e+05   2.8468700e+05   2.8319500e+05   4.2232700e+05   2.7281500e+05   1.8567400e+05   3.5645800e+05   2.1442800e+05   3.3222200e+05   5.0961600e+05   6.2949000e+05   2.1237800e+05   1.6222100e+05   1.8785000e+05   1.7641500e+05   2.9026500e+05   3.0067700e+05   1.0297500e+05   8.2281000e+04   2.4518500e+05   2.5864700e+05   6.9141000e+04   0.0000000e+00   3.5689000e+05   4.2480200e+05   1.9492700e+05   1.9446700e+05   4.9152000e+05   5.4156500e+05   1.5530400e+05   1.6609900e+05   3.0182700e+05   3.6890500e+05
   7.4651900e+05   7.7550800e+05   6.7936900e+05   8.5446500e+05   5.2753100e+05   4.9647800e+05   8.9354500e+05   9.5540700e+05   4.7255500e+05   4.6911400e+05   4.4741700e+05   4.9421900e+05   6.2004600e+05   5.2879700e+05   5.9581900e+05   5.5089000e+05   4.7834400e+05   5.5779400e+05   5.6550200e+05   5.9377000e+05   4.1619900e+05   4.1120200e+05   6.7823000e+05   6.1938700e+05   4.4006100e+05   4.8394300e+05   4.7134000e+05   4.3689600e+05   5.6256700e+05   6.0762400e+05   5.8868700e+05   5.5791200e+05   7.3081000e+05   6.9946800e+05   4.1759900e+05   4.1384600e+05   5.0811600e+05   5.0593700e+05   5.3261000e+05   5.0523100e+05   3.9187400e+05   4.0168200e+05   7.5802900e+05   6.8143100e+05   5.9557000e+05   6.2961500e+05   6.4527500e+05   6.6640600e+05   5.2198200e+05   5.6100700e+05   7.1643400e+05   6.2442100e+05   4.5704300e+05   4.6541400e+05   6.9670400e+05   7.0435700e+05   8.1969500e+05   7.6631100e+05   5.9655000e+05   6.2555700e+05   7.3965000e+05   6.0097400e+05   5.2396300e+05   6.5108400e+05   5.2137000e+05   6.9540300e+05   8.2345000e+05   9.3337400e+05   5.2105400e+05   4.9271500e+05   5.4290000e+05   5.2892300e+05   5.9844900e+05   5.8220600e+05   4.0870100e+05   4.3336900e+05   5.8979000e+05   6.1425700e+05   3.9995100e+05   3.5689000e+05   0.0000000e+00   6.9177800e+05   4.8761900e+05   5.2441900e+05   8.2344700e+05   8.6460400e+05   4.6519300e+05   4.6920500e+05   6.3280700e+05   6.5739100e+05
   7.8589000e+05   8.1392200e+05   7.3428400e+05   8.7590100e+05   5.3060400e+05   5.2328900e+05   8.9203900e+05   9.7193500e+05   5.4995500e+05   5.4558100e+05   4.7590000e+05   5.4766000e+05   6.5127100e+05   6.1171900e+05   6.3861800e+05   5.9440900e+05   5.2497700e+05   5.7870000e+05   6.3340800e+05   6.6693300e+05   4.3694700e+05   4.6390500e+05   7.0869700e+05   6.6769800e+05   4.9703500e+05   5.2489700e+05   5.1286800e+05   5.0689400e+05   6.2180100e+05   7.0726100e+05   6.5943300e+05   6.3385600e+05   8.0203900e+05   6.9967000e+05   4.4376200e+05   4.5242200e+05   5.9709700e+05   5.6100500e+05   6.1042300e+05   5.6180800e+05   4.5417600e+05   4.2885100e+05   8.0794600e+05   7.2421800e+05   6.5112900e+05   6.7695900e+05   6.6010300e+05   6.8516000e+05   5.8086100e+05   6.4268000e+05   7.6040100e+05   6.8963100e+05   5.1207500e+05   5.0884600e+05   7.4113100e+05   7.1380300e+05   8.4087500e+05   7.7395900e+05   6.4014800e+05   6.4464600e+05   7.7431400e+05   6.4703300e+05   5.2631000e+05   6.9382900e+05   5.4787300e+05   7.0833900e+05   8.5992400e+05   9.7496900e+05   5.4052900e+05   5.0934000e+05   5.7198500e+05   5.7654000e+05   6.4843200e+05   6.3244200e+05   4.7180200e+05   4.6921900e+05   6.0210800e+05   6.0436900e+05   4.2147400e+05   4.2480200e+05   6.9177800e+05   0.0000000e+00   5.6714500e+05   5.6558800e+05   8.3498900e+05   8.8864900e+05   4.7741400e+05   4.9922800e+05   6.9566700e+05   7.1010900e+05
   6.0215600e+05   5.8861500e+05   5.3132200e+05   6.3326000e+05   3.6983800e+05   3.2073400e+05   7.1095800e+05   8.1043600e+05   3.4438200e+05   3.2495400e+05   2.8909600e+05   3.6691900e+05   4.4647300e+05   4.1832400e+05   4.2819800e+05   4.1397100e+05   3.0464000e+05   3.8700000e+05   4.5783700e+05   4.5840300e+05   2.3458500e+05   2.3139400e+05   5.0952400e+05   4.8171500e+05   2.6538200e+05   3.2397900e+05   3.1770300e+05   2.9405500e+05   4.1940200e+05   4.5160100e+05   4.2158100e+05   3.8694300e+05   5.5374400e+05   5.0726600e+05   2.5090200e+05   2.5671600e+05   4.0346700e+05   3.8068100e+05   3.8718800e+05   3.5976200e+05   2.3065400e+05   2.4262500e+05   5.7372400e+05   5.4418100e+05   4.5784700e+05   4.7165000e+05   4.6149700e+05   4.6995600e+05   3.7291800e+05   3.9913500e+05   5.7454900e+05   4.7202300e+05   3.0133300e+05   2.8517600e+05   5.1301300e+05   4.8421700e+05   6.3048000e+05   6.1542500e+05   4.5007000e+05   4.8391100e+05   5.8194600e+05   4.6771400e+05   3.4759700e+05   4.9498000e+05   3.5219000e+05   4.7759500e+05   6.6749700e+05   7.4074700e+05   3.5153200e+05   3.3022300e+05   3.6134400e+05   3.7315500e+05   4.3630800e+05   4.5580500e+05   2.4951100e+05   2.6108300e+05   4.2418000e+05   4.0416900e+05   2.3227200e+05   1.9492700e+05   4.8761900e+05   5.6714500e+05   0.0000000e+00   3.3956800e+05   6.5247100e+05   6.8292800e+05   2.9785800e+05   3.4461400e+05   5.1154200e+05   5.2663900e+05
   5.7616900e+05   5.8823100e+05   4.9913400e+05   5.9970900e+05   3.4898500e+05   3.2536200e+05   6.7693600e+05   7.9036200e+05   3.5328200e+05   3.1208900e+05   2.7078100e+05   3.1306900e+05   4.1732300e+05   3.8239000e+05   4.4095600e+05   3.8926000e+05   2.8732200e+05   3.7518800e+05   4.2939900e+05   4.3737600e+05   2.2048000e+05   2.3135600e+05   5.0368000e+05   4.4447300e+05   2.5324100e+05   2.9522200e+05   2.9668400e+05   2.7247700e+05   3.9136600e+05   4.3942600e+05   4.1069700e+05   4.0115700e+05   5.4695500e+05   4.7963900e+05   2.4703100e+05   2.2233000e+05   3.5094300e+05   3.7602100e+05   3.6156800e+05   3.3758400e+05   2.2759300e+05   2.1220100e+05   5.7915500e+05   5.2219500e+05   4.3939000e+05   4.5886500e+05   4.4395600e+05   4.6946500e+05   3.5661200e+05   3.5736500e+05   5.7739300e+05   4.4363200e+05   2.9862800e+05   2.9062600e+05   5.2335600e+05   4.9131900e+05   5.9884500e+05   6.3214400e+05   4.4198400e+05   4.2699400e+05   5.3518800e+05   4.2295900e+05   3.2465500e+05   4.7120700e+05   3.4185000e+05   4.8666000e+05   6.6602800e+05   7.6644800e+05   3.3508000e+05   2.9964100e+05   3.2575600e+05   3.4755400e+05   4.3192300e+05   3.9365500e+05   2.2595500e+05   2.3841000e+05   4.0898200e+05   4.2228700e+05   2.1354400e+05   1.9446700e+05   5.2441900e+05   5.6558800e+05   3.3956800e+05   0.0000000e+00   6.6177600e+05   6.9332200e+05   3.0698600e+05   3.0348000e+05   4.7988900e+05   5.0311800e+05
   8.6226000e+05   8.5900200e+05   7.9045500e+05   9.2059700e+05   6.0496500e+05   6.1362900e+05   1.0356400e+06   1.0677160e+06   6.0164800e+05   5.8660600e+05   5.9887700e+05   6.1147200e+05   7.0954800e+05   6.7809000e+05   7.4444000e+05   7.0204900e+05   5.7735500e+05   6.6916300e+05   7.2996500e+05   7.6967800e+05   5.3325600e+05   5.4153300e+05   8.1312200e+05   7.6216800e+05   5.5765900e+05   6.1359900e+05   5.9502500e+05   5.7777100e+05   6.8007700e+05   7.5478700e+05   6.8130200e+05   6.7054500e+05   8.0819600e+05   8.4580700e+05   5.5080300e+05   5.4389000e+05   6.4692000e+05   6.7204400e+05   6.5792500e+05   6.5412700e+05   5.2960300e+05   4.9200400e+05   8.9642600e+05   7.9630200e+05   7.3318400e+05   7.1978200e+05   7.4517300e+05   7.8246100e+05   6.3238800e+05   7.0137800e+05   8.7041600e+05   7.3336600e+05   5.6831800e+05   5.5633300e+05   7.9026000e+05   7.6557500e+05   9.2623900e+05   9.2985100e+05   7.2883400e+05   7.2287100e+05   8.3569500e+05   7.3519300e+05   6.0652500e+05   7.8085000e+05   6.1833400e+05   7.3070900e+05   9.0843900e+05   1.0354920e+06   6.3591000e+05   5.8540000e+05   6.0649500e+05   6.4062800e+05   7.0602900e+05   7.0217800e+05   4.9866100e+05   5.1489300e+05   6.9303300e+05   6.9538600e+05   5.1400800e+05   4.9152000e+05   8.2344700e+05   8.3498900e+05   6.5247100e+05   6.6177600e+05   0.0000000e+00   9.5268800e+05   5.6158100e+05   5.7688600e+05   7.5065700e+05   7.5993600e+05
   9.2336200e+05   9.4008500e+05   8.5640500e+05   9.9995100e+05   6.7243700e+05   6.6667900e+05   1.0161070e+06   1.0884770e+06   6.2851200e+05   6.5836500e+05   6.2647600e+05   6.7485300e+05   7.7766400e+05   7.4155000e+05   7.1803100e+05   7.1582200e+05   5.8490500e+05   7.0580000e+05   7.4974800e+05   7.7852200e+05   5.5638800e+05   5.7994100e+05   8.3003600e+05   7.6923100e+05   5.5218500e+05   6.1232000e+05   6.1489100e+05   6.1171000e+05   7.1553800e+05   7.5161400e+05   7.1935400e+05   6.9452400e+05   8.0430300e+05   7.9503400e+05   5.5563200e+05   5.4452000e+05   6.6318400e+05   7.0979300e+05   6.8474500e+05   6.8401900e+05   5.1797300e+05   5.3308700e+05   8.8952300e+05   8.0893100e+05   7.1717500e+05   7.7588300e+05   7.5606000e+05   7.8611000e+05   6.7242800e+05   7.1252500e+05   8.7940400e+05   7.5046700e+05   5.9252500e+05   6.2817800e+05   8.2045300e+05   8.5074700e+05   9.2147000e+05   9.5873800e+05   7.2999400e+05   7.3393200e+05   8.3933600e+05   7.5939500e+05   6.5731400e+05   8.2775000e+05   6.5608000e+05   7.7561600e+05   9.9111600e+05   1.0858560e+06   6.8651600e+05   6.0517000e+05   6.4488300e+05   6.7137500e+05   7.5541200e+05   7.4938300e+05   5.4523200e+05   5.6135100e+05   7.6923600e+05   7.6734100e+05   5.5870200e+05   5.4156500e+05   8.6460400e+05   8.8864900e+05   6.8292800e+05   6.9332200e+05   9.5268800e+05   0.0000000e+00   6.2722000e+05   6.0420400e+05   7.5275200e+05   8.1983100e+05
   4.9645800e+05   5.5008100e+05   4.4836100e+05   5.9483400e+05   2.8525100e+05   2.4635700e+05   6.5155800e+05   7.0602000e+05   2.5041400e+05   2.5378700e+05   2.1619700e+05   2.7621700e+05   3.6607200e+05   3.1014700e+05   3.6147700e+05   3.3176300e+05   2.3174000e+05   3.2131400e+05   3.3710500e+05   3.9021500e+05   1.7522100e+05   1.6081300e+05   4.3843800e+05   4.0548800e+05   2.2070700e+05   2.6519300e+05   2.2164000e+05   2.3194800e+05   3.3662100e+05   4.1014300e+05   3.6513600e+05   3.2535200e+05   4.6040100e+05   4.5290700e+05   1.9009600e+05   2.1165300e+05   2.9106000e+05   3.0497700e+05   3.1294600e+05   3.0690200e+05   1.5705600e+05   1.8862000e+05   5.4908800e+05   4.6053200e+05   3.7806600e+05   4.1435900e+05   4.5158200e+05   4.6245500e+05   2.9740800e+05   3.5709300e+05   5.0770100e+05   3.6167800e+05   2.5233100e+05   2.6122500e+05   4.3801400e+05   4.6650900e+05   5.6482200e+05   6.0084600e+05   3.7281200e+05   4.2999400e+05   4.7943800e+05   3.5969200e+05   2.7284500e+05   4.1231200e+05   2.9880400e+05   3.8839600e+05   6.5722000e+05   6.8258000e+05   3.1318400e+05   2.3483600e+05   2.7260200e+05   2.9173600e+05   3.7115900e+05   3.6543800e+05   1.7829800e+05   1.8245500e+05   3.6918900e+05   3.6320400e+05   1.6367400e+05   1.5530400e+05   4.6519300e+05   4.7741400e+05   2.9785800e+05   3.0698600e+05   5.6158100e+05   6.2722000e+05   0.0000000e+00   2.2292600e+05   4.1561100e+05   4.1763400e+05
   5.0869700e+05   5.5699700e+05   4.6006900e+05   5.6007100e+05   2.8853300e+05   2.9183100e+05   6.6635800e+05   6.9878000e+05   2.5728300e+05   2.8152400e+05   2.3163200e+05   2.7501900e+05   3.8878100e+05   3.2967400e+05   3.6420100e+05   3.4440800e+05   2.5364700e+05   3.4619100e+05   4.1170600e+05   3.9820700e+05   1.7668800e+05   1.8527300e+05   4.5566800e+05   4.0005200e+05   2.3837200e+05   2.6878600e+05   2.6949700e+05   2.4783300e+05   3.6681500e+05   4.1810500e+05   3.9342700e+05   3.6466000e+05   5.0997200e+05   4.7347800e+05   2.0304900e+05   1.8575800e+05   2.9431000e+05   3.2678600e+05   3.3308500e+05   3.1882600e+05   1.8254700e+05   1.9706400e+05   5.4599800e+05   4.6753300e+05   4.4232500e+05   4.1346600e+05   4.2220200e+05   4.2333800e+05   3.1915500e+05   3.6334400e+05   4.8357200e+05   3.9230100e+05   2.4361300e+05   2.5943300e+05   4.2487100e+05   4.5459400e+05   5.5609400e+05   5.6761900e+05   3.7112700e+05   3.8945000e+05   4.7928700e+05   3.9298800e+05   2.8368100e+05   4.1999600e+05   3.1055400e+05   4.1550100e+05   6.6006700e+05   7.1568000e+05   2.5268600e+05   2.5107500e+05   2.9599400e+05   2.9839400e+05   3.6157900e+05   3.6529800e+05   1.9015100e+05   2.0728400e+05   3.8647100e+05   3.5871800e+05   1.8667000e+05   1.6609900e+05   4.6920500e+05   4.9922800e+05   3.4461400e+05   3.0348000e+05   5.7688600e+05   6.0420400e+05   2.2292600e+05   0.0000000e+00   4.0909700e+05   4.7110800e+05
   6.9484600e+05   7.3976900e+05   6.2064000e+05   7.6021500e+05   4.6258300e+05   4.3648900e+05   8.5276400e+05   8.6703500e+05   4.2236700e+05   4.4607200e+05   3.7534600e+05   4.6933700e+05   5.7889800e+05   5.0938000e+05   5.3335000e+05   5.1855100e+05   4.0166600e+05   5.0706000e+05   5.6628900e+05   5.6561400e+05   3.5374200e+05   3.6627100e+05   6.4603400e+05   5.6425200e+05   3.7269600e+05   4.1238000e+05   4.2997600e+05   4.1949900e+05   5.0777500e+05   5.6421500e+05   5.1545900e+05   5.0149400e+05   6.4350700e+05   6.0585800e+05   3.4520400e+05   3.3207200e+05   4.4585900e+05   4.7615600e+05   5.2514400e+05   4.7906700e+05   3.4094100e+05   3.2766500e+05   7.2360200e+05   5.7231400e+05   5.6088400e+05   5.6351900e+05   5.7147100e+05   5.9108300e+05   4.9607500e+05   4.9335900e+05   6.7040900e+05   5.0116400e+05   3.9095300e+05   3.8897500e+05   6.2591100e+05   6.3726500e+05   7.3438000e+05   7.2078200e+05   5.2431100e+05   5.4540800e+05   6.5980900e+05   5.3361300e+05   4.4835900e+05   6.2305700e+05   4.6989000e+05   5.6975400e+05   7.8598200e+05   8.6439900e+05   4.3043700e+05   3.9121200e+05   4.4205500e+05   4.4436800e+05   5.5134000e+05   5.1498000e+05   3.7603000e+05   3.5467400e+05   4.9674300e+05   5.2368500e+05   3.2674800e+05   3.0182700e+05   6.3280700e+05   6.9566700e+05   5.1154200e+05   4.7988900e+05   7.5065700e+05   7.5275200e+05   4.1561100e+05   4.0909700e+05   0.0000000e+00   6.2751400e+05
   6.9434100e+05   7.1994500e+05   6.4973800e+05   7.7594300e+05   4.6269300e+05   4.5853700e+05   8.3251300e+05   8.7554700e+05   4.7504800e+05   4.5533500e+05   4.0854400e+05   4.6909000e+05   5.8654700e+05   5.0351100e+05   5.6461400e+05   5.6440900e+05   4.4103700e+05   5.3195700e+05   5.9282900e+05   5.7553700e+05   4.0762300e+05   3.7741500e+05   6.9078600e+05   5.9927900e+05   4.0116600e+05   4.2296200e+05   4.3941900e+05   4.0705100e+05   5.0255800e+05   5.4762900e+05   5.3141800e+05   5.1321700e+05   6.6493200e+05   5.6536400e+05   3.6171500e+05   3.5196400e+05   4.7038500e+05   4.6482400e+05   5.2300700e+05   4.7953800e+05   3.5397500e+05   3.4903700e+05   7.0815900e+05   6.1179500e+05   5.4048300e+05   5.6021900e+05   5.7528300e+05   5.9268300e+05   5.3172700e+05   5.3264000e+05   7.0965000e+05   5.6439500e+05   4.4739700e+05   4.2090100e+05   6.0135600e+05   6.3340400e+05   7.0771700e+05   7.2951700e+05   5.6240700e+05   5.1857800e+05   6.7749700e+05   5.4417500e+05   4.9605600e+05   6.3618600e+05   4.9336500e+05   5.9661000e+05   7.9932300e+05   8.6035400e+05   4.4407100e+05   4.1919500e+05   4.8146500e+05   4.8792700e+05   5.3851400e+05   5.7402800e+05   3.7731600e+05   3.8917000e+05   5.5106900e+05   5.4584700e+05   3.6238400e+05   3.6890500e+05   6.5739100e+05   7.1010900e+05   5.2663900e+05   5.0311800e+05   7.5993600e+05   8.1983100e+05   4.1763400e+05   4.7110800e+05   6.2751400e+05   0.0000000e+00
