# Supplementary material for: Autistic traits and individual brain differences: functional network efficiency reflects attentional and social impairments, structural nodal efficiencies index systemising and theory-of-mind skills
Source: Mol Autism. 2021 Jan 21;12:3. doi: 10.1186/s13229-020-00377-8 (PMC7818759; doi:10.1186/s13229-020-00377-8)
Supplement: Supplementary file 9 — Additional file 9. Brain-behaviour correlations. README file detailing data curation; AAL-90 region masks in NIfTI format; spreadseehts of Spearman correlations; code and data for the correlational analysis. [file 13229_2020_377_MOESM9_ESM.zip › Paul_Arora_et_al_data/Physiological/BBC/analysis/Diffusion_Analaysis/adj_matrixes/NOS_weighted/symmetric/connection_matrix_sym_aHU0609.txt]

   0.0000000e+00   7.0490000e+05   6.7513200e+05   7.3307700e+05   4.7026400e+05   4.3785700e+05   8.1759900e+05   8.1773800e+05   4.9176400e+05   4.7927000e+05   4.6198700e+05   4.9071400e+05   6.3626200e+05   5.4730300e+05   5.9948400e+05   6.0007800e+05   4.6479500e+05   4.8638900e+05   6.0289200e+05   5.9247900e+05   4.0281200e+05   4.0007700e+05   6.6796700e+05   5.9868800e+05   4.7371900e+05   4.5460300e+05   4.2979600e+05   4.4071200e+05   5.6634000e+05   5.2699400e+05   5.4879000e+05   5.1820800e+05   7.0365300e+05   6.7700900e+05   4.4714500e+05   4.0332500e+05   4.9950000e+05   4.5944800e+05   4.7216300e+05   4.7091600e+05   4.0229600e+05   3.9436500e+05   6.7270300e+05   6.2421600e+05   6.0938100e+05   6.2953300e+05   5.9697400e+05   5.9803300e+05   5.3823100e+05   5.3212000e+05   6.7295200e+05   4.7296500e+05   4.4568400e+05   4.3445100e+05   6.2191200e+05   6.2260400e+05   7.3170600e+05   7.0824100e+05   5.8185400e+05   6.0638800e+05   6.3038100e+05   5.4665400e+05   4.8728700e+05   5.2553100e+05   4.5391300e+05   5.6863900e+05   7.8917800e+05   8.7359800e+05   4.7051200e+05   4.5673400e+05   4.6523000e+05   4.7892900e+05   5.1215400e+05   5.5566500e+05   4.0525600e+05   4.0066900e+05   5.1293400e+05   4.8033600e+05   3.7667400e+05   3.7239100e+05   6.3970100e+05   6.5182800e+05   5.5478500e+05   5.2542600e+05   7.3601400e+05   7.2069900e+05   4.1486400e+05   4.5462900e+05   5.4648900e+05   6.1136900e+05
   7.0490000e+05   0.0000000e+00   6.5944200e+05   7.6278800e+05   4.7569000e+05   4.3760300e+05   7.6929400e+05   7.8471200e+05   4.5931300e+05   4.5883300e+05   4.2283100e+05   4.6529600e+05   5.9772900e+05   5.4212100e+05   5.8668100e+05   5.4838000e+05   4.0820800e+05   4.8192800e+05   5.5089700e+05   5.7561500e+05   3.6682100e+05   3.9390800e+05   6.3290700e+05   5.6272100e+05   4.2635000e+05   4.1689200e+05   4.1217300e+05   4.4561000e+05   5.4539700e+05   4.9777800e+05   5.2167200e+05   4.9177200e+05   6.4410400e+05   6.5916000e+05   4.3379100e+05   4.0162200e+05   4.8868100e+05   4.6733200e+05   4.6890300e+05   4.5249400e+05   4.0487500e+05   3.8073000e+05   6.4825000e+05   6.2112500e+05   6.0770200e+05   5.7598400e+05   5.3419300e+05   5.8387600e+05   5.4414200e+05   5.0155900e+05   6.8536400e+05   4.6518800e+05   4.2822000e+05   4.1631900e+05   5.8770100e+05   5.8562600e+05   7.0581500e+05   6.6739600e+05   4.9390000e+05   5.5497500e+05   6.1553900e+05   5.1561100e+05   4.6657200e+05   5.3169300e+05   4.4579800e+05   5.2751600e+05   7.7337700e+05   8.6499600e+05   4.4189200e+05   4.2566800e+05   4.3678300e+05   4.2061200e+05   5.1518400e+05   5.0840600e+05   3.8057100e+05   4.0895100e+05   5.2213800e+05   4.9365300e+05   3.6266900e+05   3.5762300e+05   6.3812700e+05   6.4048400e+05   5.1572500e+05   4.8223800e+05   7.3371700e+05   7.2939200e+05   4.0683900e+05   4.5782500e+05   5.3952400e+05   6.1765900e+05
   6.7513200e+05   6.5944200e+05   0.0000000e+00   6.8447900e+05   4.3837300e+05   4.2630200e+05   7.9190000e+05   7.4326700e+05   4.1353100e+05   4.4987700e+05   4.0929500e+05   4.4467000e+05   6.0985200e+05   5.6323000e+05   5.7452600e+05   5.4238200e+05   3.8964300e+05   4.7102700e+05   5.5841100e+05   5.5547800e+05   3.5150600e+05   3.4278400e+05   6.1777900e+05   5.1498800e+05   4.2321400e+05   4.0727300e+05   4.0061600e+05   4.0285200e+05   4.7923600e+05   5.0824700e+05   5.0425900e+05   4.8304300e+05   5.7971700e+05   6.0480600e+05   3.5951000e+05   3.5164800e+05   4.6656100e+05   4.6378300e+05   4.6413000e+05   4.5045300e+05   3.6514100e+05   3.7623700e+05   6.6654200e+05   5.5422500e+05   5.4121000e+05   5.5494300e+05   5.2240600e+05   5.7638500e+05   5.2121800e+05   4.9050300e+05   6.3244600e+05   4.7103900e+05   4.3303100e+05   3.9834600e+05   5.6261200e+05   5.5545800e+05   6.8753300e+05   6.6863200e+05   5.2701100e+05   5.6350300e+05   6.2521200e+05   4.8157600e+05   4.5034100e+05   5.2360600e+05   4.3309500e+05   5.4131100e+05   7.9058700e+05   9.0305200e+05   4.3322200e+05   4.0695500e+05   4.3462000e+05   4.3043100e+05   5.0765100e+05   5.2333400e+05   3.8425500e+05   3.7285200e+05   4.8609500e+05   4.6643600e+05   3.9389200e+05   3.5312600e+05   6.0440300e+05   6.4079800e+05   4.9809300e+05   4.8252200e+05   7.0920100e+05   6.6235100e+05   3.6639700e+05   4.2903200e+05   5.0905300e+05   5.4836400e+05
   7.3307700e+05   7.6278800e+05   6.8447900e+05   0.0000000e+00   5.4427300e+05   4.8796100e+05   8.9262900e+05   8.4783800e+05   4.8354100e+05   5.2255100e+05   4.8628800e+05   4.9219600e+05   6.6798100e+05   6.1668500e+05   6.1738100e+05   5.9069300e+05   4.6583100e+05   5.5577200e+05   6.6891400e+05   6.2657100e+05   4.1003700e+05   4.0984400e+05   7.1732200e+05   6.7316300e+05   4.8047700e+05   5.0706400e+05   4.7066900e+05   4.9039300e+05   5.7465600e+05   5.8956600e+05   5.9888400e+05   5.7508700e+05   7.3001300e+05   6.8110000e+05   4.6367200e+05   4.4589400e+05   5.4417900e+05   5.6122300e+05   5.1598300e+05   4.9726800e+05   4.1487100e+05   4.4993200e+05   7.7188900e+05   6.4907900e+05   6.2138100e+05   6.6620100e+05   6.1017500e+05   6.2576300e+05   6.0854900e+05   6.1497400e+05   6.7200500e+05   5.5077700e+05   4.8398200e+05   4.5983000e+05   6.7290200e+05   6.1638300e+05   7.4383700e+05   7.1581200e+05   5.9155300e+05   5.9493600e+05   6.6121900e+05   5.7862200e+05   5.3939600e+05   5.7742300e+05   4.7967700e+05   6.1868800e+05   8.4235200e+05   9.6970000e+05   5.3384400e+05   4.8339900e+05   5.0236700e+05   5.0250100e+05   5.5294700e+05   5.8853500e+05   4.6751100e+05   4.4528700e+05   5.2096000e+05   5.7023700e+05   4.0754900e+05   3.9801700e+05   6.6139700e+05   6.6625200e+05   5.4768100e+05   5.5463100e+05   7.9230900e+05   7.6875400e+05   5.0630700e+05   5.2933200e+05   6.0064700e+05   6.6583900e+05
   4.7026400e+05   4.7569000e+05   4.3837300e+05   5.4427300e+05   0.0000000e+00   2.5347700e+05   5.8313400e+05   5.9676600e+05   2.5119200e+05   2.5548600e+05   2.3332600e+05   2.2536900e+05   3.9126400e+05   3.3807700e+05   3.4999400e+05   3.4606900e+05   2.4081600e+05   2.7167100e+05   3.6172600e+05   3.5158800e+05   1.7065200e+05   1.6616500e+05   4.2651000e+05   3.4884400e+05   2.0176300e+05   2.0432700e+05   1.9479500e+05   2.0002300e+05   3.2725200e+05   3.1618300e+05   2.8676000e+05   2.7259400e+05   4.5146600e+05   3.9478200e+05   1.8947700e+05   1.4409900e+05   2.5211800e+05   2.4150500e+05   2.8195900e+05   2.4460700e+05   1.6829500e+05   1.6511300e+05   4.7195000e+05   3.5426800e+05   3.4442300e+05   3.5552200e+05   3.3364500e+05   4.0473100e+05   3.3898700e+05   3.2386800e+05   4.4121600e+05   2.6574000e+05   2.4296800e+05   2.0803300e+05   3.7568300e+05   3.6414600e+05   4.8822400e+05   4.6137000e+05   2.9786100e+05   3.2522800e+05   3.8076000e+05   2.8489300e+05   2.3989800e+05   2.9822200e+05   2.1800500e+05   3.2841400e+05   5.5028400e+05   6.6217800e+05   2.1155500e+05   1.9593200e+05   2.0610400e+05   2.1902800e+05   2.8152600e+05   2.8428900e+05   1.4863300e+05   1.6097900e+05   2.4726400e+05   2.5792400e+05   1.2204700e+05   1.4260300e+05   4.0017800e+05   4.1204200e+05   2.9259100e+05   2.7555800e+05   4.9342300e+05   4.9569200e+05   2.0552000e+05   2.3780500e+05   3.4789400e+05   3.6792900e+05
   4.3785700e+05   4.3760300e+05   4.2630200e+05   4.8796100e+05   2.5347700e+05   0.0000000e+00   5.6427700e+05   6.0222100e+05   2.1461800e+05   2.2761300e+05   2.1751600e+05   2.1936000e+05   3.8259700e+05   3.0458800e+05   3.5412000e+05   2.9271200e+05   2.3242500e+05   2.4659900e+05   3.4548200e+05   3.3829900e+05   1.3517200e+05   1.5073500e+05   4.1689600e+05   3.4573500e+05   1.9148300e+05   1.8334900e+05   2.0716100e+05   2.1045400e+05   3.0744000e+05   2.8322300e+05   3.0099400e+05   2.7284000e+05   4.2886900e+05   3.7572400e+05   1.9956500e+05   1.3787800e+05   2.2759300e+05   2.4349300e+05   2.4698600e+05   2.4395700e+05   1.4901200e+05   1.5356300e+05   4.3481500e+05   3.7837900e+05   3.5140800e+05   3.6127800e+05   3.1778000e+05   3.7563300e+05   3.3646600e+05   3.0487800e+05   4.0819500e+05   2.5196900e+05   2.2212100e+05   2.0153600e+05   3.5334300e+05   3.4518500e+05   4.7585200e+05   4.8776000e+05   3.1793300e+05   3.4424900e+05   3.8623200e+05   3.0743900e+05   2.2448400e+05   2.9550300e+05   2.2484600e+05   3.2827500e+05   5.4373800e+05   6.6736600e+05   2.3609400e+05   2.0953700e+05   1.9211100e+05   2.1855700e+05   2.9919900e+05   2.9556100e+05   1.5216800e+05   1.4019200e+05   2.7659200e+05   2.4761400e+05   1.3811000e+05   1.3158900e+05   3.7636500e+05   3.8465200e+05   2.7179800e+05   2.7583700e+05   4.8291400e+05   4.8945600e+05   1.7866700e+05   2.3401000e+05   3.2662500e+05   3.5834400e+05
   8.1759900e+05   7.6929400e+05   7.9190000e+05   8.9262900e+05   5.8313400e+05   5.6427700e+05   0.0000000e+00   9.1544400e+05   5.3750600e+05   5.5355200e+05   5.7492800e+05   5.8273000e+05   7.5328900e+05   6.6645700e+05   7.0584600e+05   6.4444500e+05   5.8229200e+05   5.7654700e+05   6.9608900e+05   6.7930300e+05   4.8225700e+05   4.8444300e+05   7.3394400e+05   7.0764800e+05   5.3000900e+05   5.5571800e+05   5.7373100e+05   5.7913100e+05   6.8368600e+05   6.4295400e+05   6.4245800e+05   5.9076100e+05   7.4745800e+05   7.5403000e+05   5.3282400e+05   4.8507600e+05   6.0574600e+05   5.7074400e+05   5.9723700e+05   5.9997600e+05   5.0921100e+05   5.0808400e+05   7.9963700e+05   7.5045800e+05   7.1743400e+05   7.1681700e+05   6.8289900e+05   7.0570100e+05   6.9665500e+05   6.8874000e+05   8.2548500e+05   6.2095600e+05   6.0792500e+05   5.8074100e+05   7.3768800e+05   6.7159900e+05   8.4780300e+05   8.3262800e+05   6.7771600e+05   6.9579700e+05   7.1920600e+05   6.4140500e+05   5.8274300e+05   6.6544200e+05   5.8860700e+05   6.6330700e+05   8.9542700e+05   9.8195000e+05   5.3276100e+05   5.1844400e+05   5.2218400e+05   5.3870200e+05   6.1083600e+05   6.3200600e+05   4.8353500e+05   5.0525200e+05   6.2030800e+05   5.6819600e+05   4.9634500e+05   4.5170500e+05   7.0563500e+05   7.1482200e+05   6.3089000e+05   6.4708300e+05   8.2296800e+05   7.7454200e+05   5.2472000e+05   5.5253400e+05   6.3916900e+05   6.9713800e+05
   8.1773800e+05   7.8471200e+05   7.4326700e+05   8.4783800e+05   5.9676600e+05   6.0222100e+05   9.1544400e+05   0.0000000e+00   5.2773500e+05   5.7179700e+05   5.7504400e+05   5.7266900e+05   7.1664200e+05   6.5011100e+05   7.2399400e+05   6.5658000e+05   5.9858800e+05   5.8604900e+05   6.6391500e+05   6.6603300e+05   4.7676200e+05   4.6069400e+05   7.5847900e+05   6.9909600e+05   5.4800900e+05   5.5882800e+05   5.3061000e+05   5.2804200e+05   6.4682200e+05   6.6684900e+05   6.7357100e+05   6.3504100e+05   7.4710700e+05   7.5944000e+05   5.3966800e+05   5.1392900e+05   6.0256300e+05   5.9609500e+05   6.1887600e+05   6.1096000e+05   5.0747500e+05   5.0783700e+05   7.9147500e+05   7.3090600e+05   7.0673000e+05   7.2792900e+05   6.9522100e+05   7.1578000e+05   6.5004500e+05   6.7233700e+05   8.3078900e+05   5.7699200e+05   5.8580900e+05   5.7278200e+05   7.3026900e+05   7.1367600e+05   8.5015800e+05   8.0273800e+05   6.8824400e+05   7.0551700e+05   7.1763500e+05   6.4887900e+05   5.9070000e+05   6.4915500e+05   5.7140600e+05   6.6533500e+05   9.0046600e+05   1.0017520e+06   5.6513200e+05   5.5114900e+05   5.4065700e+05   5.2715200e+05   6.0841200e+05   6.3423500e+05   5.1233100e+05   5.1267300e+05   6.0926600e+05   5.8952400e+05   4.8900100e+05   4.6103500e+05   7.2386600e+05   7.4980900e+05   6.4484900e+05   6.2970500e+05   8.5938900e+05   7.9933100e+05   5.5201900e+05   6.1691300e+05   6.8569500e+05   7.2881800e+05
   4.9176400e+05   4.5931300e+05   4.1353100e+05   4.8354100e+05   2.5119200e+05   2.1461800e+05   5.3750600e+05   5.2773500e+05   0.0000000e+00   2.1788800e+05   2.1942800e+05   2.2162800e+05   3.8569400e+05   2.9348100e+05   3.5917800e+05   2.7153000e+05   2.0636700e+05   2.5542400e+05   3.2480700e+05   3.3026500e+05   1.4755000e+05   1.4399300e+05   3.7340500e+05   3.4544800e+05   1.9734100e+05   2.0884200e+05   1.9695000e+05   1.7840400e+05   2.7991400e+05   2.9013200e+05   2.7998000e+05   2.5363000e+05   4.2791700e+05   4.1083200e+05   1.7300900e+05   1.3412300e+05   2.4122900e+05   2.0125200e+05   2.2554500e+05   2.3244300e+05   1.3633000e+05   1.3584600e+05   4.1847600e+05   3.7913200e+05   3.3831500e+05   3.7084800e+05   3.6463000e+05   3.2764700e+05   3.0894700e+05   3.1164400e+05   4.2855100e+05   2.4701500e+05   2.0542200e+05   1.8891100e+05   3.5354000e+05   3.3454300e+05   5.0405400e+05   4.1651200e+05   3.2896500e+05   3.2801200e+05   3.4909000e+05   2.6806000e+05   2.1546900e+05   2.8470200e+05   2.2045100e+05   3.2310300e+05   5.6881100e+05   6.5945200e+05   2.4053100e+05   2.0538700e+05   1.9436400e+05   1.9835200e+05   2.7565700e+05   2.9293200e+05   1.6382500e+05   1.5618100e+05   2.5827100e+05   2.4465300e+05   1.3374200e+05   1.2271800e+05   3.8309100e+05   3.7258600e+05   3.0179100e+05   2.9902100e+05   4.9449400e+05   4.7097700e+05   2.1452400e+05   2.2665800e+05   3.1199000e+05   3.6269600e+05
   4.7927000e+05   4.5883300e+05   4.4987700e+05   5.2255100e+05   2.5548600e+05   2.2761300e+05   5.5355200e+05   5.7179700e+05   2.1788800e+05   0.0000000e+00   2.5634100e+05   2.6422600e+05   4.0044900e+05   3.1971500e+05   3.4083200e+05   3.0409300e+05   2.0914900e+05   2.9407900e+05   3.6082500e+05   3.5833400e+05   1.6941700e+05   1.6700000e+05   4.4283700e+05   3.5274500e+05   2.0464200e+05   1.8980800e+05   2.4207100e+05   2.4874600e+05   3.3418400e+05   3.3263400e+05   3.1908000e+05   2.8816500e+05   4.6039300e+05   4.3138500e+05   2.0172800e+05   1.7391000e+05   2.9685900e+05   2.4909600e+05   2.5980800e+05   2.5883600e+05   1.6594300e+05   1.5663800e+05   4.6528300e+05   3.9934500e+05   4.1963900e+05   4.0437500e+05   3.7660500e+05   3.5260600e+05   3.1397600e+05   3.2083700e+05   4.3129100e+05   2.7592700e+05   2.3154200e+05   2.0958300e+05   3.8091100e+05   3.6183100e+05   4.9936100e+05   4.6256500e+05   3.4459000e+05   3.3785500e+05   3.9438400e+05   2.9244500e+05   2.3252300e+05   3.1789600e+05   2.4557200e+05   3.4278400e+05   6.1326200e+05   6.8198500e+05   2.1987300e+05   2.1499300e+05   2.1812500e+05   2.3723800e+05   3.0712400e+05   2.8700800e+05   1.6889200e+05   1.6640500e+05   2.5150200e+05   2.5571100e+05   1.5823000e+05   1.3345000e+05   3.7978500e+05   3.6475500e+05   2.9023200e+05   2.9615200e+05   5.1317200e+05   4.7165300e+05   2.0344500e+05   2.3890800e+05   3.4114100e+05   3.7465200e+05
   4.6198700e+05   4.2283100e+05   4.0929500e+05   4.8628800e+05   2.3332600e+05   2.1751600e+05   5.7492800e+05   5.7504400e+05   2.1942800e+05   2.5634100e+05   0.0000000e+00   2.4688100e+05   3.6790700e+05   2.9401900e+05   3.2969100e+05   2.9134900e+05   2.1991200e+05   2.6182600e+05   3.4835200e+05   3.2669200e+05   1.4428900e+05   1.4857100e+05   4.1439900e+05   3.4029900e+05   2.0159000e+05   1.9025100e+05   2.0708100e+05   1.9789000e+05   3.1556300e+05   3.0905200e+05   3.0088300e+05   2.7038600e+05   4.2635100e+05   3.9491700e+05   1.7756900e+05   1.3095200e+05   2.4171600e+05   2.2982900e+05   2.4890000e+05   2.0900100e+05   1.7043900e+05   1.5460600e+05   4.6766400e+05   3.9777700e+05   3.8401300e+05   3.9175000e+05   3.4083900e+05   3.4148700e+05   3.0283500e+05   3.2306600e+05   4.1883700e+05   2.7825400e+05   2.5021400e+05   1.9547900e+05   3.7987900e+05   3.5019000e+05   4.6973500e+05   4.2608400e+05   3.2678900e+05   3.4060200e+05   3.6581500e+05   2.9025100e+05   2.4066300e+05   2.9749900e+05   2.1347200e+05   3.0736800e+05   5.6630700e+05   6.3861500e+05   2.0694300e+05   1.9093800e+05   2.1825000e+05   2.0577500e+05   2.9525400e+05   2.8735600e+05   1.5393500e+05   1.4614900e+05   2.3659100e+05   2.4025500e+05   1.3171800e+05   1.2216500e+05   3.7965800e+05   3.7394800e+05   2.7336000e+05   2.8335800e+05   4.9579500e+05   4.7036100e+05   1.9716200e+05   2.5547000e+05   3.3237200e+05   3.5296600e+05
   4.9071400e+05   4.6529600e+05   4.4467000e+05   4.9219600e+05   2.2536900e+05   2.1936000e+05   5.8273000e+05   5.7266900e+05   2.2162800e+05   2.6422600e+05   2.4688100e+05   0.0000000e+00   4.1077400e+05   3.1097200e+05   3.5303700e+05   3.1331400e+05   2.3274500e+05   2.6623900e+05   3.6069000e+05   3.6938200e+05   1.6495800e+05   1.6267300e+05   4.2794700e+05   3.7545300e+05   2.2623300e+05   2.2255800e+05   2.3621700e+05   2.2324800e+05   3.1815600e+05   3.1052800e+05   3.2462600e+05   2.7915600e+05   4.4259300e+05   4.1111000e+05   1.8246600e+05   1.6337900e+05   2.6324900e+05   2.6837200e+05   2.6783700e+05   2.3773600e+05   1.7550200e+05   1.6048800e+05   4.6907400e+05   3.9562400e+05   3.6835600e+05   3.8313400e+05   3.4328300e+05   3.6082700e+05   3.0516200e+05   3.2568900e+05   4.5297800e+05   2.5107000e+05   2.1977200e+05   2.0625700e+05   3.8978200e+05   3.6561000e+05   4.8409900e+05   4.4468500e+05   3.2232300e+05   3.3684200e+05   3.7294500e+05   2.9445000e+05   2.3727800e+05   3.1831700e+05   2.2072900e+05   3.0697300e+05   5.6486900e+05   6.0708400e+05   2.1979100e+05   2.0773600e+05   1.8969100e+05   2.0579600e+05   2.9549900e+05   3.1444600e+05   1.7964800e+05   1.6032400e+05   2.6651000e+05   2.6969600e+05   1.5969400e+05   1.4240800e+05   3.9907100e+05   3.9292300e+05   2.7311600e+05   2.8161500e+05   4.7554000e+05   4.6082200e+05   1.7540300e+05   2.4324200e+05   3.4429200e+05   3.8228600e+05
   6.3626200e+05   5.9772900e+05   6.0985200e+05   6.6798100e+05   3.9126400e+05   3.8259700e+05   7.5328900e+05   7.1664200e+05   3.8569400e+05   4.0044900e+05   3.6790700e+05   4.1077400e+05   0.0000000e+00   4.5222900e+05   5.1694400e+05   4.6970600e+05   3.8982600e+05   4.3842000e+05   5.1849200e+05   5.1351400e+05   3.0112800e+05   3.1010600e+05   5.9214600e+05   5.1237400e+05   3.7456000e+05   3.6954700e+05   3.6802800e+05   3.4328100e+05   4.4852300e+05   4.6460500e+05   4.3988700e+05   3.9778400e+05   5.8900700e+05   5.5698300e+05   3.4877100e+05   3.2068700e+05   3.9091400e+05   4.2369600e+05   4.3046800e+05   3.9947900e+05   3.1010500e+05   2.9897500e+05   6.4163500e+05   5.2165600e+05   5.3434800e+05   5.1480600e+05   5.2282400e+05   4.9621100e+05   4.7188700e+05   4.7345500e+05   6.2257100e+05   4.0353900e+05   3.8564700e+05   3.6872200e+05   5.3660800e+05   5.1547100e+05   6.5646300e+05   6.0547200e+05   4.8992400e+05   4.9146300e+05   5.3844700e+05   4.5716300e+05   3.9121800e+05   4.6375400e+05   3.7926600e+05   5.0690100e+05   6.8339800e+05   8.0935900e+05   3.8897900e+05   3.7552900e+05   3.5267200e+05   3.5556600e+05   4.5053000e+05   4.9589600e+05   2.8858600e+05   3.0310300e+05   4.2381700e+05   4.1616800e+05   3.0548400e+05   2.9515600e+05   5.6873700e+05   5.7593800e+05   4.3681600e+05   4.4619800e+05   6.3789100e+05   6.4361500e+05   3.5474800e+05   3.8737600e+05   4.8375300e+05   5.4985400e+05
   5.4730300e+05   5.4212100e+05   5.6323000e+05   6.1668500e+05   3.3807700e+05   3.0458800e+05   6.6645700e+05   6.5011100e+05   2.9348100e+05   3.1971500e+05   2.9401900e+05   3.1097200e+05   4.5222900e+05   0.0000000e+00   4.2471200e+05   3.7809300e+05   3.0792500e+05   3.0830800e+05   4.3345500e+05   3.8664200e+05   2.1496500e+05   1.9128700e+05   4.8862800e+05   4.3154900e+05   2.6633700e+05   2.3135900e+05   2.9056000e+05   2.5309000e+05   3.5729800e+05   3.7329000e+05   3.7447400e+05   3.5414400e+05   4.9795400e+05   4.7571200e+05   2.2321700e+05   2.1034200e+05   3.3357500e+05   3.2400800e+05   3.3452700e+05   2.9703600e+05   2.3305400e+05   2.1357500e+05   5.4521000e+05   4.2789200e+05   4.2057700e+05   4.3530600e+05   4.0796200e+05   4.3371500e+05   3.7443500e+05   3.9171400e+05   5.4080800e+05   2.9329400e+05   2.7667400e+05   2.7283500e+05   4.5767200e+05   4.4107400e+05   5.5680400e+05   5.1851500e+05   4.0598600e+05   4.1382200e+05   4.5835100e+05   3.5028600e+05   3.1586000e+05   3.6034000e+05   2.8245800e+05   4.1171200e+05   6.2398000e+05   7.2472800e+05   2.8356700e+05   2.9627300e+05   2.9611100e+05   2.9522500e+05   3.7499000e+05   3.7084600e+05   2.2273000e+05   2.1933000e+05   3.6760300e+05   3.2230500e+05   2.1871900e+05   2.1360000e+05   4.7448200e+05   4.9801300e+05   3.9929100e+05   3.8300000e+05   5.7989600e+05   5.6838900e+05   2.7305800e+05   3.5720600e+05   4.2362400e+05   4.5809400e+05
   5.9948400e+05   5.8668100e+05   5.7452600e+05   6.1738100e+05   3.4999400e+05   3.5412000e+05   7.0584600e+05   7.2399400e+05   3.5917800e+05   3.4083200e+05   3.2969100e+05   3.5303700e+05   5.1694400e+05   4.2471200e+05   0.0000000e+00   4.4629300e+05   3.4909100e+05   3.9181700e+05   4.6084600e+05   4.5846900e+05   2.7264400e+05   2.7890400e+05   5.1739900e+05   4.5735700e+05   3.2971800e+05   3.2958700e+05   3.4381400e+05   2.7303000e+05   3.8550800e+05   3.9882900e+05   3.9224100e+05   3.9880000e+05   5.3692900e+05   5.4687300e+05   3.2374900e+05   2.9756600e+05   3.8163800e+05   3.5959000e+05   3.6601200e+05   3.3866200e+05   2.8000800e+05   2.6269400e+05   5.4747700e+05   4.8738300e+05   4.6984100e+05   4.6592400e+05   4.5969600e+05   4.9385700e+05   3.9898000e+05   4.2815500e+05   5.4750900e+05   3.7084400e+05   3.1845000e+05   3.2049500e+05   5.1866300e+05   4.9933300e+05   6.1069500e+05   5.7229600e+05   4.6760500e+05   4.6096000e+05   5.1236000e+05   4.0772500e+05   3.6577200e+05   4.1490400e+05   3.0231300e+05   4.4070500e+05   7.0572000e+05   8.0538600e+05   3.5290300e+05   3.3162900e+05   3.2192100e+05   3.4160700e+05   4.1080800e+05   4.2718000e+05   2.6723600e+05   2.5494100e+05   3.9176800e+05   3.6488100e+05   2.4998200e+05   2.3602100e+05   5.2301800e+05   5.2413300e+05   4.2727500e+05   4.1331800e+05   6.1766000e+05   6.1884900e+05   3.2702600e+05   3.7207400e+05   4.4186800e+05   5.1975000e+05
   6.0007800e+05   5.4838000e+05   5.4238200e+05   5.9069300e+05   3.4606900e+05   2.9271200e+05   6.4444500e+05   6.5658000e+05   2.7153000e+05   3.0409300e+05   2.9134900e+05   3.1331400e+05   4.6970600e+05   3.7809300e+05   4.4629300e+05   0.0000000e+00   3.1728400e+05   3.5400300e+05   4.3376300e+05   4.3598800e+05   2.2853100e+05   2.0474300e+05   4.8361700e+05   4.2618400e+05   2.9456000e+05   2.5946400e+05   2.8502900e+05   2.7250500e+05   3.9714400e+05   3.8245400e+05   3.7729700e+05   3.6867600e+05   4.8670500e+05   4.8189600e+05   2.6297800e+05   2.3752300e+05   3.3661600e+05   3.2002500e+05   3.1897500e+05   3.1519000e+05   2.3815100e+05   2.1979800e+05   5.4956800e+05   4.1965900e+05   4.1508900e+05   4.6536000e+05   4.2302300e+05   4.4131500e+05   3.5062500e+05   3.6734200e+05   5.2106500e+05   3.3424400e+05   3.0138800e+05   2.7314500e+05   4.6442500e+05   4.2363300e+05   5.5821400e+05   5.2148200e+05   3.7634700e+05   4.1254900e+05   4.4863100e+05   3.5251500e+05   2.9613000e+05   3.8746300e+05   2.8224200e+05   3.9472800e+05   6.7728800e+05   7.2624800e+05   3.2880800e+05   3.0750000e+05   2.8227700e+05   2.6794700e+05   3.7149200e+05   3.6917400e+05   2.3898300e+05   2.4002300e+05   3.4578900e+05   3.5524800e+05   2.2404000e+05   2.1707200e+05   4.6929200e+05   4.8886700e+05   3.5515300e+05   3.1613700e+05   5.6440900e+05   5.3991400e+05   2.5878200e+05   3.2917100e+05   3.9399000e+05   4.3848200e+05
   4.6479500e+05   4.0820800e+05   3.8964300e+05   4.6583100e+05   2.4081600e+05   2.3242500e+05   5.8229200e+05   5.9858800e+05   2.0636700e+05   2.0914900e+05   2.1991200e+05   2.3274500e+05   3.8982600e+05   3.0792500e+05   3.4909100e+05   3.1728400e+05   0.0000000e+00   2.6860100e+05   3.3880800e+05   3.5458500e+05   1.4430000e+05   1.4321400e+05   3.9425600e+05   3.5150100e+05   2.1243800e+05   2.0469600e+05   2.0368600e+05   1.8685900e+05   2.9455600e+05   2.9186900e+05   3.0040700e+05   2.8213900e+05   4.1395000e+05   3.9117300e+05   1.8018900e+05   1.4929900e+05   2.3450100e+05   2.4482300e+05   2.4570800e+05   2.2523900e+05   1.6985000e+05   1.5595900e+05   4.4576600e+05   3.8835400e+05   3.5365000e+05   3.6934200e+05   3.5141400e+05   3.7235400e+05   3.1368100e+05   2.9758600e+05   4.5019500e+05   2.6539900e+05   2.4584100e+05   2.1581400e+05   3.6673700e+05   3.5245900e+05   5.0409400e+05   4.8690900e+05   3.1848200e+05   3.1847800e+05   3.5840200e+05   2.8352100e+05   2.6119000e+05   3.2835100e+05   2.2913400e+05   3.2727700e+05   5.6478200e+05   6.2748600e+05   2.2372000e+05   2.0273400e+05   2.0513400e+05   2.2813500e+05   3.0133900e+05   3.1246700e+05   1.5713300e+05   1.5923700e+05   2.4423500e+05   2.4228100e+05   1.4275000e+05   1.4379400e+05   3.8852300e+05   4.0300400e+05   2.9241500e+05   2.5311300e+05   4.6281100e+05   4.9384100e+05   1.7617100e+05   2.3682500e+05   3.4392400e+05   3.7336600e+05
   4.8638900e+05   4.8192800e+05   4.7102700e+05   5.5577200e+05   2.7167100e+05   2.4659900e+05   5.7654700e+05   5.8604900e+05   2.5542400e+05   2.9407900e+05   2.6182600e+05   2.6623900e+05   4.3842000e+05   3.0830800e+05   3.9181700e+05   3.5400300e+05   2.6860100e+05   0.0000000e+00   3.9415900e+05   4.1897000e+05   2.1253100e+05   1.9886800e+05   4.4447400e+05   3.8613800e+05   2.3598000e+05   2.2611700e+05   2.5889000e+05   2.2412400e+05   3.4570400e+05   3.1646100e+05   3.4453800e+05   2.9103000e+05   4.7405000e+05   4.3575200e+05   2.0370200e+05   1.8242500e+05   2.4746400e+05   2.5871500e+05   2.8007000e+05   2.4725400e+05   1.8909200e+05   1.5597700e+05   4.8099800e+05   4.1195200e+05   3.6354600e+05   3.6594600e+05   3.6173600e+05   3.7357700e+05   3.3082600e+05   3.1941400e+05   4.9628100e+05   3.0277500e+05   2.7992000e+05   2.4904300e+05   3.9716600e+05   3.8597000e+05   5.2312300e+05   5.0344700e+05   3.7514400e+05   3.6604900e+05   4.3062300e+05   3.1477800e+05   2.9676700e+05   3.8026300e+05   2.8454300e+05   3.5497500e+05   5.9593000e+05   6.9529700e+05   2.6531400e+05   2.7322000e+05   2.5704400e+05   2.3512900e+05   3.1711900e+05   3.5912100e+05   1.8679600e+05   2.2684500e+05   3.0033500e+05   3.1619400e+05   2.0734100e+05   1.8397000e+05   4.1997800e+05   4.1917500e+05   3.4768600e+05   3.1269600e+05   5.1121600e+05   5.3332000e+05   2.5368500e+05   3.0268200e+05   4.3006800e+05   4.0193400e+05
   6.0289200e+05   5.5089700e+05   5.5841100e+05   6.6891400e+05   3.6172600e+05   3.4548200e+05   6.9608900e+05   6.6391500e+05   3.2480700e+05   3.6082500e+05   3.4835200e+05   3.6069000e+05   5.1849200e+05   4.3345500e+05   4.6084600e+05   4.3376300e+05   3.3880800e+05   3.9415900e+05   0.0000000e+00   4.6519900e+05   3.0413700e+05   2.8791500e+05   5.7663400e+05   4.9804100e+05   3.2708700e+05   3.3230200e+05   3.4603000e+05   3.1412100e+05   4.8042500e+05   4.3431600e+05   4.1232300e+05   3.8771300e+05   5.7923100e+05   5.2667100e+05   3.0755600e+05   2.7214900e+05   3.7160000e+05   3.4487400e+05   3.7409300e+05   3.4426200e+05   2.9282400e+05   2.9450100e+05   6.2729600e+05   5.3733900e+05   5.2756500e+05   5.2906400e+05   5.1390000e+05   5.2321300e+05   4.3783800e+05   4.1121500e+05   5.6577900e+05   4.1275900e+05   3.3912400e+05   3.2359100e+05   4.7449900e+05   4.9765800e+05   6.1948400e+05   6.1488300e+05   4.7972300e+05   4.4658500e+05   5.0814000e+05   4.2663600e+05   3.7054100e+05   4.6509200e+05   3.8928900e+05   4.7625800e+05   7.3040300e+05   7.7213200e+05   3.3101100e+05   3.5501700e+05   3.2110500e+05   3.3630700e+05   4.1653700e+05   4.1598400e+05   2.5851300e+05   2.6135600e+05   3.6385400e+05   3.7781200e+05   2.7826700e+05   2.4771100e+05   4.7717500e+05   4.9427800e+05   4.1820800e+05   3.7836400e+05   5.9548400e+05   5.7271200e+05   3.2145800e+05   3.4689000e+05   4.5775400e+05   5.0502700e+05
   5.9247900e+05   5.7561500e+05   5.5547800e+05   6.2657100e+05   3.5158800e+05   3.3829900e+05   6.7930300e+05   6.6603300e+05   3.3026500e+05   3.5833400e+05   3.2669200e+05   3.6938200e+05   5.1351400e+05   3.8664200e+05   4.5846900e+05   4.3598800e+05   3.5458500e+05   4.1897000e+05   4.6519900e+05   0.0000000e+00   2.6910400e+05   2.7634300e+05   5.3574700e+05   4.9438100e+05   3.2709200e+05   3.0434600e+05   3.3874900e+05   3.3944800e+05   4.5240600e+05   4.2721800e+05   4.2471300e+05   3.8570100e+05   5.5936000e+05   5.1532500e+05   3.0907000e+05   2.6894400e+05   3.5430800e+05   3.7218200e+05   3.7876800e+05   3.6349800e+05   3.0269300e+05   2.7450500e+05   6.1088000e+05   5.5130800e+05   4.8231700e+05   5.2434400e+05   4.8021200e+05   4.9868000e+05   4.1596300e+05   4.5634000e+05   5.7222300e+05   4.0265400e+05   3.2609700e+05   3.0286100e+05   4.8370600e+05   4.8739100e+05   6.5896400e+05   5.6561100e+05   4.5032900e+05   4.3870700e+05   4.8777300e+05   4.1681700e+05   3.4876500e+05   4.5709600e+05   3.4595900e+05   4.6563200e+05   6.6982600e+05   7.2021100e+05   3.3583100e+05   3.3627600e+05   3.2827200e+05   3.3282700e+05   4.1826000e+05   4.3105000e+05   2.9250300e+05   2.7140700e+05   3.9851400e+05   3.6138100e+05   2.6045600e+05   2.4322500e+05   5.2134000e+05   5.0849800e+05   4.0159700e+05   3.9473500e+05   5.9163500e+05   6.0448100e+05   3.0732900e+05   3.6165600e+05   4.6358500e+05   4.8414400e+05
   4.0281200e+05   3.6682100e+05   3.5150600e+05   4.1003700e+05   1.7065200e+05   1.3517200e+05   4.8225700e+05   4.7676200e+05   1.4755000e+05   1.6941700e+05   1.4428900e+05   1.6495800e+05   3.0112800e+05   2.1496500e+05   2.7264400e+05   2.2853100e+05   1.4430000e+05   2.1253100e+05   3.0413700e+05   2.6910400e+05   0.0000000e+00   7.5248000e+04   3.3696400e+05   2.9616000e+05   1.3879300e+05   1.3080100e+05   1.4359100e+05   1.2222600e+05   2.4635400e+05   2.5315600e+05   2.3609700e+05   2.0797300e+05   3.5738500e+05   3.4467800e+05   1.1628600e+05   7.5070000e+04   2.0403100e+05   1.7780000e+05   2.0902200e+05   1.7148000e+05   9.3668000e+04   7.8338000e+04   4.1185700e+05   3.6830300e+05   3.2550600e+05   3.1443200e+05   2.8577000e+05   2.9672500e+05   2.3480700e+05   2.6055300e+05   3.9682500e+05   2.0001200e+05   1.5736500e+05   1.3760000e+05   3.1560600e+05   2.9353200e+05   4.3507800e+05   3.7804500e+05   2.7514800e+05   2.5619000e+05   3.3562400e+05   2.5073800e+05   1.8207300e+05   2.5234200e+05   1.5196600e+05   2.6224700e+05   4.8252900e+05   5.5338100e+05   1.6616700e+05   1.4060400e+05   1.3997100e+05   1.3647600e+05   2.2933200e+05   2.5376600e+05   7.4465000e+04   8.2962000e+04   1.9563000e+05   1.9085000e+05   6.7726000e+04   4.7637000e+04   3.2874500e+05   3.2769300e+05   2.4002800e+05   2.1739000e+05   3.8557000e+05   3.9414900e+05   1.1591800e+05   1.6780200e+05   2.5287100e+05   2.9370600e+05
   4.0007700e+05   3.9390800e+05   3.4278400e+05   4.0984400e+05   1.6616500e+05   1.5073500e+05   4.8444300e+05   4.6069400e+05   1.4399300e+05   1.6700000e+05   1.4857100e+05   1.6267300e+05   3.1010600e+05   1.9128700e+05   2.7890400e+05   2.0474300e+05   1.4321400e+05   1.9886800e+05   2.8791500e+05   2.7634300e+05   7.5248000e+04   0.0000000e+00   3.2892600e+05   2.8505800e+05   1.3389500e+05   1.1855600e+05   1.3742300e+05   1.1184900e+05   2.4879000e+05   2.2771700e+05   2.3133800e+05   1.9644100e+05   3.6298500e+05   3.3226800e+05   1.0349300e+05   9.2175000e+04   1.5680100e+05   1.5783300e+05   1.9738900e+05   1.6656100e+05   8.9717000e+04   8.6549000e+04   3.6801400e+05   3.1728900e+05   3.0792700e+05   2.9656800e+05   2.8261800e+05   2.7412100e+05   2.3746100e+05   2.3608900e+05   3.9377300e+05   2.0070800e+05   1.5686100e+05   1.2034600e+05   2.8285700e+05   2.8604700e+05   4.4384400e+05   3.6938600e+05   2.6633000e+05   2.6918200e+05   3.1772300e+05   2.2799800e+05   1.8744800e+05   2.3328600e+05   1.5689500e+05   2.3466600e+05   4.8318100e+05   5.6231400e+05   1.7507900e+05   1.4771100e+05   1.3497000e+05   1.5049300e+05   2.2735000e+05   2.3512200e+05   7.6893000e+04   6.7980000e+04   1.6544600e+05   1.7691300e+05   7.0585000e+04   5.8158000e+04   3.1849800e+05   3.3769100e+05   2.0819400e+05   2.1082600e+05   3.8484200e+05   4.1752100e+05   1.4125000e+05   1.4610600e+05   2.5068500e+05   2.8520000e+05
   6.6796700e+05   6.3290700e+05   6.1777900e+05   7.1732200e+05   4.2651000e+05   4.1689600e+05   7.3394400e+05   7.5847900e+05   3.7340500e+05   4.4283700e+05   4.1439900e+05   4.2794700e+05   5.9214600e+05   4.8862800e+05   5.1739900e+05   4.8361700e+05   3.9425600e+05   4.4447400e+05   5.7663400e+05   5.3574700e+05   3.3696400e+05   3.2892600e+05   0.0000000e+00   5.5959200e+05   3.9468900e+05   3.7427400e+05   4.1697400e+05   3.8093300e+05   5.0182100e+05   4.8489200e+05   4.7288100e+05   4.6916200e+05   6.3470400e+05   5.8033800e+05   3.7219600e+05   3.4206400e+05   4.0789400e+05   4.5973800e+05   4.4506600e+05   4.4153400e+05   3.3802600e+05   3.2130300e+05   6.5263300e+05   5.5261700e+05   5.7591400e+05   5.4174500e+05   5.2268300e+05   5.3385300e+05   4.9343800e+05   5.0253400e+05   6.2655600e+05   4.3968400e+05   4.2444000e+05   3.9008100e+05   5.6222500e+05   5.4730100e+05   6.9754200e+05   5.9830900e+05   4.9856600e+05   5.4654200e+05   5.8441600e+05   4.9485300e+05   4.4391800e+05   4.9081900e+05   4.2560800e+05   5.3087700e+05   7.6259000e+05   8.2152500e+05   4.4111600e+05   4.3216500e+05   4.4185400e+05   4.2293300e+05   4.9022400e+05   4.4649300e+05   3.2552800e+05   3.3353200e+05   4.4902100e+05   4.6861900e+05   3.0930400e+05   2.8017900e+05   5.4741800e+05   5.7835300e+05   4.8479100e+05   4.8643800e+05   6.4236600e+05   6.6181900e+05   3.8579800e+05   4.0947800e+05   5.1832200e+05   5.7921800e+05
   5.9868800e+05   5.6272100e+05   5.1498800e+05   6.7316300e+05   3.4884400e+05   3.4573500e+05   7.0764800e+05   6.9909600e+05   3.4544800e+05   3.5274500e+05   3.4029900e+05   3.7545300e+05   5.1237400e+05   4.3154900e+05   4.5735700e+05   4.2618400e+05   3.5150100e+05   3.8613800e+05   4.9804100e+05   4.9438100e+05   2.9616000e+05   2.8505800e+05   5.5959200e+05   0.0000000e+00   3.3502500e+05   3.3961700e+05   3.5230700e+05   3.3157700e+05   4.3903500e+05   4.1615000e+05   4.2262000e+05   3.8816600e+05   5.6864200e+05   5.3325300e+05   3.0478100e+05   3.0173800e+05   3.8950100e+05   3.8945600e+05   4.0370200e+05   3.8386700e+05   3.1847000e+05   3.1458000e+05   6.1731500e+05   5.3726900e+05   4.9961800e+05   5.3125800e+05   5.0448300e+05   4.9668900e+05   4.2916200e+05   4.4395100e+05   5.4929700e+05   3.7259000e+05   3.5304100e+05   3.1284200e+05   4.8393300e+05   5.0410300e+05   6.3120300e+05   5.7274100e+05   4.4805400e+05   4.7225900e+05   5.1576300e+05   4.1524400e+05   3.7921100e+05   4.3347100e+05   3.3200000e+05   4.2898100e+05   7.0814400e+05   7.8118000e+05   3.5873400e+05   3.5157500e+05   3.2769100e+05   2.9742700e+05   4.1491100e+05   4.0498100e+05   2.8298600e+05   2.3950200e+05   3.6519700e+05   3.8783900e+05   2.5908000e+05   2.4126800e+05   5.0186400e+05   4.9283900e+05   4.0255900e+05   3.9687500e+05   5.6774100e+05   5.7274100e+05   3.0379400e+05   3.6817400e+05   4.4722200e+05   4.7155900e+05
   4.7371900e+05   4.2635000e+05   4.2321400e+05   4.8047700e+05   2.0176300e+05   1.9148300e+05   5.3000900e+05   5.4800900e+05   1.9734100e+05   2.0464200e+05   2.0159000e+05   2.2623300e+05   3.7456000e+05   2.6633700e+05   3.2971800e+05   2.9456000e+05   2.1243800e+05   2.3598000e+05   3.2708700e+05   3.2709200e+05   1.3879300e+05   1.3389500e+05   3.9468900e+05   3.3502500e+05   0.0000000e+00   1.6924000e+05   2.0472400e+05   1.5791600e+05   3.0449800e+05   2.9201600e+05   2.9067600e+05   2.4843400e+05   4.0198400e+05   3.6569500e+05   1.4609900e+05   1.2549500e+05   2.0242200e+05   2.4045700e+05   2.1766200e+05   1.8196600e+05   1.5122200e+05   1.3918100e+05   4.4448200e+05   3.3322100e+05   3.1119300e+05   3.6641900e+05   3.4551100e+05   3.6685400e+05   2.7024300e+05   2.8639400e+05   4.2220000e+05   2.3498700e+05   2.0805000e+05   1.7114900e+05   3.3649000e+05   3.5792800e+05   4.7340100e+05   4.3421200e+05   3.0006900e+05   3.4727000e+05   3.7539100e+05   2.5538100e+05   2.3319000e+05   2.7545400e+05   2.1328700e+05   2.8464100e+05   5.4586100e+05   6.0964100e+05   1.9597500e+05   1.8294700e+05   1.6380000e+05   1.9380000e+05   2.8484100e+05   2.7574900e+05   1.2311900e+05   1.3479500e+05   2.4217100e+05   2.4918500e+05   1.0442400e+05   1.0455900e+05   3.7116700e+05   3.7119100e+05   2.4820000e+05   2.3808600e+05   4.4942400e+05   4.4975500e+05   1.6819900e+05   2.2688900e+05   3.0324500e+05   3.5048100e+05
   4.5460300e+05   4.1689200e+05   4.0727300e+05   5.0706400e+05   2.0432700e+05   1.8334900e+05   5.5571800e+05   5.5882800e+05   2.0884200e+05   1.8980800e+05   1.9025100e+05   2.2255800e+05   3.6954700e+05   2.3135900e+05   3.2958700e+05   2.5946400e+05   2.0469600e+05   2.2611700e+05   3.3230200e+05   3.0434600e+05   1.3080100e+05   1.1855600e+05   3.7427400e+05   3.3961700e+05   1.6924000e+05   0.0000000e+00   1.8815500e+05   1.5939900e+05   2.8583900e+05   2.8986900e+05   2.5588100e+05   2.4772900e+05   4.0863800e+05   3.6244200e+05   1.3978700e+05   1.4039400e+05   2.0688100e+05   2.0610900e+05   2.3516900e+05   2.1055400e+05   1.5217700e+05   1.5576600e+05   4.4446100e+05   3.6508000e+05   3.1439400e+05   3.6018200e+05   3.5035500e+05   3.4270500e+05   2.7257000e+05   2.8082700e+05   4.4552800e+05   2.3757600e+05   1.9924500e+05   1.7977000e+05   3.4881000e+05   3.4121400e+05   4.8338800e+05   4.5874700e+05   3.0567700e+05   3.1298100e+05   3.5276400e+05   2.6211400e+05   2.3629000e+05   2.7585000e+05   1.9804000e+05   3.0037300e+05   5.3167100e+05   6.1522500e+05   2.1550600e+05   1.7991500e+05   1.6505800e+05   1.8815900e+05   2.5482700e+05   2.9149300e+05   1.4166700e+05   1.4976600e+05   2.5654000e+05   2.5062000e+05   1.1526200e+05   1.0434700e+05   3.8416200e+05   3.6253700e+05   2.4711000e+05   2.6317900e+05   4.5631700e+05   4.3457900e+05   1.6223400e+05   2.4769600e+05   3.0115600e+05   3.6840800e+05
   4.2979600e+05   4.1217300e+05   4.0061600e+05   4.7066900e+05   1.9479500e+05   2.0716100e+05   5.7373100e+05   5.3061000e+05   1.9695000e+05   2.4207100e+05   2.0708100e+05   2.3621700e+05   3.6802800e+05   2.9056000e+05   3.4381400e+05   2.8502900e+05   2.0368600e+05   2.5889000e+05   3.4603000e+05   3.3874900e+05   1.4359100e+05   1.3742300e+05   4.1697400e+05   3.5230700e+05   2.0472400e+05   1.8815500e+05   0.0000000e+00   1.6909300e+05   2.8937700e+05   3.1324000e+05   2.8574500e+05   2.3615900e+05   4.1353600e+05   4.1456200e+05   1.5569300e+05   1.3237200e+05   1.8810700e+05   2.3065900e+05   2.2724800e+05   1.9452900e+05   1.5493000e+05   1.4001600e+05   4.1957600e+05   3.7972300e+05   3.1557900e+05   3.6414900e+05   3.3708500e+05   3.4126600e+05   2.9171100e+05   2.9336900e+05   3.9704700e+05   2.4935700e+05   1.9841100e+05   1.7108600e+05   3.5832100e+05   3.0805100e+05   4.9282200e+05   4.4694800e+05   3.0844800e+05   3.1449800e+05   3.7724200e+05   2.6984600e+05   2.2408700e+05   2.7287100e+05   2.3551900e+05   3.2200100e+05   5.3675300e+05   6.1101600e+05   2.2975900e+05   1.8299000e+05   1.7103000e+05   2.0377600e+05   2.8535600e+05   2.8313000e+05   1.3616800e+05   1.1266400e+05   2.4851500e+05   2.7396200e+05   1.2648700e+05   1.0214800e+05   3.8929500e+05   3.7752400e+05   2.6273700e+05   2.7763000e+05   4.6539700e+05   4.4100400e+05   1.6248200e+05   2.6056200e+05   3.1153900e+05   3.6723000e+05
   4.4071200e+05   4.4561000e+05   4.0285200e+05   4.9039300e+05   2.0002300e+05   2.1045400e+05   5.7913100e+05   5.2804200e+05   1.7840400e+05   2.4874600e+05   1.9789000e+05   2.2324800e+05   3.4328100e+05   2.5309000e+05   2.7303000e+05   2.7250500e+05   1.8685900e+05   2.2412400e+05   3.1412100e+05   3.3944800e+05   1.2222600e+05   1.1184900e+05   3.8093300e+05   3.3157700e+05   1.5791600e+05   1.5939900e+05   1.6909300e+05   0.0000000e+00   2.7093000e+05   2.9309200e+05   2.7825400e+05   2.3429600e+05   4.2282600e+05   3.7221800e+05   1.4953400e+05   1.1748800e+05   2.1707400e+05   2.3311700e+05   2.1181400e+05   2.0129400e+05   1.3445700e+05   1.3772000e+05   4.5507000e+05   3.8163500e+05   3.4027100e+05   3.6214600e+05   3.3442500e+05   3.4657100e+05   3.1654200e+05   3.1101300e+05   3.8438300e+05   2.6453800e+05   2.0924600e+05   1.8605300e+05   3.6121500e+05   3.5089100e+05   4.8182900e+05   4.5073700e+05   3.2981900e+05   3.2231800e+05   3.5290500e+05   2.7311500e+05   2.2671400e+05   2.6804800e+05   2.2001700e+05   3.2431700e+05   5.7466000e+05   5.8413200e+05   2.2452900e+05   1.8740500e+05   1.8666100e+05   1.8954700e+05   2.6703900e+05   2.5462600e+05   1.2814500e+05   1.5789000e+05   2.5592900e+05   2.6758300e+05   1.3881900e+05   1.1442600e+05   3.9119200e+05   3.9410600e+05   2.9600400e+05   2.8316900e+05   4.6869400e+05   4.3812100e+05   1.7213900e+05   2.2239500e+05   3.1913800e+05   3.3730500e+05
   5.6634000e+05   5.4539700e+05   4.7923600e+05   5.7465600e+05   3.2725200e+05   3.0744000e+05   6.8368600e+05   6.4682200e+05   2.7991400e+05   3.3418400e+05   3.1556300e+05   3.1815600e+05   4.4852300e+05   3.5729800e+05   3.8550800e+05   3.9714400e+05   2.9455600e+05   3.4570400e+05   4.8042500e+05   4.5240600e+05   2.4635400e+05   2.4879000e+05   5.0182100e+05   4.3903500e+05   3.0449800e+05   2.8583900e+05   2.8937700e+05   2.7093000e+05   0.0000000e+00   3.8666900e+05   3.7923600e+05   3.6043600e+05   5.4383500e+05   4.5160800e+05   2.4686100e+05   2.3185000e+05   3.0658100e+05   2.9072900e+05   3.1889100e+05   3.0577700e+05   2.1678800e+05   2.1566200e+05   5.4199500e+05   4.5905100e+05   4.2308200e+05   4.3600300e+05   4.0482900e+05   4.3076000e+05   3.7929200e+05   3.8120200e+05   4.8761400e+05   3.4445600e+05   2.8788200e+05   2.7004800e+05   4.4650600e+05   4.2686800e+05   5.9435100e+05   5.3887900e+05   4.2269900e+05   4.2475300e+05   4.6965900e+05   3.8230700e+05   3.2668900e+05   3.8129500e+05   3.0534600e+05   4.1021300e+05   6.7241300e+05   7.2768700e+05   3.3915800e+05   2.9747700e+05   3.1599000e+05   3.1489900e+05   4.1460300e+05   3.9977900e+05   2.7729300e+05   2.8278800e+05   3.6229600e+05   3.8823500e+05   2.6355400e+05   2.2799600e+05   5.1083300e+05   5.1977400e+05   3.9693600e+05   3.9709400e+05   6.0566100e+05   5.4464200e+05   2.7774000e+05   3.6549700e+05   4.1166500e+05   4.8133300e+05
   5.2699400e+05   4.9777800e+05   5.0824700e+05   5.8956600e+05   3.1618300e+05   2.8322300e+05   6.4295400e+05   6.6684900e+05   2.9013200e+05   3.3263400e+05   3.0905200e+05   3.1052800e+05   4.6460500e+05   3.7329000e+05   3.9882900e+05   3.8245400e+05   2.9186900e+05   3.1646100e+05   4.3431600e+05   4.2721800e+05   2.5315600e+05   2.2771700e+05   4.8489200e+05   4.1615000e+05   2.9201600e+05   2.8986900e+05   3.1324000e+05   2.9309200e+05   3.8666900e+05   0.0000000e+00   3.9520100e+05   3.4670100e+05   5.1513800e+05   4.8676100e+05   2.5886900e+05   2.3952900e+05   3.4517500e+05   3.4345000e+05   3.4840200e+05   3.2425000e+05   2.4279900e+05   2.1531800e+05   5.5737100e+05   4.5752700e+05   4.3734400e+05   4.5724500e+05   4.2543700e+05   4.5340400e+05   3.5832500e+05   3.4932300e+05   5.0446600e+05   3.3409700e+05   2.7819700e+05   2.7318400e+05   4.0367400e+05   4.1168800e+05   5.5830500e+05   5.0194200e+05   3.9011700e+05   4.1310600e+05   4.3398400e+05   3.3618400e+05   2.9883400e+05   3.3720900e+05   2.6473900e+05   3.7450000e+05   6.2701300e+05   6.8911500e+05   2.7845900e+05   2.5217800e+05   2.8539300e+05   2.5555800e+05   3.8056200e+05   3.5731300e+05   2.1571100e+05   2.1517400e+05   3.2481200e+05   3.5523500e+05   2.1131800e+05   2.0926000e+05   4.7459000e+05   4.6752900e+05   3.8230700e+05   3.5597300e+05   5.5797800e+05   5.5152500e+05   2.8750500e+05   3.4603800e+05   4.2143000e+05   4.6537400e+05
   5.4879000e+05   5.2167200e+05   5.0425900e+05   5.9888400e+05   2.8676000e+05   3.0099400e+05   6.4245800e+05   6.7357100e+05   2.7998000e+05   3.1908000e+05   3.0088300e+05   3.2462600e+05   4.3988700e+05   3.7447400e+05   3.9224100e+05   3.7729700e+05   3.0040700e+05   3.4453800e+05   4.1232300e+05   4.2471300e+05   2.3609700e+05   2.3133800e+05   4.7288100e+05   4.2262000e+05   2.9067600e+05   2.5588100e+05   2.8574500e+05   2.7825400e+05   3.7923600e+05   3.9520100e+05   0.0000000e+00   3.5314200e+05   5.0711300e+05   4.8727900e+05   2.5379100e+05   2.4065100e+05   3.0605300e+05   3.2984200e+05   3.6522700e+05   3.4593800e+05   2.4331600e+05   2.3568300e+05   5.6436100e+05   5.2539800e+05   4.8259100e+05   4.7044100e+05   4.4282300e+05   4.8594300e+05   3.7776200e+05   4.2932200e+05   5.6613400e+05   3.9035100e+05   3.0292700e+05   3.1711400e+05   4.5213400e+05   4.6078400e+05   5.8946300e+05   5.2380700e+05   4.1646500e+05   4.2850300e+05   4.5078000e+05   3.8257100e+05   3.4298800e+05   4.0594600e+05   3.0932300e+05   4.1679900e+05   6.3948900e+05   7.2771700e+05   3.4757400e+05   3.1146400e+05   3.1128500e+05   2.8908900e+05   3.8449600e+05   3.9953600e+05   2.3467500e+05   2.5257400e+05   3.3005400e+05   3.5722700e+05   2.1724900e+05   2.1248300e+05   4.7453200e+05   4.6002600e+05   3.7286700e+05   3.6128400e+05   5.6980900e+05   5.6339600e+05   2.7085000e+05   3.2852400e+05   4.0614700e+05   4.7986300e+05
   5.1820800e+05   4.9177200e+05   4.8304300e+05   5.7508700e+05   2.7259400e+05   2.7284000e+05   5.9076100e+05   6.3504100e+05   2.5363000e+05   2.8816500e+05   2.7038600e+05   2.7915600e+05   3.9778400e+05   3.5414400e+05   3.9880000e+05   3.6867600e+05   2.8213900e+05   2.9103000e+05   3.8771300e+05   3.8570100e+05   2.0797300e+05   1.9644100e+05   4.6916200e+05   3.8816600e+05   2.4843400e+05   2.4772900e+05   2.3615900e+05   2.3429600e+05   3.6043600e+05   3.4670100e+05   3.5314200e+05   0.0000000e+00   4.6148800e+05   4.6039200e+05   2.2833200e+05   2.1884500e+05   2.9275400e+05   2.9515900e+05   3.2355700e+05   2.9401000e+05   2.1214500e+05   1.9693300e+05   5.0937400e+05   4.5149100e+05   3.9958700e+05   3.9996900e+05   3.9085400e+05   4.1558400e+05   3.3748500e+05   3.4281900e+05   4.7018400e+05   3.0381800e+05   2.5761300e+05   2.5269100e+05   3.9177800e+05   4.2392900e+05   5.3201600e+05   4.6904300e+05   3.6430500e+05   4.0408500e+05   4.3483100e+05   3.4047300e+05   3.2751300e+05   3.6591300e+05   2.8137100e+05   4.1617000e+05   6.5008700e+05   6.6614500e+05   3.0002600e+05   2.5428200e+05   2.8337900e+05   2.9478100e+05   3.7565200e+05   3.4375500e+05   2.0421400e+05   2.1729600e+05   3.3773800e+05   3.5382500e+05   2.1138600e+05   1.8854100e+05   4.7603700e+05   4.8732200e+05   3.4664700e+05   3.2809200e+05   5.4306700e+05   5.3921900e+05   2.3796900e+05   2.9082100e+05   4.0814200e+05   4.5381000e+05
   7.0365300e+05   6.4410400e+05   5.7971700e+05   7.3001300e+05   4.5146600e+05   4.2886900e+05   7.4745800e+05   7.4710700e+05   4.2791700e+05   4.6039300e+05   4.2635100e+05   4.4259300e+05   5.8900700e+05   4.9795400e+05   5.3692900e+05   4.8670500e+05   4.1395000e+05   4.7405000e+05   5.7923100e+05   5.5936000e+05   3.5738500e+05   3.6298500e+05   6.3470400e+05   5.6864200e+05   4.0198400e+05   4.0863800e+05   4.1353600e+05   4.2282600e+05   5.4383500e+05   5.1513800e+05   5.0711300e+05   4.6148800e+05   0.0000000e+00   6.3997100e+05   4.0090300e+05   3.7632900e+05   4.6821900e+05   4.7087800e+05   4.5780600e+05   4.3153300e+05   3.5852800e+05   3.3543200e+05   6.4775600e+05   5.6683400e+05   5.7501300e+05   5.4508100e+05   5.5617600e+05   5.9963500e+05   5.1028200e+05   5.0760400e+05   6.2038200e+05   4.7595800e+05   4.4651200e+05   4.2072400e+05   5.6887900e+05   5.7352500e+05   7.3853800e+05   6.5709700e+05   5.4276800e+05   5.3803500e+05   5.9178500e+05   5.2546000e+05   4.5842600e+05   5.1534700e+05   4.0884500e+05   5.7143000e+05   8.0819400e+05   8.1318200e+05   4.3465000e+05   3.8266900e+05   4.1428500e+05   4.1531500e+05   5.1204700e+05   5.4060400e+05   3.4055600e+05   3.6798800e+05   4.9105900e+05   4.6861200e+05   3.5805100e+05   3.3267600e+05   6.1626900e+05   6.1713600e+05   4.8386500e+05   4.9067600e+05   6.9080400e+05   6.6705800e+05   3.5654000e+05   4.4098200e+05   5.5237500e+05   5.9345900e+05
   6.7700900e+05   6.5916000e+05   6.0480600e+05   6.8110000e+05   3.9478200e+05   3.7572400e+05   7.5403000e+05   7.5944000e+05   4.1083200e+05   4.3138500e+05   3.9491700e+05   4.1111000e+05   5.5698300e+05   4.7571200e+05   5.4687300e+05   4.8189600e+05   3.9117300e+05   4.3575200e+05   5.2667100e+05   5.1532500e+05   3.4467800e+05   3.3226800e+05   5.8033800e+05   5.3325300e+05   3.6569500e+05   3.6244200e+05   4.1456200e+05   3.7221800e+05   4.5160800e+05   4.8676100e+05   4.8727900e+05   4.6039200e+05   6.3997100e+05   0.0000000e+00   3.6672500e+05   3.3347500e+05   4.0228400e+05   4.1221600e+05   4.4162200e+05   4.4306600e+05   3.2703700e+05   3.2814300e+05   6.2891400e+05   5.6847800e+05   5.0424700e+05   5.3767000e+05   5.2239200e+05   5.3157200e+05   5.1779800e+05   5.1574600e+05   6.4909900e+05   4.6962600e+05   4.1506100e+05   3.8740700e+05   6.2161600e+05   6.1417000e+05   7.7787700e+05   6.5312500e+05   5.3747500e+05   5.7343300e+05   6.1683500e+05   5.1099500e+05   4.5015600e+05   5.3099100e+05   4.4662900e+05   5.1629800e+05   7.7478000e+05   8.1892400e+05   4.4493600e+05   3.9342300e+05   4.1321200e+05   3.8881200e+05   4.9028100e+05   4.8613200e+05   3.4100100e+05   3.4111400e+05   4.5913900e+05   4.7226700e+05   3.1191400e+05   2.7623600e+05   5.9478700e+05   5.9283800e+05   4.7639300e+05   4.3643400e+05   6.4279900e+05   6.7413200e+05   3.6577600e+05   4.3009300e+05   5.0638100e+05   5.5143700e+05
   4.4714500e+05   4.3379100e+05   3.5951000e+05   4.6367200e+05   1.8947700e+05   1.9956500e+05   5.3282400e+05   5.3966800e+05   1.7300900e+05   2.0172800e+05   1.7756900e+05   1.8246600e+05   3.4877100e+05   2.2321700e+05   3.2374900e+05   2.6297800e+05   1.8018900e+05   2.0370200e+05   3.0755600e+05   3.0907000e+05   1.1628600e+05   1.0349300e+05   3.7219600e+05   3.0478100e+05   1.4609900e+05   1.3978700e+05   1.5569300e+05   1.4953400e+05   2.4686100e+05   2.5886900e+05   2.5379100e+05   2.2833200e+05   4.0090300e+05   3.6672500e+05   0.0000000e+00   1.2719200e+05   1.9884500e+05   2.1192100e+05   2.3208000e+05   1.9674600e+05   1.2091700e+05   1.0231300e+05   4.3146000e+05   3.3567000e+05   2.9085000e+05   3.2952400e+05   3.1282800e+05   3.2484300e+05   2.3923100e+05   2.5896700e+05   4.2854500e+05   2.0132800e+05   1.6697800e+05   1.4361300e+05   3.3340400e+05   3.4080800e+05   4.4920600e+05   3.9949000e+05   2.8556100e+05   3.0443800e+05   3.4197700e+05   2.6164000e+05   1.8157400e+05   2.6814300e+05   1.8167200e+05   2.7813700e+05   5.4921200e+05   5.8005400e+05   1.8563500e+05   1.5402600e+05   1.7407500e+05   1.6258800e+05   2.6060500e+05   2.8871800e+05   1.3108000e+05   1.1369500e+05   2.0785300e+05   2.4657900e+05   1.1053100e+05   1.0110800e+05   3.9627900e+05   3.7171600e+05   2.4069300e+05   2.5269100e+05   4.7243800e+05   4.4387700e+05   1.6000100e+05   2.2395400e+05   2.8236200e+05   3.4080300e+05
   4.0332500e+05   4.0162200e+05   3.5164800e+05   4.4589400e+05   1.4409900e+05   1.3787800e+05   4.8507600e+05   5.1392900e+05   1.3412300e+05   1.7391000e+05   1.3095200e+05   1.6337900e+05   3.2068700e+05   2.1034200e+05   2.9756600e+05   2.3752300e+05   1.4929900e+05   1.8242500e+05   2.7214900e+05   2.6894400e+05   7.5070000e+04   9.2175000e+04   3.4206400e+05   3.0173800e+05   1.2549500e+05   1.4039400e+05   1.3237200e+05   1.1748800e+05   2.3185000e+05   2.3952900e+05   2.4065100e+05   2.1884500e+05   3.7632900e+05   3.3347500e+05   1.2719200e+05   0.0000000e+00   1.9397000e+05   1.7556800e+05   1.8762600e+05   1.7447900e+05   8.4521000e+04   7.6106000e+04   3.9477800e+05   3.1236200e+05   2.7970500e+05   3.1733400e+05   2.8802700e+05   3.0495100e+05   2.3961300e+05   2.3810300e+05   3.5376100e+05   1.9191600e+05   1.4759200e+05   1.3250800e+05   2.9272000e+05   2.9780200e+05   4.2994700e+05   3.9356700e+05   2.4682400e+05   2.8025500e+05   3.0821600e+05   2.2809600e+05   1.6046100e+05   2.3309900e+05   1.5616100e+05   2.5833500e+05   5.0971000e+05   5.5080700e+05   1.5222500e+05   1.4417500e+05   1.5417400e+05   1.3159800e+05   2.2699900e+05   2.0641100e+05   7.4223000e+04   8.4119000e+04   1.7756300e+05   2.1620800e+05   7.1865000e+04   5.9546000e+04   3.1635200e+05   3.3209800e+05   1.9816800e+05   2.0356400e+05   4.1498000e+05   3.9087000e+05   1.2847900e+05   1.8423600e+05   2.5118700e+05   3.2113400e+05
   4.9950000e+05   4.8868100e+05   4.6656100e+05   5.4417900e+05   2.5211800e+05   2.2759300e+05   6.0574600e+05   6.0256300e+05   2.4122900e+05   2.9685900e+05   2.4171600e+05   2.6324900e+05   3.9091400e+05   3.3357500e+05   3.8163800e+05   3.3661600e+05   2.3450100e+05   2.4746400e+05   3.7160000e+05   3.5430800e+05   2.0403100e+05   1.5680100e+05   4.0789400e+05   3.8950100e+05   2.0242200e+05   2.0688100e+05   1.8810700e+05   2.1707400e+05   3.0658100e+05   3.4517500e+05   3.0605300e+05   2.9275400e+05   4.6821900e+05   4.0228400e+05   1.9884500e+05   1.9397000e+05   0.0000000e+00   2.8335200e+05   2.8955800e+05   2.7260500e+05   1.9000700e+05   1.5949800e+05   5.0207900e+05   4.3704900e+05   3.7548500e+05   4.0552500e+05   3.7277900e+05   3.9679900e+05   3.1831300e+05   3.5398600e+05   4.7199200e+05   3.0236500e+05   2.4663100e+05   2.5087600e+05   4.0648800e+05   4.2008900e+05   5.1508100e+05   4.7255800e+05   3.5262600e+05   3.7522200e+05   4.1056800e+05   3.6466600e+05   2.7779300e+05   3.1066200e+05   2.5558300e+05   3.6421900e+05   6.1760000e+05   6.7149000e+05   2.9140300e+05   2.3255500e+05   2.6193600e+05   2.5576900e+05   3.3939200e+05   3.3779000e+05   1.9438600e+05   1.7761700e+05   2.9779500e+05   3.5438100e+05   1.8951200e+05   1.6105600e+05   4.1762900e+05   4.3651600e+05   3.2111500e+05   2.9006700e+05   5.2287400e+05   4.8231500e+05   2.3474600e+05   2.8300400e+05   3.6642400e+05   3.8384700e+05
   4.5944800e+05   4.6733200e+05   4.6378300e+05   5.6122300e+05   2.4150500e+05   2.4349300e+05   5.7074400e+05   5.9609500e+05   2.0125200e+05   2.4909600e+05   2.2982900e+05   2.6837200e+05   4.2369600e+05   3.2400800e+05   3.5959000e+05   3.2002500e+05   2.4482300e+05   2.5871500e+05   3.4487400e+05   3.7218200e+05   1.7780000e+05   1.5783300e+05   4.5973800e+05   3.8945600e+05   2.4045700e+05   2.0610900e+05   2.3065900e+05   2.3311700e+05   2.9072900e+05   3.4345000e+05   3.2984200e+05   2.9515900e+05   4.7087800e+05   4.1221600e+05   2.1192100e+05   1.7556800e+05   2.8335200e+05   0.0000000e+00   2.6922300e+05   2.7023600e+05   2.1422000e+05   2.0085800e+05   4.7543500e+05   3.9461400e+05   3.8091500e+05   3.9722600e+05   3.6004800e+05   4.0156600e+05   3.3535000e+05   3.6015000e+05   4.9058800e+05   2.9477600e+05   2.4134900e+05   2.2402100e+05   4.0038300e+05   3.9511400e+05   5.4118100e+05   5.0013400e+05   3.6868800e+05   3.6695500e+05   3.8694900e+05   3.0701500e+05   2.3500000e+05   3.0987600e+05   2.2530200e+05   3.3198800e+05   5.8197600e+05   6.0750000e+05   2.4686200e+05   2.1251900e+05   2.2618100e+05   2.0049600e+05   3.0293000e+05   3.0009900e+05   1.7101600e+05   1.5855400e+05   2.7382700e+05   3.1173400e+05   1.5079200e+05   1.0404900e+05   4.0082200e+05   3.9346200e+05   3.1968900e+05   2.8331200e+05   5.3229400e+05   4.7312900e+05   2.1902800e+05   2.6585400e+05   3.2649100e+05   3.7194200e+05
   4.7216300e+05   4.6890300e+05   4.6413000e+05   5.1598300e+05   2.8195900e+05   2.4698600e+05   5.9723700e+05   6.1887600e+05   2.2554500e+05   2.5980800e+05   2.4890000e+05   2.6783700e+05   4.3046800e+05   3.3452700e+05   3.6601200e+05   3.1897500e+05   2.4570800e+05   2.8007000e+05   3.7409300e+05   3.7876800e+05   2.0902200e+05   1.9738900e+05   4.4506600e+05   4.0370200e+05   2.1766200e+05   2.3516900e+05   2.2724800e+05   2.1181400e+05   3.1889100e+05   3.4840200e+05   3.6522700e+05   3.2355700e+05   4.5780600e+05   4.4162200e+05   2.3208000e+05   1.8762600e+05   2.8955800e+05   2.6922300e+05   0.0000000e+00   2.9827800e+05   2.0818100e+05   2.0977900e+05   5.3140000e+05   4.4594800e+05   3.8207700e+05   4.0931300e+05   3.8718400e+05   4.0776000e+05   3.4310200e+05   3.5592300e+05   4.7590400e+05   2.8225100e+05   2.7172300e+05   2.3907600e+05   3.8031700e+05   3.9691000e+05   5.2818400e+05   4.8806600e+05   3.6209300e+05   3.8063000e+05   4.1087700e+05   3.1729900e+05   2.9030200e+05   3.1836500e+05   2.5572700e+05   3.4283500e+05   6.2908400e+05   6.5354200e+05   2.6823600e+05   2.3338100e+05   2.4461700e+05   2.4228700e+05   3.1931700e+05   3.5247800e+05   1.8601900e+05   1.7443000e+05   2.9669400e+05   3.2047300e+05   1.8252200e+05   1.7010100e+05   4.7202700e+05   4.1988400e+05   3.3212800e+05   2.9313000e+05   5.2906000e+05   5.0821700e+05   2.0612300e+05   2.6383000e+05   3.7897700e+05   4.1501400e+05
   4.7091600e+05   4.5249400e+05   4.5045300e+05   4.9726800e+05   2.4460700e+05   2.4395700e+05   5.9997600e+05   6.1096000e+05   2.3244300e+05   2.5883600e+05   2.0900100e+05   2.3773600e+05   3.9947900e+05   2.9703600e+05   3.3866200e+05   3.1519000e+05   2.2523900e+05   2.4725400e+05   3.4426200e+05   3.6349800e+05   1.7148000e+05   1.6656100e+05   4.4153400e+05   3.8386700e+05   1.8196600e+05   2.1055400e+05   1.9452900e+05   2.0129400e+05   3.0577700e+05   3.2425000e+05   3.4593800e+05   2.9401000e+05   4.3153300e+05   4.4306600e+05   1.9674600e+05   1.7447900e+05   2.7260500e+05   2.7023600e+05   2.9827800e+05   0.0000000e+00   1.7900000e+05   1.8223900e+05   4.5177100e+05   3.9007400e+05   3.7323300e+05   3.8802700e+05   3.8048000e+05   4.2540400e+05   3.4212000e+05   3.4389400e+05   4.4910900e+05   2.9635200e+05   2.7374500e+05   2.4831900e+05   3.9945900e+05   4.0731000e+05   5.2136400e+05   4.7405000e+05   3.7306900e+05   3.7424100e+05   3.9362500e+05   3.1282000e+05   2.5836100e+05   3.2006800e+05   2.7265200e+05   3.2359600e+05   6.1361900e+05   6.4955900e+05   2.4397400e+05   2.2061100e+05   2.3059700e+05   2.1739100e+05   2.9897800e+05   3.1567800e+05   1.9427600e+05   1.9539100e+05   3.1162300e+05   3.0356000e+05   1.6905700e+05   1.6797100e+05   4.2129200e+05   4.2863200e+05   3.3213200e+05   2.7996100e+05   5.0262700e+05   5.0894300e+05   2.1318300e+05   2.7697800e+05   3.6702700e+05   4.0581900e+05
   4.0229600e+05   4.0487500e+05   3.6514100e+05   4.1487100e+05   1.6829500e+05   1.4901200e+05   5.0921100e+05   5.0747500e+05   1.3633000e+05   1.6594300e+05   1.7043900e+05   1.7550200e+05   3.1010500e+05   2.3305400e+05   2.8000800e+05   2.3815100e+05   1.6985000e+05   1.8909200e+05   2.9282400e+05   3.0269300e+05   9.3668000e+04   8.9717000e+04   3.3802600e+05   3.1847000e+05   1.5122200e+05   1.5217700e+05   1.5493000e+05   1.3445700e+05   2.1678800e+05   2.4279900e+05   2.4331600e+05   2.1214500e+05   3.5852800e+05   3.2703700e+05   1.2091700e+05   8.4521000e+04   1.9000700e+05   2.1422000e+05   2.0818100e+05   1.7900000e+05   0.0000000e+00   8.7048000e+04   3.8800800e+05   3.1162900e+05   3.0993300e+05   3.0303000e+05   2.9926600e+05   3.2639500e+05   2.4861800e+05   2.4470800e+05   3.6787100e+05   2.1452300e+05   1.7842600e+05   1.4118900e+05   2.9606700e+05   2.9809700e+05   4.2732500e+05   3.6651500e+05   2.6548700e+05   2.9231600e+05   3.2116200e+05   2.1786600e+05   1.6704300e+05   2.4692300e+05   1.5945800e+05   2.5052200e+05   5.0732400e+05   5.6101700e+05   1.5655700e+05   1.6699300e+05   1.7012100e+05   1.4288500e+05   2.5417300e+05   2.4844200e+05   1.0483300e+05   9.5176000e+04   2.1873800e+05   2.4131400e+05   8.4535000e+04   7.0053000e+04   3.4581600e+05   3.4529200e+05   2.3816400e+05   2.3407700e+05   4.1801700e+05   4.2125400e+05   1.2614500e+05   1.9643300e+05   2.5386500e+05   3.2440900e+05
   3.9436500e+05   3.8073000e+05   3.7623700e+05   4.4993200e+05   1.6511300e+05   1.5356300e+05   5.0808400e+05   5.0783700e+05   1.3584600e+05   1.5663800e+05   1.5460600e+05   1.6048800e+05   2.9897500e+05   2.1357500e+05   2.6269400e+05   2.1979800e+05   1.5595900e+05   1.5597700e+05   2.9450100e+05   2.7450500e+05   7.8338000e+04   8.6549000e+04   3.2130300e+05   3.1458000e+05   1.3918100e+05   1.5576600e+05   1.4001600e+05   1.3772000e+05   2.1566200e+05   2.1531800e+05   2.3568300e+05   1.9693300e+05   3.3543200e+05   3.2814300e+05   1.0231300e+05   7.6106000e+04   1.5949800e+05   2.0085800e+05   2.0977900e+05   1.8223900e+05   8.7048000e+04   0.0000000e+00   3.6721500e+05   2.8488600e+05   2.8739000e+05   2.9674900e+05   2.9030300e+05   2.8502100e+05   2.1091800e+05   2.3394500e+05   3.2036600e+05   2.0683900e+05   1.6458400e+05   1.4412200e+05   3.1040300e+05   3.0718000e+05   4.2732900e+05   3.8387400e+05   2.8001800e+05   2.5949800e+05   3.0663100e+05   2.1140100e+05   1.7020400e+05   2.5006100e+05   1.5234300e+05   2.4787700e+05   4.9858100e+05   5.1808500e+05   1.5629900e+05   1.3040800e+05   1.4858800e+05   1.3188600e+05   2.2820600e+05   2.4080700e+05   8.8578000e+04   8.3935000e+04   1.8347200e+05   2.4157700e+05   6.9905000e+04   6.2434000e+04   3.6666800e+05   3.4562100e+05   2.1324800e+05   2.2502900e+05   4.2904100e+05   3.9666100e+05   1.2364300e+05   2.0126200e+05   2.3900300e+05   2.8963900e+05
   6.7270300e+05   6.4825000e+05   6.6654200e+05   7.7188900e+05   4.7195000e+05   4.3481500e+05   7.9963700e+05   7.9147500e+05   4.1847600e+05   4.6528300e+05   4.6766400e+05   4.6907400e+05   6.4163500e+05   5.4521000e+05   5.4747700e+05   5.4956800e+05   4.4576600e+05   4.8099800e+05   6.2729600e+05   6.1088000e+05   4.1185700e+05   3.6801400e+05   6.5263300e+05   6.1731500e+05   4.4448200e+05   4.4446100e+05   4.1957600e+05   4.5507000e+05   5.4199500e+05   5.5737100e+05   5.6436100e+05   5.0937400e+05   6.4775600e+05   6.2891400e+05   4.3146000e+05   3.9477800e+05   5.0207900e+05   4.7543500e+05   5.3140000e+05   4.5177100e+05   3.8800800e+05   3.6721500e+05   0.0000000e+00   6.0496000e+05   5.3520500e+05   5.7006800e+05   5.8586600e+05   6.1197900e+05   5.5389000e+05   5.6114900e+05   6.8689000e+05   4.8514700e+05   4.6064600e+05   4.2882500e+05   5.4237100e+05   5.6171100e+05   7.3472300e+05   6.7493900e+05   5.7145400e+05   5.5868600e+05   6.1493900e+05   5.2005200e+05   4.7068600e+05   5.1826800e+05   4.4567900e+05   5.4149500e+05   7.7996700e+05   8.1250500e+05   4.4484500e+05   4.2091600e+05   4.5132900e+05   4.4011900e+05   5.7308300e+05   4.9397500e+05   3.8818700e+05   3.6792600e+05   4.8151500e+05   5.0821000e+05   3.4188000e+05   3.2393600e+05   6.3240300e+05   6.4959900e+05   5.2404200e+05   5.3310700e+05   7.3778500e+05   7.1615700e+05   4.0216200e+05   4.6731300e+05   5.2202100e+05   6.0316100e+05
   6.2421600e+05   6.2112500e+05   5.5422500e+05   6.4907900e+05   3.5426800e+05   3.7837900e+05   7.5045800e+05   7.3090600e+05   3.7913200e+05   3.9934500e+05   3.9777700e+05   3.9562400e+05   5.2165600e+05   4.2789200e+05   4.8738300e+05   4.1965900e+05   3.8835400e+05   4.1195200e+05   5.3733900e+05   5.5130800e+05   3.6830300e+05   3.1728900e+05   5.5261700e+05   5.3726900e+05   3.3322100e+05   3.6508000e+05   3.7972300e+05   3.8163500e+05   4.5905100e+05   4.5752700e+05   5.2539800e+05   4.5149100e+05   5.6683400e+05   5.6847800e+05   3.3567000e+05   3.1236200e+05   4.3704900e+05   3.9461400e+05   4.4594800e+05   3.9007400e+05   3.1162900e+05   2.8488600e+05   6.0496000e+05   0.0000000e+00   4.5100500e+05   5.2607300e+05   4.7727400e+05   5.0927100e+05   4.5057800e+05   4.8852800e+05   6.4957100e+05   3.9495900e+05   3.3541700e+05   3.5729000e+05   4.9214400e+05   5.0292100e+05   6.5561800e+05   6.0251600e+05   4.9225800e+05   4.9941700e+05   5.0662300e+05   4.2773400e+05   3.8283500e+05   4.6700200e+05   3.7124800e+05   4.7275200e+05   7.2508800e+05   7.7145900e+05   3.9632700e+05   3.5808000e+05   3.6836500e+05   3.7129000e+05   4.3716000e+05   4.1039200e+05   3.0082000e+05   3.1312900e+05   4.2081400e+05   4.6791400e+05   3.1240000e+05   2.9967900e+05   5.7439300e+05   5.6613900e+05   4.4135700e+05   4.2453500e+05   6.6735700e+05   6.7585100e+05   3.5741300e+05   4.6313900e+05   5.0147800e+05   5.5831200e+05
   6.0938100e+05   6.0770200e+05   5.4121000e+05   6.2138100e+05   3.4442300e+05   3.5140800e+05   7.1743400e+05   7.0673000e+05   3.3831500e+05   4.1963900e+05   3.8401300e+05   3.6835600e+05   5.3434800e+05   4.2057700e+05   4.6984100e+05   4.1508900e+05   3.5365000e+05   3.6354600e+05   5.2756500e+05   4.8231700e+05   3.2550600e+05   3.0792700e+05   5.7591400e+05   4.9961800e+05   3.1119300e+05   3.1439400e+05   3.1557900e+05   3.4027100e+05   4.2308200e+05   4.3734400e+05   4.8259100e+05   3.9958700e+05   5.7501300e+05   5.0424700e+05   2.9085000e+05   2.7970500e+05   3.7548500e+05   3.8091500e+05   3.8207700e+05   3.7323300e+05   3.0993300e+05   2.8739000e+05   5.3520500e+05   4.5100500e+05   0.0000000e+00   5.0366300e+05   4.3395800e+05   4.7272200e+05   4.1249100e+05   4.3940600e+05   6.0458100e+05   3.5156700e+05   3.2409200e+05   3.0537900e+05   4.7621300e+05   4.8232800e+05   6.0866900e+05   5.4805300e+05   4.2828000e+05   4.5586900e+05   4.7609800e+05   4.0902000e+05   3.4842500e+05   4.3205000e+05   3.5233700e+05   4.3886400e+05   7.0081000e+05   7.2227500e+05   3.3790400e+05   2.9960600e+05   3.2410100e+05   3.3344700e+05   4.3274300e+05   4.0869600e+05   2.8537100e+05   3.0876100e+05   3.7851900e+05   4.0925000e+05   2.5869500e+05   2.6783100e+05   5.3755600e+05   5.4802600e+05   4.5372800e+05   4.0228500e+05   6.2742200e+05   5.9676200e+05   3.1263500e+05   3.8653200e+05   4.9799600e+05   5.2922800e+05
   6.2953300e+05   5.7598400e+05   5.5494300e+05   6.6620100e+05   3.5552200e+05   3.6127800e+05   7.1681700e+05   7.2792900e+05   3.7084800e+05   4.0437500e+05   3.9175000e+05   3.8313400e+05   5.1480600e+05   4.3530600e+05   4.6592400e+05   4.6536000e+05   3.6934200e+05   3.6594600e+05   5.2906400e+05   5.2434400e+05   3.1443200e+05   2.9656800e+05   5.4174500e+05   5.3125800e+05   3.6641900e+05   3.6018200e+05   3.6414900e+05   3.6214600e+05   4.3600300e+05   4.5724500e+05   4.7044100e+05   3.9996900e+05   5.4508100e+05   5.3767000e+05   3.2952400e+05   3.1733400e+05   4.0552500e+05   3.9722600e+05   4.0931300e+05   3.8802700e+05   3.0303000e+05   2.9674900e+05   5.7006800e+05   5.2607300e+05   5.0366300e+05   0.0000000e+00   4.8485000e+05   5.2916700e+05   4.5877300e+05   4.6396300e+05   5.8327000e+05   4.1738500e+05   3.9186100e+05   3.8197900e+05   5.5114000e+05   5.6065600e+05   6.1922600e+05   5.8746900e+05   4.7631300e+05   4.9810200e+05   5.7007000e+05   4.7978900e+05   4.2479000e+05   4.8851700e+05   3.8728000e+05   4.7027400e+05   7.3521700e+05   8.0690700e+05   3.6577900e+05   3.6815200e+05   3.7393700e+05   3.5866100e+05   4.6634000e+05   3.8625700e+05   2.9706500e+05   3.1514900e+05   4.2054400e+05   4.5306900e+05   2.9499000e+05   2.8803400e+05   5.7313300e+05   5.6275900e+05   4.1614600e+05   4.0319500e+05   6.3234100e+05   6.5109900e+05   3.6387900e+05   4.0545300e+05   4.7881300e+05   5.3828400e+05
   5.9697400e+05   5.3419300e+05   5.2240600e+05   6.1017500e+05   3.3364500e+05   3.1778000e+05   6.8289900e+05   6.9522100e+05   3.6463000e+05   3.7660500e+05   3.4083900e+05   3.4328300e+05   5.2282400e+05   4.0796200e+05   4.5969600e+05   4.2302300e+05   3.5141400e+05   3.6173600e+05   5.1390000e+05   4.8021200e+05   2.8577000e+05   2.8261800e+05   5.2268300e+05   5.0448300e+05   3.4551100e+05   3.5035500e+05   3.3708500e+05   3.3442500e+05   4.0482900e+05   4.2543700e+05   4.4282300e+05   3.9085400e+05   5.5617600e+05   5.2239200e+05   3.1282800e+05   2.8802700e+05   3.7277900e+05   3.6004800e+05   3.8718400e+05   3.8048000e+05   2.9926600e+05   2.9030300e+05   5.8586600e+05   4.7727400e+05   4.3395800e+05   4.8485000e+05   0.0000000e+00   5.0484800e+05   4.3225400e+05   4.9220700e+05   5.7668400e+05   3.9971000e+05   3.4247100e+05   3.1981700e+05   4.9577500e+05   5.0410400e+05   6.4036200e+05   5.9941800e+05   4.6080400e+05   4.8587500e+05   5.2170700e+05   4.3500300e+05   3.6151400e+05   4.3064500e+05   3.6346100e+05   4.4461400e+05   7.3161400e+05   7.4897500e+05   3.5456400e+05   3.4657900e+05   3.4288600e+05   3.5000900e+05   4.1433500e+05   4.0227800e+05   2.7237900e+05   2.9053700e+05   3.8122700e+05   4.2911200e+05   2.6781400e+05   2.7045600e+05   5.5974300e+05   5.4191700e+05   4.1741000e+05   4.0879100e+05   6.1224100e+05   6.0141500e+05   3.0930100e+05   3.5989800e+05   4.5137300e+05   5.0837400e+05
   5.9803300e+05   5.8387600e+05   5.7638500e+05   6.2576300e+05   4.0473100e+05   3.7563300e+05   7.0570100e+05   7.1578000e+05   3.2764700e+05   3.5260600e+05   3.4148700e+05   3.6082700e+05   4.9621100e+05   4.3371500e+05   4.9385700e+05   4.4131500e+05   3.7235400e+05   3.7357700e+05   5.2321300e+05   4.9868000e+05   2.9672500e+05   2.7412100e+05   5.3385300e+05   4.9668900e+05   3.6685400e+05   3.4270500e+05   3.4126600e+05   3.4657100e+05   4.3076000e+05   4.5340400e+05   4.8594300e+05   4.1558400e+05   5.9963500e+05   5.3157200e+05   3.2484300e+05   3.0495100e+05   3.9679900e+05   4.0156600e+05   4.0776000e+05   4.2540400e+05   3.2639500e+05   2.8502100e+05   6.1197900e+05   5.0927100e+05   4.7272200e+05   5.2916700e+05   5.0484800e+05   0.0000000e+00   4.3120200e+05   4.6393900e+05   5.8655900e+05   4.3487400e+05   3.5844800e+05   3.4094400e+05   5.3399300e+05   5.2111300e+05   6.1401300e+05   5.4801600e+05   4.7545000e+05   4.6296100e+05   4.9512600e+05   4.0155000e+05   3.4770900e+05   4.5251800e+05   3.7943300e+05   4.5374400e+05   7.1065000e+05   7.3696700e+05   3.5102600e+05   3.2669600e+05   3.6443900e+05   3.5339100e+05   4.1753500e+05   4.1120700e+05   2.7873600e+05   2.8434900e+05   3.8983900e+05   4.1782800e+05   2.7132300e+05   2.6905400e+05   5.4217200e+05   5.2873800e+05   4.4100800e+05   4.2248800e+05   6.5117300e+05   6.0617000e+05   3.2881000e+05   3.7077600e+05   4.5641800e+05   5.0868300e+05
   5.3823100e+05   5.4414200e+05   5.2121800e+05   6.0854900e+05   3.3898700e+05   3.3646600e+05   6.9665500e+05   6.5004500e+05   3.0894700e+05   3.1397600e+05   3.0283500e+05   3.0516200e+05   4.7188700e+05   3.7443500e+05   3.9898000e+05   3.5062500e+05   3.1368100e+05   3.3082600e+05   4.3783800e+05   4.1596300e+05   2.3480700e+05   2.3746100e+05   4.9343800e+05   4.2916200e+05   2.7024300e+05   2.7257000e+05   2.9171100e+05   3.1654200e+05   3.7929200e+05   3.5832500e+05   3.7776200e+05   3.3748500e+05   5.1028200e+05   5.1779800e+05   2.3923100e+05   2.3961300e+05   3.1831300e+05   3.3535000e+05   3.4310200e+05   3.4212000e+05   2.4861800e+05   2.1091800e+05   5.5389000e+05   4.5057800e+05   4.1249100e+05   4.5877300e+05   4.3225400e+05   4.3120200e+05   0.0000000e+00   3.6187700e+05   4.7857200e+05   3.5015800e+05   3.0074100e+05   2.8642600e+05   4.6995900e+05   4.6221700e+05   5.6751600e+05   5.0526400e+05   4.2257700e+05   4.2527900e+05   4.5043700e+05   3.8215800e+05   3.3031700e+05   3.8077800e+05   3.0683800e+05   4.0278700e+05   6.8152300e+05   6.4831400e+05   2.7220100e+05   2.8477200e+05   2.7235900e+05   2.8843800e+05   3.6809200e+05   3.5038800e+05   2.3875500e+05   2.3697300e+05   3.3065700e+05   3.4982600e+05   2.1168100e+05   2.3134600e+05   4.7119300e+05   4.6655800e+05   3.6512700e+05   3.1884300e+05   5.5553700e+05   5.6804900e+05   2.6575100e+05   3.3865400e+05   4.1163100e+05   4.4952400e+05
   5.3212000e+05   5.0155900e+05   4.9050300e+05   6.1497400e+05   3.2386800e+05   3.0487800e+05   6.8874000e+05   6.7233700e+05   3.1164400e+05   3.2083700e+05   3.2306600e+05   3.2568900e+05   4.7345500e+05   3.9171400e+05   4.2815500e+05   3.6734200e+05   2.9758600e+05   3.1941400e+05   4.1121500e+05   4.5634000e+05   2.6055300e+05   2.3608900e+05   5.0253400e+05   4.4395100e+05   2.8639400e+05   2.8082700e+05   2.9336900e+05   3.1101300e+05   3.8120200e+05   3.4932300e+05   4.2932200e+05   3.4281900e+05   5.0760400e+05   5.1574600e+05   2.5896700e+05   2.3810300e+05   3.5398600e+05   3.6015000e+05   3.5592300e+05   3.4389400e+05   2.4470800e+05   2.3394500e+05   5.6114900e+05   4.8852800e+05   4.3940600e+05   4.6396300e+05   4.9220700e+05   4.6393900e+05   3.6187700e+05   0.0000000e+00   4.9573100e+05   3.8931500e+05   3.4922300e+05   2.8773400e+05   4.6152100e+05   4.8019600e+05   6.0641000e+05   5.1031000e+05   4.3247500e+05   4.7311200e+05   4.8585600e+05   4.0770700e+05   3.2466300e+05   4.1537700e+05   3.3362400e+05   4.4215200e+05   7.0457100e+05   6.7142700e+05   3.0879100e+05   2.9066500e+05   3.1798500e+05   2.8470900e+05   4.2458500e+05   3.8218500e+05   2.4768900e+05   2.6389600e+05   3.8369500e+05   3.9020500e+05   2.6184300e+05   2.3133500e+05   4.9621000e+05   4.8844000e+05   3.9558500e+05   3.3950900e+05   5.6529400e+05   5.7102300e+05   2.7750100e+05   3.1586200e+05   4.1891100e+05   4.6483900e+05
   6.7295200e+05   6.8536400e+05   6.3244600e+05   6.7200500e+05   4.4121600e+05   4.0819500e+05   8.2548500e+05   8.3078900e+05   4.2855100e+05   4.3129100e+05   4.1883700e+05   4.5297800e+05   6.2257100e+05   5.4080800e+05   5.4750900e+05   5.2106500e+05   4.5019500e+05   4.9628100e+05   5.6577900e+05   5.7222300e+05   3.9682500e+05   3.9377300e+05   6.2655600e+05   5.4929700e+05   4.2220000e+05   4.4552800e+05   3.9704700e+05   3.8438300e+05   4.8761400e+05   5.0446600e+05   5.6613400e+05   4.7018400e+05   6.2038200e+05   6.4909900e+05   4.2854500e+05   3.5376100e+05   4.7199200e+05   4.9058800e+05   4.7590400e+05   4.4910900e+05   3.6787100e+05   3.2036600e+05   6.8689000e+05   6.4957100e+05   6.0458100e+05   5.8327000e+05   5.7668400e+05   5.8655900e+05   4.7857200e+05   4.9573100e+05   0.0000000e+00   4.8197200e+05   4.7970300e+05   4.5898400e+05   6.2297500e+05   6.0347100e+05   7.0053500e+05   6.0207800e+05   5.3131300e+05   5.3619100e+05   6.1959000e+05   5.5419500e+05   4.9116800e+05   5.4381900e+05   4.3163200e+05   5.2190300e+05   8.0986000e+05   8.1618300e+05   4.3808000e+05   4.6793600e+05   4.9864100e+05   4.7594600e+05   5.3464200e+05   5.3865500e+05   3.8656200e+05   3.7076500e+05   4.7349900e+05   4.9200200e+05   4.1436600e+05   3.9855300e+05   6.4924600e+05   6.1241300e+05   5.1256300e+05   4.7984500e+05   7.3375800e+05   7.2699300e+05   4.3358100e+05   4.5513200e+05   5.7802600e+05   6.2965900e+05
   4.7296500e+05   4.6518800e+05   4.7103900e+05   5.5077700e+05   2.6574000e+05   2.5196900e+05   6.2095600e+05   5.7699200e+05   2.4701500e+05   2.7592700e+05   2.7825400e+05   2.5107000e+05   4.0353900e+05   2.9329400e+05   3.7084400e+05   3.3424400e+05   2.6539900e+05   3.0277500e+05   4.1275900e+05   4.0265400e+05   2.0001200e+05   2.0070800e+05   4.3968400e+05   3.7259000e+05   2.3498700e+05   2.3757600e+05   2.4935700e+05   2.6453800e+05   3.4445600e+05   3.3409700e+05   3.9035100e+05   3.0381800e+05   4.7595800e+05   4.6962600e+05   2.0132800e+05   1.9191600e+05   3.0236500e+05   2.9477600e+05   2.8225100e+05   2.9635200e+05   2.1452300e+05   2.0683900e+05   4.8514700e+05   3.9495900e+05   3.5156700e+05   4.1738500e+05   3.9971000e+05   4.3487400e+05   3.5015800e+05   3.8931500e+05   4.8197200e+05   0.0000000e+00   2.9717700e+05   2.6083300e+05   4.4004000e+05   4.2716900e+05   5.1268500e+05   4.7378600e+05   3.7442100e+05   3.9193600e+05   4.0887300e+05   3.3354500e+05   2.7218900e+05   3.4200500e+05   2.8013600e+05   3.8328300e+05   6.2039800e+05   6.3203000e+05   2.6352600e+05   2.5710500e+05   2.6644800e+05   2.3104600e+05   3.3282600e+05   3.1454600e+05   2.0234500e+05   1.9947600e+05   2.7829000e+05   3.1467300e+05   1.6382000e+05   1.7456700e+05   4.4734200e+05   4.4310800e+05   3.1223100e+05   3.1440500e+05   5.4029400e+05   5.3475400e+05   2.2779500e+05   2.6848200e+05   3.7773200e+05   4.2109800e+05
   4.4568400e+05   4.2822000e+05   4.3303100e+05   4.8398200e+05   2.4296800e+05   2.2212100e+05   6.0792500e+05   5.8580900e+05   2.0542200e+05   2.3154200e+05   2.5021400e+05   2.1977200e+05   3.8564700e+05   2.7667400e+05   3.1845000e+05   3.0138800e+05   2.4584100e+05   2.7992000e+05   3.3912400e+05   3.2609700e+05   1.5736500e+05   1.5686100e+05   4.2444000e+05   3.5304100e+05   2.0805000e+05   1.9924500e+05   1.9841100e+05   2.0924600e+05   2.8788200e+05   2.7819700e+05   3.0292700e+05   2.5761300e+05   4.4651200e+05   4.1506100e+05   1.6697800e+05   1.4759200e+05   2.4663100e+05   2.4134900e+05   2.7172300e+05   2.7374500e+05   1.7842600e+05   1.6458400e+05   4.6064600e+05   3.3541700e+05   3.2409200e+05   3.9186100e+05   3.4247100e+05   3.5844800e+05   3.0074100e+05   3.4922300e+05   4.7970300e+05   2.9717700e+05   0.0000000e+00   2.1006800e+05   3.9369800e+05   3.8578400e+05   5.2856900e+05   4.4201500e+05   3.4916100e+05   3.8210200e+05   3.6805800e+05   3.0617500e+05   2.5708100e+05   3.0838700e+05   2.3616800e+05   3.3046500e+05   5.4432500e+05   6.2726700e+05   2.3863400e+05   2.0428900e+05   1.9276700e+05   1.9659500e+05   3.1130500e+05   3.0535000e+05   1.4465400e+05   1.5157000e+05   2.2537000e+05   2.8943500e+05   1.4582100e+05   1.5886900e+05   4.1995500e+05   4.0914000e+05   2.9602800e+05   2.8046400e+05   4.8247900e+05   4.6338600e+05   1.8322700e+05   2.4692800e+05   3.3429700e+05   3.7393100e+05
   4.3445100e+05   4.1631900e+05   3.9834600e+05   4.5983000e+05   2.0803300e+05   2.0153600e+05   5.8074100e+05   5.7278200e+05   1.8891100e+05   2.0958300e+05   1.9547900e+05   2.0625700e+05   3.6872200e+05   2.7283500e+05   3.2049500e+05   2.7314500e+05   2.1581400e+05   2.4904300e+05   3.2359100e+05   3.0286100e+05   1.3760000e+05   1.2034600e+05   3.9008100e+05   3.1284200e+05   1.7114900e+05   1.7977000e+05   1.7108600e+05   1.8605300e+05   2.7004800e+05   2.7318400e+05   3.1711400e+05   2.5269100e+05   4.2072400e+05   3.8740700e+05   1.4361300e+05   1.3250800e+05   2.5087600e+05   2.2402100e+05   2.3907600e+05   2.4831900e+05   1.4118900e+05   1.4412200e+05   4.2882500e+05   3.5729000e+05   3.0537900e+05   3.8197900e+05   3.1981700e+05   3.4094400e+05   2.8642600e+05   2.8773400e+05   4.5898400e+05   2.6083300e+05   2.1006800e+05   0.0000000e+00   3.5421500e+05   3.4111600e+05   4.9092500e+05   4.1879500e+05   2.9135300e+05   3.2309600e+05   3.5876400e+05   2.6916300e+05   2.0988600e+05   2.7219500e+05   2.1756700e+05   3.3317700e+05   5.5614500e+05   6.0447800e+05   2.1938800e+05   1.8956800e+05   1.9042400e+05   1.8131400e+05   2.7532300e+05   2.7586900e+05   1.4404400e+05   1.3917500e+05   2.3082800e+05   2.7615700e+05   1.2015900e+05   1.2188200e+05   3.8246000e+05   3.8676100e+05   2.8884300e+05   2.4328200e+05   4.6823900e+05   4.5489200e+05   1.8528600e+05   2.2157400e+05   3.1577000e+05   3.5358800e+05
   6.2191200e+05   5.8770100e+05   5.6261200e+05   6.7290200e+05   3.7568300e+05   3.5334300e+05   7.3768800e+05   7.3026900e+05   3.5354000e+05   3.8091100e+05   3.7987900e+05   3.8978200e+05   5.3660800e+05   4.5767200e+05   5.1866300e+05   4.6442500e+05   3.6673700e+05   3.9716600e+05   4.7449900e+05   4.8370600e+05   3.1560600e+05   2.8285700e+05   5.6222500e+05   4.8393300e+05   3.3649000e+05   3.4881000e+05   3.5832100e+05   3.6121500e+05   4.4650600e+05   4.0367400e+05   4.5213400e+05   3.9177800e+05   5.6887900e+05   6.2161600e+05   3.3340400e+05   2.9272000e+05   4.0648800e+05   4.0038300e+05   3.8031700e+05   3.9945900e+05   2.9606700e+05   3.1040300e+05   5.4237100e+05   4.9214400e+05   4.7621300e+05   5.5114000e+05   4.9577500e+05   5.3399300e+05   4.6995900e+05   4.6152100e+05   6.2297500e+05   4.4004000e+05   3.9369800e+05   3.5421500e+05   0.0000000e+00   5.2633200e+05   6.4221600e+05   6.1267800e+05   4.7162300e+05   5.1940700e+05   5.3769000e+05   4.4574300e+05   4.2113100e+05   4.5770500e+05   3.4074000e+05   4.6041100e+05   7.2086000e+05   8.1793000e+05   4.1862700e+05   3.9176800e+05   3.9934300e+05   3.9146200e+05   4.7372600e+05   4.6258400e+05   3.1004300e+05   2.9478100e+05   4.2063000e+05   4.6452800e+05   3.2878900e+05   3.0651300e+05   5.6781900e+05   5.8586600e+05   4.7795200e+05   4.5457200e+05   6.6653700e+05   6.7193100e+05   3.5114800e+05   3.9697400e+05   4.9390600e+05   5.6861200e+05
   6.2260400e+05   5.8562600e+05   5.5545800e+05   6.1638300e+05   3.6414600e+05   3.4518500e+05   6.7159900e+05   7.1367600e+05   3.3454300e+05   3.6183100e+05   3.5019000e+05   3.6561000e+05   5.1547100e+05   4.4107400e+05   4.9933300e+05   4.2363300e+05   3.5245900e+05   3.8597000e+05   4.9765800e+05   4.8739100e+05   2.9353200e+05   2.8604700e+05   5.4730100e+05   5.0410300e+05   3.5792800e+05   3.4121400e+05   3.0805100e+05   3.5089100e+05   4.2686800e+05   4.1168800e+05   4.6078400e+05   4.2392900e+05   5.7352500e+05   6.1417000e+05   3.4080800e+05   2.9780200e+05   4.2008900e+05   3.9511400e+05   3.9691000e+05   4.0731000e+05   2.9809700e+05   3.0718000e+05   5.6171100e+05   5.0292100e+05   4.8232800e+05   5.6065600e+05   5.0410400e+05   5.2111300e+05   4.6221700e+05   4.8019600e+05   6.0347100e+05   4.2716900e+05   3.8578400e+05   3.4111600e+05   5.2633200e+05   0.0000000e+00   6.2921300e+05   5.9908500e+05   4.6047500e+05   5.0273600e+05   5.2824900e+05   4.3052000e+05   4.0155500e+05   4.5266500e+05   3.5096200e+05   4.8739200e+05   7.8060800e+05   8.0506600e+05   3.8094400e+05   3.7506600e+05   3.3976600e+05   3.5590200e+05   4.4346100e+05   4.3632900e+05   3.1372700e+05   3.1020900e+05   4.2233100e+05   4.1726900e+05   2.8825300e+05   2.9740300e+05   5.3761000e+05   5.5944800e+05   4.4171800e+05   4.1093300e+05   6.1463800e+05   6.6065500e+05   3.3968600e+05   3.8865700e+05   4.8265300e+05   5.5444100e+05
   7.3170600e+05   7.0581500e+05   6.8753300e+05   7.4383700e+05   4.8822400e+05   4.7585200e+05   8.4780300e+05   8.5015800e+05   5.0405400e+05   4.9936100e+05   4.6973500e+05   4.8409900e+05   6.5646300e+05   5.5680400e+05   6.1069500e+05   5.5821400e+05   5.0409400e+05   5.2312300e+05   6.1948400e+05   6.5896400e+05   4.3507800e+05   4.4384400e+05   6.9754200e+05   6.3120300e+05   4.7340100e+05   4.8338800e+05   4.9282200e+05   4.8182900e+05   5.9435100e+05   5.5830500e+05   5.8946300e+05   5.3201600e+05   7.3853800e+05   7.7787700e+05   4.4920600e+05   4.2994700e+05   5.1508100e+05   5.4118100e+05   5.2818400e+05   5.2136400e+05   4.2732500e+05   4.2732900e+05   7.3472300e+05   6.5561800e+05   6.0866900e+05   6.1922600e+05   6.4036200e+05   6.1401300e+05   5.6751600e+05   6.0641000e+05   7.0053500e+05   5.1268500e+05   5.2856900e+05   4.9092500e+05   6.4221600e+05   6.2921300e+05   0.0000000e+00   7.3575000e+05   6.1230300e+05   6.3691100e+05   6.7691800e+05   5.7313200e+05   5.3098100e+05   5.5914500e+05   4.7693600e+05   5.9161700e+05   8.7409900e+05   8.4096200e+05   4.8968500e+05   4.8823300e+05   4.7261300e+05   4.7141500e+05   5.7526600e+05   5.3793300e+05   4.0820200e+05   4.5125600e+05   5.5167000e+05   5.4697500e+05   4.1494400e+05   3.9007100e+05   6.4371400e+05   6.4681000e+05   5.9692900e+05   5.1850600e+05   7.2935300e+05   7.9243500e+05   4.7348800e+05   5.0842600e+05   5.7532800e+05   6.0697100e+05
   7.0824100e+05   6.6739600e+05   6.6863200e+05   7.1581200e+05   4.6137000e+05   4.8776000e+05   8.3262800e+05   8.0273800e+05   4.1651200e+05   4.6256500e+05   4.2608400e+05   4.4468500e+05   6.0547200e+05   5.1851500e+05   5.7229600e+05   5.2148200e+05   4.8690900e+05   5.0344700e+05   6.1488300e+05   5.6561100e+05   3.7804500e+05   3.6938600e+05   5.9830900e+05   5.7274100e+05   4.3421200e+05   4.5874700e+05   4.4694800e+05   4.5073700e+05   5.3887900e+05   5.0194200e+05   5.2380700e+05   4.6904300e+05   6.5709700e+05   6.5312500e+05   3.9949000e+05   3.9356700e+05   4.7255800e+05   5.0013400e+05   4.8806600e+05   4.7405000e+05   3.6651500e+05   3.8387400e+05   6.7493900e+05   6.0251600e+05   5.4805300e+05   5.8746900e+05   5.9941800e+05   5.4801600e+05   5.0526400e+05   5.1031000e+05   6.0207800e+05   4.7378600e+05   4.4201500e+05   4.1879500e+05   6.1267800e+05   5.9908500e+05   7.3575000e+05   0.0000000e+00   5.6243000e+05   5.6309800e+05   5.7917100e+05   5.1642500e+05   4.6545800e+05   5.2876500e+05   4.2411100e+05   5.7676800e+05   8.0939700e+05   8.1244000e+05   4.4961600e+05   3.9528600e+05   3.9198900e+05   3.9654300e+05   5.0655200e+05   4.7903600e+05   3.5437000e+05   3.8682200e+05   5.1149100e+05   5.2343400e+05   3.6396100e+05   3.7016900e+05   6.1898700e+05   6.3125300e+05   5.1715700e+05   5.0296200e+05   6.8903700e+05   7.1265500e+05   4.0577500e+05   4.5304200e+05   5.2350300e+05   5.7617000e+05
   5.8185400e+05   4.9390000e+05   5.2701100e+05   5.9155300e+05   2.9786100e+05   3.1793300e+05   6.7771600e+05   6.8824400e+05   3.2896500e+05   3.4459000e+05   3.2678900e+05   3.2232300e+05   4.8992400e+05   4.0598600e+05   4.6760500e+05   3.7634700e+05   3.1848200e+05   3.7514400e+05   4.7972300e+05   4.5032900e+05   2.7514800e+05   2.6633000e+05   4.9856600e+05   4.4805400e+05   3.0006900e+05   3.0567700e+05   3.0844800e+05   3.2981900e+05   4.2269900e+05   3.9011700e+05   4.1646500e+05   3.6430500e+05   5.4276800e+05   5.3747500e+05   2.8556100e+05   2.4682400e+05   3.5262600e+05   3.6868800e+05   3.6209300e+05   3.7306900e+05   2.6548700e+05   2.8001800e+05   5.7145400e+05   4.9225800e+05   4.2828000e+05   4.7631300e+05   4.6080400e+05   4.7545000e+05   4.2257700e+05   4.3247500e+05   5.3131300e+05   3.7442100e+05   3.4916100e+05   2.9135300e+05   4.7162300e+05   4.6047500e+05   6.1230300e+05   5.6243000e+05   0.0000000e+00   4.5928000e+05   4.6649400e+05   4.2364600e+05   3.4705500e+05   3.9628700e+05   3.3039000e+05   4.8413300e+05   7.0179000e+05   7.0939800e+05   3.3857800e+05   3.2187400e+05   3.2644700e+05   3.0868300e+05   4.0962100e+05   3.7400900e+05   2.4820700e+05   2.7734200e+05   3.7744400e+05   3.7711600e+05   2.2671000e+05   2.3996800e+05   4.9844900e+05   4.9664100e+05   3.9886700e+05   3.7750900e+05   5.8405600e+05   5.7703500e+05   2.9696700e+05   3.6075700e+05   4.3047900e+05   4.9133800e+05
   6.0638800e+05   5.5497500e+05   5.6350300e+05   5.9493600e+05   3.2522800e+05   3.4424900e+05   6.9579700e+05   7.0551700e+05   3.2801200e+05   3.3785500e+05   3.4060200e+05   3.3684200e+05   4.9146300e+05   4.1382200e+05   4.6096000e+05   4.1254900e+05   3.1847800e+05   3.6604900e+05   4.4658500e+05   4.3870700e+05   2.5619000e+05   2.6918200e+05   5.4654200e+05   4.7225900e+05   3.4727000e+05   3.1298100e+05   3.1449800e+05   3.2231800e+05   4.2475300e+05   4.1310600e+05   4.2850300e+05   4.0408500e+05   5.3803500e+05   5.7343300e+05   3.0443800e+05   2.8025500e+05   3.7522200e+05   3.6695500e+05   3.8063000e+05   3.7424100e+05   2.9231600e+05   2.5949800e+05   5.5868600e+05   4.9941700e+05   4.5586900e+05   4.9810200e+05   4.8587500e+05   4.6296100e+05   4.2527900e+05   4.7311200e+05   5.3619100e+05   3.9193600e+05   3.8210200e+05   3.2309600e+05   5.1940700e+05   5.0273600e+05   6.3691100e+05   5.6309800e+05   4.5928000e+05   0.0000000e+00   4.7921200e+05   4.2259700e+05   3.8147200e+05   4.2256300e+05   3.5642400e+05   4.7863600e+05   6.7671600e+05   7.6288900e+05   3.7817600e+05   3.2996600e+05   3.1869100e+05   3.0164200e+05   4.0933600e+05   3.9938400e+05   2.4274400e+05   2.6352600e+05   3.7292800e+05   4.1450300e+05   2.6943400e+05   2.7402700e+05   5.2779300e+05   5.4879200e+05   4.0625600e+05   3.9812400e+05   5.8185400e+05   5.7508000e+05   2.8247100e+05   3.4187100e+05   4.5939000e+05   5.0834200e+05
   6.3038100e+05   6.1553900e+05   6.2521200e+05   6.6121900e+05   3.8076000e+05   3.8623200e+05   7.1920600e+05   7.1763500e+05   3.4909000e+05   3.9438400e+05   3.6581500e+05   3.7294500e+05   5.3844700e+05   4.5835100e+05   5.1236000e+05   4.4863100e+05   3.5840200e+05   4.3062300e+05   5.0814000e+05   4.8777300e+05   3.3562400e+05   3.1772300e+05   5.8441600e+05   5.1576300e+05   3.7539100e+05   3.5276400e+05   3.7724200e+05   3.5290500e+05   4.6965900e+05   4.3398400e+05   4.5078000e+05   4.3483100e+05   5.9178500e+05   6.1683500e+05   3.4197700e+05   3.0821600e+05   4.1056800e+05   3.8694900e+05   4.1087700e+05   3.9362500e+05   3.2116200e+05   3.0663100e+05   6.1493900e+05   5.0662300e+05   4.7609800e+05   5.7007000e+05   5.2170700e+05   4.9512600e+05   4.5043700e+05   4.8585600e+05   6.1959000e+05   4.0887300e+05   3.6805800e+05   3.5876400e+05   5.3769000e+05   5.2824900e+05   6.7691800e+05   5.7917100e+05   4.6649400e+05   4.7921200e+05   0.0000000e+00   4.5923200e+05   3.8815200e+05   4.3553800e+05   3.7085600e+05   4.8178100e+05   7.2344800e+05   7.8408100e+05   3.9165900e+05   3.4694600e+05   3.3493600e+05   3.5561100e+05   4.3707300e+05   4.5018400e+05   3.0232500e+05   3.1198900e+05   4.1100400e+05   4.5107000e+05   3.0140900e+05   2.8192000e+05   5.4407500e+05   5.6744700e+05   4.5858900e+05   4.3819700e+05   6.3875000e+05   6.3467400e+05   3.0661800e+05   3.9503200e+05   4.6370000e+05   5.4245500e+05
   5.4665400e+05   5.1561100e+05   4.8157600e+05   5.7862200e+05   2.8489300e+05   3.0743900e+05   6.4140500e+05   6.4887900e+05   2.6806000e+05   2.9244500e+05   2.9025100e+05   2.9445000e+05   4.5716300e+05   3.5028600e+05   4.0772500e+05   3.5251500e+05   2.8352100e+05   3.1477800e+05   4.2663600e+05   4.1681700e+05   2.5073800e+05   2.2799800e+05   4.9485300e+05   4.1524400e+05   2.5538100e+05   2.6211400e+05   2.6984600e+05   2.7311500e+05   3.8230700e+05   3.3618400e+05   3.8257100e+05   3.4047300e+05   5.2546000e+05   5.1099500e+05   2.6164000e+05   2.2809600e+05   3.6466600e+05   3.0701500e+05   3.1729900e+05   3.1282000e+05   2.1786600e+05   2.1140100e+05   5.2005200e+05   4.2773400e+05   4.0902000e+05   4.7978900e+05   4.3500300e+05   4.0155000e+05   3.8215800e+05   4.0770700e+05   5.5419500e+05   3.3354500e+05   3.0617500e+05   2.6916300e+05   4.4574300e+05   4.3052000e+05   5.7313200e+05   5.1642500e+05   4.2364600e+05   4.2259700e+05   4.5923200e+05   0.0000000e+00   3.3198000e+05   3.8555400e+05   3.3199900e+05   4.3006300e+05   6.7337800e+05   6.9482100e+05   2.9339200e+05   2.7648800e+05   3.0606500e+05   2.9492600e+05   3.8873600e+05   3.9713700e+05   2.4120400e+05   2.4126200e+05   3.5346700e+05   3.9343600e+05   2.4078200e+05   2.3813300e+05   4.8657000e+05   4.6609900e+05   3.8445300e+05   3.4110900e+05   5.4541700e+05   5.8089500e+05   2.5263300e+05   3.2256100e+05   3.9997600e+05   4.4352100e+05
   4.8728700e+05   4.6657200e+05   4.5034100e+05   5.3939600e+05   2.3989800e+05   2.2448400e+05   5.8274300e+05   5.9070000e+05   2.1546900e+05   2.3252300e+05   2.4066300e+05   2.3727800e+05   3.9121800e+05   3.1586000e+05   3.6577200e+05   2.9613000e+05   2.6119000e+05   2.9676700e+05   3.7054100e+05   3.4876500e+05   1.8207300e+05   1.8744800e+05   4.4391800e+05   3.7921100e+05   2.3319000e+05   2.3629000e+05   2.2408700e+05   2.2671400e+05   3.2668900e+05   2.9883400e+05   3.4298800e+05   3.2751300e+05   4.5842600e+05   4.5015600e+05   1.8157400e+05   1.6046100e+05   2.7779300e+05   2.3500000e+05   2.9030200e+05   2.5836100e+05   1.6704300e+05   1.7020400e+05   4.7068600e+05   3.8283500e+05   3.4842500e+05   4.2479000e+05   3.6151400e+05   3.4770900e+05   3.3031700e+05   3.2466300e+05   4.9116800e+05   2.7218900e+05   2.5708100e+05   2.0988600e+05   4.2113100e+05   4.0155500e+05   5.3098100e+05   4.6545800e+05   3.4705500e+05   3.8147200e+05   3.8815200e+05   3.3198000e+05   0.0000000e+00   3.1151200e+05   2.6843200e+05   3.6589900e+05   6.0209000e+05   6.3983800e+05   2.4939000e+05   2.1726900e+05   2.1888200e+05   2.1922000e+05   3.0424700e+05   3.1592000e+05   1.5640400e+05   1.5605600e+05   2.9482500e+05   3.1094900e+05   1.5006200e+05   1.6599700e+05   4.4856500e+05   4.3140700e+05   3.0793900e+05   2.7512000e+05   4.8567900e+05   4.6863800e+05   1.9267200e+05   2.5193800e+05   3.4074100e+05   4.0146700e+05
   5.2553100e+05   5.3169300e+05   5.2360600e+05   5.7742300e+05   2.9822200e+05   2.9550300e+05   6.6544200e+05   6.4915500e+05   2.8470200e+05   3.1789600e+05   2.9749900e+05   3.1831700e+05   4.6375400e+05   3.6034000e+05   4.1490400e+05   3.8746300e+05   3.2835100e+05   3.8026300e+05   4.6509200e+05   4.5709600e+05   2.5234200e+05   2.3328600e+05   4.9081900e+05   4.3347100e+05   2.7545400e+05   2.7585000e+05   2.7287100e+05   2.6804800e+05   3.8129500e+05   3.3720900e+05   4.0594600e+05   3.6591300e+05   5.1534700e+05   5.3099100e+05   2.6814300e+05   2.3309900e+05   3.1066200e+05   3.0987600e+05   3.1836500e+05   3.2006800e+05   2.4692300e+05   2.5006100e+05   5.1826800e+05   4.6700200e+05   4.3205000e+05   4.8851700e+05   4.3064500e+05   4.5251800e+05   3.8077800e+05   4.1537700e+05   5.4381900e+05   3.4200500e+05   3.0838700e+05   2.7219500e+05   4.5770500e+05   4.5266500e+05   5.5914500e+05   5.2876500e+05   3.9628700e+05   4.2256300e+05   4.3553800e+05   3.8555400e+05   3.1151200e+05   0.0000000e+00   2.7746300e+05   4.0740300e+05   6.7906500e+05   6.5185100e+05   2.9697900e+05   2.7698000e+05   2.6006000e+05   2.7274200e+05   3.8163600e+05   3.9517700e+05   2.2159100e+05   2.3817700e+05   3.1218900e+05   3.5530900e+05   2.0126100e+05   2.1879800e+05   4.6098300e+05   4.9846000e+05   3.6852600e+05   3.3122600e+05   5.5044400e+05   5.4335600e+05   2.6023100e+05   3.3630200e+05   4.1167900e+05   4.6050600e+05
   4.5391300e+05   4.4579800e+05   4.3309500e+05   4.7967700e+05   2.1800500e+05   2.2484600e+05   5.8860700e+05   5.7140600e+05   2.2045100e+05   2.4557200e+05   2.1347200e+05   2.2072900e+05   3.7926600e+05   2.8245800e+05   3.0231300e+05   2.8224200e+05   2.2913400e+05   2.8454300e+05   3.8928900e+05   3.4595900e+05   1.5196600e+05   1.5689500e+05   4.2560800e+05   3.3200000e+05   2.1328700e+05   1.9804000e+05   2.3551900e+05   2.2001700e+05   3.0534600e+05   2.6473900e+05   3.0932300e+05   2.8137100e+05   4.0884500e+05   4.4662900e+05   1.8167200e+05   1.5616100e+05   2.5558300e+05   2.2530200e+05   2.5572700e+05   2.7265200e+05   1.5945800e+05   1.5234300e+05   4.4567900e+05   3.7124800e+05   3.5233700e+05   3.8728000e+05   3.6346100e+05   3.7943300e+05   3.0683800e+05   3.3362400e+05   4.3163200e+05   2.8013600e+05   2.3616800e+05   2.1756700e+05   3.4074000e+05   3.5096200e+05   4.7693600e+05   4.2411100e+05   3.3039000e+05   3.5642400e+05   3.7085600e+05   3.3199900e+05   2.6843200e+05   2.7746300e+05   0.0000000e+00   3.5153300e+05   6.3492000e+05   5.7732700e+05   2.1698300e+05   2.1505800e+05   2.2088700e+05   2.1616800e+05   3.1484400e+05   3.0351200e+05   1.6568700e+05   1.7473700e+05   2.6551700e+05   2.7684600e+05   1.4334100e+05   1.6478700e+05   4.2627700e+05   4.2379300e+05   3.0413800e+05   2.4234800e+05   4.7762200e+05   4.8974600e+05   1.9295300e+05   2.4970300e+05   3.4972900e+05   3.9839600e+05
   5.6863900e+05   5.2751600e+05   5.4131100e+05   6.1868800e+05   3.2841400e+05   3.2827500e+05   6.6330700e+05   6.6533500e+05   3.2310300e+05   3.4278400e+05   3.0736800e+05   3.0697300e+05   5.0690100e+05   4.1171200e+05   4.4070500e+05   3.9472800e+05   3.2727700e+05   3.5497500e+05   4.7625800e+05   4.6563200e+05   2.6224700e+05   2.3466600e+05   5.3087700e+05   4.2898100e+05   2.8464100e+05   3.0037300e+05   3.2200100e+05   3.2431700e+05   4.1021300e+05   3.7450000e+05   4.1679900e+05   4.1617000e+05   5.7143000e+05   5.1629800e+05   2.7813700e+05   2.5833500e+05   3.6421900e+05   3.3198800e+05   3.4283500e+05   3.2359600e+05   2.5052200e+05   2.4787700e+05   5.4149500e+05   4.7275200e+05   4.3886400e+05   4.7027400e+05   4.4461400e+05   4.5374400e+05   4.0278700e+05   4.4215200e+05   5.2190300e+05   3.8328300e+05   3.3046500e+05   3.3317700e+05   4.6041100e+05   4.8739200e+05   5.9161700e+05   5.7676800e+05   4.8413300e+05   4.7863600e+05   4.8178100e+05   4.3006300e+05   3.6589900e+05   4.0740300e+05   3.5153300e+05   0.0000000e+00   6.8374300e+05   6.9510200e+05   3.3712000e+05   3.2812900e+05   3.3971200e+05   3.2779100e+05   4.0043000e+05   4.0257300e+05   2.7750500e+05   2.7489100e+05   3.5762600e+05   3.8622800e+05   2.4860100e+05   2.6173700e+05   4.9649500e+05   5.2935400e+05   4.0536900e+05   4.0140400e+05   6.0797100e+05   6.0028800e+05   3.0787900e+05   3.4777300e+05   4.4333500e+05   4.7606100e+05
   7.8917800e+05   7.7337700e+05   7.9058700e+05   8.4235200e+05   5.5028400e+05   5.4373800e+05   8.9542700e+05   9.0046600e+05   5.6881100e+05   6.1326200e+05   5.6630700e+05   5.6486900e+05   6.8339800e+05   6.2398000e+05   7.0572000e+05   6.7728800e+05   5.6478200e+05   5.9593000e+05   7.3040300e+05   6.6982600e+05   4.8252900e+05   4.8318100e+05   7.6259000e+05   7.0814400e+05   5.4586100e+05   5.3167100e+05   5.3675300e+05   5.7466000e+05   6.7241300e+05   6.2701300e+05   6.3948900e+05   6.5008700e+05   8.0819400e+05   7.7478000e+05   5.4921200e+05   5.0971000e+05   6.1760000e+05   5.8197600e+05   6.2908400e+05   6.1361900e+05   5.0732400e+05   4.9858100e+05   7.7996700e+05   7.2508800e+05   7.0081000e+05   7.3521700e+05   7.3161400e+05   7.1065000e+05   6.8152300e+05   7.0457100e+05   8.0986000e+05   6.2039800e+05   5.4432500e+05   5.5614500e+05   7.2086000e+05   7.8060800e+05   8.7409900e+05   8.0939700e+05   7.0179000e+05   6.7671600e+05   7.2344800e+05   6.7337800e+05   6.0209000e+05   6.7906500e+05   6.3492000e+05   6.8374300e+05   0.0000000e+00   9.6372800e+05   5.7276800e+05   5.5409800e+05   5.9765400e+05   5.7658500e+05   6.6506200e+05   6.8489000e+05   5.1139900e+05   5.0514400e+05   5.8673200e+05   6.6114700e+05   5.1302000e+05   5.0280500e+05   7.3585900e+05   7.6467300e+05   6.4744900e+05   5.9981800e+05   8.3278100e+05   8.6138000e+05   5.1911900e+05   5.7087900e+05   6.8058300e+05   7.3665600e+05
   8.7359800e+05   8.6499600e+05   9.0305200e+05   9.6970000e+05   6.6217800e+05   6.6736600e+05   9.8195000e+05   1.0017520e+06   6.5945200e+05   6.8198500e+05   6.3861500e+05   6.0708400e+05   8.0935900e+05   7.2472800e+05   8.0538600e+05   7.2624800e+05   6.2748600e+05   6.9529700e+05   7.7213200e+05   7.2021100e+05   5.5338100e+05   5.6231400e+05   8.2152500e+05   7.8118000e+05   6.0964100e+05   6.1522500e+05   6.1101600e+05   5.8413200e+05   7.2768700e+05   6.8911500e+05   7.2771700e+05   6.6614500e+05   8.1318200e+05   8.1892400e+05   5.8005400e+05   5.5080700e+05   6.7149000e+05   6.0750000e+05   6.5354200e+05   6.4955900e+05   5.6101700e+05   5.1808500e+05   8.1250500e+05   7.7145900e+05   7.2227500e+05   8.0690700e+05   7.4897500e+05   7.3696700e+05   6.4831400e+05   6.7142700e+05   8.1618300e+05   6.3203000e+05   6.2726700e+05   6.0447800e+05   8.1793000e+05   8.0506600e+05   8.4096200e+05   8.1244000e+05   7.0939800e+05   7.6288900e+05   7.8408100e+05   6.9482100e+05   6.3983800e+05   6.5185100e+05   5.7732700e+05   6.9510200e+05   9.6372800e+05   0.0000000e+00   6.6728400e+05   6.3018800e+05   5.9262500e+05   6.1222200e+05   6.9178400e+05   6.9211900e+05   5.5301400e+05   5.7418900e+05   6.9560300e+05   6.6117300e+05   5.2431300e+05   5.4239300e+05   8.0314000e+05   8.3331000e+05   7.1430700e+05   7.0531600e+05   9.3488400e+05   8.9142800e+05   6.0322200e+05   6.2948500e+05   7.3318500e+05   7.7616900e+05
   4.7051200e+05   4.4189200e+05   4.3322200e+05   5.3384400e+05   2.1155500e+05   2.3609400e+05   5.3276100e+05   5.6513200e+05   2.4053100e+05   2.1987300e+05   2.0694300e+05   2.1979100e+05   3.8897900e+05   2.8356700e+05   3.5290300e+05   3.2880800e+05   2.2372000e+05   2.6531400e+05   3.3101100e+05   3.3583100e+05   1.6616700e+05   1.7507900e+05   4.4111600e+05   3.5873400e+05   1.9597500e+05   2.1550600e+05   2.2975900e+05   2.2452900e+05   3.3915800e+05   2.7845900e+05   3.4757400e+05   3.0002600e+05   4.3465000e+05   4.4493600e+05   1.8563500e+05   1.5222500e+05   2.9140300e+05   2.4686200e+05   2.6823600e+05   2.4397400e+05   1.5655700e+05   1.5629900e+05   4.4484500e+05   3.9632700e+05   3.3790400e+05   3.6577900e+05   3.5456400e+05   3.5102600e+05   2.7220100e+05   3.0879100e+05   4.3808000e+05   2.6352600e+05   2.3863400e+05   2.1938800e+05   4.1862700e+05   3.8094400e+05   4.8968500e+05   4.4961600e+05   3.3857800e+05   3.7817600e+05   3.9165900e+05   2.9339200e+05   2.4939000e+05   2.9697900e+05   2.1698300e+05   3.3712000e+05   5.7276800e+05   6.6728400e+05   0.0000000e+00   2.4001600e+05   2.1403800e+05   2.0308600e+05   3.0268300e+05   3.0438700e+05   1.7236300e+05   1.6619300e+05   2.7567800e+05   2.9049700e+05   1.4093800e+05   1.4390600e+05   3.9776400e+05   4.1077500e+05   2.8200800e+05   2.4706800e+05   4.9733100e+05   4.7314700e+05   1.8395500e+05   2.0650500e+05   3.3787200e+05   3.7122600e+05
   4.5673400e+05   4.2566800e+05   4.0695500e+05   4.8339900e+05   1.9593200e+05   2.0953700e+05   5.1844400e+05   5.5114900e+05   2.0538700e+05   2.1499300e+05   1.9093800e+05   2.0773600e+05   3.7552900e+05   2.9627300e+05   3.3162900e+05   3.0750000e+05   2.0273400e+05   2.7322000e+05   3.5501700e+05   3.3627600e+05   1.4060400e+05   1.4771100e+05   4.3216500e+05   3.5157500e+05   1.8294700e+05   1.7991500e+05   1.8299000e+05   1.8740500e+05   2.9747700e+05   2.5217800e+05   3.1146400e+05   2.5428200e+05   3.8266900e+05   3.9342300e+05   1.5402600e+05   1.4417500e+05   2.3255500e+05   2.1251900e+05   2.3338100e+05   2.2061100e+05   1.6699300e+05   1.3040800e+05   4.2091600e+05   3.5808000e+05   2.9960600e+05   3.6815200e+05   3.4657900e+05   3.2669600e+05   2.8477200e+05   2.9066500e+05   4.6793600e+05   2.5710500e+05   2.0428900e+05   1.8956800e+05   3.9176800e+05   3.7506600e+05   4.8823300e+05   3.9528600e+05   3.2187400e+05   3.2996600e+05   3.4694600e+05   2.7648800e+05   2.1726900e+05   2.7698000e+05   2.1505800e+05   3.2812900e+05   5.5409800e+05   6.3018800e+05   2.4001600e+05   0.0000000e+00   1.8470200e+05   1.6722300e+05   2.8026100e+05   2.9479900e+05   1.3610600e+05   1.2199100e+05   2.1112400e+05   2.4060700e+05   1.1620800e+05   1.2873000e+05   3.7693100e+05   3.8168300e+05   2.7723800e+05   2.5919600e+05   4.8521900e+05   4.8648000e+05   1.7287600e+05   2.2546900e+05   3.2880700e+05   3.6091900e+05
   4.6523000e+05   4.3678300e+05   4.3462000e+05   5.0236700e+05   2.0610400e+05   1.9211100e+05   5.2218400e+05   5.4065700e+05   1.9436400e+05   2.1812500e+05   2.1825000e+05   1.8969100e+05   3.5267200e+05   2.9611100e+05   3.2192100e+05   2.8227700e+05   2.0513400e+05   2.5704400e+05   3.2110500e+05   3.2827200e+05   1.3997100e+05   1.3497000e+05   4.4185400e+05   3.2769100e+05   1.6380000e+05   1.6505800e+05   1.7103000e+05   1.8666100e+05   3.1599000e+05   2.8539300e+05   3.1128500e+05   2.8337900e+05   4.1428500e+05   4.1321200e+05   1.7407500e+05   1.5417400e+05   2.6193600e+05   2.2618100e+05   2.4461700e+05   2.3059700e+05   1.7012100e+05   1.4858800e+05   4.5132900e+05   3.6836500e+05   3.2410100e+05   3.7393700e+05   3.4288600e+05   3.6443900e+05   2.7235900e+05   3.1798500e+05   4.9864100e+05   2.6644800e+05   1.9276700e+05   1.9042400e+05   3.9934300e+05   3.3976600e+05   4.7261300e+05   3.9198900e+05   3.2644700e+05   3.1869100e+05   3.3493600e+05   3.0606500e+05   2.1888200e+05   2.6006000e+05   2.2088700e+05   3.3971200e+05   5.9765400e+05   5.9262500e+05   2.1403800e+05   1.8470200e+05   0.0000000e+00   1.8201100e+05   2.6658400e+05   2.8330100e+05   1.2793900e+05   1.2004700e+05   2.3334000e+05   2.7079300e+05   1.2486800e+05   1.2158100e+05   3.9955100e+05   3.8011000e+05   2.8720200e+05   2.5746100e+05   4.7382000e+05   4.7113200e+05   1.6336200e+05   2.2870400e+05   3.3121200e+05   3.4845700e+05
   4.7892900e+05   4.2061200e+05   4.3043100e+05   5.0250100e+05   2.1902800e+05   2.1855700e+05   5.3870200e+05   5.2715200e+05   1.9835200e+05   2.3723800e+05   2.0577500e+05   2.0579600e+05   3.5556600e+05   2.9522500e+05   3.4160700e+05   2.6794700e+05   2.2813500e+05   2.3512900e+05   3.3630700e+05   3.3282700e+05   1.3647600e+05   1.5049300e+05   4.2293300e+05   2.9742700e+05   1.9380000e+05   1.8815900e+05   2.0377600e+05   1.8954700e+05   3.1489900e+05   2.5555800e+05   2.8908900e+05   2.9478100e+05   4.1531500e+05   3.8881200e+05   1.6258800e+05   1.3159800e+05   2.5576900e+05   2.0049600e+05   2.4228700e+05   2.1739100e+05   1.4288500e+05   1.3188600e+05   4.4011900e+05   3.7129000e+05   3.3344700e+05   3.5866100e+05   3.5000900e+05   3.5339100e+05   2.8843800e+05   2.8470900e+05   4.7594600e+05   2.3104600e+05   1.9659500e+05   1.8131400e+05   3.9146200e+05   3.5590200e+05   4.7141500e+05   3.9654300e+05   3.0868300e+05   3.0164200e+05   3.5561100e+05   2.9492600e+05   2.1922000e+05   2.7274200e+05   2.1616800e+05   3.2779100e+05   5.7658500e+05   6.1222200e+05   2.0308600e+05   1.6722300e+05   1.8201100e+05   0.0000000e+00   2.5767600e+05   2.7678400e+05   1.3869900e+05   1.4010900e+05   2.2598000e+05   2.6602700e+05   1.2832400e+05   1.2724100e+05   4.0195300e+05   3.8277000e+05   2.8136800e+05   2.5234400e+05   4.8775800e+05   4.7544600e+05   1.7498000e+05   2.4337100e+05   3.0412200e+05   3.4704400e+05
   5.1215400e+05   5.1518400e+05   5.0765100e+05   5.5294700e+05   2.8152600e+05   2.9919900e+05   6.1083600e+05   6.0841200e+05   2.7565700e+05   3.0712400e+05   2.9525400e+05   2.9549900e+05   4.5053000e+05   3.7499000e+05   4.1080800e+05   3.7149200e+05   3.0133900e+05   3.1711900e+05   4.1653700e+05   4.1826000e+05   2.2933200e+05   2.2735000e+05   4.9022400e+05   4.1491100e+05   2.8484100e+05   2.5482700e+05   2.8535600e+05   2.6703900e+05   4.1460300e+05   3.8056200e+05   3.8449600e+05   3.7565200e+05   5.1204700e+05   4.9028100e+05   2.6060500e+05   2.2699900e+05   3.3939200e+05   3.0293000e+05   3.1931700e+05   2.9897800e+05   2.5417300e+05   2.2820600e+05   5.7308300e+05   4.3716000e+05   4.3274300e+05   4.6634000e+05   4.1433500e+05   4.1753500e+05   3.6809200e+05   4.2458500e+05   5.3464200e+05   3.3282600e+05   3.1130500e+05   2.7532300e+05   4.7372600e+05   4.4346100e+05   5.7526600e+05   5.0655200e+05   4.0962100e+05   4.0933600e+05   4.3707300e+05   3.8873600e+05   3.0424700e+05   3.8163600e+05   3.1484400e+05   4.0043000e+05   6.6506200e+05   6.9178400e+05   3.0268300e+05   2.8026100e+05   2.6658400e+05   2.5767600e+05   0.0000000e+00   3.3913700e+05   2.0784600e+05   2.1067200e+05   3.2084600e+05   3.0592100e+05   1.8226900e+05   1.7651700e+05   4.5458400e+05   4.5467600e+05   3.3286500e+05   3.2742700e+05   4.9487300e+05   5.4205700e+05   2.5499900e+05   3.0940800e+05   3.9008400e+05   4.2720200e+05
   5.5566500e+05   5.0840600e+05   5.2333400e+05   5.8853500e+05   2.8428900e+05   2.9556100e+05   6.3200600e+05   6.3423500e+05   2.9293200e+05   2.8700800e+05   2.8735600e+05   3.1444600e+05   4.9589600e+05   3.7084600e+05   4.2718000e+05   3.6917400e+05   3.1246700e+05   3.5912100e+05   4.1598400e+05   4.3105000e+05   2.5376600e+05   2.3512200e+05   4.4649300e+05   4.0498100e+05   2.7574900e+05   2.9149300e+05   2.8313000e+05   2.5462600e+05   3.9977900e+05   3.5731300e+05   3.9953600e+05   3.4375500e+05   5.4060400e+05   4.8613200e+05   2.8871800e+05   2.0641100e+05   3.3779000e+05   3.0009900e+05   3.5247800e+05   3.1567800e+05   2.4844200e+05   2.4080700e+05   4.9397500e+05   4.1039200e+05   4.0869600e+05   3.8625700e+05   4.0227800e+05   4.1120700e+05   3.5038800e+05   3.8218500e+05   5.3865500e+05   3.1454600e+05   3.0535000e+05   2.7586900e+05   4.6258400e+05   4.3632900e+05   5.3793300e+05   4.7903600e+05   3.7400900e+05   3.9938400e+05   4.5018400e+05   3.9713700e+05   3.1592000e+05   3.9517700e+05   3.0351200e+05   4.0257300e+05   6.8489000e+05   6.9211900e+05   3.0438700e+05   2.9479900e+05   2.8330100e+05   2.7678400e+05   3.3913700e+05   0.0000000e+00   2.4848000e+05   2.4944200e+05   3.2841300e+05   3.3281600e+05   2.2420100e+05   2.3999200e+05   5.1193200e+05   4.7652300e+05   3.8934000e+05   3.7353900e+05   5.5162200e+05   5.7988600e+05   2.8234300e+05   3.3691100e+05   4.0073100e+05   4.3901700e+05
   4.0525600e+05   3.8057100e+05   3.8425500e+05   4.6751100e+05   1.4863300e+05   1.5216800e+05   4.8353500e+05   5.1233100e+05   1.6382500e+05   1.6889200e+05   1.5393500e+05   1.7964800e+05   2.8858600e+05   2.2273000e+05   2.6723600e+05   2.3898300e+05   1.5713300e+05   1.8679600e+05   2.5851300e+05   2.9250300e+05   7.4465000e+04   7.6893000e+04   3.2552800e+05   2.8298600e+05   1.2311900e+05   1.4166700e+05   1.3616800e+05   1.2814500e+05   2.7729300e+05   2.1571100e+05   2.3467500e+05   2.0421400e+05   3.4055600e+05   3.4100100e+05   1.3108000e+05   7.4223000e+04   1.9438600e+05   1.7101600e+05   1.8601900e+05   1.9427600e+05   1.0483300e+05   8.8578000e+04   3.8818700e+05   3.0082000e+05   2.8537100e+05   2.9706500e+05   2.7237900e+05   2.7873600e+05   2.3875500e+05   2.4768900e+05   3.8656200e+05   2.0234500e+05   1.4465400e+05   1.4404400e+05   3.1004300e+05   3.1372700e+05   4.0820200e+05   3.5437000e+05   2.4820700e+05   2.4274400e+05   3.0232500e+05   2.4120400e+05   1.5640400e+05   2.2159100e+05   1.6568700e+05   2.7750500e+05   5.1139900e+05   5.5301400e+05   1.7236300e+05   1.3610600e+05   1.2793900e+05   1.3869900e+05   2.0784600e+05   2.4848000e+05   0.0000000e+00   7.9495000e+04   1.9149700e+05   1.8683400e+05   7.2346000e+04   8.4261000e+04   3.4448800e+05   3.2906900e+05   2.0853600e+05   2.0767000e+05   4.2046600e+05   4.1868900e+05   1.3551500e+05   1.7114600e+05   2.6581900e+05   2.9630700e+05
   4.0066900e+05   4.0895100e+05   3.7285200e+05   4.4528700e+05   1.6097900e+05   1.4019200e+05   5.0525200e+05   5.1267300e+05   1.5618100e+05   1.6640500e+05   1.4614900e+05   1.6032400e+05   3.0310300e+05   2.1933000e+05   2.5494100e+05   2.4002300e+05   1.5923700e+05   2.2684500e+05   2.6135600e+05   2.7140700e+05   8.2962000e+04   6.7980000e+04   3.3353200e+05   2.3950200e+05   1.3479500e+05   1.4976600e+05   1.1266400e+05   1.5789000e+05   2.8278800e+05   2.1517400e+05   2.5257400e+05   2.1729600e+05   3.6798800e+05   3.4111400e+05   1.1369500e+05   8.4119000e+04   1.7761700e+05   1.5855400e+05   1.7443000e+05   1.9539100e+05   9.5176000e+04   8.3935000e+04   3.6792600e+05   3.1312900e+05   3.0876100e+05   3.1514900e+05   2.9053700e+05   2.8434900e+05   2.3697300e+05   2.6389600e+05   3.7076500e+05   1.9947600e+05   1.5157000e+05   1.3917500e+05   2.9478100e+05   3.1020900e+05   4.5125600e+05   3.8682200e+05   2.7734200e+05   2.6352600e+05   3.1198900e+05   2.4126200e+05   1.5605600e+05   2.3817700e+05   1.7473700e+05   2.7489100e+05   5.0514400e+05   5.7418900e+05   1.6619300e+05   1.2199100e+05   1.2004700e+05   1.4010900e+05   2.1067200e+05   2.4944200e+05   7.9495000e+04   0.0000000e+00   1.8698000e+05   2.0116700e+05   6.7458000e+04   7.0027000e+04   3.3602300e+05   3.3006600e+05   2.2008300e+05   2.0498800e+05   4.1092800e+05   4.2142800e+05   1.3093700e+05   1.7453600e+05   2.7251200e+05   2.9018500e+05
   5.1293400e+05   5.2213800e+05   4.8609500e+05   5.2096000e+05   2.4726400e+05   2.7659200e+05   6.2030800e+05   6.0926600e+05   2.5827100e+05   2.5150200e+05   2.3659100e+05   2.6651000e+05   4.2381700e+05   3.6760300e+05   3.9176800e+05   3.4578900e+05   2.4423500e+05   3.0033500e+05   3.6385400e+05   3.9851400e+05   1.9563000e+05   1.6544600e+05   4.4902100e+05   3.6519700e+05   2.4217100e+05   2.5654000e+05   2.4851500e+05   2.5592900e+05   3.6229600e+05   3.2481200e+05   3.3005400e+05   3.3773800e+05   4.9105900e+05   4.5913900e+05   2.0785300e+05   1.7756300e+05   2.9779500e+05   2.7382700e+05   2.9669400e+05   3.1162300e+05   2.1873800e+05   1.8347200e+05   4.8151500e+05   4.2081400e+05   3.7851900e+05   4.2054400e+05   3.8122700e+05   3.8983900e+05   3.3065700e+05   3.8369500e+05   4.7349900e+05   2.7829000e+05   2.2537000e+05   2.3082800e+05   4.2063000e+05   4.2233100e+05   5.5167000e+05   5.1149100e+05   3.7744400e+05   3.7292800e+05   4.1100400e+05   3.5346700e+05   2.9482500e+05   3.1218900e+05   2.6551700e+05   3.5762600e+05   5.8673200e+05   6.9560300e+05   2.7567800e+05   2.1112400e+05   2.3334000e+05   2.2598000e+05   3.2084600e+05   3.2841300e+05   1.9149700e+05   1.8698000e+05   0.0000000e+00   2.6491700e+05   1.6792400e+05   1.6658600e+05   4.3737700e+05   4.4581900e+05   3.4662700e+05   3.1621100e+05   5.3761500e+05   5.1179000e+05   2.2163600e+05   2.7751800e+05   3.7481100e+05   4.2532000e+05
   4.8033600e+05   4.9365300e+05   4.6643600e+05   5.7023700e+05   2.5792400e+05   2.4761400e+05   5.6819600e+05   5.8952400e+05   2.4465300e+05   2.5571100e+05   2.4025500e+05   2.6969600e+05   4.1616800e+05   3.2230500e+05   3.6488100e+05   3.5524800e+05   2.4228100e+05   3.1619400e+05   3.7781200e+05   3.6138100e+05   1.9085000e+05   1.7691300e+05   4.6861900e+05   3.8783900e+05   2.4918500e+05   2.5062000e+05   2.7396200e+05   2.6758300e+05   3.8823500e+05   3.5523500e+05   3.5722700e+05   3.5382500e+05   4.6861200e+05   4.7226700e+05   2.4657900e+05   2.1620800e+05   3.5438100e+05   3.1173400e+05   3.2047300e+05   3.0356000e+05   2.4131400e+05   2.4157700e+05   5.0821000e+05   4.6791400e+05   4.0925000e+05   4.5306900e+05   4.2911200e+05   4.1782800e+05   3.4982600e+05   3.9020500e+05   4.9200200e+05   3.1467300e+05   2.8943500e+05   2.7615700e+05   4.6452800e+05   4.1726900e+05   5.4697500e+05   5.2343400e+05   3.7711600e+05   4.1450300e+05   4.5107000e+05   3.9343600e+05   3.1094900e+05   3.5530900e+05   2.7684600e+05   3.8622800e+05   6.6114700e+05   6.6117300e+05   2.9049700e+05   2.4060700e+05   2.7079300e+05   2.6602700e+05   3.0592100e+05   3.3281600e+05   1.8683400e+05   2.0116700e+05   2.6491700e+05   0.0000000e+00   1.6140900e+05   1.8858800e+05   4.4511500e+05   4.4281500e+05   3.3969100e+05   3.1305300e+05   5.2417700e+05   5.2904100e+05   2.1269400e+05   2.7439400e+05   3.6203000e+05   3.7796700e+05
   3.7667400e+05   3.6266900e+05   3.9389200e+05   4.0754900e+05   1.2204700e+05   1.3811000e+05   4.9634500e+05   4.8900100e+05   1.3374200e+05   1.5823000e+05   1.3171800e+05   1.5969400e+05   3.0548400e+05   2.1871900e+05   2.4998200e+05   2.2404000e+05   1.4275000e+05   2.0734100e+05   2.7826700e+05   2.6045600e+05   6.7726000e+04   7.0585000e+04   3.0930400e+05   2.5908000e+05   1.0442400e+05   1.1526200e+05   1.2648700e+05   1.3881900e+05   2.6355400e+05   2.1131800e+05   2.1724900e+05   2.1138600e+05   3.5805100e+05   3.1191400e+05   1.1053100e+05   7.1865000e+04   1.8951200e+05   1.5079200e+05   1.8252200e+05   1.6905700e+05   8.4535000e+04   6.9905000e+04   3.4188000e+05   3.1240000e+05   2.5869500e+05   2.9499000e+05   2.6781400e+05   2.7132300e+05   2.1168100e+05   2.6184300e+05   4.1436600e+05   1.6382000e+05   1.4582100e+05   1.2015900e+05   3.2878900e+05   2.8825300e+05   4.1494400e+05   3.6396100e+05   2.2671000e+05   2.6943400e+05   3.0140900e+05   2.4078200e+05   1.5006200e+05   2.0126100e+05   1.4334100e+05   2.4860100e+05   5.1302000e+05   5.2431300e+05   1.4093800e+05   1.1620800e+05   1.2486800e+05   1.2832400e+05   1.8226900e+05   2.2420100e+05   7.2346000e+04   6.7458000e+04   1.6792400e+05   1.6140900e+05   0.0000000e+00   7.1026000e+04   3.2491900e+05   3.4124400e+05   2.1091600e+05   2.0796000e+05   4.1679900e+05   4.1892200e+05   1.0436900e+05   1.5496200e+05   2.4613400e+05   2.9730500e+05
   3.7239100e+05   3.5762300e+05   3.5312600e+05   3.9801700e+05   1.4260300e+05   1.3158900e+05   4.5170500e+05   4.6103500e+05   1.2271800e+05   1.3345000e+05   1.2216500e+05   1.4240800e+05   2.9515600e+05   2.1360000e+05   2.3602100e+05   2.1707200e+05   1.4379400e+05   1.8397000e+05   2.4771100e+05   2.4322500e+05   4.7637000e+04   5.8158000e+04   2.8017900e+05   2.4126800e+05   1.0455900e+05   1.0434700e+05   1.0214800e+05   1.1442600e+05   2.2799600e+05   2.0926000e+05   2.1248300e+05   1.8854100e+05   3.3267600e+05   2.7623600e+05   1.0110800e+05   5.9546000e+04   1.6105600e+05   1.0404900e+05   1.7010100e+05   1.6797100e+05   7.0053000e+04   6.2434000e+04   3.2393600e+05   2.9967900e+05   2.6783100e+05   2.8803400e+05   2.7045600e+05   2.6905400e+05   2.3134600e+05   2.3133500e+05   3.9855300e+05   1.7456700e+05   1.5886900e+05   1.2188200e+05   3.0651300e+05   2.9740300e+05   3.9007100e+05   3.7016900e+05   2.3996800e+05   2.7402700e+05   2.8192000e+05   2.3813300e+05   1.6599700e+05   2.1879800e+05   1.6478700e+05   2.6173700e+05   5.0280500e+05   5.4239300e+05   1.4390600e+05   1.2873000e+05   1.2158100e+05   1.2724100e+05   1.7651700e+05   2.3999200e+05   8.4261000e+04   7.0027000e+04   1.6658600e+05   1.8858800e+05   7.1026000e+04   0.0000000e+00   3.2645900e+05   3.3200700e+05   1.8934500e+05   1.9252000e+05   4.0268200e+05   4.1325700e+05   1.0027500e+05   1.5151800e+05   2.4431700e+05   2.9244200e+05
   6.3970100e+05   6.3812700e+05   6.0440300e+05   6.6139700e+05   4.0017800e+05   3.7636500e+05   7.0563500e+05   7.2386600e+05   3.8309100e+05   3.7978500e+05   3.7965800e+05   3.9907100e+05   5.6873700e+05   4.7448200e+05   5.2301800e+05   4.6929200e+05   3.8852300e+05   4.1997800e+05   4.7717500e+05   5.2134000e+05   3.2874500e+05   3.1849800e+05   5.4741800e+05   5.0186400e+05   3.7116700e+05   3.8416200e+05   3.8929500e+05   3.9119200e+05   5.1083300e+05   4.7459000e+05   4.7453200e+05   4.7603700e+05   6.1626900e+05   5.9478700e+05   3.9627900e+05   3.1635200e+05   4.1762900e+05   4.0082200e+05   4.7202700e+05   4.2129200e+05   3.4581600e+05   3.6666800e+05   6.3240300e+05   5.7439300e+05   5.3755600e+05   5.7313300e+05   5.5974300e+05   5.4217200e+05   4.7119300e+05   4.9621000e+05   6.4924600e+05   4.4734200e+05   4.1995500e+05   3.8246000e+05   5.6781900e+05   5.3761000e+05   6.4371400e+05   6.1898700e+05   4.9844900e+05   5.2779300e+05   5.4407500e+05   4.8657000e+05   4.4856500e+05   4.6098300e+05   4.2627700e+05   4.9649500e+05   7.3585900e+05   8.0314000e+05   3.9776400e+05   3.7693100e+05   3.9955100e+05   4.0195300e+05   4.5458400e+05   5.1193200e+05   3.4448800e+05   3.3602300e+05   4.3737700e+05   4.4511500e+05   3.2491900e+05   3.2645900e+05   0.0000000e+00   6.2177200e+05   5.0233900e+05   4.7575600e+05   7.1078100e+05   6.6743900e+05   3.4199800e+05   4.3313000e+05   5.3583600e+05   5.5234700e+05
   6.5182800e+05   6.4048400e+05   6.4079800e+05   6.6625200e+05   4.1204200e+05   3.8465200e+05   7.1482200e+05   7.4980900e+05   3.7258600e+05   3.6475500e+05   3.7394800e+05   3.9292300e+05   5.7593800e+05   4.9801300e+05   5.2413300e+05   4.8886700e+05   4.0300400e+05   4.1917500e+05   4.9427800e+05   5.0849800e+05   3.2769300e+05   3.3769100e+05   5.7835300e+05   4.9283900e+05   3.7119100e+05   3.6253700e+05   3.7752400e+05   3.9410600e+05   5.1977400e+05   4.6752900e+05   4.6002600e+05   4.8732200e+05   6.1713600e+05   5.9283800e+05   3.7171600e+05   3.3209800e+05   4.3651600e+05   3.9346200e+05   4.1988400e+05   4.2863200e+05   3.4529200e+05   3.4562100e+05   6.4959900e+05   5.6613900e+05   5.4802600e+05   5.6275900e+05   5.4191700e+05   5.2873800e+05   4.6655800e+05   4.8844000e+05   6.1241300e+05   4.4310800e+05   4.0914000e+05   3.8676100e+05   5.8586600e+05   5.5944800e+05   6.4681000e+05   6.3125300e+05   4.9664100e+05   5.4879200e+05   5.6744700e+05   4.6609900e+05   4.3140700e+05   4.9846000e+05   4.2379300e+05   5.2935400e+05   7.6467300e+05   8.3331000e+05   4.1077500e+05   3.8168300e+05   3.8011000e+05   3.8277000e+05   4.5467600e+05   4.7652300e+05   3.2906900e+05   3.3006600e+05   4.4581900e+05   4.4281500e+05   3.4124400e+05   3.3200700e+05   6.2177200e+05   0.0000000e+00   4.9109900e+05   4.8915900e+05   6.9518000e+05   6.7178500e+05   3.5934000e+05   4.0958400e+05   5.0656600e+05   5.4035500e+05
   5.5478500e+05   5.1572500e+05   4.9809300e+05   5.4768100e+05   2.9259100e+05   2.7179800e+05   6.3089000e+05   6.4484900e+05   3.0179100e+05   2.9023200e+05   2.7336000e+05   2.7311600e+05   4.3681600e+05   3.9929100e+05   4.2727500e+05   3.5515300e+05   2.9241500e+05   3.4768600e+05   4.1820800e+05   4.0159700e+05   2.4002800e+05   2.0819400e+05   4.8479100e+05   4.0255900e+05   2.4820000e+05   2.4711000e+05   2.6273700e+05   2.9600400e+05   3.9693600e+05   3.8230700e+05   3.7286700e+05   3.4664700e+05   4.8386500e+05   4.7639300e+05   2.4069300e+05   1.9816800e+05   3.2111500e+05   3.1968900e+05   3.3212800e+05   3.3213200e+05   2.3816400e+05   2.1324800e+05   5.2404200e+05   4.4135700e+05   4.5372800e+05   4.1614600e+05   4.1741000e+05   4.4100800e+05   3.6512700e+05   3.9558500e+05   5.1256300e+05   3.1223100e+05   2.9602800e+05   2.8884300e+05   4.7795200e+05   4.4171800e+05   5.9692900e+05   5.1715700e+05   3.9886700e+05   4.0625600e+05   4.5858900e+05   3.8445300e+05   3.0793900e+05   3.6852600e+05   3.0413800e+05   4.0536900e+05   6.4744900e+05   7.1430700e+05   2.8200800e+05   2.7723800e+05   2.8720200e+05   2.8136800e+05   3.3286500e+05   3.8934000e+05   2.0853600e+05   2.2008300e+05   3.4662700e+05   3.3969100e+05   2.1091600e+05   1.8934500e+05   5.0233900e+05   4.9109900e+05   0.0000000e+00   3.7676100e+05   5.8329400e+05   5.6453000e+05   2.3361200e+05   3.1977300e+05   4.2538500e+05   4.5638200e+05
   5.2542600e+05   4.8223800e+05   4.8252200e+05   5.5463100e+05   2.7555800e+05   2.7583700e+05   6.4708300e+05   6.2970500e+05   2.9902100e+05   2.9615200e+05   2.8335800e+05   2.8161500e+05   4.4619800e+05   3.8300000e+05   4.1331800e+05   3.1613700e+05   2.5311300e+05   3.1269600e+05   3.7836400e+05   3.9473500e+05   2.1739000e+05   2.1082600e+05   4.8643800e+05   3.9687500e+05   2.3808600e+05   2.6317900e+05   2.7763000e+05   2.8316900e+05   3.9709400e+05   3.5597300e+05   3.6128400e+05   3.2809200e+05   4.9067600e+05   4.3643400e+05   2.5269100e+05   2.0356400e+05   2.9006700e+05   2.8331200e+05   2.9313000e+05   2.7996100e+05   2.3407700e+05   2.2502900e+05   5.3310700e+05   4.2453500e+05   4.0228500e+05   4.0319500e+05   4.0879100e+05   4.2248800e+05   3.1884300e+05   3.3950900e+05   4.7984500e+05   3.1440500e+05   2.8046400e+05   2.4328200e+05   4.5457200e+05   4.1093300e+05   5.1850600e+05   5.0296200e+05   3.7750900e+05   3.9812400e+05   4.3819700e+05   3.4110900e+05   2.7512000e+05   3.3122600e+05   2.4234800e+05   4.0140400e+05   5.9981800e+05   7.0531600e+05   2.4706800e+05   2.5919600e+05   2.5746100e+05   2.5234400e+05   3.2742700e+05   3.7353900e+05   2.0767000e+05   2.0498800e+05   3.1621100e+05   3.1305300e+05   2.0796000e+05   1.9252000e+05   4.7575600e+05   4.8915900e+05   3.7676100e+05   0.0000000e+00   5.3876300e+05   5.3600300e+05   2.2445200e+05   2.7401700e+05   3.7853300e+05   4.3122000e+05
   7.3601400e+05   7.3371700e+05   7.0920100e+05   7.9230900e+05   4.9342300e+05   4.8291400e+05   8.2296800e+05   8.5938900e+05   4.9449400e+05   5.1317200e+05   4.9579500e+05   4.7554000e+05   6.3789100e+05   5.7989600e+05   6.1766000e+05   5.6440900e+05   4.6281100e+05   5.1121600e+05   5.9548400e+05   5.9163500e+05   3.8557000e+05   3.8484200e+05   6.4236600e+05   5.6774100e+05   4.4942400e+05   4.5631700e+05   4.6539700e+05   4.6869400e+05   6.0566100e+05   5.5797800e+05   5.6980900e+05   5.4306700e+05   6.9080400e+05   6.4279900e+05   4.7243800e+05   4.1498000e+05   5.2287400e+05   5.3229400e+05   5.2906000e+05   5.0262700e+05   4.1801700e+05   4.2904100e+05   7.3778500e+05   6.6735700e+05   6.2742200e+05   6.3234100e+05   6.1224100e+05   6.5117300e+05   5.5553700e+05   5.6529400e+05   7.3375800e+05   5.4029400e+05   4.8247900e+05   4.6823900e+05   6.6653700e+05   6.1463800e+05   7.2935300e+05   6.8903700e+05   5.8405600e+05   5.8185400e+05   6.3875000e+05   5.4541700e+05   4.8567900e+05   5.5044400e+05   4.7762200e+05   6.0797100e+05   8.3278100e+05   9.3488400e+05   4.9733100e+05   4.8521900e+05   4.7382000e+05   4.8775800e+05   4.9487300e+05   5.5162200e+05   4.2046600e+05   4.1092800e+05   5.3761500e+05   5.2417700e+05   4.1679900e+05   4.0268200e+05   7.1078100e+05   6.9518000e+05   5.8329400e+05   5.3876300e+05   0.0000000e+00   7.3473600e+05   4.7629700e+05   5.0521100e+05   5.9457200e+05   6.5193800e+05
   7.2069900e+05   7.2939200e+05   6.6235100e+05   7.6875400e+05   4.9569200e+05   4.8945600e+05   7.7454200e+05   7.9933100e+05   4.7097700e+05   4.7165300e+05   4.7036100e+05   4.6082200e+05   6.4361500e+05   5.6838900e+05   6.1884900e+05   5.3991400e+05   4.9384100e+05   5.3332000e+05   5.7271200e+05   6.0448100e+05   3.9414900e+05   4.1752100e+05   6.6181900e+05   5.7274100e+05   4.4975500e+05   4.3457900e+05   4.4100400e+05   4.3812100e+05   5.4464200e+05   5.5152500e+05   5.6339600e+05   5.3921900e+05   6.6705800e+05   6.7413200e+05   4.4387700e+05   3.9087000e+05   4.8231500e+05   4.7312900e+05   5.0821700e+05   5.0894300e+05   4.2125400e+05   3.9666100e+05   7.1615700e+05   6.7585100e+05   5.9676200e+05   6.5109900e+05   6.0141500e+05   6.0617000e+05   5.6804900e+05   5.7102300e+05   7.2699300e+05   5.3475400e+05   4.6338600e+05   4.5489200e+05   6.7193100e+05   6.6065500e+05   7.9243500e+05   7.1265500e+05   5.7703500e+05   5.7508000e+05   6.3467400e+05   5.8089500e+05   4.6863800e+05   5.4335600e+05   4.8974600e+05   6.0028800e+05   8.6138000e+05   8.9142800e+05   4.7314700e+05   4.8648000e+05   4.7113200e+05   4.7544600e+05   5.4205700e+05   5.7988600e+05   4.1868900e+05   4.2142800e+05   5.1179000e+05   5.2904100e+05   4.1892200e+05   4.1325700e+05   6.6743900e+05   6.7178500e+05   5.6453000e+05   5.3600300e+05   7.3473600e+05   0.0000000e+00   4.3292700e+05   4.9451100e+05   5.7739200e+05   6.4591400e+05
   4.1486400e+05   4.0683900e+05   3.6639700e+05   5.0630700e+05   2.0552000e+05   1.7866700e+05   5.2472000e+05   5.5201900e+05   2.1452400e+05   2.0344500e+05   1.9716200e+05   1.7540300e+05   3.5474800e+05   2.7305800e+05   3.2702600e+05   2.5878200e+05   1.7617100e+05   2.5368500e+05   3.2145800e+05   3.0732900e+05   1.1591800e+05   1.4125000e+05   3.8579800e+05   3.0379400e+05   1.6819900e+05   1.6223400e+05   1.6248200e+05   1.7213900e+05   2.7774000e+05   2.8750500e+05   2.7085000e+05   2.3796900e+05   3.5654000e+05   3.6577600e+05   1.6000100e+05   1.2847900e+05   2.3474600e+05   2.1902800e+05   2.0612300e+05   2.1318300e+05   1.2614500e+05   1.2364300e+05   4.0216200e+05   3.5741300e+05   3.1263500e+05   3.6387900e+05   3.0930100e+05   3.2881000e+05   2.6575100e+05   2.7750100e+05   4.3358100e+05   2.2779500e+05   1.8322700e+05   1.8528600e+05   3.5114800e+05   3.3968600e+05   4.7348800e+05   4.0577500e+05   2.9696700e+05   2.8247100e+05   3.0661800e+05   2.5263300e+05   1.9267200e+05   2.6023100e+05   1.9295300e+05   3.0787900e+05   5.1911900e+05   6.0322200e+05   1.8395500e+05   1.7287600e+05   1.6336200e+05   1.7498000e+05   2.5499900e+05   2.8234300e+05   1.3551500e+05   1.3093700e+05   2.2163600e+05   2.1269400e+05   1.0436900e+05   1.0027500e+05   3.4199800e+05   3.5934000e+05   2.3361200e+05   2.2445200e+05   4.7629700e+05   4.3292700e+05   0.0000000e+00   2.0908700e+05   3.0348300e+05   3.4479200e+05
   4.5462900e+05   4.5782500e+05   4.2903200e+05   5.2933200e+05   2.3780500e+05   2.3401000e+05   5.5253400e+05   6.1691300e+05   2.2665800e+05   2.3890800e+05   2.5547000e+05   2.4324200e+05   3.8737600e+05   3.5720600e+05   3.7207400e+05   3.2917100e+05   2.3682500e+05   3.0268200e+05   3.4689000e+05   3.6165600e+05   1.6780200e+05   1.4610600e+05   4.0947800e+05   3.6817400e+05   2.2688900e+05   2.4769600e+05   2.6056200e+05   2.2239500e+05   3.6549700e+05   3.4603800e+05   3.2852400e+05   2.9082100e+05   4.4098200e+05   4.3009300e+05   2.2395400e+05   1.8423600e+05   2.8300400e+05   2.6585400e+05   2.6383000e+05   2.7697800e+05   1.9643300e+05   2.0126200e+05   4.6731300e+05   4.6313900e+05   3.8653200e+05   4.0545300e+05   3.5989800e+05   3.7077600e+05   3.3865400e+05   3.1586200e+05   4.5513200e+05   2.6848200e+05   2.4692800e+05   2.2157400e+05   3.9697400e+05   3.8865700e+05   5.0842600e+05   4.5304200e+05   3.6075700e+05   3.4187100e+05   3.9503200e+05   3.2256100e+05   2.5193800e+05   3.3630200e+05   2.4970300e+05   3.4777300e+05   5.7087900e+05   6.2948500e+05   2.0650500e+05   2.2546900e+05   2.2870400e+05   2.4337100e+05   3.0940800e+05   3.3691100e+05   1.7114600e+05   1.7453600e+05   2.7751800e+05   2.7439400e+05   1.5496200e+05   1.5151800e+05   4.3313000e+05   4.0958400e+05   3.1977300e+05   2.7401700e+05   5.0521100e+05   4.9451100e+05   2.0908700e+05   0.0000000e+00   3.6177200e+05   3.8369700e+05
   5.4648900e+05   5.3952400e+05   5.0905300e+05   6.0064700e+05   3.4789400e+05   3.2662500e+05   6.3916900e+05   6.8569500e+05   3.1199000e+05   3.4114100e+05   3.3237200e+05   3.4429200e+05   4.8375300e+05   4.2362400e+05   4.4186800e+05   3.9399000e+05   3.4392400e+05   4.3006800e+05   4.5775400e+05   4.6358500e+05   2.5287100e+05   2.5068500e+05   5.1832200e+05   4.4722200e+05   3.0324500e+05   3.0115600e+05   3.1153900e+05   3.1913800e+05   4.1166500e+05   4.2143000e+05   4.0614700e+05   4.0814200e+05   5.5237500e+05   5.0638100e+05   2.8236200e+05   2.5118700e+05   3.6642400e+05   3.2649100e+05   3.7897700e+05   3.6702700e+05   2.5386500e+05   2.3900300e+05   5.2202100e+05   5.0147800e+05   4.9799600e+05   4.7881300e+05   4.5137300e+05   4.5641800e+05   4.1163100e+05   4.1891100e+05   5.7802600e+05   3.7773200e+05   3.3429700e+05   3.1577000e+05   4.9390600e+05   4.8265300e+05   5.7532800e+05   5.2350300e+05   4.3047900e+05   4.5939000e+05   4.6370000e+05   3.9997600e+05   3.4074100e+05   4.1167900e+05   3.4972900e+05   4.4333500e+05   6.8058300e+05   7.3318500e+05   3.3787200e+05   3.2880700e+05   3.3121200e+05   3.0412200e+05   3.9008400e+05   4.0073100e+05   2.6581900e+05   2.7251200e+05   3.7481100e+05   3.6203000e+05   2.4613400e+05   2.4431700e+05   5.3583600e+05   5.0656600e+05   4.2538500e+05   3.7853300e+05   5.9457200e+05   5.7739200e+05   3.0348300e+05   3.6177200e+05   0.0000000e+00   4.7914500e+05
   6.1136900e+05   6.1765900e+05   5.4836400e+05   6.6583900e+05   3.6792900e+05   3.5834400e+05   6.9713800e+05   7.2881800e+05   3.6269600e+05   3.7465200e+05   3.5296600e+05   3.8228600e+05   5.4985400e+05   4.5809400e+05   5.1975000e+05   4.3848200e+05   3.7336600e+05   4.0193400e+05   5.0502700e+05   4.8414400e+05   2.9370600e+05   2.8520000e+05   5.7921800e+05   4.7155900e+05   3.5048100e+05   3.6840800e+05   3.6723000e+05   3.3730500e+05   4.8133300e+05   4.6537400e+05   4.7986300e+05   4.5381000e+05   5.9345900e+05   5.5143700e+05   3.4080300e+05   3.2113400e+05   3.8384700e+05   3.7194200e+05   4.1501400e+05   4.0581900e+05   3.2440900e+05   2.8963900e+05   6.0316100e+05   5.5831200e+05   5.2922800e+05   5.3828400e+05   5.0837400e+05   5.0868300e+05   4.4952400e+05   4.6483900e+05   6.2965900e+05   4.2109800e+05   3.7393100e+05   3.5358800e+05   5.6861200e+05   5.5444100e+05   6.0697100e+05   5.7617000e+05   4.9133800e+05   5.0834200e+05   5.4245500e+05   4.4352100e+05   4.0146700e+05   4.6050600e+05   3.9839600e+05   4.7606100e+05   7.3665600e+05   7.7616900e+05   3.7122600e+05   3.6091900e+05   3.4845700e+05   3.4704400e+05   4.2720200e+05   4.3901700e+05   2.9630700e+05   2.9018500e+05   4.2532000e+05   3.7796700e+05   2.9730500e+05   2.9244200e+05   5.5234700e+05   5.4035500e+05   4.5638200e+05   4.3122000e+05   6.5193800e+05   6.4591400e+05   3.4479200e+05   3.8369700e+05   4.7914500e+05   0.0000000e+00
