# Supplementary material for: Autistic traits and individual brain differences: functional network efficiency reflects attentional and social impairments, structural nodal efficiencies index systemising and theory-of-mind skills
Source: Mol Autism. 2021 Jan 21;12:3. doi: 10.1186/s13229-020-00377-8 (PMC7818759; doi:10.1186/s13229-020-00377-8)
Supplement: Supplementary file 9 — Additional file 9. Brain-behaviour correlations. README file detailing data curation; AAL-90 region masks in NIfTI format; spreadseehts of Spearman correlations; code and data for the correlational analysis. [file 13229_2020_377_MOESM9_ESM.zip › Paul_Arora_et_al_data/Physiological/BBC/analysis/Diffusion_Analaysis/adj_matrixes/NOS_weighted/symmetric/connection_matrix_sym_aHU0386.txt]

   0.0000000e+00   7.9428500e+05   7.3875600e+05   8.0176800e+05   5.3905300e+05   5.2441700e+05   9.2851900e+05   1.0238790e+06   5.5764400e+05   5.5458900e+05   5.5108600e+05   5.6934300e+05   6.2856700e+05   6.4327100e+05   6.2744200e+05   6.1469000e+05   4.8872500e+05   6.1190200e+05   7.1603200e+05   8.1285300e+05   4.4967400e+05   4.4038700e+05   7.1765200e+05   7.2724800e+05   4.8629200e+05   4.9406900e+05   5.0725500e+05   4.8779300e+05   5.9706500e+05   6.3140300e+05   5.5733200e+05   6.1599500e+05   7.6569500e+05   7.2905000e+05   4.8431100e+05   4.7623000e+05   5.6703100e+05   5.3671500e+05   5.6657300e+05   4.8877600e+05   4.5253700e+05   4.4298000e+05   7.3881400e+05   7.8936700e+05   7.4662300e+05   7.5402700e+05   7.1755700e+05   6.7570700e+05   6.1293200e+05   6.2669700e+05   7.5261300e+05   6.0662300e+05   5.1627300e+05   5.3933700e+05   7.1021900e+05   7.1881400e+05   7.6542600e+05   7.5621800e+05   6.1424400e+05   7.3879700e+05   7.4064900e+05   6.2128900e+05   5.2104200e+05   5.7679000e+05   5.9424500e+05   6.9228400e+05   9.9564400e+05   1.0819520e+06   5.7246500e+05   4.9011200e+05   4.7168700e+05   4.9172700e+05   5.4248600e+05   5.7555400e+05   4.3557300e+05   4.4644800e+05   5.8394400e+05   5.4146300e+05   4.0945300e+05   4.1732300e+05   7.3148300e+05   7.4538300e+05   6.0384200e+05   6.1767800e+05   8.0493100e+05   9.4215600e+05   4.8597500e+05   5.1610800e+05   6.7600400e+05   7.9003400e+05
   7.9428500e+05   0.0000000e+00   7.9653000e+05   8.6060100e+05   5.4014700e+05   5.1304200e+05   9.8078500e+05   1.0184020e+06   5.3248900e+05   5.5647300e+05   5.2266800e+05   5.3146300e+05   6.4299000e+05   6.7014400e+05   6.3480000e+05   5.9307300e+05   5.1755100e+05   6.0025600e+05   7.0946200e+05   8.0606200e+05   4.8235500e+05   4.6016700e+05   7.3235400e+05   6.7976100e+05   4.7212700e+05   5.0239900e+05   4.6729000e+05   4.7743800e+05   5.5920600e+05   6.0248200e+05   5.5710400e+05   6.1221200e+05   7.7039400e+05   7.8357700e+05   5.2717800e+05   4.8718300e+05   5.7161600e+05   5.2411900e+05   5.4518500e+05   5.3823400e+05   4.7269700e+05   4.9265200e+05   7.8099300e+05   8.2280300e+05   7.1503500e+05   7.2441600e+05   6.6902100e+05   6.4454300e+05   6.0771900e+05   5.9136700e+05   7.8477400e+05   6.5027200e+05   5.8593600e+05   5.9147000e+05   7.3418600e+05   7.0405300e+05   7.7456400e+05   7.9005100e+05   6.6449200e+05   7.3570000e+05   7.8251300e+05   6.3062800e+05   5.4661100e+05   5.8778400e+05   6.3484400e+05   7.3084500e+05   1.0439110e+06   1.0965130e+06   5.9736200e+05   5.0713400e+05   4.6922900e+05   5.4316100e+05   5.7037700e+05   6.1552900e+05   5.0144400e+05   5.1209900e+05   6.3252900e+05   5.9724800e+05   4.9558300e+05   4.9184100e+05   8.0119500e+05   8.1297800e+05   6.3882000e+05   6.0921800e+05   8.3900800e+05   9.4693100e+05   4.9040200e+05   5.5114900e+05   6.6634300e+05   8.2306100e+05
   7.3875600e+05   7.9653000e+05   0.0000000e+00   8.5280900e+05   4.6816300e+05   4.2314200e+05   8.1839100e+05   1.0019410e+06   4.8480000e+05   5.0131100e+05   4.9688700e+05   5.0070700e+05   5.9888100e+05   6.0432500e+05   5.7650000e+05   5.8601400e+05   4.4245700e+05   5.3839600e+05   6.6670600e+05   7.1166000e+05   3.8665200e+05   3.7344600e+05   6.4933900e+05   5.7138700e+05   3.9114400e+05   4.7043700e+05   4.2688000e+05   4.0787700e+05   5.1536300e+05   5.3699300e+05   4.8704000e+05   5.6109100e+05   6.9654200e+05   6.8474000e+05   4.4239800e+05   3.9854900e+05   4.9111700e+05   5.0283200e+05   4.8888200e+05   4.8478400e+05   3.9595600e+05   4.1693400e+05   7.5474600e+05   7.5073100e+05   6.2992800e+05   6.9893500e+05   6.7632700e+05   6.4475900e+05   5.8628200e+05   5.2877400e+05   7.0763600e+05   5.8496700e+05   5.4488000e+05   5.0826900e+05   6.5327700e+05   6.5431200e+05   7.0139100e+05   7.1058900e+05   6.1326000e+05   6.4615000e+05   6.7465700e+05   5.6756500e+05   4.9080200e+05   4.9522800e+05   5.3759500e+05   6.0513900e+05   9.2321300e+05   1.0729920e+06   5.1745600e+05   4.3604500e+05   4.3622300e+05   4.6843600e+05   4.9112600e+05   5.1713000e+05   3.8008300e+05   4.2695200e+05   5.4781900e+05   5.2321700e+05   3.6854900e+05   3.9010500e+05   6.8873500e+05   6.8305100e+05   5.2639000e+05   5.5117200e+05   7.9464200e+05   8.6049500e+05   4.0291300e+05   4.7695300e+05   6.2801700e+05   7.2807400e+05
   8.0176800e+05   8.6060100e+05   8.5280900e+05   0.0000000e+00   5.6045400e+05   5.3088500e+05   9.3798200e+05   1.0595400e+06   5.8348400e+05   5.8104000e+05   5.8305500e+05   6.2832400e+05   7.0134200e+05   7.5088300e+05   7.4040400e+05   7.4548600e+05   6.0138100e+05   6.3960900e+05   7.4079800e+05   8.1078700e+05   5.5685800e+05   5.5435700e+05   8.1808000e+05   7.9203200e+05   5.6194600e+05   5.7482200e+05   5.9346400e+05   5.8583000e+05   6.7429200e+05   7.1861100e+05   6.5804800e+05   6.7303900e+05   8.0995000e+05   8.2766400e+05   5.8294700e+05   5.5918100e+05   6.2292800e+05   6.1634600e+05   5.9226600e+05   5.7125400e+05   5.2786800e+05   5.2854600e+05   8.4429700e+05   8.4347100e+05   7.3794500e+05   7.9644800e+05   7.8218400e+05   7.2774700e+05   7.0684500e+05   7.4407600e+05   8.7852800e+05   7.0547500e+05   6.0741600e+05   6.4506600e+05   8.2112100e+05   8.2878800e+05   8.3716900e+05   8.8769800e+05   7.9116700e+05   8.1087200e+05   8.0631600e+05   6.6655700e+05   6.2336200e+05   6.3970600e+05   6.6199100e+05   7.5141900e+05   1.0784710e+06   1.2657600e+06   6.7975500e+05   5.4236600e+05   5.7668300e+05   5.4941700e+05   5.8022000e+05   6.4957900e+05   5.5965300e+05   5.5414200e+05   6.5165700e+05   6.0196600e+05   4.3283500e+05   4.8193500e+05   7.9875100e+05   7.8879800e+05   6.8170100e+05   7.1606300e+05   8.6682000e+05   9.7592800e+05   5.4490100e+05   6.5253500e+05   7.7153800e+05   8.5898500e+05
   5.3905300e+05   5.4014700e+05   4.6816300e+05   5.6045400e+05   0.0000000e+00   2.3782700e+05   6.5015500e+05   7.2089900e+05   2.5125200e+05   2.8531400e+05   2.6366100e+05   2.7801100e+05   3.7177000e+05   4.0713500e+05   3.3954700e+05   3.4126100e+05   2.5603200e+05   3.2720300e+05   4.2643900e+05   5.2358500e+05   2.0534400e+05   1.7177100e+05   4.5959400e+05   4.0646400e+05   2.2029300e+05   2.4800300e+05   2.4765300e+05   2.3037000e+05   3.3042000e+05   3.6819100e+05   3.1369400e+05   3.2746300e+05   4.6745400e+05   4.5337200e+05   1.8642500e+05   1.7511200e+05   2.8568700e+05   2.8901700e+05   2.7621900e+05   2.6857700e+05   1.8403100e+05   1.8228500e+05   5.0149800e+05   4.8093300e+05   4.3602500e+05   4.7771000e+05   4.3589800e+05   4.1334900e+05   3.6089400e+05   3.3980300e+05   5.0189600e+05   3.5283600e+05   2.9130500e+05   2.7936100e+05   4.2227200e+05   4.6614700e+05   5.2989900e+05   5.2434600e+05   3.9805500e+05   3.9253000e+05   4.5402100e+05   3.5913900e+05   2.3948500e+05   2.7895800e+05   3.3160300e+05   4.1324900e+05   6.9449800e+05   8.4471200e+05   3.1034300e+05   2.4937000e+05   2.1863900e+05   2.6293000e+05   3.0108000e+05   3.4052300e+05   1.6577600e+05   2.1068500e+05   3.2409900e+05   2.9745100e+05   1.6936900e+05   1.5529200e+05   4.5222800e+05   5.0906600e+05   3.1536300e+05   3.4969300e+05   5.7578100e+05   6.7208900e+05   2.1776800e+05   2.7718900e+05   4.0902100e+05   4.9459300e+05
   5.2441700e+05   5.1304200e+05   4.2314200e+05   5.3088500e+05   2.3782700e+05   0.0000000e+00   6.5343200e+05   6.8831100e+05   2.7741600e+05   2.6395200e+05   2.4311900e+05   2.7590900e+05   3.7437100e+05   3.5992600e+05   3.3005200e+05   3.4034000e+05   2.3949100e+05   2.8103100e+05   4.0507300e+05   5.2991400e+05   1.6655900e+05   1.4363200e+05   4.1878700e+05   3.9564900e+05   2.2157600e+05   2.3524800e+05   2.2785100e+05   2.0928800e+05   3.2548100e+05   3.3430700e+05   3.2809900e+05   3.2418000e+05   4.9850000e+05   4.6525200e+05   2.0357300e+05   2.1229400e+05   2.8043300e+05   2.7500400e+05   2.4745000e+05   2.5007900e+05   1.8691000e+05   1.7090000e+05   4.9161000e+05   4.9763500e+05   4.1251500e+05   4.6975000e+05   4.0497200e+05   4.0536100e+05   3.5767100e+05   3.7629400e+05   4.7642300e+05   3.4777600e+05   2.6772600e+05   2.6108300e+05   4.0660300e+05   4.0672300e+05   5.3000900e+05   5.2374900e+05   3.8834900e+05   3.9811400e+05   4.1475800e+05   3.1351300e+05   2.2288300e+05   2.7868900e+05   3.1293100e+05   3.8621900e+05   6.4318200e+05   8.3697800e+05   2.7777900e+05   1.9597800e+05   1.8689700e+05   2.4552800e+05   2.4985700e+05   3.1328100e+05   1.7323000e+05   1.7333400e+05   3.0920300e+05   3.0830900e+05   1.4131500e+05   1.4786600e+05   4.7108800e+05   4.6821400e+05   3.0157300e+05   3.0824900e+05   5.7792000e+05   6.1879300e+05   2.2152500e+05   2.3174000e+05   3.9939400e+05   4.7384200e+05
   9.2851900e+05   9.8078500e+05   8.1839100e+05   9.3798200e+05   6.5015500e+05   6.5343200e+05   0.0000000e+00   1.0833750e+06   6.4928800e+05   6.4497100e+05   6.2778100e+05   6.6832100e+05   7.6401800e+05   7.5726300e+05   7.5005100e+05   7.2807100e+05   6.0118100e+05   6.7722700e+05   7.7129100e+05   9.1335900e+05   5.8105400e+05   5.6795500e+05   8.5891600e+05   7.8989000e+05   5.7778000e+05   6.0544000e+05   5.8998500e+05   5.8116900e+05   6.8535800e+05   7.2474200e+05   6.9310300e+05   7.1885200e+05   8.9444000e+05   8.5547500e+05   6.3718100e+05   5.7807600e+05   6.7316700e+05   6.7417800e+05   6.3824400e+05   6.4416300e+05   5.5985400e+05   5.5514500e+05   9.2047100e+05   9.0095500e+05   7.8573100e+05   8.6042800e+05   8.1237300e+05   8.0884200e+05   7.4774700e+05   7.2178200e+05   8.9364700e+05   7.6043600e+05   6.5739900e+05   6.6159200e+05   8.2764400e+05   8.1701800e+05   9.2666800e+05   9.2548400e+05   7.4254900e+05   7.9444000e+05   8.4740700e+05   7.2277000e+05   6.2658100e+05   7.0493500e+05   7.4411100e+05   8.3521400e+05   1.1454720e+06   1.2658470e+06   7.1325700e+05   6.3136200e+05   5.9149700e+05   6.4527600e+05   6.6674200e+05   7.1387800e+05   5.6055900e+05   5.6168900e+05   6.9331900e+05   7.3774100e+05   5.8222300e+05   6.0998000e+05   9.2609400e+05   8.8228200e+05   7.1379200e+05   7.2535400e+05   1.0020980e+06   1.0250610e+06   6.2118500e+05   6.5456300e+05   7.7571000e+05   8.8802400e+05
   1.0238790e+06   1.0184020e+06   1.0019410e+06   1.0595400e+06   7.2089900e+05   6.8831100e+05   1.0833750e+06   0.0000000e+00   6.9882100e+05   7.4020200e+05   7.3032200e+05   7.3733700e+05   8.1130200e+05   8.2190700e+05   8.2552400e+05   8.3539000e+05   7.3163400e+05   7.4100400e+05   8.3744400e+05   9.9165800e+05   6.0970400e+05   6.2017200e+05   8.7402300e+05   8.3613900e+05   6.4367400e+05   6.9078800e+05   6.7825000e+05   7.0564100e+05   7.4639400e+05   7.8742500e+05   7.1053900e+05   7.6810100e+05   9.2369700e+05   8.8269800e+05   6.4568100e+05   6.2785200e+05   7.5436500e+05   7.4657900e+05   7.1698200e+05   6.8398000e+05   6.5840400e+05   6.4360200e+05   9.4258500e+05   9.9413500e+05   9.0704300e+05   9.4785900e+05   8.8715700e+05   8.7615300e+05   8.1794800e+05   8.0085300e+05   9.7448400e+05   8.7152800e+05   7.6667700e+05   7.7654300e+05   9.4986200e+05   9.2446800e+05   1.0432020e+06   1.0654350e+06   8.7221800e+05   9.7641900e+05   9.4048800e+05   8.4815100e+05   7.6709000e+05   7.8565600e+05   7.8761300e+05   8.9024000e+05   1.2102370e+06   1.3045060e+06   7.9253200e+05   7.3532100e+05   7.3499800e+05   7.0436200e+05   7.7807600e+05   8.2058400e+05   6.8764000e+05   6.8890100e+05   7.9851900e+05   8.4207800e+05   6.6101100e+05   6.3084600e+05   9.6682700e+05   9.6079600e+05   8.1803900e+05   8.0304100e+05   1.0958790e+06   1.1623710e+06   7.4913600e+05   7.2557000e+05   8.7901000e+05   9.7870600e+05
   5.5764400e+05   5.3248900e+05   4.8480000e+05   5.8348400e+05   2.5125200e+05   2.7741600e+05   6.4928800e+05   6.9882100e+05   0.0000000e+00   2.5223900e+05   2.4516600e+05   2.4472500e+05   3.6277300e+05   3.8619500e+05   3.6218900e+05   3.1470700e+05   2.0231900e+05   3.0380800e+05   4.1138100e+05   5.2247600e+05   1.8078500e+05   1.8245700e+05   4.9123800e+05   3.9696600e+05   1.8423600e+05   2.2885900e+05   2.1537100e+05   2.2991000e+05   2.9162700e+05   3.3588400e+05   2.9320800e+05   3.0692700e+05   4.7502100e+05   4.2740600e+05   2.1842400e+05   2.0582800e+05   2.8759800e+05   2.8424200e+05   2.6557900e+05   2.4623800e+05   1.9159600e+05   1.9450700e+05   4.6544700e+05   5.1974700e+05   4.2614000e+05   4.4413300e+05   3.4639500e+05   3.5880000e+05   3.5271600e+05   3.2314200e+05   4.8941400e+05   3.6400800e+05   2.8822700e+05   3.0228500e+05   4.2657000e+05   4.2147900e+05   5.2944300e+05   4.9747500e+05   3.5584800e+05   3.8778600e+05   4.0445000e+05   3.3711700e+05   2.5328700e+05   2.7793400e+05   2.8380500e+05   3.7407000e+05   7.2285600e+05   8.0106300e+05   2.4121500e+05   1.8654300e+05   1.9729900e+05   2.3316900e+05   2.4028600e+05   2.9912200e+05   1.3778800e+05   1.8589000e+05   2.8995700e+05   2.7882000e+05   1.4044700e+05   1.2124600e+05   4.2749600e+05   4.8232900e+05   3.2726500e+05   3.2765500e+05   5.6243400e+05   6.2848900e+05   1.8323600e+05   2.1625400e+05   3.6330300e+05   4.6079100e+05
   5.5458900e+05   5.5647300e+05   5.0131100e+05   5.8104000e+05   2.8531400e+05   2.6395200e+05   6.4497100e+05   7.4020200e+05   2.5223900e+05   0.0000000e+00   2.3947500e+05   2.7152200e+05   3.6799000e+05   3.9378300e+05   3.8038000e+05   3.6102400e+05   2.5860500e+05   3.2333900e+05   4.4624800e+05   5.6751100e+05   1.9950500e+05   1.9487100e+05   4.6113800e+05   4.2123700e+05   2.3655900e+05   2.5467300e+05   2.4563500e+05   2.4255500e+05   3.3980200e+05   3.4354300e+05   3.1234700e+05   3.5336700e+05   5.1685000e+05   4.7941900e+05   2.0982800e+05   1.8703800e+05   3.0679600e+05   3.4336600e+05   3.1447000e+05   2.7515700e+05   1.8679100e+05   1.8424300e+05   4.9572100e+05   5.4281500e+05   4.5593800e+05   4.6927900e+05   4.0455200e+05   4.0108100e+05   3.6964600e+05   3.3687900e+05   4.7508500e+05   3.6296200e+05   2.8177100e+05   3.2796300e+05   4.5753500e+05   4.4193000e+05   5.2320100e+05   5.5242200e+05   3.7382300e+05   4.6559700e+05   4.6608300e+05   3.6758300e+05   2.6284600e+05   3.0446600e+05   3.3388600e+05   4.0864800e+05   7.5662000e+05   8.6848200e+05   3.3294400e+05   2.7197600e+05   2.3931200e+05   2.6408000e+05   2.9169300e+05   3.1645900e+05   1.8288100e+05   1.9795300e+05   3.1970400e+05   3.0682400e+05   1.5660900e+05   1.5870900e+05   4.6381600e+05   5.0518900e+05   3.2894100e+05   3.5296200e+05   6.0808700e+05   6.5877000e+05   2.4245300e+05   2.6157100e+05   4.1392200e+05   5.0952800e+05
   5.5108600e+05   5.2266800e+05   4.9688700e+05   5.8305500e+05   2.6366100e+05   2.4311900e+05   6.2778100e+05   7.3032200e+05   2.4516600e+05   2.3947500e+05   0.0000000e+00   2.4362600e+05   3.4349500e+05   3.5634700e+05   3.2814500e+05   3.2665400e+05   2.2136400e+05   3.0845900e+05   3.8236000e+05   4.6792400e+05   1.8152600e+05   1.5602600e+05   4.2106900e+05   3.9981300e+05   1.9234100e+05   2.5446700e+05   2.2666800e+05   2.3095100e+05   2.9644500e+05   3.2687600e+05   2.9687000e+05   3.1483100e+05   4.6410200e+05   4.5084400e+05   1.8952600e+05   1.7491300e+05   2.8091100e+05   2.8256400e+05   2.7095000e+05   2.7134200e+05   1.7680800e+05   1.5769400e+05   4.5869000e+05   4.9337000e+05   4.1894600e+05   4.3883700e+05   3.9307400e+05   3.8969100e+05   3.4245900e+05   3.5620800e+05   4.7085100e+05   3.1439100e+05   2.6095100e+05   2.7787600e+05   4.0753400e+05   4.1429100e+05   5.1317600e+05   5.4294300e+05   3.3712400e+05   4.2932500e+05   4.7017100e+05   3.6066600e+05   2.4090200e+05   2.9929100e+05   3.0497500e+05   3.7082300e+05   7.0944500e+05   8.2265200e+05   3.0829500e+05   2.3624500e+05   1.9611300e+05   2.3239400e+05   2.6204600e+05   2.9828900e+05   1.5526600e+05   1.6768100e+05   3.1422200e+05   2.8308200e+05   1.3475700e+05   1.4150700e+05   4.8111400e+05   4.8385300e+05   3.2048900e+05   3.4336300e+05   5.6650500e+05   6.0800600e+05   2.2721900e+05   2.4370000e+05   3.9011300e+05   5.0003400e+05
   5.6934300e+05   5.3146300e+05   5.0070700e+05   6.2832400e+05   2.7801100e+05   2.7590900e+05   6.6832100e+05   7.3733700e+05   2.4472500e+05   2.7152200e+05   2.4362600e+05   0.0000000e+00   4.0421200e+05   3.6349700e+05   3.5695800e+05   3.7495000e+05   2.6312800e+05   3.6862900e+05   4.3730000e+05   5.4653700e+05   2.2039400e+05   2.0671600e+05   4.2573500e+05   4.0555500e+05   2.2434800e+05   2.5616700e+05   2.3281100e+05   2.4986300e+05   3.2446800e+05   3.6422400e+05   3.3043300e+05   3.5012600e+05   5.1240900e+05   4.8276500e+05   2.3400700e+05   2.2439000e+05   3.2757500e+05   3.2301900e+05   2.9944300e+05   2.8054800e+05   2.1818900e+05   2.1012400e+05   5.2270700e+05   5.4100900e+05   4.6869500e+05   4.9968500e+05   4.4322600e+05   4.2339700e+05   3.7123300e+05   3.8948200e+05   5.4859200e+05   3.8071800e+05   2.9270400e+05   3.3062500e+05   4.5730200e+05   4.9324400e+05   5.1970600e+05   5.5150500e+05   3.9434100e+05   4.3423700e+05   4.8316600e+05   3.6453200e+05   2.7724600e+05   3.0832300e+05   3.2498700e+05   4.2060100e+05   7.5558600e+05   8.6113300e+05   3.2413300e+05   2.5846200e+05   2.3491700e+05   2.6708000e+05   3.0180900e+05   3.5301800e+05   2.0406600e+05   2.2070400e+05   3.4026300e+05   3.1035800e+05   1.9845600e+05   1.7916900e+05   4.8868700e+05   5.2590800e+05   3.5017600e+05   3.7563000e+05   5.8007500e+05   6.7633000e+05   2.6839100e+05   2.7320000e+05   4.2232700e+05   5.3577100e+05
   6.2856700e+05   6.4299000e+05   5.9888100e+05   7.0134200e+05   3.7177000e+05   3.7437100e+05   7.6401800e+05   8.1130200e+05   3.6277300e+05   3.6799000e+05   3.4349500e+05   4.0421200e+05   0.0000000e+00   4.6514900e+05   4.4654000e+05   4.7432300e+05   3.5611300e+05   4.3421800e+05   4.8813500e+05   6.0346100e+05   2.7478200e+05   2.6313800e+05   4.9288900e+05   4.9643000e+05   2.9203500e+05   3.3121700e+05   3.3818500e+05   3.6079600e+05   4.2197000e+05   4.3677100e+05   4.0349500e+05   4.1491400e+05   5.4100400e+05   5.3040800e+05   3.3114200e+05   3.1546700e+05   4.0495200e+05   4.0694200e+05   3.8069000e+05   3.8672800e+05   3.1154000e+05   2.8454000e+05   5.8939800e+05   6.2183900e+05   5.5778400e+05   5.8219200e+05   5.1008900e+05   4.7582300e+05   4.5594800e+05   4.3213000e+05   6.1861600e+05   4.6357400e+05   3.8382000e+05   3.8192100e+05   5.2599300e+05   5.4455500e+05   6.1969000e+05   6.2455800e+05   5.2011300e+05   5.5321200e+05   5.7824500e+05   4.3470100e+05   3.5360000e+05   3.7508800e+05   3.9889500e+05   5.2055700e+05   8.0216800e+05   9.1419500e+05   3.7417800e+05   3.2795000e+05   3.4338200e+05   3.9112500e+05   3.9086600e+05   4.4312600e+05   2.7070000e+05   2.9672300e+05   4.1505500e+05   3.9257000e+05   2.7545800e+05   2.5675300e+05   5.5332100e+05   5.8700100e+05   4.4026000e+05   4.5664700e+05   6.7838500e+05   7.6986100e+05   3.0727100e+05   3.4255500e+05   5.1364200e+05   6.0601100e+05
   6.4327100e+05   6.7014400e+05   6.0432500e+05   7.5088300e+05   4.0713500e+05   3.5992600e+05   7.5726300e+05   8.2190700e+05   3.8619500e+05   3.9378300e+05   3.5634700e+05   3.6349700e+05   4.6514900e+05   0.0000000e+00   4.7621100e+05   4.5087300e+05   3.7135100e+05   4.5412700e+05   5.2960500e+05   6.2278400e+05   3.0320000e+05   2.7044400e+05   5.3623300e+05   5.2393500e+05   3.1133400e+05   3.2915600e+05   3.3630100e+05   3.2187400e+05   4.0879400e+05   4.3314900e+05   4.0488400e+05   4.1491700e+05   5.5114100e+05   5.3622300e+05   3.3273900e+05   3.0797000e+05   3.8106500e+05   3.5871700e+05   3.7397000e+05   3.6066400e+05   2.5356200e+05   2.4683500e+05   5.9138000e+05   6.1873500e+05   5.2392500e+05   5.9969100e+05   5.1672800e+05   4.9408300e+05   4.7143000e+05   4.4060500e+05   5.9388900e+05   4.4324400e+05   4.0293700e+05   3.9484800e+05   5.1743100e+05   5.3452100e+05   6.2133000e+05   6.5385600e+05   5.0588700e+05   5.4513400e+05   6.0052300e+05   4.2896600e+05   3.3982400e+05   4.0663100e+05   4.0498100e+05   4.7818100e+05   8.1754600e+05   9.2319400e+05   3.9279500e+05   3.4882000e+05   3.2105300e+05   3.6909100e+05   4.1046700e+05   4.2249500e+05   2.7412200e+05   3.1228000e+05   4.1579300e+05   3.8782800e+05   2.7120800e+05   2.4459500e+05   5.7489400e+05   6.1173900e+05   4.3836800e+05   4.6788000e+05   6.8009600e+05   7.6692800e+05   3.3335700e+05   3.9645900e+05   5.0111500e+05   5.7697600e+05
   6.2744200e+05   6.3480000e+05   5.7650000e+05   7.4040400e+05   3.3954700e+05   3.3005200e+05   7.5005100e+05   8.2552400e+05   3.6218900e+05   3.8038000e+05   3.2814500e+05   3.5695800e+05   4.4654000e+05   4.7621100e+05   0.0000000e+00   4.3378800e+05   3.3976900e+05   3.8863500e+05   4.7886100e+05   6.1001000e+05   2.6963700e+05   2.6007400e+05   5.0458100e+05   5.0369500e+05   3.0337000e+05   3.1955100e+05   3.1874800e+05   3.1375600e+05   3.6635400e+05   3.7996400e+05   3.9206600e+05   4.1071900e+05   5.4203800e+05   5.3410200e+05   3.1584800e+05   2.6899200e+05   3.6950500e+05   3.8794300e+05   3.6904300e+05   3.4947900e+05   2.7468100e+05   2.6340800e+05   5.8532100e+05   6.0321000e+05   4.8657800e+05   5.4620000e+05   5.1214300e+05   5.0990000e+05   4.4844900e+05   4.2740900e+05   6.0563600e+05   4.4012200e+05   3.7829600e+05   3.6905300e+05   4.9908800e+05   5.2530000e+05   5.8765500e+05   6.0167000e+05   4.8640400e+05   5.2286100e+05   5.7580200e+05   4.4773600e+05   3.4885200e+05   3.7723200e+05   3.9163600e+05   5.0586900e+05   8.0020400e+05   9.3810000e+05   3.6352300e+05   3.0770200e+05   3.0247300e+05   3.1650200e+05   3.7512300e+05   4.0790600e+05   2.5479800e+05   2.9043000e+05   3.9872400e+05   4.0423600e+05   2.3979200e+05   2.4628800e+05   5.5112600e+05   5.5350300e+05   3.8971100e+05   4.2406600e+05   6.6935500e+05   7.1155900e+05   3.1361600e+05   3.5576400e+05   4.7890400e+05   5.9047600e+05
   6.1469000e+05   5.9307300e+05   5.8601400e+05   7.4548600e+05   3.4126100e+05   3.4034000e+05   7.2807100e+05   8.3539000e+05   3.1470700e+05   3.6102400e+05   3.2665400e+05   3.7495000e+05   4.7432300e+05   4.5087300e+05   4.3378800e+05   0.0000000e+00   3.0987600e+05   3.5350200e+05   4.9189200e+05   6.2500800e+05   2.5650100e+05   2.2620700e+05   4.8535900e+05   4.9190000e+05   2.6941500e+05   3.1816300e+05   3.1116800e+05   3.1569400e+05   4.0213000e+05   3.9847400e+05   3.9545400e+05   4.1141200e+05   5.4757500e+05   4.9418700e+05   2.6718500e+05   2.5737400e+05   3.5855500e+05   3.4283900e+05   3.4692500e+05   3.2301400e+05   2.4070700e+05   2.6106800e+05   5.7281800e+05   6.3936600e+05   5.0655500e+05   5.1088200e+05   4.9904400e+05   4.7734300e+05   4.2569100e+05   4.1282400e+05   5.9411100e+05   4.6251700e+05   3.2782000e+05   3.2623300e+05   4.8054400e+05   4.8504000e+05   6.0268400e+05   5.9396000e+05   4.8012700e+05   5.1352100e+05   5.5327800e+05   3.9537500e+05   3.2413500e+05   3.9043900e+05   3.9629800e+05   4.8513500e+05   7.7648100e+05   9.3771500e+05   3.5030300e+05   3.1940800e+05   2.5718600e+05   3.3061300e+05   3.8124500e+05   4.0547100e+05   2.4645200e+05   2.9274400e+05   4.1790500e+05   4.2582700e+05   2.3328100e+05   2.3089600e+05   5.4746100e+05   5.6903000e+05   3.9804300e+05   4.0744300e+05   6.6321900e+05   7.0495700e+05   3.0758900e+05   3.7458600e+05   4.8203500e+05   5.5557900e+05
   4.8872500e+05   5.1755100e+05   4.4245700e+05   6.0138100e+05   2.5603200e+05   2.3949100e+05   6.0118100e+05   7.3163400e+05   2.0231900e+05   2.5860500e+05   2.2136400e+05   2.6312800e+05   3.5611300e+05   3.7135100e+05   3.3976900e+05   3.0987600e+05   0.0000000e+00   2.8302900e+05   4.1220900e+05   5.4518000e+05   1.6559500e+05   1.3795500e+05   3.9145900e+05   4.2149700e+05   1.9043700e+05   2.1328400e+05   2.2599700e+05   1.9101100e+05   2.9395500e+05   3.2608100e+05   2.8068200e+05   3.1818100e+05   4.5529700e+05   4.2909900e+05   2.1294700e+05   1.7285300e+05   2.5833400e+05   2.8526200e+05   2.5103800e+05   2.6499300e+05   1.7684900e+05   1.6062500e+05   4.8659100e+05   5.1742700e+05   4.3612400e+05   4.5863800e+05   4.0755100e+05   3.7701100e+05   3.2215700e+05   3.1719600e+05   4.8252900e+05   3.4710600e+05   2.3521300e+05   2.6573900e+05   3.7654700e+05   3.9246700e+05   5.1057600e+05   4.6500500e+05   3.8759300e+05   4.0912000e+05   4.0490400e+05   2.9791200e+05   2.1111400e+05   2.7891200e+05   2.8052600e+05   3.9780000e+05   6.3481100e+05   8.0828300e+05   2.6072000e+05   2.2566300e+05   1.9044700e+05   2.4196200e+05   2.1961900e+05   2.6937600e+05   1.3610200e+05   1.4513700e+05   2.4759800e+05   2.6210700e+05   1.2473000e+05   1.3902400e+05   4.5935200e+05   4.5183700e+05   2.8152800e+05   2.8219100e+05   5.1395900e+05   6.1581400e+05   2.1634900e+05   2.7139800e+05   4.0059000e+05   4.5755900e+05
   6.1190200e+05   6.0025600e+05   5.3839600e+05   6.3960900e+05   3.2720300e+05   2.8103100e+05   6.7722700e+05   7.4100400e+05   3.0380800e+05   3.2333900e+05   3.0845900e+05   3.6862900e+05   4.3421800e+05   4.5412700e+05   3.8863500e+05   3.5350200e+05   2.8302900e+05   0.0000000e+00   4.6555300e+05   5.8834100e+05   2.2266300e+05   2.0597100e+05   4.6418600e+05   4.8488200e+05   2.6653500e+05   2.9440700e+05   2.9310100e+05   2.5349300e+05   3.4899400e+05   3.8835700e+05   3.7157000e+05   3.7710700e+05   5.3096300e+05   5.0842900e+05   2.6456900e+05   2.2007100e+05   3.2593700e+05   3.3647400e+05   3.0488900e+05   3.2197500e+05   2.2430700e+05   2.0167300e+05   5.4328200e+05   5.5012800e+05   4.6891700e+05   5.3185200e+05   4.6760700e+05   4.5086000e+05   3.7866100e+05   3.5066900e+05   5.3779400e+05   4.0593300e+05   2.8524400e+05   3.1942500e+05   4.6738500e+05   4.8810800e+05   5.7416800e+05   5.6554400e+05   4.1525900e+05   4.8472600e+05   4.9822200e+05   3.6134300e+05   2.6550400e+05   3.2314700e+05   3.5029100e+05   4.5642300e+05   7.1724800e+05   8.8309900e+05   3.4997900e+05   2.9231800e+05   2.4948900e+05   2.8422400e+05   3.1088800e+05   3.6034500e+05   2.2257000e+05   2.3933400e+05   3.4756600e+05   3.4236200e+05   1.9690600e+05   1.8988000e+05   5.0174900e+05   5.2246100e+05   4.0284300e+05   3.7620300e+05   6.1113200e+05   7.0645100e+05   2.8447400e+05   3.2939300e+05   4.5831100e+05   5.5562800e+05
   7.1603200e+05   7.0946200e+05   6.6670600e+05   7.4079800e+05   4.2643900e+05   4.0507300e+05   7.7129100e+05   8.3744400e+05   4.1138100e+05   4.4624800e+05   3.8236000e+05   4.3730000e+05   4.8813500e+05   5.2960500e+05   4.7886100e+05   4.9189200e+05   4.1220900e+05   4.6555300e+05   0.0000000e+00   7.4242500e+05   3.6715900e+05   3.6322400e+05   6.1888600e+05   6.4016900e+05   4.1616200e+05   4.4493100e+05   4.2980400e+05   4.2228600e+05   5.0845300e+05   5.4575800e+05   4.7566900e+05   4.9517500e+05   6.7917600e+05   6.5725500e+05   4.0483800e+05   3.6211200e+05   4.3401200e+05   4.6687900e+05   4.4019100e+05   4.7735300e+05   3.6566300e+05   3.3077700e+05   7.0810200e+05   7.1986000e+05   6.0771800e+05   6.8023300e+05   5.9898200e+05   5.7557500e+05   5.0084800e+05   5.1643000e+05   6.8996800e+05   5.2879600e+05   4.2844900e+05   4.9459300e+05   6.1461200e+05   6.3831600e+05   6.8934100e+05   7.0029800e+05   5.4868600e+05   6.1340200e+05   6.2966300e+05   5.3375600e+05   4.3598200e+05   4.6629900e+05   4.8438100e+05   5.7559300e+05   8.8795000e+05   1.0291170e+06   4.7174800e+05   4.4350600e+05   4.1459700e+05   4.3779400e+05   4.6853400e+05   5.0373200e+05   3.2502700e+05   3.4961300e+05   4.8223900e+05   4.8588100e+05   3.4577300e+05   3.1996700e+05   6.6514900e+05   6.4875200e+05   5.0040900e+05   5.5173200e+05   7.8815100e+05   8.4396300e+05   4.1043800e+05   4.3253800e+05   5.6552800e+05   6.6638400e+05
   8.1285300e+05   8.0606200e+05   7.1166000e+05   8.1078700e+05   5.2358500e+05   5.2991400e+05   9.1335900e+05   9.9165800e+05   5.2247600e+05   5.6751100e+05   4.6792400e+05   5.4653700e+05   6.0346100e+05   6.2278400e+05   6.1001000e+05   6.2500800e+05   5.4518000e+05   5.8834100e+05   7.4242500e+05   0.0000000e+00   4.4817800e+05   4.2229300e+05   6.9028200e+05   6.9765900e+05   5.1311100e+05   5.5571900e+05   5.2398600e+05   4.8999900e+05   6.1553000e+05   6.2003400e+05   5.9518500e+05   5.8591000e+05   7.0895400e+05   7.5170600e+05   4.7998900e+05   4.8225000e+05   5.6093600e+05   5.7924100e+05   5.3586000e+05   5.5376300e+05   4.4513400e+05   4.5039000e+05   7.4311300e+05   8.1767900e+05   7.5746600e+05   7.8542900e+05   6.9982500e+05   6.7339400e+05   6.1636200e+05   6.0607600e+05   7.7772300e+05   6.3768700e+05   5.1720700e+05   5.5005300e+05   6.8252600e+05   7.2229900e+05   7.8929800e+05   8.1523300e+05   6.6045200e+05   7.2441700e+05   7.2449100e+05   6.0046300e+05   5.1007100e+05   5.4838500e+05   5.6791700e+05   6.4952500e+05   1.0056690e+06   1.1042650e+06   5.8411600e+05   5.0933900e+05   4.4580600e+05   5.1324400e+05   5.4983800e+05   5.9071800e+05   4.3284900e+05   4.7132800e+05   6.0081200e+05   5.7839300e+05   4.2264600e+05   4.2334900e+05   7.6446000e+05   7.6290900e+05   5.9862300e+05   5.9177600e+05   8.5060600e+05   9.1143900e+05   5.0797600e+05   5.7437000e+05   6.5023000e+05   8.0627800e+05
   4.4967400e+05   4.8235500e+05   3.8665200e+05   5.5685800e+05   2.0534400e+05   1.6655900e+05   5.8105400e+05   6.0970400e+05   1.8078500e+05   1.9950500e+05   1.8152600e+05   2.2039400e+05   2.7478200e+05   3.0320000e+05   2.6963700e+05   2.5650100e+05   1.6559500e+05   2.2266300e+05   3.6715900e+05   4.4817800e+05   0.0000000e+00   1.1001000e+05   3.3304200e+05   3.2552900e+05   1.4193600e+05   1.8090300e+05   1.3766300e+05   1.4023700e+05   2.5704200e+05   2.9781900e+05   2.4237100e+05   2.1791000e+05   3.8251700e+05   3.8351600e+05   1.3962100e+05   1.0838700e+05   1.9693800e+05   2.0457000e+05   2.1234700e+05   1.8250300e+05   1.1332600e+05   9.8669000e+04   4.1363700e+05   4.5621300e+05   3.9753600e+05   4.0300600e+05   3.2097200e+05   3.4029100e+05   2.9635400e+05   2.8061300e+05   3.9721200e+05   2.7809800e+05   1.8066500e+05   2.1017200e+05   3.6136400e+05   3.7367900e+05   4.4280400e+05   4.8885700e+05   3.1589200e+05   3.6553000e+05   4.0805400e+05   2.8838900e+05   1.8916900e+05   2.0812400e+05   2.4082600e+05   3.3139900e+05   6.5097700e+05   7.7747200e+05   2.1335300e+05   1.9489100e+05   1.5257900e+05   1.6849800e+05   1.8617600e+05   2.1840400e+05   8.3043000e+04   1.1720900e+05   2.5088100e+05   2.2125600e+05   7.2228000e+04   8.3395000e+04   3.9778100e+05   4.4091600e+05   2.3684600e+05   2.4424800e+05   5.0178200e+05   5.7857500e+05   1.2963000e+05   2.0982700e+05   3.3933400e+05   4.3206100e+05
   4.4038700e+05   4.6016700e+05   3.7344600e+05   5.5435700e+05   1.7177100e+05   1.4363200e+05   5.6795500e+05   6.2017200e+05   1.8245700e+05   1.9487100e+05   1.5602600e+05   2.0671600e+05   2.6313800e+05   2.7044400e+05   2.6007400e+05   2.2620700e+05   1.3795500e+05   2.0597100e+05   3.6322400e+05   4.2229300e+05   1.1001000e+05   0.0000000e+00   3.2356600e+05   3.2222000e+05   1.2129400e+05   1.5658100e+05   1.4027000e+05   1.3054700e+05   2.1874000e+05   2.6265900e+05   2.3638100e+05   2.1992800e+05   3.8047700e+05   3.7616000e+05   1.4134300e+05   1.0635100e+05   1.8385200e+05   1.9867600e+05   1.9724300e+05   1.7540100e+05   9.5162000e+04   7.6166000e+04   3.9357800e+05   4.3268800e+05   3.9387700e+05   3.7433000e+05   2.9451100e+05   2.8945200e+05   2.6872900e+05   2.5211100e+05   4.1443700e+05   2.5527200e+05   1.7835700e+05   2.0120000e+05   3.6731000e+05   3.3979300e+05   4.2475600e+05   4.5560600e+05   2.9648200e+05   3.5907200e+05   3.9558100e+05   2.6285900e+05   1.5696200e+05   1.9521800e+05   2.3724200e+05   3.0803600e+05   6.4142900e+05   8.0790900e+05   2.1864700e+05   1.5564600e+05   1.1333000e+05   1.6885500e+05   1.6606000e+05   2.2131700e+05   8.7786000e+04   9.7150000e+04   2.5530700e+05   2.2266400e+05   7.1711000e+04   7.6616000e+04   3.9037000e+05   4.3046100e+05   2.4205000e+05   2.5344400e+05   4.8079800e+05   5.6942500e+05   1.3187000e+05   1.5812100e+05   2.9623500e+05   4.2680000e+05
   7.1765200e+05   7.3235400e+05   6.4933900e+05   8.1808000e+05   4.5959400e+05   4.1878700e+05   8.5891600e+05   8.7402300e+05   4.9123800e+05   4.6113800e+05   4.2106900e+05   4.2573500e+05   4.9288900e+05   5.3623300e+05   5.0458100e+05   4.8535900e+05   3.9145900e+05   4.6418600e+05   6.1888600e+05   6.9028200e+05   3.3304200e+05   3.2356600e+05   0.0000000e+00   5.7102000e+05   3.9410300e+05   4.0225300e+05   3.7383200e+05   3.9294800e+05   4.8356100e+05   5.2660900e+05   4.8833900e+05   4.7213100e+05   6.1504700e+05   6.5676300e+05   4.3623400e+05   3.6955100e+05   4.6161800e+05   4.5633800e+05   4.6453000e+05   4.4478200e+05   3.7357600e+05   3.4598400e+05   6.5387300e+05   7.0797900e+05   6.4033100e+05   6.2795200e+05   5.5571900e+05   5.2113100e+05   5.6499700e+05   5.3490900e+05   6.4968400e+05   5.3332700e+05   4.2541600e+05   4.6646100e+05   6.3159100e+05   6.0221400e+05   6.6656800e+05   7.0628100e+05   5.5073000e+05   6.3453100e+05   6.2288200e+05   5.2014700e+05   4.2453500e+05   4.7581000e+05   5.0751600e+05   5.4609600e+05   8.6604700e+05   1.0685050e+06   4.8530800e+05   4.0987800e+05   3.7697900e+05   3.9484000e+05   4.2661400e+05   4.9821200e+05   3.6412200e+05   3.5679400e+05   4.9062600e+05   4.7236700e+05   3.1915800e+05   3.4598300e+05   6.8005800e+05   6.5547500e+05   4.6790800e+05   5.0313300e+05   7.6049100e+05   8.3521500e+05   4.0547000e+05   3.9219100e+05   5.6846800e+05   7.0556000e+05
   7.2724800e+05   6.7976100e+05   5.7138700e+05   7.9203200e+05   4.0646400e+05   3.9564900e+05   7.8989000e+05   8.3613900e+05   3.9696600e+05   4.2123700e+05   3.9981300e+05   4.0555500e+05   4.9643000e+05   5.2393500e+05   5.0369500e+05   4.9190000e+05   4.2149700e+05   4.8488200e+05   6.4016900e+05   6.9765900e+05   3.2552900e+05   3.2222000e+05   5.7102000e+05   0.0000000e+00   3.3296800e+05   3.9407300e+05   3.8989300e+05   3.5525000e+05   4.4856900e+05   4.9891300e+05   4.6301700e+05   4.6276100e+05   5.9675500e+05   5.9202400e+05   3.4986900e+05   3.1758700e+05   4.3100900e+05   4.4734800e+05   4.2038500e+05   4.1309800e+05   3.3260400e+05   3.2208100e+05   6.2065700e+05   6.3914100e+05   5.7057600e+05   6.4585400e+05   5.3245900e+05   5.3539400e+05   5.1462500e+05   5.0397800e+05   6.3694600e+05   4.9427900e+05   4.0414000e+05   4.6479100e+05   5.9381900e+05   6.0128100e+05   6.7004800e+05   6.7422100e+05   5.3096300e+05   5.6862500e+05   6.0995000e+05   5.0732800e+05   3.8578900e+05   4.6189600e+05   4.7660800e+05   5.2318300e+05   8.5373400e+05   1.0008940e+06   4.4799300e+05   3.9082900e+05   3.3943900e+05   3.9902000e+05   4.1572900e+05   4.8294000e+05   3.2032900e+05   3.4057300e+05   4.7654600e+05   4.5976100e+05   3.1477300e+05   3.0887700e+05   6.2501500e+05   6.6708700e+05   4.8162800e+05   4.6529400e+05   7.3592600e+05   8.1814500e+05   3.8688100e+05   4.0044500e+05   5.2863200e+05   6.1326100e+05
   4.8629200e+05   4.7212700e+05   3.9114400e+05   5.6194600e+05   2.2029300e+05   2.2157600e+05   5.7778000e+05   6.4367400e+05   1.8423600e+05   2.3655900e+05   1.9234100e+05   2.2434800e+05   2.9203500e+05   3.1133400e+05   3.0337000e+05   2.6941500e+05   1.9043700e+05   2.6653500e+05   4.1616200e+05   5.1311100e+05   1.4193600e+05   1.2129400e+05   3.9410300e+05   3.3296800e+05   0.0000000e+00   1.8936000e+05   1.9879800e+05   1.6204400e+05   2.5493200e+05   3.5930000e+05   2.6034800e+05   2.6782700e+05   4.1816500e+05   4.0324000e+05   1.8288000e+05   1.4218500e+05   2.3579300e+05   2.3782300e+05   2.1920700e+05   2.1645500e+05   1.1708400e+05   1.1603600e+05   4.4795400e+05   4.5648400e+05   4.0539900e+05   4.4685400e+05   3.3720100e+05   3.0240000e+05   2.9493300e+05   2.9115900e+05   4.4004100e+05   3.0971000e+05   1.8291600e+05   2.4079300e+05   3.8267900e+05   3.8263100e+05   4.5797600e+05   4.8354800e+05   3.4539100e+05   3.6550900e+05   4.0984000e+05   3.0833900e+05   2.0884300e+05   2.3514600e+05   2.6019400e+05   3.3740700e+05   6.6819900e+05   8.0089500e+05   2.7934200e+05   1.8701200e+05   1.7002200e+05   2.0104200e+05   2.3029400e+05   2.4032500e+05   1.3176300e+05   1.3833700e+05   2.5708900e+05   2.5276300e+05   1.1398500e+05   1.0563000e+05   4.0995800e+05   4.4095100e+05   2.7202900e+05   2.6634000e+05   5.3603600e+05   6.0364200e+05   1.7714700e+05   2.1023500e+05   3.3932800e+05   4.1588800e+05
   4.9406900e+05   5.0239900e+05   4.7043700e+05   5.7482200e+05   2.4800300e+05   2.3524800e+05   6.0544000e+05   6.9078800e+05   2.2885900e+05   2.5467300e+05   2.5446700e+05   2.5616700e+05   3.3121700e+05   3.2915600e+05   3.1955100e+05   3.1816300e+05   2.1328400e+05   2.9440700e+05   4.4493100e+05   5.5571900e+05   1.8090300e+05   1.5658100e+05   4.0225300e+05   3.9407300e+05   1.8936000e+05   0.0000000e+00   2.2502700e+05   1.8658100e+05   2.7110700e+05   3.3298700e+05   2.8818400e+05   2.9886100e+05   4.6699500e+05   4.4859800e+05   1.9782200e+05   1.8404000e+05   2.6594900e+05   2.8811600e+05   2.7261200e+05   2.6852900e+05   1.6653100e+05   1.7009800e+05   4.8381000e+05   4.9051400e+05   4.4745900e+05   4.6016200e+05   3.9017300e+05   3.3682000e+05   3.2142200e+05   3.5524300e+05   4.6844500e+05   3.2976800e+05   2.3017100e+05   2.7350800e+05   3.8701800e+05   4.3100000e+05   5.1275700e+05   5.0528400e+05   3.8603100e+05   4.1773200e+05   4.6579600e+05   3.4226300e+05   2.2177100e+05   2.7836000e+05   2.9464000e+05   4.1073000e+05   6.8960000e+05   8.7138500e+05   2.7646000e+05   2.2147600e+05   2.0628700e+05   2.3810700e+05   2.6871300e+05   2.9333800e+05   1.5687900e+05   1.5983400e+05   2.7730600e+05   3.0579900e+05   1.3711700e+05   1.3477300e+05   4.7732800e+05   4.7811600e+05   3.2807900e+05   3.0107800e+05   5.4871700e+05   6.3534100e+05   2.0562100e+05   2.3419100e+05   3.8664300e+05   4.4612600e+05
   5.0725500e+05   4.6729000e+05   4.2688000e+05   5.9346400e+05   2.4765300e+05   2.2785100e+05   5.8998500e+05   6.7825000e+05   2.1537100e+05   2.4563500e+05   2.2666800e+05   2.3281100e+05   3.3818500e+05   3.3630100e+05   3.1874800e+05   3.1116800e+05   2.2599700e+05   2.9310100e+05   4.2980400e+05   5.2398600e+05   1.3766300e+05   1.4027000e+05   3.7383200e+05   3.8989300e+05   1.9879800e+05   2.2502700e+05   0.0000000e+00   2.0457600e+05   2.7076500e+05   3.4455000e+05   3.0977900e+05   2.8155500e+05   4.4952200e+05   4.4106400e+05   1.8818100e+05   1.5704400e+05   2.4842500e+05   2.6876400e+05   2.4392900e+05   2.4334100e+05   1.3786500e+05   1.4433100e+05   4.8525800e+05   4.8539900e+05   4.0567500e+05   4.8013900e+05   3.9044400e+05   3.3400300e+05   3.1501900e+05   3.3581700e+05   4.5914000e+05   3.0243800e+05   2.0137900e+05   2.5131100e+05   3.6487700e+05   4.1094300e+05   4.7907600e+05   4.9029200e+05   3.6497100e+05   4.1471300e+05   4.4222900e+05   3.1610300e+05   2.2435800e+05   2.6434400e+05   2.6803300e+05   4.0565600e+05   7.4538600e+05   8.7155500e+05   2.8655900e+05   2.0931100e+05   2.2026900e+05   2.4147300e+05   2.7926900e+05   2.9198700e+05   1.4812500e+05   1.7190000e+05   2.7414300e+05   2.6134500e+05   1.3435100e+05   1.3652800e+05   4.2112200e+05   4.5874000e+05   3.0383600e+05   3.1961800e+05   5.4935100e+05   6.1892600e+05   2.1442300e+05   2.3287900e+05   3.5727600e+05   4.8946000e+05
   4.8779300e+05   4.7743800e+05   4.0787700e+05   5.8583000e+05   2.3037000e+05   2.0928800e+05   5.8116900e+05   7.0564100e+05   2.2991000e+05   2.4255500e+05   2.3095100e+05   2.4986300e+05   3.6079600e+05   3.2187400e+05   3.1375600e+05   3.1569400e+05   1.9101100e+05   2.5349300e+05   4.2228600e+05   4.8999900e+05   1.4023700e+05   1.3054700e+05   3.9294800e+05   3.5525000e+05   1.6204400e+05   1.8658100e+05   2.0457600e+05   0.0000000e+00   2.4193600e+05   3.6254000e+05   3.0562700e+05   2.5817500e+05   4.3904900e+05   4.2113900e+05   1.8426900e+05   1.6019500e+05   2.6861900e+05   2.5418400e+05   2.3522100e+05   2.3015900e+05   1.3081500e+05   1.3755900e+05   4.6375800e+05   4.7434500e+05   4.0406200e+05   4.2383100e+05   3.9242200e+05   3.4967200e+05   3.0376400e+05   3.1872000e+05   4.6794000e+05   3.0917500e+05   2.0355500e+05   2.3830100e+05   3.9936500e+05   4.1034200e+05   4.5538300e+05   4.8593700e+05   3.6055900e+05   3.8295800e+05   4.1241900e+05   3.2748100e+05   2.1650600e+05   2.4132800e+05   2.7830200e+05   3.6458600e+05   7.1137800e+05   8.5206000e+05   2.4527000e+05   1.6494700e+05   1.6130100e+05   2.0468500e+05   2.2541800e+05   2.5071500e+05   1.3371500e+05   1.4022500e+05   2.6080100e+05   2.3761600e+05   1.1284000e+05   1.1910700e+05   4.1077800e+05   4.2444900e+05   2.7960100e+05   2.7906000e+05   5.4042500e+05   6.1605900e+05   1.9227000e+05   2.1296000e+05   3.4908900e+05   4.5209500e+05
   5.9706500e+05   5.5920600e+05   5.1536300e+05   6.7429200e+05   3.3042000e+05   3.2548100e+05   6.8535800e+05   7.4639400e+05   2.9162700e+05   3.3980200e+05   2.9644500e+05   3.2446800e+05   4.2197000e+05   4.0879400e+05   3.6635400e+05   4.0213000e+05   2.9395500e+05   3.4899400e+05   5.0845300e+05   6.1553000e+05   2.5704200e+05   2.1874000e+05   4.8356100e+05   4.4856900e+05   2.5493200e+05   2.7110700e+05   2.7076500e+05   2.4193600e+05   0.0000000e+00   4.1336700e+05   3.5835000e+05   3.1838100e+05   4.7741600e+05   4.8024400e+05   2.2617000e+05   2.1256100e+05   3.1645800e+05   3.1960800e+05   3.0052100e+05   3.0943200e+05   2.1576600e+05   2.1782100e+05   5.6925400e+05   5.5417300e+05   5.0261600e+05   5.3814100e+05   4.6949400e+05   4.6208500e+05   4.2335100e+05   4.4727000e+05   5.7658900e+05   4.1892500e+05   3.0877600e+05   3.5734700e+05   5.0668900e+05   5.0538200e+05   5.6203000e+05   6.0666800e+05   4.7262800e+05   4.8602200e+05   5.1818100e+05   4.3681700e+05   3.0423200e+05   3.5280000e+05   3.7874600e+05   4.6889100e+05   8.0227000e+05   9.1304300e+05   3.6794100e+05   3.0109000e+05   2.8710000e+05   3.1404200e+05   3.5824000e+05   3.8567400e+05   2.3590900e+05   2.3626700e+05   3.6810100e+05   3.7227900e+05   2.1664100e+05   2.0346300e+05   5.3310800e+05   5.7028800e+05   4.0949700e+05   3.8828400e+05   6.2013700e+05   7.1932000e+05   2.9351500e+05   3.3225100e+05   4.0224800e+05   5.6252900e+05
   6.3140300e+05   6.0248200e+05   5.3699300e+05   7.1861100e+05   3.6819100e+05   3.3430700e+05   7.2474200e+05   7.8742500e+05   3.3588400e+05   3.4354300e+05   3.2687600e+05   3.6422400e+05   4.3677100e+05   4.3314900e+05   3.7996400e+05   3.9847400e+05   3.2608100e+05   3.8835700e+05   5.4575800e+05   6.2003400e+05   2.9781900e+05   2.6265900e+05   5.2660900e+05   4.9891300e+05   3.5930000e+05   3.3298700e+05   3.4455000e+05   3.6254000e+05   4.1336700e+05   0.0000000e+00   4.4517900e+05   4.3010300e+05   6.0241600e+05   5.5040000e+05   3.4237800e+05   3.2423600e+05   3.9633700e+05   4.2492300e+05   3.8449900e+05   3.7799800e+05   2.8497900e+05   2.7699800e+05   6.1290000e+05   5.8295900e+05   5.7628400e+05   5.9360500e+05   5.1602000e+05   4.6403100e+05   4.0994000e+05   4.3110000e+05   5.5285300e+05   4.1408000e+05   2.9288100e+05   3.3287200e+05   4.7097600e+05   4.7892600e+05   5.4677700e+05   5.6205400e+05   4.4394600e+05   4.7059400e+05   4.6266200e+05   4.2999200e+05   2.8035500e+05   3.6202400e+05   3.8523100e+05   4.7966900e+05   7.6701700e+05   9.3473600e+05   3.6912000e+05   3.1111300e+05   2.8324800e+05   2.9176700e+05   3.4061900e+05   3.7442800e+05   2.3758100e+05   2.3784300e+05   3.7613300e+05   3.6534900e+05   2.1413700e+05   2.1447800e+05   4.9224100e+05   5.6041700e+05   3.8951100e+05   3.7764700e+05   6.1887300e+05   7.1227000e+05   2.7974900e+05   3.4965000e+05   4.4115900e+05   5.6320800e+05
   5.5733200e+05   5.5710400e+05   4.8704000e+05   6.5804800e+05   3.1369400e+05   3.2809900e+05   6.9310300e+05   7.1053900e+05   2.9320800e+05   3.1234700e+05   2.9687000e+05   3.3043300e+05   4.0349500e+05   4.0488400e+05   3.9206600e+05   3.9545400e+05   2.8068200e+05   3.7157000e+05   4.7566900e+05   5.9518500e+05   2.4237100e+05   2.3638100e+05   4.8833900e+05   4.6301700e+05   2.6034800e+05   2.8818400e+05   3.0977900e+05   3.0562700e+05   3.5835000e+05   4.4517900e+05   0.0000000e+00   3.6630500e+05   5.6353500e+05   5.5147700e+05   2.7736900e+05   2.4947600e+05   3.5033200e+05   3.7087000e+05   3.4294400e+05   3.4928000e+05   2.6108800e+05   2.3744000e+05   5.4135000e+05   5.4483900e+05   5.0105400e+05   5.5062100e+05   4.5976000e+05   4.6400400e+05   3.8967300e+05   4.1895700e+05   5.6865300e+05   4.1767200e+05   3.0432800e+05   3.5039400e+05   4.6930500e+05   5.0982300e+05   5.6273200e+05   5.5112400e+05   4.3299600e+05   4.8840900e+05   4.8540400e+05   3.9100000e+05   3.2542300e+05   3.4374300e+05   3.5573800e+05   4.5526100e+05   7.8558500e+05   9.0623600e+05   3.4008100e+05   2.6439500e+05   2.9441800e+05   2.9977200e+05   3.5368900e+05   3.7019000e+05   2.1474400e+05   2.2500300e+05   3.5753500e+05   3.6046000e+05   2.0483400e+05   2.1429600e+05   5.0712900e+05   5.7098100e+05   3.8143700e+05   3.6684500e+05   6.3303000e+05   6.6797300e+05   2.5520500e+05   3.2214400e+05   4.3311300e+05   5.5280100e+05
   6.1599500e+05   6.1221200e+05   5.6109100e+05   6.7303900e+05   3.2746300e+05   3.2418000e+05   7.1885200e+05   7.6810100e+05   3.0692700e+05   3.5336700e+05   3.1483100e+05   3.5012600e+05   4.1491400e+05   4.1491700e+05   4.1071900e+05   4.1141200e+05   3.1818100e+05   3.7710700e+05   4.9517500e+05   5.8591000e+05   2.1791000e+05   2.1992800e+05   4.7213100e+05   4.6276100e+05   2.6782700e+05   2.9886100e+05   2.8155500e+05   2.5817500e+05   3.1838100e+05   4.3010300e+05   3.6630500e+05   0.0000000e+00   5.0768900e+05   4.8672800e+05   2.2932100e+05   2.1186400e+05   3.3809200e+05   3.2311700e+05   3.1141100e+05   2.9412200e+05   2.0389900e+05   2.0865200e+05   5.2181800e+05   5.3438100e+05   4.6756600e+05   5.1348500e+05   4.2201900e+05   4.0960500e+05   3.8257100e+05   3.7487700e+05   5.2671700e+05   3.8435500e+05   2.7446000e+05   3.1646000e+05   4.7094000e+05   4.8382600e+05   5.3404200e+05   5.5905400e+05   4.3691300e+05   4.7001200e+05   5.0552700e+05   3.6369500e+05   2.8262800e+05   3.4314600e+05   3.4699300e+05   4.6695300e+05   7.6426600e+05   9.4871000e+05   3.5749700e+05   2.7216800e+05   2.6915000e+05   2.8963200e+05   3.2856000e+05   3.5227900e+05   2.2429700e+05   2.2410900e+05   3.5039100e+05   3.4738200e+05   2.1661100e+05   2.2501700e+05   5.1807200e+05   5.5760700e+05   3.9173800e+05   3.9039900e+05   6.4209100e+05   7.1967000e+05   2.9118000e+05   3.2865100e+05   4.3993300e+05   5.8707800e+05
   7.6569500e+05   7.7039400e+05   6.9654200e+05   8.0995000e+05   4.6745400e+05   4.9850000e+05   8.9444000e+05   9.2369700e+05   4.7502100e+05   5.1685000e+05   4.6410200e+05   5.1240900e+05   5.4100400e+05   5.5114100e+05   5.4203800e+05   5.4757500e+05   4.5529700e+05   5.3096300e+05   6.7917600e+05   7.0895400e+05   3.8251700e+05   3.8047700e+05   6.1504700e+05   5.9675500e+05   4.1816500e+05   4.6699500e+05   4.4952200e+05   4.3904900e+05   4.7741600e+05   6.0241600e+05   5.6353500e+05   5.0768900e+05   0.0000000e+00   6.2119900e+05   4.0977500e+05   3.8794100e+05   5.0956900e+05   5.1159400e+05   4.9863100e+05   4.5783000e+05   3.6144000e+05   3.8229100e+05   7.1101800e+05   7.2887600e+05   6.6229900e+05   6.7623600e+05   6.1804100e+05   5.9036000e+05   5.7124900e+05   5.6970200e+05   6.8335700e+05   5.6919000e+05   4.3169500e+05   4.8507100e+05   6.2545100e+05   6.1542800e+05   7.2596900e+05   7.4248700e+05   6.0681000e+05   6.1995500e+05   6.7976000e+05   5.3646400e+05   4.2858000e+05   4.7819300e+05   4.8423300e+05   6.3755000e+05   9.1929500e+05   1.0806250e+06   5.2898900e+05   4.1740500e+05   3.8451200e+05   4.3005600e+05   4.7072300e+05   4.8529100e+05   3.7617100e+05   3.7413000e+05   5.3925300e+05   5.1082100e+05   3.3993000e+05   3.4074300e+05   6.6575100e+05   6.9272900e+05   5.5059200e+05   5.3421000e+05   8.0223600e+05   8.6265100e+05   4.5153700e+05   4.8311000e+05   6.0579100e+05   7.1796700e+05
   7.2905000e+05   7.8357700e+05   6.8474000e+05   8.2766400e+05   4.5337200e+05   4.6525200e+05   8.5547500e+05   8.8269800e+05   4.2740600e+05   4.7941900e+05   4.5084400e+05   4.8276500e+05   5.3040800e+05   5.3622300e+05   5.3410200e+05   4.9418700e+05   4.2909900e+05   5.0842900e+05   6.5725500e+05   7.5170600e+05   3.8351600e+05   3.7616000e+05   6.5676300e+05   5.9202400e+05   4.0324000e+05   4.4859800e+05   4.4106400e+05   4.2113900e+05   4.8024400e+05   5.5040000e+05   5.5147700e+05   4.8672800e+05   6.2119900e+05   0.0000000e+00   3.7747800e+05   3.5578000e+05   4.7164500e+05   4.6678000e+05   4.6552000e+05   4.4988000e+05   3.7940900e+05   3.7093800e+05   6.6284500e+05   6.9155300e+05   6.3205600e+05   6.4401800e+05   5.9052900e+05   5.5878900e+05   5.4985200e+05   5.6019600e+05   6.9176200e+05   5.4512100e+05   4.2508800e+05   4.7850900e+05   6.2206200e+05   6.0224600e+05   7.3507500e+05   7.3104700e+05   6.2535900e+05   6.3225500e+05   6.6101700e+05   5.0597600e+05   4.2587300e+05   4.6043700e+05   4.7548600e+05   5.7562100e+05   9.2550100e+05   1.0513740e+06   4.6361900e+05   4.3870000e+05   4.2424100e+05   4.1832800e+05   4.4350400e+05   5.0327000e+05   3.7151500e+05   3.3903800e+05   4.8073400e+05   4.9457600e+05   3.6990700e+05   3.4268300e+05   6.7592400e+05   6.8603000e+05   5.3505800e+05   5.1302800e+05   8.0045300e+05   8.5727000e+05   4.3897400e+05   4.4136400e+05   5.9805800e+05   6.9490400e+05
   4.8431100e+05   5.2717800e+05   4.4239800e+05   5.8294700e+05   1.8642500e+05   2.0357300e+05   6.3718100e+05   6.4568100e+05   2.1842400e+05   2.0982800e+05   1.8952600e+05   2.3400700e+05   3.3114200e+05   3.3273900e+05   3.1584800e+05   2.6718500e+05   2.1294700e+05   2.6456900e+05   4.0483800e+05   4.7998900e+05   1.3962100e+05   1.4134300e+05   4.3623400e+05   3.4986900e+05   1.8288000e+05   1.9782200e+05   1.8818100e+05   1.8426900e+05   2.2617000e+05   3.4237800e+05   2.7736900e+05   2.2932100e+05   4.0977500e+05   3.7747800e+05   0.0000000e+00   1.1537100e+05   1.9005100e+05   2.3653000e+05   2.3072200e+05   2.1662200e+05   1.3588300e+05   1.1842100e+05   4.3645300e+05   4.3729600e+05   3.6822000e+05   4.2250600e+05   3.4384300e+05   3.1509400e+05   2.9880800e+05   2.8733800e+05   4.2740900e+05   3.0028100e+05   1.9788600e+05   2.4256700e+05   3.9141200e+05   3.7684600e+05   4.9275400e+05   4.7063800e+05   3.5845300e+05   3.7310800e+05   4.1188300e+05   3.1014000e+05   1.9077800e+05   2.3584600e+05   2.5860100e+05   3.4257000e+05   6.9870700e+05   8.1472100e+05   2.5303100e+05   2.0339200e+05   1.8496400e+05   1.9626200e+05   2.5037300e+05   2.7626300e+05   1.3907700e+05   1.2459200e+05   2.6375400e+05   2.5814700e+05   1.2167200e+05   1.0624400e+05   4.4738100e+05   4.2519100e+05   2.6241000e+05   2.5615300e+05   5.3166200e+05   6.0076900e+05   1.9296100e+05   1.8011000e+05   3.0772100e+05   4.4072100e+05
   4.7623000e+05   4.8718300e+05   3.9854900e+05   5.5918100e+05   1.7511200e+05   2.1229400e+05   5.7807600e+05   6.2785200e+05   2.0582800e+05   1.8703800e+05   1.7491300e+05   2.2439000e+05   3.1546700e+05   3.0797000e+05   2.6899200e+05   2.5737400e+05   1.7285300e+05   2.2007100e+05   3.6211200e+05   4.8225000e+05   1.0838700e+05   1.0635100e+05   3.6955100e+05   3.1758700e+05   1.4218500e+05   1.8404000e+05   1.5704400e+05   1.6019500e+05   2.1256100e+05   3.2423600e+05   2.4947600e+05   2.1186400e+05   3.8794100e+05   3.5578000e+05   1.1537100e+05   0.0000000e+00   2.0659200e+05   2.1950500e+05   2.1639800e+05   1.9479800e+05   9.4882000e+04   1.1484500e+05   4.1839500e+05   4.0235900e+05   3.5754300e+05   4.1994500e+05   3.2754200e+05   2.9532400e+05   2.9453000e+05   3.0470800e+05   4.2672600e+05   2.6593400e+05   1.6141800e+05   1.8927500e+05   3.7260400e+05   3.5273800e+05   4.3897400e+05   4.5638400e+05   3.2783600e+05   3.6632900e+05   3.8647200e+05   3.0110400e+05   1.8214800e+05   2.3114600e+05   2.3886300e+05   3.3670700e+05   6.5115000e+05   8.0202000e+05   2.4954600e+05   1.8155200e+05   1.5123600e+05   1.8083600e+05   2.1281300e+05   2.6497100e+05   1.1720600e+05   1.1087400e+05   2.2847400e+05   2.3112200e+05   8.0018000e+04   8.2270000e+04   3.9660700e+05   4.2245200e+05   2.4464600e+05   2.5498100e+05   5.0265400e+05   5.8302500e+05   1.7901300e+05   1.9873600e+05   3.1617800e+05   4.2256000e+05
   5.6703100e+05   5.7161600e+05   4.9111700e+05   6.2292800e+05   2.8568700e+05   2.8043300e+05   6.7316700e+05   7.5436500e+05   2.8759800e+05   3.0679600e+05   2.8091100e+05   3.2757500e+05   4.0495200e+05   3.8106500e+05   3.6950500e+05   3.5855500e+05   2.5833400e+05   3.2593700e+05   4.3401200e+05   5.6093600e+05   1.9693800e+05   1.8385200e+05   4.6161800e+05   4.3100900e+05   2.3579300e+05   2.6594900e+05   2.4842500e+05   2.6861900e+05   3.1645800e+05   3.9633700e+05   3.5033200e+05   3.3809200e+05   5.0956900e+05   4.7164500e+05   1.9005100e+05   2.0659200e+05   0.0000000e+00   3.1288800e+05   2.8794300e+05   3.0208200e+05   1.8372700e+05   1.8053300e+05   5.1731400e+05   4.9341100e+05   4.4288700e+05   4.9230100e+05   4.0581400e+05   3.9676900e+05   4.0421400e+05   3.8943600e+05   5.5271300e+05   3.4942000e+05   2.1796400e+05   2.8358400e+05   4.3606600e+05   4.5335200e+05   4.9983900e+05   5.3464600e+05   4.4052100e+05   4.4752600e+05   5.1907900e+05   3.7085800e+05   2.4822000e+05   3.1119600e+05   3.2100500e+05   4.1785900e+05   7.7108700e+05   8.9091800e+05   3.4111800e+05   2.4894200e+05   2.3312700e+05   2.6171400e+05   3.0647700e+05   3.1937500e+05   2.1189400e+05   1.9156000e+05   3.2580100e+05   3.1275700e+05   1.8825000e+05   1.8405100e+05   4.9817600e+05   5.0718900e+05   3.4088500e+05   3.6068100e+05   5.7196500e+05   6.7163500e+05   2.6163700e+05   2.8791700e+05   4.1775300e+05   5.2258300e+05
   5.3671500e+05   5.2411900e+05   5.0283200e+05   6.1634600e+05   2.8901700e+05   2.7500400e+05   6.7417800e+05   7.4657900e+05   2.8424200e+05   3.4336600e+05   2.8256400e+05   3.2301900e+05   4.0694200e+05   3.5871700e+05   3.8794300e+05   3.4283900e+05   2.8526200e+05   3.3647400e+05   4.6687900e+05   5.7924100e+05   2.0457000e+05   1.9867600e+05   4.5633800e+05   4.4734800e+05   2.3782300e+05   2.8811600e+05   2.6876400e+05   2.5418400e+05   3.1960800e+05   4.2492300e+05   3.7087000e+05   3.2311700e+05   5.1159400e+05   4.6678000e+05   2.3653000e+05   2.1950500e+05   3.1288800e+05   0.0000000e+00   2.8136500e+05   2.8113400e+05   1.7535000e+05   2.0472200e+05   5.2458200e+05   5.0026100e+05   4.7479200e+05   4.9630200e+05   4.3032000e+05   3.9036600e+05   3.6092500e+05   3.5053300e+05   5.0778000e+05   3.5139200e+05   2.5635700e+05   2.8512000e+05   4.3246900e+05   4.4962000e+05   5.3792800e+05   5.2785600e+05   4.3690000e+05   4.5343800e+05   4.9818900e+05   3.4508600e+05   2.3758600e+05   2.8442000e+05   3.2635300e+05   4.1018800e+05   7.3526000e+05   8.8055900e+05   3.1005300e+05   2.3202600e+05   2.4191400e+05   2.4901000e+05   3.0441500e+05   3.1543900e+05   2.0760200e+05   2.1743000e+05   3.1892200e+05   3.3827400e+05   1.7689400e+05   1.7617000e+05   5.1069600e+05   5.2170400e+05   3.6557400e+05   3.3374600e+05   5.4666800e+05   6.5669800e+05   2.2959400e+05   2.9629100e+05   4.2904100e+05   5.3912300e+05
   5.6657300e+05   5.4518500e+05   4.8888200e+05   5.9226600e+05   2.7621900e+05   2.4745000e+05   6.3824400e+05   7.1698200e+05   2.6557900e+05   3.1447000e+05   2.7095000e+05   2.9944300e+05   3.8069000e+05   3.7397000e+05   3.6904300e+05   3.4692500e+05   2.5103800e+05   3.0488900e+05   4.4019100e+05   5.3586000e+05   2.1234700e+05   1.9724300e+05   4.6453000e+05   4.2038500e+05   2.1920700e+05   2.7261200e+05   2.4392900e+05   2.3522100e+05   3.0052100e+05   3.8449900e+05   3.4294400e+05   3.1141100e+05   4.9863100e+05   4.6552000e+05   2.3072200e+05   2.1639800e+05   2.8794300e+05   2.8136500e+05   0.0000000e+00   2.7204700e+05   1.7998500e+05   1.8522900e+05   5.0370000e+05   5.0141900e+05   4.3677100e+05   4.5834900e+05   4.1371500e+05   3.9710500e+05   3.5693600e+05   3.5059600e+05   5.0244800e+05   3.6493100e+05   2.4526300e+05   2.6975600e+05   4.7351500e+05   4.5907800e+05   5.1902800e+05   5.1775400e+05   3.9800900e+05   4.5017200e+05   4.8837900e+05   3.4705400e+05   2.6108300e+05   3.1972900e+05   2.9683200e+05   4.0332700e+05   7.3062700e+05   8.5837000e+05   2.9791200e+05   2.2611700e+05   2.2633700e+05   2.5160700e+05   3.1231400e+05   3.1322700e+05   1.9794700e+05   1.9215700e+05   2.6463400e+05   3.0047900e+05   1.6078200e+05   1.6040400e+05   4.8933300e+05   5.1582400e+05   3.2331400e+05   3.2874000e+05   5.5267000e+05   6.5702200e+05   2.0377700e+05   2.9455200e+05   4.0266700e+05   5.2706100e+05
   4.8877600e+05   5.3823400e+05   4.8478400e+05   5.7125400e+05   2.6857700e+05   2.5007900e+05   6.4416300e+05   6.8398000e+05   2.4623800e+05   2.7515700e+05   2.7134200e+05   2.8054800e+05   3.8672800e+05   3.6066400e+05   3.4947900e+05   3.2301400e+05   2.6499300e+05   3.2197500e+05   4.7735300e+05   5.5376300e+05   1.8250300e+05   1.7540100e+05   4.4478200e+05   4.1309800e+05   2.1645500e+05   2.6852900e+05   2.4334100e+05   2.3015900e+05   3.0943200e+05   3.7799800e+05   3.4928000e+05   2.9412200e+05   4.5783000e+05   4.4988000e+05   2.1662200e+05   1.9479800e+05   3.0208200e+05   2.8113400e+05   2.7204700e+05   0.0000000e+00   1.8349000e+05   1.8879500e+05   4.8763200e+05   4.9007100e+05   4.1531900e+05   4.5032100e+05   3.8439900e+05   3.6089900e+05   3.1933600e+05   3.2328800e+05   5.2301500e+05   3.7027700e+05   2.6200800e+05   2.9185400e+05   4.4694500e+05   4.4133500e+05   5.4282200e+05   5.3066800e+05   3.8874800e+05   4.3006900e+05   4.7913500e+05   3.6391800e+05   2.6507700e+05   2.9245600e+05   3.0315600e+05   4.2041500e+05   7.4339400e+05   8.9903100e+05   3.0760600e+05   2.4019600e+05   2.0559500e+05   2.4306900e+05   3.0155500e+05   3.1979600e+05   1.8774800e+05   1.9025100e+05   2.9040800e+05   2.9201600e+05   1.5435200e+05   1.5803000e+05   4.5958100e+05   4.9362700e+05   3.3172400e+05   3.1749800e+05   5.5626900e+05   6.5262200e+05   2.1936200e+05   2.7966100e+05   3.8823900e+05   5.1521900e+05
   4.5253700e+05   4.7269700e+05   3.9595600e+05   5.2786800e+05   1.8403100e+05   1.8691000e+05   5.5985400e+05   6.5840400e+05   1.9159600e+05   1.8679100e+05   1.7680800e+05   2.1818900e+05   3.1154000e+05   2.5356200e+05   2.7468100e+05   2.4070700e+05   1.7684900e+05   2.2430700e+05   3.6566300e+05   4.4513400e+05   1.1332600e+05   9.5162000e+04   3.7357600e+05   3.3260400e+05   1.1708400e+05   1.6653100e+05   1.3786500e+05   1.3081500e+05   2.1576600e+05   2.8497900e+05   2.6108800e+05   2.0389900e+05   3.6144000e+05   3.7940900e+05   1.3588300e+05   9.4882000e+04   1.8372700e+05   1.7535000e+05   1.7998500e+05   1.8349000e+05   0.0000000e+00   1.0310300e+05   3.8734300e+05   3.8548900e+05   3.5067300e+05   3.9086600e+05   3.2384300e+05   2.9525000e+05   2.5652000e+05   2.5322100e+05   4.1484000e+05   2.6136800e+05   1.7302000e+05   2.0716000e+05   3.5754400e+05   3.4310200e+05   4.6913500e+05   4.5152100e+05   3.1730500e+05   3.2026400e+05   3.7598100e+05   2.7115400e+05   1.6868300e+05   1.9077600e+05   2.2937200e+05   3.3276900e+05   6.3042700e+05   7.9914400e+05   2.0825300e+05   1.5948100e+05   1.4895300e+05   1.5388300e+05   2.0809000e+05   2.3391100e+05   9.8111000e+04   1.0222300e+05   2.4026500e+05   2.2243400e+05   8.1637000e+04   7.0895000e+04   3.6569800e+05   4.2689700e+05   2.2985600e+05   2.4658100e+05   4.9275100e+05   5.7488100e+05   1.3603900e+05   2.1246100e+05   3.2391600e+05   4.3271600e+05
   4.4298000e+05   4.9265200e+05   4.1693400e+05   5.2854600e+05   1.8228500e+05   1.7090000e+05   5.5514500e+05   6.4360200e+05   1.9450700e+05   1.8424300e+05   1.5769400e+05   2.1012400e+05   2.8454000e+05   2.4683500e+05   2.6340800e+05   2.6106800e+05   1.6062500e+05   2.0167300e+05   3.3077700e+05   4.5039000e+05   9.8669000e+04   7.6166000e+04   3.4598400e+05   3.2208100e+05   1.1603600e+05   1.7009800e+05   1.4433100e+05   1.3755900e+05   2.1782100e+05   2.7699800e+05   2.3744000e+05   2.0865200e+05   3.8229100e+05   3.7093800e+05   1.1842100e+05   1.1484500e+05   1.8053300e+05   2.0472200e+05   1.8522900e+05   1.8879500e+05   1.0310300e+05   0.0000000e+00   4.1883800e+05   3.8197600e+05   3.4601700e+05   4.1855500e+05   3.1716300e+05   3.0958600e+05   2.5906100e+05   2.7028900e+05   4.0459000e+05   2.5058000e+05   1.4103200e+05   1.7998900e+05   3.3336000e+05   3.7141800e+05   4.6279300e+05   4.3932100e+05   2.9169900e+05   3.0725300e+05   3.6888600e+05   2.6370600e+05   1.6594600e+05   1.7944500e+05   2.0044400e+05   2.9295500e+05   6.1484500e+05   7.7898900e+05   2.0924000e+05   1.3823500e+05   1.3811300e+05   1.5384400e+05   1.9683500e+05   2.1617200e+05   8.4484000e+04   9.7754000e+04   2.5313400e+05   2.2772300e+05   6.9857000e+04   5.4787000e+04   3.6920700e+05   4.1077300e+05   2.4076000e+05   2.1342600e+05   4.8112800e+05   6.0498000e+05   1.4401100e+05   1.9686100e+05   3.0511900e+05   4.4775200e+05
   7.3881400e+05   7.8099300e+05   7.5474600e+05   8.4429700e+05   5.0149800e+05   4.9161000e+05   9.2047100e+05   9.4258500e+05   4.6544700e+05   4.9572100e+05   4.5869000e+05   5.2270700e+05   5.8939800e+05   5.9138000e+05   5.8532100e+05   5.7281800e+05   4.8659100e+05   5.4328200e+05   7.0810200e+05   7.4311300e+05   4.1363700e+05   3.9357800e+05   6.5387300e+05   6.2065700e+05   4.4795400e+05   4.8381000e+05   4.8525800e+05   4.6375800e+05   5.6925400e+05   6.1290000e+05   5.4135000e+05   5.2181800e+05   7.1101800e+05   6.6284500e+05   4.3645300e+05   4.1839500e+05   5.1731400e+05   5.2458200e+05   5.0370000e+05   4.8763200e+05   3.8734300e+05   4.1883800e+05   0.0000000e+00   7.0455000e+05   6.4720900e+05   7.1598700e+05   6.1782100e+05   6.2736100e+05   5.8597100e+05   5.4195900e+05   7.1611300e+05   5.7564000e+05   5.1136300e+05   5.3041000e+05   7.1116100e+05   6.7225100e+05   7.3942500e+05   7.6768600e+05   6.1594200e+05   6.1532000e+05   6.5776600e+05   5.4995700e+05   4.6099800e+05   4.7497300e+05   5.4488300e+05   6.1750200e+05   9.3973400e+05   1.0829610e+06   5.1871800e+05   4.4934200e+05   4.3495400e+05   4.4855000e+05   5.1442200e+05   5.4541100e+05   4.2870500e+05   4.2585300e+05   5.9981100e+05   5.5717700e+05   4.1207700e+05   3.7822200e+05   6.7396600e+05   7.1404200e+05   5.6100600e+05   5.2884300e+05   8.1643200e+05   8.7153000e+05   4.7071900e+05   5.1013200e+05   6.0838900e+05   7.2404300e+05
   7.8936700e+05   8.2280300e+05   7.5073100e+05   8.4347100e+05   4.8093300e+05   4.9763500e+05   9.0095500e+05   9.9413500e+05   5.1974700e+05   5.4281500e+05   4.9337000e+05   5.4100900e+05   6.2183900e+05   6.1873500e+05   6.0321000e+05   6.3936600e+05   5.1742700e+05   5.5012800e+05   7.1986000e+05   8.1767900e+05   4.5621300e+05   4.3268800e+05   7.0797900e+05   6.3914100e+05   4.5648400e+05   4.9051400e+05   4.8539900e+05   4.7434500e+05   5.5417300e+05   5.8295900e+05   5.4483900e+05   5.3438100e+05   7.2887600e+05   6.9155300e+05   4.3729600e+05   4.0235900e+05   4.9341100e+05   5.0026100e+05   5.0141900e+05   4.9007100e+05   3.8548900e+05   3.8197600e+05   7.0455000e+05   0.0000000e+00   6.3449100e+05   7.3756400e+05   6.2243900e+05   6.2857800e+05   5.7763100e+05   5.6324500e+05   6.8811100e+05   5.5491800e+05   4.3704000e+05   4.5637000e+05   6.2346600e+05   6.5128400e+05   6.8176900e+05   7.6639300e+05   6.2942900e+05   6.3787000e+05   7.0612500e+05   5.8080300e+05   4.6908700e+05   4.9787500e+05   4.7871600e+05   6.0385300e+05   9.2943100e+05   1.0704070e+06   4.9615600e+05   4.3716800e+05   4.2548100e+05   4.8137100e+05   5.3607400e+05   5.3686100e+05   4.1514000e+05   4.4817500e+05   5.8012500e+05   5.4779500e+05   3.9643400e+05   4.0265700e+05   7.1136100e+05   7.3883700e+05   5.4525400e+05   5.3592500e+05   8.0102100e+05   8.6549600e+05   4.8211300e+05   5.0713700e+05   6.7335000e+05   7.8405800e+05
   7.4662300e+05   7.1503500e+05   6.2992800e+05   7.3794500e+05   4.3602500e+05   4.1251500e+05   7.8573100e+05   9.0704300e+05   4.2614000e+05   4.5593800e+05   4.1894600e+05   4.6869500e+05   5.5778400e+05   5.2392500e+05   4.8657800e+05   5.0655500e+05   4.3612400e+05   4.6891700e+05   6.0771800e+05   7.5746600e+05   3.9753600e+05   3.9387700e+05   6.4033100e+05   5.7057600e+05   4.0539900e+05   4.4745900e+05   4.0567500e+05   4.0406200e+05   5.0261600e+05   5.7628400e+05   5.0105400e+05   4.6756600e+05   6.6229900e+05   6.3205600e+05   3.6822000e+05   3.5754300e+05   4.4288700e+05   4.7479200e+05   4.3677100e+05   4.1531900e+05   3.5067300e+05   3.4601700e+05   6.4720900e+05   6.3449100e+05   0.0000000e+00   6.5797500e+05   5.3657100e+05   5.4048700e+05   5.3853200e+05   4.9078400e+05   6.3180600e+05   5.1737300e+05   4.0553400e+05   4.2900200e+05   6.0453500e+05   6.2042000e+05   6.5963100e+05   7.0123300e+05   5.6641000e+05   6.0201600e+05   6.2120300e+05   5.0803500e+05   4.4941500e+05   4.7733800e+05   4.6121000e+05   5.8483400e+05   9.0830100e+05   1.0359680e+06   4.6573700e+05   4.2108700e+05   4.1788200e+05   4.2946000e+05   5.0793600e+05   5.0154500e+05   3.2839700e+05   3.5501400e+05   4.7185800e+05   4.5716300e+05   3.5647900e+05   3.4619800e+05   6.6080500e+05   6.7317600e+05   4.9928600e+05   5.2479600e+05   7.6480300e+05   8.7814600e+05   4.0520400e+05   4.4213200e+05   5.9352300e+05   7.0456600e+05
   7.5402700e+05   7.2441600e+05   6.9893500e+05   7.9644800e+05   4.7771000e+05   4.6975000e+05   8.6042800e+05   9.4785900e+05   4.4413300e+05   4.6927900e+05   4.3883700e+05   4.9968500e+05   5.8219200e+05   5.9969100e+05   5.4620000e+05   5.1088200e+05   4.5863800e+05   5.3185200e+05   6.8023300e+05   7.8542900e+05   4.0300600e+05   3.7433000e+05   6.2795200e+05   6.4585400e+05   4.4685400e+05   4.6016200e+05   4.8013900e+05   4.2383100e+05   5.3814100e+05   5.9360500e+05   5.5062100e+05   5.1348500e+05   6.7623600e+05   6.4401800e+05   4.2250600e+05   4.1994500e+05   4.9230100e+05   4.9630200e+05   4.5834900e+05   4.5032100e+05   3.9086600e+05   4.1855500e+05   7.1598700e+05   7.3756400e+05   6.5797500e+05   0.0000000e+00   5.9582500e+05   5.9091000e+05   5.7575900e+05   5.5759600e+05   6.9248600e+05   5.5617000e+05   4.5413000e+05   5.2444000e+05   6.4981200e+05   6.6059600e+05   7.0564200e+05   7.1934100e+05   6.2609300e+05   6.3124100e+05   6.5633000e+05   5.6763600e+05   4.6005500e+05   4.9264400e+05   5.0478000e+05   6.2345400e+05   9.2639500e+05   1.0247710e+06   4.8146500e+05   4.0862700e+05   4.2564300e+05   4.5395900e+05   5.2396800e+05   5.4807100e+05   3.8397000e+05   3.7264900e+05   4.8474100e+05   5.1930500e+05   3.4238900e+05   3.4920600e+05   6.5594800e+05   6.7804100e+05   5.4355100e+05   5.1809100e+05   7.9601000e+05   8.4772200e+05   4.0988400e+05   4.1697700e+05   5.5911800e+05   7.3191700e+05
   7.1755700e+05   6.6902100e+05   6.7632700e+05   7.8218400e+05   4.3589800e+05   4.0497200e+05   8.1237300e+05   8.8715700e+05   3.4639500e+05   4.0455200e+05   3.9307400e+05   4.4322600e+05   5.1008900e+05   5.1672800e+05   5.1214300e+05   4.9904400e+05   4.0755100e+05   4.6760700e+05   5.9898200e+05   6.9982500e+05   3.2097200e+05   2.9451100e+05   5.5571900e+05   5.3245900e+05   3.3720100e+05   3.9017300e+05   3.9044400e+05   3.9242200e+05   4.6949400e+05   5.1602000e+05   4.5976000e+05   4.2201900e+05   6.1804100e+05   5.9052900e+05   3.4384300e+05   3.2754200e+05   4.0581400e+05   4.3032000e+05   4.1371500e+05   3.8439900e+05   3.2384300e+05   3.1716300e+05   6.1782100e+05   6.2243900e+05   5.3657100e+05   5.9582500e+05   0.0000000e+00   4.8887200e+05   4.8711600e+05   4.8331900e+05   6.6980300e+05   5.0947500e+05   3.9230100e+05   4.2327700e+05   5.8157300e+05   6.0210700e+05   6.7367800e+05   6.1281500e+05   5.4466500e+05   5.6204100e+05   5.7884600e+05   4.7851200e+05   3.8928700e+05   4.3155300e+05   4.4485900e+05   5.5658200e+05   8.5343700e+05   1.0170560e+06   4.5878300e+05   3.5947000e+05   3.1784100e+05   3.7749800e+05   4.2223400e+05   4.7654500e+05   2.9708700e+05   3.0644700e+05   4.1950100e+05   4.3379700e+05   2.9394000e+05   3.0979000e+05   5.9173000e+05   6.3314400e+05   4.8315800e+05   4.2771500e+05   7.1585400e+05   7.6621100e+05   3.6668300e+05   3.8838400e+05   5.6148700e+05   6.7600700e+05
   6.7570700e+05   6.4454300e+05   6.4475900e+05   7.2774700e+05   4.1334900e+05   4.0536100e+05   8.0884200e+05   8.7615300e+05   3.5880000e+05   4.0108100e+05   3.8969100e+05   4.2339700e+05   4.7582300e+05   4.9408300e+05   5.0990000e+05   4.7734300e+05   3.7701100e+05   4.5086000e+05   5.7557500e+05   6.7339400e+05   3.4029100e+05   2.8945200e+05   5.2113100e+05   5.3539400e+05   3.0240000e+05   3.3682000e+05   3.3400300e+05   3.4967200e+05   4.6208500e+05   4.6403100e+05   4.6400400e+05   4.0960500e+05   5.9036000e+05   5.5878900e+05   3.1509400e+05   2.9532400e+05   3.9676900e+05   3.9036600e+05   3.9710500e+05   3.6089900e+05   2.9525000e+05   3.0958600e+05   6.2736100e+05   6.2857800e+05   5.4048700e+05   5.9091000e+05   4.8887200e+05   0.0000000e+00   4.5292600e+05   4.5669700e+05   6.0150400e+05   4.8413500e+05   3.5009100e+05   3.9528300e+05   5.8357500e+05   5.7133700e+05   6.4278900e+05   6.0015400e+05   5.5832200e+05   5.7684200e+05   5.5693000e+05   4.7565500e+05   3.7643300e+05   4.0709300e+05   4.0740200e+05   4.9519100e+05   8.2305200e+05   9.8404400e+05   4.1491500e+05   3.4092600e+05   3.3162800e+05   3.3685600e+05   4.2746400e+05   4.2258900e+05   2.7374500e+05   2.7790700e+05   4.0191400e+05   4.1610200e+05   3.0265200e+05   2.7447800e+05   5.7470000e+05   6.1038600e+05   4.4385200e+05   3.9714800e+05   6.8409400e+05   7.4688000e+05   3.4271000e+05   3.6936600e+05   5.5416400e+05   6.3211900e+05
   6.1293200e+05   6.0771900e+05   5.8628200e+05   7.0684500e+05   3.6089400e+05   3.5767100e+05   7.4774700e+05   8.1794800e+05   3.5271600e+05   3.6964600e+05   3.4245900e+05   3.7123300e+05   4.5594800e+05   4.7143000e+05   4.4844900e+05   4.2569100e+05   3.2215700e+05   3.7866100e+05   5.0084800e+05   6.1636200e+05   2.9635400e+05   2.6872900e+05   5.6499700e+05   5.1462500e+05   2.9493300e+05   3.2142200e+05   3.1501900e+05   3.0376400e+05   4.2335100e+05   4.0994000e+05   3.8967300e+05   3.8257100e+05   5.7124900e+05   5.4985200e+05   2.9880800e+05   2.9453000e+05   4.0421400e+05   3.6092500e+05   3.5693600e+05   3.1933600e+05   2.5652000e+05   2.5906100e+05   5.8597100e+05   5.7763100e+05   5.3853200e+05   5.7575900e+05   4.8711600e+05   4.5292600e+05   0.0000000e+00   4.4488400e+05   5.9211300e+05   4.6687900e+05   3.2720600e+05   3.7010600e+05   4.9879200e+05   5.0544100e+05   5.8708000e+05   6.0831900e+05   5.1415700e+05   4.8814700e+05   5.5202600e+05   4.5746900e+05   3.3582400e+05   3.7624200e+05   3.9363900e+05   4.4511900e+05   8.2591100e+05   9.4323400e+05   3.7811400e+05   3.2476000e+05   3.1433800e+05   3.3547300e+05   3.8805300e+05   4.0029300e+05   2.5095200e+05   2.6592500e+05   3.9211400e+05   3.9092800e+05   2.6228700e+05   2.0760700e+05   5.4430000e+05   5.2905500e+05   3.8403900e+05   4.0146700e+05   6.5213500e+05   6.9601000e+05   3.1381400e+05   3.2867800e+05   5.0710700e+05   5.9249900e+05
   6.2669700e+05   5.9136700e+05   5.2877400e+05   7.4407600e+05   3.3980300e+05   3.7629400e+05   7.2178200e+05   8.0085300e+05   3.2314200e+05   3.3687900e+05   3.5620800e+05   3.8948200e+05   4.3213000e+05   4.4060500e+05   4.2740900e+05   4.1282400e+05   3.1719600e+05   3.5066900e+05   5.1643000e+05   6.0607600e+05   2.8061300e+05   2.5211100e+05   5.3490900e+05   5.0397800e+05   2.9115900e+05   3.5524300e+05   3.3581700e+05   3.1872000e+05   4.4727000e+05   4.3110000e+05   4.1895700e+05   3.7487700e+05   5.6970200e+05   5.6019600e+05   2.8733800e+05   3.0470800e+05   3.8943600e+05   3.5053300e+05   3.5059600e+05   3.2328800e+05   2.5322100e+05   2.7028900e+05   5.4195900e+05   5.6324500e+05   4.9078400e+05   5.5759600e+05   4.8331900e+05   4.5669700e+05   4.4488400e+05   0.0000000e+00   6.0601300e+05   4.6084300e+05   3.5766700e+05   3.7509900e+05   4.9477700e+05   5.6685700e+05   6.0259300e+05   6.1702900e+05   5.1602100e+05   5.1641100e+05   5.5252700e+05   4.3231900e+05   3.3620900e+05   3.9505200e+05   3.8281700e+05   5.1836500e+05   8.1191600e+05   9.8757400e+05   4.1266600e+05   3.2662600e+05   3.0333800e+05   3.3916300e+05   3.7675000e+05   4.2220100e+05   2.8262000e+05   2.7443700e+05   4.0031500e+05   3.9701500e+05   2.4802900e+05   2.4521500e+05   5.7997500e+05   6.1451700e+05   4.2208200e+05   4.0741400e+05   6.6462900e+05   7.6876800e+05   3.4058300e+05   3.4769300e+05   5.3614000e+05   5.8367500e+05
   7.5261300e+05   7.8477400e+05   7.0763600e+05   8.7852800e+05   5.0189600e+05   4.7642300e+05   8.9364700e+05   9.7448400e+05   4.8941400e+05   4.7508500e+05   4.7085100e+05   5.4859200e+05   6.1861600e+05   5.9388900e+05   6.0563600e+05   5.9411100e+05   4.8252900e+05   5.3779400e+05   6.8996800e+05   7.7772300e+05   3.9721200e+05   4.1443700e+05   6.4968400e+05   6.3694600e+05   4.4004100e+05   4.6844500e+05   4.5914000e+05   4.6794000e+05   5.7658900e+05   5.5285300e+05   5.6865300e+05   5.2671700e+05   6.8335700e+05   6.9176200e+05   4.2740900e+05   4.2672600e+05   5.5271300e+05   5.0778000e+05   5.0244800e+05   5.2301500e+05   4.1484000e+05   4.0459000e+05   7.1611300e+05   6.8811100e+05   6.3180600e+05   6.9248600e+05   6.6980300e+05   6.0150400e+05   5.9211300e+05   6.0601300e+05   0.0000000e+00   5.9483400e+05   4.7851100e+05   5.1460200e+05   6.1282900e+05   6.5370900e+05   7.1397700e+05   7.3212000e+05   6.5649800e+05   7.5094400e+05   7.4074100e+05   5.7847900e+05   4.8126100e+05   5.3604100e+05   5.2160400e+05   6.2344400e+05   9.3077000e+05   1.1127190e+06   5.4480500e+05   4.8410900e+05   4.7091100e+05   4.7889100e+05   5.3964100e+05   5.5811800e+05   3.8279100e+05   3.9956500e+05   5.7469900e+05   5.6852800e+05   4.1540500e+05   4.1012100e+05   7.7645500e+05   7.4316200e+05   5.4538600e+05   5.2414900e+05   7.8675000e+05   8.5702000e+05   4.9740900e+05   5.4208300e+05   6.7090300e+05   7.5394600e+05
   6.0662300e+05   6.5027200e+05   5.8496700e+05   7.0547500e+05   3.5283600e+05   3.4777600e+05   7.6043600e+05   8.7152800e+05   3.6400800e+05   3.6296200e+05   3.1439100e+05   3.8071800e+05   4.6357400e+05   4.4324400e+05   4.4012200e+05   4.6251700e+05   3.4710600e+05   4.0593300e+05   5.2879600e+05   6.3768700e+05   2.7809800e+05   2.5527200e+05   5.3332700e+05   4.9427900e+05   3.0971000e+05   3.2976800e+05   3.0243800e+05   3.0917500e+05   4.1892500e+05   4.1408000e+05   4.1767200e+05   3.8435500e+05   5.6919000e+05   5.4512100e+05   3.0028100e+05   2.6593400e+05   3.4942000e+05   3.5139200e+05   3.6493100e+05   3.7027700e+05   2.6136800e+05   2.5058000e+05   5.7564000e+05   5.5491800e+05   5.1737300e+05   5.5617000e+05   5.0947500e+05   4.8413500e+05   4.6687900e+05   4.6084300e+05   5.9483400e+05   0.0000000e+00   3.5024100e+05   3.8245400e+05   5.2394800e+05   5.5439200e+05   5.7631600e+05   6.1350500e+05   5.3024500e+05   5.4898400e+05   5.6249400e+05   4.1867400e+05   3.5310700e+05   3.9168000e+05   3.8339200e+05   4.8891100e+05   8.3339200e+05   9.7137600e+05   3.7927500e+05   3.3369500e+05   3.0926100e+05   3.4590300e+05   4.1475500e+05   4.2389300e+05   2.6892800e+05   2.8250800e+05   4.4411700e+05   4.0942200e+05   2.4932300e+05   2.4056900e+05   5.7704200e+05   6.0441000e+05   4.2758000e+05   3.9046900e+05   6.6176400e+05   7.5262500e+05   3.4430500e+05   3.6767800e+05   5.3103100e+05   5.7457900e+05
   5.1627300e+05   5.8593600e+05   5.4488000e+05   6.0741600e+05   2.9130500e+05   2.6772600e+05   6.5739900e+05   7.6667700e+05   2.8822700e+05   2.8177100e+05   2.6095100e+05   2.9270400e+05   3.8382000e+05   4.0293700e+05   3.7829600e+05   3.2782000e+05   2.3521300e+05   2.8524400e+05   4.2844900e+05   5.1720700e+05   1.8066500e+05   1.7835700e+05   4.2541600e+05   4.0414000e+05   1.8291600e+05   2.3017100e+05   2.0137900e+05   2.0355500e+05   3.0877600e+05   2.9288100e+05   3.0432800e+05   2.7446000e+05   4.3169500e+05   4.2508800e+05   1.9788600e+05   1.6141800e+05   2.1796400e+05   2.5635700e+05   2.4526300e+05   2.6200800e+05   1.7302000e+05   1.4103200e+05   5.1136300e+05   4.3704000e+05   4.0553400e+05   4.5413000e+05   3.9230100e+05   3.5009100e+05   3.2720600e+05   3.5766700e+05   4.7851100e+05   3.5024100e+05   0.0000000e+00   2.5764200e+05   4.1196600e+05   4.3262400e+05   4.5967700e+05   5.1678500e+05   4.1566500e+05   4.2414900e+05   4.6271900e+05   3.3015700e+05   2.3998900e+05   2.6823300e+05   3.0164400e+05   3.8720900e+05   7.2871200e+05   9.1575500e+05   3.0193000e+05   2.5286000e+05   2.0898400e+05   2.4884800e+05   3.1512600e+05   3.2388200e+05   1.7947800e+05   1.9132800e+05   3.4481200e+05   2.9923200e+05   1.6650100e+05   1.5144900e+05   4.5866700e+05   5.1126300e+05   3.6638600e+05   3.4658400e+05   6.0245100e+05   6.7202400e+05   2.6060400e+05   2.8579600e+05   4.1063100e+05   5.3094500e+05
   5.3933700e+05   5.9147000e+05   5.0826900e+05   6.4506600e+05   2.7936100e+05   2.6108300e+05   6.6159200e+05   7.7654300e+05   3.0228500e+05   3.2796300e+05   2.7787600e+05   3.3062500e+05   3.8192100e+05   3.9484800e+05   3.6905300e+05   3.2623300e+05   2.6573900e+05   3.1942500e+05   4.9459300e+05   5.5005300e+05   2.1017200e+05   2.0120000e+05   4.6646100e+05   4.6479100e+05   2.4079300e+05   2.7350800e+05   2.5131100e+05   2.3830100e+05   3.5734700e+05   3.3287200e+05   3.5039400e+05   3.1646000e+05   4.8507100e+05   4.7850900e+05   2.4256700e+05   1.8927500e+05   2.8358400e+05   2.8512000e+05   2.6975600e+05   2.9185400e+05   2.0716000e+05   1.7998900e+05   5.3041000e+05   4.5637000e+05   4.2900200e+05   5.2444000e+05   4.2327700e+05   3.9528300e+05   3.7010600e+05   3.7509900e+05   5.1460200e+05   3.8245400e+05   2.5764200e+05   0.0000000e+00   4.4787800e+05   4.5276200e+05   5.1696500e+05   5.4644500e+05   4.5079200e+05   4.2373200e+05   4.7594700e+05   3.4405700e+05   2.5872200e+05   2.9922800e+05   3.0060400e+05   4.0860300e+05   7.7698600e+05   9.1157700e+05   3.3276100e+05   2.6693300e+05   2.2224600e+05   2.5484000e+05   2.9473800e+05   3.4344600e+05   1.7579400e+05   1.9627400e+05   3.5117400e+05   3.1873700e+05   1.8104600e+05   1.5344500e+05   4.6536000e+05   5.3453400e+05   3.5512800e+05   3.3894700e+05   5.9604300e+05   6.7317600e+05   2.5077200e+05   2.9042000e+05   4.5128800e+05   5.3641700e+05
   7.1021900e+05   7.3418600e+05   6.5327700e+05   8.2112100e+05   4.2227200e+05   4.0660300e+05   8.2764400e+05   9.4986200e+05   4.2657000e+05   4.5753500e+05   4.0753400e+05   4.5730200e+05   5.2599300e+05   5.1743100e+05   4.9908800e+05   4.8054400e+05   3.7654700e+05   4.6738500e+05   6.1461200e+05   6.8252600e+05   3.6136400e+05   3.6731000e+05   6.3159100e+05   5.9381900e+05   3.8267900e+05   3.8701800e+05   3.6487700e+05   3.9936500e+05   5.0668900e+05   4.7097600e+05   4.6930500e+05   4.7094000e+05   6.2545100e+05   6.2206200e+05   3.9141200e+05   3.7260400e+05   4.3606600e+05   4.3246900e+05   4.7351500e+05   4.4694500e+05   3.5754400e+05   3.3336000e+05   7.1116100e+05   6.2346600e+05   6.0453500e+05   6.4981200e+05   5.8157300e+05   5.8357500e+05   4.9879200e+05   4.9477700e+05   6.1282900e+05   5.2394800e+05   4.1196600e+05   4.4787800e+05   0.0000000e+00   6.1812600e+05   6.4852000e+05   7.0712400e+05   5.8345800e+05   5.5649100e+05   6.4084900e+05   5.2250700e+05   4.1137200e+05   4.4603500e+05   4.5604400e+05   5.8977900e+05   9.3742900e+05   1.0465150e+06   4.8268500e+05   4.2964500e+05   3.9979600e+05   4.1142100e+05   4.7920700e+05   5.3722200e+05   3.5569500e+05   3.5502700e+05   4.9864800e+05   5.1378600e+05   3.4998800e+05   3.3610300e+05   6.7272200e+05   6.6646200e+05   4.9994900e+05   4.9757600e+05   7.4867700e+05   8.1417900e+05   3.8709200e+05   4.5864900e+05   5.8159400e+05   7.1032600e+05
   7.1881400e+05   7.0405300e+05   6.5431200e+05   8.2878800e+05   4.6614700e+05   4.0672300e+05   8.1701800e+05   9.2446800e+05   4.2147900e+05   4.4193000e+05   4.1429100e+05   4.9324400e+05   5.4455500e+05   5.3452100e+05   5.2530000e+05   4.8504000e+05   3.9246700e+05   4.8810800e+05   6.3831600e+05   7.2229900e+05   3.7367900e+05   3.3979300e+05   6.0221400e+05   6.0128100e+05   3.8263100e+05   4.3100000e+05   4.1094300e+05   4.1034200e+05   5.0538200e+05   4.7892600e+05   5.0982300e+05   4.8382600e+05   6.1542800e+05   6.0224600e+05   3.7684600e+05   3.5273800e+05   4.5335200e+05   4.4962000e+05   4.5907800e+05   4.4133500e+05   3.4310200e+05   3.7141800e+05   6.7225100e+05   6.5128400e+05   6.2042000e+05   6.6059600e+05   6.0210700e+05   5.7133700e+05   5.0544100e+05   5.6685700e+05   6.5370900e+05   5.5439200e+05   4.3262400e+05   4.5276200e+05   6.1812600e+05   0.0000000e+00   6.9324400e+05   7.4742900e+05   6.0051900e+05   5.6945300e+05   6.2913400e+05   5.1144100e+05   4.0238500e+05   4.8962800e+05   5.0406600e+05   5.8243900e+05   9.0434100e+05   1.0369810e+06   4.5423600e+05   3.9641700e+05   3.9137200e+05   4.3150100e+05   4.7440600e+05   4.9306700e+05   3.1683000e+05   3.3219500e+05   4.9415100e+05   4.7327000e+05   3.5759200e+05   3.3524500e+05   6.4891200e+05   6.5740100e+05   5.0475000e+05   4.8135200e+05   7.7319100e+05   8.2368700e+05   4.0702000e+05   4.8402500e+05   5.7571500e+05   6.9739700e+05
   7.6542600e+05   7.7456400e+05   7.0139100e+05   8.3716900e+05   5.2989900e+05   5.3000900e+05   9.2666800e+05   1.0432020e+06   5.2944300e+05   5.2320100e+05   5.1317600e+05   5.1970600e+05   6.1969000e+05   6.2133000e+05   5.8765500e+05   6.0268400e+05   5.1057600e+05   5.7416800e+05   6.8934100e+05   7.8929800e+05   4.4280400e+05   4.2475600e+05   6.6656800e+05   6.7004800e+05   4.5797600e+05   5.1275700e+05   4.7907600e+05   4.5538300e+05   5.6203000e+05   5.4677700e+05   5.6273200e+05   5.3404200e+05   7.2596900e+05   7.3507500e+05   4.9275400e+05   4.3897400e+05   4.9983900e+05   5.3792800e+05   5.1902800e+05   5.4282200e+05   4.6913500e+05   4.6279300e+05   7.3942500e+05   6.8176900e+05   6.5963100e+05   7.0564200e+05   6.7367800e+05   6.4278900e+05   5.8708000e+05   6.0259300e+05   7.1397700e+05   5.7631600e+05   4.5967700e+05   5.1696500e+05   6.4852000e+05   6.9324400e+05   0.0000000e+00   8.1956300e+05   6.4835300e+05   6.2460700e+05   7.0056300e+05   5.9410500e+05   5.1325400e+05   5.6179900e+05   5.4124300e+05   6.3932600e+05   9.5239700e+05   1.1396950e+06   5.2998300e+05   4.6736400e+05   4.4195100e+05   5.0281600e+05   5.2495700e+05   5.3478700e+05   3.9895500e+05   4.3803000e+05   5.6317000e+05   5.5806100e+05   4.2779700e+05   4.0648000e+05   7.1502000e+05   7.3451000e+05   5.7412400e+05   5.3385500e+05   8.5131600e+05   9.0025200e+05   4.7878500e+05   5.4182100e+05   6.3768300e+05   7.4233500e+05
   7.5621800e+05   7.9005100e+05   7.1058900e+05   8.8769800e+05   5.2434600e+05   5.2374900e+05   9.2548400e+05   1.0654350e+06   4.9747500e+05   5.5242200e+05   5.4294300e+05   5.5150500e+05   6.2455800e+05   6.5385600e+05   6.0167000e+05   5.9396000e+05   4.6500500e+05   5.6554400e+05   7.0029800e+05   8.1523300e+05   4.8885700e+05   4.5560600e+05   7.0628100e+05   6.7422100e+05   4.8354800e+05   5.0528400e+05   4.9029200e+05   4.8593700e+05   6.0666800e+05   5.6205400e+05   5.5112400e+05   5.5905400e+05   7.4248700e+05   7.3104700e+05   4.7063800e+05   4.5638400e+05   5.3464600e+05   5.2785600e+05   5.1775400e+05   5.3066800e+05   4.5152100e+05   4.3932100e+05   7.6768600e+05   7.6639300e+05   7.0123300e+05   7.1934100e+05   6.1281500e+05   6.0015400e+05   6.0831900e+05   6.1702900e+05   7.3212000e+05   6.1350500e+05   5.1678500e+05   5.4644500e+05   7.0712400e+05   7.4742900e+05   8.1956300e+05   0.0000000e+00   6.5718500e+05   6.3689000e+05   7.4813600e+05   5.8972600e+05   4.9585000e+05   5.3968400e+05   5.4239700e+05   6.4237500e+05   9.9693800e+05   1.0977690e+06   5.3562000e+05   5.2467300e+05   4.7915400e+05   5.0759600e+05   5.8495800e+05   6.2356900e+05   4.6352400e+05   4.3565900e+05   5.4810400e+05   5.1487000e+05   3.5226400e+05   3.6398900e+05   7.0476400e+05   7.5068600e+05   5.9293500e+05   5.9006500e+05   8.5490100e+05   9.3158200e+05   5.1527000e+05   5.8173400e+05   6.7701500e+05   7.9109900e+05
   6.1424400e+05   6.6449200e+05   6.1326000e+05   7.9116700e+05   3.9805500e+05   3.8834900e+05   7.4254900e+05   8.7221800e+05   3.5584800e+05   3.7382300e+05   3.3712400e+05   3.9434100e+05   5.2011300e+05   5.0588700e+05   4.8640400e+05   4.8012700e+05   3.8759300e+05   4.1525900e+05   5.4868600e+05   6.6045200e+05   3.1589200e+05   2.9648200e+05   5.5073000e+05   5.3096300e+05   3.4539100e+05   3.8603100e+05   3.6497100e+05   3.6055900e+05   4.7262800e+05   4.4394600e+05   4.3299600e+05   4.3691300e+05   6.0681000e+05   6.2535900e+05   3.5845300e+05   3.2783600e+05   4.4052100e+05   4.3690000e+05   3.9800900e+05   3.8874800e+05   3.1730500e+05   2.9169900e+05   6.1594200e+05   6.2942900e+05   5.6641000e+05   6.2609300e+05   5.4466500e+05   5.5832200e+05   5.1415700e+05   5.1602100e+05   6.5649800e+05   5.3024500e+05   4.1566500e+05   4.5079200e+05   5.8345800e+05   6.0051900e+05   6.4835300e+05   6.5718500e+05   0.0000000e+00   5.2440400e+05   5.6415500e+05   4.6527800e+05   3.7226300e+05   4.0955500e+05   3.9784400e+05   5.2493700e+05   8.2636300e+05   9.8003900e+05   3.9619800e+05   3.5767600e+05   3.2964900e+05   3.6591000e+05   4.2863200e+05   4.4302700e+05   2.8031800e+05   2.9712700e+05   4.1354000e+05   4.2668700e+05   2.4369500e+05   2.4569800e+05   5.9178300e+05   6.0328800e+05   4.5524100e+05   4.1724100e+05   6.9794600e+05   7.7911900e+05   3.1941900e+05   3.8984000e+05   4.9810700e+05   6.2364800e+05
   7.3879700e+05   7.3570000e+05   6.4615000e+05   8.1087200e+05   3.9253000e+05   3.9811400e+05   7.9444000e+05   9.7641900e+05   3.8778600e+05   4.6559700e+05   4.2932500e+05   4.3423700e+05   5.5321200e+05   5.4513400e+05   5.2286100e+05   5.1352100e+05   4.0912000e+05   4.8472600e+05   6.1340200e+05   7.2441700e+05   3.6553000e+05   3.5907200e+05   6.3453100e+05   5.6862500e+05   3.6550900e+05   4.1773200e+05   4.1471300e+05   3.8295800e+05   4.8602200e+05   4.7059400e+05   4.8840900e+05   4.7001200e+05   6.1995500e+05   6.3225500e+05   3.7310800e+05   3.6632900e+05   4.4752600e+05   4.5343800e+05   4.5017200e+05   4.3006900e+05   3.2026400e+05   3.0725300e+05   6.1532000e+05   6.3787000e+05   6.0201600e+05   6.3124100e+05   5.6204100e+05   5.7684200e+05   4.8814700e+05   5.1641100e+05   7.5094400e+05   5.4898400e+05   4.2414900e+05   4.2373200e+05   5.5649100e+05   5.6945300e+05   6.2460700e+05   6.3689000e+05   5.2440400e+05   0.0000000e+00   6.3119100e+05   5.4340700e+05   4.2051500e+05   4.5678200e+05   4.4722700e+05   5.8242500e+05   8.7369200e+05   1.0246070e+06   3.9840400e+05   3.8257400e+05   3.4406700e+05   4.0677600e+05   4.6459200e+05   4.5669000e+05   3.2388700e+05   3.3043100e+05   4.6689300e+05   4.6503300e+05   3.5991000e+05   3.4423500e+05   6.7013000e+05   6.5828800e+05   4.7923500e+05   4.5183500e+05   7.1768500e+05   8.2895200e+05   4.0319700e+05   4.1174300e+05   5.7883700e+05   6.7991500e+05
   7.4064900e+05   7.8251300e+05   6.7465700e+05   8.0631600e+05   4.5402100e+05   4.1475800e+05   8.4740700e+05   9.4048800e+05   4.0445000e+05   4.6608300e+05   4.7017100e+05   4.8316600e+05   5.7824500e+05   6.0052300e+05   5.7580200e+05   5.5327800e+05   4.0490400e+05   4.9822200e+05   6.2966300e+05   7.2449100e+05   4.0805400e+05   3.9558100e+05   6.2288200e+05   6.0995000e+05   4.0984000e+05   4.6579600e+05   4.4222900e+05   4.1241900e+05   5.1818100e+05   4.6266200e+05   4.8540400e+05   5.0552700e+05   6.7976000e+05   6.6101700e+05   4.1188300e+05   3.8647200e+05   5.1907900e+05   4.9818900e+05   4.8837900e+05   4.7913500e+05   3.7598100e+05   3.6888600e+05   6.5776600e+05   7.0612500e+05   6.2120300e+05   6.5633000e+05   5.7884600e+05   5.5693000e+05   5.5202600e+05   5.5252700e+05   7.4074100e+05   5.6249400e+05   4.6271900e+05   4.7594700e+05   6.4084900e+05   6.2913400e+05   7.0056300e+05   7.4813600e+05   5.6415500e+05   6.3119100e+05   0.0000000e+00   5.3245000e+05   4.3323200e+05   4.6443600e+05   4.8333300e+05   6.0570100e+05   9.1341900e+05   1.0991010e+06   4.8209800e+05   4.8196500e+05   4.1537700e+05   4.7250800e+05   4.9780100e+05   5.4717500e+05   4.0508000e+05   3.8446200e+05   5.2981800e+05   4.9633200e+05   3.7325500e+05   3.5961500e+05   7.2842100e+05   7.1193600e+05   5.5720700e+05   5.0255400e+05   8.0955800e+05   8.9635700e+05   4.2934000e+05   4.5562000e+05   6.1390700e+05   7.3828600e+05
   6.2128900e+05   6.3062800e+05   5.6756500e+05   6.6655700e+05   3.5913900e+05   3.1351300e+05   7.2277000e+05   8.4815100e+05   3.3711700e+05   3.6758300e+05   3.6066600e+05   3.6453200e+05   4.3470100e+05   4.2896600e+05   4.4773600e+05   3.9537500e+05   2.9791200e+05   3.6134300e+05   5.3375600e+05   6.0046300e+05   2.8838900e+05   2.6285900e+05   5.2014700e+05   5.0732800e+05   3.0833900e+05   3.4226300e+05   3.1610300e+05   3.2748100e+05   4.3681700e+05   4.2999200e+05   3.9100000e+05   3.6369500e+05   5.3646400e+05   5.0597600e+05   3.1014000e+05   3.0110400e+05   3.7085800e+05   3.4508600e+05   3.4705400e+05   3.6391800e+05   2.7115400e+05   2.6370600e+05   5.4995700e+05   5.8080300e+05   5.0803500e+05   5.6763600e+05   4.7851200e+05   4.7565500e+05   4.5746900e+05   4.3231900e+05   5.7847900e+05   4.1867400e+05   3.3015700e+05   3.4405700e+05   5.2250700e+05   5.1144100e+05   5.9410500e+05   5.8972600e+05   4.6527800e+05   5.4340700e+05   5.3245000e+05   0.0000000e+00   3.2619000e+05   3.7479700e+05   3.7516300e+05   5.1455200e+05   7.9942200e+05   8.9082000e+05   3.6523800e+05   3.4837600e+05   2.8436900e+05   3.2363800e+05   3.6604300e+05   3.4180300e+05   2.3396700e+05   2.4939400e+05   4.2601300e+05   3.8286000e+05   2.3929300e+05   2.3175500e+05   5.5470000e+05   5.7122600e+05   4.3101600e+05   4.1055800e+05   7.0405800e+05   7.6140300e+05   2.9358700e+05   3.2859200e+05   4.8514300e+05   6.0178700e+05
   5.2104200e+05   5.4661100e+05   4.9080200e+05   6.2336200e+05   2.3948500e+05   2.2288300e+05   6.2658100e+05   7.6709000e+05   2.5328700e+05   2.6284600e+05   2.4090200e+05   2.7724600e+05   3.5360000e+05   3.3982400e+05   3.4885200e+05   3.2413500e+05   2.1111400e+05   2.6550400e+05   4.3598200e+05   5.1007100e+05   1.8916900e+05   1.5696200e+05   4.2453500e+05   3.8578900e+05   2.0884300e+05   2.2177100e+05   2.2435800e+05   2.1650600e+05   3.0423200e+05   2.8035500e+05   3.2542300e+05   2.8262800e+05   4.2858000e+05   4.2587300e+05   1.9077800e+05   1.8214800e+05   2.4822000e+05   2.3758600e+05   2.6108300e+05   2.6507700e+05   1.6868300e+05   1.6594600e+05   4.6099800e+05   4.6908700e+05   4.4941500e+05   4.6005500e+05   3.8928700e+05   3.7643300e+05   3.3582400e+05   3.3620900e+05   4.8126100e+05   3.5310700e+05   2.3998900e+05   2.5872200e+05   4.1137200e+05   4.0238500e+05   5.1325400e+05   4.9585000e+05   3.7226300e+05   4.2051500e+05   4.3323200e+05   3.2619000e+05   0.0000000e+00   2.5891000e+05   2.9267000e+05   3.8369600e+05   7.4746100e+05   8.0767700e+05   2.7568400e+05   2.3905700e+05   2.0229400e+05   2.3547200e+05   2.9809500e+05   3.0526000e+05   1.7927500e+05   1.7393200e+05   2.9891500e+05   2.9492400e+05   1.3486200e+05   1.1957700e+05   4.6227400e+05   4.7488600e+05   3.2983300e+05   3.2681700e+05   5.8244200e+05   6.4624800e+05   1.9914400e+05   2.3668300e+05   4.1268300e+05   5.2209400e+05
   5.7679000e+05   5.8778400e+05   4.9522800e+05   6.3970600e+05   2.7895800e+05   2.7868900e+05   7.0493500e+05   7.8565600e+05   2.7793400e+05   3.0446600e+05   2.9929100e+05   3.0832300e+05   3.7508800e+05   4.0663100e+05   3.7723200e+05   3.9043900e+05   2.7891200e+05   3.2314700e+05   4.6629900e+05   5.4838500e+05   2.0812400e+05   1.9521800e+05   4.7581000e+05   4.6189600e+05   2.3514600e+05   2.7836000e+05   2.6434400e+05   2.4132800e+05   3.5280000e+05   3.6202400e+05   3.4374300e+05   3.4314600e+05   4.7819300e+05   4.6043700e+05   2.3584600e+05   2.3114600e+05   3.1119600e+05   2.8442000e+05   3.1972900e+05   2.9245600e+05   1.9077600e+05   1.7944500e+05   4.7497300e+05   4.9787500e+05   4.7733800e+05   4.9264400e+05   4.3155300e+05   4.0709300e+05   3.7624200e+05   3.9505200e+05   5.3604100e+05   3.9168000e+05   2.6823300e+05   2.9922800e+05   4.4603500e+05   4.8962800e+05   5.6179900e+05   5.3968400e+05   4.0955500e+05   4.5678200e+05   4.6443600e+05   3.7479700e+05   2.5891000e+05   0.0000000e+00   3.0838700e+05   4.3471900e+05   7.8640500e+05   8.3964300e+05   3.3588100e+05   2.8899500e+05   2.4324000e+05   2.6205000e+05   3.3296800e+05   3.8202500e+05   2.1254800e+05   2.2408500e+05   3.3952300e+05   3.5211100e+05   2.0422300e+05   1.6739800e+05   4.6969800e+05   5.2181900e+05   3.4693000e+05   3.8281400e+05   6.1058400e+05   7.1585800e+05   2.7211600e+05   2.7321000e+05   4.4370400e+05   5.5072000e+05
   5.9424500e+05   6.3484400e+05   5.3759500e+05   6.6199100e+05   3.3160300e+05   3.1293100e+05   7.4411100e+05   7.8761300e+05   2.8380500e+05   3.3388600e+05   3.0497500e+05   3.2498700e+05   3.9889500e+05   4.0498100e+05   3.9163600e+05   3.9629800e+05   2.8052600e+05   3.5029100e+05   4.8438100e+05   5.6791700e+05   2.4082600e+05   2.3724200e+05   5.0751600e+05   4.7660800e+05   2.6019400e+05   2.9464000e+05   2.6803300e+05   2.7830200e+05   3.7874600e+05   3.8523100e+05   3.5573800e+05   3.4699300e+05   4.8423300e+05   4.7548600e+05   2.5860100e+05   2.3886300e+05   3.2100500e+05   3.2635300e+05   2.9683200e+05   3.0315600e+05   2.2937200e+05   2.0044400e+05   5.4488300e+05   4.7871600e+05   4.6121000e+05   5.0478000e+05   4.4485900e+05   4.0740200e+05   3.9363900e+05   3.8281700e+05   5.2160400e+05   3.8339200e+05   3.0164400e+05   3.0060400e+05   4.5604400e+05   5.0406600e+05   5.4124300e+05   5.4239700e+05   3.9784400e+05   4.4722700e+05   4.8333300e+05   3.7516300e+05   2.9267000e+05   3.0838700e+05   0.0000000e+00   4.2137900e+05   7.7041400e+05   8.5889200e+05   3.4335200e+05   2.7331300e+05   2.5064300e+05   2.8595200e+05   3.2382700e+05   3.4855600e+05   2.2095300e+05   2.3543900e+05   3.5823700e+05   3.5381200e+05   2.0479700e+05   1.9132900e+05   5.2682300e+05   5.3014800e+05   3.6191100e+05   3.7314400e+05   6.4869600e+05   7.1897500e+05   2.8421100e+05   2.9972900e+05   4.9134300e+05   5.6389700e+05
   6.9228400e+05   7.3084500e+05   6.0513900e+05   7.5141900e+05   4.1324900e+05   3.8621900e+05   8.3521400e+05   8.9024000e+05   3.7407000e+05   4.0864800e+05   3.7082300e+05   4.2060100e+05   5.2055700e+05   4.7818100e+05   5.0586900e+05   4.8513500e+05   3.9780000e+05   4.5642300e+05   5.7559300e+05   6.4952500e+05   3.3139900e+05   3.0803600e+05   5.4609600e+05   5.2318300e+05   3.3740700e+05   4.1073000e+05   4.0565600e+05   3.6458600e+05   4.6889100e+05   4.7966900e+05   4.5526100e+05   4.6695300e+05   6.3755000e+05   5.7562100e+05   3.4257000e+05   3.3670700e+05   4.1785900e+05   4.1018800e+05   4.0332700e+05   4.2041500e+05   3.3276900e+05   2.9295500e+05   6.1750200e+05   6.0385300e+05   5.8483400e+05   6.2345400e+05   5.5658200e+05   4.9519100e+05   4.4511900e+05   5.1836500e+05   6.2344400e+05   4.8891100e+05   3.8720900e+05   4.0860300e+05   5.8977900e+05   5.8243900e+05   6.3932600e+05   6.4237500e+05   5.2493700e+05   5.8242500e+05   6.0570100e+05   5.1455200e+05   3.8369600e+05   4.3471900e+05   4.2137900e+05   0.0000000e+00   8.5566700e+05   9.9734200e+05   4.2797400e+05   3.6634200e+05   3.5093300e+05   4.0483200e+05   4.2654900e+05   4.6309400e+05   3.3134800e+05   3.2948400e+05   4.4343400e+05   4.4692900e+05   3.0726700e+05   2.8486200e+05   6.0990300e+05   6.2810300e+05   4.4648300e+05   4.7387800e+05   7.5853600e+05   8.0923000e+05   3.6951000e+05   4.0453700e+05   5.7209900e+05   6.7785000e+05
   9.9564400e+05   1.0439110e+06   9.2321300e+05   1.0784710e+06   6.9449800e+05   6.4318200e+05   1.1454720e+06   1.2102370e+06   7.2285600e+05   7.5662000e+05   7.0944500e+05   7.5558600e+05   8.0216800e+05   8.1754600e+05   8.0020400e+05   7.7648100e+05   6.3481100e+05   7.1724800e+05   8.8795000e+05   1.0056690e+06   6.5097700e+05   6.4142900e+05   8.6604700e+05   8.5373400e+05   6.6819900e+05   6.8960000e+05   7.4538600e+05   7.1137800e+05   8.0227000e+05   7.6701700e+05   7.8558500e+05   7.6426600e+05   9.1929500e+05   9.2550100e+05   6.9870700e+05   6.5115000e+05   7.7108700e+05   7.3526000e+05   7.3062700e+05   7.4339400e+05   6.3042700e+05   6.1484500e+05   9.3973400e+05   9.2943100e+05   9.0830100e+05   9.2639500e+05   8.5343700e+05   8.2305200e+05   8.2591100e+05   8.1191600e+05   9.3077000e+05   8.3339200e+05   7.2871200e+05   7.7698600e+05   9.3742900e+05   9.0434100e+05   9.5239700e+05   9.9693800e+05   8.2636300e+05   8.7369200e+05   9.1341900e+05   7.9942200e+05   7.4746100e+05   7.8640500e+05   7.7041400e+05   8.5566700e+05   0.0000000e+00   1.3502830e+06   7.4269900e+05   7.3549900e+05   6.5288400e+05   7.1584700e+05   7.3060100e+05   7.4021800e+05   6.2561600e+05   6.3325300e+05   7.6200300e+05   7.4091800e+05   5.9775000e+05   5.6329500e+05   9.0381700e+05   9.2506600e+05   7.5741800e+05   7.5850600e+05   1.0111940e+06   1.1031550e+06   6.2900800e+05   7.0510900e+05   8.8741600e+05   9.9990700e+05
   1.0819520e+06   1.0965130e+06   1.0729920e+06   1.2657600e+06   8.4471200e+05   8.3697800e+05   1.2658470e+06   1.3045060e+06   8.0106300e+05   8.6848200e+05   8.2265200e+05   8.6113300e+05   9.1419500e+05   9.2319400e+05   9.3810000e+05   9.3771500e+05   8.0828300e+05   8.8309900e+05   1.0291170e+06   1.1042650e+06   7.7747200e+05   8.0790900e+05   1.0685050e+06   1.0008940e+06   8.0089500e+05   8.7138500e+05   8.7155500e+05   8.5206000e+05   9.1304300e+05   9.3473600e+05   9.0623600e+05   9.4871000e+05   1.0806250e+06   1.0513740e+06   8.1472100e+05   8.0202000e+05   8.9091800e+05   8.8055900e+05   8.5837000e+05   8.9903100e+05   7.9914400e+05   7.7898900e+05   1.0829610e+06   1.0704070e+06   1.0359680e+06   1.0247710e+06   1.0170560e+06   9.8404400e+05   9.4323400e+05   9.8757400e+05   1.1127190e+06   9.7137600e+05   9.1575500e+05   9.1157700e+05   1.0465150e+06   1.0369810e+06   1.1396950e+06   1.0977690e+06   9.8003900e+05   1.0246070e+06   1.0991010e+06   8.9082000e+05   8.0767700e+05   8.3964300e+05   8.5889200e+05   9.9734200e+05   1.3502830e+06   0.0000000e+00   8.9637200e+05   8.5482100e+05   7.9438300e+05   8.0794900e+05   8.6439400e+05   8.8496200e+05   7.7661600e+05   7.7858300e+05   8.8190000e+05   9.0011400e+05   7.6966300e+05   7.6416100e+05   1.0449210e+06   1.0971920e+06   9.1555900e+05   9.0797500e+05   1.1303550e+06   1.2656680e+06   8.8201800e+05   8.8742100e+05   1.0166630e+06   1.1045370e+06
   5.7246500e+05   5.9736200e+05   5.1745600e+05   6.7975500e+05   3.1034300e+05   2.7777900e+05   7.1325700e+05   7.9253200e+05   2.4121500e+05   3.3294400e+05   3.0829500e+05   3.2413300e+05   3.7417800e+05   3.9279500e+05   3.6352300e+05   3.5030300e+05   2.6072000e+05   3.4997900e+05   4.7174800e+05   5.8411600e+05   2.1335300e+05   2.1864700e+05   4.8530800e+05   4.4799300e+05   2.7934200e+05   2.7646000e+05   2.8655900e+05   2.4527000e+05   3.6794100e+05   3.6912000e+05   3.4008100e+05   3.5749700e+05   5.2898900e+05   4.6361900e+05   2.5303100e+05   2.4954600e+05   3.4111800e+05   3.1005300e+05   2.9791200e+05   3.0760600e+05   2.0825300e+05   2.0924000e+05   5.1871800e+05   4.9615600e+05   4.6573700e+05   4.8146500e+05   4.5878300e+05   4.1491500e+05   3.7811400e+05   4.1266600e+05   5.4480500e+05   3.7927500e+05   3.0193000e+05   3.3276100e+05   4.8268500e+05   4.5423600e+05   5.2998300e+05   5.3562000e+05   3.9619800e+05   3.9840400e+05   4.8209800e+05   3.6523800e+05   2.7568400e+05   3.3588100e+05   3.4335200e+05   4.2797400e+05   7.4269900e+05   8.9637200e+05   0.0000000e+00   3.0797100e+05   2.4681900e+05   2.9471000e+05   3.5839900e+05   3.7428700e+05   2.3441700e+05   2.5753300e+05   3.5308500e+05   3.4503100e+05   2.1645400e+05   2.0602400e+05   5.0525500e+05   5.2934900e+05   3.8235600e+05   3.7063800e+05   6.3746800e+05   6.8319600e+05   2.5804800e+05   2.8307800e+05   4.5802000e+05   5.4793200e+05
   4.9011200e+05   5.0713400e+05   4.3604500e+05   5.4236600e+05   2.4937000e+05   1.9597800e+05   6.3136200e+05   7.3532100e+05   1.8654300e+05   2.7197600e+05   2.3624500e+05   2.5846200e+05   3.2795000e+05   3.4882000e+05   3.0770200e+05   3.1940800e+05   2.2566300e+05   2.9231800e+05   4.4350600e+05   5.0933900e+05   1.9489100e+05   1.5564600e+05   4.0987800e+05   3.9082900e+05   1.8701200e+05   2.2147600e+05   2.0931100e+05   1.6494700e+05   3.0109000e+05   3.1111300e+05   2.6439500e+05   2.7216800e+05   4.1740500e+05   4.3870000e+05   2.0339200e+05   1.8155200e+05   2.4894200e+05   2.3202600e+05   2.2611700e+05   2.4019600e+05   1.5948100e+05   1.3823500e+05   4.4934200e+05   4.3716800e+05   4.2108700e+05   4.0862700e+05   3.5947000e+05   3.4092600e+05   3.2476000e+05   3.2662600e+05   4.8410900e+05   3.3369500e+05   2.5286000e+05   2.6693300e+05   4.2964500e+05   3.9641700e+05   4.6736400e+05   5.2467300e+05   3.5767600e+05   3.8257400e+05   4.8196500e+05   3.4837600e+05   2.3905700e+05   2.8899500e+05   2.7331300e+05   3.6634200e+05   7.3549900e+05   8.5482100e+05   3.0797100e+05   0.0000000e+00   1.8184000e+05   2.0243200e+05   2.8006900e+05   3.0315400e+05   1.3237300e+05   1.3533400e+05   2.8775700e+05   2.8006000e+05   1.2278300e+05   1.2078700e+05   4.4839100e+05   4.5449900e+05   2.9783000e+05   2.9544600e+05   5.5978200e+05   6.3260000e+05   2.0407600e+05   2.4020000e+05   3.6481400e+05   4.9648800e+05
   4.7168700e+05   4.6922900e+05   4.3622300e+05   5.7668300e+05   2.1863900e+05   1.8689700e+05   5.9149700e+05   7.3499800e+05   1.9729900e+05   2.3931200e+05   1.9611300e+05   2.3491700e+05   3.4338200e+05   3.2105300e+05   3.0247300e+05   2.5718600e+05   1.9044700e+05   2.4948900e+05   4.1459700e+05   4.4580600e+05   1.5257900e+05   1.1333000e+05   3.7697900e+05   3.3943900e+05   1.7002200e+05   2.0628700e+05   2.2026900e+05   1.6130100e+05   2.8710000e+05   2.8324800e+05   2.9441800e+05   2.6915000e+05   3.8451200e+05   4.2424100e+05   1.8496400e+05   1.5123600e+05   2.3312700e+05   2.4191400e+05   2.2633700e+05   2.0559500e+05   1.4895300e+05   1.3811300e+05   4.3495400e+05   4.2548100e+05   4.1788200e+05   4.2564300e+05   3.1784100e+05   3.3162800e+05   3.1433800e+05   3.0333800e+05   4.7091100e+05   3.0926100e+05   2.0898400e+05   2.2224600e+05   3.9979600e+05   3.9137200e+05   4.4195100e+05   4.7915400e+05   3.2964900e+05   3.4406700e+05   4.1537700e+05   2.8436900e+05   2.0229400e+05   2.4324000e+05   2.5064300e+05   3.5093300e+05   6.5288400e+05   7.9438300e+05   2.4681900e+05   1.8184000e+05   0.0000000e+00   1.8972100e+05   2.3340500e+05   2.4916500e+05   1.3080500e+05   1.1990900e+05   2.9225300e+05   2.6112700e+05   1.2636900e+05   9.8535000e+04   4.3855800e+05   4.5125000e+05   2.8601600e+05   2.9225000e+05   5.3573500e+05   6.2995000e+05   1.9967000e+05   2.3387500e+05   3.7353600e+05   4.9797900e+05
   4.9172700e+05   5.4316100e+05   4.6843600e+05   5.4941700e+05   2.6293000e+05   2.4552800e+05   6.4527600e+05   7.0436200e+05   2.3316900e+05   2.6408000e+05   2.3239400e+05   2.6708000e+05   3.9112500e+05   3.6909100e+05   3.1650200e+05   3.3061300e+05   2.4196200e+05   2.8422400e+05   4.3779400e+05   5.1324400e+05   1.6849800e+05   1.6885500e+05   3.9484000e+05   3.9902000e+05   2.0104200e+05   2.3810700e+05   2.4147300e+05   2.0468500e+05   3.1404200e+05   2.9176700e+05   2.9977200e+05   2.8963200e+05   4.3005600e+05   4.1832800e+05   1.9626200e+05   1.8083600e+05   2.6171400e+05   2.4901000e+05   2.5160700e+05   2.4306900e+05   1.5388300e+05   1.5384400e+05   4.4855000e+05   4.8137100e+05   4.2946000e+05   4.5395900e+05   3.7749800e+05   3.3685600e+05   3.3547300e+05   3.3916300e+05   4.7889100e+05   3.4590300e+05   2.4884800e+05   2.5484000e+05   4.1142100e+05   4.3150100e+05   5.0281600e+05   5.0759600e+05   3.6591000e+05   4.0677600e+05   4.7250800e+05   3.2363800e+05   2.3547200e+05   2.6205000e+05   2.8595200e+05   4.0483200e+05   7.1584700e+05   8.0794900e+05   2.9471000e+05   2.0243200e+05   1.8972100e+05   0.0000000e+00   2.7705700e+05   2.7138900e+05   1.5147800e+05   1.5279700e+05   3.3144400e+05   2.7205900e+05   1.3398600e+05   1.2100100e+05   4.4990400e+05   4.5993100e+05   3.1396400e+05   2.9578500e+05   5.3965200e+05   6.5179800e+05   2.0916700e+05   2.4834500e+05   4.1722500e+05   4.9372100e+05
   5.4248600e+05   5.7037700e+05   4.9112600e+05   5.8022000e+05   3.0108000e+05   2.4985700e+05   6.6674200e+05   7.7807600e+05   2.4028600e+05   2.9169300e+05   2.6204600e+05   3.0180900e+05   3.9086600e+05   4.1046700e+05   3.7512300e+05   3.8124500e+05   2.1961900e+05   3.1088800e+05   4.6853400e+05   5.4983800e+05   1.8617600e+05   1.6606000e+05   4.2661400e+05   4.1572900e+05   2.3029400e+05   2.6871300e+05   2.7926900e+05   2.2541800e+05   3.5824000e+05   3.4061900e+05   3.5368900e+05   3.2856000e+05   4.7072300e+05   4.4350400e+05   2.5037300e+05   2.1281300e+05   3.0647700e+05   3.0441500e+05   3.1231400e+05   3.0155500e+05   2.0809000e+05   1.9683500e+05   5.1442200e+05   5.3607400e+05   5.0793600e+05   5.2396800e+05   4.2223400e+05   4.2746400e+05   3.8805300e+05   3.7675000e+05   5.3964100e+05   4.1475500e+05   3.1512600e+05   2.9473800e+05   4.7920700e+05   4.7440600e+05   5.2495700e+05   5.8495800e+05   4.2863200e+05   4.6459200e+05   4.9780100e+05   3.6604300e+05   2.9809500e+05   3.3296800e+05   3.2382700e+05   4.2654900e+05   7.3060100e+05   8.6439400e+05   3.5839900e+05   2.8006900e+05   2.3340500e+05   2.7705700e+05   0.0000000e+00   3.1961600e+05   1.9061500e+05   1.9820500e+05   3.5715900e+05   3.2309700e+05   1.7849700e+05   1.7193500e+05   5.0612900e+05   4.8286600e+05   3.4560200e+05   3.4664000e+05   5.8772600e+05   6.9772600e+05   2.6020800e+05   2.9922000e+05   4.3872700e+05   5.3685500e+05
   5.7555400e+05   6.1552900e+05   5.1713000e+05   6.4957900e+05   3.4052300e+05   3.1328100e+05   7.1387800e+05   8.2058400e+05   2.9912200e+05   3.1645900e+05   2.9828900e+05   3.5301800e+05   4.4312600e+05   4.2249500e+05   4.0790600e+05   4.0547100e+05   2.6937600e+05   3.6034500e+05   5.0373200e+05   5.9071800e+05   2.1840400e+05   2.2131700e+05   4.9821200e+05   4.8294000e+05   2.4032500e+05   2.9333800e+05   2.9198700e+05   2.5071500e+05   3.8567400e+05   3.7442800e+05   3.7019000e+05   3.5227900e+05   4.8529100e+05   5.0327000e+05   2.7626300e+05   2.6497100e+05   3.1937500e+05   3.1543900e+05   3.1322700e+05   3.1979600e+05   2.3391100e+05   2.1617200e+05   5.4541100e+05   5.3686100e+05   5.0154500e+05   5.4807100e+05   4.7654500e+05   4.2258900e+05   4.0029300e+05   4.2220100e+05   5.5811800e+05   4.2389300e+05   3.2388200e+05   3.4344600e+05   5.3722200e+05   4.9306700e+05   5.3478700e+05   6.2356900e+05   4.4302700e+05   4.5669000e+05   5.4717500e+05   3.4180300e+05   3.0526000e+05   3.8202500e+05   3.4855600e+05   4.6309400e+05   7.4021800e+05   8.8496200e+05   3.7428700e+05   3.0315400e+05   2.4916500e+05   2.7138900e+05   3.1961600e+05   0.0000000e+00   2.2294600e+05   2.1208900e+05   3.4254000e+05   3.4984700e+05   1.9455700e+05   1.7459500e+05   5.3158600e+05   5.3768400e+05   3.8584700e+05   3.3256400e+05   6.0358600e+05   6.8754400e+05   2.7591700e+05   3.6528100e+05   4.7683900e+05   5.8253100e+05
   4.3557300e+05   5.0144400e+05   3.8008300e+05   5.5965300e+05   1.6577600e+05   1.7323000e+05   5.6055900e+05   6.8764000e+05   1.3778800e+05   1.8288100e+05   1.5526600e+05   2.0406600e+05   2.7070000e+05   2.7412200e+05   2.5479800e+05   2.4645200e+05   1.3610200e+05   2.2257000e+05   3.2502700e+05   4.3284900e+05   8.3043000e+04   8.7786000e+04   3.6412200e+05   3.2032900e+05   1.3176300e+05   1.5687900e+05   1.4812500e+05   1.3371500e+05   2.3590900e+05   2.3758100e+05   2.1474400e+05   2.2429700e+05   3.7617100e+05   3.7151500e+05   1.3907700e+05   1.1720600e+05   2.1189400e+05   2.0760200e+05   1.9794700e+05   1.8774800e+05   9.8111000e+04   8.4484000e+04   4.2870500e+05   4.1514000e+05   3.2839700e+05   3.8397000e+05   2.9708700e+05   2.7374500e+05   2.5095200e+05   2.8262000e+05   3.8279100e+05   2.6892800e+05   1.7947800e+05   1.7579400e+05   3.5569500e+05   3.1683000e+05   3.9895500e+05   4.6352400e+05   2.8031800e+05   3.2388700e+05   4.0508000e+05   2.3396700e+05   1.7927500e+05   2.1254800e+05   2.2095300e+05   3.3134800e+05   6.2561600e+05   7.7661600e+05   2.3441700e+05   1.3237300e+05   1.3080500e+05   1.5147800e+05   1.9061500e+05   2.2294600e+05   0.0000000e+00   9.2815000e+04   2.2064300e+05   2.5297100e+05   8.9466000e+04   5.6308000e+04   3.9239800e+05   3.9309900e+05   2.3846400e+05   2.3993300e+05   5.1006500e+05   5.6761500e+05   1.2882400e+05   1.8757900e+05   3.2705900e+05   4.3819400e+05
   4.4644800e+05   5.1209900e+05   4.2695200e+05   5.5414200e+05   2.1068500e+05   1.7333400e+05   5.6168900e+05   6.8890100e+05   1.8589000e+05   1.9795300e+05   1.6768100e+05   2.2070400e+05   2.9672300e+05   3.1228000e+05   2.9043000e+05   2.9274400e+05   1.4513700e+05   2.3933400e+05   3.4961300e+05   4.7132800e+05   1.1720900e+05   9.7150000e+04   3.5679400e+05   3.4057300e+05   1.3833700e+05   1.5983400e+05   1.7190000e+05   1.4022500e+05   2.3626700e+05   2.3784300e+05   2.2500300e+05   2.2410900e+05   3.7413000e+05   3.3903800e+05   1.2459200e+05   1.1087400e+05   1.9156000e+05   2.1743000e+05   1.9215700e+05   1.9025100e+05   1.0222300e+05   9.7754000e+04   4.2585300e+05   4.4817500e+05   3.5501400e+05   3.7264900e+05   3.0644700e+05   2.7790700e+05   2.6592500e+05   2.7443700e+05   3.9956500e+05   2.8250800e+05   1.9132800e+05   1.9627400e+05   3.5502700e+05   3.3219500e+05   4.3803000e+05   4.3565900e+05   2.9712700e+05   3.3043100e+05   3.8446200e+05   2.4939400e+05   1.7393200e+05   2.2408500e+05   2.3543900e+05   3.2948400e+05   6.3325300e+05   7.7858300e+05   2.5753300e+05   1.3533400e+05   1.1990900e+05   1.5279700e+05   1.9820500e+05   2.1208900e+05   9.2815000e+04   0.0000000e+00   2.2105200e+05   2.1935000e+05   6.5451000e+04   6.7357000e+04   4.0265600e+05   3.9317600e+05   2.4381700e+05   2.4227600e+05   5.0075500e+05   5.7495200e+05   1.5536500e+05   1.8296700e+05   3.5279400e+05   4.2742400e+05
   5.8394400e+05   6.3252900e+05   5.4781900e+05   6.5165700e+05   3.2409900e+05   3.0920300e+05   6.9331900e+05   7.9851900e+05   2.8995700e+05   3.1970400e+05   3.1422200e+05   3.4026300e+05   4.1505500e+05   4.1579300e+05   3.9872400e+05   4.1790500e+05   2.4759800e+05   3.4756600e+05   4.8223900e+05   6.0081200e+05   2.5088100e+05   2.5530700e+05   4.9062600e+05   4.7654600e+05   2.5708900e+05   2.7730600e+05   2.7414300e+05   2.6080100e+05   3.6810100e+05   3.7613300e+05   3.5753500e+05   3.5039100e+05   5.3925300e+05   4.8073400e+05   2.6375400e+05   2.2847400e+05   3.2580100e+05   3.1892200e+05   2.6463400e+05   2.9040800e+05   2.4026500e+05   2.5313400e+05   5.9981100e+05   5.8012500e+05   4.7185800e+05   4.8474100e+05   4.1950100e+05   4.0191400e+05   3.9211400e+05   4.0031500e+05   5.7469900e+05   4.4411700e+05   3.4481200e+05   3.5117400e+05   4.9864800e+05   4.9415100e+05   5.6317000e+05   5.4810400e+05   4.1354000e+05   4.6689300e+05   5.2981800e+05   4.2601300e+05   2.9891500e+05   3.3952300e+05   3.5823700e+05   4.4343400e+05   7.6200300e+05   8.8190000e+05   3.5308500e+05   2.8775700e+05   2.9225300e+05   3.3144400e+05   3.5715900e+05   3.4254000e+05   2.2064300e+05   2.2105200e+05   0.0000000e+00   3.5216600e+05   2.0550900e+05   2.0827400e+05   5.2691000e+05   5.6632300e+05   3.8710900e+05   3.8853800e+05   6.3669300e+05   6.9068700e+05   2.6345000e+05   3.0030800e+05   4.3999600e+05   5.6977400e+05
   5.4146300e+05   5.9724800e+05   5.2321700e+05   6.0196600e+05   2.9745100e+05   3.0830900e+05   7.3774100e+05   8.4207800e+05   2.7882000e+05   3.0682400e+05   2.8308200e+05   3.1035800e+05   3.9257000e+05   3.8782800e+05   4.0423600e+05   4.2582700e+05   2.6210700e+05   3.4236200e+05   4.8588100e+05   5.7839300e+05   2.2125600e+05   2.2266400e+05   4.7236700e+05   4.5976100e+05   2.5276300e+05   3.0579900e+05   2.6134500e+05   2.3761600e+05   3.7227900e+05   3.6534900e+05   3.6046000e+05   3.4738200e+05   5.1082100e+05   4.9457600e+05   2.5814700e+05   2.3112200e+05   3.1275700e+05   3.3827400e+05   3.0047900e+05   2.9201600e+05   2.2243400e+05   2.2772300e+05   5.5717700e+05   5.4779500e+05   4.5716300e+05   5.1930500e+05   4.3379700e+05   4.1610200e+05   3.9092800e+05   3.9701500e+05   5.6852800e+05   4.0942200e+05   2.9923200e+05   3.1873700e+05   5.1378600e+05   4.7327000e+05   5.5806100e+05   5.1487000e+05   4.2668700e+05   4.6503300e+05   4.9633200e+05   3.8286000e+05   2.9492400e+05   3.5211100e+05   3.5381200e+05   4.4692900e+05   7.4091800e+05   9.0011400e+05   3.4503100e+05   2.8006000e+05   2.6112700e+05   2.7205900e+05   3.2309700e+05   3.4984700e+05   2.5297100e+05   2.1935000e+05   3.5216600e+05   0.0000000e+00   1.8334300e+05   1.7376600e+05   4.8535300e+05   5.2574900e+05   3.7339600e+05   3.6749800e+05   6.1650600e+05   6.7990200e+05   2.4055300e+05   2.7690200e+05   4.5191000e+05   5.5610200e+05
   4.0945300e+05   4.9558300e+05   3.6854900e+05   4.3283500e+05   1.6936900e+05   1.4131500e+05   5.8222300e+05   6.6101100e+05   1.4044700e+05   1.5660900e+05   1.3475700e+05   1.9845600e+05   2.7545800e+05   2.7120800e+05   2.3979200e+05   2.3328100e+05   1.2473000e+05   1.9690600e+05   3.4577300e+05   4.2264600e+05   7.2228000e+04   7.1711000e+04   3.1915800e+05   3.1477300e+05   1.1398500e+05   1.3711700e+05   1.3435100e+05   1.1284000e+05   2.1664100e+05   2.1413700e+05   2.0483400e+05   2.1661100e+05   3.3993000e+05   3.6990700e+05   1.2167200e+05   8.0018000e+04   1.8825000e+05   1.7689400e+05   1.6078200e+05   1.5435200e+05   8.1637000e+04   6.9857000e+04   4.1207700e+05   3.9643400e+05   3.5647900e+05   3.4238900e+05   2.9394000e+05   3.0265200e+05   2.6228700e+05   2.4802900e+05   4.1540500e+05   2.4932300e+05   1.6650100e+05   1.8104600e+05   3.4998800e+05   3.5759200e+05   4.2779700e+05   3.5226400e+05   2.4369500e+05   3.5991000e+05   3.7325500e+05   2.3929300e+05   1.3486200e+05   2.0422300e+05   2.0479700e+05   3.0726700e+05   5.9775000e+05   7.6966300e+05   2.1645400e+05   1.2278300e+05   1.2636900e+05   1.3398600e+05   1.7849700e+05   1.9455700e+05   8.9466000e+04   6.5451000e+04   2.0550900e+05   1.8334300e+05   0.0000000e+00   3.9932000e+04   3.7121700e+05   3.8159300e+05   2.1744100e+05   2.3000600e+05   4.7168300e+05   5.2681400e+05   1.1696400e+05   1.3861800e+05   3.1955800e+05   4.0326400e+05
   4.1732300e+05   4.9184100e+05   3.9010500e+05   4.8193500e+05   1.5529200e+05   1.4786600e+05   6.0998000e+05   6.3084600e+05   1.2124600e+05   1.5870900e+05   1.4150700e+05   1.7916900e+05   2.5675300e+05   2.4459500e+05   2.4628800e+05   2.3089600e+05   1.3902400e+05   1.8988000e+05   3.1996700e+05   4.2334900e+05   8.3395000e+04   7.6616000e+04   3.4598300e+05   3.0887700e+05   1.0563000e+05   1.3477300e+05   1.3652800e+05   1.1910700e+05   2.0346300e+05   2.1447800e+05   2.1429600e+05   2.2501700e+05   3.4074300e+05   3.4268300e+05   1.0624400e+05   8.2270000e+04   1.8405100e+05   1.7617000e+05   1.6040400e+05   1.5803000e+05   7.0895000e+04   5.4787000e+04   3.7822200e+05   4.0265700e+05   3.4619800e+05   3.4920600e+05   3.0979000e+05   2.7447800e+05   2.0760700e+05   2.4521500e+05   4.1012100e+05   2.4056900e+05   1.5144900e+05   1.5344500e+05   3.3610300e+05   3.3524500e+05   4.0648000e+05   3.6398900e+05   2.4569800e+05   3.4423500e+05   3.5961500e+05   2.3175500e+05   1.1957700e+05   1.6739800e+05   1.9132900e+05   2.8486200e+05   5.6329500e+05   7.6416100e+05   2.0602400e+05   1.2078700e+05   9.8535000e+04   1.2100100e+05   1.7193500e+05   1.7459500e+05   5.6308000e+04   6.7357000e+04   2.0827400e+05   1.7376600e+05   3.9932000e+04   0.0000000e+00   3.3236000e+05   3.9017100e+05   2.1101600e+05   2.2918200e+05   4.6413700e+05   5.6218400e+05   1.3078900e+05   1.3401700e+05   3.0310600e+05   4.1360600e+05
   7.3148300e+05   8.0119500e+05   6.8873500e+05   7.9875100e+05   4.5222800e+05   4.7108800e+05   9.2609400e+05   9.6682700e+05   4.2749600e+05   4.6381600e+05   4.8111400e+05   4.8868700e+05   5.5332100e+05   5.7489400e+05   5.5112600e+05   5.4746100e+05   4.5935200e+05   5.0174900e+05   6.6514900e+05   7.6446000e+05   3.9778100e+05   3.9037000e+05   6.8005800e+05   6.2501500e+05   4.0995800e+05   4.7732800e+05   4.2112200e+05   4.1077800e+05   5.3310800e+05   4.9224100e+05   5.0712900e+05   5.1807200e+05   6.6575100e+05   6.7592400e+05   4.4738100e+05   3.9660700e+05   4.9817600e+05   5.1069600e+05   4.8933300e+05   4.5958100e+05   3.6569800e+05   3.6920700e+05   6.7396600e+05   7.1136100e+05   6.6080500e+05   6.5594800e+05   5.9173000e+05   5.7470000e+05   5.4430000e+05   5.7997500e+05   7.7645500e+05   5.7704200e+05   4.5866700e+05   4.6536000e+05   6.7272200e+05   6.4891200e+05   7.1502000e+05   7.0476400e+05   5.9178300e+05   6.7013000e+05   7.2842100e+05   5.5470000e+05   4.6227400e+05   4.6969800e+05   5.2682300e+05   6.0990300e+05   9.0381700e+05   1.0449210e+06   5.0525500e+05   4.4839100e+05   4.3855800e+05   4.4990400e+05   5.0612900e+05   5.3158600e+05   3.9239800e+05   4.0265600e+05   5.2691000e+05   4.8535300e+05   3.7121700e+05   3.3236000e+05   0.0000000e+00   6.8470000e+05   5.2537400e+05   5.2321900e+05   7.5485500e+05   8.3462600e+05   4.3932600e+05   4.3308400e+05   5.9621500e+05   7.0857300e+05
   7.4538300e+05   8.1297800e+05   6.8305100e+05   7.8879800e+05   5.0906600e+05   4.6821400e+05   8.8228200e+05   9.6079600e+05   4.8232900e+05   5.0518900e+05   4.8385300e+05   5.2590800e+05   5.8700100e+05   6.1173900e+05   5.5350300e+05   5.6903000e+05   4.5183700e+05   5.2246100e+05   6.4875200e+05   7.6290900e+05   4.4091600e+05   4.3046100e+05   6.5547500e+05   6.6708700e+05   4.4095100e+05   4.7811600e+05   4.5874000e+05   4.2444900e+05   5.7028800e+05   5.6041700e+05   5.7098100e+05   5.5760700e+05   6.9272900e+05   6.8603000e+05   4.2519100e+05   4.2245200e+05   5.0718900e+05   5.2170400e+05   5.1582400e+05   4.9362700e+05   4.2689700e+05   4.1077300e+05   7.1404200e+05   7.3883700e+05   6.7317600e+05   6.7804100e+05   6.3314400e+05   6.1038600e+05   5.2905500e+05   6.1451700e+05   7.4316200e+05   6.0441000e+05   5.1126300e+05   5.3453400e+05   6.6646200e+05   6.5740100e+05   7.3451000e+05   7.5068600e+05   6.0328800e+05   6.5828800e+05   7.1193600e+05   5.7122600e+05   4.7488600e+05   5.2181900e+05   5.3014800e+05   6.2810300e+05   9.2506600e+05   1.0971920e+06   5.2934900e+05   4.5449900e+05   4.5125000e+05   4.5993100e+05   4.8286600e+05   5.3768400e+05   3.9309900e+05   3.9317600e+05   5.6632300e+05   5.2574900e+05   3.8159300e+05   3.9017100e+05   6.8470000e+05   0.0000000e+00   5.6888200e+05   5.5071500e+05   7.6689000e+05   8.7893000e+05   4.6094200e+05   4.6701500e+05   6.1358200e+05   7.5451400e+05
   6.0384200e+05   6.3882000e+05   5.2639000e+05   6.8170100e+05   3.1536300e+05   3.0157300e+05   7.1379200e+05   8.1803900e+05   3.2726500e+05   3.2894100e+05   3.2048900e+05   3.5017600e+05   4.4026000e+05   4.3836800e+05   3.8971100e+05   3.9804300e+05   2.8152800e+05   4.0284300e+05   5.0040900e+05   5.9862300e+05   2.3684600e+05   2.4205000e+05   4.6790800e+05   4.8162800e+05   2.7202900e+05   3.2807900e+05   3.0383600e+05   2.7960100e+05   4.0949700e+05   3.8951100e+05   3.8143700e+05   3.9173800e+05   5.5059200e+05   5.3505800e+05   2.6241000e+05   2.4464600e+05   3.4088500e+05   3.6557400e+05   3.2331400e+05   3.3172400e+05   2.2985600e+05   2.4076000e+05   5.6100600e+05   5.4525400e+05   4.9928600e+05   5.4355100e+05   4.8315800e+05   4.4385200e+05   3.8403900e+05   4.2208200e+05   5.4538600e+05   4.2758000e+05   3.6638600e+05   3.5512800e+05   4.9994900e+05   5.0475000e+05   5.7412400e+05   5.9293500e+05   4.5524100e+05   4.7923500e+05   5.5720700e+05   4.3101600e+05   3.2983300e+05   3.4693000e+05   3.6191100e+05   4.4648300e+05   7.5741800e+05   9.1555900e+05   3.8235600e+05   2.9783000e+05   2.8601600e+05   3.1396400e+05   3.4560200e+05   3.8584700e+05   2.3846400e+05   2.4381700e+05   3.8710900e+05   3.7339600e+05   2.1744100e+05   2.1101600e+05   5.2537400e+05   5.6888200e+05   0.0000000e+00   4.1035200e+05   6.3002300e+05   7.2045400e+05   2.8292100e+05   3.0292200e+05   4.8334700e+05   5.9430600e+05
   6.1767800e+05   6.0921800e+05   5.5117200e+05   7.1606300e+05   3.4969300e+05   3.0824900e+05   7.2535400e+05   8.0304100e+05   3.2765500e+05   3.5296200e+05   3.4336300e+05   3.7563000e+05   4.5664700e+05   4.6788000e+05   4.2406600e+05   4.0744300e+05   2.8219100e+05   3.7620300e+05   5.5173200e+05   5.9177600e+05   2.4424800e+05   2.5344400e+05   5.0313300e+05   4.6529400e+05   2.6634000e+05   3.0107800e+05   3.1961800e+05   2.7906000e+05   3.8828400e+05   3.7764700e+05   3.6684500e+05   3.9039900e+05   5.3421000e+05   5.1302800e+05   2.5615300e+05   2.5498100e+05   3.6068100e+05   3.3374600e+05   3.2874000e+05   3.1749800e+05   2.4658100e+05   2.1342600e+05   5.2884300e+05   5.3592500e+05   5.2479600e+05   5.1809100e+05   4.2771500e+05   3.9714800e+05   4.0146700e+05   4.0741400e+05   5.2414900e+05   3.9046900e+05   3.4658400e+05   3.3894700e+05   4.9757600e+05   4.8135200e+05   5.3385500e+05   5.9006500e+05   4.1724100e+05   4.5183500e+05   5.0255400e+05   4.1055800e+05   3.2681700e+05   3.8281400e+05   3.7314400e+05   4.7387800e+05   7.5850600e+05   9.0797500e+05   3.7063800e+05   2.9544600e+05   2.9225000e+05   2.9578500e+05   3.4664000e+05   3.3256400e+05   2.3993300e+05   2.4227600e+05   3.8853800e+05   3.6749800e+05   2.3000600e+05   2.2918200e+05   5.2321900e+05   5.5071500e+05   4.1035200e+05   0.0000000e+00   5.9863700e+05   7.2026100e+05   2.8445900e+05   3.3682700e+05   4.9011300e+05   5.6773600e+05
   8.0493100e+05   8.3900800e+05   7.9464200e+05   8.6682000e+05   5.7578100e+05   5.7792000e+05   1.0020980e+06   1.0958790e+06   5.6243400e+05   6.0808700e+05   5.6650500e+05   5.8007500e+05   6.7838500e+05   6.8009600e+05   6.6935500e+05   6.6321900e+05   5.1395900e+05   6.1113200e+05   7.8815100e+05   8.5060600e+05   5.0178200e+05   4.8079800e+05   7.6049100e+05   7.3592600e+05   5.3603600e+05   5.4871700e+05   5.4935100e+05   5.4042500e+05   6.2013700e+05   6.1887300e+05   6.3303000e+05   6.4209100e+05   8.0223600e+05   8.0045300e+05   5.3166200e+05   5.0265400e+05   5.7196500e+05   5.4666800e+05   5.5267000e+05   5.5626900e+05   4.9275100e+05   4.8112800e+05   8.1643200e+05   8.0102100e+05   7.6480300e+05   7.9601000e+05   7.1585400e+05   6.8409400e+05   6.5213500e+05   6.6462900e+05   7.8675000e+05   6.6176400e+05   6.0245100e+05   5.9604300e+05   7.4867700e+05   7.7319100e+05   8.5131600e+05   8.5490100e+05   6.9794600e+05   7.1768500e+05   8.0955800e+05   7.0405800e+05   5.8244200e+05   6.1058400e+05   6.4869600e+05   7.5853600e+05   1.0111940e+06   1.1303550e+06   6.3746800e+05   5.5978200e+05   5.3573500e+05   5.3965200e+05   5.8772600e+05   6.0358600e+05   5.1006500e+05   5.0075500e+05   6.3669300e+05   6.1650600e+05   4.7168300e+05   4.6413700e+05   7.5485500e+05   7.6689000e+05   6.3002300e+05   5.9863700e+05   0.0000000e+00   9.3458600e+05   5.2631500e+05   5.6576100e+05   7.6530900e+05   7.9326700e+05
   9.4215600e+05   9.4693100e+05   8.6049500e+05   9.7592800e+05   6.7208900e+05   6.1879300e+05   1.0250610e+06   1.1623710e+06   6.2848900e+05   6.5877000e+05   6.0800600e+05   6.7633000e+05   7.6986100e+05   7.6692800e+05   7.1155900e+05   7.0495700e+05   6.1581400e+05   7.0645100e+05   8.4396300e+05   9.1143900e+05   5.7857500e+05   5.6942500e+05   8.3521500e+05   8.1814500e+05   6.0364200e+05   6.3534100e+05   6.1892600e+05   6.1605900e+05   7.1932000e+05   7.1227000e+05   6.6797300e+05   7.1967000e+05   8.6265100e+05   8.5727000e+05   6.0076900e+05   5.8302500e+05   6.7163500e+05   6.5669800e+05   6.5702200e+05   6.5262200e+05   5.7488100e+05   6.0498000e+05   8.7153000e+05   8.6549600e+05   8.7814600e+05   8.4772200e+05   7.6621100e+05   7.4688000e+05   6.9601000e+05   7.6876800e+05   8.5702000e+05   7.5262500e+05   6.7202400e+05   6.7317600e+05   8.1417900e+05   8.2368700e+05   9.0025200e+05   9.3158200e+05   7.7911900e+05   8.2895200e+05   8.9635700e+05   7.6140300e+05   6.4624800e+05   7.1585800e+05   7.1897500e+05   8.0923000e+05   1.1031550e+06   1.2656680e+06   6.8319600e+05   6.3260000e+05   6.2995000e+05   6.5179800e+05   6.9772600e+05   6.8754400e+05   5.6761500e+05   5.7495200e+05   6.9068700e+05   6.7990200e+05   5.2681400e+05   5.6218400e+05   8.3462600e+05   8.7893000e+05   7.2045400e+05   7.2026100e+05   9.3458600e+05   0.0000000e+00   6.0653100e+05   6.4719500e+05   8.4027900e+05   8.8978900e+05
   4.8597500e+05   4.9040200e+05   4.0291300e+05   5.4490100e+05   2.1776800e+05   2.2152500e+05   6.2118500e+05   7.4913600e+05   1.8323600e+05   2.4245300e+05   2.2721900e+05   2.6839100e+05   3.0727100e+05   3.3335700e+05   3.1361600e+05   3.0758900e+05   2.1634900e+05   2.8447400e+05   4.1043800e+05   5.0797600e+05   1.2963000e+05   1.3187000e+05   4.0547000e+05   3.8688100e+05   1.7714700e+05   2.0562100e+05   2.1442300e+05   1.9227000e+05   2.9351500e+05   2.7974900e+05   2.5520500e+05   2.9118000e+05   4.5153700e+05   4.3897400e+05   1.9296100e+05   1.7901300e+05   2.6163700e+05   2.2959400e+05   2.0377700e+05   2.1936200e+05   1.3603900e+05   1.4401100e+05   4.7071900e+05   4.8211300e+05   4.0520400e+05   4.0988400e+05   3.6668300e+05   3.4271000e+05   3.1381400e+05   3.4058300e+05   4.9740900e+05   3.4430500e+05   2.6060400e+05   2.5077200e+05   3.8709200e+05   4.0702000e+05   4.7878500e+05   5.1527000e+05   3.1941900e+05   4.0319700e+05   4.2934000e+05   2.9358700e+05   1.9914400e+05   2.7211600e+05   2.8421100e+05   3.6951000e+05   6.2900800e+05   8.8201800e+05   2.5804800e+05   2.0407600e+05   1.9967000e+05   2.0916700e+05   2.6020800e+05   2.7591700e+05   1.2882400e+05   1.5536500e+05   2.6345000e+05   2.4055300e+05   1.1696400e+05   1.3078900e+05   4.3932600e+05   4.6094200e+05   2.8292100e+05   2.8445900e+05   5.2631500e+05   6.0653100e+05   0.0000000e+00   2.1994800e+05   4.1198000e+05   4.6389300e+05
   5.1610800e+05   5.5114900e+05   4.7695300e+05   6.5253500e+05   2.7718900e+05   2.3174000e+05   6.5456300e+05   7.2557000e+05   2.1625400e+05   2.6157100e+05   2.4370000e+05   2.7320000e+05   3.4255500e+05   3.9645900e+05   3.5576400e+05   3.7458600e+05   2.7139800e+05   3.2939300e+05   4.3253800e+05   5.7437000e+05   2.0982700e+05   1.5812100e+05   3.9219100e+05   4.0044500e+05   2.1023500e+05   2.3419100e+05   2.3287900e+05   2.1296000e+05   3.3225100e+05   3.4965000e+05   3.2214400e+05   3.2865100e+05   4.8311000e+05   4.4136400e+05   1.8011000e+05   1.9873600e+05   2.8791700e+05   2.9629100e+05   2.9455200e+05   2.7966100e+05   2.1246100e+05   1.9686100e+05   5.1013200e+05   5.0713700e+05   4.4213200e+05   4.1697700e+05   3.8838400e+05   3.6936600e+05   3.2867800e+05   3.4769300e+05   5.4208300e+05   3.6767800e+05   2.8579600e+05   2.9042000e+05   4.5864900e+05   4.8402500e+05   5.4182100e+05   5.8173400e+05   3.8984000e+05   4.1174300e+05   4.5562000e+05   3.2859200e+05   2.3668300e+05   2.7321000e+05   2.9972900e+05   4.0453700e+05   7.0510900e+05   8.8742100e+05   2.8307800e+05   2.4020000e+05   2.3387500e+05   2.4834500e+05   2.9922000e+05   3.6528100e+05   1.8757900e+05   1.8296700e+05   3.0030800e+05   2.7690200e+05   1.3861800e+05   1.3401700e+05   4.3308400e+05   4.6701500e+05   3.0292200e+05   3.3682700e+05   5.6576100e+05   6.4719500e+05   2.1994800e+05   0.0000000e+00   4.0516600e+05   5.1173500e+05
   6.7600400e+05   6.6634300e+05   6.2801700e+05   7.7153800e+05   4.0902100e+05   3.9939400e+05   7.7571000e+05   8.7901000e+05   3.6330300e+05   4.1392200e+05   3.9011300e+05   4.2232700e+05   5.1364200e+05   5.0111500e+05   4.7890400e+05   4.8203500e+05   4.0059000e+05   4.5831100e+05   5.6552800e+05   6.5023000e+05   3.3933400e+05   2.9623500e+05   5.6846800e+05   5.2863200e+05   3.3932800e+05   3.8664300e+05   3.5727600e+05   3.4908900e+05   4.0224800e+05   4.4115900e+05   4.3311300e+05   4.3993300e+05   6.0579100e+05   5.9805800e+05   3.0772100e+05   3.1617800e+05   4.1775300e+05   4.2904100e+05   4.0266700e+05   3.8823900e+05   3.2391600e+05   3.0511900e+05   6.0838900e+05   6.7335000e+05   5.9352300e+05   5.5911800e+05   5.6148700e+05   5.5416400e+05   5.0710700e+05   5.3614000e+05   6.7090300e+05   5.3103100e+05   4.1063100e+05   4.5128800e+05   5.8159400e+05   5.7571500e+05   6.3768300e+05   6.7701500e+05   4.9810700e+05   5.7883700e+05   6.1390700e+05   4.8514300e+05   4.1268300e+05   4.4370400e+05   4.9134300e+05   5.7209900e+05   8.8741600e+05   1.0166630e+06   4.5802000e+05   3.6481400e+05   3.7353600e+05   4.1722500e+05   4.3872700e+05   4.7683900e+05   3.2705900e+05   3.5279400e+05   4.3999600e+05   4.5191000e+05   3.1955800e+05   3.0310600e+05   5.9621500e+05   6.1358200e+05   4.8334700e+05   4.9011300e+05   7.6530900e+05   8.4027900e+05   4.1198000e+05   4.0516600e+05   0.0000000e+00   6.5622900e+05
   7.9003400e+05   8.2306100e+05   7.2807400e+05   8.5898500e+05   4.9459300e+05   4.7384200e+05   8.8802400e+05   9.7870600e+05   4.6079100e+05   5.0952800e+05   5.0003400e+05   5.3577100e+05   6.0601100e+05   5.7697600e+05   5.9047600e+05   5.5557900e+05   4.5755900e+05   5.5562800e+05   6.6638400e+05   8.0627800e+05   4.3206100e+05   4.2680000e+05   7.0556000e+05   6.1326100e+05   4.1588800e+05   4.4612600e+05   4.8946000e+05   4.5209500e+05   5.6252900e+05   5.6320800e+05   5.5280100e+05   5.8707800e+05   7.1796700e+05   6.9490400e+05   4.4072100e+05   4.2256000e+05   5.2258300e+05   5.3912300e+05   5.2706100e+05   5.1521900e+05   4.3271600e+05   4.4775200e+05   7.2404300e+05   7.8405800e+05   7.0456600e+05   7.3191700e+05   6.7600700e+05   6.3211900e+05   5.9249900e+05   5.8367500e+05   7.5394600e+05   5.7457900e+05   5.3094500e+05   5.3641700e+05   7.1032600e+05   6.9739700e+05   7.4233500e+05   7.9109900e+05   6.2364800e+05   6.7991500e+05   7.3828600e+05   6.0178700e+05   5.2209400e+05   5.5072000e+05   5.6389700e+05   6.7785000e+05   9.9990700e+05   1.1045370e+06   5.4793200e+05   4.9648800e+05   4.9797900e+05   4.9372100e+05   5.3685500e+05   5.8253100e+05   4.3819400e+05   4.2742400e+05   5.6977400e+05   5.5610200e+05   4.0326400e+05   4.1360600e+05   7.0857300e+05   7.5451400e+05   5.9430600e+05   5.6773600e+05   7.9326700e+05   8.8978900e+05   4.6389300e+05   5.1173500e+05   6.5622900e+05   0.0000000e+00
