# Supplementary material for: Autistic traits and individual brain differences: functional network efficiency reflects attentional and social impairments, structural nodal efficiencies index systemising and theory-of-mind skills
Source: Mol Autism. 2021 Jan 21;12:3. doi: 10.1186/s13229-020-00377-8 (PMC7818759; doi:10.1186/s13229-020-00377-8)
Supplement: Supplementary file 9 — Additional file 9. Brain-behaviour correlations. README file detailing data curation; AAL-90 region masks in NIfTI format; spreadseehts of Spearman correlations; code and data for the correlational analysis. [file 13229_2020_377_MOESM9_ESM.zip › Paul_Arora_et_al_data/Physiological/BBC/analysis/Diffusion_Analaysis/adj_matrixes/NOS_weighted/symmetric/connection_matrix_sym_aHU0040.txt]

   0.0000000e+00   9.3568900e+05   8.4435300e+05   8.2819900e+05   5.4389800e+05   5.6664300e+05   9.7752900e+05   1.0358430e+06   4.9729500e+05   5.6338500e+05   5.3911100e+05   5.9063100e+05   6.5132300e+05   6.3426800e+05   6.4950200e+05   6.3106600e+05   5.2618200e+05   5.7905500e+05   6.9378800e+05   6.9464400e+05   4.3166300e+05   4.6817300e+05   7.7730600e+05   6.6081000e+05   5.2575200e+05   5.5395100e+05   4.9693400e+05   4.7101700e+05   6.3719500e+05   6.0024200e+05   6.3849600e+05   6.8736900e+05   7.7717500e+05   7.5635700e+05   5.1596100e+05   4.7760200e+05   6.0505200e+05   5.4182600e+05   5.5558000e+05   5.7236200e+05   4.8437500e+05   4.5488800e+05   7.6782900e+05   7.2057900e+05   6.8141000e+05   7.6731900e+05   6.8744200e+05   6.8639000e+05   6.0623300e+05   6.5520000e+05   7.2252400e+05   5.9784200e+05   4.9619400e+05   5.2221200e+05   6.9998400e+05   6.8637300e+05   7.9454700e+05   8.7136600e+05   6.1266500e+05   6.8978700e+05   6.7051400e+05   6.6291600e+05   4.8413600e+05   6.1814200e+05   5.6918800e+05   6.5393800e+05   8.9421600e+05   1.0197630e+06   5.9842500e+05   4.9444800e+05   5.4473000e+05   5.6394000e+05   5.8024600e+05   6.0108000e+05   4.9280700e+05   4.8073000e+05   6.0571100e+05   5.9657100e+05   4.5286500e+05   4.1734000e+05   7.0760000e+05   7.7183300e+05   6.1425500e+05   6.2314500e+05   8.0445300e+05   7.9697800e+05   4.6399900e+05   5.0405000e+05   6.3186200e+05   6.9216600e+05
   9.3568900e+05   0.0000000e+00   9.5234000e+05   8.9205000e+05   6.1657800e+05   5.9214800e+05   1.0223250e+06   1.0720470e+06   5.9007300e+05   6.3098200e+05   6.0319800e+05   6.4741600e+05   7.4305900e+05   7.1197700e+05   6.3218800e+05   6.6583300e+05   5.5256000e+05   5.9650500e+05   7.1991100e+05   7.6017700e+05   5.0247200e+05   5.1441000e+05   7.7657700e+05   7.0796100e+05   6.0333900e+05   5.8410800e+05   5.7001700e+05   5.7222300e+05   7.3496000e+05   6.5935700e+05   6.8939400e+05   6.9967400e+05   8.1631400e+05   8.0971300e+05   5.7462400e+05   4.9528500e+05   6.6165400e+05   6.0252300e+05   6.7625600e+05   6.3510800e+05   5.3766800e+05   5.3555600e+05   8.2576500e+05   7.9693400e+05   7.4215800e+05   8.5630400e+05   7.2492400e+05   7.3690400e+05   7.0020200e+05   7.5343800e+05   7.7096200e+05   6.5548400e+05   5.8821600e+05   6.5272300e+05   7.9504500e+05   8.0660200e+05   9.1596000e+05   9.6481200e+05   7.2384500e+05   7.5269500e+05   7.7972600e+05   7.8584500e+05   6.0923300e+05   7.3578800e+05   6.3432200e+05   7.0595200e+05   1.0134540e+06   1.1388360e+06   7.1658100e+05   6.4879700e+05   6.3878600e+05   7.0710700e+05   7.2768600e+05   7.1490100e+05   5.2860800e+05   5.3966400e+05   6.6565600e+05   6.3500100e+05   4.8607200e+05   4.7792900e+05   7.7222400e+05   8.3359800e+05   6.8313600e+05   6.5487300e+05   8.6953700e+05   9.0813600e+05   5.7819100e+05   6.0519600e+05   7.3530900e+05   7.4743800e+05
   8.4435300e+05   9.5234000e+05   0.0000000e+00   8.1602600e+05   5.2407900e+05   5.4061600e+05   9.5952800e+05   1.0637220e+06   5.2364000e+05   5.5020200e+05   5.4954200e+05   5.9343800e+05   6.9425200e+05   6.4881000e+05   6.1883700e+05   6.0978600e+05   5.5596600e+05   6.1233900e+05   6.9334300e+05   7.1453700e+05   4.7416200e+05   4.5664300e+05   7.8173500e+05   6.2885500e+05   5.0680300e+05   5.2838700e+05   4.9131600e+05   4.9236000e+05   7.2515500e+05   6.4366500e+05   6.0617300e+05   6.4178600e+05   7.2219000e+05   7.3957200e+05   5.0250000e+05   4.3880300e+05   5.5250000e+05   5.4351700e+05   5.9119700e+05   5.4768200e+05   4.5173700e+05   4.5225100e+05   7.2341100e+05   7.4294200e+05   7.2829000e+05   7.9865200e+05   6.8400000e+05   6.7136100e+05   6.0134700e+05   6.6901500e+05   7.4044500e+05   6.1977200e+05   5.2031400e+05   5.3349000e+05   7.1076800e+05   7.3558500e+05   7.5974700e+05   8.4173400e+05   6.6586500e+05   6.9610800e+05   6.8879200e+05   7.2987200e+05   5.1935400e+05   6.6660700e+05   5.5738400e+05   6.5326600e+05   9.7213700e+05   1.0463560e+06   6.1519000e+05   5.2964500e+05   5.4822400e+05   6.0045800e+05   6.5911000e+05   6.6889200e+05   4.9085700e+05   4.5775200e+05   6.2687300e+05   5.9888800e+05   4.5957100e+05   4.4754900e+05   7.4501400e+05   7.6607700e+05   6.1151300e+05   5.7923400e+05   7.9924400e+05   8.5684400e+05   5.1453500e+05   5.5031300e+05   6.7355700e+05   6.5835200e+05
   8.2819900e+05   8.9205000e+05   8.1602600e+05   0.0000000e+00   5.0811600e+05   5.6176800e+05   9.1628600e+05   1.0492690e+06   4.8921600e+05   5.5701900e+05   5.1214800e+05   5.6510600e+05   6.6294900e+05   6.3660000e+05   6.2811000e+05   5.9383300e+05   4.9804400e+05   5.8937700e+05   6.6117700e+05   6.7256600e+05   4.1716700e+05   4.4100000e+05   7.3440400e+05   6.2703800e+05   4.6122200e+05   5.0444600e+05   4.6283500e+05   4.8722600e+05   6.6931200e+05   6.0644200e+05   6.2675500e+05   6.0970600e+05   7.3906900e+05   7.1944600e+05   5.1588500e+05   4.7982200e+05   5.9859100e+05   5.3511200e+05   5.5462000e+05   5.5820500e+05   4.7326600e+05   4.7545200e+05   7.9531700e+05   7.6585700e+05   7.1558300e+05   7.5207800e+05   6.8864600e+05   6.9642600e+05   6.4282100e+05   7.0675500e+05   7.4198900e+05   6.6480700e+05   5.5554300e+05   5.3516800e+05   7.1209700e+05   7.0292900e+05   7.7998400e+05   8.8334200e+05   6.6213100e+05   7.3702500e+05   6.7070300e+05   6.2815200e+05   4.8818900e+05   6.6162100e+05   5.6772000e+05   6.4135200e+05   9.2125300e+05   9.6930700e+05   6.1776000e+05   5.2735200e+05   5.7043500e+05   6.1669200e+05   6.7745000e+05   6.6533800e+05   4.6653500e+05   4.6418600e+05   6.6111000e+05   6.4457100e+05   4.6148000e+05   4.3517700e+05   7.2017600e+05   7.6878600e+05   6.5826800e+05   5.6642300e+05   7.7502000e+05   8.1977300e+05   5.0201700e+05   5.4334200e+05   6.7216100e+05   6.4201700e+05
   5.4389800e+05   6.1657800e+05   5.2407900e+05   5.0811600e+05   0.0000000e+00   2.4240600e+05   6.0316700e+05   7.2388900e+05   2.2074900e+05   2.9133500e+05   2.4010000e+05   2.7944000e+05   4.3330600e+05   3.3268400e+05   3.3808100e+05   3.0454300e+05   2.4786700e+05   3.0235600e+05   3.7623400e+05   3.8163000e+05   1.5324500e+05   1.8157100e+05   4.5691600e+05   3.6518700e+05   2.0833100e+05   2.2218900e+05   1.9773100e+05   2.0765500e+05   4.0002600e+05   3.4469000e+05   3.5500800e+05   3.4521400e+05   4.8438900e+05   4.1865700e+05   2.2610600e+05   1.7673700e+05   2.8400600e+05   2.6772200e+05   3.0608200e+05   2.4920600e+05   1.4271800e+05   1.5424600e+05   4.6675700e+05   4.2671400e+05   3.8271200e+05   4.8092800e+05   3.8261700e+05   3.8164400e+05   3.2226000e+05   3.6196500e+05   4.5109000e+05   3.0215600e+05   2.0858500e+05   2.4871200e+05   4.3753300e+05   3.9220600e+05   4.7054300e+05   5.8861200e+05   3.3869200e+05   3.8968800e+05   4.0364700e+05   3.8769900e+05   1.9745600e+05   3.6762000e+05   2.8226500e+05   3.5685600e+05   6.3859800e+05   7.4715100e+05   3.0041700e+05   2.4089200e+05   2.5919800e+05   2.8006700e+05   3.4061200e+05   3.5550100e+05   1.6948400e+05   1.8060300e+05   3.2302900e+05   3.2769300e+05   1.5968200e+05   1.3741500e+05   4.0112300e+05   4.6995900e+05   3.2122000e+05   2.7238400e+05   4.9203500e+05   4.9620300e+05   1.9968900e+05   2.5956100e+05   4.0115100e+05   3.7050700e+05
   5.6664300e+05   5.9214800e+05   5.4061600e+05   5.6176800e+05   2.4240600e+05   0.0000000e+00   6.1781400e+05   7.2482000e+05   2.3907500e+05   2.8672200e+05   2.6593700e+05   2.6218000e+05   3.8670300e+05   3.6203300e+05   3.4989100e+05   3.0859600e+05   2.7578800e+05   3.0291300e+05   3.9566100e+05   4.1811300e+05   1.6635600e+05   1.4860800e+05   4.5674100e+05   3.4896700e+05   2.3530400e+05   2.3688700e+05   2.1533700e+05   2.3041800e+05   3.6731100e+05   3.2365100e+05   3.4027300e+05   3.4075400e+05   4.7195700e+05   4.1817800e+05   1.8467600e+05   1.6821200e+05   2.8486300e+05   2.5628700e+05   2.8909900e+05   2.8396000e+05   1.8407400e+05   1.3794900e+05   4.1698900e+05   4.1374400e+05   4.0714200e+05   4.6062500e+05   3.8354100e+05   3.7131500e+05   3.2663400e+05   3.6687000e+05   4.2466200e+05   3.1914800e+05   2.2769600e+05   2.3641700e+05   4.2289400e+05   3.8591400e+05   4.7950000e+05   5.7674000e+05   3.3569700e+05   3.9275200e+05   4.0147600e+05   3.9953000e+05   2.1145500e+05   3.5617500e+05   2.9070000e+05   3.6075100e+05   6.1333000e+05   7.0663900e+05   3.0001600e+05   2.4315600e+05   2.7295500e+05   3.0886000e+05   3.5086300e+05   3.2139700e+05   1.8645400e+05   1.9856600e+05   3.3864200e+05   3.2449200e+05   1.6663600e+05   1.7615400e+05   4.3174800e+05   4.9327700e+05   3.2881700e+05   3.2103900e+05   4.9874000e+05   5.2593700e+05   2.1625400e+05   2.5805200e+05   3.9616800e+05   3.9558500e+05
   9.7752900e+05   1.0223250e+06   9.5952800e+05   9.1628600e+05   6.0316700e+05   6.1781400e+05   0.0000000e+00   1.0903190e+06   6.4631000e+05   6.7365300e+05   6.4052700e+05   7.0164900e+05   8.0578500e+05   7.4671700e+05   7.4241700e+05   6.7353000e+05   6.0670000e+05   7.0078200e+05   7.6908200e+05   8.2299000e+05   5.6009100e+05   5.8290600e+05   8.4823300e+05   7.7438200e+05   6.1074600e+05   6.4025600e+05   5.9113100e+05   5.8505800e+05   7.3519400e+05   7.2585900e+05   7.2711300e+05   7.5069500e+05   8.7366100e+05   8.4401100e+05   5.7791600e+05   5.6635000e+05   6.8800100e+05   6.3294800e+05   6.7670300e+05   6.3942900e+05   5.5177400e+05   5.4764300e+05   8.5119400e+05   8.0319400e+05   8.0554300e+05   8.5369800e+05   7.7769700e+05   7.7308400e+05   6.8574600e+05   7.3901400e+05   8.2745700e+05   6.6882000e+05   5.6598900e+05   6.1506200e+05   7.9701900e+05   8.0470000e+05   8.6870900e+05   9.1954400e+05   7.1376600e+05   7.8131600e+05   7.8288000e+05   7.5089800e+05   5.7299600e+05   7.5825400e+05   6.7849500e+05   7.8780600e+05   1.0750200e+06   1.1462520e+06   6.9793000e+05   6.3210600e+05   6.5563700e+05   6.8083900e+05   7.3218200e+05   7.2854300e+05   5.5949500e+05   5.7390800e+05   7.2192000e+05   7.1591900e+05   5.7187300e+05   5.9482900e+05   8.7301900e+05   9.6211500e+05   7.3044700e+05   7.0790900e+05   8.9386700e+05   9.0580600e+05   5.8680600e+05   6.3245000e+05   7.4126700e+05   8.2475800e+05
   1.0358430e+06   1.0720470e+06   1.0637220e+06   1.0492690e+06   7.2388900e+05   7.2482000e+05   1.0903190e+06   0.0000000e+00   7.2854500e+05   7.4967700e+05   7.9325600e+05   8.0901200e+05   9.1710000e+05   8.3225100e+05   8.3740300e+05   7.7546300e+05   7.1529700e+05   7.9750900e+05   8.8958400e+05   8.9424500e+05   6.3848200e+05   6.7709700e+05   9.4643300e+05   7.9430600e+05   7.0771600e+05   7.4229000e+05   6.6903200e+05   6.9372800e+05   9.0146200e+05   8.2663200e+05   8.4176000e+05   8.4215200e+05   9.8434100e+05   9.7029500e+05   7.1108100e+05   6.9716800e+05   7.9977800e+05   7.4499300e+05   7.7084600e+05   7.8708800e+05   6.7302600e+05   6.4877300e+05   9.9468200e+05   9.2166900e+05   8.7022200e+05   9.2309000e+05   8.8264200e+05   9.1500600e+05   8.3351900e+05   8.7748100e+05   9.8656400e+05   7.7691700e+05   6.9670100e+05   7.2127700e+05   8.6914200e+05   8.6088600e+05   9.7971000e+05   1.0699600e+06   8.3398000e+05   8.9563700e+05   8.7844700e+05   8.8323900e+05   6.8783300e+05   8.2412700e+05   7.5004500e+05   8.4460700e+05   1.1611580e+06   1.2241380e+06   8.3694700e+05   7.7164800e+05   7.4218800e+05   7.8097800e+05   8.3914900e+05   8.4927100e+05   6.5179100e+05   6.8197300e+05   8.0914000e+05   8.1905400e+05   6.3311300e+05   6.2690800e+05   9.1093600e+05   1.0191920e+06   8.4319800e+05   8.2082600e+05   9.7492800e+05   1.0249730e+06   7.0834600e+05   7.2846500e+05   8.6753700e+05   9.1866900e+05
   4.9729500e+05   5.9007300e+05   5.2364000e+05   4.8921600e+05   2.2074900e+05   2.3907500e+05   6.4631000e+05   7.2854500e+05   0.0000000e+00   2.7600200e+05   2.2214800e+05   2.6333000e+05   3.5436300e+05   3.3046700e+05   3.2144300e+05   3.0034000e+05   2.3828200e+05   3.1485300e+05   3.8769200e+05   4.1635500e+05   1.5035600e+05   1.5974600e+05   4.6474600e+05   3.5410300e+05   2.1005300e+05   2.3908800e+05   2.0819400e+05   1.8809200e+05   3.7046700e+05   3.1503400e+05   3.2640700e+05   3.3382700e+05   4.8381900e+05   4.5131500e+05   2.0829100e+05   1.7453200e+05   2.6196000e+05   2.4918400e+05   2.9942200e+05   2.7303100e+05   1.5632900e+05   1.5374300e+05   4.6940400e+05   4.3957600e+05   3.6849700e+05   4.7528900e+05   3.9290400e+05   3.9653600e+05   3.0586900e+05   3.2286700e+05   4.1697200e+05   2.8922400e+05   2.0671500e+05   2.1113400e+05   3.7389800e+05   3.8183000e+05   4.8136900e+05   5.7020600e+05   3.3486200e+05   4.1035400e+05   3.9519300e+05   3.6678800e+05   1.8439100e+05   3.3005100e+05   2.6742900e+05   3.3789100e+05   6.3571000e+05   7.2694800e+05   3.2037000e+05   2.4141200e+05   2.6354100e+05   2.8050600e+05   2.9270800e+05   3.4820400e+05   1.4959400e+05   1.6693500e+05   3.0371200e+05   3.5319600e+05   1.4584000e+05   1.3223300e+05   4.3919500e+05   4.8021400e+05   3.3421900e+05   2.8421700e+05   4.4888600e+05   4.9136400e+05   1.8596600e+05   2.3564600e+05   3.5448000e+05   3.9849500e+05
   5.6338500e+05   6.3098200e+05   5.5020200e+05   5.5701900e+05   2.9133500e+05   2.8672200e+05   6.7365300e+05   7.4967700e+05   2.7600200e+05   0.0000000e+00   2.9289200e+05   3.1906400e+05   4.0708100e+05   3.9293800e+05   3.6371800e+05   3.4823600e+05   2.6006000e+05   3.2597800e+05   4.5946700e+05   4.3575800e+05   1.8905700e+05   2.1020200e+05   5.0240800e+05   3.9709200e+05   2.5899100e+05   2.8625500e+05   2.5217300e+05   2.4711600e+05   3.8986700e+05   3.4312800e+05   3.9440900e+05   3.8840900e+05   5.1243700e+05   4.6739700e+05   2.4800900e+05   2.0301400e+05   2.9752200e+05   2.8327600e+05   3.5116800e+05   3.1726800e+05   2.0778400e+05   1.8168600e+05   4.7678700e+05   4.8549600e+05   4.4547400e+05   5.2561200e+05   4.2502700e+05   4.3280000e+05   3.4935900e+05   4.4734300e+05   4.6674200e+05   3.3640100e+05   2.4661800e+05   2.8147000e+05   4.3946200e+05   4.3798700e+05   5.3318800e+05   6.1461500e+05   3.6780900e+05   4.5391900e+05   4.2379000e+05   4.5849700e+05   2.5756700e+05   3.9393900e+05   3.1816100e+05   3.9753100e+05   6.8227900e+05   7.2480400e+05   3.4597200e+05   2.8061700e+05   3.1465900e+05   3.4413100e+05   3.7582500e+05   4.0308800e+05   2.0583000e+05   2.2367600e+05   3.3500000e+05   3.5058700e+05   1.9296300e+05   1.8479400e+05   4.7861700e+05   5.4020100e+05   3.6231200e+05   3.2704300e+05   5.1611500e+05   5.5907500e+05   2.4346600e+05   2.8584200e+05   3.9454900e+05   4.4108800e+05
   5.3911100e+05   6.0319800e+05   5.4954200e+05   5.1214800e+05   2.4010000e+05   2.6593700e+05   6.4052700e+05   7.9325600e+05   2.2214800e+05   2.9289200e+05   0.0000000e+00   2.8805700e+05   3.7216400e+05   3.6710700e+05   3.3328900e+05   3.0895400e+05   2.3792100e+05   2.7851800e+05   4.0682400e+05   4.3212200e+05   1.6983000e+05   1.8599600e+05   4.5777800e+05   3.4051800e+05   2.2751200e+05   2.4005100e+05   2.2615800e+05   2.3902100e+05   3.6821000e+05   3.3275200e+05   3.3480300e+05   3.3805700e+05   4.5955500e+05   4.4298500e+05   2.1670200e+05   1.7646700e+05   3.1059900e+05   2.5681100e+05   3.0443800e+05   2.9986600e+05   1.8138600e+05   1.5429900e+05   4.6721900e+05   4.7204900e+05   3.9763200e+05   4.7313600e+05   3.8049600e+05   4.1502600e+05   3.2810200e+05   3.4029800e+05   4.3248500e+05   3.1484800e+05   2.1879200e+05   2.5404900e+05   3.9796900e+05   3.9453500e+05   5.0145300e+05   5.8636500e+05   3.2057600e+05   4.0794200e+05   3.9942100e+05   4.1971700e+05   2.2814800e+05   3.8017200e+05   2.4482500e+05   3.2521400e+05   6.3157500e+05   6.9328600e+05   2.8753600e+05   2.3967400e+05   2.6535900e+05   2.7373000e+05   3.4234400e+05   3.6615500e+05   1.6396200e+05   1.6991400e+05   3.2086300e+05   3.1432400e+05   1.5645100e+05   1.2589000e+05   4.0736900e+05   4.7090000e+05   3.2688800e+05   2.8708700e+05   4.8413000e+05   5.4257600e+05   2.4782600e+05   2.4439200e+05   3.9233500e+05   4.1460200e+05
   5.9063100e+05   6.4741600e+05   5.9343800e+05   5.6510600e+05   2.7944000e+05   2.6218000e+05   7.0164900e+05   8.0901200e+05   2.6333000e+05   3.1906400e+05   2.8805700e+05   0.0000000e+00   4.2557100e+05   4.0722900e+05   3.5809400e+05   3.3589300e+05   2.5481100e+05   3.4034700e+05   4.5326300e+05   4.9465000e+05   2.3043600e+05   2.3324200e+05   4.9557200e+05   3.8617000e+05   2.7546700e+05   2.8811900e+05   2.5054800e+05   2.5077500e+05   4.1144300e+05   3.7932400e+05   3.9881600e+05   3.7778500e+05   5.0679800e+05   4.8635500e+05   2.4942400e+05   2.2967100e+05   3.5364700e+05   2.8989000e+05   3.2359700e+05   3.1133600e+05   2.3010200e+05   2.1082100e+05   5.2331200e+05   4.8576900e+05   4.3665900e+05   5.0580700e+05   3.8915300e+05   4.4215200e+05   3.7479700e+05   4.0807100e+05   4.9420600e+05   3.6826800e+05   2.6817900e+05   2.7942600e+05   4.7227200e+05   4.6261100e+05   4.9299300e+05   6.1275100e+05   3.6066000e+05   4.3225000e+05   4.3378200e+05   4.4510400e+05   2.4490400e+05   3.9849600e+05   2.9644800e+05   3.9352800e+05   6.8311600e+05   7.6234500e+05   3.3854400e+05   3.0046600e+05   2.8226200e+05   2.9857800e+05   3.5725000e+05   3.9286200e+05   2.2496700e+05   2.1312900e+05   3.6168500e+05   3.7284300e+05   1.9875800e+05   1.7493400e+05   4.5155900e+05   4.8193200e+05   3.3654100e+05   3.3951800e+05   5.1692000e+05   5.5751100e+05   2.4722700e+05   2.6064200e+05   4.3699800e+05   4.5683100e+05
   6.5132300e+05   7.4305900e+05   6.9425200e+05   6.6294900e+05   4.3330600e+05   3.8670300e+05   8.0578500e+05   9.1710000e+05   3.5436300e+05   4.0708100e+05   3.7216400e+05   4.2557100e+05   0.0000000e+00   4.9295000e+05   4.8593800e+05   4.4780300e+05   3.8624800e+05   4.6101100e+05   5.2503100e+05   5.6057300e+05   3.1274200e+05   3.2015500e+05   6.0976100e+05   5.0346000e+05   3.7199300e+05   4.0510400e+05   3.3533600e+05   3.7597300e+05   5.3480800e+05   4.9493000e+05   4.8650400e+05   4.8575400e+05   6.1145800e+05   5.8822800e+05   3.4346700e+05   3.3080900e+05   4.3553900e+05   4.1728400e+05   4.2379100e+05   4.7364400e+05   3.2086700e+05   2.9965300e+05   5.9747200e+05   5.6245900e+05   5.4736900e+05   6.2253200e+05   5.2215200e+05   5.3925300e+05   4.6959200e+05   5.3026800e+05   5.5409300e+05   4.4459700e+05   3.6927700e+05   3.7957300e+05   5.6101600e+05   5.6639600e+05   6.1670500e+05   7.1677800e+05   4.9134700e+05   5.6057700e+05   5.3677900e+05   5.2268600e+05   3.7658900e+05   5.2482200e+05   4.6338000e+05   5.5595300e+05   8.2541500e+05   8.8606000e+05   4.6448100e+05   3.8746100e+05   4.2133900e+05   4.3510200e+05   4.7639200e+05   5.0415100e+05   3.8967500e+05   3.3766900e+05   4.4849900e+05   4.7341100e+05   2.8220600e+05   2.9532400e+05   5.7207500e+05   6.0243800e+05   4.4440500e+05   4.2021100e+05   6.4930700e+05   6.5865400e+05   3.3897300e+05   3.3849100e+05   4.5916100e+05   5.2687600e+05
   6.3426800e+05   7.1197700e+05   6.4881000e+05   6.3660000e+05   3.3268400e+05   3.6203300e+05   7.4671700e+05   8.3225100e+05   3.3046700e+05   3.9293800e+05   3.6710700e+05   4.0722900e+05   4.9295000e+05   0.0000000e+00   4.3715200e+05   3.7764200e+05   3.3226500e+05   3.9282100e+05   5.0166300e+05   5.2627400e+05   2.6053600e+05   2.8573100e+05   5.9802100e+05   4.5044000e+05   3.1639300e+05   3.6292700e+05   2.9231700e+05   2.9282800e+05   4.7811000e+05   4.4555700e+05   4.2203100e+05   4.7264800e+05   6.0707000e+05   5.7926900e+05   3.0918300e+05   2.8141200e+05   3.8040200e+05   3.5369100e+05   3.6170900e+05   3.8230900e+05   2.7158900e+05   2.7441200e+05   5.4447600e+05   5.3731400e+05   5.0831900e+05   5.5116400e+05   4.4074200e+05   4.6791600e+05   4.1336400e+05   4.6861300e+05   5.3212100e+05   4.1390200e+05   3.4903100e+05   3.6460800e+05   5.2416900e+05   5.3274800e+05   5.6985200e+05   7.1167700e+05   4.5478200e+05   4.9822800e+05   5.0960400e+05   5.2460100e+05   2.9759800e+05   4.7597200e+05   3.7565000e+05   5.1548700e+05   7.2985500e+05   8.7617500e+05   4.3215000e+05   3.3942000e+05   3.8423100e+05   4.1780100e+05   4.4060300e+05   4.1921400e+05   2.6545500e+05   2.9866200e+05   4.2992300e+05   4.6487100e+05   2.8123500e+05   2.6295100e+05   5.5774300e+05   6.0894700e+05   4.2309200e+05   4.0848600e+05   5.9751600e+05   6.3940100e+05   3.2761400e+05   3.3416700e+05   4.7550400e+05   4.9867100e+05
   6.4950200e+05   6.3218800e+05   6.1883700e+05   6.2811000e+05   3.3808100e+05   3.4989100e+05   7.4241700e+05   8.3740300e+05   3.2144300e+05   3.6371800e+05   3.3328900e+05   3.5809400e+05   4.8593800e+05   4.3715200e+05   0.0000000e+00   3.9813000e+05   3.3007500e+05   3.6304600e+05   4.8077500e+05   4.9652400e+05   2.2945900e+05   2.4457100e+05   5.7634400e+05   4.9124200e+05   3.2060700e+05   3.4919700e+05   3.0304700e+05   3.1645300e+05   4.4943500e+05   4.1994600e+05   4.4556700e+05   4.4096900e+05   5.5874200e+05   5.4120300e+05   2.9355800e+05   2.6883400e+05   3.9028800e+05   3.5127400e+05   3.5988000e+05   3.6495000e+05   2.6217400e+05   2.3671600e+05   5.6785000e+05   5.2130700e+05   4.9504900e+05   5.5121600e+05   4.7071800e+05   5.1623200e+05   4.1030400e+05   4.1667200e+05   5.2487100e+05   3.9463700e+05   3.1320400e+05   3.2604600e+05   4.9820700e+05   5.1059900e+05   5.5371100e+05   6.8173100e+05   4.0751400e+05   4.9067000e+05   4.6645900e+05   4.6974400e+05   2.7765600e+05   4.8251500e+05   3.3878300e+05   4.7133700e+05   7.4769400e+05   7.8863500e+05   3.9139100e+05   3.0386500e+05   3.3614400e+05   3.5589700e+05   4.2527500e+05   4.2099300e+05   2.7204600e+05   2.5837500e+05   3.8367000e+05   4.0468700e+05   2.4730900e+05   2.4807000e+05   5.2443300e+05   5.8089000e+05   4.2375400e+05   3.9441700e+05   5.9186300e+05   6.2709800e+05   2.9227400e+05   3.2265100e+05   4.5126600e+05   5.2132700e+05
   6.3106600e+05   6.6583300e+05   6.0978600e+05   5.9383300e+05   3.0454300e+05   3.0859600e+05   6.7353000e+05   7.7546300e+05   3.0034000e+05   3.4823600e+05   3.0895400e+05   3.3589300e+05   4.4780300e+05   3.7764200e+05   3.9813000e+05   0.0000000e+00   3.3607400e+05   3.5881800e+05   4.9423000e+05   4.5909900e+05   2.1091500e+05   2.1534300e+05   5.1847800e+05   3.9799000e+05   2.8537300e+05   3.3324400e+05   2.6334900e+05   2.6588300e+05   4.2248200e+05   4.0607400e+05   4.2969800e+05   4.2367000e+05   5.2547100e+05   5.1877700e+05   2.8872800e+05   2.2961500e+05   3.5160700e+05   3.1805800e+05   3.3446000e+05   3.5452900e+05   2.4209900e+05   2.2946900e+05   5.3478700e+05   5.1718900e+05   4.7992300e+05   5.5998800e+05   4.6473500e+05   4.8621200e+05   3.6689600e+05   3.9955200e+05   5.0950600e+05   4.1025100e+05   3.0257400e+05   3.1977400e+05   4.5815300e+05   4.5626800e+05   5.3096100e+05   6.8613200e+05   4.1550000e+05   4.7961800e+05   4.4988800e+05   4.7501300e+05   2.8972800e+05   4.4369000e+05   3.5160600e+05   4.6252300e+05   7.4398300e+05   7.7853200e+05   3.5547400e+05   3.0052500e+05   3.1574500e+05   3.3350400e+05   3.8855600e+05   4.2715400e+05   2.7169200e+05   2.9086000e+05   4.2230200e+05   3.8592600e+05   2.2297300e+05   2.2283000e+05   4.8867200e+05   5.6512200e+05   3.8347200e+05   3.6472600e+05   5.4908600e+05   6.0484300e+05   3.0606200e+05   3.2220600e+05   4.3759700e+05   5.0644300e+05
   5.2618200e+05   5.5256000e+05   5.5596600e+05   4.9804400e+05   2.4786700e+05   2.7578800e+05   6.0670000e+05   7.1529700e+05   2.3828200e+05   2.6006000e+05   2.3792100e+05   2.5481100e+05   3.8624800e+05   3.3226500e+05   3.3007500e+05   3.3607400e+05   0.0000000e+00   2.7375300e+05   3.8082300e+05   4.0028500e+05   1.5803300e+05   1.4768000e+05   4.5812200e+05   3.2343300e+05   2.0548300e+05   2.3749800e+05   1.9087100e+05   2.0345400e+05   3.3187300e+05   3.4019700e+05   3.4876900e+05   3.3164100e+05   4.9664400e+05   4.5363800e+05   2.1168600e+05   1.8102000e+05   2.9413500e+05   2.7097500e+05   2.7302300e+05   2.8723200e+05   1.6744900e+05   1.5292400e+05   4.7712400e+05   4.4594200e+05   3.9224600e+05   4.6506000e+05   3.8759000e+05   4.0520500e+05   3.3104000e+05   3.5713500e+05   4.4079600e+05   3.1404300e+05   2.1279900e+05   2.4254100e+05   4.1505600e+05   4.2171300e+05   4.5710500e+05   5.7729400e+05   3.0650600e+05   4.0781600e+05   3.9617600e+05   3.7092000e+05   2.0559600e+05   3.5038700e+05   2.7441800e+05   3.2988700e+05   6.2749600e+05   6.7051100e+05   2.8279200e+05   2.0721400e+05   2.6904000e+05   2.8896500e+05   3.1679600e+05   3.5818200e+05   1.7214200e+05   1.6885200e+05   3.1494400e+05   3.2400300e+05   1.5286900e+05   1.4497800e+05   4.1422300e+05   4.8984000e+05   3.3095400e+05   2.8337400e+05   4.8875600e+05   5.3237200e+05   2.1753900e+05   2.5092000e+05   3.6317100e+05   4.1091000e+05
   5.7905500e+05   5.9650500e+05   6.1233900e+05   5.8937700e+05   3.0235600e+05   3.0291300e+05   7.0078200e+05   7.9750900e+05   3.1485300e+05   3.2597800e+05   2.7851800e+05   3.4034700e+05   4.6101100e+05   3.9282100e+05   3.6304600e+05   3.5881800e+05   2.7375300e+05   0.0000000e+00   4.4526300e+05   4.4930400e+05   2.2284800e+05   2.4725200e+05   5.2421500e+05   4.0236100e+05   2.5755800e+05   3.1386500e+05   2.7917100e+05   2.8088000e+05   4.1613100e+05   3.8889600e+05   4.0358900e+05   3.7841700e+05   4.9599900e+05   4.9401700e+05   2.7497900e+05   2.3196800e+05   3.3091700e+05   2.8656800e+05   3.0098400e+05   3.2360600e+05   2.4300900e+05   2.0802500e+05   5.5032600e+05   4.5941600e+05   4.1815900e+05   5.2424400e+05   4.2237100e+05   4.3011600e+05   3.5465600e+05   3.8014000e+05   4.9859100e+05   3.5764100e+05   2.5531100e+05   2.9804100e+05   4.3820800e+05   4.6700700e+05   5.3095300e+05   6.7908800e+05   3.8953300e+05   4.6817400e+05   4.4959400e+05   4.1471900e+05   2.6807100e+05   4.1658800e+05   3.0897600e+05   3.8524700e+05   6.5688000e+05   7.6292600e+05   3.7082900e+05   2.7249000e+05   3.0964300e+05   3.3435700e+05   4.2465700e+05   4.1940500e+05   2.2471700e+05   2.3347000e+05   3.7742000e+05   3.6309500e+05   2.2227700e+05   2.0078500e+05   4.4129900e+05   5.2444500e+05   4.0434100e+05   3.5046500e+05   5.3858300e+05   5.8965800e+05   2.7492800e+05   2.8774400e+05   4.3201200e+05   4.5025300e+05
   6.9378800e+05   7.1991100e+05   6.9334300e+05   6.6117700e+05   3.7623400e+05   3.9566100e+05   7.6908200e+05   8.8958400e+05   3.8769200e+05   4.5946700e+05   4.0682400e+05   4.5326300e+05   5.2503100e+05   5.0166300e+05   4.8077500e+05   4.9423000e+05   3.8082300e+05   4.4526300e+05   0.0000000e+00   5.9646000e+05   3.1315000e+05   3.1861600e+05   6.3978100e+05   5.5666600e+05   3.6175300e+05   4.1699700e+05   3.5602700e+05   3.8523500e+05   5.1216500e+05   5.2257200e+05   5.1638600e+05   5.3312000e+05   6.2212400e+05   6.4332600e+05   3.7451000e+05   3.2776400e+05   4.5048500e+05   3.9165600e+05   4.4224400e+05   4.3604100e+05   3.4168900e+05   3.1898800e+05   6.2410900e+05   5.6982000e+05   5.4738900e+05   6.1596800e+05   5.3292800e+05   5.5530100e+05   4.4230600e+05   5.1253300e+05   5.8284700e+05   4.6031400e+05   3.7388600e+05   4.0198400e+05   5.3889800e+05   5.4409700e+05   6.3241300e+05   7.3524400e+05   4.7753200e+05   5.5456600e+05   5.5762000e+05   5.1959600e+05   3.4858100e+05   5.1489800e+05   4.2603800e+05   5.2273600e+05   8.0688300e+05   8.8762500e+05   4.5991900e+05   4.0749600e+05   4.1966400e+05   4.4297200e+05   4.9215800e+05   5.2322600e+05   3.3649900e+05   3.5789100e+05   4.4653300e+05   4.7378200e+05   3.0867000e+05   3.0838700e+05   5.4697000e+05   6.1574200e+05   4.7827300e+05   4.5627600e+05   6.6750000e+05   7.1275500e+05   3.6490800e+05   4.0939800e+05   5.4929800e+05   5.4947400e+05
   6.9464400e+05   7.6017700e+05   7.1453700e+05   6.7256600e+05   3.8163000e+05   4.1811300e+05   8.2299000e+05   8.9424500e+05   4.1635500e+05   4.3575800e+05   4.3212200e+05   4.9465000e+05   5.6057300e+05   5.2627400e+05   4.9652400e+05   4.5909900e+05   4.0028500e+05   4.4930400e+05   5.9646000e+05   0.0000000e+00   3.1687100e+05   3.4393100e+05   6.5245200e+05   5.4565900e+05   3.8809300e+05   4.3006800e+05   3.6193900e+05   3.7065800e+05   4.9842500e+05   5.1256600e+05   5.2068500e+05   5.0013500e+05   6.1695600e+05   6.2578000e+05   3.5866300e+05   3.3086900e+05   4.6437400e+05   4.0730100e+05   4.1907900e+05   4.5836900e+05   3.3973100e+05   3.0144200e+05   6.3981500e+05   6.2422400e+05   5.6965800e+05   6.3439500e+05   5.2912200e+05   5.5505600e+05   4.7545800e+05   5.1577100e+05   5.9996700e+05   4.6536200e+05   3.9054700e+05   4.1092100e+05   5.6477300e+05   5.5404200e+05   6.4941800e+05   7.5685300e+05   4.9406200e+05   5.6257000e+05   5.5951300e+05   5.6429100e+05   3.7872300e+05   5.2014100e+05   4.4301300e+05   5.3698700e+05   8.3119600e+05   9.3101600e+05   4.7461100e+05   4.1411100e+05   4.4664500e+05   4.7454900e+05   5.4453900e+05   5.5391700e+05   3.9262300e+05   3.7271500e+05   4.5047300e+05   5.0306700e+05   3.4823000e+05   3.6244600e+05   5.6678000e+05   6.5465900e+05   4.9316700e+05   4.9207500e+05   6.6982400e+05   7.1266900e+05   4.3025900e+05   4.2440500e+05   5.2986200e+05   5.3370500e+05
   4.3166300e+05   5.0247200e+05   4.7416200e+05   4.1716700e+05   1.5324500e+05   1.6635600e+05   5.6009100e+05   6.3848200e+05   1.5035600e+05   1.8905700e+05   1.6983000e+05   2.3043600e+05   3.1274200e+05   2.6053600e+05   2.2945900e+05   2.1091500e+05   1.5803300e+05   2.2284800e+05   3.1315000e+05   3.1687100e+05   0.0000000e+00   9.0280000e+04   4.0094800e+05   3.0317900e+05   1.5162700e+05   2.0277800e+05   1.3602900e+05   1.2887700e+05   2.6163200e+05   2.5318500e+05   2.4926600e+05   2.7258800e+05   3.7304600e+05   3.5118000e+05   1.1377400e+05   8.9359000e+04   2.2746600e+05   1.7136300e+05   2.0667700e+05   2.1729400e+05   9.0028000e+04   6.8100000e+04   3.8216500e+05   3.8172700e+05   3.5875800e+05   3.9464300e+05   2.9311300e+05   3.0723100e+05   2.2428000e+05   2.6090400e+05   3.5591300e+05   2.4891300e+05   1.5512900e+05   1.6325700e+05   2.9650400e+05   3.2911800e+05   3.9603400e+05   4.6977900e+05   2.2427000e+05   2.9497700e+05   3.2516300e+05   3.0930600e+05   1.2929700e+05   3.0249900e+05   1.9759600e+05   2.7194700e+05   5.3552800e+05   6.2562600e+05   2.2000000e+05   1.4484000e+05   1.9685000e+05   1.9141700e+05   2.5593100e+05   2.5792900e+05   1.1760000e+05   1.0598300e+05   2.2780600e+05   2.3754000e+05   7.8853000e+04   6.7758000e+04   3.4936700e+05   4.1437500e+05   2.5228600e+05   2.3700700e+05   4.2019300e+05   4.6788100e+05   1.6593500e+05   1.7549900e+05   2.6908100e+05   3.0883600e+05
   4.6817300e+05   5.1441000e+05   4.5664300e+05   4.4100000e+05   1.8157100e+05   1.4860800e+05   5.8290600e+05   6.7709700e+05   1.5974600e+05   2.1020200e+05   1.8599600e+05   2.3324200e+05   3.2015500e+05   2.8573100e+05   2.4457100e+05   2.1534300e+05   1.4768000e+05   2.4725200e+05   3.1861600e+05   3.4393100e+05   9.0280000e+04   0.0000000e+00   4.1276300e+05   3.0524800e+05   1.4306200e+05   1.9370900e+05   1.3619600e+05   1.2553000e+05   2.7732200e+05   2.8142300e+05   2.6104500e+05   3.0490500e+05   4.0475600e+05   3.4460600e+05   1.2508100e+05   1.1054000e+05   2.3293800e+05   2.0483700e+05   2.2507600e+05   2.0788600e+05   9.0215000e+04   8.7504000e+04   3.9811800e+05   3.8815400e+05   3.6076800e+05   4.3066000e+05   3.0077800e+05   3.1653900e+05   2.5635100e+05   2.7362200e+05   3.6728000e+05   2.5283000e+05   1.4961200e+05   1.9962700e+05   3.0259600e+05   3.2985000e+05   3.8639400e+05   4.8254200e+05   2.6797800e+05   3.0393200e+05   3.3737900e+05   3.1508700e+05   1.2602500e+05   3.3322700e+05   2.0653600e+05   2.8189900e+05   5.5571300e+05   6.0538900e+05   2.1392700e+05   1.6649300e+05   1.9554700e+05   2.0327600e+05   2.4129800e+05   2.5953800e+05   1.0048800e+05   1.1645000e+05   2.4336300e+05   2.4752600e+05   7.2309000e+04   7.7960000e+04   3.5348300e+05   4.2095100e+05   2.2984700e+05   2.3581600e+05   4.0032500e+05   4.6097000e+05   1.5778300e+05   1.7116400e+05   2.9307400e+05   3.2311300e+05
   7.7730600e+05   7.7657700e+05   7.8173500e+05   7.3440400e+05   4.5691600e+05   4.5674100e+05   8.4823300e+05   9.4643300e+05   4.6474600e+05   5.0240800e+05   4.5777800e+05   4.9557200e+05   6.0976100e+05   5.9802100e+05   5.7634400e+05   5.1847800e+05   4.5812200e+05   5.2421500e+05   6.3978100e+05   6.5245200e+05   4.0094800e+05   4.1276300e+05   0.0000000e+00   6.1290500e+05   4.4193800e+05   4.9854700e+05   4.5796300e+05   4.3365000e+05   5.5920500e+05   5.5459300e+05   5.5721300e+05   6.1824100e+05   6.9937300e+05   6.6452300e+05   4.2915900e+05   4.0129100e+05   5.2414300e+05   5.3251600e+05   4.9991800e+05   4.8670200e+05   4.1749300e+05   3.9494300e+05   6.9552800e+05   7.1716400e+05   6.5786000e+05   7.2768700e+05   6.2691600e+05   6.3218000e+05   5.7840300e+05   5.7052800e+05   6.6779900e+05   5.5775100e+05   4.7492600e+05   4.8811200e+05   5.7826100e+05   6.2857800e+05   7.0880200e+05   8.3199600e+05   6.0621600e+05   6.0724500e+05   6.5439800e+05   6.5701400e+05   4.6177400e+05   6.5698500e+05   5.1347600e+05   5.6222400e+05   8.5895900e+05   9.1395600e+05   5.2661800e+05   4.7236300e+05   5.2760900e+05   5.2931800e+05   5.5951000e+05   5.6486200e+05   4.0788400e+05   4.1682600e+05   5.6225600e+05   5.8298700e+05   3.8764800e+05   3.6000300e+05   6.1590600e+05   7.3060000e+05   5.5167800e+05   5.3506200e+05   6.7792300e+05   7.4858300e+05   4.6036700e+05   4.8777600e+05   5.9790200e+05   6.3867700e+05
   6.6081000e+05   7.0796100e+05   6.2885500e+05   6.2703800e+05   3.6518700e+05   3.4896700e+05   7.7438200e+05   7.9430600e+05   3.5410300e+05   3.9709200e+05   3.4051800e+05   3.8617000e+05   5.0346000e+05   4.5044000e+05   4.9124200e+05   3.9799000e+05   3.2343300e+05   4.0236100e+05   5.5666600e+05   5.4565900e+05   3.0317900e+05   3.0524800e+05   6.1290500e+05   0.0000000e+00   3.4593300e+05   3.8755800e+05   3.4796700e+05   3.4150300e+05   4.5507400e+05   4.3448100e+05   4.6179100e+05   4.8594700e+05   6.0995600e+05   5.8579200e+05   3.1740900e+05   2.9504500e+05   4.3158100e+05   3.9558900e+05   4.0179300e+05   4.0588300e+05   3.2833400e+05   3.0670600e+05   5.9011200e+05   5.9062700e+05   5.5501600e+05   6.0854200e+05   5.1351700e+05   5.3493500e+05   4.4427600e+05   4.8485800e+05   5.8357300e+05   4.7515600e+05   3.7005200e+05   3.8134100e+05   5.3304900e+05   5.2606800e+05   6.4414400e+05   7.0601100e+05   4.8341400e+05   5.1912500e+05   5.0519900e+05   5.3055000e+05   3.3125700e+05   5.0032500e+05   3.8026000e+05   4.6258800e+05   7.5174700e+05   7.8364700e+05   4.3135100e+05   3.8639000e+05   4.3162700e+05   4.0349500e+05   4.4960000e+05   4.7314300e+05   3.5509900e+05   3.5471400e+05   4.7705100e+05   4.5757000e+05   2.9867600e+05   2.9830800e+05   5.8652300e+05   6.2759200e+05   4.3972300e+05   4.3181700e+05   5.9189800e+05   6.6667100e+05   3.3346500e+05   3.4700600e+05   4.8212600e+05   5.3886500e+05
   5.2575200e+05   6.0333900e+05   5.0680300e+05   4.6122200e+05   2.0833100e+05   2.3530400e+05   6.1074600e+05   7.0771600e+05   2.1005300e+05   2.5899100e+05   2.2751200e+05   2.7546700e+05   3.7199300e+05   3.1639300e+05   3.2060700e+05   2.8537300e+05   2.0548300e+05   2.5755800e+05   3.6175300e+05   3.8809300e+05   1.5162700e+05   1.4306200e+05   4.4193800e+05   3.4593300e+05   0.0000000e+00   2.4484200e+05   1.7511300e+05   1.7240300e+05   3.1485700e+05   3.1206800e+05   3.0213300e+05   3.1057100e+05   4.2845100e+05   4.3994400e+05   1.8982700e+05   1.5045600e+05   2.7422300e+05   2.2716700e+05   2.3799500e+05   2.4168900e+05   1.6178700e+05   1.3376200e+05   4.2848500e+05   3.9842100e+05   4.0745200e+05   4.4643500e+05   3.3606100e+05   3.6312000e+05   2.6360400e+05   3.0542200e+05   4.2630300e+05   3.2113200e+05   1.9878000e+05   2.1367400e+05   3.6347900e+05   3.7877100e+05   4.5672300e+05   5.6284400e+05   3.2157300e+05   3.4975200e+05   3.7426400e+05   4.1617700e+05   1.9759100e+05   3.6009300e+05   2.5167700e+05   3.3881100e+05   6.1975400e+05   7.1969700e+05   2.9399000e+05   2.1073500e+05   2.5728100e+05   2.7825400e+05   2.9660000e+05   3.2831200e+05   1.7110800e+05   1.7289900e+05   3.1750200e+05   2.9791700e+05   1.3900200e+05   1.2484800e+05   4.1460900e+05   4.5029700e+05   3.0711500e+05   2.7720500e+05   4.4226400e+05   5.1594100e+05   2.1497600e+05   2.4054600e+05   3.4053900e+05   3.9599100e+05
   5.5395100e+05   5.8410800e+05   5.2838700e+05   5.0444600e+05   2.2218900e+05   2.3688700e+05   6.4025600e+05   7.4229000e+05   2.3908800e+05   2.8625500e+05   2.4005100e+05   2.8811900e+05   4.0510400e+05   3.6292700e+05   3.4919700e+05   3.3324400e+05   2.3749800e+05   3.1386500e+05   4.1699700e+05   4.3006800e+05   2.0277800e+05   1.9370900e+05   4.9854700e+05   3.8755800e+05   2.4484200e+05   0.0000000e+00   2.2478100e+05   2.2794500e+05   3.6110800e+05   3.5749600e+05   3.4519400e+05   3.6743500e+05   4.6341400e+05   4.3308700e+05   2.0729800e+05   1.7639800e+05   2.9704000e+05   2.5969700e+05   2.7346500e+05   2.7026300e+05   1.6209000e+05   1.5386000e+05   4.4704200e+05   4.0932000e+05   4.1463500e+05   4.4751500e+05   3.6565000e+05   4.0141900e+05   3.1835500e+05   3.5715300e+05   4.6709300e+05   3.2350300e+05   2.2427300e+05   2.5779300e+05   3.9133700e+05   4.2727500e+05   5.1315000e+05   5.7599500e+05   3.5923900e+05   3.9429300e+05   4.1655700e+05   4.0750000e+05   2.3342700e+05   3.7000500e+05   2.8904400e+05   3.9511000e+05   6.4310500e+05   7.2157900e+05   3.2420500e+05   2.6029800e+05   2.8680900e+05   2.7983800e+05   3.3216100e+05   3.4592100e+05   1.8419200e+05   1.9575700e+05   3.1834000e+05   3.4242500e+05   1.6272100e+05   1.5903200e+05   4.2099300e+05   4.7125400e+05   3.1121100e+05   3.1617300e+05   5.0669900e+05   5.2203200e+05   2.1467500e+05   2.5865100e+05   3.6543900e+05   4.2699700e+05
   4.9693400e+05   5.7001700e+05   4.9131600e+05   4.6283500e+05   1.9773100e+05   2.1533700e+05   5.9113100e+05   6.6903200e+05   2.0819400e+05   2.5217300e+05   2.2615800e+05   2.5054800e+05   3.3533600e+05   2.9231700e+05   3.0304700e+05   2.6334900e+05   1.9087100e+05   2.7917100e+05   3.5602700e+05   3.6193900e+05   1.3602900e+05   1.3619600e+05   4.5796300e+05   3.4796700e+05   1.7511300e+05   2.2478100e+05   0.0000000e+00   1.8956000e+05   3.2309700e+05   3.4284700e+05   2.8633500e+05   3.2456600e+05   4.3891700e+05   4.1015000e+05   1.9412000e+05   1.8107500e+05   2.9578700e+05   2.4936400e+05   2.4629200e+05   2.5409200e+05   1.5470300e+05   1.2194700e+05   4.1377000e+05   3.7580000e+05   3.7245800e+05   4.1368400e+05   3.5575500e+05   3.7386600e+05   3.1830600e+05   3.0511500e+05   4.2766500e+05   2.8732400e+05   1.8015000e+05   2.1904800e+05   3.8349600e+05   3.7559800e+05   4.7451700e+05   5.2880600e+05   3.0442200e+05   3.6226300e+05   3.6859100e+05   3.5808500e+05   1.9517300e+05   3.1263100e+05   2.5663100e+05   3.3761500e+05   6.2866800e+05   7.3904300e+05   2.4318700e+05   2.0850600e+05   2.6527400e+05   2.5472700e+05   3.0339200e+05   3.5109400e+05   1.5871300e+05   1.5972000e+05   2.6529400e+05   2.8784200e+05   1.2268600e+05   1.1892100e+05   3.8646700e+05   4.8353800e+05   3.0302800e+05   2.7979000e+05   4.4719100e+05   4.9897900e+05   1.7843000e+05   2.4826900e+05   3.3357600e+05   3.9858500e+05
   4.7101700e+05   5.7222300e+05   4.9236000e+05   4.8722600e+05   2.0765500e+05   2.3041800e+05   5.8505800e+05   6.9372800e+05   1.8809200e+05   2.4711600e+05   2.3902100e+05   2.5077500e+05   3.7597300e+05   2.9282800e+05   3.1645300e+05   2.6588300e+05   2.0345400e+05   2.8088000e+05   3.8523500e+05   3.7065800e+05   1.2887700e+05   1.2553000e+05   4.3365000e+05   3.4150300e+05   1.7240300e+05   2.2794500e+05   1.8956000e+05   0.0000000e+00   3.0387700e+05   3.0921000e+05   2.6401700e+05   3.2225900e+05   4.1058600e+05   3.8024500e+05   1.5771000e+05   1.3315200e+05   2.2813700e+05   2.0445500e+05   2.2686500e+05   2.1279700e+05   1.3108400e+05   9.6989000e+04   4.0570800e+05   3.8138700e+05   3.7506100e+05   4.2805800e+05   3.2426500e+05   3.3266400e+05   2.7824400e+05   2.9914200e+05   3.8545000e+05   2.9493400e+05   1.7319700e+05   2.0906600e+05   3.4646000e+05   3.7053500e+05   4.3708200e+05   5.3480200e+05   2.8718500e+05   3.9973400e+05   3.2731800e+05   3.6014900e+05   1.6599900e+05   3.2554200e+05   2.3260900e+05   3.3024400e+05   6.3860300e+05   6.8005700e+05   2.3932800e+05   2.1032000e+05   2.3137700e+05   2.6521100e+05   2.7249300e+05   2.8779500e+05   1.4935500e+05   1.6126600e+05   2.7860800e+05   2.9561500e+05   1.1600500e+05   1.1883200e+05   3.8852600e+05   4.8719300e+05   2.9094600e+05   2.7411700e+05   4.6692300e+05   5.2380700e+05   2.1092100e+05   2.0662400e+05   3.4541600e+05   3.6762100e+05
   6.3719500e+05   7.3496000e+05   7.2515500e+05   6.6931200e+05   4.0002600e+05   3.6731100e+05   7.3519400e+05   9.0146200e+05   3.7046700e+05   3.8986700e+05   3.6821000e+05   4.1144300e+05   5.3480800e+05   4.7811000e+05   4.4943500e+05   4.2248200e+05   3.3187300e+05   4.1613100e+05   5.1216500e+05   4.9842500e+05   2.6163200e+05   2.7732200e+05   5.5920500e+05   4.5507400e+05   3.1485700e+05   3.6110800e+05   3.2309700e+05   3.0387700e+05   0.0000000e+00   4.3421600e+05   4.1198400e+05   4.3436600e+05   5.4000100e+05   5.3987300e+05   3.2799400e+05   2.6178400e+05   3.9742400e+05   3.3099700e+05   3.6280400e+05   3.7216800e+05   2.6156600e+05   2.5374300e+05   5.8966400e+05   5.3199900e+05   5.2919900e+05   5.6297400e+05   4.5607100e+05   4.7728200e+05   3.9825000e+05   4.3987200e+05   5.4365200e+05   4.4705400e+05   3.6011300e+05   3.8242200e+05   5.1593400e+05   5.2241500e+05   6.2711900e+05   7.3369000e+05   4.9056100e+05   5.3507800e+05   4.9922300e+05   5.1741800e+05   3.2909900e+05   5.3932800e+05   4.1951100e+05   5.0049000e+05   7.8362700e+05   8.6603900e+05   4.1731300e+05   3.6432600e+05   4.1061000e+05   4.1893100e+05   4.5544200e+05   4.8066200e+05   3.3532000e+05   3.2744900e+05   4.4604200e+05   4.7483800e+05   2.8915900e+05   2.9534500e+05   5.5919100e+05   6.3204900e+05   4.4439200e+05   4.4483800e+05   6.5185500e+05   6.4903200e+05   3.3379400e+05   3.8339900e+05   5.1598300e+05   5.1513300e+05
   6.0024200e+05   6.5935700e+05   6.4366500e+05   6.0644200e+05   3.4469000e+05   3.2365100e+05   7.2585900e+05   8.2663200e+05   3.1503400e+05   3.4312800e+05   3.3275200e+05   3.7932400e+05   4.9493000e+05   4.4555700e+05   4.1994600e+05   4.0607400e+05   3.4019700e+05   3.8889600e+05   5.2257200e+05   5.1256600e+05   2.5318500e+05   2.8142300e+05   5.5459300e+05   4.3448100e+05   3.1206800e+05   3.5749600e+05   3.4284700e+05   3.0921000e+05   4.3421600e+05   0.0000000e+00   4.5257000e+05   4.5483200e+05   5.6441000e+05   5.6345400e+05   3.0994400e+05   2.9198000e+05   4.1315800e+05   3.4569000e+05   3.9593800e+05   3.4364200e+05   2.6501100e+05   2.7533800e+05   5.4811500e+05   5.1425000e+05   5.1226200e+05   5.7010300e+05   4.6658700e+05   4.8899500e+05   4.0329900e+05   4.1134500e+05   5.1874600e+05   4.2841100e+05   3.0759000e+05   3.2046600e+05   4.7315200e+05   4.8836800e+05   5.7899500e+05   6.7711700e+05   4.5986900e+05   5.3269600e+05   4.6970900e+05   4.7494700e+05   3.0053700e+05   4.7993700e+05   3.5524700e+05   4.5510500e+05   7.1939800e+05   8.8133400e+05   3.8963300e+05   3.1085800e+05   3.3115100e+05   3.6109600e+05   4.0603500e+05   4.3337700e+05   2.6232900e+05   2.4579400e+05   3.9948400e+05   4.0338000e+05   2.3268700e+05   2.3459200e+05   4.8577000e+05   5.6934100e+05   3.7062000e+05   3.9277700e+05   5.6498400e+05   5.8044700e+05   2.9104200e+05   2.9368100e+05   4.3735600e+05   4.5710400e+05
   6.3849600e+05   6.8939400e+05   6.0617300e+05   6.2675500e+05   3.5500800e+05   3.4027300e+05   7.2711300e+05   8.4176000e+05   3.2640700e+05   3.9440900e+05   3.3480300e+05   3.9881600e+05   4.8650400e+05   4.2203100e+05   4.4556700e+05   4.2969800e+05   3.4876900e+05   4.0358900e+05   5.1638600e+05   5.2068500e+05   2.4926600e+05   2.6104500e+05   5.5721300e+05   4.6179100e+05   3.0213300e+05   3.4519400e+05   2.8633500e+05   2.6401700e+05   4.1198400e+05   4.5257000e+05   0.0000000e+00   4.1733200e+05   5.2942600e+05   5.4387200e+05   2.8817900e+05   2.8579400e+05   3.8434400e+05   3.0515300e+05   3.7712400e+05   3.5999500e+05   2.7000900e+05   2.6695200e+05   5.6745200e+05   5.5546600e+05   5.1661300e+05   5.8967400e+05   4.9810100e+05   4.9803400e+05   4.0741300e+05   4.1374900e+05   5.6092100e+05   4.1677700e+05   3.0445500e+05   3.2067700e+05   4.8086000e+05   5.1825200e+05   5.7202200e+05   6.9200600e+05   4.4055200e+05   4.9848800e+05   4.6542600e+05   4.9099400e+05   3.0333000e+05   4.7882200e+05   3.7159200e+05   4.3913800e+05   7.1809600e+05   8.7421400e+05   3.8750200e+05   3.3563600e+05   3.5275500e+05   3.7448500e+05   3.7887600e+05   3.9500500e+05   2.7629900e+05   2.5333800e+05   3.9936900e+05   3.9419200e+05   2.1538900e+05   2.4712000e+05   4.8252000e+05   5.7018600e+05   4.1483900e+05   4.3355100e+05   5.6392100e+05   6.2483700e+05   3.3303300e+05   3.3900000e+05   4.6655100e+05   5.0078800e+05
   6.8736900e+05   6.9967400e+05   6.4178600e+05   6.0970600e+05   3.4521400e+05   3.4075400e+05   7.5069500e+05   8.4215200e+05   3.3382700e+05   3.8840900e+05   3.3805700e+05   3.7778500e+05   4.8575400e+05   4.7264800e+05   4.4096900e+05   4.2367000e+05   3.3164100e+05   3.7841700e+05   5.3312000e+05   5.0013500e+05   2.7258800e+05   3.0490500e+05   6.1824100e+05   4.8594700e+05   3.1057100e+05   3.6743500e+05   3.2456600e+05   3.2225900e+05   4.3436600e+05   4.5483200e+05   4.1733200e+05   0.0000000e+00   5.5960000e+05   5.3998400e+05   2.7969300e+05   2.8172400e+05   3.7999300e+05   3.2648600e+05   3.8091200e+05   3.3317700e+05   2.5797600e+05   2.4542800e+05   5.6090000e+05   5.2857600e+05   4.8566600e+05   5.5366500e+05   4.8445900e+05   5.0502700e+05   3.9956500e+05   3.8878900e+05   5.0109200e+05   4.2609900e+05   3.1776800e+05   3.3998300e+05   4.7606200e+05   4.8652600e+05   5.8920700e+05   6.9986200e+05   4.4671800e+05   5.0093200e+05   4.7778300e+05   4.9928900e+05   3.1860300e+05   4.4803000e+05   3.7587000e+05   4.6913500e+05   7.3847300e+05   8.4747600e+05   3.9881700e+05   3.4063300e+05   3.6409400e+05   3.8918300e+05   3.9784600e+05   4.2866300e+05   2.9484200e+05   2.9399700e+05   4.4387400e+05   4.1106100e+05   2.5759400e+05   2.6348400e+05   4.8707600e+05   6.0148900e+05   4.5993200e+05   4.3406400e+05   5.9473800e+05   6.6103300e+05   3.3879900e+05   3.5183700e+05   4.7622400e+05   5.5264200e+05
   7.7717500e+05   8.1631400e+05   7.2219000e+05   7.3906900e+05   4.8438900e+05   4.7195700e+05   8.7366100e+05   9.8434100e+05   4.8381900e+05   5.1243700e+05   4.5955500e+05   5.0679800e+05   6.1145800e+05   6.0707000e+05   5.5874200e+05   5.2547100e+05   4.9664400e+05   4.9599900e+05   6.2212400e+05   6.1695600e+05   3.7304600e+05   4.0475600e+05   6.9937300e+05   6.0995600e+05   4.2845100e+05   4.6341400e+05   4.3891700e+05   4.1058600e+05   5.4000100e+05   5.6441000e+05   5.2942600e+05   5.5960000e+05   0.0000000e+00   6.3272800e+05   4.1248700e+05   4.0576500e+05   5.2585400e+05   4.8144700e+05   4.7257800e+05   5.0298500e+05   3.9537900e+05   3.7237800e+05   6.9326200e+05   6.7754900e+05   6.4389700e+05   6.6161900e+05   6.0859700e+05   6.8241900e+05   5.5335200e+05   5.4455800e+05   6.1189400e+05   5.3522900e+05   4.1069400e+05   4.5135500e+05   6.4870500e+05   6.3608300e+05   7.4073500e+05   8.0745200e+05   5.5406000e+05   6.1536000e+05   5.8198500e+05   5.9088300e+05   4.3332200e+05   5.9088000e+05   5.1728500e+05   5.7895400e+05   8.5327400e+05   9.6336100e+05   5.3384700e+05   4.6636900e+05   5.1928600e+05   5.3682800e+05   5.7415100e+05   6.0093900e+05   4.1827600e+05   4.1763200e+05   5.7468900e+05   5.3133600e+05   4.0102500e+05   3.9852700e+05   6.7919600e+05   7.4036400e+05   5.7320200e+05   5.2009300e+05   7.2561500e+05   7.9428400e+05   4.8277600e+05   4.6582400e+05   6.0264500e+05   6.4149900e+05
   7.5635700e+05   8.0971300e+05   7.3957200e+05   7.1944600e+05   4.1865700e+05   4.1817800e+05   8.4401100e+05   9.7029500e+05   4.5131500e+05   4.6739700e+05   4.4298500e+05   4.8635500e+05   5.8822800e+05   5.7926900e+05   5.4120300e+05   5.1877700e+05   4.5363800e+05   4.9401700e+05   6.4332600e+05   6.2578000e+05   3.5118000e+05   3.4460600e+05   6.6452300e+05   5.8579200e+05   4.3994400e+05   4.3308700e+05   4.1015000e+05   3.8024500e+05   5.3987300e+05   5.6345400e+05   5.4387200e+05   5.3998400e+05   6.3272800e+05   0.0000000e+00   4.2626600e+05   4.1707000e+05   5.3028700e+05   4.6939700e+05   4.7616100e+05   5.0697300e+05   4.1957400e+05   3.8634200e+05   6.8820300e+05   6.4942100e+05   6.4185000e+05   6.8188000e+05   6.1909500e+05   6.5512800e+05   5.5436500e+05   5.3723100e+05   6.2218100e+05   5.5866500e+05   4.3728000e+05   4.8808300e+05   6.3052600e+05   6.0603200e+05   7.2419800e+05   7.7073500e+05   5.3490900e+05   5.9008700e+05   6.1812700e+05   6.0558000e+05   4.0305400e+05   5.8825900e+05   4.8167800e+05   5.6263400e+05   8.4190700e+05   9.3686600e+05   4.9770900e+05   4.4037600e+05   4.9662500e+05   5.3271100e+05   5.3953300e+05   5.8508100e+05   3.8399600e+05   4.0475200e+05   5.5018300e+05   4.8101000e+05   3.7551700e+05   3.8492500e+05   6.5386800e+05   7.1137100e+05   5.1746600e+05   4.7775300e+05   6.9127600e+05   7.5911800e+05   4.3528700e+05   4.6820300e+05   5.6716100e+05   6.1837500e+05
   5.1596100e+05   5.7462400e+05   5.0250000e+05   5.1588500e+05   2.2610600e+05   1.8467600e+05   5.7791600e+05   7.1108100e+05   2.0829100e+05   2.4800900e+05   2.1670200e+05   2.4942400e+05   3.4346700e+05   3.0918300e+05   2.9355800e+05   2.8872800e+05   2.1168600e+05   2.7497900e+05   3.7451000e+05   3.5866300e+05   1.1377400e+05   1.2508100e+05   4.2915900e+05   3.1740900e+05   1.8982700e+05   2.0729800e+05   1.9412000e+05   1.5771000e+05   3.2799400e+05   3.0994400e+05   2.8817900e+05   2.7969300e+05   4.1248700e+05   4.2626600e+05   0.0000000e+00   1.3622500e+05   2.4938300e+05   2.3024900e+05   2.2294100e+05   2.3149200e+05   1.0715100e+05   1.1189600e+05   4.4325900e+05   4.2584700e+05   3.8601400e+05   4.2259200e+05   3.5037300e+05   3.6988100e+05   2.7300800e+05   3.1586400e+05   3.8467600e+05   3.1127700e+05   1.7627400e+05   2.0385800e+05   3.2183300e+05   3.5537900e+05   4.6786600e+05   5.2598600e+05   3.0781600e+05   3.6341000e+05   3.4781900e+05   3.8477200e+05   1.7896800e+05   3.4571500e+05   2.2431500e+05   3.0103500e+05   6.1898200e+05   6.9150500e+05   2.5812300e+05   2.2028600e+05   2.1232400e+05   2.7136400e+05   3.1481700e+05   3.1396600e+05   1.2868600e+05   1.3283100e+05   2.7048800e+05   2.7546700e+05   1.2642800e+05   1.2314200e+05   4.2497600e+05   4.5439900e+05   2.6941000e+05   2.3303100e+05   4.4200700e+05   4.9533100e+05   1.9872900e+05   2.3729400e+05   3.3181800e+05   3.5818800e+05
   4.7760200e+05   4.9528500e+05   4.3880300e+05   4.7982200e+05   1.7673700e+05   1.6821200e+05   5.6635000e+05   6.9716800e+05   1.7453200e+05   2.0301400e+05   1.7646700e+05   2.2967100e+05   3.3080900e+05   2.8141200e+05   2.6883400e+05   2.2961500e+05   1.8102000e+05   2.3196800e+05   3.2776400e+05   3.3086900e+05   8.9359000e+04   1.1054000e+05   4.0129100e+05   2.9504500e+05   1.5045600e+05   1.7639800e+05   1.8107500e+05   1.3315200e+05   2.6178400e+05   2.9198000e+05   2.8579400e+05   2.8172400e+05   4.0576500e+05   4.1707000e+05   1.3622500e+05   0.0000000e+00   2.3585500e+05   2.0749000e+05   2.0321200e+05   2.1933900e+05   1.0249800e+05   8.8305000e+04   3.9175200e+05   3.7126900e+05   3.2792400e+05   4.0086900e+05   3.2535800e+05   3.0670200e+05   2.3925900e+05   2.6879700e+05   3.5644900e+05   2.8532000e+05   1.5160700e+05   1.6708700e+05   3.2769200e+05   3.3495800e+05   4.3488900e+05   4.9252200e+05   2.8977000e+05   3.7597800e+05   3.4280800e+05   3.7166900e+05   1.6382700e+05   2.9584500e+05   1.9868100e+05   2.6453100e+05   5.8878900e+05   6.6027400e+05   2.4421600e+05   1.7128400e+05   2.0693700e+05   2.2229400e+05   2.8060500e+05   2.7524100e+05   1.0799800e+05   1.0364500e+05   2.3889200e+05   2.4659900e+05   9.3456000e+04   1.0489700e+05   3.9192900e+05   4.4311500e+05   2.5064000e+05   2.2760600e+05   4.2697600e+05   4.7947900e+05   1.4972600e+05   1.9049800e+05   3.0833300e+05   3.3080000e+05
   6.0505200e+05   6.6165400e+05   5.5250000e+05   5.9859100e+05   2.8400600e+05   2.8486300e+05   6.8800100e+05   7.9977800e+05   2.6196000e+05   2.9752200e+05   3.1059900e+05   3.5364700e+05   4.3553900e+05   3.8040200e+05   3.9028800e+05   3.5160700e+05   2.9413500e+05   3.3091700e+05   4.5048500e+05   4.6437400e+05   2.2746600e+05   2.3293800e+05   5.2414300e+05   4.3158100e+05   2.7422300e+05   2.9704000e+05   2.9578700e+05   2.2813700e+05   3.9742400e+05   4.1315800e+05   3.8434400e+05   3.7999300e+05   5.2585400e+05   5.3028700e+05   2.4938300e+05   2.3585500e+05   0.0000000e+00   3.1624400e+05   3.4013000e+05   3.3104600e+05   2.1774300e+05   2.0522700e+05   4.9841300e+05   4.6504100e+05   4.5355000e+05   5.2272000e+05   4.3819100e+05   4.8349100e+05   3.6511500e+05   3.7786400e+05   4.8351200e+05   3.7334400e+05   2.6431800e+05   2.8623600e+05   4.4634300e+05   4.6368200e+05   5.6189200e+05   6.4277900e+05   4.0918200e+05   4.5203800e+05   4.1774700e+05   4.8458800e+05   2.8561700e+05   4.3884100e+05   3.3826300e+05   4.0154300e+05   7.2685500e+05   7.8193200e+05   3.6269000e+05   2.8536400e+05   3.3277200e+05   3.3958300e+05   3.9441700e+05   3.8730600e+05   2.2430300e+05   2.4500100e+05   4.0727100e+05   3.9221200e+05   2.1774800e+05   2.2614300e+05   4.9929300e+05   5.6356900e+05   3.9652600e+05   3.7645400e+05   5.7333000e+05   6.0708000e+05   2.6938500e+05   3.0842100e+05   4.1454700e+05   4.5217600e+05
   5.4182600e+05   6.0252300e+05   5.4351700e+05   5.3511200e+05   2.6772200e+05   2.5628700e+05   6.3294800e+05   7.4499300e+05   2.4918400e+05   2.8327600e+05   2.5681100e+05   2.8989000e+05   4.1728400e+05   3.5369100e+05   3.5127400e+05   3.1805800e+05   2.7097500e+05   2.8656800e+05   3.9165600e+05   4.0730100e+05   1.7136300e+05   2.0483700e+05   5.3251600e+05   3.9558900e+05   2.2716700e+05   2.5969700e+05   2.4936400e+05   2.0445500e+05   3.3099700e+05   3.4569000e+05   3.0515300e+05   3.2648600e+05   4.8144700e+05   4.6939700e+05   2.3024900e+05   2.0749000e+05   3.1624400e+05   0.0000000e+00   2.7296400e+05   2.6790500e+05   1.8978300e+05   1.5701500e+05   4.6181000e+05   4.1468400e+05   4.1270300e+05   4.7327300e+05   4.0577800e+05   3.7647700e+05   3.5450200e+05   3.2786400e+05   4.7274900e+05   3.4218100e+05   2.5716400e+05   2.5436600e+05   4.0263000e+05   4.1183600e+05   5.1327600e+05   5.7576800e+05   3.5582600e+05   4.1333400e+05   4.0999300e+05   4.6655400e+05   2.6268300e+05   4.0548400e+05   2.9633800e+05   3.7674300e+05   6.6027300e+05   7.6536100e+05   3.2201400e+05   2.4961100e+05   2.8212600e+05   3.4125700e+05   3.4516100e+05   3.9171800e+05   2.2006500e+05   2.1900900e+05   3.2048600e+05   3.4452200e+05   1.7938800e+05   1.7767600e+05   4.3912100e+05   5.4693200e+05   3.4522700e+05   3.2995200e+05   5.0869300e+05   5.2507100e+05   2.3707500e+05   2.8833500e+05   3.9149300e+05   4.0718400e+05
   5.5558000e+05   6.7625600e+05   5.9119700e+05   5.5462000e+05   3.0608200e+05   2.8909900e+05   6.7670300e+05   7.7084600e+05   2.9942200e+05   3.5116800e+05   3.0443800e+05   3.2359700e+05   4.2379100e+05   3.6170900e+05   3.5988000e+05   3.3446000e+05   2.7302300e+05   3.0098400e+05   4.4224400e+05   4.1907900e+05   2.0667700e+05   2.2507600e+05   4.9991800e+05   4.0179300e+05   2.3799500e+05   2.7346500e+05   2.4629200e+05   2.2686500e+05   3.6280400e+05   3.9593800e+05   3.7712400e+05   3.8091200e+05   4.7257800e+05   4.7616100e+05   2.2294100e+05   2.0321200e+05   3.4013000e+05   2.7296400e+05   0.0000000e+00   3.2595700e+05   1.9781400e+05   1.7070100e+05   4.5413900e+05   4.7083200e+05   4.5480900e+05   5.3561000e+05   4.3429000e+05   4.3220700e+05   3.5115900e+05   3.6754600e+05   4.8005700e+05   3.7149300e+05   2.7916100e+05   2.7444400e+05   4.5412600e+05   4.7377500e+05   5.2559500e+05   6.4869400e+05   3.7583500e+05   4.3023400e+05   4.5632100e+05   4.5588100e+05   2.6415700e+05   4.3882200e+05   3.2754500e+05   4.0743300e+05   6.7025800e+05   8.1751000e+05   3.7244100e+05   2.8997700e+05   3.2174500e+05   3.3272900e+05   4.0273700e+05   3.9768800e+05   2.2119000e+05   2.3317500e+05   3.7191400e+05   3.8191300e+05   2.1673800e+05   2.0211100e+05   4.3929600e+05   5.5457800e+05   3.9790600e+05   3.6390900e+05   5.2869300e+05   5.3873600e+05   2.5422600e+05   3.0438500e+05   4.2343500e+05   4.5253300e+05
   5.7236200e+05   6.3510800e+05   5.4768200e+05   5.5820500e+05   2.4920600e+05   2.8396000e+05   6.3942900e+05   7.8708800e+05   2.7303100e+05   3.1726800e+05   2.9986600e+05   3.1133600e+05   4.7364400e+05   3.8230900e+05   3.6495000e+05   3.5452900e+05   2.8723200e+05   3.2360600e+05   4.3604100e+05   4.5836900e+05   2.1729400e+05   2.0788600e+05   4.8670200e+05   4.0588300e+05   2.4168900e+05   2.7026300e+05   2.5409200e+05   2.1279700e+05   3.7216800e+05   3.4364200e+05   3.5999500e+05   3.3317700e+05   5.0298500e+05   5.0697300e+05   2.3149200e+05   2.1933900e+05   3.3104600e+05   2.6790500e+05   3.2595700e+05   0.0000000e+00   2.0836600e+05   1.6503800e+05   5.0552800e+05   4.5317800e+05   4.3434000e+05   4.9168100e+05   4.1701700e+05   4.2329600e+05   3.3998800e+05   4.2245100e+05   4.6516100e+05   3.7215300e+05   2.4316800e+05   2.7523700e+05   4.2664900e+05   4.6876700e+05   5.4616900e+05   5.7732300e+05   3.6231100e+05   4.5279000e+05   4.3365100e+05   4.3473100e+05   2.3803300e+05   3.9071000e+05   2.9134800e+05   3.8972000e+05   6.9199500e+05   8.0332900e+05   3.2174800e+05   2.5648300e+05   2.9045200e+05   3.1263900e+05   3.5278100e+05   3.8052900e+05   2.0677600e+05   2.0682700e+05   3.5058200e+05   3.4347200e+05   1.7883000e+05   1.8441100e+05   4.5875000e+05   5.2856200e+05   3.6293500e+05   3.2659100e+05   5.4175300e+05   5.5591300e+05   2.4697800e+05   2.8432000e+05   3.9595000e+05   4.3771300e+05
   4.8437500e+05   5.3766800e+05   4.5173700e+05   4.7326600e+05   1.4271800e+05   1.8407400e+05   5.5177400e+05   6.7302600e+05   1.5632900e+05   2.0778400e+05   1.8138600e+05   2.3010200e+05   3.2086700e+05   2.7158900e+05   2.6217400e+05   2.4209900e+05   1.6744900e+05   2.4300900e+05   3.4168900e+05   3.3973100e+05   9.0028000e+04   9.0215000e+04   4.1749300e+05   3.2833400e+05   1.6178700e+05   1.6209000e+05   1.5470300e+05   1.3108400e+05   2.6156600e+05   2.6501100e+05   2.7000900e+05   2.5797600e+05   3.9537900e+05   4.1957400e+05   1.0715100e+05   1.0249800e+05   2.1774300e+05   1.8978300e+05   1.9781400e+05   2.0836600e+05   0.0000000e+00   8.0644000e+04   4.0077300e+05   3.7821600e+05   3.7407800e+05   3.8882200e+05   3.3271300e+05   3.3648700e+05   2.3953100e+05   2.6286400e+05   3.4416100e+05   2.5136600e+05   1.5979200e+05   1.9089800e+05   3.1227200e+05   3.0991400e+05   4.3820200e+05   5.0179800e+05   2.4579000e+05   3.6835100e+05   3.2219100e+05   3.1111400e+05   1.2747800e+05   2.9356800e+05   1.8440500e+05   2.8303400e+05   6.2085200e+05   6.7827100e+05   2.1667100e+05   1.6957600e+05   1.9544400e+05   2.2331000e+05   3.0514400e+05   3.0150600e+05   1.0910500e+05   1.0820100e+05   2.2173100e+05   2.4170100e+05   9.0034000e+04   8.4559000e+04   3.5981700e+05   4.4421400e+05   2.6890100e+05   2.3524400e+05   4.4930200e+05   4.5227500e+05   1.4120500e+05   1.8697700e+05   2.9065200e+05   3.2752000e+05
   4.5488800e+05   5.3555600e+05   4.5225100e+05   4.7545200e+05   1.5424600e+05   1.3794900e+05   5.4764300e+05   6.4877300e+05   1.5374300e+05   1.8168600e+05   1.5429900e+05   2.1082100e+05   2.9965300e+05   2.7441200e+05   2.3671600e+05   2.2946900e+05   1.5292400e+05   2.0802500e+05   3.1898800e+05   3.0144200e+05   6.8100000e+04   8.7504000e+04   3.9494300e+05   3.0670600e+05   1.3376200e+05   1.5386000e+05   1.2194700e+05   9.6989000e+04   2.5374300e+05   2.7533800e+05   2.6695200e+05   2.4542800e+05   3.7237800e+05   3.8634200e+05   1.1189600e+05   8.8305000e+04   2.0522700e+05   1.5701500e+05   1.7070100e+05   1.6503800e+05   8.0644000e+04   0.0000000e+00   3.8116000e+05   3.5627300e+05   3.5813400e+05   3.7654000e+05   2.7661800e+05   3.2075600e+05   2.3939500e+05   2.4619300e+05   3.5222000e+05   2.5484900e+05   1.4013100e+05   1.7087400e+05   3.1689000e+05   2.8724000e+05   4.4373100e+05   4.4147300e+05   2.5600900e+05   3.1850500e+05   3.3352300e+05   3.0721700e+05   1.2523600e+05   2.7721100e+05   1.8621200e+05   2.6521900e+05   5.7192900e+05   6.5098200e+05   2.0103100e+05   1.6018700e+05   1.8848300e+05   2.0108600e+05   2.5156500e+05   2.7877400e+05   9.1952000e+04   9.3034000e+04   2.3817200e+05   2.3957300e+05   6.3683000e+04   6.3993000e+04   3.4378800e+05   4.0136700e+05   2.4562000e+05   2.2732700e+05   4.1138800e+05   4.4653300e+05   1.2704600e+05   1.5807300e+05   2.8601900e+05   3.0925100e+05
   7.6782900e+05   8.2576500e+05   7.2341100e+05   7.9531700e+05   4.6675700e+05   4.1698900e+05   8.5119400e+05   9.9468200e+05   4.6940400e+05   4.7678700e+05   4.6721900e+05   5.2331200e+05   5.9747200e+05   5.4447600e+05   5.6785000e+05   5.3478700e+05   4.7712400e+05   5.5032600e+05   6.2410900e+05   6.3981500e+05   3.8216500e+05   3.9811800e+05   6.9552800e+05   5.9011200e+05   4.2848500e+05   4.4704200e+05   4.1377000e+05   4.0570800e+05   5.8966400e+05   5.4811500e+05   5.6745200e+05   5.6090000e+05   6.9326200e+05   6.8820300e+05   4.4325900e+05   3.9175200e+05   4.9841300e+05   4.6181000e+05   4.5413900e+05   5.0552800e+05   4.0077300e+05   3.8116000e+05   0.0000000e+00   6.9380900e+05   6.2768400e+05   6.9080800e+05   5.8647700e+05   6.6161000e+05   5.3098400e+05   5.5935400e+05   6.2521400e+05   5.5184100e+05   4.2396400e+05   4.7738200e+05   6.3698900e+05   6.0921800e+05   7.3838200e+05   7.7422600e+05   5.6425600e+05   6.3386000e+05   6.5033100e+05   6.4344400e+05   4.5028000e+05   6.0531100e+05   5.0272700e+05   5.9522000e+05   8.6702500e+05   9.8835200e+05   5.4287600e+05   5.1070800e+05   4.8247500e+05   4.8934900e+05   5.7821700e+05   6.1616900e+05   4.1104000e+05   4.4674400e+05   5.4721200e+05   5.5786400e+05   4.0748800e+05   3.7925500e+05   6.6338100e+05   7.0790900e+05   5.1415000e+05   5.2050000e+05   6.9456200e+05   7.2240500e+05   4.5094100e+05   4.8087500e+05   6.0277200e+05   6.5592900e+05
   7.2057900e+05   7.9693400e+05   7.4294200e+05   7.6585700e+05   4.2671400e+05   4.1374400e+05   8.0319400e+05   9.2166900e+05   4.3957600e+05   4.8549600e+05   4.7204900e+05   4.8576900e+05   5.6245900e+05   5.3731400e+05   5.2130700e+05   5.1718900e+05   4.4594200e+05   4.5941600e+05   5.6982000e+05   6.2422400e+05   3.8172700e+05   3.8815400e+05   7.1716400e+05   5.9062700e+05   3.9842100e+05   4.0932000e+05   3.7580000e+05   3.8138700e+05   5.3199900e+05   5.1425000e+05   5.5546600e+05   5.2857600e+05   6.7754900e+05   6.4942100e+05   4.2584700e+05   3.7126900e+05   4.6504100e+05   4.1468400e+05   4.7083200e+05   4.5317800e+05   3.7821600e+05   3.5627300e+05   6.9380900e+05   0.0000000e+00   5.9774700e+05   6.3780800e+05   5.4965900e+05   5.7576600e+05   5.3520800e+05   5.5262100e+05   6.2996600e+05   5.1761900e+05   4.2810400e+05   4.4825600e+05   6.3498100e+05   5.9434500e+05   7.2109500e+05   8.0612000e+05   5.4038300e+05   6.1440100e+05   5.7370300e+05   5.9433100e+05   4.2390600e+05   5.9353800e+05   5.0449700e+05   5.9447300e+05   8.6396700e+05   9.5322000e+05   5.1762400e+05   4.2773900e+05   4.7910700e+05   4.9944700e+05   5.4732800e+05   5.6995500e+05   4.1446300e+05   4.1543800e+05   5.4856500e+05   5.3159100e+05   4.0287000e+05   3.5937800e+05   6.3514400e+05   6.6968500e+05   5.3544600e+05   5.3185600e+05   6.8274900e+05   6.9299500e+05   4.4959300e+05   4.3648900e+05   5.8594700e+05   5.9869200e+05
   6.8141000e+05   7.4215800e+05   7.2829000e+05   7.1558300e+05   3.8271200e+05   4.0714200e+05   8.0554300e+05   8.7022200e+05   3.6849700e+05   4.4547400e+05   3.9763200e+05   4.3665900e+05   5.4736900e+05   5.0831900e+05   4.9504900e+05   4.7992300e+05   3.9224600e+05   4.1815900e+05   5.4738900e+05   5.6965800e+05   3.5875800e+05   3.6076800e+05   6.5786000e+05   5.5501600e+05   4.0745200e+05   4.1463500e+05   3.7245800e+05   3.7506100e+05   5.2919900e+05   5.1226200e+05   5.1661300e+05   4.8566600e+05   6.4389700e+05   6.4185000e+05   3.8601400e+05   3.2792400e+05   4.5355000e+05   4.1270300e+05   4.5480900e+05   4.3434000e+05   3.7407800e+05   3.5813400e+05   6.2768400e+05   5.9774700e+05   0.0000000e+00   6.5167600e+05   5.6136100e+05   5.6166900e+05   4.8500600e+05   5.2251000e+05   6.1049000e+05   4.8410300e+05   4.0635500e+05   4.0875800e+05   6.0464700e+05   5.5438800e+05   6.7556100e+05   7.4820500e+05   5.1900600e+05   6.0352500e+05   5.5705100e+05   5.7682300e+05   3.8494800e+05   5.4096800e+05   4.4749500e+05   5.4653400e+05   8.0198000e+05   8.8784200e+05   4.7010500e+05   4.0813100e+05   4.3334800e+05   4.3333700e+05   5.3869000e+05   5.2579500e+05   3.6326200e+05   3.5365300e+05   5.2069700e+05   4.8643600e+05   3.0496800e+05   3.1931800e+05   6.0112700e+05   6.4884000e+05   4.9118100e+05   4.7317700e+05   6.1365000e+05   6.6435100e+05   3.9411300e+05   3.7354800e+05   5.1413200e+05   5.8358000e+05
   7.6731900e+05   8.5630400e+05   7.9865200e+05   7.5207800e+05   4.8092800e+05   4.6062500e+05   8.5369800e+05   9.2309000e+05   4.7528900e+05   5.2561200e+05   4.7313600e+05   5.0580700e+05   6.2253200e+05   5.5116400e+05   5.5121600e+05   5.5998800e+05   4.6506000e+05   5.2424400e+05   6.1596800e+05   6.3439500e+05   3.9464300e+05   4.3066000e+05   7.2768700e+05   6.0854200e+05   4.4643500e+05   4.4751500e+05   4.1368400e+05   4.2805800e+05   5.6297400e+05   5.7010300e+05   5.8967400e+05   5.5366500e+05   6.6161900e+05   6.8188000e+05   4.2259200e+05   4.0086900e+05   5.2272000e+05   4.7327300e+05   5.3561000e+05   4.9168100e+05   3.8882200e+05   3.7654000e+05   6.9080800e+05   6.3780800e+05   6.5167600e+05   0.0000000e+00   6.0761800e+05   6.0469200e+05   5.5572000e+05   5.9192500e+05   6.6907100e+05   5.1428500e+05   4.2568800e+05   4.5200300e+05   6.0671800e+05   5.9141700e+05   7.1091200e+05   7.8538700e+05   5.5552200e+05   6.2708600e+05   5.8548200e+05   6.2715900e+05   4.1657500e+05   5.8769400e+05   4.8479900e+05   5.9500900e+05   8.9836800e+05   9.5353100e+05   5.2331400e+05   4.6293400e+05   4.6761200e+05   4.9932700e+05   5.5726800e+05   5.4385600e+05   3.8954500e+05   3.8141100e+05   5.5088500e+05   5.4552900e+05   3.6243600e+05   3.5042700e+05   6.5825600e+05   6.6543400e+05   5.6331700e+05   5.2468200e+05   7.0308800e+05   7.4485000e+05   4.2541200e+05   4.4745600e+05   6.1657100e+05   6.3086100e+05
   6.8744200e+05   7.2492400e+05   6.8400000e+05   6.8864600e+05   3.8261700e+05   3.8354100e+05   7.7769700e+05   8.8264200e+05   3.9290400e+05   4.2502700e+05   3.8049600e+05   3.8915300e+05   5.2215200e+05   4.4074200e+05   4.7071800e+05   4.6473500e+05   3.8759000e+05   4.2237100e+05   5.3292800e+05   5.2912200e+05   2.9311300e+05   3.0077800e+05   6.2691600e+05   5.1351700e+05   3.3606100e+05   3.6565000e+05   3.5575500e+05   3.2426500e+05   4.5607100e+05   4.6658700e+05   4.9810100e+05   4.8445900e+05   6.0859700e+05   6.1909500e+05   3.5037300e+05   3.2535800e+05   4.3819100e+05   4.0577800e+05   4.3429000e+05   4.1701700e+05   3.3271300e+05   2.7661800e+05   5.8647700e+05   5.4965900e+05   5.6136100e+05   6.0761800e+05   0.0000000e+00   5.5907800e+05   4.9542000e+05   4.9795800e+05   5.5797000e+05   4.3911900e+05   3.7613400e+05   3.6847200e+05   5.6209700e+05   5.1914100e+05   6.2855900e+05   6.7962800e+05   4.6375800e+05   5.4294800e+05   5.3640400e+05   5.4167900e+05   3.3312700e+05   5.3354300e+05   4.2862400e+05   5.0289700e+05   8.1332900e+05   8.6984600e+05   4.4139700e+05   3.9977700e+05   3.7849800e+05   4.0325600e+05   4.6808700e+05   4.8473700e+05   3.0851900e+05   3.2814900e+05   4.6487300e+05   4.8735800e+05   2.8874400e+05   2.8443200e+05   5.6726500e+05   6.0868700e+05   4.6051000e+05   4.2315600e+05   6.2417500e+05   6.4728700e+05   3.5534200e+05   3.5646200e+05   4.8396600e+05   5.2393800e+05
   6.8639000e+05   7.3690400e+05   6.7136100e+05   6.9642600e+05   3.8164400e+05   3.7131500e+05   7.7308400e+05   9.1500600e+05   3.9653600e+05   4.3280000e+05   4.1502600e+05   4.4215200e+05   5.3925300e+05   4.6791600e+05   5.1623200e+05   4.8621200e+05   4.0520500e+05   4.3011600e+05   5.5530100e+05   5.5505600e+05   3.0723100e+05   3.1653900e+05   6.3218000e+05   5.3493500e+05   3.6312000e+05   4.0141900e+05   3.7386600e+05   3.3266400e+05   4.7728200e+05   4.8899500e+05   4.9803400e+05   5.0502700e+05   6.8241900e+05   6.5512800e+05   3.6988100e+05   3.0670200e+05   4.8349100e+05   3.7647700e+05   4.3220700e+05   4.2329600e+05   3.3648700e+05   3.2075600e+05   6.6161000e+05   5.7576600e+05   5.6166900e+05   6.0469200e+05   5.5907800e+05   0.0000000e+00   4.9797400e+05   4.8806800e+05   5.7948200e+05   4.5426800e+05   3.5113400e+05   3.7607100e+05   5.4101500e+05   5.2159000e+05   6.4066200e+05   6.9184500e+05   4.6509700e+05   5.1047700e+05   5.4775900e+05   5.6465900e+05   3.5926100e+05   5.3455100e+05   4.4833200e+05   5.4696100e+05   8.1526900e+05   8.7104000e+05   4.5841500e+05   3.8494700e+05   4.1114000e+05   4.5489800e+05   5.0556500e+05   5.3083900e+05   3.1700100e+05   3.2994000e+05   4.4915700e+05   4.6570000e+05   3.0871100e+05   3.1293100e+05   6.0669400e+05   6.2897000e+05   5.0117200e+05   4.3803500e+05   6.0338300e+05   6.1504200e+05   3.5740100e+05   3.8769300e+05   4.7703100e+05   5.4169900e+05
   6.0623300e+05   7.0020200e+05   6.0134700e+05   6.4282100e+05   3.2226000e+05   3.2663400e+05   6.8574600e+05   8.3351900e+05   3.0586900e+05   3.4935900e+05   3.2810200e+05   3.7479700e+05   4.6959200e+05   4.1336400e+05   4.1030400e+05   3.6689600e+05   3.3104000e+05   3.5465600e+05   4.4230600e+05   4.7545800e+05   2.2428000e+05   2.5635100e+05   5.7840300e+05   4.4427600e+05   2.6360400e+05   3.1835500e+05   3.1830600e+05   2.7824400e+05   3.9825000e+05   4.0329900e+05   4.0741300e+05   3.9956500e+05   5.5335200e+05   5.5436500e+05   2.7300800e+05   2.3925900e+05   3.6511500e+05   3.5450200e+05   3.5115900e+05   3.3998800e+05   2.3953100e+05   2.3939500e+05   5.3098400e+05   5.3520800e+05   4.8500600e+05   5.5572000e+05   4.9542000e+05   4.9797400e+05   0.0000000e+00   4.2300700e+05   5.3259300e+05   4.0159900e+05   2.9808500e+05   3.4320300e+05   4.8591100e+05   4.6241000e+05   5.5469300e+05   6.5567400e+05   3.9388200e+05   4.6252700e+05   4.5982700e+05   4.6298700e+05   2.8072800e+05   4.5370800e+05   3.7571500e+05   4.7083800e+05   7.3944000e+05   8.1335300e+05   3.7292300e+05   2.9908500e+05   3.2686900e+05   3.8651000e+05   4.1434600e+05   4.5011600e+05   2.5859500e+05   2.5450100e+05   3.6034700e+05   3.9025100e+05   2.1844200e+05   2.1161100e+05   4.8676400e+05   5.5921500e+05   4.1548900e+05   3.7776900e+05   5.3888800e+05   5.6413500e+05   2.8828100e+05   3.2300100e+05   4.2242200e+05   4.7877300e+05
   6.5520000e+05   7.5343800e+05   6.6901500e+05   7.0675500e+05   3.6196500e+05   3.6687000e+05   7.3901400e+05   8.7748100e+05   3.2286700e+05   4.4734300e+05   3.4029800e+05   4.0807100e+05   5.3026800e+05   4.6861300e+05   4.1667200e+05   3.9955200e+05   3.5713500e+05   3.8014000e+05   5.1253300e+05   5.1577100e+05   2.6090400e+05   2.7362200e+05   5.7052800e+05   4.8485800e+05   3.0542200e+05   3.5715300e+05   3.0511500e+05   2.9914200e+05   4.3987200e+05   4.1134500e+05   4.1374900e+05   3.8878900e+05   5.4455800e+05   5.3723100e+05   3.1586400e+05   2.6879700e+05   3.7786400e+05   3.2786400e+05   3.6754600e+05   4.2245100e+05   2.6286400e+05   2.4619300e+05   5.5935400e+05   5.5262100e+05   5.2251000e+05   5.9192500e+05   4.9795800e+05   4.8806800e+05   4.2300700e+05   0.0000000e+00   5.5229200e+05   4.2159300e+05   3.5519600e+05   3.6582700e+05   5.0029100e+05   5.3204100e+05   6.0405400e+05   7.0654800e+05   4.4076900e+05   5.0694300e+05   5.1138000e+05   5.4618000e+05   3.4424000e+05   5.3131500e+05   4.1773400e+05   4.6933900e+05   7.9640000e+05   8.8903700e+05   3.8638300e+05   3.7025800e+05   3.9868600e+05   4.2972000e+05   4.7808700e+05   5.1036500e+05   2.7626500e+05   3.2364600e+05   4.1136300e+05   4.2616200e+05   3.1669300e+05   2.8743200e+05   5.5480900e+05   6.0007700e+05   4.4761100e+05   4.1290200e+05   6.1888600e+05   6.6683100e+05   3.5430800e+05   4.0707800e+05   5.1298400e+05   5.1527200e+05
   7.2252400e+05   7.7096200e+05   7.4044500e+05   7.4198900e+05   4.5109000e+05   4.2466200e+05   8.2745700e+05   9.8656400e+05   4.1697200e+05   4.6674200e+05   4.3248500e+05   4.9420600e+05   5.5409300e+05   5.3212100e+05   5.2487100e+05   5.0950600e+05   4.4079600e+05   4.9859100e+05   5.8284700e+05   5.9996700e+05   3.5591300e+05   3.6728000e+05   6.6779900e+05   5.8357300e+05   4.2630300e+05   4.6709300e+05   4.2766500e+05   3.8545000e+05   5.4365200e+05   5.1874600e+05   5.6092100e+05   5.0109200e+05   6.1189400e+05   6.2218100e+05   3.8467600e+05   3.5644900e+05   4.8351200e+05   4.7274900e+05   4.8005700e+05   4.6516100e+05   3.4416100e+05   3.5222000e+05   6.2521400e+05   6.2996600e+05   6.1049000e+05   6.6907100e+05   5.5797000e+05   5.7948200e+05   5.3259300e+05   5.5229200e+05   0.0000000e+00   4.8120800e+05   4.0810400e+05   4.2189300e+05   5.7824400e+05   5.7922400e+05   6.9566000e+05   7.9091100e+05   5.0825900e+05   5.7248900e+05   5.6850100e+05   5.8556900e+05   4.1411900e+05   5.7653500e+05   4.6153100e+05   5.5555600e+05   8.4738200e+05   9.7396800e+05   4.9348000e+05   4.4210400e+05   4.5917600e+05   4.6567800e+05   5.2297400e+05   5.5383800e+05   3.9785400e+05   3.7534900e+05   4.9364000e+05   5.3330000e+05   3.6588800e+05   3.5870200e+05   6.3318700e+05   6.6047200e+05   5.0993200e+05   5.0126100e+05   6.9296600e+05   7.3746900e+05   4.5903100e+05   4.7275400e+05   5.8968900e+05   6.4867100e+05
   5.9784200e+05   6.5548400e+05   6.1977200e+05   6.6480700e+05   3.0215600e+05   3.1914800e+05   6.6882000e+05   7.7691700e+05   2.8922400e+05   3.3640100e+05   3.1484800e+05   3.6826800e+05   4.4459700e+05   4.1390200e+05   3.9463700e+05   4.1025100e+05   3.1404300e+05   3.5764100e+05   4.6031400e+05   4.6536200e+05   2.4891300e+05   2.5283000e+05   5.5775100e+05   4.7515600e+05   3.2113200e+05   3.2350300e+05   2.8732400e+05   2.9493400e+05   4.4705400e+05   4.2841100e+05   4.1677700e+05   4.2609900e+05   5.3522900e+05   5.5866500e+05   3.1127700e+05   2.8532000e+05   3.7334400e+05   3.4218100e+05   3.7149300e+05   3.7215300e+05   2.5136600e+05   2.5484900e+05   5.5184100e+05   5.1761900e+05   4.8410300e+05   5.1428500e+05   4.3911900e+05   4.5426800e+05   4.0159900e+05   4.2159300e+05   4.8120800e+05   0.0000000e+00   2.9457000e+05   3.0940600e+05   4.7415100e+05   4.4881200e+05   5.6068500e+05   6.5672600e+05   4.0137400e+05   4.5584900e+05   4.7366100e+05   4.7168700e+05   3.0614800e+05   4.5549500e+05   3.3227300e+05   4.1465800e+05   7.2999200e+05   7.9003500e+05   3.8290300e+05   3.2103300e+05   3.2918400e+05   3.6081400e+05   3.8796400e+05   4.2791300e+05   2.2658500e+05   2.4334300e+05   3.6911400e+05   4.0355700e+05   2.2753100e+05   2.0177200e+05   4.9863900e+05   5.4662900e+05   3.7715400e+05   3.7935200e+05   5.6237200e+05   5.8492100e+05   2.9326100e+05   3.1238600e+05   4.2989500e+05   4.7372800e+05
   4.9619400e+05   5.8821600e+05   5.2031400e+05   5.5554300e+05   2.0858500e+05   2.2769600e+05   5.6598900e+05   6.9670100e+05   2.0671500e+05   2.4661800e+05   2.1879200e+05   2.6817900e+05   3.6927700e+05   3.4903100e+05   3.1320400e+05   3.0257400e+05   2.1279900e+05   2.5531100e+05   3.7388600e+05   3.9054700e+05   1.5512900e+05   1.4961200e+05   4.7492600e+05   3.7005200e+05   1.9878000e+05   2.2427300e+05   1.8015000e+05   1.7319700e+05   3.6011300e+05   3.0759000e+05   3.0445500e+05   3.1776800e+05   4.1069400e+05   4.3728000e+05   1.7627400e+05   1.5160700e+05   2.6431800e+05   2.5716400e+05   2.7916100e+05   2.4316800e+05   1.5979200e+05   1.4013100e+05   4.2396400e+05   4.2810400e+05   4.0635500e+05   4.2568800e+05   3.7613400e+05   3.5113400e+05   2.9808500e+05   3.5519600e+05   4.0810400e+05   2.9457000e+05   0.0000000e+00   2.2616500e+05   3.7241000e+05   3.8837100e+05   4.7803200e+05   5.6428000e+05   3.1130500e+05   3.7606200e+05   3.7484200e+05   3.6811500e+05   1.8983500e+05   3.5452800e+05   2.4277300e+05   3.3078400e+05   6.3842600e+05   6.4719300e+05   3.0637700e+05   2.0199500e+05   2.2786800e+05   2.4905600e+05   3.1214200e+05   3.2734800e+05   1.3864200e+05   1.5038900e+05   3.0774000e+05   2.9939000e+05   1.3085400e+05   1.3537200e+05   4.1851900e+05   4.5781300e+05   2.8752200e+05   2.5649100e+05   4.5692600e+05   4.9784900e+05   2.0376900e+05   2.3190600e+05   3.2669000e+05   3.6543500e+05
   5.2221200e+05   6.5272300e+05   5.3349000e+05   5.3516800e+05   2.4871200e+05   2.3641700e+05   6.1506200e+05   7.2127700e+05   2.1113400e+05   2.8147000e+05   2.5404900e+05   2.7942600e+05   3.7957300e+05   3.6460800e+05   3.2604600e+05   3.1977400e+05   2.4254100e+05   2.9804100e+05   4.0198400e+05   4.1092100e+05   1.6325700e+05   1.9962700e+05   4.8811200e+05   3.8134100e+05   2.1367400e+05   2.5779300e+05   2.1904800e+05   2.0906600e+05   3.8242200e+05   3.2046600e+05   3.2067700e+05   3.3998300e+05   4.5135500e+05   4.8808300e+05   2.0385800e+05   1.6708700e+05   2.8623600e+05   2.5436600e+05   2.7444400e+05   2.7523700e+05   1.9089800e+05   1.7087400e+05   4.7738200e+05   4.4825600e+05   4.0875800e+05   4.5200300e+05   3.6847200e+05   3.7607100e+05   3.4320300e+05   3.6582700e+05   4.2189300e+05   3.0940600e+05   2.2616500e+05   0.0000000e+00   4.3043400e+05   4.1104500e+05   5.0372500e+05   5.8223500e+05   3.2508900e+05   4.1665500e+05   3.9023100e+05   4.2588000e+05   1.9472100e+05   3.6940000e+05   2.6544400e+05   3.3450100e+05   6.6693700e+05   6.8456300e+05   3.3493300e+05   2.6781500e+05   2.7866400e+05   2.8281100e+05   2.8427900e+05   3.4004800e+05   1.8379900e+05   2.1355600e+05   3.4612600e+05   3.2003500e+05   1.5551600e+05   1.4022000e+05   4.0933700e+05   4.9080400e+05   3.2424000e+05   2.9122800e+05   4.7764100e+05   5.3191200e+05   2.1948800e+05   2.6760200e+05   3.9054900e+05   3.8136000e+05
   6.9998400e+05   7.9504500e+05   7.1076800e+05   7.1209700e+05   4.3753300e+05   4.2289400e+05   7.9701900e+05   8.6914200e+05   3.7389800e+05   4.3946200e+05   3.9796900e+05   4.7227200e+05   5.6101600e+05   5.2416900e+05   4.9820700e+05   4.5815300e+05   4.1505600e+05   4.3820800e+05   5.3889800e+05   5.6477300e+05   2.9650400e+05   3.0259600e+05   5.7826100e+05   5.3304900e+05   3.6347900e+05   3.9133700e+05   3.8349600e+05   3.4646000e+05   5.1593400e+05   4.7315200e+05   4.8086000e+05   4.7606200e+05   6.4870500e+05   6.3052600e+05   3.2183300e+05   3.2769200e+05   4.4634300e+05   4.0263000e+05   4.5412600e+05   4.2664900e+05   3.1227200e+05   3.1689000e+05   6.3698900e+05   6.3498100e+05   6.0464700e+05   6.0671800e+05   5.6209700e+05   5.4101500e+05   4.8591100e+05   5.0029100e+05   5.7824400e+05   4.7415100e+05   3.7241000e+05   4.3043400e+05   0.0000000e+00   5.4724000e+05   6.8514000e+05   7.6147000e+05   4.7132800e+05   5.7883500e+05   5.4064200e+05   5.7766200e+05   3.7107400e+05   5.3602100e+05   4.2723500e+05   5.2644100e+05   8.1346100e+05   8.7272900e+05   4.3841900e+05   4.0466400e+05   4.2318300e+05   4.6278800e+05   4.7850000e+05   4.9087900e+05   3.3868900e+05   3.3592600e+05   4.8761600e+05   4.8239900e+05   3.1968300e+05   2.9872800e+05   5.8693500e+05   6.3151600e+05   4.6604100e+05   4.7477000e+05   6.5525100e+05   6.8007300e+05   3.6691000e+05   3.9621200e+05   5.1762000e+05   5.4893200e+05
   6.8637300e+05   8.0660200e+05   7.3558500e+05   7.0292900e+05   3.9220600e+05   3.8591400e+05   8.0470000e+05   8.6088600e+05   3.8183000e+05   4.3798700e+05   3.9453500e+05   4.6261100e+05   5.6639600e+05   5.3274800e+05   5.1059900e+05   4.5626800e+05   4.2171300e+05   4.6700700e+05   5.4409700e+05   5.5404200e+05   3.2911800e+05   3.2985000e+05   6.2857800e+05   5.2606800e+05   3.7877100e+05   4.2727500e+05   3.7559800e+05   3.7053500e+05   5.2241500e+05   4.8836800e+05   5.1825200e+05   4.8652600e+05   6.3608300e+05   6.0603200e+05   3.5537900e+05   3.3495800e+05   4.6368200e+05   4.1183600e+05   4.7377500e+05   4.6876700e+05   3.0991400e+05   2.8724000e+05   6.0921800e+05   5.9434500e+05   5.5438800e+05   5.9141700e+05   5.1914100e+05   5.2159000e+05   4.6241000e+05   5.3204100e+05   5.7922400e+05   4.4881200e+05   3.8837100e+05   4.1104500e+05   5.4724000e+05   0.0000000e+00   6.4845700e+05   7.7925200e+05   4.8073400e+05   5.9189800e+05   5.6176700e+05   5.8831300e+05   3.5645100e+05   5.3019000e+05   4.0245000e+05   5.3550600e+05   8.0098000e+05   8.6265100e+05   4.3820000e+05   4.1606400e+05   4.3815200e+05   4.4344500e+05   4.8192400e+05   5.0002700e+05   3.6158500e+05   3.6783300e+05   4.8286200e+05   4.6439800e+05   2.8536700e+05   2.9621200e+05   5.8842800e+05   6.2630400e+05   4.6226800e+05   4.7054000e+05   6.3558500e+05   6.8012000e+05   4.2379800e+05   4.2342900e+05   4.9608500e+05   5.6984800e+05
   7.9454700e+05   9.1596000e+05   7.5974700e+05   7.7998400e+05   4.7054300e+05   4.7950000e+05   8.6870900e+05   9.7971000e+05   4.8136900e+05   5.3318800e+05   5.0145300e+05   4.9299300e+05   6.1670500e+05   5.6985200e+05   5.5371100e+05   5.3096100e+05   4.5710500e+05   5.3095300e+05   6.3241300e+05   6.4941800e+05   3.9603400e+05   3.8639400e+05   7.0880200e+05   6.4414400e+05   4.5672300e+05   5.1315000e+05   4.7451700e+05   4.3708200e+05   6.2711900e+05   5.7899500e+05   5.7202200e+05   5.8920700e+05   7.4073500e+05   7.2419800e+05   4.6786600e+05   4.3488900e+05   5.6189200e+05   5.1327600e+05   5.2559500e+05   5.4616900e+05   4.3820200e+05   4.4373100e+05   7.3838200e+05   7.2109500e+05   6.7556100e+05   7.1091200e+05   6.2855900e+05   6.4066200e+05   5.5469300e+05   6.0405400e+05   6.9566000e+05   5.6068500e+05   4.7803200e+05   5.0372500e+05   6.8514000e+05   6.4845700e+05   0.0000000e+00   7.9911400e+05   5.8832600e+05   6.8863400e+05   6.4046400e+05   6.7089100e+05   4.8719600e+05   6.3353900e+05   5.0510300e+05   5.9511200e+05   8.8544900e+05   1.0501220e+06   5.5949100e+05   4.6546300e+05   5.0724300e+05   5.1913700e+05   5.6299600e+05   6.3993000e+05   4.3961600e+05   4.6076400e+05   5.8805600e+05   5.8078400e+05   4.2387600e+05   4.0845100e+05   7.0788600e+05   7.4235400e+05   5.8839500e+05   5.7016900e+05   7.7692500e+05   8.0731300e+05   4.8064900e+05   5.0002100e+05   6.3862500e+05   6.9509800e+05
   8.7136600e+05   9.6481200e+05   8.4173400e+05   8.8334200e+05   5.8861200e+05   5.7674000e+05   9.1954400e+05   1.0699600e+06   5.7020600e+05   6.1461500e+05   5.8636500e+05   6.1275100e+05   7.1677800e+05   7.1167700e+05   6.8173100e+05   6.8613200e+05   5.7729400e+05   6.7908800e+05   7.3524400e+05   7.5685300e+05   4.6977900e+05   4.8254200e+05   8.3199600e+05   7.0601100e+05   5.6284400e+05   5.7599500e+05   5.2880600e+05   5.3480200e+05   7.3369000e+05   6.7711700e+05   6.9200600e+05   6.9986200e+05   8.0745200e+05   7.7073500e+05   5.2598600e+05   4.9252200e+05   6.4277900e+05   5.7576800e+05   6.4869400e+05   5.7732300e+05   5.0179800e+05   4.4147300e+05   7.7422600e+05   8.0612000e+05   7.4820500e+05   7.8538700e+05   6.7962800e+05   6.9184500e+05   6.5567400e+05   7.0654800e+05   7.9091100e+05   6.5672600e+05   5.6428000e+05   5.8223500e+05   7.6147000e+05   7.7925200e+05   7.9911400e+05   0.0000000e+00   6.6157900e+05   7.2572500e+05   7.1499000e+05   7.1428600e+05   5.3735100e+05   7.0007800e+05   5.8201400e+05   6.5356300e+05   1.0352650e+06   1.1250180e+06   6.6813100e+05   6.0580700e+05   6.1661000e+05   6.5692400e+05   7.0093800e+05   7.3473400e+05   5.1264600e+05   5.3247000e+05   6.0231000e+05   6.6729800e+05   5.0500300e+05   4.7152600e+05   7.9335600e+05   8.3025500e+05   6.7947000e+05   6.6922800e+05   8.2070800e+05   8.7553900e+05   6.1674900e+05   6.3393400e+05   7.2955600e+05   7.5549600e+05
   6.1266500e+05   7.2384500e+05   6.6586500e+05   6.6213100e+05   3.3869200e+05   3.3569700e+05   7.1376600e+05   8.3398000e+05   3.3486200e+05   3.6780900e+05   3.2057600e+05   3.6066000e+05   4.9134700e+05   4.5478200e+05   4.0751400e+05   4.1550000e+05   3.0650600e+05   3.8953300e+05   4.7753200e+05   4.9406200e+05   2.2427000e+05   2.6797800e+05   6.0621600e+05   4.8341400e+05   3.2157300e+05   3.5923900e+05   3.0442200e+05   2.8718500e+05   4.9056100e+05   4.5986900e+05   4.4055200e+05   4.4671800e+05   5.5406000e+05   5.3490900e+05   3.0781600e+05   2.8977000e+05   4.0918200e+05   3.5582600e+05   3.7583500e+05   3.6231100e+05   2.4579000e+05   2.5600900e+05   5.6425600e+05   5.4038300e+05   5.1900600e+05   5.5552200e+05   4.6375800e+05   4.6509700e+05   3.9388200e+05   4.4076900e+05   5.0825900e+05   4.0137400e+05   3.1130500e+05   3.2508900e+05   4.7132800e+05   4.8073400e+05   5.8832600e+05   6.6157900e+05   0.0000000e+00   5.3203000e+05   5.0446400e+05   5.0578300e+05   3.1135300e+05   4.8032300e+05   3.7966000e+05   4.4585100e+05   7.8188600e+05   8.4090700e+05   4.0463600e+05   3.1341900e+05   3.5731800e+05   3.6782100e+05   3.7896200e+05   4.5105700e+05   2.6401800e+05   3.0067200e+05   3.8870800e+05   4.0716000e+05   2.5213200e+05   2.4308500e+05   5.1854200e+05   5.8170000e+05   4.3377600e+05   3.9136000e+05   6.1920100e+05   6.4075800e+05   3.2632400e+05   3.7197900e+05   4.6297600e+05   5.1727800e+05
   6.8978700e+05   7.5269500e+05   6.9610800e+05   7.3702500e+05   3.8968800e+05   3.9275200e+05   7.8131600e+05   8.9563700e+05   4.1035400e+05   4.5391900e+05   4.0794200e+05   4.3225000e+05   5.6057700e+05   4.9822800e+05   4.9067000e+05   4.7961800e+05   4.0781600e+05   4.6817400e+05   5.5456600e+05   5.6257000e+05   2.9497700e+05   3.0393200e+05   6.0724500e+05   5.1912500e+05   3.4975200e+05   3.9429300e+05   3.6226300e+05   3.9973400e+05   5.3507800e+05   5.3269600e+05   4.9848800e+05   5.0093200e+05   6.1536000e+05   5.9008700e+05   3.6341000e+05   3.7597800e+05   4.5203800e+05   4.1333400e+05   4.3023400e+05   4.5279000e+05   3.6835100e+05   3.1850500e+05   6.3386000e+05   6.1440100e+05   6.0352500e+05   6.2708600e+05   5.4294800e+05   5.1047700e+05   4.6252700e+05   5.0694300e+05   5.7248900e+05   4.5584900e+05   3.7606200e+05   4.1665500e+05   5.7883500e+05   5.9189800e+05   6.8863400e+05   7.2572500e+05   5.3203000e+05   0.0000000e+00   5.6381300e+05   5.8857400e+05   3.7042700e+05   5.0992900e+05   4.2225000e+05   5.0971200e+05   8.1916600e+05   8.8983800e+05   4.7529300e+05   4.0816500e+05   4.2456200e+05   4.0737600e+05   4.5354400e+05   5.4118800e+05   3.0478500e+05   3.5874700e+05   4.4857200e+05   4.7464400e+05   3.0480300e+05   3.2735700e+05   5.9763000e+05   6.6842800e+05   5.2771700e+05   4.6523900e+05   6.9603600e+05   6.6787700e+05   3.6546700e+05   4.0093800e+05   5.1787200e+05   5.6961100e+05
   6.7051400e+05   7.7972600e+05   6.8879200e+05   6.7070300e+05   4.0364700e+05   4.0147600e+05   7.8288000e+05   8.7844700e+05   3.9519300e+05   4.2379000e+05   3.9942100e+05   4.3378200e+05   5.3677900e+05   5.0960400e+05   4.6645900e+05   4.4988800e+05   3.9617600e+05   4.4959400e+05   5.5762000e+05   5.5951300e+05   3.2516300e+05   3.3737900e+05   6.5439800e+05   5.0519900e+05   3.7426400e+05   4.1655700e+05   3.6859100e+05   3.2731800e+05   4.9922300e+05   4.6970900e+05   4.6542600e+05   4.7778300e+05   5.8198500e+05   6.1812700e+05   3.4781900e+05   3.4280800e+05   4.1774700e+05   4.0999300e+05   4.5632100e+05   4.3365100e+05   3.2219100e+05   3.3352300e+05   6.5033100e+05   5.7370300e+05   5.5705100e+05   5.8548200e+05   5.3640400e+05   5.4775900e+05   4.5982700e+05   5.1138000e+05   5.6850100e+05   4.7366100e+05   3.7484200e+05   3.9023100e+05   5.4064200e+05   5.6176700e+05   6.4046400e+05   7.1499000e+05   5.0446400e+05   5.6381300e+05   0.0000000e+00   5.8620200e+05   3.7438600e+05   5.1904400e+05   4.0434000e+05   5.0046700e+05   7.8426200e+05   8.5110300e+05   4.4440100e+05   3.9157800e+05   4.3612200e+05   4.3974100e+05   4.9942200e+05   4.9014200e+05   3.2740500e+05   3.2171000e+05   4.4066700e+05   4.4380100e+05   3.1488000e+05   3.1056300e+05   5.9362100e+05   6.6597200e+05   5.1467400e+05   4.5829500e+05   7.2521500e+05   6.7457400e+05   3.9026400e+05   4.2155000e+05   5.3915400e+05   5.6756100e+05
   6.6291600e+05   7.8584500e+05   7.2987200e+05   6.2815200e+05   3.8769900e+05   3.9953000e+05   7.5089800e+05   8.8323900e+05   3.6678800e+05   4.5849700e+05   4.1971700e+05   4.4510400e+05   5.2268600e+05   5.2460100e+05   4.6974400e+05   4.7501300e+05   3.7092000e+05   4.1471900e+05   5.1959600e+05   5.6429100e+05   3.0930600e+05   3.1508700e+05   6.5701400e+05   5.3055000e+05   4.1617700e+05   4.0750000e+05   3.5808500e+05   3.6014900e+05   5.1741800e+05   4.7494700e+05   4.9099400e+05   4.9928900e+05   5.9088300e+05   6.0558000e+05   3.8477200e+05   3.7166900e+05   4.8458800e+05   4.6655400e+05   4.5588100e+05   4.3473100e+05   3.1111400e+05   3.0721700e+05   6.4344400e+05   5.9433100e+05   5.7682300e+05   6.2715900e+05   5.4167900e+05   5.6465900e+05   4.6298700e+05   5.4618000e+05   5.8556900e+05   4.7168700e+05   3.6811500e+05   4.2588000e+05   5.7766200e+05   5.8831300e+05   6.7089100e+05   7.1428600e+05   5.0578300e+05   5.8857400e+05   5.8620200e+05   0.0000000e+00   3.7801100e+05   5.2962400e+05   3.8953600e+05   5.0806500e+05   7.8899000e+05   8.5889000e+05   4.7460700e+05   3.8486200e+05   4.2801200e+05   4.6348700e+05   5.0559000e+05   5.2147700e+05   3.3266700e+05   3.6365600e+05   4.6446400e+05   4.5808100e+05   3.1141200e+05   2.9222900e+05   5.6387800e+05   6.6448400e+05   4.9050700e+05   4.4644700e+05   6.6698300e+05   6.7364400e+05   3.9231400e+05   3.9156400e+05   5.1475800e+05   5.3781800e+05
   4.8413600e+05   6.0923300e+05   5.1935400e+05   4.8818900e+05   1.9745600e+05   2.1145500e+05   5.7299600e+05   6.8783300e+05   1.8439100e+05   2.5756700e+05   2.2814800e+05   2.4490400e+05   3.7658900e+05   2.9759800e+05   2.7765600e+05   2.8972800e+05   2.0559600e+05   2.6807100e+05   3.4858100e+05   3.7872300e+05   1.2929700e+05   1.2602500e+05   4.6177400e+05   3.3125700e+05   1.9759100e+05   2.3342700e+05   1.9517300e+05   1.6599900e+05   3.2909900e+05   3.0053700e+05   3.0333000e+05   3.1860300e+05   4.3332200e+05   4.0305400e+05   1.7896800e+05   1.6382700e+05   2.8561700e+05   2.6268300e+05   2.6415700e+05   2.3803300e+05   1.2747800e+05   1.2523600e+05   4.5028000e+05   4.2390600e+05   3.8494800e+05   4.1657500e+05   3.3312700e+05   3.5926100e+05   2.8072800e+05   3.4424000e+05   4.1411900e+05   3.0614800e+05   1.8983500e+05   1.9472100e+05   3.7107400e+05   3.5645100e+05   4.8719600e+05   5.3735100e+05   3.1135300e+05   3.7042700e+05   3.7438600e+05   3.7801100e+05   0.0000000e+00   3.3304500e+05   2.3462400e+05   3.4148100e+05   5.8844000e+05   7.4306900e+05   2.8162000e+05   1.9978200e+05   2.5073800e+05   2.7643900e+05   3.1460200e+05   3.3361300e+05   1.4361600e+05   1.6400600e+05   2.8520300e+05   2.9462300e+05   1.3858600e+05   1.1024000e+05   4.2052700e+05   4.7701100e+05   2.8638600e+05   2.2912600e+05   4.6142100e+05   5.0863300e+05   2.1261000e+05   2.2914700e+05   3.6282400e+05   3.4911900e+05
   6.1814200e+05   7.3578800e+05   6.6660700e+05   6.6162100e+05   3.6762000e+05   3.5617500e+05   7.5825400e+05   8.2412700e+05   3.3005100e+05   3.9393900e+05   3.8017200e+05   3.9849600e+05   5.2482200e+05   4.7597200e+05   4.8251500e+05   4.4369000e+05   3.5038700e+05   4.1658800e+05   5.1489800e+05   5.2014100e+05   3.0249900e+05   3.3322700e+05   6.5698500e+05   5.0032500e+05   3.6009300e+05   3.7000500e+05   3.1263100e+05   3.2554200e+05   5.3932800e+05   4.7993700e+05   4.7882200e+05   4.4803000e+05   5.9088000e+05   5.8825900e+05   3.4571500e+05   2.9584500e+05   4.3884100e+05   4.0548400e+05   4.3882200e+05   3.9071000e+05   2.9356800e+05   2.7721100e+05   6.0531100e+05   5.9353800e+05   5.4096800e+05   5.8769400e+05   5.3354300e+05   5.3455100e+05   4.5370800e+05   5.3131500e+05   5.7653500e+05   4.5549500e+05   3.5452800e+05   3.6940000e+05   5.3602100e+05   5.3019000e+05   6.3353900e+05   7.0007800e+05   4.8032300e+05   5.0992900e+05   5.1904400e+05   5.2962400e+05   3.3304500e+05   0.0000000e+00   3.8112300e+05   4.7041500e+05   7.8592000e+05   9.0084700e+05   4.0252800e+05   3.5023700e+05   3.9797400e+05   4.0210300e+05   4.4516400e+05   4.8665100e+05   2.9069800e+05   3.1150000e+05   4.5626400e+05   4.3389600e+05   2.7501900e+05   2.5974400e+05   5.4290700e+05   5.7056300e+05   4.2423300e+05   4.1698400e+05   6.0929400e+05   6.5676900e+05   3.4582000e+05   3.5853500e+05   4.9671300e+05   5.3409000e+05
   5.6918800e+05   6.3432200e+05   5.5738400e+05   5.6772000e+05   2.8226500e+05   2.9070000e+05   6.7849500e+05   7.5004500e+05   2.6742900e+05   3.1816100e+05   2.4482500e+05   2.9644800e+05   4.6338000e+05   3.7565000e+05   3.3878300e+05   3.5160600e+05   2.7441800e+05   3.0897600e+05   4.2603800e+05   4.4301300e+05   1.9759600e+05   2.0653600e+05   5.1347600e+05   3.8026000e+05   2.5167700e+05   2.8904400e+05   2.5663100e+05   2.3260900e+05   4.1951100e+05   3.5524700e+05   3.7159200e+05   3.7587000e+05   5.1728500e+05   4.8167800e+05   2.2431500e+05   1.9868100e+05   3.3826300e+05   2.9633800e+05   3.2754500e+05   2.9134800e+05   1.8440500e+05   1.8621200e+05   5.0272700e+05   5.0449700e+05   4.4749500e+05   4.8479900e+05   4.2862400e+05   4.4833200e+05   3.7571500e+05   4.1773400e+05   4.6153100e+05   3.3227300e+05   2.4277300e+05   2.6544400e+05   4.2723500e+05   4.0245000e+05   5.0510300e+05   5.8201400e+05   3.7966000e+05   4.2225000e+05   4.0434000e+05   3.8953600e+05   2.3462400e+05   3.8112300e+05   0.0000000e+00   3.7783900e+05   6.8639300e+05   8.0427900e+05   3.1241600e+05   2.6312000e+05   2.8604100e+05   3.0182200e+05   3.4471000e+05   3.8114000e+05   2.1330400e+05   2.2976300e+05   3.3533500e+05   3.1751700e+05   1.7540700e+05   1.4536300e+05   4.3294300e+05   4.8359400e+05   3.4489800e+05   3.2981400e+05   5.3101300e+05   5.6719100e+05   2.4926200e+05   2.6977400e+05   3.9314700e+05   4.5307700e+05
   6.5393800e+05   7.0595200e+05   6.5326600e+05   6.4135200e+05   3.5685600e+05   3.6075100e+05   7.8780600e+05   8.4460700e+05   3.3789100e+05   3.9753100e+05   3.2521400e+05   3.9352800e+05   5.5595300e+05   5.1548700e+05   4.7133700e+05   4.6252300e+05   3.2988700e+05   3.8524700e+05   5.2273600e+05   5.3698700e+05   2.7194700e+05   2.8189900e+05   5.6222400e+05   4.6258800e+05   3.3881100e+05   3.9511000e+05   3.3761500e+05   3.3024400e+05   5.0049000e+05   4.5510500e+05   4.3913800e+05   4.6913500e+05   5.7895400e+05   5.6263400e+05   3.0103500e+05   2.6453100e+05   4.0154300e+05   3.7674300e+05   4.0743300e+05   3.8972000e+05   2.8303400e+05   2.6521900e+05   5.9522000e+05   5.9447300e+05   5.4653400e+05   5.9500900e+05   5.0289700e+05   5.4696100e+05   4.7083800e+05   4.6933900e+05   5.5555600e+05   4.1465800e+05   3.3078400e+05   3.3450100e+05   5.2644100e+05   5.3550600e+05   5.9511200e+05   6.5356300e+05   4.4585100e+05   5.0971200e+05   5.0046700e+05   5.0806500e+05   3.4148100e+05   4.7041500e+05   3.7783900e+05   0.0000000e+00   7.3215900e+05   8.3585000e+05   3.8480800e+05   3.4607100e+05   3.8174500e+05   3.8801900e+05   4.4772800e+05   4.4324400e+05   2.7179000e+05   3.0296000e+05   3.8519600e+05   3.7440300e+05   2.6130000e+05   2.6440700e+05   5.5268900e+05   5.8003600e+05   4.2355700e+05   4.6005100e+05   6.4273300e+05   6.3291000e+05   3.0663000e+05   3.4153800e+05   4.7350600e+05   5.0979200e+05
   8.9421600e+05   1.0134540e+06   9.7213700e+05   9.2125300e+05   6.3859800e+05   6.1333000e+05   1.0750200e+06   1.1611580e+06   6.3571000e+05   6.8227900e+05   6.3157500e+05   6.8311600e+05   8.2541500e+05   7.2985500e+05   7.4769400e+05   7.4398300e+05   6.2749600e+05   6.5688000e+05   8.0688300e+05   8.3119600e+05   5.3552800e+05   5.5571300e+05   8.5895900e+05   7.5174700e+05   6.1975400e+05   6.4310500e+05   6.2866800e+05   6.3860300e+05   7.8362700e+05   7.1939800e+05   7.1809600e+05   7.3847300e+05   8.5327400e+05   8.4190700e+05   6.1898200e+05   5.8878900e+05   7.2685500e+05   6.6027300e+05   6.7025800e+05   6.9199500e+05   6.2085200e+05   5.7192900e+05   8.6702500e+05   8.6396700e+05   8.0198000e+05   8.9836800e+05   8.1332900e+05   8.1526900e+05   7.3944000e+05   7.9640000e+05   8.4738200e+05   7.2999200e+05   6.3842600e+05   6.6693700e+05   8.1346100e+05   8.0098000e+05   8.8544900e+05   1.0352650e+06   7.8188600e+05   8.1916600e+05   7.8426200e+05   7.8899000e+05   5.8844000e+05   7.8592000e+05   6.8639300e+05   7.3215900e+05   0.0000000e+00   1.1175300e+06   7.0464000e+05   6.4362800e+05   6.8424600e+05   6.4835100e+05   6.8546000e+05   7.1146700e+05   5.5918000e+05   5.8973900e+05   6.9296900e+05   7.2373100e+05   5.4558700e+05   5.0019300e+05   7.7871900e+05   8.2899000e+05   7.0238400e+05   7.1016400e+05   9.2825200e+05   9.1828300e+05   5.9684700e+05   6.5583500e+05   7.7179100e+05   7.9898900e+05
   1.0197630e+06   1.1388360e+06   1.0463560e+06   9.6930700e+05   7.4715100e+05   7.0663900e+05   1.1462520e+06   1.2241380e+06   7.2694800e+05   7.2480400e+05   6.9328600e+05   7.6234500e+05   8.8606000e+05   8.7617500e+05   7.8863500e+05   7.7853200e+05   6.7051100e+05   7.6292600e+05   8.8762500e+05   9.3101600e+05   6.2562600e+05   6.0538900e+05   9.1395600e+05   7.8364700e+05   7.1969700e+05   7.2157900e+05   7.3904300e+05   6.8005700e+05   8.6603900e+05   8.8133400e+05   8.7421400e+05   8.4747600e+05   9.6336100e+05   9.3686600e+05   6.9150500e+05   6.6027400e+05   7.8193200e+05   7.6536100e+05   8.1751000e+05   8.0332900e+05   6.7827100e+05   6.5098200e+05   9.8835200e+05   9.5322000e+05   8.8784200e+05   9.5353100e+05   8.6984600e+05   8.7104000e+05   8.1335300e+05   8.8903700e+05   9.7396800e+05   7.9003500e+05   6.4719300e+05   6.8456300e+05   8.7272900e+05   8.6265100e+05   1.0501220e+06   1.1250180e+06   8.4090700e+05   8.8983800e+05   8.5110300e+05   8.5889000e+05   7.4306900e+05   9.0084700e+05   8.0427900e+05   8.3585000e+05   1.1175300e+06   0.0000000e+00   8.2951200e+05   6.8489700e+05   7.2443700e+05   7.6247000e+05   8.5371900e+05   8.8412700e+05   6.5009000e+05   6.5363600e+05   8.0831600e+05   7.9288800e+05   6.3303200e+05   6.2261500e+05   8.9292200e+05   9.6466000e+05   7.8737500e+05   8.1804700e+05   1.0305390e+06   9.9940400e+05   6.8680200e+05   6.5403500e+05   8.2970300e+05   8.7622600e+05
   5.9842500e+05   7.1658100e+05   6.1519000e+05   6.1776000e+05   3.0041700e+05   3.0001600e+05   6.9793000e+05   8.3694700e+05   3.2037000e+05   3.4597200e+05   2.8753600e+05   3.3854400e+05   4.6448100e+05   4.3215000e+05   3.9139100e+05   3.5547400e+05   2.8279200e+05   3.7082900e+05   4.5991900e+05   4.7461100e+05   2.2000000e+05   2.1392700e+05   5.2661800e+05   4.3135100e+05   2.9399000e+05   3.2420500e+05   2.4318700e+05   2.3932800e+05   4.1731300e+05   3.8963300e+05   3.8750200e+05   3.9881700e+05   5.3384700e+05   4.9770900e+05   2.5812300e+05   2.4421600e+05   3.6269000e+05   3.2201400e+05   3.7244100e+05   3.2174800e+05   2.1667100e+05   2.0103100e+05   5.4287600e+05   5.1762400e+05   4.7010500e+05   5.2331400e+05   4.4139700e+05   4.5841500e+05   3.7292300e+05   3.8638300e+05   4.9348000e+05   3.8290300e+05   3.0637700e+05   3.3493300e+05   4.3841900e+05   4.3820000e+05   5.5949100e+05   6.6813100e+05   4.0463600e+05   4.7529300e+05   4.4440100e+05   4.7460700e+05   2.8162000e+05   4.0252800e+05   3.1241600e+05   3.8480800e+05   7.0464000e+05   8.2951200e+05   0.0000000e+00   3.0735300e+05   3.1227400e+05   3.4939100e+05   3.8925400e+05   4.0419900e+05   2.3545700e+05   2.5418500e+05   3.4820000e+05   3.6819200e+05   1.9891000e+05   1.7110800e+05   4.4436300e+05   4.9586700e+05   3.7343000e+05   3.7222500e+05   5.6763500e+05   5.8256900e+05   2.2557100e+05   2.9859300e+05   4.5674000e+05   4.6387700e+05
   4.9444800e+05   6.4879700e+05   5.2964500e+05   5.2735200e+05   2.4089200e+05   2.4315600e+05   6.3210600e+05   7.7164800e+05   2.4141200e+05   2.8061700e+05   2.3967400e+05   3.0046600e+05   3.8746100e+05   3.3942000e+05   3.0386500e+05   3.0052500e+05   2.0721400e+05   2.7249000e+05   4.0749600e+05   4.1411100e+05   1.4484000e+05   1.6649300e+05   4.7236300e+05   3.8639000e+05   2.1073500e+05   2.6029800e+05   2.0850600e+05   2.1032000e+05   3.6432600e+05   3.1085800e+05   3.3563600e+05   3.4063300e+05   4.6636900e+05   4.4037600e+05   2.2028600e+05   1.7128400e+05   2.8536400e+05   2.4961100e+05   2.8997700e+05   2.5648300e+05   1.6957600e+05   1.6018700e+05   5.1070800e+05   4.2773900e+05   4.0813100e+05   4.6293400e+05   3.9977700e+05   3.8494700e+05   2.9908500e+05   3.7025800e+05   4.4210400e+05   3.2103300e+05   2.0199500e+05   2.6781500e+05   4.0466400e+05   4.1606400e+05   4.6546300e+05   6.0580700e+05   3.1341900e+05   4.0816500e+05   3.9157800e+05   3.8486200e+05   1.9978200e+05   3.5023700e+05   2.6312000e+05   3.4607100e+05   6.4362800e+05   6.8489700e+05   3.0735300e+05   0.0000000e+00   2.5197200e+05   2.5194300e+05   3.7705900e+05   3.5737900e+05   1.9305100e+05   1.9703700e+05   3.1262500e+05   3.4824300e+05   1.6745000e+05   1.5011900e+05   4.2866000e+05   4.7347200e+05   3.1957300e+05   3.0117200e+05   5.1654300e+05   5.0411400e+05   2.3135400e+05   2.6701500e+05   3.9764900e+05   4.0503400e+05
   5.4473000e+05   6.3878600e+05   5.4822400e+05   5.7043500e+05   2.5919800e+05   2.7295500e+05   6.5563700e+05   7.4218800e+05   2.6354100e+05   3.1465900e+05   2.6535900e+05   2.8226200e+05   4.2133900e+05   3.8423100e+05   3.3614400e+05   3.1574500e+05   2.6904000e+05   3.0964300e+05   4.1966400e+05   4.4664500e+05   1.9685000e+05   1.9554700e+05   5.2760900e+05   4.3162700e+05   2.5728100e+05   2.8680900e+05   2.6527400e+05   2.3137700e+05   4.1061000e+05   3.3115100e+05   3.5275500e+05   3.6409400e+05   5.1928600e+05   4.9662500e+05   2.1232400e+05   2.0693700e+05   3.3277200e+05   2.8212600e+05   3.2174500e+05   2.9045200e+05   1.9544400e+05   1.8848300e+05   4.8247500e+05   4.7910700e+05   4.3334800e+05   4.6761200e+05   3.7849800e+05   4.1114000e+05   3.2686900e+05   3.9868600e+05   4.5917600e+05   3.2918400e+05   2.2786800e+05   2.7866400e+05   4.2318300e+05   4.3815200e+05   5.0724300e+05   6.1661000e+05   3.5731800e+05   4.2456200e+05   4.3612200e+05   4.2801200e+05   2.5073800e+05   3.9797400e+05   2.8604100e+05   3.8174500e+05   6.8424600e+05   7.2443700e+05   3.1227400e+05   2.5197200e+05   0.0000000e+00   3.2620500e+05   3.6993700e+05   3.7818300e+05   2.3422000e+05   2.3203200e+05   3.6327000e+05   3.6582100e+05   1.8914900e+05   1.9033600e+05   4.8864000e+05   5.1444400e+05   3.5989900e+05   3.3416800e+05   5.3272500e+05   5.4074600e+05   2.5372300e+05   2.8844700e+05   3.8704700e+05   4.1514100e+05
   5.6394000e+05   7.0710700e+05   6.0045800e+05   6.1669200e+05   2.8006700e+05   3.0886000e+05   6.8083900e+05   7.8097800e+05   2.8050600e+05   3.4413100e+05   2.7373000e+05   2.9857800e+05   4.3510200e+05   4.1780100e+05   3.5589700e+05   3.3350400e+05   2.8896500e+05   3.3435700e+05   4.4297200e+05   4.7454900e+05   1.9141700e+05   2.0327600e+05   5.2931800e+05   4.0349500e+05   2.7825400e+05   2.7983800e+05   2.5472700e+05   2.6521100e+05   4.1893100e+05   3.6109600e+05   3.7448500e+05   3.8918300e+05   5.3682800e+05   5.3271100e+05   2.7136400e+05   2.2229400e+05   3.3958300e+05   3.4125700e+05   3.3272900e+05   3.1263900e+05   2.2331000e+05   2.0108600e+05   4.8934900e+05   4.9944700e+05   4.3333700e+05   4.9932700e+05   4.0325600e+05   4.5489800e+05   3.8651000e+05   4.2972000e+05   4.6567800e+05   3.6081400e+05   2.4905600e+05   2.8281100e+05   4.6278800e+05   4.4344500e+05   5.1913700e+05   6.5692400e+05   3.6782100e+05   4.0737600e+05   4.3974100e+05   4.6348700e+05   2.7643900e+05   4.0210300e+05   3.0182200e+05   3.8801900e+05   6.4835100e+05   7.6247000e+05   3.4939100e+05   2.5194300e+05   3.2620500e+05   0.0000000e+00   3.8263300e+05   3.6616200e+05   2.2198900e+05   2.4232100e+05   3.3432900e+05   3.4695900e+05   1.9661200e+05   1.8127300e+05   4.7702900e+05   5.1118700e+05   3.8456000e+05   3.5654600e+05   5.4412900e+05   5.7308500e+05   2.6584100e+05   3.0587700e+05   4.2907700e+05   4.6571700e+05
   5.8024600e+05   7.2768600e+05   6.5911000e+05   6.7745000e+05   3.4061200e+05   3.5086300e+05   7.3218200e+05   8.3914900e+05   2.9270800e+05   3.7582500e+05   3.4234400e+05   3.5725000e+05   4.7639200e+05   4.4060300e+05   4.2527500e+05   3.8855600e+05   3.1679600e+05   4.2465700e+05   4.9215800e+05   5.4453900e+05   2.5593100e+05   2.4129800e+05   5.5951000e+05   4.4960000e+05   2.9660000e+05   3.3216100e+05   3.0339200e+05   2.7249300e+05   4.5544200e+05   4.0603500e+05   3.7887600e+05   3.9784600e+05   5.7415100e+05   5.3953300e+05   3.1481700e+05   2.8060500e+05   3.9441700e+05   3.4516100e+05   4.0273700e+05   3.5278100e+05   3.0514400e+05   2.5156500e+05   5.7821700e+05   5.4732800e+05   5.3869000e+05   5.5726800e+05   4.6808700e+05   5.0556500e+05   4.1434600e+05   4.7808700e+05   5.2297400e+05   3.8796400e+05   3.1214200e+05   2.8427900e+05   4.7850000e+05   4.8192400e+05   5.6299600e+05   7.0093800e+05   3.7896200e+05   4.5354400e+05   4.9942200e+05   5.0559000e+05   3.1460200e+05   4.4516400e+05   3.4471000e+05   4.4772800e+05   6.8546000e+05   8.5371900e+05   3.8925400e+05   3.7705900e+05   3.6993700e+05   3.8263300e+05   0.0000000e+00   4.6722200e+05   2.8500100e+05   2.8310100e+05   4.1197900e+05   3.8395400e+05   2.5317900e+05   2.0330800e+05   5.1563300e+05   5.5401500e+05   4.0157700e+05   3.7720000e+05   5.6935500e+05   5.7580900e+05   3.0147100e+05   3.7169500e+05   4.5599200e+05   4.9708500e+05
   6.0108000e+05   7.1490100e+05   6.6889200e+05   6.6533800e+05   3.5550100e+05   3.2139700e+05   7.2854300e+05   8.4927100e+05   3.4820400e+05   4.0308800e+05   3.6615500e+05   3.9286200e+05   5.0415100e+05   4.1921400e+05   4.2099300e+05   4.2715400e+05   3.5818200e+05   4.1940500e+05   5.2322600e+05   5.5391700e+05   2.5792900e+05   2.5953800e+05   5.6486200e+05   4.7314300e+05   3.2831200e+05   3.4592100e+05   3.5109400e+05   2.8779500e+05   4.8066200e+05   4.3337700e+05   3.9500500e+05   4.2866300e+05   6.0093900e+05   5.8508100e+05   3.1396600e+05   2.7524100e+05   3.8730600e+05   3.9171800e+05   3.9768800e+05   3.8052900e+05   3.0150600e+05   2.7877400e+05   6.1616900e+05   5.6995500e+05   5.2579500e+05   5.4385600e+05   4.8473700e+05   5.3083900e+05   4.5011600e+05   5.1036500e+05   5.5383800e+05   4.2791300e+05   3.2734800e+05   3.4004800e+05   4.9087900e+05   5.0002700e+05   6.3993000e+05   7.3473400e+05   4.5105700e+05   5.4118800e+05   4.9014200e+05   5.2147700e+05   3.3361300e+05   4.8665100e+05   3.8114000e+05   4.4324400e+05   7.1146700e+05   8.8412700e+05   4.0419900e+05   3.5737900e+05   3.7818300e+05   3.6616200e+05   4.6722200e+05   0.0000000e+00   2.9959200e+05   2.7879000e+05   4.1763700e+05   4.1986300e+05   2.5856600e+05   2.6057500e+05   4.9936300e+05   5.8514100e+05   4.3723000e+05   4.0004800e+05   5.9486900e+05   6.2647000e+05   3.2608400e+05   3.7005300e+05   4.7757000e+05   4.9042000e+05
   4.9280700e+05   5.2860800e+05   4.9085700e+05   4.6653500e+05   1.6948400e+05   1.8645400e+05   5.5949500e+05   6.5179100e+05   1.4959400e+05   2.0583000e+05   1.6396200e+05   2.2496700e+05   3.8967500e+05   2.6545500e+05   2.7204600e+05   2.7169200e+05   1.7214200e+05   2.2471700e+05   3.3649900e+05   3.9262300e+05   1.1760000e+05   1.0048800e+05   4.0788400e+05   3.5509900e+05   1.7110800e+05   1.8419200e+05   1.5871300e+05   1.4935500e+05   3.3532000e+05   2.6232900e+05   2.7629900e+05   2.9484200e+05   4.1827600e+05   3.8399600e+05   1.2868600e+05   1.0799800e+05   2.2430300e+05   2.2006500e+05   2.2119000e+05   2.0677600e+05   1.0910500e+05   9.1952000e+04   4.1104000e+05   4.1446300e+05   3.6326200e+05   3.8954500e+05   3.0851900e+05   3.1700100e+05   2.5859500e+05   2.7626500e+05   3.9785400e+05   2.2658500e+05   1.3864200e+05   1.8379900e+05   3.3868900e+05   3.6158500e+05   4.3961600e+05   5.1264600e+05   2.6401800e+05   3.0478500e+05   3.2740500e+05   3.3266700e+05   1.4361600e+05   2.9069800e+05   2.1330400e+05   2.7179000e+05   5.5918000e+05   6.5009000e+05   2.3545700e+05   1.9305100e+05   2.3422000e+05   2.2198900e+05   2.8500100e+05   2.9959200e+05   0.0000000e+00   1.1636300e+05   2.7656600e+05   2.8666300e+05   1.0649300e+05   8.3643000e+04   3.7539200e+05   4.2649400e+05   2.5949000e+05   2.4671300e+05   4.6607500e+05   4.9510100e+05   1.6390200e+05   1.9906700e+05   3.1275300e+05   3.5666100e+05
   4.8073000e+05   5.3966400e+05   4.5775200e+05   4.6418600e+05   1.8060300e+05   1.9856600e+05   5.7390800e+05   6.8197300e+05   1.6693500e+05   2.2367600e+05   1.6991400e+05   2.1312900e+05   3.3766900e+05   2.9866200e+05   2.5837500e+05   2.9086000e+05   1.6885200e+05   2.3347000e+05   3.5789100e+05   3.7271500e+05   1.0598300e+05   1.1645000e+05   4.1682600e+05   3.5471400e+05   1.7289900e+05   1.9575700e+05   1.5972000e+05   1.6126600e+05   3.2744900e+05   2.4579400e+05   2.5333800e+05   2.9399700e+05   4.1763200e+05   4.0475200e+05   1.3283100e+05   1.0364500e+05   2.4500100e+05   2.1900900e+05   2.3317500e+05   2.0682700e+05   1.0820100e+05   9.3034000e+04   4.4674400e+05   4.1543800e+05   3.5365300e+05   3.8141100e+05   3.2814900e+05   3.2994000e+05   2.5450100e+05   3.2364600e+05   3.7534900e+05   2.4334300e+05   1.5038900e+05   2.1355600e+05   3.3592600e+05   3.6783300e+05   4.6076400e+05   5.3247000e+05   3.0067200e+05   3.5874700e+05   3.2171000e+05   3.6365600e+05   1.6400600e+05   3.1150000e+05   2.2976300e+05   3.0296000e+05   5.8973900e+05   6.5363600e+05   2.5418500e+05   1.9703700e+05   2.3203200e+05   2.4232100e+05   2.8310100e+05   2.7879000e+05   1.1636300e+05   0.0000000e+00   2.3217600e+05   2.6116100e+05   9.7073000e+04   8.4773000e+04   3.9528300e+05   4.1099800e+05   2.7616000e+05   2.4309000e+05   4.8409900e+05   4.8793600e+05   1.6376700e+05   1.9450600e+05   3.2425300e+05   3.5637100e+05
   6.0571100e+05   6.6565600e+05   6.2687300e+05   6.6111000e+05   3.2302900e+05   3.3864200e+05   7.2192000e+05   8.0914000e+05   3.0371200e+05   3.3500000e+05   3.2086300e+05   3.6168500e+05   4.4849900e+05   4.2992300e+05   3.8367000e+05   4.2230200e+05   3.1494400e+05   3.7742000e+05   4.4653300e+05   4.5047300e+05   2.2780600e+05   2.4336300e+05   5.6225600e+05   4.7705100e+05   3.1750200e+05   3.1834000e+05   2.6529400e+05   2.7860800e+05   4.4604200e+05   3.9948400e+05   3.9936900e+05   4.4387400e+05   5.7468900e+05   5.5018300e+05   2.7048800e+05   2.3889200e+05   4.0727100e+05   3.2048600e+05   3.7191400e+05   3.5058200e+05   2.2173100e+05   2.3817200e+05   5.4721200e+05   5.4856500e+05   5.2069700e+05   5.5088500e+05   4.6487300e+05   4.4915700e+05   3.6034700e+05   4.1136300e+05   4.9364000e+05   3.6911400e+05   3.0774000e+05   3.4612600e+05   4.8761600e+05   4.8286200e+05   5.8805600e+05   6.0231000e+05   3.8870800e+05   4.4857200e+05   4.4066700e+05   4.6446400e+05   2.8520300e+05   4.5626400e+05   3.3533500e+05   3.8519600e+05   6.9296900e+05   8.0831600e+05   3.4820000e+05   3.1262500e+05   3.6327000e+05   3.3432900e+05   4.1197900e+05   4.1763700e+05   2.7656600e+05   2.3217600e+05   0.0000000e+00   3.7882100e+05   2.1262900e+05   1.8985600e+05   5.3688500e+05   5.5962300e+05   4.0974700e+05   3.7455100e+05   6.2211800e+05   5.9388500e+05   2.6380200e+05   3.4294800e+05   4.6063200e+05   4.6590100e+05
   5.9657100e+05   6.3500100e+05   5.9888800e+05   6.4457100e+05   3.2769300e+05   3.2449200e+05   7.1591900e+05   8.1905400e+05   3.5319600e+05   3.5058700e+05   3.1432400e+05   3.7284300e+05   4.7341100e+05   4.6487100e+05   4.0468700e+05   3.8592600e+05   3.2400300e+05   3.6309500e+05   4.7378200e+05   5.0306700e+05   2.3754000e+05   2.4752600e+05   5.8298700e+05   4.5757000e+05   2.9791700e+05   3.4242500e+05   2.8784200e+05   2.9561500e+05   4.7483800e+05   4.0338000e+05   3.9419200e+05   4.1106100e+05   5.3133600e+05   4.8101000e+05   2.7546700e+05   2.4659900e+05   3.9221200e+05   3.4452200e+05   3.8191300e+05   3.4347200e+05   2.4170100e+05   2.3957300e+05   5.5786400e+05   5.3159100e+05   4.8643600e+05   5.4552900e+05   4.8735800e+05   4.6570000e+05   3.9025100e+05   4.2616200e+05   5.3330000e+05   4.0355700e+05   2.9939000e+05   3.2003500e+05   4.8239900e+05   4.6439800e+05   5.8078400e+05   6.6729800e+05   4.0716000e+05   4.7464400e+05   4.4380100e+05   4.5808100e+05   2.9462300e+05   4.3389600e+05   3.1751700e+05   3.7440300e+05   7.2373100e+05   7.9288800e+05   3.6819200e+05   3.4824300e+05   3.6582100e+05   3.4695900e+05   3.8395400e+05   4.1986300e+05   2.8666300e+05   2.6116100e+05   3.7882100e+05   0.0000000e+00   2.2529400e+05   2.2398700e+05   5.3331500e+05   5.6589100e+05   4.0168800e+05   3.8304200e+05   6.2176300e+05   6.1810300e+05   2.7219400e+05   3.4433800e+05   4.5708300e+05   4.9342300e+05
   4.5286500e+05   4.8607200e+05   4.5957100e+05   4.6148000e+05   1.5968200e+05   1.6663600e+05   5.7187300e+05   6.3311300e+05   1.4584000e+05   1.9296300e+05   1.5645100e+05   1.9875800e+05   2.8220600e+05   2.8123500e+05   2.4730900e+05   2.2297300e+05   1.5286900e+05   2.2227700e+05   3.0867000e+05   3.4823000e+05   7.8853000e+04   7.2309000e+04   3.8764800e+05   2.9867600e+05   1.3900200e+05   1.6272100e+05   1.2268600e+05   1.1600500e+05   2.8915900e+05   2.3268700e+05   2.1538900e+05   2.5759400e+05   4.0102500e+05   3.7551700e+05   1.2642800e+05   9.3456000e+04   2.1774800e+05   1.7938800e+05   2.1673800e+05   1.7883000e+05   9.0034000e+04   6.3683000e+04   4.0748800e+05   4.0287000e+05   3.0496800e+05   3.6243600e+05   2.8874400e+05   3.0871100e+05   2.1844200e+05   3.1669300e+05   3.6588800e+05   2.2753100e+05   1.3085400e+05   1.5551600e+05   3.1968300e+05   2.8536700e+05   4.2387600e+05   5.0500300e+05   2.5213200e+05   3.0480300e+05   3.1488000e+05   3.1141200e+05   1.3858600e+05   2.7501900e+05   1.7540700e+05   2.6130000e+05   5.4558700e+05   6.3303200e+05   1.9891000e+05   1.6745000e+05   1.8914900e+05   1.9661200e+05   2.5317900e+05   2.5856600e+05   1.0649300e+05   9.7073000e+04   2.1262900e+05   2.2529400e+05   0.0000000e+00   5.7886000e+04   3.5604000e+05   4.2197100e+05   2.4213000e+05   2.2787000e+05   4.2396800e+05   4.3018000e+05   1.1822400e+05   1.5866800e+05   2.7457600e+05   3.0793500e+05
   4.1734000e+05   4.7792900e+05   4.4754900e+05   4.3517700e+05   1.3741500e+05   1.7615400e+05   5.9482900e+05   6.2690800e+05   1.3223300e+05   1.8479400e+05   1.2589000e+05   1.7493400e+05   2.9532400e+05   2.6295100e+05   2.4807000e+05   2.2283000e+05   1.4497800e+05   2.0078500e+05   3.0838700e+05   3.6244600e+05   6.7758000e+04   7.7960000e+04   3.6000300e+05   2.9830800e+05   1.2484800e+05   1.5903200e+05   1.1892100e+05   1.1883200e+05   2.9534500e+05   2.3459200e+05   2.4712000e+05   2.6348400e+05   3.9852700e+05   3.8492500e+05   1.2314200e+05   1.0489700e+05   2.2614300e+05   1.7767600e+05   2.0211100e+05   1.8441100e+05   8.4559000e+04   6.3993000e+04   3.7925500e+05   3.5937800e+05   3.1931800e+05   3.5042700e+05   2.8443200e+05   3.1293100e+05   2.1161100e+05   2.8743200e+05   3.5870200e+05   2.0177200e+05   1.3537200e+05   1.4022000e+05   2.9872800e+05   2.9621200e+05   4.0845100e+05   4.7152600e+05   2.4308500e+05   3.2735700e+05   3.1056300e+05   2.9222900e+05   1.1024000e+05   2.5974400e+05   1.4536300e+05   2.6440700e+05   5.0019300e+05   6.2261500e+05   1.7110800e+05   1.5011900e+05   1.9033600e+05   1.8127300e+05   2.0330800e+05   2.6057500e+05   8.3643000e+04   8.4773000e+04   1.8985600e+05   2.2398700e+05   5.7886000e+04   0.0000000e+00   3.3311500e+05   3.8282500e+05   2.2974400e+05   2.1157200e+05   3.8016100e+05   4.1645000e+05   1.1206600e+05   1.4818500e+05   2.8574700e+05   3.2104800e+05
   7.0760000e+05   7.7222400e+05   7.4501400e+05   7.2017600e+05   4.0112300e+05   4.3174800e+05   8.7301900e+05   9.1093600e+05   4.3919500e+05   4.7861700e+05   4.0736900e+05   4.5155900e+05   5.7207500e+05   5.5774300e+05   5.2443300e+05   4.8867200e+05   4.1422300e+05   4.4129900e+05   5.4697000e+05   5.6678000e+05   3.4936700e+05   3.5348300e+05   6.1590600e+05   5.8652300e+05   4.1460900e+05   4.2099300e+05   3.8646700e+05   3.8852600e+05   5.5919100e+05   4.8577000e+05   4.8252000e+05   4.8707600e+05   6.7919600e+05   6.5386800e+05   4.2497600e+05   3.9192900e+05   4.9929300e+05   4.3912100e+05   4.3929600e+05   4.5875000e+05   3.5981700e+05   3.4378800e+05   6.6338100e+05   6.3514400e+05   6.0112700e+05   6.5825600e+05   5.6726500e+05   6.0669400e+05   4.8676400e+05   5.5480900e+05   6.3318700e+05   4.9863900e+05   4.1851900e+05   4.0933700e+05   5.8693500e+05   5.8842800e+05   7.0788600e+05   7.9335600e+05   5.1854200e+05   5.9763000e+05   5.9362100e+05   5.6387800e+05   4.2052700e+05   5.4290700e+05   4.3294300e+05   5.5268900e+05   7.7871900e+05   8.9292200e+05   4.4436300e+05   4.2866000e+05   4.8864000e+05   4.7702900e+05   5.1563300e+05   4.9936300e+05   3.7539200e+05   3.9528300e+05   5.3688500e+05   5.3331500e+05   3.5604000e+05   3.3311500e+05   0.0000000e+00   6.6725500e+05   5.0739100e+05   5.2047900e+05   6.6415400e+05   6.9348900e+05   4.0696500e+05   4.7070100e+05   5.7789400e+05   6.3197300e+05
   7.7183300e+05   8.3359800e+05   7.6607700e+05   7.6878600e+05   4.6995900e+05   4.9327700e+05   9.6211500e+05   1.0191920e+06   4.8021400e+05   5.4020100e+05   4.7090000e+05   4.8193200e+05   6.0243800e+05   6.0894700e+05   5.8089000e+05   5.6512200e+05   4.8984000e+05   5.2444500e+05   6.1574200e+05   6.5465900e+05   4.1437500e+05   4.2095100e+05   7.3060000e+05   6.2759200e+05   4.5029700e+05   4.7125400e+05   4.8353800e+05   4.8719300e+05   6.3204900e+05   5.6934100e+05   5.7018600e+05   6.0148900e+05   7.4036400e+05   7.1137100e+05   4.5439900e+05   4.4311500e+05   5.6356900e+05   5.4693200e+05   5.5457800e+05   5.2856200e+05   4.4421400e+05   4.0136700e+05   7.0790900e+05   6.6968500e+05   6.4884000e+05   6.6543400e+05   6.0868700e+05   6.2897000e+05   5.5921500e+05   6.0007700e+05   6.6047200e+05   5.4662900e+05   4.5781300e+05   4.9080400e+05   6.3151600e+05   6.2630400e+05   7.4235400e+05   8.3025500e+05   5.8170000e+05   6.6842800e+05   6.6597200e+05   6.6448400e+05   4.7701100e+05   5.7056300e+05   4.8359400e+05   5.8003600e+05   8.2899000e+05   9.6466000e+05   4.9586700e+05   4.7347200e+05   5.1444400e+05   5.1118700e+05   5.5401500e+05   5.8514100e+05   4.2649400e+05   4.1099800e+05   5.5962300e+05   5.6589100e+05   4.2197100e+05   3.8282500e+05   6.6725500e+05   0.0000000e+00   5.6026000e+05   5.7842800e+05   7.0550000e+05   8.1537800e+05   4.3640400e+05   5.0800700e+05   6.2631000e+05   6.4683300e+05
   6.1425500e+05   6.8313600e+05   6.1151300e+05   6.5826800e+05   3.2122000e+05   3.2881700e+05   7.3044700e+05   8.4319800e+05   3.3421900e+05   3.6231200e+05   3.2688800e+05   3.3654100e+05   4.4440500e+05   4.2309200e+05   4.2375400e+05   3.8347200e+05   3.3095400e+05   4.0434100e+05   4.7827300e+05   4.9316700e+05   2.5228600e+05   2.2984700e+05   5.5167800e+05   4.3972300e+05   3.0711500e+05   3.1121100e+05   3.0302800e+05   2.9094600e+05   4.4439200e+05   3.7062000e+05   4.1483900e+05   4.5993200e+05   5.7320200e+05   5.1746600e+05   2.6941000e+05   2.5064000e+05   3.9652600e+05   3.4522700e+05   3.9790600e+05   3.6293500e+05   2.6890100e+05   2.4562000e+05   5.1415000e+05   5.3544600e+05   4.9118100e+05   5.6331700e+05   4.6051000e+05   5.0117200e+05   4.1548900e+05   4.4761100e+05   5.0993200e+05   3.7715400e+05   2.8752200e+05   3.2424000e+05   4.6604100e+05   4.6226800e+05   5.8839500e+05   6.7947000e+05   4.3377600e+05   5.2771700e+05   5.1467400e+05   4.9050700e+05   2.8638600e+05   4.2423300e+05   3.4489800e+05   4.2355700e+05   7.0238400e+05   7.8737500e+05   3.7343000e+05   3.1957300e+05   3.5989900e+05   3.8456000e+05   4.0157700e+05   4.3723000e+05   2.5949000e+05   2.7616000e+05   4.0974700e+05   4.0168800e+05   2.4213000e+05   2.2974400e+05   5.0739100e+05   5.6026000e+05   0.0000000e+00   3.8009500e+05   5.7439300e+05   6.2374300e+05   3.0102000e+05   3.4427100e+05   4.4238600e+05   4.9571100e+05
   6.2314500e+05   6.5487300e+05   5.7923400e+05   5.6642300e+05   2.7238400e+05   3.2103900e+05   7.0790900e+05   8.2082600e+05   2.8421700e+05   3.2704300e+05   2.8708700e+05   3.3951800e+05   4.2021100e+05   4.0848600e+05   3.9441700e+05   3.6472600e+05   2.8337400e+05   3.5046500e+05   4.5627600e+05   4.9207500e+05   2.3700700e+05   2.3581600e+05   5.3506200e+05   4.3181700e+05   2.7720500e+05   3.1617300e+05   2.7979000e+05   2.7411700e+05   4.4483800e+05   3.9277700e+05   4.3355100e+05   4.3406400e+05   5.2009300e+05   4.7775300e+05   2.3303100e+05   2.2760600e+05   3.7645400e+05   3.2995200e+05   3.6390900e+05   3.2659100e+05   2.3524400e+05   2.2732700e+05   5.2050000e+05   5.3185600e+05   4.7317700e+05   5.2468200e+05   4.2315600e+05   4.3803500e+05   3.7776900e+05   4.1290200e+05   5.0126100e+05   3.7935200e+05   2.5649100e+05   2.9122800e+05   4.7477000e+05   4.7054000e+05   5.7016900e+05   6.6922800e+05   3.9136000e+05   4.6523900e+05   4.5829500e+05   4.4644700e+05   2.2912600e+05   4.1698400e+05   3.2981400e+05   4.6005100e+05   7.1016400e+05   8.1804700e+05   3.7222500e+05   3.0117200e+05   3.3416800e+05   3.5654600e+05   3.7720000e+05   4.0004800e+05   2.4671300e+05   2.4309000e+05   3.7455100e+05   3.8304200e+05   2.2787000e+05   2.1157200e+05   5.2047900e+05   5.7842800e+05   3.8009500e+05   0.0000000e+00   5.6118600e+05   5.6391900e+05   2.6667800e+05   3.3636900e+05   4.7735600e+05   5.0868600e+05
   8.0445300e+05   8.6953700e+05   7.9924400e+05   7.7502000e+05   4.9203500e+05   4.9874000e+05   8.9386700e+05   9.7492800e+05   4.4888600e+05   5.1611500e+05   4.8413000e+05   5.1692000e+05   6.4930700e+05   5.9751600e+05   5.9186300e+05   5.4908600e+05   4.8875600e+05   5.3858300e+05   6.6750000e+05   6.6982400e+05   4.2019300e+05   4.0032500e+05   6.7792300e+05   5.9189800e+05   4.4226400e+05   5.0669900e+05   4.4719100e+05   4.6692300e+05   6.5185500e+05   5.6498400e+05   5.6392100e+05   5.9473800e+05   7.2561500e+05   6.9127600e+05   4.4200700e+05   4.2697600e+05   5.7333000e+05   5.0869300e+05   5.2869300e+05   5.4175300e+05   4.4930200e+05   4.1138800e+05   6.9456200e+05   6.8274900e+05   6.1365000e+05   7.0308800e+05   6.2417500e+05   6.0338300e+05   5.3888800e+05   6.1888600e+05   6.9296600e+05   5.6237200e+05   4.5692600e+05   4.7764100e+05   6.5525100e+05   6.3558500e+05   7.7692500e+05   8.2070800e+05   6.1920100e+05   6.9603600e+05   7.2521500e+05   6.6698300e+05   4.6142100e+05   6.0929400e+05   5.3101300e+05   6.4273300e+05   9.2825200e+05   1.0305390e+06   5.6763500e+05   5.1654300e+05   5.3272500e+05   5.4412900e+05   5.6935500e+05   5.9486900e+05   4.6607500e+05   4.8409900e+05   6.2211800e+05   6.2176300e+05   4.2396800e+05   3.8016100e+05   6.6415400e+05   7.0550000e+05   5.7439300e+05   5.6118600e+05   0.0000000e+00   7.8379000e+05   4.7271300e+05   5.2100800e+05   6.3481900e+05   6.4700100e+05
   7.9697800e+05   9.0813600e+05   8.5684400e+05   8.1977300e+05   4.9620300e+05   5.2593700e+05   9.0580600e+05   1.0249730e+06   4.9136400e+05   5.5907500e+05   5.4257600e+05   5.5751100e+05   6.5865400e+05   6.3940100e+05   6.2709800e+05   6.0484300e+05   5.3237200e+05   5.8965800e+05   7.1275500e+05   7.1266900e+05   4.6788100e+05   4.6097000e+05   7.4858300e+05   6.6667100e+05   5.1594100e+05   5.2203200e+05   4.9897900e+05   5.2380700e+05   6.4903200e+05   5.8044700e+05   6.2483700e+05   6.6103300e+05   7.9428400e+05   7.5911800e+05   4.9533100e+05   4.7947900e+05   6.0708000e+05   5.2507100e+05   5.3873600e+05   5.5591300e+05   4.5227500e+05   4.4653300e+05   7.2240500e+05   6.9299500e+05   6.6435100e+05   7.4485000e+05   6.4728700e+05   6.1504200e+05   5.6413500e+05   6.6683100e+05   7.3746900e+05   5.8492100e+05   4.9784900e+05   5.3191200e+05   6.8007300e+05   6.8012000e+05   8.0731300e+05   8.7553900e+05   6.4075800e+05   6.6787700e+05   6.7457400e+05   6.7364400e+05   5.0863300e+05   6.5676900e+05   5.6719100e+05   6.3291000e+05   9.1828300e+05   9.9940400e+05   5.8256900e+05   5.0411400e+05   5.4074600e+05   5.7308500e+05   5.7580900e+05   6.2647000e+05   4.9510100e+05   4.8793600e+05   5.9388500e+05   6.1810300e+05   4.3018000e+05   4.1645000e+05   6.9348900e+05   8.1537800e+05   6.2374300e+05   5.6391900e+05   7.8379000e+05   0.0000000e+00   4.8854600e+05   5.2670600e+05   6.5206700e+05   6.8202500e+05
   4.6399900e+05   5.7819100e+05   5.1453500e+05   5.0201700e+05   1.9968900e+05   2.1625400e+05   5.8680600e+05   7.0834600e+05   1.8596600e+05   2.4346600e+05   2.4782600e+05   2.4722700e+05   3.3897300e+05   3.2761400e+05   2.9227400e+05   3.0606200e+05   2.1753900e+05   2.7492800e+05   3.6490800e+05   4.3025900e+05   1.6593500e+05   1.5778300e+05   4.6036700e+05   3.3346500e+05   2.1497600e+05   2.1467500e+05   1.7843000e+05   2.1092100e+05   3.3379400e+05   2.9104200e+05   3.3303300e+05   3.3879900e+05   4.8277600e+05   4.3528700e+05   1.9872900e+05   1.4972600e+05   2.6938500e+05   2.3707500e+05   2.5422600e+05   2.4697800e+05   1.4120500e+05   1.2704600e+05   4.5094100e+05   4.4959300e+05   3.9411300e+05   4.2541200e+05   3.5534200e+05   3.5740100e+05   2.8828100e+05   3.5430800e+05   4.5903100e+05   2.9326100e+05   2.0376900e+05   2.1948800e+05   3.6691000e+05   4.2379800e+05   4.8064900e+05   6.1674900e+05   3.2632400e+05   3.6546700e+05   3.9026400e+05   3.9231400e+05   2.1261000e+05   3.4582000e+05   2.4926200e+05   3.0663000e+05   5.9684700e+05   6.8680200e+05   2.2557100e+05   2.3135400e+05   2.5372300e+05   2.6584100e+05   3.0147100e+05   3.2608400e+05   1.6390200e+05   1.6376700e+05   2.6380200e+05   2.7219400e+05   1.1822400e+05   1.1206600e+05   4.0696500e+05   4.3640400e+05   3.0102000e+05   2.6667800e+05   4.7271300e+05   4.8854600e+05   0.0000000e+00   2.3266500e+05   3.4565600e+05   3.5565500e+05
   5.0405000e+05   6.0519600e+05   5.5031300e+05   5.4334200e+05   2.5956100e+05   2.5805200e+05   6.3245000e+05   7.2846500e+05   2.3564600e+05   2.8584200e+05   2.4439200e+05   2.6064200e+05   3.3849100e+05   3.3416700e+05   3.2265100e+05   3.2220600e+05   2.5092000e+05   2.8774400e+05   4.0939800e+05   4.2440500e+05   1.7549900e+05   1.7116400e+05   4.8777600e+05   3.4700600e+05   2.4054600e+05   2.5865100e+05   2.4826900e+05   2.0662400e+05   3.8339900e+05   2.9368100e+05   3.3900000e+05   3.5183700e+05   4.6582400e+05   4.6820300e+05   2.3729400e+05   1.9049800e+05   3.0842100e+05   2.8833500e+05   3.0438500e+05   2.8432000e+05   1.8697700e+05   1.5807300e+05   4.8087500e+05   4.3648900e+05   3.7354800e+05   4.4745600e+05   3.5646200e+05   3.8769300e+05   3.2300100e+05   4.0707800e+05   4.7275400e+05   3.1238600e+05   2.3190600e+05   2.6760200e+05   3.9621200e+05   4.2342900e+05   5.0002100e+05   6.3393400e+05   3.7197900e+05   4.0093800e+05   4.2155000e+05   3.9156400e+05   2.2914700e+05   3.5853500e+05   2.6977400e+05   3.4153800e+05   6.5583500e+05   6.5403500e+05   2.9859300e+05   2.6701500e+05   2.8844700e+05   3.0587700e+05   3.7169500e+05   3.7005300e+05   1.9906700e+05   1.9450600e+05   3.4294800e+05   3.4433800e+05   1.5866800e+05   1.4818500e+05   4.7070100e+05   5.0800700e+05   3.4427100e+05   3.3636900e+05   5.2100800e+05   5.2670600e+05   2.3266500e+05   0.0000000e+00   3.9238500e+05   3.9880600e+05
   6.3186200e+05   7.3530900e+05   6.7355700e+05   6.7216100e+05   4.0115100e+05   3.9616800e+05   7.4126700e+05   8.6753700e+05   3.5448000e+05   3.9454900e+05   3.9233500e+05   4.3699800e+05   4.5916100e+05   4.7550400e+05   4.5126600e+05   4.3759700e+05   3.6317100e+05   4.3201200e+05   5.4929800e+05   5.2986200e+05   2.6908100e+05   2.9307400e+05   5.9790200e+05   4.8212600e+05   3.4053900e+05   3.6543900e+05   3.3357600e+05   3.4541600e+05   5.1598300e+05   4.3735600e+05   4.6655100e+05   4.7622400e+05   6.0264500e+05   5.6716100e+05   3.3181800e+05   3.0833300e+05   4.1454700e+05   3.9149300e+05   4.2343500e+05   3.9595000e+05   2.9065200e+05   2.8601900e+05   6.0277200e+05   5.8594700e+05   5.1413200e+05   6.1657100e+05   4.8396600e+05   4.7703100e+05   4.2242200e+05   5.1298400e+05   5.8968900e+05   4.2989500e+05   3.2669000e+05   3.9054900e+05   5.1762000e+05   4.9608500e+05   6.3862500e+05   7.2955600e+05   4.6297600e+05   5.1787200e+05   5.3915400e+05   5.1475800e+05   3.6282400e+05   4.9671300e+05   3.9314700e+05   4.7350600e+05   7.7179100e+05   8.2970300e+05   4.5674000e+05   3.9764900e+05   3.8704700e+05   4.2907700e+05   4.5599200e+05   4.7757000e+05   3.1275300e+05   3.2425300e+05   4.6063200e+05   4.5708300e+05   2.7457600e+05   2.8574700e+05   5.7789400e+05   6.2631000e+05   4.4238600e+05   4.7735600e+05   6.3481900e+05   6.5206700e+05   3.4565600e+05   3.9238500e+05   0.0000000e+00   5.4628100e+05
   6.9216600e+05   7.4743800e+05   6.5835200e+05   6.4201700e+05   3.7050700e+05   3.9558500e+05   8.2475800e+05   9.1866900e+05   3.9849500e+05   4.4108800e+05   4.1460200e+05   4.5683100e+05   5.2687600e+05   4.9867100e+05   5.2132700e+05   5.0644300e+05   4.1091000e+05   4.5025300e+05   5.4947400e+05   5.3370500e+05   3.0883600e+05   3.2311300e+05   6.3867700e+05   5.3886500e+05   3.9599100e+05   4.2699700e+05   3.9858500e+05   3.6762100e+05   5.1513300e+05   4.5710400e+05   5.0078800e+05   5.5264200e+05   6.4149900e+05   6.1837500e+05   3.5818800e+05   3.3080000e+05   4.5217600e+05   4.0718400e+05   4.5253300e+05   4.3771300e+05   3.2752000e+05   3.0925100e+05   6.5592900e+05   5.9869200e+05   5.8358000e+05   6.3086100e+05   5.2393800e+05   5.4169900e+05   4.7877300e+05   5.1527200e+05   6.4867100e+05   4.7372800e+05   3.6543500e+05   3.8136000e+05   5.4893200e+05   5.6984800e+05   6.9509800e+05   7.5549600e+05   5.1727800e+05   5.6961100e+05   5.6756100e+05   5.3781800e+05   3.4911900e+05   5.3409000e+05   4.5307700e+05   5.0979200e+05   7.9898900e+05   8.7622600e+05   4.6387700e+05   4.0503400e+05   4.1514100e+05   4.6571700e+05   4.9708500e+05   4.9042000e+05   3.5666100e+05   3.5637100e+05   4.6590100e+05   4.9342300e+05   3.0793500e+05   3.2104800e+05   6.3197300e+05   6.4683300e+05   4.9571100e+05   5.0868600e+05   6.4700100e+05   6.8202500e+05   3.5565500e+05   3.9880600e+05   5.4628100e+05   0.0000000e+00
