# Supplementary material for: Autistic traits and individual brain differences: functional network efficiency reflects attentional and social impairments, structural nodal efficiencies index systemising and theory-of-mind skills
Source: Mol Autism. 2021 Jan 21;12:3. doi: 10.1186/s13229-020-00377-8 (PMC7818759; doi:10.1186/s13229-020-00377-8)
Supplement: Supplementary file 9 — Additional file 9. Brain-behaviour correlations. README file detailing data curation; AAL-90 region masks in NIfTI format; spreadseehts of Spearman correlations; code and data for the correlational analysis. [file 13229_2020_377_MOESM9_ESM.zip › Paul_Arora_et_al_data/Physiological/BBC/analysis/Diffusion_Analaysis/adj_matrixes/NOS_weighted/symmetric/connection_matrix_sym_aHU0446.txt]

   0.0000000e+00   8.3186500e+05   9.3136300e+05   1.0171750e+06   7.3148400e+05   6.8721300e+05   1.0523640e+06   1.0424530e+06   6.2717800e+05   6.5025300e+05   5.9400100e+05   6.2940600e+05   7.3244700e+05   7.0457500e+05   7.2710400e+05   7.3846300e+05   6.4808600e+05   6.7462100e+05   7.4118300e+05   7.8725400e+05   5.5241800e+05   5.7019400e+05   8.0295600e+05   8.1296300e+05   6.7602700e+05   6.5720200e+05   6.2706400e+05   5.9839300e+05   7.0824400e+05   7.6164300e+05   6.8541400e+05   6.4731100e+05   7.6978700e+05   7.7527300e+05   5.9170400e+05   5.3107300e+05   6.5256600e+05   6.6739200e+05   6.5836000e+05   6.3355100e+05   5.2239900e+05   5.3878300e+05   7.4400800e+05   7.6474600e+05   7.5875800e+05   8.6723900e+05   6.9478900e+05   8.0384600e+05   7.7127200e+05   7.5034100e+05   8.2711600e+05   6.6016400e+05   5.9606900e+05   6.0179800e+05   7.9189800e+05   7.8688100e+05   9.8761600e+05   8.8841900e+05   8.9790500e+05   8.9315000e+05   8.6702100e+05   7.5398500e+05   6.7172700e+05   7.5029000e+05   6.6339300e+05   7.9529500e+05   9.2097000e+05   1.0990190e+06   5.8683900e+05   5.6696600e+05   5.7142200e+05   6.0434800e+05   7.3682700e+05   7.3630800e+05   5.4828200e+05   5.3380100e+05   6.1467600e+05   6.6008800e+05   4.9344200e+05   4.9576200e+05   8.1183500e+05   9.1673800e+05   6.9658500e+05   6.6874900e+05   1.0186360e+06   1.0184810e+06   5.8997600e+05   6.2703200e+05   8.0591000e+05   7.7918900e+05
   8.3186500e+05   0.0000000e+00   7.9350000e+05   8.3325400e+05   5.4031800e+05   5.0923300e+05   9.2412100e+05   9.2504100e+05   5.4239600e+05   5.1608400e+05   4.4410800e+05   4.8104900e+05   6.1973700e+05   5.7727700e+05   5.7373800e+05   5.4844200e+05   4.9440200e+05   5.0860900e+05   6.0913700e+05   6.3257200e+05   4.1778100e+05   3.8715900e+05   6.2676500e+05   6.3455400e+05   4.7911200e+05   5.2354600e+05   4.6733100e+05   4.5951300e+05   5.3444300e+05   5.9854500e+05   5.8066100e+05   4.8381300e+05   6.2236600e+05   6.5930800e+05   4.4617300e+05   4.3458700e+05   4.8176100e+05   4.9882500e+05   4.8125800e+05   5.0024400e+05   3.7018700e+05   3.8401600e+05   6.5838800e+05   6.9636200e+05   6.4379700e+05   6.9949700e+05   5.3628000e+05   6.6129200e+05   6.4264600e+05   5.7503100e+05   6.7876100e+05   5.3261200e+05   4.3198000e+05   4.5017700e+05   6.6132600e+05   6.5154800e+05   8.8405400e+05   7.7065300e+05   7.6822700e+05   7.8148600e+05   7.9038500e+05   6.3768400e+05   5.4002000e+05   6.4693800e+05   5.6505000e+05   6.7676000e+05   8.0517800e+05   9.6663300e+05   4.5354800e+05   4.6086500e+05   4.9376700e+05   4.7629300e+05   5.8627400e+05   6.2756800e+05   4.0063900e+05   4.0044500e+05   5.2865800e+05   5.6162700e+05   4.2303800e+05   3.7746500e+05   6.9015000e+05   7.7736900e+05   5.5695600e+05   5.1872800e+05   8.5297100e+05   8.8827300e+05   4.5120300e+05   4.9939800e+05   6.7535900e+05   6.4941900e+05
   9.3136300e+05   7.9350000e+05   0.0000000e+00   9.0252900e+05   6.4455300e+05   6.2040200e+05   9.8305700e+05   9.8242700e+05   5.8018300e+05   6.1158000e+05   5.4980700e+05   5.7909900e+05   6.8042800e+05   6.3885600e+05   6.3489400e+05   6.2952900e+05   5.5636400e+05   5.9247200e+05   6.8529400e+05   6.6009100e+05   5.0608900e+05   5.1235300e+05   7.7652700e+05   7.1667300e+05   5.8833700e+05   5.9023900e+05   5.1260400e+05   5.3370200e+05   6.5432100e+05   7.1624400e+05   6.2131500e+05   5.7612000e+05   7.2498200e+05   7.2326500e+05   5.1639500e+05   4.9330200e+05   5.9703400e+05   5.8599100e+05   6.2272800e+05   6.2408300e+05   4.6617600e+05   5.1318100e+05   7.0699700e+05   7.6460200e+05   7.6175000e+05   7.9995300e+05   6.0833200e+05   7.2971300e+05   6.9701800e+05   7.1765100e+05   7.7035000e+05   6.7322400e+05   5.5308100e+05   5.3316100e+05   7.1798500e+05   7.1502100e+05   9.6831800e+05   8.9002200e+05   8.6837500e+05   8.1721600e+05   8.3449700e+05   6.9527700e+05   6.0674300e+05   6.9242500e+05   6.2382600e+05   7.4663200e+05   8.6495100e+05   1.0427450e+06   5.8115800e+05   5.1489300e+05   4.8928000e+05   5.6201900e+05   6.5143400e+05   7.1839900e+05   4.4350300e+05   4.9415300e+05   6.0158400e+05   6.7579400e+05   4.5204300e+05   4.3410400e+05   7.8384700e+05   8.4112900e+05   6.3249700e+05   6.1998300e+05   9.3887000e+05   9.1100100e+05   5.7236900e+05   5.6239500e+05   7.8034700e+05   7.2591900e+05
   1.0171750e+06   8.3325400e+05   9.0252900e+05   0.0000000e+00   6.5019900e+05   6.5462300e+05   1.0532610e+06   1.0966690e+06   6.6724800e+05   6.4334900e+05   5.7718800e+05   6.4277400e+05   7.6636400e+05   7.1311500e+05   7.3021400e+05   6.7429800e+05   5.9921000e+05   6.6075300e+05   7.1460700e+05   7.0735800e+05   5.5062500e+05   5.5688100e+05   7.3918800e+05   7.4675700e+05   6.3977000e+05   6.5471000e+05   6.0463900e+05   5.9810600e+05   7.1504000e+05   7.4453400e+05   6.4196000e+05   6.5856600e+05   8.0863800e+05   8.0295400e+05   6.2712100e+05   5.8446600e+05   6.7981600e+05   6.4386300e+05   6.6303000e+05   6.7843600e+05   5.6018600e+05   5.4038200e+05   7.8745400e+05   8.4611900e+05   8.3383000e+05   8.7843600e+05   6.6185500e+05   7.4265800e+05   7.3318900e+05   7.3037400e+05   8.4342500e+05   7.0034800e+05   5.8119000e+05   5.7735200e+05   7.8659800e+05   7.7891900e+05   9.8215000e+05   9.8908900e+05   9.3681500e+05   8.9351500e+05   8.6811600e+05   7.6426200e+05   6.8364300e+05   7.5998100e+05   7.0331600e+05   8.3484200e+05   9.4737100e+05   1.1360480e+06   6.4377600e+05   6.2974400e+05   5.8029600e+05   6.3851700e+05   7.6142400e+05   7.8663000e+05   5.4662000e+05   5.7218900e+05   6.7214200e+05   7.0228500e+05   5.0580100e+05   5.3314700e+05   8.8556400e+05   9.2311900e+05   7.1690200e+05   6.6634000e+05   1.0377100e+06   9.9571800e+05   6.1824400e+05   6.2899000e+05   8.4553800e+05   8.0047500e+05
   7.3148400e+05   5.4031800e+05   6.4455300e+05   6.5019900e+05   0.0000000e+00   3.5608500e+05   7.4133800e+05   7.5859100e+05   2.8939400e+05   3.2512500e+05   3.0092600e+05   2.9889800e+05   4.2403100e+05   4.1798500e+05   3.9950000e+05   3.3217200e+05   2.7167400e+05   3.4677200e+05   4.1476200e+05   4.3327900e+05   2.0349600e+05   2.2908200e+05   4.5903900e+05   4.8093300e+05   3.2324200e+05   3.0605200e+05   2.9096400e+05   2.5678600e+05   3.7474100e+05   4.4259700e+05   3.4201300e+05   3.3301000e+05   4.6600600e+05   4.8061300e+05   2.6949700e+05   2.5470200e+05   3.6805300e+05   3.5415100e+05   3.4464100e+05   3.5927300e+05   2.1949400e+05   2.6332000e+05   4.7954500e+05   4.8083900e+05   5.0544200e+05   5.2245400e+05   3.9963900e+05   4.5795600e+05   4.5963600e+05   4.4592400e+05   5.3406100e+05   4.1595800e+05   2.9585500e+05   2.8935500e+05   4.5769600e+05   4.9355000e+05   6.8791000e+05   6.4294600e+05   6.1694000e+05   6.4004100e+05   6.0278000e+05   4.7163600e+05   3.4821400e+05   4.3563900e+05   3.8872400e+05   5.2797900e+05   6.5297400e+05   8.1285500e+05   3.2702700e+05   3.1479300e+05   2.7399800e+05   2.7450500e+05   3.5905100e+05   4.6646500e+05   2.4488200e+05   2.1983800e+05   3.1234200e+05   3.7252500e+05   2.1261600e+05   2.0457800e+05   5.5162000e+05   6.3772600e+05   3.5822400e+05   3.4590200e+05   7.0952600e+05   6.8519200e+05   3.3244000e+05   3.1186900e+05   5.4907700e+05   4.9161700e+05
   6.8721300e+05   5.0923300e+05   6.2040200e+05   6.5462300e+05   3.5608500e+05   0.0000000e+00   7.6896100e+05   7.2647200e+05   3.3445900e+05   3.3031400e+05   3.1164800e+05   3.3229500e+05   4.3929500e+05   3.8911200e+05   4.3489100e+05   3.9099000e+05   2.7971400e+05   3.6089300e+05   4.5379700e+05   4.7395000e+05   2.2183900e+05   2.3163100e+05   5.0611900e+05   4.9526400e+05   3.3521500e+05   3.3903900e+05   2.8306000e+05   3.0178000e+05   3.7605600e+05   4.3420000e+05   3.6532800e+05   3.4145300e+05   4.6893900e+05   4.5261200e+05   2.6831600e+05   2.4223000e+05   3.3852300e+05   3.4287000e+05   3.3621400e+05   3.6633000e+05   2.3482600e+05   2.3567600e+05   4.7879800e+05   5.0749700e+05   5.1833700e+05   4.9886700e+05   3.7858900e+05   4.9388200e+05   4.8386300e+05   4.2959600e+05   5.2263500e+05   4.2934300e+05   2.9470900e+05   2.7747300e+05   4.5364800e+05   4.9478000e+05   7.0271400e+05   6.1959000e+05   5.9925600e+05   6.5568800e+05   5.9036700e+05   4.2310000e+05   3.4306600e+05   4.4283100e+05   3.5279000e+05   5.2558900e+05   6.4900700e+05   8.4280500e+05   3.3488500e+05   2.8600200e+05   2.8593200e+05   3.2971700e+05   3.9517200e+05   4.4749500e+05   2.4605900e+05   2.4456000e+05   3.4203300e+05   3.5346600e+05   2.3407100e+05   2.1729600e+05   5.7275300e+05   6.0217900e+05   3.7542600e+05   3.6271300e+05   7.2091300e+05   6.8479200e+05   2.7841600e+05   3.3626500e+05   5.5762900e+05   4.7614700e+05
   1.0523640e+06   9.2412100e+05   9.8305700e+05   1.0532610e+06   7.4133800e+05   7.6896100e+05   0.0000000e+00   1.1565280e+06   7.4002100e+05   7.2119300e+05   7.2303000e+05   7.5592700e+05   8.0369400e+05   7.9488500e+05   8.0991700e+05   7.4001000e+05   6.6472200e+05   7.0682100e+05   8.1360400e+05   8.2605700e+05   6.1771600e+05   6.1660600e+05   8.8524800e+05   8.5666900e+05   7.0724200e+05   7.3532300e+05   7.0151100e+05   6.5220100e+05   7.9633400e+05   8.1284600e+05   7.2769500e+05   6.5457900e+05   8.0919800e+05   7.9551600e+05   5.8643000e+05   5.7012200e+05   6.8556900e+05   7.2724900e+05   7.2697800e+05   7.6526300e+05   6.1837500e+05   5.9616600e+05   8.3390300e+05   8.5400600e+05   8.6930000e+05   8.9558700e+05   7.3788300e+05   8.1980400e+05   8.4980300e+05   8.3463200e+05   8.9987900e+05   7.6258000e+05   6.8340600e+05   6.8517700e+05   8.8722600e+05   8.3955300e+05   1.0719920e+06   1.0070400e+06   9.8459500e+05   1.0263740e+06   9.7937300e+05   8.3243300e+05   7.3666200e+05   7.8400500e+05   7.4403200e+05   8.8725200e+05   1.0288770e+06   1.2156900e+06   7.2722400e+05   6.6994900e+05   6.7869300e+05   7.0818400e+05   7.5885900e+05   8.2232200e+05   5.9424100e+05   5.8927700e+05   7.3235200e+05   7.4282300e+05   5.8698600e+05   5.9335500e+05   9.3030500e+05   9.3030200e+05   7.0675900e+05   7.1449700e+05   1.0685800e+06   1.0497810e+06   6.7289000e+05   6.8842600e+05   9.0127700e+05   8.7319000e+05
   1.0424530e+06   9.2504100e+05   9.8242700e+05   1.0966690e+06   7.5859100e+05   7.2647200e+05   1.1565280e+06   0.0000000e+00   7.1887500e+05   6.8779200e+05   6.8964400e+05   7.0748900e+05   7.9767300e+05   7.8683200e+05   8.1475900e+05   7.2720500e+05   6.3862300e+05   7.0177100e+05   7.8711800e+05   8.4855200e+05   6.0954400e+05   6.2281500e+05   8.6121900e+05   8.5209100e+05   7.0964400e+05   7.2447300e+05   6.5857300e+05   6.2370900e+05   7.4906200e+05   7.9900600e+05   7.1727300e+05   6.4815000e+05   7.9408000e+05   8.2711300e+05   6.3475900e+05   6.1165400e+05   6.7470900e+05   7.3348700e+05   7.4994800e+05   7.9561600e+05   6.3454300e+05   6.6415000e+05   8.5886400e+05   9.0037100e+05   8.7906500e+05   9.6067500e+05   7.4488500e+05   8.2719900e+05   8.5107700e+05   8.6347200e+05   9.3248300e+05   8.0407200e+05   6.8965100e+05   6.9009900e+05   8.6219700e+05   9.0393200e+05   1.0969740e+06   1.0308600e+06   1.0222510e+06   1.1170540e+06   1.0126150e+06   9.0061300e+05   7.3226800e+05   7.9814100e+05   7.6185700e+05   9.5363300e+05   1.0726180e+06   1.2293150e+06   6.9023600e+05   7.1068700e+05   6.7623100e+05   7.2182900e+05   7.8333400e+05   8.3614300e+05   6.3476400e+05   6.5391700e+05   7.2329600e+05   7.6777700e+05   6.5096800e+05   6.1514300e+05   9.4849300e+05   9.6682900e+05   7.7247000e+05   7.7089500e+05   1.0607880e+06   1.0543000e+06   6.6271700e+05   6.7398300e+05   8.7899400e+05   8.4380300e+05
   6.2717800e+05   5.4239600e+05   5.8018300e+05   6.6724800e+05   2.8939400e+05   3.3445900e+05   7.4002100e+05   7.1887500e+05   0.0000000e+00   2.9322500e+05   2.9585200e+05   2.8723900e+05   3.8292600e+05   3.8251500e+05   4.2380200e+05   3.6919700e+05   2.9413800e+05   3.3867300e+05   4.1249000e+05   3.9628400e+05   1.8429700e+05   1.8876000e+05   4.3256500e+05   4.6136800e+05   2.6811000e+05   2.9148200e+05   2.6792600e+05   2.5633300e+05   3.5594300e+05   3.6891400e+05   3.3693200e+05   2.9622600e+05   4.2741200e+05   4.0191400e+05   2.2185600e+05   2.1785600e+05   3.0908200e+05   3.3432700e+05   3.2181100e+05   2.9553000e+05   2.0343500e+05   2.2784800e+05   4.4298500e+05   4.7451800e+05   4.6933900e+05   4.8437300e+05   3.4403900e+05   4.4302200e+05   4.0698900e+05   3.8661300e+05   4.7650000e+05   3.4694200e+05   2.4684300e+05   2.4732200e+05   4.6709900e+05   4.7245700e+05   6.9373300e+05   6.0510700e+05   5.9864700e+05   6.1498500e+05   5.4011100e+05   4.4979800e+05   3.1620700e+05   3.8428900e+05   3.2900300e+05   4.9606000e+05   6.4306600e+05   8.0204700e+05   3.0122200e+05   2.4777200e+05   2.4774100e+05   2.8176100e+05   3.5319000e+05   4.0521900e+05   2.1819800e+05   2.1113700e+05   3.0388900e+05   3.1939000e+05   1.8416900e+05   1.5997600e+05   5.1380100e+05   5.7783100e+05   3.0727900e+05   3.5388700e+05   7.0195200e+05   6.3516200e+05   2.8454100e+05   2.8741400e+05   4.7910500e+05   4.5046200e+05
   6.5025300e+05   5.1608400e+05   6.1158000e+05   6.4334900e+05   3.2512500e+05   3.3031400e+05   7.2119300e+05   6.8779200e+05   2.9322500e+05   0.0000000e+00   2.8296300e+05   3.0588900e+05   4.0347700e+05   3.6793500e+05   3.9601100e+05   3.5982400e+05   2.8976600e+05   3.1396600e+05   3.9810500e+05   4.1260100e+05   2.1783500e+05   2.2306700e+05   4.6972000e+05   4.3367100e+05   2.5878600e+05   3.3014300e+05   2.9002000e+05   2.7473400e+05   3.7968700e+05   3.9010300e+05   3.3849700e+05   2.9827900e+05   4.0957500e+05   4.3193400e+05   2.3810600e+05   2.0337100e+05   3.1052100e+05   3.4402300e+05   3.4318700e+05   3.2244900e+05   2.2251500e+05   2.2586400e+05   4.4259800e+05   4.5010200e+05   4.4388900e+05   4.8538300e+05   3.5328000e+05   4.6465900e+05   4.2336500e+05   3.9578100e+05   5.1445900e+05   3.9126700e+05   2.8814100e+05   2.3397300e+05   4.7171900e+05   4.5859200e+05   7.0039300e+05   6.2257100e+05   6.2483900e+05   6.0494700e+05   5.4575700e+05   4.4704700e+05   3.4874400e+05   4.4701400e+05   3.3438200e+05   5.0878200e+05   6.5247700e+05   7.7970900e+05   3.3203000e+05   2.7150700e+05   2.8009800e+05   3.3138100e+05   3.8385300e+05   4.1850400e+05   2.0041400e+05   2.0732900e+05   3.0505900e+05   3.3707700e+05   2.1277900e+05   1.9544600e+05   5.1183400e+05   5.5546300e+05   3.4661900e+05   3.4215000e+05   6.7448800e+05   6.5049300e+05   2.4936800e+05   2.9139200e+05   4.7701000e+05   4.3572300e+05
   5.9400100e+05   4.4410800e+05   5.4980700e+05   5.7718800e+05   3.0092600e+05   3.1164800e+05   7.2303000e+05   6.8964400e+05   2.9585200e+05   2.8296300e+05   0.0000000e+00   2.7173100e+05   3.7559800e+05   3.5437400e+05   3.6824100e+05   3.1690200e+05   2.4696700e+05   2.5808300e+05   3.8154900e+05   4.2821400e+05   2.1484800e+05   2.1824500e+05   4.4316000e+05   4.3928600e+05   2.8371000e+05   2.9961800e+05   2.5871400e+05   2.4824200e+05   3.5012700e+05   3.8466100e+05   3.3676000e+05   2.7929800e+05   4.3303100e+05   4.3655800e+05   2.3372100e+05   1.9030000e+05   2.8517800e+05   3.2979300e+05   3.2380700e+05   3.0552300e+05   1.9568200e+05   2.1212900e+05   4.3357700e+05   4.4298500e+05   4.5871500e+05   5.1183900e+05   3.6872000e+05   4.6220300e+05   4.0597000e+05   4.0106400e+05   5.0020000e+05   3.5235200e+05   2.6790700e+05   2.3242900e+05   4.4359500e+05   4.5267900e+05   6.4956600e+05   5.9166400e+05   5.8618500e+05   5.6118000e+05   5.3657600e+05   4.3107900e+05   3.4290200e+05   4.4796800e+05   3.2645500e+05   4.7264100e+05   6.2314800e+05   7.2535100e+05   2.7360600e+05   2.8255000e+05   2.4946300e+05   2.6126400e+05   3.5183000e+05   4.2513000e+05   2.0893400e+05   2.1399400e+05   2.9339000e+05   3.4315400e+05   1.6887500e+05   1.5532600e+05   4.9940700e+05   5.6201600e+05   3.1232300e+05   3.1661800e+05   6.4114200e+05   6.3586400e+05   2.4997600e+05   2.7133400e+05   4.8980300e+05   4.6308700e+05
   6.2940600e+05   4.8104900e+05   5.7909900e+05   6.4277400e+05   2.9889800e+05   3.3229500e+05   7.5592700e+05   7.0748900e+05   2.8723900e+05   3.0588900e+05   2.7173100e+05   0.0000000e+00   3.7363400e+05   3.8142800e+05   3.7196700e+05   3.4801000e+05   2.6618000e+05   3.2763700e+05   4.4104200e+05   4.2120000e+05   1.9736200e+05   2.1238800e+05   4.6735400e+05   4.6426100e+05   3.1157600e+05   3.0121700e+05   2.5909400e+05   2.6341900e+05   3.5378300e+05   3.8404100e+05   3.3458700e+05   2.8828800e+05   4.2670900e+05   4.5240200e+05   2.3696500e+05   2.1029900e+05   3.3008200e+05   3.4639300e+05   3.4925300e+05   2.9233600e+05   1.7418700e+05   1.9468300e+05   4.2482000e+05   4.3821600e+05   4.8115900e+05   5.1020100e+05   3.7433700e+05   4.6891700e+05   4.1488900e+05   4.0794200e+05   5.0741700e+05   3.5986500e+05   2.9119600e+05   2.6437000e+05   4.5790100e+05   4.6162400e+05   6.5734300e+05   5.8513200e+05   6.0209900e+05   5.6395000e+05   5.4061900e+05   4.4307100e+05   3.5438800e+05   4.0407200e+05   3.5150700e+05   4.8274500e+05   6.3854600e+05   7.6991800e+05   2.9466400e+05   2.5494600e+05   2.4087100e+05   2.8020500e+05   3.5721500e+05   4.1481000e+05   2.1177000e+05   2.0544900e+05   3.1513100e+05   3.6751800e+05   1.7992800e+05   1.7444300e+05   4.9330200e+05   5.7326700e+05   3.4638800e+05   3.5196600e+05   6.5411500e+05   6.3955900e+05   2.7816800e+05   2.9170300e+05   4.6560100e+05   4.6127800e+05
   7.3244700e+05   6.1973700e+05   6.8042800e+05   7.6636400e+05   4.2403100e+05   4.3929500e+05   8.0369400e+05   7.9767300e+05   3.8292600e+05   4.0347700e+05   3.7559800e+05   3.7363400e+05   0.0000000e+00   4.4867900e+05   4.4114900e+05   4.4545600e+05   3.7266600e+05   4.2059900e+05   5.0336300e+05   5.1083800e+05   3.0117400e+05   2.8802600e+05   5.3514100e+05   5.6264400e+05   3.7797600e+05   3.6008200e+05   3.2906500e+05   3.4980700e+05   4.3179600e+05   4.9053200e+05   4.3163900e+05   3.8120400e+05   5.3038900e+05   5.0597900e+05   3.1956300e+05   3.0200700e+05   3.9947600e+05   4.0993000e+05   4.1214300e+05   4.2285000e+05   2.9687500e+05   2.8727800e+05   5.1189800e+05   5.3390500e+05   5.8537200e+05   6.1357900e+05   4.5161100e+05   5.5272100e+05   5.3124900e+05   5.0506800e+05   6.1168400e+05   4.7235200e+05   3.6725600e+05   3.3484500e+05   5.1599500e+05   5.4268500e+05   7.5221500e+05   6.8249600e+05   6.6634600e+05   6.9196200e+05   6.2330300e+05   5.0964000e+05   4.4284200e+05   5.0803000e+05   4.4024900e+05   5.6984900e+05   7.0831000e+05   8.4361900e+05   3.9927700e+05   3.9293600e+05   3.5966400e+05   3.6466500e+05   4.3920500e+05   4.9136000e+05   2.8934300e+05   2.9254500e+05   4.1435800e+05   4.3685300e+05   3.0185100e+05   2.8100900e+05   6.0677700e+05   6.7397600e+05   4.6931100e+05   4.3616700e+05   7.5684200e+05   7.2810800e+05   3.4522800e+05   3.5094400e+05   5.6034700e+05   5.5702200e+05
   7.0457500e+05   5.7727700e+05   6.3885600e+05   7.1311500e+05   4.1798500e+05   3.8911200e+05   7.9488500e+05   7.8683200e+05   3.8251500e+05   3.6793500e+05   3.5437400e+05   3.8142800e+05   4.4867900e+05   0.0000000e+00   4.1276900e+05   3.8866500e+05   2.8174300e+05   3.6185200e+05   4.8904000e+05   4.9374600e+05   2.6440700e+05   2.6602900e+05   4.9346400e+05   5.3568600e+05   3.6509600e+05   3.8399600e+05   3.1732800e+05   2.8345500e+05   4.1150700e+05   4.4115600e+05   3.7845100e+05   3.4161000e+05   4.9901500e+05   4.9518200e+05   3.2571500e+05   2.9956800e+05   3.6541000e+05   3.7097700e+05   3.7229300e+05   3.7759100e+05   2.7349700e+05   2.8377700e+05   5.2114300e+05   5.3666400e+05   5.3613300e+05   6.1226500e+05   4.4434100e+05   5.3596300e+05   4.7609900e+05   4.9221300e+05   5.8545200e+05   4.3662800e+05   3.2934500e+05   3.1922800e+05   5.2109900e+05   5.2838100e+05   7.1942300e+05   6.5900900e+05   6.3836400e+05   6.7649500e+05   6.0786200e+05   4.6794500e+05   3.6989200e+05   4.9793400e+05   4.1480800e+05   5.4608400e+05   6.2888200e+05   8.4400900e+05   3.4089100e+05   3.5562100e+05   3.3946000e+05   3.2759400e+05   4.1583900e+05   4.5152000e+05   2.9427300e+05   2.9875200e+05   4.0661900e+05   4.1673000e+05   2.4865600e+05   2.4623000e+05   5.8331200e+05   6.3809600e+05   4.2968700e+05   4.0493600e+05   7.3519500e+05   7.4293400e+05   3.4563400e+05   3.8704600e+05   5.6233900e+05   5.7047400e+05
   7.2710400e+05   5.7373800e+05   6.3489400e+05   7.3021400e+05   3.9950000e+05   4.3489100e+05   8.0991700e+05   8.1475900e+05   4.2380200e+05   3.9601100e+05   3.6824100e+05   3.7196700e+05   4.4114900e+05   4.1276900e+05   0.0000000e+00   3.9588700e+05   3.1802300e+05   3.9348900e+05   4.8743300e+05   5.0566500e+05   2.7959800e+05   2.7239600e+05   5.0972500e+05   4.9558100e+05   3.3306400e+05   3.9258000e+05   3.1959300e+05   2.9692200e+05   3.9811000e+05   4.5252700e+05   3.8984300e+05   3.4366600e+05   5.1477500e+05   4.9343800e+05   3.0665400e+05   2.8852800e+05   3.8470200e+05   3.9404400e+05   3.5125900e+05   4.1112400e+05   2.6413600e+05   2.9178300e+05   5.1478900e+05   5.3273900e+05   5.0741600e+05   5.7705400e+05   4.4023500e+05   4.9109300e+05   4.7859800e+05   4.8818500e+05   5.6636600e+05   4.7816100e+05   3.5966900e+05   3.0013300e+05   4.9737800e+05   5.0791500e+05   7.0893500e+05   6.6142600e+05   6.5039800e+05   6.5684600e+05   6.0123000e+05   4.5544600e+05   3.8809100e+05   3.9487900e+05   3.7149000e+05   5.2967100e+05   6.7293400e+05   8.5160600e+05   3.2215000e+05   3.4721800e+05   3.5129000e+05   3.6238100e+05   4.3375100e+05   4.8311000e+05   2.6914200e+05   2.5730900e+05   3.4176900e+05   3.7168900e+05   2.4749900e+05   2.3338000e+05   5.8726700e+05   6.3400400e+05   3.9416600e+05   3.8078800e+05   7.6609200e+05   7.2962800e+05   3.6072900e+05   4.0087100e+05   5.5654100e+05   5.0808900e+05
   7.3846300e+05   5.4844200e+05   6.2952900e+05   6.7429800e+05   3.3217200e+05   3.9099000e+05   7.4001000e+05   7.2720500e+05   3.6919700e+05   3.5982400e+05   3.1690200e+05   3.4801000e+05   4.4545600e+05   3.8866500e+05   3.9588700e+05   0.0000000e+00   3.2188100e+05   3.6112300e+05   4.4739500e+05   4.6222400e+05   2.2191700e+05   2.3177500e+05   5.0750800e+05   5.0217900e+05   3.1406600e+05   3.5821700e+05   3.0039700e+05   3.1744100e+05   3.9820300e+05   3.9884000e+05   3.7462400e+05   3.4518500e+05   4.6983200e+05   4.5651400e+05   2.4251300e+05   2.2237600e+05   3.8429000e+05   3.5108500e+05   3.2722000e+05   3.5438200e+05   2.3601300e+05   2.6134900e+05   4.7094600e+05   5.1455700e+05   5.2758100e+05   5.3883400e+05   3.9672700e+05   4.9112200e+05   4.7285700e+05   4.7294600e+05   5.4837600e+05   4.0806400e+05   3.1194300e+05   2.8652100e+05   5.0403200e+05   4.9438700e+05   6.7220300e+05   6.6398000e+05   6.0610200e+05   6.2618500e+05   5.7981400e+05   4.4795700e+05   3.6802400e+05   4.4499100e+05   3.7063700e+05   5.0218100e+05   7.0889000e+05   8.6700600e+05   3.2567700e+05   3.4119400e+05   3.0136600e+05   3.2490200e+05   4.2156300e+05   4.6519200e+05   2.4945900e+05   2.6910100e+05   3.5275800e+05   3.6819600e+05   2.1543900e+05   2.0758800e+05   5.8115600e+05   6.5056400e+05   3.8000200e+05   3.6205300e+05   7.4144600e+05   7.0904200e+05   3.1893200e+05   3.6512600e+05   5.3436500e+05   4.9849700e+05
   6.4808600e+05   4.9440200e+05   5.5636400e+05   5.9921000e+05   2.7167400e+05   2.7971400e+05   6.6472200e+05   6.3862300e+05   2.9413800e+05   2.8976600e+05   2.4696700e+05   2.6618000e+05   3.7266600e+05   2.8174300e+05   3.1802300e+05   3.2188100e+05   0.0000000e+00   2.8671900e+05   3.7223800e+05   3.8462100e+05   1.5657600e+05   1.5451500e+05   4.0285400e+05   4.3835400e+05   2.1674800e+05   2.7559200e+05   2.2685500e+05   2.3656200e+05   2.9497100e+05   3.2101100e+05   2.7821800e+05   2.4623100e+05   3.9981400e+05   3.7948400e+05   1.7456000e+05   1.6397500e+05   2.8188900e+05   2.7964500e+05   2.6374200e+05   3.0023800e+05   1.7578800e+05   1.8521700e+05   4.3792800e+05   4.2188500e+05   4.1913400e+05   4.5380900e+05   3.1428200e+05   4.1555500e+05   3.9981400e+05   3.8816100e+05   4.6380000e+05   3.3552300e+05   2.5188600e+05   2.3099400e+05   4.1612200e+05   4.1773500e+05   5.9472200e+05   5.3167200e+05   5.3875700e+05   5.4304700e+05   5.1983000e+05   4.0312900e+05   3.2093400e+05   3.4017400e+05   2.7595400e+05   4.5966700e+05   5.6052500e+05   7.4025100e+05   2.4911200e+05   2.5448300e+05   2.4925600e+05   2.4321800e+05   3.1668800e+05   3.7186500e+05   1.5397900e+05   1.6591600e+05   2.6440000e+05   3.0023300e+05   1.6620900e+05   1.6581300e+05   5.3777800e+05   5.2873400e+05   2.9358700e+05   2.8509700e+05   6.5147600e+05   6.1578300e+05   2.3917200e+05   2.5876800e+05   4.5562400e+05   4.3399900e+05
   6.7462100e+05   5.0860900e+05   5.9247200e+05   6.6075300e+05   3.4677200e+05   3.6089300e+05   7.0682100e+05   7.0177100e+05   3.3867300e+05   3.1396600e+05   2.5808300e+05   3.2763700e+05   4.2059900e+05   3.6185200e+05   3.9348900e+05   3.6112300e+05   2.8671900e+05   0.0000000e+00   4.2557400e+05   4.4185800e+05   2.5776600e+05   2.4442200e+05   4.8946600e+05   4.8309300e+05   3.3067900e+05   3.2104600e+05   2.7804900e+05   2.8421700e+05   3.7195400e+05   4.0951000e+05   3.4083400e+05   3.3651800e+05   4.7159900e+05   4.8250000e+05   2.7670600e+05   2.6100700e+05   3.4714800e+05   3.5756700e+05   3.3541300e+05   3.4044800e+05   2.2911000e+05   2.5089400e+05   4.8643700e+05   5.2917200e+05   4.9755700e+05   5.1259800e+05   3.6138400e+05   4.6966800e+05   4.7714200e+05   4.6818200e+05   5.5781400e+05   3.9390900e+05   2.9778900e+05   3.1349400e+05   4.8290200e+05   4.8477300e+05   6.9194500e+05   6.2085700e+05   6.1460500e+05   6.5282200e+05   5.6058700e+05   4.3997700e+05   3.3728800e+05   4.0924500e+05   3.3143700e+05   5.2971600e+05   6.4412800e+05   8.3175000e+05   3.3231200e+05   3.2819300e+05   2.7376800e+05   3.0243600e+05   3.7188900e+05   4.3615800e+05   2.2710000e+05   2.5300900e+05   3.4075000e+05   3.7547700e+05   2.1317900e+05   2.0957600e+05   5.6258400e+05   6.0133600e+05   3.2747600e+05   3.5046300e+05   6.8323200e+05   6.7332800e+05   2.9062000e+05   2.9357300e+05   4.8137100e+05   4.8154000e+05
   7.4118300e+05   6.0913700e+05   6.8529400e+05   7.1460700e+05   4.1476200e+05   4.5379700e+05   8.1360400e+05   7.8711800e+05   4.1249000e+05   3.9810500e+05   3.8154900e+05   4.4104200e+05   5.0336300e+05   4.8904000e+05   4.8743300e+05   4.4739500e+05   3.7223800e+05   4.2557400e+05   0.0000000e+00   5.1179600e+05   3.1755800e+05   3.1523800e+05   5.7339400e+05   5.5641900e+05   3.5919900e+05   3.8715100e+05   3.9164700e+05   3.5110800e+05   4.6382200e+05   4.6253100e+05   4.1448800e+05   3.7736300e+05   5.1838300e+05   5.2395000e+05   3.0578900e+05   2.7983600e+05   3.7436100e+05   3.5528800e+05   3.8257100e+05   4.3194900e+05   2.9377300e+05   2.7806100e+05   5.0679900e+05   5.3641500e+05   5.3889300e+05   5.9601800e+05   4.2264500e+05   5.1000000e+05   5.0327600e+05   5.0956900e+05   5.9714800e+05   4.4574300e+05   3.4734500e+05   3.1238500e+05   5.4657800e+05   5.4558900e+05   7.5337600e+05   6.5187400e+05   6.6971200e+05   7.3438600e+05   6.2029100e+05   4.8868700e+05   3.9748700e+05   4.8953600e+05   4.0431700e+05   5.7801800e+05   7.3321500e+05   8.6483000e+05   3.9951300e+05   3.5943700e+05   3.3715400e+05   3.4255500e+05   4.2367300e+05   4.7262400e+05   2.7855200e+05   3.1391200e+05   3.9628900e+05   4.2620700e+05   2.6514800e+05   2.4728000e+05   5.9656300e+05   6.5223700e+05   4.3051300e+05   4.1530100e+05   8.0015000e+05   7.2135500e+05   3.6545900e+05   3.6919500e+05   5.6265300e+05   5.3176700e+05
   7.8725400e+05   6.3257200e+05   6.6009100e+05   7.0735800e+05   4.3327900e+05   4.7395000e+05   8.2605700e+05   8.4855200e+05   3.9628400e+05   4.1260100e+05   4.2821400e+05   4.2120000e+05   5.1083800e+05   4.9374600e+05   5.0566500e+05   4.6222400e+05   3.8462100e+05   4.4185800e+05   5.1179600e+05   0.0000000e+00   3.0923300e+05   3.4026100e+05   5.9071200e+05   5.5698400e+05   3.9581300e+05   4.0310900e+05   3.8255100e+05   3.6722400e+05   4.9846400e+05   4.9635300e+05   4.6153600e+05   4.3339300e+05   5.4946700e+05   5.4266200e+05   3.5070400e+05   3.4119000e+05   4.4227500e+05   4.3247500e+05   4.5710000e+05   4.7821000e+05   3.4768600e+05   3.4115100e+05   5.9979900e+05   6.0341900e+05   6.2712900e+05   6.4837000e+05   4.9469900e+05   5.5744900e+05   5.7223100e+05   5.5935400e+05   6.6667500e+05   5.2418200e+05   3.8260600e+05   3.8272500e+05   6.1181700e+05   5.8239600e+05   8.2357000e+05   6.9856700e+05   7.6195200e+05   7.3795500e+05   6.8467800e+05   5.5734900e+05   4.5283300e+05   5.5911800e+05   4.9280900e+05   6.3789800e+05   7.7629300e+05   8.8664900e+05   3.9738300e+05   4.2870200e+05   3.8044700e+05   4.3989500e+05   4.9139900e+05   5.0376600e+05   3.1814700e+05   3.2564500e+05   4.2865600e+05   4.6661500e+05   2.9962600e+05   3.0524900e+05   6.4920600e+05   7.1123800e+05   4.4963000e+05   4.5156300e+05   8.0245200e+05   7.3844600e+05   3.9735200e+05   4.2826000e+05   6.1337300e+05   5.9911000e+05
   5.5241800e+05   4.1778100e+05   5.0608900e+05   5.5062500e+05   2.0349600e+05   2.2183900e+05   6.1771600e+05   6.0954400e+05   1.8429700e+05   2.1783500e+05   2.1484800e+05   1.9736200e+05   3.0117400e+05   2.6440700e+05   2.7959800e+05   2.2191700e+05   1.5657600e+05   2.5776600e+05   3.1755800e+05   3.0923300e+05   0.0000000e+00   1.0833900e+05   3.6818700e+05   3.5137700e+05   1.8494200e+05   2.1051300e+05   1.6477700e+05   1.5442800e+05   2.5278600e+05   2.9383600e+05   2.2928600e+05   1.8462100e+05   3.1477900e+05   3.2153500e+05   1.4088400e+05   9.4515000e+04   2.2065000e+05   2.1589100e+05   2.1069100e+05   2.1497400e+05   9.8635000e+04   1.0860300e+05   3.5145600e+05   3.9002700e+05   3.6901900e+05   4.0713600e+05   2.4020300e+05   3.4720300e+05   3.0646900e+05   3.3382100e+05   4.2436000e+05   2.8130500e+05   1.5016300e+05   1.5887400e+05   3.9067500e+05   3.7477300e+05   5.9032800e+05   4.8140300e+05   5.5614900e+05   4.8409000e+05   4.7396000e+05   3.6191300e+05   2.4274600e+05   2.9731400e+05   2.3513600e+05   3.8760100e+05   5.3511600e+05   6.6255100e+05   1.9062000e+05   1.9525100e+05   1.6172200e+05   1.6868000e+05   2.4366600e+05   2.9432300e+05   9.6812000e+04   1.1021800e+05   2.0901200e+05   2.4620300e+05   9.7650000e+04   8.8560000e+04   4.3669100e+05   5.2208300e+05   2.4451400e+05   2.4649700e+05   5.9917700e+05   5.4305600e+05   1.7862800e+05   2.1530200e+05   3.7834000e+05   3.6757100e+05
   5.7019400e+05   3.8715900e+05   5.1235300e+05   5.5688100e+05   2.2908200e+05   2.3163100e+05   6.1660600e+05   6.2281500e+05   1.8876000e+05   2.2306700e+05   2.1824500e+05   2.1238800e+05   2.8802600e+05   2.6602900e+05   2.7239600e+05   2.3177500e+05   1.5451500e+05   2.4442200e+05   3.1523800e+05   3.4026100e+05   1.0833900e+05   0.0000000e+00   3.6012400e+05   3.5048100e+05   1.7404700e+05   2.1392400e+05   1.8173900e+05   1.4842200e+05   2.6295300e+05   2.9695500e+05   2.0064000e+05   1.6664500e+05   3.4128000e+05   3.2134000e+05   1.4278300e+05   1.2181600e+05   2.2214800e+05   2.0789700e+05   2.1230800e+05   2.4300400e+05   1.0475700e+05   1.2478900e+05   3.4097700e+05   3.6296900e+05   3.6725500e+05   4.0049800e+05   2.5737500e+05   3.4933000e+05   2.9727700e+05   2.8621800e+05   4.0175000e+05   2.6706200e+05   1.5831900e+05   1.6983000e+05   3.6484000e+05   3.7083900e+05   6.0101800e+05   4.5785000e+05   4.8480500e+05   4.7699700e+05   4.3656800e+05   3.2565100e+05   2.3565700e+05   2.7588000e+05   2.2969700e+05   3.9745700e+05   5.4206500e+05   6.4839400e+05   1.7674600e+05   1.8512100e+05   1.6273200e+05   1.8037400e+05   2.5974600e+05   2.9953100e+05   1.1215000e+05   1.1751400e+05   2.3681200e+05   2.3843200e+05   7.7232000e+04   7.2309000e+04   4.3758800e+05   4.9437300e+05   2.3500600e+05   2.1987500e+05   5.7947000e+05   5.4312600e+05   1.7826400e+05   2.0511000e+05   3.8373800e+05   3.6216300e+05
   8.0295600e+05   6.2676500e+05   7.7652700e+05   7.3918800e+05   4.5903900e+05   5.0611900e+05   8.8524800e+05   8.6121900e+05   4.3256500e+05   4.6972000e+05   4.4316000e+05   4.6735400e+05   5.3514100e+05   4.9346400e+05   5.0972500e+05   5.0750800e+05   4.0285400e+05   4.8946600e+05   5.7339400e+05   5.9071200e+05   3.6818700e+05   3.6012400e+05   0.0000000e+00   6.2842800e+05   4.4817200e+05   4.7231200e+05   4.2068000e+05   3.9878400e+05   5.1134900e+05   5.6018800e+05   5.0533200e+05   4.4457300e+05   5.8103700e+05   5.8641800e+05   3.8915800e+05   3.8768200e+05   5.0243700e+05   4.7518500e+05   4.8269600e+05   5.1679200e+05   4.1915800e+05   4.2054400e+05   6.2536800e+05   6.4439500e+05   6.5856800e+05   7.0196000e+05   5.6336000e+05   6.7114100e+05   6.4716300e+05   6.1563400e+05   7.5952700e+05   5.4034900e+05   4.6494600e+05   4.5920900e+05   6.6608000e+05   7.0148600e+05   8.2191500e+05   7.9180200e+05   8.1465300e+05   8.0538100e+05   7.7177400e+05   6.6027900e+05   5.5241800e+05   6.0773200e+05   5.4872600e+05   6.8963800e+05   8.2633300e+05   9.7733800e+05   5.0907400e+05   4.9205100e+05   4.6496700e+05   4.8902200e+05   5.7702000e+05   5.7070100e+05   4.0208800e+05   4.2025100e+05   4.9786800e+05   5.3159500e+05   3.7069400e+05   3.8211300e+05   7.3220600e+05   7.5354900e+05   5.0611700e+05   4.8664000e+05   8.7586500e+05   8.4135000e+05   4.2794800e+05   4.5634000e+05   6.1242100e+05   6.4307400e+05
   8.1296300e+05   6.3455400e+05   7.1667300e+05   7.4675700e+05   4.8093300e+05   4.9526400e+05   8.5666900e+05   8.5209100e+05   4.6136800e+05   4.3367100e+05   4.3928600e+05   4.6426100e+05   5.6264400e+05   5.3568600e+05   4.9558100e+05   5.0217900e+05   4.3835400e+05   4.8309300e+05   5.5641900e+05   5.5698400e+05   3.5137700e+05   3.5048100e+05   6.2842800e+05   0.0000000e+00   4.1246100e+05   4.4789600e+05   4.1254300e+05   4.0553900e+05   5.2416200e+05   5.1360400e+05   4.3533700e+05   4.1606900e+05   5.8489600e+05   5.7630700e+05   3.8313900e+05   3.5905400e+05   4.6088000e+05   4.4794900e+05   4.2693100e+05   4.5010400e+05   3.5396600e+05   3.6065500e+05   5.6853900e+05   5.7089200e+05   6.1467200e+05   6.3798500e+05   5.2643100e+05   5.7573900e+05   5.7112700e+05   5.4385400e+05   6.9648800e+05   5.1523900e+05   4.2894800e+05   4.0121200e+05   5.9297300e+05   6.0432500e+05   7.9043100e+05   7.2986900e+05   7.3881800e+05   7.2457900e+05   6.9229700e+05   5.6533600e+05   5.0106600e+05   5.4519000e+05   4.7615700e+05   6.3802200e+05   7.4518600e+05   9.3079700e+05   4.2918400e+05   4.3051500e+05   4.0059600e+05   4.3194900e+05   4.9720400e+05   5.3774300e+05   3.3811000e+05   3.5308900e+05   4.6386000e+05   5.0263700e+05   3.1653800e+05   3.1489600e+05   6.8465900e+05   7.0541600e+05   4.6007700e+05   4.5551600e+05   8.0407400e+05   7.9943400e+05   4.0154100e+05   4.2814200e+05   6.0792700e+05   5.7018200e+05
   6.7602700e+05   4.7911200e+05   5.8833700e+05   6.3977000e+05   3.2324200e+05   3.3521500e+05   7.0724200e+05   7.0964400e+05   2.6811000e+05   2.5878600e+05   2.8371000e+05   3.1157600e+05   3.7797600e+05   3.6509600e+05   3.3306400e+05   3.1406600e+05   2.1674800e+05   3.3067900e+05   3.5919900e+05   3.9581300e+05   1.8494200e+05   1.7404700e+05   4.4817200e+05   4.1246100e+05   0.0000000e+00   2.6388000e+05   2.4346600e+05   2.2247500e+05   3.2629300e+05   3.6906100e+05   2.9339100e+05   2.2658200e+05   3.8891000e+05   4.0639900e+05   1.9930900e+05   1.6207700e+05   2.9733500e+05   2.8629100e+05   2.4825100e+05   3.0188900e+05   1.5726700e+05   1.7977400e+05   4.0282600e+05   4.1986800e+05   3.9742500e+05   4.2907900e+05   3.2821400e+05   4.0535000e+05   4.0179500e+05   4.0337000e+05   4.7931800e+05   3.4415300e+05   2.4233700e+05   2.4863400e+05   4.0912500e+05   4.3744200e+05   6.3454200e+05   5.3321200e+05   5.7823900e+05   5.9094400e+05   5.7093900e+05   4.0284600e+05   3.0209700e+05   3.8351600e+05   3.1435500e+05   4.9179700e+05   5.8611100e+05   7.5424300e+05   2.3097500e+05   2.5165700e+05   2.2679000e+05   2.7036400e+05   3.2974100e+05   3.8451600e+05   1.5071800e+05   1.9369100e+05   2.9919200e+05   3.2587100e+05   1.6727500e+05   1.5811600e+05   5.1806200e+05   5.6622200e+05   3.2731700e+05   3.1570900e+05   6.3640500e+05   6.6189400e+05   2.5683900e+05   2.7935400e+05   4.7973300e+05   4.3605300e+05
   6.5720200e+05   5.2354600e+05   5.9023900e+05   6.5471000e+05   3.0605200e+05   3.3903900e+05   7.3532300e+05   7.2447300e+05   2.9148200e+05   3.3014300e+05   2.9961800e+05   3.0121700e+05   3.6008200e+05   3.8399600e+05   3.9258000e+05   3.5821700e+05   2.7559200e+05   3.2104600e+05   3.8715100e+05   4.0310900e+05   2.1051300e+05   2.1392400e+05   4.7231200e+05   4.4789600e+05   2.6388000e+05   0.0000000e+00   2.8254900e+05   2.5577500e+05   3.4437000e+05   3.9571900e+05   3.2924300e+05   2.7693700e+05   4.1252600e+05   4.1834600e+05   2.2290600e+05   1.9839600e+05   3.4301000e+05   3.3524600e+05   2.9673600e+05   3.3267300e+05   2.2302200e+05   2.2151100e+05   4.6666700e+05   4.7671700e+05   4.6984000e+05   4.9158900e+05   3.8418400e+05   4.7748000e+05   4.3973000e+05   4.3620900e+05   5.1367000e+05   3.8761800e+05   2.8694100e+05   2.6469600e+05   4.2690600e+05   4.7156600e+05   6.7377200e+05   5.8840900e+05   5.9957300e+05   6.1577100e+05   5.7295500e+05   4.3103400e+05   3.1092700e+05   4.2059700e+05   3.4177200e+05   4.8214800e+05   6.1617600e+05   7.4912100e+05   3.0260700e+05   2.9233900e+05   2.4225000e+05   2.7333600e+05   3.2985100e+05   3.8668800e+05   1.9841800e+05   2.0807300e+05   3.0478600e+05   3.4315800e+05   1.7032900e+05   1.6883900e+05   5.2321800e+05   5.9825300e+05   3.3155500e+05   3.0811300e+05   6.8230500e+05   6.5410500e+05   2.6620100e+05   2.9507100e+05   4.6460000e+05   4.3631700e+05
   6.2706400e+05   4.6733100e+05   5.1260400e+05   6.0463900e+05   2.9096400e+05   2.8306000e+05   7.0151100e+05   6.5857300e+05   2.6792600e+05   2.9002000e+05   2.5871400e+05   2.5909400e+05   3.2906500e+05   3.1732800e+05   3.1959300e+05   3.0039700e+05   2.2685500e+05   2.7804900e+05   3.9164700e+05   3.8255100e+05   1.6477700e+05   1.8173900e+05   4.2068000e+05   4.1254300e+05   2.4346600e+05   2.8254900e+05   0.0000000e+00   2.1520300e+05   3.2483000e+05   3.4502800e+05   2.9231700e+05   2.4764400e+05   3.8366200e+05   4.0455500e+05   1.9471700e+05   1.6131700e+05   2.8526800e+05   3.1375400e+05   2.6277100e+05   2.9662200e+05   1.7469300e+05   1.6733900e+05   4.2551800e+05   4.3526900e+05   4.4143300e+05   4.5925600e+05   3.1654500e+05   4.3572800e+05   4.0876100e+05   3.6940500e+05   5.0017900e+05   3.2236800e+05   2.2852900e+05   2.2771000e+05   4.3661200e+05   4.3856700e+05   6.0773500e+05   5.6160500e+05   5.7550300e+05   5.8705400e+05   5.2020800e+05   3.9754300e+05   3.0094900e+05   3.6254300e+05   3.2683200e+05   4.5009800e+05   5.7493900e+05   7.3221800e+05   2.8719400e+05   2.7735500e+05   2.1305100e+05   2.5664300e+05   3.4308400e+05   3.8363000e+05   1.5746100e+05   1.7593200e+05   2.6038700e+05   3.0152600e+05   1.4258700e+05   1.3557800e+05   4.8203200e+05   5.6926400e+05   3.1334200e+05   2.7932100e+05   6.4316000e+05   6.3240200e+05   2.4225600e+05   2.7084400e+05   4.3936000e+05   4.3196900e+05
   5.9839300e+05   4.5951300e+05   5.3370200e+05   5.9810600e+05   2.5678600e+05   3.0178000e+05   6.5220100e+05   6.2370900e+05   2.5633300e+05   2.7473400e+05   2.4824200e+05   2.6341900e+05   3.4980700e+05   2.8345500e+05   2.9692200e+05   3.1744100e+05   2.3656200e+05   2.8421700e+05   3.5110800e+05   3.6722400e+05   1.5442800e+05   1.4842200e+05   3.9878400e+05   4.0553900e+05   2.2247500e+05   2.5577500e+05   2.1520300e+05   0.0000000e+00   2.8742200e+05   3.4796100e+05   2.7446000e+05   2.4912600e+05   3.8576900e+05   3.8032300e+05   1.8218900e+05   1.6153600e+05   2.9676400e+05   2.7615900e+05   2.3867400e+05   3.0091800e+05   1.8344800e+05   1.9396700e+05   4.5902800e+05   4.0540100e+05   4.4278500e+05   4.7797800e+05   3.2970200e+05   4.7701300e+05   3.7559200e+05   3.7801300e+05   4.9702100e+05   3.4774000e+05   2.3872000e+05   2.4005700e+05   4.4420300e+05   3.8185600e+05   5.8607800e+05   5.3623800e+05   5.8002700e+05   5.7649200e+05   4.9570100e+05   3.8625100e+05   2.9041300e+05   3.8148600e+05   3.1015000e+05   4.5373900e+05   5.8581400e+05   7.5606800e+05   2.4727000e+05   2.6414800e+05   2.2684200e+05   2.5528400e+05   3.5941800e+05   3.6235400e+05   1.6406000e+05   1.7566600e+05   2.7525300e+05   3.0404400e+05   1.5748300e+05   1.5816500e+05   4.8639800e+05   5.2256200e+05   3.1491400e+05   2.8076600e+05   6.0037000e+05   6.2714400e+05   2.5552000e+05   2.4868200e+05   3.9280400e+05   4.1442600e+05
   7.0824400e+05   5.3444300e+05   6.5432100e+05   7.1504000e+05   3.7474100e+05   3.7605600e+05   7.9633400e+05   7.4906200e+05   3.5594300e+05   3.7968700e+05   3.5012700e+05   3.5378300e+05   4.3179600e+05   4.1150700e+05   3.9811000e+05   3.9820300e+05   2.9497100e+05   3.7195400e+05   4.6382200e+05   4.9846400e+05   2.5278600e+05   2.6295300e+05   5.1134900e+05   5.2416200e+05   3.2629300e+05   3.4437000e+05   3.2483000e+05   2.8742200e+05   0.0000000e+00   4.4145000e+05   3.7799000e+05   3.3350800e+05   4.6990900e+05   4.4901300e+05   2.7318600e+05   2.3533500e+05   3.6076000e+05   3.5664300e+05   3.4587500e+05   3.8900700e+05   2.5558600e+05   2.3593800e+05   4.9719400e+05   4.7349300e+05   5.1852600e+05   5.4215100e+05   3.8990100e+05   5.2565800e+05   4.5670200e+05   4.4130000e+05   5.6019200e+05   4.0306200e+05   2.9118800e+05   2.6626100e+05   4.7583500e+05   4.7630900e+05   6.5354500e+05   5.7352100e+05   6.1358300e+05   6.0797300e+05   5.7604800e+05   4.7130300e+05   3.5825800e+05   4.2492500e+05   3.7063800e+05   5.0976300e+05   6.7382100e+05   8.0136400e+05   3.0507300e+05   3.0845500e+05   2.5997000e+05   2.9287900e+05   3.8955100e+05   4.3980900e+05   2.2381400e+05   2.3536900e+05   3.5025500e+05   3.6988100e+05   2.0251700e+05   2.1300100e+05   5.3877600e+05   5.9495400e+05   3.7473400e+05   3.4966600e+05   6.8640800e+05   6.9619800e+05   3.1484200e+05   3.3446200e+05   5.2614900e+05   5.2199900e+05
   7.6164300e+05   5.9854500e+05   7.1624400e+05   7.4453400e+05   4.4259700e+05   4.3420000e+05   8.1284600e+05   7.9900600e+05   3.6891400e+05   3.9010300e+05   3.8466100e+05   3.8404100e+05   4.9053200e+05   4.4115600e+05   4.5252700e+05   3.9884000e+05   3.2101100e+05   4.0951000e+05   4.6253100e+05   4.9635300e+05   2.9383600e+05   2.9695500e+05   5.6018800e+05   5.1360400e+05   3.6906100e+05   3.9571900e+05   3.4502800e+05   3.4796100e+05   4.4145000e+05   0.0000000e+00   4.4375100e+05   3.9004800e+05   5.3198400e+05   5.7683900e+05   3.3473400e+05   3.0872500e+05   4.1355300e+05   4.2700100e+05   3.8496700e+05   4.4670600e+05   3.2525800e+05   3.1412800e+05   5.4778100e+05   5.4131200e+05   5.7968700e+05   5.8120700e+05   4.3105000e+05   5.5131600e+05   5.0994800e+05   4.9192500e+05   5.9593100e+05   4.7386400e+05   3.5067700e+05   3.3406200e+05   5.3398900e+05   5.3280500e+05   7.4781000e+05   6.4581300e+05   6.7293100e+05   6.4956700e+05   6.2052400e+05   5.1496000e+05   4.0493900e+05   4.7758100e+05   4.3168200e+05   5.7728200e+05   7.0271900e+05   8.1285400e+05   3.5585800e+05   3.6617300e+05   3.4546400e+05   3.6469700e+05   4.4273600e+05   4.6096200e+05   2.7131200e+05   2.7794500e+05   3.8540400e+05   4.3191200e+05   2.4762200e+05   2.4669000e+05   6.0686700e+05   6.1668500e+05   4.2991800e+05   4.0141600e+05   7.2357700e+05   7.2025500e+05   3.6599000e+05   3.8057500e+05   5.4882800e+05   5.7267600e+05
   6.8541400e+05   5.8066100e+05   6.2131500e+05   6.4196000e+05   3.4201300e+05   3.6532800e+05   7.2769500e+05   7.1727300e+05   3.3693200e+05   3.3849700e+05   3.3676000e+05   3.3458700e+05   4.3163900e+05   3.7845100e+05   3.8984300e+05   3.7462400e+05   2.7821800e+05   3.4083400e+05   4.1448800e+05   4.6153600e+05   2.2928600e+05   2.0064000e+05   5.0533200e+05   4.3533700e+05   2.9339100e+05   3.2924300e+05   2.9231700e+05   2.7446000e+05   3.7799000e+05   4.4375100e+05   0.0000000e+00   2.7756400e+05   4.4215300e+05   4.4235500e+05   2.1559500e+05   1.9822900e+05   3.1165700e+05   3.1175000e+05   3.1871900e+05   3.4657300e+05   2.1329100e+05   1.9037500e+05   4.5595300e+05   4.3841000e+05   4.8301800e+05   4.8184600e+05   3.6136800e+05   4.5931100e+05   4.2797700e+05   4.1279000e+05   5.3149200e+05   3.6435500e+05   2.4710100e+05   2.2385200e+05   4.8238500e+05   4.7049500e+05   6.9402500e+05   5.6296000e+05   6.2101000e+05   5.9881300e+05   5.5083300e+05   4.8086800e+05   3.6005900e+05   4.0244200e+05   3.6272800e+05   5.2609900e+05   6.6313400e+05   7.9293200e+05   3.2253000e+05   3.0487600e+05   2.7937300e+05   2.8418000e+05   3.8072900e+05   4.0934300e+05   2.1102100e+05   2.1633300e+05   3.2709100e+05   3.3949800e+05   1.8730000e+05   2.1749100e+05   5.3159500e+05   5.7279800e+05   3.6379800e+05   3.0523400e+05   7.0232400e+05   6.4919000e+05   2.8248600e+05   3.0142200e+05   4.4754700e+05   4.7136500e+05
   6.4731100e+05   4.8381300e+05   5.7612000e+05   6.5856600e+05   3.3301000e+05   3.4145300e+05   6.5457900e+05   6.4815000e+05   2.9622600e+05   2.9827900e+05   2.7929800e+05   2.8828800e+05   3.8120400e+05   3.4161000e+05   3.4366600e+05   3.4518500e+05   2.4623100e+05   3.3651800e+05   3.7736300e+05   4.3339300e+05   1.8462100e+05   1.6664500e+05   4.4457300e+05   4.1606900e+05   2.2658200e+05   2.7693700e+05   2.4764400e+05   2.4912600e+05   3.3350800e+05   3.9004800e+05   2.7756400e+05   0.0000000e+00   3.8501300e+05   3.9164200e+05   2.0920500e+05   1.7746800e+05   2.9713200e+05   2.7972600e+05   2.9976900e+05   2.9985800e+05   1.8372800e+05   1.8969700e+05   4.4259000e+05   4.2442200e+05   4.5587000e+05   4.4391200e+05   3.5876500e+05   4.1710900e+05   3.9836400e+05   3.5922900e+05   4.9586500e+05   3.0690600e+05   2.2066100e+05   2.2661200e+05   4.2334200e+05   4.3213500e+05   6.2568900e+05   5.2464400e+05   5.8554800e+05   5.6865100e+05   5.4086600e+05   4.0987700e+05   2.8806100e+05   3.6357700e+05   2.9727500e+05   4.5953000e+05   6.0134500e+05   7.3691900e+05   2.6759700e+05   2.6470200e+05   2.4626000e+05   2.7974900e+05   3.5493700e+05   3.5250500e+05   1.9344400e+05   1.8230200e+05   2.9370700e+05   3.1660100e+05   1.7692300e+05   1.6439000e+05   5.0107800e+05   5.2765300e+05   3.4247400e+05   3.0367400e+05   6.8008000e+05   6.3697200e+05   2.5221600e+05   2.7789600e+05   4.5839600e+05   4.7046800e+05
   7.6978700e+05   6.2236600e+05   7.2498200e+05   8.0863800e+05   4.6600600e+05   4.6893900e+05   8.0919800e+05   7.9408000e+05   4.2741200e+05   4.0957500e+05   4.3303100e+05   4.2670900e+05   5.3038900e+05   4.9901500e+05   5.1477500e+05   4.6983200e+05   3.9981400e+05   4.7159900e+05   5.1838300e+05   5.4946700e+05   3.1477900e+05   3.4128000e+05   5.8103700e+05   5.8489600e+05   3.8891000e+05   4.1252600e+05   3.8366200e+05   3.8576900e+05   4.6990900e+05   5.3198400e+05   4.4215300e+05   3.8501300e+05   0.0000000e+00   5.4036400e+05   3.5989700e+05   3.2188900e+05   4.3379800e+05   4.6427400e+05   4.0572600e+05   4.3576100e+05   3.2217700e+05   3.2713000e+05   5.7874800e+05   5.9024900e+05   5.8163300e+05   6.1604700e+05   4.9358100e+05   5.9994100e+05   5.3424200e+05   5.2804300e+05   6.6731600e+05   4.6613400e+05   3.7031500e+05   4.0636300e+05   5.9282100e+05   6.0739600e+05   8.0981700e+05   6.8446000e+05   7.2778500e+05   7.2314800e+05   7.1199000e+05   5.7956900e+05   4.4627900e+05   5.1255200e+05   4.5397200e+05   6.3682500e+05   7.5506500e+05   9.2794100e+05   4.4522400e+05   4.1800700e+05   3.9823800e+05   4.2298000e+05   4.7703000e+05   5.1286000e+05   3.4751900e+05   3.4513000e+05   4.4669200e+05   4.7834200e+05   3.0575500e+05   2.9347400e+05   6.6512500e+05   6.9854000e+05   4.5885400e+05   4.3098100e+05   8.1240000e+05   7.8739900e+05   3.9908200e+05   3.9915200e+05   5.7635800e+05   5.9373800e+05
   7.7527300e+05   6.5930800e+05   7.2326500e+05   8.0295400e+05   4.8061300e+05   4.5261200e+05   7.9551600e+05   8.2711300e+05   4.0191400e+05   4.3193400e+05   4.3655800e+05   4.5240200e+05   5.0597900e+05   4.9518200e+05   4.9343800e+05   4.5651400e+05   3.7948400e+05   4.8250000e+05   5.2395000e+05   5.4266200e+05   3.2153500e+05   3.2134000e+05   5.8641800e+05   5.7630700e+05   4.0639900e+05   4.1834600e+05   4.0455500e+05   3.8032300e+05   4.4901300e+05   5.7683900e+05   4.4235500e+05   3.9164200e+05   5.4036400e+05   0.0000000e+00   3.5427400e+05   3.2077500e+05   4.0103000e+05   4.3706600e+05   4.1358800e+05   4.5780900e+05   3.0772600e+05   3.0447700e+05   5.8744300e+05   5.9886800e+05   5.9856600e+05   6.4189800e+05   5.1720400e+05   5.9912500e+05   5.7766200e+05   5.3481300e+05   6.2862000e+05   4.8108800e+05   3.7597300e+05   3.7784200e+05   5.7392100e+05   5.5321700e+05   7.9811100e+05   7.1702700e+05   7.3157900e+05   6.9617900e+05   6.7061600e+05   5.5036400e+05   4.3935100e+05   5.3649500e+05   4.5975600e+05   6.3542500e+05   7.7964200e+05   9.0658800e+05   4.3298400e+05   4.2090500e+05   4.0294500e+05   4.0408400e+05   4.8683100e+05   5.2934800e+05   3.2237600e+05   3.1182200e+05   4.4753400e+05   4.8892700e+05   3.2541400e+05   3.0504200e+05   6.6125100e+05   7.0346000e+05   4.3217700e+05   4.2293300e+05   7.9760900e+05   7.8531400e+05   4.1560500e+05   4.1024000e+05   5.5443400e+05   5.8653800e+05
   5.9170400e+05   4.4617300e+05   5.1639500e+05   6.2712100e+05   2.6949700e+05   2.6831600e+05   5.8643000e+05   6.3475900e+05   2.2185600e+05   2.3810600e+05   2.3372100e+05   2.3696500e+05   3.1956300e+05   3.2571500e+05   3.0665400e+05   2.4251300e+05   1.7456000e+05   2.7670600e+05   3.0578900e+05   3.5070400e+05   1.4088400e+05   1.4278300e+05   3.8915800e+05   3.8313900e+05   1.9930900e+05   2.2290600e+05   1.9471700e+05   1.8218900e+05   2.7318600e+05   3.3473400e+05   2.1559500e+05   2.0920500e+05   3.5989700e+05   3.5427400e+05   0.0000000e+00   1.2094500e+05   2.3026700e+05   2.4157500e+05   2.0606500e+05   2.6926500e+05   1.3089100e+05   1.4186100e+05   3.8806500e+05   4.0787100e+05   3.8103900e+05   4.0939500e+05   2.9921000e+05   3.8987900e+05   3.7479400e+05   3.4078900e+05   4.7525300e+05   2.9118800e+05   1.7719300e+05   1.7482800e+05   3.7751600e+05   3.7651100e+05   5.8696200e+05   4.9083300e+05   5.6217100e+05   4.9001900e+05   5.1317400e+05   3.6716700e+05   2.4235800e+05   3.5164200e+05   2.6974200e+05   4.4446700e+05   5.7083200e+05   6.9632400e+05   2.2409200e+05   2.2486000e+05   1.9551000e+05   2.1362500e+05   2.8959200e+05   3.4189500e+05   1.3982000e+05   1.3096900e+05   2.4066700e+05   2.8995600e+05   1.2624600e+05   1.2668300e+05   4.7404900e+05   5.4267700e+05   2.6935600e+05   2.5832500e+05   5.9834300e+05   5.8437900e+05   2.3074300e+05   2.2102400e+05   3.8237300e+05   3.9714100e+05
   5.3107300e+05   4.3458700e+05   4.9330200e+05   5.8446600e+05   2.5470200e+05   2.4223000e+05   5.7012200e+05   6.1165400e+05   2.1785600e+05   2.0337100e+05   1.9030000e+05   2.1029900e+05   3.0200700e+05   2.9956800e+05   2.8852800e+05   2.2237600e+05   1.6397500e+05   2.6100700e+05   2.7983600e+05   3.4119000e+05   9.4515000e+04   1.2181600e+05   3.8768200e+05   3.5905400e+05   1.6207700e+05   1.9839600e+05   1.6131700e+05   1.6153600e+05   2.3533500e+05   3.0872500e+05   1.9822900e+05   1.7746800e+05   3.2188900e+05   3.2077500e+05   1.2094500e+05   0.0000000e+00   2.0740500e+05   2.4588200e+05   1.7418400e+05   2.3810000e+05   1.1843400e+05   1.2560000e+05   3.7089200e+05   3.7254200e+05   3.5963800e+05   3.6458300e+05   2.7804500e+05   3.6876900e+05   3.0122300e+05   3.1100000e+05   4.6344200e+05   2.6036300e+05   1.5555700e+05   1.5054500e+05   3.1847600e+05   3.3935900e+05   5.8530900e+05   4.5938100e+05   5.1092800e+05   4.9160100e+05   4.7402000e+05   3.4870600e+05   2.2182800e+05   3.1124900e+05   2.4518000e+05   4.2011300e+05   5.0102900e+05   6.4282700e+05   1.9163100e+05   1.8886200e+05   1.4717200e+05   1.9163100e+05   2.5414900e+05   3.3828500e+05   1.1007500e+05   1.0919200e+05   1.9779000e+05   2.3936700e+05   8.7162000e+04   9.2713000e+04   4.4470900e+05   4.9242600e+05   2.2817600e+05   2.2352200e+05   5.6250600e+05   5.7696200e+05   1.7733700e+05   1.8784100e+05   3.6397600e+05   3.7079400e+05
   6.5256600e+05   4.8176100e+05   5.9703400e+05   6.7981600e+05   3.6805300e+05   3.3852300e+05   6.8556900e+05   6.7470900e+05   3.0908200e+05   3.1052100e+05   2.8517800e+05   3.3008200e+05   3.9947600e+05   3.6541000e+05   3.8470200e+05   3.8429000e+05   2.8188900e+05   3.4714800e+05   3.7436100e+05   4.4227500e+05   2.2065000e+05   2.2214800e+05   5.0243700e+05   4.6088000e+05   2.9733500e+05   3.4301000e+05   2.8526800e+05   2.9676400e+05   3.6076000e+05   4.1355300e+05   3.1165700e+05   2.9713200e+05   4.3379800e+05   4.0103000e+05   2.3026700e+05   2.0740500e+05   0.0000000e+00   3.5245200e+05   2.7785700e+05   3.3308300e+05   2.3924200e+05   2.3778600e+05   4.6729100e+05   4.8317300e+05   4.4077800e+05   4.9902300e+05   3.7949700e+05   4.5950900e+05   4.1837500e+05   4.1935000e+05   5.7311500e+05   3.8471300e+05   2.8960900e+05   2.7201000e+05   4.3444200e+05   4.8407500e+05   6.9078300e+05   6.1298400e+05   5.9618900e+05   6.3593300e+05   5.6960500e+05   4.6580500e+05   3.2421700e+05   4.0405200e+05   3.6027800e+05   5.1099400e+05   6.4434700e+05   8.0485900e+05   3.2188500e+05   2.9022900e+05   2.6694800e+05   2.9471600e+05   3.7351800e+05   4.0836700e+05   2.2087600e+05   2.1018300e+05   3.2736100e+05   3.6674200e+05   2.0291900e+05   1.8768400e+05   5.3145200e+05   5.9502100e+05   3.6233100e+05   3.7739100e+05   6.5523800e+05   6.7335700e+05   2.8148400e+05   2.9482600e+05   4.5347000e+05   4.4483800e+05
   6.6739200e+05   4.9882500e+05   5.8599100e+05   6.4386300e+05   3.5415100e+05   3.4287000e+05   7.2724900e+05   7.3348700e+05   3.3432700e+05   3.4402300e+05   3.2979300e+05   3.4639300e+05   4.0993000e+05   3.7097700e+05   3.9404400e+05   3.5108500e+05   2.7964500e+05   3.5756700e+05   3.5528800e+05   4.3247500e+05   2.1589100e+05   2.0789700e+05   4.7518500e+05   4.4794900e+05   2.8629100e+05   3.3524600e+05   3.1375400e+05   2.7615900e+05   3.5664300e+05   4.2700100e+05   3.1175000e+05   2.7972600e+05   4.6427400e+05   4.3706600e+05   2.4157500e+05   2.4588200e+05   3.5245200e+05   0.0000000e+00   3.3437700e+05   3.5358000e+05   2.5220500e+05   2.2294500e+05   4.4418600e+05   4.5754500e+05   4.7708300e+05   5.2137800e+05   3.8037800e+05   5.0220400e+05   4.6070400e+05   4.3513500e+05   5.5188900e+05   3.8846900e+05   2.9288000e+05   2.6312500e+05   4.3286400e+05   4.7817100e+05   6.8822200e+05   5.9329900e+05   6.0928300e+05   6.0480600e+05   5.8101400e+05   4.5453600e+05   3.4312900e+05   4.1297200e+05   3.4664500e+05   5.2383600e+05   6.9436100e+05   8.4566600e+05   3.2974200e+05   3.0836700e+05   2.9220600e+05   3.0325800e+05   3.8122600e+05   4.0971000e+05   2.3365100e+05   2.2777900e+05   3.3053400e+05   3.7549000e+05   2.0904300e+05   2.1627500e+05   5.4055700e+05   5.9708700e+05   3.7570700e+05   3.5135200e+05   6.8371500e+05   6.8179600e+05   2.7938800e+05   3.1888700e+05   5.0031600e+05   5.0461100e+05
   6.5836000e+05   4.8125800e+05   6.2272800e+05   6.6303000e+05   3.4464100e+05   3.3621400e+05   7.2697800e+05   7.4994800e+05   3.2181100e+05   3.4318700e+05   3.2380700e+05   3.4925300e+05   4.1214300e+05   3.7229300e+05   3.5125900e+05   3.2722000e+05   2.6374200e+05   3.3541300e+05   3.8257100e+05   4.5710000e+05   2.1069100e+05   2.1230800e+05   4.8269600e+05   4.2693100e+05   2.4825100e+05   2.9673600e+05   2.6277100e+05   2.3867400e+05   3.4587500e+05   3.8496700e+05   3.1871900e+05   2.9976900e+05   4.0572600e+05   4.1358800e+05   2.0606500e+05   1.7418400e+05   2.7785700e+05   3.3437700e+05   0.0000000e+00   3.3336900e+05   2.1504200e+05   2.1448300e+05   4.4063600e+05   4.4924400e+05   4.4280900e+05   4.9135700e+05   3.5848300e+05   4.6770000e+05   4.4492500e+05   4.1817300e+05   5.4685500e+05   3.8136800e+05   2.8346700e+05   2.6441700e+05   4.4056000e+05   4.5827200e+05   6.4188600e+05   5.7570400e+05   6.0095100e+05   5.9740400e+05   5.6013100e+05   4.2407100e+05   3.4653100e+05   4.0511300e+05   3.2854700e+05   4.9807100e+05   6.4132600e+05   8.0604700e+05   3.3372300e+05   2.6645700e+05   2.3699900e+05   2.8073400e+05   3.7218200e+05   3.9939300e+05   2.0461900e+05   2.2000400e+05   3.3115900e+05   3.4565300e+05   2.0052800e+05   2.0883900e+05   5.4538000e+05   6.1339200e+05   3.6233500e+05   3.1396000e+05   6.9506900e+05   6.7861200e+05   2.5821400e+05   2.9050800e+05   5.2605400e+05   4.9294100e+05
   6.3355100e+05   5.0024400e+05   6.2408300e+05   6.7843600e+05   3.5927300e+05   3.6633000e+05   7.6526300e+05   7.9561600e+05   2.9553000e+05   3.2244900e+05   3.0552300e+05   2.9233600e+05   4.2285000e+05   3.7759100e+05   4.1112400e+05   3.5438200e+05   3.0023800e+05   3.4044800e+05   4.3194900e+05   4.7821000e+05   2.1497400e+05   2.4300400e+05   5.1679200e+05   4.5010400e+05   3.0188900e+05   3.3267300e+05   2.9662200e+05   3.0091800e+05   3.8900700e+05   4.4670600e+05   3.4657300e+05   2.9985800e+05   4.3576100e+05   4.5780900e+05   2.6926500e+05   2.3810000e+05   3.3308300e+05   3.5358000e+05   3.3336900e+05   0.0000000e+00   2.4468600e+05   2.3822800e+05   4.8601300e+05   4.8879900e+05   4.9830300e+05   5.2873700e+05   4.1076100e+05   4.8220200e+05   4.6215800e+05   4.5724700e+05   5.4669600e+05   3.7752100e+05   2.7506600e+05   2.6596000e+05   4.2982300e+05   4.8513600e+05   6.6356300e+05   5.9868200e+05   6.1090000e+05   5.9861600e+05   5.6982000e+05   4.3739800e+05   3.7254800e+05   4.3619800e+05   3.6814800e+05   5.3467400e+05   6.6351300e+05   8.2228700e+05   3.3097200e+05   3.2661200e+05   2.5382800e+05   2.8844200e+05   3.5585800e+05   3.9372700e+05   2.2087600e+05   2.3358500e+05   3.5499700e+05   3.7697600e+05   2.0355800e+05   2.0136500e+05   5.5181500e+05   5.7715000e+05   3.5855300e+05   3.2639400e+05   6.7665800e+05   6.7010000e+05   2.8276400e+05   3.0770900e+05   5.1670200e+05   4.7961200e+05
   5.2239900e+05   3.7018700e+05   4.6617600e+05   5.6018600e+05   2.1949400e+05   2.3482600e+05   6.1837500e+05   6.3454300e+05   2.0343500e+05   2.2251500e+05   1.9568200e+05   1.7418700e+05   2.9687500e+05   2.7349700e+05   2.6413600e+05   2.3601300e+05   1.7578800e+05   2.2911000e+05   2.9377300e+05   3.4768600e+05   9.8635000e+04   1.0475700e+05   4.1915800e+05   3.5396600e+05   1.5726700e+05   2.2302200e+05   1.7469300e+05   1.8344800e+05   2.5558600e+05   3.2525800e+05   2.1329100e+05   1.8372800e+05   3.2217700e+05   3.0772600e+05   1.3089100e+05   1.1843400e+05   2.3924200e+05   2.5220500e+05   2.1504200e+05   2.4468600e+05   0.0000000e+00   1.1429000e+05   3.6916200e+05   3.4861800e+05   3.6316000e+05   4.1073800e+05   2.8755500e+05   3.6380500e+05   3.2519600e+05   3.3018300e+05   4.4320700e+05   2.6662600e+05   1.5284100e+05   1.5581000e+05   3.2207600e+05   3.5138300e+05   5.5049000e+05   4.7238600e+05   4.9084200e+05   5.1763300e+05   4.4800500e+05   3.1788700e+05   2.0820000e+05   2.8931400e+05   2.3486500e+05   3.9291100e+05   5.3367300e+05   6.7864000e+05   2.0451500e+05   1.6337000e+05   1.5643400e+05   1.7830300e+05   2.5808900e+05   2.9613300e+05   1.1521200e+05   1.1853500e+05   2.2989400e+05   2.5612200e+05   1.0274300e+05   8.7578000e+04   4.5461500e+05   5.0345900e+05   2.3308400e+05   2.4050300e+05   5.6342100e+05   5.7115500e+05   1.8736400e+05   1.8493600e+05   3.9322500e+05   3.5920900e+05
   5.3878300e+05   3.8401600e+05   5.1318100e+05   5.4038200e+05   2.6332000e+05   2.3567600e+05   5.9616600e+05   6.6415000e+05   2.2784800e+05   2.2586400e+05   2.1212900e+05   1.9468300e+05   2.8727800e+05   2.8377700e+05   2.9178300e+05   2.6134900e+05   1.8521700e+05   2.5089400e+05   2.7806100e+05   3.4115100e+05   1.0860300e+05   1.2478900e+05   4.2054400e+05   3.6065500e+05   1.7977400e+05   2.2151100e+05   1.6733900e+05   1.9396700e+05   2.3593800e+05   3.1412800e+05   1.9037500e+05   1.8969700e+05   3.2713000e+05   3.0447700e+05   1.4186100e+05   1.2560000e+05   2.3778600e+05   2.2294500e+05   2.1448300e+05   2.3822800e+05   1.1429000e+05   0.0000000e+00   3.4100400e+05   3.3588200e+05   3.6647500e+05   3.9659800e+05   2.9924100e+05   3.7787100e+05   3.2382300e+05   3.1213300e+05   4.5913000e+05   2.5530500e+05   1.6632400e+05   1.7407800e+05   3.2408400e+05   3.8348200e+05   5.9283700e+05   4.6643400e+05   4.9728900e+05   5.4417200e+05   4.6428100e+05   3.2533800e+05   2.3999800e+05   3.0685700e+05   2.5830300e+05   3.9301300e+05   5.0815800e+05   7.1221400e+05   2.1629800e+05   1.9675200e+05   1.8856200e+05   1.8835400e+05   2.8812300e+05   3.3145700e+05   1.2458600e+05   1.1626600e+05   2.4092000e+05   2.7322000e+05   1.0533100e+05   9.3494000e+04   4.2270400e+05   4.5749600e+05   2.4420200e+05   2.3422900e+05   5.4955300e+05   5.8263400e+05   1.8263900e+05   1.8463400e+05   3.8832900e+05   3.7218500e+05
   7.4400800e+05   6.5838800e+05   7.0699700e+05   7.8745400e+05   4.7954500e+05   4.7879800e+05   8.3390300e+05   8.5886400e+05   4.4298500e+05   4.4259800e+05   4.3357700e+05   4.2482000e+05   5.1189800e+05   5.2114300e+05   5.1478900e+05   4.7094600e+05   4.3792800e+05   4.8643700e+05   5.0679900e+05   5.9979900e+05   3.5145600e+05   3.4097700e+05   6.2536800e+05   5.6853900e+05   4.0282600e+05   4.6666700e+05   4.2551800e+05   4.5902800e+05   4.9719400e+05   5.4778100e+05   4.5595300e+05   4.4259000e+05   5.7874800e+05   5.8744300e+05   3.8806500e+05   3.7089200e+05   4.6729100e+05   4.4418600e+05   4.4063600e+05   4.8601300e+05   3.6916200e+05   3.4100400e+05   0.0000000e+00   6.3547100e+05   6.1979100e+05   6.5980000e+05   5.2745400e+05   6.2449500e+05   5.9160800e+05   5.6795600e+05   7.0139100e+05   5.0157500e+05   4.0507200e+05   4.4006600e+05   5.8923100e+05   6.1189400e+05   8.4771300e+05   7.5801900e+05   7.5742000e+05   7.9296800e+05   7.1504600e+05   5.6824600e+05   4.8915100e+05   5.6135400e+05   4.9601100e+05   6.6414500e+05   7.9600400e+05   9.9325200e+05   4.9327600e+05   4.6609500e+05   4.1893700e+05   4.2892000e+05   5.3430900e+05   5.6702800e+05   3.4998900e+05   3.5014400e+05   4.6351500e+05   4.7618000e+05   3.3102700e+05   3.3841800e+05   6.7838000e+05   6.8754400e+05   5.0199100e+05   4.6461600e+05   8.2788400e+05   8.0168300e+05   3.8284100e+05   3.9334300e+05   5.9034100e+05   5.6616300e+05
   7.6474600e+05   6.9636200e+05   7.6460200e+05   8.4611900e+05   4.8083900e+05   5.0749700e+05   8.5400600e+05   9.0037100e+05   4.7451800e+05   4.5010200e+05   4.4298500e+05   4.3821600e+05   5.3390500e+05   5.3666400e+05   5.3273900e+05   5.1455700e+05   4.2188500e+05   5.2917200e+05   5.3641500e+05   6.0341900e+05   3.9002700e+05   3.6296900e+05   6.4439500e+05   5.7089200e+05   4.1986800e+05   4.7671700e+05   4.3526900e+05   4.0540100e+05   4.7349300e+05   5.4131200e+05   4.3841000e+05   4.2442200e+05   5.9024900e+05   5.9886800e+05   4.0787100e+05   3.7254200e+05   4.8317300e+05   4.5754500e+05   4.4924400e+05   4.8879900e+05   3.4861800e+05   3.3588200e+05   6.3547100e+05   0.0000000e+00   6.2025900e+05   6.4250900e+05   5.6541200e+05   6.6202700e+05   5.8391300e+05   5.4537100e+05   7.3571900e+05   5.0328400e+05   4.1584700e+05   4.2838500e+05   5.7461800e+05   6.2899200e+05   8.7417400e+05   7.5543600e+05   7.7986100e+05   7.4482000e+05   7.3612600e+05   5.9507000e+05   5.2211200e+05   5.8010900e+05   4.8013200e+05   6.4209400e+05   7.8605000e+05   9.3785400e+05   4.8145600e+05   4.5579400e+05   4.2057200e+05   4.3171500e+05   5.0384700e+05   5.6261800e+05   3.5636500e+05   3.6316300e+05   4.5743300e+05   4.8585600e+05   3.5533600e+05   3.3981800e+05   7.0120500e+05   7.1303500e+05   5.0936700e+05   4.7772600e+05   7.9520000e+05   7.7148300e+05   4.4046600e+05   3.9547700e+05   6.2074000e+05   6.0005200e+05
   7.5875800e+05   6.4379700e+05   7.6175000e+05   8.3383000e+05   5.0544200e+05   5.1833700e+05   8.6930000e+05   8.7906500e+05   4.6933900e+05   4.4388900e+05   4.5871500e+05   4.8115900e+05   5.8537200e+05   5.3613300e+05   5.0741600e+05   5.2758100e+05   4.1913400e+05   4.9755700e+05   5.3889300e+05   6.2712900e+05   3.6901900e+05   3.6725500e+05   6.5856800e+05   6.1467200e+05   3.9742500e+05   4.6984000e+05   4.4143300e+05   4.4278500e+05   5.1852600e+05   5.7968700e+05   4.8301800e+05   4.5587000e+05   5.8163300e+05   5.9856600e+05   3.8103900e+05   3.5963800e+05   4.4077800e+05   4.7708300e+05   4.4280900e+05   4.9830300e+05   3.6316000e+05   3.6647500e+05   6.1979100e+05   6.2025900e+05   0.0000000e+00   6.2520300e+05   5.1700700e+05   6.0079900e+05   5.9155200e+05   5.5475600e+05   6.9697200e+05   5.0562400e+05   4.1724100e+05   4.0483600e+05   5.7131500e+05   6.3480100e+05   8.0061700e+05   7.2311800e+05   7.3760000e+05   7.2227600e+05   7.5088100e+05   5.8375600e+05   4.8114300e+05   5.1792000e+05   4.7973200e+05   6.4002100e+05   7.8735700e+05   9.5557000e+05   4.3719600e+05   4.4789800e+05   4.0499200e+05   4.3803300e+05   5.1420000e+05   5.7455100e+05   3.4950300e+05   3.4540800e+05   4.6940600e+05   5.1484500e+05   3.7170900e+05   3.3864600e+05   6.6158000e+05   6.9780700e+05   4.6443900e+05   4.4534300e+05   8.0673400e+05   7.7554400e+05   4.3889400e+05   4.3547100e+05   6.2917200e+05   5.9350500e+05
   8.6723900e+05   6.9949700e+05   7.9995300e+05   8.7843600e+05   5.2245400e+05   4.9886700e+05   8.9558700e+05   9.6067500e+05   4.8437300e+05   4.8538300e+05   5.1183900e+05   5.1020100e+05   6.1357900e+05   6.1226500e+05   5.7705400e+05   5.3883400e+05   4.5380900e+05   5.1259800e+05   5.9601800e+05   6.4837000e+05   4.0713600e+05   4.0049800e+05   7.0196000e+05   6.3798500e+05   4.2907900e+05   4.9158900e+05   4.5925600e+05   4.7797800e+05   5.4215100e+05   5.8120700e+05   4.8184600e+05   4.4391200e+05   6.1604700e+05   6.4189800e+05   4.0939500e+05   3.6458300e+05   4.9902300e+05   5.2137800e+05   4.9135700e+05   5.2873700e+05   4.1073800e+05   3.9659800e+05   6.5980000e+05   6.4250900e+05   6.2520300e+05   0.0000000e+00   5.8552300e+05   6.3995300e+05   6.0327600e+05   5.8093500e+05   7.1594600e+05   5.3959700e+05   4.3187100e+05   4.7337800e+05   6.2979100e+05   6.6398600e+05   8.5363100e+05   7.9568300e+05   7.8027500e+05   7.5554000e+05   7.5763300e+05   6.2278000e+05   5.3045700e+05   5.8284700e+05   5.3918900e+05   6.6364800e+05   8.6393100e+05   1.0685070e+06   5.0880400e+05   4.6105900e+05   4.5115200e+05   4.7787600e+05   5.6867500e+05   6.2058600e+05   4.1539100e+05   4.2351300e+05   5.4890700e+05   5.2519000e+05   4.1733600e+05   4.0258200e+05   7.4993900e+05   7.4616500e+05   5.4021200e+05   5.4589000e+05   8.4555900e+05   8.1363800e+05   4.6203500e+05   4.9220200e+05   6.7545400e+05   6.9327300e+05
   6.9478900e+05   5.3628000e+05   6.0833200e+05   6.6185500e+05   3.9963900e+05   3.7858900e+05   7.3788300e+05   7.4488500e+05   3.4403900e+05   3.5328000e+05   3.6872000e+05   3.7433700e+05   4.5161100e+05   4.4434100e+05   4.4023500e+05   3.9672700e+05   3.1428200e+05   3.6138400e+05   4.2264500e+05   4.9469900e+05   2.4020300e+05   2.5737500e+05   5.6336000e+05   5.2643100e+05   3.2821400e+05   3.8418400e+05   3.1654500e+05   3.2970200e+05   3.8990100e+05   4.3105000e+05   3.6136800e+05   3.5876500e+05   4.9358100e+05   5.1720400e+05   2.9921000e+05   2.7804500e+05   3.7949700e+05   3.8037800e+05   3.5848300e+05   4.1076100e+05   2.8755500e+05   2.9924100e+05   5.2745400e+05   5.6541200e+05   5.1700700e+05   5.8552300e+05   0.0000000e+00   5.2918500e+05   4.9410000e+05   4.6694600e+05   6.1289700e+05   4.2694900e+05   3.1373100e+05   3.2427600e+05   4.8159600e+05   5.1737200e+05   7.2776300e+05   6.5171800e+05   6.6648900e+05   6.5906400e+05   6.3080700e+05   4.7958200e+05   4.2799300e+05   4.5161200e+05   4.0332100e+05   5.3365700e+05   6.8270000e+05   8.7322800e+05   3.6372200e+05   3.4242200e+05   3.3222800e+05   3.5257800e+05   4.5436600e+05   5.0563000e+05   2.8802300e+05   2.6343900e+05   3.7257900e+05   4.2645500e+05   2.5704800e+05   2.3092000e+05   5.8754300e+05   5.9282300e+05   4.0161500e+05   4.0282200e+05   7.0346700e+05   7.0678000e+05   3.2489400e+05   3.3275700e+05   4.9786300e+05   5.3753200e+05
   8.0384600e+05   6.6129200e+05   7.2971300e+05   7.4265800e+05   4.5795600e+05   4.9388200e+05   8.1980400e+05   8.2719900e+05   4.4302200e+05   4.6465900e+05   4.6220300e+05   4.6891700e+05   5.5272100e+05   5.3596300e+05   4.9109300e+05   4.9112200e+05   4.1555500e+05   4.6966800e+05   5.1000000e+05   5.5744900e+05   3.4720300e+05   3.4933000e+05   6.7114100e+05   5.7573900e+05   4.0535000e+05   4.7748000e+05   4.3572800e+05   4.7701300e+05   5.2565800e+05   5.5131600e+05   4.5931100e+05   4.1710900e+05   5.9994100e+05   5.9912500e+05   3.8987900e+05   3.6876900e+05   4.5950900e+05   5.0220400e+05   4.6770000e+05   4.8220200e+05   3.6380500e+05   3.7787100e+05   6.2449500e+05   6.6202700e+05   6.0079900e+05   6.3995300e+05   5.2918500e+05   0.0000000e+00   5.5703500e+05   5.3073800e+05   7.0995000e+05   5.1486400e+05   3.9138500e+05   3.9490500e+05   5.8266800e+05   6.2380500e+05   8.3460100e+05   7.3282400e+05   7.5940200e+05   7.2004400e+05   7.1732100e+05   5.8778100e+05   5.1154000e+05   5.4507200e+05   4.8341100e+05   6.2731400e+05   7.4754100e+05   9.3671400e+05   4.5201900e+05   4.2595500e+05   4.0805600e+05   4.5367600e+05   5.2381900e+05   5.9855700e+05   3.6360300e+05   3.6962900e+05   4.5660700e+05   5.0599100e+05   3.5585600e+05   3.5513000e+05   6.7761500e+05   7.2689600e+05   4.8499900e+05   5.0570000e+05   8.1017300e+05   8.0690000e+05   4.3414600e+05   4.7904100e+05   6.5793300e+05   6.6028400e+05
   7.7127200e+05   6.4264600e+05   6.9701800e+05   7.3318900e+05   4.5963600e+05   4.8386300e+05   8.4980300e+05   8.5107700e+05   4.0698900e+05   4.2336500e+05   4.0597000e+05   4.1488900e+05   5.3124900e+05   4.7609900e+05   4.7859800e+05   4.7285700e+05   3.9981400e+05   4.7714200e+05   5.0327600e+05   5.7223100e+05   3.0646900e+05   2.9727700e+05   6.4716300e+05   5.7112700e+05   4.0179500e+05   4.3973000e+05   4.0876100e+05   3.7559200e+05   4.5670200e+05   5.0994800e+05   4.2797700e+05   3.9836400e+05   5.3424200e+05   5.7766200e+05   3.7479400e+05   3.0122300e+05   4.1837500e+05   4.6070400e+05   4.4492500e+05   4.6215800e+05   3.2519600e+05   3.2382300e+05   5.9160800e+05   5.8391300e+05   5.9155200e+05   6.0327600e+05   4.9410000e+05   5.5703500e+05   0.0000000e+00   5.2168000e+05   6.7015700e+05   4.5873700e+05   3.4571700e+05   3.5728300e+05   5.3333500e+05   5.3027000e+05   7.9595300e+05   6.9723200e+05   7.0390500e+05   6.7131100e+05   6.4086800e+05   5.4490600e+05   4.9312500e+05   5.2138400e+05   4.7950500e+05   6.1091700e+05   7.3995100e+05   9.0658200e+05   4.3549600e+05   4.0629000e+05   4.0101700e+05   4.2083900e+05   5.0534100e+05   5.5750800e+05   3.3160000e+05   3.6157900e+05   4.4312300e+05   5.0421100e+05   3.2933000e+05   3.1882500e+05   6.4322900e+05   7.1589900e+05   4.6869200e+05   4.7277900e+05   7.7075100e+05   7.9887700e+05   4.1603100e+05   3.9471000e+05   6.0887300e+05   6.2736000e+05
   7.5034100e+05   5.7503100e+05   7.1765100e+05   7.3037400e+05   4.4592400e+05   4.2959600e+05   8.3463200e+05   8.6347200e+05   3.8661300e+05   3.9578100e+05   4.0106400e+05   4.0794200e+05   5.0506800e+05   4.9221300e+05   4.8818500e+05   4.7294600e+05   3.8816100e+05   4.6818200e+05   5.0956900e+05   5.5935400e+05   3.3382100e+05   2.8621800e+05   6.1563400e+05   5.4385400e+05   4.0337000e+05   4.3620900e+05   3.6940500e+05   3.7801300e+05   4.4130000e+05   4.9192500e+05   4.1279000e+05   3.5922900e+05   5.2804300e+05   5.3481300e+05   3.4078900e+05   3.1100000e+05   4.1935000e+05   4.3513500e+05   4.1817300e+05   4.5724700e+05   3.3018300e+05   3.1213300e+05   5.6795600e+05   5.4537100e+05   5.5475600e+05   5.8093500e+05   4.6694600e+05   5.3073800e+05   5.2168000e+05   0.0000000e+00   6.0809800e+05   4.3462200e+05   3.4605000e+05   3.2760800e+05   4.7100600e+05   5.1558600e+05   7.4495000e+05   6.4728300e+05   6.4767500e+05   6.6343500e+05   6.1130800e+05   5.1228400e+05   4.2195300e+05   4.8287900e+05   4.2957100e+05   5.5895400e+05   7.2258800e+05   8.6777600e+05   4.0081400e+05   3.5020000e+05   3.6337800e+05   3.9867000e+05   4.6309600e+05   4.8146400e+05   2.9184100e+05   2.9543400e+05   4.1881400e+05   4.5425400e+05   3.1358200e+05   2.7548500e+05   6.2658400e+05   6.6156800e+05   4.4427600e+05   4.3003000e+05   7.7481300e+05   8.0468700e+05   3.8929500e+05   3.9965400e+05   6.1209900e+05   5.8307100e+05
   8.2711600e+05   6.7876100e+05   7.7035000e+05   8.4342500e+05   5.3406100e+05   5.2263500e+05   8.9987900e+05   9.3248300e+05   4.7650000e+05   5.1445900e+05   5.0020000e+05   5.0741700e+05   6.1168400e+05   5.8545200e+05   5.6636600e+05   5.4837600e+05   4.6380000e+05   5.5781400e+05   5.9714800e+05   6.6667500e+05   4.2436000e+05   4.0175000e+05   7.5952700e+05   6.9648800e+05   4.7931800e+05   5.1367000e+05   5.0017900e+05   4.9702100e+05   5.6019200e+05   5.9593100e+05   5.3149200e+05   4.9586500e+05   6.6731600e+05   6.2862000e+05   4.7525300e+05   4.6344200e+05   5.7311500e+05   5.5188900e+05   5.4685500e+05   5.4669600e+05   4.4320700e+05   4.5913000e+05   7.0139100e+05   7.3571900e+05   6.9697200e+05   7.1594600e+05   6.1289700e+05   7.0995000e+05   6.7015700e+05   6.0809800e+05   0.0000000e+00   5.8430700e+05   4.8045400e+05   5.0282700e+05   6.4087200e+05   7.0588300e+05   9.5135500e+05   8.3473400e+05   8.1132700e+05   8.2195100e+05   7.8607700e+05   6.4324900e+05   5.6802000e+05   6.3460100e+05   5.8813700e+05   7.1051900e+05   8.6984300e+05   1.0087590e+06   5.6660300e+05   4.9970800e+05   5.1316200e+05   5.2534300e+05   6.2354900e+05   6.1046500e+05   4.4456500e+05   4.3631400e+05   5.4136800e+05   5.5388600e+05   4.2639700e+05   3.9242900e+05   7.6982500e+05   7.8025600e+05   5.8727500e+05   5.7567300e+05   8.6007100e+05   8.7417100e+05   4.7289200e+05   4.8465900e+05   7.1731100e+05   6.7421100e+05
   6.6016400e+05   5.3261200e+05   6.7322400e+05   7.0034800e+05   4.1595800e+05   4.2934300e+05   7.6258000e+05   8.0407200e+05   3.4694200e+05   3.9126700e+05   3.5235200e+05   3.5986500e+05   4.7235200e+05   4.3662800e+05   4.7816100e+05   4.0806400e+05   3.3552300e+05   3.9390900e+05   4.4574300e+05   5.2418200e+05   2.8130500e+05   2.6706200e+05   5.4034900e+05   5.1523900e+05   3.4415300e+05   3.8761800e+05   3.2236800e+05   3.4774000e+05   4.0306200e+05   4.7386400e+05   3.6435500e+05   3.0690600e+05   4.6613400e+05   4.8108800e+05   2.9118800e+05   2.6036300e+05   3.8471300e+05   3.8846900e+05   3.8136800e+05   3.7752100e+05   2.6662600e+05   2.5530500e+05   5.0157500e+05   5.0328400e+05   5.0562400e+05   5.3959700e+05   4.2694900e+05   5.1486400e+05   4.5873700e+05   4.3462200e+05   5.8430700e+05   0.0000000e+00   2.7814700e+05   3.0515200e+05   4.9638200e+05   4.9618900e+05   7.5669900e+05   6.6742200e+05   6.2222000e+05   6.5321500e+05   6.0141900e+05   4.4569800e+05   3.8132100e+05   4.5246600e+05   3.8724300e+05   5.2556800e+05   6.6753700e+05   8.3863600e+05   3.6800800e+05   3.2369400e+05   3.0773200e+05   3.3718900e+05   4.1670200e+05   4.4654000e+05   2.5587900e+05   2.6249800e+05   3.6370600e+05   3.7615600e+05   2.6094600e+05   2.4902800e+05   5.8980600e+05   6.0247800e+05   3.6383000e+05   3.8618700e+05   6.9404900e+05   7.2642600e+05   3.5353000e+05   3.7038000e+05   5.6892000e+05   4.9737900e+05
   5.9606900e+05   4.3198000e+05   5.5308100e+05   5.8119000e+05   2.9585500e+05   2.9470900e+05   6.8340600e+05   6.8965100e+05   2.4684300e+05   2.8814100e+05   2.6790700e+05   2.9119600e+05   3.6725600e+05   3.2934500e+05   3.5966900e+05   3.1194300e+05   2.5188600e+05   2.9778900e+05   3.4734500e+05   3.8260600e+05   1.5016300e+05   1.5831900e+05   4.6494600e+05   4.2894800e+05   2.4233700e+05   2.8694100e+05   2.2852900e+05   2.3872000e+05   2.9118800e+05   3.5067700e+05   2.4710100e+05   2.2066100e+05   3.7031500e+05   3.7597300e+05   1.7719300e+05   1.5555700e+05   2.8960900e+05   2.9288000e+05   2.8346700e+05   2.7506600e+05   1.5284100e+05   1.6632400e+05   4.0507200e+05   4.1584700e+05   4.1724100e+05   4.3187100e+05   3.1373100e+05   3.9138500e+05   3.4571700e+05   3.4605000e+05   4.8045400e+05   2.7814700e+05   0.0000000e+00   1.9834900e+05   3.9304500e+05   3.8263700e+05   6.4669100e+05   5.4249200e+05   5.4094700e+05   5.2551000e+05   4.7989700e+05   3.5992200e+05   2.6769300e+05   3.3537200e+05   2.5108100e+05   4.2508300e+05   5.5902900e+05   7.2065700e+05   2.7038800e+05   2.2977500e+05   2.3140900e+05   2.3109700e+05   3.1766300e+05   3.5667100e+05   1.6227900e+05   1.7237500e+05   2.6564800e+05   2.9739100e+05   1.7007000e+05   1.4245200e+05   4.8918300e+05   5.4425700e+05   2.9824600e+05   2.6660700e+05   6.2406100e+05   6.1378100e+05   2.4698200e+05   2.5062300e+05   4.7420000e+05   4.1013400e+05
   6.0179800e+05   4.5017700e+05   5.3316100e+05   5.7735200e+05   2.8935500e+05   2.7747300e+05   6.8517700e+05   6.9009900e+05   2.4732200e+05   2.3397300e+05   2.3242900e+05   2.6437000e+05   3.3484500e+05   3.1922800e+05   3.0013300e+05   2.8652100e+05   2.3099400e+05   3.1349400e+05   3.1238500e+05   3.8272500e+05   1.5887400e+05   1.6983000e+05   4.5920900e+05   4.0121200e+05   2.4863400e+05   2.6469600e+05   2.2771000e+05   2.4005700e+05   2.6626100e+05   3.3406200e+05   2.2385200e+05   2.2661200e+05   4.0636300e+05   3.7784200e+05   1.7482800e+05   1.5054500e+05   2.7201000e+05   2.6312500e+05   2.6441700e+05   2.6596000e+05   1.5581000e+05   1.7407800e+05   4.4006600e+05   4.2838500e+05   4.0483600e+05   4.7337800e+05   3.2427600e+05   3.9490500e+05   3.5728300e+05   3.2760800e+05   5.0282700e+05   3.0515200e+05   1.9834900e+05   0.0000000e+00   4.1166500e+05   4.2506300e+05   6.2519500e+05   5.2696100e+05   5.2539500e+05   5.6747100e+05   4.9425100e+05   3.9588700e+05   3.0313700e+05   3.3395100e+05   3.1180400e+05   4.3110000e+05   5.8109100e+05   7.6896800e+05   2.7819600e+05   2.3893500e+05   2.2442800e+05   2.3631800e+05   3.1910700e+05   3.8559600e+05   1.5401600e+05   1.6638700e+05   2.6313000e+05   2.7381800e+05   1.2997300e+05   1.0389600e+05   4.7945900e+05   5.0066700e+05   2.9826400e+05   2.7870100e+05   6.2586000e+05   5.8120500e+05   2.3734300e+05   2.4034500e+05   4.6127500e+05   4.1056400e+05
   7.9189800e+05   6.6132600e+05   7.1798500e+05   7.8659800e+05   4.5769600e+05   4.5364800e+05   8.8722600e+05   8.6219700e+05   4.6709900e+05   4.7171900e+05   4.4359500e+05   4.5790100e+05   5.1599500e+05   5.2109900e+05   4.9737800e+05   5.0403200e+05   4.1612200e+05   4.8290200e+05   5.4657800e+05   6.1181700e+05   3.9067500e+05   3.6484000e+05   6.6608000e+05   5.9297300e+05   4.0912500e+05   4.2690600e+05   4.3661200e+05   4.4420300e+05   4.7583500e+05   5.3398900e+05   4.8238500e+05   4.2334200e+05   5.9282100e+05   5.7392100e+05   3.7751600e+05   3.1847600e+05   4.3444200e+05   4.3286400e+05   4.4056000e+05   4.2982300e+05   3.2207600e+05   3.2408400e+05   5.8923100e+05   5.7461800e+05   5.7131500e+05   6.2979100e+05   4.8159600e+05   5.8266800e+05   5.3333500e+05   4.7100600e+05   6.4087200e+05   4.9638200e+05   3.9304500e+05   4.1166500e+05   0.0000000e+00   6.2016900e+05   8.0564200e+05   7.5547300e+05   7.0990000e+05   6.9730800e+05   6.7105400e+05   5.7237200e+05   4.8793300e+05   5.4412800e+05   4.8652800e+05   6.1688400e+05   7.8190800e+05   9.2760700e+05   4.5661600e+05   4.2742300e+05   4.1038200e+05   4.0128600e+05   4.9104600e+05   5.5444600e+05   3.6251500e+05   3.6680100e+05   4.3928500e+05   4.5917600e+05   3.3536000e+05   3.3297800e+05   6.6744600e+05   7.2083400e+05   4.9212200e+05   4.5374400e+05   8.0073100e+05   7.9316000e+05   4.1157100e+05   4.3652700e+05   6.4783300e+05   6.0952700e+05
   7.8688100e+05   6.5154800e+05   7.1502100e+05   7.7891900e+05   4.9355000e+05   4.9478000e+05   8.3955300e+05   9.0393200e+05   4.7245700e+05   4.5859200e+05   4.5267900e+05   4.6162400e+05   5.4268500e+05   5.2838100e+05   5.0791500e+05   4.9438700e+05   4.1773500e+05   4.8477300e+05   5.4558900e+05   5.8239600e+05   3.7477300e+05   3.7083900e+05   7.0148600e+05   6.0432500e+05   4.3744200e+05   4.7156600e+05   4.3856700e+05   3.8185600e+05   4.7630900e+05   5.3280500e+05   4.7049500e+05   4.3213500e+05   6.0739600e+05   5.5321700e+05   3.7651100e+05   3.3935900e+05   4.8407500e+05   4.7817100e+05   4.5827200e+05   4.8513600e+05   3.5138300e+05   3.8348200e+05   6.1189400e+05   6.2899200e+05   6.3480100e+05   6.6398600e+05   5.1737200e+05   6.2380500e+05   5.3027000e+05   5.1558600e+05   7.0588300e+05   4.9618900e+05   3.8263700e+05   4.2506300e+05   6.2016900e+05   0.0000000e+00   8.0676900e+05   7.7590400e+05   7.1599800e+05   7.4149600e+05   6.8297400e+05   5.8935800e+05   4.7736000e+05   5.5889700e+05   4.9958400e+05   6.1744800e+05   7.9595500e+05   9.4440300e+05   5.0292000e+05   4.6786000e+05   4.6764700e+05   5.0381400e+05   5.3444400e+05   6.0961700e+05   3.9699000e+05   3.9868100e+05   5.0534000e+05   4.8830300e+05   3.4149800e+05   3.3781200e+05   6.9961000e+05   7.2452100e+05   4.8318900e+05   4.8043800e+05   8.0125600e+05   8.3973700e+05   4.3002100e+05   4.5229700e+05   6.7343700e+05   6.7919200e+05
   9.8761600e+05   8.8405400e+05   9.6831800e+05   9.8215000e+05   6.8791000e+05   7.0271400e+05   1.0719920e+06   1.0969740e+06   6.9373300e+05   7.0039300e+05   6.4956600e+05   6.5734300e+05   7.5221500e+05   7.1942300e+05   7.0893500e+05   6.7220300e+05   5.9472200e+05   6.9194500e+05   7.5337600e+05   8.2357000e+05   5.9032800e+05   6.0101800e+05   8.2191500e+05   7.9043100e+05   6.3454200e+05   6.7377200e+05   6.0773500e+05   5.8607800e+05   6.5354500e+05   7.4781000e+05   6.9402500e+05   6.2568900e+05   8.0981700e+05   7.9811100e+05   5.8696200e+05   5.8530900e+05   6.9078300e+05   6.8822200e+05   6.4188600e+05   6.6356300e+05   5.5049000e+05   5.9283700e+05   8.4771300e+05   8.7417400e+05   8.0061700e+05   8.5363100e+05   7.2776300e+05   8.3460100e+05   7.9595300e+05   7.4495000e+05   9.5135500e+05   7.5669900e+05   6.4669100e+05   6.2519500e+05   8.0564200e+05   8.0676900e+05   0.0000000e+00   9.8881100e+05   9.2940500e+05   9.7029600e+05   9.2913000e+05   7.9342900e+05   7.1946800e+05   7.8668100e+05   7.3194400e+05   8.2125700e+05   1.0103930e+06   1.1459800e+06   7.2248400e+05   6.6983200e+05   6.4412200e+05   6.3863800e+05   7.7451400e+05   7.9315600e+05   5.6771200e+05   6.0298500e+05   6.8221700e+05   7.1501500e+05   5.6267500e+05   5.7953800e+05   9.0897300e+05   9.2276900e+05   7.2791000e+05   7.1968000e+05   1.0444820e+06   1.0426620e+06   6.4018100e+05   6.9928400e+05   9.1897700e+05   9.2383100e+05
   8.8841900e+05   7.7065300e+05   8.9002200e+05   9.8908900e+05   6.4294600e+05   6.1959000e+05   1.0070400e+06   1.0308600e+06   6.0510700e+05   6.2257100e+05   5.9166400e+05   5.8513200e+05   6.8249600e+05   6.5900900e+05   6.6142600e+05   6.6398000e+05   5.3167200e+05   6.2085700e+05   6.5187400e+05   6.9856700e+05   4.8140300e+05   4.5785000e+05   7.9180200e+05   7.2986900e+05   5.3321200e+05   5.8840900e+05   5.6160500e+05   5.3623800e+05   5.7352100e+05   6.4581300e+05   5.6296000e+05   5.2464400e+05   6.8446000e+05   7.1702700e+05   4.9083300e+05   4.5938100e+05   6.1298400e+05   5.9329900e+05   5.7570400e+05   5.9868200e+05   4.7238600e+05   4.6643400e+05   7.5801900e+05   7.5543600e+05   7.2311800e+05   7.9568300e+05   6.5171800e+05   7.3282400e+05   6.9723200e+05   6.4728300e+05   8.3473400e+05   6.6742200e+05   5.4249200e+05   5.2696100e+05   7.5547300e+05   7.7590400e+05   9.8881100e+05   0.0000000e+00   9.1070600e+05   8.7620000e+05   8.2502000e+05   6.9479100e+05   6.4190200e+05   7.3238100e+05   6.4821900e+05   7.4487500e+05   9.8637200e+05   1.1192580e+06   6.5370200e+05   5.9385400e+05   5.9786000e+05   5.9749800e+05   6.2796200e+05   6.7835100e+05   5.1575500e+05   5.3503800e+05   6.1222500e+05   6.4170600e+05   5.3146700e+05   4.8680900e+05   8.2432400e+05   9.0534200e+05   6.6568600e+05   6.4014800e+05   9.6062600e+05   1.0109390e+06   5.8831700e+05   6.0666000e+05   7.9133200e+05   7.2646800e+05
   8.9790500e+05   7.6822700e+05   8.6837500e+05   9.3681500e+05   6.1694000e+05   5.9925600e+05   9.8459500e+05   1.0222510e+06   5.9864700e+05   6.2483900e+05   5.8618500e+05   6.0209900e+05   6.6634600e+05   6.3836400e+05   6.5039800e+05   6.0610200e+05   5.3875700e+05   6.1460500e+05   6.6971200e+05   7.6195200e+05   5.5614900e+05   4.8480500e+05   8.1465300e+05   7.3881800e+05   5.7823900e+05   5.9957300e+05   5.7550300e+05   5.8002700e+05   6.1358300e+05   6.7293100e+05   6.2101000e+05   5.8554800e+05   7.2778500e+05   7.3157900e+05   5.6217100e+05   5.1092800e+05   5.9618900e+05   6.0928300e+05   6.0095100e+05   6.1090000e+05   4.9084200e+05   4.9728900e+05   7.5742000e+05   7.7986100e+05   7.3760000e+05   7.8027500e+05   6.6648900e+05   7.5940200e+05   7.0390500e+05   6.4767500e+05   8.1132700e+05   6.2222000e+05   5.4094700e+05   5.2539500e+05   7.0990000e+05   7.1599800e+05   9.2940500e+05   9.1070600e+05   0.0000000e+00   8.6490400e+05   8.5076200e+05   7.0525000e+05   6.3434000e+05   6.7672000e+05   6.0299100e+05   7.3388500e+05   9.0787200e+05   1.0380820e+06   5.7730200e+05   5.7289400e+05   5.6217100e+05   5.7864700e+05   6.4955000e+05   6.7698000e+05   5.1142400e+05   5.0047700e+05   5.9096900e+05   6.0393400e+05   5.0839700e+05   4.8082800e+05   7.9140000e+05   8.1636400e+05   5.9389000e+05   6.1696300e+05   9.4908900e+05   9.8078900e+05   5.6225400e+05   5.5625200e+05   7.6310400e+05   7.5750500e+05
   8.9315000e+05   7.8148600e+05   8.1721600e+05   8.9351500e+05   6.4004100e+05   6.5568800e+05   1.0263740e+06   1.1170540e+06   6.1498500e+05   6.0494700e+05   5.6118000e+05   5.6395000e+05   6.9196200e+05   6.7649500e+05   6.5684600e+05   6.2618500e+05   5.4304700e+05   6.5282200e+05   7.3438600e+05   7.3795500e+05   4.8409000e+05   4.7699700e+05   8.0538100e+05   7.2457900e+05   5.9094400e+05   6.1577100e+05   5.8705400e+05   5.7649200e+05   6.0797300e+05   6.4956700e+05   5.9881300e+05   5.6865100e+05   7.2314800e+05   6.9617900e+05   4.9001900e+05   4.9160100e+05   6.3593300e+05   6.0480600e+05   5.9740400e+05   5.9861600e+05   5.1763300e+05   5.4417200e+05   7.9296800e+05   7.4482000e+05   7.2227600e+05   7.5554000e+05   6.5906400e+05   7.2004400e+05   6.7131100e+05   6.6343500e+05   8.2195100e+05   6.5321500e+05   5.2551000e+05   5.6747100e+05   6.9730800e+05   7.4149600e+05   9.7029600e+05   8.7620000e+05   8.6490400e+05   0.0000000e+00   8.5728100e+05   7.2129000e+05   6.3716100e+05   7.4788000e+05   6.4427500e+05   7.7159300e+05   9.2158100e+05   1.0482850e+06   6.1187700e+05   5.8817300e+05   5.7957800e+05   5.8838300e+05   6.7054900e+05   7.0318300e+05   5.3596800e+05   5.5592300e+05   6.4042100e+05   6.2415700e+05   4.8181900e+05   4.6706200e+05   8.5040200e+05   8.7711700e+05   6.4087600e+05   6.4018700e+05   9.3525700e+05   9.6441000e+05   5.8054400e+05   6.1313800e+05   7.8794800e+05   7.6888800e+05
   8.6702100e+05   7.9038500e+05   8.3449700e+05   8.6811600e+05   6.0278000e+05   5.9036700e+05   9.7937300e+05   1.0126150e+06   5.4011100e+05   5.4575700e+05   5.3657600e+05   5.4061900e+05   6.2330300e+05   6.0786200e+05   6.0123000e+05   5.7981400e+05   5.1983000e+05   5.6058700e+05   6.2029100e+05   6.8467800e+05   4.7396000e+05   4.3656800e+05   7.7177400e+05   6.9229700e+05   5.7093900e+05   5.7295500e+05   5.2020800e+05   4.9570100e+05   5.7604800e+05   6.2052400e+05   5.5083300e+05   5.4086600e+05   7.1199000e+05   6.7061600e+05   5.1317400e+05   4.7402000e+05   5.6960500e+05   5.8101400e+05   5.6013100e+05   5.6982000e+05   4.4800500e+05   4.6428100e+05   7.1504600e+05   7.3612600e+05   7.5088100e+05   7.5763300e+05   6.3080700e+05   7.1732100e+05   6.4086800e+05   6.1130800e+05   7.8607700e+05   6.0141900e+05   4.7989700e+05   4.9425100e+05   6.7105400e+05   6.8297400e+05   9.2913000e+05   8.2502000e+05   8.5076200e+05   8.5728100e+05   0.0000000e+00   7.1086600e+05   5.9599700e+05   6.4069200e+05   5.6162000e+05   7.1612500e+05   8.9056900e+05   1.0296270e+06   5.7911500e+05   5.3012900e+05   4.9475200e+05   5.0899400e+05   6.0687200e+05   6.4479800e+05   4.7947200e+05   4.7704700e+05   5.6494200e+05   6.1990900e+05   4.7249900e+05   4.5518700e+05   7.6604300e+05   7.8526300e+05   5.9759200e+05   5.9455500e+05   9.0312100e+05   9.0724100e+05   5.4750700e+05   5.3847700e+05   7.2241300e+05   6.6224700e+05
   7.5398500e+05   6.3768400e+05   6.9527700e+05   7.6426200e+05   4.7163600e+05   4.2310000e+05   8.3243300e+05   9.0061300e+05   4.4979800e+05   4.4704700e+05   4.3107900e+05   4.4307100e+05   5.0964000e+05   4.6794500e+05   4.5544600e+05   4.4795700e+05   4.0312900e+05   4.3997700e+05   4.8868700e+05   5.5734900e+05   3.6191300e+05   3.2565100e+05   6.6027900e+05   5.6533600e+05   4.0284600e+05   4.3103400e+05   3.9754300e+05   3.8625100e+05   4.7130300e+05   5.1496000e+05   4.8086800e+05   4.0987700e+05   5.7956900e+05   5.5036400e+05   3.6716700e+05   3.4870600e+05   4.6580500e+05   4.5453600e+05   4.2407100e+05   4.3739800e+05   3.1788700e+05   3.2533800e+05   5.6824600e+05   5.9507000e+05   5.8375600e+05   6.2278000e+05   4.7958200e+05   5.8778100e+05   5.4490600e+05   5.1228400e+05   6.4324900e+05   4.4569800e+05   3.5992200e+05   3.9588700e+05   5.7237200e+05   5.8935800e+05   7.9342900e+05   6.9479100e+05   7.0525000e+05   7.2129000e+05   7.1086600e+05   0.0000000e+00   5.1221700e+05   5.4263900e+05   4.6775500e+05   6.0091800e+05   7.8216600e+05   8.6739400e+05   4.0843300e+05   3.9936900e+05   3.8730700e+05   3.9790000e+05   5.0060600e+05   5.2761300e+05   3.3686200e+05   3.3647600e+05   4.3356100e+05   4.7691300e+05   3.3958100e+05   3.1123500e+05   6.4122500e+05   6.5129600e+05   4.6743800e+05   4.7468600e+05   7.6533400e+05   7.8020300e+05   4.0791200e+05   3.9383600e+05   5.9971800e+05   5.8262200e+05
   6.7172700e+05   5.4002000e+05   6.0674300e+05   6.8364300e+05   3.4821400e+05   3.4306600e+05   7.3666200e+05   7.3226800e+05   3.1620700e+05   3.4874400e+05   3.4290200e+05   3.5438800e+05   4.4284200e+05   3.6989200e+05   3.8809100e+05   3.6802400e+05   3.2093400e+05   3.3728800e+05   3.9748700e+05   4.5283300e+05   2.4274600e+05   2.3565700e+05   5.5241800e+05   5.0106600e+05   3.0209700e+05   3.1092700e+05   3.0094900e+05   2.9041300e+05   3.5825800e+05   4.0493900e+05   3.6005900e+05   2.8806100e+05   4.4627900e+05   4.3935100e+05   2.4235800e+05   2.2182800e+05   3.2421700e+05   3.4312900e+05   3.4653100e+05   3.7254800e+05   2.0820000e+05   2.3999800e+05   4.8915100e+05   5.2211200e+05   4.8114300e+05   5.3045700e+05   4.2799300e+05   5.1154000e+05   4.9312500e+05   4.2195300e+05   5.6802000e+05   3.8132100e+05   2.6769300e+05   3.0313700e+05   4.8793300e+05   4.7736000e+05   7.1946800e+05   6.4190200e+05   6.3434000e+05   6.3716100e+05   5.9599700e+05   5.1221700e+05   0.0000000e+00   4.4710100e+05   3.6225000e+05   5.0228800e+05   6.9475800e+05   8.0653200e+05   3.6907300e+05   3.1938000e+05   3.1818800e+05   3.3311400e+05   4.2305500e+05   4.2820300e+05   2.4612200e+05   2.4365700e+05   3.5762300e+05   3.7506100e+05   2.4434600e+05   2.2116000e+05   5.8373300e+05   5.8790400e+05   3.9172600e+05   4.0209300e+05   6.9891500e+05   6.7954300e+05   3.1964400e+05   3.1662300e+05   5.3953700e+05   4.7847900e+05
   7.5029000e+05   6.4693800e+05   6.9242500e+05   7.5998100e+05   4.3563900e+05   4.4283100e+05   7.8400500e+05   7.9814100e+05   3.8428900e+05   4.4701400e+05   4.4796800e+05   4.0407200e+05   5.0803000e+05   4.9793400e+05   3.9487900e+05   4.4499100e+05   3.4017400e+05   4.0924500e+05   4.8953600e+05   5.5911800e+05   2.9731400e+05   2.7588000e+05   6.0773200e+05   5.4519000e+05   3.8351600e+05   4.2059700e+05   3.6254300e+05   3.8148600e+05   4.2492500e+05   4.7758100e+05   4.0244200e+05   3.6357700e+05   5.1255200e+05   5.3649500e+05   3.5164200e+05   3.1124900e+05   4.0405200e+05   4.1297200e+05   4.0511300e+05   4.3619800e+05   2.8931400e+05   3.0685700e+05   5.6135400e+05   5.8010900e+05   5.1792000e+05   5.8284700e+05   4.5161200e+05   5.4507200e+05   5.2138400e+05   4.8287900e+05   6.3460100e+05   4.5246600e+05   3.3537200e+05   3.3395100e+05   5.4412800e+05   5.5889700e+05   7.8668100e+05   7.3238100e+05   6.7672000e+05   7.4788000e+05   6.4069200e+05   5.4263900e+05   4.4710100e+05   0.0000000e+00   4.6061000e+05   5.2025300e+05   7.5634200e+05   9.0211300e+05   4.4728900e+05   3.9096800e+05   3.7064300e+05   4.0363200e+05   4.7456200e+05   4.9313400e+05   3.0976900e+05   3.1411200e+05   4.3958600e+05   4.5811800e+05   2.9057400e+05   2.4750800e+05   6.3106400e+05   6.6933000e+05   4.4652300e+05   4.3539400e+05   7.7922700e+05   7.3536600e+05   3.6673200e+05   3.9281400e+05   6.0253400e+05   5.4877100e+05
   6.6339300e+05   5.6505000e+05   6.2382600e+05   7.0331600e+05   3.8872400e+05   3.5279000e+05   7.4403200e+05   7.6185700e+05   3.2900300e+05   3.3438200e+05   3.2645500e+05   3.5150700e+05   4.4024900e+05   4.1480800e+05   3.7149000e+05   3.7063700e+05   2.7595400e+05   3.3143700e+05   4.0431700e+05   4.9280900e+05   2.3513600e+05   2.2969700e+05   5.4872600e+05   4.7615700e+05   3.1435500e+05   3.4177200e+05   3.2683200e+05   3.1015000e+05   3.7063800e+05   4.3168200e+05   3.6272800e+05   2.9727500e+05   4.5397200e+05   4.5975600e+05   2.6974200e+05   2.4518000e+05   3.6027800e+05   3.4664500e+05   3.2854700e+05   3.6814800e+05   2.3486500e+05   2.5830300e+05   4.9601100e+05   4.8013200e+05   4.7973200e+05   5.3918900e+05   4.0332100e+05   4.8341100e+05   4.7950500e+05   4.2957100e+05   5.8813700e+05   3.8724300e+05   2.5108100e+05   3.1180400e+05   4.8652800e+05   4.9958400e+05   7.3194400e+05   6.4821900e+05   6.0299100e+05   6.4427500e+05   5.6162000e+05   4.6775500e+05   3.6225000e+05   4.6061000e+05   0.0000000e+00   5.5533100e+05   7.1656900e+05   8.1740300e+05   3.4517800e+05   3.1208500e+05   2.9462200e+05   3.3040200e+05   3.9707000e+05   4.5490700e+05   2.9283700e+05   2.6580600e+05   3.5151600e+05   3.7838900e+05   2.3256900e+05   2.1499000e+05   5.9742700e+05   6.2255700e+05   3.7724400e+05   3.8298900e+05   7.3724100e+05   6.8238500e+05   3.0058500e+05   3.2832800e+05   5.2385800e+05   4.6565100e+05
   7.9529500e+05   6.7676000e+05   7.4663200e+05   8.3484200e+05   5.2797900e+05   5.2558900e+05   8.8725200e+05   9.5363300e+05   4.9606000e+05   5.0878200e+05   4.7264100e+05   4.8274500e+05   5.6984900e+05   5.4608400e+05   5.2967100e+05   5.0218100e+05   4.5966700e+05   5.2971600e+05   5.7801800e+05   6.3789800e+05   3.8760100e+05   3.9745700e+05   6.8963800e+05   6.3802200e+05   4.9179700e+05   4.8214800e+05   4.5009800e+05   4.5373900e+05   5.0976300e+05   5.7728200e+05   5.2609900e+05   4.5953000e+05   6.3682500e+05   6.3542500e+05   4.4446700e+05   4.2011300e+05   5.1099400e+05   5.2383600e+05   4.9807100e+05   5.3467400e+05   3.9291100e+05   3.9301300e+05   6.6414500e+05   6.4209400e+05   6.4002100e+05   6.6364800e+05   5.3365700e+05   6.2731400e+05   6.1091700e+05   5.5895400e+05   7.1051900e+05   5.2556800e+05   4.2508300e+05   4.3110000e+05   6.1688400e+05   6.1744800e+05   8.2125700e+05   7.4487500e+05   7.3388500e+05   7.7159300e+05   7.1612500e+05   6.0091800e+05   5.0228800e+05   5.2025300e+05   5.5533100e+05   0.0000000e+00   8.3762300e+05   9.6398800e+05   4.9449700e+05   4.5006200e+05   4.4453300e+05   4.5869200e+05   5.4357400e+05   5.8384600e+05   3.6061900e+05   3.7441800e+05   4.7986600e+05   5.2739500e+05   3.6650700e+05   3.5038100e+05   7.5355800e+05   7.5130100e+05   5.2720800e+05   5.2358100e+05   8.7374700e+05   8.8024700e+05   4.8341200e+05   4.7735600e+05   6.6654600e+05   6.4972200e+05
   9.2097000e+05   8.0517800e+05   8.6495100e+05   9.4737100e+05   6.5297400e+05   6.4900700e+05   1.0288770e+06   1.0726180e+06   6.4306600e+05   6.5247700e+05   6.2314800e+05   6.3854600e+05   7.0831000e+05   6.2888200e+05   6.7293400e+05   7.0889000e+05   5.6052500e+05   6.4412800e+05   7.3321500e+05   7.7629300e+05   5.3511600e+05   5.4206500e+05   8.2633300e+05   7.4518600e+05   5.8611100e+05   6.1617600e+05   5.7493900e+05   5.8581400e+05   6.7382100e+05   7.0271900e+05   6.6313400e+05   6.0134500e+05   7.5506500e+05   7.7964200e+05   5.7083200e+05   5.0102900e+05   6.4434700e+05   6.9436100e+05   6.4132600e+05   6.6351300e+05   5.3367300e+05   5.0815800e+05   7.9600400e+05   7.8605000e+05   7.8735700e+05   8.6393100e+05   6.8270000e+05   7.4754100e+05   7.3995100e+05   7.2258800e+05   8.6984300e+05   6.6753700e+05   5.5902900e+05   5.8109100e+05   7.8190800e+05   7.9595500e+05   1.0103930e+06   9.8637200e+05   9.0787200e+05   9.2158100e+05   8.9056900e+05   7.8216600e+05   6.9475800e+05   7.5634200e+05   7.1656900e+05   8.3762300e+05   0.0000000e+00   1.0823030e+06   6.4119500e+05   5.9306800e+05   5.7219400e+05   6.1103700e+05   6.8389400e+05   7.5605500e+05   5.5238100e+05   5.5789200e+05   6.3607700e+05   6.3963500e+05   5.2764600e+05   5.0662600e+05   8.4770700e+05   8.8840500e+05   6.3892100e+05   6.2790700e+05   9.6392900e+05   9.6350100e+05   5.9283200e+05   5.9045700e+05   8.5432800e+05   8.1527900e+05
   1.0990190e+06   9.6663300e+05   1.0427450e+06   1.1360480e+06   8.1285500e+05   8.4280500e+05   1.2156900e+06   1.2293150e+06   8.0204700e+05   7.7970900e+05   7.2535100e+05   7.6991800e+05   8.4361900e+05   8.4400900e+05   8.5160600e+05   8.6700600e+05   7.4025100e+05   8.3175000e+05   8.6483000e+05   8.8664900e+05   6.6255100e+05   6.4839400e+05   9.7733800e+05   9.3079700e+05   7.5424300e+05   7.4912100e+05   7.3221800e+05   7.5606800e+05   8.0136400e+05   8.1285400e+05   7.9293200e+05   7.3691900e+05   9.2794100e+05   9.0658800e+05   6.9632400e+05   6.4282700e+05   8.0485900e+05   8.4566600e+05   8.0604700e+05   8.2228700e+05   6.7864000e+05   7.1221400e+05   9.9325200e+05   9.3785400e+05   9.5557000e+05   1.0685070e+06   8.7322800e+05   9.3671400e+05   9.0658200e+05   8.6777600e+05   1.0087590e+06   8.3863600e+05   7.2065700e+05   7.6896800e+05   9.2760700e+05   9.4440300e+05   1.1459800e+06   1.1192580e+06   1.0380820e+06   1.0482850e+06   1.0296270e+06   8.6739400e+05   8.0653200e+05   9.0211300e+05   8.1740300e+05   9.6398800e+05   1.0823030e+06   0.0000000e+00   7.6036400e+05   7.4878800e+05   7.3060700e+05   7.6074700e+05   8.0021400e+05   8.6949000e+05   6.5034600e+05   6.6132200e+05   7.6335100e+05   7.7465200e+05   6.3493300e+05   6.4141600e+05   9.6333200e+05   1.0327080e+06   7.9112800e+05   7.5317200e+05   1.0820510e+06   1.1052280e+06   7.3073900e+05   7.4851500e+05   9.5800400e+05   9.6468300e+05
   5.8683900e+05   4.5354800e+05   5.8115800e+05   6.4377600e+05   3.2702700e+05   3.3488500e+05   7.2722400e+05   6.9023600e+05   3.0122200e+05   3.3203000e+05   2.7360600e+05   2.9466400e+05   3.9927700e+05   3.4089100e+05   3.2215000e+05   3.2567700e+05   2.4911200e+05   3.3231200e+05   3.9951300e+05   3.9738300e+05   1.9062000e+05   1.7674600e+05   5.0907400e+05   4.2918400e+05   2.3097500e+05   3.0260700e+05   2.8719400e+05   2.4727000e+05   3.0507300e+05   3.5585800e+05   3.2253000e+05   2.6759700e+05   4.4522400e+05   4.3298400e+05   2.2409200e+05   1.9163100e+05   3.2188500e+05   3.2974200e+05   3.3372300e+05   3.3097200e+05   2.0451500e+05   2.1629800e+05   4.9327600e+05   4.8145600e+05   4.3719600e+05   5.0880400e+05   3.6372200e+05   4.5201900e+05   4.3549600e+05   4.0081400e+05   5.6660300e+05   3.6800800e+05   2.7038800e+05   2.7819600e+05   4.5661600e+05   5.0292000e+05   7.2248400e+05   6.5370200e+05   5.7730200e+05   6.1187700e+05   5.7911500e+05   4.0843300e+05   3.6907300e+05   4.4728900e+05   3.4517800e+05   4.9449700e+05   6.4119500e+05   7.6036400e+05   0.0000000e+00   2.6200800e+05   2.6271700e+05   2.8598400e+05   3.6256200e+05   3.7561500e+05   1.8255600e+05   2.0157700e+05   2.9297200e+05   3.3330700e+05   1.7506400e+05   1.4195000e+05   5.1169300e+05   5.5020300e+05   3.3265800e+05   3.2025800e+05   6.1141100e+05   6.7480500e+05   2.3285800e+05   2.5109800e+05   4.5827400e+05   4.6905700e+05
   5.6696600e+05   4.6086500e+05   5.1489300e+05   6.2974400e+05   3.1479300e+05   2.8600200e+05   6.6994900e+05   7.1068700e+05   2.4777200e+05   2.7150700e+05   2.8255000e+05   2.5494600e+05   3.9293600e+05   3.5562100e+05   3.4721800e+05   3.4119400e+05   2.5448300e+05   3.2819300e+05   3.5943700e+05   4.2870200e+05   1.9525100e+05   1.8512100e+05   4.9205100e+05   4.3051500e+05   2.5165700e+05   2.9233900e+05   2.7735500e+05   2.6414800e+05   3.0845500e+05   3.6617300e+05   3.0487600e+05   2.6470200e+05   4.1800700e+05   4.2090500e+05   2.2486000e+05   1.8886200e+05   2.9022900e+05   3.0836700e+05   2.6645700e+05   3.2661200e+05   1.6337000e+05   1.9675200e+05   4.6609500e+05   4.5579400e+05   4.4789800e+05   4.6105900e+05   3.4242200e+05   4.2595500e+05   4.0629000e+05   3.5020000e+05   4.9970800e+05   3.2369400e+05   2.2977500e+05   2.3893500e+05   4.2742300e+05   4.6786000e+05   6.6983200e+05   5.9385400e+05   5.7289400e+05   5.8817300e+05   5.3012900e+05   3.9936900e+05   3.1938000e+05   3.9096800e+05   3.1208500e+05   4.5006200e+05   5.9306800e+05   7.4878800e+05   2.6200800e+05   0.0000000e+00   2.4820300e+05   2.7893600e+05   3.6816500e+05   3.8128400e+05   1.8265600e+05   1.7102100e+05   2.9433600e+05   3.0612100e+05   1.5821000e+05   1.5706600e+05   4.9584600e+05   5.3209000e+05   3.0404000e+05   3.0333900e+05   6.1401300e+05   6.5509600e+05   2.2563100e+05   2.4151000e+05   4.5582600e+05   4.2297100e+05
   5.7142200e+05   4.9376700e+05   4.8928000e+05   5.8029600e+05   2.7399800e+05   2.8593200e+05   6.7869300e+05   6.7623100e+05   2.4774100e+05   2.8009800e+05   2.4946300e+05   2.4087100e+05   3.5966400e+05   3.3946000e+05   3.5129000e+05   3.0136600e+05   2.4925600e+05   2.7376800e+05   3.3715400e+05   3.8044700e+05   1.6172200e+05   1.6273200e+05   4.6496700e+05   4.0059600e+05   2.2679000e+05   2.4225000e+05   2.1305100e+05   2.2684200e+05   2.5997000e+05   3.4546400e+05   2.7937300e+05   2.4626000e+05   3.9823800e+05   4.0294500e+05   1.9551000e+05   1.4717200e+05   2.6694800e+05   2.9220600e+05   2.3699900e+05   2.5382800e+05   1.5643400e+05   1.8856200e+05   4.1893700e+05   4.2057200e+05   4.0499200e+05   4.5115200e+05   3.3222800e+05   4.0805600e+05   4.0101700e+05   3.6337800e+05   5.1316200e+05   3.0773200e+05   2.3140900e+05   2.2442800e+05   4.1038200e+05   4.6764700e+05   6.4412200e+05   5.9786000e+05   5.6217100e+05   5.7957800e+05   4.9475200e+05   3.8730700e+05   3.1818800e+05   3.7064300e+05   2.9462200e+05   4.4453300e+05   5.7219400e+05   7.3060700e+05   2.6271700e+05   2.4820300e+05   0.0000000e+00   2.3721800e+05   3.2942300e+05   3.4593300e+05   1.4177700e+05   1.5305500e+05   2.7091900e+05   2.6158500e+05   1.2086400e+05   1.3107000e+05   4.8597200e+05   5.0781800e+05   2.6411900e+05   2.7946800e+05   6.3582200e+05   6.2346300e+05   2.4816300e+05   2.5972300e+05   4.3732400e+05   4.2087800e+05
   6.0434800e+05   4.7629300e+05   5.6201900e+05   6.3851700e+05   2.7450500e+05   3.2971700e+05   7.0818400e+05   7.2182900e+05   2.8176100e+05   3.3138100e+05   2.6126400e+05   2.8020500e+05   3.6466500e+05   3.2759400e+05   3.6238100e+05   3.2490200e+05   2.4321800e+05   3.0243600e+05   3.4255500e+05   4.3989500e+05   1.6868000e+05   1.8037400e+05   4.8902200e+05   4.3194900e+05   2.7036400e+05   2.7333600e+05   2.5664300e+05   2.5528400e+05   2.9287900e+05   3.6469700e+05   2.8418000e+05   2.7974900e+05   4.2298000e+05   4.0408400e+05   2.1362500e+05   1.9163100e+05   2.9471600e+05   3.0325800e+05   2.8073400e+05   2.8844200e+05   1.7830300e+05   1.8835400e+05   4.2892000e+05   4.3171500e+05   4.3803300e+05   4.7787600e+05   3.5257800e+05   4.5367600e+05   4.2083900e+05   3.9867000e+05   5.2534300e+05   3.3718900e+05   2.3109700e+05   2.3631800e+05   4.0128600e+05   5.0381400e+05   6.3863800e+05   5.9749800e+05   5.7864700e+05   5.8838300e+05   5.0899400e+05   3.9790000e+05   3.3311400e+05   4.0363200e+05   3.3040200e+05   4.5869200e+05   6.1103700e+05   7.6074700e+05   2.8598400e+05   2.7893600e+05   2.3721800e+05   0.0000000e+00   3.2305400e+05   3.9644900e+05   1.9829700e+05   1.8709300e+05   2.8670500e+05   3.3404100e+05   1.7757100e+05   1.6068200e+05   4.7662700e+05   5.2718900e+05   3.1424700e+05   3.0842300e+05   6.5095100e+05   6.2879800e+05   2.3730100e+05   2.4638500e+05   4.7269300e+05   4.0146100e+05
   7.3682700e+05   5.8627400e+05   6.5143400e+05   7.6142400e+05   3.5905100e+05   3.9517200e+05   7.5885900e+05   7.8333400e+05   3.5319000e+05   3.8385300e+05   3.5183000e+05   3.5721500e+05   4.3920500e+05   4.1583900e+05   4.3375100e+05   4.2156300e+05   3.1668800e+05   3.7188900e+05   4.2367300e+05   4.9139900e+05   2.4366600e+05   2.5974600e+05   5.7702000e+05   4.9720400e+05   3.2974100e+05   3.2985100e+05   3.4308400e+05   3.5941800e+05   3.8955100e+05   4.4273600e+05   3.8072900e+05   3.5493700e+05   4.7703000e+05   4.8683100e+05   2.8959200e+05   2.5414900e+05   3.7351800e+05   3.8122600e+05   3.7218200e+05   3.5585800e+05   2.5808900e+05   2.8812300e+05   5.3430900e+05   5.0384700e+05   5.1420000e+05   5.6867500e+05   4.5436600e+05   5.2381900e+05   5.0534100e+05   4.6309600e+05   6.2354900e+05   4.1670200e+05   3.1766300e+05   3.1910700e+05   4.9104600e+05   5.3444400e+05   7.7451400e+05   6.2796200e+05   6.4955000e+05   6.7054900e+05   6.0687200e+05   5.0060600e+05   4.2305500e+05   4.7456200e+05   3.9707000e+05   5.4357400e+05   6.8389400e+05   8.0021400e+05   3.6256200e+05   3.6816500e+05   3.2942300e+05   3.2305400e+05   0.0000000e+00   4.5335100e+05   2.7940400e+05   2.6621300e+05   3.8518300e+05   4.0620800e+05   2.4705900e+05   2.4687800e+05   6.1013800e+05   6.1284400e+05   3.9088300e+05   3.4120700e+05   7.0369800e+05   6.8859300e+05   3.1107300e+05   3.4367200e+05   5.5124700e+05   4.9685400e+05
   7.3630800e+05   6.2756800e+05   7.1839900e+05   7.8663000e+05   4.6646500e+05   4.4749500e+05   8.2232200e+05   8.3614300e+05   4.0521900e+05   4.1850400e+05   4.2513000e+05   4.1481000e+05   4.9136000e+05   4.5152000e+05   4.8311000e+05   4.6519200e+05   3.7186500e+05   4.3615800e+05   4.7262400e+05   5.0376600e+05   2.9432300e+05   2.9953100e+05   5.7070100e+05   5.3774300e+05   3.8451600e+05   3.8668800e+05   3.8363000e+05   3.6235400e+05   4.3980900e+05   4.6096200e+05   4.0934300e+05   3.5250500e+05   5.1286000e+05   5.2934800e+05   3.4189500e+05   3.3828500e+05   4.0836700e+05   4.0971000e+05   3.9939300e+05   3.9372700e+05   2.9613300e+05   3.3145700e+05   5.6702800e+05   5.6261800e+05   5.7455100e+05   6.2058600e+05   5.0563000e+05   5.9855700e+05   5.5750800e+05   4.8146400e+05   6.1046500e+05   4.4654000e+05   3.5667100e+05   3.8559600e+05   5.5444600e+05   6.0961700e+05   7.9315600e+05   6.7835100e+05   6.7698000e+05   7.0318300e+05   6.4479800e+05   5.2761300e+05   4.2820300e+05   4.9313400e+05   4.5490700e+05   5.8384600e+05   7.5605500e+05   8.6949000e+05   3.7561500e+05   3.8128400e+05   3.4593300e+05   3.9644900e+05   4.5335100e+05   0.0000000e+00   3.2632200e+05   3.0614600e+05   3.9270800e+05   4.3979000e+05   2.7198000e+05   2.8092000e+05   5.8427200e+05   6.2137000e+05   4.2299500e+05   4.2638400e+05   7.7889600e+05   7.4781700e+05   3.6597400e+05   3.9392000e+05   5.9174100e+05   5.4873300e+05
   5.4828200e+05   4.0063900e+05   4.4350300e+05   5.4662000e+05   2.4488200e+05   2.4605900e+05   5.9424100e+05   6.3476400e+05   2.1819800e+05   2.0041400e+05   2.0893400e+05   2.1177000e+05   2.8934300e+05   2.9427300e+05   2.6914200e+05   2.4945900e+05   1.5397900e+05   2.2710000e+05   2.7855200e+05   3.1814700e+05   9.6812000e+04   1.1215000e+05   4.0208800e+05   3.3811000e+05   1.5071800e+05   1.9841800e+05   1.5746100e+05   1.6406000e+05   2.2381400e+05   2.7131200e+05   2.1102100e+05   1.9344400e+05   3.4751900e+05   3.2237600e+05   1.3982000e+05   1.1007500e+05   2.2087600e+05   2.3365100e+05   2.0461900e+05   2.2087600e+05   1.1521200e+05   1.2458600e+05   3.4998900e+05   3.5636500e+05   3.4950300e+05   4.1539100e+05   2.8802300e+05   3.6360300e+05   3.3160000e+05   2.9184100e+05   4.4456500e+05   2.5587900e+05   1.6227900e+05   1.5401600e+05   3.6251500e+05   3.9699000e+05   5.6771200e+05   5.1575500e+05   5.1142400e+05   5.3596800e+05   4.7947200e+05   3.3686200e+05   2.4612200e+05   3.0976900e+05   2.9283700e+05   3.6061900e+05   5.5238100e+05   6.5034600e+05   1.8255600e+05   1.8265600e+05   1.4177700e+05   1.9829700e+05   2.7940400e+05   3.2632200e+05   0.0000000e+00   9.6885000e+04   2.3919900e+05   2.2415100e+05   8.6993000e+04   7.1907000e+04   3.8731900e+05   4.5817000e+05   2.3180400e+05   2.2295400e+05   5.6758200e+05   5.5380400e+05   1.6324900e+05   1.8916600e+05   4.1270100e+05   3.5767800e+05
   5.3380100e+05   4.0044500e+05   4.9415300e+05   5.7218900e+05   2.1983800e+05   2.4456000e+05   5.8927700e+05   6.5391700e+05   2.1113700e+05   2.0732900e+05   2.1399400e+05   2.0544900e+05   2.9254500e+05   2.9875200e+05   2.5730900e+05   2.6910100e+05   1.6591600e+05   2.5300900e+05   3.1391200e+05   3.2564500e+05   1.1021800e+05   1.1751400e+05   4.2025100e+05   3.5308900e+05   1.9369100e+05   2.0807300e+05   1.7593200e+05   1.7566600e+05   2.3536900e+05   2.7794500e+05   2.1633300e+05   1.8230200e+05   3.4513000e+05   3.1182200e+05   1.3096900e+05   1.0919200e+05   2.1018300e+05   2.2777900e+05   2.2000400e+05   2.3358500e+05   1.1853500e+05   1.1626600e+05   3.5014400e+05   3.6316300e+05   3.4540800e+05   4.2351300e+05   2.6343900e+05   3.6962900e+05   3.6157900e+05   2.9543400e+05   4.3631400e+05   2.6249800e+05   1.7237500e+05   1.6638700e+05   3.6680100e+05   3.9868100e+05   6.0298500e+05   5.3503800e+05   5.0047700e+05   5.5592300e+05   4.7704700e+05   3.3647600e+05   2.4365700e+05   3.1411200e+05   2.6580600e+05   3.7441800e+05   5.5789200e+05   6.6132200e+05   2.0157700e+05   1.7102100e+05   1.5305500e+05   1.8709300e+05   2.6621300e+05   3.0614600e+05   9.6885000e+04   0.0000000e+00   2.1698000e+05   2.4313500e+05   9.8484000e+04   8.2979000e+04   4.1610300e+05   4.8288600e+05   2.5561000e+05   2.4271200e+05   5.3381500e+05   5.5709500e+05   1.7531600e+05   2.0033400e+05   3.9236900e+05   3.5208000e+05
   6.1467600e+05   5.2865800e+05   6.0158400e+05   6.7214200e+05   3.1234200e+05   3.4203300e+05   7.3235200e+05   7.2329600e+05   3.0388900e+05   3.0505900e+05   2.9339000e+05   3.1513100e+05   4.1435800e+05   4.0661900e+05   3.4176900e+05   3.5275800e+05   2.6440000e+05   3.4075000e+05   3.9628900e+05   4.2865600e+05   2.0901200e+05   2.3681200e+05   4.9786800e+05   4.6386000e+05   2.9919200e+05   3.0478600e+05   2.6038700e+05   2.7525300e+05   3.5025500e+05   3.8540400e+05   3.2709100e+05   2.9370700e+05   4.4669200e+05   4.4753400e+05   2.4066700e+05   1.9779000e+05   3.2736100e+05   3.3053400e+05   3.3115900e+05   3.5499700e+05   2.2989400e+05   2.4092000e+05   4.6351500e+05   4.5743300e+05   4.6940600e+05   5.4890700e+05   3.7257900e+05   4.5660700e+05   4.4312300e+05   4.1881400e+05   5.4136800e+05   3.6370600e+05   2.6564800e+05   2.6313000e+05   4.3928500e+05   5.0534000e+05   6.8221700e+05   6.1222500e+05   5.9096900e+05   6.4042100e+05   5.6494200e+05   4.3356100e+05   3.5762300e+05   4.3958600e+05   3.5151600e+05   4.7986600e+05   6.3607700e+05   7.6335100e+05   2.9297200e+05   2.9433600e+05   2.7091900e+05   2.8670500e+05   3.8518300e+05   3.9270800e+05   2.3919900e+05   2.1698000e+05   0.0000000e+00   3.2688400e+05   1.8537000e+05   1.7923100e+05   5.1752200e+05   5.6348700e+05   3.4727900e+05   3.5689900e+05   6.7430400e+05   6.5248100e+05   3.0021300e+05   2.6790500e+05   4.7200000e+05   4.7057200e+05
   6.6008800e+05   5.6162700e+05   6.7579400e+05   7.0228500e+05   3.7252500e+05   3.5346600e+05   7.4282300e+05   7.6777700e+05   3.1939000e+05   3.3707700e+05   3.4315400e+05   3.6751800e+05   4.3685300e+05   4.1673000e+05   3.7168900e+05   3.6819600e+05   3.0023300e+05   3.7547700e+05   4.2620700e+05   4.6661500e+05   2.4620300e+05   2.3843200e+05   5.3159500e+05   5.0263700e+05   3.2587100e+05   3.4315800e+05   3.0152600e+05   3.0404400e+05   3.6988100e+05   4.3191200e+05   3.3949800e+05   3.1660100e+05   4.7834200e+05   4.8892700e+05   2.8995600e+05   2.3936700e+05   3.6674200e+05   3.7549000e+05   3.4565300e+05   3.7697600e+05   2.5612200e+05   2.7322000e+05   4.7618000e+05   4.8585600e+05   5.1484500e+05   5.2519000e+05   4.2645500e+05   5.0599100e+05   5.0421100e+05   4.5425400e+05   5.5388600e+05   3.7615600e+05   2.9739100e+05   2.7381800e+05   4.5917600e+05   4.8830300e+05   7.1501500e+05   6.4170600e+05   6.0393400e+05   6.2415700e+05   6.1990900e+05   4.7691300e+05   3.7506100e+05   4.5811800e+05   3.7838900e+05   5.2739500e+05   6.3963500e+05   7.7465200e+05   3.3330700e+05   3.0612100e+05   2.6158500e+05   3.3404100e+05   4.0620800e+05   4.3979000e+05   2.2415100e+05   2.4313500e+05   3.2688400e+05   0.0000000e+00   2.1515200e+05   2.1543100e+05   5.7406200e+05   5.9620800e+05   3.7457600e+05   3.3709300e+05   6.9399900e+05   6.6519100e+05   3.0204100e+05   3.2044100e+05   5.1751600e+05   4.8616900e+05
   4.9344200e+05   4.2303800e+05   4.5204300e+05   5.0580100e+05   2.1261600e+05   2.3407100e+05   5.8698600e+05   6.5096800e+05   1.8416900e+05   2.1277900e+05   1.6887500e+05   1.7992800e+05   3.0185100e+05   2.4865600e+05   2.4749900e+05   2.1543900e+05   1.6620900e+05   2.1317900e+05   2.6514800e+05   2.9962600e+05   9.7650000e+04   7.7232000e+04   3.7069400e+05   3.1653800e+05   1.6727500e+05   1.7032900e+05   1.4258700e+05   1.5748300e+05   2.0251700e+05   2.4762200e+05   1.8730000e+05   1.7692300e+05   3.0575500e+05   3.2541400e+05   1.2624600e+05   8.7162000e+04   2.0291900e+05   2.0904300e+05   2.0052800e+05   2.0355800e+05   1.0274300e+05   1.0533100e+05   3.3102700e+05   3.5533600e+05   3.7170900e+05   4.1733600e+05   2.5704800e+05   3.5585600e+05   3.2933000e+05   3.1358200e+05   4.2639700e+05   2.6094600e+05   1.7007000e+05   1.2997300e+05   3.3536000e+05   3.4149800e+05   5.6267500e+05   5.3146700e+05   5.0839700e+05   4.8181900e+05   4.7249900e+05   3.3958100e+05   2.4434600e+05   2.9057400e+05   2.3256900e+05   3.6650700e+05   5.2764600e+05   6.3493300e+05   1.7506400e+05   1.5821000e+05   1.2086400e+05   1.7757100e+05   2.4705900e+05   2.7198000e+05   8.6993000e+04   9.8484000e+04   1.8537000e+05   2.1515200e+05   0.0000000e+00   6.6038000e+04   3.9852100e+05   4.3868200e+05   2.4727200e+05   2.0607400e+05   5.3949900e+05   5.7320300e+05   1.6227700e+05   1.7687300e+05   3.8785400e+05   3.3152700e+05
   4.9576200e+05   3.7746500e+05   4.3410400e+05   5.3314700e+05   2.0457800e+05   2.1729600e+05   5.9335500e+05   6.1514300e+05   1.5997600e+05   1.9544600e+05   1.5532600e+05   1.7444300e+05   2.8100900e+05   2.4623000e+05   2.3338000e+05   2.0758800e+05   1.6581300e+05   2.0957600e+05   2.4728000e+05   3.0524900e+05   8.8560000e+04   7.2309000e+04   3.8211300e+05   3.1489600e+05   1.5811600e+05   1.6883900e+05   1.3557800e+05   1.5816500e+05   2.1300100e+05   2.4669000e+05   2.1749100e+05   1.6439000e+05   2.9347400e+05   3.0504200e+05   1.2668300e+05   9.2713000e+04   1.8768400e+05   2.1627500e+05   2.0883900e+05   2.0136500e+05   8.7578000e+04   9.3494000e+04   3.3841800e+05   3.3981800e+05   3.3864600e+05   4.0258200e+05   2.3092000e+05   3.5513000e+05   3.1882500e+05   2.7548500e+05   3.9242900e+05   2.4902800e+05   1.4245200e+05   1.0389600e+05   3.3297800e+05   3.3781200e+05   5.7953800e+05   4.8680900e+05   4.8082800e+05   4.6706200e+05   4.5518700e+05   3.1123500e+05   2.2116000e+05   2.4750800e+05   2.1499000e+05   3.5038100e+05   5.0662600e+05   6.4141600e+05   1.4195000e+05   1.5706600e+05   1.3107000e+05   1.6068200e+05   2.4687800e+05   2.8092000e+05   7.1907000e+04   8.2979000e+04   1.7923100e+05   2.1543100e+05   6.6038000e+04   0.0000000e+00   4.0115900e+05   4.2561900e+05   2.1197100e+05   1.8841900e+05   5.3542900e+05   5.8645100e+05   1.6029100e+05   1.4598300e+05   3.6796300e+05   3.3754900e+05
   8.1183500e+05   6.9015000e+05   7.8384700e+05   8.8556400e+05   5.5162000e+05   5.7275300e+05   9.3030500e+05   9.4849300e+05   5.1380100e+05   5.1183400e+05   4.9940700e+05   4.9330200e+05   6.0677700e+05   5.8331200e+05   5.8726700e+05   5.8115600e+05   5.3777800e+05   5.6258400e+05   5.9656300e+05   6.4920600e+05   4.3669100e+05   4.3758800e+05   7.3220600e+05   6.8465900e+05   5.1806200e+05   5.2321800e+05   4.8203200e+05   4.8639800e+05   5.3877600e+05   6.0686700e+05   5.3159500e+05   5.0107800e+05   6.6512500e+05   6.6125100e+05   4.7404900e+05   4.4470900e+05   5.3145200e+05   5.4055700e+05   5.4538000e+05   5.5181500e+05   4.5461500e+05   4.2270400e+05   6.7838000e+05   7.0120500e+05   6.6158000e+05   7.4993900e+05   5.8754300e+05   6.7761500e+05   6.4322900e+05   6.2658400e+05   7.6982500e+05   5.8980600e+05   4.8918300e+05   4.7945900e+05   6.6744600e+05   6.9961000e+05   9.0897300e+05   8.2432400e+05   7.9140000e+05   8.5040200e+05   7.6604300e+05   6.4122500e+05   5.8373300e+05   6.3106400e+05   5.9742700e+05   7.5355800e+05   8.4770700e+05   9.6333200e+05   5.1169300e+05   4.9584600e+05   4.8597200e+05   4.7662700e+05   6.1013800e+05   5.8427200e+05   3.8731900e+05   4.1610300e+05   5.1752200e+05   5.7406200e+05   3.9852100e+05   4.0115900e+05   0.0000000e+00   7.9775600e+05   5.5259400e+05   5.2664100e+05   8.7697400e+05   8.6857700e+05   4.6124000e+05   4.8595800e+05   6.9081900e+05   6.7166200e+05
   9.1673800e+05   7.7736900e+05   8.4112900e+05   9.2311900e+05   6.3772600e+05   6.0217900e+05   9.3030200e+05   9.6682900e+05   5.7783100e+05   5.5546300e+05   5.6201600e+05   5.7326700e+05   6.7397600e+05   6.3809600e+05   6.3400400e+05   6.5056400e+05   5.2873400e+05   6.0133600e+05   6.5223700e+05   7.1123800e+05   5.2208300e+05   4.9437300e+05   7.5354900e+05   7.0541600e+05   5.6622200e+05   5.9825300e+05   5.6926400e+05   5.2256200e+05   5.9495400e+05   6.1668500e+05   5.7279800e+05   5.2765300e+05   6.9854000e+05   7.0346000e+05   5.4267700e+05   4.9242600e+05   5.9502100e+05   5.9708700e+05   6.1339200e+05   5.7715000e+05   5.0345900e+05   4.5749600e+05   6.8754400e+05   7.1303500e+05   6.9780700e+05   7.4616500e+05   5.9282300e+05   7.2689600e+05   7.1589900e+05   6.6156800e+05   7.8025600e+05   6.0247800e+05   5.4425700e+05   5.0066700e+05   7.2083400e+05   7.2452100e+05   9.2276900e+05   9.0534200e+05   8.1636400e+05   8.7711700e+05   7.8526300e+05   6.5129600e+05   5.8790400e+05   6.6933000e+05   6.2255700e+05   7.5130100e+05   8.8840500e+05   1.0327080e+06   5.5020300e+05   5.3209000e+05   5.0781800e+05   5.2718900e+05   6.1284400e+05   6.2137000e+05   4.5817000e+05   4.8288600e+05   5.6348700e+05   5.9620800e+05   4.3868200e+05   4.2561900e+05   7.9775600e+05   0.0000000e+00   5.9782500e+05   5.7983500e+05   9.2260700e+05   9.5626400e+05   5.5629400e+05   5.4983400e+05   7.3222500e+05   7.3225800e+05
   6.9658500e+05   5.5695600e+05   6.3249700e+05   7.1690200e+05   3.5822400e+05   3.7542600e+05   7.0675900e+05   7.7247000e+05   3.0727900e+05   3.4661900e+05   3.1232300e+05   3.4638800e+05   4.6931100e+05   4.2968700e+05   3.9416600e+05   3.8000200e+05   2.9358700e+05   3.2747600e+05   4.3051300e+05   4.4963000e+05   2.4451400e+05   2.3500600e+05   5.0611700e+05   4.6007700e+05   3.2731700e+05   3.3155500e+05   3.1334200e+05   3.1491400e+05   3.7473400e+05   4.2991800e+05   3.6379800e+05   3.4247400e+05   4.5885400e+05   4.3217700e+05   2.6935600e+05   2.2817600e+05   3.6233100e+05   3.7570700e+05   3.6233500e+05   3.5855300e+05   2.3308400e+05   2.4420200e+05   5.0199100e+05   5.0936700e+05   4.6443900e+05   5.4021200e+05   4.0161500e+05   4.8499900e+05   4.6869200e+05   4.4427600e+05   5.8727500e+05   3.6383000e+05   2.9824600e+05   2.9826400e+05   4.9212200e+05   4.8318900e+05   7.2791000e+05   6.6568600e+05   5.9389000e+05   6.4087600e+05   5.9759200e+05   4.6743800e+05   3.9172600e+05   4.4652300e+05   3.7724400e+05   5.2720800e+05   6.3892100e+05   7.9112800e+05   3.3265800e+05   3.0404000e+05   2.6411900e+05   3.1424700e+05   3.9088300e+05   4.2299500e+05   2.3180400e+05   2.5561000e+05   3.4727900e+05   3.7457600e+05   2.4727200e+05   2.1197100e+05   5.5259400e+05   5.9782500e+05   0.0000000e+00   3.5555300e+05   6.9916600e+05   6.8093800e+05   3.1485400e+05   3.3331100e+05   5.3214700e+05   5.0245000e+05
   6.6874900e+05   5.1872800e+05   6.1998300e+05   6.6634000e+05   3.4590200e+05   3.6271300e+05   7.1449700e+05   7.7089500e+05   3.5388700e+05   3.4215000e+05   3.1661800e+05   3.5196600e+05   4.3616700e+05   4.0493600e+05   3.8078800e+05   3.6205300e+05   2.8509700e+05   3.5046300e+05   4.1530100e+05   4.5156300e+05   2.4649700e+05   2.1987500e+05   4.8664000e+05   4.5551600e+05   3.1570900e+05   3.0811300e+05   2.7932100e+05   2.8076600e+05   3.4966600e+05   4.0141600e+05   3.0523400e+05   3.0367400e+05   4.3098100e+05   4.2293300e+05   2.5832500e+05   2.2352200e+05   3.7739100e+05   3.5135200e+05   3.1396000e+05   3.2639400e+05   2.4050300e+05   2.3422900e+05   4.6461600e+05   4.7772600e+05   4.4534300e+05   5.4589000e+05   4.0282200e+05   5.0570000e+05   4.7277900e+05   4.3003000e+05   5.7567300e+05   3.8618700e+05   2.6660700e+05   2.7870100e+05   4.5374400e+05   4.8043800e+05   7.1968000e+05   6.4014800e+05   6.1696300e+05   6.4018700e+05   5.9455500e+05   4.7468600e+05   4.0209300e+05   4.3539400e+05   3.8298900e+05   5.2358100e+05   6.2790700e+05   7.5317200e+05   3.2025800e+05   3.0333900e+05   2.7946800e+05   3.0842300e+05   3.4120700e+05   4.2638400e+05   2.2295400e+05   2.4271200e+05   3.5689900e+05   3.3709300e+05   2.0607400e+05   1.8841900e+05   5.2664100e+05   5.7983500e+05   3.5555300e+05   0.0000000e+00   6.8968700e+05   6.8753200e+05   2.6315400e+05   3.0814300e+05   4.8504700e+05   4.7083000e+05
   1.0186360e+06   8.5297100e+05   9.3887000e+05   1.0377100e+06   7.0952600e+05   7.2091300e+05   1.0685800e+06   1.0607880e+06   7.0195200e+05   6.7448800e+05   6.4114200e+05   6.5411500e+05   7.5684200e+05   7.3519500e+05   7.6609200e+05   7.4144600e+05   6.5147600e+05   6.8323200e+05   8.0015000e+05   8.0245200e+05   5.9917700e+05   5.7947000e+05   8.7586500e+05   8.0407400e+05   6.3640500e+05   6.8230500e+05   6.4316000e+05   6.0037000e+05   6.8640800e+05   7.2357700e+05   7.0232400e+05   6.8008000e+05   8.1240000e+05   7.9760900e+05   5.9834300e+05   5.6250600e+05   6.5523800e+05   6.8371500e+05   6.9506900e+05   6.7665800e+05   5.6342100e+05   5.4955300e+05   8.2788400e+05   7.9520000e+05   8.0673400e+05   8.4555900e+05   7.0346700e+05   8.1017300e+05   7.7075100e+05   7.7481300e+05   8.6007100e+05   6.9404900e+05   6.2406100e+05   6.2586000e+05   8.0073100e+05   8.0125600e+05   1.0444820e+06   9.6062600e+05   9.4908900e+05   9.3525700e+05   9.0312100e+05   7.6533400e+05   6.9891500e+05   7.7922700e+05   7.3724100e+05   8.7374700e+05   9.6392900e+05   1.0820510e+06   6.1141100e+05   6.1401300e+05   6.3582200e+05   6.5095100e+05   7.0369800e+05   7.7889600e+05   5.6758200e+05   5.3381500e+05   6.7430400e+05   6.9399900e+05   5.3949900e+05   5.3542900e+05   8.7697400e+05   9.2260700e+05   6.9916600e+05   6.8968700e+05   0.0000000e+00   1.0124580e+06   5.9214200e+05   6.4127800e+05   8.4660600e+05   8.1702200e+05
   1.0184810e+06   8.8827300e+05   9.1100100e+05   9.9571800e+05   6.8519200e+05   6.8479200e+05   1.0497810e+06   1.0543000e+06   6.3516200e+05   6.5049300e+05   6.3586400e+05   6.3955900e+05   7.2810800e+05   7.4293400e+05   7.2962800e+05   7.0904200e+05   6.1578300e+05   6.7332800e+05   7.2135500e+05   7.3844600e+05   5.4305600e+05   5.4312600e+05   8.4135000e+05   7.9943400e+05   6.6189400e+05   6.5410500e+05   6.3240200e+05   6.2714400e+05   6.9619800e+05   7.2025500e+05   6.4919000e+05   6.3697200e+05   7.8739900e+05   7.8531400e+05   5.8437900e+05   5.7696200e+05   6.7335700e+05   6.8179600e+05   6.7861200e+05   6.7010000e+05   5.7115500e+05   5.8263400e+05   8.0168300e+05   7.7148300e+05   7.7554400e+05   8.1363800e+05   7.0678000e+05   8.0690000e+05   7.9887700e+05   8.0468700e+05   8.7417100e+05   7.2642600e+05   6.1378100e+05   5.8120500e+05   7.9316000e+05   8.3973700e+05   1.0426620e+06   1.0109390e+06   9.8078900e+05   9.6441000e+05   9.0724100e+05   7.8020300e+05   6.7954300e+05   7.3536600e+05   6.8238500e+05   8.8024700e+05   9.6350100e+05   1.1052280e+06   6.7480500e+05   6.5509600e+05   6.2346300e+05   6.2879800e+05   6.8859300e+05   7.4781700e+05   5.5380400e+05   5.5709500e+05   6.5248100e+05   6.6519100e+05   5.7320300e+05   5.8645100e+05   8.6857700e+05   9.5626400e+05   6.8093800e+05   6.8753200e+05   1.0124580e+06   0.0000000e+00   6.0786600e+05   6.5200400e+05   8.6033500e+05   7.9930400e+05
   5.8997600e+05   4.5120300e+05   5.7236900e+05   6.1824400e+05   3.3244000e+05   2.7841600e+05   6.7289000e+05   6.6271700e+05   2.8454100e+05   2.4936800e+05   2.4997600e+05   2.7816800e+05   3.4522800e+05   3.4563400e+05   3.6072900e+05   3.1893200e+05   2.3917200e+05   2.9062000e+05   3.6545900e+05   3.9735200e+05   1.7862800e+05   1.7826400e+05   4.2794800e+05   4.0154100e+05   2.5683900e+05   2.6620100e+05   2.4225600e+05   2.5552000e+05   3.1484200e+05   3.6599000e+05   2.8248600e+05   2.5221600e+05   3.9908200e+05   4.1560500e+05   2.3074300e+05   1.7733700e+05   2.8148400e+05   2.7938800e+05   2.5821400e+05   2.8276400e+05   1.8736400e+05   1.8263900e+05   3.8284100e+05   4.4046600e+05   4.3889400e+05   4.6203500e+05   3.2489400e+05   4.3414600e+05   4.1603100e+05   3.8929500e+05   4.7289200e+05   3.5353000e+05   2.4698200e+05   2.3734300e+05   4.1157100e+05   4.3002100e+05   6.4018100e+05   5.8831700e+05   5.6225400e+05   5.8054400e+05   5.4750700e+05   4.0791200e+05   3.1964400e+05   3.6673200e+05   3.0058500e+05   4.8341200e+05   5.9283200e+05   7.3073900e+05   2.3285800e+05   2.2563100e+05   2.4816300e+05   2.3730100e+05   3.1107300e+05   3.6597400e+05   1.6324900e+05   1.7531600e+05   3.0021300e+05   3.0204100e+05   1.6227700e+05   1.6029100e+05   4.6124000e+05   5.5629400e+05   3.1485400e+05   2.6315400e+05   5.9214200e+05   6.0786600e+05   0.0000000e+00   2.4943200e+05   4.9826500e+05   4.0860700e+05
   6.2703200e+05   4.9939800e+05   5.6239500e+05   6.2899000e+05   3.1186900e+05   3.3626500e+05   6.8842600e+05   6.7398300e+05   2.8741400e+05   2.9139200e+05   2.7133400e+05   2.9170300e+05   3.5094400e+05   3.8704600e+05   4.0087100e+05   3.6512600e+05   2.5876800e+05   2.9357300e+05   3.6919500e+05   4.2826000e+05   2.1530200e+05   2.0511000e+05   4.5634000e+05   4.2814200e+05   2.7935400e+05   2.9507100e+05   2.7084400e+05   2.4868200e+05   3.3446200e+05   3.8057500e+05   3.0142200e+05   2.7789600e+05   3.9915200e+05   4.1024000e+05   2.2102400e+05   1.8784100e+05   2.9482600e+05   3.1888700e+05   2.9050800e+05   3.0770900e+05   1.8493600e+05   1.8463400e+05   3.9334300e+05   3.9547700e+05   4.3547100e+05   4.9220200e+05   3.3275700e+05   4.7904100e+05   3.9471000e+05   3.9965400e+05   4.8465900e+05   3.7038000e+05   2.5062300e+05   2.4034500e+05   4.3652700e+05   4.5229700e+05   6.9928400e+05   6.0666000e+05   5.5625200e+05   6.1313800e+05   5.3847700e+05   3.9383600e+05   3.1662300e+05   3.9281400e+05   3.2832800e+05   4.7735600e+05   5.9045700e+05   7.4851500e+05   2.5109800e+05   2.4151000e+05   2.5972300e+05   2.4638500e+05   3.4367200e+05   3.9392000e+05   1.8916600e+05   2.0033400e+05   2.6790500e+05   3.2044100e+05   1.7687300e+05   1.4598300e+05   4.8595800e+05   5.4983400e+05   3.3331100e+05   3.0814300e+05   6.4127800e+05   6.5200400e+05   2.4943200e+05   0.0000000e+00   4.9330900e+05   4.3449200e+05
   8.0591000e+05   6.7535900e+05   7.8034700e+05   8.4553800e+05   5.4907700e+05   5.5762900e+05   9.0127700e+05   8.7899400e+05   4.7910500e+05   4.7701000e+05   4.8980300e+05   4.6560100e+05   5.6034700e+05   5.6233900e+05   5.5654100e+05   5.3436500e+05   4.5562400e+05   4.8137100e+05   5.6265300e+05   6.1337300e+05   3.7834000e+05   3.8373800e+05   6.1242100e+05   6.0792700e+05   4.7973300e+05   4.6460000e+05   4.3936000e+05   3.9280400e+05   5.2614900e+05   5.4882800e+05   4.4754700e+05   4.5839600e+05   5.7635800e+05   5.5443400e+05   3.8237300e+05   3.6397600e+05   4.5347000e+05   5.0031600e+05   5.2605400e+05   5.1670200e+05   3.9322500e+05   3.8832900e+05   5.9034100e+05   6.2074000e+05   6.2917200e+05   6.7545400e+05   4.9786300e+05   6.5793300e+05   6.0887300e+05   6.1209900e+05   7.1731100e+05   5.6892000e+05   4.7420000e+05   4.6127500e+05   6.4783300e+05   6.7343700e+05   9.1897700e+05   7.9133200e+05   7.6310400e+05   7.8794800e+05   7.2241300e+05   5.9971800e+05   5.3953700e+05   6.0253400e+05   5.2385800e+05   6.6654600e+05   8.5432800e+05   9.5800400e+05   4.5827400e+05   4.5582600e+05   4.3732400e+05   4.7269300e+05   5.5124700e+05   5.9174100e+05   4.1270100e+05   3.9236900e+05   4.7200000e+05   5.1751600e+05   3.8785400e+05   3.6796300e+05   6.9081900e+05   7.3222500e+05   5.3214700e+05   4.8504700e+05   8.4660600e+05   8.6033500e+05   4.9826500e+05   4.9330900e+05   0.0000000e+00   6.1766100e+05
   7.7918900e+05   6.4941900e+05   7.2591900e+05   8.0047500e+05   4.9161700e+05   4.7614700e+05   8.7319000e+05   8.4380300e+05   4.5046200e+05   4.3572300e+05   4.6308700e+05   4.6127800e+05   5.5702200e+05   5.7047400e+05   5.0808900e+05   4.9849700e+05   4.3399900e+05   4.8154000e+05   5.3176700e+05   5.9911000e+05   3.6757100e+05   3.6216300e+05   6.4307400e+05   5.7018200e+05   4.3605300e+05   4.3631700e+05   4.3196900e+05   4.1442600e+05   5.2199900e+05   5.7267600e+05   4.7136500e+05   4.7046800e+05   5.9373800e+05   5.8653800e+05   3.9714100e+05   3.7079400e+05   4.4483800e+05   5.0461100e+05   4.9294100e+05   4.7961200e+05   3.5920900e+05   3.7218500e+05   5.6616300e+05   6.0005200e+05   5.9350500e+05   6.9327300e+05   5.3753200e+05   6.6028400e+05   6.2736000e+05   5.8307100e+05   6.7421100e+05   4.9737900e+05   4.1013400e+05   4.1056400e+05   6.0952700e+05   6.7919200e+05   9.2383100e+05   7.2646800e+05   7.5750500e+05   7.6888800e+05   6.6224700e+05   5.8262200e+05   4.7847900e+05   5.4877100e+05   4.6565100e+05   6.4972200e+05   8.1527900e+05   9.6468300e+05   4.6905700e+05   4.2297100e+05   4.2087800e+05   4.0146100e+05   4.9685400e+05   5.4873300e+05   3.5767800e+05   3.5208000e+05   4.7057200e+05   4.8616900e+05   3.3152700e+05   3.3754900e+05   6.7166200e+05   7.3225800e+05   5.0245000e+05   4.7083000e+05   8.1702200e+05   7.9930400e+05   4.0860700e+05   4.3449200e+05   6.1766100e+05   0.0000000e+00
