# Supplementary material for: Autistic traits and individual brain differences: functional network efficiency reflects attentional and social impairments, structural nodal efficiencies index systemising and theory-of-mind skills
Source: Mol Autism. 2021 Jan 21;12:3. doi: 10.1186/s13229-020-00377-8 (PMC7818759; doi:10.1186/s13229-020-00377-8)
Supplement: Supplementary file 9 — Additional file 9. Brain-behaviour correlations. README file detailing data curation; AAL-90 region masks in NIfTI format; spreadseehts of Spearman correlations; code and data for the correlational analysis. [file 13229_2020_377_MOESM9_ESM.zip › Paul_Arora_et_al_data/Physiological/BBC/analysis/Diffusion_Analaysis/adj_matrixes/NOS_weighted/symmetric/connection_matrix_sym_aHU0042.txt]

   0.0000000e+00   7.8901700e+05   7.4489800e+05   8.2369600e+05   4.8251700e+05   5.1947200e+05   9.5855100e+05   1.1187050e+06   4.8631700e+05   5.2347100e+05   4.9051500e+05   5.5316600e+05   6.4008700e+05   5.5570000e+05   5.9253500e+05   5.7681900e+05   5.1148900e+05   6.0723200e+05   6.6482800e+05   7.0460000e+05   4.5679000e+05   4.6784700e+05   7.9151700e+05   6.9102700e+05   5.0388100e+05   5.3417000e+05   5.0124400e+05   5.1148200e+05   6.0743300e+05   6.4166200e+05   6.6813900e+05   6.0196600e+05   7.6299600e+05   7.0772200e+05   5.0289000e+05   4.4247600e+05   5.5140200e+05   5.5505700e+05   5.3450000e+05   5.5876600e+05   4.6849100e+05   4.4578300e+05   7.3486300e+05   7.6186700e+05   7.4285300e+05   6.8323200e+05   6.7454600e+05   6.9323000e+05   5.8726600e+05   6.3101600e+05   7.3446100e+05   6.1322000e+05   4.8989500e+05   4.8049600e+05   6.4158400e+05   7.0907800e+05   7.8730500e+05   7.5878000e+05   6.0995300e+05   5.8168000e+05   6.9881200e+05   6.1711100e+05   4.8874700e+05   5.8542700e+05   5.0769500e+05   6.7989300e+05   8.9794900e+05   9.2916900e+05   5.1200800e+05   5.0373500e+05   4.9722500e+05   5.2541100e+05   6.0222800e+05   5.7953600e+05   4.1432600e+05   3.9953600e+05   5.0980700e+05   5.0790300e+05   3.9502700e+05   3.9493500e+05   7.2919300e+05   7.9652900e+05   5.6370600e+05   5.0311600e+05   7.8307200e+05   8.1010500e+05   4.4692300e+05   4.8707000e+05   6.4617900e+05   6.7553900e+05
   7.8901700e+05   0.0000000e+00   8.1433900e+05   8.9103600e+05   5.3901100e+05   5.8273300e+05   1.0265650e+06   1.1614400e+06   5.5008900e+05   6.0416500e+05   5.5654200e+05   5.9759100e+05   6.7134800e+05   6.4202600e+05   6.4200600e+05   6.7428600e+05   5.8079700e+05   6.6842000e+05   6.9695600e+05   7.6365900e+05   5.0506500e+05   4.9711000e+05   8.2166300e+05   7.1992300e+05   5.4891800e+05   5.7990800e+05   5.5495800e+05   5.4470800e+05   6.4345500e+05   6.4524100e+05   7.0427200e+05   5.8813300e+05   8.0991200e+05   7.4855700e+05   5.3751900e+05   4.8947900e+05   5.8875000e+05   5.6501500e+05   5.7487100e+05   5.4955500e+05   4.9448600e+05   4.9375300e+05   7.9110700e+05   7.9707800e+05   7.6184400e+05   7.6714800e+05   7.1062100e+05   7.1868000e+05   6.4859500e+05   6.5928500e+05   8.0692000e+05   7.1091000e+05   5.5514000e+05   5.5930100e+05   7.1540100e+05   7.4269600e+05   8.2975200e+05   7.8844300e+05   6.8128600e+05   6.2359300e+05   7.1342900e+05   6.8829900e+05   5.5066200e+05   6.8155100e+05   5.7799000e+05   7.4675700e+05   9.9017000e+05   1.0034200e+06   5.6070800e+05   5.5396900e+05   5.5446200e+05   5.9736700e+05   6.8509700e+05   6.6541800e+05   4.6754100e+05   4.8157200e+05   6.0451900e+05   6.0241300e+05   4.7484800e+05   5.1095100e+05   7.7430900e+05   8.1387500e+05   6.1815500e+05   5.7093000e+05   8.5860000e+05   9.0998500e+05   5.0624600e+05   5.4744800e+05   7.0221900e+05   7.3660600e+05
   7.4489800e+05   8.1433900e+05   0.0000000e+00   8.0113300e+05   5.1585100e+05   5.2468400e+05   9.5482400e+05   1.1032030e+06   4.5931100e+05   5.3734600e+05   5.0109900e+05   5.3327100e+05   6.2351600e+05   5.4025100e+05   5.3656600e+05   6.1090700e+05   5.5967100e+05   5.6948500e+05   6.0023000e+05   7.0317700e+05   4.4626600e+05   4.2401600e+05   7.7831900e+05   7.0739100e+05   5.1646900e+05   5.3542000e+05   4.9334300e+05   4.9273800e+05   5.6236600e+05   6.1594700e+05   6.5097100e+05   6.0559100e+05   7.6480500e+05   7.3201900e+05   4.7517800e+05   4.3739100e+05   5.4082800e+05   5.8278700e+05   5.5129800e+05   5.0821600e+05   4.7397400e+05   3.9757300e+05   7.3114900e+05   7.5520200e+05   7.1368600e+05   7.0001300e+05   6.4204900e+05   6.5495900e+05   6.1219400e+05   6.0340300e+05   7.7564100e+05   6.4971900e+05   4.7995200e+05   4.5471500e+05   6.1600800e+05   6.6916000e+05   7.5746800e+05   7.9543200e+05   6.7006400e+05   5.7287700e+05   6.9138500e+05   6.4680300e+05   4.7851600e+05   6.1122500e+05   5.2912000e+05   6.6440500e+05   9.6285700e+05   9.3337100e+05   5.3596800e+05   4.6684100e+05   5.1567400e+05   5.1662500e+05   5.9512000e+05   6.0748100e+05   4.2488200e+05   4.3462100e+05   5.1998100e+05   5.1930900e+05   4.0823500e+05   4.1496300e+05   7.0104200e+05   8.0492300e+05   5.8909000e+05   5.0469700e+05   7.8546200e+05   8.2323200e+05   4.5317700e+05   5.2999400e+05   6.2252200e+05   6.8960800e+05
   8.2369600e+05   8.9103600e+05   8.0113300e+05   0.0000000e+00   5.9512300e+05   6.0199800e+05   1.0592180e+06   1.1756750e+06   5.6846200e+05   6.4721000e+05   5.8112700e+05   6.0675500e+05   7.3230900e+05   6.7771900e+05   6.1932900e+05   6.8280600e+05   6.3964300e+05   6.9308200e+05   7.7416500e+05   7.5886100e+05   4.8866000e+05   5.0516900e+05   8.8190900e+05   7.6912400e+05   6.1028900e+05   6.1863300e+05   5.7786100e+05   5.2937800e+05   6.3352100e+05   6.9923200e+05   6.9211300e+05   6.2881600e+05   8.4172100e+05   7.9542500e+05   5.8306100e+05   5.3481500e+05   5.8870600e+05   6.3760400e+05   5.9787300e+05   5.5380300e+05   5.0210700e+05   5.0746900e+05   8.2813300e+05   8.4225400e+05   8.0615800e+05   7.8291200e+05   7.0787900e+05   7.3315400e+05   6.7883700e+05   7.3385100e+05   8.3842900e+05   7.5110200e+05   5.9816300e+05   5.7375000e+05   7.3792200e+05   7.8309500e+05   8.4554000e+05   8.4871300e+05   6.8334300e+05   6.6954200e+05   7.8949300e+05   7.4397600e+05   5.8870100e+05   7.1781300e+05   5.8375500e+05   7.0218000e+05   1.0066490e+06   1.0405100e+06   6.2693500e+05   5.9433600e+05   5.8435100e+05   6.2747900e+05   6.6453000e+05   6.8882700e+05   5.1380400e+05   5.2189100e+05   6.2916400e+05   6.2201400e+05   4.7946200e+05   4.6428600e+05   7.9808900e+05   8.7815700e+05   6.8504600e+05   5.9520900e+05   8.3002300e+05   9.1564300e+05   5.4238000e+05   6.1280900e+05   7.4429900e+05   7.7782200e+05
   4.8251700e+05   5.3901100e+05   5.1585100e+05   5.9512300e+05   0.0000000e+00   2.3237900e+05   7.0691800e+05   8.1700100e+05   2.0734400e+05   3.0432700e+05   2.3224500e+05   2.7741600e+05   3.5594100e+05   3.4051400e+05   3.2284800e+05   3.2223100e+05   3.0656900e+05   3.6791800e+05   3.7212300e+05   4.1770000e+05   1.7593300e+05   1.9229400e+05   5.3897300e+05   4.4393200e+05   2.5030700e+05   2.7405200e+05   2.2454800e+05   2.2902600e+05   3.1126700e+05   3.4907700e+05   3.5704100e+05   3.3235700e+05   5.1500000e+05   4.3528700e+05   2.2325400e+05   1.8524400e+05   2.7599000e+05   3.4768600e+05   2.8981700e+05   2.6375000e+05   1.8379400e+05   1.5405900e+05   4.6689200e+05   5.3316000e+05   4.6637400e+05   4.2756800e+05   4.0897300e+05   3.9494100e+05   3.4916400e+05   4.0321700e+05   5.0132300e+05   4.0487300e+05   2.1464700e+05   2.4398300e+05   4.0801100e+05   4.3786900e+05   5.1027200e+05   4.8875100e+05   3.6567000e+05   3.4015700e+05   4.4640600e+05   3.8504100e+05   2.4541900e+05   3.4799500e+05   2.3668900e+05   3.9569900e+05   6.6378400e+05   6.7236600e+05   2.4495400e+05   2.2719600e+05   2.4119500e+05   2.6220400e+05   3.3929000e+05   3.7278200e+05   1.8565500e+05   1.6811600e+05   2.6292400e+05   2.9618100e+05   1.6100400e+05   1.7086300e+05   4.9794500e+05   5.1639300e+05   3.0698300e+05   2.4885900e+05   5.0530500e+05   5.9761000e+05   2.2204100e+05   2.5373100e+05   4.0464400e+05   4.5178400e+05
   5.1947200e+05   5.8273300e+05   5.2468400e+05   6.0199800e+05   2.3237900e+05   0.0000000e+00   7.5314800e+05   8.4140400e+05   2.3329600e+05   3.1779600e+05   2.5234900e+05   3.1356100e+05   3.9357200e+05   3.2710300e+05   3.5511700e+05   3.3403300e+05   2.9816000e+05   3.5684300e+05   3.6983800e+05   4.0983900e+05   1.6729000e+05   1.8958600e+05   5.4855500e+05   4.6502000e+05   2.2950300e+05   2.5119300e+05   2.3196500e+05   2.2553300e+05   3.3103600e+05   3.4976800e+05   3.9815600e+05   3.5206500e+05   5.1468300e+05   4.6612900e+05   2.3646000e+05   2.0144600e+05   2.8060400e+05   3.4040500e+05   3.3476300e+05   2.7277500e+05   2.0821400e+05   1.8182700e+05   4.7404600e+05   4.8661700e+05   4.8364300e+05   4.4452800e+05   4.3661100e+05   4.2536200e+05   3.4777600e+05   3.6781900e+05   5.1029100e+05   3.8206200e+05   2.3340900e+05   2.5420800e+05   3.9258100e+05   4.6320600e+05   5.3655700e+05   5.2191500e+05   3.7246500e+05   3.4423900e+05   5.1476800e+05   3.9331300e+05   2.5936300e+05   3.7831900e+05   2.8583800e+05   4.4615300e+05   7.2100900e+05   6.9291100e+05   2.8157800e+05   2.5244800e+05   2.5103200e+05   2.7168900e+05   3.5785700e+05   3.7835500e+05   1.8904600e+05   2.0330000e+05   2.6130100e+05   3.1006600e+05   1.8001900e+05   1.6039800e+05   5.0455900e+05   5.3967400e+05   3.1718900e+05   2.7779200e+05   4.9426000e+05   6.1125100e+05   2.3354400e+05   2.6663700e+05   4.1666800e+05   4.5305600e+05
   9.5855100e+05   1.0265650e+06   9.5482400e+05   1.0592180e+06   7.0691800e+05   7.5314800e+05   0.0000000e+00   1.3026570e+06   6.6664400e+05   7.5343400e+05   7.0339800e+05   7.1282000e+05   8.3873500e+05   7.9062700e+05   8.1643500e+05   7.4829700e+05   7.1976800e+05   7.4774700e+05   8.1693300e+05   8.8472900e+05   6.1498400e+05   6.1997500e+05   9.6439800e+05   8.6928500e+05   6.8097800e+05   7.1831900e+05   6.6348500e+05   6.9284100e+05   7.8366300e+05   7.8960000e+05   8.0528100e+05   7.5898400e+05   9.1473900e+05   8.6257700e+05   6.6998300e+05   6.2437000e+05   7.3199500e+05   7.6372300e+05   7.3396500e+05   6.7503700e+05   5.9699700e+05   6.2881500e+05   9.0829600e+05   9.4848500e+05   9.5021800e+05   9.0798500e+05   8.8193700e+05   8.5849200e+05   8.1423800e+05   8.1617800e+05   9.8712100e+05   8.0610700e+05   6.7295900e+05   7.1240700e+05   8.2507400e+05   8.7836200e+05   9.6544600e+05   9.3898500e+05   8.0901300e+05   7.8806600e+05   9.2235200e+05   8.6137800e+05   7.0518300e+05   8.2043900e+05   7.3557200e+05   9.0308000e+05   1.1843930e+06   1.1555870e+06   7.2610700e+05   7.4589200e+05   7.3947800e+05   7.2532800e+05   8.0245300e+05   8.1549800e+05   6.1688200e+05   6.4008900e+05   7.2772100e+05   7.4194100e+05   6.2330100e+05   6.3544600e+05   9.7655700e+05   1.0133470e+06   7.6186900e+05   7.3972300e+05   9.6578700e+05   1.0591900e+06   6.6424700e+05   6.8902500e+05   8.0680600e+05   9.0139100e+05
   1.1187050e+06   1.1614400e+06   1.1032030e+06   1.1756750e+06   8.1700100e+05   8.4140400e+05   1.3026570e+06   0.0000000e+00   8.1453800e+05   8.7892400e+05   8.2428900e+05   8.5203300e+05   9.1121600e+05   8.6576400e+05   9.2088700e+05   9.2097500e+05   8.6352500e+05   9.0850300e+05   9.7431400e+05   1.0170850e+06   7.5840100e+05   7.5982500e+05   1.0863280e+06   1.0186270e+06   7.9761500e+05   8.2647900e+05   8.0045600e+05   8.3221100e+05   9.3050600e+05   9.4357800e+05   9.8886100e+05   9.0182600e+05   1.0853440e+06   9.8623100e+05   7.7304800e+05   7.6143100e+05   8.6996800e+05   9.1032200e+05   8.3789200e+05   8.4178800e+05   7.8877400e+05   7.9274600e+05   1.0811210e+06   1.1118400e+06   1.0932300e+06   1.0219460e+06   1.0336130e+06   9.6848900e+05   9.6160300e+05   9.8501900e+05   1.1187520e+06   1.0040000e+06   8.3853500e+05   8.4618500e+05   1.0284130e+06   1.0473290e+06   1.1200560e+06   1.1242940e+06   9.5658200e+05   9.5851900e+05   1.0831520e+06   9.9400100e+05   8.6301500e+05   9.4615700e+05   8.7152300e+05   1.0302140e+06   1.2560620e+06   1.2802240e+06   8.4716900e+05   8.3377900e+05   8.7063400e+05   9.1358900e+05   1.0004920e+06   9.4053500e+05   7.7310900e+05   7.7122600e+05   8.6821900e+05   8.9057900e+05   7.6042800e+05   7.7250000e+05   1.0755160e+06   1.1070260e+06   8.6574000e+05   8.6197500e+05   1.0962570e+06   1.1825820e+06   7.9993500e+05   8.3882300e+05   9.9539800e+05   1.0629220e+06
   4.8631700e+05   5.5008900e+05   4.5931100e+05   5.6846200e+05   2.0734400e+05   2.3329600e+05   6.6664400e+05   8.1453800e+05   0.0000000e+00   2.7501600e+05   2.0041600e+05   2.6234600e+05   3.3078300e+05   2.9695500e+05   3.1120700e+05   3.1525200e+05   2.3307800e+05   3.0896500e+05   3.5036300e+05   3.9448700e+05   1.3018600e+05   1.4548800e+05   5.0208200e+05   4.2297800e+05   2.0133000e+05   2.4626600e+05   1.9308800e+05   2.1481900e+05   2.8429700e+05   3.2354000e+05   3.5745600e+05   3.1072900e+05   4.8936600e+05   4.2592600e+05   2.0353900e+05   1.7200900e+05   2.4901500e+05   2.9215200e+05   2.4891100e+05   2.6660300e+05   1.8467400e+05   1.6654500e+05   4.6204700e+05   4.9563800e+05   4.6934100e+05   4.0180200e+05   4.1746200e+05   3.6729900e+05   3.3172600e+05   3.7400400e+05   5.3752900e+05   3.9337500e+05   1.9944200e+05   1.9557600e+05   3.9530200e+05   4.3264300e+05   4.9340100e+05   4.5607300e+05   3.2863500e+05   3.1118400e+05   4.4796000e+05   3.6834400e+05   2.1975400e+05   3.0298700e+05   2.5679100e+05   4.0284900e+05   6.2404300e+05   6.7475000e+05   2.4220400e+05   2.1246400e+05   2.1105600e+05   2.6197300e+05   3.2503700e+05   3.3458600e+05   1.5167100e+05   1.6702700e+05   2.5583300e+05   2.5582600e+05   1.3146900e+05   1.3447800e+05   4.6392000e+05   4.9199700e+05   2.6248300e+05   2.4936000e+05   4.7705200e+05   5.6119700e+05   2.1019900e+05   1.9333200e+05   3.4431900e+05   4.1878200e+05
   5.2347100e+05   6.0416500e+05   5.3734600e+05   6.4721000e+05   3.0432700e+05   3.1779600e+05   7.5343400e+05   8.7892400e+05   2.7501600e+05   0.0000000e+00   2.8574600e+05   3.1166700e+05   3.9815300e+05   3.4418000e+05   3.4961300e+05   3.8817200e+05   2.9233600e+05   4.1080100e+05   4.1179500e+05   4.4448700e+05   2.0708100e+05   2.1791600e+05   5.7153600e+05   4.8451700e+05   2.6182200e+05   3.1378800e+05   2.7670200e+05   2.6760200e+05   3.4833600e+05   3.7339200e+05   4.3816900e+05   3.8550200e+05   5.1639100e+05   4.8022800e+05   2.5387400e+05   2.2668500e+05   3.3077400e+05   3.3092100e+05   2.8761900e+05   2.8638600e+05   2.2960300e+05   2.1616300e+05   4.5209700e+05   5.3658000e+05   5.0121800e+05   4.7220100e+05   4.6573600e+05   4.3996600e+05   3.8992200e+05   4.2651400e+05   5.7104600e+05   4.1961500e+05   2.1571500e+05   2.3287600e+05   4.2064300e+05   4.6185300e+05   5.5071800e+05   5.5131300e+05   4.1192400e+05   3.8752000e+05   4.8821800e+05   3.8882500e+05   2.8024700e+05   3.4868300e+05   2.9929300e+05   4.4220600e+05   6.6802400e+05   7.1333700e+05   3.3379100e+05   2.9567600e+05   2.7766200e+05   3.1204200e+05   3.8217800e+05   3.9476900e+05   2.0364100e+05   2.2419300e+05   3.3798800e+05   3.2319100e+05   1.8528800e+05   1.9940800e+05   5.2034900e+05   5.7668900e+05   3.5103100e+05   3.1809900e+05   5.5706400e+05   6.6142200e+05   2.7788100e+05   2.8963600e+05   4.2647400e+05   4.8371800e+05
   4.9051500e+05   5.5654200e+05   5.0109900e+05   5.8112700e+05   2.3224500e+05   2.5234900e+05   7.0339800e+05   8.2428900e+05   2.0041600e+05   2.8574600e+05   0.0000000e+00   2.7304700e+05   3.4461000e+05   3.0546200e+05   3.1088800e+05   2.8642000e+05   2.3484000e+05   3.4498900e+05   3.4473600e+05   3.9559300e+05   1.5746700e+05   1.6800500e+05   5.2600800e+05   4.4115700e+05   2.4229600e+05   2.7891400e+05   2.4698500e+05   2.4017700e+05   3.0108600e+05   3.4200500e+05   4.0937400e+05   3.3645500e+05   4.9457300e+05   4.5394600e+05   2.2193200e+05   2.0007900e+05   3.0894800e+05   3.2051200e+05   2.8905200e+05   2.5908200e+05   1.8914100e+05   1.7203700e+05   4.2778900e+05   4.6888200e+05   4.7151300e+05   4.1937600e+05   4.2085000e+05   4.0851000e+05   3.5681400e+05   3.4247300e+05   4.8310200e+05   3.7050300e+05   2.0690300e+05   2.2010200e+05   3.6484000e+05   4.0106800e+05   4.8477100e+05   4.9654700e+05   3.7295600e+05   3.1431800e+05   4.2045700e+05   3.4784700e+05   2.3121400e+05   3.0531000e+05   2.5848500e+05   4.0293700e+05   6.7501100e+05   6.9030000e+05   2.8225500e+05   2.4302900e+05   2.4833500e+05   2.8125500e+05   3.5494000e+05   3.7673700e+05   1.8491700e+05   1.9435100e+05   2.8931600e+05   2.5771200e+05   1.4948700e+05   1.5476400e+05   4.8201500e+05   5.0633400e+05   2.9928900e+05   2.6273600e+05   5.2225600e+05   6.0995800e+05   2.3310700e+05   2.1472500e+05   3.6561000e+05   4.2159200e+05
   5.5316600e+05   5.9759100e+05   5.3327100e+05   6.0675500e+05   2.7741600e+05   3.1356100e+05   7.1282000e+05   8.5203300e+05   2.6234600e+05   3.1166700e+05   2.7304700e+05   0.0000000e+00   4.0293300e+05   3.4450500e+05   3.2974000e+05   3.4591900e+05   2.7359000e+05   3.5731900e+05   3.5052800e+05   4.0131700e+05   1.5891300e+05   1.8361100e+05   5.3611000e+05   4.7080700e+05   2.3204500e+05   2.8072800e+05   2.3697300e+05   2.3736100e+05   3.3880800e+05   3.4313700e+05   4.0454200e+05   3.6051600e+05   5.1959200e+05   4.8524600e+05   2.2111300e+05   2.0744700e+05   2.9940600e+05   3.3852400e+05   3.1674500e+05   2.7744100e+05   2.1388500e+05   1.8834000e+05   4.8243800e+05   4.8620300e+05   4.7023800e+05   4.5216600e+05   4.5024100e+05   4.4121100e+05   3.8645100e+05   3.9345900e+05   5.1286600e+05   3.9266400e+05   2.6337500e+05   2.4127100e+05   3.9985300e+05   4.4342900e+05   5.0732000e+05   5.1819300e+05   3.8785900e+05   3.4455200e+05   4.8361000e+05   4.1030200e+05   2.7859500e+05   3.4533300e+05   2.6914700e+05   4.1324600e+05   7.5311100e+05   6.9028000e+05   2.7669400e+05   2.4692500e+05   2.5197200e+05   2.7486200e+05   3.4648700e+05   3.8820300e+05   1.7595900e+05   1.9972100e+05   3.1069200e+05   2.9776300e+05   1.5795200e+05   1.5850800e+05   4.9404000e+05   4.9705300e+05   3.0187600e+05   2.7198800e+05   5.3978000e+05   6.2205800e+05   2.4639800e+05   2.4252800e+05   4.1457800e+05   4.6708600e+05
   6.4008700e+05   6.7134800e+05   6.2351600e+05   7.3230900e+05   3.5594100e+05   3.9357200e+05   8.3873500e+05   9.1121600e+05   3.3078300e+05   3.9815300e+05   3.4461000e+05   4.0293300e+05   0.0000000e+00   4.3875300e+05   4.4123800e+05   4.7866800e+05   4.1267800e+05   4.5212900e+05   4.6299200e+05   5.3945800e+05   2.9148600e+05   3.0167600e+05   6.6145300e+05   5.8969500e+05   3.5503300e+05   3.8630100e+05   3.6893800e+05   3.5578900e+05   4.6410100e+05   4.5798300e+05   5.0654600e+05   4.7097000e+05   6.7860500e+05   5.9822900e+05   3.5268300e+05   3.2728000e+05   4.1888500e+05   4.5143900e+05   4.0823200e+05   3.6940500e+05   3.1912600e+05   3.2003400e+05   6.1086300e+05   6.3042900e+05   5.8606600e+05   5.5923200e+05   5.3498100e+05   5.3836000e+05   4.7953000e+05   5.0964700e+05   6.4347400e+05   4.9596000e+05   3.5931200e+05   3.6893500e+05   5.3536000e+05   5.5305500e+05   6.0740200e+05   6.0745000e+05   4.6721100e+05   4.3438300e+05   5.8757200e+05   5.1366400e+05   3.8691700e+05   4.7758800e+05   3.9948600e+05   5.6269100e+05   8.2873800e+05   8.0867700e+05   3.4999800e+05   3.3179500e+05   3.3483300e+05   3.6361500e+05   4.6279800e+05   4.4399100e+05   2.8135700e+05   2.9106200e+05   4.0533500e+05   3.9032200e+05   2.4886200e+05   2.5506000e+05   5.5311300e+05   6.3374700e+05   4.1383500e+05   3.6636500e+05   6.2792100e+05   7.1398800e+05   3.1044100e+05   3.1692200e+05   5.0284600e+05   5.5311000e+05
   5.5570000e+05   6.4202600e+05   5.4025100e+05   6.7771900e+05   3.4051400e+05   3.2710300e+05   7.9062700e+05   8.6576400e+05   2.9695500e+05   3.4418000e+05   3.0546200e+05   3.4450500e+05   4.3875300e+05   0.0000000e+00   4.1248100e+05   4.0341200e+05   3.3864800e+05   4.0177200e+05   4.2080700e+05   4.8915400e+05   2.2358600e+05   2.5889800e+05   5.8791000e+05   5.2764100e+05   3.0756100e+05   3.3583300e+05   3.0224400e+05   2.6850800e+05   3.8699700e+05   4.0145500e+05   4.4176900e+05   3.9365700e+05   5.7449500e+05   5.3254600e+05   2.8681700e+05   2.4059600e+05   3.5347800e+05   3.8206200e+05   3.4256800e+05   2.9782500e+05   2.2968100e+05   2.4750700e+05   5.2237800e+05   5.7625100e+05   5.2844900e+05   4.9419900e+05   4.7500300e+05   4.9219500e+05   4.2342700e+05   4.5491100e+05   5.3987200e+05   4.5036500e+05   2.7829700e+05   3.1998700e+05   4.5129300e+05   5.0768800e+05   5.7024800e+05   5.4482200e+05   3.9258000e+05   3.6485400e+05   5.1492000e+05   4.7210900e+05   3.0633600e+05   4.1681000e+05   3.2148000e+05   4.8486100e+05   7.6039500e+05   7.3259700e+05   3.2967800e+05   2.8651500e+05   2.8432900e+05   3.5225900e+05   3.9279600e+05   3.9248700e+05   2.2397600e+05   2.3042100e+05   3.4884100e+05   3.7438400e+05   2.2694300e+05   2.3024800e+05   5.2614500e+05   6.0843300e+05   3.7915600e+05   3.2526100e+05   6.0748400e+05   6.7153000e+05   2.8558500e+05   3.0226700e+05   4.4266400e+05   5.0262300e+05
   5.9253500e+05   6.4200600e+05   5.3656600e+05   6.1932900e+05   3.2284800e+05   3.5511700e+05   8.1643500e+05   9.2088700e+05   3.1120700e+05   3.4961300e+05   3.1088800e+05   3.2974000e+05   4.4123800e+05   4.1248100e+05   0.0000000e+00   4.0940100e+05   3.6675800e+05   4.2639000e+05   4.5682200e+05   5.1225800e+05   2.6329600e+05   2.7394000e+05   5.8489800e+05   5.0978400e+05   2.9042900e+05   3.3358500e+05   3.0544700e+05   3.0071400e+05   4.0143700e+05   4.3716800e+05   4.9147300e+05   3.9953300e+05   5.6784500e+05   5.2498700e+05   3.0155300e+05   2.5459500e+05   3.4608700e+05   3.9815300e+05   3.6724700e+05   3.5641600e+05   2.6437300e+05   2.5902100e+05   5.7597000e+05   5.7588800e+05   5.1404900e+05   4.9011300e+05   4.9956700e+05   4.8637900e+05   4.4192100e+05   4.7442700e+05   5.9286400e+05   4.6052800e+05   3.0955900e+05   3.3360100e+05   5.0624400e+05   5.2952700e+05   5.9789500e+05   5.6435100e+05   4.3160500e+05   4.0262200e+05   5.1765900e+05   4.6153500e+05   3.1127500e+05   4.2386200e+05   3.3068100e+05   4.9833300e+05   7.8026800e+05   7.7648900e+05   3.6177300e+05   3.2302700e+05   3.0377700e+05   3.6828900e+05   4.7274000e+05   4.0822900e+05   2.3931900e+05   2.6034000e+05   3.2851000e+05   3.4007000e+05   2.3293000e+05   2.6289000e+05   5.5484000e+05   6.2398900e+05   3.7977300e+05   3.1250000e+05   6.1394100e+05   6.6358700e+05   2.8733100e+05   3.0922400e+05   4.6354200e+05   5.2561900e+05
   5.7681900e+05   6.7428600e+05   6.1090700e+05   6.8280600e+05   3.2223100e+05   3.3403300e+05   7.4829700e+05   9.2097500e+05   3.1525200e+05   3.8817200e+05   2.8642000e+05   3.4591900e+05   4.7866800e+05   4.0341200e+05   4.0940100e+05   0.0000000e+00   3.4346700e+05   4.3830000e+05   4.7131300e+05   4.8816700e+05   2.2307700e+05   2.4594900e+05   5.9988600e+05   5.4690900e+05   3.5323400e+05   3.8162800e+05   3.1839300e+05   3.0850000e+05   4.3257600e+05   4.2684800e+05   4.7771700e+05   3.8112500e+05   5.8421200e+05   5.6965900e+05   3.4331000e+05   3.2040400e+05   3.5077600e+05   4.0930100e+05   3.5934700e+05   3.3213900e+05   2.8408500e+05   2.8506900e+05   5.4371500e+05   5.7321000e+05   5.6236400e+05   5.3720600e+05   5.2241900e+05   5.0672000e+05   4.8448900e+05   4.6065100e+05   6.5625400e+05   4.6057900e+05   3.2044800e+05   3.3219500e+05   5.0095400e+05   5.6343400e+05   6.4464700e+05   6.5188800e+05   4.7907700e+05   4.3367100e+05   5.3717400e+05   4.7277200e+05   3.6114700e+05   4.8181700e+05   3.7831300e+05   5.1221200e+05   7.8810100e+05   7.3582300e+05   4.1565400e+05   3.3796400e+05   3.4143300e+05   3.8223700e+05   4.4652200e+05   4.1746000e+05   2.3608200e+05   2.9416300e+05   3.6444700e+05   3.9266700e+05   2.4312700e+05   2.6392100e+05   6.0285300e+05   6.1237800e+05   3.9991300e+05   3.8065200e+05   6.0853900e+05   7.1124100e+05   2.8158000e+05   2.9868600e+05   5.0330800e+05   5.3948500e+05
   5.1148900e+05   5.8079700e+05   5.5967100e+05   6.3964300e+05   3.0656900e+05   2.9816000e+05   7.1976800e+05   8.6352500e+05   2.3307800e+05   2.9233600e+05   2.3484000e+05   2.7359000e+05   4.1267800e+05   3.3864800e+05   3.6675800e+05   3.4346700e+05   0.0000000e+00   3.4687700e+05   3.7515400e+05   4.0751500e+05   1.7824100e+05   1.7379300e+05   5.3343200e+05   4.8492100e+05   2.5293100e+05   2.7400500e+05   2.2826800e+05   2.3299400e+05   3.5127700e+05   3.5425000e+05   3.6467700e+05   3.3639000e+05   5.1410200e+05   4.8995300e+05   2.4643300e+05   2.0784700e+05   2.6103600e+05   3.0679700e+05   2.5590900e+05   2.7738000e+05   2.1781200e+05   2.1527600e+05   5.1061300e+05   5.2187800e+05   4.9024900e+05   4.3212300e+05   4.0493900e+05   3.7884100e+05   3.6658500e+05   3.8154000e+05   5.8948500e+05   4.4877100e+05   2.5617000e+05   2.6439000e+05   3.9873800e+05   4.3674400e+05   5.2081500e+05   5.3899000e+05   3.8417500e+05   3.4016200e+05   4.5049300e+05   4.3057900e+05   2.9019100e+05   3.8375800e+05   2.7637500e+05   4.4586100e+05   6.8866800e+05   6.7783100e+05   3.1885800e+05   2.5486300e+05   2.5842200e+05   2.8108200e+05   3.4203400e+05   3.1807000e+05   1.8406900e+05   1.9791700e+05   2.6682500e+05   2.9506500e+05   1.6631100e+05   1.6582900e+05   4.9985800e+05   5.3183900e+05   3.1234100e+05   2.7570900e+05   5.3260800e+05   6.1997400e+05   2.1524200e+05   2.5756200e+05   4.2264100e+05   4.7727000e+05
   6.0723200e+05   6.6842000e+05   5.6948500e+05   6.9308200e+05   3.6791800e+05   3.5684300e+05   7.4774700e+05   9.0850300e+05   3.0896500e+05   4.1080100e+05   3.4498900e+05   3.5731900e+05   4.5212900e+05   4.0177200e+05   4.2639000e+05   4.3830000e+05   3.4687700e+05   0.0000000e+00   4.3443100e+05   4.8284300e+05   2.3561500e+05   2.1505800e+05   5.7281700e+05   5.4674300e+05   3.1536800e+05   3.4988900e+05   2.8983700e+05   2.9673400e+05   4.0013000e+05   4.1373600e+05   4.7424100e+05   4.2875000e+05   6.3811500e+05   5.9190900e+05   3.0715800e+05   2.8880500e+05   3.5919500e+05   3.8941200e+05   3.4420200e+05   3.5241600e+05   2.5004100e+05   2.5770600e+05   5.7000700e+05   5.8838800e+05   5.6691300e+05   5.4239800e+05   5.1382200e+05   4.8741100e+05   4.6427100e+05   4.5473900e+05   5.9762900e+05   4.8512800e+05   3.4312800e+05   3.5859400e+05   4.9063000e+05   5.2756100e+05   6.5487500e+05   6.4357000e+05   4.7852700e+05   4.3841000e+05   5.3746400e+05   4.9744900e+05   3.3926200e+05   4.8076400e+05   3.6355900e+05   5.2174800e+05   7.8222600e+05   7.9084800e+05   3.9467700e+05   3.1529400e+05   3.3545800e+05   3.5578300e+05   4.2468100e+05   4.3610100e+05   2.5250900e+05   2.6993400e+05   3.6342300e+05   3.8918700e+05   2.6180000e+05   2.6411500e+05   5.9793500e+05   6.1407700e+05   3.7738400e+05   3.3241600e+05   5.9689600e+05   6.7705000e+05   2.8488500e+05   3.2310100e+05   4.6376600e+05   5.2953300e+05
   6.6482800e+05   6.9695600e+05   6.0023000e+05   7.7416500e+05   3.7212300e+05   3.6983800e+05   8.1693300e+05   9.7431400e+05   3.5036300e+05   4.1179500e+05   3.4473600e+05   3.5052800e+05   4.6299200e+05   4.2080700e+05   4.5682200e+05   4.7131300e+05   3.7515400e+05   4.3443100e+05   0.0000000e+00   5.2862000e+05   2.8353100e+05   2.8727000e+05   6.4093800e+05   6.2141400e+05   3.8878400e+05   3.8892000e+05   3.5383700e+05   3.4489100e+05   4.6906700e+05   4.6905500e+05   5.0947200e+05   4.5042600e+05   6.6140700e+05   6.0721000e+05   3.4980800e+05   3.0881800e+05   3.7188700e+05   4.2334400e+05   3.9020500e+05   3.7725000e+05   2.9827500e+05   3.2528600e+05   5.8269500e+05   5.8231200e+05   5.8910000e+05   5.3901300e+05   5.7670000e+05   5.1815000e+05   4.9912800e+05   4.9476200e+05   6.1757400e+05   4.8062500e+05   3.2782200e+05   3.7360800e+05   5.2654100e+05   5.7915300e+05   6.4843500e+05   6.4966900e+05   5.0394600e+05   4.5314100e+05   5.9266000e+05   5.1246800e+05   3.6161600e+05   4.6270700e+05   3.6911900e+05   5.3845600e+05   8.1156300e+05   8.0138100e+05   3.9088600e+05   3.7997500e+05   3.8479100e+05   3.9961400e+05   4.5493900e+05   4.7159100e+05   2.8742900e+05   3.0920300e+05   4.1880700e+05   4.2773900e+05   2.6946700e+05   2.7251400e+05   5.9443600e+05   6.4892600e+05   4.1598300e+05   3.9619800e+05   6.3615400e+05   7.0583600e+05   3.2969600e+05   3.7203400e+05   5.0728200e+05   5.5076100e+05
   7.0460000e+05   7.6365900e+05   7.0317700e+05   7.5886100e+05   4.1770000e+05   4.0983900e+05   8.8472900e+05   1.0170850e+06   3.9448700e+05   4.4448700e+05   3.9559300e+05   4.0131700e+05   5.3945800e+05   4.8915400e+05   5.1225800e+05   4.8816700e+05   4.0751500e+05   4.8284300e+05   5.2862000e+05   0.0000000e+00   3.4464600e+05   3.3211700e+05   6.7816600e+05   6.0859300e+05   4.2325000e+05   4.6211600e+05   4.1656000e+05   4.0242600e+05   4.9644500e+05   5.0568500e+05   5.2428800e+05   5.1496400e+05   6.7007900e+05   6.6114100e+05   3.8376200e+05   3.3707400e+05   4.3370200e+05   4.6440300e+05   4.5313300e+05   4.3722500e+05   3.5167100e+05   3.3755700e+05   6.5976900e+05   6.4771200e+05   6.1367800e+05   5.8612700e+05   6.0502000e+05   5.4730600e+05   5.2694200e+05   5.4503800e+05   7.0250300e+05   5.2792700e+05   3.9607500e+05   4.1538600e+05   5.6892900e+05   5.7688300e+05   6.9047500e+05   6.9462200e+05   5.1811100e+05   4.8542600e+05   6.3089200e+05   5.8380700e+05   4.1689000e+05   5.0441100e+05   4.1827600e+05   5.7009900e+05   8.8780800e+05   8.7032200e+05   4.5109900e+05   4.4314700e+05   3.9206800e+05   4.0514900e+05   4.8478600e+05   5.3132600e+05   3.7171800e+05   3.6811400e+05   4.6152200e+05   4.6468400e+05   3.1828000e+05   3.4405200e+05   6.4432100e+05   6.8899700e+05   4.3568500e+05   4.2133700e+05   7.2348800e+05   7.9160600e+05   3.9982600e+05   4.2136300e+05   5.5392600e+05   6.2640900e+05
   4.5679000e+05   5.0506500e+05   4.4626600e+05   4.8866000e+05   1.7593300e+05   1.6729000e+05   6.1498400e+05   7.5840100e+05   1.3018600e+05   2.0708100e+05   1.5746700e+05   1.5891300e+05   2.9148600e+05   2.2358600e+05   2.6329600e+05   2.2307700e+05   1.7824100e+05   2.3561500e+05   2.8353100e+05   3.4464600e+05   0.0000000e+00   6.2507000e+04   4.5226900e+05   3.7067400e+05   1.4214500e+05   1.9487000e+05   1.3908100e+05   1.3672200e+05   2.3517900e+05   2.6700200e+05   2.7566000e+05   2.3866200e+05   3.8901900e+05   4.0986900e+05   1.3051400e+05   9.4022000e+04   2.0395600e+05   2.6661600e+05   1.9522500e+05   2.0627700e+05   9.6054000e+04   9.9676000e+04   3.7782800e+05   3.8995900e+05   3.6935100e+05   3.2847600e+05   3.6811000e+05   2.9329000e+05   2.9426700e+05   2.7487500e+05   4.2555900e+05   2.7269300e+05   1.5392200e+05   1.5065300e+05   3.2511900e+05   3.2943500e+05   4.1032300e+05   4.1211600e+05   2.5182100e+05   2.3057400e+05   3.7443900e+05   3.0064500e+05   1.7894800e+05   2.6543600e+05   1.8752800e+05   3.4030400e+05   6.3545100e+05   5.9449100e+05   1.9610900e+05   1.6003400e+05   1.6363200e+05   1.8784200e+05   2.3890600e+05   2.4343000e+05   7.6876000e+04   9.2309000e+04   1.8640700e+05   1.8007100e+05   6.8327000e+04   7.4609000e+04   3.9210200e+05   4.3063700e+05   1.9418400e+05   1.6536100e+05   4.7657300e+05   5.0730500e+05   1.3125500e+05   1.6815700e+05   2.8888900e+05   3.6829100e+05
   4.6784700e+05   4.9711000e+05   4.2401600e+05   5.0516900e+05   1.9229400e+05   1.8958600e+05   6.1997500e+05   7.5982500e+05   1.4548800e+05   2.1791600e+05   1.6800500e+05   1.8361100e+05   3.0167600e+05   2.5889800e+05   2.7394000e+05   2.4594900e+05   1.7379300e+05   2.1505800e+05   2.8727000e+05   3.3211700e+05   6.2507000e+04   0.0000000e+00   4.6696500e+05   3.9062200e+05   1.4432900e+05   2.0090000e+05   1.3942900e+05   1.4537400e+05   2.3855700e+05   2.6393900e+05   2.9354700e+05   2.2996900e+05   3.8589500e+05   3.9548800e+05   1.2528500e+05   9.9309000e+04   2.0858600e+05   2.2429300e+05   1.6998000e+05   2.1175000e+05   9.9163000e+04   9.4246000e+04   3.7226500e+05   3.8374100e+05   3.7992900e+05   3.4603700e+05   3.3953300e+05   3.2690600e+05   2.8438300e+05   2.8657200e+05   4.4995900e+05   2.9460200e+05   1.4501400e+05   1.5105900e+05   3.3152900e+05   3.7807200e+05   4.1426200e+05   3.9898400e+05   2.6661000e+05   2.3261000e+05   3.9818800e+05   3.2319300e+05   1.7793200e+05   2.5873400e+05   2.0078600e+05   3.5966100e+05   6.4472800e+05   6.3781000e+05   2.0794500e+05   1.4556100e+05   1.6077200e+05   1.8807500e+05   2.5377800e+05   2.3868100e+05   9.5596000e+04   1.2647500e+05   2.2007000e+05   2.1319300e+05   8.4915000e+04   8.5373000e+04   4.0455300e+05   4.5128500e+05   2.0857700e+05   1.8024000e+05   4.7277700e+05   5.1912200e+05   1.4401400e+05   1.7636000e+05   3.0370700e+05   3.8391500e+05
   7.9151700e+05   8.2166300e+05   7.7831900e+05   8.8190900e+05   5.3897300e+05   5.4855500e+05   9.6439800e+05   1.0863280e+06   5.0208200e+05   5.7153600e+05   5.2600800e+05   5.3611000e+05   6.6145300e+05   5.8791000e+05   5.8489800e+05   5.9988600e+05   5.3343200e+05   5.7281700e+05   6.4093800e+05   6.7816600e+05   4.5226900e+05   4.6696500e+05   0.0000000e+00   6.9261900e+05   4.9966000e+05   5.5183700e+05   4.9222000e+05   4.8441400e+05   6.1529700e+05   6.2230300e+05   6.6486000e+05   6.0569200e+05   7.6150100e+05   7.6389500e+05   4.7565700e+05   4.4796200e+05   5.7654500e+05   5.8372300e+05   5.1650800e+05   5.5837400e+05   4.4687400e+05   4.5679600e+05   7.5514000e+05   7.5879400e+05   7.2630900e+05   7.1423800e+05   6.6014800e+05   6.8781500e+05   6.2662700e+05   6.4534700e+05   7.8664600e+05   6.2815100e+05   5.0764900e+05   5.1946000e+05   6.8477400e+05   7.2401200e+05   7.6559000e+05   7.5398800e+05   6.3917000e+05   5.8974800e+05   7.3420400e+05   6.6077100e+05   5.5799300e+05   6.2950300e+05   5.3547400e+05   6.9976900e+05   9.9449700e+05   9.8712900e+05   5.4840700e+05   4.7147500e+05   5.1198700e+05   5.2440700e+05   6.0709900e+05   5.8372700e+05   4.2047000e+05   4.8091400e+05   5.8361200e+05   5.6742300e+05   4.2301000e+05   4.2282900e+05   7.7274700e+05   8.2999900e+05   5.6571900e+05   5.3828600e+05   8.4661000e+05   8.9287700e+05   5.2079800e+05   5.1249500e+05   7.0930100e+05   7.2101400e+05
   6.9102700e+05   7.1992300e+05   7.0739100e+05   7.6912400e+05   4.4393200e+05   4.6502000e+05   8.6928500e+05   1.0186270e+06   4.2297800e+05   4.8451700e+05   4.4115700e+05   4.7080700e+05   5.8969500e+05   5.2764100e+05   5.0978400e+05   5.4690900e+05   4.8492100e+05   5.4674300e+05   6.2141400e+05   6.0859300e+05   3.7067400e+05   3.9062200e+05   6.9261900e+05   0.0000000e+00   4.5701800e+05   4.8338200e+05   4.5727100e+05   4.3171700e+05   5.2817800e+05   5.4090700e+05   6.0716100e+05   5.3040500e+05   6.8164100e+05   6.7849400e+05   4.2270200e+05   3.9127500e+05   4.7185300e+05   4.8268500e+05   4.5330800e+05   4.8508300e+05   3.8256900e+05   3.6463600e+05   6.6776900e+05   6.8289500e+05   6.5460200e+05   6.2396600e+05   6.2870600e+05   6.3351200e+05   5.7109600e+05   5.2679500e+05   7.0613300e+05   5.8417100e+05   4.2691100e+05   4.2480900e+05   5.8385600e+05   6.2709600e+05   7.2024900e+05   6.9971800e+05   5.5166900e+05   5.3213000e+05   6.6041000e+05   5.7625100e+05   4.6634600e+05   5.6606500e+05   4.6851800e+05   6.2714100e+05   9.2895700e+05   8.8089600e+05   4.8443800e+05   4.4358400e+05   4.1967000e+05   4.4432500e+05   5.3039300e+05   5.2508700e+05   3.7878400e+05   4.0495100e+05   4.7555700e+05   4.6649500e+05   3.5174500e+05   3.8821300e+05   6.7963700e+05   7.1112400e+05   4.5978600e+05   4.6345300e+05   7.3704100e+05   7.8264200e+05   4.1266000e+05   4.1089900e+05   5.7924800e+05   6.2006800e+05
   5.0388100e+05   5.4891800e+05   5.1646900e+05   6.1028900e+05   2.5030700e+05   2.2950300e+05   6.8097800e+05   7.9761500e+05   2.0133000e+05   2.6182200e+05   2.4229600e+05   2.3204500e+05   3.5503300e+05   3.0756100e+05   2.9042900e+05   3.5323400e+05   2.5293100e+05   3.1536800e+05   3.8878400e+05   4.2325000e+05   1.4214500e+05   1.4432900e+05   4.9966000e+05   4.5701800e+05   0.0000000e+00   2.5537800e+05   2.2023900e+05   2.0719900e+05   3.1120800e+05   3.3423300e+05   3.6667600e+05   3.1669900e+05   4.7914400e+05   4.5355900e+05   1.9480700e+05   1.5036200e+05   2.5481800e+05   2.9496400e+05   2.8525400e+05   2.7695600e+05   1.7960900e+05   1.7121800e+05   4.3412600e+05   4.7643200e+05   4.4024300e+05   4.4301500e+05   4.1172100e+05   4.1050500e+05   3.7930000e+05   3.4804500e+05   5.1485300e+05   3.9808000e+05   2.2345900e+05   2.3075500e+05   3.9518100e+05   4.2571300e+05   5.0606000e+05   4.7030600e+05   3.4653700e+05   3.1354200e+05   4.2961900e+05   3.5257500e+05   2.3602400e+05   3.3818200e+05   2.1952800e+05   3.9162700e+05   6.8260100e+05   6.6321600e+05   2.3756200e+05   2.1177900e+05   2.4089400e+05   2.5830200e+05   2.9153800e+05   3.1842100e+05   1.4140600e+05   1.7335700e+05   2.6464300e+05   2.5491100e+05   1.2831800e+05   1.3204000e+05   4.3260900e+05   4.7648100e+05   2.6436300e+05   2.2933200e+05   5.3495400e+05   5.8345100e+05   1.9409000e+05   2.0215100e+05   4.1001400e+05   4.4159100e+05
   5.3417000e+05   5.7990800e+05   5.3542000e+05   6.1863300e+05   2.7405200e+05   2.5119300e+05   7.1831900e+05   8.2647900e+05   2.4626600e+05   3.1378800e+05   2.7891400e+05   2.8072800e+05   3.8630100e+05   3.3583300e+05   3.3358500e+05   3.8162800e+05   2.7400500e+05   3.4988900e+05   3.8892000e+05   4.6211600e+05   1.9487000e+05   2.0090000e+05   5.5183700e+05   4.8338200e+05   2.5537800e+05   0.0000000e+00   2.5002000e+05   2.6282700e+05   3.5185900e+05   3.6953600e+05   4.0908500e+05   3.5699600e+05   5.2007700e+05   5.0952100e+05   2.3030000e+05   1.9897700e+05   3.0838400e+05   3.1122000e+05   2.9197000e+05   2.9991600e+05   1.9778500e+05   1.9221500e+05   4.7970000e+05   4.8870800e+05   4.5924300e+05   4.5703500e+05   4.3331000e+05   4.0616400e+05   3.6583700e+05   3.6172400e+05   5.2510100e+05   4.1302100e+05   2.5092800e+05   2.4265000e+05   3.8993100e+05   4.4710600e+05   5.2005800e+05   5.4601800e+05   3.9626200e+05   3.4917600e+05   4.6283000e+05   3.9896600e+05   2.6239900e+05   3.7256500e+05   2.8521400e+05   4.1547900e+05   7.0751200e+05   7.1646500e+05   2.9147900e+05   2.3815400e+05   2.4036600e+05   2.6921000e+05   3.1692300e+05   3.5152000e+05   1.7358100e+05   2.0194200e+05   2.7327200e+05   2.8875400e+05   1.7947600e+05   1.6405000e+05   4.7965100e+05   5.2523100e+05   2.7492800e+05   2.5920900e+05   5.4038500e+05   6.4083200e+05   2.0510000e+05   2.2004200e+05   3.9346200e+05   4.7166700e+05
   5.0124400e+05   5.5495800e+05   4.9334300e+05   5.7786100e+05   2.2454800e+05   2.3196500e+05   6.6348500e+05   8.0045600e+05   1.9308800e+05   2.7670200e+05   2.4698500e+05   2.3697300e+05   3.6893800e+05   3.0224400e+05   3.0544700e+05   3.1839300e+05   2.2826800e+05   2.8983700e+05   3.5383700e+05   4.1656000e+05   1.3908100e+05   1.3942900e+05   4.9222000e+05   4.5727100e+05   2.2023900e+05   2.5002000e+05   0.0000000e+00   2.1508000e+05   3.3526000e+05   3.3890000e+05   3.5228200e+05   3.2294000e+05   4.7537800e+05   5.0448600e+05   2.0000300e+05   1.6484900e+05   2.3608400e+05   2.6720500e+05   2.3396800e+05   2.6995700e+05   1.6810200e+05   1.4882800e+05   4.2277900e+05   4.3488700e+05   4.4576100e+05   4.3832800e+05   3.9617500e+05   3.7265500e+05   3.4653200e+05   3.3849100e+05   5.1771200e+05   3.7569000e+05   2.2902800e+05   2.2385400e+05   3.5219500e+05   4.3126400e+05   4.9608900e+05   4.7328700e+05   3.2315500e+05   2.9903700e+05   4.5638800e+05   3.7235000e+05   2.0138100e+05   3.1083800e+05   2.5859100e+05   4.1640600e+05   6.3503000e+05   6.7832800e+05   2.6472100e+05   1.9706200e+05   2.2385500e+05   2.5568700e+05   3.1140200e+05   3.1674400e+05   1.4764300e+05   1.6420200e+05   2.4437500e+05   2.6594900e+05   1.3247400e+05   1.3527700e+05   4.5833900e+05   4.9057100e+05   2.4491500e+05   2.4893400e+05   5.0225900e+05   6.0973000e+05   1.9689700e+05   2.0317300e+05   3.9994700e+05   4.2181200e+05
   5.1148200e+05   5.4470800e+05   4.9273800e+05   5.2937800e+05   2.2902600e+05   2.2553300e+05   6.9284100e+05   8.3221100e+05   2.1481900e+05   2.6760200e+05   2.4017700e+05   2.3736100e+05   3.5578900e+05   2.6850800e+05   3.0071400e+05   3.0850000e+05   2.3299400e+05   2.9673400e+05   3.4489100e+05   4.0242600e+05   1.3672200e+05   1.4537400e+05   4.8441400e+05   4.3171700e+05   2.0719900e+05   2.6282700e+05   2.1508000e+05   0.0000000e+00   3.0727400e+05   3.0147300e+05   3.3774300e+05   3.2504500e+05   4.5712900e+05   4.7451200e+05   1.6511300e+05   1.4598300e+05   2.3759000e+05   2.4506300e+05   2.3189100e+05   2.5654300e+05   1.4230600e+05   1.4372300e+05   4.2326100e+05   4.6474200e+05   4.1529400e+05   4.0855900e+05   3.9893700e+05   3.3137300e+05   3.2769400e+05   3.3290700e+05   4.9942000e+05   3.6448300e+05   2.0771300e+05   2.0919700e+05   3.6357700e+05   4.0117300e+05   4.6859300e+05   4.7806000e+05   3.0913500e+05   2.8793900e+05   4.3270600e+05   3.4976200e+05   1.9720200e+05   3.1940300e+05   2.3939500e+05   4.2752300e+05   6.3081100e+05   6.7191200e+05   2.5875300e+05   1.8081800e+05   2.0125300e+05   2.2761500e+05   2.8870800e+05   3.1463100e+05   1.2139300e+05   1.6277000e+05   2.5503600e+05   2.7463000e+05   1.3803100e+05   1.2682400e+05   4.3752600e+05   4.9974800e+05   2.5425000e+05   2.4149600e+05   5.1220300e+05   6.0683400e+05   1.7247600e+05   1.8123100e+05   3.5900400e+05   4.2034800e+05
   6.0743300e+05   6.4345500e+05   5.6236600e+05   6.3352100e+05   3.1126700e+05   3.3103600e+05   7.8366300e+05   9.3050600e+05   2.8429700e+05   3.4833600e+05   3.0108600e+05   3.3880800e+05   4.6410100e+05   3.8699700e+05   4.0143700e+05   4.3257600e+05   3.5127700e+05   4.0013000e+05   4.6906700e+05   4.9644500e+05   2.3517900e+05   2.3855700e+05   6.1529700e+05   5.2817800e+05   3.1120800e+05   3.5185900e+05   3.3526000e+05   3.0727400e+05   0.0000000e+00   4.2036100e+05   4.5641700e+05   4.5016700e+05   5.8520000e+05   5.7543500e+05   2.9920400e+05   2.7036700e+05   3.5430900e+05   3.9829300e+05   3.6597900e+05   3.6539200e+05   2.6236900e+05   2.5881900e+05   5.2968800e+05   5.5768600e+05   5.3374700e+05   5.0626400e+05   4.8928600e+05   4.5815000e+05   4.4570700e+05   4.5541300e+05   6.1737900e+05   4.5680000e+05   3.0308000e+05   3.1405600e+05   4.8014600e+05   5.1738900e+05   5.8423500e+05   5.9937300e+05   4.3578700e+05   3.8239200e+05   5.3370900e+05   4.5656300e+05   3.2505200e+05   4.4482800e+05   3.4890500e+05   5.4647800e+05   7.8766600e+05   7.5732600e+05   3.5011000e+05   3.1227200e+05   3.1715000e+05   3.2495100e+05   4.0129800e+05   4.2604200e+05   2.3093400e+05   2.8538000e+05   3.7585300e+05   3.4062000e+05   2.2611300e+05   2.3307100e+05   5.3871700e+05   5.8439400e+05   3.4334700e+05   3.3595900e+05   6.2508200e+05   7.0175500e+05   2.9031800e+05   2.7735100e+05   4.3818400e+05   5.0517900e+05
   6.4166200e+05   6.4524100e+05   6.1594700e+05   6.9923200e+05   3.4907700e+05   3.4976800e+05   7.8960000e+05   9.4357800e+05   3.2354000e+05   3.7339200e+05   3.4200500e+05   3.4313700e+05   4.5798300e+05   4.0145500e+05   4.3716800e+05   4.2684800e+05   3.5425000e+05   4.1373600e+05   4.6905500e+05   5.0568500e+05   2.6700200e+05   2.6393900e+05   6.2230300e+05   5.4090700e+05   3.3423300e+05   3.6953600e+05   3.3890000e+05   3.0147300e+05   4.2036100e+05   0.0000000e+00   5.0134900e+05   4.4428500e+05   5.8972700e+05   5.8296600e+05   3.0001300e+05   2.8759300e+05   3.8522200e+05   4.2981400e+05   3.5896800e+05   3.6966400e+05   2.7785000e+05   2.7947600e+05   5.5802400e+05   5.7285500e+05   5.6986400e+05   5.4727800e+05   5.2153400e+05   4.6455300e+05   4.7916500e+05   4.4663100e+05   6.1829200e+05   4.7533900e+05   3.1999800e+05   3.5712200e+05   5.0151400e+05   5.5335100e+05   5.7509800e+05   5.9815000e+05   4.5414700e+05   4.1887100e+05   5.0010100e+05   4.8650500e+05   3.4299700e+05   4.6005600e+05   3.7912800e+05   5.4356700e+05   8.0445000e+05   8.0487600e+05   3.8708500e+05   3.4822300e+05   3.4915200e+05   3.7540300e+05   4.4506800e+05   4.2718400e+05   2.5980500e+05   3.1844800e+05   4.0228400e+05   3.8973700e+05   2.5215800e+05   2.8967300e+05   5.6771100e+05   6.1960200e+05   4.0898500e+05   3.9208300e+05   7.0339400e+05   7.5379700e+05   3.0359200e+05   3.3052000e+05   4.9394400e+05   5.7164400e+05
   6.6813900e+05   7.0427200e+05   6.5097100e+05   6.9211300e+05   3.5704100e+05   3.9815600e+05   8.0528100e+05   9.8886100e+05   3.5745600e+05   4.3816900e+05   4.0937400e+05   4.0454200e+05   5.0654600e+05   4.4176900e+05   4.9147300e+05   4.7771700e+05   3.6467700e+05   4.7424100e+05   5.0947200e+05   5.2428800e+05   2.7566000e+05   2.9354700e+05   6.6486000e+05   6.0716100e+05   3.6667600e+05   4.0908500e+05   3.5228200e+05   3.3774300e+05   4.5641700e+05   5.0134900e+05   0.0000000e+00   4.9763300e+05   6.2075600e+05   6.3292200e+05   3.7646000e+05   3.3792300e+05   4.4993200e+05   4.9661100e+05   4.3737900e+05   4.2777800e+05   3.5078400e+05   3.3032500e+05   6.0735400e+05   6.1588300e+05   6.0780200e+05   5.7999500e+05   5.5829000e+05   5.1156400e+05   5.2955300e+05   5.0347600e+05   6.6587700e+05   5.4885300e+05   3.7932900e+05   3.5467700e+05   5.3639800e+05   5.7246200e+05   6.2908300e+05   6.7865100e+05   4.8781000e+05   4.6666500e+05   5.7399400e+05   5.1683900e+05   3.8025100e+05   4.8419600e+05   4.2256200e+05   5.6138300e+05   8.2433800e+05   8.4465000e+05   4.1735500e+05   3.7533500e+05   3.8385900e+05   4.0625500e+05   4.6633200e+05   4.5247600e+05   2.9267500e+05   3.3302900e+05   4.3502300e+05   4.2838700e+05   3.1394500e+05   3.1316700e+05   6.2109500e+05   6.6406700e+05   3.9951000e+05   4.0469700e+05   7.1436500e+05   8.1149900e+05   3.4904600e+05   3.8873900e+05   5.2604600e+05   5.7654200e+05
   6.0196600e+05   5.8813300e+05   6.0559100e+05   6.2881600e+05   3.3235700e+05   3.5206500e+05   7.5898400e+05   9.0182600e+05   3.1072900e+05   3.8550200e+05   3.3645500e+05   3.6051600e+05   4.7097000e+05   3.9365700e+05   3.9953300e+05   3.8112500e+05   3.3639000e+05   4.2875000e+05   4.5042600e+05   5.1496400e+05   2.3866200e+05   2.2996900e+05   6.0569200e+05   5.3040500e+05   3.1669900e+05   3.5699600e+05   3.2294000e+05   3.2504500e+05   4.5016700e+05   4.4428500e+05   4.9763300e+05   0.0000000e+00   6.3048700e+05   5.9471800e+05   3.2847800e+05   3.0449100e+05   3.7471300e+05   4.1345500e+05   3.7352900e+05   4.0621300e+05   3.3506100e+05   2.4812000e+05   5.4789900e+05   5.9656300e+05   5.5675300e+05   5.3618200e+05   5.1855600e+05   4.6751800e+05   4.4262900e+05   4.5794900e+05   5.8565600e+05   4.5190200e+05   2.9940600e+05   2.8610200e+05   4.6757300e+05   4.9712000e+05   5.2554800e+05   5.5672100e+05   4.3116600e+05   3.9691700e+05   4.8563500e+05   4.8312500e+05   3.1926500e+05   4.2072900e+05   3.2419100e+05   4.8985800e+05   7.8220600e+05   7.7868300e+05   3.7044000e+05   3.1693900e+05   3.3153200e+05   3.8898800e+05   4.1717700e+05   4.0770200e+05   2.6333600e+05   2.6090500e+05   4.0624300e+05   3.7435600e+05   2.5467600e+05   2.3257500e+05   5.6643100e+05   6.1998700e+05   3.7221900e+05   3.2007500e+05   6.3905200e+05   6.9491800e+05   2.8775000e+05   3.5600400e+05   4.3978100e+05   5.1587000e+05
   7.6299600e+05   8.0991200e+05   7.6480500e+05   8.4172100e+05   5.1500000e+05   5.1468300e+05   9.1473900e+05   1.0853440e+06   4.8936600e+05   5.1639100e+05   4.9457300e+05   5.1959200e+05   6.7860500e+05   5.7449500e+05   5.6784500e+05   5.8421200e+05   5.1410200e+05   6.3811500e+05   6.6140700e+05   6.7007900e+05   3.8901900e+05   3.8589500e+05   7.6150100e+05   6.8164100e+05   4.7914400e+05   5.2007700e+05   4.7537800e+05   4.5712900e+05   5.8520000e+05   5.8972700e+05   6.2075600e+05   6.3048700e+05   0.0000000e+00   7.3021000e+05   4.4838300e+05   4.5444900e+05   5.2243600e+05   5.6222500e+05   5.2444300e+05   5.4924700e+05   4.3301000e+05   4.4003500e+05   6.9554100e+05   7.2733000e+05   6.9634200e+05   6.7751800e+05   6.7348400e+05   6.8402600e+05   6.5754400e+05   6.1872200e+05   7.4530400e+05   6.4690800e+05   4.8539900e+05   5.0726300e+05   6.7747000e+05   7.4024500e+05   7.3933500e+05   7.5267600e+05   5.9625700e+05   5.7170000e+05   6.9040400e+05   6.7319400e+05   5.0001100e+05   5.6482400e+05   5.0019400e+05   6.7138900e+05   9.3735000e+05   9.7444900e+05   4.9813500e+05   4.7162100e+05   5.0812100e+05   5.0514400e+05   5.7227500e+05   5.7818600e+05   4.2182500e+05   4.4246600e+05   5.9029700e+05   5.4036900e+05   4.3487500e+05   4.5259600e+05   7.4944800e+05   7.6454400e+05   5.5613800e+05   5.3027600e+05   8.2361200e+05   8.8961100e+05   4.7336800e+05   5.1580200e+05   6.2429300e+05   6.9508500e+05
   7.0772200e+05   7.4855700e+05   7.3201900e+05   7.9542500e+05   4.3528700e+05   4.6612900e+05   8.6257700e+05   9.8623100e+05   4.2592600e+05   4.8022800e+05   4.5394600e+05   4.8524600e+05   5.9822900e+05   5.3254600e+05   5.2498700e+05   5.6965900e+05   4.8995300e+05   5.9190900e+05   6.0721000e+05   6.6114100e+05   4.0986900e+05   3.9548800e+05   7.6389500e+05   6.7849400e+05   4.5355900e+05   5.0952100e+05   5.0448600e+05   4.7451200e+05   5.7543500e+05   5.8296600e+05   6.3292200e+05   5.9471800e+05   7.3021000e+05   0.0000000e+00   4.0938600e+05   4.2461800e+05   4.9688800e+05   5.3968400e+05   4.8591600e+05   5.0485800e+05   3.7432200e+05   3.8994700e+05   6.5846400e+05   6.9496100e+05   7.0152200e+05   6.4121900e+05   6.6448700e+05   6.5278000e+05   5.8637500e+05   5.5146400e+05   7.6061900e+05   5.9501200e+05   4.2187200e+05   4.3858500e+05   5.7630300e+05   6.3927900e+05   7.0443800e+05   7.4078900e+05   5.6142400e+05   5.3995200e+05   6.3649600e+05   6.0035500e+05   4.4818100e+05   5.3906600e+05   4.9355300e+05   6.3021000e+05   8.8502000e+05   8.8471200e+05   4.8688800e+05   4.5612800e+05   4.5609900e+05   4.5781700e+05   5.2941100e+05   5.5181200e+05   4.0232200e+05   4.2515100e+05   5.1386600e+05   4.9252700e+05   3.8635300e+05   3.8337600e+05   6.9827000e+05   7.2058900e+05   4.9270000e+05   4.8980300e+05   7.6574700e+05   8.4502800e+05   4.1618600e+05   4.8355300e+05   6.2089600e+05   6.6318700e+05
   5.0289000e+05   5.3751900e+05   4.7517800e+05   5.8306100e+05   2.2325400e+05   2.3646000e+05   6.6998300e+05   7.7304800e+05   2.0353900e+05   2.5387400e+05   2.2193200e+05   2.2111300e+05   3.5268300e+05   2.8681700e+05   3.0155300e+05   3.4331000e+05   2.4643300e+05   3.0715800e+05   3.4980800e+05   3.8376200e+05   1.3051400e+05   1.2528500e+05   4.7565700e+05   4.2270200e+05   1.9480700e+05   2.3030000e+05   2.0000300e+05   1.6511300e+05   2.9920400e+05   3.0001300e+05   3.7646000e+05   3.2847800e+05   4.4838300e+05   4.0938600e+05   0.0000000e+00   1.5917100e+05   2.3658200e+05   2.5436600e+05   2.4297700e+05   2.4245900e+05   1.4723700e+05   1.5956600e+05   4.3906900e+05   4.3606000e+05   4.4515400e+05   4.1909200e+05   3.8738000e+05   3.5920300e+05   3.3245800e+05   3.0306000e+05   5.0060300e+05   3.4233800e+05   1.9527100e+05   1.8833300e+05   3.5048500e+05   4.2845600e+05   4.8708400e+05   4.8834000e+05   3.2808700e+05   2.9114400e+05   4.1331500e+05   3.5312800e+05   2.1195700e+05   2.7260400e+05   2.3634900e+05   3.9553000e+05   6.4416700e+05   6.5227100e+05   2.3554900e+05   2.1635800e+05   2.0299500e+05   2.2731900e+05   3.0272100e+05   3.2108800e+05   1.2453500e+05   1.4151000e+05   2.7208900e+05   2.4513800e+05   1.1445500e+05   1.3589500e+05   4.4721400e+05   4.7236800e+05   2.6661500e+05   2.4180200e+05   5.0836400e+05   6.1286400e+05   1.6873700e+05   2.3684800e+05   3.5900600e+05   4.5874100e+05
   4.4247600e+05   4.8947900e+05   4.3739100e+05   5.3481500e+05   1.8524400e+05   2.0144600e+05   6.2437000e+05   7.6143100e+05   1.7200900e+05   2.2668500e+05   2.0007900e+05   2.0744700e+05   3.2728000e+05   2.4059600e+05   2.5459500e+05   3.2040400e+05   2.0784700e+05   2.8880500e+05   3.0881800e+05   3.3707400e+05   9.4022000e+04   9.9309000e+04   4.4796200e+05   3.9127500e+05   1.5036200e+05   1.9897700e+05   1.6484900e+05   1.4598300e+05   2.7036700e+05   2.8759300e+05   3.3792300e+05   3.0449100e+05   4.5444900e+05   4.2461800e+05   1.5917100e+05   0.0000000e+00   2.1899800e+05   2.6329200e+05   2.1098300e+05   2.1445500e+05   1.0783200e+05   1.0996500e+05   4.1397500e+05   4.0826800e+05   3.7569500e+05   3.7322500e+05   3.6015100e+05   3.4766700e+05   3.3224500e+05   2.8630800e+05   4.2484600e+05   3.0855700e+05   1.4885600e+05   1.7133100e+05   3.2308800e+05   3.7748500e+05   4.5537200e+05   4.6785500e+05   3.0801700e+05   2.6477100e+05   3.7603900e+05   3.2504400e+05   1.9199200e+05   2.7881700e+05   2.3466400e+05   3.9415300e+05   6.2361600e+05   6.4449100e+05   1.9736800e+05   1.8601200e+05   1.4256800e+05   1.9334000e+05   2.4477400e+05   2.4855500e+05   8.2892000e+04   1.0144800e+05   2.2669300e+05   2.0533500e+05   7.3852000e+04   1.0512100e+05   3.9682700e+05   4.3777000e+05   2.2321800e+05   1.9834800e+05   4.7064300e+05   5.6280800e+05   1.3430900e+05   1.7583300e+05   2.8068400e+05   3.7582900e+05
   5.5140200e+05   5.8875000e+05   5.4082800e+05   5.8870600e+05   2.7599000e+05   2.8060400e+05   7.3199500e+05   8.6996800e+05   2.4901500e+05   3.3077400e+05   3.0894800e+05   2.9940600e+05   4.1888500e+05   3.5347800e+05   3.4608700e+05   3.5077600e+05   2.6103600e+05   3.5919500e+05   3.7188700e+05   4.3370200e+05   2.0395600e+05   2.0858600e+05   5.7654500e+05   4.7185300e+05   2.5481800e+05   3.0838400e+05   2.3608400e+05   2.3759000e+05   3.5430900e+05   3.8522200e+05   4.4993200e+05   3.7471300e+05   5.2243600e+05   4.9688800e+05   2.3658200e+05   2.1899800e+05   0.0000000e+00   3.4367500e+05   3.3728800e+05   3.0251600e+05   2.2189700e+05   1.8164000e+05   4.8564300e+05   4.9977900e+05   4.6313600e+05   4.7325000e+05   4.6726900e+05   4.2761700e+05   4.0566100e+05   3.8789600e+05   5.1855400e+05   4.3882800e+05   2.6092200e+05   2.6375800e+05   4.2532800e+05   4.9947600e+05   5.6197600e+05   5.4683000e+05   3.9029200e+05   3.4745400e+05   4.6432500e+05   4.2024600e+05   2.8233400e+05   3.7978100e+05   3.1856100e+05   4.8464100e+05   7.2613400e+05   7.2428300e+05   3.1921700e+05   2.6161400e+05   2.7183700e+05   3.1315700e+05   3.6753100e+05   3.6593800e+05   1.7829600e+05   1.8832500e+05   3.0771600e+05   3.1487000e+05   1.9303900e+05   1.8901600e+05   4.9694000e+05   5.5700300e+05   3.1756800e+05   3.0830500e+05   5.8417000e+05   6.8215600e+05   2.3830500e+05   2.6775100e+05   4.1745400e+05   4.5999300e+05
   5.5505700e+05   5.6501500e+05   5.8278700e+05   6.3760400e+05   3.4768600e+05   3.4040500e+05   7.6372300e+05   9.1032200e+05   2.9215200e+05   3.3092100e+05   3.2051200e+05   3.3852400e+05   4.5143900e+05   3.8206200e+05   3.9815300e+05   4.0930100e+05   3.0679700e+05   3.8941200e+05   4.2334400e+05   4.6440300e+05   2.6661600e+05   2.2429300e+05   5.8372300e+05   4.8268500e+05   2.9496400e+05   3.1122000e+05   2.6720500e+05   2.4506300e+05   3.9829300e+05   4.2981400e+05   4.9661100e+05   4.1345500e+05   5.6222500e+05   5.3968400e+05   2.5436600e+05   2.6329200e+05   3.4367500e+05   0.0000000e+00   3.2812800e+05   3.5056500e+05   2.3647800e+05   2.3198000e+05   4.8897300e+05   5.2852400e+05   4.7526600e+05   4.8561000e+05   4.9582600e+05   4.7491900e+05   4.6074400e+05   4.0234600e+05   5.4042200e+05   4.2044900e+05   2.7830600e+05   2.6278900e+05   4.5205300e+05   5.1752200e+05   5.8133300e+05   5.7938700e+05   4.2004400e+05   4.0493600e+05   5.3229300e+05   4.3108500e+05   2.8277200e+05   3.9365000e+05   3.1211000e+05   5.0031000e+05   7.4271700e+05   7.6354300e+05   3.6044600e+05   3.2531900e+05   2.9620200e+05   3.2357100e+05   3.5229500e+05   3.5675400e+05   1.9853100e+05   2.3851800e+05   3.4824700e+05   3.6100700e+05   2.2707300e+05   2.1248300e+05   5.0152400e+05   5.6769400e+05   3.3776300e+05   2.7499400e+05   6.0601400e+05   6.9383200e+05   2.8268500e+05   3.1570700e+05   4.6413400e+05   4.9944100e+05
   5.3450000e+05   5.7487100e+05   5.5129800e+05   5.9787300e+05   2.8981700e+05   3.3476300e+05   7.3396500e+05   8.3789200e+05   2.4891100e+05   2.8761900e+05   2.8905200e+05   3.1674500e+05   4.0823200e+05   3.4256800e+05   3.6724700e+05   3.5934700e+05   2.5590900e+05   3.4420200e+05   3.9020500e+05   4.5313300e+05   1.9522500e+05   1.6998000e+05   5.1650800e+05   4.5330800e+05   2.8525400e+05   2.9197000e+05   2.3396800e+05   2.3189100e+05   3.6597900e+05   3.5896800e+05   4.3737900e+05   3.7352900e+05   5.2444300e+05   4.8591600e+05   2.4297700e+05   2.1098300e+05   3.3728800e+05   3.2812800e+05   0.0000000e+00   2.7913700e+05   1.8821500e+05   2.0222800e+05   4.7378700e+05   4.8118500e+05   4.7563200e+05   4.4767500e+05   4.3084200e+05   3.9243200e+05   3.9373500e+05   3.7681900e+05   5.4776800e+05   4.4537500e+05   2.4133400e+05   2.3942700e+05   4.3072400e+05   4.6691900e+05   5.2982500e+05   5.4964200e+05   3.6911100e+05   3.4746500e+05   4.9084200e+05   4.2426000e+05   2.7166200e+05   3.7850800e+05   3.1176500e+05   4.7877300e+05   7.4488500e+05   7.1431500e+05   3.1864200e+05   2.5523300e+05   2.5716900e+05   2.7675600e+05   3.5545000e+05   3.4091300e+05   2.0109100e+05   1.9043200e+05   3.4807500e+05   2.9012100e+05   1.5677900e+05   1.9168500e+05   5.2004900e+05   5.6807600e+05   3.0529800e+05   2.9044600e+05   5.9029500e+05   6.7917000e+05   2.2999100e+05   2.6925100e+05   4.2311000e+05   4.9790100e+05
   5.5876600e+05   5.4955500e+05   5.0821600e+05   5.5380300e+05   2.6375000e+05   2.7277500e+05   6.7503700e+05   8.4178800e+05   2.6660300e+05   2.8638600e+05   2.5908200e+05   2.7744100e+05   3.6940500e+05   2.9782500e+05   3.5641600e+05   3.3213900e+05   2.7738000e+05   3.5241600e+05   3.7725000e+05   4.3722500e+05   2.0627700e+05   2.1175000e+05   5.5837400e+05   4.8508300e+05   2.7695600e+05   2.9991600e+05   2.6995700e+05   2.5654300e+05   3.6539200e+05   3.6966400e+05   4.2777800e+05   4.0621300e+05   5.4924700e+05   5.0485800e+05   2.4245900e+05   2.1445500e+05   3.0251600e+05   3.5056500e+05   2.7913700e+05   0.0000000e+00   1.7755900e+05   1.8009700e+05   4.4919500e+05   4.7838300e+05   4.7209300e+05   4.5226100e+05   4.3491100e+05   3.8198900e+05   3.7237500e+05   3.1657400e+05   5.1268100e+05   3.7304800e+05   2.2709200e+05   2.2776200e+05   4.0489700e+05   4.0680100e+05   4.8581100e+05   5.0036100e+05   3.3785200e+05   3.2139000e+05   4.4903200e+05   3.9758700e+05   2.2917600e+05   3.5780400e+05   2.7071900e+05   4.3839800e+05   6.7540100e+05   7.1688800e+05   2.8935500e+05   2.3238900e+05   2.2134800e+05   2.7490300e+05   3.1853000e+05   3.2903000e+05   1.8452900e+05   1.9155800e+05   3.4357000e+05   2.9422900e+05   1.4011000e+05   1.6973000e+05   4.6681200e+05   5.2613200e+05   2.8790000e+05   2.7664100e+05   6.0476500e+05   6.3408300e+05   2.1127600e+05   2.6460700e+05   3.8384300e+05   4.8450100e+05
   4.6849100e+05   4.9448600e+05   4.7397400e+05   5.0210700e+05   1.8379400e+05   2.0821400e+05   5.9699700e+05   7.8877400e+05   1.8467400e+05   2.2960300e+05   1.8914100e+05   2.1388500e+05   3.1912600e+05   2.2968100e+05   2.6437300e+05   2.8408500e+05   2.1781200e+05   2.5004100e+05   2.9827500e+05   3.5167100e+05   9.6054000e+04   9.9163000e+04   4.4687400e+05   3.8256900e+05   1.7960900e+05   1.9778500e+05   1.6810200e+05   1.4230600e+05   2.6236900e+05   2.7785000e+05   3.5078400e+05   3.3506100e+05   4.3301000e+05   3.7432200e+05   1.4723700e+05   1.0783200e+05   2.2189700e+05   2.3647800e+05   1.8821500e+05   1.7755900e+05   0.0000000e+00   1.0142400e+05   3.6453100e+05   3.9203000e+05   3.5693000e+05   3.4528200e+05   3.3623500e+05   3.0012300e+05   3.1923700e+05   2.7482900e+05   4.4995100e+05   3.1662000e+05   1.5029300e+05   1.5645700e+05   3.1735900e+05   3.6015600e+05   4.2499900e+05   4.2148400e+05   2.8985200e+05   2.3873500e+05   3.6925200e+05   3.3558300e+05   1.7031200e+05   2.8912700e+05   1.8797500e+05   3.6967500e+05   6.2252700e+05   6.5466500e+05   2.0932800e+05   1.5615300e+05   1.7261800e+05   1.9732200e+05   2.5399400e+05   2.5269600e+05   1.0636100e+05   9.2404000e+04   2.4695400e+05   2.1114500e+05   1.0425900e+05   1.0278200e+05   3.8991200e+05   4.1453300e+05   1.8784700e+05   1.7873700e+05   5.0673200e+05   5.4983200e+05   1.4365200e+05   1.9317300e+05   3.0522200e+05   3.8628400e+05
   4.4578300e+05   4.9375300e+05   3.9757300e+05   5.0746900e+05   1.5405900e+05   1.8182700e+05   6.2881500e+05   7.9274600e+05   1.6654500e+05   2.1616300e+05   1.7203700e+05   1.8834000e+05   3.2003400e+05   2.4750700e+05   2.5902100e+05   2.8506900e+05   2.1527600e+05   2.5770600e+05   3.2528600e+05   3.3755700e+05   9.9676000e+04   9.4246000e+04   4.5679600e+05   3.6463600e+05   1.7121800e+05   1.9221500e+05   1.4882800e+05   1.4372300e+05   2.5881900e+05   2.7947600e+05   3.3032500e+05   2.4812000e+05   4.4003500e+05   3.8994700e+05   1.5956600e+05   1.0996500e+05   1.8164000e+05   2.3198000e+05   2.0222800e+05   1.8009700e+05   1.0142400e+05   0.0000000e+00   3.6711300e+05   3.9787000e+05   3.4545000e+05   3.6303400e+05   3.4592400e+05   3.3581300e+05   2.9398900e+05   2.8033300e+05   4.4482600e+05   2.9505400e+05   1.4635900e+05   1.6029200e+05   3.1031500e+05   3.3607300e+05   4.4131300e+05   3.8651600e+05   2.6754600e+05   2.2971200e+05   3.3760300e+05   3.2292000e+05   1.6845400e+05   2.8936800e+05   1.8669300e+05   3.7618800e+05   6.0970800e+05   6.4204400e+05   2.3752200e+05   1.4370300e+05   1.6080000e+05   1.9839800e+05   2.3473400e+05   2.4024200e+05   1.0487900e+05   8.0618000e+04   2.1996000e+05   1.9471300e+05   8.2846000e+04   8.3346000e+04   4.0495300e+05   4.0344400e+05   1.9868700e+05   1.8507800e+05   4.6218200e+05   5.4196900e+05   1.2854700e+05   1.7608600e+05   2.9831400e+05   3.5277000e+05
   7.3486300e+05   7.9110700e+05   7.3114900e+05   8.2813300e+05   4.6689200e+05   4.7404600e+05   9.0829600e+05   1.0811210e+06   4.6204700e+05   4.5209700e+05   4.2778900e+05   4.8243800e+05   6.1086300e+05   5.2237800e+05   5.7597000e+05   5.4371500e+05   5.1061300e+05   5.7000700e+05   5.8269500e+05   6.5976900e+05   3.7782800e+05   3.7226500e+05   7.5514000e+05   6.6776900e+05   4.3412600e+05   4.7970000e+05   4.2277900e+05   4.2326100e+05   5.2968800e+05   5.5802400e+05   6.0735400e+05   5.4789900e+05   6.9554100e+05   6.5846400e+05   4.3906900e+05   4.1397500e+05   4.8564300e+05   4.8897300e+05   4.7378700e+05   4.4919500e+05   3.6453100e+05   3.6711300e+05   0.0000000e+00   6.8147800e+05   6.3481800e+05   6.1874800e+05   6.0494100e+05   5.9419100e+05   5.9733800e+05   5.5003700e+05   6.8364000e+05   5.2941200e+05   3.9060100e+05   3.9937600e+05   5.7117900e+05   6.0967800e+05   7.1860000e+05   7.0205700e+05   5.5080600e+05   4.7909900e+05   5.7568700e+05   6.0624400e+05   4.4268300e+05   5.6993800e+05   4.7365800e+05   6.3273000e+05   8.5891100e+05   8.5240700e+05   4.7554100e+05   4.3859200e+05   4.6544600e+05   4.5674700e+05   4.8994500e+05   5.2702500e+05   3.7698300e+05   3.8269800e+05   4.8765100e+05   4.7862700e+05   3.5234400e+05   3.8358300e+05   6.7660000e+05   7.0056200e+05   4.9218200e+05   4.7214900e+05   7.3331800e+05   8.1500900e+05   4.0981000e+05   4.5048300e+05   5.8316300e+05   6.7604600e+05
   7.6186700e+05   7.9707800e+05   7.5520200e+05   8.4225400e+05   5.3316000e+05   4.8661700e+05   9.4848500e+05   1.1118400e+06   4.9563800e+05   5.3658000e+05   4.6888200e+05   4.8620300e+05   6.3042900e+05   5.7625100e+05   5.7588800e+05   5.7321000e+05   5.2187800e+05   5.8838800e+05   5.8231200e+05   6.4771200e+05   3.8995900e+05   3.8374100e+05   7.5879400e+05   6.8289500e+05   4.7643200e+05   4.8870800e+05   4.3488700e+05   4.6474200e+05   5.5768600e+05   5.7285500e+05   6.1588300e+05   5.9656300e+05   7.2733000e+05   6.9496100e+05   4.3606000e+05   4.0826800e+05   4.9977900e+05   5.2852400e+05   4.8118500e+05   4.7838300e+05   3.9203000e+05   3.9787000e+05   6.8147800e+05   0.0000000e+00   6.7711200e+05   6.7540900e+05   6.3333000e+05   6.1199000e+05   5.9199700e+05   5.8069900e+05   7.3875100e+05   6.0132200e+05   4.5355300e+05   4.3965700e+05   6.0126800e+05   7.0303800e+05   7.3741900e+05   7.4372600e+05   5.8043300e+05   5.6173200e+05   6.8562000e+05   6.3535700e+05   4.5559100e+05   5.7879500e+05   4.9874600e+05   6.8710600e+05   9.1726200e+05   9.1290400e+05   5.3737800e+05   4.8334900e+05   4.9073300e+05   5.1312600e+05   5.5149600e+05   5.5360400e+05   4.1569300e+05   4.4087400e+05   5.5363400e+05   5.4325000e+05   3.8008700e+05   3.9600900e+05   7.0742900e+05   7.0332300e+05   5.1805000e+05   5.1386000e+05   8.1010800e+05   8.5248200e+05   4.4902200e+05   4.6951400e+05   6.3601600e+05   7.3203400e+05
   7.4285300e+05   7.6184400e+05   7.1368600e+05   8.0615800e+05   4.6637400e+05   4.8364300e+05   9.5021800e+05   1.0932300e+06   4.6934100e+05   5.0121800e+05   4.7151300e+05   4.7023800e+05   5.8606600e+05   5.2844900e+05   5.1404900e+05   5.6236400e+05   4.9024900e+05   5.6691300e+05   5.8910000e+05   6.1367800e+05   3.6935100e+05   3.7992900e+05   7.2630900e+05   6.5460200e+05   4.4024300e+05   4.5924300e+05   4.4576100e+05   4.1529400e+05   5.3374700e+05   5.6986400e+05   6.0780200e+05   5.5675300e+05   6.9634200e+05   7.0152200e+05   4.4515400e+05   3.7569500e+05   4.6313600e+05   4.7526600e+05   4.7563200e+05   4.7209300e+05   3.5693000e+05   3.4545000e+05   6.3481800e+05   6.7711200e+05   0.0000000e+00   6.0256700e+05   6.1273500e+05   5.7732500e+05   5.5759900e+05   5.4777000e+05   6.8852100e+05   5.7035300e+05   3.6336800e+05   4.1860800e+05   5.6204200e+05   6.3389200e+05   6.8956600e+05   6.7991200e+05   5.4337500e+05   4.9898800e+05   6.6102900e+05   5.9807100e+05   4.5656700e+05   5.3531900e+05   4.7077600e+05   6.4613600e+05   8.7828500e+05   8.9470600e+05   5.0655900e+05   4.5245000e+05   4.5377100e+05   5.0555200e+05   5.2298300e+05   5.6773400e+05   3.9052000e+05   3.9473100e+05   5.3650200e+05   5.0587100e+05   3.8350900e+05   3.8952600e+05   6.8611400e+05   6.9507000e+05   4.9917400e+05   4.9949600e+05   7.7394000e+05   8.4712100e+05   4.1337500e+05   4.8013100e+05   6.0332300e+05   6.6118100e+05
   6.8323200e+05   7.6714800e+05   7.0001300e+05   7.8291200e+05   4.2756800e+05   4.4452800e+05   9.0798500e+05   1.0219460e+06   4.0180200e+05   4.7220100e+05   4.1937600e+05   4.5216600e+05   5.5923200e+05   4.9419900e+05   4.9011300e+05   5.3720600e+05   4.3212300e+05   5.4239800e+05   5.3901300e+05   5.8612700e+05   3.2847600e+05   3.4603700e+05   7.1423800e+05   6.2396600e+05   4.4301500e+05   4.5703500e+05   4.3832800e+05   4.0855900e+05   5.0626400e+05   5.4727800e+05   5.7999500e+05   5.3618200e+05   6.7751800e+05   6.4121900e+05   4.1909200e+05   3.7322500e+05   4.7325000e+05   4.8561000e+05   4.4767500e+05   4.5226100e+05   3.4528200e+05   3.6303400e+05   6.1874800e+05   6.7540900e+05   6.0256700e+05   0.0000000e+00   5.8451800e+05   5.7225500e+05   5.7945800e+05   5.5420000e+05   6.9853200e+05   5.9858600e+05   3.8675700e+05   4.0074600e+05   5.7391400e+05   6.4954200e+05   7.1815500e+05   7.0257300e+05   5.2806600e+05   5.1800000e+05   6.3489800e+05   6.0043100e+05   4.4307300e+05   5.2427500e+05   4.7244600e+05   6.3138900e+05   9.2913200e+05   9.2389900e+05   4.9265500e+05   4.4943800e+05   4.1707600e+05   4.4438700e+05   5.2556800e+05   5.4960600e+05   3.8147700e+05   3.6459700e+05   4.8651500e+05   5.2149000e+05   3.4885100e+05   3.2956500e+05   6.1368600e+05   6.7483900e+05   4.4421500e+05   4.5730200e+05   7.5418700e+05   8.1827400e+05   3.8977900e+05   4.2529300e+05   5.7215900e+05   6.5694800e+05
   6.7454600e+05   7.1062100e+05   6.4204900e+05   7.0787900e+05   4.0897300e+05   4.3661100e+05   8.8193700e+05   1.0336130e+06   4.1746200e+05   4.6573600e+05   4.2085000e+05   4.5024100e+05   5.3498100e+05   4.7500300e+05   4.9956700e+05   5.2241900e+05   4.0493900e+05   5.1382200e+05   5.7670000e+05   6.0502000e+05   3.6811000e+05   3.3953300e+05   6.6014800e+05   6.2870600e+05   4.1172100e+05   4.3331000e+05   3.9617500e+05   3.9893700e+05   4.8928600e+05   5.2153400e+05   5.5829000e+05   5.1855600e+05   6.7348400e+05   6.6448700e+05   3.8738000e+05   3.6015100e+05   4.6726900e+05   4.9582600e+05   4.3084200e+05   4.3491100e+05   3.3623500e+05   3.4592400e+05   6.0494100e+05   6.3333000e+05   6.1273500e+05   5.8451800e+05   0.0000000e+00   5.7008200e+05   5.6004500e+05   5.3178800e+05   6.7290100e+05   5.1156200e+05   3.6580300e+05   3.7091800e+05   5.6620700e+05   6.4138900e+05   6.8614700e+05   6.4657300e+05   5.1481300e+05   4.8719700e+05   6.0012000e+05   5.9426600e+05   4.1930300e+05   5.1598200e+05   4.2459400e+05   5.9203000e+05   9.0158000e+05   8.3477400e+05   4.6639900e+05   4.1227800e+05   4.1733200e+05   4.5069200e+05   4.5926600e+05   5.1223700e+05   3.3960400e+05   3.3560700e+05   4.5235100e+05   4.7454800e+05   3.4091400e+05   3.7435600e+05   6.5651800e+05   7.0699100e+05   4.6347000e+05   4.4665900e+05   7.6392000e+05   8.1666400e+05   3.7845500e+05   4.0268700e+05   5.5279300e+05   6.6194900e+05
   6.9323000e+05   7.1868000e+05   6.5495900e+05   7.3315400e+05   3.9494100e+05   4.2536200e+05   8.5849200e+05   9.6848900e+05   3.6729900e+05   4.3996600e+05   4.0851000e+05   4.4121100e+05   5.3836000e+05   4.9219500e+05   4.8637900e+05   5.0672000e+05   3.7884100e+05   4.8741100e+05   5.1815000e+05   5.4730600e+05   2.9329000e+05   3.2690600e+05   6.8781500e+05   6.3351200e+05   4.1050500e+05   4.0616400e+05   3.7265500e+05   3.3137300e+05   4.5815000e+05   4.6455300e+05   5.1156400e+05   4.6751800e+05   6.8402600e+05   6.5278000e+05   3.5920300e+05   3.4766700e+05   4.2761700e+05   4.7491900e+05   3.9243200e+05   3.8198900e+05   3.0012300e+05   3.3581300e+05   5.9419100e+05   6.1199000e+05   5.7732500e+05   5.7225500e+05   5.7008200e+05   0.0000000e+00   5.1606000e+05   5.0990300e+05   7.1109300e+05   5.3765200e+05   3.6621600e+05   3.4887000e+05   5.0597200e+05   5.7450700e+05   6.5919600e+05   6.4828800e+05   4.8519300e+05   4.4925300e+05   5.7695900e+05   5.5947000e+05   3.8050600e+05   4.5082800e+05   4.1474600e+05   5.9714500e+05   8.3574200e+05   7.8689600e+05   4.2357600e+05   3.8554300e+05   3.7690800e+05   4.2292400e+05   4.7183300e+05   5.3029700e+05   3.4204900e+05   3.1202800e+05   4.4667100e+05   4.4412900e+05   3.0613000e+05   3.0425600e+05   6.0234500e+05   6.8011600e+05   4.5375800e+05   4.1385400e+05   7.4036100e+05   7.8192500e+05   3.6008400e+05   4.2390400e+05   5.7380700e+05   6.5765700e+05
   5.8726600e+05   6.4859500e+05   6.1219400e+05   6.7883700e+05   3.4916400e+05   3.4777600e+05   8.1423800e+05   9.6160300e+05   3.3172600e+05   3.8992200e+05   3.5681400e+05   3.8645100e+05   4.7953000e+05   4.2342700e+05   4.4192100e+05   4.8448900e+05   3.6658500e+05   4.6427100e+05   4.9912800e+05   5.2694200e+05   2.9426700e+05   2.8438300e+05   6.2662700e+05   5.7109600e+05   3.7930000e+05   3.6583700e+05   3.4653200e+05   3.2769400e+05   4.4570700e+05   4.7916500e+05   5.2955300e+05   4.4262900e+05   6.5754400e+05   5.8637500e+05   3.3245800e+05   3.3224500e+05   4.0566100e+05   4.6074400e+05   3.9373500e+05   3.7237500e+05   3.1923700e+05   2.9398900e+05   5.9733800e+05   5.9199700e+05   5.5759900e+05   5.7945800e+05   5.6004500e+05   5.1606000e+05   0.0000000e+00   4.8803000e+05   6.5369900e+05   5.3194100e+05   3.5326500e+05   3.4103200e+05   5.3147400e+05   6.0692200e+05   6.8047900e+05   6.2445900e+05   4.6696300e+05   4.2319900e+05   5.4241600e+05   5.1083700e+05   3.7915500e+05   4.5980400e+05   3.6953800e+05   5.5886700e+05   8.2171300e+05   8.0140700e+05   3.7818300e+05   3.2963300e+05   3.5104400e+05   3.6344200e+05   4.1312700e+05   4.6930800e+05   2.9208900e+05   3.1245800e+05   4.3540800e+05   3.9742600e+05   2.5778600e+05   2.7527500e+05   5.5620200e+05   6.3839500e+05   4.0292400e+05   3.7149000e+05   6.9198000e+05   6.9998200e+05   3.2033900e+05   3.6973500e+05   4.9521600e+05   5.9204800e+05
   6.3101600e+05   6.5928500e+05   6.0340300e+05   7.3385100e+05   4.0321700e+05   3.6781900e+05   8.1617800e+05   9.8501900e+05   3.7400400e+05   4.2651400e+05   3.4247300e+05   3.9345900e+05   5.0964700e+05   4.5491100e+05   4.7442700e+05   4.6065100e+05   3.8154000e+05   4.5473900e+05   4.9476200e+05   5.4503800e+05   2.7487500e+05   2.8657200e+05   6.4534700e+05   5.2679500e+05   3.4804500e+05   3.6172400e+05   3.3849100e+05   3.3290700e+05   4.5541300e+05   4.4663100e+05   5.0347600e+05   4.5794900e+05   6.1872200e+05   5.5146400e+05   3.0306000e+05   2.8630800e+05   3.8789600e+05   4.0234600e+05   3.7681900e+05   3.1657400e+05   2.7482900e+05   2.8033300e+05   5.5003700e+05   5.8069900e+05   5.4777000e+05   5.5420000e+05   5.3178800e+05   5.0990300e+05   4.8803000e+05   0.0000000e+00   6.3274800e+05   5.0550100e+05   3.4109500e+05   3.4146700e+05   5.0681300e+05   5.3534100e+05   6.4240000e+05   6.3610100e+05   5.0379400e+05   4.5932000e+05   5.7298800e+05   5.3254500e+05   3.6737100e+05   4.7735200e+05   3.7967300e+05   5.9179100e+05   8.4379200e+05   8.1691100e+05   3.9947800e+05   3.4398300e+05   3.3813100e+05   4.0427500e+05   4.3360000e+05   4.7657600e+05   2.9093800e+05   2.9665500e+05   4.2113200e+05   3.8595400e+05   2.6705900e+05   2.9026800e+05   5.8759600e+05   6.5196100e+05   4.0661600e+05   3.8458700e+05   6.7821500e+05   7.2500000e+05   3.2462500e+05   3.9324200e+05   5.2976200e+05   6.1134500e+05
   7.3446100e+05   8.0692000e+05   7.7564100e+05   8.3842900e+05   5.0132300e+05   5.1029100e+05   9.8712100e+05   1.1187520e+06   5.3752900e+05   5.7104600e+05   4.8310200e+05   5.1286600e+05   6.4347400e+05   5.3987200e+05   5.9286400e+05   6.5625400e+05   5.8948500e+05   5.9762900e+05   6.1757400e+05   7.0250300e+05   4.2555900e+05   4.4995900e+05   7.8664600e+05   7.0613300e+05   5.1485300e+05   5.2510100e+05   5.1771200e+05   4.9942000e+05   6.1737900e+05   6.1829200e+05   6.6587700e+05   5.8565600e+05   7.4530400e+05   7.6061900e+05   5.0060300e+05   4.2484600e+05   5.1855400e+05   5.4042200e+05   5.4776800e+05   5.1268100e+05   4.4995100e+05   4.4482600e+05   6.8364000e+05   7.3875100e+05   6.8852100e+05   6.9853200e+05   6.7290100e+05   7.1109300e+05   6.5369900e+05   6.3274800e+05   0.0000000e+00   6.0672000e+05   4.4464800e+05   4.6906800e+05   6.8017900e+05   6.6901800e+05   7.9441100e+05   7.5677000e+05   6.0102900e+05   6.0945400e+05   7.1062600e+05   6.5329600e+05   4.7628600e+05   5.8339900e+05   5.2072200e+05   7.1931700e+05   9.6771300e+05   9.5959000e+05   5.4927500e+05   4.7742400e+05   4.7037100e+05   5.0221100e+05   5.5789500e+05   5.8077000e+05   4.1288000e+05   4.1625100e+05   5.7844700e+05   5.5176500e+05   4.1877400e+05   4.2113200e+05   6.9272300e+05   7.5002200e+05   5.2251200e+05   5.1456400e+05   8.2321400e+05   8.4754500e+05   4.8510300e+05   5.3498400e+05   6.6432000e+05   7.2717300e+05
   6.1322000e+05   7.1091000e+05   6.4971900e+05   7.5110200e+05   4.0487300e+05   3.8206200e+05   8.0610700e+05   1.0040000e+06   3.9337500e+05   4.1961500e+05   3.7050300e+05   3.9266400e+05   4.9596000e+05   4.5036500e+05   4.6052800e+05   4.6057900e+05   4.4877100e+05   4.8512800e+05   4.8062500e+05   5.2792700e+05   2.7269300e+05   2.9460200e+05   6.2815100e+05   5.8417100e+05   3.9808000e+05   4.1302100e+05   3.7569000e+05   3.6448300e+05   4.5680000e+05   4.7533900e+05   5.4885300e+05   4.5190200e+05   6.4690800e+05   5.9501200e+05   3.4233800e+05   3.0855700e+05   4.3882800e+05   4.2044900e+05   4.4537500e+05   3.7304800e+05   3.1662000e+05   2.9505400e+05   5.2941200e+05   6.0132200e+05   5.7035300e+05   5.9858600e+05   5.1156200e+05   5.3765200e+05   5.3194100e+05   5.0550100e+05   6.0672000e+05   0.0000000e+00   3.5943700e+05   3.6479400e+05   5.3475900e+05   5.5719300e+05   6.8240900e+05   6.3233300e+05   4.8021100e+05   4.5647600e+05   5.8440800e+05   5.2875800e+05   3.9524200e+05   4.8236200e+05   3.9458400e+05   5.6629200e+05   8.7630600e+05   8.0026000e+05   4.1180300e+05   3.8185300e+05   3.6822000e+05   3.8240500e+05   4.5093000e+05   4.6711800e+05   3.1173700e+05   3.2165700e+05   4.5057900e+05   4.1534900e+05   2.8349700e+05   2.9189100e+05   5.9855100e+05   6.3614400e+05   4.1829700e+05   3.6369900e+05   6.9238400e+05   7.5190100e+05   3.5459100e+05   4.1412700e+05   5.2234200e+05   5.8699000e+05
   4.8989500e+05   5.5514000e+05   4.7995200e+05   5.9816300e+05   2.1464700e+05   2.3340900e+05   6.7295900e+05   8.3853500e+05   1.9944200e+05   2.1571500e+05   2.0690300e+05   2.6337500e+05   3.5931200e+05   2.7829700e+05   3.0955900e+05   3.2044800e+05   2.5617000e+05   3.4312800e+05   3.2782200e+05   3.9607500e+05   1.5392200e+05   1.4501400e+05   5.0764900e+05   4.2691100e+05   2.2345900e+05   2.5092800e+05   2.2902800e+05   2.0771300e+05   3.0308000e+05   3.1999800e+05   3.7932900e+05   2.9940600e+05   4.8539900e+05   4.2187200e+05   1.9527100e+05   1.4885600e+05   2.6092200e+05   2.7830600e+05   2.4133400e+05   2.2709200e+05   1.5029300e+05   1.4635900e+05   3.9060100e+05   4.5355300e+05   3.6336800e+05   3.8675700e+05   3.6580300e+05   3.6621600e+05   3.5326500e+05   3.4109500e+05   4.4464800e+05   3.5943700e+05   0.0000000e+00   1.9156900e+05   3.7495800e+05   3.9814900e+05   4.9796100e+05   4.8062300e+05   3.1334000e+05   2.8467000e+05   4.1468300e+05   3.7792800e+05   2.0485600e+05   3.1511200e+05   2.2911200e+05   4.0515100e+05   6.8077100e+05   6.3664800e+05   2.5979100e+05   1.9809500e+05   2.2694000e+05   2.6053700e+05   2.8860100e+05   3.3805300e+05   1.5945700e+05   1.7592000e+05   2.8081100e+05   2.9738600e+05   1.4882700e+05   1.3667300e+05   4.4658900e+05   4.9088200e+05   2.6896200e+05   2.2561000e+05   5.3427000e+05   6.0063300e+05   1.7966500e+05   2.3450000e+05   3.5714000e+05   4.5349700e+05
   4.8049600e+05   5.5930100e+05   4.5471500e+05   5.7375000e+05   2.4398300e+05   2.5420800e+05   7.1240700e+05   8.4618500e+05   1.9557600e+05   2.3287600e+05   2.2010200e+05   2.4127100e+05   3.6893500e+05   3.1998700e+05   3.3360100e+05   3.3219500e+05   2.6439000e+05   3.5859400e+05   3.7360800e+05   4.1538600e+05   1.5065300e+05   1.5105900e+05   5.1946000e+05   4.2480900e+05   2.3075500e+05   2.4265000e+05   2.2385400e+05   2.0919700e+05   3.1405600e+05   3.5712200e+05   3.5467700e+05   2.8610200e+05   5.0726300e+05   4.3858500e+05   1.8833300e+05   1.7133100e+05   2.6375800e+05   2.6278900e+05   2.3942700e+05   2.2776200e+05   1.5645700e+05   1.6029200e+05   3.9937600e+05   4.3965700e+05   4.1860800e+05   4.0074600e+05   3.7091800e+05   3.4887000e+05   3.4103200e+05   3.4146700e+05   4.6906800e+05   3.6479400e+05   1.9156900e+05   0.0000000e+00   3.8510600e+05   4.0959000e+05   4.9914400e+05   4.7057800e+05   3.0883200e+05   2.8035800e+05   4.0941200e+05   3.6136600e+05   2.1629800e+05   3.2314500e+05   2.1546800e+05   3.8135500e+05   6.9126600e+05   6.6635000e+05   2.6834900e+05   1.8987600e+05   2.0332400e+05   2.3472500e+05   2.7425500e+05   3.2737600e+05   1.7435100e+05   1.7829300e+05   2.7776600e+05   2.8919800e+05   1.3261300e+05   1.2136800e+05   4.4557400e+05   5.0615900e+05   2.8636500e+05   2.4767900e+05   5.3557900e+05   6.1122800e+05   1.7262000e+05   2.3913600e+05   3.5444800e+05   4.9414300e+05
   6.4158400e+05   7.1540100e+05   6.1600800e+05   7.3792200e+05   4.0801100e+05   3.9258100e+05   8.2507400e+05   1.0284130e+06   3.9530200e+05   4.2064300e+05   3.6484000e+05   3.9985300e+05   5.3536000e+05   4.5129300e+05   5.0624400e+05   5.0095400e+05   3.9873800e+05   4.9063000e+05   5.2654100e+05   5.6892900e+05   3.2511900e+05   3.3152900e+05   6.8477400e+05   5.8385600e+05   3.9518100e+05   3.8993100e+05   3.5219500e+05   3.6357700e+05   4.8014600e+05   5.0151400e+05   5.3639800e+05   4.6757300e+05   6.7747000e+05   5.7630300e+05   3.5048500e+05   3.2308800e+05   4.2532800e+05   4.5205300e+05   4.3072400e+05   4.0489700e+05   3.1735900e+05   3.1031500e+05   5.7117900e+05   6.0126800e+05   5.6204200e+05   5.7391400e+05   5.6620700e+05   5.0597200e+05   5.3147400e+05   5.0681300e+05   6.8017900e+05   5.3475900e+05   3.7495800e+05   3.8510600e+05   0.0000000e+00   5.7911200e+05   6.6884400e+05   6.1807400e+05   4.9488000e+05   4.6471300e+05   5.6979300e+05   5.4795000e+05   3.8913100e+05   4.8432600e+05   4.0395400e+05   5.8053800e+05   8.6122600e+05   8.7058600e+05   4.5878900e+05   3.8195700e+05   3.7623200e+05   4.0771000e+05   4.8759700e+05   4.9760000e+05   3.2155500e+05   3.4712900e+05   4.7060900e+05   4.4516000e+05   3.2601800e+05   3.1125900e+05   5.9708700e+05   6.3297200e+05   4.2768700e+05   4.4027700e+05   7.3053700e+05   7.5958500e+05   3.0933800e+05   3.4732100e+05   5.1933100e+05   6.2389000e+05
   7.0907800e+05   7.4269600e+05   6.6916000e+05   7.8309500e+05   4.3786900e+05   4.6320600e+05   8.7836200e+05   1.0473290e+06   4.3264300e+05   4.6185300e+05   4.0106800e+05   4.4342900e+05   5.5305500e+05   5.0768800e+05   5.2952700e+05   5.6343400e+05   4.3674400e+05   5.2756100e+05   5.7915300e+05   5.7688300e+05   3.2943500e+05   3.7807200e+05   7.2401200e+05   6.2709600e+05   4.2571300e+05   4.4710600e+05   4.3126400e+05   4.0117300e+05   5.1738900e+05   5.5335100e+05   5.7246200e+05   4.9712000e+05   7.4024500e+05   6.3927900e+05   4.2845600e+05   3.7748500e+05   4.9947600e+05   5.1752200e+05   4.6691900e+05   4.0680100e+05   3.6015600e+05   3.3607300e+05   6.0967800e+05   7.0303800e+05   6.3389200e+05   6.4954200e+05   6.4138900e+05   5.7450700e+05   6.0692200e+05   5.3534100e+05   6.6901800e+05   5.5719300e+05   3.9814900e+05   4.0959000e+05   5.7911200e+05   0.0000000e+00   7.4208800e+05   7.1097100e+05   5.6254900e+05   5.3179200e+05   6.4769900e+05   5.6565100e+05   4.1097200e+05   5.1581400e+05   4.4809800e+05   6.0100800e+05   9.1128300e+05   8.7921500e+05   4.8612700e+05   4.2483200e+05   4.1312800e+05   4.6836600e+05   5.2694500e+05   5.4519000e+05   3.6066000e+05   3.6314400e+05   4.5045500e+05   4.8264100e+05   3.5909000e+05   3.3137200e+05   6.1343100e+05   6.8939300e+05   4.5516000e+05   4.4223000e+05   7.4236800e+05   7.8858700e+05   4.0574900e+05   4.1871700e+05   5.7163100e+05   6.6380700e+05
   7.8730500e+05   8.2975200e+05   7.5746800e+05   8.4554000e+05   5.1027200e+05   5.3655700e+05   9.6544600e+05   1.1200560e+06   4.9340100e+05   5.5071800e+05   4.8477100e+05   5.0732000e+05   6.0740200e+05   5.7024800e+05   5.9789500e+05   6.4464700e+05   5.2081500e+05   6.5487500e+05   6.4843500e+05   6.9047500e+05   4.1032300e+05   4.1426200e+05   7.6559000e+05   7.2024900e+05   5.0606000e+05   5.2005800e+05   4.9608900e+05   4.6859300e+05   5.8423500e+05   5.7509800e+05   6.2908300e+05   5.2554800e+05   7.3933500e+05   7.0443800e+05   4.8708400e+05   4.5537200e+05   5.6197600e+05   5.8133300e+05   5.2982500e+05   4.8581100e+05   4.2499900e+05   4.4131300e+05   7.1860000e+05   7.3741900e+05   6.8956600e+05   7.1815500e+05   6.8614700e+05   6.5919600e+05   6.8047900e+05   6.4240000e+05   7.9441100e+05   6.8240900e+05   4.9796100e+05   4.9914400e+05   6.6884400e+05   7.4208800e+05   0.0000000e+00   8.0198500e+05   6.3302900e+05   6.0184900e+05   6.8597700e+05   6.8765900e+05   4.8578500e+05   6.2125700e+05   5.3335000e+05   6.6813300e+05   9.7042200e+05   9.3296200e+05   5.4760100e+05   4.9315800e+05   4.7906800e+05   5.1633400e+05   5.4259600e+05   5.4149900e+05   4.1156600e+05   3.9739500e+05   5.2815800e+05   5.1911800e+05   4.0864000e+05   4.0966200e+05   7.0739500e+05   7.4733700e+05   5.2416800e+05   5.2446500e+05   8.0443200e+05   8.1826100e+05   4.3402600e+05   4.4565400e+05   6.1097800e+05   7.1372700e+05
   7.5878000e+05   7.8844300e+05   7.9543200e+05   8.4871300e+05   4.8875100e+05   5.2191500e+05   9.3898500e+05   1.1242940e+06   4.5607300e+05   5.5131300e+05   4.9654700e+05   5.1819300e+05   6.0745000e+05   5.4482200e+05   5.6435100e+05   6.5188800e+05   5.3899000e+05   6.4357000e+05   6.4966900e+05   6.9462200e+05   4.1211600e+05   3.9898400e+05   7.5398800e+05   6.9971800e+05   4.7030600e+05   5.4601800e+05   4.7328700e+05   4.7806000e+05   5.9937300e+05   5.9815000e+05   6.7865100e+05   5.5672100e+05   7.5267600e+05   7.4078900e+05   4.8834000e+05   4.6785500e+05   5.4683000e+05   5.7938700e+05   5.4964200e+05   5.0036100e+05   4.2148400e+05   3.8651600e+05   7.0205700e+05   7.4372600e+05   6.7991200e+05   7.0257300e+05   6.4657300e+05   6.4828800e+05   6.2445900e+05   6.3610100e+05   7.5677000e+05   6.3233300e+05   4.8062300e+05   4.7057800e+05   6.1807400e+05   7.1097100e+05   8.0198500e+05   0.0000000e+00   5.8690800e+05   5.8307900e+05   6.8784600e+05   6.5023000e+05   4.6721000e+05   6.0085400e+05   5.0508300e+05   6.7992000e+05   9.5336600e+05   9.6584400e+05   5.5938200e+05   4.9824300e+05   4.9511400e+05   5.3266600e+05   5.9544700e+05   6.0854900e+05   4.3740800e+05   4.2382700e+05   5.1630600e+05   5.5278100e+05   4.1964600e+05   4.1852000e+05   7.2725900e+05   7.8342000e+05   5.3886000e+05   5.0523000e+05   8.0780300e+05   8.7538700e+05   4.6617300e+05   4.8410100e+05   6.6007400e+05   7.2628500e+05
   6.0995300e+05   6.8128600e+05   6.7006400e+05   6.8334300e+05   3.6567000e+05   3.7246500e+05   8.0901300e+05   9.5658200e+05   3.2863500e+05   4.1192400e+05   3.7295600e+05   3.8785900e+05   4.6721100e+05   3.9258000e+05   4.3160500e+05   4.7907700e+05   3.8417500e+05   4.7852700e+05   5.0394600e+05   5.1811100e+05   2.5182100e+05   2.6661000e+05   6.3917000e+05   5.5166900e+05   3.4653700e+05   3.9626200e+05   3.2315500e+05   3.0913500e+05   4.3578700e+05   4.5414700e+05   4.8781000e+05   4.3116600e+05   5.9625700e+05   5.6142400e+05   3.2808700e+05   3.0801700e+05   3.9029200e+05   4.2004400e+05   3.6911100e+05   3.3785200e+05   2.8985200e+05   2.6754600e+05   5.5080600e+05   5.8043300e+05   5.4337500e+05   5.2806600e+05   5.1481300e+05   4.8519300e+05   4.6696300e+05   5.0379400e+05   6.0102900e+05   4.8021100e+05   3.1334000e+05   3.0883200e+05   4.9488000e+05   5.6254900e+05   6.3302900e+05   5.8690800e+05   0.0000000e+00   4.6208200e+05   5.4714400e+05   5.0811700e+05   3.5091600e+05   4.6251800e+05   3.6717700e+05   5.4017300e+05   7.8929600e+05   7.8535400e+05   4.0929100e+05   3.2286100e+05   3.2393100e+05   3.5715300e+05   4.2200700e+05   4.4000700e+05   2.8430400e+05   2.8239300e+05   4.0515200e+05   4.1915800e+05   2.7409100e+05   2.6859000e+05   5.6191500e+05   6.1364600e+05   3.7602600e+05   3.6394800e+05   6.8635800e+05   7.1131400e+05   3.0307700e+05   3.4858900e+05   5.0386300e+05   5.6383700e+05
   5.8168000e+05   6.2359300e+05   5.7287700e+05   6.6954200e+05   3.4015700e+05   3.4423900e+05   7.8806600e+05   9.5851900e+05   3.1118400e+05   3.8752000e+05   3.1431800e+05   3.4455200e+05   4.3438300e+05   3.6485400e+05   4.0262200e+05   4.3367100e+05   3.4016200e+05   4.3841000e+05   4.5314100e+05   4.8542600e+05   2.3057400e+05   2.3261000e+05   5.8974800e+05   5.3213000e+05   3.1354200e+05   3.4917600e+05   2.9903700e+05   2.8793900e+05   3.8239200e+05   4.1887100e+05   4.6666500e+05   3.9691700e+05   5.7170000e+05   5.3995200e+05   2.9114400e+05   2.6477100e+05   3.4745400e+05   4.0493600e+05   3.4746500e+05   3.2139000e+05   2.3873500e+05   2.2971200e+05   4.7909900e+05   5.6173200e+05   4.9898800e+05   5.1800000e+05   4.8719700e+05   4.4925300e+05   4.2319900e+05   4.5932000e+05   6.0945400e+05   4.5647600e+05   2.8467000e+05   2.8035800e+05   4.6471300e+05   5.3179200e+05   6.0184900e+05   5.8307900e+05   4.6208200e+05   0.0000000e+00   4.8943800e+05   4.2595500e+05   3.1567300e+05   4.1326300e+05   3.0087800e+05   5.1975300e+05   7.5379900e+05   7.3429300e+05   3.3080400e+05   3.0300100e+05   3.0949000e+05   3.4063600e+05   4.0711700e+05   3.7976400e+05   2.3777100e+05   2.4434900e+05   3.3920900e+05   3.6631800e+05   2.2541300e+05   2.0954800e+05   5.0239700e+05   5.8776700e+05   3.6010600e+05   3.2717900e+05   6.3020200e+05   6.4655000e+05   2.7158400e+05   3.1070000e+05   4.5127400e+05   5.3964900e+05
   6.9881200e+05   7.1342900e+05   6.9138500e+05   7.8949300e+05   4.4640600e+05   5.1476800e+05   9.2235200e+05   1.0831520e+06   4.4796000e+05   4.8821800e+05   4.2045700e+05   4.8361000e+05   5.8757200e+05   5.1492000e+05   5.1765900e+05   5.3717400e+05   4.5049300e+05   5.3746400e+05   5.9266000e+05   6.3089200e+05   3.7443900e+05   3.9818800e+05   7.3420400e+05   6.6041000e+05   4.2961900e+05   4.6283000e+05   4.5638800e+05   4.3270600e+05   5.3370900e+05   5.0010100e+05   5.7399400e+05   4.8563500e+05   6.9040400e+05   6.3649600e+05   4.1331500e+05   3.7603900e+05   4.6432500e+05   5.3229300e+05   4.9084200e+05   4.4903200e+05   3.6925200e+05   3.3760300e+05   5.7568700e+05   6.8562000e+05   6.6102900e+05   6.3489800e+05   6.0012000e+05   5.7695900e+05   5.4241600e+05   5.7298800e+05   7.1062600e+05   5.8440800e+05   4.1468300e+05   4.0941200e+05   5.6979300e+05   6.4769900e+05   6.8597700e+05   6.8784600e+05   5.4714400e+05   4.8943800e+05   0.0000000e+00   5.7163800e+05   4.3977800e+05   5.7281500e+05   4.7486300e+05   6.4431400e+05   8.6373000e+05   8.9081400e+05   5.0978400e+05   4.3236700e+05   4.6069900e+05   5.0391100e+05   5.3301800e+05   5.2274800e+05   3.7141400e+05   3.7254300e+05   5.2038100e+05   4.8405400e+05   3.5356300e+05   3.4899400e+05   6.5174300e+05   7.3094800e+05   4.6218000e+05   4.3886800e+05   7.4622000e+05   7.7981600e+05   4.2229600e+05   4.4888900e+05   5.9078700e+05   6.6969100e+05
   6.1711100e+05   6.8829900e+05   6.4680300e+05   7.4397600e+05   3.8504100e+05   3.9331300e+05   8.6137800e+05   9.9400100e+05   3.6834400e+05   3.8882500e+05   3.4784700e+05   4.1030200e+05   5.1366400e+05   4.7210900e+05   4.6153500e+05   4.7277200e+05   4.3057900e+05   4.9744900e+05   5.1246800e+05   5.8380700e+05   3.0064500e+05   3.2319300e+05   6.6077100e+05   5.7625100e+05   3.5257500e+05   3.9896600e+05   3.7235000e+05   3.4976200e+05   4.5656300e+05   4.8650500e+05   5.1683900e+05   4.8312500e+05   6.7319400e+05   6.0035500e+05   3.5312800e+05   3.2504400e+05   4.2024600e+05   4.3108500e+05   4.2426000e+05   3.9758700e+05   3.3558300e+05   3.2292000e+05   6.0624400e+05   6.3535700e+05   5.9807100e+05   6.0043100e+05   5.9426600e+05   5.5947000e+05   5.1083700e+05   5.3254500e+05   6.5329600e+05   5.2875800e+05   3.7792800e+05   3.6136600e+05   5.4795000e+05   5.6565100e+05   6.8765900e+05   6.5023000e+05   5.0811700e+05   4.2595500e+05   5.7163800e+05   0.0000000e+00   3.7590200e+05   4.9498000e+05   4.0495800e+05   5.7173000e+05   8.2528500e+05   8.4608700e+05   4.4278900e+05   3.6457600e+05   3.4577000e+05   3.7607100e+05   4.3467200e+05   4.3474400e+05   3.1014300e+05   3.1392800e+05   4.5157200e+05   4.4906500e+05   3.0890900e+05   2.9829000e+05   5.8521100e+05   6.6126000e+05   4.1211600e+05   3.9265000e+05   6.5714600e+05   7.0551500e+05   3.1584200e+05   3.4239200e+05   4.9830400e+05   5.9155700e+05
   4.8874700e+05   5.5066200e+05   4.7851600e+05   5.8870100e+05   2.4541900e+05   2.5936300e+05   7.0518300e+05   8.6301500e+05   2.1975400e+05   2.8024700e+05   2.3121400e+05   2.7859500e+05   3.8691700e+05   3.0633600e+05   3.1127500e+05   3.6114700e+05   2.9019100e+05   3.3926200e+05   3.6161600e+05   4.1689000e+05   1.7894800e+05   1.7793200e+05   5.5799300e+05   4.6634600e+05   2.3602400e+05   2.6239900e+05   2.0138100e+05   1.9720200e+05   3.2505200e+05   3.4299700e+05   3.8025100e+05   3.1926500e+05   5.0001100e+05   4.4818100e+05   2.1195700e+05   1.9199200e+05   2.8233400e+05   2.8277200e+05   2.7166200e+05   2.2917600e+05   1.7031200e+05   1.6845400e+05   4.4268300e+05   4.5559100e+05   4.5656700e+05   4.4307300e+05   4.1930300e+05   3.8050600e+05   3.7915500e+05   3.6737100e+05   4.7628600e+05   3.9524200e+05   2.0485600e+05   2.1629800e+05   3.8913100e+05   4.1097200e+05   4.8578500e+05   4.6721000e+05   3.5091600e+05   3.1567300e+05   4.3977800e+05   3.7590200e+05   0.0000000e+00   3.0947900e+05   2.4212400e+05   4.0673500e+05   6.9620200e+05   7.0377100e+05   2.6983500e+05   2.1349000e+05   2.3035100e+05   2.5560500e+05   3.3105900e+05   3.1467900e+05   1.8467600e+05   1.7160700e+05   2.8408700e+05   3.0605200e+05   1.7230400e+05   1.5270200e+05   4.5423600e+05   5.1269000e+05   2.8592200e+05   2.6734600e+05   5.7041900e+05   5.6868500e+05   1.9575400e+05   2.4076200e+05   3.7031100e+05   4.4868000e+05
   5.8542700e+05   6.8155100e+05   6.1122500e+05   7.1781300e+05   3.4799500e+05   3.7831900e+05   8.2043900e+05   9.4615700e+05   3.0298700e+05   3.4868300e+05   3.0531000e+05   3.4533300e+05   4.7758800e+05   4.1681000e+05   4.2386200e+05   4.8181700e+05   3.8375800e+05   4.8076400e+05   4.6270700e+05   5.0441100e+05   2.6543600e+05   2.5873400e+05   6.2950300e+05   5.6606500e+05   3.3818200e+05   3.7256500e+05   3.1083800e+05   3.1940300e+05   4.4482800e+05   4.6005600e+05   4.8419600e+05   4.2072900e+05   5.6482400e+05   5.3906600e+05   2.7260400e+05   2.7881700e+05   3.7978100e+05   3.9365000e+05   3.7850800e+05   3.5780400e+05   2.8912700e+05   2.8936800e+05   5.6993800e+05   5.7879500e+05   5.3531900e+05   5.2427500e+05   5.1598200e+05   4.5082800e+05   4.5980400e+05   4.7735200e+05   5.8339900e+05   4.8236200e+05   3.1511200e+05   3.2314500e+05   4.8432600e+05   5.1581400e+05   6.2125700e+05   6.0085400e+05   4.6251800e+05   4.1326300e+05   5.7281500e+05   4.9498000e+05   3.0947900e+05   0.0000000e+00   3.5276500e+05   5.2779900e+05   8.6697900e+05   8.3553200e+05   3.8515400e+05   3.1955200e+05   3.2543100e+05   3.6819300e+05   4.5089700e+05   4.5923200e+05   2.9720200e+05   3.0889300e+05   3.7240300e+05   4.1171600e+05   2.7848200e+05   2.5714000e+05   5.7062300e+05   6.3851700e+05   3.9624600e+05   3.7125400e+05   6.6665700e+05   6.6979100e+05   3.1542400e+05   3.7011800e+05   4.6036800e+05   5.5404300e+05
   5.0769500e+05   5.7799000e+05   5.2912000e+05   5.8375500e+05   2.3668900e+05   2.8583800e+05   7.3557200e+05   8.7152300e+05   2.5679100e+05   2.9929300e+05   2.5848500e+05   2.6914700e+05   3.9948600e+05   3.2148000e+05   3.3068100e+05   3.7831300e+05   2.7637500e+05   3.6355900e+05   3.6911900e+05   4.1827600e+05   1.8752800e+05   2.0078600e+05   5.3547400e+05   4.6851800e+05   2.1952800e+05   2.8521400e+05   2.5859100e+05   2.3939500e+05   3.4890500e+05   3.7912800e+05   4.2256200e+05   3.2419100e+05   5.0019400e+05   4.9355300e+05   2.3634900e+05   2.3466400e+05   3.1856100e+05   3.1211000e+05   3.1176500e+05   2.7071900e+05   1.8797500e+05   1.8669300e+05   4.7365800e+05   4.9874600e+05   4.7077600e+05   4.7244600e+05   4.2459400e+05   4.1474600e+05   3.6953800e+05   3.7967300e+05   5.2072200e+05   3.9458400e+05   2.2911200e+05   2.1546800e+05   4.0395400e+05   4.4809800e+05   5.3335000e+05   5.0508300e+05   3.6717700e+05   3.0087800e+05   4.7486300e+05   4.0495800e+05   2.4212400e+05   3.5276500e+05   0.0000000e+00   4.1556300e+05   7.4120100e+05   7.0976700e+05   3.1721800e+05   2.3657700e+05   2.5625700e+05   2.9403500e+05   3.4107000e+05   3.4775100e+05   1.8770900e+05   1.9436800e+05   2.8116500e+05   3.0117400e+05   1.7525600e+05   1.5063000e+05   4.8543100e+05   5.5240600e+05   3.1853800e+05   2.6921500e+05   5.7085700e+05   5.9308800e+05   2.1454400e+05   2.5934600e+05   3.9150400e+05   4.6357000e+05
   6.7989300e+05   7.4675700e+05   6.6440500e+05   7.0218000e+05   3.9569900e+05   4.4615300e+05   9.0308000e+05   1.0302140e+06   4.0284900e+05   4.4220600e+05   4.0293700e+05   4.1324600e+05   5.6269100e+05   4.8486100e+05   4.9833300e+05   5.1221200e+05   4.4586100e+05   5.2174800e+05   5.3845600e+05   5.7009900e+05   3.4030400e+05   3.5966100e+05   6.9976900e+05   6.2714100e+05   3.9162700e+05   4.1547900e+05   4.1640600e+05   4.2752300e+05   5.4647800e+05   5.4356700e+05   5.6138300e+05   4.8985800e+05   6.7138900e+05   6.3021000e+05   3.9553000e+05   3.9415300e+05   4.8464100e+05   5.0031000e+05   4.7877300e+05   4.3839800e+05   3.6967500e+05   3.7618800e+05   6.3273000e+05   6.8710600e+05   6.4613600e+05   6.3138900e+05   5.9203000e+05   5.9714500e+05   5.5886700e+05   5.9179100e+05   7.1931700e+05   5.6629200e+05   4.0515100e+05   3.8135500e+05   5.8053800e+05   6.0100800e+05   6.6813300e+05   6.7992000e+05   5.4017300e+05   5.1975300e+05   6.4431400e+05   5.7173000e+05   4.0673500e+05   5.2779900e+05   4.1556300e+05   0.0000000e+00   8.9026400e+05   8.5654500e+05   4.6805400e+05   3.8901900e+05   4.1978500e+05   4.7363900e+05   5.1574300e+05   5.0162500e+05   3.4841700e+05   3.5802500e+05   4.3700300e+05   4.3861600e+05   3.3421700e+05   3.2497400e+05   6.5233500e+05   6.8428900e+05   4.6069000e+05   4.5389800e+05   7.5218700e+05   7.6453700e+05   3.6038600e+05   3.9517700e+05   5.2790600e+05   6.2195100e+05
   8.9794900e+05   9.9017000e+05   9.6285700e+05   1.0066490e+06   6.6378400e+05   7.2100900e+05   1.1843930e+06   1.2560620e+06   6.2404300e+05   6.6802400e+05   6.7501100e+05   7.5311100e+05   8.2873800e+05   7.6039500e+05   7.8026800e+05   7.8810100e+05   6.8866800e+05   7.8222600e+05   8.1156300e+05   8.8780800e+05   6.3545100e+05   6.4472800e+05   9.9449700e+05   9.2895700e+05   6.8260100e+05   7.0751200e+05   6.3503000e+05   6.3081100e+05   7.8766600e+05   8.0445000e+05   8.2433800e+05   7.8220600e+05   9.3735000e+05   8.8502000e+05   6.4416700e+05   6.2361600e+05   7.2613400e+05   7.4271700e+05   7.4488500e+05   6.7540100e+05   6.2252700e+05   6.0970800e+05   8.5891100e+05   9.1726200e+05   8.7828500e+05   9.2913200e+05   9.0158000e+05   8.3574200e+05   8.2171300e+05   8.4379200e+05   9.6771300e+05   8.7630600e+05   6.8077100e+05   6.9126600e+05   8.6122600e+05   9.1128300e+05   9.7042200e+05   9.5336600e+05   7.8929600e+05   7.5379900e+05   8.6373000e+05   8.2528500e+05   6.9620200e+05   8.6697900e+05   7.4120100e+05   8.9026400e+05   0.0000000e+00   1.1705160e+06   7.2467600e+05   6.6787700e+05   6.9579300e+05   6.8235600e+05   7.9739000e+05   8.1513500e+05   6.3753700e+05   6.1290800e+05   6.9972600e+05   7.3550100e+05   5.9789700e+05   6.0985800e+05   9.1946000e+05   9.9808700e+05   7.0149100e+05   6.6863100e+05   1.0007090e+06   1.0340470e+06   6.5809200e+05   7.0800800e+05   8.2525900e+05   8.6157700e+05
   9.2916900e+05   1.0034200e+06   9.3337100e+05   1.0405100e+06   6.7236600e+05   6.9291100e+05   1.1555870e+06   1.2802240e+06   6.7475000e+05   7.1333700e+05   6.9030000e+05   6.9028000e+05   8.0867700e+05   7.3259700e+05   7.7648900e+05   7.3582300e+05   6.7783100e+05   7.9084800e+05   8.0138100e+05   8.7032200e+05   5.9449100e+05   6.3781000e+05   9.8712900e+05   8.8089600e+05   6.6321600e+05   7.1646500e+05   6.7832800e+05   6.7191200e+05   7.5732600e+05   8.0487600e+05   8.4465000e+05   7.7868300e+05   9.7444900e+05   8.8471200e+05   6.5227100e+05   6.4449100e+05   7.2428300e+05   7.6354300e+05   7.1431500e+05   7.1688800e+05   6.5466500e+05   6.4204400e+05   8.5240700e+05   9.1290400e+05   8.9470600e+05   9.2389900e+05   8.3477400e+05   7.8689600e+05   8.0140700e+05   8.1691100e+05   9.5959000e+05   8.0026000e+05   6.3664800e+05   6.6635000e+05   8.7058600e+05   8.7921500e+05   9.3296200e+05   9.6584400e+05   7.8535400e+05   7.3429300e+05   8.9081400e+05   8.4608700e+05   7.0377100e+05   8.3553200e+05   7.0976700e+05   8.5654500e+05   1.1705160e+06   0.0000000e+00   7.0737700e+05   6.3777800e+05   6.6074200e+05   7.0415500e+05   7.4074400e+05   7.3824400e+05   5.9416400e+05   6.1617600e+05   7.0290900e+05   7.1203600e+05   5.5049000e+05   5.8872800e+05   8.5469500e+05   9.7218500e+05   7.1580000e+05   7.0784000e+05   1.0070770e+06   1.0218660e+06   6.3075300e+05   6.3727700e+05   8.1825700e+05   9.0574500e+05
   5.1200800e+05   5.6070800e+05   5.3596800e+05   6.2693500e+05   2.4495400e+05   2.8157800e+05   7.2610700e+05   8.4716900e+05   2.4220400e+05   3.3379100e+05   2.8225500e+05   2.7669400e+05   3.4999800e+05   3.2967800e+05   3.6177300e+05   4.1565400e+05   3.1885800e+05   3.9467700e+05   3.9088600e+05   4.5109900e+05   1.9610900e+05   2.0794500e+05   5.4840700e+05   4.8443800e+05   2.3756200e+05   2.9147900e+05   2.6472100e+05   2.5875300e+05   3.5011000e+05   3.8708500e+05   4.1735500e+05   3.7044000e+05   4.9813500e+05   4.8688800e+05   2.3554900e+05   1.9736800e+05   3.1921700e+05   3.6044600e+05   3.1864200e+05   2.8935500e+05   2.0932800e+05   2.3752200e+05   4.7554100e+05   5.3737800e+05   5.0655900e+05   4.9265500e+05   4.6639900e+05   4.2357600e+05   3.7818300e+05   3.9947800e+05   5.4927500e+05   4.1180300e+05   2.5979100e+05   2.6834900e+05   4.5878900e+05   4.8612700e+05   5.4760100e+05   5.5938200e+05   4.0929100e+05   3.3080400e+05   5.0978400e+05   4.4278900e+05   2.6983500e+05   3.8515400e+05   3.1721800e+05   4.6805400e+05   7.2467600e+05   7.0737700e+05   0.0000000e+00   2.5494200e+05   2.7812500e+05   2.9483300e+05   3.3972500e+05   3.3162300e+05   1.9343200e+05   1.9300900e+05   2.9492500e+05   3.2466700e+05   1.9899500e+05   1.8770200e+05   4.6259100e+05   5.5840400e+05   2.8000700e+05   2.8659600e+05   5.5741600e+05   6.0221200e+05   2.3513700e+05   2.1408500e+05   3.8628100e+05   4.5710400e+05
   5.0373500e+05   5.5396900e+05   4.6684100e+05   5.9433600e+05   2.2719600e+05   2.5244800e+05   7.4589200e+05   8.3377900e+05   2.1246400e+05   2.9567600e+05   2.4302900e+05   2.4692500e+05   3.3179500e+05   2.8651500e+05   3.2302700e+05   3.3796400e+05   2.5486300e+05   3.1529400e+05   3.7997500e+05   4.4314700e+05   1.6003400e+05   1.4556100e+05   4.7147500e+05   4.4358400e+05   2.1177900e+05   2.3815400e+05   1.9706200e+05   1.8081800e+05   3.1227200e+05   3.4822300e+05   3.7533500e+05   3.1693900e+05   4.7162100e+05   4.5612800e+05   2.1635800e+05   1.8601200e+05   2.6161400e+05   3.2531900e+05   2.5523300e+05   2.3238900e+05   1.5615300e+05   1.4370300e+05   4.3859200e+05   4.8334900e+05   4.5245000e+05   4.4943800e+05   4.1227800e+05   3.8554300e+05   3.2963300e+05   3.4398300e+05   4.7742400e+05   3.8185300e+05   1.9809500e+05   1.8987600e+05   3.8195700e+05   4.2483200e+05   4.9315800e+05   4.9824300e+05   3.2286100e+05   3.0300100e+05   4.3236700e+05   3.6457600e+05   2.1349000e+05   3.1955200e+05   2.3657700e+05   3.8901900e+05   6.6787700e+05   6.3777800e+05   2.5494200e+05   0.0000000e+00   2.1525400e+05   2.5267800e+05   3.0068300e+05   3.4621600e+05   1.7451800e+05   1.7336500e+05   2.8934900e+05   3.0942400e+05   1.5827000e+05   1.5775500e+05   4.4978600e+05   5.1956500e+05   2.7166200e+05   2.8379000e+05   5.5666500e+05   5.8609300e+05   2.0524400e+05   2.1535300e+05   3.7653400e+05   4.3401200e+05
   4.9722500e+05   5.5446200e+05   5.1567400e+05   5.8435100e+05   2.4119500e+05   2.5103200e+05   7.3947800e+05   8.7063400e+05   2.1105600e+05   2.7766200e+05   2.4833500e+05   2.5197200e+05   3.3483300e+05   2.8432900e+05   3.0377700e+05   3.4143300e+05   2.5842200e+05   3.3545800e+05   3.8479100e+05   3.9206800e+05   1.6363200e+05   1.6077200e+05   5.1198700e+05   4.1967000e+05   2.4089400e+05   2.4036600e+05   2.2385500e+05   2.0125300e+05   3.1715000e+05   3.4915200e+05   3.8385900e+05   3.3153200e+05   5.0812100e+05   4.5609900e+05   2.0299500e+05   1.4256800e+05   2.7183700e+05   2.9620200e+05   2.5716900e+05   2.2134800e+05   1.7261800e+05   1.6080000e+05   4.6544600e+05   4.9073300e+05   4.5377100e+05   4.1707600e+05   4.1733200e+05   3.7690800e+05   3.5104400e+05   3.3813100e+05   4.7037100e+05   3.6822000e+05   2.2694000e+05   2.0332400e+05   3.7623200e+05   4.1312800e+05   4.7906800e+05   4.9511400e+05   3.2393100e+05   3.0949000e+05   4.6069900e+05   3.4577000e+05   2.3035100e+05   3.2543100e+05   2.5625700e+05   4.1978500e+05   6.9579300e+05   6.6074200e+05   2.7812500e+05   2.1525400e+05   0.0000000e+00   2.7362000e+05   3.3862400e+05   3.1458100e+05   1.5638900e+05   1.6734800e+05   2.8542000e+05   3.0185800e+05   1.6168200e+05   1.5560800e+05   4.4242400e+05   5.0486300e+05   2.8173300e+05   2.5195300e+05   5.4123000e+05   5.6509000e+05   1.7916700e+05   2.0958000e+05   3.9419000e+05   4.5074100e+05
   5.2541100e+05   5.9736700e+05   5.1662500e+05   6.2747900e+05   2.6220400e+05   2.7168900e+05   7.2532800e+05   9.1358900e+05   2.6197300e+05   3.1204200e+05   2.8125500e+05   2.7486200e+05   3.6361500e+05   3.5225900e+05   3.6828900e+05   3.8223700e+05   2.8108200e+05   3.5578300e+05   3.9961400e+05   4.0514900e+05   1.8784200e+05   1.8807500e+05   5.2440700e+05   4.4432500e+05   2.5830200e+05   2.6921000e+05   2.5568700e+05   2.2761500e+05   3.2495100e+05   3.7540300e+05   4.0625500e+05   3.8898800e+05   5.0514400e+05   4.5781700e+05   2.2731900e+05   1.9334000e+05   3.1315700e+05   3.2357100e+05   2.7675600e+05   2.7490300e+05   1.9732200e+05   1.9839800e+05   4.5674700e+05   5.1312600e+05   5.0555200e+05   4.4438700e+05   4.5069200e+05   4.2292400e+05   3.6344200e+05   4.0427500e+05   5.0221100e+05   3.8240500e+05   2.6053700e+05   2.3472500e+05   4.0771000e+05   4.6836600e+05   5.1633400e+05   5.3266600e+05   3.5715300e+05   3.4063600e+05   5.0391100e+05   3.7607100e+05   2.5560500e+05   3.6819300e+05   2.9403500e+05   4.7363900e+05   6.8235600e+05   7.0415500e+05   2.9483300e+05   2.5267800e+05   2.7362000e+05   0.0000000e+00   3.5666800e+05   3.3822300e+05   1.8782100e+05   2.0832800e+05   3.2855600e+05   3.3770400e+05   1.7336900e+05   1.7671500e+05   4.8735900e+05   5.4415500e+05   3.1752300e+05   2.9319900e+05   5.9193400e+05   6.0715000e+05   2.4081100e+05   2.8230000e+05   4.2649000e+05   4.8217000e+05
   6.0222800e+05   6.8509700e+05   5.9512000e+05   6.6453000e+05   3.3929000e+05   3.5785700e+05   8.0245300e+05   1.0004920e+06   3.2503700e+05   3.8217800e+05   3.5494000e+05   3.4648700e+05   4.6279800e+05   3.9279600e+05   4.7274000e+05   4.4652200e+05   3.4203400e+05   4.2468100e+05   4.5493900e+05   4.8478600e+05   2.3890600e+05   2.5377800e+05   6.0709900e+05   5.3039300e+05   2.9153800e+05   3.1692300e+05   3.1140200e+05   2.8870800e+05   4.0129800e+05   4.4506800e+05   4.6633200e+05   4.1717700e+05   5.7227500e+05   5.2941100e+05   3.0272100e+05   2.4477400e+05   3.6753100e+05   3.5229500e+05   3.5545000e+05   3.1853000e+05   2.5399400e+05   2.3473400e+05   4.8994500e+05   5.5149600e+05   5.2298300e+05   5.2556800e+05   4.5926600e+05   4.7183300e+05   4.1312700e+05   4.3360000e+05   5.5789500e+05   4.5093000e+05   2.8860100e+05   2.7425500e+05   4.8759700e+05   5.2694500e+05   5.4259600e+05   5.9544700e+05   4.2200700e+05   4.0711700e+05   5.3301800e+05   4.3467200e+05   3.3105900e+05   4.5089700e+05   3.4107000e+05   5.1574300e+05   7.9739000e+05   7.4074400e+05   3.3972500e+05   3.0068300e+05   3.3862400e+05   3.5666800e+05   0.0000000e+00   3.5823000e+05   2.2411300e+05   2.3863700e+05   3.6174200e+05   3.6515000e+05   2.3391600e+05   2.2871100e+05   5.2079700e+05   5.6360400e+05   3.7895500e+05   3.6811500e+05   6.5263700e+05   6.6151000e+05   2.7133500e+05   3.3701100e+05   4.8930800e+05   5.4632800e+05
   5.7953600e+05   6.6541800e+05   6.0748100e+05   6.8882700e+05   3.7278200e+05   3.7835500e+05   8.1549800e+05   9.4053500e+05   3.3458600e+05   3.9476900e+05   3.7673700e+05   3.8820300e+05   4.4399100e+05   3.9248700e+05   4.0822900e+05   4.1746000e+05   3.1807000e+05   4.3610100e+05   4.7159100e+05   5.3132600e+05   2.4343000e+05   2.3868100e+05   5.8372700e+05   5.2508700e+05   3.1842100e+05   3.5152000e+05   3.1674400e+05   3.1463100e+05   4.2604200e+05   4.2718400e+05   4.5247600e+05   4.0770200e+05   5.7818600e+05   5.5181200e+05   3.2108800e+05   2.4855500e+05   3.6593800e+05   3.5675400e+05   3.4091300e+05   3.2903000e+05   2.5269600e+05   2.4024200e+05   5.2702500e+05   5.5360400e+05   5.6773400e+05   5.4960600e+05   5.1223700e+05   5.3029700e+05   4.6930800e+05   4.7657600e+05   5.8077000e+05   4.6711800e+05   3.3805300e+05   3.2737600e+05   4.9760000e+05   5.4519000e+05   5.4149900e+05   6.0854900e+05   4.4000700e+05   3.7976400e+05   5.2274800e+05   4.3474400e+05   3.1467900e+05   4.5923200e+05   3.4775100e+05   5.0162500e+05   8.1513500e+05   7.3824400e+05   3.3162300e+05   3.4621600e+05   3.1458100e+05   3.3822300e+05   3.5823000e+05   0.0000000e+00   2.4181100e+05   2.9318200e+05   3.4146600e+05   3.9405600e+05   2.5040300e+05   2.1976800e+05   5.1319900e+05   6.1093800e+05   3.6845000e+05   3.6889700e+05   6.5639300e+05   6.8405100e+05   2.6916500e+05   3.4358600e+05   5.0032800e+05   5.7509900e+05
   4.1432600e+05   4.6754100e+05   4.2488200e+05   5.1380400e+05   1.8565500e+05   1.8904600e+05   6.1688200e+05   7.7310900e+05   1.5167100e+05   2.0364100e+05   1.8491700e+05   1.7595900e+05   2.8135700e+05   2.2397600e+05   2.3931900e+05   2.3608200e+05   1.8406900e+05   2.5250900e+05   2.8742900e+05   3.7171800e+05   7.6876000e+04   9.5596000e+04   4.2047000e+05   3.7878400e+05   1.4140600e+05   1.7358100e+05   1.4764300e+05   1.2139300e+05   2.3093400e+05   2.5980500e+05   2.9267500e+05   2.6333600e+05   4.2182500e+05   4.0232200e+05   1.2453500e+05   8.2892000e+04   1.7829600e+05   1.9853100e+05   2.0109100e+05   1.8452900e+05   1.0636100e+05   1.0487900e+05   3.7698300e+05   4.1569300e+05   3.9052000e+05   3.8147700e+05   3.3960400e+05   3.4204900e+05   2.9208900e+05   2.9093800e+05   4.1288000e+05   3.1173700e+05   1.5945700e+05   1.7435100e+05   3.2155500e+05   3.6066000e+05   4.1156600e+05   4.3740800e+05   2.8430400e+05   2.3777100e+05   3.7141400e+05   3.1014300e+05   1.8467600e+05   2.9720200e+05   1.8770900e+05   3.4841700e+05   6.3753700e+05   5.9416400e+05   1.9343200e+05   1.7451800e+05   1.5638900e+05   1.8782100e+05   2.2411300e+05   2.4181100e+05   0.0000000e+00   1.1113500e+05   1.9363900e+05   2.2624700e+05   8.2068000e+04   8.5832000e+04   3.6716800e+05   4.3877200e+05   2.3631400e+05   2.0276300e+05   4.8207800e+05   5.1689500e+05   1.4560300e+05   1.7661100e+05   3.1327900e+05   3.9760200e+05
   3.9953600e+05   4.8157200e+05   4.3462100e+05   5.2189100e+05   1.6811600e+05   2.0330000e+05   6.4008900e+05   7.7122600e+05   1.6702700e+05   2.2419300e+05   1.9435100e+05   1.9972100e+05   2.9106200e+05   2.3042100e+05   2.6034000e+05   2.9416300e+05   1.9791700e+05   2.6993400e+05   3.0920300e+05   3.6811400e+05   9.2309000e+04   1.2647500e+05   4.8091400e+05   4.0495100e+05   1.7335700e+05   2.0194200e+05   1.6420200e+05   1.6277000e+05   2.8538000e+05   3.1844800e+05   3.3302900e+05   2.6090500e+05   4.4246600e+05   4.2515100e+05   1.4151000e+05   1.0144800e+05   1.8832500e+05   2.3851800e+05   1.9043200e+05   1.9155800e+05   9.2404000e+04   8.0618000e+04   3.8269800e+05   4.4087400e+05   3.9473100e+05   3.6459700e+05   3.3560700e+05   3.1202800e+05   3.1245800e+05   2.9665500e+05   4.1625100e+05   3.2165700e+05   1.7592000e+05   1.7829300e+05   3.4712900e+05   3.6314400e+05   3.9739500e+05   4.2382700e+05   2.8239300e+05   2.4434900e+05   3.7254300e+05   3.1392800e+05   1.7160700e+05   3.0889300e+05   1.9436800e+05   3.5802500e+05   6.1290800e+05   6.1617600e+05   1.9300900e+05   1.7336500e+05   1.6734800e+05   2.0832800e+05   2.3863700e+05   2.9318200e+05   1.1113500e+05   0.0000000e+00   2.0450100e+05   2.5403500e+05   1.1755300e+05   1.1147600e+05   3.9119700e+05   4.4286800e+05   2.5741700e+05   2.1621200e+05   4.8718500e+05   5.1793300e+05   1.4582000e+05   1.7836000e+05   3.1158500e+05   3.9120900e+05
   5.0980700e+05   6.0451900e+05   5.1998100e+05   6.2916400e+05   2.6292400e+05   2.6130100e+05   7.2772100e+05   8.6821900e+05   2.5583300e+05   3.3798800e+05   2.8931600e+05   3.1069200e+05   4.0533500e+05   3.4884100e+05   3.2851000e+05   3.6444700e+05   2.6682500e+05   3.6342300e+05   4.1880700e+05   4.6152200e+05   1.8640700e+05   2.2007000e+05   5.8361200e+05   4.7555700e+05   2.6464300e+05   2.7327200e+05   2.4437500e+05   2.5503600e+05   3.7585300e+05   4.0228400e+05   4.3502300e+05   4.0624300e+05   5.9029700e+05   5.1386600e+05   2.7208900e+05   2.2669300e+05   3.0771600e+05   3.4824700e+05   3.4807500e+05   3.4357000e+05   2.4695400e+05   2.1996000e+05   4.8765100e+05   5.5363400e+05   5.3650200e+05   4.8651500e+05   4.5235100e+05   4.4667100e+05   4.3540800e+05   4.2113200e+05   5.7844700e+05   4.5057900e+05   2.8081100e+05   2.7776600e+05   4.7060900e+05   4.5045500e+05   5.2815800e+05   5.1630600e+05   4.0515200e+05   3.3920900e+05   5.2038100e+05   4.5157200e+05   2.8408700e+05   3.7240300e+05   2.8116500e+05   4.3700300e+05   6.9972600e+05   7.0290900e+05   2.9492500e+05   2.8934900e+05   2.8542000e+05   3.2855600e+05   3.6174200e+05   3.4146600e+05   1.9363900e+05   2.0450100e+05   0.0000000e+00   3.1923300e+05   1.9958600e+05   1.8965400e+05   4.8142100e+05   5.4796000e+05   3.2420400e+05   3.1187000e+05   5.6316700e+05   6.1047700e+05   2.2588100e+05   2.7442300e+05   4.0609100e+05   4.6872200e+05
   5.0790300e+05   6.0241300e+05   5.1930900e+05   6.2201400e+05   2.9618100e+05   3.1006600e+05   7.4194100e+05   8.9057900e+05   2.5582600e+05   3.2319100e+05   2.5771200e+05   2.9776300e+05   3.9032200e+05   3.7438400e+05   3.4007000e+05   3.9266700e+05   2.9506500e+05   3.8918700e+05   4.2773900e+05   4.6468400e+05   1.8007100e+05   2.1319300e+05   5.6742300e+05   4.6649500e+05   2.5491100e+05   2.8875400e+05   2.6594900e+05   2.7463000e+05   3.4062000e+05   3.8973700e+05   4.2838700e+05   3.7435600e+05   5.4036900e+05   4.9252700e+05   2.4513800e+05   2.0533500e+05   3.1487000e+05   3.6100700e+05   2.9012100e+05   2.9422900e+05   2.1114500e+05   1.9471300e+05   4.7862700e+05   5.4325000e+05   5.0587100e+05   5.2149000e+05   4.7454800e+05   4.4412900e+05   3.9742600e+05   3.8595400e+05   5.5176500e+05   4.1534900e+05   2.9738600e+05   2.8919800e+05   4.4516000e+05   4.8264100e+05   5.1911800e+05   5.5278100e+05   4.1915800e+05   3.6631800e+05   4.8405400e+05   4.4906500e+05   3.0605200e+05   4.1171600e+05   3.0117400e+05   4.3861600e+05   7.3550100e+05   7.1203600e+05   3.2466700e+05   3.0942400e+05   3.0185800e+05   3.3770400e+05   3.6515000e+05   3.9405600e+05   2.2624700e+05   2.5403500e+05   3.1923300e+05   0.0000000e+00   2.1035000e+05   2.0353400e+05   5.1688200e+05   5.5835200e+05   3.2287400e+05   2.8729400e+05   5.4905700e+05   6.1636900e+05   2.3861300e+05   3.0504900e+05   4.1852500e+05   4.8560200e+05
   3.9502700e+05   4.7484800e+05   4.0823500e+05   4.7946200e+05   1.6100400e+05   1.8001900e+05   6.2330100e+05   7.6042800e+05   1.3146900e+05   1.8528800e+05   1.4948700e+05   1.5795200e+05   2.4886200e+05   2.2694300e+05   2.3293000e+05   2.4312700e+05   1.6631100e+05   2.6180000e+05   2.6946700e+05   3.1828000e+05   6.8327000e+04   8.4915000e+04   4.2301000e+05   3.5174500e+05   1.2831800e+05   1.7947600e+05   1.3247400e+05   1.3803100e+05   2.2611300e+05   2.5215800e+05   3.1394500e+05   2.5467600e+05   4.3487500e+05   3.8635300e+05   1.1445500e+05   7.3852000e+04   1.9303900e+05   2.2707300e+05   1.5677900e+05   1.4011000e+05   1.0425900e+05   8.2846000e+04   3.5234400e+05   3.8008700e+05   3.8350900e+05   3.4885100e+05   3.4091400e+05   3.0613000e+05   2.5778600e+05   2.6705900e+05   4.1877400e+05   2.8349700e+05   1.4882700e+05   1.3261300e+05   3.2601800e+05   3.5909000e+05   4.0864000e+05   4.1964600e+05   2.7409100e+05   2.2541300e+05   3.5356300e+05   3.0890900e+05   1.7230400e+05   2.7848200e+05   1.7525600e+05   3.3421700e+05   5.9789700e+05   5.5049000e+05   1.9899500e+05   1.5827000e+05   1.6168200e+05   1.7336900e+05   2.3391600e+05   2.5040300e+05   8.2068000e+04   1.1755300e+05   1.9958600e+05   2.1035000e+05   0.0000000e+00   6.2307000e+04   3.6535800e+05   4.1353600e+05   2.0533300e+05   1.7835200e+05   4.4575400e+05   5.0259100e+05   1.1379000e+05   1.6412800e+05   2.8162000e+05   3.5987000e+05
   3.9493500e+05   5.1095100e+05   4.1496300e+05   4.6428600e+05   1.7086300e+05   1.6039800e+05   6.3544600e+05   7.7250000e+05   1.3447800e+05   1.9940800e+05   1.5476400e+05   1.5850800e+05   2.5506000e+05   2.3024800e+05   2.6289000e+05   2.6392100e+05   1.6582900e+05   2.6411500e+05   2.7251400e+05   3.4405200e+05   7.4609000e+04   8.5373000e+04   4.2282900e+05   3.8821300e+05   1.3204000e+05   1.6405000e+05   1.3527700e+05   1.2682400e+05   2.3307100e+05   2.8967300e+05   3.1316700e+05   2.3257500e+05   4.5259600e+05   3.8337600e+05   1.3589500e+05   1.0512100e+05   1.8901600e+05   2.1248300e+05   1.9168500e+05   1.6973000e+05   1.0278200e+05   8.3346000e+04   3.8358300e+05   3.9600900e+05   3.8952600e+05   3.2956500e+05   3.7435600e+05   3.0425600e+05   2.7527500e+05   2.9026800e+05   4.2113200e+05   2.9189100e+05   1.3667300e+05   1.2136800e+05   3.1125900e+05   3.3137200e+05   4.0966200e+05   4.1852000e+05   2.6859000e+05   2.0954800e+05   3.4899400e+05   2.9829000e+05   1.5270200e+05   2.5714000e+05   1.5063000e+05   3.2497400e+05   6.0985800e+05   5.8872800e+05   1.8770200e+05   1.5775500e+05   1.5560800e+05   1.7671500e+05   2.2871100e+05   2.1976800e+05   8.5832000e+04   1.1147600e+05   1.8965400e+05   2.0353400e+05   6.2307000e+04   0.0000000e+00   3.6909400e+05   4.2557700e+05   2.0068900e+05   1.6795600e+05   4.5941000e+05   4.9638700e+05   1.2305000e+05   1.6013800e+05   3.0096900e+05   3.6056700e+05
   7.2919300e+05   7.7430900e+05   7.0104200e+05   7.9808900e+05   4.9794500e+05   5.0455900e+05   9.7655700e+05   1.0755160e+06   4.6392000e+05   5.2034900e+05   4.8201500e+05   4.9404000e+05   5.5311300e+05   5.2614500e+05   5.5484000e+05   6.0285300e+05   4.9985800e+05   5.9793500e+05   5.9443600e+05   6.4432100e+05   3.9210200e+05   4.0455300e+05   7.7274700e+05   6.7963700e+05   4.3260900e+05   4.7965100e+05   4.5833900e+05   4.3752600e+05   5.3871700e+05   5.6771100e+05   6.2109500e+05   5.6643100e+05   7.4944800e+05   6.9827000e+05   4.4721400e+05   3.9682700e+05   4.9694000e+05   5.0152400e+05   5.2004900e+05   4.6681200e+05   3.8991200e+05   4.0495300e+05   6.7660000e+05   7.0742900e+05   6.8611400e+05   6.1368600e+05   6.5651800e+05   6.0234500e+05   5.5620200e+05   5.8759600e+05   6.9272300e+05   5.9855100e+05   4.4658900e+05   4.4557400e+05   5.9708700e+05   6.1343100e+05   7.0739500e+05   7.2725900e+05   5.6191500e+05   5.0239700e+05   6.5174300e+05   5.8521100e+05   4.5423600e+05   5.7062300e+05   4.8543100e+05   6.5233500e+05   9.1946000e+05   8.5469500e+05   4.6259100e+05   4.4978600e+05   4.4242400e+05   4.8735900e+05   5.2079700e+05   5.1319900e+05   3.6716800e+05   3.9119700e+05   4.8142100e+05   5.1688200e+05   3.6535800e+05   3.6909400e+05   0.0000000e+00   7.5864900e+05   4.9435500e+05   4.7263200e+05   7.4453300e+05   7.7513600e+05   4.5794000e+05   4.8723000e+05   6.2306900e+05   6.7891100e+05
   7.9652900e+05   8.1387500e+05   8.0492300e+05   8.7815700e+05   5.1639300e+05   5.3967400e+05   1.0133470e+06   1.1070260e+06   4.9199700e+05   5.7668900e+05   5.0633400e+05   4.9705300e+05   6.3374700e+05   6.0843300e+05   6.2398900e+05   6.1237800e+05   5.3183900e+05   6.1407700e+05   6.4892600e+05   6.8899700e+05   4.3063700e+05   4.5128500e+05   8.2999900e+05   7.1112400e+05   4.7648100e+05   5.2523100e+05   4.9057100e+05   4.9974800e+05   5.8439400e+05   6.1960200e+05   6.6406700e+05   6.1998700e+05   7.6454400e+05   7.2058900e+05   4.7236800e+05   4.3777000e+05   5.5700300e+05   5.6769400e+05   5.6807600e+05   5.2613200e+05   4.1453300e+05   4.0344400e+05   7.0056200e+05   7.0332300e+05   6.9507000e+05   6.7483900e+05   7.0699100e+05   6.8011600e+05   6.3839500e+05   6.5196100e+05   7.5002200e+05   6.3614400e+05   4.9088200e+05   5.0615900e+05   6.3297200e+05   6.8939300e+05   7.4733700e+05   7.8342000e+05   6.1364600e+05   5.8776700e+05   7.3094800e+05   6.6126000e+05   5.1269000e+05   6.3851700e+05   5.5240600e+05   6.8428900e+05   9.9808700e+05   9.7218500e+05   5.5840400e+05   5.1956500e+05   5.0486300e+05   5.4415500e+05   5.6360400e+05   6.1093800e+05   4.3877200e+05   4.4286800e+05   5.4796000e+05   5.5835200e+05   4.1353600e+05   4.2557700e+05   7.5864900e+05   0.0000000e+00   5.8824200e+05   5.6488600e+05   8.2792200e+05   8.6444800e+05   4.9161800e+05   5.4424100e+05   6.6575800e+05   7.2657200e+05
   5.6370600e+05   6.1815500e+05   5.8909000e+05   6.8504600e+05   3.0698300e+05   3.1718900e+05   7.6186900e+05   8.6574000e+05   2.6248300e+05   3.5103100e+05   2.9928900e+05   3.0187600e+05   4.1383500e+05   3.7915600e+05   3.7977300e+05   3.9991300e+05   3.1234100e+05   3.7738400e+05   4.1598300e+05   4.3568500e+05   1.9418400e+05   2.0857700e+05   5.6571900e+05   4.5978600e+05   2.6436300e+05   2.7492800e+05   2.4491500e+05   2.5425000e+05   3.4334700e+05   4.0898500e+05   3.9951000e+05   3.7221900e+05   5.5613800e+05   4.9270000e+05   2.6661500e+05   2.2321800e+05   3.1756800e+05   3.3776300e+05   3.0529800e+05   2.8790000e+05   1.8784700e+05   1.9868700e+05   4.9218200e+05   5.1805000e+05   4.9917400e+05   4.4421500e+05   4.6347000e+05   4.5375800e+05   4.0292400e+05   4.0661600e+05   5.2251200e+05   4.1829700e+05   2.6896200e+05   2.8636500e+05   4.2768700e+05   4.5516000e+05   5.2416800e+05   5.3886000e+05   3.7602600e+05   3.6010600e+05   4.6218000e+05   4.1211600e+05   2.8592200e+05   3.9624600e+05   3.1853800e+05   4.6069000e+05   7.0149100e+05   7.1580000e+05   2.8000700e+05   2.7166200e+05   2.8173300e+05   3.1752300e+05   3.7895500e+05   3.6845000e+05   2.3631400e+05   2.5741700e+05   3.2420400e+05   3.2287400e+05   2.0533300e+05   2.0068900e+05   4.9435500e+05   5.8824200e+05   0.0000000e+00   3.3824500e+05   5.9593100e+05   6.6369000e+05   2.5784000e+05   2.9838100e+05   4.1877900e+05   4.9865500e+05
   5.0311600e+05   5.7093000e+05   5.0469700e+05   5.9520900e+05   2.4885900e+05   2.7779200e+05   7.3972300e+05   8.6197500e+05   2.4936000e+05   3.1809900e+05   2.6273600e+05   2.7198800e+05   3.6636500e+05   3.2526100e+05   3.1250000e+05   3.8065200e+05   2.7570900e+05   3.3241600e+05   3.9619800e+05   4.2133700e+05   1.6536100e+05   1.8024000e+05   5.3828600e+05   4.6345300e+05   2.2933200e+05   2.5920900e+05   2.4893400e+05   2.4149600e+05   3.3595900e+05   3.9208300e+05   4.0469700e+05   3.2007500e+05   5.3027600e+05   4.8980300e+05   2.4180200e+05   1.9834800e+05   3.0830500e+05   2.7499400e+05   2.9044600e+05   2.7664100e+05   1.7873700e+05   1.8507800e+05   4.7214900e+05   5.1386000e+05   4.9949600e+05   4.5730200e+05   4.4665900e+05   4.1385400e+05   3.7149000e+05   3.8458700e+05   5.1456400e+05   3.6369900e+05   2.2561000e+05   2.4767900e+05   4.4027700e+05   4.4223000e+05   5.2446500e+05   5.0523000e+05   3.6394800e+05   3.2717900e+05   4.3886800e+05   3.9265000e+05   2.6734600e+05   3.7125400e+05   2.6921500e+05   4.5389800e+05   6.6863100e+05   7.0784000e+05   2.8659600e+05   2.8379000e+05   2.5195300e+05   2.9319900e+05   3.6811500e+05   3.6889700e+05   2.0276300e+05   2.1621200e+05   3.1187000e+05   2.8729400e+05   1.7835200e+05   1.6795600e+05   4.7263200e+05   5.6488600e+05   3.3824500e+05   0.0000000e+00   5.5568700e+05   6.2683200e+05   2.2274400e+05   2.6610000e+05   4.0354300e+05   4.5697500e+05
   7.8307200e+05   8.5860000e+05   7.8546200e+05   8.3002300e+05   5.0530500e+05   4.9426000e+05   9.6578700e+05   1.0962570e+06   4.7705200e+05   5.5706400e+05   5.2225600e+05   5.3978000e+05   6.2792100e+05   6.0748400e+05   6.1394100e+05   6.0853900e+05   5.3260800e+05   5.9689600e+05   6.3615400e+05   7.2348800e+05   4.7657300e+05   4.7277700e+05   8.4661000e+05   7.3704100e+05   5.3495400e+05   5.4038500e+05   5.0225900e+05   5.1220300e+05   6.2508200e+05   7.0339400e+05   7.1436500e+05   6.3905200e+05   8.2361200e+05   7.6574700e+05   5.0836400e+05   4.7064300e+05   5.8417000e+05   6.0601400e+05   5.9029500e+05   6.0476500e+05   5.0673200e+05   4.6218200e+05   7.3331800e+05   8.1010800e+05   7.7394000e+05   7.5418700e+05   7.6392000e+05   7.4036100e+05   6.9198000e+05   6.7821500e+05   8.2321400e+05   6.9238400e+05   5.3427000e+05   5.3557900e+05   7.3053700e+05   7.4236800e+05   8.0443200e+05   8.0780300e+05   6.8635800e+05   6.3020200e+05   7.4622000e+05   6.5714600e+05   5.7041900e+05   6.6665700e+05   5.7085700e+05   7.5218700e+05   1.0007090e+06   1.0070770e+06   5.5741600e+05   5.5666500e+05   5.4123000e+05   5.9193400e+05   6.5263700e+05   6.5639300e+05   4.8207800e+05   4.8718500e+05   5.6316700e+05   5.4905700e+05   4.4575400e+05   4.5941000e+05   7.4453300e+05   8.2792200e+05   5.9593100e+05   5.5568700e+05   0.0000000e+00   8.4566300e+05   4.6893300e+05   4.9537300e+05   6.6727600e+05   7.2918000e+05
   8.1010500e+05   9.0998500e+05   8.2323200e+05   9.1564300e+05   5.9761000e+05   6.1125100e+05   1.0591900e+06   1.1825820e+06   5.6119700e+05   6.6142200e+05   6.0995800e+05   6.2205800e+05   7.1398800e+05   6.7153000e+05   6.6358700e+05   7.1124100e+05   6.1997400e+05   6.7705000e+05   7.0583600e+05   7.9160600e+05   5.0730500e+05   5.1912200e+05   8.9287700e+05   7.8264200e+05   5.8345100e+05   6.4083200e+05   6.0973000e+05   6.0683400e+05   7.0175500e+05   7.5379700e+05   8.1149900e+05   6.9491800e+05   8.8961100e+05   8.4502800e+05   6.1286400e+05   5.6280800e+05   6.8215600e+05   6.9383200e+05   6.7917000e+05   6.3408300e+05   5.4983200e+05   5.4196900e+05   8.1500900e+05   8.5248200e+05   8.4712100e+05   8.1827400e+05   8.1666400e+05   7.8192500e+05   6.9998200e+05   7.2500000e+05   8.4754500e+05   7.5190100e+05   6.0063300e+05   6.1122800e+05   7.5958500e+05   7.8858700e+05   8.1826100e+05   8.7538700e+05   7.1131400e+05   6.4655000e+05   7.7981600e+05   7.0551500e+05   5.6868500e+05   6.6979100e+05   5.9308800e+05   7.6453700e+05   1.0340470e+06   1.0218660e+06   6.0221200e+05   5.8609300e+05   5.6509000e+05   6.0715000e+05   6.6151000e+05   6.8405100e+05   5.1689500e+05   5.1793300e+05   6.1047700e+05   6.1636900e+05   5.0259100e+05   4.9638700e+05   7.7513600e+05   8.6444800e+05   6.6369000e+05   6.2683200e+05   8.4566300e+05   0.0000000e+00   5.5454900e+05   5.7701000e+05   7.2828900e+05   7.9445500e+05
   4.4692300e+05   5.0624600e+05   4.5317700e+05   5.4238000e+05   2.2204100e+05   2.3354400e+05   6.6424700e+05   7.9993500e+05   2.1019900e+05   2.7788100e+05   2.3310700e+05   2.4639800e+05   3.1044100e+05   2.8558500e+05   2.8733100e+05   2.8158000e+05   2.1524200e+05   2.8488500e+05   3.2969600e+05   3.9982600e+05   1.3125500e+05   1.4401400e+05   5.2079800e+05   4.1266000e+05   1.9409000e+05   2.0510000e+05   1.9689700e+05   1.7247600e+05   2.9031800e+05   3.0359200e+05   3.4904600e+05   2.8775000e+05   4.7336800e+05   4.1618600e+05   1.6873700e+05   1.3430900e+05   2.3830500e+05   2.8268500e+05   2.2999100e+05   2.1127600e+05   1.4365200e+05   1.2854700e+05   4.0981000e+05   4.4902200e+05   4.1337500e+05   3.8977900e+05   3.7845500e+05   3.6008400e+05   3.2033900e+05   3.2462500e+05   4.8510300e+05   3.5459100e+05   1.7966500e+05   1.7262000e+05   3.0933800e+05   4.0574900e+05   4.3402600e+05   4.6617300e+05   3.0307700e+05   2.7158400e+05   4.2229600e+05   3.1584200e+05   1.9575400e+05   3.1542400e+05   2.1454400e+05   3.6038600e+05   6.5809200e+05   6.3075300e+05   2.3513700e+05   2.0524400e+05   1.7916700e+05   2.4081100e+05   2.7133500e+05   2.6916500e+05   1.4560300e+05   1.4582000e+05   2.2588100e+05   2.3861300e+05   1.1379000e+05   1.2305000e+05   4.5794000e+05   4.9161800e+05   2.5784000e+05   2.2274400e+05   4.6893300e+05   5.5454900e+05   0.0000000e+00   1.9278100e+05   3.2950000e+05   3.9858600e+05
   4.8707000e+05   5.4744800e+05   5.2999400e+05   6.1280900e+05   2.5373100e+05   2.6663700e+05   6.8902500e+05   8.3882300e+05   1.9333200e+05   2.8963600e+05   2.1472500e+05   2.4252800e+05   3.1692200e+05   3.0226700e+05   3.0922400e+05   2.9868600e+05   2.5756200e+05   3.2310100e+05   3.7203400e+05   4.2136300e+05   1.6815700e+05   1.7636000e+05   5.1249500e+05   4.1089900e+05   2.0215100e+05   2.2004200e+05   2.0317300e+05   1.8123100e+05   2.7735100e+05   3.3052000e+05   3.8873900e+05   3.5600400e+05   5.1580200e+05   4.8355300e+05   2.3684800e+05   1.7583300e+05   2.6775100e+05   3.1570700e+05   2.6925100e+05   2.6460700e+05   1.9317300e+05   1.7608600e+05   4.5048300e+05   4.6951400e+05   4.8013100e+05   4.2529300e+05   4.0268700e+05   4.2390400e+05   3.6973500e+05   3.9324200e+05   5.3498400e+05   4.1412700e+05   2.3450000e+05   2.3913600e+05   3.4732100e+05   4.1871700e+05   4.4565400e+05   4.8410100e+05   3.4858900e+05   3.1070000e+05   4.4888900e+05   3.4239200e+05   2.4076200e+05   3.7011800e+05   2.5934600e+05   3.9517700e+05   7.0800800e+05   6.3727700e+05   2.1408500e+05   2.1535300e+05   2.0958000e+05   2.8230000e+05   3.3701100e+05   3.4358600e+05   1.7661100e+05   1.7836000e+05   2.7442300e+05   3.0504900e+05   1.6412800e+05   1.6013800e+05   4.8723000e+05   5.4424100e+05   2.9838100e+05   2.6610000e+05   4.9537300e+05   5.7701000e+05   1.9278100e+05   0.0000000e+00   3.4113100e+05   4.4074200e+05
   6.4617900e+05   7.0221900e+05   6.2252200e+05   7.4429900e+05   4.0464400e+05   4.1666800e+05   8.0680600e+05   9.9539800e+05   3.4431900e+05   4.2647400e+05   3.6561000e+05   4.1457800e+05   5.0284600e+05   4.4266400e+05   4.6354200e+05   5.0330800e+05   4.2264100e+05   4.6376600e+05   5.0728200e+05   5.5392600e+05   2.8888900e+05   3.0370700e+05   7.0930100e+05   5.7924800e+05   4.1001400e+05   3.9346200e+05   3.9994700e+05   3.5900400e+05   4.3818400e+05   4.9394400e+05   5.2604600e+05   4.3978100e+05   6.2429300e+05   6.2089600e+05   3.5900600e+05   2.8068400e+05   4.1745400e+05   4.6413400e+05   4.2311000e+05   3.8384300e+05   3.0522200e+05   2.9831400e+05   5.8316300e+05   6.3601600e+05   6.0332300e+05   5.7215900e+05   5.5279300e+05   5.7380700e+05   4.9521600e+05   5.2976200e+05   6.6432000e+05   5.2234200e+05   3.5714000e+05   3.5444800e+05   5.1933100e+05   5.7163100e+05   6.1097800e+05   6.6007400e+05   5.0386300e+05   4.5127400e+05   5.9078700e+05   4.9830400e+05   3.7031100e+05   4.6036800e+05   3.9150400e+05   5.2790600e+05   8.2525900e+05   8.1825700e+05   3.8628100e+05   3.7653400e+05   3.9419000e+05   4.2649000e+05   4.8930800e+05   5.0032800e+05   3.1327900e+05   3.1158500e+05   4.0609100e+05   4.1852500e+05   2.8162000e+05   3.0096900e+05   6.2306900e+05   6.6575800e+05   4.1877900e+05   4.0354300e+05   6.6727600e+05   7.2828900e+05   3.2950000e+05   3.4113100e+05   0.0000000e+00   5.7695700e+05
   6.7553900e+05   7.3660600e+05   6.8960800e+05   7.7782200e+05   4.5178400e+05   4.5305600e+05   9.0139100e+05   1.0629220e+06   4.1878200e+05   4.8371800e+05   4.2159200e+05   4.6708600e+05   5.5311000e+05   5.0262300e+05   5.2561900e+05   5.3948500e+05   4.7727000e+05   5.2953300e+05   5.5076100e+05   6.2640900e+05   3.6829100e+05   3.8391500e+05   7.2101400e+05   6.2006800e+05   4.4159100e+05   4.7166700e+05   4.2181200e+05   4.2034800e+05   5.0517900e+05   5.7164400e+05   5.7654200e+05   5.1587000e+05   6.9508500e+05   6.6318700e+05   4.5874100e+05   3.7582900e+05   4.5999300e+05   4.9944100e+05   4.9790100e+05   4.8450100e+05   3.8628400e+05   3.5277000e+05   6.7604600e+05   7.3203400e+05   6.6118100e+05   6.5694800e+05   6.6194900e+05   6.5765700e+05   5.9204800e+05   6.1134500e+05   7.2717300e+05   5.8699000e+05   4.5349700e+05   4.9414300e+05   6.2389000e+05   6.6380700e+05   7.1372700e+05   7.2628500e+05   5.6383700e+05   5.3964900e+05   6.6969100e+05   5.9155700e+05   4.4868000e+05   5.5404300e+05   4.6357000e+05   6.2195100e+05   8.6157700e+05   9.0574500e+05   4.5710400e+05   4.3401200e+05   4.5074100e+05   4.8217000e+05   5.4632800e+05   5.7509900e+05   3.9760200e+05   3.9120900e+05   4.6872200e+05   4.8560200e+05   3.5987000e+05   3.6056700e+05   6.7891100e+05   7.2657200e+05   4.9865500e+05   4.5697500e+05   7.2918000e+05   7.9445500e+05   3.9858600e+05   4.4074200e+05   5.7695700e+05   0.0000000e+00
