# Supplementary material for: Autistic traits and individual brain differences: functional network efficiency reflects attentional and social impairments, structural nodal efficiencies index systemising and theory-of-mind skills
Source: Mol Autism. 2021 Jan 21;12:3. doi: 10.1186/s13229-020-00377-8 (PMC7818759; doi:10.1186/s13229-020-00377-8)
Supplement: Supplementary file 9 — Additional file 9. Brain-behaviour correlations. README file detailing data curation; AAL-90 region masks in NIfTI format; spreadseehts of Spearman correlations; code and data for the correlational analysis. [file 13229_2020_377_MOESM9_ESM.zip › Paul_Arora_et_al_data/Physiological/BBC/analysis/Diffusion_Analaysis/adj_matrixes/NOS_weighted/symmetric/connection_matrix_sym_aHU0250.txt]

   0.0000000e+00   5.6610100e+05   5.5206300e+05   6.2025500e+05   3.8582200e+05   3.6547600e+05   6.8409000e+05   6.9393600e+05   3.5715400e+05   3.8530600e+05   3.7515900e+05   3.8536300e+05   4.9397100e+05   4.6210600e+05   4.9120800e+05   4.8328400e+05   3.8495600e+05   4.1470100e+05   4.2640100e+05   4.7979200e+05   3.0286300e+05   3.0474900e+05   5.1737100e+05   4.6395200e+05   3.6894000e+05   3.7832900e+05   3.3698200e+05   3.2715700e+05   4.3376500e+05   4.4631800e+05   4.5991100e+05   4.0469400e+05   5.4059500e+05   5.8407600e+05   3.4297700e+05   3.3546000e+05   4.2060200e+05   4.3485900e+05   4.0839900e+05   4.0001300e+05   3.1038800e+05   2.9817700e+05   6.6913400e+05   5.6510100e+05   5.7712800e+05   5.3919800e+05   5.4934200e+05   5.5176300e+05   4.7846500e+05   5.1245100e+05   6.5996300e+05   4.7584600e+05   3.7447200e+05   3.6775300e+05   5.0706800e+05   5.1502300e+05   5.8820500e+05   6.1286200e+05   4.9990600e+05   4.8597400e+05   5.4674800e+05   4.6448900e+05   3.7005900e+05   4.2639900e+05   3.9506200e+05   4.6547100e+05   7.5302500e+05   7.9241700e+05   4.2511200e+05   4.0034300e+05   3.5571100e+05   3.7102100e+05   4.7564000e+05   4.3932400e+05   3.5326100e+05   3.3883600e+05   4.1909400e+05   3.9650100e+05   2.9342300e+05   3.0165800e+05   5.5832100e+05   5.8422700e+05   4.3158300e+05   4.2806400e+05   6.1516600e+05   6.2275400e+05   3.6295300e+05   3.9789200e+05   4.7677800e+05   4.9286400e+05
   5.6610100e+05   0.0000000e+00   5.5624400e+05   6.5681500e+05   3.9997600e+05   3.5447700e+05   7.0064000e+05   7.0324700e+05   3.9021000e+05   4.4258800e+05   3.8871700e+05   3.7244900e+05   5.1045200e+05   4.5565800e+05   5.1800700e+05   5.1619400e+05   4.2380500e+05   4.6346300e+05   4.8751600e+05   5.1263500e+05   3.4472200e+05   3.4206200e+05   5.3657500e+05   5.1319500e+05   4.0515300e+05   4.1428800e+05   3.7644000e+05   3.7292000e+05   4.7036000e+05   5.4975300e+05   4.9595500e+05   4.7112400e+05   6.0114200e+05   6.4218700e+05   3.6953100e+05   3.8157400e+05   4.5278400e+05   4.7315800e+05   4.4752800e+05   4.0342300e+05   3.4778200e+05   3.5872900e+05   7.4762900e+05   6.3550600e+05   6.5296100e+05   6.5200600e+05   6.2173400e+05   6.1581100e+05   5.6255400e+05   5.5307400e+05   7.0768200e+05   5.3315400e+05   4.2456700e+05   4.3084900e+05   6.1528300e+05   5.9094400e+05   6.5196100e+05   6.4458600e+05   5.3053100e+05   5.1012600e+05   5.4877500e+05   5.0270800e+05   4.1557400e+05   4.7482900e+05   4.1343100e+05   5.0986300e+05   7.7925500e+05   8.0931400e+05   4.5078700e+05   4.1195000e+05   3.8830300e+05   4.0385600e+05   4.4155900e+05   4.7098400e+05   3.4529700e+05   3.4709500e+05   4.3584500e+05   4.2498400e+05   3.0368600e+05   3.2252600e+05   5.5367600e+05   5.9852800e+05   4.3583600e+05   4.6225300e+05   6.3858700e+05   6.5744100e+05   3.7529100e+05   4.0543300e+05   5.0284100e+05   5.0721300e+05
   5.5206300e+05   5.5624400e+05   0.0000000e+00   5.8422200e+05   3.8560700e+05   3.4850400e+05   6.7479200e+05   6.4690400e+05   3.2870400e+05   4.0340400e+05   3.5837900e+05   4.0410400e+05   4.7903100e+05   4.1949100e+05   4.7082000e+05   4.6281500e+05   3.8200100e+05   4.3563700e+05   4.6723200e+05   5.0723900e+05   3.1907700e+05   3.5384600e+05   5.3779300e+05   4.5571200e+05   3.5187100e+05   3.8234400e+05   3.6022900e+05   3.6123600e+05   4.2867400e+05   4.7934500e+05   4.2903300e+05   4.1792200e+05   5.6790800e+05   6.0264100e+05   3.4947300e+05   3.6566000e+05   4.2190800e+05   3.9502200e+05   4.2512400e+05   3.8256400e+05   3.2648400e+05   3.3184800e+05   7.1200200e+05   5.9512300e+05   5.9793900e+05   5.8581400e+05   5.3394800e+05   5.2989700e+05   4.9267200e+05   4.6915800e+05   6.1181100e+05   4.7024100e+05   3.7718400e+05   3.8611700e+05   5.5592200e+05   5.2208100e+05   5.6523400e+05   5.7566700e+05   4.6990500e+05   4.6467200e+05   5.3702300e+05   4.7928200e+05   3.8274100e+05   4.5626200e+05   4.1316100e+05   4.8202200e+05   7.0939400e+05   8.0844900e+05   3.7291800e+05   3.6574600e+05   3.5154500e+05   4.0260400e+05   4.0890500e+05   4.3583600e+05   2.8512000e+05   2.9492100e+05   4.1503200e+05   3.8318500e+05   2.7965800e+05   2.9517600e+05   5.3220800e+05   5.5410500e+05   4.0288500e+05   4.4226500e+05   5.6501700e+05   6.0583700e+05   3.4817200e+05   4.0353600e+05   4.7888500e+05   4.7470900e+05
   6.2025500e+05   6.5681500e+05   5.8422200e+05   0.0000000e+00   4.5456500e+05   4.3052800e+05   7.0962900e+05   7.2532600e+05   4.3187100e+05   4.4919600e+05   4.3353300e+05   4.6459200e+05   5.6599700e+05   4.5777600e+05   5.2296200e+05   5.1959100e+05   4.6120900e+05   4.9993500e+05   5.2343100e+05   5.9079900e+05   3.8645000e+05   3.7720100e+05   5.4445200e+05   5.3296300e+05   4.2985800e+05   4.6132500e+05   4.5828100e+05   4.2536600e+05   4.9381200e+05   5.0224800e+05   5.2836800e+05   4.9057800e+05   6.2132900e+05   6.6615900e+05   4.1262600e+05   4.1051000e+05   5.0908400e+05   4.7174400e+05   4.7595400e+05   4.4908000e+05   4.1862900e+05   4.1847600e+05   7.8145900e+05   6.8613000e+05   6.5443800e+05   6.2193700e+05   6.0291100e+05   6.0860600e+05   5.6904000e+05   5.6996600e+05   7.0354600e+05   5.3189000e+05   4.6633100e+05   4.2340100e+05   5.9835500e+05   5.8503800e+05   6.2973900e+05   6.9373400e+05   5.5663000e+05   4.9780600e+05   5.8927800e+05   5.4207000e+05   4.4387100e+05   5.4614800e+05   4.6826600e+05   5.2257700e+05   7.5824400e+05   8.9922700e+05   4.5623200e+05   4.6603900e+05   4.3126200e+05   4.5066400e+05   5.0854700e+05   5.1473100e+05   3.9145000e+05   3.7195500e+05   4.3463200e+05   4.5641000e+05   3.5742000e+05   3.6533800e+05   5.9703800e+05   6.4407100e+05   4.8932800e+05   4.7100500e+05   6.5578200e+05   6.9608000e+05   4.1931400e+05   4.4145100e+05   5.5553200e+05   5.8867800e+05
   3.8582200e+05   3.9997600e+05   3.8560700e+05   4.5456500e+05   0.0000000e+00   2.3025400e+05   5.1695500e+05   5.2857600e+05   2.2004300e+05   2.7107400e+05   2.3590700e+05   2.2270800e+05   3.5098800e+05   2.5613500e+05   3.1301200e+05   2.9967900e+05   2.2987500e+05   2.7244400e+05   2.9134400e+05   3.7121300e+05   1.6912600e+05   1.8014300e+05   3.7946700e+05   3.3504000e+05   2.2058200e+05   2.2555600e+05   1.9229300e+05   1.9649300e+05   2.8471400e+05   2.9622800e+05   3.1134900e+05   2.6044800e+05   4.1139300e+05   4.4581000e+05   1.8276900e+05   2.0124600e+05   2.6864500e+05   2.7994600e+05   2.6386400e+05   2.4426500e+05   1.6963700e+05   1.3002800e+05   5.5840000e+05   4.4636400e+05   4.3324400e+05   4.3012600e+05   3.5707600e+05   3.8172400e+05   3.4438700e+05   3.0867200e+05   4.2468400e+05   2.7094300e+05   2.5358700e+05   2.2249400e+05   3.7389700e+05   3.6913800e+05   4.3918600e+05   4.7532300e+05   3.2730900e+05   3.0538600e+05   3.7511400e+05   3.3658100e+05   2.4768900e+05   2.7923100e+05   2.4737700e+05   3.1022800e+05   6.0334700e+05   6.5080800e+05   2.4001400e+05   2.4461500e+05   2.1415000e+05   2.2141700e+05   2.8291700e+05   2.9240200e+05   1.6202200e+05   1.6014700e+05   2.7247900e+05   2.6601300e+05   1.4981600e+05   1.4228000e+05   3.8176900e+05   4.5822700e+05   2.9861200e+05   2.7788500e+05   4.0944600e+05   4.8932600e+05   2.1458700e+05   2.3249200e+05   3.5718500e+05   3.4217000e+05
   3.6547600e+05   3.5447700e+05   3.4850400e+05   4.3052800e+05   2.3025400e+05   0.0000000e+00   4.9363300e+05   5.0158900e+05   2.0141200e+05   2.4685900e+05   2.2322600e+05   2.1560600e+05   3.2079800e+05   2.5069300e+05   2.8112800e+05   2.8535900e+05   2.2026500e+05   2.6350000e+05   2.4713000e+05   3.3949100e+05   1.5833200e+05   1.2975600e+05   3.3565700e+05   3.0216500e+05   1.5993100e+05   1.8958200e+05   1.9095200e+05   1.6959500e+05   2.3874500e+05   2.6786500e+05   3.0441800e+05   2.4171600e+05   3.7361300e+05   4.1819200e+05   1.6366500e+05   1.6084100e+05   2.5803200e+05   2.7149800e+05   2.1110400e+05   2.2455600e+05   1.5378600e+05   1.2487800e+05   5.3507500e+05   4.6350100e+05   4.3184700e+05   4.1699400e+05   3.6407000e+05   3.6131900e+05   3.3444700e+05   3.0403500e+05   4.0973300e+05   2.7050600e+05   2.2172100e+05   2.0767400e+05   3.5991700e+05   3.4689700e+05   4.1998100e+05   4.1938200e+05   3.1292200e+05   2.9502900e+05   3.6267600e+05   3.0288100e+05   2.1986600e+05   2.8985700e+05   2.3314300e+05   3.0002900e+05   5.9860700e+05   6.0755200e+05   2.0430500e+05   2.2202700e+05   1.9314200e+05   2.0156600e+05   2.5452500e+05   2.6951300e+05   1.6723600e+05   1.6830000e+05   2.3869000e+05   2.5939000e+05   1.4315100e+05   1.3110600e+05   3.6599700e+05   4.0634400e+05   2.5964400e+05   2.3888800e+05   3.7066300e+05   4.4258600e+05   1.8568600e+05   2.0043400e+05   3.2730100e+05   3.2047300e+05
   6.8409000e+05   7.0064000e+05   6.7479200e+05   7.0962900e+05   5.1695500e+05   4.9363300e+05   0.0000000e+00   8.1551400e+05   5.0990400e+05   5.5219000e+05   5.1072500e+05   5.0491600e+05   5.9357000e+05   5.4150500e+05   5.5970500e+05   5.7600700e+05   5.2618600e+05   5.8327500e+05   5.7183200e+05   6.3246200e+05   4.2407800e+05   4.5905400e+05   6.1023100e+05   5.8048200e+05   4.6716500e+05   4.8984500e+05   4.7639600e+05   4.4059300e+05   5.1477700e+05   5.4361600e+05   5.6670500e+05   5.6564400e+05   6.6182600e+05   6.9441900e+05   4.3532800e+05   4.3099000e+05   5.4398000e+05   5.3798800e+05   5.0547500e+05   4.9428800e+05   4.1518500e+05   3.8003100e+05   8.1195800e+05   7.2776200e+05   7.1148600e+05   6.7337400e+05   6.3460200e+05   6.4072800e+05   6.2830900e+05   5.8408900e+05   7.5008700e+05   5.2724900e+05   4.8681000e+05   4.6656800e+05   6.3793700e+05   6.3533600e+05   6.8516600e+05   6.9908300e+05   5.9050400e+05   5.7647100e+05   5.9572300e+05   5.4591400e+05   4.4858700e+05   5.5936500e+05   5.4515500e+05   5.9486700e+05   8.9289000e+05   9.1830500e+05   5.3397100e+05   5.3996800e+05   4.8710400e+05   5.2474300e+05   5.4422800e+05   5.7316300e+05   4.0975700e+05   4.0684600e+05   5.2587100e+05   5.3153700e+05   4.2639600e+05   4.3115900e+05   6.7834400e+05   6.9238200e+05   5.9837600e+05   5.5701600e+05   7.1201000e+05   7.5185300e+05   5.0291400e+05   4.9142100e+05   6.0355200e+05   6.4142300e+05
   6.9393600e+05   7.0324700e+05   6.4690400e+05   7.2532600e+05   5.2857600e+05   5.0158900e+05   8.1551400e+05   0.0000000e+00   5.0370100e+05   5.3143600e+05   5.3128500e+05   5.3713000e+05   6.4936400e+05   5.5467700e+05   5.9276500e+05   5.8328500e+05   5.2616000e+05   5.7506900e+05   5.8251000e+05   6.5404600e+05   4.6617300e+05   4.2597100e+05   6.2722700e+05   5.7228800e+05   5.0065100e+05   4.9767600e+05   4.8738300e+05   4.7289200e+05   5.2112200e+05   5.4976000e+05   5.4858100e+05   5.4514600e+05   6.4173400e+05   6.8524200e+05   4.7545400e+05   4.7761400e+05   5.3892100e+05   5.6259300e+05   5.1884700e+05   5.0171000e+05   4.4423100e+05   3.9879000e+05   7.8956000e+05   7.3824100e+05   7.0321000e+05   7.2464700e+05   6.4636400e+05   6.8962700e+05   6.1001900e+05   5.7761500e+05   7.3353500e+05   5.3500400e+05   4.9907000e+05   4.6987300e+05   6.8044100e+05   6.2036100e+05   6.8361900e+05   7.0527700e+05   5.8677600e+05   5.5684300e+05   5.8777800e+05   5.4958400e+05   4.7417400e+05   5.7038900e+05   5.0895900e+05   5.7235500e+05   8.4290800e+05   8.9772500e+05   5.1095500e+05   5.1285200e+05   4.5986900e+05   4.8413400e+05   5.2093100e+05   5.5008200e+05   4.3609700e+05   4.4214200e+05   5.2352900e+05   5.4760300e+05   4.2915400e+05   4.1837400e+05   6.4963100e+05   6.5049200e+05   5.2513800e+05   5.3413500e+05   7.1865600e+05   7.8369800e+05   4.7447400e+05   5.2332000e+05   6.0856700e+05   6.3425300e+05
   3.5715400e+05   3.9021000e+05   3.2870400e+05   4.3187100e+05   2.2004300e+05   2.0141200e+05   5.0990400e+05   5.0370100e+05   0.0000000e+00   2.1806800e+05   1.8745300e+05   2.1119500e+05   3.1967300e+05   2.6458600e+05   2.6631200e+05   2.8165000e+05   2.1451800e+05   2.5716400e+05   2.7748000e+05   3.3728600e+05   1.5444700e+05   1.4247300e+05   3.2898000e+05   2.9018400e+05   2.0658300e+05   2.1663400e+05   1.7016300e+05   1.5508400e+05   2.5997300e+05   2.8707900e+05   2.7498200e+05   2.5466300e+05   3.9041900e+05   4.1084700e+05   1.6778500e+05   1.8022500e+05   2.6051800e+05   2.4069300e+05   2.3044500e+05   2.1014200e+05   1.5160500e+05   1.2941800e+05   5.2997400e+05   4.3765700e+05   4.3440800e+05   4.2442600e+05   3.5748200e+05   3.8659700e+05   3.0312400e+05   3.0063500e+05   4.4016200e+05   2.8358900e+05   2.2099800e+05   2.0617800e+05   3.7691000e+05   3.5360100e+05   3.8615300e+05   4.1733700e+05   3.1312900e+05   2.8594300e+05   3.6095700e+05   2.9583800e+05   1.8007200e+05   2.7110400e+05   2.1742700e+05   3.0676700e+05   5.6453200e+05   6.2195000e+05   2.2706300e+05   2.0480000e+05   1.7340900e+05   2.3300600e+05   2.7540200e+05   2.7957900e+05   1.3969300e+05   1.3368700e+05   2.3670200e+05   2.4171800e+05   1.3788700e+05   1.2595900e+05   3.7703700e+05   3.7048300e+05   2.6945800e+05   2.4110800e+05   4.1801100e+05   4.7680100e+05   1.8313600e+05   2.0324700e+05   3.0532100e+05   3.3437200e+05
   3.8530600e+05   4.4258800e+05   4.0340400e+05   4.4919600e+05   2.7107400e+05   2.4685900e+05   5.5219000e+05   5.3143600e+05   2.1806800e+05   0.0000000e+00   2.2043200e+05   2.5505200e+05   3.5231000e+05   3.1677100e+05   3.2476500e+05   3.1055200e+05   2.0834300e+05   2.8864500e+05   3.0543700e+05   3.9756000e+05   1.8133300e+05   1.7867400e+05   3.3936100e+05   3.0747300e+05   2.2604900e+05   2.2349200e+05   2.0682800e+05   1.7544900e+05   2.5298000e+05   3.1217700e+05   3.2459800e+05   2.9090900e+05   4.1599600e+05   4.3059500e+05   1.8987300e+05   1.8416200e+05   2.7872500e+05   2.9645000e+05   2.6819200e+05   2.4003900e+05   1.6416000e+05   1.6711400e+05   5.8445000e+05   4.6904900e+05   4.6045400e+05   4.3292500e+05   3.9804100e+05   4.2519000e+05   3.7937600e+05   3.5954000e+05   5.0419800e+05   3.3009400e+05   2.5836500e+05   2.5095200e+05   4.0797200e+05   3.7693600e+05   4.3812600e+05   4.5202800e+05   3.3766900e+05   3.4072800e+05   3.6722900e+05   3.3341200e+05   2.3430500e+05   2.8922700e+05   2.4271000e+05   3.2528800e+05   5.6046700e+05   6.5617600e+05   2.5228600e+05   2.2581600e+05   2.1165800e+05   2.5543300e+05   2.9350900e+05   3.2923900e+05   1.8169100e+05   1.8295800e+05   2.6343900e+05   2.6156000e+05   1.5680200e+05   1.5823800e+05   4.1649400e+05   3.8664500e+05   2.9077900e+05   2.7699300e+05   4.3559900e+05   5.1516900e+05   2.3695200e+05   2.5963900e+05   3.5697400e+05   3.8308900e+05
   3.7515900e+05   3.8871700e+05   3.5837900e+05   4.3353300e+05   2.3590700e+05   2.2322600e+05   5.1072500e+05   5.3128500e+05   1.8745300e+05   2.2043200e+05   0.0000000e+00   2.2005900e+05   3.1071100e+05   2.8611000e+05   2.6748700e+05   2.9439300e+05   2.1160000e+05   2.5500200e+05   2.9226000e+05   3.2118100e+05   1.4040800e+05   1.4184900e+05   3.3730500e+05   2.9553100e+05   1.8599800e+05   2.0142200e+05   1.7473500e+05   1.6441000e+05   2.3116900e+05   2.7452100e+05   3.0997000e+05   2.6169000e+05   3.9106100e+05   4.3672600e+05   1.7733500e+05   1.7877000e+05   2.4069300e+05   2.3715500e+05   2.4340400e+05   2.3991600e+05   1.6260600e+05   1.2760700e+05   5.6477000e+05   4.5165200e+05   4.1836400e+05   4.0096700e+05   3.5700000e+05   3.9173700e+05   3.2893600e+05   3.0500700e+05   4.3400800e+05   2.9286500e+05   2.2728600e+05   2.0037300e+05   3.5867600e+05   3.6035700e+05   4.2464300e+05   4.1233100e+05   2.9710500e+05   2.7265100e+05   3.4449400e+05   2.8290600e+05   1.7739500e+05   2.7358300e+05   2.3002600e+05   3.0718300e+05   5.4952800e+05   6.3033900e+05   2.0092500e+05   2.1901500e+05   1.6022900e+05   2.0091400e+05   2.7179000e+05   2.9686100e+05   1.6426300e+05   1.4378300e+05   2.4908700e+05   2.4551700e+05   1.2816100e+05   1.2377400e+05   3.5940600e+05   3.7610500e+05   2.6514700e+05   2.4481100e+05   4.2780900e+05   4.7568000e+05   1.7762000e+05   1.9857800e+05   3.3395500e+05   3.4489000e+05
   3.8536300e+05   3.7244900e+05   4.0410400e+05   4.6459200e+05   2.2270800e+05   2.1560600e+05   5.0491600e+05   5.3713000e+05   2.1119500e+05   2.5505200e+05   2.2005900e+05   0.0000000e+00   3.4247600e+05   2.7473600e+05   3.1624300e+05   3.1583600e+05   2.1624600e+05   2.7351100e+05   2.9896200e+05   3.5616100e+05   1.7312100e+05   1.6728200e+05   3.5153700e+05   2.9867000e+05   1.9267000e+05   2.0518900e+05   2.0983600e+05   1.8980300e+05   2.7383600e+05   3.0451600e+05   2.9060200e+05   2.7502900e+05   3.9530100e+05   4.5175000e+05   1.9747000e+05   1.7038400e+05   2.5848500e+05   2.6615700e+05   2.6093200e+05   2.4997200e+05   1.8908300e+05   1.4866800e+05   5.6817800e+05   4.7616800e+05   4.7054900e+05   4.0948100e+05   3.8399200e+05   4.1178800e+05   3.7834900e+05   3.2389000e+05   4.4311400e+05   2.9289100e+05   2.3822600e+05   2.0684200e+05   3.5917700e+05   3.8170600e+05   4.4500300e+05   4.3233400e+05   3.4052200e+05   2.8267500e+05   3.5532700e+05   3.0615800e+05   2.0980800e+05   2.6699000e+05   2.2023200e+05   3.1255700e+05   5.9559600e+05   6.6761300e+05   2.1586700e+05   2.1290100e+05   1.7765300e+05   2.2844000e+05   2.9439500e+05   2.9692700e+05   1.9013100e+05   1.7028700e+05   2.7507900e+05   2.6597600e+05   1.2754300e+05   1.2661300e+05   3.6265500e+05   3.9307100e+05   2.9171000e+05   2.7343900e+05   4.3274400e+05   4.8634800e+05   1.8608600e+05   2.1919800e+05   3.5793100e+05   3.4823100e+05
   4.9397100e+05   5.1045200e+05   4.7903100e+05   5.6599700e+05   3.5098800e+05   3.2079800e+05   5.9357000e+05   6.4936400e+05   3.1967300e+05   3.5231000e+05   3.1071100e+05   3.4247600e+05   0.0000000e+00   3.3974200e+05   4.0844100e+05   4.0287100e+05   3.2675100e+05   3.4928100e+05   4.0505400e+05   4.5951800e+05   2.6871100e+05   2.6911600e+05   4.6797200e+05   4.1137800e+05   2.9708600e+05   3.0713000e+05   2.9451800e+05   2.7778700e+05   3.6340000e+05   3.8651500e+05   3.8191000e+05   3.6575300e+05   4.8701300e+05   4.9886000e+05   2.7157200e+05   2.5697700e+05   3.7832200e+05   3.3382000e+05   3.7877500e+05   3.5785100e+05   2.9796100e+05   2.5343400e+05   6.7836000e+05   5.8360900e+05   5.8708800e+05   5.3057700e+05   4.8430900e+05   4.6790800e+05   4.2533400e+05   4.0659700e+05   5.6633400e+05   3.9752200e+05   3.3026500e+05   3.4339300e+05   5.0050700e+05   4.9809000e+05   5.3926300e+05   5.3208200e+05   4.1388800e+05   4.1489400e+05   4.7831100e+05   4.2540300e+05   3.5104000e+05   4.0034900e+05   3.4038500e+05   4.6126300e+05   6.8306600e+05   7.6802000e+05   3.2383600e+05   3.2478800e+05   3.0503500e+05   3.4242100e+05   3.9500200e+05   4.0772300e+05   3.0004100e+05   2.6493200e+05   3.6205000e+05   3.6950500e+05   2.6299900e+05   2.5657600e+05   5.0074900e+05   5.0718900e+05   3.9222100e+05   3.6242900e+05   5.2804000e+05   5.7026100e+05   2.7895100e+05   3.2225000e+05   4.3884400e+05   4.3342500e+05
   4.6210600e+05   4.5565800e+05   4.1949100e+05   4.5777600e+05   2.5613500e+05   2.5069300e+05   5.4150500e+05   5.5467700e+05   2.6458600e+05   3.1677100e+05   2.8611000e+05   2.7473600e+05   3.3974200e+05   0.0000000e+00   3.3597000e+05   3.4781300e+05   2.7407400e+05   3.0173900e+05   3.4761100e+05   3.9736200e+05   2.3011000e+05   1.9578500e+05   3.6982500e+05   3.4026800e+05   2.3803200e+05   2.5865600e+05   2.4112100e+05   2.2614600e+05   3.1783500e+05   3.6239400e+05   3.3879100e+05   3.1666900e+05   4.1835900e+05   4.2621200e+05   2.0577200e+05   1.9507100e+05   2.9987300e+05   2.9833700e+05   3.1439700e+05   2.9933800e+05   2.2367500e+05   2.0701500e+05   5.5669800e+05   4.9293000e+05   4.7213300e+05   4.3510300e+05   4.0667300e+05   4.2107200e+05   3.9073900e+05   3.6731800e+05   5.0247700e+05   3.3592000e+05   2.9164500e+05   2.7009500e+05   3.9924800e+05   3.9707600e+05   4.8139000e+05   4.8677900e+05   3.6213400e+05   3.7683800e+05   3.9603100e+05   3.6537700e+05   2.7637700e+05   3.3373000e+05   2.8248600e+05   3.7513900e+05   6.2568200e+05   6.9962900e+05   2.7590500e+05   2.6575300e+05   2.5948300e+05   2.7499000e+05   3.4497300e+05   3.6614000e+05   2.3287400e+05   2.3107800e+05   3.0689100e+05   3.1272300e+05   1.9049000e+05   1.7873100e+05   4.1856800e+05   4.3384400e+05   2.9583800e+05   3.0495700e+05   4.7929900e+05   5.3512400e+05   2.4327700e+05   3.1791500e+05   4.3858900e+05   4.4166800e+05
   4.9120800e+05   5.1800700e+05   4.7082000e+05   5.2296200e+05   3.1301200e+05   2.8112800e+05   5.5970500e+05   5.9276500e+05   2.6631200e+05   3.2476500e+05   2.6748700e+05   3.1624300e+05   4.0844100e+05   3.3597000e+05   0.0000000e+00   3.6629900e+05   3.0392400e+05   3.2886700e+05   3.7235900e+05   4.2117200e+05   2.4300500e+05   2.1075200e+05   4.1390700e+05   3.8960600e+05   2.6685300e+05   3.0708000e+05   2.8628300e+05   2.3196100e+05   3.2912700e+05   3.8138100e+05   3.5336500e+05   3.7387300e+05   4.4812900e+05   4.9431500e+05   2.8661200e+05   2.8895600e+05   3.2977100e+05   3.1848500e+05   2.9084800e+05   2.7156800e+05   2.0787700e+05   2.2637800e+05   6.2717500e+05   5.4123100e+05   4.8714900e+05   4.8480400e+05   4.2227400e+05   4.4073300e+05   3.9538800e+05   3.8776800e+05   5.2347100e+05   3.7810900e+05   2.8682900e+05   2.7231300e+05   4.2949400e+05   4.1787100e+05   5.1794900e+05   4.8895800e+05   3.7152100e+05   3.6820500e+05   3.8672800e+05   3.7954200e+05   2.8238600e+05   3.6214500e+05   2.9275900e+05   3.8054800e+05   6.2741600e+05   7.5252300e+05   3.1604700e+05   2.8686100e+05   2.4859900e+05   2.7915100e+05   3.4199700e+05   4.0416600e+05   2.7223600e+05   2.7041600e+05   3.2846400e+05   3.3035300e+05   2.2856400e+05   2.3688100e+05   5.0043200e+05   4.9312200e+05   3.5989500e+05   3.9129200e+05   5.1001300e+05   5.5799000e+05   2.8060800e+05   3.1795700e+05   4.2802800e+05   4.5764500e+05
   4.8328400e+05   5.1619400e+05   4.6281500e+05   5.1959100e+05   2.9967900e+05   2.8535900e+05   5.7600700e+05   5.8328500e+05   2.8165000e+05   3.1055200e+05   2.9439300e+05   3.1583600e+05   4.0287100e+05   3.4781300e+05   3.6629900e+05   0.0000000e+00   2.9978400e+05   3.4141000e+05   3.6631600e+05   4.1525700e+05   2.4121000e+05   2.1992400e+05   3.7659200e+05   3.5484400e+05   2.5505000e+05   2.8497500e+05   2.9521800e+05   2.6456100e+05   3.6072300e+05   3.9911800e+05   3.8232100e+05   3.7230300e+05   4.6807700e+05   4.8805500e+05   2.4903800e+05   2.4208900e+05   3.4390500e+05   3.6050300e+05   3.4909200e+05   3.1761300e+05   2.1254600e+05   2.1754400e+05   5.8152200e+05   5.3147300e+05   4.9909200e+05   4.8603100e+05   4.7473000e+05   4.8294700e+05   4.2074000e+05   3.6215100e+05   4.9889200e+05   3.6341600e+05   2.8571200e+05   2.7163700e+05   4.5114600e+05   4.4181700e+05   5.1272800e+05   4.9278200e+05   3.5718200e+05   3.6128100e+05   4.2817400e+05   3.9710200e+05   2.7115000e+05   3.5635300e+05   3.2576000e+05   4.0510100e+05   6.4950400e+05   7.1557800e+05   2.7823600e+05   2.9397100e+05   2.3124500e+05   2.8210000e+05   3.5596400e+05   3.6731200e+05   2.5915900e+05   2.6138200e+05   3.4173800e+05   3.5083200e+05   2.1846200e+05   2.0208900e+05   4.4760700e+05   4.4902000e+05   3.6641100e+05   3.3791300e+05   4.8543900e+05   5.5438000e+05   2.5342200e+05   2.8641700e+05   3.7576200e+05   4.2202500e+05
   3.8495600e+05   4.2380500e+05   3.8200100e+05   4.6120900e+05   2.2987500e+05   2.2026500e+05   5.2618600e+05   5.2616000e+05   2.1451800e+05   2.0834300e+05   2.1160000e+05   2.1624600e+05   3.2675100e+05   2.7407400e+05   3.0392400e+05   2.9978400e+05   0.0000000e+00   2.6378900e+05   2.9092200e+05   3.2770800e+05   1.4582100e+05   1.5424000e+05   3.4066600e+05   3.0581700e+05   2.0148400e+05   2.1574600e+05   1.9342200e+05   1.7493600e+05   2.7796800e+05   2.6930000e+05   2.7873700e+05   2.7261400e+05   4.1414500e+05   4.1638800e+05   1.7060100e+05   1.7083800e+05   2.8860400e+05   2.4637100e+05   2.5824900e+05   2.0421100e+05   1.5022000e+05   1.1557100e+05   5.7212200e+05   4.8182200e+05   4.3669100e+05   3.7447200e+05   3.5130400e+05   3.6560600e+05   3.4137600e+05   2.8773400e+05   4.4113100e+05   2.7372200e+05   2.0949100e+05   1.9224000e+05   3.5639400e+05   3.4091500e+05   4.3725300e+05   4.2346800e+05   2.8789700e+05   2.7682800e+05   3.5944400e+05   3.0476200e+05   1.6904800e+05   2.5571300e+05   2.3189000e+05   3.2375000e+05   5.4093400e+05   6.2193200e+05   2.0162500e+05   1.9433700e+05   1.8195500e+05   2.2864000e+05   2.6705300e+05   2.9305500e+05   1.5965400e+05   1.4938800e+05   2.4467300e+05   2.2556300e+05   1.2342700e+05   1.1885800e+05   3.7660800e+05   3.6751700e+05   2.7105500e+05   2.3433200e+05   4.4466200e+05   4.5670000e+05   1.9083800e+05   2.1769300e+05   3.0386900e+05   3.2053600e+05
   4.1470100e+05   4.6346300e+05   4.3563700e+05   4.9993500e+05   2.7244400e+05   2.6350000e+05   5.8327500e+05   5.7506900e+05   2.5716400e+05   2.8864500e+05   2.5500200e+05   2.7351100e+05   3.4928100e+05   3.0173900e+05   3.2886700e+05   3.4141000e+05   2.6378900e+05   0.0000000e+00   3.5474500e+05   3.9847800e+05   1.9480700e+05   1.8939700e+05   3.6373900e+05   3.4265000e+05   2.4289100e+05   2.2936200e+05   2.0476400e+05   2.1706500e+05   3.1156900e+05   3.3485500e+05   3.0802900e+05   3.1583500e+05   4.2654400e+05   4.4347200e+05   2.1635300e+05   2.3167000e+05   3.0867300e+05   2.7638700e+05   2.8261000e+05   2.8762300e+05   1.9901600e+05   1.7638600e+05   5.8606600e+05   5.0361500e+05   4.7065900e+05   4.1319000e+05   3.7485200e+05   4.2407600e+05   3.6383500e+05   3.4716000e+05   4.9254400e+05   3.2471700e+05   2.5432800e+05   2.3417700e+05   4.1115500e+05   3.5661900e+05   4.0860800e+05   4.6034700e+05   2.8983400e+05   3.1245800e+05   3.6531900e+05   3.3778700e+05   2.2719800e+05   3.1617500e+05   2.7156500e+05   3.4050000e+05   6.0998500e+05   6.8541300e+05   2.3770400e+05   2.2434800e+05   2.1648200e+05   2.5643100e+05   3.0316200e+05   3.4330700e+05   2.0603600e+05   2.3206700e+05   2.9848400e+05   3.2259900e+05   1.6935900e+05   1.5399300e+05   4.1526700e+05   4.1397100e+05   2.8929300e+05   2.9159200e+05   4.5775400e+05   4.9567100e+05   2.4245600e+05   3.0364700e+05   3.8346100e+05   3.7823200e+05
   4.2640100e+05   4.8751600e+05   4.6723200e+05   5.2343100e+05   2.9134400e+05   2.4713000e+05   5.7183200e+05   5.8251000e+05   2.7748000e+05   3.0543700e+05   2.9226000e+05   2.9896200e+05   4.0505400e+05   3.4761100e+05   3.7235900e+05   3.6631600e+05   2.9092200e+05   3.5474500e+05   0.0000000e+00   4.4184200e+05   2.4386800e+05   1.9922700e+05   3.9157800e+05   3.5528400e+05   2.7832200e+05   2.8878800e+05   2.8729100e+05   2.4499600e+05   3.4713100e+05   3.5621700e+05   3.4618400e+05   3.3417000e+05   4.3237500e+05   4.9940800e+05   2.8292300e+05   2.5845900e+05   3.4907700e+05   3.0672500e+05   3.3029700e+05   3.3831200e+05   2.5077000e+05   2.3479800e+05   6.3379200e+05   5.1840800e+05   4.7784300e+05   4.5335300e+05   4.7144300e+05   4.8899800e+05   4.0747500e+05   3.7262800e+05   5.2796700e+05   3.6671000e+05   3.0734200e+05   2.7857200e+05   4.3322400e+05   4.3017400e+05   4.7371900e+05   5.1203700e+05   3.5636900e+05   3.6981300e+05   4.2671200e+05   3.8880500e+05   2.6456500e+05   3.3466300e+05   2.7375500e+05   3.7332600e+05   6.6107800e+05   7.4904000e+05   2.7774900e+05   2.7524000e+05   2.4947800e+05   2.7540800e+05   3.4573200e+05   3.7992800e+05   2.4157100e+05   2.4715700e+05   3.3138700e+05   3.4558300e+05   2.1751000e+05   2.0988200e+05   4.3044500e+05   4.5784300e+05   3.4553400e+05   3.1113100e+05   4.9062700e+05   5.4235700e+05   2.4812900e+05   3.0358000e+05   4.3421900e+05   4.0662800e+05
   4.7979200e+05   5.1263500e+05   5.0723900e+05   5.9079900e+05   3.7121300e+05   3.3949100e+05   6.3246200e+05   6.5404600e+05   3.3728600e+05   3.9756000e+05   3.2118100e+05   3.5616100e+05   4.5951800e+05   3.9736200e+05   4.2117200e+05   4.1525700e+05   3.2770800e+05   3.9847800e+05   4.4184200e+05   0.0000000e+00   2.8036300e+05   2.5555500e+05   4.5366100e+05   4.0639100e+05   3.6493400e+05   3.3444100e+05   3.3636300e+05   3.0983200e+05   4.0821500e+05   4.2626300e+05   4.1929400e+05   3.8981000e+05   4.9366200e+05   5.5769700e+05   3.2293900e+05   3.2593300e+05   4.0263800e+05   3.8642600e+05   3.8024500e+05   3.5943700e+05   2.9722600e+05   2.6776700e+05   7.0003500e+05   5.7351300e+05   5.5809400e+05   5.3216600e+05   5.2110600e+05   5.3348500e+05   5.0385100e+05   4.7812000e+05   5.6789500e+05   4.3003800e+05   3.8072800e+05   3.6316800e+05   4.9972600e+05   5.0383100e+05   5.2607600e+05   5.9223000e+05   4.1626700e+05   4.4310800e+05   4.9433400e+05   4.3885800e+05   3.4275300e+05   4.1889700e+05   3.6728200e+05   4.6639000e+05   7.2383500e+05   8.0535600e+05   3.7647800e+05   3.4923600e+05   3.0227000e+05   3.4366400e+05   3.9614700e+05   4.3386700e+05   3.1035400e+05   3.0811600e+05   4.0424700e+05   3.8605800e+05   2.7279700e+05   2.6933000e+05   5.0768900e+05   5.3633500e+05   4.0782200e+05   3.8438200e+05   5.7470800e+05   5.7778500e+05   3.2347700e+05   3.3667100e+05   4.9149400e+05   4.9707800e+05
   3.0286300e+05   3.4472200e+05   3.1907700e+05   3.8645000e+05   1.6912600e+05   1.5833200e+05   4.2407800e+05   4.6617300e+05   1.5444700e+05   1.8133300e+05   1.4040800e+05   1.7312100e+05   2.6871100e+05   2.3011000e+05   2.4300500e+05   2.4121000e+05   1.4582100e+05   1.9480700e+05   2.4386800e+05   2.8036300e+05   0.0000000e+00   9.5870000e+04   2.8734200e+05   2.5732800e+05   1.5219800e+05   1.6165500e+05   1.4397300e+05   1.2622700e+05   2.0928900e+05   2.4144300e+05   2.3615000e+05   2.1135400e+05   2.9763700e+05   3.2934800e+05   1.3777500e+05   1.2228700e+05   1.7839300e+05   1.8612900e+05   1.7439300e+05   1.8239600e+05   9.8714000e+04   7.1000000e+04   4.8564200e+05   3.7683000e+05   3.7126100e+05   3.2278500e+05   2.8598800e+05   3.1060600e+05   2.6859200e+05   2.3836600e+05   3.8663100e+05   2.3990200e+05   1.5612600e+05   1.2729100e+05   3.0172600e+05   2.9493200e+05   3.5556100e+05   3.8919400e+05   2.6495300e+05   2.4162500e+05   3.0759100e+05   2.5750400e+05   1.4873800e+05   2.1847400e+05   1.7168900e+05   2.4594000e+05   5.2032100e+05   6.0927800e+05   1.5824300e+05   1.9502400e+05   1.4401200e+05   1.4051000e+05   2.1631400e+05   2.2461800e+05   1.2129100e+05   1.2574100e+05   1.8491800e+05   1.9310700e+05   7.4969000e+04   7.8005000e+04   3.5105300e+05   3.3011800e+05   2.1380500e+05   1.7946300e+05   3.7442800e+05   3.9521400e+05   1.3585800e+05   1.6381500e+05   2.5690300e+05   2.8302600e+05
   3.0474900e+05   3.4206200e+05   3.5384600e+05   3.7720100e+05   1.8014300e+05   1.2975600e+05   4.5905400e+05   4.2597100e+05   1.4247300e+05   1.7867400e+05   1.4184900e+05   1.6728200e+05   2.6911600e+05   1.9578500e+05   2.1075200e+05   2.1992400e+05   1.5424000e+05   1.8939700e+05   1.9922700e+05   2.5555500e+05   9.5870000e+04   0.0000000e+00   2.6105300e+05   2.4659900e+05   1.3917000e+05   1.2896500e+05   1.3225600e+05   1.0872200e+05   2.2126600e+05   2.1953200e+05   2.0379200e+05   2.2374200e+05   3.0884400e+05   3.5732600e+05   1.1939000e+05   1.0639400e+05   1.7342700e+05   1.8790700e+05   1.6953800e+05   1.6054300e+05   9.8447000e+04   7.4721000e+04   4.7786400e+05   3.4198100e+05   3.6892800e+05   3.1200000e+05   2.9904900e+05   3.1519300e+05   2.8494800e+05   2.4433200e+05   4.1403300e+05   2.5471300e+05   1.6473000e+05   1.3512900e+05   3.3074900e+05   2.6758500e+05   3.4635400e+05   3.6513700e+05   2.7902900e+05   2.5121500e+05   2.8016200e+05   2.3860500e+05   1.3818200e+05   1.9579200e+05   1.4568200e+05   2.5878600e+05   4.8027500e+05   5.9484600e+05   1.5791200e+05   1.5610200e+05   1.2039700e+05   1.6302800e+05   2.0121400e+05   2.3583600e+05   8.6375000e+04   9.1740000e+04   1.9258600e+05   1.9940400e+05   6.8656000e+04   5.6284000e+04   3.2583800e+05   3.2777400e+05   2.0269200e+05   1.9188700e+05   3.6474500e+05   3.9723700e+05   1.3486500e+05   1.6562000e+05   2.5261200e+05   2.8802800e+05
   5.1737100e+05   5.3657500e+05   5.3779300e+05   5.4445200e+05   3.7946700e+05   3.3565700e+05   6.1023100e+05   6.2722700e+05   3.2898000e+05   3.3936100e+05   3.3730500e+05   3.5153700e+05   4.6797200e+05   3.6982500e+05   4.1390700e+05   3.7659200e+05   3.4066600e+05   3.6373900e+05   3.9157800e+05   4.5366100e+05   2.8734200e+05   2.6105300e+05   0.0000000e+00   4.1573700e+05   3.3607700e+05   3.2086900e+05   3.1286100e+05   2.9904600e+05   4.1142800e+05   4.1443900e+05   4.0464400e+05   3.9684700e+05   4.8580200e+05   5.0958100e+05   2.7564700e+05   2.9390800e+05   3.8133300e+05   3.8117700e+05   3.7076400e+05   3.4971300e+05   2.6899700e+05   2.6529400e+05   6.6615600e+05   5.2857700e+05   5.4855300e+05   5.1943100e+05   4.6831800e+05   5.0963100e+05   4.5317100e+05   4.1723900e+05   6.0236500e+05   4.1422300e+05   3.4414300e+05   3.1166200e+05   4.7487300e+05   4.9387700e+05   5.2956700e+05   5.3838100e+05   4.5296500e+05   4.2663300e+05   4.8594300e+05   4.3729500e+05   3.0057000e+05   3.8673600e+05   3.4670500e+05   4.2672600e+05   6.8455900e+05   7.5659500e+05   3.3882500e+05   3.3234200e+05   3.0645700e+05   3.1862800e+05   3.7916600e+05   4.0608200e+05   2.9554200e+05   2.8400700e+05   3.7442400e+05   3.7810800e+05   2.8444300e+05   2.6760300e+05   5.1404100e+05   5.2183200e+05   3.8558000e+05   3.9974500e+05   5.5452900e+05   6.0385000e+05   3.3802500e+05   3.6156900e+05   4.5508800e+05   4.7191900e+05
   4.6395200e+05   5.1319500e+05   4.5571200e+05   5.3296300e+05   3.3504000e+05   3.0216500e+05   5.8048200e+05   5.7228800e+05   2.9018400e+05   3.0747300e+05   2.9553100e+05   2.9867000e+05   4.1137800e+05   3.4026800e+05   3.8960600e+05   3.5484400e+05   3.0581700e+05   3.4265000e+05   3.5528400e+05   4.0639100e+05   2.5732800e+05   2.4659900e+05   4.1573700e+05   0.0000000e+00   3.1595400e+05   3.0047500e+05   2.9637100e+05   2.6429800e+05   3.8767200e+05   3.6978900e+05   3.8018800e+05   3.8976100e+05   4.8627100e+05   4.8592200e+05   2.8657300e+05   2.8031900e+05   3.5878600e+05   3.3168300e+05   3.1575200e+05   3.2491000e+05   2.4874200e+05   2.2878700e+05   6.2408400e+05   5.3523500e+05   5.0246600e+05   5.3230700e+05   4.2223100e+05   4.9191500e+05   4.1471100e+05   4.0703400e+05   5.3601600e+05   3.7956000e+05   3.0315900e+05   3.0494400e+05   4.7412100e+05   4.4686000e+05   4.7433200e+05   4.7705800e+05   3.9916500e+05   3.8988400e+05   4.3158300e+05   4.0983300e+05   2.9842600e+05   4.0232800e+05   3.3271200e+05   4.0115000e+05   6.5990800e+05   7.2638500e+05   3.1053500e+05   3.0075200e+05   2.6954000e+05   3.0286000e+05   3.3914300e+05   3.8602200e+05   2.3894500e+05   2.4859700e+05   3.4622900e+05   3.4790400e+05   2.2326400e+05   2.3265200e+05   4.8937400e+05   4.8789000e+05   3.2581600e+05   3.4826500e+05   5.2002500e+05   5.5618400e+05   3.0300300e+05   3.1841700e+05   4.1122800e+05   4.5302800e+05
   3.6894000e+05   4.0515300e+05   3.5187100e+05   4.2985800e+05   2.2058200e+05   1.5993100e+05   4.6716500e+05   5.0065100e+05   2.0658300e+05   2.2604900e+05   1.8599800e+05   1.9267000e+05   2.9708600e+05   2.3803200e+05   2.6685300e+05   2.5505000e+05   2.0148400e+05   2.4289100e+05   2.7832200e+05   3.6493400e+05   1.5219800e+05   1.3917000e+05   3.3607700e+05   3.1595400e+05   0.0000000e+00   2.1170300e+05   2.0112100e+05   1.8416100e+05   2.8858100e+05   3.0189100e+05   2.9366800e+05   2.7033000e+05   4.0744300e+05   3.9947800e+05   1.9132700e+05   1.8768900e+05   2.6379400e+05   2.4945500e+05   2.4379400e+05   2.2581200e+05   1.5271100e+05   1.4784600e+05   5.3303500e+05   4.4497900e+05   3.8217400e+05   4.3142000e+05   3.8318200e+05   4.0212400e+05   3.2422800e+05   3.0134600e+05   4.3813400e+05   2.8741800e+05   2.2437400e+05   2.0997900e+05   3.4483100e+05   3.6453900e+05   4.1845600e+05   4.0213800e+05   2.8137400e+05   2.9330300e+05   3.4852300e+05   3.1493700e+05   1.8026700e+05   3.0458500e+05   2.1563900e+05   3.0471000e+05   5.9808700e+05   6.6150200e+05   2.4257100e+05   2.0220000e+05   1.8062000e+05   2.3954400e+05   2.4079400e+05   2.5771700e+05   1.3580200e+05   1.5197700e+05   2.2388200e+05   2.3882100e+05   1.3777400e+05   1.2304800e+05   3.7447200e+05   3.7085400e+05   2.3652000e+05   2.2087200e+05   4.0396700e+05   4.3002900e+05   1.7075900e+05   2.1407300e+05   2.9690100e+05   3.5207000e+05
   3.7832900e+05   4.1428800e+05   3.8234400e+05   4.6132500e+05   2.2555600e+05   1.8958200e+05   4.8984500e+05   4.9767600e+05   2.1663400e+05   2.2349200e+05   2.0142200e+05   2.0518900e+05   3.0713000e+05   2.5865600e+05   3.0708000e+05   2.8497500e+05   2.1574600e+05   2.2936200e+05   2.8878800e+05   3.3444100e+05   1.6165500e+05   1.2896500e+05   3.2086900e+05   3.0047500e+05   2.1170300e+05   0.0000000e+00   1.8558600e+05   1.6826900e+05   2.6419600e+05   2.8814200e+05   2.6262900e+05   2.7085500e+05   3.5264700e+05   3.9746600e+05   1.7573800e+05   1.5796800e+05   2.5932500e+05   2.3504800e+05   2.3038800e+05   2.1825800e+05   1.6168500e+05   1.3307200e+05   5.2500500e+05   4.2145100e+05   3.8649800e+05   4.0429600e+05   3.5592000e+05   3.6124500e+05   2.9021900e+05   3.0181900e+05   4.1724700e+05   2.9942000e+05   1.9673700e+05   1.8879700e+05   3.5593400e+05   3.6933500e+05   3.9404900e+05   4.0166700e+05   2.5490100e+05   2.8061500e+05   3.4077300e+05   2.8469600e+05   1.8851800e+05   2.6193500e+05   1.9370900e+05   2.8784900e+05   5.5101600e+05   6.5055100e+05   2.3140700e+05   2.0391400e+05   1.5106200e+05   1.9809400e+05   2.3964100e+05   2.7774300e+05   1.2693900e+05   1.3325100e+05   2.1252200e+05   2.3622700e+05   1.1530800e+05   1.1922500e+05   3.8486100e+05   3.7369900e+05   2.3295600e+05   2.1739200e+05   4.0904000e+05   4.4145600e+05   1.7609400e+05   2.2834200e+05   2.7822300e+05   3.5094800e+05
   3.3698200e+05   3.7644000e+05   3.6022900e+05   4.5828100e+05   1.9229300e+05   1.9095200e+05   4.7639600e+05   4.8738300e+05   1.7016300e+05   2.0682800e+05   1.7473500e+05   2.0983600e+05   2.9451800e+05   2.4112100e+05   2.8628300e+05   2.9521800e+05   1.9342200e+05   2.0476400e+05   2.8729100e+05   3.3636300e+05   1.4397300e+05   1.3225600e+05   3.1286100e+05   2.9637100e+05   2.0112100e+05   1.8558600e+05   0.0000000e+00   1.6903300e+05   2.7465000e+05   2.7217300e+05   2.5460900e+05   2.5798600e+05   3.7779900e+05   3.9417900e+05   1.5966800e+05   1.7409400e+05   2.6164600e+05   2.5758600e+05   2.1797500e+05   2.2464200e+05   1.1978200e+05   1.2931300e+05   5.2779900e+05   4.6078300e+05   3.8998000e+05   3.7079800e+05   3.7628600e+05   3.6090400e+05   2.8313300e+05   2.8833100e+05   4.3222800e+05   3.0001200e+05   1.9444900e+05   1.7468100e+05   3.4464100e+05   3.6369500e+05   3.8204100e+05   4.0942400e+05   2.7705500e+05   2.9387000e+05   3.6186800e+05   3.0960800e+05   2.0545300e+05   2.5712800e+05   2.1956400e+05   2.6756100e+05   5.6148100e+05   6.6422300e+05   1.9595400e+05   1.8854400e+05   1.4924500e+05   1.8956100e+05   2.4058100e+05   2.6694600e+05   1.2988800e+05   1.3469600e+05   2.0803000e+05   2.3433400e+05   1.2387500e+05   9.4616000e+04   3.6081500e+05   3.6877700e+05   2.1487700e+05   2.2383000e+05   4.0771300e+05   4.0044000e+05   1.5420500e+05   2.1989100e+05   3.2105900e+05   3.2297800e+05
   3.2715700e+05   3.7292000e+05   3.6123600e+05   4.2536600e+05   1.9649300e+05   1.6959500e+05   4.4059300e+05   4.7289200e+05   1.5508400e+05   1.7544900e+05   1.6441000e+05   1.8980300e+05   2.7778700e+05   2.2614600e+05   2.3196100e+05   2.6456100e+05   1.7493600e+05   2.1706500e+05   2.4499600e+05   3.0983200e+05   1.2622700e+05   1.0872200e+05   2.9904600e+05   2.6429800e+05   1.8416100e+05   1.6826900e+05   1.6903300e+05   0.0000000e+00   2.5147000e+05   2.5220400e+05   2.4076100e+05   2.3390000e+05   3.4516200e+05   3.4695300e+05   1.2033200e+05   1.3511200e+05   2.4146100e+05   1.9466300e+05   1.7338300e+05   2.1534000e+05   1.2646600e+05   1.0561900e+05   5.4489100e+05   4.3849200e+05   4.1215800e+05   3.6688900e+05   3.4559200e+05   3.4285000e+05   3.0288700e+05   2.7025000e+05   4.0068500e+05   2.8610400e+05   1.8588400e+05   1.5161400e+05   3.3514300e+05   3.3932600e+05   3.8748000e+05   3.6748400e+05   2.5631500e+05   2.4710200e+05   3.2045800e+05   2.8306200e+05   1.7163300e+05   2.3542000e+05   1.9225600e+05   2.4540200e+05   5.5616500e+05   6.4639100e+05   1.9801800e+05   1.7323700e+05   1.4739100e+05   1.8372000e+05   2.3393700e+05   2.6200600e+05   1.0676400e+05   1.4748800e+05   2.2866500e+05   2.2133500e+05   1.0665800e+05   9.1763000e+04   3.4657400e+05   3.8850400e+05   2.2865200e+05   2.0942600e+05   3.9366600e+05   3.8942600e+05   1.5806200e+05   1.6190800e+05   3.2100200e+05   3.0391900e+05
   4.3376500e+05   4.7036000e+05   4.2867400e+05   4.9381200e+05   2.8471400e+05   2.3874500e+05   5.1477700e+05   5.2112200e+05   2.5997300e+05   2.5298000e+05   2.3116900e+05   2.7383600e+05   3.6340000e+05   3.1783500e+05   3.2912700e+05   3.6072300e+05   2.7796800e+05   3.1156900e+05   3.4713100e+05   4.0821500e+05   2.0928900e+05   2.2126600e+05   4.1142800e+05   3.8767200e+05   2.8858100e+05   2.6419600e+05   2.7465000e+05   2.5147000e+05   0.0000000e+00   3.7213500e+05   3.5438800e+05   3.3656400e+05   4.0036800e+05   4.5472300e+05   2.3895800e+05   2.3202500e+05   3.0711100e+05   2.8706700e+05   2.7653200e+05   2.9666100e+05   2.0878300e+05   2.1252800e+05   6.3008000e+05   5.2336100e+05   5.2296100e+05   4.8252500e+05   4.3800500e+05   4.7487600e+05   4.2041500e+05   3.7900600e+05   5.3505200e+05   4.0225600e+05   3.0429200e+05   2.6645300e+05   4.3251100e+05   4.3674500e+05   4.5886400e+05   4.7596900e+05   4.0234700e+05   3.5659400e+05   4.2541300e+05   3.8423500e+05   2.6143300e+05   3.6348300e+05   2.8871200e+05   3.5734400e+05   6.4387500e+05   7.2203900e+05   2.9338800e+05   2.8775000e+05   2.5865800e+05   2.4939900e+05   3.3132500e+05   3.7457800e+05   2.0345500e+05   2.2657100e+05   3.2443100e+05   3.2372600e+05   2.1029700e+05   1.8750600e+05   4.6185200e+05   4.5010300e+05   3.3071600e+05   3.1858800e+05   4.9701000e+05   5.2742200e+05   2.6779500e+05   2.6759900e+05   4.0679600e+05   4.0699700e+05
   4.4631800e+05   5.4975300e+05   4.7934500e+05   5.0224800e+05   2.9622800e+05   2.6786500e+05   5.4361600e+05   5.4976000e+05   2.8707900e+05   3.1217700e+05   2.7452100e+05   3.0451600e+05   3.8651500e+05   3.6239400e+05   3.8138100e+05   3.9911800e+05   2.6930000e+05   3.3485500e+05   3.5621700e+05   4.2626300e+05   2.4144300e+05   2.1953200e+05   4.1443900e+05   3.6978900e+05   3.0189100e+05   2.8814200e+05   2.7217300e+05   2.5220400e+05   3.7213500e+05   0.0000000e+00   3.4319600e+05   3.6756900e+05   4.3992400e+05   4.7531500e+05   2.5215700e+05   2.2850400e+05   3.3567000e+05   3.1331200e+05   2.9924700e+05   3.0919300e+05   2.1703200e+05   2.3605200e+05   6.1698400e+05   5.1197700e+05   4.6990600e+05   4.6806800e+05   4.3304100e+05   4.9187600e+05   3.9931600e+05   3.8845200e+05   5.3014000e+05   3.7773800e+05   3.1233000e+05   2.7181900e+05   4.4763800e+05   4.5005100e+05   4.8926500e+05   4.8997200e+05   3.7163700e+05   3.5665100e+05   4.1770300e+05   3.9069200e+05   2.8707900e+05   3.6925800e+05   2.9773800e+05   3.5401800e+05   6.4426900e+05   7.3038400e+05   3.2170100e+05   3.0442700e+05   2.6428700e+05   2.7956800e+05   3.3670700e+05   3.6374200e+05   2.1054900e+05   2.3247700e+05   3.2322000e+05   3.3006800e+05   1.9471900e+05   2.1888200e+05   4.3976700e+05   4.3523600e+05   3.3441900e+05   3.0036500e+05   4.8530100e+05   5.3489100e+05   2.7623200e+05   3.0443000e+05   3.9460500e+05   4.1459400e+05
   4.5991100e+05   4.9595500e+05   4.2903300e+05   5.2836800e+05   3.1134900e+05   3.0441800e+05   5.6670500e+05   5.4858100e+05   2.7498200e+05   3.2459800e+05   3.0997000e+05   2.9060200e+05   3.8191000e+05   3.3879100e+05   3.5336500e+05   3.8232100e+05   2.7873700e+05   3.0802900e+05   3.4618400e+05   4.1929400e+05   2.3615000e+05   2.0379200e+05   4.0464400e+05   3.8018800e+05   2.9366800e+05   2.6262900e+05   2.5460900e+05   2.4076100e+05   3.5438800e+05   3.4319600e+05   0.0000000e+00   3.7231300e+05   4.2168100e+05   4.5702500e+05   2.6383300e+05   2.3743500e+05   3.2079800e+05   2.9571300e+05   3.0631400e+05   3.3825400e+05   2.0958200e+05   2.3514800e+05   6.2680500e+05   5.1240400e+05   4.6936100e+05   5.0235800e+05   4.4822500e+05   4.7377900e+05   3.6925000e+05   3.7482600e+05   5.5901000e+05   4.0247900e+05   3.1332700e+05   2.7658700e+05   4.4693800e+05   4.4236700e+05   4.9941300e+05   4.8956000e+05   3.7175300e+05   3.9989000e+05   4.4810600e+05   4.0912700e+05   2.9707900e+05   3.5896300e+05   2.8922700e+05   3.8923200e+05   6.7435300e+05   6.9294000e+05   3.0529100e+05   3.0263100e+05   2.6509200e+05   3.0315200e+05   3.3195200e+05   3.5605100e+05   2.2802000e+05   2.3121900e+05   3.2309600e+05   3.2589900e+05   2.1702400e+05   2.1271400e+05   4.3065600e+05   4.7776700e+05   3.3842800e+05   3.1155000e+05   4.9740400e+05   5.4323500e+05   2.7702700e+05   2.9563300e+05   3.8294800e+05   4.3062200e+05
   4.0469400e+05   4.7112400e+05   4.1792200e+05   4.9057800e+05   2.6044800e+05   2.4171600e+05   5.6564400e+05   5.4514600e+05   2.5466300e+05   2.9090900e+05   2.6169000e+05   2.7502900e+05   3.6575300e+05   3.1666900e+05   3.7387300e+05   3.7230300e+05   2.7261400e+05   3.1583500e+05   3.3417000e+05   3.8981000e+05   2.1135400e+05   2.2374200e+05   3.9684700e+05   3.8976100e+05   2.7033000e+05   2.7085500e+05   2.5798600e+05   2.3390000e+05   3.3656400e+05   3.6756900e+05   3.7231300e+05   0.0000000e+00   4.3921700e+05   4.9917100e+05   2.6358700e+05   2.5917900e+05   3.3896800e+05   3.3778900e+05   3.1834500e+05   3.0244700e+05   2.0350500e+05   2.0425500e+05   5.9651900e+05   5.0327800e+05   4.6408600e+05   4.9635600e+05   4.1738300e+05   4.6803400e+05   3.9401400e+05   3.6563400e+05   5.2779100e+05   3.6695600e+05   2.7776000e+05   2.5751600e+05   4.2057700e+05   4.2567100e+05   4.9098800e+05   5.0725000e+05   3.7383800e+05   3.8576200e+05   4.6280300e+05   3.9742800e+05   2.7572500e+05   3.7042200e+05   2.9327000e+05   3.6427200e+05   6.5497700e+05   7.0848800e+05   2.7313300e+05   2.5533500e+05   2.3464200e+05   2.6949200e+05   3.0624200e+05   3.1939200e+05   2.0635100e+05   1.9468000e+05   2.7275500e+05   3.0426000e+05   1.7491600e+05   1.8594800e+05   4.0758000e+05   4.6064400e+05   3.1580900e+05   3.0523600e+05   5.0345000e+05   5.3173300e+05   2.6957700e+05   2.7375300e+05   3.4915400e+05   4.1426600e+05
   5.4059500e+05   6.0114200e+05   5.6790800e+05   6.2132900e+05   4.1139300e+05   3.7361300e+05   6.6182600e+05   6.4173400e+05   3.9041900e+05   4.1599600e+05   3.9106100e+05   3.9530100e+05   4.8701300e+05   4.1835900e+05   4.4812900e+05   4.6807700e+05   4.1414500e+05   4.2654400e+05   4.3237500e+05   4.9366200e+05   2.9763700e+05   3.0884400e+05   4.8580200e+05   4.8627100e+05   4.0744300e+05   3.5264700e+05   3.7779900e+05   3.4516200e+05   4.0036800e+05   4.3992400e+05   4.2168100e+05   4.3921700e+05   0.0000000e+00   5.8326600e+05   3.3250400e+05   3.0045900e+05   4.2331100e+05   4.2071900e+05   4.3907100e+05   4.1457300e+05   3.0143200e+05   2.9066900e+05   6.7929000e+05   5.8637200e+05   5.6372000e+05   5.7070000e+05   5.0353000e+05   5.5773600e+05   4.7669100e+05   4.9921600e+05   6.3406900e+05   4.5670300e+05   3.7952100e+05   3.5530900e+05   5.2215200e+05   5.3326900e+05   5.8253400e+05   6.2421400e+05   4.4355300e+05   4.8168500e+05   5.1354600e+05   4.9645100e+05   3.5975700e+05   4.4834800e+05   3.8343900e+05   4.5055000e+05   7.3930900e+05   8.0935700e+05   3.6881200e+05   3.6125700e+05   3.5248100e+05   3.7143800e+05   4.3565000e+05   4.5298000e+05   3.1848000e+05   3.2647700e+05   3.9337200e+05   4.1103300e+05   2.8803100e+05   2.9359600e+05   5.8900400e+05   5.7473800e+05   3.8042700e+05   3.8081300e+05   6.2067500e+05   6.3883400e+05   3.7342000e+05   3.8414000e+05   4.7113900e+05   5.2115800e+05
   5.8407600e+05   6.4218700e+05   6.0264100e+05   6.6615900e+05   4.4581000e+05   4.1819200e+05   6.9441900e+05   6.8524200e+05   4.1084700e+05   4.3059500e+05   4.3672600e+05   4.5175000e+05   4.9886000e+05   4.2621200e+05   4.9431500e+05   4.8805500e+05   4.1638800e+05   4.4347200e+05   4.9940800e+05   5.5769700e+05   3.2934800e+05   3.5732600e+05   5.0958100e+05   4.8592200e+05   3.9947800e+05   3.9746600e+05   3.9417900e+05   3.4695300e+05   4.5472300e+05   4.7531500e+05   4.5702500e+05   4.9917100e+05   5.8326600e+05   0.0000000e+00   3.7204100e+05   3.6764800e+05   4.4160900e+05   4.4943700e+05   4.4736200e+05   4.6689600e+05   3.1754600e+05   3.3484400e+05   7.8168000e+05   6.4091200e+05   6.1707600e+05   5.7190900e+05   5.8205800e+05   6.1991300e+05   5.1877200e+05   4.8454500e+05   6.5483800e+05   4.9914500e+05   4.6818900e+05   4.0836500e+05   5.6485900e+05   5.5946500e+05   5.9355500e+05   6.6743900e+05   5.2645700e+05   5.2552500e+05   5.9446200e+05   5.4596000e+05   4.0247000e+05   5.0532400e+05   4.6054300e+05   5.4057800e+05   7.9606800e+05   9.0426300e+05   4.6333300e+05   4.6024000e+05   4.3097700e+05   4.4818400e+05   5.0178500e+05   5.2472400e+05   4.0906400e+05   4.0579600e+05   5.0949000e+05   4.7873700e+05   3.5678400e+05   3.4947100e+05   6.4933600e+05   6.5604100e+05   5.0744600e+05   4.3776400e+05   6.3552800e+05   6.6334000e+05   4.4208900e+05   4.5931500e+05   5.6510900e+05   5.4458400e+05
   3.4297700e+05   3.6953100e+05   3.4947300e+05   4.1262600e+05   1.8276900e+05   1.6366500e+05   4.3532800e+05   4.7545400e+05   1.6778500e+05   1.8987300e+05   1.7733500e+05   1.9747000e+05   2.7157200e+05   2.0577200e+05   2.8661200e+05   2.4903800e+05   1.7060100e+05   2.1635300e+05   2.8292300e+05   3.2293900e+05   1.3777500e+05   1.1939000e+05   2.7564700e+05   2.8657300e+05   1.9132700e+05   1.7573800e+05   1.5966800e+05   1.2033200e+05   2.3895800e+05   2.5215700e+05   2.6383300e+05   2.6358700e+05   3.3250400e+05   3.7204100e+05   0.0000000e+00   1.3355800e+05   2.2969200e+05   2.4502600e+05   2.2346900e+05   2.2200000e+05   1.1808700e+05   1.3643600e+05   5.1108300e+05   4.0928200e+05   4.0288300e+05   3.9185100e+05   3.7902900e+05   3.6520100e+05   2.9118000e+05   2.5647500e+05   3.9590100e+05   2.8743900e+05   2.0541600e+05   1.7184000e+05   3.4958100e+05   3.2844600e+05   3.4661600e+05   3.8710900e+05   2.7595100e+05   2.4465200e+05   3.2092400e+05   2.8816700e+05   1.8107500e+05   2.4403000e+05   1.9063300e+05   2.8556000e+05   5.4675400e+05   6.4314000e+05   1.8939100e+05   1.8004500e+05   1.6725500e+05   2.0252000e+05   2.4007900e+05   2.4870100e+05   1.4302200e+05   1.3887200e+05   2.4747600e+05   2.3993800e+05   9.9150000e+04   9.2703000e+04   3.5586600e+05   3.8508700e+05   2.3050400e+05   1.9503500e+05   3.9431600e+05   3.8860800e+05   1.6558800e+05   1.6364500e+05   2.9999500e+05   3.0211800e+05
   3.3546000e+05   3.8157400e+05   3.6566000e+05   4.1051000e+05   2.0124600e+05   1.6084100e+05   4.3099000e+05   4.7761400e+05   1.8022500e+05   1.8416200e+05   1.7877000e+05   1.7038400e+05   2.5697700e+05   1.9507100e+05   2.8895600e+05   2.4208900e+05   1.7083800e+05   2.3167000e+05   2.5845900e+05   3.2593300e+05   1.2228700e+05   1.0639400e+05   2.9390800e+05   2.8031900e+05   1.8768900e+05   1.5796800e+05   1.7409400e+05   1.3511200e+05   2.3202500e+05   2.2850400e+05   2.3743500e+05   2.5917900e+05   3.0045900e+05   3.6764800e+05   1.3355800e+05   0.0000000e+00   2.1222600e+05   2.2491100e+05   2.0541900e+05   2.0390200e+05   1.0858800e+05   1.2040700e+05   5.3397100e+05   3.9072400e+05   4.0750400e+05   3.5171300e+05   3.4680000e+05   3.4585300e+05   2.6235900e+05   2.3808200e+05   3.7702500e+05   2.6062900e+05   1.9549000e+05   1.6579800e+05   3.6525800e+05   3.3230200e+05   3.5124900e+05   3.5860600e+05   2.5098600e+05   2.5673100e+05   3.1426700e+05   2.8320700e+05   1.6881400e+05   2.4126100e+05   1.8110500e+05   2.7478600e+05   4.9795100e+05   6.0416700e+05   1.4890400e+05   1.4580400e+05   1.4108900e+05   1.5348100e+05   2.2560600e+05   2.4862800e+05   9.7604000e+04   1.1175400e+05   2.1019900e+05   2.1272600e+05   1.0809200e+05   9.1574000e+04   3.4994500e+05   3.7717500e+05   2.2885400e+05   1.9074500e+05   3.9648800e+05   3.8644700e+05   1.6537600e+05   1.8840700e+05   2.8190500e+05   3.1268400e+05
   4.2060200e+05   4.5278400e+05   4.2190800e+05   5.0908400e+05   2.6864500e+05   2.5803200e+05   5.4398000e+05   5.3892100e+05   2.6051800e+05   2.7872500e+05   2.4069300e+05   2.5848500e+05   3.7832200e+05   2.9987300e+05   3.2977100e+05   3.4390500e+05   2.8860400e+05   3.0867300e+05   3.4907700e+05   4.0263800e+05   1.7839300e+05   1.7342700e+05   3.8133300e+05   3.5878600e+05   2.6379400e+05   2.5932500e+05   2.6164600e+05   2.4146100e+05   3.0711100e+05   3.3567000e+05   3.2079800e+05   3.3896800e+05   4.2331100e+05   4.4160900e+05   2.2969200e+05   2.1222600e+05   0.0000000e+00   2.7975800e+05   2.6667600e+05   2.6121800e+05   2.0220600e+05   2.0774700e+05   6.0361200e+05   5.0190100e+05   4.7111500e+05   4.1629400e+05   4.2848600e+05   4.5015900e+05   3.6194000e+05   3.7854100e+05   4.9209600e+05   3.7048600e+05   3.0689700e+05   2.5001700e+05   4.1914200e+05   4.3592100e+05   4.7447800e+05   4.6881600e+05   3.6646600e+05   3.4088400e+05   3.7947100e+05   3.5358700e+05   2.4949200e+05   3.3637200e+05   2.6630900e+05   3.5478400e+05   6.1467500e+05   7.0201600e+05   2.5186200e+05   2.2664500e+05   2.2861300e+05   2.4573100e+05   3.1468100e+05   3.6000700e+05   1.8771300e+05   2.0821000e+05   2.9331500e+05   3.2291700e+05   1.8483200e+05   1.7574300e+05   4.3031800e+05   5.0025500e+05   3.2681800e+05   2.7483600e+05   4.6050900e+05   4.4624900e+05   2.3537100e+05   2.6558500e+05   3.5274900e+05   3.7578300e+05
   4.3485900e+05   4.7315800e+05   3.9502200e+05   4.7174400e+05   2.7994600e+05   2.7149800e+05   5.3798800e+05   5.6259300e+05   2.4069300e+05   2.9645000e+05   2.3715500e+05   2.6615700e+05   3.3382000e+05   2.9833700e+05   3.1848500e+05   3.6050300e+05   2.4637100e+05   2.7638700e+05   3.0672500e+05   3.8642600e+05   1.8612900e+05   1.8790700e+05   3.8117700e+05   3.3168300e+05   2.4945500e+05   2.3504800e+05   2.5758600e+05   1.9466300e+05   2.8706700e+05   3.1331200e+05   2.9571300e+05   3.3778900e+05   4.2071900e+05   4.4943700e+05   2.4502600e+05   2.2491100e+05   2.7975800e+05   0.0000000e+00   2.5854600e+05   2.5494400e+05   2.1062500e+05   1.9381800e+05   5.9821600e+05   4.7453400e+05   4.6060400e+05   4.2516000e+05   3.9557200e+05   4.3800900e+05   3.4836000e+05   3.4720900e+05   4.9799700e+05   3.4996000e+05   2.8756100e+05   2.2261600e+05   3.8912100e+05   3.9864100e+05   4.6444300e+05   4.5024800e+05   3.3224800e+05   3.1310500e+05   3.8690700e+05   3.4501000e+05   2.2736000e+05   3.2995500e+05   2.3792800e+05   3.2630900e+05   6.3333400e+05   6.7825100e+05   2.4692800e+05   2.5096900e+05   1.9780600e+05   2.1658600e+05   2.9761800e+05   3.4316200e+05   1.8722800e+05   1.8368300e+05   2.8435100e+05   2.9853000e+05   1.8744300e+05   1.7718200e+05   3.9546100e+05   4.4478700e+05   2.9774800e+05   2.7209900e+05   4.6053000e+05   4.5137300e+05   2.4302500e+05   2.6587700e+05   3.5717200e+05   4.3727900e+05
   4.0839900e+05   4.4752800e+05   4.2512400e+05   4.7595400e+05   2.6386400e+05   2.1110400e+05   5.0547500e+05   5.1884700e+05   2.3044500e+05   2.6819200e+05   2.4340400e+05   2.6093200e+05   3.7877500e+05   3.1439700e+05   2.9084800e+05   3.4909200e+05   2.5824900e+05   2.8261000e+05   3.3029700e+05   3.8024500e+05   1.7439300e+05   1.6953800e+05   3.7076400e+05   3.1575200e+05   2.4379400e+05   2.3038800e+05   2.1797500e+05   1.7338300e+05   2.7653200e+05   2.9924700e+05   3.0631400e+05   3.1834500e+05   4.3907100e+05   4.4736200e+05   2.2346900e+05   2.0541900e+05   2.6667600e+05   2.5854600e+05   0.0000000e+00   2.4797600e+05   1.9252400e+05   1.6423100e+05   5.5488100e+05   4.7049400e+05   4.2706700e+05   4.2322600e+05   3.9110700e+05   4.3470600e+05   3.6845500e+05   3.5624400e+05   4.7676700e+05   3.2283100e+05   2.6664300e+05   2.3466600e+05   3.8739200e+05   4.1050900e+05   4.4334100e+05   4.4505500e+05   3.4235500e+05   3.3418300e+05   4.0527600e+05   3.5769700e+05   2.5245600e+05   3.2907300e+05   2.6597000e+05   3.0138400e+05   6.0104100e+05   6.6359600e+05   2.4826800e+05   2.3726500e+05   2.3611600e+05   2.4285100e+05   2.8062600e+05   3.0234100e+05   1.6111000e+05   1.9117700e+05   2.9271200e+05   2.9223100e+05   2.0516700e+05   1.7373300e+05   4.2688700e+05   4.7653400e+05   3.2383800e+05   2.8479000e+05   4.7535900e+05   4.6945300e+05   2.4445400e+05   2.3947900e+05   3.3974000e+05   3.8886900e+05
   4.0001300e+05   4.0342300e+05   3.8256400e+05   4.4908000e+05   2.4426500e+05   2.2455600e+05   4.9428800e+05   5.0171000e+05   2.1014200e+05   2.4003900e+05   2.3991600e+05   2.4997200e+05   3.5785100e+05   2.9933800e+05   2.7156800e+05   3.1761300e+05   2.0421100e+05   2.8762300e+05   3.3831200e+05   3.5943700e+05   1.8239600e+05   1.6054300e+05   3.4971300e+05   3.2491000e+05   2.2581200e+05   2.1825800e+05   2.2464200e+05   2.1534000e+05   2.9666100e+05   3.0919300e+05   3.3825400e+05   3.0244700e+05   4.1457300e+05   4.6689600e+05   2.2200000e+05   2.0390200e+05   2.6121800e+05   2.5494400e+05   2.4797600e+05   0.0000000e+00   1.9777800e+05   1.7364700e+05   5.6941900e+05   4.7648200e+05   4.0146400e+05   4.3943500e+05   3.8217900e+05   4.4888100e+05   4.0347800e+05   3.5284600e+05   4.8866100e+05   3.5162400e+05   2.8167400e+05   2.4244600e+05   4.0696900e+05   4.2334000e+05   4.8485700e+05   4.4366600e+05   3.3518200e+05   3.3150400e+05   3.8416100e+05   3.1904600e+05   2.5011100e+05   3.0775100e+05   2.8974000e+05   3.2769800e+05   6.1478000e+05   6.6934800e+05   2.3606500e+05   2.3450400e+05   2.3800800e+05   2.4358100e+05   2.8500700e+05   3.0374300e+05   1.7984600e+05   1.9803100e+05   2.7916100e+05   2.7178600e+05   1.8563000e+05   1.5916500e+05   3.9905600e+05   4.5992800e+05   2.7128800e+05   3.1274600e+05   4.3995200e+05   4.4912600e+05   2.3078700e+05   2.3456000e+05   3.1815300e+05   3.6086000e+05
   3.1038800e+05   3.4778200e+05   3.2648400e+05   4.1862900e+05   1.6963700e+05   1.5378600e+05   4.1518500e+05   4.4423100e+05   1.5160500e+05   1.6416000e+05   1.6260600e+05   1.8908300e+05   2.9796100e+05   2.2367500e+05   2.0787700e+05   2.1254600e+05   1.5022000e+05   1.9901600e+05   2.5077000e+05   2.9722600e+05   9.8714000e+04   9.8447000e+04   2.6899700e+05   2.4874200e+05   1.5271100e+05   1.6168500e+05   1.1978200e+05   1.2646600e+05   2.0878300e+05   2.1703200e+05   2.0958200e+05   2.0350500e+05   3.0143200e+05   3.1754600e+05   1.1808700e+05   1.0858800e+05   2.0220600e+05   2.1062500e+05   1.9252400e+05   1.9777800e+05   0.0000000e+00   8.3521000e+04   4.4449200e+05   3.9268900e+05   3.4093700e+05   3.7381700e+05   3.2365900e+05   3.4944400e+05   3.0496800e+05   2.5129900e+05   4.0748100e+05   2.9161500e+05   1.6853700e+05   1.4889400e+05   3.2054500e+05   3.2920800e+05   3.7266000e+05   3.7743600e+05   2.2092600e+05   2.5282500e+05   3.2532300e+05   2.5902000e+05   1.6057600e+05   2.2752400e+05   1.5859600e+05   2.2789500e+05   5.2088800e+05   5.7850900e+05   1.5512400e+05   1.5034300e+05   1.3423600e+05   1.7632200e+05   2.1274300e+05   2.3574400e+05   9.4974000e+04   9.7424000e+04   2.0064100e+05   2.0506700e+05   9.7420000e+04   8.9703000e+04   3.3055500e+05   3.7199900e+05   2.1644800e+05   2.1288500e+05   3.9017700e+05   3.8026600e+05   1.4154900e+05   1.4525000e+05   2.5999300e+05   2.8728500e+05
   2.9817700e+05   3.5872900e+05   3.3184800e+05   4.1847600e+05   1.3002800e+05   1.2487800e+05   3.8003100e+05   3.9879000e+05   1.2941800e+05   1.6711400e+05   1.2760700e+05   1.4866800e+05   2.5343400e+05   2.0701500e+05   2.2637800e+05   2.1754400e+05   1.1557100e+05   1.7638600e+05   2.3479800e+05   2.6776700e+05   7.1000000e+04   7.4721000e+04   2.6529400e+05   2.2878700e+05   1.4784600e+05   1.3307200e+05   1.2931300e+05   1.0561900e+05   2.1252800e+05   2.3605200e+05   2.3514800e+05   2.0425500e+05   2.9066900e+05   3.3484400e+05   1.3643600e+05   1.2040700e+05   2.0774700e+05   1.9381800e+05   1.6423100e+05   1.7364700e+05   8.3521000e+04   0.0000000e+00   4.2454900e+05   3.5885400e+05   3.1949100e+05   3.4902800e+05   2.9291700e+05   3.1986200e+05   2.5518600e+05   2.4831300e+05   3.6671800e+05   2.4226200e+05   1.5950100e+05   1.2546900e+05   3.0818200e+05   2.9509900e+05   3.6039600e+05   3.5307400e+05   2.1114900e+05   2.2491400e+05   2.9615600e+05   2.6687900e+05   1.3532100e+05   2.2242000e+05   1.3632900e+05   2.2572100e+05   5.0500900e+05   5.3790700e+05   1.4100700e+05   1.4019900e+05   1.0897200e+05   1.3567400e+05   1.8262900e+05   2.1837100e+05   6.7843000e+04   6.7576000e+04   1.9680600e+05   1.8080100e+05   6.3413000e+04   4.9054000e+04   2.9514000e+05   3.4681100e+05   1.9570500e+05   2.0015100e+05   3.6305400e+05   3.7191300e+05   1.3783900e+05   1.4894500e+05   2.1937500e+05   2.8140800e+05
   6.6913400e+05   7.4762900e+05   7.1200200e+05   7.8145900e+05   5.5840000e+05   5.3507500e+05   8.1195800e+05   7.8956000e+05   5.2997400e+05   5.8445000e+05   5.6477000e+05   5.6817800e+05   6.7836000e+05   5.5669800e+05   6.2717500e+05   5.8152200e+05   5.7212200e+05   5.8606600e+05   6.3379200e+05   7.0003500e+05   4.8564200e+05   4.7786400e+05   6.6615600e+05   6.2408400e+05   5.3303500e+05   5.2500500e+05   5.2779900e+05   5.4489100e+05   6.3008000e+05   6.1698400e+05   6.2680500e+05   5.9651900e+05   6.7929000e+05   7.8168000e+05   5.1108300e+05   5.3397100e+05   6.0361200e+05   5.9821600e+05   5.5488100e+05   5.6941900e+05   4.4449200e+05   4.2454900e+05   0.0000000e+00   7.4417400e+05   7.6153300e+05   7.3439600e+05   6.8470300e+05   7.1194700e+05   6.2703400e+05   5.8244500e+05   7.3775000e+05   5.9433600e+05   5.3030200e+05   5.0134200e+05   6.7765900e+05   6.6202900e+05   7.4469000e+05   8.0911400e+05   6.4453900e+05   6.1097700e+05   6.3825100e+05   6.2523700e+05   5.0159100e+05   6.0986500e+05   5.2090200e+05   6.3634200e+05   9.3118600e+05   9.7026800e+05   5.3831100e+05   5.2405800e+05   4.8935800e+05   4.8051300e+05   5.5068700e+05   5.9105700e+05   4.6203200e+05   4.8336500e+05   5.9237700e+05   5.6786000e+05   4.6265600e+05   4.5360900e+05   6.5734200e+05   7.1623500e+05   5.6214500e+05   5.4517500e+05   7.2899000e+05   7.6585300e+05   5.3133000e+05   5.5831500e+05   6.6655700e+05   7.1613400e+05
   5.6510100e+05   6.3550600e+05   5.9512300e+05   6.8613000e+05   4.4636400e+05   4.6350100e+05   7.2776200e+05   7.3824100e+05   4.3765700e+05   4.6904900e+05   4.5165200e+05   4.7616800e+05   5.8360900e+05   4.9293000e+05   5.4123100e+05   5.3147300e+05   4.8182200e+05   5.0361500e+05   5.1840800e+05   5.7351300e+05   3.7683000e+05   3.4198100e+05   5.2857700e+05   5.3523500e+05   4.4497900e+05   4.2145100e+05   4.6078300e+05   4.3849200e+05   5.2336100e+05   5.1197700e+05   5.1240400e+05   5.0327800e+05   5.8637200e+05   6.4091200e+05   4.0928200e+05   3.9072400e+05   5.0190100e+05   4.7453400e+05   4.7049400e+05   4.7648200e+05   3.9268900e+05   3.5885400e+05   7.4417400e+05   0.0000000e+00   6.5466400e+05   5.7006200e+05   5.9513300e+05   6.1528200e+05   5.5348300e+05   5.2209100e+05   7.2168900e+05   5.5516900e+05   4.8644600e+05   4.1487200e+05   6.1694600e+05   5.7743500e+05   5.6679800e+05   6.5618900e+05   5.2916300e+05   5.3436400e+05   6.0637800e+05   5.6609200e+05   4.5088300e+05   5.1760300e+05   4.5182600e+05   5.4671800e+05   8.5127500e+05   8.6853800e+05   4.5991200e+05   4.4150500e+05   4.4165900e+05   4.3117200e+05   4.7477700e+05   4.9039100e+05   3.7958300e+05   4.0393600e+05   4.6858400e+05   5.1376800e+05   3.5726500e+05   3.4787900e+05   5.5668700e+05   6.5137200e+05   5.3400500e+05   4.8023700e+05   6.3558200e+05   6.3888100e+05   4.3993600e+05   4.5118600e+05   5.3723300e+05   5.8096000e+05
   5.7712800e+05   6.5296100e+05   5.9793900e+05   6.5443800e+05   4.3324400e+05   4.3184700e+05   7.1148600e+05   7.0321000e+05   4.3440800e+05   4.6045400e+05   4.1836400e+05   4.7054900e+05   5.8708800e+05   4.7213300e+05   4.8714900e+05   4.9909200e+05   4.3669100e+05   4.7065900e+05   4.7784300e+05   5.5809400e+05   3.7126100e+05   3.6892800e+05   5.4855300e+05   5.0246600e+05   3.8217400e+05   3.8649800e+05   3.8998000e+05   4.1215800e+05   5.2296100e+05   4.6990600e+05   4.6936100e+05   4.6408600e+05   5.6372000e+05   6.1707600e+05   4.0288300e+05   4.0750400e+05   4.7111500e+05   4.6060400e+05   4.2706700e+05   4.0146400e+05   3.4093700e+05   3.1949100e+05   7.6153300e+05   6.5466400e+05   0.0000000e+00   5.7259600e+05   5.7022600e+05   5.4953300e+05   5.3054900e+05   5.4004900e+05   6.3586800e+05   5.2556800e+05   4.4711900e+05   3.8424800e+05   5.2240300e+05   5.1336400e+05   5.6816800e+05   6.2702400e+05   5.0576200e+05   5.0625400e+05   5.4729100e+05   5.1044400e+05   3.8972100e+05   4.6834100e+05   4.0307700e+05   5.2723100e+05   7.6007300e+05   8.2807600e+05   4.2792300e+05   4.1952200e+05   3.9502500e+05   4.0083100e+05   4.3735200e+05   4.7158700e+05   3.5886000e+05   3.8375500e+05   4.6971300e+05   4.8948500e+05   3.5982800e+05   3.4305400e+05   5.2489500e+05   5.8736500e+05   4.8200800e+05   4.5936000e+05   6.4960100e+05   6.5038600e+05   4.0090500e+05   4.3574700e+05   5.1143800e+05   5.3566100e+05
   5.3919800e+05   6.5200600e+05   5.8581400e+05   6.2193700e+05   4.3012600e+05   4.1699400e+05   6.7337400e+05   7.2464700e+05   4.2442600e+05   4.3292500e+05   4.0096700e+05   4.0948100e+05   5.3057700e+05   4.3510300e+05   4.8480400e+05   4.8603100e+05   3.7447200e+05   4.1319000e+05   4.5335300e+05   5.3216600e+05   3.2278500e+05   3.1200000e+05   5.1943100e+05   5.3230700e+05   4.3142000e+05   4.0429600e+05   3.7079800e+05   3.6688900e+05   4.8252500e+05   4.6806800e+05   5.0235800e+05   4.9635600e+05   5.7070000e+05   5.7190900e+05   3.9185100e+05   3.5171300e+05   4.1629400e+05   4.2516000e+05   4.2322600e+05   4.3943500e+05   3.7381700e+05   3.4902800e+05   7.3439600e+05   5.7006200e+05   5.7259600e+05   0.0000000e+00   5.3434400e+05   5.3804700e+05   5.1130100e+05   4.7119900e+05   6.1312700e+05   4.8979300e+05   4.0821900e+05   3.5685800e+05   5.4380900e+05   5.4207100e+05   5.9270500e+05   6.0362600e+05   5.0982700e+05   4.6887400e+05   5.5121500e+05   4.9900900e+05   3.8641800e+05   4.6492400e+05   3.7787300e+05   5.2028100e+05   7.6381200e+05   8.0550100e+05   3.9248100e+05   4.1871700e+05   3.6992200e+05   3.9140400e+05   4.5546500e+05   4.6361700e+05   3.2903700e+05   3.3586000e+05   4.2875200e+05   4.4824400e+05   3.4729200e+05   3.0080200e+05   5.4894700e+05   5.6887300e+05   4.5783600e+05   4.3789000e+05   6.0576500e+05   6.2030300e+05   4.0824400e+05   4.1422700e+05   5.1924100e+05   5.2659100e+05
   5.4934200e+05   6.2173400e+05   5.3394800e+05   6.0291100e+05   3.5707600e+05   3.6407000e+05   6.3460200e+05   6.4636400e+05   3.5748200e+05   3.9804100e+05   3.5700000e+05   3.8399200e+05   4.8430900e+05   4.0667300e+05   4.2227400e+05   4.7473000e+05   3.5130400e+05   3.7485200e+05   4.7144300e+05   5.2110600e+05   2.8598800e+05   2.9904900e+05   4.6831800e+05   4.2223100e+05   3.8318200e+05   3.5592000e+05   3.7628600e+05   3.4559200e+05   4.3800500e+05   4.3304100e+05   4.4822500e+05   4.1738300e+05   5.0353000e+05   5.8205800e+05   3.7902900e+05   3.4680000e+05   4.2848600e+05   3.9557200e+05   3.9110700e+05   3.8217900e+05   3.2365900e+05   2.9291700e+05   6.8470300e+05   5.9513300e+05   5.7022600e+05   5.3434400e+05   0.0000000e+00   5.4766800e+05   4.6836200e+05   4.5494100e+05   6.3369800e+05   4.9723100e+05   3.8542800e+05   3.7010300e+05   5.4657700e+05   5.1278600e+05   5.9798200e+05   6.1134600e+05   4.8307100e+05   4.4813100e+05   5.1610800e+05   4.8316000e+05   3.6366600e+05   4.5779200e+05   3.9456400e+05   4.8775400e+05   7.6979600e+05   8.4015800e+05   4.1325600e+05   3.9497400e+05   3.3437200e+05   3.9604700e+05   4.2212900e+05   4.4859500e+05   3.2181000e+05   3.5372400e+05   4.2214100e+05   4.3483100e+05   3.0546800e+05   2.7430300e+05   5.1851400e+05   5.5180400e+05   4.1582400e+05   4.1783900e+05   5.8842000e+05   5.8188400e+05   3.6664400e+05   3.6395500e+05   4.8263600e+05   5.5461200e+05
   5.5176300e+05   6.1581100e+05   5.2989700e+05   6.0860600e+05   3.8172400e+05   3.6131900e+05   6.4072800e+05   6.8962700e+05   3.8659700e+05   4.2519000e+05   3.9173700e+05   4.1178800e+05   4.6790800e+05   4.2107200e+05   4.4073300e+05   4.8294700e+05   3.6560600e+05   4.2407600e+05   4.8899800e+05   5.3348500e+05   3.1060600e+05   3.1519300e+05   5.0963100e+05   4.9191500e+05   4.0212400e+05   3.6124500e+05   3.6090400e+05   3.4285000e+05   4.7487600e+05   4.9187600e+05   4.7377900e+05   4.6803400e+05   5.5773600e+05   6.1991300e+05   3.6520100e+05   3.4585300e+05   4.5015900e+05   4.3800900e+05   4.3470600e+05   4.4888100e+05   3.4944400e+05   3.1986200e+05   7.1194700e+05   6.1528200e+05   5.4953300e+05   5.3804700e+05   5.4766800e+05   0.0000000e+00   5.0194800e+05   4.6133500e+05   6.1801500e+05   4.7824000e+05   4.2807800e+05   4.0259500e+05   5.7102100e+05   5.2275000e+05   5.8197300e+05   6.0452200e+05   4.7255500e+05   4.5650800e+05   5.5840900e+05   5.1358300e+05   3.8581600e+05   4.9497900e+05   3.9523800e+05   4.9580900e+05   7.1638400e+05   7.8171500e+05   3.7984300e+05   3.7906000e+05   3.5305300e+05   3.6753000e+05   4.3462300e+05   4.5768800e+05   3.1316100e+05   3.4921200e+05   4.2710300e+05   4.2010000e+05   2.9323300e+05   2.8093100e+05   5.5175100e+05   5.6287400e+05   4.4406600e+05   4.2685500e+05   5.8987400e+05   6.2009100e+05   3.5528700e+05   4.0294100e+05   4.9550700e+05   5.2629600e+05
   4.7846500e+05   5.6255400e+05   4.9267200e+05   5.6904000e+05   3.4438700e+05   3.3444700e+05   6.2830900e+05   6.1001900e+05   3.0312400e+05   3.7937600e+05   3.2893600e+05   3.7834900e+05   4.2533400e+05   3.9073900e+05   3.9538800e+05   4.2074000e+05   3.4137600e+05   3.6383500e+05   4.0747500e+05   5.0385100e+05   2.6859200e+05   2.8494800e+05   4.5317100e+05   4.1471100e+05   3.2422800e+05   2.9021900e+05   2.8313300e+05   3.0288700e+05   4.2041500e+05   3.9931600e+05   3.6925000e+05   3.9401400e+05   4.7669100e+05   5.1877200e+05   2.9118000e+05   2.6235900e+05   3.6194000e+05   3.4836000e+05   3.6845500e+05   4.0347800e+05   3.0496800e+05   2.5518600e+05   6.2703400e+05   5.5348300e+05   5.3054900e+05   5.1130100e+05   4.6836200e+05   5.0194800e+05   0.0000000e+00   4.3102300e+05   5.7275900e+05   3.9132900e+05   3.6238300e+05   2.8840200e+05   4.6753300e+05   4.7295600e+05   5.0762100e+05   5.3772800e+05   4.0535100e+05   4.0754300e+05   4.6317100e+05   4.1807600e+05   3.2624800e+05   4.2279900e+05   3.2176700e+05   4.1135000e+05   6.5430800e+05   7.4640000e+05   3.3918400e+05   2.9438500e+05   2.8886000e+05   3.0817500e+05   3.7437300e+05   4.0857500e+05   2.7997800e+05   2.8105000e+05   3.5173900e+05   3.4274800e+05   2.5046700e+05   2.4395100e+05   4.8768900e+05   5.0975300e+05   3.6604700e+05   3.7992500e+05   5.2219000e+05   5.2432000e+05   3.1159300e+05   3.0469200e+05   4.1798000e+05   4.5499700e+05
   5.1245100e+05   5.5307400e+05   4.6915800e+05   5.6996600e+05   3.0867200e+05   3.0403500e+05   5.8408900e+05   5.7761500e+05   3.0063500e+05   3.5954000e+05   3.0500700e+05   3.2389000e+05   4.0659700e+05   3.6731800e+05   3.8776800e+05   3.6215100e+05   2.8773400e+05   3.4716000e+05   3.7262800e+05   4.7812000e+05   2.3836600e+05   2.4433200e+05   4.1723900e+05   4.0703400e+05   3.0134600e+05   3.0181900e+05   2.8833100e+05   2.7025000e+05   3.7900600e+05   3.8845200e+05   3.7482600e+05   3.6563400e+05   4.9921600e+05   4.8454500e+05   2.5647500e+05   2.3808200e+05   3.7854100e+05   3.4720900e+05   3.5624400e+05   3.5284600e+05   2.5129900e+05   2.4831300e+05   5.8244500e+05   5.2209100e+05   5.4004900e+05   4.7119900e+05   4.5494100e+05   4.6133500e+05   4.3102300e+05   0.0000000e+00   5.3923600e+05   4.0091100e+05   3.1835200e+05   2.7679100e+05   4.6832300e+05   4.9031400e+05   5.3356000e+05   5.1568200e+05   4.0713600e+05   3.8445100e+05   4.3210100e+05   4.1556400e+05   3.2592600e+05   3.9618100e+05   3.1180900e+05   4.0580400e+05   6.6336700e+05   6.9885800e+05   3.3896500e+05   3.3738500e+05   2.8311800e+05   3.2035000e+05   3.6282300e+05   3.8662700e+05   2.3503400e+05   2.8808900e+05   3.8034000e+05   3.8328700e+05   2.2597700e+05   2.4273800e+05   4.7655300e+05   5.0436800e+05   3.6942600e+05   3.8855800e+05   5.3468500e+05   5.3664100e+05   2.9872800e+05   3.2291000e+05   4.1118400e+05   4.4219000e+05
   6.5996300e+05   7.0768200e+05   6.1181100e+05   7.0354600e+05   4.2468400e+05   4.0973300e+05   7.5008700e+05   7.3353500e+05   4.4016200e+05   5.0419800e+05   4.3400800e+05   4.4311400e+05   5.6633400e+05   5.0247700e+05   5.2347100e+05   4.9889200e+05   4.4113100e+05   4.9254400e+05   5.2796700e+05   5.6789500e+05   3.8663100e+05   4.1403300e+05   6.0236500e+05   5.3601600e+05   4.3813400e+05   4.1724700e+05   4.3222800e+05   4.0068500e+05   5.3505200e+05   5.3014000e+05   5.5901000e+05   5.2779100e+05   6.3406900e+05   6.5483800e+05   3.9590100e+05   3.7702500e+05   4.9209600e+05   4.9799700e+05   4.7676700e+05   4.8866100e+05   4.0748100e+05   3.6671800e+05   7.3775000e+05   7.2168900e+05   6.3586800e+05   6.1312700e+05   6.3369800e+05   6.1801500e+05   5.7275900e+05   5.3923600e+05   0.0000000e+00   5.7727200e+05   4.7825200e+05   4.4537400e+05   6.0627200e+05   6.0160700e+05   6.3612900e+05   6.2906400e+05   5.0825800e+05   5.0937500e+05   5.7093600e+05   5.5395900e+05   4.6929400e+05   5.5893800e+05   4.5815400e+05   5.0382500e+05   7.8291400e+05   8.3496100e+05   4.1375800e+05   4.3181300e+05   4.1582600e+05   4.5998900e+05   4.6685200e+05   5.3559500e+05   4.0826500e+05   3.9577800e+05   4.8939400e+05   5.0782700e+05   3.6678700e+05   3.8213300e+05   6.3077300e+05   6.3398100e+05   5.1147300e+05   4.7668300e+05   6.3969700e+05   6.2506300e+05   4.1112500e+05   4.7387300e+05   5.6343900e+05   6.2784600e+05
   4.7584600e+05   5.3315400e+05   4.7024100e+05   5.3189000e+05   2.7094300e+05   2.7050600e+05   5.2724900e+05   5.3500400e+05   2.8358900e+05   3.3009400e+05   2.9286500e+05   2.9289100e+05   3.9752200e+05   3.3592000e+05   3.7810900e+05   3.6341600e+05   2.7372200e+05   3.2471700e+05   3.6671000e+05   4.3003800e+05   2.3990200e+05   2.5471300e+05   4.1422300e+05   3.7956000e+05   2.8741800e+05   2.9942000e+05   3.0001200e+05   2.8610400e+05   4.0225600e+05   3.7773800e+05   4.0247900e+05   3.6695600e+05   4.5670300e+05   4.9914500e+05   2.8743900e+05   2.6062900e+05   3.7048600e+05   3.4996000e+05   3.2283100e+05   3.5162400e+05   2.9161500e+05   2.4226200e+05   5.9433600e+05   5.5516900e+05   5.2556800e+05   4.8979300e+05   4.9723100e+05   4.7824000e+05   3.9132900e+05   4.0091100e+05   5.7727200e+05   0.0000000e+00   3.2689800e+05   2.7777600e+05   4.6786000e+05   4.6617300e+05   4.8283100e+05   5.0097400e+05   3.7404500e+05   3.9211900e+05   4.4386100e+05   3.8555900e+05   2.7233200e+05   3.6797500e+05   3.1733400e+05   3.6826900e+05   6.4549700e+05   6.9586400e+05   2.9032000e+05   3.1195800e+05   2.7601000e+05   2.9125300e+05   3.6288600e+05   3.6398900e+05   2.4461200e+05   2.2939200e+05   3.2053800e+05   3.5786300e+05   2.3053000e+05   2.1559500e+05   4.5337300e+05   4.7699800e+05   3.5915200e+05   3.2967900e+05   5.2899400e+05   5.1130100e+05   2.9354300e+05   2.8707900e+05   3.8938800e+05   4.3031700e+05
   3.7447200e+05   4.2456700e+05   3.7718400e+05   4.6633100e+05   2.5358700e+05   2.2172100e+05   4.8681000e+05   4.9907000e+05   2.2099800e+05   2.5836500e+05   2.2728600e+05   2.3822600e+05   3.3026500e+05   2.9164500e+05   2.8682900e+05   2.8571200e+05   2.0949100e+05   2.5432800e+05   3.0734200e+05   3.8072800e+05   1.5612600e+05   1.6473000e+05   3.4414300e+05   3.0315900e+05   2.2437400e+05   1.9673700e+05   1.9444900e+05   1.8588400e+05   3.0429200e+05   3.1233000e+05   3.1332700e+05   2.7776000e+05   3.7952100e+05   4.6818900e+05   2.0541600e+05   1.9549000e+05   3.0689700e+05   2.8756100e+05   2.6664300e+05   2.8167400e+05   1.6853700e+05   1.5950100e+05   5.3030200e+05   4.8644600e+05   4.4711900e+05   4.0821900e+05   3.8542800e+05   4.2807800e+05   3.6238300e+05   3.1835200e+05   4.7825200e+05   3.2689800e+05   0.0000000e+00   2.2759500e+05   3.9019000e+05   4.0316300e+05   4.2418200e+05   4.3199900e+05   3.3296500e+05   3.1037000e+05   3.8318100e+05   3.2022800e+05   2.1261500e+05   3.2417700e+05   2.6062000e+05   3.0610800e+05   6.0757200e+05   7.0016700e+05   2.3246400e+05   2.2247700e+05   1.9381200e+05   2.3307000e+05   2.5296200e+05   2.8130400e+05   1.7764600e+05   1.4365000e+05   2.6567700e+05   2.6524600e+05   1.6074900e+05   1.5782700e+05   3.6814900e+05   3.8610700e+05   2.7293300e+05   2.7881500e+05   4.5282100e+05   4.5838900e+05   2.2477800e+05   2.3378900e+05   3.5410200e+05   3.5825900e+05
   3.6775300e+05   4.3084900e+05   3.8611700e+05   4.2340100e+05   2.2249400e+05   2.0767400e+05   4.6656800e+05   4.6987300e+05   2.0617800e+05   2.5095200e+05   2.0037300e+05   2.0684200e+05   3.4339300e+05   2.7009500e+05   2.7231300e+05   2.7163700e+05   1.9224000e+05   2.3417700e+05   2.7857200e+05   3.6316800e+05   1.2729100e+05   1.3512900e+05   3.1166200e+05   3.0494400e+05   2.0997900e+05   1.8879700e+05   1.7468100e+05   1.5161400e+05   2.6645300e+05   2.7181900e+05   2.7658700e+05   2.5751600e+05   3.5530900e+05   4.0836500e+05   1.7184000e+05   1.6579800e+05   2.5001700e+05   2.2261600e+05   2.3466600e+05   2.4244600e+05   1.4889400e+05   1.2546900e+05   5.0134200e+05   4.1487200e+05   3.8424800e+05   3.5685800e+05   3.7010300e+05   4.0259500e+05   2.8840200e+05   2.7679100e+05   4.4537400e+05   2.7777600e+05   2.2759500e+05   0.0000000e+00   3.2416000e+05   3.5747000e+05   3.9163000e+05   3.8665800e+05   2.8788700e+05   2.8778900e+05   3.3393900e+05   2.8842100e+05   1.8023900e+05   2.6219500e+05   2.1407500e+05   2.9540400e+05   5.5430100e+05   6.3099200e+05   2.1319300e+05   2.1367800e+05   1.7794500e+05   1.8824700e+05   2.5010500e+05   2.8409000e+05   1.5669500e+05   1.4810100e+05   2.5325400e+05   2.5835800e+05   1.3425000e+05   1.1895200e+05   3.4238800e+05   3.8645100e+05   2.8140700e+05   2.7281000e+05   4.5728200e+05   4.5402500e+05   2.1877800e+05   2.3386000e+05   3.3880000e+05   3.5551100e+05
   5.0706800e+05   6.1528300e+05   5.5592200e+05   5.9835500e+05   3.7389700e+05   3.5991700e+05   6.3793700e+05   6.8044100e+05   3.7691000e+05   4.0797200e+05   3.5867600e+05   3.5917700e+05   5.0050700e+05   3.9924800e+05   4.2949400e+05   4.5114600e+05   3.5639400e+05   4.1115500e+05   4.3322400e+05   4.9972600e+05   3.0172600e+05   3.3074900e+05   4.7487300e+05   4.7412100e+05   3.4483100e+05   3.5593400e+05   3.4464100e+05   3.3514300e+05   4.3251100e+05   4.4763800e+05   4.4693800e+05   4.2057700e+05   5.2215200e+05   5.6485900e+05   3.4958100e+05   3.6525800e+05   4.1914200e+05   3.8912100e+05   3.8739200e+05   4.0696900e+05   3.2054500e+05   3.0818200e+05   6.7765900e+05   6.1694600e+05   5.2240300e+05   5.4380900e+05   5.4657700e+05   5.7102100e+05   4.6753300e+05   4.6832300e+05   6.0627200e+05   4.6786000e+05   3.9019000e+05   3.2416000e+05   0.0000000e+00   5.0895500e+05   5.8619900e+05   5.9887800e+05   4.8012400e+05   4.6849900e+05   5.1553100e+05   4.3998400e+05   3.5540200e+05   4.5891000e+05   3.6873100e+05   4.4903900e+05   7.3698400e+05   7.7073700e+05   3.4834100e+05   3.6677600e+05   3.6217200e+05   3.9540100e+05   4.3167700e+05   4.4073000e+05   3.3079800e+05   3.3785900e+05   4.3316100e+05   4.2884200e+05   2.9236200e+05   3.0362700e+05   5.3092800e+05   5.5613100e+05   4.5181000e+05   4.0416400e+05   6.1710400e+05   6.1170000e+05   3.8422000e+05   4.0822600e+05   5.2028300e+05   5.1071000e+05
   5.1502300e+05   5.9094400e+05   5.2208100e+05   5.8503800e+05   3.6913800e+05   3.4689700e+05   6.3533600e+05   6.2036100e+05   3.5360100e+05   3.7693600e+05   3.6035700e+05   3.8170600e+05   4.9809000e+05   3.9707600e+05   4.1787100e+05   4.4181700e+05   3.4091500e+05   3.5661900e+05   4.3017400e+05   5.0383100e+05   2.9493200e+05   2.6758500e+05   4.9387700e+05   4.4686000e+05   3.6453900e+05   3.6933500e+05   3.6369500e+05   3.3932600e+05   4.3674500e+05   4.5005100e+05   4.4236700e+05   4.2567100e+05   5.3326900e+05   5.5946500e+05   3.2844600e+05   3.3230200e+05   4.3592100e+05   3.9864100e+05   4.1050900e+05   4.2334000e+05   3.2920800e+05   2.9509900e+05   6.6202900e+05   5.7743500e+05   5.1336400e+05   5.4207100e+05   5.1278600e+05   5.2275000e+05   4.7295600e+05   4.9031400e+05   6.0160700e+05   4.6617300e+05   4.0316300e+05   3.5747000e+05   5.0895500e+05   0.0000000e+00   5.4557800e+05   5.8920800e+05   4.7880400e+05   4.2605800e+05   5.1191200e+05   4.5970900e+05   3.5500300e+05   4.2384600e+05   3.9134600e+05   4.4720700e+05   7.2062700e+05   7.5367000e+05   3.5912300e+05   3.5883100e+05   3.1897100e+05   3.4046400e+05   4.2364100e+05   4.1034000e+05   2.8764000e+05   2.9933800e+05   4.2635000e+05   3.9868900e+05   2.9687800e+05   2.9457900e+05   4.9946200e+05   5.3879200e+05   4.0139700e+05   3.8964100e+05   5.8291500e+05   5.9548100e+05   3.7561300e+05   3.6581800e+05   4.8640700e+05   4.7860300e+05
   5.8820500e+05   6.5196100e+05   5.6523400e+05   6.2973900e+05   4.3918600e+05   4.1998100e+05   6.8516600e+05   6.8361900e+05   3.8615300e+05   4.3812600e+05   4.2464300e+05   4.4500300e+05   5.3926300e+05   4.8139000e+05   5.1794900e+05   5.1272800e+05   4.3725300e+05   4.0860800e+05   4.7371900e+05   5.2607600e+05   3.5556100e+05   3.4635400e+05   5.2956700e+05   4.7433200e+05   4.1845600e+05   3.9404900e+05   3.8204100e+05   3.8748000e+05   4.5886400e+05   4.8926500e+05   4.9941300e+05   4.9098800e+05   5.8253400e+05   5.9355500e+05   3.4661600e+05   3.5124900e+05   4.7447800e+05   4.6444300e+05   4.4334100e+05   4.8485700e+05   3.7266000e+05   3.6039600e+05   7.4469000e+05   5.6679800e+05   5.6816800e+05   5.9270500e+05   5.9798200e+05   5.8197300e+05   5.0762100e+05   5.3356000e+05   6.3612900e+05   4.8283100e+05   4.2418200e+05   3.9163000e+05   5.8619900e+05   5.4557800e+05   0.0000000e+00   6.4715400e+05   5.2703700e+05   4.3798600e+05   5.2044600e+05   4.9469400e+05   3.9798700e+05   4.7078300e+05   4.3541600e+05   5.3176200e+05   8.1736800e+05   8.2858900e+05   4.0011300e+05   3.7629500e+05   3.7635100e+05   3.7819200e+05   4.7597500e+05   4.7418000e+05   3.6775600e+05   3.7028600e+05   4.5727500e+05   4.5534400e+05   3.2912500e+05   3.0014400e+05   5.2212900e+05   5.8829900e+05   4.6159400e+05   4.3585200e+05   6.3239800e+05   6.4438700e+05   3.9428500e+05   4.1244800e+05   5.3392800e+05   5.6149500e+05
   6.1286200e+05   6.4458600e+05   5.7566700e+05   6.9373400e+05   4.7532300e+05   4.1938200e+05   6.9908300e+05   7.0527700e+05   4.1733700e+05   4.5202800e+05   4.1233100e+05   4.3233400e+05   5.3208200e+05   4.8677900e+05   4.8895800e+05   4.9278200e+05   4.2346800e+05   4.6034700e+05   5.1203700e+05   5.9223000e+05   3.8919400e+05   3.6513700e+05   5.3838100e+05   4.7705800e+05   4.0213800e+05   4.0166700e+05   4.0942400e+05   3.6748400e+05   4.7596900e+05   4.8997200e+05   4.8956000e+05   5.0725000e+05   6.2421400e+05   6.6743900e+05   3.8710900e+05   3.5860600e+05   4.6881600e+05   4.5024800e+05   4.4505500e+05   4.4366600e+05   3.7743600e+05   3.5307400e+05   8.0911400e+05   6.5618900e+05   6.2702400e+05   6.0362600e+05   6.1134600e+05   6.0452200e+05   5.3772800e+05   5.1568200e+05   6.2906400e+05   5.0097400e+05   4.3199900e+05   3.8665800e+05   5.9887800e+05   5.8920800e+05   6.4715400e+05   0.0000000e+00   5.5183500e+05   5.0678400e+05   5.6630000e+05   5.5377300e+05   4.2310600e+05   5.1045900e+05   4.5362400e+05   5.2319900e+05   7.8633600e+05   8.7252600e+05   4.4059500e+05   4.4423400e+05   3.8655000e+05   3.8309300e+05   4.5959200e+05   5.1400400e+05   3.8683700e+05   3.9325600e+05   4.6411600e+05   4.6089000e+05   3.4345700e+05   3.4655900e+05   6.0538600e+05   6.1910000e+05   4.8856800e+05   4.9026100e+05   6.2943000e+05   6.3655000e+05   4.3838100e+05   4.4977000e+05   5.1871000e+05   5.7663600e+05
   4.9990600e+05   5.3053100e+05   4.6990500e+05   5.5663000e+05   3.2730900e+05   3.1292200e+05   5.9050400e+05   5.8677600e+05   3.1312900e+05   3.3766900e+05   2.9710500e+05   3.4052200e+05   4.1388800e+05   3.6213400e+05   3.7152100e+05   3.5718200e+05   2.8789700e+05   2.8983400e+05   3.5636900e+05   4.1626700e+05   2.6495300e+05   2.7902900e+05   4.5296500e+05   3.9916500e+05   2.8137400e+05   2.5490100e+05   2.7705500e+05   2.5631500e+05   4.0234700e+05   3.7163700e+05   3.7175300e+05   3.7383800e+05   4.4355300e+05   5.2645700e+05   2.7595100e+05   2.5098600e+05   3.6646600e+05   3.3224800e+05   3.4235500e+05   3.3518200e+05   2.2092600e+05   2.1114900e+05   6.4453900e+05   5.2916300e+05   5.0576200e+05   5.0982700e+05   4.8307100e+05   4.7255500e+05   4.0535100e+05   4.0713600e+05   5.0825800e+05   3.7404500e+05   3.3296500e+05   2.8788700e+05   4.8012400e+05   4.7880400e+05   5.2703700e+05   5.5183500e+05   0.0000000e+00   3.5428100e+05   4.5375400e+05   4.0883600e+05   2.9094100e+05   4.0476500e+05   3.3710400e+05   4.0211000e+05   6.9205800e+05   7.7920400e+05   3.0503000e+05   3.1790200e+05   2.7902200e+05   2.9384300e+05   3.4173600e+05   3.6657400e+05   2.5742800e+05   2.6867500e+05   3.8597000e+05   3.4527200e+05   2.4178600e+05   2.2931400e+05   4.7089300e+05   4.6452800e+05   3.8432000e+05   3.5087600e+05   4.9360200e+05   5.3080400e+05   3.0994800e+05   3.6169000e+05   4.3035900e+05   4.7740100e+05
   4.8597400e+05   5.1012600e+05   4.6467200e+05   4.9780600e+05   3.0538600e+05   2.9502900e+05   5.7647100e+05   5.5684300e+05   2.8594300e+05   3.4072800e+05   2.7265100e+05   2.8267500e+05   4.1489400e+05   3.7683800e+05   3.6820500e+05   3.6128100e+05   2.7682800e+05   3.1245800e+05   3.6981300e+05   4.4310800e+05   2.4162500e+05   2.5121500e+05   4.2663300e+05   3.8988400e+05   2.9330300e+05   2.8061500e+05   2.9387000e+05   2.4710200e+05   3.5659400e+05   3.5665100e+05   3.9989000e+05   3.8576200e+05   4.8168500e+05   5.2552500e+05   2.4465200e+05   2.5673100e+05   3.4088400e+05   3.1310500e+05   3.3418300e+05   3.3150400e+05   2.5282500e+05   2.2491400e+05   6.1097700e+05   5.3436400e+05   5.0625400e+05   4.6887400e+05   4.4813100e+05   4.5650800e+05   4.0754300e+05   3.8445100e+05   5.0937500e+05   3.9211900e+05   3.1037000e+05   2.8778900e+05   4.6849900e+05   4.2605800e+05   4.3798600e+05   5.0678400e+05   3.5428100e+05   0.0000000e+00   4.4604100e+05   3.9491700e+05   3.0090200e+05   3.8263000e+05   2.6428900e+05   3.5260400e+05   6.3671100e+05   7.1282200e+05   2.8037600e+05   2.9702200e+05   2.5860600e+05   3.1576700e+05   3.4603100e+05   3.4022600e+05   2.2935600e+05   2.2396500e+05   3.1145000e+05   3.2743900e+05   2.1025600e+05   1.9970700e+05   4.7140500e+05   4.6601100e+05   3.5338700e+05   3.2285900e+05   4.9031200e+05   4.9588900e+05   2.7671500e+05   3.2685400e+05   3.9923000e+05   4.3142700e+05
   5.4674800e+05   5.4877500e+05   5.3702300e+05   5.8927800e+05   3.7511400e+05   3.6267600e+05   5.9572300e+05   5.8777800e+05   3.6095700e+05   3.6722900e+05   3.4449400e+05   3.5532700e+05   4.7831100e+05   3.9603100e+05   3.8672800e+05   4.2817400e+05   3.5944400e+05   3.6531900e+05   4.2671200e+05   4.9433400e+05   3.0759100e+05   2.8016200e+05   4.8594300e+05   4.3158300e+05   3.4852300e+05   3.4077300e+05   3.6186800e+05   3.2045800e+05   4.2541300e+05   4.1770300e+05   4.4810600e+05   4.6280300e+05   5.1354600e+05   5.9446200e+05   3.2092400e+05   3.1426700e+05   3.7947100e+05   3.8690700e+05   4.0527600e+05   3.8416100e+05   3.2532300e+05   2.9615600e+05   6.3825100e+05   6.0637800e+05   5.4729100e+05   5.5121500e+05   5.1610800e+05   5.5840900e+05   4.6317100e+05   4.3210100e+05   5.7093600e+05   4.4386100e+05   3.8318100e+05   3.3393900e+05   5.1553100e+05   5.1191200e+05   5.2044600e+05   5.6630000e+05   4.5375400e+05   4.4604100e+05   0.0000000e+00   4.5968300e+05   3.7480400e+05   4.5127800e+05   3.6512000e+05   4.4496400e+05   7.2882400e+05   7.6226500e+05   3.5469000e+05   3.6000500e+05   3.2764400e+05   3.6356100e+05   4.2197400e+05   4.2127700e+05   3.0652300e+05   3.0288400e+05   4.1525400e+05   4.1586800e+05   2.8074000e+05   2.6732700e+05   5.0502900e+05   5.3947800e+05   4.0027500e+05   4.0868000e+05   5.5760500e+05   5.6538500e+05   3.3662400e+05   3.8972200e+05   4.5528400e+05   4.9760000e+05
   4.6448900e+05   5.0270800e+05   4.7928200e+05   5.4207000e+05   3.3658100e+05   3.0288100e+05   5.4591400e+05   5.4958400e+05   2.9583800e+05   3.3341200e+05   2.8290600e+05   3.0615800e+05   4.2540300e+05   3.6537700e+05   3.7954200e+05   3.9710200e+05   3.0476200e+05   3.3778700e+05   3.8880500e+05   4.3885800e+05   2.5750400e+05   2.3860500e+05   4.3729500e+05   4.0983300e+05   3.1493700e+05   2.8469600e+05   3.0960800e+05   2.8306200e+05   3.8423500e+05   3.9069200e+05   4.0912700e+05   3.9742800e+05   4.9645100e+05   5.4596000e+05   2.8816700e+05   2.8320700e+05   3.5358700e+05   3.4501000e+05   3.5769700e+05   3.1904600e+05   2.5902000e+05   2.6687900e+05   6.2523700e+05   5.6609200e+05   5.1044400e+05   4.9900900e+05   4.8316000e+05   5.1358300e+05   4.1807600e+05   4.1556400e+05   5.5395900e+05   3.8555900e+05   3.2022800e+05   2.8842100e+05   4.3998400e+05   4.5970900e+05   4.9469400e+05   5.5377300e+05   4.0883600e+05   3.9491700e+05   4.5968300e+05   0.0000000e+00   3.2486200e+05   3.9144100e+05   3.1708000e+05   3.7909200e+05   6.6806200e+05   7.2208900e+05   3.0926800e+05   2.9851000e+05   2.9908100e+05   2.9683300e+05   3.5207300e+05   3.6313400e+05   2.2703000e+05   2.4615800e+05   3.5518200e+05   3.2418100e+05   2.2120800e+05   2.0791100e+05   4.6188200e+05   4.7827000e+05   3.4848100e+05   3.4065400e+05   5.6178100e+05   5.1730200e+05   3.1661900e+05   3.1919100e+05   4.1304300e+05   4.4225500e+05
   3.7005900e+05   4.1557400e+05   3.8274100e+05   4.4387100e+05   2.4768900e+05   2.1986600e+05   4.4858700e+05   4.7417400e+05   1.8007200e+05   2.3430500e+05   1.7739500e+05   2.0980800e+05   3.5104000e+05   2.7637700e+05   2.8238600e+05   2.7115000e+05   1.6904800e+05   2.2719800e+05   2.6456500e+05   3.4275300e+05   1.4873800e+05   1.3818200e+05   3.0057000e+05   2.9842600e+05   1.8026700e+05   1.8851800e+05   2.0545300e+05   1.7163300e+05   2.6143300e+05   2.8707900e+05   2.9707900e+05   2.7572500e+05   3.5975700e+05   4.0247000e+05   1.8107500e+05   1.6881400e+05   2.4949200e+05   2.2736000e+05   2.5245600e+05   2.5011100e+05   1.6057600e+05   1.3532100e+05   5.0159100e+05   4.5088300e+05   3.8972100e+05   3.8641800e+05   3.6366600e+05   3.8581600e+05   3.2624800e+05   3.2592600e+05   4.6929400e+05   2.7233200e+05   2.1261500e+05   1.8023900e+05   3.5540200e+05   3.5500300e+05   3.9798700e+05   4.2310600e+05   2.9094100e+05   3.0090200e+05   3.7480400e+05   3.2486200e+05   0.0000000e+00   2.9829300e+05   2.1701100e+05   3.0800600e+05   6.0097000e+05   6.7334100e+05   2.2272000e+05   2.2243800e+05   2.1069800e+05   2.2687000e+05   2.7062400e+05   2.7219900e+05   1.7974900e+05   1.6458300e+05   2.6420700e+05   2.4375000e+05   1.3141000e+05   1.0821900e+05   3.4072800e+05   3.9806300e+05   2.8579900e+05   2.5569400e+05   4.6241200e+05   4.5457600e+05   2.0017000e+05   2.1337700e+05   3.4338200e+05   3.6148300e+05
   4.2639900e+05   4.7482900e+05   4.5626200e+05   5.4614800e+05   2.7923100e+05   2.8985700e+05   5.5936500e+05   5.7038900e+05   2.7110400e+05   2.8922700e+05   2.7358300e+05   2.6699000e+05   4.0034900e+05   3.3373000e+05   3.6214500e+05   3.5635300e+05   2.5571300e+05   3.1617500e+05   3.3466300e+05   4.1889700e+05   2.1847400e+05   1.9579200e+05   3.8673600e+05   4.0232800e+05   3.0458500e+05   2.6193500e+05   2.5712800e+05   2.3542000e+05   3.6348300e+05   3.6925800e+05   3.5896300e+05   3.7042200e+05   4.4834800e+05   5.0532400e+05   2.4403000e+05   2.4126100e+05   3.3637200e+05   3.2995500e+05   3.2907300e+05   3.0775100e+05   2.2752400e+05   2.2242000e+05   6.0986500e+05   5.1760300e+05   4.6834100e+05   4.6492400e+05   4.5779200e+05   4.9497900e+05   4.2279900e+05   3.9618100e+05   5.5893800e+05   3.6797500e+05   3.2417700e+05   2.6219500e+05   4.5891000e+05   4.2384600e+05   4.7078300e+05   5.1045900e+05   4.0476500e+05   3.8263000e+05   4.5127800e+05   3.9144100e+05   2.9829300e+05   0.0000000e+00   3.0117000e+05   3.7954300e+05   7.1107100e+05   7.4159600e+05   3.3423900e+05   3.2672500e+05   2.6674800e+05   2.9403000e+05   3.1408100e+05   3.3065900e+05   2.3056500e+05   2.2021300e+05   3.3816600e+05   3.3293700e+05   2.1866200e+05   2.0625100e+05   4.4005400e+05   4.7596900e+05   3.6359100e+05   3.2985000e+05   5.5189300e+05   5.2740900e+05   2.6939000e+05   2.7488300e+05   4.0724000e+05   4.4066900e+05
   3.9506200e+05   4.1343100e+05   4.1316100e+05   4.6826600e+05   2.4737700e+05   2.3314300e+05   5.4515500e+05   5.0895900e+05   2.1742700e+05   2.4271000e+05   2.3002600e+05   2.2023200e+05   3.4038500e+05   2.8248600e+05   2.9275900e+05   3.2576000e+05   2.3189000e+05   2.7156500e+05   2.7375500e+05   3.6728200e+05   1.7168900e+05   1.4568200e+05   3.4670500e+05   3.3271200e+05   2.1563900e+05   1.9370900e+05   2.1956400e+05   1.9225600e+05   2.8871200e+05   2.9773800e+05   2.8922700e+05   2.9327000e+05   3.8343900e+05   4.6054300e+05   1.9063300e+05   1.8110500e+05   2.6630900e+05   2.3792800e+05   2.6597000e+05   2.8974000e+05   1.5859600e+05   1.3632900e+05   5.2090200e+05   4.5182600e+05   4.0307700e+05   3.7787300e+05   3.9456400e+05   3.9523800e+05   3.2176700e+05   3.1180900e+05   4.5815400e+05   3.1733400e+05   2.6062000e+05   2.1407500e+05   3.6873100e+05   3.9134600e+05   4.3541600e+05   4.5362400e+05   3.3710400e+05   2.6428900e+05   3.6512000e+05   3.1708000e+05   2.1701100e+05   3.0117000e+05   0.0000000e+00   3.2663500e+05   6.1668200e+05   6.4246100e+05   2.3003900e+05   2.2986500e+05   2.0491800e+05   2.0011600e+05   2.7895400e+05   2.9076100e+05   1.5045000e+05   1.6089400e+05   2.6892000e+05   2.7293700e+05   1.4626700e+05   1.6056200e+05   3.8979200e+05   4.3240400e+05   3.1129200e+05   2.8295500e+05   4.6282800e+05   4.8313700e+05   2.0721500e+05   2.2531900e+05   3.6341000e+05   3.8410400e+05
   4.6547100e+05   5.0986300e+05   4.8202200e+05   5.2257700e+05   3.1022800e+05   3.0002900e+05   5.9486700e+05   5.7235500e+05   3.0676700e+05   3.2528800e+05   3.0718300e+05   3.1255700e+05   4.6126300e+05   3.7513900e+05   3.8054800e+05   4.0510100e+05   3.2375000e+05   3.4050000e+05   3.7332600e+05   4.6639000e+05   2.4594000e+05   2.5878600e+05   4.2672600e+05   4.0115000e+05   3.0471000e+05   2.8784900e+05   2.6756100e+05   2.4540200e+05   3.5734400e+05   3.5401800e+05   3.8923200e+05   3.6427200e+05   4.5055000e+05   5.4057800e+05   2.8556000e+05   2.7478600e+05   3.5478400e+05   3.2630900e+05   3.0138400e+05   3.2769800e+05   2.2789500e+05   2.2572100e+05   6.3634200e+05   5.4671800e+05   5.2723100e+05   5.2028100e+05   4.8775400e+05   4.9580900e+05   4.1135000e+05   4.0580400e+05   5.0382500e+05   3.6826900e+05   3.0610800e+05   2.9540400e+05   4.4903900e+05   4.4720700e+05   5.3176200e+05   5.2319900e+05   4.0211000e+05   3.5260400e+05   4.4496400e+05   3.7909200e+05   3.0800600e+05   3.7954300e+05   3.2663500e+05   0.0000000e+00   7.0115700e+05   7.1118100e+05   3.0010500e+05   3.0521800e+05   2.6886700e+05   3.0888400e+05   3.6369100e+05   3.8887600e+05   2.5318900e+05   2.4668100e+05   3.4646600e+05   3.3067800e+05   2.2303200e+05   2.1581400e+05   4.7004800e+05   5.3243000e+05   3.9127600e+05   3.7512700e+05   5.3156500e+05   5.3414500e+05   3.0478400e+05   3.3329100e+05   4.4610600e+05   4.5741200e+05
   7.5302500e+05   7.7925500e+05   7.0939400e+05   7.5824400e+05   6.0334700e+05   5.9860700e+05   8.9289000e+05   8.4290800e+05   5.6453200e+05   5.6046700e+05   5.4952800e+05   5.9559600e+05   6.8306600e+05   6.2568200e+05   6.2741600e+05   6.4950400e+05   5.4093400e+05   6.0998500e+05   6.6107800e+05   7.2383500e+05   5.2032100e+05   4.8027500e+05   6.8455900e+05   6.5990800e+05   5.9808700e+05   5.5101600e+05   5.6148100e+05   5.5616500e+05   6.4387500e+05   6.4426900e+05   6.7435300e+05   6.5497700e+05   7.3930900e+05   7.9606800e+05   5.4675400e+05   4.9795100e+05   6.1467500e+05   6.3333400e+05   6.0104100e+05   6.1478000e+05   5.2088800e+05   5.0500900e+05   9.3118600e+05   8.5127500e+05   7.6007300e+05   7.6381200e+05   7.6979600e+05   7.1638400e+05   6.5430800e+05   6.6336700e+05   7.8291400e+05   6.4549700e+05   6.0757200e+05   5.5430100e+05   7.3698400e+05   7.2062700e+05   8.1736800e+05   7.8633600e+05   6.9205800e+05   6.3671100e+05   7.2882400e+05   6.6806200e+05   6.0097000e+05   7.1107100e+05   6.1668200e+05   7.0115700e+05   0.0000000e+00   1.0196380e+06   6.1402000e+05   6.1830900e+05   6.2491200e+05   6.5804300e+05   6.9074700e+05   6.6559600e+05   5.3690500e+05   5.6086400e+05   6.6335900e+05   6.9090500e+05   5.7452100e+05   5.3755400e+05   7.7422700e+05   8.1043800e+05   6.3291400e+05   6.7948100e+05   8.3586300e+05   8.2232500e+05   5.7741300e+05   6.1867800e+05   7.1578600e+05   7.1416600e+05
   7.9241700e+05   8.0931400e+05   8.0844900e+05   8.9922700e+05   6.5080800e+05   6.0755200e+05   9.1830500e+05   8.9772500e+05   6.2195000e+05   6.5617600e+05   6.3033900e+05   6.6761300e+05   7.6802000e+05   6.9962900e+05   7.5252300e+05   7.1557800e+05   6.2193200e+05   6.8541300e+05   7.4904000e+05   8.0535600e+05   6.0927800e+05   5.9484600e+05   7.5659500e+05   7.2638500e+05   6.6150200e+05   6.5055100e+05   6.6422300e+05   6.4639100e+05   7.2203900e+05   7.3038400e+05   6.9294000e+05   7.0848800e+05   8.0935700e+05   9.0426300e+05   6.4314000e+05   6.0416700e+05   7.0201600e+05   6.7825100e+05   6.6359600e+05   6.6934800e+05   5.7850900e+05   5.3790700e+05   9.7026800e+05   8.6853800e+05   8.2807600e+05   8.0550100e+05   8.4015800e+05   7.8171500e+05   7.4640000e+05   6.9885800e+05   8.3496100e+05   6.9586400e+05   7.0016700e+05   6.3099200e+05   7.7073700e+05   7.5367000e+05   8.2858900e+05   8.7252600e+05   7.7920400e+05   7.1282200e+05   7.6226500e+05   7.2208900e+05   6.7334100e+05   7.4159600e+05   6.4246100e+05   7.1118100e+05   1.0196380e+06   0.0000000e+00   6.3078800e+05   6.3598900e+05   6.2074900e+05   6.2724800e+05   6.7647700e+05   6.9121500e+05   5.9360500e+05   5.7366400e+05   6.9329100e+05   7.0242400e+05   5.4935300e+05   5.1634200e+05   7.9470400e+05   8.4746700e+05   7.0957200e+05   6.9863600e+05   8.7546000e+05   8.8445200e+05   6.5239100e+05   6.4621700e+05   7.3617100e+05   7.3748300e+05
   4.2511200e+05   4.5078700e+05   3.7291800e+05   4.5623200e+05   2.4001400e+05   2.0430500e+05   5.3397100e+05   5.1095500e+05   2.2706300e+05   2.5228600e+05   2.0092500e+05   2.1586700e+05   3.2383600e+05   2.7590500e+05   3.1604700e+05   2.7823600e+05   2.0162500e+05   2.3770400e+05   2.7774900e+05   3.7647800e+05   1.5824300e+05   1.5791200e+05   3.3882500e+05   3.1053500e+05   2.4257100e+05   2.3140700e+05   1.9595400e+05   1.9801800e+05   2.9338800e+05   3.2170100e+05   3.0529100e+05   2.7313300e+05   3.6881200e+05   4.6333300e+05   1.8939100e+05   1.4890400e+05   2.5186200e+05   2.4692800e+05   2.4826800e+05   2.3606500e+05   1.5512400e+05   1.4100700e+05   5.3831100e+05   4.5991200e+05   4.2792300e+05   3.9248100e+05   4.1325600e+05   3.7984300e+05   3.3918400e+05   3.3896500e+05   4.1375800e+05   2.9032000e+05   2.3246400e+05   2.1319300e+05   3.4834100e+05   3.5912300e+05   4.0011300e+05   4.4059500e+05   3.0503000e+05   2.8037600e+05   3.5469000e+05   3.0926800e+05   2.2272000e+05   3.3423900e+05   2.3003900e+05   3.0010500e+05   6.1402000e+05   6.3078800e+05   0.0000000e+00   2.0862600e+05   1.8690300e+05   1.9775200e+05   2.8156700e+05   3.0230100e+05   1.4525200e+05   1.6017200e+05   2.7277400e+05   2.4734800e+05   1.2856900e+05   1.2592500e+05   3.6670900e+05   4.1575400e+05   2.7046000e+05   2.9862100e+05   4.5971500e+05   4.1621200e+05   2.0003500e+05   2.1273700e+05   3.4656300e+05   3.5697700e+05
   4.0034300e+05   4.1195000e+05   3.6574600e+05   4.6603900e+05   2.4461500e+05   2.2202700e+05   5.3996800e+05   5.1285200e+05   2.0480000e+05   2.2581600e+05   2.1901500e+05   2.1290100e+05   3.2478800e+05   2.6575300e+05   2.8686100e+05   2.9397100e+05   1.9433700e+05   2.2434800e+05   2.7524000e+05   3.4923600e+05   1.9502400e+05   1.5610200e+05   3.3234200e+05   3.0075200e+05   2.0220000e+05   2.0391400e+05   1.8854400e+05   1.7323700e+05   2.8775000e+05   3.0442700e+05   3.0263100e+05   2.5533500e+05   3.6125700e+05   4.6024000e+05   1.8004500e+05   1.4580400e+05   2.2664500e+05   2.5096900e+05   2.3726500e+05   2.3450400e+05   1.5034300e+05   1.4019900e+05   5.2405800e+05   4.4150500e+05   4.1952200e+05   4.1871700e+05   3.9497400e+05   3.7906000e+05   2.9438500e+05   3.3738500e+05   4.3181300e+05   3.1195800e+05   2.2247700e+05   2.1367800e+05   3.6677600e+05   3.5883100e+05   3.7629500e+05   4.4423400e+05   3.1790200e+05   2.9702200e+05   3.6000500e+05   2.9851000e+05   2.2243800e+05   3.2672500e+05   2.2986500e+05   3.0521800e+05   6.1830900e+05   6.3598900e+05   2.0862600e+05   0.0000000e+00   1.7254600e+05   1.7817100e+05   2.7715900e+05   2.8571300e+05   1.3362700e+05   1.2525600e+05   2.4853400e+05   2.3994900e+05   1.1964800e+05   1.1441300e+05   3.4851200e+05   3.9559300e+05   2.6852800e+05   2.4498700e+05   4.2813300e+05   3.9879100e+05   2.2202500e+05   2.2948200e+05   3.3196900e+05   3.5934700e+05
   3.5571100e+05   3.8830300e+05   3.5154500e+05   4.3126200e+05   2.1415000e+05   1.9314200e+05   4.8710400e+05   4.5986900e+05   1.7340900e+05   2.1165800e+05   1.6022900e+05   1.7765300e+05   3.0503500e+05   2.5948300e+05   2.4859900e+05   2.3124500e+05   1.8195500e+05   2.1648200e+05   2.4947800e+05   3.0227000e+05   1.4401200e+05   1.2039700e+05   3.0645700e+05   2.6954000e+05   1.8062000e+05   1.5106200e+05   1.4924500e+05   1.4739100e+05   2.5865800e+05   2.6428700e+05   2.6509200e+05   2.3464200e+05   3.5248100e+05   4.3097700e+05   1.6725500e+05   1.4108900e+05   2.2861300e+05   1.9780600e+05   2.3611600e+05   2.3800800e+05   1.3423600e+05   1.0897200e+05   4.8935800e+05   4.4165900e+05   3.9502500e+05   3.6992200e+05   3.3437200e+05   3.5305300e+05   2.8886000e+05   2.8311800e+05   4.1582600e+05   2.7601000e+05   1.9381200e+05   1.7794500e+05   3.6217200e+05   3.1897100e+05   3.7635100e+05   3.8655000e+05   2.7902200e+05   2.5860600e+05   3.2764400e+05   2.9908100e+05   2.1069800e+05   2.6674800e+05   2.0491800e+05   2.6886700e+05   6.2491200e+05   6.2074900e+05   1.8690300e+05   1.7254600e+05   0.0000000e+00   1.8031500e+05   2.3934600e+05   2.6063400e+05   1.1088500e+05   1.1836500e+05   2.3636200e+05   2.2962800e+05   1.1854000e+05   1.0992400e+05   3.3994800e+05   3.8387500e+05   2.3077500e+05   2.4145600e+05   4.1816000e+05   4.1662000e+05   1.7343200e+05   2.0035200e+05   3.0614800e+05   3.4117600e+05
   3.7102100e+05   4.0385600e+05   4.0260400e+05   4.5066400e+05   2.2141700e+05   2.0156600e+05   5.2474300e+05   4.8413400e+05   2.3300600e+05   2.5543300e+05   2.0091400e+05   2.2844000e+05   3.4242100e+05   2.7499000e+05   2.7915100e+05   2.8210000e+05   2.2864000e+05   2.5643100e+05   2.7540800e+05   3.4366400e+05   1.4051000e+05   1.6302800e+05   3.1862800e+05   3.0286000e+05   2.3954400e+05   1.9809400e+05   1.8956100e+05   1.8372000e+05   2.4939900e+05   2.7956800e+05   3.0315200e+05   2.6949200e+05   3.7143800e+05   4.4818400e+05   2.0252000e+05   1.5348100e+05   2.4573100e+05   2.1658600e+05   2.4285100e+05   2.4358100e+05   1.7632200e+05   1.3567400e+05   4.8051300e+05   4.3117200e+05   4.0083100e+05   3.9140400e+05   3.9604700e+05   3.6753000e+05   3.0817500e+05   3.2035000e+05   4.5998900e+05   2.9125300e+05   2.3307000e+05   1.8824700e+05   3.9540100e+05   3.4046400e+05   3.7819200e+05   3.8309300e+05   2.9384300e+05   3.1576700e+05   3.6356100e+05   2.9683300e+05   2.2687000e+05   2.9403000e+05   2.0011600e+05   3.0888400e+05   6.5804300e+05   6.2724800e+05   1.9775200e+05   1.7817100e+05   1.8031500e+05   0.0000000e+00   2.7612100e+05   2.6724800e+05   1.4712400e+05   1.3981700e+05   2.7343100e+05   2.6577200e+05   1.4406400e+05   1.3714100e+05   3.7999700e+05   4.1073600e+05   2.6373700e+05   2.5233200e+05   4.6570700e+05   4.3908000e+05   2.2073400e+05   2.5125500e+05   3.1554700e+05   3.6967100e+05
   4.7564000e+05   4.4155900e+05   4.0890500e+05   5.0854700e+05   2.8291700e+05   2.5452500e+05   5.4422800e+05   5.2093100e+05   2.7540200e+05   2.9350900e+05   2.7179000e+05   2.9439500e+05   3.9500200e+05   3.4497300e+05   3.4199700e+05   3.5596400e+05   2.6705300e+05   3.0316200e+05   3.4573200e+05   3.9614700e+05   2.1631400e+05   2.0121400e+05   3.7916600e+05   3.3914300e+05   2.4079400e+05   2.3964100e+05   2.4058100e+05   2.3393700e+05   3.3132500e+05   3.3670700e+05   3.3195200e+05   3.0624200e+05   4.3565000e+05   5.0178500e+05   2.4007900e+05   2.2560600e+05   3.1468100e+05   2.9761800e+05   2.8062600e+05   2.8500700e+05   2.1274300e+05   1.8262900e+05   5.5068700e+05   4.7477700e+05   4.3735200e+05   4.5546500e+05   4.2212900e+05   4.3462300e+05   3.7437300e+05   3.6282300e+05   4.6685200e+05   3.6288600e+05   2.5296200e+05   2.5010500e+05   4.3167700e+05   4.2364100e+05   4.7597500e+05   4.5959200e+05   3.4173600e+05   3.4603100e+05   4.2197400e+05   3.5207300e+05   2.7062400e+05   3.1408100e+05   2.7895400e+05   3.6369100e+05   6.9074700e+05   6.7647700e+05   2.8156700e+05   2.7715900e+05   2.3934600e+05   2.7612100e+05   0.0000000e+00   3.6609900e+05   2.0856300e+05   2.1689200e+05   3.0954900e+05   3.2213000e+05   2.1550700e+05   2.1462000e+05   4.3118400e+05   4.8548100e+05   3.6214300e+05   3.3546100e+05   5.2186200e+05   5.0865700e+05   2.9277300e+05   2.8589300e+05   3.6727000e+05   4.0642500e+05
   4.3932400e+05   4.7098400e+05   4.3583600e+05   5.1473100e+05   2.9240200e+05   2.6951300e+05   5.7316300e+05   5.5008200e+05   2.7957900e+05   3.2923900e+05   2.9686100e+05   2.9692700e+05   4.0772300e+05   3.6614000e+05   4.0416600e+05   3.6731200e+05   2.9305500e+05   3.4330700e+05   3.7992800e+05   4.3386700e+05   2.2461800e+05   2.3583600e+05   4.0608200e+05   3.8602200e+05   2.5771700e+05   2.7774300e+05   2.6694600e+05   2.6200600e+05   3.7457800e+05   3.6374200e+05   3.5605100e+05   3.1939200e+05   4.5298000e+05   5.2472400e+05   2.4870100e+05   2.4862800e+05   3.6000700e+05   3.4316200e+05   3.0234100e+05   3.0374300e+05   2.3574400e+05   2.1837100e+05   5.9105700e+05   4.9039100e+05   4.7158700e+05   4.6361700e+05   4.4859500e+05   4.5768800e+05   4.0857500e+05   3.8662700e+05   5.3559500e+05   3.6398900e+05   2.8130400e+05   2.8409000e+05   4.4073000e+05   4.1034000e+05   4.7418000e+05   5.1400400e+05   3.6657400e+05   3.4022600e+05   4.2127700e+05   3.6313400e+05   2.7219900e+05   3.3065900e+05   2.9076100e+05   3.8887600e+05   6.6559600e+05   6.9121500e+05   3.0230100e+05   2.8571300e+05   2.6063400e+05   2.6724800e+05   3.6609900e+05   0.0000000e+00   2.2453200e+05   2.2315800e+05   3.2625500e+05   3.2094400e+05   1.9092700e+05   1.8043700e+05   4.0955200e+05   4.7872000e+05   3.3816000e+05   3.4253100e+05   5.2258200e+05   5.0935400e+05   2.7967700e+05   3.2280800e+05   4.2454700e+05   4.2860700e+05
   3.5326100e+05   3.4529700e+05   2.8512000e+05   3.9145000e+05   1.6202200e+05   1.6723600e+05   4.0975700e+05   4.3609700e+05   1.3969300e+05   1.8169100e+05   1.6426300e+05   1.9013100e+05   3.0004100e+05   2.3287400e+05   2.7223600e+05   2.5915900e+05   1.5965400e+05   2.0603600e+05   2.4157100e+05   3.1035400e+05   1.2129100e+05   8.6375000e+04   2.9554200e+05   2.3894500e+05   1.3580200e+05   1.2693900e+05   1.2988800e+05   1.0676400e+05   2.0345500e+05   2.1054900e+05   2.2802000e+05   2.0635100e+05   3.1848000e+05   4.0906400e+05   1.4302200e+05   9.7604000e+04   1.8771300e+05   1.8722800e+05   1.6111000e+05   1.7984600e+05   9.4974000e+04   6.7843000e+04   4.6203200e+05   3.7958300e+05   3.5886000e+05   3.2903700e+05   3.2181000e+05   3.1316100e+05   2.7997800e+05   2.3503400e+05   4.0826500e+05   2.4461200e+05   1.7764600e+05   1.5669500e+05   3.3079800e+05   2.8764000e+05   3.6775600e+05   3.8683700e+05   2.5742800e+05   2.2935600e+05   3.0652300e+05   2.2703000e+05   1.7974900e+05   2.3056500e+05   1.5045000e+05   2.5318900e+05   5.3690500e+05   5.9360500e+05   1.4525200e+05   1.3362700e+05   1.1088500e+05   1.4712400e+05   2.0856300e+05   2.2453200e+05   0.0000000e+00   9.4030000e+04   2.1365100e+05   1.9864700e+05   7.6694000e+04   5.8388000e+04   2.7768900e+05   3.4364100e+05   1.9104300e+05   2.0673600e+05   3.9624400e+05   3.9449500e+05   1.4470800e+05   1.5759900e+05   2.7349100e+05   2.6763500e+05
   3.3883600e+05   3.4709500e+05   2.9492100e+05   3.7195500e+05   1.6014700e+05   1.6830000e+05   4.0684600e+05   4.4214200e+05   1.3368700e+05   1.8295800e+05   1.4378300e+05   1.7028700e+05   2.6493200e+05   2.3107800e+05   2.7041600e+05   2.6138200e+05   1.4938800e+05   2.3206700e+05   2.4715700e+05   3.0811600e+05   1.2574100e+05   9.1740000e+04   2.8400700e+05   2.4859700e+05   1.5197700e+05   1.3325100e+05   1.3469600e+05   1.4748800e+05   2.2657100e+05   2.3247700e+05   2.3121900e+05   1.9468000e+05   3.2647700e+05   4.0579600e+05   1.3887200e+05   1.1175400e+05   2.0821000e+05   1.8368300e+05   1.9117700e+05   1.9803100e+05   9.7424000e+04   6.7576000e+04   4.8336500e+05   4.0393600e+05   3.8375500e+05   3.3586000e+05   3.5372400e+05   3.4921200e+05   2.8105000e+05   2.8808900e+05   3.9577800e+05   2.2939200e+05   1.4365000e+05   1.4810100e+05   3.3785900e+05   2.9933800e+05   3.7028600e+05   3.9325600e+05   2.6867500e+05   2.2396500e+05   3.0288400e+05   2.4615800e+05   1.6458300e+05   2.2021300e+05   1.6089400e+05   2.4668100e+05   5.6086400e+05   5.7366400e+05   1.6017200e+05   1.2525600e+05   1.1836500e+05   1.3981700e+05   2.1689200e+05   2.2315800e+05   9.4030000e+04   0.0000000e+00   1.8204200e+05   1.6032000e+05   7.6951000e+04   6.3048000e+04   2.8954700e+05   3.5420000e+05   1.8707800e+05   1.9205600e+05   3.8789700e+05   4.1203400e+05   1.2304300e+05   1.4521100e+05   2.3761700e+05   2.9395700e+05
   4.1909400e+05   4.3584500e+05   4.1503200e+05   4.3463200e+05   2.7247900e+05   2.3869000e+05   5.2587100e+05   5.2352900e+05   2.3670200e+05   2.6343900e+05   2.4908700e+05   2.7507900e+05   3.6205000e+05   3.0689100e+05   3.2846400e+05   3.4173800e+05   2.4467300e+05   2.9848400e+05   3.3138700e+05   4.0424700e+05   1.8491800e+05   1.9258600e+05   3.7442400e+05   3.4622900e+05   2.2388200e+05   2.1252200e+05   2.0803000e+05   2.2866500e+05   3.2443100e+05   3.2322000e+05   3.2309600e+05   2.7275500e+05   3.9337200e+05   5.0949000e+05   2.4747600e+05   2.1019900e+05   2.9331500e+05   2.8435100e+05   2.9271200e+05   2.7916100e+05   2.0064100e+05   1.9680600e+05   5.9237700e+05   4.6858400e+05   4.6971300e+05   4.2875200e+05   4.2214100e+05   4.2710300e+05   3.5173900e+05   3.8034000e+05   4.8939400e+05   3.2053800e+05   2.6567700e+05   2.5325400e+05   4.3316100e+05   4.2635000e+05   4.5727500e+05   4.6411600e+05   3.8597000e+05   3.1145000e+05   4.1525400e+05   3.5518200e+05   2.6420700e+05   3.3816600e+05   2.6892000e+05   3.4646600e+05   6.6335900e+05   6.9329100e+05   2.7277400e+05   2.4853400e+05   2.3636200e+05   2.7343100e+05   3.0954900e+05   3.2625500e+05   2.1365100e+05   1.8204200e+05   0.0000000e+00   2.6836700e+05   1.7424500e+05   1.6985000e+05   4.0089400e+05   4.4338900e+05   3.0140400e+05   2.9860300e+05   4.7027300e+05   4.8665600e+05   2.2332500e+05   2.2447200e+05   3.5591400e+05   4.0142400e+05
   3.9650100e+05   4.2498400e+05   3.8318500e+05   4.5641000e+05   2.6601300e+05   2.5939000e+05   5.3153700e+05   5.4760300e+05   2.4171800e+05   2.6156000e+05   2.4551700e+05   2.6597600e+05   3.6950500e+05   3.1272300e+05   3.3035300e+05   3.5083200e+05   2.2556300e+05   3.2259900e+05   3.4558300e+05   3.8605800e+05   1.9310700e+05   1.9940400e+05   3.7810800e+05   3.4790400e+05   2.3882100e+05   2.3622700e+05   2.3433400e+05   2.2133500e+05   3.2372600e+05   3.3006800e+05   3.2589900e+05   3.0426000e+05   4.1103300e+05   4.7873700e+05   2.3993800e+05   2.1272600e+05   3.2291700e+05   2.9853000e+05   2.9223100e+05   2.7178600e+05   2.0506700e+05   1.8080100e+05   5.6786000e+05   5.1376800e+05   4.8948500e+05   4.4824400e+05   4.3483100e+05   4.2010000e+05   3.4274800e+05   3.8328700e+05   5.0782700e+05   3.5786300e+05   2.6524600e+05   2.5835800e+05   4.2884200e+05   3.9868900e+05   4.5534400e+05   4.6089000e+05   3.4527200e+05   3.2743900e+05   4.1586800e+05   3.2418100e+05   2.4375000e+05   3.3293700e+05   2.7293700e+05   3.3067800e+05   6.9090500e+05   7.0242400e+05   2.4734800e+05   2.3994900e+05   2.2962800e+05   2.6577200e+05   3.2213000e+05   3.2094400e+05   1.9864700e+05   1.6032000e+05   2.6836700e+05   0.0000000e+00   1.5263700e+05   1.4796000e+05   3.8047300e+05   4.4325300e+05   2.6923900e+05   2.8802400e+05   4.6013200e+05   4.6041600e+05   2.1507800e+05   2.4493000e+05   3.4978500e+05   3.8205200e+05
   2.9342300e+05   3.0368600e+05   2.7965800e+05   3.5742000e+05   1.4981600e+05   1.4315100e+05   4.2639600e+05   4.2915400e+05   1.3788700e+05   1.5680200e+05   1.2816100e+05   1.2754300e+05   2.6299900e+05   1.9049000e+05   2.2856400e+05   2.1846200e+05   1.2342700e+05   1.6935900e+05   2.1751000e+05   2.7279700e+05   7.4969000e+04   6.8656000e+04   2.8444300e+05   2.2326400e+05   1.3777400e+05   1.1530800e+05   1.2387500e+05   1.0665800e+05   2.1029700e+05   1.9471900e+05   2.1702400e+05   1.7491600e+05   2.8803100e+05   3.5678400e+05   9.9150000e+04   1.0809200e+05   1.8483200e+05   1.8744300e+05   2.0516700e+05   1.8563000e+05   9.7420000e+04   6.3413000e+04   4.6265600e+05   3.5726500e+05   3.5982800e+05   3.4729200e+05   3.0546800e+05   2.9323300e+05   2.5046700e+05   2.2597700e+05   3.6678700e+05   2.3053000e+05   1.6074900e+05   1.3425000e+05   2.9236200e+05   2.9687800e+05   3.2912500e+05   3.4345700e+05   2.4178600e+05   2.1025600e+05   2.8074000e+05   2.2120800e+05   1.3141000e+05   2.1866200e+05   1.4626700e+05   2.2303200e+05   5.7452100e+05   5.4935300e+05   1.2856900e+05   1.1964800e+05   1.1854000e+05   1.4406400e+05   2.1550700e+05   1.9092700e+05   7.6694000e+04   7.6951000e+04   1.7424500e+05   1.5263700e+05   0.0000000e+00   5.5219000e+04   2.7907100e+05   3.2100100e+05   1.9460900e+05   1.9400200e+05   3.4773300e+05   3.6400100e+05   1.1460700e+05   1.4357500e+05   2.3728200e+05   2.8294500e+05
   3.0165800e+05   3.2252600e+05   2.9517600e+05   3.6533800e+05   1.4228000e+05   1.3110600e+05   4.3115900e+05   4.1837400e+05   1.2595900e+05   1.5823800e+05   1.2377400e+05   1.2661300e+05   2.5657600e+05   1.7873100e+05   2.3688100e+05   2.0208900e+05   1.1885800e+05   1.5399300e+05   2.0988200e+05   2.6933000e+05   7.8005000e+04   5.6284000e+04   2.6760300e+05   2.3265200e+05   1.2304800e+05   1.1922500e+05   9.4616000e+04   9.1763000e+04   1.8750600e+05   2.1888200e+05   2.1271400e+05   1.8594800e+05   2.9359600e+05   3.4947100e+05   9.2703000e+04   9.1574000e+04   1.7574300e+05   1.7718200e+05   1.7373300e+05   1.5916500e+05   8.9703000e+04   4.9054000e+04   4.5360900e+05   3.4787900e+05   3.4305400e+05   3.0080200e+05   2.7430300e+05   2.8093100e+05   2.4395100e+05   2.4273800e+05   3.8213300e+05   2.1559500e+05   1.5782700e+05   1.1895200e+05   3.0362700e+05   2.9457900e+05   3.0014400e+05   3.4655900e+05   2.2931400e+05   1.9970700e+05   2.6732700e+05   2.0791100e+05   1.0821900e+05   2.0625100e+05   1.6056200e+05   2.1581400e+05   5.3755400e+05   5.1634200e+05   1.2592500e+05   1.1441300e+05   1.0992400e+05   1.3714100e+05   2.1462000e+05   1.8043700e+05   5.8388000e+04   6.3048000e+04   1.6985000e+05   1.4796000e+05   5.5219000e+04   0.0000000e+00   2.8742600e+05   3.1873500e+05   1.9188800e+05   1.9616900e+05   3.3836800e+05   3.8143100e+05   1.1375900e+05   1.2946200e+05   2.5097100e+05   2.6894000e+05
   5.5832100e+05   5.5367600e+05   5.3220800e+05   5.9703800e+05   3.8176900e+05   3.6599700e+05   6.7834400e+05   6.4963100e+05   3.7703700e+05   4.1649400e+05   3.5940600e+05   3.6265500e+05   5.0074900e+05   4.1856800e+05   5.0043200e+05   4.4760700e+05   3.7660800e+05   4.1526700e+05   4.3044500e+05   5.0768900e+05   3.5105300e+05   3.2583800e+05   5.1404100e+05   4.8937400e+05   3.7447200e+05   3.8486100e+05   3.6081500e+05   3.4657400e+05   4.6185200e+05   4.3976700e+05   4.3065600e+05   4.0758000e+05   5.8900400e+05   6.4933600e+05   3.5586600e+05   3.4994500e+05   4.3031800e+05   3.9546100e+05   4.2688700e+05   3.9905600e+05   3.3055500e+05   2.9514000e+05   6.5734200e+05   5.5668700e+05   5.2489500e+05   5.4894700e+05   5.1851400e+05   5.5175100e+05   4.8768900e+05   4.7655300e+05   6.3077300e+05   4.5337300e+05   3.6814900e+05   3.4238800e+05   5.3092800e+05   4.9946200e+05   5.2212900e+05   6.0538600e+05   4.7089300e+05   4.7140500e+05   5.0502900e+05   4.6188200e+05   3.4072800e+05   4.4005400e+05   3.8979200e+05   4.7004800e+05   7.7422700e+05   7.9470400e+05   3.6670900e+05   3.4851200e+05   3.3994800e+05   3.7999700e+05   4.3118400e+05   4.0955200e+05   2.7768900e+05   2.8954700e+05   4.0089400e+05   3.8047300e+05   2.7907100e+05   2.8742600e+05   0.0000000e+00   5.6136400e+05   4.0417100e+05   4.0836900e+05   5.9055800e+05   6.1973300e+05   3.5797000e+05   3.8468800e+05   4.8327200e+05   5.1119700e+05
   5.8422700e+05   5.9852800e+05   5.5410500e+05   6.4407100e+05   4.5822700e+05   4.0634400e+05   6.9238200e+05   6.5049200e+05   3.7048300e+05   3.8664500e+05   3.7610500e+05   3.9307100e+05   5.0718900e+05   4.3384400e+05   4.9312200e+05   4.4902000e+05   3.6751700e+05   4.1397100e+05   4.5784300e+05   5.3633500e+05   3.3011800e+05   3.2777400e+05   5.2183200e+05   4.8789000e+05   3.7085400e+05   3.7369900e+05   3.6877700e+05   3.8850400e+05   4.5010300e+05   4.3523600e+05   4.7776700e+05   4.6064400e+05   5.7473800e+05   6.5604100e+05   3.8508700e+05   3.7717500e+05   5.0025500e+05   4.4478700e+05   4.7653400e+05   4.5992800e+05   3.7199900e+05   3.4681100e+05   7.1623500e+05   6.5137200e+05   5.8736500e+05   5.6887300e+05   5.5180400e+05   5.6287400e+05   5.0975300e+05   5.0436800e+05   6.3398100e+05   4.7699800e+05   3.8610700e+05   3.8645100e+05   5.5613100e+05   5.3879200e+05   5.8829900e+05   6.1910000e+05   4.6452800e+05   4.6601100e+05   5.3947800e+05   4.7827000e+05   3.9806300e+05   4.7596900e+05   4.3240400e+05   5.3243000e+05   8.1043800e+05   8.4746700e+05   4.1575400e+05   3.9559300e+05   3.8387500e+05   4.1073600e+05   4.8548100e+05   4.7872000e+05   3.4364100e+05   3.5420000e+05   4.4338900e+05   4.4325300e+05   3.2100100e+05   3.1873500e+05   5.6136400e+05   0.0000000e+00   4.9499900e+05   4.8397800e+05   6.9566200e+05   6.6124300e+05   4.1984400e+05   4.4796400e+05   5.0656300e+05   5.4783100e+05
   4.3158300e+05   4.3583600e+05   4.0288500e+05   4.8932800e+05   2.9861200e+05   2.5964400e+05   5.9837600e+05   5.2513800e+05   2.6945800e+05   2.9077900e+05   2.6514700e+05   2.9171000e+05   3.9222100e+05   2.9583800e+05   3.5989500e+05   3.6641100e+05   2.7105500e+05   2.8929300e+05   3.4553400e+05   4.0782200e+05   2.1380500e+05   2.0269200e+05   3.8558000e+05   3.2581600e+05   2.3652000e+05   2.3295600e+05   2.1487700e+05   2.2865200e+05   3.3071600e+05   3.3441900e+05   3.3842800e+05   3.1580900e+05   3.8042700e+05   5.0744600e+05   2.3050400e+05   2.2885400e+05   3.2681800e+05   2.9774800e+05   3.2383800e+05   2.7128800e+05   2.1644800e+05   1.9570500e+05   5.6214500e+05   5.3400500e+05   4.8200800e+05   4.5783600e+05   4.1582400e+05   4.4406600e+05   3.6604700e+05   3.6942600e+05   5.1147300e+05   3.5915200e+05   2.7293300e+05   2.8140700e+05   4.5181000e+05   4.0139700e+05   4.6159400e+05   4.8856800e+05   3.8432000e+05   3.5338700e+05   4.0027500e+05   3.4848100e+05   2.8579900e+05   3.6359100e+05   3.1129200e+05   3.9127600e+05   6.3291400e+05   7.0957200e+05   2.7046000e+05   2.6852800e+05   2.3077500e+05   2.6373700e+05   3.6214300e+05   3.3816000e+05   1.9104300e+05   1.8707800e+05   3.0140400e+05   2.6923900e+05   1.9460900e+05   1.9188800e+05   4.0417100e+05   4.9499900e+05   0.0000000e+00   3.3464700e+05   5.1311000e+05   5.1180200e+05   2.9048000e+05   2.9891200e+05   3.7355000e+05   4.2074900e+05
   4.2806400e+05   4.6225300e+05   4.4226500e+05   4.7100500e+05   2.7788500e+05   2.3888800e+05   5.5701600e+05   5.3413500e+05   2.4110800e+05   2.7699300e+05   2.4481100e+05   2.7343900e+05   3.6242900e+05   3.0495700e+05   3.9129200e+05   3.3791300e+05   2.3433200e+05   2.9159200e+05   3.1113100e+05   3.8438200e+05   1.7946300e+05   1.9188700e+05   3.9974500e+05   3.4826500e+05   2.2087200e+05   2.1739200e+05   2.2383000e+05   2.0942600e+05   3.1858800e+05   3.0036500e+05   3.1155000e+05   3.0523600e+05   3.8081300e+05   4.3776400e+05   1.9503500e+05   1.9074500e+05   2.7483600e+05   2.7209900e+05   2.8479000e+05   3.1274600e+05   2.1288500e+05   2.0015100e+05   5.4517500e+05   4.8023700e+05   4.5936000e+05   4.3789000e+05   4.1783900e+05   4.2685500e+05   3.7992500e+05   3.8855800e+05   4.7668300e+05   3.2967900e+05   2.7881500e+05   2.7281000e+05   4.0416400e+05   3.8964100e+05   4.3585200e+05   4.9026100e+05   3.5087600e+05   3.2285900e+05   4.0868000e+05   3.4065400e+05   2.5569400e+05   3.2985000e+05   2.8295500e+05   3.7512700e+05   6.7948100e+05   6.9863600e+05   2.9862100e+05   2.4498700e+05   2.4145600e+05   2.5233200e+05   3.3546100e+05   3.4253100e+05   2.0673600e+05   1.9205600e+05   2.9860300e+05   2.8802400e+05   1.9400200e+05   1.9616900e+05   4.0836900e+05   4.8397800e+05   3.3464700e+05   0.0000000e+00   5.2286100e+05   5.0286700e+05   2.6223300e+05   2.7855500e+05   3.5612600e+05   4.0754300e+05
   6.1516600e+05   6.3858700e+05   5.6501700e+05   6.5578200e+05   4.0944600e+05   3.7066300e+05   7.1201000e+05   7.1865600e+05   4.1801100e+05   4.3559900e+05   4.2780900e+05   4.3274400e+05   5.2804000e+05   4.7929900e+05   5.1001300e+05   4.8543900e+05   4.4466200e+05   4.5775400e+05   4.9062700e+05   5.7470800e+05   3.7442800e+05   3.6474500e+05   5.5452900e+05   5.2002500e+05   4.0396700e+05   4.0904000e+05   4.0771300e+05   3.9366600e+05   4.9701000e+05   4.8530100e+05   4.9740400e+05   5.0345000e+05   6.2067500e+05   6.3552800e+05   3.9431600e+05   3.9648800e+05   4.6050900e+05   4.6053000e+05   4.7535900e+05   4.3995200e+05   3.9017700e+05   3.6305400e+05   7.2899000e+05   6.3558200e+05   6.4960100e+05   6.0576500e+05   5.8842000e+05   5.8987400e+05   5.2219000e+05   5.3468500e+05   6.3969700e+05   5.2899400e+05   4.5282100e+05   4.5728200e+05   6.1710400e+05   5.8291500e+05   6.3239800e+05   6.2943000e+05   4.9360200e+05   4.9031200e+05   5.5760500e+05   5.6178100e+05   4.6241200e+05   5.5189300e+05   4.6282800e+05   5.3156500e+05   8.3586300e+05   8.7546000e+05   4.5971500e+05   4.2813300e+05   4.1816000e+05   4.6570700e+05   5.2186200e+05   5.2258200e+05   3.9624400e+05   3.8789700e+05   4.7027300e+05   4.6013200e+05   3.4773300e+05   3.3836800e+05   5.9055800e+05   6.9566200e+05   5.1311000e+05   5.2286100e+05   0.0000000e+00   6.8051300e+05   4.2638700e+05   4.7415500e+05   5.7640100e+05   5.9948700e+05
   6.2275400e+05   6.5744100e+05   6.0583700e+05   6.9608000e+05   4.8932600e+05   4.4258600e+05   7.5185300e+05   7.8369800e+05   4.7680100e+05   5.1516900e+05   4.7568000e+05   4.8634800e+05   5.7026100e+05   5.3512400e+05   5.5799000e+05   5.5438000e+05   4.5670000e+05   4.9567100e+05   5.4235700e+05   5.7778500e+05   3.9521400e+05   3.9723700e+05   6.0385000e+05   5.5618400e+05   4.3002900e+05   4.4145600e+05   4.0044000e+05   3.8942600e+05   5.2742200e+05   5.3489100e+05   5.4323500e+05   5.3173300e+05   6.3883400e+05   6.6334000e+05   3.8860800e+05   3.8644700e+05   4.4624900e+05   4.5137300e+05   4.6945300e+05   4.4912600e+05   3.8026600e+05   3.7191300e+05   7.6585300e+05   6.3888100e+05   6.5038600e+05   6.2030300e+05   5.8188400e+05   6.2009100e+05   5.2432000e+05   5.3664100e+05   6.2506300e+05   5.1130100e+05   4.5838900e+05   4.5402500e+05   6.1170000e+05   5.9548100e+05   6.4438700e+05   6.3655000e+05   5.3080400e+05   4.9588900e+05   5.6538500e+05   5.1730200e+05   4.5457600e+05   5.2740900e+05   4.8313700e+05   5.3414500e+05   8.2232500e+05   8.8445200e+05   4.1621200e+05   3.9879100e+05   4.1662000e+05   4.3908000e+05   5.0865700e+05   5.0935400e+05   3.9449500e+05   4.1203400e+05   4.8665600e+05   4.6041600e+05   3.6400100e+05   3.8143100e+05   6.1973300e+05   6.6124300e+05   5.1180200e+05   5.0286700e+05   6.8051300e+05   0.0000000e+00   4.6824800e+05   4.9783100e+05   5.8280100e+05   6.0569200e+05
   3.6295300e+05   3.7529100e+05   3.4817200e+05   4.1931400e+05   2.1458700e+05   1.8568600e+05   5.0291400e+05   4.7447400e+05   1.8313600e+05   2.3695200e+05   1.7762000e+05   1.8608600e+05   2.7895100e+05   2.4327700e+05   2.8060800e+05   2.5342200e+05   1.9083800e+05   2.4245600e+05   2.4812900e+05   3.2347700e+05   1.3585800e+05   1.3486500e+05   3.3802500e+05   3.0300300e+05   1.7075900e+05   1.7609400e+05   1.5420500e+05   1.5806200e+05   2.6779500e+05   2.7623200e+05   2.7702700e+05   2.6957700e+05   3.7342000e+05   4.4208900e+05   1.6558800e+05   1.6537600e+05   2.3537100e+05   2.4302500e+05   2.4445400e+05   2.3078700e+05   1.4154900e+05   1.3783900e+05   5.3133000e+05   4.3993600e+05   4.0090500e+05   4.0824400e+05   3.6664400e+05   3.5528700e+05   3.1159300e+05   2.9872800e+05   4.1112500e+05   2.9354300e+05   2.2477800e+05   2.1877800e+05   3.8422000e+05   3.7561300e+05   3.9428500e+05   4.3838100e+05   3.0994800e+05   2.7671500e+05   3.3662400e+05   3.1661900e+05   2.0017000e+05   2.6939000e+05   2.0721500e+05   3.0478400e+05   5.7741300e+05   6.5239100e+05   2.0003500e+05   2.2202500e+05   1.7343200e+05   2.2073400e+05   2.9277300e+05   2.7967700e+05   1.4470800e+05   1.2304300e+05   2.2332500e+05   2.1507800e+05   1.1460700e+05   1.1375900e+05   3.5797000e+05   4.1984400e+05   2.9048000e+05   2.6223300e+05   4.2638700e+05   4.6824800e+05   0.0000000e+00   2.0326500e+05   2.9068500e+05   3.3439000e+05
   3.9789200e+05   4.0543300e+05   4.0353600e+05   4.4145100e+05   2.3249200e+05   2.0043400e+05   4.9142100e+05   5.2332000e+05   2.0324700e+05   2.5963900e+05   1.9857800e+05   2.1919800e+05   3.2225000e+05   3.1791500e+05   3.1795700e+05   2.8641700e+05   2.1769300e+05   3.0364700e+05   3.0358000e+05   3.3667100e+05   1.6381500e+05   1.6562000e+05   3.6156900e+05   3.1841700e+05   2.1407300e+05   2.2834200e+05   2.1989100e+05   1.6190800e+05   2.6759900e+05   3.0443000e+05   2.9563300e+05   2.7375300e+05   3.8414000e+05   4.5931500e+05   1.6364500e+05   1.8840700e+05   2.6558500e+05   2.6587700e+05   2.3947900e+05   2.3456000e+05   1.4525000e+05   1.4894500e+05   5.5831500e+05   4.5118600e+05   4.3574700e+05   4.1422700e+05   3.6395500e+05   4.0294100e+05   3.0469200e+05   3.2291000e+05   4.7387300e+05   2.8707900e+05   2.3378900e+05   2.3386000e+05   4.0822600e+05   3.6581800e+05   4.1244800e+05   4.4977000e+05   3.6169000e+05   3.2685400e+05   3.8972200e+05   3.1919100e+05   2.1337700e+05   2.7488300e+05   2.2531900e+05   3.3329100e+05   6.1867800e+05   6.4621700e+05   2.1273700e+05   2.2948200e+05   2.0035200e+05   2.5125500e+05   2.8589300e+05   3.2280800e+05   1.5759900e+05   1.4521100e+05   2.2447200e+05   2.4493000e+05   1.4357500e+05   1.2946200e+05   3.8468800e+05   4.4796400e+05   2.9891200e+05   2.7855500e+05   4.7415500e+05   4.9783100e+05   2.0326500e+05   0.0000000e+00   3.1841300e+05   3.9208600e+05
   4.7677800e+05   5.0284100e+05   4.7888500e+05   5.5553200e+05   3.5718500e+05   3.2730100e+05   6.0355200e+05   6.0856700e+05   3.0532100e+05   3.5697400e+05   3.3395500e+05   3.5793100e+05   4.3884400e+05   4.3858900e+05   4.2802800e+05   3.7576200e+05   3.0386900e+05   3.8346100e+05   4.3421900e+05   4.9149400e+05   2.5690300e+05   2.5261200e+05   4.5508800e+05   4.1122800e+05   2.9690100e+05   2.7822300e+05   3.2105900e+05   3.2100200e+05   4.0679600e+05   3.9460500e+05   3.8294800e+05   3.4915400e+05   4.7113900e+05   5.6510900e+05   2.9999500e+05   2.8190500e+05   3.5274900e+05   3.5717200e+05   3.3974000e+05   3.1815300e+05   2.5999300e+05   2.1937500e+05   6.6655700e+05   5.3723300e+05   5.1143800e+05   5.1924100e+05   4.8263600e+05   4.9550700e+05   4.1798000e+05   4.1118400e+05   5.6343900e+05   3.8938800e+05   3.5410200e+05   3.3880000e+05   5.2028300e+05   4.8640700e+05   5.3392800e+05   5.1871000e+05   4.3035900e+05   3.9923000e+05   4.5528400e+05   4.1304300e+05   3.4338200e+05   4.0724000e+05   3.6341000e+05   4.4610600e+05   7.1578600e+05   7.3617100e+05   3.4656300e+05   3.3196900e+05   3.0614800e+05   3.1554700e+05   3.6727000e+05   4.2454700e+05   2.7349100e+05   2.3761700e+05   3.5591400e+05   3.4978500e+05   2.3728200e+05   2.5097100e+05   4.8327200e+05   5.0656300e+05   3.7355000e+05   3.5612600e+05   5.7640100e+05   5.8280100e+05   2.9068500e+05   3.1841300e+05   0.0000000e+00   4.7702500e+05
   4.9286400e+05   5.0721300e+05   4.7470900e+05   5.8867800e+05   3.4217000e+05   3.2047300e+05   6.4142300e+05   6.3425300e+05   3.3437200e+05   3.8308900e+05   3.4489000e+05   3.4823100e+05   4.3342500e+05   4.4166800e+05   4.5764500e+05   4.2202500e+05   3.2053600e+05   3.7823200e+05   4.0662800e+05   4.9707800e+05   2.8302600e+05   2.8802800e+05   4.7191900e+05   4.5302800e+05   3.5207000e+05   3.5094800e+05   3.2297800e+05   3.0391900e+05   4.0699700e+05   4.1459400e+05   4.3062200e+05   4.1426600e+05   5.2115800e+05   5.4458400e+05   3.0211800e+05   3.1268400e+05   3.7578300e+05   4.3727900e+05   3.8886900e+05   3.6086000e+05   2.8728500e+05   2.8140800e+05   7.1613400e+05   5.8096000e+05   5.3566100e+05   5.2659100e+05   5.5461200e+05   5.2629600e+05   4.5499700e+05   4.4219000e+05   6.2784600e+05   4.3031700e+05   3.5825900e+05   3.5551100e+05   5.1071000e+05   4.7860300e+05   5.6149500e+05   5.7663600e+05   4.7740100e+05   4.3142700e+05   4.9760000e+05   4.4225500e+05   3.6148300e+05   4.4066900e+05   3.8410400e+05   4.5741200e+05   7.1416600e+05   7.3748300e+05   3.5697700e+05   3.5934700e+05   3.4117600e+05   3.6967100e+05   4.0642500e+05   4.2860700e+05   2.6763500e+05   2.9395700e+05   4.0142400e+05   3.8205200e+05   2.8294500e+05   2.6894000e+05   5.1119700e+05   5.4783100e+05   4.2074900e+05   4.0754300e+05   5.9948700e+05   6.0569200e+05   3.3439000e+05   3.9208600e+05   4.7702500e+05   0.0000000e+00
