# Supplementary material for: Autistic traits and individual brain differences: functional network efficiency reflects attentional and social impairments, structural nodal efficiencies index systemising and theory-of-mind skills
Source: Mol Autism. 2021 Jan 21;12:3. doi: 10.1186/s13229-020-00377-8 (PMC7818759; doi:10.1186/s13229-020-00377-8)
Supplement: Supplementary file 9 — Additional file 9. Brain-behaviour correlations. README file detailing data curation; AAL-90 region masks in NIfTI format; spreadseehts of Spearman correlations; code and data for the correlational analysis. [file 13229_2020_377_MOESM9_ESM.zip › Paul_Arora_et_al_data/Physiological/BBC/analysis/Diffusion_Analaysis/adj_matrixes/NOS_weighted/symmetric/connection_matrix_sym_aHU0244.txt]

   0.0000000e+00   7.5324900e+05   7.7907800e+05   8.7645800e+05   5.2269500e+05   5.2946300e+05   9.5461700e+05   9.9807700e+05   5.2739100e+05   5.4380100e+05   5.3045400e+05   5.1406800e+05   6.5073500e+05   5.5324800e+05   6.2331100e+05   6.0484700e+05   5.2871900e+05   6.0077500e+05   6.3617400e+05   6.6732100e+05   4.6952300e+05   4.6819000e+05   7.4144700e+05   6.0443700e+05   4.7231400e+05   4.8842700e+05   4.6147600e+05   4.8999400e+05   5.8063200e+05   5.7865600e+05   6.6764200e+05   6.2302400e+05   7.2869000e+05   7.2679500e+05   4.8945700e+05   4.6381700e+05   5.8142200e+05   5.3544500e+05   5.4192600e+05   6.0695100e+05   4.5728000e+05   4.5765000e+05   7.4012300e+05   7.4510500e+05   6.4764500e+05   7.9923700e+05   6.8380300e+05   7.0497400e+05   5.6359100e+05   6.0953100e+05   6.8391800e+05   5.8087400e+05   5.0937100e+05   4.9668900e+05   7.0857900e+05   7.1276800e+05   7.5202800e+05   7.7661500e+05   6.1116600e+05   5.9337700e+05   7.1820100e+05   6.4608700e+05   5.3974500e+05   6.0803700e+05   5.5512100e+05   6.5285100e+05   9.2195800e+05   9.1931800e+05   5.3695900e+05   4.9412300e+05   4.9514900e+05   5.4845000e+05   5.1991400e+05   6.1801400e+05   4.4464000e+05   4.4799800e+05   5.6323900e+05   5.3890500e+05   4.4333800e+05   4.2063400e+05   7.4174500e+05   7.7173800e+05   6.0435200e+05   5.9960000e+05   7.4381300e+05   7.6994000e+05   4.9176800e+05   5.1633900e+05   6.6998300e+05   6.9479300e+05
   7.5324900e+05   0.0000000e+00   7.3200900e+05   8.4877900e+05   4.5990700e+05   4.5012700e+05   8.5461000e+05   9.2676400e+05   4.6382400e+05   4.7372600e+05   4.6364700e+05   4.9111200e+05   6.2150800e+05   5.1208200e+05   5.6880200e+05   5.5036300e+05   4.6261800e+05   5.2530600e+05   5.7579300e+05   5.8517000e+05   3.7158400e+05   3.6633500e+05   6.3455000e+05   5.3682800e+05   4.5445300e+05   4.1413000e+05   4.3112600e+05   4.2268800e+05   5.5284300e+05   5.2062900e+05   5.2307400e+05   5.0358800e+05   6.4005500e+05   6.3800200e+05   3.8752900e+05   3.6043000e+05   4.9792300e+05   5.1005400e+05   5.0767800e+05   4.6510000e+05   3.8658700e+05   3.8404000e+05   6.5853300e+05   6.8422500e+05   5.8728300e+05   7.2456100e+05   5.7911500e+05   6.2696100e+05   4.7054400e+05   5.1716400e+05   6.1180400e+05   4.9258700e+05   4.3943500e+05   4.2587400e+05   6.1250200e+05   6.3165000e+05   6.7501000e+05   7.1398800e+05   5.6855800e+05   5.7892800e+05   6.7683300e+05   6.0946000e+05   4.9181100e+05   5.7612300e+05   5.4093800e+05   6.3586600e+05   9.1235000e+05   9.9135300e+05   5.0491300e+05   4.4929100e+05   4.6655300e+05   4.8422500e+05   4.9396000e+05   5.4317800e+05   4.1696400e+05   4.1307700e+05   5.2175200e+05   5.0308400e+05   4.1334100e+05   3.9604400e+05   7.1474500e+05   7.3788700e+05   5.4455400e+05   5.6526600e+05   7.1604900e+05   7.8657100e+05   4.7367300e+05   4.8937500e+05   6.1956700e+05   6.2227500e+05
   7.7907800e+05   7.3200900e+05   0.0000000e+00   9.4614500e+05   5.8064100e+05   5.4501500e+05   9.2107900e+05   9.5117900e+05   5.0260800e+05   5.5872200e+05   5.1702700e+05   5.3924700e+05   6.7284500e+05   6.0894800e+05   6.6989900e+05   5.7471600e+05   5.2633500e+05   5.9040200e+05   6.9127600e+05   7.0517500e+05   4.8493500e+05   4.5824100e+05   7.2558800e+05   6.4168600e+05   5.4889500e+05   5.1330800e+05   5.1411600e+05   4.9187700e+05   5.7880300e+05   5.9195700e+05   6.3313600e+05   6.3141000e+05   7.1718000e+05   6.8547400e+05   4.6498600e+05   4.5807500e+05   5.6468400e+05   5.2660700e+05   5.4346800e+05   5.4999500e+05   4.4369300e+05   4.2544800e+05   7.1403500e+05   7.4973500e+05   6.7439400e+05   7.4802400e+05   6.7529200e+05   7.0396900e+05   5.5796400e+05   6.0965700e+05   6.9283100e+05   5.5958100e+05   5.4869400e+05   4.8589300e+05   7.1144000e+05   6.7296400e+05   7.5168400e+05   7.7519100e+05   6.2885000e+05   6.4343900e+05   7.5958400e+05   6.7755200e+05   5.4450100e+05   5.9277100e+05   5.6939600e+05   6.5200500e+05   9.1626900e+05   9.7596100e+05   5.5463700e+05   4.8544400e+05   5.1204900e+05   5.0454700e+05   5.3680200e+05   6.1919600e+05   4.6190600e+05   4.6627900e+05   5.4976800e+05   5.5608100e+05   4.4617800e+05   4.1929000e+05   7.6716200e+05   7.6633600e+05   6.0208500e+05   5.6212800e+05   8.0322300e+05   8.0937200e+05   5.0622200e+05   5.0845700e+05   6.9193900e+05   6.8505500e+05
   8.7645800e+05   8.4877900e+05   9.4614500e+05   0.0000000e+00   5.9995700e+05   6.1447800e+05   1.0189960e+06   1.0425570e+06   5.8060600e+05   6.2278500e+05   6.0544200e+05   5.7637900e+05   6.9490200e+05   6.3121800e+05   7.0235100e+05   6.9865000e+05   5.9639900e+05   6.3842400e+05   7.1622400e+05   7.3050200e+05   5.3021500e+05   4.9767700e+05   7.9286500e+05   6.9820500e+05   5.3605200e+05   5.6430200e+05   5.5995900e+05   5.5973500e+05   6.7966600e+05   6.6951800e+05   7.2426900e+05   6.8745400e+05   7.9919500e+05   7.4538600e+05   5.3262800e+05   5.2885900e+05   6.8483400e+05   6.2539900e+05   6.0892900e+05   6.3433300e+05   5.1701400e+05   5.0652500e+05   7.3387600e+05   8.6083400e+05   7.1438300e+05   8.0704900e+05   7.1691900e+05   7.4305200e+05   6.3791800e+05   6.5867500e+05   7.8874000e+05   5.8498900e+05   5.3865100e+05   5.2412300e+05   7.5781000e+05   7.0872800e+05   7.7366400e+05   8.1567100e+05   6.6268600e+05   6.5873100e+05   7.4109900e+05   6.8884400e+05   5.7023000e+05   6.9320800e+05   6.1790800e+05   7.2909700e+05   9.6886800e+05   1.0203540e+06   6.2360100e+05   5.2570300e+05   5.7237400e+05   6.0227700e+05   6.2585500e+05   6.6134800e+05   5.3925100e+05   5.2264100e+05   5.9830100e+05   6.0876200e+05   5.4086600e+05   5.2053200e+05   7.7045400e+05   8.7318600e+05   6.9488500e+05   6.8640900e+05   8.5852600e+05   8.7205000e+05   5.8222900e+05   6.3229800e+05   7.6622400e+05   7.4743100e+05
   5.2269500e+05   4.5990700e+05   5.8064100e+05   5.9995700e+05   0.0000000e+00   2.1939300e+05   6.8283600e+05   7.1272600e+05   2.3914800e+05   2.6727100e+05   2.3043500e+05   2.6382800e+05   3.6894900e+05   2.9075100e+05   3.6932600e+05   3.2812100e+05   2.3985200e+05   3.0138300e+05   3.7439200e+05   4.1709900e+05   2.0267800e+05   1.7554800e+05   4.4107700e+05   3.5361400e+05   2.0918300e+05   2.4944600e+05   2.4300300e+05   2.1719800e+05   3.5303000e+05   3.2849600e+05   3.5884100e+05   3.2630200e+05   4.6150900e+05   4.2327400e+05   1.8523500e+05   1.6149500e+05   3.1268900e+05   2.7088400e+05   2.6301500e+05   2.9767500e+05   1.8420000e+05   1.9041800e+05   4.7155600e+05   5.3371500e+05   4.1473500e+05   4.6791200e+05   3.6931900e+05   4.1597600e+05   2.7914700e+05   3.2815800e+05   4.0056100e+05   3.1000500e+05   2.0042900e+05   2.2666600e+05   4.4419900e+05   4.0658400e+05   4.5391400e+05   4.6990900e+05   3.7860800e+05   3.4804500e+05   4.4161100e+05   3.5386200e+05   2.2654200e+05   3.5518600e+05   2.9372200e+05   3.7168800e+05   6.4520900e+05   6.8693100e+05   2.7606300e+05   2.3059200e+05   2.4619400e+05   2.5624100e+05   2.6382000e+05   3.2713900e+05   1.6964900e+05   1.9394400e+05   2.9910200e+05   2.6745800e+05   1.8249200e+05   1.7349300e+05   4.5766300e+05   4.6706700e+05   3.2200100e+05   3.3322900e+05   5.0655800e+05   5.3628100e+05   2.1380300e+05   2.3247500e+05   3.9613100e+05   4.0919600e+05
   5.2946300e+05   4.5012700e+05   5.4501500e+05   6.1447800e+05   2.1939300e+05   0.0000000e+00   6.7536700e+05   6.7158300e+05   2.3414400e+05   2.5674600e+05   2.5088100e+05   2.4121000e+05   3.6237900e+05   2.9376800e+05   3.4628600e+05   3.0031700e+05   2.2520700e+05   2.9805500e+05   3.5840900e+05   3.9064000e+05   1.6423600e+05   1.6263100e+05   4.4831300e+05   3.5056200e+05   1.9987500e+05   2.1314500e+05   2.0494600e+05   2.1006400e+05   3.3110200e+05   3.2395600e+05   3.3574400e+05   3.0440400e+05   4.3195300e+05   4.0660400e+05   1.8340900e+05   1.6229300e+05   2.8649600e+05   2.5539400e+05   2.3564000e+05   2.5868300e+05   1.5720800e+05   1.7557700e+05   4.5169100e+05   4.6107900e+05   3.6108800e+05   4.3560800e+05   3.7759700e+05   4.1589200e+05   2.5240700e+05   3.5632400e+05   3.7958000e+05   2.9131900e+05   2.0452000e+05   2.0219000e+05   3.6125000e+05   3.8005300e+05   4.6891700e+05   4.4272100e+05   3.6047400e+05   3.3309200e+05   4.3599700e+05   3.9521300e+05   2.2796600e+05   3.3762400e+05   2.6944100e+05   3.8778800e+05   6.8668700e+05   7.1533900e+05   2.8719200e+05   2.3217700e+05   2.2351100e+05   2.5575700e+05   2.7129700e+05   3.6601500e+05   1.6541300e+05   1.8694900e+05   2.9414200e+05   2.7093400e+05   1.7769500e+05   1.6905900e+05   4.5764100e+05   4.5286100e+05   2.8829600e+05   2.9443300e+05   5.0492800e+05   5.3054600e+05   1.8993800e+05   2.3631900e+05   3.9966200e+05   4.4042600e+05
   9.5461700e+05   8.5461000e+05   9.2107900e+05   1.0189960e+06   6.8283600e+05   6.7536700e+05   0.0000000e+00   1.1158380e+06   6.9409600e+05   7.0915100e+05   6.6173000e+05   6.8067500e+05   8.0616100e+05   7.2396300e+05   8.0118600e+05   7.0855300e+05   6.5873600e+05   7.0524200e+05   7.9730600e+05   8.1648600e+05   5.8057700e+05   5.6688800e+05   8.9843100e+05   8.0097200e+05   6.6869500e+05   6.4105000e+05   6.3582900e+05   6.4405300e+05   7.4193300e+05   7.3447600e+05   7.7134500e+05   7.8082700e+05   9.0393800e+05   8.8496500e+05   6.2605600e+05   5.8482600e+05   7.5132000e+05   7.0568200e+05   7.1890700e+05   7.1173800e+05   6.3801900e+05   6.3306900e+05   9.1042200e+05   9.1562900e+05   8.2468700e+05   9.0268700e+05   8.0282100e+05   8.4946900e+05   7.1159300e+05   7.5936800e+05   8.3478400e+05   7.0376600e+05   6.2535100e+05   6.5103200e+05   8.3054200e+05   7.9453400e+05   8.8823900e+05   8.6536600e+05   7.7143300e+05   8.0233300e+05   8.3054000e+05   7.9263300e+05   6.7175200e+05   7.6957200e+05   6.9484300e+05   8.1696500e+05   1.0744930e+06   1.1564400e+06   7.1618200e+05   6.4674300e+05   6.4304000e+05   6.4472200e+05   6.9123300e+05   7.4320600e+05   5.7881600e+05   6.0334800e+05   7.2346500e+05   6.8857000e+05   5.8348300e+05   5.9055600e+05   8.8502400e+05   8.9341000e+05   7.0614300e+05   7.5189200e+05   8.9455700e+05   9.4295600e+05   6.2870100e+05   6.2356500e+05   8.0430000e+05   8.1782400e+05
   9.9807700e+05   9.2676400e+05   9.5117900e+05   1.0425570e+06   7.1272600e+05   6.7158300e+05   1.1158380e+06   0.0000000e+00   6.7240400e+05   7.0753900e+05   6.6512100e+05   7.1761800e+05   7.8767200e+05   7.0997100e+05   7.9449800e+05   7.1133400e+05   6.7559500e+05   7.6912900e+05   8.3123100e+05   8.3985200e+05   5.7484100e+05   5.9390600e+05   8.9497300e+05   7.9405200e+05   6.6007400e+05   6.7648500e+05   6.5220000e+05   6.5990300e+05   7.7482300e+05   7.5566200e+05   8.0003500e+05   7.7092300e+05   9.1343200e+05   8.6014000e+05   6.3975100e+05   6.1183000e+05   7.5939800e+05   6.9177100e+05   6.9544500e+05   6.9934500e+05   5.9805700e+05   5.8823100e+05   8.8214900e+05   9.1208000e+05   7.8787100e+05   9.3416200e+05   8.3860800e+05   8.7535000e+05   7.0292400e+05   7.4641900e+05   8.2924800e+05   7.0264500e+05   6.0681800e+05   6.2074900e+05   8.0433900e+05   8.1126000e+05   9.0603000e+05   8.8221900e+05   7.6928300e+05   8.0876200e+05   8.6052300e+05   7.9454200e+05   6.2319600e+05   7.4858800e+05   6.8908500e+05   8.1827400e+05   1.1067880e+06   1.1211040e+06   6.9358100e+05   6.2803600e+05   6.5216100e+05   6.6517200e+05   6.9266800e+05   7.2546700e+05   5.7815900e+05   5.9476200e+05   7.2350100e+05   6.8914700e+05   5.7170200e+05   5.5813900e+05   8.9433200e+05   9.0673000e+05   7.6377100e+05   7.9806700e+05   8.9699000e+05   9.3469700e+05   6.2284400e+05   6.1754600e+05   8.0932200e+05   8.2977000e+05
   5.2739100e+05   4.6382400e+05   5.0260800e+05   5.8060600e+05   2.3914800e+05   2.3414400e+05   6.9409600e+05   6.7240400e+05   0.0000000e+00   2.5150000e+05   2.2643400e+05   2.5100400e+05   3.6821600e+05   2.9097400e+05   3.8207500e+05   3.0850200e+05   2.2951400e+05   2.9961000e+05   3.5742800e+05   3.7990500e+05   1.4105400e+05   1.4574200e+05   4.3472200e+05   3.4299200e+05   2.0104500e+05   2.2530300e+05   2.0920500e+05   1.8225000e+05   2.9957900e+05   2.9580000e+05   3.2911100e+05   3.3088800e+05   4.0527500e+05   4.1008400e+05   1.7624600e+05   1.4280000e+05   2.8732100e+05   2.5691900e+05   2.5935700e+05   2.5526800e+05   1.5051200e+05   1.7383500e+05   4.4624000e+05   5.2314200e+05   3.7487400e+05   4.8401500e+05   3.9338700e+05   4.0946200e+05   2.7193300e+05   3.0948900e+05   3.7755500e+05   2.5490100e+05   1.8196600e+05   1.8988200e+05   3.7338500e+05   3.9780000e+05   4.9631600e+05   4.4657200e+05   3.5685400e+05   3.2709000e+05   4.3729000e+05   3.5815000e+05   2.2869200e+05   3.1270700e+05   2.7373800e+05   3.9863500e+05   6.9284700e+05   6.9985200e+05   2.5799900e+05   2.2370500e+05   2.2844400e+05   2.2253400e+05   2.6748700e+05   3.3591200e+05   1.7138600e+05   1.7489400e+05   2.8471900e+05   2.7087000e+05   1.3754900e+05   1.2617800e+05   4.5097200e+05   4.9919300e+05   3.2405700e+05   3.3513300e+05   4.9313300e+05   5.3433700e+05   2.2528900e+05   2.2192600e+05   3.8319300e+05   3.8984200e+05
   5.4380100e+05   4.7372600e+05   5.5872200e+05   6.2278500e+05   2.6727100e+05   2.5674600e+05   7.0915100e+05   7.0753900e+05   2.5150000e+05   0.0000000e+00   2.7093300e+05   2.7721200e+05   3.7480400e+05   2.9443400e+05   3.9711100e+05   3.6401700e+05   2.5956100e+05   3.5357200e+05   4.0909200e+05   4.3411600e+05   1.8108700e+05   1.7259600e+05   4.4112200e+05   3.4371100e+05   2.3376300e+05   2.7342300e+05   2.4207100e+05   2.4200500e+05   3.7457900e+05   3.4520500e+05   3.4470200e+05   3.6488900e+05   4.6236500e+05   4.1535300e+05   2.0177900e+05   1.7475500e+05   3.0520400e+05   2.7716000e+05   2.7776500e+05   2.8217900e+05   1.7420900e+05   1.8386500e+05   4.6520100e+05   5.5318000e+05   4.1843200e+05   5.1977900e+05   3.8846300e+05   4.3623600e+05   2.8588100e+05   3.4399500e+05   4.0370500e+05   2.8098800e+05   2.1022900e+05   2.4667800e+05   4.2350600e+05   4.4218500e+05   4.9109100e+05   4.7916500e+05   3.4350200e+05   3.4834900e+05   4.5940000e+05   3.7745900e+05   2.5310700e+05   3.4542200e+05   2.8641500e+05   3.8260700e+05   6.4777500e+05   7.0074900e+05   2.9282800e+05   2.3692000e+05   2.3379400e+05   2.5977600e+05   3.0021600e+05   3.3689000e+05   1.7517300e+05   1.9920800e+05   2.9943000e+05   2.9517900e+05   1.7194500e+05   1.6724300e+05   4.8378300e+05   5.1945700e+05   3.3885000e+05   3.4557000e+05   4.9799400e+05   5.6437900e+05   2.3451100e+05   2.4328900e+05   4.3562700e+05   4.2652600e+05
   5.3045400e+05   4.6364700e+05   5.1702700e+05   6.0544200e+05   2.3043500e+05   2.5088100e+05   6.6173000e+05   6.6512100e+05   2.2643400e+05   2.7093300e+05   0.0000000e+00   2.4607500e+05   3.5412100e+05   2.7006300e+05   3.6819500e+05   3.1288200e+05   2.2811800e+05   3.2977000e+05   3.8253300e+05   3.9452400e+05   1.4960400e+05   1.4358000e+05   4.3851400e+05   3.3028100e+05   1.9181200e+05   2.2105500e+05   2.0097900e+05   2.0337900e+05   3.4816700e+05   3.1855100e+05   3.4535000e+05   3.1005600e+05   4.2814500e+05   3.8838000e+05   1.8851900e+05   1.5267600e+05   2.7752200e+05   2.7981700e+05   2.4900300e+05   2.7097800e+05   1.6931400e+05   1.8251000e+05   4.7669700e+05   5.2026500e+05   4.0754600e+05   5.0356300e+05   3.7726600e+05   4.2093800e+05   2.7934000e+05   3.4422900e+05   4.0696500e+05   2.6365600e+05   2.0418900e+05   1.9305300e+05   3.6984600e+05   4.3472400e+05   4.6288300e+05   4.5278900e+05   3.3805200e+05   3.2154400e+05   4.4329900e+05   3.7883900e+05   2.3031700e+05   3.0776800e+05   2.7629600e+05   3.3769600e+05   6.3565200e+05   6.3588500e+05   2.6690800e+05   2.2908900e+05   2.3281800e+05   2.2865900e+05   2.8242800e+05   3.5794300e+05   1.8002400e+05   1.9244800e+05   2.7331400e+05   2.7039700e+05   1.5893000e+05   1.7306600e+05   4.6317700e+05   5.0678100e+05   2.9578100e+05   3.2992600e+05   4.8366100e+05   5.0573100e+05   2.1508000e+05   2.1780300e+05   4.1594300e+05   4.1496200e+05
   5.1406800e+05   4.9111200e+05   5.3924700e+05   5.7637900e+05   2.6382800e+05   2.4121000e+05   6.8067500e+05   7.1761800e+05   2.5100400e+05   2.7721200e+05   2.4607500e+05   0.0000000e+00   3.6386500e+05   2.9684100e+05   4.0016500e+05   3.3947400e+05   2.5166000e+05   3.3894500e+05   3.9895900e+05   4.0628000e+05   1.9615200e+05   2.1839000e+05   4.6160200e+05   3.6657500e+05   2.6995600e+05   2.6690000e+05   2.5923000e+05   2.5611500e+05   3.6660500e+05   3.5564400e+05   3.6986300e+05   3.5646600e+05   4.5901800e+05   4.7057200e+05   2.3640300e+05   1.8264400e+05   3.1167700e+05   2.9999200e+05   2.9916900e+05   2.9617000e+05   1.8810600e+05   1.8640000e+05   4.6934200e+05   4.9875500e+05   4.0230900e+05   5.0957200e+05   4.0965400e+05   4.5074700e+05   2.9960400e+05   3.3374300e+05   4.0896000e+05   3.1243800e+05   2.3422800e+05   2.4300000e+05   4.1104200e+05   4.3620200e+05   4.7667700e+05   5.0831600e+05   3.9056400e+05   3.8997800e+05   4.9125500e+05   4.2743000e+05   2.5598700e+05   3.6181700e+05   3.1035100e+05   3.8948500e+05   6.5660800e+05   7.1254500e+05   2.9823200e+05   2.6617300e+05   2.6409700e+05   2.7245100e+05   3.1537500e+05   3.5509300e+05   1.8337800e+05   1.9615100e+05   2.9375800e+05   3.0082200e+05   1.8257800e+05   1.8348900e+05   5.0425600e+05   4.9715400e+05   3.3775900e+05   3.5167400e+05   5.2332900e+05   5.6424300e+05   2.4805200e+05   2.4276100e+05   4.0406400e+05   4.2257200e+05
   6.5073500e+05   6.2150800e+05   6.7284500e+05   6.9490200e+05   3.6894900e+05   3.6237900e+05   8.0616100e+05   7.8767200e+05   3.6821600e+05   3.7480400e+05   3.5412100e+05   3.6386500e+05   0.0000000e+00   4.2066300e+05   4.8012300e+05   4.4097900e+05   3.4315600e+05   4.1680700e+05   5.0209700e+05   5.1274400e+05   2.9299800e+05   2.7718300e+05   5.7028400e+05   4.4314700e+05   2.9973600e+05   3.2909600e+05   3.4918300e+05   3.2343200e+05   4.4957200e+05   4.3512600e+05   4.3654300e+05   4.3346200e+05   5.4524300e+05   5.3643300e+05   3.1240900e+05   2.8803200e+05   4.2413200e+05   3.8734500e+05   3.5296800e+05   3.9012400e+05   2.5912700e+05   2.8394400e+05   5.6305900e+05   5.5935700e+05   4.7630200e+05   5.9591000e+05   5.0863700e+05   5.4966600e+05   4.2066300e+05   4.6229100e+05   5.3651400e+05   3.9859400e+05   3.2303900e+05   3.1783600e+05   5.3917300e+05   5.0282200e+05   5.8178000e+05   6.0047600e+05   4.9033100e+05   4.8643600e+05   5.7728000e+05   5.0792500e+05   3.5152100e+05   4.4362200e+05   3.7639200e+05   4.6354900e+05   7.8460800e+05   8.5417500e+05   3.7387300e+05   3.4058600e+05   3.4103800e+05   3.6383800e+05   4.1773400e+05   4.7435300e+05   2.9055200e+05   2.7618700e+05   3.9343800e+05   3.7066100e+05   2.7977200e+05   2.6708800e+05   5.8977800e+05   6.0771200e+05   4.2164600e+05   4.2456400e+05   6.0660100e+05   6.1715700e+05   3.5594800e+05   3.4564300e+05   5.0412800e+05   5.0774400e+05
   5.5324800e+05   5.1208200e+05   6.0894800e+05   6.3121800e+05   2.9075100e+05   2.9376800e+05   7.2396300e+05   7.0997100e+05   2.9097400e+05   2.9443400e+05   2.7006300e+05   2.9684100e+05   4.2066300e+05   0.0000000e+00   3.7554200e+05   3.2478800e+05   2.8710500e+05   3.3696500e+05   4.3826100e+05   4.5817000e+05   2.1942500e+05   2.0556400e+05   4.6769100e+05   3.9397400e+05   2.4153600e+05   2.7498000e+05   2.7032000e+05   2.3823900e+05   3.8079400e+05   3.7652500e+05   3.9026500e+05   3.8433000e+05   4.7609400e+05   4.6290500e+05   2.3382100e+05   1.9676700e+05   3.2080300e+05   2.8886100e+05   2.8450800e+05   3.0416100e+05   2.1624200e+05   2.2354200e+05   5.0395900e+05   5.1345300e+05   4.1369700e+05   5.1811200e+05   4.4000500e+05   4.7524700e+05   3.0394700e+05   3.6124300e+05   4.8083600e+05   3.4341300e+05   2.3250800e+05   2.5134400e+05   4.6155300e+05   4.4243500e+05   4.9739800e+05   5.3171800e+05   4.1814300e+05   4.0752800e+05   4.4878200e+05   4.2248100e+05   2.6205600e+05   4.0509400e+05   3.2700900e+05   4.4251800e+05   6.5922400e+05   7.5451700e+05   3.2558200e+05   2.6516300e+05   2.6588200e+05   2.8762300e+05   3.3179400e+05   3.7333100e+05   2.1281100e+05   2.3318100e+05   3.7501300e+05   3.2443300e+05   2.1076500e+05   2.0795500e+05   4.9974200e+05   5.4556000e+05   3.6142400e+05   3.8231000e+05   5.6695800e+05   5.6630500e+05   2.8683600e+05   2.5803300e+05   4.4922400e+05   4.5698500e+05
   6.2331100e+05   5.6880200e+05   6.6989900e+05   7.0235100e+05   3.6932600e+05   3.4628600e+05   8.0118600e+05   7.9449800e+05   3.8207500e+05   3.9711100e+05   3.6819500e+05   4.0016500e+05   4.8012300e+05   3.7554200e+05   0.0000000e+00   3.9227100e+05   3.7578200e+05   4.8573800e+05   5.3769100e+05   5.5965300e+05   3.3556200e+05   3.0440000e+05   5.6527400e+05   4.9510400e+05   3.7036500e+05   4.0139500e+05   3.7105200e+05   3.5491200e+05   4.7433900e+05   4.7528900e+05   4.7907700e+05   5.0136600e+05   6.2716100e+05   5.6720400e+05   3.3442600e+05   3.1596400e+05   4.2033200e+05   3.9471100e+05   4.1376000e+05   4.2285700e+05   3.0942200e+05   3.1865400e+05   5.4591500e+05   5.5416100e+05   4.9795600e+05   5.9917000e+05   5.3834100e+05   5.9012300e+05   4.3499300e+05   4.7298900e+05   5.3766800e+05   3.9169500e+05   3.3361700e+05   3.2296800e+05   5.5572400e+05   5.4588000e+05   5.9545800e+05   6.0161900e+05   4.7469600e+05   4.8965700e+05   5.5205900e+05   5.1056200e+05   3.6529300e+05   4.5848900e+05   3.8377800e+05   4.8149800e+05   7.8603100e+05   8.2245000e+05   4.1040500e+05   3.7238200e+05   3.6712600e+05   3.8722500e+05   4.3067000e+05   4.2282800e+05   2.7182700e+05   3.0701000e+05   4.2407400e+05   4.0280100e+05   3.1120400e+05   2.9038500e+05   5.5151000e+05   5.9932900e+05   4.3771300e+05   4.6330600e+05   6.4031500e+05   6.4944000e+05   3.6299800e+05   3.6284400e+05   5.2659200e+05   5.2489700e+05
   6.0484700e+05   5.5036300e+05   5.7471600e+05   6.9865000e+05   3.2812100e+05   3.0031700e+05   7.0855300e+05   7.1133400e+05   3.0850200e+05   3.6401700e+05   3.1288200e+05   3.3947400e+05   4.4097900e+05   3.2478800e+05   3.9227100e+05   0.0000000e+00   2.9350500e+05   3.6213700e+05   4.5069000e+05   4.4971900e+05   2.3404500e+05   2.1984900e+05   4.8369900e+05   3.9405800e+05   2.8318700e+05   2.7614400e+05   2.7792000e+05   2.4342800e+05   3.7089900e+05   3.5063000e+05   3.6769300e+05   3.8894900e+05   5.0890900e+05   4.8075800e+05   2.5346800e+05   2.1525800e+05   3.3234500e+05   3.1492000e+05   3.0789200e+05   3.1208400e+05   2.0774200e+05   2.3094500e+05   4.8127400e+05   5.0110300e+05   4.4009500e+05   5.4167700e+05   4.8130000e+05   4.8098900e+05   3.0977500e+05   4.3081000e+05   4.6946900e+05   3.3661000e+05   2.6875100e+05   2.7381600e+05   4.9122500e+05   4.8838400e+05   5.3907000e+05   5.5572900e+05   4.0448800e+05   4.4099500e+05   4.9090900e+05   4.3509400e+05   2.7350900e+05   3.7383900e+05   3.5388500e+05   4.5234700e+05   7.4040700e+05   7.7422500e+05   3.5491800e+05   2.9204400e+05   2.8123900e+05   3.1145200e+05   3.4138600e+05   3.7769200e+05   2.7075200e+05   2.7221900e+05   3.6380200e+05   3.1956700e+05   2.2547800e+05   2.1995700e+05   5.2641200e+05   5.6592800e+05   4.0684600e+05   4.2179000e+05   5.7436700e+05   5.9135900e+05   2.8812800e+05   3.1411100e+05   4.6534700e+05   4.6641200e+05
   5.2871900e+05   4.6261800e+05   5.2633500e+05   5.9639900e+05   2.3985200e+05   2.2520700e+05   6.5873600e+05   6.7559500e+05   2.2951400e+05   2.5956100e+05   2.2811800e+05   2.5166000e+05   3.4315600e+05   2.8710500e+05   3.7578200e+05   2.9350500e+05   0.0000000e+00   3.0062200e+05   3.8490800e+05   3.6564300e+05   1.6187400e+05   1.7025100e+05   4.2673800e+05   3.3931900e+05   2.0648100e+05   2.2189100e+05   2.4330500e+05   2.1080700e+05   3.4533600e+05   3.3956000e+05   3.4437700e+05   3.1803200e+05   4.4585200e+05   4.2728700e+05   2.1633300e+05   1.7521500e+05   2.5898000e+05   2.7969800e+05   2.5246300e+05   2.8292900e+05   1.7589900e+05   1.8609600e+05   4.4756400e+05   5.2731800e+05   3.9305300e+05   5.1149500e+05   4.0754400e+05   4.2428800e+05   2.6917000e+05   3.9887200e+05   4.5001300e+05   2.9917400e+05   2.1604700e+05   2.0491400e+05   4.4363700e+05   4.3785200e+05   4.9066800e+05   4.9356700e+05   3.9379700e+05   4.2042400e+05   4.8229800e+05   3.9312100e+05   2.3106000e+05   3.3647400e+05   2.9144700e+05   3.9061000e+05   7.0001800e+05   6.5307200e+05   2.9601000e+05   2.5635400e+05   2.3917800e+05   2.8030600e+05   2.8011500e+05   3.3767500e+05   1.8072300e+05   1.9947700e+05   2.8976500e+05   2.7084000e+05   1.5701100e+05   1.6468100e+05   4.3639800e+05   4.6220300e+05   3.2228800e+05   3.0981500e+05   4.7637600e+05   5.0713000e+05   2.1218100e+05   2.2174200e+05   4.2207800e+05   3.9950800e+05
   6.0077500e+05   5.2530600e+05   5.9040200e+05   6.3842400e+05   3.0138300e+05   2.9805500e+05   7.0524200e+05   7.6912900e+05   2.9961000e+05   3.5357200e+05   3.2977000e+05   3.3894500e+05   4.1680700e+05   3.3696500e+05   4.8573800e+05   3.6213700e+05   3.0062200e+05   0.0000000e+00   4.4644200e+05   4.5815400e+05   2.2644700e+05   2.1144900e+05   4.9158000e+05   4.0335700e+05   2.7285300e+05   2.9851400e+05   3.0414400e+05   2.8956800e+05   4.1023400e+05   4.0568600e+05   4.1464400e+05   3.7743500e+05   4.8176500e+05   5.1115000e+05   2.6190200e+05   2.2023300e+05   3.2904800e+05   3.6996500e+05   3.2798400e+05   3.2284800e+05   2.1754100e+05   2.4926200e+05   5.2698100e+05   5.5783800e+05   4.6181000e+05   5.4966000e+05   4.6419900e+05   4.9043600e+05   3.4777300e+05   4.2943400e+05   4.6737400e+05   3.7355600e+05   2.6687800e+05   2.6218500e+05   4.7216900e+05   5.0957700e+05   5.3679400e+05   5.3882900e+05   3.9938800e+05   4.1597400e+05   4.9776600e+05   4.2207500e+05   2.6688800e+05   4.0797400e+05   3.5859700e+05   4.5382300e+05   7.4216100e+05   7.4465200e+05   3.4301500e+05   2.9840700e+05   2.8982400e+05   3.1599500e+05   3.6383100e+05   3.8212800e+05   2.2257600e+05   2.6723900e+05   3.3072100e+05   3.6106300e+05   2.3751400e+05   2.6512300e+05   5.1243500e+05   5.3256600e+05   3.6607100e+05   3.6912000e+05   5.3818600e+05   5.9731300e+05   2.8216200e+05   2.9296600e+05   5.1198100e+05   4.9512700e+05
   6.3617400e+05   5.7579300e+05   6.9127600e+05   7.1622400e+05   3.7439200e+05   3.5840900e+05   7.9730600e+05   8.3123100e+05   3.5742800e+05   4.0909200e+05   3.8253300e+05   3.9895900e+05   5.0209700e+05   4.3826100e+05   5.3769100e+05   4.5069000e+05   3.8490800e+05   4.4644200e+05   0.0000000e+00   5.2823900e+05   3.0715600e+05   3.1830100e+05   5.8308800e+05   5.0665000e+05   3.8236300e+05   3.8923300e+05   3.7350500e+05   3.3913900e+05   4.5055100e+05   4.9238400e+05   4.7245600e+05   4.5520900e+05   5.7640000e+05   5.7404400e+05   3.1051400e+05   2.8277700e+05   4.1341200e+05   4.1073300e+05   3.7531100e+05   4.1073000e+05   2.9165200e+05   3.0411000e+05   5.7957000e+05   6.3465500e+05   5.1735800e+05   6.2307000e+05   5.1696700e+05   5.8058600e+05   4.3861900e+05   4.9974600e+05   5.6497200e+05   4.3101900e+05   3.3126100e+05   3.4508800e+05   5.2351100e+05   5.6268100e+05   6.0038500e+05   6.0867400e+05   4.9287500e+05   4.8073400e+05   5.9721300e+05   5.0411000e+05   3.4525200e+05   4.8086500e+05   3.9758100e+05   5.2191500e+05   8.1576200e+05   8.0993500e+05   4.0065400e+05   3.6745400e+05   3.7281900e+05   3.8155600e+05   4.3392400e+05   5.0800400e+05   3.1403800e+05   3.1205100e+05   4.3466300e+05   4.0452500e+05   2.7827600e+05   3.0329100e+05   5.8972000e+05   6.3353900e+05   4.5925900e+05   4.5621000e+05   6.0876500e+05   6.7881600e+05   3.4127300e+05   3.8953400e+05   5.2400700e+05   5.2223600e+05
   6.6732100e+05   5.8517000e+05   7.0517500e+05   7.3050200e+05   4.1709900e+05   3.9064000e+05   8.1648600e+05   8.3985200e+05   3.7990500e+05   4.3411600e+05   3.9452400e+05   4.0628000e+05   5.1274400e+05   4.5817000e+05   5.5965300e+05   4.4971900e+05   3.6564300e+05   4.5815400e+05   5.2823900e+05   0.0000000e+00   3.0623600e+05   3.1087300e+05   5.4878300e+05   4.7361300e+05   3.7086500e+05   4.1813700e+05   3.9485400e+05   3.5100200e+05   4.7544900e+05   4.6016100e+05   4.7069300e+05   4.8863200e+05   5.9632700e+05   5.7460500e+05   3.3756100e+05   3.1446500e+05   4.3610800e+05   4.5922600e+05   4.4289900e+05   3.9592700e+05   3.0823100e+05   3.0746400e+05   6.2466600e+05   6.9760000e+05   5.5664500e+05   6.5308100e+05   5.2902300e+05   5.6620500e+05   4.2978800e+05   4.8280700e+05   5.2084300e+05   4.3184900e+05   3.5093000e+05   3.3741600e+05   5.2398800e+05   5.1948900e+05   6.1614000e+05   6.1559000e+05   4.9751000e+05   4.8284300e+05   6.0280900e+05   5.2463000e+05   3.4196700e+05   4.7982500e+05   3.9207000e+05   4.9991600e+05   7.7140400e+05   8.3509900e+05   4.1350600e+05   3.7063800e+05   3.5968500e+05   3.9997300e+05   4.2694200e+05   4.6755000e+05   3.1228500e+05   3.5645500e+05   4.2005600e+05   4.0244900e+05   2.8779500e+05   2.8932000e+05   5.9508900e+05   6.2924800e+05   4.7889800e+05   4.7040500e+05   6.2388100e+05   6.6099900e+05   3.6009000e+05   3.8637500e+05   5.5851000e+05   5.5280700e+05
   4.6952300e+05   3.7158400e+05   4.8493500e+05   5.3021500e+05   2.0267800e+05   1.6423600e+05   5.8057700e+05   5.7484100e+05   1.4105400e+05   1.8108700e+05   1.4960400e+05   1.9615200e+05   2.9299800e+05   2.1942500e+05   3.3556200e+05   2.3404500e+05   1.6187400e+05   2.2644700e+05   3.0715600e+05   3.0623600e+05   0.0000000e+00   8.3995000e+04   3.4004900e+05   2.4318300e+05   1.3229700e+05   1.4686700e+05   1.4974800e+05   1.2209200e+05   2.5522600e+05   2.4131300e+05   2.4889900e+05   2.5887000e+05   3.6733900e+05   3.3347500e+05   1.2474800e+05   9.1629000e+04   2.0173400e+05   2.0874500e+05   1.8928400e+05   1.9611500e+05   9.6033000e+04   9.3902000e+04   4.0400900e+05   4.2092700e+05   3.2312500e+05   4.0184300e+05   2.9533300e+05   3.4107800e+05   2.2087500e+05   2.6770500e+05   3.5446500e+05   1.8992500e+05   1.2451000e+05   1.3386800e+05   3.3104600e+05   3.1630100e+05   3.9492900e+05   4.2220400e+05   3.1010400e+05   2.7905400e+05   3.7786900e+05   3.0514000e+05   1.6440400e+05   2.5896400e+05   1.9632000e+05   2.9091700e+05   5.7614300e+05   6.2367500e+05   2.0249600e+05   1.4314700e+05   1.6802200e+05   1.9720700e+05   2.2186300e+05   2.2120800e+05   1.0905500e+05   1.2161800e+05   2.2481700e+05   1.9228100e+05   8.1993000e+04   9.3009000e+04   3.9356000e+05   4.3855900e+05   2.3799800e+05   2.7154700e+05   4.2771800e+05   4.4519500e+05   1.4826400e+05   1.4402600e+05   2.9298600e+05   3.4209200e+05
   4.6819000e+05   3.6633500e+05   4.5824100e+05   4.9767700e+05   1.7554800e+05   1.6263100e+05   5.6688800e+05   5.9390600e+05   1.4574200e+05   1.7259600e+05   1.4358000e+05   2.1839000e+05   2.7718300e+05   2.0556400e+05   3.0440000e+05   2.1984900e+05   1.7025100e+05   2.1144900e+05   3.1830100e+05   3.1087300e+05   8.3995000e+04   0.0000000e+00   3.4258400e+05   2.6915600e+05   1.3298600e+05   1.3507000e+05   1.4719900e+05   1.4804800e+05   2.4927600e+05   2.4799500e+05   2.5463600e+05   2.6312300e+05   3.9629400e+05   3.4172600e+05   1.2057500e+05   9.5814000e+04   2.0271600e+05   2.3926400e+05   1.9838200e+05   1.8397700e+05   8.8265000e+04   1.0944900e+05   3.8269600e+05   3.9751900e+05   3.2065800e+05   4.1165400e+05   3.1358800e+05   3.5928700e+05   2.0832100e+05   2.9647700e+05   3.3243000e+05   1.8830500e+05   1.4321600e+05   1.2134300e+05   3.2421700e+05   3.4322200e+05   3.8523100e+05   4.2281500e+05   2.8714100e+05   2.4285200e+05   3.6960400e+05   3.2214000e+05   1.4650700e+05   2.5141800e+05   1.8307500e+05   2.8957500e+05   5.8841500e+05   6.5281400e+05   1.9481800e+05   1.3196500e+05   1.4890700e+05   1.6770000e+05   2.0832400e+05   2.1972200e+05   9.6911000e+04   1.0788400e+05   2.2324200e+05   1.9471300e+05   7.4156000e+04   7.2748000e+04   3.8918600e+05   4.4619300e+05   2.4690700e+05   2.4695600e+05   4.3599300e+05   4.3622700e+05   1.2836100e+05   1.4421400e+05   3.1952500e+05   3.4502300e+05
   7.4144700e+05   6.3455000e+05   7.2558800e+05   7.9286500e+05   4.4107700e+05   4.4831300e+05   8.9843100e+05   8.9497300e+05   4.3472200e+05   4.4112200e+05   4.3851400e+05   4.6160200e+05   5.7028400e+05   4.6769100e+05   5.6527400e+05   4.8369900e+05   4.2673800e+05   4.9158000e+05   5.8308800e+05   5.4878300e+05   3.4004900e+05   3.4258400e+05   0.0000000e+00   5.6812700e+05   4.2529800e+05   4.3061700e+05   4.4413700e+05   4.1920000e+05   5.3878900e+05   5.3779700e+05   5.2384800e+05   5.2623400e+05   6.3905200e+05   6.2309400e+05   4.2641000e+05   3.8083900e+05   4.8233500e+05   4.6142400e+05   4.7904100e+05   4.5825900e+05   3.6732800e+05   3.7225000e+05   6.7316200e+05   7.0373300e+05   5.9869100e+05   6.6890300e+05   5.7989100e+05   6.3187900e+05   5.2897400e+05   5.6753200e+05   6.5531000e+05   5.0978100e+05   4.1973900e+05   4.1004400e+05   6.3596800e+05   6.3326600e+05   6.7951600e+05   6.8622300e+05   5.7639800e+05   5.2769200e+05   6.3376800e+05   5.9824900e+05   4.5113700e+05   5.2688200e+05   4.7295100e+05   5.5031900e+05   9.0599900e+05   9.4136600e+05   4.9139300e+05   4.2341100e+05   4.0886300e+05   4.4759200e+05   4.7758900e+05   5.1637000e+05   3.6537100e+05   3.6170200e+05   5.0238400e+05   4.6209700e+05   3.2907100e+05   3.3242100e+05   6.4844600e+05   6.9436900e+05   5.4773200e+05   5.4916000e+05   6.8668300e+05   7.2261600e+05   4.1271400e+05   4.4414300e+05   6.2783300e+05   6.1372700e+05
   6.0443700e+05   5.3682800e+05   6.4168600e+05   6.9820500e+05   3.5361400e+05   3.5056200e+05   8.0097200e+05   7.9405200e+05   3.4299200e+05   3.4371100e+05   3.3028100e+05   3.6657500e+05   4.4314700e+05   3.9397400e+05   4.9510400e+05   3.9405800e+05   3.3931900e+05   4.0335700e+05   5.0665000e+05   4.7361300e+05   2.4318300e+05   2.6915600e+05   5.6812700e+05   0.0000000e+00   3.2741900e+05   3.7187200e+05   3.3747600e+05   2.9462500e+05   4.2932200e+05   4.4227100e+05   4.5315000e+05   4.3249600e+05   5.5623400e+05   5.5114300e+05   3.1925400e+05   2.8804400e+05   3.9436900e+05   3.9473200e+05   3.7294500e+05   3.9714200e+05   2.6432300e+05   2.8751400e+05   5.4009900e+05   5.8329800e+05   5.0005800e+05   5.2264200e+05   4.9866800e+05   5.5027000e+05   4.1658800e+05   4.3961000e+05   5.2154600e+05   3.9671000e+05   3.1037400e+05   2.9886200e+05   5.2187200e+05   5.2232700e+05   6.0026000e+05   5.8954700e+05   4.8686200e+05   4.8083100e+05   5.8505800e+05   4.6936300e+05   3.2593400e+05   4.3723600e+05   3.8537500e+05   4.8608000e+05   7.8434900e+05   8.0455300e+05   3.7769200e+05   3.0233100e+05   3.5524600e+05   3.5752800e+05   4.2230400e+05   4.1811300e+05   2.7311700e+05   3.0822200e+05   4.1646300e+05   3.7860700e+05   2.5155300e+05   2.4601900e+05   6.0799200e+05   5.9430000e+05   4.1249400e+05   4.3407400e+05   5.9185300e+05   6.2874200e+05   3.3046200e+05   3.3428800e+05   5.3885200e+05   5.2618000e+05
   4.7231400e+05   4.5445300e+05   5.4889500e+05   5.3605200e+05   2.0918300e+05   1.9987500e+05   6.6869500e+05   6.6007400e+05   2.0104500e+05   2.3376300e+05   1.9181200e+05   2.6995600e+05   2.9973600e+05   2.4153600e+05   3.7036500e+05   2.8318700e+05   2.0648100e+05   2.7285300e+05   3.8236300e+05   3.7086500e+05   1.3229700e+05   1.3298600e+05   4.2529800e+05   3.2741900e+05   0.0000000e+00   2.4222400e+05   1.8821200e+05   1.7327100e+05   3.0644400e+05   3.2455600e+05   3.3283600e+05   3.0720800e+05   4.1916800e+05   4.1919700e+05   1.8271200e+05   1.6169400e+05   2.2440700e+05   2.5379100e+05   2.1941600e+05   2.3845300e+05   1.3304300e+05   1.3577800e+05   4.0307400e+05   4.4673500e+05   3.6719400e+05   4.1541600e+05   3.5469800e+05   3.9008500e+05   2.4842800e+05   3.1449100e+05   3.6182500e+05   2.6967900e+05   1.7176700e+05   1.5746200e+05   4.1858500e+05   3.8091400e+05   4.2173500e+05   4.4612500e+05   3.1866800e+05   3.4154100e+05   4.4785700e+05   3.1359200e+05   1.7559100e+05   2.9622900e+05   2.4634200e+05   3.3393300e+05   6.0963300e+05   6.9016600e+05   2.3984300e+05   1.8635100e+05   2.1384400e+05   2.4394900e+05   2.7172300e+05   3.0884500e+05   1.3987000e+05   1.6025700e+05   2.5368900e+05   2.1913400e+05   1.1946400e+05   1.4293000e+05   4.4522700e+05   4.5877600e+05   2.7826300e+05   3.0636400e+05   4.7141200e+05   4.9910900e+05   2.2502500e+05   2.1461200e+05   3.5169900e+05   3.7002500e+05
   4.8842700e+05   4.1413000e+05   5.1330800e+05   5.6430200e+05   2.4944600e+05   2.1314500e+05   6.4105000e+05   6.7648500e+05   2.2530300e+05   2.7342300e+05   2.2105500e+05   2.6690000e+05   3.2909600e+05   2.7498000e+05   4.0139500e+05   2.7614400e+05   2.2189100e+05   2.9851400e+05   3.8923300e+05   4.1813700e+05   1.4686700e+05   1.3507000e+05   4.3061700e+05   3.7187200e+05   2.4222400e+05   0.0000000e+00   1.8559700e+05   1.8842900e+05   3.6023200e+05   3.4148800e+05   3.1841300e+05   3.0024800e+05   4.5642900e+05   4.0774400e+05   1.9545400e+05   1.5148200e+05   2.6223700e+05   2.7831300e+05   2.3044400e+05   2.5676400e+05   1.4994300e+05   1.4325800e+05   4.2592400e+05   4.6100800e+05   3.9984200e+05   4.6652200e+05   3.6794500e+05   4.1606200e+05   2.6284900e+05   3.1574400e+05   3.8332500e+05   2.6328700e+05   2.1765000e+05   1.7798600e+05   4.4095800e+05   3.8423400e+05   4.6792700e+05   4.7684600e+05   3.7057500e+05   3.5995000e+05   4.4103300e+05   3.4946400e+05   2.4469100e+05   3.4230100e+05   2.9243600e+05   3.8818700e+05   6.4954200e+05   7.2505500e+05   2.8791100e+05   2.3299900e+05   2.2140200e+05   2.4300000e+05   3.0302500e+05   3.6323500e+05   1.7927900e+05   1.6599700e+05   2.6191600e+05   2.5082500e+05   1.5018900e+05   1.5953700e+05   4.3510500e+05   4.6005500e+05   3.2070000e+05   3.0088500e+05   4.8187600e+05   4.9841500e+05   2.2110500e+05   2.2981700e+05   3.8650700e+05   3.9722100e+05
   4.6147600e+05   4.3112600e+05   5.1411600e+05   5.5995900e+05   2.4300300e+05   2.0494600e+05   6.3582900e+05   6.5220000e+05   2.0920500e+05   2.4207100e+05   2.0097900e+05   2.5923000e+05   3.4918300e+05   2.7032000e+05   3.7105200e+05   2.7792000e+05   2.4330500e+05   3.0414400e+05   3.7350500e+05   3.9485400e+05   1.4974800e+05   1.4719900e+05   4.4413700e+05   3.3747600e+05   1.8821200e+05   1.8559700e+05   0.0000000e+00   1.8590100e+05   3.0466300e+05   3.0708400e+05   3.0576200e+05   3.1215600e+05   4.5787300e+05   3.7731400e+05   1.6832300e+05   1.4087400e+05   2.4102500e+05   2.3975200e+05   2.4188500e+05   2.2625400e+05   1.5360100e+05   1.2579300e+05   4.1647300e+05   4.5345500e+05   3.5675000e+05   4.6194200e+05   3.9164000e+05   3.9088700e+05   2.5894100e+05   3.2512800e+05   3.9519000e+05   2.8155000e+05   1.7853300e+05   1.5106400e+05   4.1326000e+05   4.0692500e+05   4.6023700e+05   4.6675500e+05   3.3510400e+05   3.3558000e+05   4.4905000e+05   3.4325600e+05   2.0496700e+05   3.0558100e+05   2.3210000e+05   3.6533000e+05   6.9611400e+05   6.4324300e+05   2.3313400e+05   1.9993800e+05   1.9620000e+05   2.3572500e+05   3.2279400e+05   3.0822100e+05   1.4842100e+05   1.4514400e+05   2.5471100e+05   2.2450800e+05   1.3374200e+05   1.5441800e+05   4.2803600e+05   4.6224300e+05   3.0200800e+05   2.9254300e+05   4.6332100e+05   5.0120900e+05   1.9679000e+05   2.1818100e+05   3.7996200e+05   3.8273100e+05
   4.8999400e+05   4.2268800e+05   4.9187700e+05   5.5973500e+05   2.1719800e+05   2.1006400e+05   6.4405300e+05   6.5990300e+05   1.8225000e+05   2.4200500e+05   2.0337900e+05   2.5611500e+05   3.2343200e+05   2.3823900e+05   3.5491200e+05   2.4342800e+05   2.1080700e+05   2.8956800e+05   3.3913900e+05   3.5100200e+05   1.2209200e+05   1.4804800e+05   4.1920000e+05   2.9462500e+05   1.7327100e+05   1.8842900e+05   1.8590100e+05   0.0000000e+00   3.0045100e+05   2.9399300e+05   2.8936900e+05   2.8364800e+05   4.3694000e+05   3.8733100e+05   1.6519800e+05   1.3046800e+05   2.3823200e+05   2.5491900e+05   2.3777800e+05   2.3616700e+05   1.5515300e+05   1.5418200e+05   4.5151600e+05   4.5573300e+05   3.5242600e+05   4.8876300e+05   3.9993000e+05   3.9444100e+05   2.4945800e+05   3.2945200e+05   3.9597300e+05   2.5793800e+05   1.9319400e+05   1.3458500e+05   3.8585800e+05   3.9078200e+05   4.4255900e+05   4.4829900e+05   3.3852800e+05   3.2508900e+05   4.2274900e+05   3.6253500e+05   1.9003100e+05   3.0014300e+05   2.2822300e+05   3.4277400e+05   6.6786900e+05   7.1561200e+05   2.4004200e+05   1.7458900e+05   1.9764400e+05   2.4549800e+05   2.8609100e+05   2.9448800e+05   1.4204600e+05   1.3667200e+05   2.5580500e+05   2.2848700e+05   1.1867400e+05   1.4738900e+05   4.1709700e+05   4.7624900e+05   3.0907600e+05   2.9958400e+05   4.8028400e+05   5.0436000e+05   1.7364400e+05   2.0442400e+05   3.7513300e+05   3.7500700e+05
   5.8063200e+05   5.5284300e+05   5.7880300e+05   6.7966600e+05   3.5303000e+05   3.3110200e+05   7.4193300e+05   7.7482300e+05   2.9957900e+05   3.7457900e+05   3.4816700e+05   3.6660500e+05   4.4957200e+05   3.8079400e+05   4.7433900e+05   3.7089900e+05   3.4533600e+05   4.1023400e+05   4.5055100e+05   4.7544900e+05   2.5522600e+05   2.4927600e+05   5.3878900e+05   4.2932200e+05   3.0644400e+05   3.6023200e+05   3.0466300e+05   3.0045100e+05   0.0000000e+00   3.9952000e+05   4.3064100e+05   4.0346300e+05   5.4406800e+05   5.2911300e+05   3.0911200e+05   2.8024300e+05   3.5924700e+05   3.6689000e+05   3.4116200e+05   3.6523600e+05   2.6510000e+05   2.7213700e+05   5.5978500e+05   5.8048900e+05   4.5611300e+05   5.9492800e+05   5.1081000e+05   5.2684700e+05   3.9349700e+05   4.3583000e+05   4.6549700e+05   3.5958500e+05   2.9327100e+05   2.9748700e+05   4.9172600e+05   4.7209600e+05   5.4164300e+05   5.8775200e+05   4.6054600e+05   4.5264200e+05   5.3087200e+05   4.7272300e+05   3.1565700e+05   4.1333500e+05   3.4169300e+05   4.6947000e+05   7.5963200e+05   8.3031000e+05   3.7961300e+05   3.1444900e+05   3.3990400e+05   3.6175700e+05   3.9559300e+05   3.8902200e+05   2.4204500e+05   2.4940300e+05   3.7642800e+05   3.3689300e+05   2.2140300e+05   2.3523200e+05   5.3728500e+05   5.6775200e+05   4.1054800e+05   4.1195800e+05   5.6594500e+05   6.1582200e+05   2.9396900e+05   3.4222900e+05   4.7459100e+05   4.7765100e+05
   5.7865600e+05   5.2062900e+05   5.9195700e+05   6.6951800e+05   3.2849600e+05   3.2395600e+05   7.3447600e+05   7.5566200e+05   2.9580000e+05   3.4520500e+05   3.1855100e+05   3.5564400e+05   4.3512600e+05   3.7652500e+05   4.7528900e+05   3.5063000e+05   3.3956000e+05   4.0568600e+05   4.9238400e+05   4.6016100e+05   2.4131300e+05   2.4799500e+05   5.3779700e+05   4.4227100e+05   3.2455600e+05   3.4148800e+05   3.0708400e+05   2.9399300e+05   3.9952000e+05   0.0000000e+00   4.4512200e+05   4.2147100e+05   5.2164000e+05   5.3747100e+05   3.0980100e+05   2.9084700e+05   3.7374700e+05   3.5794700e+05   3.5823800e+05   3.5474500e+05   2.5231100e+05   2.5754900e+05   5.2750600e+05   5.9150700e+05   4.5870400e+05   5.3165800e+05   5.0680000e+05   5.4585900e+05   3.9849100e+05   4.5833700e+05   4.6622000e+05   3.8687000e+05   3.0444200e+05   3.0154000e+05   5.3146800e+05   5.4614900e+05   6.2104200e+05   6.4830500e+05   4.8773700e+05   4.8304700e+05   5.6918800e+05   5.0119900e+05   3.4549800e+05   4.6366300e+05   3.8052000e+05   4.8347300e+05   8.4963900e+05   8.1817300e+05   3.9460900e+05   3.4995200e+05   3.7744200e+05   3.5005200e+05   4.1824600e+05   4.2258200e+05   2.9674000e+05   2.6137300e+05   3.7261600e+05   3.7028600e+05   2.6004100e+05   2.6015500e+05   5.6093700e+05   5.7770400e+05   4.0118600e+05   4.5510400e+05   6.0835900e+05   6.3184200e+05   3.1538900e+05   3.1595400e+05   4.8262400e+05   5.1265600e+05
   6.6764200e+05   5.2307400e+05   6.3313600e+05   7.2426900e+05   3.5884100e+05   3.3574400e+05   7.7134500e+05   8.0003500e+05   3.2911100e+05   3.4470200e+05   3.4535000e+05   3.6986300e+05   4.3654300e+05   3.9026500e+05   4.7907700e+05   3.6769300e+05   3.4437700e+05   4.1464400e+05   4.7245600e+05   4.7069300e+05   2.4889900e+05   2.5463600e+05   5.2384800e+05   4.5315000e+05   3.3283600e+05   3.1841300e+05   3.0576200e+05   2.8936900e+05   4.3064100e+05   4.4512200e+05   0.0000000e+00   4.0461000e+05   5.5384000e+05   5.0440200e+05   3.0215300e+05   2.8719600e+05   3.7281700e+05   4.1994300e+05   3.9320100e+05   3.8761200e+05   2.6511500e+05   2.7038900e+05   5.6146400e+05   6.0524900e+05   4.9171700e+05   5.5796000e+05   4.9220000e+05   5.1412200e+05   3.9049800e+05   4.2814200e+05   4.8326600e+05   3.8644200e+05   3.0526800e+05   2.8117100e+05   4.9008800e+05   4.6697400e+05   5.7744700e+05   6.0438300e+05   4.7709900e+05   4.4490100e+05   5.4074300e+05   4.7379500e+05   3.2599500e+05   4.0608700e+05   3.7401300e+05   4.9356100e+05   8.2056100e+05   7.9218900e+05   3.4668400e+05   2.9279500e+05   3.4451900e+05   3.3765500e+05   4.0658700e+05   4.2652600e+05   2.5378600e+05   2.5145400e+05   3.8429900e+05   3.3886300e+05   2.4232600e+05   2.5599900e+05   5.7231600e+05   5.8205000e+05   3.8989300e+05   4.5442900e+05   5.9949300e+05   6.4709200e+05   3.0651000e+05   3.4347100e+05   5.2680800e+05   5.4470000e+05
   6.2302400e+05   5.0358800e+05   6.3141000e+05   6.8745400e+05   3.2630200e+05   3.0440400e+05   7.8082700e+05   7.7092300e+05   3.3088800e+05   3.6488900e+05   3.1005600e+05   3.5646600e+05   4.3346200e+05   3.8433000e+05   5.0136600e+05   3.8894900e+05   3.1803200e+05   3.7743500e+05   4.5520900e+05   4.8863200e+05   2.5887000e+05   2.6312300e+05   5.2623400e+05   4.3249600e+05   3.0720800e+05   3.0024800e+05   3.1215600e+05   2.8364800e+05   4.0346300e+05   4.2147100e+05   4.0461000e+05   0.0000000e+00   5.5538800e+05   4.9660900e+05   2.7280100e+05   2.6157600e+05   3.7161800e+05   3.6112000e+05   3.4057700e+05   3.6589800e+05   2.5076300e+05   2.1105900e+05   5.2806400e+05   5.8506500e+05   4.7271300e+05   5.7006600e+05   4.6990000e+05   4.7350900e+05   3.9018100e+05   4.1869800e+05   4.6919900e+05   3.8271900e+05   2.8244200e+05   2.6374700e+05   4.8730800e+05   4.6939300e+05   5.8007000e+05   5.9994500e+05   4.6151400e+05   4.0692800e+05   5.1876000e+05   4.5108100e+05   3.1498500e+05   3.6781600e+05   3.4234600e+05   4.5972900e+05   7.9770300e+05   8.3533100e+05   3.4104700e+05   2.9784600e+05   2.9881300e+05   3.2020700e+05   4.0705400e+05   3.9872800e+05   2.3232200e+05   2.6664000e+05   3.5432500e+05   3.4167700e+05   2.5858000e+05   2.4397400e+05   5.3754700e+05   5.9153700e+05   4.0973200e+05   4.2502200e+05   5.8999000e+05   6.3494400e+05   2.9878600e+05   3.1080400e+05   4.8830800e+05   5.3810600e+05
   7.2869000e+05   6.4005500e+05   7.1718000e+05   7.9919500e+05   4.6150900e+05   4.3195300e+05   9.0393800e+05   9.1343200e+05   4.0527500e+05   4.6236500e+05   4.2814500e+05   4.5901800e+05   5.4524300e+05   4.7609400e+05   6.2716100e+05   5.0890900e+05   4.4585200e+05   4.8176500e+05   5.7640000e+05   5.9632700e+05   3.6733900e+05   3.9629400e+05   6.3905200e+05   5.5623400e+05   4.1916800e+05   4.5642900e+05   4.5787300e+05   4.3694000e+05   5.4406800e+05   5.2164000e+05   5.5384000e+05   5.5538800e+05   0.0000000e+00   6.3385100e+05   4.1132400e+05   3.8731600e+05   4.8577400e+05   5.0490700e+05   4.4869400e+05   4.8289800e+05   3.9354100e+05   3.5301600e+05   6.4831700e+05   6.9397100e+05   5.9116300e+05   6.5402100e+05   6.0843100e+05   5.8577300e+05   4.8780400e+05   5.8851400e+05   6.1678600e+05   5.1019000e+05   4.2013000e+05   4.0136200e+05   5.8038500e+05   6.5579900e+05   7.1116700e+05   7.7595200e+05   6.1850300e+05   5.6838700e+05   6.6691500e+05   5.7507800e+05   4.5922100e+05   5.7117400e+05   5.3601400e+05   6.0014800e+05   8.9816200e+05   9.6481900e+05   4.9782500e+05   4.5690600e+05   4.6595300e+05   4.8968400e+05   5.5288500e+05   5.2525200e+05   3.7677200e+05   3.8426700e+05   5.0598200e+05   4.7146000e+05   4.0342200e+05   3.9092200e+05   6.3429900e+05   7.1498900e+05   5.0096000e+05   5.6359000e+05   7.2734600e+05   7.6088300e+05   3.8915200e+05   4.2944000e+05   5.9899800e+05   6.1209700e+05
   7.2679500e+05   6.3800200e+05   6.8547400e+05   7.4538600e+05   4.2327400e+05   4.0660400e+05   8.8496500e+05   8.6014000e+05   4.1008400e+05   4.1535300e+05   3.8838000e+05   4.7057200e+05   5.3643300e+05   4.6290500e+05   5.6720400e+05   4.8075800e+05   4.2728700e+05   5.1115000e+05   5.7404400e+05   5.7460500e+05   3.3347500e+05   3.4172600e+05   6.2309400e+05   5.5114300e+05   4.1919700e+05   4.0774400e+05   3.7731400e+05   3.8733100e+05   5.2911300e+05   5.3747100e+05   5.0440200e+05   4.9660900e+05   6.3385100e+05   0.0000000e+00   4.1784300e+05   3.9619500e+05   4.5609400e+05   5.0152800e+05   4.7940300e+05   4.8285000e+05   3.9246300e+05   3.8301400e+05   6.5963100e+05   7.2648300e+05   6.1149600e+05   6.7965800e+05   6.0819600e+05   6.3540000e+05   5.1038800e+05   5.4100100e+05   5.8446200e+05   5.2214300e+05   4.1606100e+05   4.1255000e+05   6.3631000e+05   5.9254100e+05   6.9441500e+05   6.9859100e+05   5.6781800e+05   5.3988300e+05   6.0147400e+05   5.8366500e+05   4.4500200e+05   4.9288700e+05   4.5759300e+05   5.5236400e+05   9.1836200e+05   9.2085900e+05   4.8878600e+05   3.9386800e+05   4.2805600e+05   4.3621400e+05   5.0750800e+05   5.0657700e+05   3.3855600e+05   3.3867200e+05   4.2990400e+05   4.7805300e+05   3.6660900e+05   3.5236000e+05   6.1599700e+05   6.6830600e+05   5.1962200e+05   5.1993300e+05   6.8572900e+05   7.2489600e+05   3.8727300e+05   4.5220200e+05   5.7469700e+05   5.9740300e+05
   4.8945700e+05   3.8752900e+05   4.6498600e+05   5.3262800e+05   1.8523500e+05   1.8340900e+05   6.2605600e+05   6.3975100e+05   1.7624600e+05   2.0177900e+05   1.8851900e+05   2.3640300e+05   3.1240900e+05   2.3382100e+05   3.3442600e+05   2.5346800e+05   2.1633300e+05   2.6190200e+05   3.1051400e+05   3.3756100e+05   1.2474800e+05   1.2057500e+05   4.2641000e+05   3.1925400e+05   1.8271200e+05   1.9545400e+05   1.6832300e+05   1.6519800e+05   3.0911200e+05   3.0980100e+05   3.0215300e+05   2.7280100e+05   4.1132400e+05   4.1784300e+05   0.0000000e+00   1.6549300e+05   2.3079700e+05   2.5252500e+05   2.2082300e+05   2.5876100e+05   1.6017700e+05   1.4445200e+05   4.1924000e+05   4.5401900e+05   3.5529400e+05   4.7681400e+05   3.5369400e+05   4.0657600e+05   2.5549100e+05   2.8784200e+05   3.4807900e+05   2.7128800e+05   1.7952800e+05   1.6992400e+05   4.0092400e+05   3.4272000e+05   4.4163100e+05   4.5302900e+05   3.0707300e+05   3.1535900e+05   3.7710600e+05   3.3143200e+05   1.8782000e+05   2.8736500e+05   2.3356200e+05   3.5156600e+05   7.0066800e+05   6.5404400e+05   2.2650300e+05   2.0039100e+05   2.3035300e+05   2.4497800e+05   2.8787700e+05   2.9536800e+05   1.2358300e+05   1.4348700e+05   2.4027200e+05   2.4755300e+05   1.2146800e+05   1.0912200e+05   3.9698600e+05   4.6943600e+05   2.9031400e+05   2.9802100e+05   4.4930100e+05   4.9003000e+05   1.7172800e+05   1.9438700e+05   3.4595300e+05   3.6790600e+05
   4.6381700e+05   3.6043000e+05   4.5807500e+05   5.2885900e+05   1.6149500e+05   1.6229300e+05   5.8482600e+05   6.1183000e+05   1.4280000e+05   1.7475500e+05   1.5267600e+05   1.8264400e+05   2.8803200e+05   1.9676700e+05   3.1596400e+05   2.1525800e+05   1.7521500e+05   2.2023300e+05   2.8277700e+05   3.1446500e+05   9.1629000e+04   9.5814000e+04   3.8083900e+05   2.8804400e+05   1.6169400e+05   1.5148200e+05   1.4087400e+05   1.3046800e+05   2.8024300e+05   2.9084700e+05   2.8719600e+05   2.6157600e+05   3.8731600e+05   3.9619500e+05   1.6549300e+05   0.0000000e+00   2.0415100e+05   1.9736900e+05   1.9867600e+05   1.9196900e+05   1.2635800e+05   1.1417100e+05   3.9208400e+05   4.2599700e+05   3.3489300e+05   4.2620500e+05   3.3627500e+05   3.4447900e+05   2.2725700e+05   2.9871300e+05   3.4086700e+05   2.3722500e+05   1.3635900e+05   1.3622400e+05   3.8406000e+05   3.2754300e+05   3.9639800e+05   4.5278000e+05   2.7843700e+05   2.9406000e+05   3.7225500e+05   3.0391700e+05   1.6752900e+05   2.5379200e+05   2.0094900e+05   3.2044500e+05   6.3193200e+05   6.7938600e+05   1.7408600e+05   1.4506500e+05   1.5424200e+05   1.8346000e+05   2.5481100e+05   2.5916900e+05   9.4561000e+04   1.0959600e+05   2.0706400e+05   1.9122700e+05   8.8713000e+04   8.3224000e+04   3.8434200e+05   4.1499200e+05   2.5304800e+05   2.5957600e+05   4.2088600e+05   4.4726700e+05   1.5966800e+05   1.4322600e+05   3.0618900e+05   3.2401000e+05
   5.8142200e+05   4.9792300e+05   5.6468400e+05   6.8483400e+05   3.1268900e+05   2.8649600e+05   7.5132000e+05   7.5939800e+05   2.8732100e+05   3.0520400e+05   2.7752200e+05   3.1167700e+05   4.2413200e+05   3.2080300e+05   4.2033200e+05   3.3234500e+05   2.5898000e+05   3.2904800e+05   4.1341200e+05   4.3610800e+05   2.0173400e+05   2.0271600e+05   4.8233500e+05   3.9436900e+05   2.2440700e+05   2.6223700e+05   2.4102500e+05   2.3823200e+05   3.5924700e+05   3.7374700e+05   3.7281700e+05   3.7161800e+05   4.8577400e+05   4.5609400e+05   2.3079700e+05   2.0415100e+05   0.0000000e+00   3.3616800e+05   2.9064200e+05   2.9033100e+05   1.9951300e+05   1.8580300e+05   4.6466100e+05   4.7303700e+05   4.2397500e+05   5.0227900e+05   4.1201500e+05   4.4458200e+05   3.0799500e+05   3.5513700e+05   4.2032400e+05   3.2252100e+05   2.2374500e+05   2.3610000e+05   4.4552800e+05   4.1599100e+05   5.2176400e+05   5.2464300e+05   4.0232400e+05   3.8462200e+05   4.6779800e+05   4.2709000e+05   2.7353900e+05   3.6366100e+05   2.9719400e+05   4.0848700e+05   7.1614800e+05   7.7563900e+05   3.0803400e+05   2.5865800e+05   2.8774800e+05   2.9508400e+05   3.8591100e+05   3.5648600e+05   2.1241300e+05   2.2985300e+05   3.4090600e+05   2.9097400e+05   2.0558800e+05   2.0463500e+05   4.8704000e+05   5.3932800e+05   3.6825900e+05   4.0021100e+05   5.5961200e+05   5.8493900e+05   2.7613400e+05   2.6636300e+05   4.1795100e+05   4.7772900e+05
   5.3544500e+05   5.1005400e+05   5.2660700e+05   6.2539900e+05   2.7088400e+05   2.5539400e+05   7.0568200e+05   6.9177100e+05   2.5691900e+05   2.7716000e+05   2.7981700e+05   2.9999200e+05   3.8734500e+05   2.8886100e+05   3.9471100e+05   3.1492000e+05   2.7969800e+05   3.6996500e+05   4.1073300e+05   4.5922600e+05   2.0874500e+05   2.3926400e+05   4.6142400e+05   3.9473200e+05   2.5379100e+05   2.7831300e+05   2.3975200e+05   2.5491900e+05   3.6689000e+05   3.5794700e+05   4.1994300e+05   3.6112000e+05   5.0490700e+05   5.0152800e+05   2.5252500e+05   1.9736900e+05   3.3616800e+05   0.0000000e+00   3.1705200e+05   3.3680900e+05   2.2910900e+05   2.1279600e+05   5.2175700e+05   5.1607400e+05   4.6204300e+05   5.0889800e+05   4.6333000e+05   4.8475500e+05   3.4124600e+05   3.6303300e+05   4.3592800e+05   3.6072200e+05   2.4693000e+05   2.5919200e+05   4.6717700e+05   4.5668700e+05   5.3518300e+05   5.5927600e+05   4.1317300e+05   3.9804800e+05   4.8292300e+05   4.4435900e+05   3.0994500e+05   3.8427600e+05   3.2933700e+05   4.1157600e+05   7.4198200e+05   7.4711200e+05   2.8746500e+05   2.8240900e+05   2.8617900e+05   3.0475400e+05   3.5185300e+05   3.7183300e+05   2.5046900e+05   2.2974300e+05   3.2132100e+05   2.9396000e+05   1.9604300e+05   2.0943900e+05   5.0015300e+05   5.2162800e+05   3.6002300e+05   3.5050400e+05   5.5289400e+05   5.8147100e+05   2.3460600e+05   2.5903800e+05   4.2477500e+05   4.3262200e+05
   5.4192600e+05   5.0767800e+05   5.4346800e+05   6.0892900e+05   2.6301500e+05   2.3564000e+05   7.1890700e+05   6.9544500e+05   2.5935700e+05   2.7776500e+05   2.4900300e+05   2.9916900e+05   3.5296800e+05   2.8450800e+05   4.1376000e+05   3.0789200e+05   2.5246300e+05   3.2798400e+05   3.7531100e+05   4.4289900e+05   1.8928400e+05   1.9838200e+05   4.7904100e+05   3.7294500e+05   2.1941600e+05   2.3044400e+05   2.4188500e+05   2.3777800e+05   3.4116200e+05   3.5823800e+05   3.9320100e+05   3.4057700e+05   4.4869400e+05   4.7940300e+05   2.2082300e+05   1.9867600e+05   2.9064200e+05   3.1705200e+05   0.0000000e+00   2.9390300e+05   2.0341700e+05   2.0367600e+05   4.6922700e+05   4.9418500e+05   4.2844000e+05   4.8198800e+05   4.5429100e+05   4.7558000e+05   3.0640100e+05   3.6907000e+05   4.2754800e+05   3.3728700e+05   2.2697100e+05   2.4016700e+05   4.6542200e+05   4.4761900e+05   5.3328400e+05   5.4191700e+05   3.9380200e+05   4.0786500e+05   4.3364200e+05   3.8778600e+05   2.6197700e+05   3.4341300e+05   3.0902200e+05   3.8107500e+05   7.2282100e+05   7.2205700e+05   2.7469400e+05   2.6248300e+05   2.7602600e+05   2.8655000e+05   3.4418600e+05   3.7453600e+05   2.1702300e+05   2.2531700e+05   3.3491400e+05   3.2579800e+05   1.8360000e+05   2.0908400e+05   4.9399800e+05   5.3550300e+05   3.7774200e+05   3.4978900e+05   5.1998200e+05   5.6196300e+05   2.3166900e+05   2.5327200e+05   4.0950700e+05   4.3628300e+05
   6.0695100e+05   4.6510000e+05   5.4999500e+05   6.3433300e+05   2.9767500e+05   2.5868300e+05   7.1173800e+05   6.9934500e+05   2.5526800e+05   2.8217900e+05   2.7097800e+05   2.9617000e+05   3.9012400e+05   3.0416100e+05   4.2285700e+05   3.1208400e+05   2.8292900e+05   3.2284800e+05   4.1073000e+05   3.9592700e+05   1.9611500e+05   1.8397700e+05   4.5825900e+05   3.9714200e+05   2.3845300e+05   2.5676400e+05   2.2625400e+05   2.3616700e+05   3.6523600e+05   3.5474500e+05   3.8761200e+05   3.6589800e+05   4.8289800e+05   4.8285000e+05   2.5876100e+05   1.9196900e+05   2.9033100e+05   3.3680900e+05   2.9390300e+05   0.0000000e+00   2.1415900e+05   1.9815200e+05   4.9204800e+05   5.2571600e+05   4.5679800e+05   5.5429800e+05   4.7440200e+05   4.8591700e+05   3.2544000e+05   3.8126400e+05   4.7798900e+05   3.8132400e+05   2.7158400e+05   2.4361600e+05   4.9428400e+05   4.7728100e+05   5.3135200e+05   5.9204600e+05   4.2001200e+05   4.1254300e+05   4.9402500e+05   4.2057000e+05   3.0191100e+05   3.8415900e+05   3.1814900e+05   4.0042700e+05   7.1747100e+05   7.8855900e+05   3.0517600e+05   2.7555700e+05   2.6679300e+05   2.9325200e+05   3.7189600e+05   3.6916100e+05   1.9592600e+05   1.8008600e+05   3.2546100e+05   2.9898800e+05   1.9092700e+05   1.8652700e+05   4.8869900e+05   5.4328600e+05   3.4769200e+05   3.6535400e+05   5.0836200e+05   5.5017700e+05   2.3967400e+05   2.6540800e+05   4.1284800e+05   4.4205300e+05
   4.5728000e+05   3.8658700e+05   4.4369300e+05   5.1701400e+05   1.8420000e+05   1.5720800e+05   6.3801900e+05   5.9805700e+05   1.5051200e+05   1.7420900e+05   1.6931400e+05   1.8810600e+05   2.5912700e+05   2.1624200e+05   3.0942200e+05   2.0774200e+05   1.7589900e+05   2.1754100e+05   2.9165200e+05   3.0823100e+05   9.6033000e+04   8.8265000e+04   3.6732800e+05   2.6432300e+05   1.3304300e+05   1.4994300e+05   1.5360100e+05   1.5515300e+05   2.6510000e+05   2.5231100e+05   2.6511500e+05   2.5076300e+05   3.9354100e+05   3.9246300e+05   1.6017700e+05   1.2635800e+05   1.9951300e+05   2.2910900e+05   2.0341700e+05   2.1415900e+05   0.0000000e+00   1.0530200e+05   4.1194900e+05   4.2547800e+05   3.3190900e+05   3.9827200e+05   3.3710800e+05   3.9116500e+05   2.1176800e+05   2.7038800e+05   3.3842100e+05   2.1545900e+05   1.5995500e+05   1.5652600e+05   3.7749200e+05   3.3835500e+05   4.1470500e+05   4.5891200e+05   2.9489000e+05   2.7623300e+05   3.7515700e+05   3.2021400e+05   1.8428900e+05   2.6135000e+05   2.2461400e+05   3.0074600e+05   6.4480400e+05   6.9732000e+05   2.0304100e+05   1.4544400e+05   1.5508200e+05   1.8483000e+05   2.6845800e+05   2.6887000e+05   1.2722900e+05   1.3010100e+05   2.1792100e+05   1.9454800e+05   1.0266500e+05   1.0012800e+05   3.9592300e+05   4.4656600e+05   2.2306000e+05   2.6214900e+05   4.2555300e+05   4.7161800e+05   1.2262900e+05   1.8047700e+05   3.1348000e+05   3.6874400e+05
   4.5765000e+05   3.8404000e+05   4.2544800e+05   5.0652500e+05   1.9041800e+05   1.7557700e+05   6.3306900e+05   5.8823100e+05   1.7383500e+05   1.8386500e+05   1.8251000e+05   1.8640000e+05   2.8394400e+05   2.2354200e+05   3.1865400e+05   2.3094500e+05   1.8609600e+05   2.4926200e+05   3.0411000e+05   3.0746400e+05   9.3902000e+04   1.0944900e+05   3.7225000e+05   2.8751400e+05   1.3577800e+05   1.4325800e+05   1.2579300e+05   1.5418200e+05   2.7213700e+05   2.5754900e+05   2.7038900e+05   2.1105900e+05   3.5301600e+05   3.8301400e+05   1.4445200e+05   1.1417100e+05   1.8580300e+05   2.1279600e+05   2.0367600e+05   1.9815200e+05   1.0530200e+05   0.0000000e+00   3.9982800e+05   4.0321600e+05   3.0899300e+05   3.6969500e+05   3.0401500e+05   3.7613100e+05   2.0627800e+05   2.7119000e+05   3.2931300e+05   2.1938300e+05   1.3243200e+05   1.5289700e+05   3.5369100e+05   3.1455900e+05   4.0470200e+05   4.5030400e+05   2.8764500e+05   2.7298300e+05   3.9168700e+05   2.9098300e+05   1.7410300e+05   2.6157600e+05   2.1196100e+05   2.9608700e+05   6.2651900e+05   6.6661300e+05   1.8574100e+05   1.5727600e+05   1.4205000e+05   2.0188900e+05   2.6741100e+05   2.3253300e+05   9.2624000e+04   1.0502300e+05   2.0480100e+05   2.0428300e+05   9.3085000e+04   9.0645000e+04   3.8095600e+05   4.3134500e+05   2.3339100e+05   2.6807700e+05   4.4667700e+05   4.5786000e+05   1.3582600e+05   1.5755000e+05   3.2439300e+05   3.4742400e+05
   7.4012300e+05   6.5853300e+05   7.1403500e+05   7.3387600e+05   4.7155600e+05   4.5169100e+05   9.1042200e+05   8.8214900e+05   4.4624000e+05   4.6520100e+05   4.7669700e+05   4.6934200e+05   5.6305900e+05   5.0395900e+05   5.4591500e+05   4.8127400e+05   4.4756400e+05   5.2698100e+05   5.7957000e+05   6.2466600e+05   4.0400900e+05   3.8269600e+05   6.7316200e+05   5.4009900e+05   4.0307400e+05   4.2592400e+05   4.1647300e+05   4.5151600e+05   5.5978500e+05   5.2750600e+05   5.6146400e+05   5.2806400e+05   6.4831700e+05   6.5963100e+05   4.1924000e+05   3.9208400e+05   4.6466100e+05   5.2175700e+05   4.6922700e+05   4.9204800e+05   4.1194900e+05   3.9982800e+05   0.0000000e+00   6.7543500e+05   6.0630400e+05   6.3733400e+05   6.1486800e+05   6.2438800e+05   5.1211000e+05   5.4207500e+05   6.2499600e+05   5.1964600e+05   4.2643700e+05   4.2631400e+05   6.2120000e+05   6.1818700e+05   7.0091300e+05   7.1363500e+05   5.6264800e+05   5.6415000e+05   6.9383400e+05   6.0584100e+05   4.6662500e+05   5.5469400e+05   4.9492500e+05   6.0134300e+05   9.0216100e+05   9.7716400e+05   4.8700900e+05   4.0791700e+05   4.4159300e+05   4.9350300e+05   5.7461400e+05   5.3892000e+05   4.0647500e+05   3.8928700e+05   5.2476900e+05   4.9086100e+05   3.5934000e+05   3.6159100e+05   6.5422400e+05   7.4614500e+05   5.3987000e+05   5.8816000e+05   7.4347600e+05   7.2298000e+05   4.2140500e+05   4.6671400e+05   6.1309400e+05   6.4451200e+05
   7.4510500e+05   6.8422500e+05   7.4973500e+05   8.6083400e+05   5.3371500e+05   4.6107900e+05   9.1562900e+05   9.1208000e+05   5.2314200e+05   5.5318000e+05   5.2026500e+05   4.9875500e+05   5.5935700e+05   5.1345300e+05   5.5416100e+05   5.0110300e+05   5.2731800e+05   5.5783800e+05   6.3465500e+05   6.9760000e+05   4.2092700e+05   3.9751900e+05   7.0373300e+05   5.8329800e+05   4.4673500e+05   4.6100800e+05   4.5345500e+05   4.5573300e+05   5.8048900e+05   5.9150700e+05   6.0524900e+05   5.8506500e+05   6.9397100e+05   7.2648300e+05   4.5401900e+05   4.2599700e+05   4.7303700e+05   5.1607400e+05   4.9418500e+05   5.2571600e+05   4.2547800e+05   4.0321600e+05   6.7543500e+05   0.0000000e+00   6.2443200e+05   7.2093900e+05   6.9639200e+05   7.0396900e+05   5.4840800e+05   5.8275900e+05   6.2588200e+05   5.4773500e+05   4.4184900e+05   4.5645500e+05   6.5640700e+05   6.4516000e+05   6.9805200e+05   7.4921800e+05   6.2872700e+05   6.3306800e+05   7.0423300e+05   6.3661500e+05   4.8385500e+05   5.8123500e+05   4.8103000e+05   6.2260500e+05   9.5903500e+05   1.0136930e+06   5.2306900e+05   4.6756300e+05   5.0275800e+05   4.8448900e+05   5.8486700e+05   5.9708600e+05   4.5442900e+05   4.6145400e+05   5.3137100e+05   4.8570100e+05   4.0978800e+05   3.9756600e+05   6.4316900e+05   7.4235700e+05   5.8326500e+05   5.9601600e+05   7.6061300e+05   7.7489500e+05   4.5111900e+05   5.0842000e+05   6.4139200e+05   6.5077600e+05
   6.4764500e+05   5.8728300e+05   6.7439400e+05   7.1438300e+05   4.1473500e+05   3.6108800e+05   8.2468700e+05   7.8787100e+05   3.7487400e+05   4.1843200e+05   4.0754600e+05   4.0230900e+05   4.7630200e+05   4.1369700e+05   4.9795600e+05   4.4009500e+05   3.9305300e+05   4.6181000e+05   5.1735800e+05   5.5664500e+05   3.2312500e+05   3.2065800e+05   5.9869100e+05   5.0005800e+05   3.6719400e+05   3.9984200e+05   3.5675000e+05   3.5242600e+05   4.5611300e+05   4.5870400e+05   4.9171700e+05   4.7271300e+05   5.9116300e+05   6.1149600e+05   3.5529400e+05   3.3489300e+05   4.2397500e+05   4.6204300e+05   4.2844000e+05   4.5679800e+05   3.3190900e+05   3.0899300e+05   6.0630400e+05   6.2443200e+05   0.0000000e+00   6.2665700e+05   5.6315900e+05   5.7627700e+05   4.3411700e+05   4.7575100e+05   5.4449200e+05   5.0479000e+05   3.8997000e+05   3.6325200e+05   5.8118600e+05   5.3577200e+05   6.2634100e+05   6.1676100e+05   5.1528700e+05   5.0042800e+05   5.9807400e+05   4.8798300e+05   3.8870700e+05   4.4000800e+05   4.2759500e+05   5.2831200e+05   8.3417400e+05   8.8794900e+05   4.0730800e+05   3.4943600e+05   3.6918500e+05   3.8881800e+05   4.3611300e+05   4.7061200e+05   3.1229800e+05   2.9982900e+05   4.2422700e+05   4.0166700e+05   3.2005100e+05   3.1763300e+05   5.7013000e+05   6.5554100e+05   4.6840000e+05   4.7578500e+05   6.5707400e+05   6.4839200e+05   3.4988900e+05   3.9082800e+05   5.6979300e+05   5.6626200e+05
   7.9923700e+05   7.2456100e+05   7.4802400e+05   8.0704900e+05   4.6791200e+05   4.3560800e+05   9.0268700e+05   9.3416200e+05   4.8401500e+05   5.1977900e+05   5.0356300e+05   5.0957200e+05   5.9591000e+05   5.1811200e+05   5.9917000e+05   5.4167700e+05   5.1149500e+05   5.4966000e+05   6.2307000e+05   6.5308100e+05   4.0184300e+05   4.1165400e+05   6.6890300e+05   5.2264200e+05   4.1541600e+05   4.6652200e+05   4.6194200e+05   4.8876300e+05   5.9492800e+05   5.3165800e+05   5.5796000e+05   5.7006600e+05   6.5402100e+05   6.7965800e+05   4.7681400e+05   4.2620500e+05   5.0227900e+05   5.0889800e+05   4.8198800e+05   5.5429800e+05   3.9827200e+05   3.6969500e+05   6.3733400e+05   7.2093900e+05   6.2665700e+05   0.0000000e+00   6.5256900e+05   6.4242700e+05   5.4403900e+05   5.5974000e+05   5.8815000e+05   5.1055000e+05   4.4936500e+05   4.5953100e+05   6.4982700e+05   6.2194500e+05   6.9944100e+05   7.3644700e+05   5.7506600e+05   5.5323200e+05   6.5357000e+05   6.1585500e+05   4.8118700e+05   6.0600700e+05   5.4092500e+05   6.0617700e+05   9.5515400e+05   9.8618200e+05   4.7424700e+05   4.0279700e+05   4.6179700e+05   4.8092700e+05   5.6346500e+05   6.1379100e+05   4.2278400e+05   4.4055700e+05   5.1979900e+05   4.8704100e+05   4.1054200e+05   4.2205000e+05   6.7468000e+05   7.4769900e+05   5.8276000e+05   5.7571100e+05   7.1872300e+05   7.7148000e+05   4.2266700e+05   4.6049700e+05   6.7619700e+05   6.7689000e+05
   6.8380300e+05   5.7911500e+05   6.7529200e+05   7.1691900e+05   3.6931900e+05   3.7759700e+05   8.0282100e+05   8.3860800e+05   3.9338700e+05   3.8846300e+05   3.7726600e+05   4.0965400e+05   5.0863700e+05   4.4000500e+05   5.3834100e+05   4.8130000e+05   4.0754400e+05   4.6419900e+05   5.1696700e+05   5.2902300e+05   2.9533300e+05   3.1358800e+05   5.7989100e+05   4.9866800e+05   3.5469800e+05   3.6794500e+05   3.9164000e+05   3.9993000e+05   5.1081000e+05   5.0680000e+05   4.9220000e+05   4.6990000e+05   6.0843100e+05   6.0819600e+05   3.5369400e+05   3.3627500e+05   4.1201500e+05   4.6333000e+05   4.5429100e+05   4.7440200e+05   3.3710800e+05   3.0401500e+05   6.1486800e+05   6.9639200e+05   5.6315900e+05   6.5256900e+05   0.0000000e+00   6.1104100e+05   4.3879100e+05   5.0310500e+05   5.9709200e+05   4.8435900e+05   3.8228900e+05   3.5960900e+05   5.5905400e+05   5.7049100e+05   6.3432700e+05   6.6061300e+05   5.7751200e+05   5.1587500e+05   6.1158800e+05   5.5090600e+05   4.0489500e+05   5.0578300e+05   4.4267500e+05   5.3684700e+05   8.2573800e+05   8.9285500e+05   4.2398000e+05   3.6520100e+05   3.8976100e+05   4.1008100e+05   4.5293500e+05   4.6472400e+05   3.3762800e+05   3.5115100e+05   4.5932100e+05   4.1699200e+05   3.0179100e+05   3.0829800e+05   5.9893900e+05   6.3791500e+05   4.7466400e+05   4.9125400e+05   6.3810200e+05   6.8127600e+05   3.6662000e+05   3.6842100e+05   5.4440700e+05   5.7330600e+05
   7.0497400e+05   6.2696100e+05   7.0396900e+05   7.4305200e+05   4.1597600e+05   4.1589200e+05   8.4946900e+05   8.7535000e+05   4.0946200e+05   4.3623600e+05   4.2093800e+05   4.5074700e+05   5.4966600e+05   4.7524700e+05   5.9012300e+05   4.8098900e+05   4.2428800e+05   4.9043600e+05   5.8058600e+05   5.6620500e+05   3.4107800e+05   3.5928700e+05   6.3187900e+05   5.5027000e+05   3.9008500e+05   4.1606200e+05   3.9088700e+05   3.9444100e+05   5.2684700e+05   5.4585900e+05   5.1412200e+05   4.7350900e+05   5.8577300e+05   6.3540000e+05   4.0657600e+05   3.4447900e+05   4.4458200e+05   4.8475500e+05   4.7558000e+05   4.8591700e+05   3.9116500e+05   3.7613100e+05   6.2438800e+05   7.0396900e+05   5.7627700e+05   6.4242700e+05   6.1104100e+05   0.0000000e+00   4.8428400e+05   5.4196400e+05   6.3284800e+05   5.0007900e+05   4.1724200e+05   4.1755400e+05   6.0965200e+05   6.1989000e+05   6.9016800e+05   7.1716900e+05   5.7548300e+05   5.2911300e+05   6.0797300e+05   5.8029400e+05   4.2104400e+05   5.2901700e+05   4.7963100e+05   5.5812600e+05   8.0566800e+05   9.4306800e+05   4.8735300e+05   3.8351100e+05   3.9789200e+05   4.3587000e+05   4.9753900e+05   4.9537300e+05   3.5512300e+05   3.7336000e+05   4.6680600e+05   4.5134300e+05   3.5876700e+05   3.4260000e+05   6.1543000e+05   6.7798400e+05   4.9498500e+05   5.1545000e+05   6.9448300e+05   7.4187200e+05   4.2055100e+05   4.2532400e+05   6.0072300e+05   5.8974100e+05
   5.6359100e+05   4.7054400e+05   5.5796400e+05   6.3791800e+05   2.7914700e+05   2.5240700e+05   7.1159300e+05   7.0292400e+05   2.7193300e+05   2.8588100e+05   2.7934000e+05   2.9960400e+05   4.2066300e+05   3.0394700e+05   4.3499300e+05   3.0977500e+05   2.6917000e+05   3.4777300e+05   4.3861900e+05   4.2978800e+05   2.2087500e+05   2.0832100e+05   5.2897400e+05   4.1658800e+05   2.4842800e+05   2.6284900e+05   2.5894100e+05   2.4945800e+05   3.9349700e+05   3.9849100e+05   3.9049800e+05   3.9018100e+05   4.8780400e+05   5.1038800e+05   2.5549100e+05   2.2725700e+05   3.0799500e+05   3.4124600e+05   3.0640100e+05   3.2544000e+05   2.1176800e+05   2.0627800e+05   5.1211000e+05   5.4840800e+05   4.3411700e+05   5.4403900e+05   4.3879100e+05   4.8428400e+05   0.0000000e+00   3.4921700e+05   4.4350400e+05   3.4176100e+05   2.3062000e+05   2.6963800e+05   4.8859100e+05   4.3956500e+05   5.2999900e+05   5.5157000e+05   3.9729700e+05   3.9174300e+05   4.7780400e+05   4.2567900e+05   2.8044400e+05   3.6527900e+05   3.0909900e+05   4.1376700e+05   7.0615300e+05   7.8512400e+05   3.0482200e+05   2.6012200e+05   2.7450800e+05   3.0329100e+05   3.5381700e+05   3.6248400e+05   2.1469600e+05   2.2827800e+05   3.4151000e+05   3.2377300e+05   1.9855400e+05   1.9627500e+05   5.0115100e+05   5.5578600e+05   3.5538200e+05   3.6575500e+05   5.2139800e+05   5.7372300e+05   2.4308300e+05   2.5444100e+05   4.1935100e+05   4.3940800e+05
   6.0953100e+05   5.1716400e+05   6.0965700e+05   6.5867500e+05   3.2815800e+05   3.5632400e+05   7.5936800e+05   7.4641900e+05   3.0948900e+05   3.4399500e+05   3.4422900e+05   3.3374300e+05   4.6229100e+05   3.6124300e+05   4.7298900e+05   4.3081000e+05   3.9887200e+05   4.2943400e+05   4.9974600e+05   4.8280700e+05   2.6770500e+05   2.9647700e+05   5.6753200e+05   4.3961000e+05   3.1449100e+05   3.1574400e+05   3.2512800e+05   3.2945200e+05   4.3583000e+05   4.5833700e+05   4.2814200e+05   4.1869800e+05   5.8851400e+05   5.4100100e+05   2.8784200e+05   2.9871300e+05   3.5513700e+05   3.6303300e+05   3.6907000e+05   3.8126400e+05   2.7038800e+05   2.7119000e+05   5.4207500e+05   5.8275900e+05   4.7575100e+05   5.5974000e+05   5.0310500e+05   5.4196400e+05   3.4921700e+05   0.0000000e+00   5.0005900e+05   3.7721200e+05   3.0187700e+05   3.3218100e+05   5.3377900e+05   4.9382400e+05   5.5434600e+05   6.0352500e+05   4.6459700e+05   4.7853900e+05   5.3464500e+05   4.4319000e+05   3.1377000e+05   4.2151600e+05   3.7814700e+05   4.6897700e+05   7.8069000e+05   8.5486900e+05   3.6346300e+05   3.2062900e+05   3.4688700e+05   3.3190100e+05   4.0554500e+05   4.0395100e+05   2.6382800e+05   2.6430000e+05   3.8433100e+05   3.7475100e+05   2.4622000e+05   2.1914700e+05   5.4088200e+05   5.7028400e+05   4.0566900e+05   3.9753500e+05   6.0917500e+05   6.0950300e+05   2.9395100e+05   3.2214800e+05   5.0467600e+05   4.8031400e+05
   6.8391800e+05   6.1180400e+05   6.9283100e+05   7.8874000e+05   4.0056100e+05   3.7958000e+05   8.3478400e+05   8.2924800e+05   3.7755500e+05   4.0370500e+05   4.0696500e+05   4.0896000e+05   5.3651400e+05   4.8083600e+05   5.3766800e+05   4.6946900e+05   4.5001300e+05   4.6737400e+05   5.6497200e+05   5.2084300e+05   3.5446500e+05   3.3243000e+05   6.5531000e+05   5.2154600e+05   3.6182500e+05   3.8332500e+05   3.9519000e+05   3.9597300e+05   4.6549700e+05   4.6622000e+05   4.8326600e+05   4.6919900e+05   6.1678600e+05   5.8446200e+05   3.4807900e+05   3.4086700e+05   4.2032400e+05   4.3592800e+05   4.2754800e+05   4.7798900e+05   3.3842100e+05   3.2931300e+05   6.2499600e+05   6.2588200e+05   5.4449200e+05   5.8815000e+05   5.9709200e+05   6.3284800e+05   4.4350400e+05   5.0005900e+05   0.0000000e+00   4.7077100e+05   3.7483300e+05   4.0848600e+05   5.9991000e+05   5.6919200e+05   6.3300600e+05   6.5077400e+05   5.2992500e+05   5.1306400e+05   6.0244200e+05   5.3288100e+05   4.0563300e+05   4.9002700e+05   4.3439100e+05   5.3216100e+05   8.4561200e+05   8.9402400e+05   4.1142100e+05   3.5255100e+05   3.7874800e+05   4.0550000e+05   4.8553100e+05   4.8752100e+05   3.3174800e+05   3.2982000e+05   4.5389700e+05   4.1846500e+05   2.8275500e+05   2.7990800e+05   6.1226700e+05   6.8089000e+05   4.9775900e+05   4.6170700e+05   6.4197800e+05   6.8188300e+05   3.2606800e+05   3.9229600e+05   5.3652900e+05   5.6605900e+05
   5.8087400e+05   4.9258700e+05   5.5958100e+05   5.8498900e+05   3.1000500e+05   2.9131900e+05   7.0376600e+05   7.0264500e+05   2.5490100e+05   2.8098800e+05   2.6365600e+05   3.1243800e+05   3.9859400e+05   3.4341300e+05   3.9169500e+05   3.3661000e+05   2.9917400e+05   3.7355600e+05   4.3101900e+05   4.3184900e+05   1.8992500e+05   1.8830500e+05   5.0978100e+05   3.9671000e+05   2.6967900e+05   2.6328700e+05   2.8155000e+05   2.5793800e+05   3.5958500e+05   3.8687000e+05   3.8644200e+05   3.8271900e+05   5.1019000e+05   5.2214300e+05   2.7128800e+05   2.3722500e+05   3.2252100e+05   3.6072200e+05   3.3728700e+05   3.8132400e+05   2.1545900e+05   2.1938300e+05   5.1964600e+05   5.4773500e+05   5.0479000e+05   5.1055000e+05   4.8435900e+05   5.0007900e+05   3.4176100e+05   3.7721200e+05   4.7077100e+05   0.0000000e+00   2.5747400e+05   2.7686000e+05   4.6115700e+05   4.6305800e+05   5.3723400e+05   5.4069200e+05   4.1632000e+05   4.1951000e+05   5.1322300e+05   4.4104200e+05   2.9773900e+05   3.9993300e+05   3.2344400e+05   4.3648700e+05   7.3525100e+05   8.2178000e+05   3.3852300e+05   2.9298200e+05   3.0218300e+05   3.0521900e+05   3.7545800e+05   3.9012500e+05   2.2556300e+05   2.2843000e+05   3.5381100e+05   3.4298500e+05   2.3676500e+05   2.1434200e+05   5.1875900e+05   5.5443100e+05   3.5776300e+05   3.5805200e+05   5.8335700e+05   5.5491000e+05   2.2049700e+05   2.4708300e+05   4.1724600e+05   4.6048600e+05
   5.0937100e+05   4.3943500e+05   5.4869400e+05   5.3865100e+05   2.0042900e+05   2.0452000e+05   6.2535100e+05   6.0681800e+05   1.8196600e+05   2.1022900e+05   2.0418900e+05   2.3422800e+05   3.2303900e+05   2.3250800e+05   3.3361700e+05   2.6875100e+05   2.1604700e+05   2.6687800e+05   3.3126100e+05   3.5093000e+05   1.2451000e+05   1.4321600e+05   4.1973900e+05   3.1037400e+05   1.7176700e+05   2.1765000e+05   1.7853300e+05   1.9319400e+05   2.9327100e+05   3.0444200e+05   3.0526800e+05   2.8244200e+05   4.2013000e+05   4.1606100e+05   1.7952800e+05   1.3635900e+05   2.2374500e+05   2.4693000e+05   2.2697100e+05   2.7158400e+05   1.5995500e+05   1.3243200e+05   4.2643700e+05   4.4184900e+05   3.8997000e+05   4.4936500e+05   3.8228900e+05   4.1724200e+05   2.3062000e+05   3.0187700e+05   3.7483300e+05   2.5747400e+05   0.0000000e+00   1.8172700e+05   3.8317500e+05   3.6168600e+05   4.2165100e+05   4.3712100e+05   3.3216600e+05   3.0340100e+05   4.1724400e+05   3.4532700e+05   2.0616600e+05   2.8864000e+05   2.3379100e+05   3.1772600e+05   6.2899100e+05   7.3285200e+05   2.5390900e+05   2.1366700e+05   2.0094800e+05   2.1017400e+05   2.7390100e+05   2.8763300e+05   1.5182400e+05   1.4822500e+05   2.6145000e+05   2.4664000e+05   1.2468800e+05   1.2404100e+05   4.4764300e+05   4.7322900e+05   3.0115700e+05   3.0179300e+05   4.9107100e+05   4.9169400e+05   1.6961500e+05   1.9648000e+05   3.5817200e+05   3.6235700e+05
   4.9668900e+05   4.2587400e+05   4.8589300e+05   5.2412300e+05   2.2666600e+05   2.0219000e+05   6.5103200e+05   6.2074900e+05   1.8988200e+05   2.4667800e+05   1.9305300e+05   2.4300000e+05   3.1783600e+05   2.5134400e+05   3.2296800e+05   2.7381600e+05   2.0491400e+05   2.6218500e+05   3.4508800e+05   3.3741600e+05   1.3386800e+05   1.2134300e+05   4.1004400e+05   2.9886200e+05   1.5746200e+05   1.7798600e+05   1.5106400e+05   1.3458500e+05   2.9748700e+05   3.0154000e+05   2.8117100e+05   2.6374700e+05   4.0136200e+05   4.1255000e+05   1.6992400e+05   1.3622400e+05   2.3610000e+05   2.5919200e+05   2.4016700e+05   2.4361600e+05   1.5652600e+05   1.5289700e+05   4.2631400e+05   4.5645500e+05   3.6325200e+05   4.5953100e+05   3.5960900e+05   4.1755400e+05   2.6963800e+05   3.3218100e+05   4.0848600e+05   2.7686000e+05   1.8172700e+05   0.0000000e+00   3.8816900e+05   3.8258300e+05   4.5710400e+05   4.2947400e+05   3.3048100e+05   3.1214400e+05   4.2300200e+05   3.4261100e+05   2.0325400e+05   3.1052400e+05   2.4473600e+05   3.3679400e+05   6.3260600e+05   7.2500200e+05   2.3518200e+05   1.8601700e+05   1.8108800e+05   2.2633300e+05   2.8278400e+05   3.1705500e+05   1.2361300e+05   1.3405600e+05   2.4529000e+05   2.3018300e+05   1.2759400e+05   1.3728600e+05   4.3436100e+05   4.8202100e+05   3.0695300e+05   2.9891500e+05   4.7358300e+05   5.1240300e+05   1.6337700e+05   1.8989100e+05   3.9099000e+05   3.9095600e+05
   7.0857900e+05   6.1250200e+05   7.1144000e+05   7.5781000e+05   4.4419900e+05   3.6125000e+05   8.3054200e+05   8.0433900e+05   3.7338500e+05   4.2350600e+05   3.6984600e+05   4.1104200e+05   5.3917300e+05   4.6155300e+05   5.5572400e+05   4.9122500e+05   4.4363700e+05   4.7216900e+05   5.2351100e+05   5.2398800e+05   3.3104600e+05   3.2421700e+05   6.3596800e+05   5.2187200e+05   4.1858500e+05   4.4095800e+05   4.1326000e+05   3.8585800e+05   4.9172600e+05   5.3146800e+05   4.9008800e+05   4.8730800e+05   5.8038500e+05   6.3631000e+05   4.0092400e+05   3.8406000e+05   4.4552800e+05   4.6717700e+05   4.6542200e+05   4.9428400e+05   3.7749200e+05   3.5369100e+05   6.2120000e+05   6.5640700e+05   5.8118600e+05   6.4982700e+05   5.5905400e+05   6.0965200e+05   4.8859100e+05   5.3377900e+05   5.9991000e+05   4.6115700e+05   3.8317500e+05   3.8816900e+05   0.0000000e+00   5.5004000e+05   6.5212900e+05   6.5842800e+05   5.8598000e+05   5.2114500e+05   6.3938200e+05   5.5787200e+05   4.1261200e+05   5.0168000e+05   4.5915000e+05   5.4999900e+05   8.9963700e+05   9.9658200e+05   4.3268800e+05   3.7887700e+05   4.0827700e+05   4.3592200e+05   5.0934800e+05   5.0925100e+05   3.5187300e+05   3.7815500e+05   4.8017900e+05   4.5046200e+05   3.3174600e+05   3.3079800e+05   6.2539000e+05   6.9445600e+05   4.8598500e+05   5.1375800e+05   6.5032200e+05   7.2874600e+05   3.6904400e+05   3.8090500e+05   6.0961800e+05   5.6524200e+05
   7.1276800e+05   6.3165000e+05   6.7296400e+05   7.0872800e+05   4.0658400e+05   3.8005300e+05   7.9453400e+05   8.1126000e+05   3.9780000e+05   4.4218500e+05   4.3472400e+05   4.3620200e+05   5.0282200e+05   4.4243500e+05   5.4588000e+05   4.8838400e+05   4.3785200e+05   5.0957700e+05   5.6268100e+05   5.1948900e+05   3.1630100e+05   3.4322200e+05   6.3326600e+05   5.2232700e+05   3.8091400e+05   3.8423400e+05   4.0692500e+05   3.9078200e+05   4.7209600e+05   5.4614900e+05   4.6697400e+05   4.6939300e+05   6.5579900e+05   5.9254100e+05   3.4272000e+05   3.2754300e+05   4.1599100e+05   4.5668700e+05   4.4761900e+05   4.7728100e+05   3.3835500e+05   3.1455900e+05   6.1818700e+05   6.4516000e+05   5.3577200e+05   6.2194500e+05   5.7049100e+05   6.1989000e+05   4.3956500e+05   4.9382400e+05   5.6919200e+05   4.6305800e+05   3.6168600e+05   3.8258300e+05   5.5004000e+05   0.0000000e+00   6.2305200e+05   6.5065600e+05   5.3320400e+05   4.7414500e+05   5.8195100e+05   5.0971200e+05   3.8319000e+05   5.1735100e+05   4.7479000e+05   5.4943300e+05   8.0654300e+05   8.7345500e+05   4.4577400e+05   3.8391400e+05   3.8394000e+05   4.1949000e+05   4.5170200e+05   4.6606800e+05   3.2206700e+05   3.2989100e+05   4.4535700e+05   4.2648600e+05   3.0939800e+05   3.1783400e+05   5.9837700e+05   6.2772400e+05   4.4769500e+05   5.0350900e+05   6.5854100e+05   7.0153000e+05   3.4638200e+05   3.7641700e+05   5.6433300e+05   5.7626700e+05
   7.5202800e+05   6.7501000e+05   7.5168400e+05   7.7366400e+05   4.5391400e+05   4.6891700e+05   8.8823900e+05   9.0603000e+05   4.9631600e+05   4.9109100e+05   4.6288300e+05   4.7667700e+05   5.8178000e+05   4.9739800e+05   5.9545800e+05   5.3907000e+05   4.9066800e+05   5.3679400e+05   6.0038500e+05   6.1614000e+05   3.9492900e+05   3.8523100e+05   6.7951600e+05   6.0026000e+05   4.2173500e+05   4.6792700e+05   4.6023700e+05   4.4255900e+05   5.4164300e+05   6.2104200e+05   5.7744700e+05   5.8007000e+05   7.1116700e+05   6.9441500e+05   4.4163100e+05   3.9639800e+05   5.2176400e+05   5.3518300e+05   5.3328400e+05   5.3135200e+05   4.1470500e+05   4.0470200e+05   7.0091300e+05   6.9805200e+05   6.2634100e+05   6.9944100e+05   6.3432700e+05   6.9016800e+05   5.2999900e+05   5.5434600e+05   6.3300600e+05   5.3723400e+05   4.2165100e+05   4.5710400e+05   6.5212900e+05   6.2305200e+05   0.0000000e+00   7.4681600e+05   5.9647200e+05   5.9377300e+05   6.6877500e+05   5.9793700e+05   4.4987200e+05   5.7467200e+05   5.0343000e+05   6.2853300e+05   8.9566500e+05   9.6480400e+05   5.3160600e+05   4.4334400e+05   4.5464000e+05   4.9839300e+05   5.0146600e+05   5.4479900e+05   4.1780600e+05   4.1933100e+05   5.1015800e+05   5.0646800e+05   3.9168800e+05   3.7478300e+05   6.7634300e+05   7.4868800e+05   5.5330600e+05   5.5328900e+05   7.1155200e+05   7.3682100e+05   4.2065300e+05   4.5745400e+05   6.0398000e+05   6.1693500e+05
   7.7661500e+05   7.1398800e+05   7.7519100e+05   8.1567100e+05   4.6990900e+05   4.4272100e+05   8.6536600e+05   8.8221900e+05   4.4657200e+05   4.7916500e+05   4.5278900e+05   5.0831600e+05   6.0047600e+05   5.3171800e+05   6.0161900e+05   5.5572900e+05   4.9356700e+05   5.3882900e+05   6.0867400e+05   6.1559000e+05   4.2220400e+05   4.2281500e+05   6.8622300e+05   5.8954700e+05   4.4612500e+05   4.7684600e+05   4.6675500e+05   4.4829900e+05   5.8775200e+05   6.4830500e+05   6.0438300e+05   5.9994500e+05   7.7595200e+05   6.9859100e+05   4.5302900e+05   4.5278000e+05   5.2464300e+05   5.5927600e+05   5.4191700e+05   5.9204600e+05   4.5891200e+05   4.5030400e+05   7.1363500e+05   7.4921800e+05   6.1676100e+05   7.3644700e+05   6.6061300e+05   7.1716900e+05   5.5157000e+05   6.0352500e+05   6.5077400e+05   5.4069200e+05   4.3712100e+05   4.2947400e+05   6.5842800e+05   6.5065600e+05   7.4681600e+05   0.0000000e+00   5.8205000e+05   5.8635000e+05   6.5610700e+05   6.0333800e+05   4.7526800e+05   5.8329400e+05   5.1552600e+05   6.0369600e+05   9.1285000e+05   1.0172240e+06   5.1596700e+05   4.7343700e+05   4.7670900e+05   5.0755100e+05   5.5777000e+05   5.8036100e+05   4.2258500e+05   4.3919300e+05   5.6212100e+05   5.3142300e+05   4.1741900e+05   4.2165000e+05   6.8243800e+05   7.7376300e+05   5.6798700e+05   5.4911900e+05   7.5210100e+05   7.4234600e+05   4.6695200e+05   4.8505900e+05   6.4549200e+05   6.3930800e+05
   6.1116600e+05   5.6855800e+05   6.2885000e+05   6.6268600e+05   3.7860800e+05   3.6047400e+05   7.7143300e+05   7.6928300e+05   3.5685400e+05   3.4350200e+05   3.3805200e+05   3.9056400e+05   4.9033100e+05   4.1814300e+05   4.7469600e+05   4.0448800e+05   3.9379700e+05   3.9938800e+05   4.9287500e+05   4.9751000e+05   3.1010400e+05   2.8714100e+05   5.7639800e+05   4.8686200e+05   3.1866800e+05   3.7057500e+05   3.3510400e+05   3.3852800e+05   4.6054600e+05   4.8773700e+05   4.7709900e+05   4.6151400e+05   6.1850300e+05   5.6781800e+05   3.0707300e+05   2.7843700e+05   4.0232400e+05   4.1317300e+05   3.9380200e+05   4.2001200e+05   2.9489000e+05   2.8764500e+05   5.6264800e+05   6.2872700e+05   5.1528700e+05   5.7506600e+05   5.7751200e+05   5.7548300e+05   3.9729700e+05   4.6459700e+05   5.2992500e+05   4.1632000e+05   3.3216600e+05   3.3048100e+05   5.8598000e+05   5.3320400e+05   5.9647200e+05   5.8205000e+05   0.0000000e+00   4.6427300e+05   5.8304800e+05   4.9195100e+05   3.6640500e+05   4.4743200e+05   4.0930300e+05   4.9355900e+05   8.1270100e+05   8.8450800e+05   4.0267200e+05   3.7066600e+05   3.4664000e+05   3.5989700e+05   4.2164300e+05   4.4854300e+05   3.0876900e+05   2.9908700e+05   4.0218200e+05   4.0291500e+05   2.7977700e+05   2.8581300e+05   5.6671900e+05   6.5012900e+05   4.1903800e+05   4.0166600e+05   6.2739900e+05   6.6443500e+05   3.3318000e+05   3.5052800e+05   5.2041900e+05   5.1794900e+05
   5.9337700e+05   5.7892800e+05   6.4343900e+05   6.5873100e+05   3.4804500e+05   3.3309200e+05   8.0233300e+05   8.0876200e+05   3.2709000e+05   3.4834900e+05   3.2154400e+05   3.8997800e+05   4.8643600e+05   4.0752800e+05   4.8965700e+05   4.4099500e+05   4.2042400e+05   4.1597400e+05   4.8073400e+05   4.8284300e+05   2.7905400e+05   2.4285200e+05   5.2769200e+05   4.8083100e+05   3.4154100e+05   3.5995000e+05   3.3558000e+05   3.2508900e+05   4.5264200e+05   4.8304700e+05   4.4490100e+05   4.0692800e+05   5.6838700e+05   5.3988300e+05   3.1535900e+05   2.9406000e+05   3.8462200e+05   3.9804800e+05   4.0786500e+05   4.1254300e+05   2.7623300e+05   2.7298300e+05   5.6415000e+05   6.3306800e+05   5.0042800e+05   5.5323200e+05   5.1587500e+05   5.2911300e+05   3.9174300e+05   4.7853900e+05   5.1306400e+05   4.1951000e+05   3.0340100e+05   3.1214400e+05   5.2114500e+05   4.7414500e+05   5.9377300e+05   5.8635000e+05   4.6427300e+05   0.0000000e+00   5.6597900e+05   4.9507000e+05   3.4424300e+05   4.4405700e+05   3.7725200e+05   4.4779500e+05   7.9707200e+05   8.5484100e+05   3.9415900e+05   3.2290000e+05   3.3135000e+05   3.3213700e+05   4.1352800e+05   4.1297300e+05   2.7727000e+05   2.7422200e+05   3.6765200e+05   3.8201100e+05   2.6373800e+05   2.5169900e+05   5.5386800e+05   6.1357800e+05   4.1618700e+05   4.4522800e+05   6.2851400e+05   6.5261700e+05   2.9940300e+05   3.2679800e+05   4.9021000e+05   5.0511100e+05
   7.1820100e+05   6.7683300e+05   7.5958400e+05   7.4109900e+05   4.4161100e+05   4.3599700e+05   8.3054000e+05   8.6052300e+05   4.3729000e+05   4.5940000e+05   4.4329900e+05   4.9125500e+05   5.7728000e+05   4.4878200e+05   5.5205900e+05   4.9090900e+05   4.8229800e+05   4.9776600e+05   5.9721300e+05   6.0280900e+05   3.7786900e+05   3.6960400e+05   6.3376800e+05   5.8505800e+05   4.4785700e+05   4.4103300e+05   4.4905000e+05   4.2274900e+05   5.3087200e+05   5.6918800e+05   5.4074300e+05   5.1876000e+05   6.6691500e+05   6.0147400e+05   3.7710600e+05   3.7225500e+05   4.6779800e+05   4.8292300e+05   4.3364200e+05   4.9402500e+05   3.7515700e+05   3.9168700e+05   6.9383400e+05   7.0423300e+05   5.9807400e+05   6.5357000e+05   6.1158800e+05   6.0797300e+05   4.7780400e+05   5.3464500e+05   6.0244200e+05   5.1322300e+05   4.1724400e+05   4.2300200e+05   6.3938200e+05   5.8195100e+05   6.6877500e+05   6.5610700e+05   5.8304800e+05   5.6597900e+05   0.0000000e+00   5.9831700e+05   4.2903200e+05   5.4502900e+05   4.9759800e+05   5.8648800e+05   9.2507900e+05   9.8230400e+05   5.0442400e+05   4.3646000e+05   4.2660300e+05   4.2470200e+05   5.1214000e+05   5.3957700e+05   4.0889900e+05   4.0218400e+05   4.8641600e+05   5.1997100e+05   4.0260300e+05   4.1212600e+05   6.6487400e+05   6.7717700e+05   5.0828200e+05   5.4057600e+05   7.1586200e+05   7.1885800e+05   3.7845500e+05   4.0660400e+05   6.1754200e+05   6.3524200e+05
   6.4608700e+05   6.0946000e+05   6.7755200e+05   6.8884400e+05   3.5386200e+05   3.9521300e+05   7.9263300e+05   7.9454200e+05   3.5815000e+05   3.7745900e+05   3.7883900e+05   4.2743000e+05   5.0792500e+05   4.2248100e+05   5.1056200e+05   4.3509400e+05   3.9312100e+05   4.2207500e+05   5.0411000e+05   5.2463000e+05   3.0514000e+05   3.2214000e+05   5.9824900e+05   4.6936300e+05   3.1359200e+05   3.4946400e+05   3.4325600e+05   3.6253500e+05   4.7272300e+05   5.0119900e+05   4.7379500e+05   4.5108100e+05   5.7507800e+05   5.8366500e+05   3.3143200e+05   3.0391700e+05   4.2709000e+05   4.4435900e+05   3.8778600e+05   4.2057000e+05   3.2021400e+05   2.9098300e+05   6.0584100e+05   6.3661500e+05   4.8798300e+05   6.1585500e+05   5.5090600e+05   5.8029400e+05   4.2567900e+05   4.4319000e+05   5.3288100e+05   4.4104200e+05   3.4532700e+05   3.4261100e+05   5.5787200e+05   5.0971200e+05   5.9793700e+05   6.0333800e+05   4.9195100e+05   4.9507000e+05   5.9831700e+05   0.0000000e+00   3.6114700e+05   4.7135500e+05   4.1005900e+05   5.1377100e+05   8.4701000e+05   9.4914000e+05   4.0049200e+05   3.4853000e+05   3.4060100e+05   3.7734700e+05   4.3793400e+05   4.9791000e+05   3.1754600e+05   3.2142700e+05   4.0764300e+05   4.1134400e+05   2.8623800e+05   2.8653300e+05   6.0914700e+05   6.1745500e+05   4.7523100e+05   4.5531300e+05   6.4109600e+05   6.6756100e+05   3.3567000e+05   3.6817400e+05   5.5703500e+05   5.4777000e+05
   5.3974500e+05   4.9181100e+05   5.4450100e+05   5.7023000e+05   2.2654200e+05   2.2796600e+05   6.7175200e+05   6.2319600e+05   2.2869200e+05   2.5310700e+05   2.3031700e+05   2.5598700e+05   3.5152100e+05   2.6205600e+05   3.6529300e+05   2.7350900e+05   2.3106000e+05   2.6688800e+05   3.4525200e+05   3.4196700e+05   1.6440400e+05   1.4650700e+05   4.5113700e+05   3.2593400e+05   1.7559100e+05   2.4469100e+05   2.0496700e+05   1.9003100e+05   3.1565700e+05   3.4549800e+05   3.2599500e+05   3.1498500e+05   4.5922100e+05   4.4500200e+05   1.8782000e+05   1.6752900e+05   2.7353900e+05   3.0994500e+05   2.6197700e+05   3.0191100e+05   1.8428900e+05   1.7410300e+05   4.6662500e+05   4.8385500e+05   3.8870700e+05   4.8118700e+05   4.0489500e+05   4.2104400e+05   2.8044400e+05   3.1377000e+05   4.0563300e+05   2.9773900e+05   2.0616600e+05   2.0325400e+05   4.1261200e+05   3.8319000e+05   4.4987200e+05   4.7526800e+05   3.6640500e+05   3.4424300e+05   4.2903200e+05   3.6114700e+05   0.0000000e+00   3.2047700e+05   2.5513100e+05   3.7718100e+05   6.8992400e+05   7.5856900e+05   2.8528700e+05   1.9662300e+05   2.2084200e+05   2.5378900e+05   3.0187900e+05   3.2788900e+05   1.5228700e+05   1.4717500e+05   2.6967300e+05   2.4517300e+05   1.4706400e+05   1.3958800e+05   4.3765400e+05   4.6859200e+05   3.2731900e+05   3.1648800e+05   4.9410500e+05   5.1103000e+05   1.7574200e+05   2.1268400e+05   3.6966700e+05   3.9673400e+05
   6.0803700e+05   5.7612300e+05   5.9277100e+05   6.9320800e+05   3.5518600e+05   3.3762400e+05   7.6957200e+05   7.4858800e+05   3.1270700e+05   3.4542200e+05   3.0776800e+05   3.6181700e+05   4.4362200e+05   4.0509400e+05   4.5848900e+05   3.7383900e+05   3.3647400e+05   4.0797400e+05   4.8086500e+05   4.7982500e+05   2.5896400e+05   2.5141800e+05   5.2688200e+05   4.3723600e+05   2.9622900e+05   3.4230100e+05   3.0558100e+05   3.0014300e+05   4.1333500e+05   4.6366300e+05   4.0608700e+05   3.6781600e+05   5.7117400e+05   4.9288700e+05   2.8736500e+05   2.5379200e+05   3.6366100e+05   3.8427600e+05   3.4341300e+05   3.8415900e+05   2.6135000e+05   2.6157600e+05   5.5469400e+05   5.8123500e+05   4.4000800e+05   6.0600700e+05   5.0578300e+05   5.2901700e+05   3.6527900e+05   4.2151600e+05   4.9002700e+05   3.9993300e+05   2.8864000e+05   3.1052400e+05   5.0168000e+05   5.1735100e+05   5.7467200e+05   5.8329400e+05   4.4743200e+05   4.4405700e+05   5.4502900e+05   4.7135500e+05   3.2047700e+05   0.0000000e+00   3.6320700e+05   4.5580700e+05   7.8453800e+05   8.5911500e+05   3.6288600e+05   2.9398800e+05   3.0843400e+05   3.0973500e+05   3.9635700e+05   4.0017900e+05   2.8397700e+05   2.7873700e+05   3.7951700e+05   3.6994700e+05   2.5543400e+05   2.6547100e+05   5.3028200e+05   5.7015900e+05   4.2666100e+05   4.3136000e+05   5.9723800e+05   6.4545400e+05   3.1967500e+05   3.3341300e+05   4.7527700e+05   5.1375700e+05
   5.5512100e+05   5.4093800e+05   5.6939600e+05   6.1790800e+05   2.9372200e+05   2.6944100e+05   6.9484300e+05   6.8908500e+05   2.7373800e+05   2.8641500e+05   2.7629600e+05   3.1035100e+05   3.7639200e+05   3.2700900e+05   3.8377800e+05   3.5388500e+05   2.9144700e+05   3.5859700e+05   3.9758100e+05   3.9207000e+05   1.9632000e+05   1.8307500e+05   4.7295100e+05   3.8537500e+05   2.4634200e+05   2.9243600e+05   2.3210000e+05   2.2822300e+05   3.4169300e+05   3.8052000e+05   3.7401300e+05   3.4234600e+05   5.3601400e+05   4.5759300e+05   2.3356200e+05   2.0094900e+05   2.9719400e+05   3.2933700e+05   3.0902200e+05   3.1814900e+05   2.2461400e+05   2.1196100e+05   4.9492500e+05   4.8103000e+05   4.2759500e+05   5.4092500e+05   4.4267500e+05   4.7963100e+05   3.0909900e+05   3.7814700e+05   4.3439100e+05   3.2344400e+05   2.3379100e+05   2.4473600e+05   4.5915000e+05   4.7479000e+05   5.0343000e+05   5.1552600e+05   4.0930300e+05   3.7725200e+05   4.9759800e+05   4.1005900e+05   2.5513100e+05   3.6320700e+05   0.0000000e+00   4.0853400e+05   7.3752100e+05   7.3916900e+05   3.4073400e+05   2.5381200e+05   2.6116300e+05   3.0779400e+05   3.4873600e+05   3.7039800e+05   2.2903100e+05   2.2373300e+05   3.3540000e+05   3.2848000e+05   2.0464500e+05   1.9939200e+05   5.0837600e+05   5.0874700e+05   3.4996000e+05   3.7983900e+05   5.3215200e+05   5.9036200e+05   2.6054400e+05   2.7620200e+05   4.2609200e+05   4.5592200e+05
   6.5285100e+05   6.3586600e+05   6.5200500e+05   7.2909700e+05   3.7168800e+05   3.8778800e+05   8.1696500e+05   8.1827400e+05   3.9863500e+05   3.8260700e+05   3.3769600e+05   3.8948500e+05   4.6354900e+05   4.4251800e+05   4.8149800e+05   4.5234700e+05   3.9061000e+05   4.5382300e+05   5.2191500e+05   4.9991600e+05   2.9091700e+05   2.8957500e+05   5.5031900e+05   4.8608000e+05   3.3393300e+05   3.8818700e+05   3.6533000e+05   3.4277400e+05   4.6947000e+05   4.8347300e+05   4.9356100e+05   4.5972900e+05   6.0014800e+05   5.5236400e+05   3.5156600e+05   3.2044500e+05   4.0848700e+05   4.1157600e+05   3.8107500e+05   4.0042700e+05   3.0074600e+05   2.9608700e+05   6.0134300e+05   6.2260500e+05   5.2831200e+05   6.0617700e+05   5.3684700e+05   5.5812600e+05   4.1376700e+05   4.6897700e+05   5.3216100e+05   4.3648700e+05   3.1772600e+05   3.3679400e+05   5.4999900e+05   5.4943300e+05   6.2853300e+05   6.0369600e+05   4.9355900e+05   4.4779500e+05   5.8648800e+05   5.1377100e+05   3.7718100e+05   4.5580700e+05   4.0853400e+05   0.0000000e+00   8.4427000e+05   8.7936100e+05   3.9798600e+05   3.4324700e+05   3.3503600e+05   3.8010300e+05   4.2731000e+05   4.5364800e+05   2.9834800e+05   3.0081400e+05   4.1572600e+05   4.0699500e+05   2.8072000e+05   2.9289400e+05   5.9082200e+05   6.2183700e+05   4.5685600e+05   4.6382600e+05   6.6798800e+05   6.9883500e+05   3.4690400e+05   3.3969300e+05   5.0584800e+05   5.2343800e+05
   9.2195800e+05   9.1235000e+05   9.1626900e+05   9.6886800e+05   6.4520900e+05   6.8668700e+05   1.0744930e+06   1.1067880e+06   6.9284700e+05   6.4777500e+05   6.3565200e+05   6.5660800e+05   7.8460800e+05   6.5922400e+05   7.8603100e+05   7.4040700e+05   7.0001800e+05   7.4216100e+05   8.1576200e+05   7.7140400e+05   5.7614300e+05   5.8841500e+05   9.0599900e+05   7.8434900e+05   6.0963300e+05   6.4954200e+05   6.9611400e+05   6.6786900e+05   7.5963200e+05   8.4963900e+05   8.2056100e+05   7.9770300e+05   8.9816200e+05   9.1836200e+05   7.0066800e+05   6.3193200e+05   7.1614800e+05   7.4198200e+05   7.2282100e+05   7.1747100e+05   6.4480400e+05   6.2651900e+05   9.0216100e+05   9.5903500e+05   8.3417400e+05   9.5515400e+05   8.2573800e+05   8.0566800e+05   7.0615300e+05   7.8069000e+05   8.4561200e+05   7.3525100e+05   6.2899100e+05   6.3260600e+05   8.9963700e+05   8.0654300e+05   8.9566500e+05   9.1285000e+05   8.1270100e+05   7.9707200e+05   9.2507900e+05   8.4701000e+05   6.8992400e+05   7.8453800e+05   7.3752100e+05   8.4427000e+05   0.0000000e+00   1.2565660e+06   7.6109200e+05   6.8072200e+05   6.9031000e+05   7.4554400e+05   7.8070400e+05   8.2427900e+05   6.5586000e+05   6.7491700e+05   7.4351400e+05   7.3498400e+05   6.1026400e+05   6.0800400e+05   8.8481700e+05   9.4366400e+05   7.4818100e+05   7.6106100e+05   9.5812100e+05   1.0135800e+06   6.6063300e+05   6.1699200e+05   7.8008900e+05   8.3012300e+05
   9.1931800e+05   9.9135300e+05   9.7596100e+05   1.0203540e+06   6.8693100e+05   7.1533900e+05   1.1564400e+06   1.1211040e+06   6.9985200e+05   7.0074900e+05   6.3588500e+05   7.1254500e+05   8.5417500e+05   7.5451700e+05   8.2245000e+05   7.7422500e+05   6.5307200e+05   7.4465200e+05   8.0993500e+05   8.3509900e+05   6.2367500e+05   6.5281400e+05   9.4136600e+05   8.0455300e+05   6.9016600e+05   7.2505500e+05   6.4324300e+05   7.1561200e+05   8.3031000e+05   8.1817300e+05   7.9218900e+05   8.3533100e+05   9.6481900e+05   9.2085900e+05   6.5404400e+05   6.7938600e+05   7.7563900e+05   7.4711200e+05   7.2205700e+05   7.8855900e+05   6.9732000e+05   6.6661300e+05   9.7716400e+05   1.0136930e+06   8.8794900e+05   9.8618200e+05   8.9285500e+05   9.4306800e+05   7.8512400e+05   8.5486900e+05   8.9402400e+05   8.2178000e+05   7.3285200e+05   7.2500200e+05   9.9658200e+05   8.7345500e+05   9.6480400e+05   1.0172240e+06   8.8450800e+05   8.5484100e+05   9.8230400e+05   9.4914000e+05   7.5856900e+05   8.5911500e+05   7.3916900e+05   8.7936100e+05   1.2565660e+06   0.0000000e+00   7.7069700e+05   7.3450300e+05   7.2992000e+05   7.2765800e+05   7.6381700e+05   8.1937000e+05   6.6325700e+05   6.3052200e+05   7.3734200e+05   7.8069200e+05   6.2154600e+05   6.3352200e+05   9.3275000e+05   9.8767400e+05   7.8944900e+05   8.0767400e+05   1.0223060e+06   9.9102500e+05   6.5561800e+05   6.8339800e+05   8.5883700e+05   8.8413200e+05
   5.3695900e+05   5.0491300e+05   5.5463700e+05   6.2360100e+05   2.7606300e+05   2.8719200e+05   7.1618200e+05   6.9358100e+05   2.5799900e+05   2.9282800e+05   2.6690800e+05   2.9823200e+05   3.7387300e+05   3.2558200e+05   4.1040500e+05   3.5491800e+05   2.9601000e+05   3.4301500e+05   4.0065400e+05   4.1350600e+05   2.0249600e+05   1.9481800e+05   4.9139300e+05   3.7769200e+05   2.3984300e+05   2.8791100e+05   2.3313400e+05   2.4004200e+05   3.7961300e+05   3.9460900e+05   3.4668400e+05   3.4104700e+05   4.9782500e+05   4.8878600e+05   2.2650300e+05   1.7408600e+05   3.0803400e+05   2.8746500e+05   2.7469400e+05   3.0517600e+05   2.0304100e+05   1.8574100e+05   4.8700900e+05   5.2306900e+05   4.0730800e+05   4.7424700e+05   4.2398000e+05   4.8735300e+05   3.0482200e+05   3.6346300e+05   4.1142100e+05   3.3852300e+05   2.5390900e+05   2.3518200e+05   4.3268800e+05   4.4577400e+05   5.3160600e+05   5.1596700e+05   4.0267200e+05   3.9415900e+05   5.0442400e+05   4.0049200e+05   2.8528700e+05   3.6288600e+05   3.4073400e+05   3.9798600e+05   7.6109200e+05   7.7069700e+05   0.0000000e+00   2.6111800e+05   2.7466400e+05   3.3432600e+05   3.5356100e+05   3.8224000e+05   2.3414400e+05   2.2028700e+05   3.0964400e+05   3.1488200e+05   1.9581600e+05   1.9354200e+05   4.9561400e+05   5.6715000e+05   3.5521000e+05   3.5567100e+05   5.5980500e+05   5.8319200e+05   2.7714400e+05   2.8725100e+05   4.1459900e+05   4.6351300e+05
   4.9412300e+05   4.4929100e+05   4.8544400e+05   5.2570300e+05   2.3059200e+05   2.3217700e+05   6.4674300e+05   6.2803600e+05   2.2370500e+05   2.3692000e+05   2.2908900e+05   2.6617300e+05   3.4058600e+05   2.6516300e+05   3.7238200e+05   2.9204400e+05   2.5635400e+05   2.9840700e+05   3.6745400e+05   3.7063800e+05   1.4314700e+05   1.3196500e+05   4.2341100e+05   3.0233100e+05   1.8635100e+05   2.3299900e+05   1.9993800e+05   1.7458900e+05   3.1444900e+05   3.4995200e+05   2.9279500e+05   2.9784600e+05   4.5690600e+05   3.9386800e+05   2.0039100e+05   1.4506500e+05   2.5865800e+05   2.8240900e+05   2.6248300e+05   2.7555700e+05   1.4544400e+05   1.5727600e+05   4.0791700e+05   4.6756300e+05   3.4943600e+05   4.0279700e+05   3.6520100e+05   3.8351100e+05   2.6012200e+05   3.2062900e+05   3.5255100e+05   2.9298200e+05   2.1366700e+05   1.8601700e+05   3.7887700e+05   3.8391400e+05   4.4334400e+05   4.7343700e+05   3.7066600e+05   3.2290000e+05   4.3646000e+05   3.4853000e+05   1.9662300e+05   2.9398800e+05   2.5381200e+05   3.4324700e+05   6.8072200e+05   7.3450300e+05   2.6111800e+05   0.0000000e+00   1.8652900e+05   2.2200300e+05   2.7153500e+05   3.0024300e+05   1.4419700e+05   1.5648000e+05   2.6987500e+05   2.6020300e+05   1.3148300e+05   1.2147200e+05   4.4443600e+05   4.9120300e+05   3.1865300e+05   3.0130800e+05   4.6047000e+05   4.8753700e+05   1.6286600e+05   1.9498600e+05   3.5495500e+05   3.8957400e+05
   4.9514900e+05   4.6655300e+05   5.1204900e+05   5.7237400e+05   2.4619400e+05   2.2351100e+05   6.4304000e+05   6.5216100e+05   2.2844400e+05   2.3379400e+05   2.3281800e+05   2.6409700e+05   3.4103800e+05   2.6588200e+05   3.6712600e+05   2.8123900e+05   2.3917800e+05   2.8982400e+05   3.7281900e+05   3.5968500e+05   1.6802200e+05   1.4890700e+05   4.0886300e+05   3.5524600e+05   2.1384400e+05   2.2140200e+05   1.9620000e+05   1.9764400e+05   3.3990400e+05   3.7744200e+05   3.4451900e+05   2.9881300e+05   4.6595300e+05   4.2805600e+05   2.3035300e+05   1.5424200e+05   2.8774800e+05   2.8617900e+05   2.7602600e+05   2.6679300e+05   1.5508200e+05   1.4205000e+05   4.4159300e+05   5.0275800e+05   3.6918500e+05   4.6179700e+05   3.8976100e+05   3.9789200e+05   2.7450800e+05   3.4688700e+05   3.7874800e+05   3.0218300e+05   2.0094800e+05   1.8108800e+05   4.0827700e+05   3.8394000e+05   4.5464000e+05   4.7670900e+05   3.4664000e+05   3.3135000e+05   4.2660300e+05   3.4060100e+05   2.2084200e+05   3.0843400e+05   2.6116300e+05   3.3503600e+05   6.9031000e+05   7.2992000e+05   2.7466400e+05   1.8652900e+05   0.0000000e+00   2.5947500e+05   2.7650200e+05   3.2739500e+05   1.7598600e+05   1.6597300e+05   2.5836600e+05   2.7955100e+05   1.4999500e+05   1.4556500e+05   4.4871100e+05   4.7945600e+05   3.4156100e+05   3.0546400e+05   5.1568000e+05   5.4192300e+05   1.8898100e+05   2.1733400e+05   3.7955600e+05   4.3451000e+05
   5.4845000e+05   4.8422500e+05   5.0454700e+05   6.0227700e+05   2.5624100e+05   2.5575700e+05   6.4472200e+05   6.6517200e+05   2.2253400e+05   2.5977600e+05   2.2865900e+05   2.7245100e+05   3.6383800e+05   2.8762300e+05   3.8722500e+05   3.1145200e+05   2.8030600e+05   3.1599500e+05   3.8155600e+05   3.9997300e+05   1.9720700e+05   1.6770000e+05   4.4759200e+05   3.5752800e+05   2.4394900e+05   2.4300000e+05   2.3572500e+05   2.4549800e+05   3.6175700e+05   3.5005200e+05   3.3765500e+05   3.2020700e+05   4.8968400e+05   4.3621400e+05   2.4497800e+05   1.8346000e+05   2.9508400e+05   3.0475400e+05   2.8655000e+05   2.9325200e+05   1.8483000e+05   2.0188900e+05   4.9350300e+05   4.8448900e+05   3.8881800e+05   4.8092700e+05   4.1008100e+05   4.3587000e+05   3.0329100e+05   3.3190100e+05   4.0550000e+05   3.0521900e+05   2.1017400e+05   2.2633300e+05   4.3592200e+05   4.1949000e+05   4.9839300e+05   5.0755100e+05   3.5989700e+05   3.3213700e+05   4.2470200e+05   3.7734700e+05   2.5378900e+05   3.0973500e+05   3.0779400e+05   3.8010300e+05   7.4554400e+05   7.2765800e+05   3.3432600e+05   2.2200300e+05   2.5947500e+05   0.0000000e+00   3.2644700e+05   3.5101400e+05   2.0857100e+05   1.9961100e+05   3.1312900e+05   3.1384900e+05   2.0354900e+05   1.6540600e+05   4.5932700e+05   5.1576600e+05   3.5420700e+05   3.1440500e+05   5.4722400e+05   5.6667400e+05   2.1773700e+05   2.3667100e+05   4.2046000e+05   4.5138900e+05
   5.1991400e+05   4.9396000e+05   5.3680200e+05   6.2585500e+05   2.6382000e+05   2.7129700e+05   6.9123300e+05   6.9266800e+05   2.6748700e+05   3.0021600e+05   2.8242800e+05   3.1537500e+05   4.1773400e+05   3.3179400e+05   4.3067000e+05   3.4138600e+05   2.8011500e+05   3.6383100e+05   4.3392400e+05   4.2694200e+05   2.2186300e+05   2.0832400e+05   4.7758900e+05   4.2230400e+05   2.7172300e+05   3.0302500e+05   3.2279400e+05   2.8609100e+05   3.9559300e+05   4.1824600e+05   4.0658700e+05   4.0705400e+05   5.5288500e+05   5.0750800e+05   2.8787700e+05   2.5481100e+05   3.8591100e+05   3.5185300e+05   3.4418600e+05   3.7189600e+05   2.6845800e+05   2.6741100e+05   5.7461400e+05   5.8486700e+05   4.3611300e+05   5.6346500e+05   4.5293500e+05   4.9753900e+05   3.5381700e+05   4.0554500e+05   4.8553100e+05   3.7545800e+05   2.7390100e+05   2.8278400e+05   5.0934800e+05   4.5170200e+05   5.0146600e+05   5.5777000e+05   4.2164300e+05   4.1352800e+05   5.1214000e+05   4.3793400e+05   3.0187900e+05   3.9635700e+05   3.4873600e+05   4.2731000e+05   7.8070400e+05   7.6381700e+05   3.5356100e+05   2.7153500e+05   2.7650200e+05   3.2644700e+05   0.0000000e+00   4.0458300e+05   2.3356900e+05   2.2316400e+05   3.3425000e+05   3.3036600e+05   1.9717600e+05   1.9821800e+05   5.0976000e+05   5.3337400e+05   3.3272800e+05   3.5261100e+05   5.5567000e+05   6.1765300e+05   2.3516200e+05   2.6953900e+05   4.3129900e+05   4.3055100e+05
   6.1801400e+05   5.4317800e+05   6.1919600e+05   6.6134800e+05   3.2713900e+05   3.6601500e+05   7.4320600e+05   7.2546700e+05   3.3591200e+05   3.3689000e+05   3.5794300e+05   3.5509300e+05   4.7435300e+05   3.7333100e+05   4.2282800e+05   3.7769200e+05   3.3767500e+05   3.8212800e+05   5.0800400e+05   4.6755000e+05   2.2120800e+05   2.1972200e+05   5.1637000e+05   4.1811300e+05   3.0884500e+05   3.6323500e+05   3.0822100e+05   2.9448800e+05   3.8902200e+05   4.2258200e+05   4.2652600e+05   3.9872800e+05   5.2525200e+05   5.0657700e+05   2.9536800e+05   2.5916900e+05   3.5648600e+05   3.7183300e+05   3.7453600e+05   3.6916100e+05   2.6887000e+05   2.3253300e+05   5.3892000e+05   5.9708600e+05   4.7061200e+05   6.1379100e+05   4.6472400e+05   4.9537300e+05   3.6248400e+05   4.0395100e+05   4.8752100e+05   3.9012500e+05   2.8763300e+05   3.1705500e+05   5.0925100e+05   4.6606800e+05   5.4479900e+05   5.8036100e+05   4.4854300e+05   4.1297300e+05   5.3957700e+05   4.9791000e+05   3.2788900e+05   4.0017900e+05   3.7039800e+05   4.5364800e+05   8.2427900e+05   8.1937000e+05   3.8224000e+05   3.0024300e+05   3.2739500e+05   3.5101400e+05   4.0458300e+05   0.0000000e+00   2.5219600e+05   2.8353800e+05   3.7365200e+05   3.7496000e+05   2.3026400e+05   2.2743200e+05   5.5083700e+05   6.2259000e+05   4.1628900e+05   3.8746800e+05   6.1584000e+05   6.3454000e+05   3.0232200e+05   3.3015600e+05   4.7075400e+05   5.0629100e+05
   4.4464000e+05   4.1696400e+05   4.6190600e+05   5.3925100e+05   1.6964900e+05   1.6541300e+05   5.7881600e+05   5.7815900e+05   1.7138600e+05   1.7517300e+05   1.8002400e+05   1.8337800e+05   2.9055200e+05   2.1281100e+05   2.7182700e+05   2.7075200e+05   1.8072300e+05   2.2257600e+05   3.1403800e+05   3.1228500e+05   1.0905500e+05   9.6911000e+04   3.6537100e+05   2.7311700e+05   1.3987000e+05   1.7927900e+05   1.4842100e+05   1.4204600e+05   2.4204500e+05   2.9674000e+05   2.5378600e+05   2.3232200e+05   3.7677200e+05   3.3855600e+05   1.2358300e+05   9.4561000e+04   2.1241300e+05   2.5046900e+05   2.1702300e+05   1.9592600e+05   1.2722900e+05   9.2624000e+04   4.0647500e+05   4.5442900e+05   3.1229800e+05   4.2278400e+05   3.3762800e+05   3.5512300e+05   2.1469600e+05   2.6382800e+05   3.3174800e+05   2.2556300e+05   1.5182400e+05   1.2361300e+05   3.5187300e+05   3.2206700e+05   4.1780600e+05   4.2258500e+05   3.0876900e+05   2.7727000e+05   4.0889900e+05   3.1754600e+05   1.5228700e+05   2.8397700e+05   2.2903100e+05   2.9834800e+05   6.5586000e+05   6.6325700e+05   2.3414400e+05   1.4419700e+05   1.7598600e+05   2.0857100e+05   2.3356900e+05   2.5219600e+05   0.0000000e+00   1.1909900e+05   2.3067200e+05   2.1568200e+05   8.6289000e+04   8.3177000e+04   3.8636800e+05   4.3473000e+05   2.7427500e+05   2.8132400e+05   4.4829600e+05   4.7858100e+05   1.3109000e+05   1.6588900e+05   2.9896100e+05   3.4245400e+05
   4.4799800e+05   4.1307700e+05   4.6627900e+05   5.2264100e+05   1.9394400e+05   1.8694900e+05   6.0334800e+05   5.9476200e+05   1.7489400e+05   1.9920800e+05   1.9244800e+05   1.9615100e+05   2.7618700e+05   2.3318100e+05   3.0701000e+05   2.7221900e+05   1.9947700e+05   2.6723900e+05   3.1205100e+05   3.5645500e+05   1.2161800e+05   1.0788400e+05   3.6170200e+05   3.0822200e+05   1.6025700e+05   1.6599700e+05   1.4514400e+05   1.3667200e+05   2.4940300e+05   2.6137300e+05   2.5145400e+05   2.6664000e+05   3.8426700e+05   3.3867200e+05   1.4348700e+05   1.0959600e+05   2.2985300e+05   2.2974300e+05   2.2531700e+05   1.8008600e+05   1.3010100e+05   1.0502300e+05   3.8928700e+05   4.6145400e+05   2.9982900e+05   4.4055700e+05   3.5115100e+05   3.7336000e+05   2.2827800e+05   2.6430000e+05   3.2982000e+05   2.2843000e+05   1.4822500e+05   1.3405600e+05   3.7815500e+05   3.2989100e+05   4.1933100e+05   4.3919300e+05   2.9908700e+05   2.7422200e+05   4.0218400e+05   3.2142700e+05   1.4717500e+05   2.7873700e+05   2.2373300e+05   3.0081400e+05   6.7491700e+05   6.3052200e+05   2.2028700e+05   1.5648000e+05   1.6597300e+05   1.9961100e+05   2.2316400e+05   2.8353800e+05   1.1909900e+05   0.0000000e+00   2.2868000e+05   2.2551300e+05   9.8029000e+04   1.0512000e+05   3.8646700e+05   4.4870800e+05   2.7116200e+05   3.0058700e+05   4.4936500e+05   5.1775300e+05   1.5428400e+05   1.9228500e+05   2.8921200e+05   3.5944400e+05
   5.6323900e+05   5.2175200e+05   5.4976800e+05   5.9830100e+05   2.9910200e+05   2.9414200e+05   7.2346500e+05   7.2350100e+05   2.8471900e+05   2.9943000e+05   2.7331400e+05   2.9375800e+05   3.9343800e+05   3.7501300e+05   4.2407400e+05   3.6380200e+05   2.8976500e+05   3.3072100e+05   4.3466300e+05   4.2005600e+05   2.2481700e+05   2.2324200e+05   5.0238400e+05   4.1646300e+05   2.5368900e+05   2.6191600e+05   2.5471100e+05   2.5580500e+05   3.7642800e+05   3.7261600e+05   3.8429900e+05   3.5432500e+05   5.0598200e+05   4.2990400e+05   2.4027200e+05   2.0706400e+05   3.4090600e+05   3.2132100e+05   3.3491400e+05   3.2546100e+05   2.1792100e+05   2.0480100e+05   5.2476900e+05   5.3137100e+05   4.2422700e+05   5.1979900e+05   4.5932100e+05   4.6680600e+05   3.4151000e+05   3.8433100e+05   4.5389700e+05   3.5381100e+05   2.6145000e+05   2.4529000e+05   4.8017900e+05   4.4535700e+05   5.1015800e+05   5.6212100e+05   4.0218200e+05   3.6765200e+05   4.8641600e+05   4.0764300e+05   2.6967300e+05   3.7951700e+05   3.3540000e+05   4.1572600e+05   7.4351400e+05   7.3734200e+05   3.0964400e+05   2.6987500e+05   2.5836600e+05   3.1312900e+05   3.3425000e+05   3.7365200e+05   2.3067200e+05   2.2868000e+05   0.0000000e+00   3.3780400e+05   2.0819500e+05   1.8745200e+05   4.8167200e+05   5.6398400e+05   3.5217100e+05   3.4982000e+05   5.5685100e+05   6.0457600e+05   2.5152200e+05   2.7222200e+05   4.3308100e+05   4.6137400e+05
   5.3890500e+05   5.0308400e+05   5.5608100e+05   6.0876200e+05   2.6745800e+05   2.7093400e+05   6.8857000e+05   6.8914700e+05   2.7087000e+05   2.9517900e+05   2.7039700e+05   3.0082200e+05   3.7066100e+05   3.2443300e+05   4.0280100e+05   3.1956700e+05   2.7084000e+05   3.6106300e+05   4.0452500e+05   4.0244900e+05   1.9228100e+05   1.9471300e+05   4.6209700e+05   3.7860700e+05   2.1913400e+05   2.5082500e+05   2.2450800e+05   2.2848700e+05   3.3689300e+05   3.7028600e+05   3.3886300e+05   3.4167700e+05   4.7146000e+05   4.7805300e+05   2.4755300e+05   1.9122700e+05   2.9097400e+05   2.9396000e+05   3.2579800e+05   2.9898800e+05   1.9454800e+05   2.0428300e+05   4.9086100e+05   4.8570100e+05   4.0166700e+05   4.8704100e+05   4.1699200e+05   4.5134300e+05   3.2377300e+05   3.7475100e+05   4.1846500e+05   3.4298500e+05   2.4664000e+05   2.3018300e+05   4.5046200e+05   4.2648600e+05   5.0646800e+05   5.3142300e+05   4.0291500e+05   3.8201100e+05   5.1997100e+05   4.1134400e+05   2.4517300e+05   3.6994700e+05   3.2848000e+05   4.0699500e+05   7.3498400e+05   7.8069200e+05   3.1488200e+05   2.6020300e+05   2.7955100e+05   3.1384900e+05   3.3036600e+05   3.7496000e+05   2.1568200e+05   2.2551300e+05   3.3780400e+05   0.0000000e+00   1.7725800e+05   1.7724300e+05   4.6197500e+05   5.4332200e+05   3.2801900e+05   3.5056800e+05   5.6389900e+05   5.7781200e+05   2.5163500e+05   2.5510900e+05   4.0712800e+05   4.5446600e+05
   4.4333800e+05   4.1334100e+05   4.4617800e+05   5.4086600e+05   1.8249200e+05   1.7769500e+05   5.8348300e+05   5.7170200e+05   1.3754900e+05   1.7194500e+05   1.5893000e+05   1.8257800e+05   2.7977200e+05   2.1076500e+05   3.1120400e+05   2.2547800e+05   1.5701100e+05   2.3751400e+05   2.7827600e+05   2.8779500e+05   8.1993000e+04   7.4156000e+04   3.2907100e+05   2.5155300e+05   1.1946400e+05   1.5018900e+05   1.3374200e+05   1.1867400e+05   2.2140300e+05   2.6004100e+05   2.4232600e+05   2.5858000e+05   4.0342200e+05   3.6660900e+05   1.2146800e+05   8.8713000e+04   2.0558800e+05   1.9604300e+05   1.8360000e+05   1.9092700e+05   1.0266500e+05   9.3085000e+04   3.5934000e+05   4.0978800e+05   3.2005100e+05   4.1054200e+05   3.0179100e+05   3.5876700e+05   1.9855400e+05   2.4622000e+05   2.8275500e+05   2.3676500e+05   1.2468800e+05   1.2759400e+05   3.3174600e+05   3.0939800e+05   3.9168800e+05   4.1741900e+05   2.7977700e+05   2.6373800e+05   4.0260300e+05   2.8623800e+05   1.4706400e+05   2.5543400e+05   2.0464500e+05   2.8072000e+05   6.1026400e+05   6.2154600e+05   1.9581600e+05   1.3148300e+05   1.4999500e+05   2.0354900e+05   1.9717600e+05   2.3026400e+05   8.6289000e+04   9.8029000e+04   2.0819500e+05   1.7725800e+05   0.0000000e+00   6.8868000e+04   3.6039600e+05   4.1865600e+05   2.1941200e+05   2.4204100e+05   4.5575000e+05   4.7115500e+05   1.4092300e+05   1.4411400e+05   3.1160700e+05   3.4568400e+05
   4.2063400e+05   3.9604400e+05   4.1929000e+05   5.2053200e+05   1.7349300e+05   1.6905900e+05   5.9055600e+05   5.5813900e+05   1.2617800e+05   1.6724300e+05   1.7306600e+05   1.8348900e+05   2.6708800e+05   2.0795500e+05   2.9038500e+05   2.1995700e+05   1.6468100e+05   2.6512300e+05   3.0329100e+05   2.8932000e+05   9.3009000e+04   7.2748000e+04   3.3242100e+05   2.4601900e+05   1.4293000e+05   1.5953700e+05   1.5441800e+05   1.4738900e+05   2.3523200e+05   2.6015500e+05   2.5599900e+05   2.4397400e+05   3.9092200e+05   3.5236000e+05   1.0912200e+05   8.3224000e+04   2.0463500e+05   2.0943900e+05   2.0908400e+05   1.8652700e+05   1.0012800e+05   9.0645000e+04   3.6159100e+05   3.9756600e+05   3.1763300e+05   4.2205000e+05   3.0829800e+05   3.4260000e+05   1.9627500e+05   2.1914700e+05   2.7990800e+05   2.1434200e+05   1.2404100e+05   1.3728600e+05   3.3079800e+05   3.1783400e+05   3.7478300e+05   4.2165000e+05   2.8581300e+05   2.5169900e+05   4.1212600e+05   2.8653300e+05   1.3958800e+05   2.6547100e+05   1.9939200e+05   2.9289400e+05   6.0800400e+05   6.3352200e+05   1.9354200e+05   1.2147200e+05   1.4556500e+05   1.6540600e+05   1.9821800e+05   2.2743200e+05   8.3177000e+04   1.0512000e+05   1.8745200e+05   1.7724300e+05   6.8868000e+04   0.0000000e+00   3.6931900e+05   4.0479900e+05   2.4704600e+05   2.3763700e+05   4.3199800e+05   4.6165400e+05   1.2388800e+05   1.2749300e+05   3.1515900e+05   3.3650700e+05
   7.4174500e+05   7.1474500e+05   7.6716200e+05   7.7045400e+05   4.5766300e+05   4.5764100e+05   8.8502400e+05   8.9433200e+05   4.5097200e+05   4.8378300e+05   4.6317700e+05   5.0425600e+05   5.8977800e+05   4.9974200e+05   5.5151000e+05   5.2641200e+05   4.3639800e+05   5.1243500e+05   5.8972000e+05   5.9508900e+05   3.9356000e+05   3.8918600e+05   6.4844600e+05   6.0799200e+05   4.4522700e+05   4.3510500e+05   4.2803600e+05   4.1709700e+05   5.3728500e+05   5.6093700e+05   5.7231600e+05   5.3754700e+05   6.3429900e+05   6.1599700e+05   3.9698600e+05   3.8434200e+05   4.8704000e+05   5.0015300e+05   4.9399800e+05   4.8869900e+05   3.9592300e+05   3.8095600e+05   6.5422400e+05   6.4316900e+05   5.7013000e+05   6.7468000e+05   5.9893900e+05   6.1543000e+05   5.0115100e+05   5.4088200e+05   6.1226700e+05   5.1875900e+05   4.4764300e+05   4.3436100e+05   6.2539000e+05   5.9837700e+05   6.7634300e+05   6.8243800e+05   5.6671900e+05   5.5386800e+05   6.6487400e+05   6.0914700e+05   4.3765400e+05   5.3028200e+05   5.0837600e+05   5.9082200e+05   8.8481700e+05   9.3275000e+05   4.9561400e+05   4.4443600e+05   4.4871100e+05   4.5932700e+05   5.0976000e+05   5.5083700e+05   3.8636800e+05   3.8646700e+05   4.8167200e+05   4.6197500e+05   3.6039600e+05   3.6931900e+05   0.0000000e+00   7.0829100e+05   5.2223400e+05   5.1044400e+05   7.0224100e+05   7.3205400e+05   4.2490400e+05   4.4229300e+05   6.1079600e+05   6.4217400e+05
   7.7173800e+05   7.3788700e+05   7.6633600e+05   8.7318600e+05   4.6706700e+05   4.5286100e+05   8.9341000e+05   9.0673000e+05   4.9919300e+05   5.1945700e+05   5.0678100e+05   4.9715400e+05   6.0771200e+05   5.4556000e+05   5.9932900e+05   5.6592800e+05   4.6220300e+05   5.3256600e+05   6.3353900e+05   6.2924800e+05   4.3855900e+05   4.4619300e+05   6.9436900e+05   5.9430000e+05   4.5877600e+05   4.6005500e+05   4.6224300e+05   4.7624900e+05   5.6775200e+05   5.7770400e+05   5.8205000e+05   5.9153700e+05   7.1498900e+05   6.6830600e+05   4.6943600e+05   4.1499200e+05   5.3932800e+05   5.2162800e+05   5.3550300e+05   5.4328600e+05   4.4656600e+05   4.3134500e+05   7.4614500e+05   7.4235700e+05   6.5554100e+05   7.4769900e+05   6.3791500e+05   6.7798400e+05   5.5578600e+05   5.7028400e+05   6.8089000e+05   5.5443100e+05   4.7322900e+05   4.8202100e+05   6.9445600e+05   6.2772400e+05   7.4868800e+05   7.7376300e+05   6.5012900e+05   6.1357800e+05   6.7717700e+05   6.1745500e+05   4.6859200e+05   5.7015900e+05   5.0874700e+05   6.2183700e+05   9.4366400e+05   9.8767400e+05   5.6715000e+05   4.9120300e+05   4.7945600e+05   5.1576600e+05   5.3337400e+05   6.2259000e+05   4.3473000e+05   4.4870800e+05   5.6398400e+05   5.4332200e+05   4.1865600e+05   4.0479900e+05   7.0829100e+05   0.0000000e+00   5.7583000e+05   5.5046900e+05   7.3807300e+05   7.8423900e+05   4.5452200e+05   4.4239400e+05   6.1235800e+05   6.6788400e+05
   6.0435200e+05   5.4455400e+05   6.0208500e+05   6.9488500e+05   3.2200100e+05   2.8829600e+05   7.0614300e+05   7.6377100e+05   3.2405700e+05   3.3885000e+05   2.9578100e+05   3.3775900e+05   4.2164600e+05   3.6142400e+05   4.3771300e+05   4.0684600e+05   3.2228800e+05   3.6607100e+05   4.5925900e+05   4.7889800e+05   2.3799800e+05   2.4690700e+05   5.4773200e+05   4.1249400e+05   2.7826300e+05   3.2070000e+05   3.0200800e+05   3.0907600e+05   4.1054800e+05   4.0118600e+05   3.8989300e+05   4.0973200e+05   5.0096000e+05   5.1962200e+05   2.9031400e+05   2.5304800e+05   3.6825900e+05   3.6002300e+05   3.7774200e+05   3.4769200e+05   2.2306000e+05   2.3339100e+05   5.3987000e+05   5.8326500e+05   4.6840000e+05   5.8276000e+05   4.7466400e+05   4.9498500e+05   3.5538200e+05   4.0566900e+05   4.9775900e+05   3.5776300e+05   3.0115700e+05   3.0695300e+05   4.8598500e+05   4.4769500e+05   5.5330600e+05   5.6798700e+05   4.1903800e+05   4.1618700e+05   5.0828200e+05   4.7523100e+05   3.2731900e+05   4.2666100e+05   3.4996000e+05   4.5685600e+05   7.4818100e+05   7.8944900e+05   3.5521000e+05   3.1865300e+05   3.4156100e+05   3.5420700e+05   3.3272800e+05   4.1628900e+05   2.7427500e+05   2.7116200e+05   3.5217100e+05   3.2801900e+05   2.1941200e+05   2.4704600e+05   5.2223400e+05   5.7583000e+05   0.0000000e+00   3.8057500e+05   5.7394100e+05   6.2769700e+05   2.5942700e+05   2.9287300e+05   4.4693400e+05   4.9517800e+05
   5.9960000e+05   5.6526600e+05   5.6212800e+05   6.8640900e+05   3.3322900e+05   2.9443300e+05   7.5189200e+05   7.9806700e+05   3.3513300e+05   3.4557000e+05   3.2992600e+05   3.5167400e+05   4.2456400e+05   3.8231000e+05   4.6330600e+05   4.2179000e+05   3.0981500e+05   3.6912000e+05   4.5621000e+05   4.7040500e+05   2.7154700e+05   2.4695600e+05   5.4916000e+05   4.3407400e+05   3.0636400e+05   3.0088500e+05   2.9254300e+05   2.9958400e+05   4.1195800e+05   4.5510400e+05   4.5442900e+05   4.2502200e+05   5.6359000e+05   5.1993300e+05   2.9802100e+05   2.5957600e+05   4.0021100e+05   3.5050400e+05   3.4978900e+05   3.6535400e+05   2.6214900e+05   2.6807700e+05   5.8816000e+05   5.9601600e+05   4.7578500e+05   5.7571100e+05   4.9125400e+05   5.1545000e+05   3.6575500e+05   3.9753500e+05   4.6170700e+05   3.5805200e+05   3.0179300e+05   2.9891500e+05   5.1375800e+05   5.0350900e+05   5.5328900e+05   5.4911900e+05   4.0166600e+05   4.4522800e+05   5.4057600e+05   4.5531300e+05   3.1648800e+05   4.3136000e+05   3.7983900e+05   4.6382600e+05   7.6106100e+05   8.0767400e+05   3.5567100e+05   3.0130800e+05   3.0546400e+05   3.1440500e+05   3.5261100e+05   3.8746800e+05   2.8132400e+05   3.0058700e+05   3.4982000e+05   3.5056800e+05   2.4204100e+05   2.3763700e+05   5.1044400e+05   5.5046900e+05   3.8057500e+05   0.0000000e+00   6.1121300e+05   6.4828900e+05   2.5955100e+05   3.1348400e+05   4.6723200e+05   5.1265900e+05
   7.4381300e+05   7.1604900e+05   8.0322300e+05   8.5852600e+05   5.0655800e+05   5.0492800e+05   8.9455700e+05   8.9699000e+05   4.9313300e+05   4.9799400e+05   4.8366100e+05   5.2332900e+05   6.0660100e+05   5.6695800e+05   6.4031500e+05   5.7436700e+05   4.7637600e+05   5.3818600e+05   6.0876500e+05   6.2388100e+05   4.2771800e+05   4.3599300e+05   6.8668300e+05   5.9185300e+05   4.7141200e+05   4.8187600e+05   4.6332100e+05   4.8028400e+05   5.6594500e+05   6.0835900e+05   5.9949300e+05   5.8999000e+05   7.2734600e+05   6.8572900e+05   4.4930100e+05   4.2088600e+05   5.5961200e+05   5.5289400e+05   5.1998200e+05   5.0836200e+05   4.2555300e+05   4.4667700e+05   7.4347600e+05   7.6061300e+05   6.5707400e+05   7.1872300e+05   6.3810200e+05   6.9448300e+05   5.2139800e+05   6.0917500e+05   6.4197800e+05   5.8335700e+05   4.9107100e+05   4.7358300e+05   6.5032200e+05   6.5854100e+05   7.1155200e+05   7.5210100e+05   6.2739900e+05   6.2851400e+05   7.1586200e+05   6.4109600e+05   4.9410500e+05   5.9723800e+05   5.3215200e+05   6.6798800e+05   9.5812100e+05   1.0223060e+06   5.5980500e+05   4.6047000e+05   5.1568000e+05   5.4722400e+05   5.5567000e+05   6.1584000e+05   4.4829600e+05   4.4936500e+05   5.5685100e+05   5.6389900e+05   4.5575000e+05   4.3199800e+05   7.0224100e+05   7.3807300e+05   5.7394100e+05   6.1121300e+05   0.0000000e+00   8.6826500e+05   4.6964200e+05   4.9534000e+05   6.1434100e+05   6.5687500e+05
   7.6994000e+05   7.8657100e+05   8.0937200e+05   8.7205000e+05   5.3628100e+05   5.3054600e+05   9.4295600e+05   9.3469700e+05   5.3433700e+05   5.6437900e+05   5.0573100e+05   5.6424300e+05   6.1715700e+05   5.6630500e+05   6.4944000e+05   5.9135900e+05   5.0713000e+05   5.9731300e+05   6.7881600e+05   6.6099900e+05   4.4519500e+05   4.3622700e+05   7.2261600e+05   6.2874200e+05   4.9910900e+05   4.9841500e+05   5.0120900e+05   5.0436000e+05   6.1582200e+05   6.3184200e+05   6.4709200e+05   6.3494400e+05   7.6088300e+05   7.2489600e+05   4.9003000e+05   4.4726700e+05   5.8493900e+05   5.8147100e+05   5.6196300e+05   5.5017700e+05   4.7161800e+05   4.5786000e+05   7.2298000e+05   7.7489500e+05   6.4839200e+05   7.7148000e+05   6.8127600e+05   7.4187200e+05   5.7372300e+05   6.0950300e+05   6.8188300e+05   5.5491000e+05   4.9169400e+05   5.1240300e+05   7.2874600e+05   7.0153000e+05   7.3682100e+05   7.4234600e+05   6.6443500e+05   6.5261700e+05   7.1885800e+05   6.6756100e+05   5.1103000e+05   6.4545400e+05   5.9036200e+05   6.9883500e+05   1.0135800e+06   9.9102500e+05   5.8319200e+05   4.8753700e+05   5.4192300e+05   5.6667400e+05   6.1765300e+05   6.3454000e+05   4.7858100e+05   5.1775300e+05   6.0457600e+05   5.7781200e+05   4.7115500e+05   4.6165400e+05   7.3205400e+05   7.8423900e+05   6.2769700e+05   6.4828900e+05   8.6826500e+05   0.0000000e+00   5.2600300e+05   5.1587200e+05   6.7439200e+05   7.0940600e+05
   4.9176800e+05   4.7367300e+05   5.0622200e+05   5.8222900e+05   2.1380300e+05   1.8993800e+05   6.2870100e+05   6.2284400e+05   2.2528900e+05   2.3451100e+05   2.1508000e+05   2.4805200e+05   3.5594800e+05   2.8683600e+05   3.6299800e+05   2.8812800e+05   2.1218100e+05   2.8216200e+05   3.4127300e+05   3.6009000e+05   1.4826400e+05   1.2836100e+05   4.1271400e+05   3.3046200e+05   2.2502500e+05   2.2110500e+05   1.9679000e+05   1.7364400e+05   2.9396900e+05   3.1538900e+05   3.0651000e+05   2.9878600e+05   3.8915200e+05   3.8727300e+05   1.7172800e+05   1.5966800e+05   2.7613400e+05   2.3460600e+05   2.3166900e+05   2.3967400e+05   1.2262900e+05   1.3582600e+05   4.2140500e+05   4.5111900e+05   3.4988900e+05   4.2266700e+05   3.6662000e+05   4.2055100e+05   2.4308300e+05   2.9395100e+05   3.2606800e+05   2.2049700e+05   1.6961500e+05   1.6337700e+05   3.6904400e+05   3.4638200e+05   4.2065300e+05   4.6695200e+05   3.3318000e+05   2.9940300e+05   3.7845500e+05   3.3567000e+05   1.7574200e+05   3.1967500e+05   2.6054400e+05   3.4690400e+05   6.6063300e+05   6.5561800e+05   2.7714400e+05   1.6286600e+05   1.8898100e+05   2.1773700e+05   2.3516200e+05   3.0232200e+05   1.3109000e+05   1.5428400e+05   2.5152200e+05   2.5163500e+05   1.4092300e+05   1.2388800e+05   4.2490400e+05   4.5452200e+05   2.5942700e+05   2.5955100e+05   4.6964200e+05   5.2600300e+05   0.0000000e+00   2.0757000e+05   3.7188400e+05   4.2750900e+05
   5.1633900e+05   4.8937500e+05   5.0845700e+05   6.3229800e+05   2.3247500e+05   2.3631900e+05   6.2356500e+05   6.1754600e+05   2.2192600e+05   2.4328900e+05   2.1780300e+05   2.4276100e+05   3.4564300e+05   2.5803300e+05   3.6284400e+05   3.1411100e+05   2.2174200e+05   2.9296600e+05   3.8953400e+05   3.8637500e+05   1.4402600e+05   1.4421400e+05   4.4414300e+05   3.3428800e+05   2.1461200e+05   2.2981700e+05   2.1818100e+05   2.0442400e+05   3.4222900e+05   3.1595400e+05   3.4347100e+05   3.1080400e+05   4.2944000e+05   4.5220200e+05   1.9438700e+05   1.4322600e+05   2.6636300e+05   2.5903800e+05   2.5327200e+05   2.6540800e+05   1.8047700e+05   1.5755000e+05   4.6671400e+05   5.0842000e+05   3.9082800e+05   4.6049700e+05   3.6842100e+05   4.2532400e+05   2.5444100e+05   3.2214800e+05   3.9229600e+05   2.4708300e+05   1.9648000e+05   1.8989100e+05   3.8090500e+05   3.7641700e+05   4.5745400e+05   4.8505900e+05   3.5052800e+05   3.2679800e+05   4.0660400e+05   3.6817400e+05   2.1268400e+05   3.3341300e+05   2.7620200e+05   3.3969300e+05   6.1699200e+05   6.8339800e+05   2.8725100e+05   1.9498600e+05   2.1733400e+05   2.3667100e+05   2.6953900e+05   3.3015600e+05   1.6588900e+05   1.9228500e+05   2.7222200e+05   2.5510900e+05   1.4411400e+05   1.2749300e+05   4.4229300e+05   4.4239400e+05   2.9287300e+05   3.1348400e+05   4.9534000e+05   5.1587200e+05   2.0757000e+05   0.0000000e+00   3.7773400e+05   4.0405700e+05
   6.6998300e+05   6.1956700e+05   6.9193900e+05   7.6622400e+05   3.9613100e+05   3.9966200e+05   8.0430000e+05   8.0932200e+05   3.8319300e+05   4.3562700e+05   4.1594300e+05   4.0406400e+05   5.0412800e+05   4.4922400e+05   5.2659200e+05   4.6534700e+05   4.2207800e+05   5.1198100e+05   5.2400700e+05   5.5851000e+05   2.9298600e+05   3.1952500e+05   6.2783300e+05   5.3885200e+05   3.5169900e+05   3.8650700e+05   3.7996200e+05   3.7513300e+05   4.7459100e+05   4.8262400e+05   5.2680800e+05   4.8830800e+05   5.9899800e+05   5.7469700e+05   3.4595300e+05   3.0618900e+05   4.1795100e+05   4.2477500e+05   4.0950700e+05   4.1284800e+05   3.1348000e+05   3.2439300e+05   6.1309400e+05   6.4139200e+05   5.6979300e+05   6.7619700e+05   5.4440700e+05   6.0072300e+05   4.1935100e+05   5.0467600e+05   5.3652900e+05   4.1724600e+05   3.5817200e+05   3.9099000e+05   6.0961800e+05   5.6433300e+05   6.0398000e+05   6.4549200e+05   5.2041900e+05   4.9021000e+05   6.1754200e+05   5.5703500e+05   3.6966700e+05   4.7527700e+05   4.2609200e+05   5.0584800e+05   7.8008900e+05   8.5883700e+05   4.1459900e+05   3.5495500e+05   3.7955600e+05   4.2046000e+05   4.3129900e+05   4.7075400e+05   2.9896100e+05   2.8921200e+05   4.3308100e+05   4.0712800e+05   3.1160700e+05   3.1515900e+05   6.1079600e+05   6.1235800e+05   4.4693400e+05   4.6723200e+05   6.1434100e+05   6.7439200e+05   3.7188400e+05   3.7773400e+05   0.0000000e+00   5.9023200e+05
   6.9479300e+05   6.2227500e+05   6.8505500e+05   7.4743100e+05   4.0919600e+05   4.4042600e+05   8.1782400e+05   8.2977000e+05   3.8984200e+05   4.2652600e+05   4.1496200e+05   4.2257200e+05   5.0774400e+05   4.5698500e+05   5.2489700e+05   4.6641200e+05   3.9950800e+05   4.9512700e+05   5.2223600e+05   5.5280700e+05   3.4209200e+05   3.4502300e+05   6.1372700e+05   5.2618000e+05   3.7002500e+05   3.9722100e+05   3.8273100e+05   3.7500700e+05   4.7765100e+05   5.1265600e+05   5.4470000e+05   5.3810600e+05   6.1209700e+05   5.9740300e+05   3.6790600e+05   3.2401000e+05   4.7772900e+05   4.3262200e+05   4.3628300e+05   4.4205300e+05   3.6874400e+05   3.4742400e+05   6.4451200e+05   6.5077600e+05   5.6626200e+05   6.7689000e+05   5.7330600e+05   5.8974100e+05   4.3940800e+05   4.8031400e+05   5.6605900e+05   4.6048600e+05   3.6235700e+05   3.9095600e+05   5.6524200e+05   5.7626700e+05   6.1693500e+05   6.3930800e+05   5.1794900e+05   5.0511100e+05   6.3524200e+05   5.4777000e+05   3.9673400e+05   5.1375700e+05   4.5592200e+05   5.2343800e+05   8.3012300e+05   8.8413200e+05   4.6351300e+05   3.8957400e+05   4.3451000e+05   4.5138900e+05   4.3055100e+05   5.0629100e+05   3.4245400e+05   3.5944400e+05   4.6137400e+05   4.5446600e+05   3.4568400e+05   3.3650700e+05   6.4217400e+05   6.6788400e+05   4.9517800e+05   5.1265900e+05   6.5687500e+05   7.0940600e+05   4.2750900e+05   4.0405700e+05   5.9023200e+05   0.0000000e+00
