# Supplementary material for: Autistic traits and individual brain differences: functional network efficiency reflects attentional and social impairments, structural nodal efficiencies index systemising and theory-of-mind skills
Source: Mol Autism. 2021 Jan 21;12:3. doi: 10.1186/s13229-020-00377-8 (PMC7818759; doi:10.1186/s13229-020-00377-8)
Supplement: Supplementary file 9 — Additional file 9. Brain-behaviour correlations. README file detailing data curation; AAL-90 region masks in NIfTI format; spreadseehts of Spearman correlations; code and data for the correlational analysis. [file 13229_2020_377_MOESM9_ESM.zip › Paul_Arora_et_al_data/Physiological/BBC/analysis/Diffusion_Analaysis/adj_matrixes/NOS_weighted/symmetric/connection_matrix_sym_aHU0669.txt]

   0.0000000e+00   7.2230400e+05   7.1048200e+05   8.5695800e+05   5.6845900e+05   5.4407800e+05   7.8760600e+05   9.1184200e+05   4.9002300e+05   5.1415000e+05   5.2308200e+05   5.6038100e+05   6.5505300e+05   6.1335100e+05   6.1837600e+05   6.1770100e+05   5.2374900e+05   5.6781300e+05   5.8704300e+05   6.3837000e+05   4.2896800e+05   4.1040000e+05   6.6787900e+05   6.7143200e+05   5.2739300e+05   5.3099500e+05   5.4546300e+05   4.8363600e+05   5.7694700e+05   6.0083100e+05   6.2591400e+05   6.2393600e+05   6.7047200e+05   6.5559400e+05   4.8716300e+05   4.3435600e+05   5.5881700e+05   5.3871600e+05   5.5667800e+05   5.7289800e+05   4.7371500e+05   4.2027600e+05   7.5652900e+05   6.9516400e+05   6.3430900e+05   7.3223400e+05   6.1408700e+05   6.1001700e+05   6.1950700e+05   5.7668500e+05   7.0938300e+05   5.4724500e+05   4.7314800e+05   4.9094400e+05   6.2784800e+05   6.6550100e+05   7.9831400e+05   7.9900900e+05   6.7326800e+05   6.8002000e+05   6.6568600e+05   6.2810700e+05   5.2367100e+05   6.2455900e+05   5.1538400e+05   5.9159400e+05   8.4056400e+05   9.2960000e+05   5.8289000e+05   5.2793500e+05   4.9221300e+05   5.2798800e+05   5.4921700e+05   5.9699600e+05   4.1550500e+05   4.1784700e+05   5.7404700e+05   5.6826800e+05   4.2553100e+05   4.3110500e+05   7.6266800e+05   7.8991700e+05   5.7247200e+05   5.3419000e+05   8.1181700e+05   8.7223000e+05   4.7050900e+05   5.2475400e+05   6.4087000e+05   7.2766600e+05
   7.2230400e+05   0.0000000e+00   6.5246000e+05   8.0467300e+05   4.8219600e+05   4.6864200e+05   7.6057900e+05   8.7573000e+05   4.6029300e+05   5.0611300e+05   4.5722700e+05   4.8357500e+05   6.1086300e+05   5.6428000e+05   5.4538400e+05   5.1316700e+05   4.2322500e+05   5.1605500e+05   5.5686100e+05   6.0601000e+05   3.8679100e+05   3.5824300e+05   6.0686000e+05   5.9616500e+05   4.5077300e+05   4.8058400e+05   4.6903800e+05   4.5715900e+05   5.8836800e+05   5.3481900e+05   5.9147500e+05   5.4992200e+05   6.1198400e+05   5.9990000e+05   4.3189300e+05   4.1044100e+05   5.2188800e+05   5.0632800e+05   4.6849200e+05   4.8806400e+05   3.9835800e+05   3.8624700e+05   7.2210400e+05   6.7907000e+05   5.9988400e+05   6.5172900e+05   5.4330200e+05   5.6713200e+05   5.3131100e+05   5.2547800e+05   6.6282200e+05   4.9411800e+05   4.0176300e+05   4.2269600e+05   5.8076200e+05   6.1874600e+05   7.3295600e+05   7.4940400e+05   6.7269800e+05   6.5479100e+05   6.1840400e+05   6.1897600e+05   4.7558700e+05   5.7387700e+05   4.6921400e+05   5.7346600e+05   8.4928500e+05   8.6695900e+05   4.9312700e+05   5.0350000e+05   4.8435000e+05   4.7578000e+05   5.1113200e+05   5.7705500e+05   3.8139100e+05   4.0094700e+05   5.5927400e+05   5.4531900e+05   3.9876400e+05   3.6687000e+05   6.6410700e+05   7.2350600e+05   5.1479400e+05   5.0433600e+05   7.9620000e+05   8.1420700e+05   4.3169700e+05   5.0296700e+05   6.3515300e+05   6.7409500e+05
   7.1048200e+05   6.5246000e+05   0.0000000e+00   7.6618100e+05   4.2820200e+05   4.4729200e+05   7.7212800e+05   9.0753900e+05   4.3205900e+05   4.6190800e+05   4.9483400e+05   5.0108800e+05   6.2792500e+05   5.8740000e+05   5.3937600e+05   5.3605000e+05   4.8887600e+05   5.3549100e+05   5.8835800e+05   6.3275700e+05   3.9796900e+05   3.9750300e+05   6.3685400e+05   5.8197600e+05   4.5362700e+05   5.2897200e+05   4.8357300e+05   4.5072500e+05   5.6478300e+05   5.3895900e+05   6.0368400e+05   5.4504600e+05   6.3113100e+05   6.1294600e+05   4.5566700e+05   4.0676600e+05   5.0491400e+05   5.3045200e+05   4.8005300e+05   4.7065700e+05   3.8140500e+05   4.1366500e+05   7.3307100e+05   6.6874300e+05   6.0835400e+05   6.6704200e+05   5.3588200e+05   6.1622800e+05   5.6232400e+05   5.4107000e+05   6.9429900e+05   5.0798000e+05   4.1725900e+05   3.9783500e+05   6.3263800e+05   6.5081700e+05   7.1135500e+05   7.1510200e+05   6.1670000e+05   6.4749100e+05   6.3937200e+05   5.8117500e+05   4.5907400e+05   5.4556400e+05   4.5390200e+05   5.3470500e+05   8.2666200e+05   8.0546400e+05   4.3299700e+05   4.5894500e+05   4.5911200e+05   4.7495200e+05   5.1999300e+05   5.8417100e+05   3.2079700e+05   3.9785600e+05   5.6043300e+05   5.1928300e+05   3.6048500e+05   3.3797900e+05   6.6670800e+05   7.1345000e+05   5.1684800e+05   4.7205600e+05   7.4879000e+05   8.1485000e+05   4.0801500e+05   4.4533800e+05   5.6704600e+05   6.4864800e+05
   8.5695800e+05   8.0467300e+05   7.6618100e+05   0.0000000e+00   5.3970100e+05   5.5020300e+05   8.9562300e+05   1.0587950e+06   5.6596800e+05   5.9506900e+05   5.5144100e+05   5.3815400e+05   7.1059400e+05   7.0139200e+05   6.4299600e+05   6.0071400e+05   5.6399000e+05   6.2553100e+05   6.7346500e+05   6.8024700e+05   4.6931100e+05   4.6228500e+05   6.9419400e+05   6.8607800e+05   5.4324200e+05   5.8230000e+05   5.2307000e+05   4.9639800e+05   6.1269900e+05   6.5430500e+05   6.7297500e+05   6.1293100e+05   6.7093400e+05   6.8995900e+05   5.0183300e+05   4.7938100e+05   5.9421700e+05   5.7276000e+05   5.7107200e+05   5.8658300e+05   4.6078900e+05   4.7148100e+05   7.3917000e+05   7.1211200e+05   6.4902700e+05   7.5528800e+05   6.3940800e+05   7.0443000e+05   6.4953000e+05   5.6513800e+05   7.5306300e+05   5.9150700e+05   4.8013000e+05   5.2970100e+05   6.4620400e+05   6.7707800e+05   7.9493900e+05   7.8685000e+05   6.8208400e+05   6.9976300e+05   6.9999800e+05   6.3699900e+05   5.3605500e+05   6.1530600e+05   5.1613100e+05   6.2059600e+05   8.8085700e+05   9.0526000e+05   5.3745600e+05   5.1205600e+05   5.1552200e+05   5.3908900e+05   5.5787100e+05   6.2341600e+05   4.2993800e+05   4.7921400e+05   6.0999700e+05   5.8847300e+05   4.5923000e+05   4.4223200e+05   7.7238600e+05   8.1563900e+05   5.8567100e+05   6.0204300e+05   8.4899300e+05   9.0554100e+05   5.5395500e+05   5.8810700e+05   7.1198100e+05   7.2418900e+05
   5.6845900e+05   4.8219600e+05   4.2820200e+05   5.3970100e+05   0.0000000e+00   2.7466100e+05   5.5966600e+05   7.3890800e+05   2.6349900e+05   2.8271500e+05   2.4240900e+05   2.8881700e+05   4.3563700e+05   4.0219100e+05   3.4324200e+05   3.3263800e+05   2.3303700e+05   3.2201600e+05   3.5353700e+05   3.5210300e+05   1.8162900e+05   1.8246100e+05   4.1960000e+05   3.9227200e+05   2.3384200e+05   2.5908900e+05   2.7070100e+05   2.3256600e+05   3.0685700e+05   3.3215400e+05   3.6929900e+05   3.3742100e+05   3.8379500e+05   4.0128400e+05   2.0904500e+05   1.8945700e+05   2.9920700e+05   2.8155800e+05   2.7593700e+05   2.9200300e+05   1.8150800e+05   1.5396200e+05   4.5078200e+05   4.5619300e+05   3.6812100e+05   4.4744900e+05   3.2944000e+05   4.0050300e+05   3.4686500e+05   3.1570400e+05   4.7439700e+05   2.7257100e+05   1.7295400e+05   2.2466100e+05   3.7366800e+05   3.9650500e+05   5.0085300e+05   4.9376500e+05   4.1060700e+05   4.7035000e+05   3.7611200e+05   3.5414900e+05   2.2765200e+05   3.6223400e+05   2.5664300e+05   3.3327500e+05   5.6267100e+05   6.0047700e+05   2.2576700e+05   2.4105800e+05   2.3417200e+05   2.4707300e+05   2.9886100e+05   3.7908900e+05   1.8243200e+05   1.9460300e+05   2.9823800e+05   3.1765000e+05   1.6085700e+05   1.5012500e+05   5.0809200e+05   5.3954200e+05   3.2193500e+05   3.0475200e+05   5.7725900e+05   6.3021500e+05   2.3262300e+05   2.9902700e+05   4.0995300e+05   4.4481800e+05
   5.4407800e+05   4.6864200e+05   4.4729200e+05   5.5020300e+05   2.7466100e+05   0.0000000e+00   5.6117400e+05   7.3575200e+05   2.5730300e+05   2.7331400e+05   2.4460400e+05   3.0030900e+05   4.1594900e+05   3.6293400e+05   3.4218000e+05   3.2784200e+05   2.5017000e+05   3.0763900e+05   3.4184800e+05   3.6904400e+05   1.5810200e+05   1.6093600e+05   4.2591800e+05   3.9232900e+05   2.4718800e+05   2.5161000e+05   2.4890100e+05   2.3356300e+05   3.3939700e+05   3.4514200e+05   3.8744300e+05   3.5147600e+05   4.0019800e+05   4.2705300e+05   1.8588800e+05   1.8919600e+05   2.6777300e+05   2.7458500e+05   2.7717800e+05   2.8384700e+05   1.7044300e+05   1.7408100e+05   4.8096500e+05   4.8215700e+05   3.6990500e+05   4.6793000e+05   3.6564100e+05   3.7889300e+05   3.5864300e+05   3.1896100e+05   4.7820800e+05   2.9138300e+05   2.0516000e+05   2.1995900e+05   3.7906600e+05   4.1143300e+05   5.4901700e+05   5.3213300e+05   4.3419600e+05   4.5244400e+05   4.0204500e+05   3.7161600e+05   2.6414400e+05   3.8257500e+05   2.7590900e+05   3.2649700e+05   5.5821900e+05   6.8090000e+05   2.6200500e+05   2.5586900e+05   2.2764600e+05   2.4789600e+05   2.9219700e+05   3.8550700e+05   1.6984000e+05   1.7549500e+05   3.1460200e+05   3.3302800e+05   1.7228300e+05   1.4548400e+05   4.8476500e+05   5.1955200e+05   3.2213500e+05   2.7866800e+05   5.5533200e+05   5.9227500e+05   2.1034600e+05   2.9745400e+05   4.1354200e+05   4.1796200e+05
   7.8760600e+05   7.6057900e+05   7.7212800e+05   8.9562300e+05   5.5966600e+05   5.6117400e+05   0.0000000e+00   9.9551300e+05   5.2739600e+05   5.2375600e+05   5.3438200e+05   5.5639500e+05   6.9342100e+05   6.3069400e+05   6.0885000e+05   5.9238500e+05   5.4054100e+05   5.9690900e+05   6.3464200e+05   6.8840000e+05   4.6212600e+05   4.6283100e+05   7.0962700e+05   6.6758600e+05   5.3011200e+05   5.5096800e+05   5.3730500e+05   5.2769900e+05   6.4693900e+05   6.2557700e+05   6.8780600e+05   6.6666000e+05   7.1126800e+05   7.2254300e+05   5.0834500e+05   4.7858300e+05   5.8418500e+05   5.8063200e+05   5.7541400e+05   5.7563500e+05   4.5849700e+05   4.4074700e+05   7.4435500e+05   7.4212800e+05   6.4490800e+05   7.3201100e+05   6.3369100e+05   6.7144800e+05   6.2296700e+05   5.6501800e+05   7.3950100e+05   5.8295500e+05   4.8890100e+05   4.9177500e+05   6.3111200e+05   6.8684000e+05   7.9224200e+05   7.7835300e+05   7.0431700e+05   7.2173600e+05   7.1304600e+05   6.6584500e+05   5.3265500e+05   6.4282400e+05   5.3656700e+05   6.3426300e+05   8.8714700e+05   9.5325800e+05   5.2826900e+05   5.0939700e+05   5.0732500e+05   5.6751700e+05   6.0626500e+05   6.5797200e+05   4.7151800e+05   4.7960800e+05   6.1155100e+05   6.0841200e+05   4.5255700e+05   4.4248600e+05   7.9015500e+05   7.6354300e+05   5.8423100e+05   5.4463300e+05   8.2951400e+05   8.7553800e+05   4.9752200e+05   5.6273000e+05   6.9137900e+05   6.9416800e+05
   9.1184200e+05   8.7573000e+05   9.0753900e+05   1.0587950e+06   7.3890800e+05   7.3575200e+05   9.9551300e+05   0.0000000e+00   6.7112600e+05   6.7302600e+05   6.6955600e+05   7.2373600e+05   8.2441100e+05   7.7955400e+05   7.7791900e+05   7.2915700e+05   6.9129700e+05   7.7673900e+05   7.9210500e+05   7.8182400e+05   6.1063500e+05   6.3886000e+05   8.2506200e+05   8.3398800e+05   6.6254400e+05   7.0537400e+05   6.3092700e+05   6.1979200e+05   7.1874400e+05   7.6818900e+05   7.7820800e+05   7.6772400e+05   8.3648000e+05   8.4447300e+05   6.2824100e+05   6.1804300e+05   7.4559800e+05   7.3218300e+05   7.2057700e+05   7.2579300e+05   6.1881200e+05   6.0777500e+05   9.1319200e+05   8.9082100e+05   8.2390700e+05   9.1480800e+05   7.8797400e+05   8.2344100e+05   7.8759500e+05   7.4979200e+05   8.7422100e+05   7.4830100e+05   6.8104800e+05   6.6015100e+05   8.0798200e+05   8.7569300e+05   9.5403600e+05   9.5729900e+05   8.7015800e+05   8.7561000e+05   8.1912200e+05   8.0651000e+05   6.9099200e+05   8.1069900e+05   7.3822700e+05   8.0362100e+05   1.0306540e+06   1.0912830e+06   7.1255100e+05   7.0241500e+05   6.8326800e+05   7.1697100e+05   7.5069700e+05   8.0562600e+05   6.0365700e+05   6.2733300e+05   7.3238000e+05   7.7295700e+05   6.0052400e+05   5.8925700e+05   9.5716800e+05   9.5873200e+05   7.5993700e+05   7.2325300e+05   9.8382400e+05   1.0301680e+06   6.3437300e+05   6.6104100e+05   8.0665300e+05   8.2942200e+05
   4.9002300e+05   4.6029300e+05   4.3205900e+05   5.6596800e+05   2.6349900e+05   2.5730300e+05   5.2739600e+05   6.7112600e+05   0.0000000e+00   2.5344600e+05   2.2945500e+05   2.6246600e+05   3.7504700e+05   3.3975900e+05   3.4285700e+05   2.9414800e+05   2.2683500e+05   3.2412500e+05   3.6050100e+05   3.6792900e+05   1.4343500e+05   1.4691700e+05   3.8232000e+05   3.4425600e+05   2.1175100e+05   2.4568600e+05   2.1897800e+05   2.1468900e+05   3.1930200e+05   3.0963100e+05   3.3694200e+05   3.1224100e+05   3.6944800e+05   4.1755800e+05   1.7721900e+05   1.6886700e+05   2.7979300e+05   2.4407300e+05   2.6857700e+05   2.6860700e+05   1.6320300e+05   1.5301900e+05   4.6272400e+05   4.2814800e+05   3.7331600e+05   4.4041200e+05   3.4636700e+05   3.7678800e+05   3.3960900e+05   2.8795800e+05   4.2000500e+05   2.8496900e+05   2.0593700e+05   2.2556500e+05   3.8597300e+05   4.1877400e+05   4.8968900e+05   5.0113300e+05   3.9516300e+05   4.4998600e+05   4.2255400e+05   4.0051500e+05   2.3728600e+05   3.4961500e+05   2.8287300e+05   3.2154600e+05   5.6127300e+05   6.1008300e+05   2.2522400e+05   2.3873100e+05   2.3898500e+05   2.6118500e+05   3.0176300e+05   3.6775700e+05   1.7163400e+05   1.8145300e+05   2.9465400e+05   3.2069700e+05   1.5879900e+05   1.4144100e+05   4.5973000e+05   4.6431500e+05   3.1015100e+05   3.0204600e+05   5.3744700e+05   5.9892100e+05   1.8693100e+05   2.4751800e+05   3.8385000e+05   4.1605200e+05
   5.1415000e+05   5.0611300e+05   4.6190800e+05   5.9506900e+05   2.8271500e+05   2.7331400e+05   5.2375600e+05   6.7302600e+05   2.5344600e+05   0.0000000e+00   2.5674400e+05   3.1004600e+05   4.3775900e+05   3.8683400e+05   3.8433200e+05   3.3065100e+05   2.5779900e+05   3.4529800e+05   3.6555300e+05   4.0341200e+05   1.8255500e+05   1.8394000e+05   4.3708200e+05   4.2999100e+05   2.6857600e+05   2.5987500e+05   2.2863600e+05   2.3661900e+05   3.6405200e+05   3.4688100e+05   3.6856800e+05   3.3877900e+05   3.7135000e+05   4.2232500e+05   2.1534800e+05   2.0199100e+05   3.0507100e+05   2.8848600e+05   2.7481100e+05   2.9198300e+05   1.8237400e+05   1.6234900e+05   4.6418800e+05   4.3894000e+05   3.9756300e+05   4.8297500e+05   3.6783900e+05   3.9497600e+05   3.5384000e+05   3.2374400e+05   4.5200200e+05   2.7663700e+05   2.1390700e+05   2.2376100e+05   4.1192500e+05   4.4273400e+05   5.1023000e+05   5.4231000e+05   4.3280500e+05   4.7120800e+05   4.0671300e+05   3.7000200e+05   2.1621500e+05   3.6764900e+05   3.0217400e+05   3.5953200e+05   5.8106600e+05   6.2748500e+05   2.7261400e+05   2.5201300e+05   2.6128600e+05   2.8447200e+05   3.2154000e+05   3.5896000e+05   1.7133800e+05   1.9049500e+05   3.4900700e+05   3.5197500e+05   1.7328700e+05   1.6336700e+05   4.8132500e+05   4.9026300e+05   3.0508200e+05   3.0831700e+05   5.5483700e+05   5.8639600e+05   2.0922800e+05   2.9563600e+05   4.4060600e+05   4.5412200e+05
   5.2308200e+05   4.5722700e+05   4.9483400e+05   5.5144100e+05   2.4240900e+05   2.4460400e+05   5.3438200e+05   6.6955600e+05   2.2945500e+05   2.5674400e+05   0.0000000e+00   2.3762100e+05   3.5841400e+05   3.4500800e+05   3.4834000e+05   2.8035600e+05   2.1835600e+05   2.9282300e+05   3.4185100e+05   3.6954200e+05   1.5525800e+05   1.5810100e+05   4.2163700e+05   3.8600500e+05   2.3847000e+05   2.5219300e+05   1.9737100e+05   1.9737400e+05   2.8917600e+05   3.1464300e+05   3.7219400e+05   3.2393700e+05   3.8502000e+05   4.1210100e+05   1.9093300e+05   1.7893300e+05   2.7925500e+05   2.9294000e+05   2.8571700e+05   2.5390400e+05   1.7562300e+05   1.6570300e+05   4.6599900e+05   4.5452000e+05   3.6279500e+05   4.7484700e+05   3.2549100e+05   3.8204600e+05   3.5226000e+05   2.8162200e+05   4.3133700e+05   2.6834600e+05   2.0997900e+05   2.0085600e+05   3.7540300e+05   4.3585000e+05   5.3123200e+05   5.3015500e+05   4.1017500e+05   4.0218400e+05   3.7106200e+05   3.3802600e+05   2.1104900e+05   3.3370700e+05   2.8193100e+05   3.1062300e+05   5.6162300e+05   6.2920400e+05   2.3781400e+05   2.3859200e+05   2.3472300e+05   2.6563400e+05   3.0425300e+05   3.5271200e+05   1.7460400e+05   1.8589700e+05   3.1059700e+05   3.0409800e+05   1.6416200e+05   1.5205400e+05   4.8926300e+05   5.1585500e+05   3.1926700e+05   3.1828400e+05   5.7795800e+05   5.9416000e+05   2.2503300e+05   2.9412700e+05   4.3214600e+05   4.6104500e+05
   5.6038100e+05   4.8357500e+05   5.0108800e+05   5.3815400e+05   2.8881700e+05   3.0030900e+05   5.5639500e+05   7.2373600e+05   2.6246600e+05   3.1004600e+05   2.3762100e+05   0.0000000e+00   4.2371100e+05   4.0340600e+05   3.8366600e+05   3.2123200e+05   2.6448600e+05   3.4921200e+05   3.4651500e+05   4.1772900e+05   1.9249300e+05   1.8624600e+05   4.4977700e+05   4.0282100e+05   2.6149600e+05   2.7387100e+05   2.2414300e+05   2.2939500e+05   3.2549400e+05   3.5474300e+05   3.9696800e+05   3.3463300e+05   4.5099100e+05   4.3487800e+05   2.3059300e+05   2.1334600e+05   3.2536300e+05   2.9201400e+05   2.7375700e+05   2.5614000e+05   1.9999100e+05   1.8818000e+05   4.6669700e+05   4.8812200e+05   3.9704400e+05   4.5936600e+05   3.6932400e+05   3.9649400e+05   3.5744800e+05   3.1130500e+05   4.7212400e+05   3.0538200e+05   2.2081000e+05   2.2349000e+05   3.6662100e+05   4.2415500e+05   5.5510900e+05   5.0624900e+05   4.4177000e+05   4.5110800e+05   4.1918800e+05   3.6831800e+05   2.4798900e+05   3.6902500e+05   3.0307900e+05   3.3931900e+05   5.9489700e+05   6.4585400e+05   2.8596300e+05   2.4160900e+05   2.4899600e+05   3.0214000e+05   3.2644900e+05   4.0337300e+05   2.0273600e+05   2.1958400e+05   3.4274900e+05   3.4221100e+05   1.8949500e+05   1.7088400e+05   5.0777300e+05   4.9299100e+05   3.3318700e+05   3.3276300e+05   6.2086300e+05   6.3599700e+05   2.3941600e+05   2.8963200e+05   4.1934200e+05   4.8101700e+05
   6.5505300e+05   6.1086300e+05   6.2792500e+05   7.1059400e+05   4.3563700e+05   4.1594900e+05   6.9342100e+05   8.2441100e+05   3.7504700e+05   4.3775900e+05   3.5841400e+05   4.2371100e+05   0.0000000e+00   5.0929100e+05   4.9976900e+05   4.7544300e+05   4.3078800e+05   4.7390600e+05   5.1353400e+05   5.2972000e+05   3.2730500e+05   3.2237900e+05   5.4842500e+05   5.3579100e+05   3.8283000e+05   4.1610300e+05   3.8058000e+05   3.6740400e+05   5.0008800e+05   5.2699100e+05   5.4252200e+05   5.0916700e+05   5.4100000e+05   5.2977500e+05   3.2669100e+05   3.2145200e+05   4.4925300e+05   4.4154500e+05   4.3185900e+05   4.3271400e+05   3.3418200e+05   3.2262200e+05   5.9293100e+05   6.2910900e+05   5.3810100e+05   5.7922000e+05   4.8381000e+05   5.0021700e+05   4.5501100e+05   4.4153200e+05   6.4506000e+05   4.3795100e+05   3.5422900e+05   3.7342700e+05   5.0782900e+05   5.6008200e+05   6.9332400e+05   6.8241600e+05   5.7213700e+05   5.4482400e+05   5.2833100e+05   4.9348400e+05   3.7496900e+05   5.0773500e+05   4.5358800e+05   4.7347400e+05   6.9183000e+05   7.8616800e+05   3.9452100e+05   3.7298100e+05   3.6070900e+05   3.9020100e+05   4.3688600e+05   5.1955900e+05   3.3546400e+05   3.2617300e+05   4.5449500e+05   4.4779900e+05   3.0156900e+05   3.0405300e+05   6.4591100e+05   6.3871100e+05   4.6754500e+05   4.3974900e+05   7.3898400e+05   7.6762600e+05   3.5406400e+05   4.1996500e+05   5.3496000e+05   6.1850900e+05
   6.1335100e+05   5.6428000e+05   5.8740000e+05   7.0139200e+05   4.0219100e+05   3.6293400e+05   6.3069400e+05   7.7955400e+05   3.3975900e+05   3.8683400e+05   3.4500800e+05   4.0340600e+05   5.0929100e+05   0.0000000e+00   4.5612800e+05   4.4518300e+05   3.6146200e+05   4.2343200e+05   4.5022800e+05   4.9657600e+05   2.9520300e+05   3.0470800e+05   5.3986900e+05   5.1035100e+05   3.4841700e+05   4.0303000e+05   3.4288100e+05   3.3889100e+05   4.1655700e+05   4.5572600e+05   4.6770900e+05   4.5704300e+05   4.8088700e+05   5.0054300e+05   3.1498200e+05   3.0939300e+05   4.0220800e+05   4.0536100e+05   3.8662500e+05   4.0788400e+05   3.0718700e+05   2.8655500e+05   5.4627500e+05   5.5718200e+05   4.8395000e+05   5.4867400e+05   4.6232000e+05   4.8601000e+05   4.6235000e+05   4.1568300e+05   5.9429300e+05   4.1780400e+05   3.0231100e+05   3.2142200e+05   5.0474500e+05   5.5531400e+05   6.4229300e+05   6.2804600e+05   5.1750300e+05   5.5012000e+05   5.2116100e+05   4.8885600e+05   3.4570700e+05   4.6766100e+05   4.0137500e+05   4.3649500e+05   6.7330800e+05   7.2232600e+05   3.3822600e+05   3.3741500e+05   3.6602900e+05   3.8675300e+05   4.0080800e+05   4.5297700e+05   2.8437400e+05   2.8492800e+05   4.0760900e+05   4.1772200e+05   2.4936300e+05   2.4216800e+05   5.7919100e+05   5.9701900e+05   4.0079300e+05   3.8150500e+05   6.7604300e+05   6.8941400e+05   3.1555600e+05   3.8893700e+05   5.0548200e+05   5.3093300e+05
   6.1837600e+05   5.4538400e+05   5.3937600e+05   6.4299600e+05   3.4324200e+05   3.4218000e+05   6.0885000e+05   7.7791900e+05   3.4285700e+05   3.8433200e+05   3.4834000e+05   3.8366600e+05   4.9976900e+05   4.5612800e+05   0.0000000e+00   4.0506000e+05   3.3807700e+05   4.1461300e+05   4.3792300e+05   4.8892200e+05   2.8814200e+05   3.0810100e+05   5.2601900e+05   5.0171500e+05   3.5719200e+05   3.9333500e+05   3.4987400e+05   3.5740100e+05   4.5770900e+05   4.6646500e+05   4.9406800e+05   4.8755100e+05   5.0389000e+05   5.2764500e+05   3.1737000e+05   3.1697300e+05   4.2859900e+05   4.3122000e+05   4.0979000e+05   4.0419600e+05   3.0587100e+05   2.7827100e+05   5.7729300e+05   5.6535700e+05   5.1610400e+05   6.0009100e+05   5.0547700e+05   5.0428300e+05   4.7822700e+05   4.3227600e+05   5.8840700e+05   4.3122100e+05   3.3937700e+05   3.2516800e+05   4.9617800e+05   5.1960600e+05   6.2583900e+05   6.3032900e+05   5.2740100e+05   5.3485100e+05   5.4586100e+05   4.7311900e+05   3.1903900e+05   4.6179000e+05   3.8371400e+05   4.5252000e+05   6.5829000e+05   6.9342600e+05   3.3958600e+05   3.3277700e+05   3.3342600e+05   3.6705900e+05   4.0551800e+05   4.7439300e+05   2.9378700e+05   2.8341700e+05   3.9414300e+05   4.4282600e+05   2.6498100e+05   2.4554300e+05   5.9086000e+05   5.8778900e+05   3.9667200e+05   3.6891300e+05   6.7910200e+05   7.0333700e+05   3.2221000e+05   3.9163200e+05   4.7780800e+05   5.3735800e+05
   6.1770100e+05   5.1316700e+05   5.3605000e+05   6.0071400e+05   3.3263800e+05   3.2784200e+05   5.9238500e+05   7.2915700e+05   2.9414800e+05   3.3065100e+05   2.8035600e+05   3.2123200e+05   4.7544300e+05   4.4518300e+05   4.0506000e+05   0.0000000e+00   3.3275000e+05   3.8361800e+05   4.2087000e+05   4.4856600e+05   2.6636100e+05   2.2845400e+05   4.6421000e+05   4.2027400e+05   2.8453600e+05   3.1218800e+05   3.0677700e+05   2.7234000e+05   3.9237500e+05   4.0626400e+05   4.2190000e+05   3.7736000e+05   4.5750700e+05   4.6622800e+05   2.5875400e+05   2.4812100e+05   3.4281700e+05   3.1781200e+05   3.1288200e+05   3.3829800e+05   2.2691300e+05   2.2110000e+05   4.9783200e+05   5.2037400e+05   4.3931500e+05   4.9358000e+05   3.9291300e+05   4.1312500e+05   3.8738700e+05   3.3627900e+05   5.3576500e+05   3.5643900e+05   2.7065900e+05   2.7750900e+05   4.2861900e+05   4.3506900e+05   5.5603700e+05   5.7013200e+05   4.6677100e+05   4.7180600e+05   4.6274800e+05   4.2358600e+05   2.7253200e+05   4.3070800e+05   3.2891700e+05   3.8073800e+05   5.7673000e+05   6.3453200e+05   2.7183200e+05   2.8201800e+05   2.6313400e+05   3.0540800e+05   3.4633900e+05   4.2255600e+05   2.3810300e+05   2.3762900e+05   3.6169200e+05   3.6380300e+05   2.1492200e+05   1.9324400e+05   5.5347200e+05   5.1135000e+05   3.5088500e+05   3.2447300e+05   6.1074300e+05   6.5202000e+05   2.5732000e+05   3.2174500e+05   4.3882900e+05   5.0874600e+05
   5.2374900e+05   4.2322500e+05   4.8887600e+05   5.6399000e+05   2.3303700e+05   2.5017000e+05   5.4054100e+05   6.9129700e+05   2.2683500e+05   2.5779900e+05   2.1835600e+05   2.6448600e+05   4.3078800e+05   3.6146200e+05   3.3807700e+05   3.3275000e+05   0.0000000e+00   2.9902600e+05   3.2012000e+05   3.7969600e+05   1.8202200e+05   1.7257900e+05   4.0699900e+05   3.7215400e+05   2.3702300e+05   2.6236200e+05   2.1959700e+05   2.2041500e+05   3.1843600e+05   3.5702400e+05   3.8947700e+05   3.1470000e+05   3.9817500e+05   4.0207200e+05   2.0963100e+05   1.9007800e+05   2.8973000e+05   3.0032200e+05   2.8710400e+05   2.8529000e+05   1.8961700e+05   1.7225900e+05   4.5104700e+05   4.5485900e+05   3.9109800e+05   4.8565400e+05   3.4635300e+05   4.0733200e+05   3.6514600e+05   2.9385700e+05   4.6798600e+05   3.1314300e+05   2.1191600e+05   2.1116500e+05   3.7089500e+05   3.9156200e+05   5.1603900e+05   4.9181300e+05   4.1712400e+05   4.3939200e+05   4.0899700e+05   3.4987500e+05   2.2285600e+05   3.7302000e+05   2.8430100e+05   3.1027900e+05   5.7544800e+05   6.5123200e+05   2.6504400e+05   2.5536200e+05   2.2115500e+05   2.4737100e+05   2.9354100e+05   4.1160500e+05   1.7417400e+05   1.7628500e+05   3.3446800e+05   3.2988000e+05   1.6923700e+05   1.6028700e+05   5.1327800e+05   4.7493700e+05   2.7950300e+05   3.0471200e+05   5.8303800e+05   6.1469000e+05   2.1634300e+05   2.6363200e+05   4.0729700e+05   4.3227400e+05
   5.6781300e+05   5.1605500e+05   5.3549100e+05   6.2553100e+05   3.2201600e+05   3.0763900e+05   5.9690900e+05   7.7673900e+05   3.2412500e+05   3.4529800e+05   2.9282300e+05   3.4921200e+05   4.7390600e+05   4.2343200e+05   4.1461300e+05   3.8361800e+05   2.9902600e+05   0.0000000e+00   3.9066800e+05   4.5638000e+05   2.4231100e+05   2.3776800e+05   4.7505700e+05   4.4645500e+05   3.0505400e+05   3.0093900e+05   2.8065300e+05   2.8157500e+05   3.7610100e+05   4.0454300e+05   4.3183400e+05   3.7337900e+05   4.2616300e+05   4.4486300e+05   2.5242000e+05   2.4790900e+05   3.4726500e+05   3.9101700e+05   3.4525200e+05   3.1491700e+05   2.3323300e+05   2.5333200e+05   5.1317800e+05   5.4002600e+05   4.1134100e+05   5.0976500e+05   3.9940800e+05   4.4940800e+05   4.0664200e+05   3.5162900e+05   4.8593700e+05   3.7646800e+05   2.9397900e+05   2.7145500e+05   4.0123600e+05   4.7685800e+05   5.9655800e+05   5.6484400e+05   4.7588400e+05   5.0655100e+05   4.6773000e+05   4.2890000e+05   2.4948800e+05   4.0932200e+05   3.4083700e+05   3.7340200e+05   6.1697100e+05   6.9855600e+05   2.9362100e+05   2.8443200e+05   2.7415800e+05   3.2633200e+05   3.3853000e+05   4.3933900e+05   2.3806300e+05   2.5020100e+05   3.7088100e+05   3.7587700e+05   2.0105900e+05   2.1090800e+05   5.4472600e+05   5.6934400e+05   3.5816300e+05   3.7600900e+05   6.4010400e+05   6.8336100e+05   2.8811100e+05   3.2429000e+05   4.8461700e+05   5.0915900e+05
   5.8704300e+05   5.5686100e+05   5.8835800e+05   6.7346500e+05   3.5353700e+05   3.4184800e+05   6.3464200e+05   7.9210500e+05   3.6050100e+05   3.6555300e+05   3.4185100e+05   3.4651500e+05   5.1353400e+05   4.5022800e+05   4.3792300e+05   4.2087000e+05   3.2012000e+05   3.9066800e+05   0.0000000e+00   4.6407200e+05   2.5261900e+05   2.5303100e+05   4.9430700e+05   4.7402200e+05   3.3365900e+05   3.5674500e+05   3.4108100e+05   3.2307200e+05   4.3472800e+05   4.2848700e+05   4.6633100e+05   4.2596500e+05   4.7314600e+05   4.7966400e+05   2.9279900e+05   3.0298400e+05   3.8720300e+05   3.9174400e+05   3.8749000e+05   3.6888500e+05   2.8554800e+05   3.0027600e+05   5.5305500e+05   5.2558800e+05   4.6283900e+05   5.2770700e+05   4.2995300e+05   4.7885600e+05   4.6338800e+05   4.1852700e+05   5.5873500e+05   3.8231700e+05   3.0910200e+05   3.0271500e+05   4.3695700e+05   4.9168100e+05   6.0543800e+05   6.0589400e+05   4.8944800e+05   5.8125000e+05   5.0695400e+05   4.4949100e+05   3.1851300e+05   4.5448100e+05   4.1245700e+05   4.3104600e+05   6.4914100e+05   7.0762900e+05   3.5946400e+05   3.2268600e+05   3.2964700e+05   3.6111100e+05   3.7244000e+05   4.4372800e+05   2.5690400e+05   2.7516200e+05   3.9416200e+05   4.3308700e+05   2.5924300e+05   2.3330000e+05   5.6013900e+05   5.5525300e+05   3.8360700e+05   3.9856000e+05   6.5954500e+05   6.5324700e+05   3.0791800e+05   3.5480500e+05   4.9514000e+05   5.1591300e+05
   6.3837000e+05   6.0601000e+05   6.3275700e+05   6.8024700e+05   3.5210300e+05   3.6904400e+05   6.8840000e+05   7.8182400e+05   3.6792900e+05   4.0341200e+05   3.6954200e+05   4.1772900e+05   5.2972000e+05   4.9657600e+05   4.8892200e+05   4.4856600e+05   3.7969600e+05   4.5638000e+05   4.6407200e+05   0.0000000e+00   2.8867100e+05   2.9039100e+05   5.4425600e+05   5.0538300e+05   3.4915800e+05   3.5135100e+05   3.4864500e+05   3.4952900e+05   4.4433700e+05   4.5407900e+05   5.2075000e+05   4.5901300e+05   5.3934400e+05   4.9543100e+05   3.2702100e+05   3.0526400e+05   4.0487500e+05   4.1544000e+05   3.7969600e+05   3.8723900e+05   2.9963500e+05   2.9938000e+05   5.6023100e+05   5.5088200e+05   5.1106600e+05   5.5972000e+05   4.6367300e+05   5.1649700e+05   4.6784000e+05   4.1947400e+05   5.6808200e+05   4.1547800e+05   3.5529400e+05   3.3674700e+05   4.9770900e+05   5.1614600e+05   6.3539300e+05   6.3240400e+05   5.4524100e+05   5.7497600e+05   4.9393500e+05   4.7246300e+05   3.3761600e+05   4.5632200e+05   3.8347500e+05   4.3071800e+05   6.9076700e+05   7.4109300e+05   3.7047300e+05   3.4849000e+05   3.6965400e+05   4.0235900e+05   4.0317000e+05   4.7508600e+05   2.8422200e+05   2.9581300e+05   4.2769200e+05   4.3140300e+05   2.6531700e+05   2.5401400e+05   6.0126400e+05   6.3688800e+05   4.1411800e+05   3.8994100e+05   6.7272900e+05   7.2150700e+05   3.6329300e+05   4.0179600e+05   5.4716200e+05   5.6331100e+05
   4.2896800e+05   3.8679100e+05   3.9796900e+05   4.6931100e+05   1.8162900e+05   1.5810200e+05   4.6212600e+05   6.1063500e+05   1.4343500e+05   1.8255500e+05   1.5525800e+05   1.9249300e+05   3.2730500e+05   2.9520300e+05   2.8814200e+05   2.6636100e+05   1.8202200e+05   2.4231100e+05   2.5261900e+05   2.8867100e+05   0.0000000e+00   9.3189000e+04   3.6094700e+05   3.1775600e+05   1.7660800e+05   1.8331400e+05   1.2761000e+05   1.2418400e+05   2.2485500e+05   2.4983800e+05   2.8373100e+05   2.4263700e+05   3.0214700e+05   3.0216600e+05   1.0979700e+05   1.0116700e+05   1.9424600e+05   2.0709500e+05   1.7123800e+05   1.9260200e+05   7.5980000e+04   7.5692000e+04   3.2915600e+05   3.4172200e+05   2.7764900e+05   3.4058200e+05   2.5487800e+05   3.2432300e+05   2.3993100e+05   2.1354700e+05   3.7531700e+05   1.7372900e+05   1.3276900e+05   1.1797500e+05   2.7780900e+05   3.3867800e+05   4.2889100e+05   4.2427200e+05   3.1853400e+05   3.5337300e+05   3.1462600e+05   2.8132300e+05   1.3400800e+05   2.6302500e+05   2.0161600e+05   2.5881400e+05   4.6714900e+05   5.3447000e+05   1.4890600e+05   1.5040400e+05   1.2557700e+05   1.7017200e+05   2.0860600e+05   2.6198200e+05   8.4783000e+04   9.2653000e+04   2.3158300e+05   2.3014200e+05   6.6968000e+04   6.6816000e+04   4.0871500e+05   4.4356800e+05   2.0398000e+05   1.9550100e+05   4.7201700e+05   4.9924100e+05   1.3094600e+05   1.9092300e+05   3.2053200e+05   3.5758300e+05
   4.1040000e+05   3.5824300e+05   3.9750300e+05   4.6228500e+05   1.8246100e+05   1.6093600e+05   4.6283100e+05   6.3886000e+05   1.4691700e+05   1.8394000e+05   1.5810100e+05   1.8624600e+05   3.2237900e+05   3.0470800e+05   3.0810100e+05   2.2845400e+05   1.7257900e+05   2.3776800e+05   2.5303100e+05   2.9039100e+05   9.3189000e+04   0.0000000e+00   3.3611900e+05   3.1743800e+05   1.5782800e+05   1.7656700e+05   1.2717900e+05   1.1737500e+05   2.6935500e+05   2.6758000e+05   2.8837000e+05   2.5296600e+05   3.2873900e+05   3.1082500e+05   1.1128800e+05   1.0812000e+05   1.7894300e+05   2.0668300e+05   1.7674000e+05   1.8884700e+05   8.6313000e+04   7.9356000e+04   3.4955100e+05   3.5299500e+05   2.9714000e+05   3.7384100e+05   2.6446300e+05   3.0979100e+05   2.5688400e+05   2.1799500e+05   3.8169100e+05   1.8348300e+05   1.3394100e+05   1.1867900e+05   2.8524600e+05   3.4595900e+05   4.3416500e+05   4.3938300e+05   3.1393700e+05   3.3550500e+05   3.4317900e+05   2.9261700e+05   1.4176500e+05   2.8124300e+05   2.0162000e+05   2.5936000e+05   4.9887900e+05   5.3326100e+05   1.6361800e+05   1.6892000e+05   1.3988200e+05   1.6857200e+05   2.0957900e+05   2.5975600e+05   8.3646000e+04   9.7561000e+04   2.2610400e+05   2.1272500e+05   7.8322000e+04   5.8097000e+04   4.2938900e+05   4.2805100e+05   2.3126000e+05   2.1463400e+05   4.8925100e+05   5.3092600e+05   1.3457100e+05   1.9790400e+05   3.0033900e+05   3.5985600e+05
   6.6787900e+05   6.0686000e+05   6.3685400e+05   6.9419400e+05   4.1960000e+05   4.2591800e+05   7.0962700e+05   8.2506200e+05   3.8232000e+05   4.3708200e+05   4.2163700e+05   4.4977700e+05   5.4842500e+05   5.3986900e+05   5.2601900e+05   4.6421000e+05   4.0699900e+05   4.7505700e+05   4.9430700e+05   5.4425600e+05   3.6094700e+05   3.3611900e+05   0.0000000e+00   5.3733800e+05   4.2118300e+05   4.5280300e+05   3.8883600e+05   3.7437000e+05   5.1857100e+05   5.1046000e+05   5.7867800e+05   5.3606600e+05   6.1166600e+05   5.6955000e+05   4.0863900e+05   4.0224900e+05   4.6831600e+05   4.9914900e+05   4.7442500e+05   4.8330600e+05   3.7336000e+05   3.8902300e+05   6.4420900e+05   6.6600900e+05   5.6791000e+05   6.6337600e+05   5.7191600e+05   5.8852400e+05   5.7348200e+05   5.2021000e+05   6.4698200e+05   4.9538500e+05   4.2661700e+05   4.1102800e+05   5.7866700e+05   6.2160700e+05   7.1320100e+05   7.1785100e+05   6.0853400e+05   6.4402800e+05   6.2150300e+05   5.7239200e+05   4.1927700e+05   5.5316800e+05   5.0022200e+05   5.5323100e+05   7.5551100e+05   8.3095700e+05   4.5182600e+05   4.3576700e+05   3.9200000e+05   4.5591300e+05   4.8126100e+05   5.8196500e+05   3.8098800e+05   3.6351900e+05   4.9746300e+05   4.9112200e+05   3.4638200e+05   3.1528600e+05   6.8561100e+05   6.8892700e+05   4.8069300e+05   4.4769700e+05   7.4454400e+05   7.7385200e+05   3.9757900e+05   4.4041600e+05   5.5610900e+05   6.3283500e+05
   6.7143200e+05   5.9616500e+05   5.8197600e+05   6.8607800e+05   3.9227200e+05   3.9232900e+05   6.6758600e+05   8.3398800e+05   3.4425600e+05   4.2999100e+05   3.8600500e+05   4.0282100e+05   5.3579100e+05   5.1035100e+05   5.0171500e+05   4.2027400e+05   3.7215400e+05   4.4645500e+05   4.7402200e+05   5.0538300e+05   3.1775600e+05   3.1743800e+05   5.3733800e+05   0.0000000e+00   3.8545900e+05   4.1667000e+05   3.5914400e+05   3.5328000e+05   4.4358600e+05   4.6517700e+05   5.1604800e+05   4.5454600e+05   5.2636900e+05   5.2580500e+05   3.5082100e+05   3.2826600e+05   4.2398000e+05   4.3055100e+05   4.1835100e+05   4.2543800e+05   3.2064500e+05   3.4557000e+05   6.1585900e+05   5.6712100e+05   5.4816000e+05   6.1224300e+05   5.2124200e+05   5.4306800e+05   5.2108800e+05   4.6074700e+05   5.8888100e+05   4.6506300e+05   3.4218000e+05   3.5640600e+05   5.2169100e+05   5.4890900e+05   6.6046400e+05   6.5630900e+05   5.3064500e+05   5.5431300e+05   5.6539200e+05   5.2173500e+05   3.7203300e+05   5.0247400e+05   4.3262200e+05   4.7304800e+05   7.1614900e+05   8.0473100e+05   3.8892700e+05   3.8574200e+05   3.8781800e+05   4.2139400e+05   4.2975400e+05   4.9635300e+05   3.1725000e+05   3.2556600e+05   4.4554100e+05   4.7028200e+05   2.7647400e+05   2.7260100e+05   6.4472700e+05   6.7715300e+05   4.3029000e+05   4.2036300e+05   6.9408300e+05   7.2579100e+05   3.8534500e+05   4.4113600e+05   5.2619500e+05   6.0628200e+05
   5.2739300e+05   4.5077300e+05   4.5362700e+05   5.4324200e+05   2.3384200e+05   2.4718800e+05   5.3011200e+05   6.6254400e+05   2.1175100e+05   2.6857600e+05   2.3847000e+05   2.6149600e+05   3.8283000e+05   3.4841700e+05   3.5719200e+05   2.8453600e+05   2.3702300e+05   3.0505400e+05   3.3365900e+05   3.4915800e+05   1.7660800e+05   1.5782800e+05   4.2118300e+05   3.8545900e+05   0.0000000e+00   2.5157900e+05   2.0821000e+05   2.0437700e+05   3.0550000e+05   3.3763200e+05   3.6239400e+05   3.1181100e+05   3.9361600e+05   3.8885900e+05   1.8436700e+05   1.7565500e+05   2.5989200e+05   2.7306600e+05   2.9675100e+05   2.5644300e+05   1.5230900e+05   1.4583400e+05   4.3181200e+05   4.0063500e+05   3.7197700e+05   4.4114900e+05   3.4357100e+05   3.7685400e+05   3.1643000e+05   2.7524000e+05   4.2676600e+05   2.8836400e+05   1.8032500e+05   2.0699800e+05   3.7991300e+05   4.0856900e+05   5.2230200e+05   5.0654000e+05   4.1967900e+05   3.8178000e+05   3.7181200e+05   3.6481800e+05   2.2851200e+05   3.5899800e+05   2.5567700e+05   3.1188700e+05   5.3307700e+05   6.4986400e+05   2.5540700e+05   2.2404700e+05   2.1712800e+05   2.4088000e+05   2.3748300e+05   3.3290300e+05   1.6651000e+05   1.6329400e+05   2.9723900e+05   3.1257000e+05   1.2871400e+05   1.4189900e+05   4.7726100e+05   4.9077800e+05   2.8142900e+05   2.7387200e+05   5.6201400e+05   5.5262200e+05   1.8383200e+05   2.5759600e+05   3.6655300e+05   4.2038600e+05
   5.3099500e+05   4.8058400e+05   5.2897200e+05   5.8230000e+05   2.5908900e+05   2.5161000e+05   5.5096800e+05   7.0537400e+05   2.4568600e+05   2.5987500e+05   2.5219300e+05   2.7387100e+05   4.1610300e+05   4.0303000e+05   3.9333500e+05   3.1218800e+05   2.6236200e+05   3.0093900e+05   3.5674500e+05   3.5135100e+05   1.8331400e+05   1.7656700e+05   4.5280300e+05   4.1667000e+05   2.5157900e+05   0.0000000e+00   2.3150600e+05   2.1724100e+05   3.4484500e+05   3.4998300e+05   3.8349300e+05   3.4204400e+05   4.0920600e+05   3.7617300e+05   2.2233900e+05   1.8528900e+05   2.9326700e+05   2.9571300e+05   2.9749900e+05   2.9701600e+05   1.9266700e+05   1.5391400e+05   4.4107100e+05   4.4089500e+05   3.8870300e+05   4.8977200e+05   3.5485300e+05   4.3633900e+05   3.7661400e+05   3.0639300e+05   4.8265100e+05   3.0410600e+05   2.5252600e+05   2.2007700e+05   3.9184100e+05   4.0603400e+05   4.9773800e+05   5.3649500e+05   4.4622800e+05   4.0251200e+05   4.2587500e+05   3.8584900e+05   2.3186200e+05   3.5014000e+05   2.8576200e+05   3.2755600e+05   5.6442100e+05   6.4399000e+05   2.6813400e+05   2.3231400e+05   2.3161000e+05   2.6644700e+05   3.0040100e+05   3.5304000e+05   1.8237200e+05   1.8331600e+05   3.2480800e+05   3.5163900e+05   1.7223600e+05   1.6182600e+05   4.9962200e+05   4.8752400e+05   2.8408200e+05   2.7973400e+05   5.6299000e+05   5.6986100e+05   2.4983600e+05   3.0005800e+05   3.9873100e+05   4.1478100e+05
   5.4546300e+05   4.6903800e+05   4.8357300e+05   5.2307000e+05   2.7070100e+05   2.4890100e+05   5.3730500e+05   6.3092700e+05   2.1897800e+05   2.2863600e+05   1.9737100e+05   2.2414300e+05   3.8058000e+05   3.4288100e+05   3.4987400e+05   3.0677700e+05   2.1959700e+05   2.8065300e+05   3.4108100e+05   3.4864500e+05   1.2761000e+05   1.2717900e+05   3.8883600e+05   3.5914400e+05   2.0821000e+05   2.3150600e+05   0.0000000e+00   1.6728400e+05   2.9682300e+05   3.1276800e+05   3.4311300e+05   3.0146800e+05   3.7300100e+05   3.5624100e+05   1.6795100e+05   1.4538900e+05   2.4593200e+05   2.5399100e+05   2.4175000e+05   2.4930500e+05   1.4246000e+05   1.4834600e+05   3.8550100e+05   3.9587100e+05   3.5953900e+05   3.9844300e+05   3.2378100e+05   3.7182500e+05   3.4634800e+05   2.9484700e+05   4.3287100e+05   2.5761200e+05   2.0478500e+05   2.0552600e+05   3.8211500e+05   4.0024500e+05   4.8517100e+05   4.9698700e+05   4.2428700e+05   4.2331700e+05   3.9781600e+05   3.4336200e+05   2.3403300e+05   3.7990000e+05   2.6575600e+05   2.8686800e+05   5.6095500e+05   6.0472200e+05   2.4659000e+05   2.7643700e+05   2.0100900e+05   2.2954000e+05   2.5634700e+05   3.1963000e+05   1.5989200e+05   1.9186300e+05   2.6683800e+05   2.9557700e+05   1.0462500e+05   9.5567000e+04   4.7632400e+05   5.0333100e+05   2.5688500e+05   2.6222400e+05   5.5812600e+05   5.5252200e+05   2.1003800e+05   2.7895500e+05   4.1894200e+05   4.2103800e+05
   4.8363600e+05   4.5715900e+05   4.5072500e+05   4.9639800e+05   2.3256600e+05   2.3356300e+05   5.2769900e+05   6.1979200e+05   2.1468900e+05   2.3661900e+05   1.9737400e+05   2.2939500e+05   3.6740400e+05   3.3889100e+05   3.5740100e+05   2.7234000e+05   2.2041500e+05   2.8157500e+05   3.2307200e+05   3.4952900e+05   1.2418400e+05   1.1737500e+05   3.7437000e+05   3.5328000e+05   2.0437700e+05   2.1724100e+05   1.6728400e+05   0.0000000e+00   2.9421500e+05   3.2057800e+05   3.3756800e+05   2.8176800e+05   3.5672200e+05   3.7480400e+05   1.7193700e+05   1.1738500e+05   2.0999400e+05   2.3285700e+05   2.5515800e+05   2.3208000e+05   1.3988600e+05   1.2138300e+05   3.7442700e+05   3.8485600e+05   3.7867500e+05   4.2421300e+05   3.3344100e+05   3.1045700e+05   3.1126600e+05   2.9040600e+05   4.0094000e+05   2.7343200e+05   1.5999100e+05   1.6284600e+05   3.1412600e+05   3.7196500e+05   4.7403300e+05   4.4092400e+05   3.7064200e+05   4.2084400e+05   3.5663500e+05   3.2777900e+05   2.0554900e+05   3.3142800e+05   2.4857800e+05   2.8107900e+05   5.6449800e+05   5.5581900e+05   2.1678700e+05   2.1740000e+05   2.0700600e+05   2.5439700e+05   2.5618900e+05   3.0907600e+05   1.4819700e+05   1.5115500e+05   2.8355900e+05   3.0268100e+05   1.4132200e+05   1.1564500e+05   4.5992900e+05   4.5568900e+05   2.9867000e+05   2.5642600e+05   5.2688100e+05   5.1356800e+05   1.7627000e+05   2.6646600e+05   4.0596600e+05   4.1153500e+05
   5.7694700e+05   5.8836800e+05   5.6478300e+05   6.1269900e+05   3.0685700e+05   3.3939700e+05   6.4693900e+05   7.1874400e+05   3.1930200e+05   3.6405200e+05   2.8917600e+05   3.2549400e+05   5.0008800e+05   4.1655700e+05   4.5770900e+05   3.9237500e+05   3.1843600e+05   3.7610100e+05   4.3472800e+05   4.4433700e+05   2.2485500e+05   2.6935500e+05   5.1857100e+05   4.4358600e+05   3.0550000e+05   3.4484500e+05   2.9682300e+05   2.9421500e+05   0.0000000e+00   4.0776700e+05   4.9113600e+05   4.1315200e+05   4.7626000e+05   4.6091300e+05   2.8236700e+05   2.3657000e+05   3.5200900e+05   3.9223900e+05   3.7338300e+05   3.4201100e+05   2.3152600e+05   2.4298100e+05   5.3371500e+05   5.1512000e+05   4.2275900e+05   5.3384300e+05   4.2691800e+05   4.6732900e+05   3.9884300e+05   3.3443200e+05   5.0485000e+05   3.8323500e+05   2.7022100e+05   2.7045400e+05   4.4881600e+05   4.8159300e+05   5.8547900e+05   5.6651800e+05   4.8624600e+05   5.3828000e+05   4.9206600e+05   4.3690400e+05   3.1241100e+05   4.3011700e+05   3.6456600e+05   4.0568400e+05   6.7236000e+05   6.7909200e+05   3.1858400e+05   3.1590400e+05   2.7952200e+05   3.1761700e+05   3.4100100e+05   4.1382700e+05   2.5066800e+05   2.4698300e+05   3.6679800e+05   4.1932300e+05   2.3903600e+05   2.3147500e+05   5.5257400e+05   5.7893800e+05   3.6568000e+05   3.6358400e+05   6.5607300e+05   6.3861800e+05   2.8226100e+05   3.4340200e+05   4.8195300e+05   4.9973400e+05
   6.0083100e+05   5.3481900e+05   5.3895900e+05   6.5430500e+05   3.3215400e+05   3.4514200e+05   6.2557700e+05   7.6818900e+05   3.0963100e+05   3.4688100e+05   3.1464300e+05   3.5474300e+05   5.2699100e+05   4.5572600e+05   4.6646500e+05   4.0626400e+05   3.5702400e+05   4.0454300e+05   4.2848700e+05   4.5407900e+05   2.4983800e+05   2.6758000e+05   5.1046000e+05   4.6517700e+05   3.3763200e+05   3.4998300e+05   3.1276800e+05   3.2057800e+05   4.0776700e+05   0.0000000e+00   4.6707900e+05   4.1182600e+05   4.9664600e+05   4.8320600e+05   2.6845400e+05   2.6242000e+05   3.5362600e+05   3.9131700e+05   3.8264100e+05   3.6288000e+05   2.6990900e+05   2.5503400e+05   5.2052200e+05   5.3911900e+05   4.3723400e+05   5.4537300e+05   4.1871600e+05   4.8038400e+05   4.2863800e+05   3.6915800e+05   5.2109500e+05   3.8661600e+05   2.8369500e+05   2.7232700e+05   4.5332300e+05   4.6652700e+05   5.9146200e+05   5.7547400e+05   4.8358500e+05   5.2508200e+05   4.6956500e+05   4.3197500e+05   2.9966300e+05   4.3389700e+05   3.6114000e+05   4.1988100e+05   6.1821800e+05   6.7847000e+05   3.3442800e+05   3.4524200e+05   3.2831200e+05   3.5593900e+05   3.8497300e+05   4.3677900e+05   2.8066100e+05   2.7007700e+05   3.8941200e+05   4.1163800e+05   2.4103400e+05   2.2113700e+05   5.6129800e+05   5.3847200e+05   3.6074900e+05   3.7225100e+05   6.3148200e+05   6.6594800e+05   2.6078300e+05   3.5938500e+05   4.5131500e+05   5.0695900e+05
   6.2591400e+05   5.9147500e+05   6.0368400e+05   6.7297500e+05   3.6929900e+05   3.8744300e+05   6.8780600e+05   7.7820800e+05   3.3694200e+05   3.6856800e+05   3.7219400e+05   3.9696800e+05   5.4252200e+05   4.6770900e+05   4.9406800e+05   4.2190000e+05   3.8947700e+05   4.3183400e+05   4.6633100e+05   5.2075000e+05   2.8373100e+05   2.8837000e+05   5.7867800e+05   5.1604800e+05   3.6239400e+05   3.8349300e+05   3.4311300e+05   3.3756800e+05   4.9113600e+05   4.6707900e+05   0.0000000e+00   4.7907600e+05   5.1137800e+05   5.2698400e+05   3.4877700e+05   3.2903800e+05   3.9643000e+05   4.1905400e+05   4.0620100e+05   3.9454200e+05   2.9384700e+05   2.7752300e+05   5.3316400e+05   5.5366000e+05   4.7250600e+05   5.5638400e+05   4.6708900e+05   5.6038800e+05   5.0980300e+05   4.0740200e+05   5.8305600e+05   4.1151300e+05   3.4255100e+05   3.2027400e+05   4.8880500e+05   5.3697600e+05   6.2076500e+05   6.4565800e+05   5.3345700e+05   5.6827800e+05   5.3755400e+05   4.9764500e+05   3.4684700e+05   4.4450400e+05   3.8379400e+05   4.5099400e+05   6.7895000e+05   7.3464700e+05   3.5350300e+05   3.4414800e+05   3.3695900e+05   4.0570700e+05   4.1947500e+05   4.5953600e+05   2.8992000e+05   3.1034700e+05   4.0536100e+05   4.1479100e+05   2.6955400e+05   2.4657500e+05   6.0259900e+05   6.2097500e+05   4.0803600e+05   4.1704600e+05   6.5886900e+05   7.1031700e+05   3.2229700e+05   4.0913500e+05   4.8187400e+05   5.3761000e+05
   6.2393600e+05   5.4992200e+05   5.4504600e+05   6.1293100e+05   3.3742100e+05   3.5147600e+05   6.6666000e+05   7.6772400e+05   3.1224100e+05   3.3877900e+05   3.2393700e+05   3.3463300e+05   5.0916700e+05   4.5704300e+05   4.8755100e+05   3.7736000e+05   3.1470000e+05   3.7337900e+05   4.2596500e+05   4.5901300e+05   2.4263700e+05   2.5296600e+05   5.3606600e+05   4.5454600e+05   3.1181100e+05   3.4204400e+05   3.0146800e+05   2.8176800e+05   4.1315200e+05   4.1182600e+05   4.7907600e+05   0.0000000e+00   4.7850200e+05   4.8552600e+05   2.9341700e+05   2.7043900e+05   3.4668200e+05   3.7756400e+05   3.5252500e+05   3.4033100e+05   2.5000800e+05   2.3063700e+05   5.2664100e+05   4.9878800e+05   4.1451300e+05   5.2761000e+05   3.9132300e+05   4.8627500e+05   4.2591500e+05   3.8171700e+05   5.0855300e+05   3.5819000e+05   2.7111600e+05   2.7532000e+05   4.4004100e+05   4.9672400e+05   6.1968400e+05   6.0385300e+05   5.0895200e+05   5.1256500e+05   4.9516500e+05   4.4526800e+05   3.1877700e+05   4.4403300e+05   3.6521300e+05   3.8680500e+05   6.3427300e+05   6.9234300e+05   2.8810700e+05   3.2602500e+05   3.1734000e+05   3.2612200e+05   3.3140200e+05   4.2208800e+05   2.2673300e+05   2.4517700e+05   3.7047700e+05   4.0183700e+05   2.3196200e+05   2.0896000e+05   5.4261400e+05   5.4837000e+05   3.6085800e+05   3.7587200e+05   6.5534800e+05   6.6490900e+05   2.6261700e+05   3.6164400e+05   4.6463800e+05   5.4166800e+05
   6.7047200e+05   6.1198400e+05   6.3113100e+05   6.7093400e+05   3.8379500e+05   4.0019800e+05   7.1126800e+05   8.3648000e+05   3.6944800e+05   3.7135000e+05   3.8502000e+05   4.5099100e+05   5.4100000e+05   4.8088700e+05   5.0389000e+05   4.5750700e+05   3.9817500e+05   4.2616300e+05   4.7314600e+05   5.3934400e+05   3.0214700e+05   3.2873900e+05   6.1166600e+05   5.2636900e+05   3.9361600e+05   4.0920600e+05   3.7300100e+05   3.5672200e+05   4.7626000e+05   4.9664600e+05   5.1137800e+05   4.7850200e+05   0.0000000e+00   5.5356800e+05   3.8186800e+05   3.5949200e+05   4.0216700e+05   4.3744900e+05   4.0626600e+05   4.2167800e+05   3.3978800e+05   3.5492700e+05   5.8132600e+05   5.8058200e+05   5.2347400e+05   6.3288500e+05   4.6058500e+05   5.3335700e+05   4.6056100e+05   4.5264500e+05   6.2055300e+05   3.9762900e+05   3.1714600e+05   3.5227800e+05   5.2686000e+05   5.7134600e+05   6.8060100e+05   6.5318100e+05   5.6430200e+05   6.1439300e+05   5.6458600e+05   5.0917700e+05   3.7183700e+05   5.2115900e+05   4.1330500e+05   4.5003300e+05   7.3825500e+05   7.7305000e+05   4.1468500e+05   4.2210200e+05   4.0169800e+05   4.1636300e+05   4.4731900e+05   4.9892600e+05   3.3530700e+05   3.6908300e+05   4.7147500e+05   4.7641500e+05   3.0790700e+05   3.0157400e+05   6.3844800e+05   6.6800400e+05   4.4383600e+05   4.0978900e+05   7.3311100e+05   7.4745700e+05   3.7030200e+05   4.0330700e+05   5.1151400e+05   5.9685500e+05
   6.5559400e+05   5.9990000e+05   6.1294600e+05   6.8995900e+05   4.0128400e+05   4.2705300e+05   7.2254300e+05   8.4447300e+05   4.1755800e+05   4.2232500e+05   4.1210100e+05   4.3487800e+05   5.2977500e+05   5.0054300e+05   5.2764500e+05   4.6622800e+05   4.0207200e+05   4.4486300e+05   4.7966400e+05   4.9543100e+05   3.0216600e+05   3.1082500e+05   5.6955000e+05   5.2580500e+05   3.8885900e+05   3.7617300e+05   3.5624100e+05   3.7480400e+05   4.6091300e+05   4.8320600e+05   5.2698400e+05   4.8552600e+05   5.5356800e+05   0.0000000e+00   3.3062200e+05   3.1259400e+05   4.1823100e+05   4.4203100e+05   4.4654200e+05   4.1618500e+05   3.1938100e+05   3.0371000e+05   5.4812000e+05   5.6384700e+05   5.4035800e+05   6.2072200e+05   4.9152200e+05   5.0095300e+05   4.7846100e+05   4.5999900e+05   5.7860700e+05   4.1277500e+05   3.1638400e+05   3.5972200e+05   5.0505200e+05   5.7106400e+05   6.5144200e+05   6.7114800e+05   5.6295700e+05   5.8711900e+05   5.6815600e+05   5.2570400e+05   3.7631400e+05   4.6920300e+05   4.3134400e+05   4.9815900e+05   7.3650300e+05   7.7306400e+05   4.1131100e+05   4.0860400e+05   3.9611400e+05   4.2405600e+05   4.4399700e+05   4.7025800e+05   3.3664200e+05   3.5106900e+05   4.4063100e+05   5.1511500e+05   3.1863800e+05   2.8321700e+05   6.2461800e+05   6.7835200e+05   4.7398800e+05   4.1760400e+05   7.2137600e+05   7.4539000e+05   3.4715600e+05   4.0002300e+05   5.3809500e+05   5.8399800e+05
   4.8716300e+05   4.3189300e+05   4.5566700e+05   5.0183300e+05   2.0904500e+05   1.8588800e+05   5.0834500e+05   6.2824100e+05   1.7721900e+05   2.1534800e+05   1.9093300e+05   2.3059300e+05   3.2669100e+05   3.1498200e+05   3.1737000e+05   2.5875400e+05   2.0963100e+05   2.5242000e+05   2.9279900e+05   3.2702100e+05   1.0979700e+05   1.1128800e+05   4.0863900e+05   3.5082100e+05   1.8436700e+05   2.2233900e+05   1.6795100e+05   1.7193700e+05   2.8236700e+05   2.6845400e+05   3.4877700e+05   2.9341700e+05   3.8186800e+05   3.3062200e+05   0.0000000e+00   1.3128300e+05   1.9640300e+05   2.3435400e+05   2.0932100e+05   2.1367700e+05   1.1819800e+05   1.0950300e+05   3.9140900e+05   3.7694400e+05   3.2569600e+05   3.7106700e+05   2.9664800e+05   3.0809400e+05   2.9492900e+05   2.4461100e+05   3.8255500e+05   2.4537900e+05   1.6335200e+05   1.6813200e+05   3.3709100e+05   3.7286800e+05   5.0328500e+05   4.5802100e+05   3.5060300e+05   3.5920400e+05   3.3056200e+05   3.0413400e+05   1.7596200e+05   3.0540600e+05   2.0456800e+05   2.9716200e+05   5.3390500e+05   5.6223400e+05   1.8922800e+05   2.0552900e+05   1.7658700e+05   2.0177800e+05   2.1907400e+05   2.5593000e+05   1.2349100e+05   1.4423200e+05   2.5261300e+05   2.9408000e+05   1.1576900e+05   1.0007400e+05   4.4354600e+05   4.5383400e+05   2.6201000e+05   2.0709100e+05   5.2889000e+05   5.4909900e+05   1.3944700e+05   2.1393000e+05   3.3618500e+05   4.1453000e+05
   4.3435600e+05   4.1044100e+05   4.0676600e+05   4.7938100e+05   1.8945700e+05   1.8919600e+05   4.7858300e+05   6.1804300e+05   1.6886700e+05   2.0199100e+05   1.7893300e+05   2.1334600e+05   3.2145200e+05   3.0939300e+05   3.1697300e+05   2.4812100e+05   1.9007800e+05   2.4790900e+05   3.0298400e+05   3.0526400e+05   1.0116700e+05   1.0812000e+05   4.0224900e+05   3.2826600e+05   1.7565500e+05   1.8528900e+05   1.4538900e+05   1.1738500e+05   2.3657000e+05   2.6242000e+05   3.2903800e+05   2.7043900e+05   3.5949200e+05   3.1259400e+05   1.3128300e+05   0.0000000e+00   1.8613400e+05   2.0383200e+05   1.8637900e+05   1.9150600e+05   9.0347000e+04   9.0380000e+04   3.6309300e+05   3.5650200e+05   3.1826000e+05   3.7423900e+05   2.8237900e+05   3.0610900e+05   2.7003700e+05   2.0975300e+05   3.6161000e+05   2.3967600e+05   1.7116400e+05   1.3933300e+05   3.2281900e+05   3.1999300e+05   4.5922200e+05   4.4519100e+05   3.2260800e+05   3.5810400e+05   3.2171300e+05   2.8571400e+05   1.4829700e+05   2.6547700e+05   1.7604700e+05   2.7700500e+05   5.0364200e+05   5.6781000e+05   1.8036400e+05   1.7583600e+05   1.5533600e+05   1.8804800e+05   2.0655200e+05   2.4747500e+05   1.0054500e+05   1.2598100e+05   2.2324800e+05   2.6083500e+05   8.3983000e+04   6.8966000e+04   4.4430300e+05   4.5656300e+05   2.4523000e+05   2.1011800e+05   4.9489800e+05   4.9531700e+05   1.3535800e+05   1.9929700e+05   3.4007400e+05   3.8754100e+05
   5.5881700e+05   5.2188800e+05   5.0491400e+05   5.9421700e+05   2.9920700e+05   2.6777300e+05   5.8418500e+05   7.4559800e+05   2.7979300e+05   3.0507100e+05   2.7925500e+05   3.2536300e+05   4.4925300e+05   4.0220800e+05   4.2859900e+05   3.4281700e+05   2.8973000e+05   3.4726500e+05   3.8720300e+05   4.0487500e+05   1.9424600e+05   1.7894300e+05   4.6831600e+05   4.2398000e+05   2.5989200e+05   2.9326700e+05   2.4593200e+05   2.0999400e+05   3.5200900e+05   3.5362600e+05   3.9643000e+05   3.4668200e+05   4.0216700e+05   4.1823100e+05   1.9640300e+05   1.8613400e+05   0.0000000e+00   3.0652300e+05   3.1051300e+05   2.9464000e+05   1.9623200e+05   1.7010300e+05   4.6646100e+05   4.5270600e+05   3.8059100e+05   4.3367600e+05   3.6779100e+05   4.1549700e+05   3.7153300e+05   3.1105500e+05   4.7415800e+05   3.3613300e+05   2.4250000e+05   2.2557700e+05   4.1919300e+05   4.1474300e+05   5.3326800e+05   5.4914800e+05   4.2506600e+05   4.4822800e+05   4.1522800e+05   3.6979300e+05   2.5448000e+05   3.6523800e+05   2.6691900e+05   3.5475700e+05   6.3173700e+05   6.3829900e+05   2.7145100e+05   2.9847400e+05   2.9048700e+05   3.0042000e+05   3.2365800e+05   3.9884500e+05   2.2154600e+05   2.5374000e+05   3.5728100e+05   3.9182400e+05   2.0911800e+05   2.1265800e+05   5.3807600e+05   5.5570800e+05   3.5231000e+05   3.2564700e+05   5.8873400e+05   5.8886000e+05   2.4395900e+05   3.0013500e+05   4.5649800e+05   4.6847300e+05
   5.3871600e+05   5.0632800e+05   5.3045200e+05   5.7276000e+05   2.8155800e+05   2.7458500e+05   5.8063200e+05   7.3218300e+05   2.4407300e+05   2.8848600e+05   2.9294000e+05   2.9201400e+05   4.4154500e+05   4.0536100e+05   4.3122000e+05   3.1781200e+05   3.0032200e+05   3.9101700e+05   3.9174400e+05   4.1544000e+05   2.0709500e+05   2.0668300e+05   4.9914900e+05   4.3055100e+05   2.7306600e+05   2.9571300e+05   2.5399100e+05   2.3285700e+05   3.9223900e+05   3.9131700e+05   4.1905400e+05   3.7756400e+05   4.3744900e+05   4.4203100e+05   2.3435400e+05   2.0383200e+05   3.0652300e+05   0.0000000e+00   3.2036600e+05   3.0575700e+05   1.9590800e+05   1.9214900e+05   4.8072100e+05   4.9118200e+05   4.3962900e+05   4.7414400e+05   3.8889700e+05   4.4700600e+05   4.0915600e+05   3.4659100e+05   5.1121500e+05   3.3781000e+05   2.5054800e+05   2.4763200e+05   4.5085800e+05   4.5387500e+05   5.4981100e+05   5.3432000e+05   4.5528200e+05   4.7928900e+05   4.3616900e+05   4.2015400e+05   2.9589400e+05   4.1390900e+05   3.2467400e+05   3.6361400e+05   6.4256700e+05   6.7941700e+05   2.6600800e+05   3.0655300e+05   2.7312600e+05   3.2036900e+05   3.1713800e+05   3.7896500e+05   2.2261400e+05   2.3457200e+05   3.5337300e+05   3.9038200e+05   2.1340500e+05   1.9447300e+05   5.3522100e+05   5.4825800e+05   3.4304500e+05   3.5138400e+05   6.2829600e+05   6.3753400e+05   2.8697400e+05   3.3043100e+05   4.6585900e+05   4.9185700e+05
   5.5667800e+05   4.6849200e+05   4.8005300e+05   5.7107200e+05   2.7593700e+05   2.7717800e+05   5.7541400e+05   7.2057700e+05   2.6857700e+05   2.7481100e+05   2.8571700e+05   2.7375700e+05   4.3185900e+05   3.8662500e+05   4.0979000e+05   3.1288200e+05   2.8710400e+05   3.4525200e+05   3.8749000e+05   3.7969600e+05   1.7123800e+05   1.7674000e+05   4.7442500e+05   4.1835100e+05   2.9675100e+05   2.9749900e+05   2.4175000e+05   2.5515800e+05   3.7338300e+05   3.8264100e+05   4.0620100e+05   3.5252500e+05   4.0626600e+05   4.4654200e+05   2.0932100e+05   1.8637900e+05   3.1051300e+05   3.2036600e+05   0.0000000e+00   3.2109200e+05   2.0791200e+05   1.9102400e+05   4.8992800e+05   4.7002900e+05   3.8312200e+05   4.8831400e+05   3.5451700e+05   4.3604000e+05   4.1409100e+05   3.4798200e+05   5.3380400e+05   3.5846200e+05   2.6980800e+05   2.5384100e+05   4.2786100e+05   4.4554000e+05   5.5680200e+05   5.2755700e+05   4.5195400e+05   4.9090300e+05   4.7914000e+05   4.1344900e+05   2.6734700e+05   3.8502100e+05   2.8818100e+05   3.5839600e+05   6.1195000e+05   6.6045500e+05   2.6286500e+05   2.7340600e+05   2.5586400e+05   3.0774100e+05   3.1646700e+05   3.7532700e+05   2.0371700e+05   2.1639100e+05   3.1578900e+05   3.4682200e+05   2.0826300e+05   1.8382600e+05   5.1336600e+05   5.2433900e+05   3.3389300e+05   3.0349000e+05   6.1029900e+05   6.3049200e+05   2.3546600e+05   2.6400700e+05   3.9467100e+05   4.6909700e+05
   5.7289800e+05   4.8806400e+05   4.7065700e+05   5.8658300e+05   2.9200300e+05   2.8384700e+05   5.7563500e+05   7.2579300e+05   2.6860700e+05   2.9198300e+05   2.5390400e+05   2.5614000e+05   4.3271400e+05   4.0788400e+05   4.0419600e+05   3.3829800e+05   2.8529000e+05   3.1491700e+05   3.6888500e+05   3.8723900e+05   1.9260200e+05   1.8884700e+05   4.8330600e+05   4.2543800e+05   2.5644300e+05   2.9701600e+05   2.4930500e+05   2.3208000e+05   3.4201100e+05   3.6288000e+05   3.9454200e+05   3.4033100e+05   4.2167800e+05   4.1618500e+05   2.1367700e+05   1.9150600e+05   2.9464000e+05   3.0575700e+05   3.2109200e+05   0.0000000e+00   1.9524600e+05   1.9364100e+05   4.4964800e+05   4.4653200e+05   3.8323500e+05   4.7631000e+05   3.4679400e+05   4.3131300e+05   3.7624000e+05   3.2175200e+05   4.8754400e+05   2.9985300e+05   2.0270900e+05   2.4046200e+05   4.0319800e+05   4.2323500e+05   5.5306500e+05   5.0162100e+05   4.1608000e+05   4.7747000e+05   4.0800800e+05   3.6888300e+05   2.4595600e+05   3.8993100e+05   2.6763000e+05   3.1797600e+05   5.8123900e+05   6.4846600e+05   2.5655000e+05   2.8849200e+05   2.7084800e+05   2.9673700e+05   3.0111300e+05   3.4152300e+05   1.8631200e+05   2.0402100e+05   2.9279600e+05   3.7760200e+05   1.9253500e+05   2.0044600e+05   5.0972400e+05   4.9870600e+05   3.3682600e+05   3.1109100e+05   5.9189600e+05   5.8062200e+05   2.5396900e+05   2.8972200e+05   4.2643900e+05   4.5116600e+05
   4.7371500e+05   3.9835800e+05   3.8140500e+05   4.6078900e+05   1.8150800e+05   1.7044300e+05   4.5849700e+05   6.1881200e+05   1.6320300e+05   1.8237400e+05   1.7562300e+05   1.9999100e+05   3.3418200e+05   3.0718700e+05   3.0587100e+05   2.2691300e+05   1.8961700e+05   2.3323300e+05   2.8554800e+05   2.9963500e+05   7.5980000e+04   8.6313000e+04   3.7336000e+05   3.2064500e+05   1.5230900e+05   1.9266700e+05   1.4246000e+05   1.3988600e+05   2.3152600e+05   2.6990900e+05   2.9384700e+05   2.5000800e+05   3.3978800e+05   3.1938100e+05   1.1819800e+05   9.0347000e+04   1.9623200e+05   1.9590800e+05   2.0791200e+05   1.9524600e+05   0.0000000e+00   8.4832000e+04   3.5488500e+05   3.4258600e+05   2.7056500e+05   3.6688300e+05   2.6148800e+05   3.1202900e+05   2.6191800e+05   1.9880200e+05   3.5898600e+05   2.0783100e+05   1.2662000e+05   1.4754700e+05   3.0336400e+05   3.1555800e+05   4.2900400e+05   4.2601400e+05   3.4481200e+05   3.7603300e+05   3.2800400e+05   2.7872000e+05   1.6422000e+05   2.8756800e+05   1.5414500e+05   2.0684500e+05   5.1688000e+05   5.3677400e+05   1.4354200e+05   1.5828900e+05   1.5947900e+05   1.9656700e+05   2.0401800e+05   2.5579200e+05   8.5922000e+04   1.1255200e+05   2.0563700e+05   2.4392600e+05   8.6153000e+04   6.8085000e+04   4.1316400e+05   3.9865500e+05   2.1523600e+05   2.0795500e+05   4.9922100e+05   5.3267400e+05   1.3836200e+05   1.8169000e+05   3.1335000e+05   3.2445000e+05
   4.2027600e+05   3.8624700e+05   4.1366500e+05   4.7148100e+05   1.5396200e+05   1.7408100e+05   4.4074700e+05   6.0777500e+05   1.5301900e+05   1.6234900e+05   1.6570300e+05   1.8818000e+05   3.2262200e+05   2.8655500e+05   2.7827100e+05   2.2110000e+05   1.7225900e+05   2.5333200e+05   3.0027600e+05   2.9938000e+05   7.5692000e+04   7.9356000e+04   3.8902300e+05   3.4557000e+05   1.4583400e+05   1.5391400e+05   1.4834600e+05   1.2138300e+05   2.4298100e+05   2.5503400e+05   2.7752300e+05   2.3063700e+05   3.5492700e+05   3.0371000e+05   1.0950300e+05   9.0380000e+04   1.7010300e+05   1.9214900e+05   1.9102400e+05   1.9364100e+05   8.4832000e+04   0.0000000e+00   3.2265400e+05   3.5303800e+05   2.7504700e+05   3.9582000e+05   2.5815500e+05   2.9945500e+05   2.7654900e+05   1.9159500e+05   3.3925300e+05   2.0102200e+05   1.3392800e+05   1.3168300e+05   3.0199500e+05   3.1155800e+05   4.2487800e+05   4.2384100e+05   3.5097200e+05   3.8838400e+05   3.1658500e+05   2.8640500e+05   1.4874800e+05   3.0610000e+05   1.7754900e+05   2.3809300e+05   5.1712700e+05   5.6329900e+05   1.5458700e+05   1.7355600e+05   1.7579100e+05   1.8734600e+05   2.2056800e+05   2.4903200e+05   1.0921300e+05   1.1344900e+05   2.2553500e+05   2.3854400e+05   7.0607000e+04   7.7775000e+04   4.1258800e+05   4.1516100e+05   2.2420000e+05   2.3203700e+05   4.6564700e+05   5.2850500e+05   1.2507500e+05   1.7984100e+05   3.0035400e+05   3.3005800e+05
   7.5652900e+05   7.2210400e+05   7.3307100e+05   7.3917000e+05   4.5078200e+05   4.8096500e+05   7.4435500e+05   9.1319200e+05   4.6272400e+05   4.6418800e+05   4.6599900e+05   4.6669700e+05   5.9293100e+05   5.4627500e+05   5.7729300e+05   4.9783200e+05   4.5104700e+05   5.1317800e+05   5.5305500e+05   5.6023100e+05   3.2915600e+05   3.4955100e+05   6.4420900e+05   6.1585900e+05   4.3181200e+05   4.4107100e+05   3.8550100e+05   3.7442700e+05   5.3371500e+05   5.2052200e+05   5.3316400e+05   5.2664100e+05   5.8132600e+05   5.4812000e+05   3.9140900e+05   3.6309300e+05   4.6646100e+05   4.8072100e+05   4.8992800e+05   4.4964800e+05   3.5488500e+05   3.2265400e+05   0.0000000e+00   6.2676900e+05   5.4668700e+05   6.0316500e+05   5.3175900e+05   6.0071200e+05   5.4587500e+05   4.8041700e+05   6.0559600e+05   5.0117500e+05   4.1580900e+05   3.8908800e+05   5.8703700e+05   5.4644600e+05   6.7779300e+05   6.9143300e+05   6.1289400e+05   6.1871800e+05   5.9178600e+05   5.3524500e+05   4.4920200e+05   5.4678100e+05   4.3179700e+05   5.1343300e+05   7.4791500e+05   7.8040500e+05   4.3972200e+05   4.3935600e+05   4.1515500e+05   4.5142200e+05   4.6381100e+05   4.9261100e+05   3.8236200e+05   4.1456600e+05   5.2743700e+05   5.5769700e+05   3.8342100e+05   3.7420300e+05   7.0059900e+05   7.0909000e+05   5.4020500e+05   4.9029300e+05   7.6063600e+05   8.2335000e+05   4.0699300e+05   4.6431800e+05   5.9253700e+05   6.5849300e+05
   6.9516400e+05   6.7907000e+05   6.6874300e+05   7.1211200e+05   4.5619300e+05   4.8215700e+05   7.4212800e+05   8.9082100e+05   4.2814800e+05   4.3894000e+05   4.5452000e+05   4.8812200e+05   6.2910900e+05   5.5718200e+05   5.6535700e+05   5.2037400e+05   4.5485900e+05   5.4002600e+05   5.2558800e+05   5.5088200e+05   3.4172200e+05   3.5299500e+05   6.6600900e+05   5.6712100e+05   4.0063500e+05   4.4089500e+05   3.9587100e+05   3.8485600e+05   5.1512000e+05   5.3911900e+05   5.5366000e+05   4.9878800e+05   5.8058200e+05   5.6384700e+05   3.7694400e+05   3.5650200e+05   4.5270600e+05   4.9118200e+05   4.7002900e+05   4.4653200e+05   3.4258600e+05   3.5303800e+05   6.2676900e+05   0.0000000e+00   5.7059400e+05   6.2945700e+05   5.2499400e+05   5.8394600e+05   5.3072100e+05   4.7745800e+05   6.0247200e+05   4.5857400e+05   4.3009400e+05   4.0247900e+05   5.6490100e+05   6.3017000e+05   7.3632800e+05   7.2455600e+05   6.1681900e+05   6.1906000e+05   6.4416500e+05   5.5390000e+05   4.5352900e+05   5.6058500e+05   4.3237800e+05   5.0819100e+05   7.8306900e+05   8.4074200e+05   4.3860500e+05   4.7534000e+05   4.4105200e+05   4.6511100e+05   4.5821800e+05   5.2949900e+05   3.5155700e+05   3.5744600e+05   4.8137300e+05   5.2994400e+05   3.6742400e+05   3.5876700e+05   7.2211700e+05   7.1447900e+05   5.0693300e+05   4.5397700e+05   7.2935100e+05   8.0229400e+05   4.1605500e+05   4.6336800e+05   6.0120800e+05   6.5372100e+05
   6.3430900e+05   5.9988400e+05   6.0835400e+05   6.4902700e+05   3.6812100e+05   3.6990500e+05   6.4490800e+05   8.2390700e+05   3.7331600e+05   3.9756300e+05   3.6279500e+05   3.9704400e+05   5.3810100e+05   4.8395000e+05   5.1610400e+05   4.3931500e+05   3.9109800e+05   4.1134100e+05   4.6283900e+05   5.1106600e+05   2.7764900e+05   2.9714000e+05   5.6791000e+05   5.4816000e+05   3.7197700e+05   3.8870300e+05   3.5953900e+05   3.7867500e+05   4.2275900e+05   4.3723400e+05   4.7250600e+05   4.1451300e+05   5.2347400e+05   5.4035800e+05   3.2569600e+05   3.1826000e+05   3.8059100e+05   4.3962900e+05   3.8312200e+05   3.8323500e+05   2.7056500e+05   2.7504700e+05   5.4668700e+05   5.7059400e+05   0.0000000e+00   5.5116300e+05   4.5217000e+05   5.1954000e+05   4.7256200e+05   4.0092900e+05   6.0175200e+05   4.2967800e+05   3.4717700e+05   3.3213800e+05   4.7481300e+05   5.4535600e+05   6.4581000e+05   6.5788300e+05   5.1248300e+05   5.6880600e+05   5.5986100e+05   4.9902300e+05   3.7772300e+05   4.6609900e+05   3.5224200e+05   4.2538200e+05   7.4216000e+05   7.4868300e+05   3.6389100e+05   4.0486600e+05   3.6210900e+05   3.9807700e+05   4.2572200e+05   4.5495900e+05   3.0338000e+05   3.2737600e+05   4.2636400e+05   4.5428200e+05   3.0354800e+05   2.8973900e+05   6.2564000e+05   6.3463400e+05   4.3146500e+05   3.9337000e+05   7.1475000e+05   7.0440900e+05   3.5050000e+05   4.0957700e+05   5.3687700e+05   5.6139300e+05
   7.3223400e+05   6.5172900e+05   6.6704200e+05   7.5528800e+05   4.4744900e+05   4.6793000e+05   7.3201100e+05   9.1480800e+05   4.4041200e+05   4.8297500e+05   4.7484700e+05   4.5936600e+05   5.7922000e+05   5.4867400e+05   6.0009100e+05   4.9358000e+05   4.8565400e+05   5.0976500e+05   5.2770700e+05   5.5972000e+05   3.4058200e+05   3.7384100e+05   6.6337600e+05   6.1224300e+05   4.4114900e+05   4.8977200e+05   3.9844300e+05   4.2421300e+05   5.3384300e+05   5.4537300e+05   5.5638400e+05   5.2761000e+05   6.3288500e+05   6.2072200e+05   3.7106700e+05   3.7423900e+05   4.3367600e+05   4.7414400e+05   4.8831400e+05   4.7631000e+05   3.6688300e+05   3.9582000e+05   6.0316500e+05   6.2945700e+05   5.5116300e+05   0.0000000e+00   5.2937900e+05   5.9505600e+05   5.6863000e+05   5.1155300e+05   6.7632800e+05   5.2055900e+05   4.2118900e+05   4.0446400e+05   5.6955300e+05   5.9005700e+05   6.9857900e+05   7.4094500e+05   6.1077800e+05   6.5501300e+05   6.0188700e+05   5.5616300e+05   4.1579100e+05   5.2303000e+05   4.3007100e+05   4.9150000e+05   7.9022100e+05   8.1252000e+05   4.2590500e+05   4.4283000e+05   4.3299800e+05   4.3847400e+05   4.5357000e+05   5.2092400e+05   3.6638600e+05   3.7475000e+05   5.0931300e+05   5.3908000e+05   3.7495100e+05   3.5040700e+05   7.1156500e+05   6.8696800e+05   4.8555900e+05   4.7521100e+05   7.9318800e+05   8.0693300e+05   3.9967700e+05   4.8906000e+05   6.0697300e+05   6.6702500e+05
   6.1408700e+05   5.4330200e+05   5.3588200e+05   6.3940800e+05   3.2944000e+05   3.6564100e+05   6.3369100e+05   7.8797400e+05   3.4636700e+05   3.6783900e+05   3.2549100e+05   3.6932400e+05   4.8381000e+05   4.6232000e+05   5.0547700e+05   3.9291300e+05   3.4635300e+05   3.9940800e+05   4.2995300e+05   4.6367300e+05   2.5487800e+05   2.6446300e+05   5.7191600e+05   5.2124200e+05   3.4357100e+05   3.5485300e+05   3.2378100e+05   3.3344100e+05   4.2691800e+05   4.1871600e+05   4.6708900e+05   3.9132300e+05   4.6058500e+05   4.9152200e+05   2.9664800e+05   2.8237900e+05   3.6779100e+05   3.8889700e+05   3.5451700e+05   3.4679400e+05   2.6148800e+05   2.5815500e+05   5.3175900e+05   5.2499400e+05   4.5217000e+05   5.2937900e+05   0.0000000e+00   4.8190300e+05   4.8103300e+05   4.1642700e+05   5.4041000e+05   4.0390300e+05   2.9915200e+05   2.7073000e+05   4.9266000e+05   4.9762200e+05   5.9907900e+05   6.3187000e+05   5.0278800e+05   5.4524700e+05   5.1089700e+05   4.3070600e+05   3.3439300e+05   4.4751900e+05   3.5526400e+05   4.0980500e+05   6.6497500e+05   6.7731400e+05   3.0205000e+05   3.3734900e+05   3.3096000e+05   3.7393600e+05   3.8487000e+05   4.2814200e+05   2.9742700e+05   2.9611800e+05   4.0590400e+05   4.2501000e+05   2.3467700e+05   2.1347000e+05   5.7925800e+05   5.6849700e+05   3.9127100e+05   4.1558100e+05   6.7463500e+05   7.2255100e+05   3.2886400e+05   3.8544400e+05   5.0543000e+05   5.6335500e+05
   6.1001700e+05   5.6713200e+05   6.1622800e+05   7.0443000e+05   4.0050300e+05   3.7889300e+05   6.7144800e+05   8.2344100e+05   3.7678800e+05   3.9497600e+05   3.8204600e+05   3.9649400e+05   5.0021700e+05   4.8601000e+05   5.0428300e+05   4.1312500e+05   4.0733200e+05   4.4940800e+05   4.7885600e+05   5.1649700e+05   3.2432300e+05   3.0979100e+05   5.8852400e+05   5.4306800e+05   3.7685400e+05   4.3633900e+05   3.7182500e+05   3.1045700e+05   4.6732900e+05   4.8038400e+05   5.6038800e+05   4.8627500e+05   5.3335700e+05   5.0095300e+05   3.0809400e+05   3.0610900e+05   4.1549700e+05   4.4700600e+05   4.3604000e+05   4.3131300e+05   3.1202900e+05   2.9945500e+05   6.0071200e+05   5.8394600e+05   5.1954000e+05   5.9505600e+05   4.8190300e+05   0.0000000e+00   5.4701400e+05   4.3231200e+05   5.7734800e+05   4.3354500e+05   3.3623300e+05   3.4952400e+05   5.2334100e+05   5.4191700e+05   6.6330600e+05   6.6711300e+05   5.7145500e+05   5.7573800e+05   5.7149000e+05   4.8504100e+05   3.6274900e+05   4.7674600e+05   3.8879900e+05   4.5397400e+05   7.0641200e+05   7.4513000e+05   3.9874600e+05   3.9131600e+05   4.0217300e+05   4.2808200e+05   4.4236500e+05   4.5671400e+05   3.1714200e+05   2.8952500e+05   4.2851100e+05   4.7063400e+05   2.6963000e+05   2.5901100e+05   6.1578400e+05   6.2247400e+05   4.4146200e+05   4.3144200e+05   6.8265900e+05   6.8395300e+05   3.1633400e+05   4.0413700e+05   5.2717200e+05   5.7763100e+05
   6.1950700e+05   5.3131100e+05   5.6232400e+05   6.4953000e+05   3.4686500e+05   3.5864300e+05   6.2296700e+05   7.8759500e+05   3.3960900e+05   3.5384000e+05   3.5226000e+05   3.5744800e+05   4.5501100e+05   4.6235000e+05   4.7822700e+05   3.8738700e+05   3.6514600e+05   4.0664200e+05   4.6338800e+05   4.6784000e+05   2.3993100e+05   2.5688400e+05   5.7348200e+05   5.2108800e+05   3.1643000e+05   3.7661400e+05   3.4634800e+05   3.1126600e+05   3.9884300e+05   4.2863800e+05   5.0980300e+05   4.2591500e+05   4.6056100e+05   4.7846100e+05   2.9492900e+05   2.7003700e+05   3.7153300e+05   4.0915600e+05   4.1409100e+05   3.7624000e+05   2.6191800e+05   2.7654900e+05   5.4587500e+05   5.3072100e+05   4.7256200e+05   5.6863000e+05   4.8103300e+05   5.4701400e+05   0.0000000e+00   4.2121000e+05   5.8504700e+05   3.9684900e+05   3.3697600e+05   3.1899300e+05   4.9700100e+05   4.8980900e+05   6.2866100e+05   6.4711000e+05   5.3593300e+05   5.3085900e+05   5.2346500e+05   4.5806200e+05   3.4746800e+05   4.7488900e+05   3.6584500e+05   4.3061600e+05   6.7967400e+05   7.1405800e+05   3.5014200e+05   3.4635700e+05   3.5110500e+05   3.4856900e+05   4.3049700e+05   4.1369000e+05   2.6085900e+05   2.9639100e+05   3.9331100e+05   4.3400700e+05   2.6721000e+05   2.6962100e+05   5.9502400e+05   5.8426600e+05   4.0717200e+05   4.1281100e+05   6.7899600e+05   7.0917500e+05   2.9946200e+05   3.7676000e+05   5.0669500e+05   5.5752700e+05
   5.7668500e+05   5.2547800e+05   5.4107000e+05   5.6513800e+05   3.1570400e+05   3.1896100e+05   5.6501800e+05   7.4979200e+05   2.8795800e+05   3.2374400e+05   2.8162200e+05   3.1130500e+05   4.4153200e+05   4.1568300e+05   4.3227600e+05   3.3627900e+05   2.9385700e+05   3.5162900e+05   4.1852700e+05   4.1947400e+05   2.1354700e+05   2.1799500e+05   5.2021000e+05   4.6074700e+05   2.7524000e+05   3.0639300e+05   2.9484700e+05   2.9040600e+05   3.3443200e+05   3.6915800e+05   4.0740200e+05   3.8171700e+05   4.5264500e+05   4.5999900e+05   2.4461100e+05   2.0975300e+05   3.1105500e+05   3.4659100e+05   3.4798200e+05   3.2175200e+05   1.9880200e+05   1.9159500e+05   4.8041700e+05   4.7745800e+05   4.0092900e+05   5.1155300e+05   4.1642700e+05   4.3231200e+05   4.2121000e+05   0.0000000e+00   4.9621300e+05   3.7331500e+05   2.8158400e+05   2.9490700e+05   4.4801100e+05   4.3175900e+05   5.5939800e+05   5.6107900e+05   4.9002800e+05   5.1944900e+05   4.7867100e+05   3.7320600e+05   2.8669800e+05   4.0654700e+05   3.4469000e+05   3.8408800e+05   6.2948300e+05   6.6862800e+05   3.0925900e+05   2.7882200e+05   2.7099400e+05   3.2486000e+05   3.8057600e+05   3.5937100e+05   2.5045100e+05   2.4612500e+05   3.8543600e+05   3.8799400e+05   2.4057800e+05   1.9837700e+05   5.5821100e+05   5.2216600e+05   3.5761100e+05   3.3970300e+05   6.0513900e+05   6.4606100e+05   2.4860900e+05   3.3232300e+05   4.5781200e+05   4.7728800e+05
   7.0938300e+05   6.6282200e+05   6.9429900e+05   7.5306300e+05   4.7439700e+05   4.7820800e+05   7.3950100e+05   8.7422100e+05   4.2000500e+05   4.5200200e+05   4.3133700e+05   4.7212400e+05   6.4506000e+05   5.9429300e+05   5.8840700e+05   5.3576500e+05   4.6798600e+05   4.8593700e+05   5.5873500e+05   5.6808200e+05   3.7531700e+05   3.8169100e+05   6.4698200e+05   5.8888100e+05   4.2676600e+05   4.8265100e+05   4.3287100e+05   4.0094000e+05   5.0485000e+05   5.2109500e+05   5.8305600e+05   5.0855300e+05   6.2055300e+05   5.7860700e+05   3.8255500e+05   3.6161000e+05   4.7415800e+05   5.1121500e+05   5.3380400e+05   4.8754400e+05   3.5898600e+05   3.3925300e+05   6.0559600e+05   6.0247200e+05   6.0175200e+05   6.7632800e+05   5.4041000e+05   5.7734800e+05   5.8504700e+05   4.9621300e+05   0.0000000e+00   5.0345500e+05   4.2365700e+05   4.0049100e+05   5.8036400e+05   5.8795600e+05   7.0371900e+05   7.1731100e+05   5.8999600e+05   6.2967500e+05   5.8216600e+05   5.5076900e+05   4.3270800e+05   5.5858700e+05   4.7348900e+05   5.3823000e+05   8.3824300e+05   8.2711700e+05   4.3570100e+05   4.3335900e+05   4.4704800e+05   4.7015600e+05   5.2516300e+05   5.5288600e+05   3.9959900e+05   4.1085600e+05   5.4823900e+05   5.3812200e+05   3.7652300e+05   3.5774300e+05   6.8144000e+05   6.6178100e+05   5.1619000e+05   4.9499000e+05   7.7196900e+05   8.2889800e+05   4.2012700e+05   4.3780200e+05   5.8531600e+05   6.1161100e+05
   5.4724500e+05   4.9411800e+05   5.0798000e+05   5.9150700e+05   2.7257100e+05   2.9138300e+05   5.8295500e+05   7.4830100e+05   2.8496900e+05   2.7663700e+05   2.6834600e+05   3.0538200e+05   4.3795100e+05   4.1780400e+05   4.3122100e+05   3.5643900e+05   3.1314300e+05   3.7646800e+05   3.8231700e+05   4.1547800e+05   1.7372900e+05   1.8348300e+05   4.9538500e+05   4.6506300e+05   2.8836400e+05   3.0410600e+05   2.5761200e+05   2.7343200e+05   3.8323500e+05   3.8661600e+05   4.1151300e+05   3.5819000e+05   3.9762900e+05   4.1277500e+05   2.4537900e+05   2.3967600e+05   3.3613300e+05   3.3781000e+05   3.5846200e+05   2.9985300e+05   2.0783100e+05   2.0102200e+05   5.0117500e+05   4.5857400e+05   4.2967800e+05   5.2055900e+05   4.0390300e+05   4.3354500e+05   3.9684900e+05   3.7331500e+05   5.0345500e+05   0.0000000e+00   2.5030100e+05   2.6929700e+05   4.1744300e+05   4.2935300e+05   5.3811500e+05   5.6184800e+05   4.6229200e+05   5.0692900e+05   4.6186400e+05   4.2599600e+05   3.0230300e+05   4.1718800e+05   3.1340700e+05   3.6851000e+05   6.4208600e+05   6.4478400e+05   2.8311000e+05   2.7434100e+05   2.9023500e+05   3.1725500e+05   3.2638100e+05   3.4435600e+05   2.2098700e+05   2.5398000e+05   3.6756400e+05   3.6458700e+05   2.0758500e+05   1.8958500e+05   5.2337300e+05   5.3651500e+05   3.3504800e+05   3.4027800e+05   6.0530300e+05   6.6732500e+05   2.5602600e+05   2.9603000e+05   4.5119500e+05   4.6685300e+05
   4.7314800e+05   4.0176300e+05   4.1725900e+05   4.8013000e+05   1.7295400e+05   2.0516000e+05   4.8890100e+05   6.8104800e+05   2.0593700e+05   2.1390700e+05   2.0997900e+05   2.2081000e+05   3.5422900e+05   3.0231100e+05   3.3937700e+05   2.7065900e+05   2.1191600e+05   2.9397900e+05   3.0910200e+05   3.5529400e+05   1.3276900e+05   1.3394100e+05   4.2661700e+05   3.4218000e+05   1.8032500e+05   2.5252600e+05   2.0478500e+05   1.5999100e+05   2.7022100e+05   2.8369500e+05   3.4255100e+05   2.7111600e+05   3.1714600e+05   3.1638400e+05   1.6335200e+05   1.7116400e+05   2.4250000e+05   2.5054800e+05   2.6980800e+05   2.0270900e+05   1.2662000e+05   1.3392800e+05   4.1580900e+05   4.3009400e+05   3.4717700e+05   4.2118900e+05   2.9915200e+05   3.3623300e+05   3.3697600e+05   2.8158400e+05   4.2365700e+05   2.5030100e+05   0.0000000e+00   1.7789200e+05   3.1621600e+05   3.4791300e+05   4.6713400e+05   4.8654200e+05   3.7263800e+05   3.9962300e+05   3.4747900e+05   2.9690700e+05   1.8484800e+05   2.9828800e+05   1.9041700e+05   2.6696000e+05   5.3954600e+05   5.4520600e+05   1.8904200e+05   1.7077200e+05   1.7757700e+05   1.9353600e+05   2.2305200e+05   2.3652500e+05   1.3014600e+05   1.3638200e+05   2.7336700e+05   2.6998900e+05   8.5539000e+04   8.0686000e+04   4.3568300e+05   4.3481600e+05   2.7352900e+05   2.4267900e+05   5.2185900e+05   5.6907600e+05   1.7144400e+05   1.8770100e+05   3.3689400e+05   3.8106000e+05
   4.9094400e+05   4.2269600e+05   3.9783500e+05   5.2970100e+05   2.2466100e+05   2.1995900e+05   4.9177500e+05   6.6015100e+05   2.2556500e+05   2.2376100e+05   2.0085600e+05   2.2349000e+05   3.7342700e+05   3.2142200e+05   3.2516800e+05   2.7750900e+05   2.1116500e+05   2.7145500e+05   3.0271500e+05   3.3674700e+05   1.1797500e+05   1.1867900e+05   4.1102800e+05   3.5640600e+05   2.0699800e+05   2.2007700e+05   2.0552600e+05   1.6284600e+05   2.7045400e+05   2.7232700e+05   3.2027400e+05   2.7532000e+05   3.5227800e+05   3.5972200e+05   1.6813200e+05   1.3933300e+05   2.2557700e+05   2.4763200e+05   2.5384100e+05   2.4046200e+05   1.4754700e+05   1.3168300e+05   3.8908800e+05   4.0247900e+05   3.3213800e+05   4.0446400e+05   2.7073000e+05   3.4952400e+05   3.1899300e+05   2.9490700e+05   4.0049100e+05   2.6929700e+05   1.7789200e+05   0.0000000e+00   3.3145000e+05   3.3996600e+05   4.8141600e+05   4.8811600e+05   3.5266900e+05   3.9535500e+05   3.6559100e+05   3.1994300e+05   1.9701300e+05   3.2010200e+05   2.2226800e+05   2.6638200e+05   5.5219400e+05   5.5718300e+05   1.9093500e+05   2.1446600e+05   2.1611900e+05   2.2998200e+05   2.6613200e+05   2.8093800e+05   1.4687900e+05   1.6228200e+05   2.7033900e+05   3.0629700e+05   1.1498800e+05   1.0672600e+05   4.4149000e+05   4.7658600e+05   2.8038300e+05   2.6417800e+05   5.6493600e+05   5.4287200e+05   1.6861000e+05   2.3420000e+05   3.4917500e+05   3.8808400e+05
   6.2784800e+05   5.8076200e+05   6.3263800e+05   6.4620400e+05   3.7366800e+05   3.7906600e+05   6.3111200e+05   8.0798200e+05   3.8597300e+05   4.1192500e+05   3.7540300e+05   3.6662100e+05   5.0782900e+05   5.0474500e+05   4.9617800e+05   4.2861900e+05   3.7089500e+05   4.0123600e+05   4.3695700e+05   4.9770900e+05   2.7780900e+05   2.8524600e+05   5.7866700e+05   5.2169100e+05   3.7991300e+05   3.9184100e+05   3.8211500e+05   3.1412600e+05   4.4881600e+05   4.5332300e+05   4.8880500e+05   4.4004100e+05   5.2686000e+05   5.0505200e+05   3.3709100e+05   3.2281900e+05   4.1919300e+05   4.5085800e+05   4.2786100e+05   4.0319800e+05   3.0336400e+05   3.0199500e+05   5.8703700e+05   5.6490100e+05   4.7481300e+05   5.6955300e+05   4.9266000e+05   5.2334100e+05   4.9700100e+05   4.4801100e+05   5.8036400e+05   4.1744300e+05   3.1621600e+05   3.3145000e+05   0.0000000e+00   4.6364300e+05   6.2683800e+05   6.6323800e+05   5.7869000e+05   6.0088400e+05   5.3066100e+05   5.1008000e+05   3.7835600e+05   4.7861700e+05   3.5994500e+05   4.3764500e+05   7.2252700e+05   7.4065800e+05   3.7491400e+05   3.8719000e+05   3.5840100e+05   3.7962800e+05   4.1465000e+05   4.5977500e+05   3.1057500e+05   3.1910200e+05   4.0066700e+05   4.6375500e+05   2.8317600e+05   2.6288000e+05   5.8502000e+05   6.3537800e+05   4.2881300e+05   4.3187100e+05   7.3154000e+05   7.3831400e+05   3.4842300e+05   4.0505900e+05   5.3086900e+05   5.7621600e+05
   6.6550100e+05   6.1874600e+05   6.5081700e+05   6.7707800e+05   3.9650500e+05   4.1143300e+05   6.8684000e+05   8.7569300e+05   4.1877400e+05   4.4273400e+05   4.3585000e+05   4.2415500e+05   5.6008200e+05   5.5531400e+05   5.1960600e+05   4.3506900e+05   3.9156200e+05   4.7685800e+05   4.9168100e+05   5.1614600e+05   3.3867800e+05   3.4595900e+05   6.2160700e+05   5.4890900e+05   4.0856900e+05   4.0603400e+05   4.0024500e+05   3.7196500e+05   4.8159300e+05   4.6652700e+05   5.3697600e+05   4.9672400e+05   5.7134600e+05   5.7106400e+05   3.7286800e+05   3.1999300e+05   4.1474300e+05   4.5387500e+05   4.4554000e+05   4.2323500e+05   3.1555800e+05   3.1155800e+05   5.4644600e+05   6.3017000e+05   5.4535600e+05   5.9005700e+05   4.9762200e+05   5.4191700e+05   4.8980900e+05   4.3175900e+05   5.8795600e+05   4.2935300e+05   3.4791300e+05   3.3996600e+05   4.6364300e+05   0.0000000e+00   6.5664000e+05   6.7249800e+05   5.7057500e+05   5.6598000e+05   5.6161300e+05   5.1076900e+05   3.9094700e+05   5.0837800e+05   3.8113600e+05   4.3137400e+05   7.3310900e+05   7.5790600e+05   4.2855900e+05   4.1178900e+05   4.0263400e+05   4.2372500e+05   4.8412500e+05   4.8050400e+05   3.5360100e+05   3.3340900e+05   4.2369000e+05   4.7020300e+05   3.1121900e+05   3.0483300e+05   6.0028100e+05   6.4112800e+05   4.3810500e+05   4.6917600e+05   7.4609000e+05   7.4379000e+05   3.6797600e+05   4.3545000e+05   5.4429700e+05   6.3617300e+05
   7.9831400e+05   7.3295600e+05   7.1135500e+05   7.9493900e+05   5.0085300e+05   5.4901700e+05   7.9224200e+05   9.5403600e+05   4.8968900e+05   5.1023000e+05   5.3123200e+05   5.5510900e+05   6.9332400e+05   6.4229300e+05   6.2583900e+05   5.5603700e+05   5.1603900e+05   5.9655800e+05   6.0543800e+05   6.3539300e+05   4.2889100e+05   4.3416500e+05   7.1320100e+05   6.6046400e+05   5.2230200e+05   4.9773800e+05   4.8517100e+05   4.7403300e+05   5.8547900e+05   5.9146200e+05   6.2076500e+05   6.1968400e+05   6.8060100e+05   6.5144200e+05   5.0328500e+05   4.5922200e+05   5.3326800e+05   5.4981100e+05   5.5680200e+05   5.5306500e+05   4.2900400e+05   4.2487800e+05   6.7779300e+05   7.3632800e+05   6.4581000e+05   6.9857900e+05   5.9907900e+05   6.6330600e+05   6.2866100e+05   5.5939800e+05   7.0371900e+05   5.3811500e+05   4.6713400e+05   4.8141600e+05   6.2683800e+05   6.5664000e+05   0.0000000e+00   7.9212600e+05   7.1684500e+05   6.9827100e+05   6.6202600e+05   6.3104800e+05   4.9709500e+05   6.1014300e+05   5.3366000e+05   5.8317700e+05   9.1171600e+05   8.6456500e+05   5.2779600e+05   5.0216300e+05   4.6814000e+05   5.2306100e+05   5.7684700e+05   5.8870000e+05   4.5145100e+05   4.5713100e+05   5.6975400e+05   5.9825200e+05   4.2221300e+05   4.2199300e+05   7.2086600e+05   7.2789600e+05   5.6173700e+05   5.6716800e+05   8.5413000e+05   8.7945400e+05   4.8029200e+05   5.4251400e+05   6.5605900e+05   7.1837000e+05
   7.9900900e+05   7.4940400e+05   7.1510200e+05   7.8685000e+05   4.9376500e+05   5.3213300e+05   7.7835300e+05   9.5729900e+05   5.0113300e+05   5.4231000e+05   5.3015500e+05   5.0624900e+05   6.8241600e+05   6.2804600e+05   6.3032900e+05   5.7013200e+05   4.9181300e+05   5.6484400e+05   6.0589400e+05   6.3240400e+05   4.2427200e+05   4.3938300e+05   7.1785100e+05   6.5630900e+05   5.0654000e+05   5.3649500e+05   4.9698700e+05   4.4092400e+05   5.6651800e+05   5.7547400e+05   6.4565800e+05   6.0385300e+05   6.5318100e+05   6.7114800e+05   4.5802100e+05   4.4519100e+05   5.4914800e+05   5.3432000e+05   5.2755700e+05   5.0162100e+05   4.2601400e+05   4.2384100e+05   6.9143300e+05   7.2455600e+05   6.5788300e+05   7.4094500e+05   6.3187000e+05   6.6711300e+05   6.4711000e+05   5.6107900e+05   7.1731100e+05   5.6184800e+05   4.8654200e+05   4.8811600e+05   6.6323800e+05   6.7249800e+05   7.9212600e+05   0.0000000e+00   6.9757600e+05   6.8832400e+05   6.8196300e+05   6.2230600e+05   5.0758900e+05   6.0937200e+05   4.9833900e+05   5.6957800e+05   8.8552900e+05   8.8887700e+05   5.3350600e+05   5.1007800e+05   5.1506900e+05   5.5286300e+05   5.8691400e+05   5.9362800e+05   4.4790300e+05   4.3384900e+05   5.7712400e+05   6.0578500e+05   4.3005100e+05   4.2188400e+05   7.8964700e+05   7.6113000e+05   5.8171200e+05   5.7132400e+05   8.6654900e+05   8.5384600e+05   4.9043500e+05   5.4909200e+05   6.8133100e+05   7.0780100e+05
   6.7326800e+05   6.7269800e+05   6.1670000e+05   6.8208400e+05   4.1060700e+05   4.3419600e+05   7.0431700e+05   8.7015800e+05   3.9516300e+05   4.3280500e+05   4.1017500e+05   4.4177000e+05   5.7213700e+05   5.1750300e+05   5.2740100e+05   4.6677100e+05   4.1712400e+05   4.7588400e+05   4.8944800e+05   5.4524100e+05   3.1853400e+05   3.1393700e+05   6.0853400e+05   5.3064500e+05   4.1967900e+05   4.4622800e+05   4.2428700e+05   3.7064200e+05   4.8624600e+05   4.8358500e+05   5.3345700e+05   5.0895200e+05   5.6430200e+05   5.6295700e+05   3.5060300e+05   3.2260800e+05   4.2506600e+05   4.5528200e+05   4.5195400e+05   4.1608000e+05   3.4481200e+05   3.5097200e+05   6.1289400e+05   6.1681900e+05   5.1248300e+05   6.1077800e+05   5.0278800e+05   5.7145500e+05   5.3593300e+05   4.9002800e+05   5.8999600e+05   4.6229200e+05   3.7263800e+05   3.5266900e+05   5.7869000e+05   5.7057500e+05   7.1684500e+05   6.9757600e+05   0.0000000e+00   5.8321300e+05   5.3856900e+05   5.0470100e+05   3.9908200e+05   5.4028300e+05   4.2119400e+05   4.5616500e+05   7.0919400e+05   7.5675100e+05   4.3186400e+05   4.2634100e+05   3.9668200e+05   4.5889600e+05   4.6679100e+05   4.8212300e+05   3.2475600e+05   3.4636000e+05   4.4963100e+05   4.7488600e+05   3.3910700e+05   3.1237200e+05   6.9021600e+05   6.5053900e+05   4.6564900e+05   4.5231000e+05   7.5708500e+05   7.3785900e+05   3.5623300e+05   4.6426400e+05   5.4071900e+05   6.0069100e+05
   6.8002000e+05   6.5479100e+05   6.4749100e+05   6.9976300e+05   4.7035000e+05   4.5244400e+05   7.2173600e+05   8.7561000e+05   4.4998600e+05   4.7120800e+05   4.0218400e+05   4.5110800e+05   5.4482400e+05   5.5012000e+05   5.3485100e+05   4.7180600e+05   4.3939200e+05   5.0655100e+05   5.8125000e+05   5.7497600e+05   3.5337300e+05   3.3550500e+05   6.4402800e+05   5.5431300e+05   3.8178000e+05   4.0251200e+05   4.2331700e+05   4.2084400e+05   5.3828000e+05   5.2508200e+05   5.6827800e+05   5.1256500e+05   6.1439300e+05   5.8711900e+05   3.5920400e+05   3.5810400e+05   4.4822800e+05   4.7928900e+05   4.9090300e+05   4.7747000e+05   3.7603300e+05   3.8838400e+05   6.1871800e+05   6.1906000e+05   5.6880600e+05   6.5501300e+05   5.4524700e+05   5.7573800e+05   5.3085900e+05   5.1944900e+05   6.2967500e+05   5.0692900e+05   3.9962300e+05   3.9535500e+05   6.0088400e+05   5.6598000e+05   6.9827100e+05   6.8832400e+05   5.8321300e+05   0.0000000e+00   5.6727700e+05   5.0439800e+05   4.2883100e+05   5.5707700e+05   4.4868800e+05   5.0434600e+05   7.8667800e+05   8.1793400e+05   4.6887300e+05   4.0232900e+05   4.1215200e+05   4.5945400e+05   5.0674900e+05   4.9114500e+05   3.6487300e+05   3.8459400e+05   4.7687000e+05   5.0466900e+05   3.2501600e+05   3.2978600e+05   7.2134100e+05   6.9247900e+05   4.9274600e+05   4.6015500e+05   7.8370900e+05   8.0967300e+05   4.1277300e+05   4.3104000e+05   5.4728500e+05   6.2116900e+05
   6.6568600e+05   6.1840400e+05   6.3937200e+05   6.9999800e+05   3.7611200e+05   4.0204500e+05   7.1304600e+05   8.1912200e+05   4.2255400e+05   4.0671300e+05   3.7106200e+05   4.1918800e+05   5.2833100e+05   5.2116100e+05   5.4586100e+05   4.6274800e+05   4.0899700e+05   4.6773000e+05   5.0695400e+05   4.9393500e+05   3.1462600e+05   3.4317900e+05   6.2150300e+05   5.6539200e+05   3.7181200e+05   4.2587500e+05   3.9781600e+05   3.5663500e+05   4.9206600e+05   4.6956500e+05   5.3755400e+05   4.9516500e+05   5.6458600e+05   5.6815600e+05   3.3056200e+05   3.2171300e+05   4.1522800e+05   4.3616900e+05   4.7914000e+05   4.0800800e+05   3.2800400e+05   3.1658500e+05   5.9178600e+05   6.4416500e+05   5.5986100e+05   6.0188700e+05   5.1089700e+05   5.7149000e+05   5.2346500e+05   4.7867100e+05   5.8216600e+05   4.6186400e+05   3.4747900e+05   3.6559100e+05   5.3066100e+05   5.6161300e+05   6.6202600e+05   6.8196300e+05   5.3856900e+05   5.6727700e+05   0.0000000e+00   4.7543800e+05   3.9107400e+05   5.1406000e+05   4.0221600e+05   4.2867100e+05   7.4668000e+05   7.2281000e+05   3.7132000e+05   3.6448500e+05   3.6910000e+05   4.2618500e+05   4.5394200e+05   4.7118000e+05   3.2843100e+05   3.4399900e+05   4.8042200e+05   4.9147000e+05   3.1471600e+05   2.9489800e+05   6.3715100e+05   6.3689000e+05   4.5858700e+05   4.3637200e+05   7.4368800e+05   7.9087600e+05   3.7336200e+05   4.3280300e+05   5.3805300e+05   6.0466600e+05
   6.2810700e+05   6.1897600e+05   5.8117500e+05   6.3699900e+05   3.5414900e+05   3.7161600e+05   6.6584500e+05   8.0651000e+05   4.0051500e+05   3.7000200e+05   3.3802600e+05   3.6831800e+05   4.9348400e+05   4.8885600e+05   4.7311900e+05   4.2358600e+05   3.4987500e+05   4.2890000e+05   4.4949100e+05   4.7246300e+05   2.8132300e+05   2.9261700e+05   5.7239200e+05   5.2173500e+05   3.6481800e+05   3.8584900e+05   3.4336200e+05   3.2777900e+05   4.3690400e+05   4.3197500e+05   4.9764500e+05   4.4526800e+05   5.0917700e+05   5.2570400e+05   3.0413400e+05   2.8571400e+05   3.6979300e+05   4.2015400e+05   4.1344900e+05   3.6888300e+05   2.7872000e+05   2.8640500e+05   5.3524500e+05   5.5390000e+05   4.9902300e+05   5.5616300e+05   4.3070600e+05   4.8504100e+05   4.5806200e+05   3.7320600e+05   5.5076900e+05   4.2599600e+05   2.9690700e+05   3.1994300e+05   5.1008000e+05   5.1076900e+05   6.3104800e+05   6.2230600e+05   5.0470100e+05   5.0439800e+05   4.7543800e+05   0.0000000e+00   3.3242100e+05   4.4937900e+05   3.4149500e+05   4.0788700e+05   6.8441300e+05   6.7962600e+05   3.5504500e+05   3.4410000e+05   3.2035800e+05   3.8024500e+05   4.0196500e+05   4.4037300e+05   2.7758200e+05   2.9475700e+05   4.1791100e+05   3.9666500e+05   2.3974200e+05   2.3782800e+05   6.1787000e+05   5.8494200e+05   3.8402600e+05   3.7374200e+05   6.8616700e+05   7.2473000e+05   3.0900000e+05   3.7588600e+05   5.3645300e+05   5.7100100e+05
   5.2367100e+05   4.7558700e+05   4.5907400e+05   5.3605500e+05   2.2765200e+05   2.6414400e+05   5.3265500e+05   6.9099200e+05   2.3728600e+05   2.1621500e+05   2.1104900e+05   2.4798900e+05   3.7496900e+05   3.4570700e+05   3.1903900e+05   2.7253200e+05   2.2285600e+05   2.4948800e+05   3.1851300e+05   3.3761600e+05   1.3400800e+05   1.4176500e+05   4.1927700e+05   3.7203300e+05   2.2851200e+05   2.3186200e+05   2.3403300e+05   2.0554900e+05   3.1241100e+05   2.9966300e+05   3.4684700e+05   3.1877700e+05   3.7183700e+05   3.7631400e+05   1.7596200e+05   1.4829700e+05   2.5448000e+05   2.9589400e+05   2.6734700e+05   2.4595600e+05   1.6422000e+05   1.4874800e+05   4.4920200e+05   4.5352900e+05   3.7772300e+05   4.1579100e+05   3.3439300e+05   3.6274900e+05   3.4746800e+05   2.8669800e+05   4.3270800e+05   3.0230300e+05   1.8484800e+05   1.9701300e+05   3.7835600e+05   3.9094700e+05   4.9709500e+05   5.0758900e+05   3.9908200e+05   4.2883100e+05   3.9107400e+05   3.3242100e+05   0.0000000e+00   3.4550900e+05   2.3383200e+05   2.8969200e+05   5.8965100e+05   5.9175500e+05   2.2546300e+05   2.1029000e+05   2.0775500e+05   2.4741600e+05   3.0468300e+05   3.1690400e+05   1.6623200e+05   1.8149600e+05   2.9095700e+05   3.0002800e+05   1.4288700e+05   1.2745100e+05   4.7998400e+05   4.8119300e+05   2.9486900e+05   2.8599500e+05   5.7800900e+05   6.1356900e+05   1.9042100e+05   2.4941700e+05   3.7371300e+05   4.1705000e+05
   6.2455900e+05   5.7387700e+05   5.4556400e+05   6.1530600e+05   3.6223400e+05   3.8257500e+05   6.4282400e+05   8.1069900e+05   3.4961500e+05   3.6764900e+05   3.3370700e+05   3.6902500e+05   5.0773500e+05   4.6766100e+05   4.6179000e+05   4.3070800e+05   3.7302000e+05   4.0932200e+05   4.5448100e+05   4.5632200e+05   2.6302500e+05   2.8124300e+05   5.5316800e+05   5.0247400e+05   3.5899800e+05   3.5014000e+05   3.7990000e+05   3.3142800e+05   4.3011700e+05   4.3389700e+05   4.4450400e+05   4.4403300e+05   5.2115900e+05   4.6920300e+05   3.0540600e+05   2.6547700e+05   3.6523800e+05   4.1390900e+05   3.8502100e+05   3.8993100e+05   2.8756800e+05   3.0610000e+05   5.4678100e+05   5.6058500e+05   4.6609900e+05   5.2303000e+05   4.4751900e+05   4.7674600e+05   4.7488900e+05   4.0654700e+05   5.5858700e+05   4.1718800e+05   2.9828800e+05   3.2010200e+05   4.7861700e+05   5.0837800e+05   6.1014300e+05   6.0937200e+05   5.4028300e+05   5.5707700e+05   5.1406000e+05   4.4937900e+05   3.4550900e+05   0.0000000e+00   3.6407000e+05   4.3179200e+05   7.1988700e+05   7.0311400e+05   3.6485500e+05   3.4713300e+05   3.5280700e+05   3.7795600e+05   4.1572600e+05   4.1962400e+05   2.8553100e+05   3.3503900e+05   4.0693800e+05   4.1595800e+05   2.5268200e+05   2.3435200e+05   6.0315300e+05   5.9186200e+05   3.8313400e+05   3.9424700e+05   6.9983100e+05   7.2590500e+05   3.2305800e+05   3.9666800e+05   5.0320400e+05   5.3852900e+05
   5.1538400e+05   4.6921400e+05   4.5390200e+05   5.1613100e+05   2.5664300e+05   2.7590900e+05   5.3656700e+05   7.3822700e+05   2.8287300e+05   3.0217400e+05   2.8193100e+05   3.0307900e+05   4.5358800e+05   4.0137500e+05   3.8371400e+05   3.2891700e+05   2.8430100e+05   3.4083700e+05   4.1245700e+05   3.8347500e+05   2.0161600e+05   2.0162000e+05   5.0022200e+05   4.3262200e+05   2.5567700e+05   2.8576200e+05   2.6575600e+05   2.4857800e+05   3.6456600e+05   3.6114000e+05   3.8379400e+05   3.6521300e+05   4.1330500e+05   4.3134400e+05   2.0456800e+05   1.7604700e+05   2.6691900e+05   3.2467400e+05   2.8818100e+05   2.6763000e+05   1.5414500e+05   1.7754900e+05   4.3179700e+05   4.3237800e+05   3.5224200e+05   4.3007100e+05   3.5526400e+05   3.8879900e+05   3.6584500e+05   3.4469000e+05   4.7348900e+05   3.1340700e+05   1.9041700e+05   2.2226800e+05   3.5994500e+05   3.8113600e+05   5.3366000e+05   4.9833900e+05   4.2119400e+05   4.4868800e+05   4.0221600e+05   3.4149500e+05   2.3383200e+05   3.6407000e+05   0.0000000e+00   3.2108700e+05   6.3949500e+05   6.3241800e+05   2.7173700e+05   2.3501000e+05   2.2876000e+05   2.6056400e+05   3.1095400e+05   3.5322000e+05   1.9600600e+05   2.0879500e+05   3.0019300e+05   3.3500800e+05   1.5328400e+05   1.4298100e+05   4.7328000e+05   4.9414900e+05   2.7280500e+05   2.8304800e+05   6.2151600e+05   6.2050200e+05   2.0863700e+05   2.6093400e+05   4.0767500e+05   4.2309900e+05
   5.9159400e+05   5.7346600e+05   5.3470500e+05   6.2059600e+05   3.3327500e+05   3.2649700e+05   6.3426300e+05   8.0362100e+05   3.2154600e+05   3.5953200e+05   3.1062300e+05   3.3931900e+05   4.7347400e+05   4.3649500e+05   4.5252000e+05   3.8073800e+05   3.1027900e+05   3.7340200e+05   4.3104600e+05   4.3071800e+05   2.5881400e+05   2.5936000e+05   5.5323100e+05   4.7304800e+05   3.1188700e+05   3.2755600e+05   2.8686800e+05   2.8107900e+05   4.0568400e+05   4.1988100e+05   4.5099400e+05   3.8680500e+05   4.5003300e+05   4.9815900e+05   2.9716200e+05   2.7700500e+05   3.5475700e+05   3.6361400e+05   3.5839600e+05   3.1797600e+05   2.0684500e+05   2.3809300e+05   5.1343300e+05   5.0819100e+05   4.2538200e+05   4.9150000e+05   4.0980500e+05   4.5397400e+05   4.3061600e+05   3.8408800e+05   5.3823000e+05   3.6851000e+05   2.6696000e+05   2.6638200e+05   4.3764500e+05   4.3137400e+05   5.8317700e+05   5.6957800e+05   4.5616500e+05   5.0434600e+05   4.2867100e+05   4.0788700e+05   2.8969200e+05   4.3179200e+05   3.2108700e+05   0.0000000e+00   6.6931200e+05   6.7282100e+05   3.1539400e+05   2.8409000e+05   2.6098500e+05   3.3179200e+05   4.0843200e+05   4.2339800e+05   2.4471300e+05   2.6832600e+05   3.7439900e+05   3.9515100e+05   2.1849400e+05   2.0707700e+05   5.3534100e+05   5.6889500e+05   3.6318000e+05   3.4395200e+05   6.1606300e+05   6.3076500e+05   2.6148500e+05   3.5515200e+05   4.7895900e+05   5.1673200e+05
   8.4056400e+05   8.4928500e+05   8.2666200e+05   8.8085700e+05   5.6267100e+05   5.5821900e+05   8.8714700e+05   1.0306540e+06   5.6127300e+05   5.8106600e+05   5.6162300e+05   5.9489700e+05   6.9183000e+05   6.7330800e+05   6.5829000e+05   5.7673000e+05   5.7544800e+05   6.1697100e+05   6.4914100e+05   6.9076700e+05   4.6714900e+05   4.9887900e+05   7.5551100e+05   7.1614900e+05   5.3307700e+05   5.6442100e+05   5.6095500e+05   5.6449800e+05   6.7236000e+05   6.1821800e+05   6.7895000e+05   6.3427300e+05   7.3825500e+05   7.3650300e+05   5.3390500e+05   5.0364200e+05   6.3173700e+05   6.4256700e+05   6.1195000e+05   5.8123900e+05   5.1688000e+05   5.1712700e+05   7.4791500e+05   7.8306900e+05   7.4216000e+05   7.9022100e+05   6.6497500e+05   7.0641200e+05   6.7967400e+05   6.2948300e+05   8.3824300e+05   6.4208600e+05   5.3954600e+05   5.5219400e+05   7.2252700e+05   7.3310900e+05   9.1171600e+05   8.8552900e+05   7.0919400e+05   7.8667800e+05   7.4668000e+05   6.8441300e+05   5.8965100e+05   7.1988700e+05   6.3949500e+05   6.6931200e+05   0.0000000e+00   9.8194200e+05   5.8330900e+05   5.7986400e+05   5.9431500e+05   5.9552500e+05   6.3812400e+05   6.6416800e+05   5.6800500e+05   5.4552500e+05   6.3317300e+05   6.6141100e+05   4.8611600e+05   4.8962300e+05   8.1174700e+05   8.2567200e+05   6.3714100e+05   6.4876500e+05   9.3497600e+05   9.0099300e+05   5.1137800e+05   6.0623200e+05   6.7358100e+05   7.6258100e+05
   9.2960000e+05   8.6695900e+05   8.0546400e+05   9.0526000e+05   6.0047700e+05   6.8090000e+05   9.5325800e+05   1.0912830e+06   6.1008300e+05   6.2748500e+05   6.2920400e+05   6.4585400e+05   7.8616800e+05   7.2232600e+05   6.9342600e+05   6.3453200e+05   6.5123200e+05   6.9855600e+05   7.0762900e+05   7.4109300e+05   5.3447000e+05   5.3326100e+05   8.3095700e+05   8.0473100e+05   6.4986400e+05   6.4399000e+05   6.0472200e+05   5.5581900e+05   6.7909200e+05   6.7847000e+05   7.3464700e+05   6.9234300e+05   7.7305000e+05   7.7306400e+05   5.6223400e+05   5.6781000e+05   6.3829900e+05   6.7941700e+05   6.6045500e+05   6.4846600e+05   5.3677400e+05   5.6329900e+05   7.8040500e+05   8.4074200e+05   7.4868300e+05   8.1252000e+05   6.7731400e+05   7.4513000e+05   7.1405800e+05   6.6862800e+05   8.2711700e+05   6.4478400e+05   5.4520600e+05   5.5718300e+05   7.4065800e+05   7.5790600e+05   8.6456500e+05   8.8887700e+05   7.5675100e+05   8.1793400e+05   7.2281000e+05   6.7962600e+05   5.9175500e+05   7.0311400e+05   6.3241800e+05   6.7282100e+05   9.8194200e+05   0.0000000e+00   6.3860100e+05   5.9409500e+05   5.7442600e+05   6.0167400e+05   6.4963600e+05   6.9996300e+05   5.4817300e+05   5.6099000e+05   6.2578700e+05   6.8341700e+05   5.4026600e+05   4.8127900e+05   8.0607300e+05   8.3223100e+05   6.4690000e+05   6.5187600e+05   9.4913000e+05   9.6885000e+05   5.5840600e+05   6.1101400e+05   7.6385300e+05   8.1604900e+05
   5.8289000e+05   4.9312700e+05   4.3299700e+05   5.3745600e+05   2.2576700e+05   2.6200500e+05   5.2826900e+05   7.1255100e+05   2.2522400e+05   2.7261400e+05   2.3781400e+05   2.8596300e+05   3.9452100e+05   3.3822600e+05   3.3958600e+05   2.7183200e+05   2.6504400e+05   2.9362100e+05   3.5946400e+05   3.7047300e+05   1.4890600e+05   1.6361800e+05   4.5182600e+05   3.8892700e+05   2.5540700e+05   2.6813400e+05   2.4659000e+05   2.1678700e+05   3.1858400e+05   3.3442800e+05   3.5350300e+05   2.8810700e+05   4.1468500e+05   4.1131100e+05   1.8922800e+05   1.8036400e+05   2.7145100e+05   2.6600800e+05   2.6286500e+05   2.5655000e+05   1.4354200e+05   1.5458700e+05   4.3972200e+05   4.3860500e+05   3.6389100e+05   4.2590500e+05   3.0205000e+05   3.9874600e+05   3.5014200e+05   3.0925900e+05   4.3570100e+05   2.8311000e+05   1.8904200e+05   1.9093500e+05   3.7491400e+05   4.2855900e+05   5.2779600e+05   5.3350600e+05   4.3186400e+05   4.6887300e+05   3.7132000e+05   3.5504500e+05   2.2546300e+05   3.6485500e+05   2.7173700e+05   3.1539400e+05   5.8330900e+05   6.3860100e+05   0.0000000e+00   2.3254700e+05   2.3330500e+05   2.3597600e+05   3.0893600e+05   3.2390000e+05   1.8327500e+05   1.9972500e+05   2.5004500e+05   3.0367000e+05   1.5000600e+05   1.4118600e+05   5.0569500e+05   5.2555600e+05   2.9944400e+05   2.9264200e+05   5.9527200e+05   6.3298900e+05   2.1783600e+05   2.8535900e+05   4.0484600e+05   4.6604000e+05
   5.2793500e+05   5.0350000e+05   4.5894500e+05   5.1205600e+05   2.4105800e+05   2.5586900e+05   5.0939700e+05   7.0241500e+05   2.3873100e+05   2.5201300e+05   2.3859200e+05   2.4160900e+05   3.7298100e+05   3.3741500e+05   3.3277700e+05   2.8201800e+05   2.5536200e+05   2.8443200e+05   3.2268600e+05   3.4849000e+05   1.5040400e+05   1.6892000e+05   4.3576700e+05   3.8574200e+05   2.2404700e+05   2.3231400e+05   2.7643700e+05   2.1740000e+05   3.1590400e+05   3.4524200e+05   3.4414800e+05   3.2602500e+05   4.2210200e+05   4.0860400e+05   2.0552900e+05   1.7583600e+05   2.9847400e+05   3.0655300e+05   2.7340600e+05   2.8849200e+05   1.5828900e+05   1.7355600e+05   4.3935600e+05   4.7534000e+05   4.0486600e+05   4.4283000e+05   3.3734900e+05   3.9131600e+05   3.4635700e+05   2.7882200e+05   4.3335900e+05   2.7434100e+05   1.7077200e+05   2.1446600e+05   3.8719000e+05   4.1178900e+05   5.0216300e+05   5.1007800e+05   4.2634100e+05   4.0232900e+05   3.6448500e+05   3.4410000e+05   2.1029000e+05   3.4713300e+05   2.3501000e+05   2.8409000e+05   5.7986400e+05   5.9409500e+05   2.3254700e+05   0.0000000e+00   2.2923300e+05   2.6580800e+05   3.0260400e+05   3.1812000e+05   1.9080900e+05   1.8364100e+05   2.8730300e+05   3.1684700e+05   1.7144200e+05   1.5224000e+05   4.9651800e+05   4.8424800e+05   2.9606700e+05   2.7925500e+05   5.9877100e+05   6.0336500e+05   2.2487500e+05   2.8344300e+05   4.2115000e+05   4.7622900e+05
   4.9221300e+05   4.8435000e+05   4.5911200e+05   5.1552200e+05   2.3417200e+05   2.2764600e+05   5.0732500e+05   6.8326800e+05   2.3898500e+05   2.6128600e+05   2.3472300e+05   2.4899600e+05   3.6070900e+05   3.6602900e+05   3.3342600e+05   2.6313400e+05   2.2115500e+05   2.7415800e+05   3.2964700e+05   3.6965400e+05   1.2557700e+05   1.3988200e+05   3.9200000e+05   3.8781800e+05   2.1712800e+05   2.3161000e+05   2.0100900e+05   2.0700600e+05   2.7952200e+05   3.2831200e+05   3.3695900e+05   3.1734000e+05   4.0169800e+05   3.9611400e+05   1.7658700e+05   1.5533600e+05   2.9048700e+05   2.7312600e+05   2.5586400e+05   2.7084800e+05   1.5947900e+05   1.7579100e+05   4.1515500e+05   4.4105200e+05   3.6210900e+05   4.3299800e+05   3.3096000e+05   4.0217300e+05   3.5110500e+05   2.7099400e+05   4.4704800e+05   2.9023500e+05   1.7757700e+05   2.1611900e+05   3.5840100e+05   4.0263400e+05   4.6814000e+05   5.1506900e+05   3.9668200e+05   4.1215200e+05   3.6910000e+05   3.2035800e+05   2.0775500e+05   3.5280700e+05   2.2876000e+05   2.6098500e+05   5.9431500e+05   5.7442600e+05   2.3330500e+05   2.2923300e+05   0.0000000e+00   2.2495800e+05   2.6060800e+05   2.9556900e+05   1.5753800e+05   1.7153900e+05   2.9132400e+05   2.9169700e+05   1.3075600e+05   1.1547200e+05   4.6781400e+05   4.6711100e+05   2.6399400e+05   2.5917000e+05   5.4323700e+05   6.1161800e+05   1.9606000e+05   2.5440100e+05   3.7364300e+05   4.3071200e+05
   5.2798800e+05   4.7578000e+05   4.7495200e+05   5.3908900e+05   2.4707300e+05   2.4789600e+05   5.6751700e+05   7.1697100e+05   2.6118500e+05   2.8447200e+05   2.6563400e+05   3.0214000e+05   3.9020100e+05   3.8675300e+05   3.6705900e+05   3.0540800e+05   2.4737100e+05   3.2633200e+05   3.6111100e+05   4.0235900e+05   1.7017200e+05   1.6857200e+05   4.5591300e+05   4.2139400e+05   2.4088000e+05   2.6644700e+05   2.2954000e+05   2.5439700e+05   3.1761700e+05   3.5593900e+05   4.0570700e+05   3.2612200e+05   4.1636300e+05   4.2405600e+05   2.0177800e+05   1.8804800e+05   3.0042000e+05   3.2036900e+05   3.0774100e+05   2.9673700e+05   1.9656700e+05   1.8734600e+05   4.5142200e+05   4.6511100e+05   3.9807700e+05   4.3847400e+05   3.7393600e+05   4.2808200e+05   3.4856900e+05   3.2486000e+05   4.7015600e+05   3.1725500e+05   1.9353600e+05   2.2998200e+05   3.7962800e+05   4.2372500e+05   5.2306100e+05   5.5286300e+05   4.5889600e+05   4.5945400e+05   4.2618500e+05   3.8024500e+05   2.4741600e+05   3.7795600e+05   2.6056400e+05   3.3179200e+05   5.9552500e+05   6.0167400e+05   2.3597600e+05   2.6580800e+05   2.2495800e+05   0.0000000e+00   3.2368200e+05   3.4185800e+05   1.8396200e+05   2.0367200e+05   3.2698300e+05   3.0571300e+05   1.5624000e+05   1.2826600e+05   4.6037900e+05   4.7860600e+05   2.8128400e+05   2.8195100e+05   5.5675900e+05   6.0700000e+05   2.2221500e+05   2.9701400e+05   3.9507600e+05   4.1539600e+05
   5.4921700e+05   5.1113200e+05   5.1999300e+05   5.5787100e+05   2.9886100e+05   2.9219700e+05   6.0626500e+05   7.5069700e+05   3.0176300e+05   3.2154000e+05   3.0425300e+05   3.2644900e+05   4.3688600e+05   4.0080800e+05   4.0551800e+05   3.4633900e+05   2.9354100e+05   3.3853000e+05   3.7244000e+05   4.0317000e+05   2.0860600e+05   2.0957900e+05   4.8126100e+05   4.2975400e+05   2.3748300e+05   3.0040100e+05   2.5634700e+05   2.5618900e+05   3.4100100e+05   3.8497300e+05   4.1947500e+05   3.3140200e+05   4.4731900e+05   4.4399700e+05   2.1907400e+05   2.0655200e+05   3.2365800e+05   3.1713800e+05   3.1646700e+05   3.0111300e+05   2.0401800e+05   2.2056800e+05   4.6381100e+05   4.5821800e+05   4.2572200e+05   4.5357000e+05   3.8487000e+05   4.4236500e+05   4.3049700e+05   3.8057600e+05   5.2516300e+05   3.2638100e+05   2.2305200e+05   2.6613200e+05   4.1465000e+05   4.8412500e+05   5.7684700e+05   5.8691400e+05   4.6679100e+05   5.0674900e+05   4.5394200e+05   4.0196500e+05   3.0468300e+05   4.1572600e+05   3.1095400e+05   4.0843200e+05   6.3812400e+05   6.4963600e+05   3.0893600e+05   3.0260400e+05   2.6060800e+05   3.2368200e+05   0.0000000e+00   4.0259100e+05   2.5088200e+05   2.3838200e+05   3.6146100e+05   3.4661400e+05   1.9290700e+05   2.0712900e+05   5.1978400e+05   5.3354800e+05   3.4183300e+05   3.1667900e+05   5.8562200e+05   6.4358200e+05   2.6275600e+05   3.2608800e+05   4.4420200e+05   4.8337500e+05
   5.9699600e+05   5.7705500e+05   5.8417100e+05   6.2341600e+05   3.7908900e+05   3.8550700e+05   6.5797200e+05   8.0562600e+05   3.6775700e+05   3.5896000e+05   3.5271200e+05   4.0337300e+05   5.1955900e+05   4.5297700e+05   4.7439300e+05   4.2255600e+05   4.1160500e+05   4.3933900e+05   4.4372800e+05   4.7508600e+05   2.6198200e+05   2.5975600e+05   5.8196500e+05   4.9635300e+05   3.3290300e+05   3.5304000e+05   3.1963000e+05   3.0907600e+05   4.1382700e+05   4.3677900e+05   4.5953600e+05   4.2208800e+05   4.9892600e+05   4.7025800e+05   2.5593000e+05   2.4747500e+05   3.9884500e+05   3.7896500e+05   3.7532700e+05   3.4152300e+05   2.5579200e+05   2.4903200e+05   4.9261100e+05   5.2949900e+05   4.5495900e+05   5.2092400e+05   4.2814200e+05   4.5671400e+05   4.1369000e+05   3.5937100e+05   5.5288600e+05   3.4435600e+05   2.3652500e+05   2.8093800e+05   4.5977500e+05   4.8050400e+05   5.8870000e+05   5.9362800e+05   4.8212300e+05   4.9114500e+05   4.7118000e+05   4.4037300e+05   3.1690400e+05   4.1962400e+05   3.5322000e+05   4.2339800e+05   6.6416800e+05   6.9996300e+05   3.2390000e+05   3.1812000e+05   2.9556900e+05   3.4185800e+05   4.0259100e+05   0.0000000e+00   2.6478100e+05   2.8268400e+05   3.8349300e+05   4.1178100e+05   2.6816000e+05   2.8130700e+05   6.1280200e+05   6.2701800e+05   3.8956100e+05   3.8633500e+05   6.8597100e+05   6.8631800e+05   2.9611500e+05   3.5695100e+05   5.1322800e+05   5.4974300e+05
   4.1550500e+05   3.8139100e+05   3.2079700e+05   4.2993800e+05   1.8243200e+05   1.6984000e+05   4.7151800e+05   6.0365700e+05   1.7163400e+05   1.7133800e+05   1.7460400e+05   2.0273600e+05   3.3546400e+05   2.8437400e+05   2.9378700e+05   2.3810300e+05   1.7417400e+05   2.3806300e+05   2.5690400e+05   2.8422200e+05   8.4783000e+04   8.3646000e+04   3.8098800e+05   3.1725000e+05   1.6651000e+05   1.8237200e+05   1.5989200e+05   1.4819700e+05   2.5066800e+05   2.8066100e+05   2.8992000e+05   2.2673300e+05   3.3530700e+05   3.3664200e+05   1.2349100e+05   1.0054500e+05   2.2154600e+05   2.2261400e+05   2.0371700e+05   1.8631200e+05   8.5922000e+04   1.0921300e+05   3.8236200e+05   3.5155700e+05   3.0338000e+05   3.6638600e+05   2.9742700e+05   3.1714200e+05   2.6085900e+05   2.5045100e+05   3.9959900e+05   2.2098700e+05   1.3014600e+05   1.4687900e+05   3.1057500e+05   3.5360100e+05   4.5145100e+05   4.4790300e+05   3.2475600e+05   3.6487300e+05   3.2843100e+05   2.7758200e+05   1.6623200e+05   2.8553100e+05   1.9600600e+05   2.4471300e+05   5.6800500e+05   5.4817300e+05   1.8327500e+05   1.9080900e+05   1.5753800e+05   1.8396200e+05   2.5088200e+05   2.6478100e+05   0.0000000e+00   1.2714000e+05   2.3509600e+05   2.4979900e+05   8.6957000e+04   8.1180000e+04   4.1518600e+05   4.1687400e+05   2.4803600e+05   2.1903300e+05   4.9664100e+05   5.2658500e+05   1.5367400e+05   1.9561100e+05   3.2246700e+05   3.7289500e+05
   4.1784700e+05   4.0094700e+05   3.9785600e+05   4.7921400e+05   1.9460300e+05   1.7549500e+05   4.7960800e+05   6.2733300e+05   1.8145300e+05   1.9049500e+05   1.8589700e+05   2.1958400e+05   3.2617300e+05   2.8492800e+05   2.8341700e+05   2.3762900e+05   1.7628500e+05   2.5020100e+05   2.7516200e+05   2.9581300e+05   9.2653000e+04   9.7561000e+04   3.6351900e+05   3.2556600e+05   1.6329400e+05   1.8331600e+05   1.9186300e+05   1.5115500e+05   2.4698300e+05   2.7007700e+05   3.1034700e+05   2.4517700e+05   3.6908300e+05   3.5106900e+05   1.4423200e+05   1.2598100e+05   2.5374000e+05   2.3457200e+05   2.1639100e+05   2.0402100e+05   1.1255200e+05   1.1344900e+05   4.1456600e+05   3.5744600e+05   3.2737600e+05   3.7475000e+05   2.9611800e+05   2.8952500e+05   2.9639100e+05   2.4612500e+05   4.1085600e+05   2.5398000e+05   1.3638200e+05   1.6228200e+05   3.1910200e+05   3.3340900e+05   4.5713100e+05   4.3384900e+05   3.4636000e+05   3.8459400e+05   3.4399900e+05   2.9475700e+05   1.8149600e+05   3.3503900e+05   2.0879500e+05   2.6832600e+05   5.4552500e+05   5.6099000e+05   1.9972500e+05   1.8364100e+05   1.7153900e+05   2.0367200e+05   2.3838200e+05   2.8268400e+05   1.2714000e+05   0.0000000e+00   2.4201100e+05   2.7550800e+05   9.0218000e+04   7.8902000e+04   4.3269400e+05   3.9201100e+05   2.4137700e+05   2.0476600e+05   4.8457400e+05   5.4986300e+05   1.7402500e+05   2.0565500e+05   3.3381900e+05   3.6776300e+05
   5.7404700e+05   5.5927400e+05   5.6043300e+05   6.0999700e+05   2.9823800e+05   3.1460200e+05   6.1155100e+05   7.3238000e+05   2.9465400e+05   3.4900700e+05   3.1059700e+05   3.4274900e+05   4.5449500e+05   4.0760900e+05   3.9414300e+05   3.6169200e+05   3.3446800e+05   3.7088100e+05   3.9416200e+05   4.2769200e+05   2.3158300e+05   2.2610400e+05   4.9746300e+05   4.4554100e+05   2.9723900e+05   3.2480800e+05   2.6683800e+05   2.8355900e+05   3.6679800e+05   3.8941200e+05   4.0536100e+05   3.7047700e+05   4.7147500e+05   4.4063100e+05   2.5261300e+05   2.2324800e+05   3.5728100e+05   3.5337300e+05   3.1578900e+05   2.9279600e+05   2.0563700e+05   2.2553500e+05   5.2743700e+05   4.8137300e+05   4.2636400e+05   5.0931300e+05   4.0590400e+05   4.2851100e+05   3.9331100e+05   3.8543600e+05   5.4823900e+05   3.6756400e+05   2.7336700e+05   2.7033900e+05   4.0066700e+05   4.2369000e+05   5.6975400e+05   5.7712400e+05   4.4963100e+05   4.7687000e+05   4.8042200e+05   4.1791100e+05   2.9095700e+05   4.0693800e+05   3.0019300e+05   3.7439900e+05   6.3317300e+05   6.2578700e+05   2.5004500e+05   2.8730300e+05   2.9132400e+05   3.2698300e+05   3.6146100e+05   3.8349300e+05   2.3509600e+05   2.4201100e+05   0.0000000e+00   3.7649600e+05   2.0127200e+05   1.7647900e+05   5.4472400e+05   5.0317900e+05   3.5049100e+05   3.5006400e+05   6.3375500e+05   6.8490600e+05   3.1861100e+05   3.3977500e+05   4.4324600e+05   5.2057000e+05
   5.6826800e+05   5.4531900e+05   5.1928300e+05   5.8847300e+05   3.1765000e+05   3.3302800e+05   6.0841200e+05   7.7295700e+05   3.2069700e+05   3.5197500e+05   3.0409800e+05   3.4221100e+05   4.4779900e+05   4.1772200e+05   4.4282600e+05   3.6380300e+05   3.2988000e+05   3.7587700e+05   4.3308700e+05   4.3140300e+05   2.3014200e+05   2.1272500e+05   4.9112200e+05   4.7028200e+05   3.1257000e+05   3.5163900e+05   2.9557700e+05   3.0268100e+05   4.1932300e+05   4.1163800e+05   4.1479100e+05   4.0183700e+05   4.7641500e+05   5.1511500e+05   2.9408000e+05   2.6083500e+05   3.9182400e+05   3.9038200e+05   3.4682200e+05   3.7760200e+05   2.4392600e+05   2.3854400e+05   5.5769700e+05   5.2994400e+05   4.5428200e+05   5.3908000e+05   4.2501000e+05   4.7063400e+05   4.3400700e+05   3.8799400e+05   5.3812200e+05   3.6458700e+05   2.6998900e+05   3.0629700e+05   4.6375500e+05   4.7020300e+05   5.9825200e+05   6.0578500e+05   4.7488600e+05   5.0466900e+05   4.9147000e+05   3.9666500e+05   3.0002800e+05   4.1595800e+05   3.3500800e+05   3.9515100e+05   6.6141100e+05   6.8341700e+05   3.0367000e+05   3.1684700e+05   2.9169700e+05   3.0571300e+05   3.4661400e+05   4.1178100e+05   2.4979900e+05   2.7550800e+05   3.7649600e+05   0.0000000e+00   2.2614500e+05   1.9359400e+05   5.5944400e+05   5.6394700e+05   3.3102700e+05   3.3957300e+05   6.0399300e+05   6.8068500e+05   3.0713300e+05   3.3912400e+05   4.5715800e+05   4.9071300e+05
   4.2553100e+05   3.9876400e+05   3.6048500e+05   4.5923000e+05   1.6085700e+05   1.7228300e+05   4.5255700e+05   6.0052400e+05   1.5879900e+05   1.7328700e+05   1.6416200e+05   1.8949500e+05   3.0156900e+05   2.4936300e+05   2.6498100e+05   2.1492200e+05   1.6923700e+05   2.0105900e+05   2.5924300e+05   2.6531700e+05   6.6968000e+04   7.8322000e+04   3.4638200e+05   2.7647400e+05   1.2871400e+05   1.7223600e+05   1.0462500e+05   1.4132200e+05   2.3903600e+05   2.4103400e+05   2.6955400e+05   2.3196200e+05   3.0790700e+05   3.1863800e+05   1.1576900e+05   8.3983000e+04   2.0911800e+05   2.1340500e+05   2.0826300e+05   1.9253500e+05   8.6153000e+04   7.0607000e+04   3.8342100e+05   3.6742400e+05   3.0354800e+05   3.7495100e+05   2.3467700e+05   2.6963000e+05   2.6721000e+05   2.4057800e+05   3.7652300e+05   2.0758500e+05   8.5539000e+04   1.1498800e+05   2.8317600e+05   3.1121900e+05   4.2221300e+05   4.3005100e+05   3.3910700e+05   3.2501600e+05   3.1471600e+05   2.3974200e+05   1.4288700e+05   2.5268200e+05   1.5328400e+05   2.1849400e+05   4.8611600e+05   5.4026600e+05   1.5000600e+05   1.7144200e+05   1.3075600e+05   1.5624000e+05   1.9290700e+05   2.6816000e+05   8.6957000e+04   9.0218000e+04   2.0127200e+05   2.2614500e+05   0.0000000e+00   4.3207000e+04   4.0359400e+05   4.1702500e+05   1.9784200e+05   1.8928600e+05   4.6283900e+05   5.1195600e+05   1.3456700e+05   1.9912500e+05   2.9746600e+05   3.4048800e+05
   4.3110500e+05   3.6687000e+05   3.3797900e+05   4.4223200e+05   1.5012500e+05   1.4548400e+05   4.4248600e+05   5.8925700e+05   1.4144100e+05   1.6336700e+05   1.5205400e+05   1.7088400e+05   3.0405300e+05   2.4216800e+05   2.4554300e+05   1.9324400e+05   1.6028700e+05   2.1090800e+05   2.3330000e+05   2.5401400e+05   6.6816000e+04   5.8097000e+04   3.1528600e+05   2.7260100e+05   1.4189900e+05   1.6182600e+05   9.5567000e+04   1.1564500e+05   2.3147500e+05   2.2113700e+05   2.4657500e+05   2.0896000e+05   3.0157400e+05   2.8321700e+05   1.0007400e+05   6.8966000e+04   2.1265800e+05   1.9447300e+05   1.8382600e+05   2.0044600e+05   6.8085000e+04   7.7775000e+04   3.7420300e+05   3.5876700e+05   2.8973900e+05   3.5040700e+05   2.1347000e+05   2.5901100e+05   2.6962100e+05   1.9837700e+05   3.5774300e+05   1.8958500e+05   8.0686000e+04   1.0672600e+05   2.6288000e+05   3.0483300e+05   4.2199300e+05   4.2188400e+05   3.1237200e+05   3.2978600e+05   2.9489800e+05   2.3782800e+05   1.2745100e+05   2.3435200e+05   1.4298100e+05   2.0707700e+05   4.8962300e+05   4.8127900e+05   1.4118600e+05   1.5224000e+05   1.1547200e+05   1.2826600e+05   2.0712900e+05   2.8130700e+05   8.1180000e+04   7.8902000e+04   1.7647900e+05   1.9359400e+05   4.3207000e+04   0.0000000e+00   3.8413100e+05   4.0463700e+05   1.7034800e+05   1.7976200e+05   4.4912000e+05   4.9335500e+05   1.1063000e+05   1.8731800e+05   2.8479600e+05   3.6809000e+05
   7.6266800e+05   6.6410700e+05   6.6670800e+05   7.7238600e+05   5.0809200e+05   4.8476500e+05   7.9015500e+05   9.5716800e+05   4.5973000e+05   4.8132500e+05   4.8926300e+05   5.0777300e+05   6.4591100e+05   5.7919100e+05   5.9086000e+05   5.5347200e+05   5.1327800e+05   5.4472600e+05   5.6013900e+05   6.0126400e+05   4.0871500e+05   4.2938900e+05   6.8561100e+05   6.4472700e+05   4.7726100e+05   4.9962200e+05   4.7632400e+05   4.5992900e+05   5.5257400e+05   5.6129800e+05   6.0259900e+05   5.4261400e+05   6.3844800e+05   6.2461800e+05   4.4354600e+05   4.4430300e+05   5.3807600e+05   5.3522100e+05   5.1336600e+05   5.0972400e+05   4.1316400e+05   4.1258800e+05   7.0059900e+05   7.2211700e+05   6.2564000e+05   7.1156500e+05   5.7925800e+05   6.1578400e+05   5.9502400e+05   5.5821100e+05   6.8144000e+05   5.2337300e+05   4.3568300e+05   4.4149000e+05   5.8502000e+05   6.0028100e+05   7.2086600e+05   7.8964700e+05   6.9021600e+05   7.2134100e+05   6.3715100e+05   6.1787000e+05   4.7998400e+05   6.0315300e+05   4.7328000e+05   5.3534100e+05   8.1174700e+05   8.0607300e+05   5.0569500e+05   4.9651800e+05   4.6781400e+05   4.6037900e+05   5.1978400e+05   6.1280200e+05   4.1518600e+05   4.3269400e+05   5.4472400e+05   5.5944400e+05   4.0359400e+05   3.8413100e+05   0.0000000e+00   7.0399100e+05   5.1341100e+05   5.1864900e+05   7.9936900e+05   8.2349000e+05   4.4507600e+05   5.2869500e+05   6.3413400e+05   6.8955100e+05
   7.8991700e+05   7.2350600e+05   7.1345000e+05   8.1563900e+05   5.3954200e+05   5.1955200e+05   7.6354300e+05   9.5873200e+05   4.6431500e+05   4.9026300e+05   5.1585500e+05   4.9299100e+05   6.3871100e+05   5.9701900e+05   5.8778900e+05   5.1135000e+05   4.7493700e+05   5.6934400e+05   5.5525300e+05   6.3688800e+05   4.4356800e+05   4.2805100e+05   6.8892700e+05   6.7715300e+05   4.9077800e+05   4.8752400e+05   5.0333100e+05   4.5568900e+05   5.7893800e+05   5.3847200e+05   6.2097500e+05   5.4837000e+05   6.6800400e+05   6.7835200e+05   4.5383400e+05   4.5656300e+05   5.5570800e+05   5.4825800e+05   5.2433900e+05   4.9870600e+05   3.9865500e+05   4.1516100e+05   7.0909000e+05   7.1447900e+05   6.3463400e+05   6.8696800e+05   5.6849700e+05   6.2247400e+05   5.8426600e+05   5.2216600e+05   6.6178100e+05   5.3651500e+05   4.3481600e+05   4.7658600e+05   6.3537800e+05   6.4112800e+05   7.2789600e+05   7.6113000e+05   6.5053900e+05   6.9247900e+05   6.3689000e+05   5.8494200e+05   4.8119300e+05   5.9186200e+05   4.9414900e+05   5.6889500e+05   8.2567200e+05   8.3223100e+05   5.2555600e+05   4.8424800e+05   4.6711100e+05   4.7860600e+05   5.3354800e+05   6.2701800e+05   4.1687400e+05   3.9201100e+05   5.0317900e+05   5.6394700e+05   4.1702500e+05   4.0463700e+05   7.0399100e+05   0.0000000e+00   5.2141600e+05   5.7177300e+05   8.2106700e+05   8.2543200e+05   4.7568900e+05   4.8462800e+05   6.1658200e+05   6.7625900e+05
   5.7247200e+05   5.1479400e+05   5.1684800e+05   5.8567100e+05   3.2193500e+05   3.2213500e+05   5.8423100e+05   7.5993700e+05   3.1015100e+05   3.0508200e+05   3.1926700e+05   3.3318700e+05   4.6754500e+05   4.0079300e+05   3.9667200e+05   3.5088500e+05   2.7950300e+05   3.5816300e+05   3.8360700e+05   4.1411800e+05   2.0398000e+05   2.3126000e+05   4.8069300e+05   4.3029000e+05   2.8142900e+05   2.8408200e+05   2.5688500e+05   2.9867000e+05   3.6568000e+05   3.6074900e+05   4.0803600e+05   3.6085800e+05   4.4383600e+05   4.7398800e+05   2.6201000e+05   2.4523000e+05   3.5231000e+05   3.4304500e+05   3.3389300e+05   3.3682600e+05   2.1523600e+05   2.2420000e+05   5.4020500e+05   5.0693300e+05   4.3146500e+05   4.8555900e+05   3.9127100e+05   4.4146200e+05   4.0717200e+05   3.5761100e+05   5.1619000e+05   3.3504800e+05   2.7352900e+05   2.8038300e+05   4.2881300e+05   4.3810500e+05   5.6173700e+05   5.8171200e+05   4.6564900e+05   4.9274600e+05   4.5858700e+05   3.8402600e+05   2.9486900e+05   3.8313400e+05   2.7280500e+05   3.6318000e+05   6.3714100e+05   6.4690000e+05   2.9944400e+05   2.9606700e+05   2.6399400e+05   2.8128400e+05   3.4183300e+05   3.8956100e+05   2.4803600e+05   2.4137700e+05   3.5049100e+05   3.3102700e+05   1.9784200e+05   1.7034800e+05   5.1341100e+05   5.2141600e+05   0.0000000e+00   3.5361700e+05   6.3065800e+05   6.3832800e+05   2.7152300e+05   3.2055400e+05   4.1548200e+05   4.9677900e+05
   5.3419000e+05   5.0433600e+05   4.7205600e+05   6.0204300e+05   3.0475200e+05   2.7866800e+05   5.4463300e+05   7.2325300e+05   3.0204600e+05   3.0831700e+05   3.1828400e+05   3.3276300e+05   4.3974900e+05   3.8150500e+05   3.6891300e+05   3.2447300e+05   3.0471200e+05   3.7600900e+05   3.9856000e+05   3.8994100e+05   1.9550100e+05   2.1463400e+05   4.4769700e+05   4.2036300e+05   2.7387200e+05   2.7973400e+05   2.6222400e+05   2.5642600e+05   3.6358400e+05   3.7225100e+05   4.1704600e+05   3.7587200e+05   4.0978900e+05   4.1760400e+05   2.0709100e+05   2.1011800e+05   3.2564700e+05   3.5138400e+05   3.0349000e+05   3.1109100e+05   2.0795500e+05   2.3203700e+05   4.9029300e+05   4.5397700e+05   3.9337000e+05   4.7521100e+05   4.1558100e+05   4.3144200e+05   4.1281100e+05   3.3970300e+05   4.9499000e+05   3.4027800e+05   2.4267900e+05   2.6417800e+05   4.3187100e+05   4.6917600e+05   5.6716800e+05   5.7132400e+05   4.5231000e+05   4.6015500e+05   4.3637200e+05   3.7374200e+05   2.8599500e+05   3.9424700e+05   2.8304800e+05   3.4395200e+05   6.4876500e+05   6.5187600e+05   2.9264200e+05   2.7925500e+05   2.5917000e+05   2.8195100e+05   3.1667900e+05   3.8633500e+05   2.1903300e+05   2.0476600e+05   3.5006400e+05   3.3957300e+05   1.8928600e+05   1.7976200e+05   5.1864900e+05   5.7177300e+05   3.5361700e+05   0.0000000e+00   5.9223500e+05   6.2754900e+05   2.5082200e+05   3.4033100e+05   4.4202300e+05   4.7927800e+05
   8.1181700e+05   7.9620000e+05   7.4879000e+05   8.4899300e+05   5.7725900e+05   5.5533200e+05   8.2951400e+05   9.8382400e+05   5.3744700e+05   5.5483700e+05   5.7795800e+05   6.2086300e+05   7.3898400e+05   6.7604300e+05   6.7910200e+05   6.1074300e+05   5.8303800e+05   6.4010400e+05   6.5954500e+05   6.7272900e+05   4.7201700e+05   4.8925100e+05   7.4454400e+05   6.9408300e+05   5.6201400e+05   5.6299000e+05   5.5812600e+05   5.2688100e+05   6.5607300e+05   6.3148200e+05   6.5886900e+05   6.5534800e+05   7.3311100e+05   7.2137600e+05   5.2889000e+05   4.9489800e+05   5.8873400e+05   6.2829600e+05   6.1029900e+05   5.9189600e+05   4.9922100e+05   4.6564700e+05   7.6063600e+05   7.2935100e+05   7.1475000e+05   7.9318800e+05   6.7463500e+05   6.8265900e+05   6.7899600e+05   6.0513900e+05   7.7196900e+05   6.0530300e+05   5.2185900e+05   5.6493600e+05   7.3154000e+05   7.4609000e+05   8.5413000e+05   8.6654900e+05   7.5708500e+05   7.8370900e+05   7.4368800e+05   6.8616700e+05   5.7800900e+05   6.9983100e+05   6.2151600e+05   6.1606300e+05   9.3497600e+05   9.4913000e+05   5.9527200e+05   5.9877100e+05   5.4323700e+05   5.5675900e+05   5.8562200e+05   6.8597100e+05   4.9664100e+05   4.8457400e+05   6.3375500e+05   6.0399300e+05   4.6283900e+05   4.4912000e+05   7.9936900e+05   8.2106700e+05   6.3065800e+05   5.9223500e+05   0.0000000e+00   9.1485900e+05   5.2955600e+05   5.7192800e+05   7.1201300e+05   7.4776000e+05
   8.7223000e+05   8.1420700e+05   8.1485000e+05   9.0554100e+05   6.3021500e+05   5.9227500e+05   8.7553800e+05   1.0301680e+06   5.9892100e+05   5.8639600e+05   5.9416000e+05   6.3599700e+05   7.6762600e+05   6.8941400e+05   7.0333700e+05   6.5202000e+05   6.1469000e+05   6.8336100e+05   6.5324700e+05   7.2150700e+05   4.9924100e+05   5.3092600e+05   7.7385200e+05   7.2579100e+05   5.5262200e+05   5.6986100e+05   5.5252200e+05   5.1356800e+05   6.3861800e+05   6.6594800e+05   7.1031700e+05   6.6490900e+05   7.4745700e+05   7.4539000e+05   5.4909900e+05   4.9531700e+05   5.8886000e+05   6.3753400e+05   6.3049200e+05   5.8062200e+05   5.3267400e+05   5.2850500e+05   8.2335000e+05   8.0229400e+05   7.0440900e+05   8.0693300e+05   7.2255100e+05   6.8395300e+05   7.0917500e+05   6.4606100e+05   8.2889800e+05   6.6732500e+05   5.6907600e+05   5.4287200e+05   7.3831400e+05   7.4379000e+05   8.7945400e+05   8.5384600e+05   7.3785900e+05   8.0967300e+05   7.9087600e+05   7.2473000e+05   6.1356900e+05   7.2590500e+05   6.2050200e+05   6.3076500e+05   9.0099300e+05   9.6885000e+05   6.3298900e+05   6.0336500e+05   6.1161800e+05   6.0700000e+05   6.4358200e+05   6.8631800e+05   5.2658500e+05   5.4986300e+05   6.8490600e+05   6.8068500e+05   5.1195600e+05   4.9335500e+05   8.2349000e+05   8.2543200e+05   6.3832800e+05   6.2754900e+05   9.1485900e+05   0.0000000e+00   5.3986700e+05   6.1147200e+05   7.3823000e+05   8.3166600e+05
   4.7050900e+05   4.3169700e+05   4.0801500e+05   5.5395500e+05   2.3262300e+05   2.1034600e+05   4.9752200e+05   6.3437300e+05   1.8693100e+05   2.0922800e+05   2.2503300e+05   2.3941600e+05   3.5406400e+05   3.1555600e+05   3.2221000e+05   2.5732000e+05   2.1634300e+05   2.8811100e+05   3.0791800e+05   3.6329300e+05   1.3094600e+05   1.3457100e+05   3.9757900e+05   3.8534500e+05   1.8383200e+05   2.4983600e+05   2.1003800e+05   1.7627000e+05   2.8226100e+05   2.6078300e+05   3.2229700e+05   2.6261700e+05   3.7030200e+05   3.4715600e+05   1.3944700e+05   1.3535800e+05   2.4395900e+05   2.8697400e+05   2.3546600e+05   2.5396900e+05   1.3836200e+05   1.2507500e+05   4.0699300e+05   4.1605500e+05   3.5050000e+05   3.9967700e+05   3.2886400e+05   3.1633400e+05   2.9946200e+05   2.4860900e+05   4.2012700e+05   2.5602600e+05   1.7144400e+05   1.6861000e+05   3.4842300e+05   3.6797600e+05   4.8029200e+05   4.9043500e+05   3.5623300e+05   4.1277300e+05   3.7336200e+05   3.0900000e+05   1.9042100e+05   3.2305800e+05   2.0863700e+05   2.6148500e+05   5.1137800e+05   5.5840600e+05   2.1783600e+05   2.2487500e+05   1.9606000e+05   2.2221500e+05   2.6275600e+05   2.9611500e+05   1.5367400e+05   1.7402500e+05   3.1861100e+05   3.0713300e+05   1.3456700e+05   1.1063000e+05   4.4507600e+05   4.7568900e+05   2.7152300e+05   2.5082200e+05   5.2955600e+05   5.3986700e+05   0.0000000e+00   2.5670100e+05   3.6195100e+05   4.0895900e+05
   5.2475400e+05   5.0296700e+05   4.4533800e+05   5.8810700e+05   2.9902700e+05   2.9745400e+05   5.6273000e+05   6.6104100e+05   2.4751800e+05   2.9563600e+05   2.9412700e+05   2.8963200e+05   4.1996500e+05   3.8893700e+05   3.9163200e+05   3.2174500e+05   2.6363200e+05   3.2429000e+05   3.5480500e+05   4.0179600e+05   1.9092300e+05   1.9790400e+05   4.4041600e+05   4.4113600e+05   2.5759600e+05   3.0005800e+05   2.7895500e+05   2.6646600e+05   3.4340200e+05   3.5938500e+05   4.0913500e+05   3.6164400e+05   4.0330700e+05   4.0002300e+05   2.1393000e+05   1.9929700e+05   3.0013500e+05   3.3043100e+05   2.6400700e+05   2.8972200e+05   1.8169000e+05   1.7984100e+05   4.6431800e+05   4.6336800e+05   4.0957700e+05   4.8906000e+05   3.8544400e+05   4.0413700e+05   3.7676000e+05   3.3232300e+05   4.3780200e+05   2.9603000e+05   1.8770100e+05   2.3420000e+05   4.0505900e+05   4.3545000e+05   5.4251400e+05   5.4909200e+05   4.6426400e+05   4.3104000e+05   4.3280300e+05   3.7588600e+05   2.4941700e+05   3.9666800e+05   2.6093400e+05   3.5515200e+05   6.0623200e+05   6.1101400e+05   2.8535900e+05   2.8344300e+05   2.5440100e+05   2.9701400e+05   3.2608800e+05   3.5695100e+05   1.9561100e+05   2.0565500e+05   3.3977500e+05   3.3912400e+05   1.9912500e+05   1.8731800e+05   5.2869500e+05   4.8462800e+05   3.2055400e+05   3.4033100e+05   5.7192800e+05   6.1147200e+05   2.5670100e+05   0.0000000e+00   4.3478400e+05   4.4705600e+05
   6.4087000e+05   6.3515300e+05   5.6704600e+05   7.1198100e+05   4.0995300e+05   4.1354200e+05   6.9137900e+05   8.0665300e+05   3.8385000e+05   4.4060600e+05   4.3214600e+05   4.1934200e+05   5.3496000e+05   5.0548200e+05   4.7780800e+05   4.3882900e+05   4.0729700e+05   4.8461700e+05   4.9514000e+05   5.4716200e+05   3.2053200e+05   3.0033900e+05   5.5610900e+05   5.2619500e+05   3.6655300e+05   3.9873100e+05   4.1894200e+05   4.0596600e+05   4.8195300e+05   4.5131500e+05   4.8187400e+05   4.6463800e+05   5.1151400e+05   5.3809500e+05   3.3618500e+05   3.4007400e+05   4.5649800e+05   4.6585900e+05   3.9467100e+05   4.2643900e+05   3.1335000e+05   3.0035400e+05   5.9253700e+05   6.0120800e+05   5.3687700e+05   6.0697300e+05   5.0543000e+05   5.2717200e+05   5.0669500e+05   4.5781200e+05   5.8531600e+05   4.5119500e+05   3.3689400e+05   3.4917500e+05   5.3086900e+05   5.4429700e+05   6.5605900e+05   6.8133100e+05   5.4071900e+05   5.4728500e+05   5.3805300e+05   5.3645300e+05   3.7371300e+05   5.0320400e+05   4.0767500e+05   4.7895900e+05   6.7358100e+05   7.6385300e+05   4.0484600e+05   4.2115000e+05   3.7364300e+05   3.9507600e+05   4.4420200e+05   5.1322800e+05   3.2246700e+05   3.3381900e+05   4.4324600e+05   4.5715800e+05   2.9746600e+05   2.8479600e+05   6.3413400e+05   6.1658200e+05   4.1548200e+05   4.4202300e+05   7.1201300e+05   7.3823000e+05   3.6195100e+05   4.3478400e+05   0.0000000e+00   5.7202000e+05
   7.2766600e+05   6.7409500e+05   6.4864800e+05   7.2418900e+05   4.4481800e+05   4.1796200e+05   6.9416800e+05   8.2942200e+05   4.1605200e+05   4.5412200e+05   4.6104500e+05   4.8101700e+05   6.1850900e+05   5.3093300e+05   5.3735800e+05   5.0874600e+05   4.3227400e+05   5.0915900e+05   5.1591300e+05   5.6331100e+05   3.5758300e+05   3.5985600e+05   6.3283500e+05   6.0628200e+05   4.2038600e+05   4.1478100e+05   4.2103800e+05   4.1153500e+05   4.9973400e+05   5.0695900e+05   5.3761000e+05   5.4166800e+05   5.9685500e+05   5.8399800e+05   4.1453000e+05   3.8754100e+05   4.6847300e+05   4.9185700e+05   4.6909700e+05   4.5116600e+05   3.2445000e+05   3.3005800e+05   6.5849300e+05   6.5372100e+05   5.6139300e+05   6.6702500e+05   5.6335500e+05   5.7763100e+05   5.5752700e+05   4.7728800e+05   6.1161100e+05   4.6685300e+05   3.8106000e+05   3.8808400e+05   5.7621600e+05   6.3617300e+05   7.1837000e+05   7.0780100e+05   6.0069100e+05   6.2116900e+05   6.0466600e+05   5.7100100e+05   4.1705000e+05   5.3852900e+05   4.2309900e+05   5.1673200e+05   7.6258100e+05   8.1604900e+05   4.6604000e+05   4.7622900e+05   4.3071200e+05   4.1539600e+05   4.8337500e+05   5.4974300e+05   3.7289500e+05   3.6776300e+05   5.2057000e+05   4.9071300e+05   3.4048800e+05   3.6809000e+05   6.8955100e+05   6.7625900e+05   4.9677900e+05   4.7927800e+05   7.4776000e+05   8.3166600e+05   4.0895900e+05   4.4705600e+05   5.7202000e+05   0.0000000e+00
