# Supplementary material for: Autistic traits and individual brain differences: functional network efficiency reflects attentional and social impairments, structural nodal efficiencies index systemising and theory-of-mind skills
Source: Mol Autism. 2021 Jan 21;12:3. doi: 10.1186/s13229-020-00377-8 (PMC7818759; doi:10.1186/s13229-020-00377-8)
Supplement: Supplementary file 9 — Additional file 9. Brain-behaviour correlations. README file detailing data curation; AAL-90 region masks in NIfTI format; spreadseehts of Spearman correlations; code and data for the correlational analysis. [file 13229_2020_377_MOESM9_ESM.zip › Paul_Arora_et_al_data/Physiological/BBC/analysis/Diffusion_Analaysis/adj_matrixes/NOS_weighted/symmetric/connection_matrix_sym_aHU0247.txt]

   0.0000000e+00   6.3110700e+05   6.6340200e+05   7.5025500e+05   3.9275000e+05   4.2061200e+05   7.7010000e+05   8.2520500e+05   4.1444000e+05   4.7110500e+05   4.0890400e+05   4.5808200e+05   5.3102300e+05   5.2094700e+05   5.0255400e+05   5.3544400e+05   4.2696500e+05   4.5375300e+05   5.9826600e+05   5.9670800e+05   3.6756600e+05   3.8024500e+05   7.0275400e+05   6.0994300e+05   4.2273800e+05   3.7977500e+05   3.6285900e+05   3.7194900e+05   4.5955100e+05   4.8614200e+05   5.1634400e+05   4.8146900e+05   6.8711300e+05   6.0790900e+05   3.9565100e+05   3.6817500e+05   4.2035000e+05   4.3565900e+05   4.2210500e+05   4.3671000e+05   3.7786100e+05   3.6289100e+05   6.2062400e+05   6.5665900e+05   5.7541700e+05   5.4084300e+05   5.4759600e+05   5.7575600e+05   5.0958700e+05   4.8282000e+05   6.3519700e+05   5.0611500e+05   3.9869200e+05   4.0252300e+05   5.7631300e+05   5.6330600e+05   6.4444500e+05   6.4951500e+05   5.2818400e+05   4.4381400e+05   5.9149100e+05   4.9569800e+05   3.9726600e+05   4.6162200e+05   4.5951000e+05   4.9296300e+05   7.8128400e+05   8.9441600e+05   4.6206300e+05   4.3733200e+05   4.3116400e+05   4.3962300e+05   4.7287200e+05   4.9618700e+05   3.5047200e+05   3.4623200e+05   4.4798300e+05   4.9348800e+05   3.5551500e+05   3.5098800e+05   5.9936700e+05   6.4502600e+05   4.7392600e+05   5.0486600e+05   6.7468600e+05   7.4560700e+05   4.1012600e+05   4.2012900e+05   5.1077800e+05   5.4408600e+05
   6.3110700e+05   0.0000000e+00   7.0450000e+05   8.0575500e+05   4.3423400e+05   4.7408300e+05   8.2428300e+05   8.9019400e+05   4.5852000e+05   4.7968100e+05   4.2767600e+05   4.8682200e+05   5.1668100e+05   5.4649900e+05   5.2165600e+05   5.6603500e+05   4.9105300e+05   5.1145000e+05   6.3899800e+05   6.4202200e+05   4.3964800e+05   4.4232400e+05   7.3524900e+05   6.6420700e+05   4.8242000e+05   4.6164100e+05   4.1356600e+05   4.1269300e+05   5.2343800e+05   6.1382000e+05   5.6041800e+05   5.2633000e+05   7.1423700e+05   6.6841800e+05   4.4856500e+05   4.3553700e+05   4.7679000e+05   4.8824000e+05   5.0195100e+05   4.7700900e+05   4.1253900e+05   4.0945000e+05   6.6488400e+05   6.8658400e+05   6.1693200e+05   6.0404000e+05   6.1036700e+05   6.7661000e+05   5.3054900e+05   5.3747200e+05   6.4906500e+05   5.3936700e+05   4.7474800e+05   4.9642500e+05   6.5216300e+05   6.7431600e+05   6.8533700e+05   6.8172800e+05   5.6744100e+05   5.3932400e+05   6.8139600e+05   5.6594000e+05   4.4402300e+05   5.0091100e+05   5.0883400e+05   5.5551600e+05   8.0299600e+05   8.9654000e+05   4.4796900e+05   4.2754200e+05   4.4883600e+05   4.4279000e+05   4.9020700e+05   5.4958800e+05   3.7567300e+05   3.5970900e+05   4.7252900e+05   4.8616100e+05   3.8519600e+05   3.5022000e+05   6.2130400e+05   6.7212100e+05   5.0495800e+05   5.0742900e+05   7.2339400e+05   6.9624600e+05   4.0124700e+05   4.4117100e+05   5.1792800e+05   5.9529800e+05
   6.6340200e+05   7.0450000e+05   0.0000000e+00   8.4493300e+05   5.0373300e+05   5.2588400e+05   8.6181800e+05   8.9577100e+05   4.7781600e+05   4.8630700e+05   4.5886900e+05   5.1261700e+05   5.8334400e+05   6.1373300e+05   6.1002900e+05   5.9447900e+05   4.6395500e+05   5.3737300e+05   6.7963800e+05   6.8298500e+05   4.2120700e+05   4.4009900e+05   7.1562800e+05   6.6703200e+05   4.5883400e+05   4.9508000e+05   4.6744100e+05   4.3289600e+05   5.3184400e+05   5.7171800e+05   5.9785600e+05   5.7514200e+05   6.8512500e+05   6.9663000e+05   4.6181000e+05   4.5147700e+05   5.0231700e+05   4.9384100e+05   4.9822900e+05   4.9806800e+05   4.1694100e+05   4.3374900e+05   7.2649300e+05   6.8962000e+05   6.1462500e+05   5.9184400e+05   6.0850600e+05   6.6743000e+05   5.2583700e+05   4.9719500e+05   6.5727700e+05   5.1714200e+05   4.8203100e+05   4.7849700e+05   6.0166400e+05   6.6353400e+05   6.8167400e+05   6.9632300e+05   5.4856100e+05   5.2399000e+05   7.0362500e+05   5.6567700e+05   5.0346900e+05   5.4647400e+05   4.7889100e+05   5.3785800e+05   7.9225300e+05   8.9419200e+05   4.7163200e+05   4.5384600e+05   4.5069500e+05   4.4373100e+05   5.1410700e+05   5.7995800e+05   4.3090100e+05   4.3797300e+05   5.2320600e+05   5.1850100e+05   4.0107000e+05   3.9861400e+05   6.4846000e+05   6.8051000e+05   5.2341100e+05   5.1973400e+05   7.4598400e+05   7.6307800e+05   4.3299300e+05   4.8651400e+05   5.6769700e+05   5.9144100e+05
   7.5025500e+05   8.0575500e+05   8.4493300e+05   0.0000000e+00   5.6777200e+05   5.0969600e+05   8.9993200e+05   9.7112200e+05   5.5246400e+05   5.6763900e+05   5.3217500e+05   5.9808300e+05   6.1849600e+05   5.8838300e+05   6.4179400e+05   6.5403800e+05   5.3063500e+05   6.1167400e+05   7.4046500e+05   7.2432100e+05   4.9475100e+05   5.0086900e+05   8.1794600e+05   7.2320200e+05   5.1396600e+05   5.0894900e+05   4.8901000e+05   5.0517000e+05   6.1370300e+05   6.5307900e+05   6.4285800e+05   6.1384200e+05   7.5207300e+05   7.1928700e+05   4.9653300e+05   4.6817500e+05   5.4908500e+05   5.4917200e+05   5.6265300e+05   6.1248400e+05   4.9116300e+05   4.4987600e+05   7.5523900e+05   7.3200400e+05   6.6772600e+05   6.2976500e+05   6.6927800e+05   7.2923000e+05   5.9572300e+05   5.6273100e+05   7.1223700e+05   5.7827600e+05   4.9865100e+05   5.4873700e+05   7.1409500e+05   7.0581100e+05   7.5689000e+05   7.6163400e+05   6.0624000e+05   5.8303900e+05   7.6652000e+05   6.8259000e+05   5.7498300e+05   6.2538900e+05   5.5584300e+05   5.8863200e+05   9.4075700e+05   9.7292300e+05   5.7788800e+05   5.3988300e+05   5.4550700e+05   5.3134300e+05   5.9475700e+05   6.0832800e+05   4.9802200e+05   4.8405900e+05   5.6099600e+05   5.6982000e+05   4.7202900e+05   4.5485000e+05   7.3115400e+05   7.4517100e+05   5.8386000e+05   5.8197400e+05   8.0303200e+05   7.8413800e+05   4.9626200e+05   5.8998300e+05   6.5410000e+05   6.8853300e+05
   3.9275000e+05   4.3423400e+05   5.0373300e+05   5.6777200e+05   0.0000000e+00   2.1290000e+05   5.6327900e+05   6.0929800e+05   2.0889200e+05   2.4436900e+05   2.1840200e+05   2.5666700e+05   3.2003200e+05   3.3097700e+05   3.4149900e+05   3.1928300e+05   2.1494600e+05   2.6334200e+05   4.2816400e+05   4.1338400e+05   1.5853400e+05   1.4084100e+05   4.5473300e+05   3.4522600e+05   2.0234000e+05   2.0164100e+05   1.9931100e+05   2.0763300e+05   2.8032100e+05   3.1344200e+05   3.0168800e+05   2.9706600e+05   4.3354100e+05   4.0221500e+05   1.7698400e+05   1.8255300e+05   2.5385200e+05   2.5310100e+05   2.2172000e+05   2.6046500e+05   1.5757700e+05   1.4851600e+05   4.3880600e+05   3.8846700e+05   3.1363200e+05   3.4224500e+05   3.2835200e+05   3.6691700e+05   2.8099900e+05   2.5689800e+05   4.0086700e+05   2.7765600e+05   1.9183100e+05   2.2818900e+05   3.5570000e+05   3.7330500e+05   4.4367500e+05   4.5214800e+05   3.0254400e+05   2.7374900e+05   4.2609100e+05   2.9223400e+05   2.3368000e+05   3.0083400e+05   2.2611500e+05   2.7216900e+05   5.8498200e+05   6.4023200e+05   2.2506300e+05   2.0177500e+05   1.9906600e+05   2.2346700e+05   2.5444200e+05   2.7491900e+05   1.5462300e+05   1.6711800e+05   2.4975700e+05   2.6041600e+05   1.6287700e+05   1.2335700e+05   4.0178300e+05   3.7629500e+05   2.4790300e+05   2.6146500e+05   4.9353500e+05   4.7584100e+05   1.5927700e+05   2.0943000e+05   3.1402900e+05   3.5604200e+05
   4.2061200e+05   4.7408300e+05   5.2588400e+05   5.0969600e+05   2.1290000e+05   0.0000000e+00   5.7851500e+05   6.3250500e+05   1.9907800e+05   2.4334700e+05   2.3539600e+05   2.7481200e+05   3.3958200e+05   3.2415600e+05   3.3302100e+05   3.4812800e+05   2.3769500e+05   2.9813800e+05   4.2087000e+05   4.3942500e+05   1.7900700e+05   1.9477400e+05   4.6817900e+05   3.8773900e+05   2.3517300e+05   2.3741400e+05   2.2303600e+05   2.3047600e+05   3.2079400e+05   3.5726600e+05   3.4807900e+05   3.0562300e+05   4.8931000e+05   4.1153200e+05   2.0605800e+05   2.1027700e+05   2.5905900e+05   2.6289700e+05   2.6645500e+05   2.7978900e+05   1.7663100e+05   1.8118000e+05   5.1178200e+05   4.3350500e+05   3.6558400e+05   4.0367500e+05   3.6754900e+05   3.9613200e+05   2.9690000e+05   3.1601400e+05   4.1576300e+05   2.8682900e+05   2.2877000e+05   2.3163200e+05   3.6898100e+05   3.8733200e+05   4.3871000e+05   4.5540800e+05   3.1410900e+05   2.9306400e+05   3.8688400e+05   3.0948600e+05   2.3450200e+05   3.3134900e+05   2.3124200e+05   3.2361800e+05   6.2178700e+05   6.2081900e+05   2.4427900e+05   2.1309700e+05   2.0308300e+05   2.3071400e+05   2.9253300e+05   3.0025500e+05   1.8024800e+05   1.7222800e+05   2.7720800e+05   2.9049000e+05   1.6350300e+05   1.5698100e+05   4.5332300e+05   4.1176100e+05   2.8700500e+05   3.0842100e+05   4.9783700e+05   5.4927800e+05   2.0722300e+05   2.5268200e+05   3.3291400e+05   3.6900300e+05
   7.7010000e+05   8.2428300e+05   8.6181800e+05   8.9993200e+05   5.6327900e+05   5.7851500e+05   0.0000000e+00   9.3502000e+05   5.3871400e+05   5.8777700e+05   5.5661500e+05   6.1876000e+05   6.8472900e+05   6.6378700e+05   6.3665300e+05   6.6705900e+05   5.7440800e+05   6.1900000e+05   7.2949100e+05   7.2594900e+05   5.2067900e+05   5.0592200e+05   8.0026700e+05   7.4942700e+05   5.7399800e+05   5.7622900e+05   5.6224100e+05   5.5870400e+05   6.4408300e+05   6.8638300e+05   6.8127700e+05   6.2362800e+05   8.0533600e+05   7.7584300e+05   5.6874700e+05   5.4985500e+05   5.8617100e+05   6.4915400e+05   6.2358000e+05   6.7141600e+05   5.3238900e+05   5.2722700e+05   8.1296100e+05   7.9233000e+05   7.2607000e+05   7.4474400e+05   7.5761600e+05   7.2936100e+05   6.2379800e+05   6.3565900e+05   7.3740400e+05   6.1342200e+05   5.3279100e+05   5.6275100e+05   7.1724600e+05   7.5163600e+05   7.8988000e+05   7.6402800e+05   6.3673500e+05   6.3236900e+05   7.4208000e+05   6.0892400e+05   5.4069600e+05   6.6110900e+05   5.8253300e+05   6.6479500e+05   9.4416300e+05   1.0006950e+06   5.9214400e+05   5.5431400e+05   5.5279800e+05   5.6257300e+05   6.3773800e+05   6.3182100e+05   4.7591700e+05   5.0176600e+05   5.9491700e+05   6.2243100e+05   5.0326000e+05   4.7306700e+05   7.4848700e+05   7.5084200e+05   6.1133600e+05   6.2993800e+05   8.7736500e+05   8.7297000e+05   5.3863700e+05   5.6308400e+05   6.5609100e+05   6.8840600e+05
   8.2520500e+05   8.9019400e+05   8.9577100e+05   9.7112200e+05   6.0929800e+05   6.3250500e+05   9.3502000e+05   0.0000000e+00   5.9115900e+05   6.2386000e+05   5.9667800e+05   6.6022600e+05   7.4394800e+05   7.5296500e+05   7.0746100e+05   7.3147200e+05   6.2387800e+05   6.5422800e+05   7.8753700e+05   8.0638200e+05   5.6167200e+05   5.2938000e+05   8.1063600e+05   7.5370600e+05   6.3158900e+05   6.4221700e+05   6.1475100e+05   5.9349600e+05   6.8913200e+05   7.1861900e+05   7.2691800e+05   6.7585000e+05   8.3379700e+05   8.1124600e+05   6.1793300e+05   6.0344300e+05   6.3723100e+05   6.7093600e+05   6.8234900e+05   6.5242300e+05   5.5182100e+05   5.5903800e+05   8.6843800e+05   8.5462700e+05   7.6819400e+05   7.7306700e+05   7.5641400e+05   7.9242900e+05   6.6890400e+05   6.4289400e+05   7.7395700e+05   6.4251400e+05   5.6680400e+05   6.0763900e+05   7.1753400e+05   7.5585300e+05   8.2398800e+05   8.2034600e+05   7.2049400e+05   6.4913800e+05   7.6042300e+05   6.4625500e+05   5.7572300e+05   6.6889200e+05   6.3404900e+05   7.0665800e+05   9.7929300e+05   1.0623230e+06   6.4102500e+05   6.1344000e+05   6.0377800e+05   6.2127400e+05   6.8580900e+05   6.8319800e+05   5.3612500e+05   5.3626100e+05   6.0770200e+05   6.1542700e+05   5.1930900e+05   5.1626600e+05   8.2939200e+05   8.2006700e+05   6.7974200e+05   6.6114400e+05   8.9423300e+05   8.9478400e+05   5.7251400e+05   6.1915400e+05   7.0541400e+05   7.2894800e+05
   4.1444000e+05   4.5852000e+05   4.7781600e+05   5.5246400e+05   2.0889200e+05   1.9907800e+05   5.3871400e+05   5.9115900e+05   0.0000000e+00   2.3733000e+05   1.9681800e+05   2.3533400e+05   3.0766000e+05   3.3806400e+05   2.7404600e+05   3.0560800e+05   2.0221100e+05   2.6134600e+05   3.6123500e+05   3.7742700e+05   1.4657600e+05   1.4839800e+05   4.2448000e+05   3.3068100e+05   1.9989200e+05   2.1458900e+05   1.7323200e+05   1.7049600e+05   2.9604700e+05   3.1328600e+05   2.9516000e+05   2.7725900e+05   4.1792600e+05   3.7498700e+05   1.6777200e+05   1.7919400e+05   2.1373800e+05   2.6566400e+05   2.3449500e+05   2.3485400e+05   1.3477100e+05   1.2887700e+05   4.2926200e+05   4.2005600e+05   3.6735100e+05   3.6336200e+05   3.1660500e+05   3.3087800e+05   2.5578600e+05   2.3389900e+05   3.5760700e+05   2.3669800e+05   1.7030000e+05   2.0116700e+05   3.5428100e+05   3.4958400e+05   4.1899400e+05   3.9423800e+05   2.9898300e+05   2.2990300e+05   3.4905200e+05   2.8895600e+05   2.0236600e+05   2.7350800e+05   2.1793600e+05   2.9648500e+05   5.3046900e+05   6.3291600e+05   2.2092600e+05   1.6429000e+05   1.9211300e+05   1.9843100e+05   2.5758900e+05   2.9694000e+05   1.4312900e+05   1.3275800e+05   2.0978600e+05   2.3472800e+05   1.2248000e+05   1.1957000e+05   3.8077300e+05   4.0627800e+05   2.7349700e+05   2.9829900e+05   5.0455500e+05   5.0127700e+05   1.5632900e+05   1.5980100e+05   3.2105600e+05   3.3414000e+05
   4.7110500e+05   4.7968100e+05   4.8630700e+05   5.6763900e+05   2.4436900e+05   2.4334700e+05   5.8777700e+05   6.2386000e+05   2.3733000e+05   0.0000000e+00   2.6187900e+05   2.7078300e+05   3.5710300e+05   3.4682300e+05   3.4267400e+05   3.5616900e+05   2.4769700e+05   2.9909700e+05   4.3231800e+05   4.3794800e+05   1.8716000e+05   1.9988500e+05   4.9873100e+05   3.8536000e+05   2.4740200e+05   2.4847100e+05   2.3157900e+05   2.1852700e+05   3.3673300e+05   3.5421600e+05   3.5601000e+05   3.2704300e+05   4.8207900e+05   4.2537400e+05   2.2050200e+05   2.0820400e+05   2.5547400e+05   3.0297900e+05   2.7783000e+05   3.0061900e+05   1.8547900e+05   1.6327400e+05   4.9535800e+05   4.6288200e+05   4.1293800e+05   3.8590300e+05   3.6705200e+05   4.0159500e+05   2.9854100e+05   2.8203700e+05   4.0985700e+05   3.0054700e+05   1.9326000e+05   2.3441600e+05   4.1591800e+05   4.1114300e+05   4.5409400e+05   4.2042400e+05   3.3552700e+05   2.7632000e+05   4.0670300e+05   3.2817400e+05   2.3598800e+05   3.1226300e+05   2.5894200e+05   3.0110400e+05   5.8117800e+05   6.4105700e+05   2.4246600e+05   2.3294800e+05   2.4258600e+05   2.5903200e+05   2.6950900e+05   3.4555200e+05   1.8435100e+05   1.6570400e+05   2.6408100e+05   2.7475800e+05   1.7684600e+05   1.5842600e+05   4.0807700e+05   4.2654400e+05   2.8540000e+05   3.1246300e+05   5.0516900e+05   5.3591700e+05   1.9698500e+05   1.9765000e+05   3.4205500e+05   3.7264000e+05
   4.0890400e+05   4.2767600e+05   4.5886900e+05   5.3217500e+05   2.1840200e+05   2.3539600e+05   5.5661500e+05   5.9667800e+05   1.9681800e+05   2.6187900e+05   0.0000000e+00   2.2730000e+05   2.7891100e+05   2.8648200e+05   2.7640400e+05   3.1609600e+05   2.1077300e+05   2.6688300e+05   4.1331300e+05   3.8475300e+05   1.4660100e+05   1.4671000e+05   4.3524100e+05   3.5268900e+05   1.7815600e+05   1.9874600e+05   1.7984000e+05   1.6920000e+05   2.5624500e+05   3.0625000e+05   3.2006000e+05   2.8139100e+05   4.3485800e+05   3.5083900e+05   1.5339200e+05   1.5236000e+05   2.0521100e+05   2.2912700e+05   2.0379300e+05   2.1729900e+05   1.1872100e+05   1.2523000e+05   4.1219600e+05   3.9696700e+05   3.4968400e+05   3.2765700e+05   3.4801600e+05   3.5299300e+05   2.5217600e+05   2.3533300e+05   3.9500800e+05   2.7040800e+05   1.7535100e+05   2.0028100e+05   3.7534100e+05   3.6752000e+05   4.0702800e+05   3.7428200e+05   3.1461700e+05   2.5241700e+05   3.5366500e+05   2.8096700e+05   1.9588800e+05   2.6900500e+05   2.2942000e+05   2.6946400e+05   5.8637600e+05   6.2209300e+05   2.3299200e+05   1.8388300e+05   1.8736700e+05   2.1026200e+05   2.5655000e+05   2.7741400e+05   1.4021600e+05   1.3945000e+05   2.1843000e+05   2.2788200e+05   1.2464900e+05   1.0534200e+05   3.6029000e+05   3.7660700e+05   2.2820800e+05   2.8562600e+05   4.6574000e+05   4.8500600e+05   1.5794100e+05   1.7350500e+05   2.9449600e+05   3.3269700e+05
   4.5808200e+05   4.8682200e+05   5.1261700e+05   5.9808300e+05   2.5666700e+05   2.7481200e+05   6.1876000e+05   6.6022600e+05   2.3533400e+05   2.7078300e+05   2.2730000e+05   0.0000000e+00   3.3161300e+05   3.2637200e+05   3.3643900e+05   3.5039800e+05   2.4853100e+05   2.8883900e+05   4.4136600e+05   4.1271900e+05   1.9066300e+05   1.7934400e+05   4.4551000e+05   4.0598400e+05   2.2359100e+05   2.3392200e+05   2.2671400e+05   2.1629300e+05   3.1637200e+05   3.4733100e+05   3.3030000e+05   3.2760400e+05   4.7798200e+05   4.0845200e+05   2.1451600e+05   2.2662900e+05   2.7076900e+05   2.6169800e+05   2.5588000e+05   2.5965800e+05   1.5230100e+05   1.6589000e+05   4.8926400e+05   4.3303600e+05   4.1230000e+05   3.7758000e+05   3.7308300e+05   4.1111500e+05   3.2409100e+05   2.4618600e+05   4.1199100e+05   3.0039400e+05   2.2771300e+05   2.4366700e+05   3.9499400e+05   4.1387800e+05   4.3971800e+05   4.2713000e+05   3.3356100e+05   2.7421400e+05   4.0840000e+05   2.9650900e+05   2.1441200e+05   2.8869400e+05   2.3752600e+05   2.9645800e+05   5.7472500e+05   6.6683800e+05   2.4508100e+05   2.1448700e+05   2.0757300e+05   2.3711400e+05   2.6896900e+05   3.2500000e+05   1.7653700e+05   1.7656800e+05   2.8568800e+05   2.7502600e+05   1.5724800e+05   1.5417000e+05   4.0791000e+05   4.2777000e+05   3.0358300e+05   3.2771700e+05   5.1954400e+05   5.1986000e+05   2.1703400e+05   2.4570700e+05   3.3199400e+05   3.8655300e+05
   5.3102300e+05   5.1668100e+05   5.8334400e+05   6.1849600e+05   3.2003200e+05   3.3958200e+05   6.8472900e+05   7.4394800e+05   3.0766000e+05   3.5710300e+05   2.7891100e+05   3.3161300e+05   0.0000000e+00   3.8220500e+05   3.9541900e+05   4.5814200e+05   3.2694900e+05   3.5203700e+05   4.8138000e+05   4.9983600e+05   2.5103400e+05   2.5039900e+05   5.2540400e+05   4.7190200e+05   3.0861400e+05   3.1371100e+05   2.7887200e+05   2.7503900e+05   3.8221300e+05   4.2465100e+05   4.1913200e+05   3.8269100e+05   5.0530900e+05   4.8754100e+05   2.6440800e+05   2.7006400e+05   3.2915900e+05   3.4682700e+05   3.2390400e+05   3.2640700e+05   2.4065800e+05   2.5464500e+05   5.4749000e+05   5.0156000e+05   4.8230900e+05   4.5311300e+05   4.4696800e+05   4.8942100e+05   3.8157400e+05   3.4315600e+05   4.8717100e+05   3.5106900e+05   2.7830700e+05   3.1717000e+05   4.7128100e+05   4.6350800e+05   5.1725500e+05   5.0300500e+05   3.8292800e+05   3.4349200e+05   4.8091900e+05   4.0693200e+05   3.0893500e+05   4.1225200e+05   3.2379400e+05   3.7073500e+05   6.8372500e+05   7.4094700e+05   3.2865100e+05   3.0235800e+05   3.1136900e+05   3.2900700e+05   3.8576700e+05   4.0221800e+05   2.4653600e+05   2.4426600e+05   3.6335800e+05   3.6478700e+05   2.3413400e+05   2.4129700e+05   4.8926700e+05   5.0376800e+05   3.7241400e+05   3.8423800e+05   6.1150400e+05   5.9554200e+05   2.8391700e+05   3.1993500e+05   4.1449000e+05   4.3113700e+05
   5.2094700e+05   5.4649900e+05   6.1373300e+05   5.8838300e+05   3.3097700e+05   3.2415600e+05   6.6378700e+05   7.5296500e+05   3.3806400e+05   3.4682300e+05   2.8648200e+05   3.2637200e+05   3.8220500e+05   0.0000000e+00   4.0893500e+05   4.3783000e+05   3.2103100e+05   3.4135600e+05   4.6923500e+05   4.8649900e+05   2.3518900e+05   2.3123600e+05   4.9469700e+05   4.4713300e+05   3.0360400e+05   3.1680700e+05   2.8569600e+05   2.6093400e+05   3.7223100e+05   3.8260700e+05   3.6561800e+05   3.9041900e+05   5.1795300e+05   4.8126600e+05   2.5860000e+05   2.5444500e+05   3.1923200e+05   3.4502300e+05   3.3896300e+05   3.4314100e+05   2.3860100e+05   2.1549100e+05   5.2002200e+05   5.0062100e+05   4.6744300e+05   4.3449500e+05   4.4954900e+05   4.6393600e+05   3.5791500e+05   3.5537600e+05   5.0014600e+05   3.3383800e+05   2.7985400e+05   3.2045000e+05   4.6426800e+05   4.8465100e+05   5.4549000e+05   5.1381400e+05   3.8462400e+05   3.8507600e+05   4.8351300e+05   3.8391700e+05   3.0534100e+05   4.1526600e+05   3.3575100e+05   3.9143100e+05   6.7231200e+05   7.7671200e+05   3.6818100e+05   3.3520100e+05   3.3376100e+05   3.3863200e+05   3.9120800e+05   4.2868200e+05   2.7652800e+05   2.5185700e+05   3.6855100e+05   3.8400100e+05   2.5725900e+05   2.5992400e+05   5.1442600e+05   5.5496600e+05   3.7164900e+05   3.7811800e+05   6.0594300e+05   5.9229400e+05   2.9773000e+05   3.2523500e+05   4.1687600e+05   4.3037400e+05
   5.0255400e+05   5.2165600e+05   6.1002900e+05   6.4179400e+05   3.4149900e+05   3.3302100e+05   6.3665300e+05   7.0746100e+05   2.7404600e+05   3.4267400e+05   2.7640400e+05   3.3643900e+05   3.9541900e+05   4.0893500e+05   0.0000000e+00   4.0280100e+05   3.0519900e+05   3.6500500e+05   4.5734600e+05   4.8743200e+05   2.6883500e+05   2.5376100e+05   5.6267400e+05   4.6746200e+05   2.9655300e+05   2.9101600e+05   2.8796600e+05   2.7331300e+05   3.7201300e+05   4.1891400e+05   3.7810100e+05   3.7477500e+05   5.4690800e+05   4.9792200e+05   2.5531700e+05   2.5566000e+05   3.0742400e+05   3.3182800e+05   3.2604600e+05   3.4738300e+05   2.4038500e+05   2.3149000e+05   5.5742100e+05   5.4432500e+05   4.6145000e+05   4.3319500e+05   4.7640200e+05   5.0257000e+05   3.7800900e+05   3.3757000e+05   4.9705300e+05   3.4815500e+05   2.7874300e+05   3.1674800e+05   4.4722200e+05   4.6085700e+05   5.5415700e+05   5.1640000e+05   4.1324200e+05   3.8904700e+05   5.0456200e+05   3.9132500e+05   3.0323500e+05   3.9362100e+05   3.3869300e+05   4.0779700e+05   6.5952000e+05   7.2761600e+05   3.3648700e+05   3.1209700e+05   3.2689900e+05   3.2064000e+05   3.8519100e+05   4.1824400e+05   2.4212300e+05   2.5039900e+05   3.6460400e+05   3.8798900e+05   2.4080200e+05   2.3781500e+05   4.9578500e+05   5.0105000e+05   3.5667600e+05   3.8698300e+05   6.2375600e+05   5.9753100e+05   2.8638500e+05   2.9676800e+05   3.9615400e+05   4.3820300e+05
   5.3544400e+05   5.6603500e+05   5.9447900e+05   6.5403800e+05   3.1928300e+05   3.4812800e+05   6.6705900e+05   7.3147200e+05   3.0560800e+05   3.5616900e+05   3.1609600e+05   3.5039800e+05   4.5814200e+05   4.3783000e+05   4.0280100e+05   0.0000000e+00   3.5134000e+05   3.8450600e+05   5.2342700e+05   5.1464200e+05   2.9228800e+05   2.6549100e+05   5.5189300e+05   4.7961400e+05   3.1820700e+05   3.2986000e+05   3.1072800e+05   2.6697900e+05   3.8992700e+05   4.3783200e+05   4.1955300e+05   4.0789100e+05   5.9618600e+05   5.1188600e+05   2.7893600e+05   2.7086700e+05   3.1015400e+05   3.6940400e+05   3.8279000e+05   3.5888500e+05   2.6563300e+05   2.3460600e+05   5.2817100e+05   5.2438100e+05   4.7146600e+05   4.4916400e+05   4.7885100e+05   4.9121800e+05   3.9838000e+05   3.5231200e+05   4.8993700e+05   3.6152500e+05   2.7803400e+05   3.0979800e+05   4.5659800e+05   4.7628100e+05   5.4508500e+05   5.2742500e+05   4.1822800e+05   3.8602400e+05   5.1744100e+05   4.0389000e+05   2.8537500e+05   4.0890100e+05   3.4655900e+05   4.2526400e+05   7.0960000e+05   7.5364200e+05   3.6481400e+05   3.0113300e+05   3.1495200e+05   3.4222200e+05   3.8541300e+05   4.2753200e+05   2.9091700e+05   2.5289700e+05   3.5085500e+05   3.3980200e+05   2.6190200e+05   2.7780700e+05   5.3651100e+05   5.4623000e+05   3.7140100e+05   3.7655400e+05   6.2093900e+05   5.9649300e+05   3.1370700e+05   3.2213400e+05   3.9529500e+05   4.5084500e+05
   4.2696500e+05   4.9105300e+05   4.6395500e+05   5.3063500e+05   2.1494600e+05   2.3769500e+05   5.7440800e+05   6.2387800e+05   2.0221100e+05   2.4769700e+05   2.1077300e+05   2.4853100e+05   3.2694900e+05   3.2103100e+05   3.0519900e+05   3.5134000e+05   0.0000000e+00   2.8692000e+05   3.9350400e+05   3.8273400e+05   1.5325500e+05   1.5346100e+05   4.4355600e+05   3.9490600e+05   2.0467000e+05   1.9271300e+05   1.7181200e+05   1.6643900e+05   2.9558900e+05   3.5290700e+05   3.1595500e+05   2.9178500e+05   4.3736000e+05   4.1004900e+05   1.8305100e+05   1.6569300e+05   2.0479700e+05   2.6797300e+05   2.5488300e+05   2.4503600e+05   1.5831100e+05   1.4453000e+05   4.2109800e+05   4.4081600e+05   3.5672000e+05   3.5120600e+05   3.6121400e+05   3.6574400e+05   2.8602700e+05   2.5585400e+05   3.8266700e+05   2.6105000e+05   1.8392500e+05   2.0797600e+05   3.7197100e+05   3.5696800e+05   4.1552200e+05   4.1566900e+05   3.0938200e+05   2.5043300e+05   3.9937800e+05   3.1568200e+05   1.9794500e+05   2.9345800e+05   2.4630400e+05   3.1392300e+05   5.9174800e+05   6.5124700e+05   2.3204900e+05   1.9799900e+05   2.0746900e+05   2.1584700e+05   2.6742000e+05   3.0644200e+05   1.6079700e+05   1.4678200e+05   2.5834500e+05   2.6435500e+05   1.4116500e+05   1.3694100e+05   4.0794600e+05   4.0071000e+05   2.6705400e+05   3.0386300e+05   5.0015500e+05   4.9434100e+05   1.8409900e+05   1.9392900e+05   3.0262300e+05   3.5253200e+05
   4.5375300e+05   5.1145000e+05   5.3737300e+05   6.1167400e+05   2.6334200e+05   2.9813800e+05   6.1900000e+05   6.5422800e+05   2.6134600e+05   2.9909700e+05   2.6688300e+05   2.8883900e+05   3.5203700e+05   3.4135600e+05   3.6500500e+05   3.8450600e+05   2.8692000e+05   0.0000000e+00   4.4848400e+05   4.5137200e+05   2.1349000e+05   2.0439600e+05   4.8966500e+05   4.2542900e+05   2.5145900e+05   2.6351600e+05   2.6482700e+05   2.4030900e+05   3.2877800e+05   4.0028900e+05   3.3609100e+05   3.2270100e+05   4.5284000e+05   4.5166500e+05   2.3323900e+05   2.1888600e+05   2.7442100e+05   3.2117000e+05   2.9678400e+05   2.6873600e+05   1.6111300e+05   1.8222900e+05   4.3866000e+05   4.5832100e+05   4.3047900e+05   3.9553700e+05   3.8859300e+05   4.0496300e+05   3.1358900e+05   2.8108600e+05   4.1712000e+05   2.8828400e+05   2.4143800e+05   2.6424400e+05   4.0303600e+05   3.9818000e+05   4.4345000e+05   4.2252900e+05   3.3377200e+05   2.6709100e+05   4.4206500e+05   3.3625000e+05   2.4775800e+05   3.3176400e+05   2.7961300e+05   3.4015100e+05   5.9456000e+05   6.5356100e+05   2.2955500e+05   2.3558300e+05   2.4168300e+05   2.8555200e+05   3.2562600e+05   3.2857300e+05   1.9139700e+05   2.0486200e+05   2.8134900e+05   3.1333900e+05   1.8675100e+05   1.8046900e+05   4.6755300e+05   4.6134900e+05   3.1170600e+05   3.4334600e+05   5.1020600e+05   5.6561600e+05   2.3552300e+05   2.8909100e+05   3.6480500e+05   4.0455700e+05
   5.9826600e+05   6.3899800e+05   6.7963800e+05   7.4046500e+05   4.2816400e+05   4.2087000e+05   7.2949100e+05   7.8753700e+05   3.6123500e+05   4.3231800e+05   4.1331300e+05   4.4136600e+05   4.8138000e+05   4.6923500e+05   4.5734600e+05   5.2342700e+05   3.9350400e+05   4.4848400e+05   0.0000000e+00   5.6237100e+05   3.6738300e+05   3.6971000e+05   6.3249600e+05   5.6079300e+05   3.9136600e+05   3.8726000e+05   4.0791000e+05   3.9763100e+05   5.0060500e+05   5.9451700e+05   5.1268200e+05   4.5933900e+05   6.3074100e+05   5.9420500e+05   3.6519800e+05   3.7255600e+05   4.1471100e+05   4.5884800e+05   4.4228500e+05   4.4733000e+05   3.6002600e+05   3.0599300e+05   5.9378300e+05   6.2133900e+05   5.8910100e+05   5.6773300e+05   5.6734900e+05   5.4969100e+05   4.3786200e+05   4.2852400e+05   5.8702000e+05   4.3857500e+05   3.9371700e+05   3.9490900e+05   5.6161600e+05   5.3801400e+05   5.9108400e+05   5.7773600e+05   4.7556000e+05   3.9914900e+05   5.7958400e+05   4.4281000e+05   3.5011200e+05   4.4983200e+05   3.9790000e+05   4.5972400e+05   7.3365800e+05   7.9103100e+05   3.9920900e+05   3.6151800e+05   3.9505100e+05   3.8576900e+05   4.2796000e+05   4.7190700e+05   3.4891400e+05   3.4765000e+05   4.3523000e+05   4.3479100e+05   3.2841000e+05   3.0310200e+05   6.0342800e+05   5.7451400e+05   4.5504000e+05   4.6518900e+05   6.2266100e+05   6.9804900e+05   3.5852500e+05   3.9247500e+05   4.8769400e+05   5.3096700e+05
   5.9670800e+05   6.4202200e+05   6.8298500e+05   7.2432100e+05   4.1338400e+05   4.3942500e+05   7.2594900e+05   8.0638200e+05   3.7742700e+05   4.3794800e+05   3.8475300e+05   4.1271900e+05   4.9983600e+05   4.8649900e+05   4.8743200e+05   5.1464200e+05   3.8273400e+05   4.5137200e+05   5.6237100e+05   0.0000000e+00   3.5963900e+05   3.5172300e+05   6.2044100e+05   5.5735000e+05   3.7491100e+05   3.9260800e+05   3.6520900e+05   3.6459800e+05   4.6776100e+05   5.6923600e+05   4.9157700e+05   4.6004900e+05   6.1857900e+05   5.2993800e+05   3.4868800e+05   3.4675200e+05   4.0599400e+05   4.4343600e+05   3.9997000e+05   3.7014600e+05   3.4222800e+05   3.1797800e+05   6.2929300e+05   5.8197400e+05   5.6967400e+05   5.3427600e+05   5.6633900e+05   5.4724800e+05   4.5134400e+05   4.3719000e+05   5.6567800e+05   4.3214500e+05   3.6890200e+05   4.2143500e+05   5.5282800e+05   5.5093200e+05   6.1589400e+05   5.9960600e+05   4.9608700e+05   4.5659400e+05   5.9292100e+05   4.6110300e+05   3.7094600e+05   4.8623700e+05   4.1179900e+05   4.6505800e+05   7.6422100e+05   8.4135800e+05   4.1250500e+05   3.5841900e+05   3.8328200e+05   3.8608500e+05   4.5809500e+05   4.6886900e+05   3.3702800e+05   3.3371400e+05   4.2083700e+05   4.2463100e+05   3.2832600e+05   3.0548900e+05   5.5701000e+05   5.8227600e+05   4.5016300e+05   4.7122200e+05   6.8881900e+05   7.0714500e+05   3.7921400e+05   4.0296600e+05   5.1916800e+05   5.3986600e+05
   3.6756600e+05   4.3964800e+05   4.2120700e+05   4.9475100e+05   1.5853400e+05   1.7900700e+05   5.2067900e+05   5.6167200e+05   1.4657600e+05   1.8716000e+05   1.4660100e+05   1.9066300e+05   2.5103400e+05   2.3518900e+05   2.6883500e+05   2.9228800e+05   1.5325500e+05   2.1349000e+05   3.6738300e+05   3.5963900e+05   0.0000000e+00   1.0757100e+05   3.8992600e+05   3.2932600e+05   1.4797600e+05   1.6557600e+05   1.3364700e+05   1.3750300e+05   2.3681900e+05   3.1710300e+05   2.7952800e+05   2.5006300e+05   3.9624600e+05   3.4211500e+05   1.2700200e+05   1.1215200e+05   1.6404400e+05   1.9123600e+05   1.8402500e+05   1.6785200e+05   1.0225500e+05   7.8511000e+04   3.8777000e+05   3.7165200e+05   3.3347600e+05   3.1481800e+05   2.6531900e+05   2.9233400e+05   2.0627600e+05   1.7425300e+05   3.2487700e+05   1.8600400e+05   1.3251600e+05   1.5193600e+05   3.2629000e+05   3.0564300e+05   3.7281200e+05   3.9415100e+05   2.4525300e+05   2.1442400e+05   3.7801300e+05   2.2579400e+05   1.5546200e+05   2.4065200e+05   1.7591400e+05   2.6702600e+05   5.1551700e+05   6.3041700e+05   1.6891000e+05   1.4168600e+05   1.4179500e+05   1.5930100e+05   2.0884600e+05   2.5358400e+05   1.2277600e+05   1.1361400e+05   1.7992100e+05   1.9540800e+05   7.9438000e+04   7.0052000e+04   3.4657200e+05   3.3802900e+05   2.1055100e+05   2.2890500e+05   4.4739600e+05   4.3770300e+05   1.1265500e+05   1.5550900e+05   2.5752700e+05   2.8421500e+05
   3.8024500e+05   4.4232400e+05   4.4009900e+05   5.0086900e+05   1.4084100e+05   1.9477400e+05   5.0592200e+05   5.2938000e+05   1.4839800e+05   1.9988500e+05   1.4671000e+05   1.7934400e+05   2.5039900e+05   2.3123600e+05   2.5376100e+05   2.6549100e+05   1.5346100e+05   2.0439600e+05   3.6971000e+05   3.5172300e+05   1.0757100e+05   0.0000000e+00   3.8114500e+05   2.9383400e+05   1.4168700e+05   1.7503500e+05   1.2786300e+05   1.3171100e+05   2.3305900e+05   3.2043400e+05   2.7043500e+05   2.2955600e+05   3.7227700e+05   3.3834400e+05   1.1292000e+05   1.0394800e+05   1.4107500e+05   1.9068800e+05   2.0063500e+05   2.2199200e+05   7.5362000e+04   9.6618000e+04   4.0047100e+05   3.6593600e+05   3.0258400e+05   2.9566000e+05   2.8957400e+05   2.7934800e+05   2.0011500e+05   1.8442700e+05   3.2132800e+05   2.0111000e+05   1.1205500e+05   1.4044500e+05   2.8444000e+05   2.9966100e+05   3.3821300e+05   3.8654300e+05   2.3606500e+05   2.1307900e+05   3.3454300e+05   2.2253900e+05   1.4604800e+05   2.2195600e+05   1.7317400e+05   2.4018100e+05   4.7474600e+05   5.8810200e+05   1.7171000e+05   1.3367900e+05   1.4004200e+05   1.4440000e+05   2.0339200e+05   2.4795700e+05   9.7517000e+04   9.4545000e+04   1.7861500e+05   2.0081400e+05   5.8124000e+04   5.8203000e+04   3.2865700e+05   3.0796000e+05   2.1364900e+05   2.1020000e+05   4.2739100e+05   4.3196800e+05   1.0684500e+05   1.7229300e+05   2.4820000e+05   2.8650700e+05
   7.0275400e+05   7.3524900e+05   7.1562800e+05   8.1794600e+05   4.5473300e+05   4.6817900e+05   8.0026700e+05   8.1063600e+05   4.2448000e+05   4.9873100e+05   4.3524100e+05   4.4551000e+05   5.2540400e+05   4.9469700e+05   5.6267400e+05   5.5189300e+05   4.4355600e+05   4.8966500e+05   6.3249600e+05   6.2044100e+05   3.8992600e+05   3.8114500e+05   0.0000000e+00   6.3473100e+05   4.3362500e+05   4.6141600e+05   4.4522200e+05   4.3755500e+05   5.4878700e+05   6.3916100e+05   5.8296400e+05   5.1688600e+05   6.8166300e+05   6.5099000e+05   4.1097100e+05   4.2631400e+05   4.5066200e+05   4.7639100e+05   4.8643600e+05   5.0426600e+05   3.8333800e+05   3.6381800e+05   7.0212500e+05   6.3462200e+05   5.6816800e+05   5.8935300e+05   5.9999300e+05   6.0077600e+05   4.7691200e+05   4.6341700e+05   5.9883900e+05   4.6992100e+05   3.7191900e+05   4.1372800e+05   5.7499200e+05   5.6540400e+05   6.3067300e+05   6.4580200e+05   5.0285200e+05   4.9410100e+05   6.2190800e+05   5.2081500e+05   4.2870200e+05   5.1058800e+05   4.5359900e+05   5.3623300e+05   7.9679700e+05   8.5831800e+05   4.3012700e+05   4.1120200e+05   4.2806300e+05   4.5197800e+05   4.5388100e+05   5.3376400e+05   3.6915600e+05   3.6737700e+05   4.6520400e+05   4.9343600e+05   3.4686000e+05   3.6195800e+05   6.2604400e+05   6.1357300e+05   5.0952700e+05   5.2192100e+05   7.2822300e+05   6.9298900e+05   4.0137100e+05   4.6619200e+05   5.8000800e+05   6.1312600e+05
   6.0994300e+05   6.6420700e+05   6.6703200e+05   7.2320200e+05   3.4522600e+05   3.8773900e+05   7.4942700e+05   7.5370600e+05   3.3068100e+05   3.8536000e+05   3.5268900e+05   4.0598400e+05   4.7190200e+05   4.4713300e+05   4.6746200e+05   4.7961400e+05   3.9490600e+05   4.2542900e+05   5.6079300e+05   5.5735000e+05   3.2932600e+05   2.9383400e+05   6.3473100e+05   0.0000000e+00   3.7166700e+05   3.9110400e+05   3.4799100e+05   3.4424700e+05   4.3784700e+05   5.2605100e+05   4.9226700e+05   4.3839800e+05   6.0264900e+05   5.4725100e+05   3.2421500e+05   3.2635100e+05   3.9756400e+05   3.9091200e+05   3.8448200e+05   3.8490000e+05   3.1543000e+05   2.9899400e+05   6.1135300e+05   5.4456300e+05   4.7969000e+05   4.9570100e+05   5.0641000e+05   4.9924700e+05   3.7321900e+05   4.0362900e+05   5.4860100e+05   3.8154000e+05   3.3757500e+05   3.7141800e+05   5.3431200e+05   5.5919300e+05   6.2860100e+05   5.8092600e+05   4.3459700e+05   4.4224900e+05   5.3722300e+05   4.4262600e+05   3.7589600e+05   4.5508000e+05   3.8324800e+05   4.6656600e+05   7.4040900e+05   8.2052700e+05   3.4522500e+05   3.3565500e+05   3.8863000e+05   3.5288000e+05   4.0262200e+05   4.5306100e+05   3.0128900e+05   2.8351900e+05   4.0995200e+05   3.9238000e+05   2.7045700e+05   2.8186900e+05   5.7681100e+05   5.4248800e+05   4.5459600e+05   4.2766300e+05   6.3210400e+05   6.3153300e+05   3.6270400e+05   3.9267200e+05   4.6874000e+05   5.1558600e+05
   4.2273800e+05   4.8242000e+05   4.5883400e+05   5.1396600e+05   2.0234000e+05   2.3517300e+05   5.7399800e+05   6.3158900e+05   1.9989200e+05   2.4740200e+05   1.7815600e+05   2.2359100e+05   3.0861400e+05   3.0360400e+05   2.9655300e+05   3.1820700e+05   2.0467000e+05   2.5145900e+05   3.9136600e+05   3.7491100e+05   1.4797600e+05   1.4168700e+05   4.3362500e+05   3.7166700e+05   0.0000000e+00   1.9809500e+05   1.9323100e+05   1.7284200e+05   2.9134700e+05   3.5334600e+05   3.2428600e+05   2.7245000e+05   4.5049800e+05   3.9593700e+05   1.8080600e+05   1.6567200e+05   2.1519600e+05   2.4682700e+05   2.4289000e+05   2.5672200e+05   1.4868900e+05   1.4023900e+05   4.6284400e+05   4.4532300e+05   3.4056700e+05   3.6121100e+05   3.3233600e+05   3.7201700e+05   2.5914100e+05   2.5278400e+05   3.6434400e+05   2.3962400e+05   1.8351400e+05   2.0682100e+05   3.6035600e+05   3.5495100e+05   4.3442500e+05   4.1126700e+05   2.9207100e+05   2.6110400e+05   3.8719100e+05   2.9714800e+05   1.9743100e+05   2.8158000e+05   2.2502000e+05   3.1253200e+05   5.8403000e+05   6.1672600e+05   1.9075500e+05   1.9572700e+05   1.8199600e+05   2.2430300e+05   2.5022800e+05   3.1930500e+05   1.4883700e+05   1.4206900e+05   2.3434000e+05   2.4728100e+05   1.1643400e+05   1.2858600e+05   3.8748400e+05   3.8787200e+05   2.7054700e+05   2.7167100e+05   4.7686900e+05   4.9198000e+05   1.8363800e+05   1.8824400e+05   2.8238200e+05   3.3826100e+05
   3.7977500e+05   4.6164100e+05   4.9508000e+05   5.0894900e+05   2.0164100e+05   2.3741400e+05   5.7622900e+05   6.4221700e+05   2.1458900e+05   2.4847100e+05   1.9874600e+05   2.3392200e+05   3.1371100e+05   3.1680700e+05   2.9101600e+05   3.2986000e+05   1.9271300e+05   2.6351600e+05   3.8726000e+05   3.9260800e+05   1.6557600e+05   1.7503500e+05   4.6141600e+05   3.9110400e+05   1.9809500e+05   0.0000000e+00   2.0449500e+05   1.7194300e+05   3.0141600e+05   3.7738000e+05   3.7166700e+05   2.8000400e+05   4.6561100e+05   4.1471300e+05   1.9611900e+05   1.7092000e+05   2.2275300e+05   2.6964500e+05   2.6690000e+05   2.6943300e+05   1.4384500e+05   1.3789200e+05   4.4814500e+05   4.2640700e+05   3.7395200e+05   3.6418500e+05   3.5870600e+05   3.6007400e+05   2.6552700e+05   2.6447700e+05   3.5591400e+05   2.3563200e+05   1.8621100e+05   1.8697900e+05   3.4459200e+05   3.5545700e+05   4.4337900e+05   4.1129300e+05   3.0036500e+05   2.5159400e+05   3.7667800e+05   2.7872100e+05   1.8812500e+05   2.7338800e+05   2.1799800e+05   2.9220100e+05   5.9369100e+05   6.7109300e+05   2.1796400e+05   1.9173500e+05   2.0350900e+05   2.0819300e+05   2.7361000e+05   3.2342900e+05   1.6814500e+05   1.5057700e+05   2.5280500e+05   2.6267000e+05   1.1375100e+05   1.1503000e+05   3.7638100e+05   4.1202700e+05   2.5849400e+05   2.8328100e+05   4.5195600e+05   4.9079300e+05   1.8562900e+05   1.9214200e+05   2.8493500e+05   3.5106200e+05
   3.6285900e+05   4.1356600e+05   4.6744100e+05   4.8901000e+05   1.9931100e+05   2.2303600e+05   5.6224100e+05   6.1475100e+05   1.7323200e+05   2.3157900e+05   1.7984000e+05   2.2671400e+05   2.7887200e+05   2.8569600e+05   2.8796600e+05   3.1072800e+05   1.7181200e+05   2.6482700e+05   4.0791000e+05   3.6520900e+05   1.3364700e+05   1.2786300e+05   4.4522200e+05   3.4799100e+05   1.9323100e+05   2.0449500e+05   0.0000000e+00   1.4372800e+05   2.6752100e+05   3.6069500e+05   3.3696400e+05   2.7033900e+05   4.3579400e+05   3.7939600e+05   1.7648800e+05   1.4913700e+05   2.1106300e+05   2.4545100e+05   2.2881200e+05   2.0498000e+05   1.2170900e+05   1.1978000e+05   4.2699400e+05   4.2487700e+05   3.5115400e+05   3.1282600e+05   3.6107400e+05   3.3709700e+05   2.3090100e+05   1.9669600e+05   3.3676100e+05   2.3880300e+05   1.7020000e+05   1.6560800e+05   3.4426500e+05   3.4710000e+05   4.0783400e+05   3.8849200e+05   2.9340300e+05   2.3643100e+05   3.6059400e+05   2.6200800e+05   1.6141900e+05   2.7178100e+05   2.0731400e+05   2.4972700e+05   5.3159200e+05   6.2933400e+05   1.7203000e+05   1.7428200e+05   1.7825800e+05   1.8569600e+05   2.3537100e+05   2.7637700e+05   1.3715200e+05   1.2819500e+05   2.1728400e+05   2.2042200e+05   1.0237100e+05   1.0985000e+05   3.7856200e+05   3.8117000e+05   2.5881900e+05   2.4448900e+05   4.6808900e+05   4.9086700e+05   1.5557700e+05   1.7408200e+05   2.6998200e+05   3.4899600e+05
   3.7194900e+05   4.1269300e+05   4.3289600e+05   5.0517000e+05   2.0763300e+05   2.3047600e+05   5.5870400e+05   5.9349600e+05   1.7049600e+05   2.1852700e+05   1.6920000e+05   2.1629300e+05   2.7503900e+05   2.6093400e+05   2.7331300e+05   2.6697900e+05   1.6643900e+05   2.4030900e+05   3.9763100e+05   3.6459800e+05   1.3750300e+05   1.3171100e+05   4.3755500e+05   3.4424700e+05   1.7284200e+05   1.7194300e+05   1.4372800e+05   0.0000000e+00   2.6721400e+05   3.0789300e+05   2.6324400e+05   2.3652100e+05   4.0584900e+05   3.3850400e+05   1.2955400e+05   1.3000500e+05   1.8372600e+05   2.4119700e+05   2.1300600e+05   2.2278000e+05   1.1835500e+05   1.0519400e+05   4.1033500e+05   3.8202300e+05   3.2668600e+05   3.0522100e+05   3.3217500e+05   3.3787000e+05   2.0684100e+05   1.8945300e+05   3.5587500e+05   2.2326900e+05   1.5798300e+05   1.5553300e+05   3.2328400e+05   3.4780500e+05   3.9440200e+05   3.6533900e+05   2.6079000e+05   2.3173300e+05   3.6654400e+05   2.5929400e+05   1.6847500e+05   2.6131100e+05   2.1806200e+05   2.6066100e+05   5.3707100e+05   6.3552600e+05   1.7158900e+05   1.6726800e+05   1.7175000e+05   1.6229600e+05   2.0955300e+05   2.6137200e+05   1.2334000e+05   1.1265400e+05   2.0299800e+05   2.1557500e+05   9.4661000e+04   8.3601000e+04   3.4800800e+05   3.6834100e+05   2.3143100e+05   2.3026900e+05   4.6218700e+05   4.5677400e+05   1.4880200e+05   1.8378200e+05   2.7149200e+05   3.2744900e+05
   4.5955100e+05   5.2343800e+05   5.3184400e+05   6.1370300e+05   2.8032100e+05   3.2079400e+05   6.4408300e+05   6.8913200e+05   2.9604700e+05   3.3673300e+05   2.5624500e+05   3.1637200e+05   3.8221300e+05   3.7223100e+05   3.7201300e+05   3.8992700e+05   2.9558900e+05   3.2877800e+05   5.0060500e+05   4.6776100e+05   2.3681900e+05   2.3305900e+05   5.4878700e+05   4.3784700e+05   2.9134700e+05   3.0141600e+05   2.6752100e+05   2.6721400e+05   0.0000000e+00   4.2702100e+05   3.9950400e+05   3.5322900e+05   5.0773200e+05   4.6050800e+05   2.7113000e+05   2.5098500e+05   3.1501500e+05   3.5503000e+05   3.1885500e+05   3.4033400e+05   2.2764300e+05   2.1010700e+05   5.0455500e+05   4.8194800e+05   4.3586900e+05   4.1686200e+05   4.4517100e+05   4.2234000e+05   3.1620100e+05   3.0251500e+05   4.3350300e+05   3.1702100e+05   2.4076300e+05   2.5831600e+05   4.0770000e+05   4.3597600e+05   4.8355900e+05   4.9480800e+05   3.3744000e+05   3.5906100e+05   4.3975200e+05   3.6950400e+05   2.5072800e+05   3.4445700e+05   2.8193900e+05   3.5863300e+05   6.2468300e+05   7.4447300e+05   2.6310600e+05   2.5340000e+05   2.6715500e+05   2.9714500e+05   3.2556200e+05   3.7223000e+05   2.2583300e+05   2.1000600e+05   2.9436800e+05   3.3132800e+05   1.9926600e+05   1.9391600e+05   4.6900100e+05   4.6042000e+05   3.3070600e+05   3.4021900e+05   5.3652200e+05   5.6513200e+05   2.5880800e+05   2.8641600e+05   3.5703700e+05   4.0929500e+05
   4.8614200e+05   6.1382000e+05   5.7171800e+05   6.5307900e+05   3.1344200e+05   3.5726600e+05   6.8638300e+05   7.1861900e+05   3.1328600e+05   3.5421600e+05   3.0625000e+05   3.4733100e+05   4.2465100e+05   3.8260700e+05   4.1891400e+05   4.3783200e+05   3.5290700e+05   4.0028900e+05   5.9451700e+05   5.6923600e+05   3.1710300e+05   3.2043400e+05   6.3916100e+05   5.2605100e+05   3.5334600e+05   3.7738000e+05   3.6069500e+05   3.0789300e+05   4.2702100e+05   0.0000000e+00   4.7345800e+05   4.2315800e+05   5.6884000e+05   5.3445900e+05   3.1933500e+05   3.0698100e+05   3.7089800e+05   3.8083200e+05   3.8975100e+05   4.1065300e+05   2.9969700e+05   2.6733100e+05   5.5613900e+05   5.5114100e+05   4.9833800e+05   4.6774300e+05   5.0773700e+05   4.8625000e+05   3.6856200e+05   3.6549800e+05   4.9215300e+05   3.5011700e+05   2.7917400e+05   3.4556900e+05   4.7069900e+05   4.6896600e+05   5.4234400e+05   5.4108800e+05   4.2639000e+05   3.7925000e+05   4.7659300e+05   3.9305900e+05   2.8497000e+05   3.9100200e+05   3.0056500e+05   4.1427400e+05   6.7829600e+05   7.4203100e+05   3.1729500e+05   2.9461900e+05   2.9436100e+05   3.5018800e+05   3.7068100e+05   4.1019700e+05   2.7029700e+05   2.6892400e+05   3.5926000e+05   3.7093900e+05   2.5074500e+05   2.3758400e+05   5.2103100e+05   5.1470500e+05   3.8933300e+05   4.0019800e+05   5.6689500e+05   6.2744800e+05   2.7821900e+05   3.0423300e+05   4.1182200e+05   4.7247200e+05
   5.1634400e+05   5.6041800e+05   5.9785600e+05   6.4285800e+05   3.0168800e+05   3.4807900e+05   6.8127700e+05   7.2691800e+05   2.9516000e+05   3.5601000e+05   3.2006000e+05   3.3030000e+05   4.1913200e+05   3.6561800e+05   3.7810100e+05   4.1955300e+05   3.1595500e+05   3.3609100e+05   5.1268200e+05   4.9157700e+05   2.7952800e+05   2.7043500e+05   5.8296400e+05   4.9226700e+05   3.2428600e+05   3.7166700e+05   3.3696400e+05   2.6324400e+05   3.9950400e+05   4.7345800e+05   0.0000000e+00   3.8884800e+05   5.8771600e+05   5.1361700e+05   3.0466700e+05   2.8215000e+05   3.3157400e+05   3.8688500e+05   3.7289600e+05   3.5666000e+05   2.5229000e+05   2.7399400e+05   5.4408700e+05   5.2714700e+05   4.6224300e+05   4.6770400e+05   4.8449500e+05   4.6434400e+05   3.8803400e+05   3.4934800e+05   4.8938800e+05   3.4848900e+05   2.7285000e+05   3.2884600e+05   4.6849900e+05   4.7350800e+05   5.3082200e+05   5.3340400e+05   4.1847900e+05   3.6874600e+05   4.8625600e+05   3.9887500e+05   2.8277300e+05   4.0166900e+05   3.2352500e+05   4.3226200e+05   6.9340000e+05   7.4786200e+05   3.1971000e+05   2.8762000e+05   3.3515700e+05   3.4984800e+05   3.7715700e+05   3.9863200e+05   2.6597600e+05   2.7580800e+05   3.4968600e+05   3.6629600e+05   2.5219900e+05   2.3831600e+05   5.7167400e+05   5.4681500e+05   4.1059700e+05   3.7867500e+05   5.7601600e+05   6.3107500e+05   2.8919600e+05   3.4742900e+05   4.2709200e+05   4.5145200e+05
   4.8146900e+05   5.2633000e+05   5.7514200e+05   6.1384200e+05   2.9706600e+05   3.0562300e+05   6.2362800e+05   6.7585000e+05   2.7725900e+05   3.2704300e+05   2.8139100e+05   3.2760400e+05   3.8269100e+05   3.9041900e+05   3.7477500e+05   4.0789100e+05   2.9178500e+05   3.2270100e+05   4.5933900e+05   4.6004900e+05   2.5006300e+05   2.2955600e+05   5.1688600e+05   4.3839800e+05   2.7245000e+05   2.8000400e+05   2.7033900e+05   2.3652100e+05   3.5322900e+05   4.2315800e+05   3.8884800e+05   0.0000000e+00   5.1504000e+05   4.4593000e+05   2.7907800e+05   2.2892600e+05   2.8566600e+05   3.0843800e+05   3.1605200e+05   3.0259300e+05   2.3555100e+05   2.1939600e+05   5.2571000e+05   4.8979500e+05   4.3429700e+05   4.3598300e+05   4.0671000e+05   4.4045700e+05   3.4410500e+05   2.9520100e+05   4.4711500e+05   3.1689600e+05   2.3429300e+05   2.5135900e+05   4.1028300e+05   4.4598800e+05   4.8925800e+05   4.8599900e+05   3.3746900e+05   3.3044300e+05   4.9637200e+05   3.5043400e+05   2.5058800e+05   3.5494600e+05   2.9970100e+05   3.7512800e+05   6.8915000e+05   6.9413000e+05   2.7574800e+05   2.5447900e+05   2.7895900e+05   2.9449700e+05   3.1947600e+05   3.5322400e+05   2.3106800e+05   1.9306900e+05   2.9501700e+05   3.3056800e+05   1.9357100e+05   1.9571500e+05   4.7587700e+05   4.7179200e+05   3.3835200e+05   3.0217600e+05   5.4721000e+05   5.5055800e+05   2.6150400e+05   2.7579100e+05   3.7092600e+05   4.1839500e+05
   6.8711300e+05   7.1423700e+05   6.8512500e+05   7.5207300e+05   4.3354100e+05   4.8931000e+05   8.0533600e+05   8.3379700e+05   4.1792600e+05   4.8207900e+05   4.3485800e+05   4.7798200e+05   5.0530900e+05   5.1795300e+05   5.4690800e+05   5.9618600e+05   4.3736000e+05   4.5284000e+05   6.3074100e+05   6.1857900e+05   3.9624600e+05   3.7227700e+05   6.8166300e+05   6.0264900e+05   4.5049800e+05   4.6561100e+05   4.3579400e+05   4.0584900e+05   5.0773200e+05   5.6884000e+05   5.8771600e+05   5.1504000e+05   0.0000000e+00   6.0961200e+05   4.2367900e+05   3.8513500e+05   4.4172900e+05   4.7189100e+05   4.4601700e+05   4.6361700e+05   3.9983300e+05   3.8176700e+05   6.7066700e+05   6.4720200e+05   5.6737000e+05   5.9981100e+05   5.4977400e+05   5.9491600e+05   4.8461100e+05   4.7387800e+05   6.0377800e+05   4.4725000e+05   3.8863900e+05   4.6423800e+05   5.9812600e+05   5.9727800e+05   6.4634800e+05   6.3548600e+05   5.0848300e+05   4.9166700e+05   6.7611800e+05   5.5171900e+05   4.0408300e+05   5.0623200e+05   4.7609400e+05   5.2784900e+05   8.3435100e+05   8.6877500e+05   4.1390800e+05   4.3336200e+05   4.6032300e+05   4.4758400e+05   4.7472000e+05   5.0183300e+05   3.9996500e+05   4.3499500e+05   4.4958300e+05   4.5038000e+05   3.5916400e+05   3.7563100e+05   6.4979700e+05   6.3410900e+05   4.8236800e+05   4.8809300e+05   7.0056000e+05   7.4155900e+05   4.3104400e+05   4.4020600e+05   5.3591500e+05   6.1678000e+05
   6.0790900e+05   6.6841800e+05   6.9663000e+05   7.1928700e+05   4.0221500e+05   4.1153200e+05   7.7584300e+05   8.1124600e+05   3.7498700e+05   4.2537400e+05   3.5083900e+05   4.0845200e+05   4.8754100e+05   4.8126600e+05   4.9792200e+05   5.1188600e+05   4.1004900e+05   4.5166500e+05   5.9420500e+05   5.2993800e+05   3.4211500e+05   3.3834400e+05   6.5099000e+05   5.4725100e+05   3.9593700e+05   4.1471300e+05   3.7939600e+05   3.3850400e+05   4.6050800e+05   5.3445900e+05   5.1361700e+05   4.4593000e+05   6.0961200e+05   0.0000000e+00   3.6526100e+05   3.5470900e+05   3.8495500e+05   4.5744400e+05   4.7337600e+05   4.3813500e+05   3.3343600e+05   3.3846200e+05   6.3451700e+05   6.1647000e+05   5.4333300e+05   5.7070700e+05   6.0963000e+05   5.7924100e+05   4.6542600e+05   4.2978500e+05   5.6207900e+05   4.3978500e+05   4.0322800e+05   4.3033100e+05   5.6571200e+05   5.8910100e+05   6.1326800e+05   6.5849400e+05   5.1107200e+05   4.9154000e+05   6.2222400e+05   5.0847700e+05   4.0428500e+05   5.2577500e+05   4.1792000e+05   5.1850400e+05   8.1467200e+05   8.3813000e+05   3.9462700e+05   3.9928400e+05   4.1841800e+05   4.5161400e+05   4.8411000e+05   4.9430100e+05   3.6427200e+05   3.5197300e+05   4.7028700e+05   4.9675700e+05   3.7473400e+05   3.6064600e+05   6.4178200e+05   5.9332500e+05   4.6910900e+05   4.8325500e+05   6.9060100e+05   6.8227200e+05   3.7083200e+05   4.1844100e+05   5.3189200e+05   5.4616000e+05
   3.9565100e+05   4.4856500e+05   4.6181000e+05   4.9653300e+05   1.7698400e+05   2.0605800e+05   5.6874700e+05   6.1793300e+05   1.6777200e+05   2.2050200e+05   1.5339200e+05   2.1451600e+05   2.6440800e+05   2.5860000e+05   2.5531700e+05   2.7893600e+05   1.8305100e+05   2.3323900e+05   3.6519800e+05   3.4868800e+05   1.2700200e+05   1.1292000e+05   4.1097100e+05   3.2421500e+05   1.8080600e+05   1.9611900e+05   1.7648800e+05   1.2955400e+05   2.7113000e+05   3.1933500e+05   3.0466700e+05   2.7907800e+05   4.2367900e+05   3.6526100e+05   0.0000000e+00   1.4752000e+05   1.8043700e+05   2.0967500e+05   2.3745500e+05   2.5303700e+05   1.1334100e+05   1.2895100e+05   4.0392500e+05   3.8400400e+05   3.1493700e+05   3.1620900e+05   3.4446000e+05   3.4402200e+05   2.3264200e+05   2.0473700e+05   3.4270300e+05   1.9114300e+05   1.5982000e+05   1.5092200e+05   3.0937500e+05   3.2496800e+05   3.5961400e+05   3.7237000e+05   2.4238600e+05   2.0614800e+05   3.7811500e+05   2.6388700e+05   1.8491600e+05   2.8105000e+05   1.9795900e+05   2.5092900e+05   5.6391000e+05   6.5876800e+05   1.6942000e+05   1.6874600e+05   1.8238600e+05   1.7743100e+05   2.3950300e+05   2.7907000e+05   1.3643900e+05   1.3506200e+05   2.1018900e+05   2.5782200e+05   1.2581400e+05   1.1623200e+05   3.8494800e+05   3.9209000e+05   2.5710000e+05   2.2224000e+05   4.6930900e+05   4.8812200e+05   1.6467700e+05   2.0682400e+05   2.8726200e+05   3.4917300e+05
   3.6817500e+05   4.3553700e+05   4.5147700e+05   4.6817500e+05   1.8255300e+05   2.1027700e+05   5.4985500e+05   6.0344300e+05   1.7919400e+05   2.0820400e+05   1.5236000e+05   2.2662900e+05   2.7006400e+05   2.5444500e+05   2.5566000e+05   2.7086700e+05   1.6569300e+05   2.1888600e+05   3.7255600e+05   3.4675200e+05   1.1215200e+05   1.0394800e+05   4.2631400e+05   3.2635100e+05   1.6567200e+05   1.7092000e+05   1.4913700e+05   1.3000500e+05   2.5098500e+05   3.0698100e+05   2.8215000e+05   2.2892600e+05   3.8513500e+05   3.5470900e+05   1.4752000e+05   0.0000000e+00   1.5913000e+05   1.9019500e+05   1.8886500e+05   2.1422100e+05   1.0195900e+05   9.4136000e+04   3.9360300e+05   3.5347000e+05   3.0138800e+05   2.6543400e+05   3.1425000e+05   3.2138100e+05   1.9729100e+05   2.0312400e+05   3.4089100e+05   2.1217000e+05   1.3488400e+05   1.2667000e+05   2.8058100e+05   3.0935400e+05   3.6227900e+05   3.7505200e+05   2.4439300e+05   2.2491900e+05   3.4529600e+05   2.4939800e+05   1.4963200e+05   2.5796800e+05   1.6519900e+05   2.5140500e+05   5.0905900e+05   6.1847800e+05   1.5523100e+05   1.4576600e+05   1.5547300e+05   1.6650200e+05   2.2721900e+05   2.7957300e+05   1.1870600e+05   1.0080100e+05   1.7895900e+05   2.2136200e+05   9.6094000e+04   9.6648000e+04   3.7077000e+05   3.7013200e+05   2.6851900e+05   2.2367500e+05   4.2685900e+05   4.6424200e+05   1.5556700e+05   1.9964900e+05   2.7221100e+05   3.1099100e+05
   4.2035000e+05   4.7679000e+05   5.0231700e+05   5.4908500e+05   2.5385200e+05   2.5905900e+05   5.8617100e+05   6.3723100e+05   2.1373800e+05   2.5547400e+05   2.0521100e+05   2.7076900e+05   3.2915900e+05   3.1923200e+05   3.0742400e+05   3.1015400e+05   2.0479700e+05   2.7442100e+05   4.1471100e+05   4.0599400e+05   1.6404400e+05   1.4107500e+05   4.5066200e+05   3.9756400e+05   2.1519600e+05   2.2275300e+05   2.1106300e+05   1.8372600e+05   3.1501500e+05   3.7089800e+05   3.3157400e+05   2.8566600e+05   4.4172900e+05   3.8495500e+05   1.8043700e+05   1.5913000e+05   0.0000000e+00   2.4638500e+05   2.5570400e+05   2.5113500e+05   1.6557100e+05   1.4944000e+05   4.5158700e+05   4.2329600e+05   3.7672600e+05   3.6657000e+05   3.6740100e+05   3.9992900e+05   2.7270000e+05   2.6556000e+05   4.0178000e+05   2.7059000e+05   1.7745000e+05   2.0429300e+05   3.3634300e+05   3.9718500e+05   4.3544300e+05   4.3199400e+05   2.9893000e+05   2.8338400e+05   4.2420500e+05   3.2919600e+05   2.1862500e+05   2.9179500e+05   2.5963700e+05   3.2927800e+05   5.7757100e+05   6.5612400e+05   2.2966200e+05   1.8939400e+05   2.2802300e+05   2.4547800e+05   2.8265700e+05   3.2956900e+05   1.7122600e+05   1.6264300e+05   2.5019400e+05   2.7708200e+05   1.6283400e+05   1.4351500e+05   4.0290200e+05   4.1339900e+05   2.6656100e+05   2.6165300e+05   4.6658700e+05   5.0968800e+05   2.2726500e+05   2.2340800e+05   3.1298900e+05   3.6640900e+05
   4.3565900e+05   4.8824000e+05   4.9384100e+05   5.4917200e+05   2.5310100e+05   2.6289700e+05   6.4915400e+05   6.7093600e+05   2.6566400e+05   3.0297900e+05   2.2912700e+05   2.6169800e+05   3.4682700e+05   3.4502300e+05   3.3182800e+05   3.6940400e+05   2.6797300e+05   3.2117000e+05   4.5884800e+05   4.4343600e+05   1.9123600e+05   1.9068800e+05   4.7639100e+05   3.9091200e+05   2.4682700e+05   2.6964500e+05   2.4545100e+05   2.4119700e+05   3.5503000e+05   3.8083200e+05   3.8688500e+05   3.0843800e+05   4.7189100e+05   4.5744400e+05   2.0967500e+05   1.9019500e+05   2.4638500e+05   0.0000000e+00   2.6659100e+05   2.7171400e+05   2.0844600e+05   1.7364200e+05   4.8097900e+05   4.6603700e+05   3.9047100e+05   3.7229200e+05   3.7758300e+05   4.3922400e+05   3.0531100e+05   2.9556400e+05   4.3517600e+05   2.7473500e+05   2.2174700e+05   2.6895300e+05   3.9230100e+05   4.1882500e+05   4.6776600e+05   4.3730100e+05   3.3198600e+05   3.1603100e+05   4.2959500e+05   3.3176000e+05   2.3135100e+05   3.1422300e+05   2.9327200e+05   3.2652500e+05   6.5399200e+05   7.1546800e+05   2.7253000e+05   2.1228700e+05   2.2784300e+05   2.3796400e+05   3.0989100e+05   3.2420300e+05   1.9655700e+05   1.8514500e+05   2.8803600e+05   3.0742600e+05   1.8703500e+05   1.6874900e+05   4.0284400e+05   4.1387500e+05   2.7291400e+05   3.1475600e+05   5.0883800e+05   5.8232100e+05   2.4015000e+05   2.7576200e+05   3.7812600e+05   4.1742300e+05
   4.2210500e+05   5.0195100e+05   4.9822900e+05   5.6265300e+05   2.2172000e+05   2.6645500e+05   6.2358000e+05   6.8234900e+05   2.3449500e+05   2.7783000e+05   2.0379300e+05   2.5588000e+05   3.2390400e+05   3.3896300e+05   3.2604600e+05   3.8279000e+05   2.5488300e+05   2.9678400e+05   4.4228500e+05   3.9997000e+05   1.8402500e+05   2.0063500e+05   4.8643600e+05   3.8448200e+05   2.4289000e+05   2.6690000e+05   2.2881200e+05   2.1300600e+05   3.1885500e+05   3.8975100e+05   3.7289600e+05   3.1605200e+05   4.4601700e+05   4.7337600e+05   2.3745500e+05   1.8886500e+05   2.5570400e+05   2.6659100e+05   0.0000000e+00   2.8564000e+05   1.8983900e+05   1.9897300e+05   5.1451900e+05   5.1270100e+05   4.1610100e+05   3.9198300e+05   4.0264700e+05   3.9021200e+05   3.0504500e+05   3.0409000e+05   4.5846400e+05   2.9597700e+05   2.0262400e+05   2.7275000e+05   4.3331500e+05   3.9198800e+05   4.2696000e+05   4.3159200e+05   2.8922500e+05   2.7952100e+05   3.7856500e+05   3.0825000e+05   1.9629400e+05   3.0635300e+05   2.6334800e+05   3.1413700e+05   6.0417500e+05   6.5122100e+05   2.4794100e+05   2.1309600e+05   2.1116200e+05   2.2198800e+05   2.7778400e+05   3.3429800e+05   1.7606700e+05   1.6386300e+05   2.4338200e+05   2.8218800e+05   1.5840800e+05   1.5036300e+05   3.9842800e+05   4.1288600e+05   3.0038900e+05   2.9181800e+05   4.8116600e+05   5.5979800e+05   1.7654900e+05   2.3455600e+05   3.2854900e+05   3.7785400e+05
   4.3671000e+05   4.7700900e+05   4.9806800e+05   6.1248400e+05   2.6046500e+05   2.7978900e+05   6.7141600e+05   6.5242300e+05   2.3485400e+05   3.0061900e+05   2.1729900e+05   2.5965800e+05   3.2640700e+05   3.4314100e+05   3.4738300e+05   3.5888500e+05   2.4503600e+05   2.6873600e+05   4.4733000e+05   3.7014600e+05   1.6785200e+05   2.2199200e+05   5.0426600e+05   3.8490000e+05   2.5672200e+05   2.6943300e+05   2.0498000e+05   2.2278000e+05   3.4033400e+05   4.1065300e+05   3.5666000e+05   3.0259300e+05   4.6361700e+05   4.3813500e+05   2.5303700e+05   2.1422100e+05   2.5113500e+05   2.7171400e+05   2.8564000e+05   0.0000000e+00   2.2766700e+05   2.0745300e+05   4.9137600e+05   4.7761700e+05   4.1254200e+05   3.8733700e+05   4.1441400e+05   4.2020400e+05   3.0668900e+05   2.9377700e+05   4.2330800e+05   3.0581800e+05   2.3115000e+05   2.6090400e+05   4.1162800e+05   3.7340000e+05   4.5450600e+05   4.2195700e+05   3.1183100e+05   2.8236100e+05   4.2705800e+05   3.3263500e+05   2.3142700e+05   3.1280000e+05   2.6139600e+05   3.2971200e+05   6.1213900e+05   6.6891500e+05   2.3540100e+05   2.1179800e+05   2.3036200e+05   2.5110100e+05   3.0318900e+05   2.9584300e+05   1.8114900e+05   1.7871900e+05   2.6861000e+05   2.8384900e+05   1.7718800e+05   1.6974700e+05   4.3131700e+05   4.5160000e+05   3.3784600e+05   3.0070100e+05   4.8267900e+05   5.7708900e+05   2.0340700e+05   2.3912900e+05   3.8186000e+05   3.9552600e+05
   3.7786100e+05   4.1253900e+05   4.1694100e+05   4.9116300e+05   1.5757700e+05   1.7663100e+05   5.3238900e+05   5.5182100e+05   1.3477100e+05   1.8547900e+05   1.1872100e+05   1.5230100e+05   2.4065800e+05   2.3860100e+05   2.4038500e+05   2.6563300e+05   1.5831100e+05   1.6111300e+05   3.6002600e+05   3.4222800e+05   1.0225500e+05   7.5362000e+04   3.8333800e+05   3.1543000e+05   1.4868900e+05   1.4384500e+05   1.2170900e+05   1.1835500e+05   2.2764300e+05   2.9969700e+05   2.5229000e+05   2.3555100e+05   3.9983300e+05   3.3343600e+05   1.1334100e+05   1.0195900e+05   1.6557100e+05   2.0844600e+05   1.8983900e+05   2.2766700e+05   0.0000000e+00   9.6817000e+04   3.9482300e+05   3.6404500e+05   2.9368700e+05   2.7626100e+05   2.9347700e+05   3.2497300e+05   2.1955500e+05   1.8491100e+05   3.2310500e+05   1.8067200e+05   1.1878800e+05   1.2857700e+05   2.9892500e+05   3.1867100e+05   3.6974600e+05   3.1116400e+05   1.9498700e+05   1.8595900e+05   2.9591900e+05   2.1712500e+05   1.3813000e+05   2.3609600e+05   1.6385400e+05   2.3644200e+05   5.2295500e+05   6.2699800e+05   1.5924500e+05   1.1307200e+05   1.3782000e+05   1.6130000e+05   2.1451800e+05   2.3868700e+05   1.0219300e+05   8.9501000e+04   1.6995500e+05   2.0094200e+05   7.8638000e+04   6.5256000e+04   3.4057700e+05   3.4565800e+05   1.9687400e+05   1.9768100e+05   3.8790000e+05   4.7791000e+05   1.0284300e+05   1.4266400e+05   2.6939700e+05   2.9808100e+05
   3.6289100e+05   4.0945000e+05   4.3374900e+05   4.4987600e+05   1.4851600e+05   1.8118000e+05   5.2722700e+05   5.5903800e+05   1.2887700e+05   1.6327400e+05   1.2523000e+05   1.6589000e+05   2.5464500e+05   2.1549100e+05   2.3149000e+05   2.3460600e+05   1.4453000e+05   1.8222900e+05   3.0599300e+05   3.1797800e+05   7.8511000e+04   9.6618000e+04   3.6381800e+05   2.9899400e+05   1.4023900e+05   1.3789200e+05   1.1978000e+05   1.0519400e+05   2.1010700e+05   2.6733100e+05   2.7399400e+05   2.1939600e+05   3.8176700e+05   3.3846200e+05   1.2895100e+05   9.4136000e+04   1.4944000e+05   1.7364200e+05   1.9897300e+05   2.0745300e+05   9.6817000e+04   0.0000000e+00   3.6947100e+05   3.6662900e+05   2.8516400e+05   2.5664600e+05   3.0161500e+05   3.2294800e+05   2.0352200e+05   2.0382400e+05   3.3103600e+05   1.7439500e+05   1.2910800e+05   1.2841400e+05   3.1879200e+05   3.0716500e+05   3.5954400e+05   3.4814400e+05   2.2028700e+05   1.8272800e+05   3.3652300e+05   2.3001200e+05   1.4019800e+05   2.3792500e+05   1.8278900e+05   2.1468900e+05   5.4340000e+05   5.7307800e+05   1.4310000e+05   1.2404000e+05   1.5068800e+05   1.6582000e+05   2.1689100e+05   2.2724600e+05   8.5071000e+04   8.7410000e+04   1.7251900e+05   2.2021300e+05   6.7878000e+04   6.5344000e+04   3.2926100e+05   3.5938800e+05   1.9446100e+05   1.9272100e+05   3.8785300e+05   4.3214800e+05   1.2509600e+05   1.3039900e+05   2.4753600e+05   2.9874400e+05
   6.2062400e+05   6.6488400e+05   7.2649300e+05   7.5523900e+05   4.3880600e+05   5.1178200e+05   8.1296100e+05   8.6843800e+05   4.2926200e+05   4.9535800e+05   4.1219600e+05   4.8926400e+05   5.4749000e+05   5.2002200e+05   5.5742100e+05   5.2817100e+05   4.2109800e+05   4.3866000e+05   5.9378300e+05   6.2929300e+05   3.8777000e+05   4.0047100e+05   7.0212500e+05   6.1135300e+05   4.6284400e+05   4.4814500e+05   4.2699400e+05   4.1033500e+05   5.0455500e+05   5.5613900e+05   5.4408700e+05   5.2571000e+05   6.7066700e+05   6.3451700e+05   4.0392500e+05   3.9360300e+05   4.5158700e+05   4.8097900e+05   5.1451900e+05   4.9137600e+05   3.9482300e+05   3.6947100e+05   0.0000000e+00   6.3995900e+05   5.4270400e+05   5.9255200e+05   5.9721500e+05   6.0885600e+05   4.9534700e+05   4.6780600e+05   5.6787400e+05   4.4387800e+05   4.1752200e+05   4.3833800e+05   6.0593600e+05   5.8943700e+05   6.4464500e+05   6.3324900e+05   4.7934700e+05   4.9539500e+05   6.3262100e+05   5.1549800e+05   4.0789900e+05   4.9454300e+05   4.7991700e+05   5.3707500e+05   8.4681000e+05   8.6096300e+05   4.1376500e+05   3.9223300e+05   4.0721800e+05   4.2721800e+05   5.1352900e+05   5.3195000e+05   3.6033800e+05   3.7155700e+05   4.8869000e+05   4.8976700e+05   3.8512100e+05   3.5768600e+05   6.3577500e+05   6.1436500e+05   4.8073200e+05   4.9279100e+05   7.0710600e+05   7.2399300e+05   4.3038500e+05   4.4211300e+05   5.3235900e+05   5.8269100e+05
   6.5665900e+05   6.8658400e+05   6.8962000e+05   7.3200400e+05   3.8846700e+05   4.3350500e+05   7.9233000e+05   8.5462700e+05   4.2005600e+05   4.6288200e+05   3.9696700e+05   4.3303600e+05   5.0156000e+05   5.0062100e+05   5.4432500e+05   5.2438100e+05   4.4081600e+05   4.5832100e+05   6.2133900e+05   5.8197400e+05   3.7165200e+05   3.6593600e+05   6.3462200e+05   5.4456300e+05   4.4532300e+05   4.2640700e+05   4.2487700e+05   3.8202300e+05   4.8194800e+05   5.5114100e+05   5.2714700e+05   4.8979500e+05   6.4720200e+05   6.1647000e+05   3.8400400e+05   3.5347000e+05   4.2329600e+05   4.6603700e+05   5.1270100e+05   4.7761700e+05   3.6404500e+05   3.6662900e+05   6.3995900e+05   0.0000000e+00   5.4514500e+05   5.5159300e+05   5.5954800e+05   5.8037700e+05   4.6635200e+05   4.3024400e+05   5.7712400e+05   4.2068600e+05   3.4552500e+05   3.7323900e+05   5.4629400e+05   5.5022800e+05   6.0168700e+05   5.9274200e+05   4.7272500e+05   4.4649300e+05   6.2343200e+05   4.8827000e+05   3.8291100e+05   4.8792000e+05   4.4427100e+05   5.0265300e+05   7.9647400e+05   8.2140200e+05   3.9999600e+05   3.7865000e+05   3.9029400e+05   4.2361700e+05   4.7877000e+05   5.0437900e+05   3.7308900e+05   3.5010500e+05   4.5862800e+05   4.8869600e+05   3.5213700e+05   3.4749900e+05   6.0946800e+05   6.2250800e+05   4.6796500e+05   4.7370200e+05   6.5938300e+05   6.9588700e+05   3.9534300e+05   4.5437200e+05   5.3602500e+05   6.1647700e+05
   5.7541700e+05   6.1693200e+05   6.1462500e+05   6.6772600e+05   3.1363200e+05   3.6558400e+05   7.2607000e+05   7.6819400e+05   3.6735100e+05   4.1293800e+05   3.4968400e+05   4.1230000e+05   4.8230900e+05   4.6744300e+05   4.6145000e+05   4.7146600e+05   3.5672000e+05   4.3047900e+05   5.8910100e+05   5.6967400e+05   3.3347600e+05   3.0258400e+05   5.6816800e+05   4.7969000e+05   3.4056700e+05   3.7395200e+05   3.5115400e+05   3.2668600e+05   4.3586900e+05   4.9833800e+05   4.6224300e+05   4.3429700e+05   5.6737000e+05   5.4333300e+05   3.1493700e+05   3.0138800e+05   3.7672600e+05   3.9047100e+05   4.1610100e+05   4.1254200e+05   2.9368700e+05   2.8516400e+05   5.4270400e+05   5.4514500e+05   0.0000000e+00   4.6484500e+05   4.9829300e+05   5.0891100e+05   4.0637400e+05   3.7078800e+05   5.3243600e+05   3.7833700e+05   2.8803600e+05   3.2245900e+05   4.6415000e+05   4.7070500e+05   5.6995300e+05   5.5940100e+05   4.0894000e+05   4.2327000e+05   5.6809200e+05   3.9814500e+05   3.3952300e+05   4.4056100e+05   3.7132500e+05   4.3253000e+05   7.2856900e+05   7.8154700e+05   3.9576300e+05   3.3656500e+05   3.3558300e+05   3.6174200e+05   3.9597900e+05   4.1509900e+05   2.9371900e+05   3.0599600e+05   3.8806400e+05   4.3682600e+05   2.8894700e+05   2.7844600e+05   5.3293200e+05   5.5073500e+05   4.0280300e+05   4.4534200e+05   5.9010700e+05   6.3383600e+05   3.2245400e+05   3.5003600e+05   4.5706100e+05   5.2788600e+05
   5.4084300e+05   6.0404000e+05   5.9184400e+05   6.2976500e+05   3.4224500e+05   4.0367500e+05   7.4474400e+05   7.7306700e+05   3.6336200e+05   3.8590300e+05   3.2765700e+05   3.7758000e+05   4.5311300e+05   4.3449500e+05   4.3319500e+05   4.4916400e+05   3.5120600e+05   3.9553700e+05   5.6773300e+05   5.3427600e+05   3.1481800e+05   2.9566000e+05   5.8935300e+05   4.9570100e+05   3.6121100e+05   3.6418500e+05   3.1282600e+05   3.0522100e+05   4.1686200e+05   4.6774300e+05   4.6770400e+05   4.3598300e+05   5.9981100e+05   5.7070700e+05   3.1620900e+05   2.6543400e+05   3.6657000e+05   3.7229200e+05   3.9198300e+05   3.8733700e+05   2.7626100e+05   2.5664600e+05   5.9255200e+05   5.5159300e+05   4.6484500e+05   0.0000000e+00   4.8498000e+05   5.1137100e+05   3.9793300e+05   3.7139000e+05   5.0618700e+05   4.1392400e+05   3.1621100e+05   3.3294800e+05   4.8085900e+05   4.8655200e+05   5.5102500e+05   5.7121100e+05   4.0841500e+05   3.9056700e+05   5.5544000e+05   3.9598400e+05   3.4320000e+05   4.6868800e+05   3.8532400e+05   4.3360500e+05   7.3904600e+05   7.3161900e+05   3.4628300e+05   3.1413900e+05   3.4705400e+05   3.6494100e+05   4.3088300e+05   4.4600800e+05   3.0915800e+05   3.0452900e+05   3.6963300e+05   4.2338200e+05   2.9598400e+05   2.8592600e+05   5.4207300e+05   5.5995900e+05   3.9821900e+05   3.9499600e+05   5.8492000e+05   6.2980500e+05   3.2238800e+05   3.6206300e+05   4.7708800e+05   4.9589200e+05
   5.4759600e+05   6.1036700e+05   6.0850600e+05   6.6927800e+05   3.2835200e+05   3.6754900e+05   7.5761600e+05   7.5641400e+05   3.1660500e+05   3.6705200e+05   3.4801600e+05   3.7308300e+05   4.4696800e+05   4.4954900e+05   4.7640200e+05   4.7885100e+05   3.6121400e+05   3.8859300e+05   5.6734900e+05   5.6633900e+05   2.6531900e+05   2.8957400e+05   5.9999300e+05   5.0641000e+05   3.3233600e+05   3.5870600e+05   3.6107400e+05   3.3217500e+05   4.4517100e+05   5.0773700e+05   4.8449500e+05   4.0671000e+05   5.4977400e+05   6.0963000e+05   3.4446000e+05   3.1425000e+05   3.6740100e+05   3.7758300e+05   4.0264700e+05   4.1441400e+05   2.9347700e+05   3.0161500e+05   5.9721500e+05   5.5954800e+05   4.9829300e+05   4.8498000e+05   0.0000000e+00   5.1267400e+05   4.1144100e+05   3.8660600e+05   5.0907200e+05   4.2706700e+05   3.0156300e+05   3.0623600e+05   4.6085500e+05   4.6041600e+05   5.6729400e+05   5.6907900e+05   4.1759800e+05   3.9250700e+05   5.7895000e+05   4.1845100e+05   3.1923800e+05   4.0974400e+05   3.6148100e+05   4.2344600e+05   7.4197900e+05   7.6496600e+05   3.3541800e+05   3.2034400e+05   3.3785600e+05   3.2878000e+05   4.1663300e+05   3.8396400e+05   2.8582400e+05   2.7814500e+05   3.7004100e+05   3.9138600e+05   2.8567500e+05   2.7607000e+05   5.2575100e+05   5.3388300e+05   3.9067000e+05   4.2020800e+05   5.8717200e+05   6.4104700e+05   3.3502000e+05   3.4321800e+05   4.6799100e+05   5.0838200e+05
   5.7575600e+05   6.7661000e+05   6.6743000e+05   7.2923000e+05   3.6691700e+05   3.9613200e+05   7.2936100e+05   7.9242900e+05   3.3087800e+05   4.0159500e+05   3.5299300e+05   4.1111500e+05   4.8942100e+05   4.6393600e+05   5.0257000e+05   4.9121800e+05   3.6574400e+05   4.0496300e+05   5.4969100e+05   5.4724800e+05   2.9233400e+05   2.7934800e+05   6.0077600e+05   4.9924700e+05   3.7201700e+05   3.6007400e+05   3.3709700e+05   3.3787000e+05   4.2234000e+05   4.8625000e+05   4.6434400e+05   4.4045700e+05   5.9491600e+05   5.7924100e+05   3.4402200e+05   3.2138100e+05   3.9992900e+05   4.3922400e+05   3.9021200e+05   4.2020400e+05   3.2497300e+05   3.2294800e+05   6.0885600e+05   5.8037700e+05   5.0891100e+05   5.1137100e+05   5.1267400e+05   0.0000000e+00   4.3786700e+05   4.0048100e+05   5.2248000e+05   4.6199600e+05   3.2684900e+05   3.4760500e+05   4.9701700e+05   5.2719600e+05   5.9066800e+05   5.9421600e+05   4.3168900e+05   4.1827600e+05   5.8213600e+05   4.2856100e+05   3.7447200e+05   4.7861000e+05   3.8274000e+05   4.5441300e+05   7.5376500e+05   8.1593500e+05   3.8247000e+05   3.2944100e+05   3.4620500e+05   3.5637900e+05   4.2541500e+05   4.5705000e+05   3.0332900e+05   3.0468700e+05   3.6749100e+05   4.2999800e+05   2.8872300e+05   2.8278700e+05   5.7055100e+05   5.8098600e+05   4.2078700e+05   4.1301100e+05   6.2711700e+05   7.1457300e+05   3.3886100e+05   3.5075900e+05   4.8093300e+05   5.2390800e+05
   5.0958700e+05   5.3054900e+05   5.2583700e+05   5.9572300e+05   2.8099900e+05   2.9690000e+05   6.2379800e+05   6.6890400e+05   2.5578600e+05   2.9854100e+05   2.5217600e+05   3.2409100e+05   3.8157400e+05   3.5791500e+05   3.7800900e+05   3.9838000e+05   2.8602700e+05   3.1358900e+05   4.3786200e+05   4.5134400e+05   2.0627600e+05   2.0011500e+05   4.7691200e+05   3.7321900e+05   2.5914100e+05   2.6552700e+05   2.3090100e+05   2.0684100e+05   3.1620100e+05   3.6856200e+05   3.8803400e+05   3.4410500e+05   4.8461100e+05   4.6542600e+05   2.3264200e+05   1.9729100e+05   2.7270000e+05   3.0531100e+05   3.0504500e+05   3.0668900e+05   2.1955500e+05   2.0352200e+05   4.9534700e+05   4.6635200e+05   4.0637400e+05   3.9793300e+05   4.1144100e+05   4.3786700e+05   0.0000000e+00   3.1122300e+05   4.6106400e+05   3.1805300e+05   2.4113800e+05   2.4987000e+05   4.0364900e+05   3.7728400e+05   4.4940600e+05   5.1775800e+05   3.5236600e+05   3.0863900e+05   5.0908700e+05   3.5862600e+05   2.2745300e+05   3.3911000e+05   3.0331800e+05   3.5885500e+05   6.6896000e+05   6.7851200e+05   2.7287700e+05   2.4248300e+05   2.7049200e+05   2.7146000e+05   3.0904300e+05   3.4032300e+05   2.0576500e+05   1.9898700e+05   2.8472400e+05   3.0573200e+05   1.7990400e+05   1.8619600e+05   4.4573600e+05   4.3853800e+05   2.9466600e+05   3.1507500e+05   4.9462800e+05   5.5737400e+05   2.3234500e+05   2.6480400e+05   3.8609300e+05   3.9581200e+05
   4.8282000e+05   5.3747200e+05   4.9719500e+05   5.6273100e+05   2.5689800e+05   3.1601400e+05   6.3565900e+05   6.4289400e+05   2.3389900e+05   2.8203700e+05   2.3533300e+05   2.4618600e+05   3.4315600e+05   3.5537600e+05   3.3757000e+05   3.5231200e+05   2.5585400e+05   2.8108600e+05   4.2852400e+05   4.3719000e+05   1.7425300e+05   1.8442700e+05   4.6341700e+05   4.0362900e+05   2.5278400e+05   2.6447700e+05   1.9669600e+05   1.8945300e+05   3.0251500e+05   3.6549800e+05   3.4934800e+05   2.9520100e+05   4.7387800e+05   4.2978500e+05   2.0473700e+05   2.0312400e+05   2.6556000e+05   2.9556400e+05   3.0409000e+05   2.9377700e+05   1.8491100e+05   2.0382400e+05   4.6780600e+05   4.3024400e+05   3.7078800e+05   3.7139000e+05   3.8660600e+05   4.0048100e+05   3.1122300e+05   0.0000000e+00   3.9653300e+05   2.5451800e+05   2.0894800e+05   2.3204900e+05   3.9659100e+05   3.8312700e+05   4.7705100e+05   4.5424700e+05   3.4885100e+05   2.9748400e+05   4.3808400e+05   3.4536400e+05   2.3141500e+05   3.5106800e+05   2.7931800e+05   3.1717900e+05   6.0620500e+05   6.3419500e+05   2.4835100e+05   2.2930300e+05   2.5280400e+05   2.8335300e+05   2.7613000e+05   3.0529000e+05   1.7850600e+05   2.1298000e+05   2.5885000e+05   3.2330100e+05   1.7202400e+05   1.7840500e+05   4.5098500e+05   4.4791400e+05   2.8414400e+05   3.0306200e+05   4.9665700e+05   5.6817900e+05   1.9146800e+05   2.5186600e+05   3.5068200e+05   4.0763200e+05
   6.3519700e+05   6.4906500e+05   6.5727700e+05   7.1223700e+05   4.0086700e+05   4.1576300e+05   7.3740400e+05   7.7395700e+05   3.5760700e+05   4.0985700e+05   3.9500800e+05   4.1199100e+05   4.8717100e+05   5.0014600e+05   4.9705300e+05   4.8993700e+05   3.8266700e+05   4.1712000e+05   5.8702000e+05   5.6567800e+05   3.2487700e+05   3.2132800e+05   5.9883900e+05   5.4860100e+05   3.6434400e+05   3.5591400e+05   3.3676100e+05   3.5587500e+05   4.3350300e+05   4.9215300e+05   4.8938800e+05   4.4711500e+05   6.0377800e+05   5.6207900e+05   3.4270300e+05   3.4089100e+05   4.0178000e+05   4.3517600e+05   4.5846400e+05   4.2330800e+05   3.2310500e+05   3.3103600e+05   5.6787400e+05   5.7712400e+05   5.3243600e+05   5.0618700e+05   5.0907200e+05   5.2248000e+05   4.6106400e+05   3.9653300e+05   0.0000000e+00   3.9684400e+05   3.4658200e+05   3.5839900e+05   5.1060700e+05   5.5117400e+05   6.1386700e+05   6.1073100e+05   4.4208700e+05   4.3585600e+05   5.7171800e+05   4.3868100e+05   3.9139800e+05   4.9964000e+05   4.1571200e+05   4.5160500e+05   7.5817700e+05   7.7784000e+05   3.8250600e+05   3.4734900e+05   3.6546300e+05   3.9687300e+05   4.3853200e+05   4.5806300e+05   3.4108200e+05   3.4191600e+05   3.9509200e+05   4.3007700e+05   2.9432000e+05   2.8966100e+05   5.7342400e+05   6.0298300e+05   4.4396500e+05   4.6044500e+05   6.3568600e+05   6.6031800e+05   3.3687500e+05   3.8970100e+05   4.8006600e+05   5.3607200e+05
   5.0611500e+05   5.3936700e+05   5.1714200e+05   5.7827600e+05   2.7765600e+05   2.8682900e+05   6.1342200e+05   6.4251400e+05   2.3669800e+05   3.0054700e+05   2.7040800e+05   3.0039400e+05   3.5106900e+05   3.3383800e+05   3.4815500e+05   3.6152500e+05   2.6105000e+05   2.8828400e+05   4.3857500e+05   4.3214500e+05   1.8600400e+05   2.0111000e+05   4.6992100e+05   3.8154000e+05   2.3962400e+05   2.3563200e+05   2.3880300e+05   2.2326900e+05   3.1702100e+05   3.5011700e+05   3.4848900e+05   3.1689600e+05   4.4725000e+05   4.3978500e+05   1.9114300e+05   2.1217000e+05   2.7059000e+05   2.7473500e+05   2.9597700e+05   3.0581800e+05   1.8067200e+05   1.7439500e+05   4.4387800e+05   4.2068600e+05   3.7833700e+05   4.1392400e+05   4.2706700e+05   4.6199600e+05   3.1805300e+05   2.5451800e+05   3.9684400e+05   0.0000000e+00   2.1078900e+05   2.3669100e+05   4.1522800e+05   3.8674300e+05   4.7916600e+05   5.2452200e+05   3.1057400e+05   3.0198700e+05   4.1754900e+05   3.3088200e+05   2.4672900e+05   3.5763500e+05   2.9142200e+05   3.2656900e+05   5.9977200e+05   6.7109700e+05   2.8432200e+05   2.3625400e+05   2.4743300e+05   2.6634000e+05   3.0749500e+05   3.3810200e+05   1.9278800e+05   2.0185100e+05   2.8185700e+05   3.2868300e+05   1.9325000e+05   1.9007200e+05   4.6783100e+05   5.1138500e+05   3.3142300e+05   3.3341400e+05   5.1866700e+05   5.6468700e+05   2.4399100e+05   2.7388000e+05   3.6932600e+05   4.3833600e+05
   3.9869200e+05   4.7474800e+05   4.8203100e+05   4.9865100e+05   1.9183100e+05   2.2877000e+05   5.3279100e+05   5.6680400e+05   1.7030000e+05   1.9326000e+05   1.7535100e+05   2.2771300e+05   2.7830700e+05   2.7985400e+05   2.7874300e+05   2.7803400e+05   1.8392500e+05   2.4143800e+05   3.9371700e+05   3.6890200e+05   1.3251600e+05   1.1205500e+05   3.7191900e+05   3.3757500e+05   1.8351400e+05   1.8621100e+05   1.7020000e+05   1.5798300e+05   2.4076300e+05   2.7917400e+05   2.7285000e+05   2.3429300e+05   3.8863900e+05   4.0322800e+05   1.5982000e+05   1.3488400e+05   1.7745000e+05   2.2174700e+05   2.0262400e+05   2.3115000e+05   1.1878800e+05   1.2910800e+05   4.1752200e+05   3.4552500e+05   2.8803600e+05   3.1621100e+05   3.0156300e+05   3.2684900e+05   2.4113800e+05   2.0894800e+05   3.4658200e+05   2.1078900e+05   0.0000000e+00   1.6278100e+05   3.4178200e+05   3.5562500e+05   4.0453900e+05   4.3332600e+05   2.5342000e+05   2.6106800e+05   3.7194100e+05   2.4626800e+05   1.7483600e+05   2.6308400e+05   2.0286100e+05   2.6649400e+05   5.7700500e+05   6.2721400e+05   1.7590000e+05   1.6157400e+05   1.8003300e+05   1.8176600e+05   2.3191500e+05   2.7992500e+05   1.3910700e+05   1.3390700e+05   2.0722400e+05   2.3725900e+05   1.1371800e+05   1.2405900e+05   3.5868500e+05   4.0429600e+05   2.6177700e+05   2.7138200e+05   4.4933300e+05   4.8687600e+05   1.6985100e+05   1.9390900e+05   2.7199600e+05   3.4075600e+05
   4.0252300e+05   4.9642500e+05   4.7849700e+05   5.4873700e+05   2.2818900e+05   2.3163200e+05   5.6275100e+05   6.0763900e+05   2.0116700e+05   2.3441600e+05   2.0028100e+05   2.4366700e+05   3.1717000e+05   3.2045000e+05   3.1674800e+05   3.0979800e+05   2.0797600e+05   2.6424400e+05   3.9490900e+05   4.2143500e+05   1.5193600e+05   1.4044500e+05   4.1372800e+05   3.7141800e+05   2.0682100e+05   1.8697900e+05   1.6560800e+05   1.5553300e+05   2.5831600e+05   3.4556900e+05   3.2884600e+05   2.5135900e+05   4.6423800e+05   4.3033100e+05   1.5092200e+05   1.2667000e+05   2.0429300e+05   2.6895300e+05   2.7275000e+05   2.6090400e+05   1.2857700e+05   1.2841400e+05   4.3833800e+05   3.7323900e+05   3.2245900e+05   3.3294800e+05   3.0623600e+05   3.4760500e+05   2.4987000e+05   2.3204900e+05   3.5839900e+05   2.3669100e+05   1.6278100e+05   0.0000000e+00   3.3418800e+05   3.4617300e+05   4.5689700e+05   4.4098100e+05   2.8074800e+05   2.3849500e+05   3.5006800e+05   2.6916900e+05   1.8679000e+05   2.7505700e+05   2.1703200e+05   2.8861700e+05   5.6040100e+05   6.1327600e+05   2.0158100e+05   1.8430900e+05   2.2394000e+05   2.2390000e+05   2.5383200e+05   2.7188500e+05   1.4801300e+05   1.3299300e+05   2.1780100e+05   2.8125200e+05   1.3085800e+05   1.3866500e+05   3.7089500e+05   3.7861800e+05   2.4452400e+05   2.7920200e+05   4.7238000e+05   4.8297400e+05   1.5427700e+05   1.9258700e+05   3.0659400e+05   3.5606600e+05
   5.7631300e+05   6.5216300e+05   6.0166400e+05   7.1409500e+05   3.5570000e+05   3.6898100e+05   7.1724600e+05   7.1753400e+05   3.5428100e+05   4.1591800e+05   3.7534100e+05   3.9499400e+05   4.7128100e+05   4.6426800e+05   4.4722200e+05   4.5659800e+05   3.7197100e+05   4.0303600e+05   5.6161600e+05   5.5282800e+05   3.2629000e+05   2.8444000e+05   5.7499200e+05   5.3431200e+05   3.6035600e+05   3.4459200e+05   3.4426500e+05   3.2328400e+05   4.0770000e+05   4.7069900e+05   4.6849900e+05   4.1028300e+05   5.9812600e+05   5.6571200e+05   3.0937500e+05   2.8058100e+05   3.3634300e+05   3.9230100e+05   4.3331500e+05   4.1162800e+05   2.9892500e+05   3.1879200e+05   6.0593600e+05   5.4629400e+05   4.6415000e+05   4.8085900e+05   4.6085500e+05   4.9701700e+05   4.0364900e+05   3.9659100e+05   5.1060700e+05   4.1522800e+05   3.4178200e+05   3.3418800e+05   0.0000000e+00   5.0706300e+05   5.7026500e+05   5.8800500e+05   4.3748700e+05   4.0102900e+05   5.3332100e+05   4.4199700e+05   3.5470000e+05   4.2391800e+05   3.5752700e+05   4.2681400e+05   7.3455800e+05   7.8599100e+05   3.4500700e+05   3.1947300e+05   3.1917200e+05   3.6925400e+05   4.1173700e+05   4.1394800e+05   2.8192200e+05   3.0021300e+05   3.8562200e+05   4.3644400e+05   2.6731700e+05   2.6895600e+05   5.2827400e+05   5.3498600e+05   3.9979200e+05   4.0917900e+05   5.5504400e+05   6.2660600e+05   3.2746400e+05   3.8626300e+05   4.6364900e+05   5.1227500e+05
   5.6330600e+05   6.7431600e+05   6.6353400e+05   7.0581100e+05   3.7330500e+05   3.8733200e+05   7.5163600e+05   7.5585300e+05   3.4958400e+05   4.1114300e+05   3.6752000e+05   4.1387800e+05   4.6350800e+05   4.8465100e+05   4.6085700e+05   4.7628100e+05   3.5696800e+05   3.9818000e+05   5.3801400e+05   5.5093200e+05   3.0564300e+05   2.9966100e+05   5.6540400e+05   5.5919300e+05   3.5495100e+05   3.5545700e+05   3.4710000e+05   3.4780500e+05   4.3597600e+05   4.6896600e+05   4.7350800e+05   4.4598800e+05   5.9727800e+05   5.8910100e+05   3.2496800e+05   3.0935400e+05   3.9718500e+05   4.1882500e+05   3.9198800e+05   3.7340000e+05   3.1867100e+05   3.0716500e+05   5.8943700e+05   5.5022800e+05   4.7070500e+05   4.8655200e+05   4.6041600e+05   5.2719600e+05   3.7728400e+05   3.8312700e+05   5.5117400e+05   3.8674300e+05   3.5562500e+05   3.4617300e+05   5.0706300e+05   0.0000000e+00   5.6573500e+05   5.3090000e+05   4.3141800e+05   4.1579200e+05   5.5625600e+05   4.4788000e+05   3.3816300e+05   4.3755800e+05   3.9613300e+05   4.4836100e+05   6.9490700e+05   7.7022100e+05   3.5122800e+05   3.4774500e+05   3.5583700e+05   3.7170300e+05   4.4514400e+05   4.5495400e+05   3.1546400e+05   3.1915200e+05   4.3629500e+05   4.5941400e+05   2.8799300e+05   3.0838100e+05   6.0143000e+05   5.8812500e+05   4.1631000e+05   4.3128900e+05   6.0261800e+05   6.6009200e+05   3.4134300e+05   3.8599800e+05   4.6616600e+05   5.0426700e+05
   6.4444500e+05   6.8533700e+05   6.8167400e+05   7.5689000e+05   4.4367500e+05   4.3871000e+05   7.8988000e+05   8.2398800e+05   4.1899400e+05   4.5409400e+05   4.0702800e+05   4.3971800e+05   5.1725500e+05   5.4549000e+05   5.5415700e+05   5.4508500e+05   4.1552200e+05   4.4345000e+05   5.9108400e+05   6.1589400e+05   3.7281200e+05   3.3821300e+05   6.3067300e+05   6.2860100e+05   4.3442500e+05   4.4337900e+05   4.0783400e+05   3.9440200e+05   4.8355900e+05   5.4234400e+05   5.3082200e+05   4.8925800e+05   6.4634800e+05   6.1326800e+05   3.5961400e+05   3.6227900e+05   4.3544300e+05   4.6776600e+05   4.2696000e+05   4.5450600e+05   3.6974600e+05   3.5954400e+05   6.4464500e+05   6.0168700e+05   5.6995300e+05   5.5102500e+05   5.6729400e+05   5.9066800e+05   4.4940600e+05   4.7705100e+05   6.1386700e+05   4.7916600e+05   4.0453900e+05   4.5689700e+05   5.7026500e+05   5.6573500e+05   0.0000000e+00   6.4116300e+05   5.1312500e+05   5.0544600e+05   6.3664300e+05   4.8970600e+05   4.0648700e+05   5.2601900e+05   4.8807300e+05   5.0851700e+05   7.3377000e+05   8.6441600e+05   4.1819200e+05   4.3003300e+05   4.3306900e+05   4.2851800e+05   4.5630900e+05   4.8054500e+05   3.5779600e+05   3.7707100e+05   4.4816900e+05   5.1823400e+05   3.6306500e+05   3.5953000e+05   6.2905200e+05   6.1704300e+05   4.7281500e+05   4.7917400e+05   6.7882400e+05   6.8383800e+05   3.6486400e+05   4.1897800e+05   5.4577900e+05   5.8946900e+05
   6.4951500e+05   6.8172800e+05   6.9632300e+05   7.6163400e+05   4.5214800e+05   4.5540800e+05   7.6402800e+05   8.2034600e+05   3.9423800e+05   4.2042400e+05   3.7428200e+05   4.2713000e+05   5.0300500e+05   5.1381400e+05   5.1640000e+05   5.2742500e+05   4.1566900e+05   4.2252900e+05   5.7773600e+05   5.9960600e+05   3.9415100e+05   3.8654300e+05   6.4580200e+05   5.8092600e+05   4.1126700e+05   4.1129300e+05   3.8849200e+05   3.6533900e+05   4.9480800e+05   5.4108800e+05   5.3340400e+05   4.8599900e+05   6.3548600e+05   6.5849400e+05   3.7237000e+05   3.7505200e+05   4.3199400e+05   4.3730100e+05   4.3159200e+05   4.2195700e+05   3.1116400e+05   3.4814400e+05   6.3324900e+05   5.9274200e+05   5.5940100e+05   5.7121100e+05   5.6907900e+05   5.9421600e+05   5.1775800e+05   4.5424700e+05   6.1073100e+05   5.2452200e+05   4.3332600e+05   4.4098100e+05   5.8800500e+05   5.3090000e+05   6.4116300e+05   0.0000000e+00   4.9133300e+05   4.8470500e+05   6.3151200e+05   5.1935600e+05   4.4110500e+05   5.0300000e+05   4.7658200e+05   5.1635700e+05   7.7204500e+05   7.9998000e+05   4.4161000e+05   4.1015300e+05   4.0792700e+05   4.2322100e+05   4.9299400e+05   5.1316100e+05   3.6107500e+05   3.8636000e+05   4.8722300e+05   5.2972000e+05   3.7321800e+05   3.5262100e+05   5.8645800e+05   6.2622500e+05   5.0694900e+05   4.9226300e+05   6.9249000e+05   7.1341000e+05   3.7141400e+05   3.9175900e+05   5.1892900e+05   5.3068700e+05
   5.2818400e+05   5.6744100e+05   5.4856100e+05   6.0624000e+05   3.0254400e+05   3.1410900e+05   6.3673500e+05   7.2049400e+05   2.9898300e+05   3.3552700e+05   3.1461700e+05   3.3356100e+05   3.8292800e+05   3.8462400e+05   4.1324200e+05   4.1822800e+05   3.0938200e+05   3.3377200e+05   4.7556000e+05   4.9608700e+05   2.4525300e+05   2.3606500e+05   5.0285200e+05   4.3459700e+05   2.9207100e+05   3.0036500e+05   2.9340300e+05   2.6079000e+05   3.3744000e+05   4.2639000e+05   4.1847900e+05   3.3746900e+05   5.0848300e+05   5.1107200e+05   2.4238600e+05   2.4439300e+05   2.9893000e+05   3.3198600e+05   2.8922500e+05   3.1183100e+05   1.9498700e+05   2.2028700e+05   4.7934700e+05   4.7272500e+05   4.0894000e+05   4.0841500e+05   4.1759800e+05   4.3168900e+05   3.5236600e+05   3.4885100e+05   4.4208700e+05   3.1057400e+05   2.5342000e+05   2.8074800e+05   4.3748700e+05   4.3141800e+05   5.1312500e+05   4.9133300e+05   0.0000000e+00   3.5014100e+05   5.1568600e+05   3.6552300e+05   2.7374500e+05   3.6063300e+05   2.9082000e+05   3.4608000e+05   6.0645600e+05   6.8758700e+05   2.7262700e+05   2.6387500e+05   2.8576600e+05   3.0396800e+05   3.5271300e+05   3.7032400e+05   2.2920400e+05   2.3673600e+05   3.0843800e+05   3.7753200e+05   2.2751600e+05   2.0203400e+05   4.5433200e+05   4.7748700e+05   3.5263500e+05   3.6550900e+05   5.7621100e+05   5.7722500e+05   2.2632600e+05   2.7499100e+05   3.9128400e+05   4.5451100e+05
   4.4381400e+05   5.3932400e+05   5.2399000e+05   5.8303900e+05   2.7374900e+05   2.9306400e+05   6.3236900e+05   6.4913800e+05   2.2990300e+05   2.7632000e+05   2.5241700e+05   2.7421400e+05   3.4349200e+05   3.8507600e+05   3.8904700e+05   3.8602400e+05   2.5043300e+05   2.6709100e+05   3.9914900e+05   4.5659400e+05   2.1442400e+05   2.1307900e+05   4.9410100e+05   4.4224900e+05   2.6110400e+05   2.5159400e+05   2.3643100e+05   2.3173300e+05   3.5906100e+05   3.7925000e+05   3.6874600e+05   3.3044300e+05   4.9166700e+05   4.9154000e+05   2.0614800e+05   2.2491900e+05   2.8338400e+05   3.1603100e+05   2.7952100e+05   2.8236100e+05   1.8595900e+05   1.8272800e+05   4.9539500e+05   4.4649300e+05   4.2327000e+05   3.9056700e+05   3.9250700e+05   4.1827600e+05   3.0863900e+05   2.9748400e+05   4.3585600e+05   3.0198700e+05   2.6106800e+05   2.3849500e+05   4.0102900e+05   4.1579200e+05   5.0544600e+05   4.8470500e+05   3.5014100e+05   0.0000000e+00   4.7694300e+05   3.4185200e+05   2.5468100e+05   3.4245700e+05   2.8101900e+05   3.3595400e+05   6.4250000e+05   6.8379700e+05   2.5724800e+05   2.2971300e+05   2.3128600e+05   2.3442800e+05   3.0981300e+05   3.7001500e+05   2.0502700e+05   2.0538700e+05   2.9217400e+05   3.3219600e+05   1.6670000e+05   1.7023100e+05   4.5117500e+05   4.3224700e+05   3.0832000e+05   3.1770600e+05   5.2429100e+05   5.7889800e+05   2.5095000e+05   2.4791600e+05   3.8111800e+05   4.0215600e+05
   5.9149100e+05   6.8139600e+05   7.0362500e+05   7.6652000e+05   4.2609100e+05   3.8688400e+05   7.4208000e+05   7.6042300e+05   3.4905200e+05   4.0670300e+05   3.5366500e+05   4.0840000e+05   4.8091900e+05   4.8351300e+05   5.0456200e+05   5.1744100e+05   3.9937800e+05   4.4206500e+05   5.7958400e+05   5.9292100e+05   3.7801300e+05   3.3454300e+05   6.2190800e+05   5.3722300e+05   3.8719100e+05   3.7667800e+05   3.6059400e+05   3.6654400e+05   4.3975200e+05   4.7659300e+05   4.8625600e+05   4.9637200e+05   6.7611800e+05   6.2222400e+05   3.7811500e+05   3.4529600e+05   4.2420500e+05   4.2959500e+05   3.7856500e+05   4.2705800e+05   2.9591900e+05   3.3652300e+05   6.3262100e+05   6.2343200e+05   5.6809200e+05   5.5544000e+05   5.7895000e+05   5.8213600e+05   5.0908700e+05   4.3808400e+05   5.7171800e+05   4.1754900e+05   3.7194100e+05   3.5006800e+05   5.3332100e+05   5.5625600e+05   6.3664300e+05   6.3151200e+05   5.1568600e+05   4.7694300e+05   0.0000000e+00   4.9677200e+05   4.0827000e+05   5.0445300e+05   4.5477500e+05   4.6179900e+05   7.9747000e+05   8.1598700e+05   3.8108900e+05   3.5488100e+05   3.6271300e+05   3.6268000e+05   4.2049200e+05   4.8995000e+05   3.5435400e+05   3.3462100e+05   4.2963000e+05   4.8030700e+05   3.3467600e+05   3.3717300e+05   6.1333200e+05   6.1705400e+05   4.4810200e+05   4.3743000e+05   6.0452700e+05   6.7583500e+05   3.5804500e+05   3.7740300e+05   5.1545000e+05   5.3758000e+05
   4.9569800e+05   5.6594000e+05   5.6567700e+05   6.8259000e+05   2.9223400e+05   3.0948600e+05   6.0892400e+05   6.4625500e+05   2.8895600e+05   3.2817400e+05   2.8096700e+05   2.9650900e+05   4.0693200e+05   3.8391700e+05   3.9132500e+05   4.0389000e+05   3.1568200e+05   3.3625000e+05   4.4281000e+05   4.6110300e+05   2.2579400e+05   2.2253900e+05   5.2081500e+05   4.4262600e+05   2.9714800e+05   2.7872100e+05   2.6200800e+05   2.5929400e+05   3.6950400e+05   3.9305900e+05   3.9887500e+05   3.5043400e+05   5.5171900e+05   5.0847700e+05   2.6388700e+05   2.4939800e+05   3.2919600e+05   3.3176000e+05   3.0825000e+05   3.3263500e+05   2.1712500e+05   2.3001200e+05   5.1549800e+05   4.8827000e+05   3.9814500e+05   3.9598400e+05   4.1845100e+05   4.2856100e+05   3.5862600e+05   3.4536400e+05   4.3868100e+05   3.3088200e+05   2.4626800e+05   2.6916900e+05   4.4199700e+05   4.4788000e+05   4.8970600e+05   5.1935600e+05   3.6552300e+05   3.4185200e+05   4.9677200e+05   0.0000000e+00   2.9523600e+05   3.7112100e+05   2.9861700e+05   3.6679800e+05   6.5143300e+05   7.1869700e+05   2.8481500e+05   2.4183400e+05   3.1303400e+05   2.8723400e+05   3.2681500e+05   3.4035000e+05   2.0641400e+05   2.1371500e+05   3.3843400e+05   3.7020300e+05   2.1786600e+05   2.0556300e+05   4.9683300e+05   4.8464400e+05   3.3959700e+05   3.4752100e+05   5.3509400e+05   5.2194500e+05   2.3800600e+05   2.6788800e+05   3.8116700e+05   4.1884500e+05
   3.9726600e+05   4.4402300e+05   5.0346900e+05   5.7498300e+05   2.3368000e+05   2.3450200e+05   5.4069600e+05   5.7572300e+05   2.0236600e+05   2.3598800e+05   1.9588800e+05   2.1441200e+05   3.0893500e+05   3.0534100e+05   3.0323500e+05   2.8537500e+05   1.9794500e+05   2.4775800e+05   3.5011200e+05   3.7094600e+05   1.5546200e+05   1.4604800e+05   4.2870200e+05   3.7589600e+05   1.9743100e+05   1.8812500e+05   1.6141900e+05   1.6847500e+05   2.5072800e+05   2.8497000e+05   2.8277300e+05   2.5058800e+05   4.0408300e+05   4.0428500e+05   1.8491600e+05   1.4963200e+05   2.1862500e+05   2.3135100e+05   1.9629400e+05   2.3142700e+05   1.3813000e+05   1.4019800e+05   4.0789900e+05   3.8291100e+05   3.3952300e+05   3.4320000e+05   3.1923800e+05   3.7447200e+05   2.2745300e+05   2.3141500e+05   3.9139800e+05   2.4672900e+05   1.7483600e+05   1.8679000e+05   3.5470000e+05   3.3816300e+05   4.0648700e+05   4.4110500e+05   2.7374500e+05   2.5468100e+05   4.0827000e+05   2.9523600e+05   0.0000000e+00   2.8726900e+05   2.2455800e+05   2.9502800e+05   5.5499900e+05   6.3420700e+05   2.2589400e+05   1.7645600e+05   2.0070700e+05   2.3753000e+05   2.5512000e+05   2.9942000e+05   1.5454400e+05   1.4188200e+05   2.4005300e+05   2.9460500e+05   1.3602800e+05   1.3938900e+05   3.9705100e+05   3.9960800e+05   2.4410200e+05   2.6511700e+05   4.6858000e+05   4.7245800e+05   1.7838400e+05   2.1650600e+05   3.1539800e+05   3.3486400e+05
   4.6162200e+05   5.0091100e+05   5.4647400e+05   6.2538900e+05   3.0083400e+05   3.3134900e+05   6.6110900e+05   6.6889200e+05   2.7350800e+05   3.1226300e+05   2.6900500e+05   2.8869400e+05   4.1225200e+05   4.1526600e+05   3.9362100e+05   4.0890100e+05   2.9345800e+05   3.3176400e+05   4.4983200e+05   4.8623700e+05   2.4065200e+05   2.2195600e+05   5.1058800e+05   4.5508000e+05   2.8158000e+05   2.7338800e+05   2.7178100e+05   2.6131100e+05   3.4445700e+05   3.9100200e+05   4.0166900e+05   3.5494600e+05   5.0623200e+05   5.2577500e+05   2.8105000e+05   2.5796800e+05   2.9179500e+05   3.1422300e+05   3.0635300e+05   3.1280000e+05   2.3609600e+05   2.3792500e+05   4.9454300e+05   4.8792000e+05   4.4056100e+05   4.6868800e+05   4.0974400e+05   4.7861000e+05   3.3911000e+05   3.5106800e+05   4.9964000e+05   3.5763500e+05   2.6308400e+05   2.7505700e+05   4.2391800e+05   4.3755800e+05   5.2601900e+05   5.0300000e+05   3.6063300e+05   3.4245700e+05   5.0445300e+05   3.7112100e+05   2.8726900e+05   0.0000000e+00   3.2939800e+05   3.8015500e+05   5.8487400e+05   7.1100500e+05   2.8186800e+05   2.3635000e+05   2.7840100e+05   2.7221200e+05   3.3185000e+05   3.6689500e+05   2.3027100e+05   2.1433600e+05   3.1534400e+05   3.5791300e+05   2.0610300e+05   2.0985800e+05   4.4661900e+05   4.7525000e+05   3.4693900e+05   3.5242900e+05   5.3864600e+05   5.2604700e+05   2.4434600e+05   2.9763200e+05   3.6880200e+05   4.1936800e+05
   4.5951000e+05   5.0883400e+05   4.7889100e+05   5.5584300e+05   2.2611500e+05   2.3124200e+05   5.8253300e+05   6.3404900e+05   2.1793600e+05   2.5894200e+05   2.2942000e+05   2.3752600e+05   3.2379400e+05   3.3575100e+05   3.3869300e+05   3.4655900e+05   2.4630400e+05   2.7961300e+05   3.9790000e+05   4.1179900e+05   1.7591400e+05   1.7317400e+05   4.5359900e+05   3.8324800e+05   2.2502000e+05   2.1799800e+05   2.0731400e+05   2.1806200e+05   2.8193900e+05   3.0056500e+05   3.2352500e+05   2.9970100e+05   4.7609400e+05   4.1792000e+05   1.9795900e+05   1.6519900e+05   2.5963700e+05   2.9327200e+05   2.6334800e+05   2.6139600e+05   1.6385400e+05   1.8278900e+05   4.7991700e+05   4.4427100e+05   3.7132500e+05   3.8532400e+05   3.6148100e+05   3.8274000e+05   3.0331800e+05   2.7931800e+05   4.1571200e+05   2.9142200e+05   2.0286100e+05   2.1703200e+05   3.5752700e+05   3.9613300e+05   4.8807300e+05   4.7658200e+05   2.9082000e+05   2.8101900e+05   4.5477500e+05   2.9861700e+05   2.2455800e+05   3.2939800e+05   0.0000000e+00   3.1225700e+05   5.2192000e+05   7.0143200e+05   2.5047800e+05   2.1917600e+05   2.2911700e+05   2.2294300e+05   2.9131000e+05   3.3629200e+05   1.7876900e+05   1.7400500e+05   2.7023000e+05   2.9467200e+05   1.6981300e+05   1.7989200e+05   4.0683700e+05   4.5786400e+05   3.1009300e+05   2.9706900e+05   4.9368600e+05   4.8565000e+05   2.1830900e+05   2.2374500e+05   3.0184300e+05   3.6941300e+05
   4.9296300e+05   5.5551600e+05   5.3785800e+05   5.8863200e+05   2.7216900e+05   3.2361800e+05   6.6479500e+05   7.0665800e+05   2.9648500e+05   3.0110400e+05   2.6946400e+05   2.9645800e+05   3.7073500e+05   3.9143100e+05   4.0779700e+05   4.2526400e+05   3.1392300e+05   3.4015100e+05   4.5972400e+05   4.6505800e+05   2.6702600e+05   2.4018100e+05   5.3623300e+05   4.6656600e+05   3.1253200e+05   2.9220100e+05   2.4972700e+05   2.6066100e+05   3.5863300e+05   4.1427400e+05   4.3226200e+05   3.7512800e+05   5.2784900e+05   5.1850400e+05   2.5092900e+05   2.5140500e+05   3.2927800e+05   3.2652500e+05   3.1413700e+05   3.2971200e+05   2.3644200e+05   2.1468900e+05   5.3707500e+05   5.0265300e+05   4.3253000e+05   4.3360500e+05   4.2344600e+05   4.5441300e+05   3.5885500e+05   3.1717900e+05   4.5160500e+05   3.2656900e+05   2.6649400e+05   2.8861700e+05   4.2681400e+05   4.4836100e+05   5.0851700e+05   5.1635700e+05   3.4608000e+05   3.3595400e+05   4.6179900e+05   3.6679800e+05   2.9502800e+05   3.8015500e+05   3.1225700e+05   0.0000000e+00   6.0573100e+05   7.1440300e+05   2.8820600e+05   2.6418500e+05   2.8567100e+05   2.6897500e+05   3.2853200e+05   3.5184100e+05   2.2091500e+05   2.2571700e+05   3.3327700e+05   3.4823700e+05   2.0998700e+05   2.1402600e+05   4.6082700e+05   5.1656500e+05   3.3959200e+05   3.3587100e+05   5.3839900e+05   5.6980500e+05   2.6197000e+05   2.9126700e+05   3.9109700e+05   4.3128900e+05
   7.8128400e+05   8.0299600e+05   7.9225300e+05   9.4075700e+05   5.8498200e+05   6.2178700e+05   9.4416300e+05   9.7929300e+05   5.3046900e+05   5.8117800e+05   5.8637600e+05   5.7472500e+05   6.8372500e+05   6.7231200e+05   6.5952000e+05   7.0960000e+05   5.9174800e+05   5.9456000e+05   7.3365800e+05   7.6422100e+05   5.1551700e+05   4.7474600e+05   7.9679700e+05   7.4040900e+05   5.8403000e+05   5.9369100e+05   5.3159200e+05   5.3707100e+05   6.2468300e+05   6.7829600e+05   6.9340000e+05   6.8915000e+05   8.3435100e+05   8.1467200e+05   5.6391000e+05   5.0905900e+05   5.7757100e+05   6.5399200e+05   6.0417500e+05   6.1213900e+05   5.2295500e+05   5.4340000e+05   8.4681000e+05   7.9647400e+05   7.2856900e+05   7.3904600e+05   7.4197900e+05   7.5376500e+05   6.6896000e+05   6.0620500e+05   7.5817700e+05   5.9977200e+05   5.7700500e+05   5.6040100e+05   7.3455800e+05   6.9490700e+05   7.3377000e+05   7.7204500e+05   6.0645600e+05   6.4250000e+05   7.9747000e+05   6.5143300e+05   5.5499900e+05   5.8487400e+05   5.2192000e+05   6.0573100e+05   0.0000000e+00   1.0081070e+06   5.8816000e+05   5.3242600e+05   5.7466900e+05   5.2527300e+05   6.1093500e+05   6.5766600e+05   4.7163900e+05   4.7429600e+05   5.8703500e+05   6.1675200e+05   4.9645900e+05   5.0078500e+05   7.0402400e+05   7.2377000e+05   5.5884400e+05   6.0245600e+05   8.2070200e+05   8.5893400e+05   5.3970200e+05   5.3054200e+05   6.6830000e+05   6.9515700e+05
   8.9441600e+05   8.9654000e+05   8.9419200e+05   9.7292300e+05   6.4023200e+05   6.2081900e+05   1.0006950e+06   1.0623230e+06   6.3291600e+05   6.4105700e+05   6.2209300e+05   6.6683800e+05   7.4094700e+05   7.7671200e+05   7.2761600e+05   7.5364200e+05   6.5124700e+05   6.5356100e+05   7.9103100e+05   8.4135800e+05   6.3041700e+05   5.8810200e+05   8.5831800e+05   8.2052700e+05   6.1672600e+05   6.7109300e+05   6.2933400e+05   6.3552600e+05   7.4447300e+05   7.4203100e+05   7.4786200e+05   6.9413000e+05   8.6877500e+05   8.3813000e+05   6.5876800e+05   6.1847800e+05   6.5612400e+05   7.1546800e+05   6.5122100e+05   6.6891500e+05   6.2699800e+05   5.7307800e+05   8.6096300e+05   8.2140200e+05   7.8154700e+05   7.3161900e+05   7.6496600e+05   8.1593500e+05   6.7851200e+05   6.3419500e+05   7.7784000e+05   6.7109700e+05   6.2721400e+05   6.1327600e+05   7.8599100e+05   7.7022100e+05   8.6441600e+05   7.9998000e+05   6.8758700e+05   6.8379700e+05   8.1598700e+05   7.1869700e+05   6.3420700e+05   7.1100500e+05   7.0143200e+05   7.1440300e+05   1.0081070e+06   0.0000000e+00   6.5357900e+05   5.7502600e+05   6.5113500e+05   6.7081100e+05   7.0836800e+05   7.4807600e+05   5.8886400e+05   5.7573800e+05   6.7946400e+05   7.2817000e+05   5.9863900e+05   6.0682600e+05   8.1197600e+05   8.3408300e+05   6.8653000e+05   7.1230700e+05   8.9099700e+05   9.6373400e+05   6.2955300e+05   6.2633400e+05   7.0075100e+05   7.8265500e+05
   4.6206300e+05   4.4796900e+05   4.7163200e+05   5.7788800e+05   2.2506300e+05   2.4427900e+05   5.9214400e+05   6.4102500e+05   2.2092600e+05   2.4246600e+05   2.3299200e+05   2.4508100e+05   3.2865100e+05   3.6818100e+05   3.3648700e+05   3.6481400e+05   2.3204900e+05   2.2955500e+05   3.9920900e+05   4.1250500e+05   1.6891000e+05   1.7171000e+05   4.3012700e+05   3.4522500e+05   1.9075500e+05   2.1796400e+05   1.7203000e+05   1.7158900e+05   2.6310600e+05   3.1729500e+05   3.1971000e+05   2.7574800e+05   4.1390800e+05   3.9462700e+05   1.6942000e+05   1.5523100e+05   2.2966200e+05   2.7253000e+05   2.4794100e+05   2.3540100e+05   1.5924500e+05   1.4310000e+05   4.1376500e+05   3.9999600e+05   3.9576300e+05   3.4628300e+05   3.3541800e+05   3.8247000e+05   2.7287700e+05   2.4835100e+05   3.8250600e+05   2.8432200e+05   1.7590000e+05   2.0158100e+05   3.4500700e+05   3.5122800e+05   4.1819200e+05   4.4161000e+05   2.7262700e+05   2.5724800e+05   3.8108900e+05   2.8481500e+05   2.2589400e+05   2.8186800e+05   2.5047800e+05   2.8820600e+05   5.8816000e+05   6.5357900e+05   0.0000000e+00   1.8286800e+05   2.1283000e+05   2.1318200e+05   2.7627900e+05   2.8436700e+05   1.7794200e+05   1.5684200e+05   2.4031400e+05   2.5510400e+05   1.2790600e+05   1.3051300e+05   3.8186800e+05   4.4116200e+05   2.6127100e+05   2.6431100e+05   4.7006600e+05   5.0100600e+05   1.6913700e+05   1.9367300e+05   3.0688300e+05   3.5761200e+05
   4.3733200e+05   4.2754200e+05   4.5384600e+05   5.3988300e+05   2.0177500e+05   2.1309700e+05   5.5431400e+05   6.1344000e+05   1.6429000e+05   2.3294800e+05   1.8388300e+05   2.1448700e+05   3.0235800e+05   3.3520100e+05   3.1209700e+05   3.0113300e+05   1.9799900e+05   2.3558300e+05   3.6151800e+05   3.5841900e+05   1.4168600e+05   1.3367900e+05   4.1120200e+05   3.3565500e+05   1.9572700e+05   1.9173500e+05   1.7428200e+05   1.6726800e+05   2.5340000e+05   2.9461900e+05   2.8762000e+05   2.5447900e+05   4.3336200e+05   3.9928400e+05   1.6874600e+05   1.4576600e+05   1.8939400e+05   2.1228700e+05   2.1309600e+05   2.1179800e+05   1.1307200e+05   1.2404000e+05   3.9223300e+05   3.7865000e+05   3.3656500e+05   3.1413900e+05   3.2034400e+05   3.2944100e+05   2.4248300e+05   2.2930300e+05   3.4734900e+05   2.3625400e+05   1.6157400e+05   1.8430900e+05   3.1947300e+05   3.4774500e+05   4.3003300e+05   4.1015300e+05   2.6387500e+05   2.2971300e+05   3.5488100e+05   2.4183400e+05   1.7645600e+05   2.3635000e+05   2.1917600e+05   2.6418500e+05   5.3242600e+05   5.7502600e+05   1.8286800e+05   0.0000000e+00   1.7063700e+05   1.8686300e+05   2.3890700e+05   2.7266600e+05   1.3033100e+05   1.4297100e+05   2.4320200e+05   2.7797600e+05   1.1735900e+05   1.0954900e+05   3.4658400e+05   3.7658100e+05   2.4201800e+05   2.3805200e+05   4.2670400e+05   4.6727200e+05   1.5736000e+05   1.7319200e+05   2.6740300e+05   3.1437400e+05
   4.3116400e+05   4.4883600e+05   4.5069500e+05   5.4550700e+05   1.9906600e+05   2.0308300e+05   5.5279800e+05   6.0377800e+05   1.9211300e+05   2.4258600e+05   1.8736700e+05   2.0757300e+05   3.1136900e+05   3.3376100e+05   3.2689900e+05   3.1495200e+05   2.0746900e+05   2.4168300e+05   3.9505100e+05   3.8328200e+05   1.4179500e+05   1.4004200e+05   4.2806300e+05   3.8863000e+05   1.8199600e+05   2.0350900e+05   1.7825800e+05   1.7175000e+05   2.6715500e+05   2.9436100e+05   3.3515700e+05   2.7895900e+05   4.6032300e+05   4.1841800e+05   1.8238600e+05   1.5547300e+05   2.2802300e+05   2.2784300e+05   2.1116200e+05   2.3036200e+05   1.3782000e+05   1.5068800e+05   4.0721800e+05   3.9029400e+05   3.3558300e+05   3.4705400e+05   3.3785600e+05   3.4620500e+05   2.7049200e+05   2.5280400e+05   3.6546300e+05   2.4743300e+05   1.8003300e+05   2.2394000e+05   3.1917200e+05   3.5583700e+05   4.3306900e+05   4.0792700e+05   2.8576600e+05   2.3128600e+05   3.6271300e+05   3.1303400e+05   2.0070700e+05   2.7840100e+05   2.2911700e+05   2.8567100e+05   5.7466900e+05   6.5113500e+05   2.1283000e+05   1.7063700e+05   0.0000000e+00   2.1509300e+05   2.7173000e+05   2.7987700e+05   1.4897100e+05   1.5564400e+05   2.3860900e+05   2.7816200e+05   1.3164000e+05   1.0996100e+05   3.8789200e+05   3.9529500e+05   2.5993100e+05   2.6084700e+05   4.3123800e+05   4.9854500e+05   1.6762200e+05   1.8616000e+05   3.0562600e+05   3.4359500e+05
   4.3962300e+05   4.4279000e+05   4.4373100e+05   5.3134300e+05   2.2346700e+05   2.3071400e+05   5.6257300e+05   6.2127400e+05   1.9843100e+05   2.5903200e+05   2.1026200e+05   2.3711400e+05   3.2900700e+05   3.3863200e+05   3.2064000e+05   3.4222200e+05   2.1584700e+05   2.8555200e+05   3.8576900e+05   3.8608500e+05   1.5930100e+05   1.4440000e+05   4.5197800e+05   3.5288000e+05   2.2430300e+05   2.0819300e+05   1.8569600e+05   1.6229600e+05   2.9714500e+05   3.5018800e+05   3.4984800e+05   2.9449700e+05   4.4758400e+05   4.5161400e+05   1.7743100e+05   1.6650200e+05   2.4547800e+05   2.3796400e+05   2.2198800e+05   2.5110100e+05   1.6130000e+05   1.6582000e+05   4.2721800e+05   4.2361700e+05   3.6174200e+05   3.6494100e+05   3.2878000e+05   3.5637900e+05   2.7146000e+05   2.8335300e+05   3.9687300e+05   2.6634000e+05   1.8176600e+05   2.2390000e+05   3.6925400e+05   3.7170300e+05   4.2851800e+05   4.2322100e+05   3.0396800e+05   2.3442800e+05   3.6268000e+05   2.8723400e+05   2.3753000e+05   2.7221200e+05   2.2294300e+05   2.6897500e+05   5.2527300e+05   6.7081100e+05   2.1318200e+05   1.8686300e+05   2.1509300e+05   0.0000000e+00   2.4970600e+05   2.7889900e+05   1.5668200e+05   1.5419400e+05   2.4394800e+05   2.6288800e+05   1.3614600e+05   1.1367900e+05   4.1811600e+05   4.0728500e+05   2.7490300e+05   2.6650100e+05   4.3320600e+05   4.9561900e+05   1.8945400e+05   2.3458600e+05   3.2499700e+05   3.4792400e+05
   4.7287200e+05   4.9020700e+05   5.1410700e+05   5.9475700e+05   2.5444200e+05   2.9253300e+05   6.3773800e+05   6.8580900e+05   2.5758900e+05   2.6950900e+05   2.5655000e+05   2.6896900e+05   3.8576700e+05   3.9120800e+05   3.8519100e+05   3.8541300e+05   2.6742000e+05   3.2562600e+05   4.2796000e+05   4.5809500e+05   2.0884600e+05   2.0339200e+05   4.5388100e+05   4.0262200e+05   2.5022800e+05   2.7361000e+05   2.3537100e+05   2.0955300e+05   3.2556200e+05   3.7068100e+05   3.7715700e+05   3.1947600e+05   4.7472000e+05   4.8411000e+05   2.3950300e+05   2.2721900e+05   2.8265700e+05   3.0989100e+05   2.7778400e+05   3.0318900e+05   2.1451800e+05   2.1689100e+05   5.1352900e+05   4.7877000e+05   3.9597900e+05   4.3088300e+05   4.1663300e+05   4.2541500e+05   3.0904300e+05   2.7613000e+05   4.3853200e+05   3.0749500e+05   2.3191500e+05   2.5383200e+05   4.1173700e+05   4.4514400e+05   4.5630900e+05   4.9299400e+05   3.5271300e+05   3.0981300e+05   4.2049200e+05   3.2681500e+05   2.5512000e+05   3.3185000e+05   2.9131000e+05   3.2853200e+05   6.1093500e+05   7.0836800e+05   2.7627900e+05   2.3890700e+05   2.7173000e+05   2.4970600e+05   0.0000000e+00   3.3280600e+05   2.1828700e+05   2.2016400e+05   2.9624900e+05   3.3642700e+05   1.9297000e+05   1.8348600e+05   4.6313000e+05   4.7543800e+05   3.2160300e+05   3.3142600e+05   4.9621400e+05   5.0288300e+05   2.2042500e+05   2.7705700e+05   3.7425500e+05   4.2579000e+05
   4.9618700e+05   5.4958800e+05   5.7995800e+05   6.0832800e+05   2.7491900e+05   3.0025500e+05   6.3182100e+05   6.8319800e+05   2.9694000e+05   3.4555200e+05   2.7741400e+05   3.2500000e+05   4.0221800e+05   4.2868200e+05   4.1824400e+05   4.2753200e+05   3.0644200e+05   3.2857300e+05   4.7190700e+05   4.6886900e+05   2.5358400e+05   2.4795700e+05   5.3376400e+05   4.5306100e+05   3.1930500e+05   3.2342900e+05   2.7637700e+05   2.6137200e+05   3.7223000e+05   4.1019700e+05   3.9863200e+05   3.5322400e+05   5.0183300e+05   4.9430100e+05   2.7907000e+05   2.7957300e+05   3.2956900e+05   3.2420300e+05   3.3429800e+05   2.9584300e+05   2.3868700e+05   2.2724600e+05   5.3195000e+05   5.0437900e+05   4.1509900e+05   4.4600800e+05   3.8396400e+05   4.5705000e+05   3.4032300e+05   3.0529000e+05   4.5806300e+05   3.3810200e+05   2.7992500e+05   2.7188500e+05   4.1394800e+05   4.5495400e+05   4.8054500e+05   5.1316100e+05   3.7032400e+05   3.7001500e+05   4.8995000e+05   3.4035000e+05   2.9942000e+05   3.6689500e+05   3.3629200e+05   3.5184100e+05   6.5766600e+05   7.4807600e+05   2.8436700e+05   2.7266600e+05   2.7987700e+05   2.7889900e+05   3.3280600e+05   0.0000000e+00   2.2121900e+05   2.2134000e+05   3.2430200e+05   3.6700800e+05   2.1757100e+05   2.0780800e+05   4.9387200e+05   5.0991300e+05   3.5513200e+05   3.5399000e+05   5.2441400e+05   5.2596800e+05   2.5498500e+05   2.9228700e+05   3.7852200e+05   4.3874600e+05
   3.5047200e+05   3.7567300e+05   4.3090100e+05   4.9802200e+05   1.5462300e+05   1.8024800e+05   4.7591700e+05   5.3612500e+05   1.4312900e+05   1.8435100e+05   1.4021600e+05   1.7653700e+05   2.4653600e+05   2.7652800e+05   2.4212300e+05   2.9091700e+05   1.6079700e+05   1.9139700e+05   3.4891400e+05   3.3702800e+05   1.2277600e+05   9.7517000e+04   3.6915600e+05   3.0128900e+05   1.4883700e+05   1.6814500e+05   1.3715200e+05   1.2334000e+05   2.2583300e+05   2.7029700e+05   2.6597600e+05   2.3106800e+05   3.9996500e+05   3.6427200e+05   1.3643900e+05   1.1870600e+05   1.7122600e+05   1.9655700e+05   1.7606700e+05   1.8114900e+05   1.0219300e+05   8.5071000e+04   3.6033800e+05   3.7308900e+05   2.9371900e+05   3.0915800e+05   2.8582400e+05   3.0332900e+05   2.0576500e+05   1.7850600e+05   3.4108200e+05   1.9278800e+05   1.3910700e+05   1.4801300e+05   2.8192200e+05   3.1546400e+05   3.5779600e+05   3.6107500e+05   2.2920400e+05   2.0502700e+05   3.5435400e+05   2.0641400e+05   1.5454400e+05   2.3027100e+05   1.7876900e+05   2.2091500e+05   4.7163900e+05   5.8886400e+05   1.7794200e+05   1.3033100e+05   1.4897100e+05   1.5668200e+05   2.1828700e+05   2.2121900e+05   0.0000000e+00   8.7432000e+04   1.9971700e+05   2.3138000e+05   8.5998000e+04   6.4995000e+04   3.2605000e+05   3.6463100e+05   2.1193000e+05   2.0885000e+05   3.9134700e+05   4.0092900e+05   1.2621000e+05   1.7029400e+05   2.6685800e+05   2.6681800e+05
   3.4623200e+05   3.5970900e+05   4.3797300e+05   4.8405900e+05   1.6711800e+05   1.7222800e+05   5.0176600e+05   5.3626100e+05   1.3275800e+05   1.6570400e+05   1.3945000e+05   1.7656800e+05   2.4426600e+05   2.5185700e+05   2.5039900e+05   2.5289700e+05   1.4678200e+05   2.0486200e+05   3.4765000e+05   3.3371400e+05   1.1361400e+05   9.4545000e+04   3.6737700e+05   2.8351900e+05   1.4206900e+05   1.5057700e+05   1.2819500e+05   1.1265400e+05   2.1000600e+05   2.6892400e+05   2.7580800e+05   1.9306900e+05   4.3499500e+05   3.5197300e+05   1.3506200e+05   1.0080100e+05   1.6264300e+05   1.8514500e+05   1.6386300e+05   1.7871900e+05   8.9501000e+04   8.7410000e+04   3.7155700e+05   3.5010500e+05   3.0599600e+05   3.0452900e+05   2.7814500e+05   3.0468700e+05   1.9898700e+05   2.1298000e+05   3.4191600e+05   2.0185100e+05   1.3390700e+05   1.3299300e+05   3.0021300e+05   3.1915200e+05   3.7707100e+05   3.8636000e+05   2.3673600e+05   2.0538700e+05   3.3462100e+05   2.1371500e+05   1.4188200e+05   2.1433600e+05   1.7400500e+05   2.2571700e+05   4.7429600e+05   5.7573800e+05   1.5684200e+05   1.4297100e+05   1.5564400e+05   1.5419400e+05   2.2016400e+05   2.2134000e+05   8.7432000e+04   0.0000000e+00   1.9527300e+05   2.4343600e+05   7.8884000e+04   7.7116000e+04   3.4799300e+05   3.6700400e+05   2.0903500e+05   2.2166000e+05   4.1245400e+05   4.2040100e+05   1.2527000e+05   1.7531600e+05   2.7552000e+05   2.7820700e+05
   4.4798300e+05   4.7252900e+05   5.2320600e+05   5.6099600e+05   2.4975700e+05   2.7720800e+05   5.9491700e+05   6.0770200e+05   2.0978600e+05   2.6408100e+05   2.1843000e+05   2.8568800e+05   3.6335800e+05   3.6855100e+05   3.6460400e+05   3.5085500e+05   2.5834500e+05   2.8134900e+05   4.3523000e+05   4.2083700e+05   1.7992100e+05   1.7861500e+05   4.6520400e+05   4.0995200e+05   2.3434000e+05   2.5280500e+05   2.1728400e+05   2.0299800e+05   2.9436800e+05   3.5926000e+05   3.4968600e+05   2.9501700e+05   4.4958300e+05   4.7028700e+05   2.1018900e+05   1.7895900e+05   2.5019400e+05   2.8803600e+05   2.4338200e+05   2.6861000e+05   1.6995500e+05   1.7251900e+05   4.8869000e+05   4.5862800e+05   3.8806400e+05   3.6963300e+05   3.7004100e+05   3.6749100e+05   2.8472400e+05   2.5885000e+05   3.9509200e+05   2.8185700e+05   2.0722400e+05   2.1780100e+05   3.8562200e+05   4.3629500e+05   4.4816900e+05   4.8722300e+05   3.0843800e+05   2.9217400e+05   4.2963000e+05   3.3843400e+05   2.4005300e+05   3.1534400e+05   2.7023000e+05   3.3327700e+05   5.8703500e+05   6.7946400e+05   2.4031400e+05   2.4320200e+05   2.3860900e+05   2.4394800e+05   2.9624900e+05   3.2430200e+05   1.9971700e+05   1.9527300e+05   0.0000000e+00   3.2547500e+05   2.0075400e+05   1.6811900e+05   4.2116900e+05   4.4647100e+05   2.9913200e+05   3.2380400e+05   5.2386300e+05   5.0246800e+05   2.0358000e+05   2.5003800e+05   3.6375800e+05   3.7912200e+05
   4.9348800e+05   4.8616100e+05   5.1850100e+05   5.6982000e+05   2.6041600e+05   2.9049000e+05   6.2243100e+05   6.1542700e+05   2.3472800e+05   2.7475800e+05   2.2788200e+05   2.7502600e+05   3.6478700e+05   3.8400100e+05   3.8798900e+05   3.3980200e+05   2.6435500e+05   3.1333900e+05   4.3479100e+05   4.2463100e+05   1.9540800e+05   2.0081400e+05   4.9343600e+05   3.9238000e+05   2.4728100e+05   2.6267000e+05   2.2042200e+05   2.1557500e+05   3.3132800e+05   3.7093900e+05   3.6629600e+05   3.3056800e+05   4.5038000e+05   4.9675700e+05   2.5782200e+05   2.2136200e+05   2.7708200e+05   3.0742600e+05   2.8218800e+05   2.8384900e+05   2.0094200e+05   2.2021300e+05   4.8976700e+05   4.8869600e+05   4.3682600e+05   4.2338200e+05   3.9138600e+05   4.2999800e+05   3.0573200e+05   3.2330100e+05   4.3007700e+05   3.2868300e+05   2.3725900e+05   2.8125200e+05   4.3644400e+05   4.5941400e+05   5.1823400e+05   5.2972000e+05   3.7753200e+05   3.3219600e+05   4.8030700e+05   3.7020300e+05   2.9460500e+05   3.5791300e+05   2.9467200e+05   3.4823700e+05   6.1675200e+05   7.2817000e+05   2.5510400e+05   2.7797600e+05   2.7816200e+05   2.6288800e+05   3.3642700e+05   3.6700800e+05   2.3138000e+05   2.4343600e+05   3.2547500e+05   0.0000000e+00   2.0778500e+05   1.9021600e+05   4.5343000e+05   4.7596400e+05   3.0400700e+05   3.2611300e+05   5.4926600e+05   5.4153000e+05   2.3756000e+05   2.8947800e+05   3.8229700e+05   4.0036500e+05
   3.5551500e+05   3.8519600e+05   4.0107000e+05   4.7202900e+05   1.6287700e+05   1.6350300e+05   5.0326000e+05   5.1930900e+05   1.2248000e+05   1.7684600e+05   1.2464900e+05   1.5724800e+05   2.3413400e+05   2.5725900e+05   2.4080200e+05   2.6190200e+05   1.4116500e+05   1.8675100e+05   3.2841000e+05   3.2832600e+05   7.9438000e+04   5.8124000e+04   3.4686000e+05   2.7045700e+05   1.1643400e+05   1.1375100e+05   1.0237100e+05   9.4661000e+04   1.9926600e+05   2.5074500e+05   2.5219900e+05   1.9357100e+05   3.5916400e+05   3.7473400e+05   1.2581400e+05   9.6094000e+04   1.6283400e+05   1.8703500e+05   1.5840800e+05   1.7718800e+05   7.8638000e+04   6.7878000e+04   3.8512100e+05   3.5213700e+05   2.8894700e+05   2.9598400e+05   2.8567500e+05   2.8872300e+05   1.7990400e+05   1.7202400e+05   2.9432000e+05   1.9325000e+05   1.1371800e+05   1.3085800e+05   2.6731700e+05   2.8799300e+05   3.6306500e+05   3.7321800e+05   2.2751600e+05   1.6670000e+05   3.3467600e+05   2.1786600e+05   1.3602800e+05   2.0610300e+05   1.6981300e+05   2.0998700e+05   4.9645900e+05   5.9863900e+05   1.2790600e+05   1.1735900e+05   1.3164000e+05   1.3614600e+05   1.9297000e+05   2.1757100e+05   8.5998000e+04   7.8884000e+04   2.0075400e+05   2.0778500e+05   0.0000000e+00   5.1396000e+04   2.9288400e+05   3.4032300e+05   1.7925400e+05   1.8935500e+05   3.6641100e+05   4.2712900e+05   9.7281000e+04   1.4722800e+05   2.2777100e+05   2.6614300e+05
   3.5098800e+05   3.5022000e+05   3.9861400e+05   4.5485000e+05   1.2335700e+05   1.5698100e+05   4.7306700e+05   5.1626600e+05   1.1957000e+05   1.5842600e+05   1.0534200e+05   1.5417000e+05   2.4129700e+05   2.5992400e+05   2.3781500e+05   2.7780700e+05   1.3694100e+05   1.8046900e+05   3.0310200e+05   3.0548900e+05   7.0052000e+04   5.8203000e+04   3.6195800e+05   2.8186900e+05   1.2858600e+05   1.1503000e+05   1.0985000e+05   8.3601000e+04   1.9391600e+05   2.3758400e+05   2.3831600e+05   1.9571500e+05   3.7563100e+05   3.6064600e+05   1.1623200e+05   9.6648000e+04   1.4351500e+05   1.6874900e+05   1.5036300e+05   1.6974700e+05   6.5256000e+04   6.5344000e+04   3.5768600e+05   3.4749900e+05   2.7844600e+05   2.8592600e+05   2.7607000e+05   2.8278700e+05   1.8619600e+05   1.7840500e+05   2.8966100e+05   1.9007200e+05   1.2405900e+05   1.3866500e+05   2.6895600e+05   3.0838100e+05   3.5953000e+05   3.5262100e+05   2.0203400e+05   1.7023100e+05   3.3717300e+05   2.0556300e+05   1.3938900e+05   2.0985800e+05   1.7989200e+05   2.1402600e+05   5.0078500e+05   6.0682600e+05   1.3051300e+05   1.0954900e+05   1.0996100e+05   1.1367900e+05   1.8348600e+05   2.0780800e+05   6.4995000e+04   7.7116000e+04   1.6811900e+05   1.9021600e+05   5.1396000e+04   0.0000000e+00   2.7739200e+05   3.3103400e+05   1.7987300e+05   1.7796500e+05   4.0179100e+05   4.3183300e+05   9.3632000e+04   1.3978000e+05   2.1666000e+05   2.5718200e+05
   5.9936700e+05   6.2130400e+05   6.4846000e+05   7.3115400e+05   4.0178300e+05   4.5332300e+05   7.4848700e+05   8.2939200e+05   3.8077300e+05   4.0807700e+05   3.6029000e+05   4.0791000e+05   4.8926700e+05   5.1442600e+05   4.9578500e+05   5.3651100e+05   4.0794600e+05   4.6755300e+05   6.0342800e+05   5.5701000e+05   3.4657200e+05   3.2865700e+05   6.2604400e+05   5.7681100e+05   3.8748400e+05   3.7638100e+05   3.7856200e+05   3.4800800e+05   4.6900100e+05   5.2103100e+05   5.7167400e+05   4.7587700e+05   6.4979700e+05   6.4178200e+05   3.8494800e+05   3.7077000e+05   4.0290200e+05   4.0284400e+05   3.9842800e+05   4.3131700e+05   3.4057700e+05   3.2926100e+05   6.3577500e+05   6.0946800e+05   5.3293200e+05   5.4207300e+05   5.2575100e+05   5.7055100e+05   4.4573600e+05   4.5098500e+05   5.7342400e+05   4.6783100e+05   3.5868500e+05   3.7089500e+05   5.2827400e+05   6.0143000e+05   6.2905200e+05   5.8645800e+05   4.5433200e+05   4.5117500e+05   6.1333200e+05   4.9683300e+05   3.9705100e+05   4.4661900e+05   4.0683700e+05   4.6082700e+05   7.0402400e+05   8.1197600e+05   3.8186800e+05   3.4658400e+05   3.8789200e+05   4.1811600e+05   4.6313000e+05   4.9387200e+05   3.2605000e+05   3.4799300e+05   4.2116900e+05   4.5343000e+05   2.9288400e+05   2.7739200e+05   0.0000000e+00   6.0740700e+05   4.6169500e+05   4.6736800e+05   6.3878700e+05   6.5605500e+05   3.4686400e+05   4.1521500e+05   4.7338600e+05   5.1539400e+05
   6.4502600e+05   6.7212100e+05   6.8051000e+05   7.4517100e+05   3.7629500e+05   4.1176100e+05   7.5084200e+05   8.2006700e+05   4.0627800e+05   4.2654400e+05   3.7660700e+05   4.2777000e+05   5.0376800e+05   5.5496600e+05   5.0105000e+05   5.4623000e+05   4.0071000e+05   4.6134900e+05   5.7451400e+05   5.8227600e+05   3.3802900e+05   3.0796000e+05   6.1357300e+05   5.4248800e+05   3.8787200e+05   4.1202700e+05   3.8117000e+05   3.6834100e+05   4.6042000e+05   5.1470500e+05   5.4681500e+05   4.7179200e+05   6.3410900e+05   5.9332500e+05   3.9209000e+05   3.7013200e+05   4.1339900e+05   4.1387500e+05   4.1288600e+05   4.5160000e+05   3.4565800e+05   3.5938800e+05   6.1436500e+05   6.2250800e+05   5.5073500e+05   5.5995900e+05   5.3388300e+05   5.8098600e+05   4.3853800e+05   4.4791400e+05   6.0298300e+05   5.1138500e+05   4.0429600e+05   3.7861800e+05   5.3498600e+05   5.8812500e+05   6.1704300e+05   6.2622500e+05   4.7748700e+05   4.3224700e+05   6.1705400e+05   4.8464400e+05   3.9960800e+05   4.7525000e+05   4.5786400e+05   5.1656500e+05   7.2377000e+05   8.3408300e+05   4.4116200e+05   3.7658100e+05   3.9529500e+05   4.0728500e+05   4.7543800e+05   5.0991300e+05   3.6463100e+05   3.6700400e+05   4.4647100e+05   4.7596400e+05   3.4032300e+05   3.3103400e+05   6.0740700e+05   0.0000000e+00   4.5753100e+05   4.7759300e+05   6.3210500e+05   6.6759700e+05   3.8105600e+05   4.1813500e+05   5.1973900e+05   5.7421400e+05
   4.7392600e+05   5.0495800e+05   5.2341100e+05   5.8386000e+05   2.4790300e+05   2.8700500e+05   6.1133600e+05   6.7974200e+05   2.7349700e+05   2.8540000e+05   2.2820800e+05   3.0358300e+05   3.7241400e+05   3.7164900e+05   3.5667600e+05   3.7140100e+05   2.6705400e+05   3.1170600e+05   4.5504000e+05   4.5016300e+05   2.1055100e+05   2.1364900e+05   5.0952700e+05   4.5459600e+05   2.7054700e+05   2.5849400e+05   2.5881900e+05   2.3143100e+05   3.3070600e+05   3.8933300e+05   4.1059700e+05   3.3835200e+05   4.8236800e+05   4.6910900e+05   2.5710000e+05   2.6851900e+05   2.6656100e+05   2.7291400e+05   3.0038900e+05   3.3784600e+05   1.9687400e+05   1.9446100e+05   4.8073200e+05   4.6796500e+05   4.0280300e+05   3.9821900e+05   3.9067000e+05   4.2078700e+05   2.9466600e+05   2.8414400e+05   4.4396500e+05   3.3142300e+05   2.6177700e+05   2.4452400e+05   3.9979200e+05   4.1631000e+05   4.7281500e+05   5.0694900e+05   3.5263500e+05   3.0832000e+05   4.4810200e+05   3.3959700e+05   2.4410200e+05   3.4693900e+05   3.1009300e+05   3.3959200e+05   5.5884400e+05   6.8653000e+05   2.6127100e+05   2.4201800e+05   2.5993100e+05   2.7490300e+05   3.2160300e+05   3.5513200e+05   2.1193000e+05   2.0903500e+05   2.9913200e+05   3.0400700e+05   1.7925400e+05   1.7987300e+05   4.6169500e+05   4.5753100e+05   0.0000000e+00   3.2410900e+05   4.8575700e+05   5.2750900e+05   2.2463800e+05   2.5761000e+05   3.8712100e+05   4.2587800e+05
   5.0486600e+05   5.0742900e+05   5.1973400e+05   5.8197400e+05   2.6146500e+05   3.0842100e+05   6.2993800e+05   6.6114400e+05   2.9829900e+05   3.1246300e+05   2.8562600e+05   3.2771700e+05   3.8423800e+05   3.7811800e+05   3.8698300e+05   3.7655400e+05   3.0386300e+05   3.4334600e+05   4.6518900e+05   4.7122200e+05   2.2890500e+05   2.1020000e+05   5.2192100e+05   4.2766300e+05   2.7167100e+05   2.8328100e+05   2.4448900e+05   2.3026900e+05   3.4021900e+05   4.0019800e+05   3.7867500e+05   3.0217600e+05   4.8809300e+05   4.8325500e+05   2.2224000e+05   2.2367500e+05   2.6165300e+05   3.1475600e+05   2.9181800e+05   3.0070100e+05   1.9768100e+05   1.9272100e+05   4.9279100e+05   4.7370200e+05   4.4534200e+05   3.9499600e+05   4.2020800e+05   4.1301100e+05   3.1507500e+05   3.0306200e+05   4.6044500e+05   3.3341400e+05   2.7138200e+05   2.7920200e+05   4.0917900e+05   4.3128900e+05   4.7917400e+05   4.9226300e+05   3.6550900e+05   3.1770600e+05   4.3743000e+05   3.4752100e+05   2.6511700e+05   3.5242900e+05   2.9706900e+05   3.3587100e+05   6.0245600e+05   7.1230700e+05   2.6431100e+05   2.3805200e+05   2.6084700e+05   2.6650100e+05   3.3142600e+05   3.5399000e+05   2.0885000e+05   2.2166000e+05   3.2380400e+05   3.2611300e+05   1.8935500e+05   1.7796500e+05   4.6736800e+05   4.7759300e+05   3.2410900e+05   0.0000000e+00   5.3780200e+05   5.4541000e+05   2.2623300e+05   2.7704000e+05   3.7075500e+05   3.9846200e+05
   6.7468600e+05   7.2339400e+05   7.4598400e+05   8.0303200e+05   4.9353500e+05   4.9783700e+05   8.7736500e+05   8.9423300e+05   5.0455500e+05   5.0516900e+05   4.6574000e+05   5.1954400e+05   6.1150400e+05   6.0594300e+05   6.2375600e+05   6.2093900e+05   5.0015500e+05   5.1020600e+05   6.2266100e+05   6.8881900e+05   4.4739600e+05   4.2739100e+05   7.2822300e+05   6.3210400e+05   4.7686900e+05   4.5195600e+05   4.6808900e+05   4.6218700e+05   5.3652200e+05   5.6689500e+05   5.7601600e+05   5.4721000e+05   7.0056000e+05   6.9060100e+05   4.6930900e+05   4.2685900e+05   4.6658700e+05   5.0883800e+05   4.8116600e+05   4.8267900e+05   3.8790000e+05   3.8785300e+05   7.0710600e+05   6.5938300e+05   5.9010700e+05   5.8492000e+05   5.8717200e+05   6.2711700e+05   4.9462800e+05   4.9665700e+05   6.3568600e+05   5.1866700e+05   4.4933300e+05   4.7238000e+05   5.5504400e+05   6.0261800e+05   6.7882400e+05   6.9249000e+05   5.7621100e+05   5.2429100e+05   6.0452700e+05   5.3509400e+05   4.6858000e+05   5.3864600e+05   4.9368600e+05   5.3839900e+05   8.2070200e+05   8.9099700e+05   4.7006600e+05   4.2670400e+05   4.3123800e+05   4.3320600e+05   4.9621400e+05   5.2441400e+05   3.9134700e+05   4.1245400e+05   5.2386300e+05   5.4926600e+05   3.6641100e+05   4.0179100e+05   6.3878700e+05   6.3210500e+05   4.8575700e+05   5.3780200e+05   0.0000000e+00   7.7250100e+05   4.3750200e+05   4.6822200e+05   5.6850200e+05   6.1459000e+05
   7.4560700e+05   6.9624600e+05   7.6307800e+05   7.8413800e+05   4.7584100e+05   5.4927800e+05   8.7297000e+05   8.9478400e+05   5.0127700e+05   5.3591700e+05   4.8500600e+05   5.1986000e+05   5.9554200e+05   5.9229400e+05   5.9753100e+05   5.9649300e+05   4.9434100e+05   5.6561600e+05   6.9804900e+05   7.0714500e+05   4.3770300e+05   4.3196800e+05   6.9298900e+05   6.3153300e+05   4.9198000e+05   4.9079300e+05   4.9086700e+05   4.5677400e+05   5.6513200e+05   6.2744800e+05   6.3107500e+05   5.5055800e+05   7.4155900e+05   6.8227200e+05   4.8812200e+05   4.6424200e+05   5.0968800e+05   5.8232100e+05   5.5979800e+05   5.7708900e+05   4.7791000e+05   4.3214800e+05   7.2399300e+05   6.9588700e+05   6.3383600e+05   6.2980500e+05   6.4104700e+05   7.1457300e+05   5.5737400e+05   5.6817900e+05   6.6031800e+05   5.6468700e+05   4.8687600e+05   4.8297400e+05   6.2660600e+05   6.6009200e+05   6.8383800e+05   7.1341000e+05   5.7722500e+05   5.7889800e+05   6.7583500e+05   5.2194500e+05   4.7245800e+05   5.2604700e+05   4.8565000e+05   5.6980500e+05   8.5893400e+05   9.6373400e+05   5.0100600e+05   4.6727200e+05   4.9854500e+05   4.9561900e+05   5.0288300e+05   5.2596800e+05   4.0092900e+05   4.2040100e+05   5.0246800e+05   5.4153000e+05   4.2712900e+05   4.3183300e+05   6.5605500e+05   6.6759700e+05   5.2750900e+05   5.4541000e+05   7.7250100e+05   0.0000000e+00   4.6945200e+05   4.8354400e+05   6.2968400e+05   6.5200300e+05
   4.1012600e+05   4.0124700e+05   4.3299300e+05   4.9626200e+05   1.5927700e+05   2.0722300e+05   5.3863700e+05   5.7251400e+05   1.5632900e+05   1.9698500e+05   1.5794100e+05   2.1703400e+05   2.8391700e+05   2.9773000e+05   2.8638500e+05   3.1370700e+05   1.8409900e+05   2.3552300e+05   3.5852500e+05   3.7921400e+05   1.1265500e+05   1.0684500e+05   4.0137100e+05   3.6270400e+05   1.8363800e+05   1.8562900e+05   1.5557700e+05   1.4880200e+05   2.5880800e+05   2.7821900e+05   2.8919600e+05   2.6150400e+05   4.3104400e+05   3.7083200e+05   1.6467700e+05   1.5556700e+05   2.2726500e+05   2.4015000e+05   1.7654900e+05   2.0340700e+05   1.0284300e+05   1.2509600e+05   4.3038500e+05   3.9534300e+05   3.2245400e+05   3.2238800e+05   3.3502000e+05   3.3886100e+05   2.3234500e+05   1.9146800e+05   3.3687500e+05   2.4399100e+05   1.6985100e+05   1.5427700e+05   3.2746400e+05   3.4134300e+05   3.6486400e+05   3.7141400e+05   2.2632600e+05   2.5095000e+05   3.5804500e+05   2.3800600e+05   1.7838400e+05   2.4434600e+05   2.1830900e+05   2.6197000e+05   5.3970200e+05   6.2955300e+05   1.6913700e+05   1.5736000e+05   1.6762200e+05   1.8945400e+05   2.2042500e+05   2.5498500e+05   1.2621000e+05   1.2527000e+05   2.0358000e+05   2.3756000e+05   9.7281000e+04   9.3632000e+04   3.4686400e+05   3.8105600e+05   2.2463800e+05   2.2623300e+05   4.3750200e+05   4.6945200e+05   0.0000000e+00   1.8234100e+05   3.0102000e+05   3.0178700e+05
   4.2012900e+05   4.4117100e+05   4.8651400e+05   5.8998300e+05   2.0943000e+05   2.5268200e+05   5.6308400e+05   6.1915400e+05   1.5980100e+05   1.9765000e+05   1.7350500e+05   2.4570700e+05   3.1993500e+05   3.2523500e+05   2.9676800e+05   3.2213400e+05   1.9392900e+05   2.8909100e+05   3.9247500e+05   4.0296600e+05   1.5550900e+05   1.7229300e+05   4.6619200e+05   3.9267200e+05   1.8824400e+05   1.9214200e+05   1.7408200e+05   1.8378200e+05   2.8641600e+05   3.0423300e+05   3.4742900e+05   2.7579100e+05   4.4020600e+05   4.1844100e+05   2.0682400e+05   1.9964900e+05   2.2340800e+05   2.7576200e+05   2.3455600e+05   2.3912900e+05   1.4266400e+05   1.3039900e+05   4.4211300e+05   4.5437200e+05   3.5003600e+05   3.6206300e+05   3.4321800e+05   3.5075900e+05   2.6480400e+05   2.5186600e+05   3.8970100e+05   2.7388000e+05   1.9390900e+05   1.9258700e+05   3.8626300e+05   3.8599800e+05   4.1897800e+05   3.9175900e+05   2.7499100e+05   2.4791600e+05   3.7740300e+05   2.6788800e+05   2.1650600e+05   2.9763200e+05   2.2374500e+05   2.9126700e+05   5.3054200e+05   6.2633400e+05   1.9367300e+05   1.7319200e+05   1.8616000e+05   2.3458600e+05   2.7705700e+05   2.9228700e+05   1.7029400e+05   1.7531600e+05   2.5003800e+05   2.8947800e+05   1.4722800e+05   1.3978000e+05   4.1521500e+05   4.1813500e+05   2.5761000e+05   2.7704000e+05   4.6822200e+05   4.8354400e+05   1.8234100e+05   0.0000000e+00   3.3772600e+05   3.4106700e+05
   5.1077800e+05   5.1792800e+05   5.6769700e+05   6.5410000e+05   3.1402900e+05   3.3291400e+05   6.5609100e+05   7.0541400e+05   3.2105600e+05   3.4205500e+05   2.9449600e+05   3.3199400e+05   4.1449000e+05   4.1687600e+05   3.9615400e+05   3.9529500e+05   3.0262300e+05   3.6480500e+05   4.8769400e+05   5.1916800e+05   2.5752700e+05   2.4820000e+05   5.8000800e+05   4.6874000e+05   2.8238200e+05   2.8493500e+05   2.6998200e+05   2.7149200e+05   3.5703700e+05   4.1182200e+05   4.2709200e+05   3.7092600e+05   5.3591500e+05   5.3189200e+05   2.8726200e+05   2.7221100e+05   3.1298900e+05   3.7812600e+05   3.2854900e+05   3.8186000e+05   2.6939700e+05   2.4753600e+05   5.3235900e+05   5.3602500e+05   4.5706100e+05   4.7708800e+05   4.6799100e+05   4.8093300e+05   3.8609300e+05   3.5068200e+05   4.8006600e+05   3.6932600e+05   2.7199600e+05   3.0659400e+05   4.6364900e+05   4.6616600e+05   5.4577900e+05   5.1892900e+05   3.9128400e+05   3.8111800e+05   5.1545000e+05   3.8116700e+05   3.1539800e+05   3.6880200e+05   3.0184300e+05   3.9109700e+05   6.6830000e+05   7.0075100e+05   3.0688300e+05   2.6740300e+05   3.0562600e+05   3.2499700e+05   3.7425500e+05   3.7852200e+05   2.6685800e+05   2.7552000e+05   3.6375800e+05   3.8229700e+05   2.2777100e+05   2.1666000e+05   4.7338600e+05   5.1973900e+05   3.8712100e+05   3.7075500e+05   5.6850200e+05   6.2968400e+05   3.0102000e+05   3.3772600e+05   0.0000000e+00   4.3050900e+05
   5.4408600e+05   5.9529800e+05   5.9144100e+05   6.8853300e+05   3.5604200e+05   3.6900300e+05   6.8840600e+05   7.2894800e+05   3.3414000e+05   3.7264000e+05   3.3269700e+05   3.8655300e+05   4.3113700e+05   4.3037400e+05   4.3820300e+05   4.5084500e+05   3.5253200e+05   4.0455700e+05   5.3096700e+05   5.3986600e+05   2.8421500e+05   2.8650700e+05   6.1312600e+05   5.1558600e+05   3.3826100e+05   3.5106200e+05   3.4899600e+05   3.2744900e+05   4.0929500e+05   4.7247200e+05   4.5145200e+05   4.1839500e+05   6.1678000e+05   5.4616000e+05   3.4917300e+05   3.1099100e+05   3.6640900e+05   4.1742300e+05   3.7785400e+05   3.9552600e+05   2.9808100e+05   2.9874400e+05   5.8269100e+05   6.1647700e+05   5.2788600e+05   4.9589200e+05   5.0838200e+05   5.2390800e+05   3.9581200e+05   4.0763200e+05   5.3607200e+05   4.3833600e+05   3.4075600e+05   3.5606600e+05   5.1227500e+05   5.0426700e+05   5.8946900e+05   5.3068700e+05   4.5451100e+05   4.0215600e+05   5.3758000e+05   4.1884500e+05   3.3486400e+05   4.1936800e+05   3.6941300e+05   4.3128900e+05   6.9515700e+05   7.8265500e+05   3.5761200e+05   3.1437400e+05   3.4359500e+05   3.4792400e+05   4.2579000e+05   4.3874600e+05   2.6681800e+05   2.7820700e+05   3.7912200e+05   4.0036500e+05   2.6614300e+05   2.5718200e+05   5.1539400e+05   5.7421400e+05   4.2587800e+05   3.9846200e+05   6.1459000e+05   6.5200300e+05   3.0178700e+05   3.4106700e+05   4.3050900e+05   0.0000000e+00
