# Supplementary material for: Autistic traits and individual brain differences: functional network efficiency reflects attentional and social impairments, structural nodal efficiencies index systemising and theory-of-mind skills
Source: Mol Autism. 2021 Jan 21;12:3. doi: 10.1186/s13229-020-00377-8 (PMC7818759; doi:10.1186/s13229-020-00377-8)
Supplement: Supplementary file 9 — Additional file 9. Brain-behaviour correlations. README file detailing data curation; AAL-90 region masks in NIfTI format; spreadseehts of Spearman correlations; code and data for the correlational analysis. [file 13229_2020_377_MOESM9_ESM.zip › Paul_Arora_et_al_data/Physiological/BBC/analysis/Diffusion_Analaysis/adj_matrixes/NOS_weighted/symmetric/connection_matrix_sym_aHU0125.txt]

   0.0000000e+00   7.9767300e+05   8.2821600e+05   8.6071500e+05   5.3529800e+05   5.5877300e+05   9.5027200e+05   9.9622700e+05   5.0847400e+05   5.7532000e+05   5.0226200e+05   4.8245500e+05   6.0990600e+05   6.4846200e+05   6.2968500e+05   7.1333200e+05   5.4301700e+05   5.7708400e+05   6.6095500e+05   6.1931300e+05   4.3303400e+05   4.6898500e+05   8.1501300e+05   6.5062900e+05   4.8766800e+05   4.8351800e+05   4.5981500e+05   4.8336100e+05   6.0742600e+05   5.5250700e+05   6.1121400e+05   5.6693600e+05   6.9249900e+05   6.5091900e+05   4.5023000e+05   4.3302300e+05   5.0646700e+05   5.1417100e+05   5.4557000e+05   5.5874400e+05   4.5748100e+05   4.4169400e+05   6.9847000e+05   6.6695800e+05   6.3379100e+05   6.4493700e+05   6.2558300e+05   6.9007500e+05   6.1820300e+05   6.4386600e+05   7.4692600e+05   6.0792000e+05   4.8496600e+05   5.3240400e+05   6.3116500e+05   6.8831900e+05   7.6344200e+05   8.6723700e+05   6.5741500e+05   6.2346000e+05   6.6809200e+05   5.9657400e+05   5.1403200e+05   6.4466900e+05   5.3323000e+05   6.4469200e+05   8.7186300e+05   8.7214000e+05   5.6325600e+05   5.1555100e+05   4.8390400e+05   4.6148700e+05   5.5496800e+05   5.6864300e+05   4.2185400e+05   4.3251200e+05   5.3452600e+05   5.1692800e+05   4.0193800e+05   4.1280700e+05   6.5066500e+05   6.8992600e+05   5.8413500e+05   5.4121300e+05   7.8133300e+05   7.9849000e+05   4.4834900e+05   5.1058600e+05   6.4213600e+05   7.1230200e+05
   7.9767300e+05   0.0000000e+00   8.4558600e+05   8.4363200e+05   5.3070400e+05   5.7879700e+05   9.6809100e+05   1.0174190e+06   5.2715000e+05   6.2232600e+05   5.7584900e+05   5.5301900e+05   6.3073500e+05   6.5609300e+05   6.3250200e+05   6.9819500e+05   5.0456900e+05   5.5508300e+05   6.7926200e+05   6.1515100e+05   4.5384900e+05   4.6148300e+05   8.2679500e+05   7.0195800e+05   5.4754800e+05   5.2431700e+05   5.0558600e+05   4.8226600e+05   6.2155200e+05   5.5547700e+05   6.5505000e+05   5.3904600e+05   6.6364000e+05   6.5219700e+05   4.5348700e+05   4.6898500e+05   5.1571800e+05   5.5867900e+05   5.2500800e+05   5.5250500e+05   4.4990200e+05   4.2752800e+05   6.2263300e+05   6.3899600e+05   5.9510100e+05   6.3099000e+05   5.9183100e+05   6.1030800e+05   5.8797900e+05   6.4303400e+05   7.5667100e+05   6.0743800e+05   4.9132500e+05   5.2558000e+05   6.5368600e+05   6.6478300e+05   7.4418100e+05   8.4104800e+05   6.9952000e+05   6.6168800e+05   7.1301500e+05   6.4244000e+05   5.2231400e+05   6.4082700e+05   5.3888600e+05   6.4916900e+05   9.2276400e+05   8.9425600e+05   5.5870100e+05   5.4039800e+05   5.5856100e+05   5.2886800e+05   5.6160700e+05   5.8590300e+05   4.3825100e+05   4.3853300e+05   5.7121400e+05   5.6724800e+05   4.4971000e+05   4.3798700e+05   6.7411800e+05   7.0682600e+05   5.8097800e+05   5.3900900e+05   7.7186600e+05   8.7163200e+05   5.1849900e+05   6.0574400e+05   7.4686400e+05   7.5238000e+05
   8.2821600e+05   8.4558600e+05   0.0000000e+00   8.4811200e+05   5.4196700e+05   5.3611500e+05   9.6089400e+05   1.0638470e+06   5.2706500e+05   6.0516200e+05   5.4140700e+05   5.6304600e+05   6.4145400e+05   6.5751000e+05   6.4477000e+05   7.2769200e+05   5.3191000e+05   5.7578900e+05   6.7039100e+05   6.4019800e+05   4.9579700e+05   4.9583600e+05   8.1193100e+05   7.1022000e+05   5.3650300e+05   5.5466800e+05   5.1152500e+05   5.2104100e+05   6.2435200e+05   6.0219600e+05   6.3104400e+05   5.9446300e+05   6.9015700e+05   6.8573200e+05   4.9271900e+05   4.8454700e+05   5.6854500e+05   5.7474700e+05   5.4432900e+05   5.5238500e+05   4.6794900e+05   4.9981200e+05   6.7878400e+05   7.0467800e+05   6.0834400e+05   6.4397100e+05   6.0626400e+05   6.6397600e+05   6.1753200e+05   6.1809000e+05   7.2586200e+05   6.0245400e+05   5.2085600e+05   5.3389800e+05   6.9387900e+05   6.8777700e+05   7.9527800e+05   8.4185700e+05   6.6901900e+05   6.4427700e+05   7.2903400e+05   6.8299100e+05   5.3516700e+05   6.4448700e+05   5.6998600e+05   6.5796600e+05   9.2547000e+05   9.0680100e+05   6.0270000e+05   5.6050200e+05   5.2828500e+05   5.1885200e+05   5.8382300e+05   6.2565800e+05   5.1189200e+05   4.8248400e+05   5.7831000e+05   5.7308000e+05   4.5844100e+05   4.4246200e+05   6.9930700e+05   7.3519900e+05   5.9897300e+05   6.0925200e+05   7.9333000e+05   8.5781100e+05   5.1735800e+05   5.6765000e+05   6.7602300e+05   7.3972600e+05
   8.6071500e+05   8.4363200e+05   8.4811200e+05   0.0000000e+00   5.6213200e+05   5.8164700e+05   9.5934500e+05   1.0361230e+06   5.1067600e+05   5.6224900e+05   5.4174000e+05   5.8093000e+05   6.7122200e+05   6.5192500e+05   6.2547100e+05   6.4590000e+05   4.9760300e+05   5.6735500e+05   6.5584000e+05   6.1715300e+05   4.7862800e+05   4.8831000e+05   8.1216700e+05   7.2752600e+05   5.0178100e+05   5.4824200e+05   5.0170800e+05   5.2539400e+05   6.2897600e+05   6.1030000e+05   6.5614900e+05   5.5437400e+05   7.0656300e+05   6.5872500e+05   4.9977500e+05   4.5588900e+05   5.3165800e+05   5.1264800e+05   5.4316900e+05   6.0170800e+05   4.4501600e+05   4.6960000e+05   6.4954500e+05   7.0236200e+05   6.4269200e+05   6.7730000e+05   6.2001500e+05   6.3626900e+05   6.4139000e+05   6.3133700e+05   7.4861300e+05   6.2223400e+05   5.3773200e+05   4.9773200e+05   6.7369900e+05   6.9418200e+05   7.7435700e+05   8.8585600e+05   6.5305000e+05   6.3671700e+05   6.9857600e+05   6.3704600e+05   5.4820800e+05   6.3577700e+05   6.1804000e+05   6.7331400e+05   9.1246300e+05   8.6044300e+05   5.4701800e+05   5.3124500e+05   5.8475000e+05   5.6514200e+05   5.9497300e+05   5.7827900e+05   5.0382600e+05   4.5517900e+05   5.2573300e+05   5.7166900e+05   4.5521100e+05   4.2650100e+05   6.9889000e+05   7.2027800e+05   6.6946000e+05   5.9350300e+05   7.7376800e+05   8.9959000e+05   5.1103700e+05   5.3043700e+05   6.9786800e+05   7.8031800e+05
   5.3529800e+05   5.3070400e+05   5.4196700e+05   5.6213200e+05   0.0000000e+00   2.7991000e+05   6.8850800e+05   7.2840700e+05   2.1301500e+05   3.1813700e+05   2.4875700e+05   2.7331500e+05   3.4401500e+05   3.6088600e+05   3.4225400e+05   3.9368000e+05   2.2346400e+05   2.5020300e+05   3.7376600e+05   3.4622900e+05   1.8783600e+05   1.7859600e+05   5.3318400e+05   4.4418200e+05   2.3365500e+05   2.6723400e+05   2.2956800e+05   2.4611600e+05   3.5357800e+05   2.9926700e+05   3.7419400e+05   3.1661700e+05   4.4014600e+05   3.7576400e+05   2.0434000e+05   1.9278800e+05   2.8926600e+05   2.5457400e+05   2.9835700e+05   3.0765900e+05   1.8057200e+05   1.7832800e+05   3.9331400e+05   4.0422700e+05   3.6017900e+05   3.9899300e+05   3.8882800e+05   3.7639500e+05   3.3783700e+05   3.6805900e+05   4.5008400e+05   3.0182600e+05   2.3645300e+05   2.2277400e+05   4.0857700e+05   3.9083700e+05   4.6827100e+05   5.3935400e+05   3.8173200e+05   3.2845300e+05   4.3793000e+05   3.6194000e+05   2.5320900e+05   3.3235800e+05   2.9577700e+05   3.9499400e+05   6.0100100e+05   6.4875300e+05   3.0092400e+05   2.4742100e+05   2.4049100e+05   2.4281000e+05   2.9152000e+05   3.3798600e+05   1.8988700e+05   2.0095000e+05   2.8488100e+05   3.0048300e+05   1.5050800e+05   1.5458700e+05   4.2005600e+05   4.1288600e+05   3.3374700e+05   2.8807400e+05   4.9934900e+05   5.6683400e+05   2.2904000e+05   2.6388700e+05   3.7383900e+05   4.3511300e+05
   5.5877300e+05   5.7879700e+05   5.3611500e+05   5.8164700e+05   2.7991000e+05   0.0000000e+00   6.8589800e+05   7.1362900e+05   2.3495000e+05   2.9341800e+05   2.3335100e+05   2.8249600e+05   3.3786600e+05   3.5387800e+05   3.8476100e+05   4.2262900e+05   2.3111100e+05   2.8658000e+05   3.6810100e+05   3.4256100e+05   1.9462600e+05   2.1573300e+05   5.5975700e+05   4.1928600e+05   2.5737500e+05   2.7720200e+05   2.2531400e+05   2.2401100e+05   3.8175100e+05   3.3438700e+05   3.9748100e+05   3.1426800e+05   4.0844800e+05   3.4927700e+05   2.2359600e+05   2.1650000e+05   2.8417800e+05   2.7268700e+05   3.1265900e+05   3.0523500e+05   1.9797200e+05   1.9023900e+05   3.5928900e+05   4.4201500e+05   3.6104400e+05   3.9657300e+05   3.6152400e+05   3.6732400e+05   3.2607700e+05   3.6787700e+05   4.4989100e+05   3.1279800e+05   2.2849200e+05   2.3294900e+05   4.4097200e+05   3.9362600e+05   5.0237600e+05   5.5897900e+05   4.0793700e+05   4.0834700e+05   4.6711400e+05   3.7920900e+05   2.5834300e+05   3.9051200e+05   3.4283100e+05   4.1022800e+05   6.1250900e+05   6.2205300e+05   3.0037200e+05   2.7156300e+05   2.8561200e+05   2.6478200e+05   2.9827500e+05   3.5343800e+05   2.0874300e+05   2.1228900e+05   2.9101500e+05   3.0991100e+05   1.6367700e+05   1.6847500e+05   4.3327400e+05   4.4498200e+05   3.4804300e+05   2.9093400e+05   5.2666000e+05   5.7516100e+05   2.3883100e+05   2.9146000e+05   4.1624000e+05   4.6148200e+05
   9.5027200e+05   9.6809100e+05   9.6089400e+05   9.5934500e+05   6.8850800e+05   6.8589800e+05   0.0000000e+00   1.1419010e+06   6.8277100e+05   7.5619700e+05   7.0352000e+05   7.3767300e+05   8.3492400e+05   8.3697400e+05   8.2763300e+05   8.3297100e+05   6.5520600e+05   6.7818400e+05   8.4855700e+05   7.7937800e+05   5.9765300e+05   5.8278400e+05   9.5501700e+05   8.5475500e+05   6.8890800e+05   6.9847200e+05   6.8953600e+05   6.5764900e+05   7.9293000e+05   7.3936400e+05   7.5370600e+05   7.0353400e+05   8.0624800e+05   7.7052100e+05   6.2466400e+05   6.4702700e+05   6.9916600e+05   6.8800200e+05   7.3220400e+05   7.0607900e+05   5.8858200e+05   5.6622800e+05   7.8354700e+05   8.1343400e+05   7.6974800e+05   7.8790800e+05   7.3974800e+05   7.6877200e+05   7.2654800e+05   7.6550800e+05   8.4665600e+05   7.7225600e+05   6.8388100e+05   6.6013600e+05   8.2336300e+05   7.7490000e+05   8.3217300e+05   9.7802200e+05   7.7796400e+05   7.8914200e+05   8.7567500e+05   7.6875000e+05   6.6234900e+05   7.9701300e+05   7.3154600e+05   7.8554400e+05   1.0317540e+06   1.0771390e+06   7.3180300e+05   6.7121800e+05   6.6379700e+05   6.6648100e+05   7.2814200e+05   7.5308400e+05   6.3211700e+05   6.3780300e+05   6.8020700e+05   7.3708800e+05   6.0507600e+05   5.5301900e+05   8.3579700e+05   8.1450200e+05   7.0107400e+05   6.7627300e+05   9.2577000e+05   9.7837900e+05   7.0109700e+05   7.1911200e+05   8.7502500e+05   8.4829500e+05
   9.9622700e+05   1.0174190e+06   1.0638470e+06   1.0361230e+06   7.2840700e+05   7.1362900e+05   1.1419010e+06   0.0000000e+00   6.8025500e+05   7.3404200e+05   7.0508000e+05   7.2405900e+05   8.2603700e+05   8.8517800e+05   8.3432400e+05   8.8420200e+05   7.4374000e+05   7.3047900e+05   8.3686300e+05   7.9728500e+05   6.5819200e+05   6.4714500e+05   9.7798000e+05   8.7926700e+05   6.9311600e+05   7.1288200e+05   6.7340200e+05   6.7291500e+05   7.8499200e+05   7.8405000e+05   8.2126100e+05   7.6130100e+05   8.5743200e+05   8.1185300e+05   6.2306800e+05   6.2208300e+05   7.0784200e+05   7.0293000e+05   7.4454900e+05   7.7456900e+05   6.2976400e+05   6.0351000e+05   8.3052200e+05   8.7518400e+05   7.9752000e+05   8.4734200e+05   7.7915800e+05   8.5606100e+05   8.0641700e+05   8.1850000e+05   9.3428500e+05   7.8194300e+05   7.0417100e+05   7.3860100e+05   8.7007700e+05   8.4546000e+05   9.4796800e+05   1.0689940e+06   7.9044700e+05   8.1102100e+05   8.6652800e+05   7.8548600e+05   6.7237200e+05   8.1468000e+05   7.1656100e+05   8.1556400e+05   1.1147750e+06   1.0921970e+06   7.5866200e+05   6.7831100e+05   7.2857800e+05   6.8182200e+05   7.3719000e+05   8.0399700e+05   6.6077300e+05   6.4819900e+05   7.2975500e+05   7.9483300e+05   6.4360100e+05   6.3319000e+05   8.6051300e+05   8.8866800e+05   7.6322700e+05   7.8977800e+05   9.7361900e+05   9.6349500e+05   6.7252400e+05   7.3753800e+05   8.7001200e+05   8.7763000e+05
   5.0847400e+05   5.2715000e+05   5.2706500e+05   5.1067600e+05   2.1301500e+05   2.3495000e+05   6.8277100e+05   6.8025500e+05   0.0000000e+00   2.4642200e+05   2.1377400e+05   2.5737800e+05   3.3707000e+05   3.5214400e+05   3.3066500e+05   3.6111400e+05   1.9213200e+05   2.3259400e+05   3.3950100e+05   2.9070700e+05   1.4010700e+05   1.4771400e+05   4.9573700e+05   3.6746000e+05   1.9862400e+05   2.3483900e+05   1.7831500e+05   1.7319400e+05   2.8155800e+05   2.8385800e+05   3.2807400e+05   2.6915200e+05   3.9156300e+05   3.3524100e+05   1.6126100e+05   1.4544200e+05   2.2089000e+05   2.1505600e+05   2.3413900e+05   2.4477000e+05   1.2909900e+05   1.3613000e+05   3.7872600e+05   3.8697700e+05   3.1225400e+05   3.5179800e+05   2.9255700e+05   3.5437000e+05   3.0061000e+05   3.0458200e+05   4.0851400e+05   2.9526000e+05   1.8813000e+05   2.2755800e+05   3.3016500e+05   3.6800100e+05   4.3827300e+05   5.4723600e+05   3.3412900e+05   3.2732800e+05   3.8654600e+05   3.3756100e+05   2.2917600e+05   3.1807500e+05   2.8230300e+05   3.4328500e+05   6.2320000e+05   5.9716300e+05   2.7015900e+05   2.0789000e+05   2.1766100e+05   2.1875500e+05   2.8898000e+05   3.1905700e+05   1.6247700e+05   1.6995100e+05   2.4764200e+05   2.6030600e+05   1.3525700e+05   1.4736300e+05   3.8924800e+05   3.8230900e+05   2.5602300e+05   2.7133300e+05   4.8610100e+05   5.1979300e+05   2.0616100e+05   2.5531000e+05   3.5585100e+05   4.1254700e+05
   5.7532000e+05   6.2232600e+05   6.0516200e+05   5.6224900e+05   3.1813700e+05   2.9341800e+05   7.5619700e+05   7.3404200e+05   2.4642200e+05   0.0000000e+00   2.7923500e+05   3.0966200e+05   3.9471800e+05   4.3054300e+05   4.1519600e+05   4.4862500e+05   2.5797200e+05   2.9286000e+05   4.3171000e+05   3.5456900e+05   1.9175000e+05   1.9645400e+05   5.3319600e+05   4.4993300e+05   2.7235600e+05   3.2703300e+05   2.4052400e+05   2.3305300e+05   3.9662300e+05   3.6359500e+05   3.8586100e+05   3.1392100e+05   4.2861900e+05   3.8819000e+05   2.1161600e+05   2.1869500e+05   3.1307600e+05   2.8821500e+05   2.9287800e+05   3.1531400e+05   2.0415100e+05   1.8331500e+05   4.2488300e+05   4.2731400e+05   3.7867200e+05   3.9748400e+05   3.4034600e+05   4.0061000e+05   3.5810400e+05   3.8302900e+05   4.8419700e+05   3.3682800e+05   2.4374700e+05   2.6096300e+05   4.1520100e+05   4.0535100e+05   5.0071900e+05   6.1608700e+05   3.9367100e+05   3.8210800e+05   4.4688900e+05   3.7403100e+05   2.5392100e+05   3.5052300e+05   3.2123800e+05   4.3267300e+05   6.3975900e+05   6.3951800e+05   3.3445300e+05   2.6408100e+05   2.6952200e+05   2.5492200e+05   3.2043400e+05   3.6186200e+05   2.1140700e+05   2.0490000e+05   3.0294700e+05   3.2782200e+05   1.9683400e+05   2.0092700e+05   4.4093100e+05   4.1548200e+05   3.2122800e+05   3.0451700e+05   4.8486100e+05   5.4787800e+05   2.3965000e+05   3.0671800e+05   4.1422600e+05   4.6419600e+05
   5.0226200e+05   5.7584900e+05   5.4140700e+05   5.4174000e+05   2.4875700e+05   2.3335100e+05   7.0352000e+05   7.0508000e+05   2.1377400e+05   2.7923500e+05   0.0000000e+00   2.4251400e+05   3.3493600e+05   3.5049700e+05   3.6884800e+05   3.8077200e+05   2.0429200e+05   2.4785900e+05   3.4484000e+05   3.1307800e+05   1.5488600e+05   1.5835000e+05   4.9773400e+05   3.8412000e+05   2.2558900e+05   2.5900500e+05   1.9272800e+05   1.9392300e+05   3.4562100e+05   3.1101000e+05   3.3949600e+05   2.8380100e+05   3.6880300e+05   3.3568100e+05   1.6140800e+05   1.8396100e+05   2.4647500e+05   2.4665900e+05   2.3840800e+05   2.3197300e+05   1.5125200e+05   1.4952300e+05   3.7878100e+05   3.5008500e+05   3.3226200e+05   3.4973500e+05   2.9820800e+05   3.7157300e+05   3.2408000e+05   3.4975000e+05   4.2320400e+05   2.9262700e+05   2.1435600e+05   2.1959400e+05   3.5244000e+05   3.6911100e+05   4.5682600e+05   5.6027800e+05   3.9760900e+05   3.3280200e+05   3.9747300e+05   3.5516600e+05   2.2029500e+05   3.2768600e+05   2.4457400e+05   3.3663200e+05   5.5387100e+05   6.0882100e+05   2.9390300e+05   2.2711900e+05   2.3823800e+05   2.2757600e+05   2.7360600e+05   3.1889100e+05   1.7268400e+05   1.5976000e+05   2.4455500e+05   2.7097300e+05   1.2474200e+05   1.1788500e+05   3.7038500e+05   3.6523400e+05   2.5329500e+05   2.8903600e+05   4.6294600e+05   5.4966800e+05   2.0129500e+05   2.5108200e+05   3.7377700e+05   4.1908600e+05
   4.8245500e+05   5.5301900e+05   5.6304600e+05   5.8093000e+05   2.7331500e+05   2.8249600e+05   7.3767300e+05   7.2405900e+05   2.5737800e+05   3.0966200e+05   2.4251400e+05   0.0000000e+00   3.6585000e+05   3.7399600e+05   3.4469100e+05   3.8598800e+05   2.3373400e+05   2.5534500e+05   3.5759800e+05   3.2952000e+05   1.9434000e+05   1.8914000e+05   5.4966600e+05   4.3480800e+05   2.3363900e+05   2.3957000e+05   1.9843700e+05   2.0584800e+05   3.3379500e+05   3.1506300e+05   3.3990400e+05   3.0445200e+05   3.9768200e+05   3.4554200e+05   1.9381900e+05   1.8927300e+05   2.5254900e+05   2.6534900e+05   2.5356400e+05   2.7061100e+05   1.5875800e+05   1.6826800e+05   3.9091400e+05   3.9410000e+05   3.5146000e+05   3.8376200e+05   3.2760500e+05   3.7614800e+05   3.3679900e+05   3.4518400e+05   4.1462300e+05   2.8768000e+05   2.1149100e+05   2.3565900e+05   3.8163800e+05   4.4287800e+05   4.9707400e+05   5.4722900e+05   3.8641000e+05   3.2533100e+05   4.0763000e+05   3.6546200e+05   2.3563900e+05   3.6494900e+05   2.8512700e+05   3.5119100e+05   5.9229600e+05   6.4630700e+05   2.9594400e+05   2.0678300e+05   2.3976500e+05   2.5367600e+05   2.9351100e+05   2.9515500e+05   1.8147100e+05   1.9539700e+05   2.8610000e+05   3.1760900e+05   1.4764000e+05   1.3621000e+05   3.6855300e+05   4.0831900e+05   2.8412600e+05   3.1044400e+05   4.8138400e+05   5.7825700e+05   2.1964100e+05   2.5515200e+05   4.0352200e+05   4.0556200e+05
   6.0990600e+05   6.3073500e+05   6.4145400e+05   6.7122200e+05   3.4401500e+05   3.3786600e+05   8.3492400e+05   8.2603700e+05   3.3707000e+05   3.9471800e+05   3.3493600e+05   3.6585000e+05   0.0000000e+00   4.7924000e+05   4.4701900e+05   4.7570200e+05   2.9808700e+05   3.6050600e+05   4.6641900e+05   4.2243200e+05   2.8495000e+05   2.8189300e+05   6.3525200e+05   5.1197800e+05   3.2218400e+05   3.4716100e+05   2.9584800e+05   2.9500400e+05   4.1896900e+05   4.2905100e+05   4.4157600e+05   4.1934500e+05   5.1398000e+05   4.7277200e+05   2.9407600e+05   2.7012100e+05   3.3912800e+05   3.4456400e+05   3.5838500e+05   3.5531200e+05   2.6543300e+05   2.7113300e+05   4.7183300e+05   4.8578600e+05   4.1268100e+05   4.5773500e+05   4.0579400e+05   4.4109400e+05   4.2068100e+05   4.2655100e+05   5.4443900e+05   4.1797700e+05   3.1588900e+05   3.2007100e+05   4.6756600e+05   5.3723400e+05   5.8438700e+05   6.5833100e+05   4.6022900e+05   4.2675500e+05   4.8042700e+05   4.6762600e+05   3.2780400e+05   4.5414700e+05   3.8798700e+05   4.5756200e+05   6.9682400e+05   7.2904300e+05   4.0566400e+05   3.2137500e+05   3.4453200e+05   3.2279000e+05   4.0060200e+05   3.7993200e+05   2.7588800e+05   2.9623000e+05   3.9895800e+05   4.0271000e+05   2.5317100e+05   2.5132900e+05   5.1369000e+05   5.1334000e+05   3.9282300e+05   3.8169500e+05   5.4933200e+05   6.5519600e+05   3.1480900e+05   3.4943100e+05   4.9858500e+05   5.4563900e+05
   6.4846200e+05   6.5609300e+05   6.5751000e+05   6.5192500e+05   3.6088600e+05   3.5387800e+05   8.3697400e+05   8.8517800e+05   3.5214400e+05   4.3054300e+05   3.5049700e+05   3.7399600e+05   4.7924000e+05   0.0000000e+00   4.8635500e+05   5.3027300e+05   3.3551200e+05   3.8257100e+05   5.0574000e+05   4.2427400e+05   2.5855900e+05   2.9503100e+05   6.3093200e+05   5.0654800e+05   3.4622200e+05   3.6632500e+05   3.3081300e+05   3.3861300e+05   4.4793500e+05   4.6027300e+05   4.6106300e+05   4.1972300e+05   5.2521100e+05   5.1681500e+05   3.1626100e+05   3.0989300e+05   3.6666300e+05   3.4605300e+05   3.8765900e+05   3.9117600e+05   2.7399800e+05   2.8189800e+05   4.8483200e+05   5.3078400e+05   4.6300300e+05   5.1764900e+05   4.5334800e+05   4.4991100e+05   4.4822200e+05   4.5722400e+05   5.3765300e+05   4.5130000e+05   3.5524200e+05   3.2604500e+05   5.0866400e+05   5.2299400e+05   6.1122000e+05   7.0035400e+05   5.0507600e+05   4.8085700e+05   5.5404000e+05   4.7162500e+05   3.5301800e+05   4.7248300e+05   4.1659500e+05   4.8277400e+05   7.4801500e+05   7.6131300e+05   4.1742200e+05   3.6758900e+05   3.7741700e+05   3.3159800e+05   4.1450800e+05   4.3281100e+05   2.9294400e+05   2.9772600e+05   3.8404600e+05   4.0405900e+05   2.6851100e+05   2.7277500e+05   5.2456800e+05   5.5414900e+05   4.1278700e+05   3.8329600e+05   5.8406600e+05   6.3731700e+05   3.3908200e+05   3.6673600e+05   5.2265400e+05   5.8239500e+05
   6.2968500e+05   6.3250200e+05   6.4477000e+05   6.2547100e+05   3.4225400e+05   3.8476100e+05   8.2763300e+05   8.3432400e+05   3.3066500e+05   4.1519600e+05   3.6884800e+05   3.4469100e+05   4.4701900e+05   4.8635500e+05   0.0000000e+00   4.7983200e+05   3.3588400e+05   4.0255400e+05   4.9614800e+05   4.2663800e+05   2.5307300e+05   2.5755900e+05   5.9724900e+05   5.0280400e+05   3.4299200e+05   3.6706400e+05   3.3426700e+05   3.2006600e+05   4.6228700e+05   4.5069200e+05   4.4179200e+05   4.0435500e+05   5.0064400e+05   4.4627700e+05   3.0542800e+05   2.8758800e+05   3.6974400e+05   3.5408800e+05   3.5814600e+05   3.3960000e+05   2.6374900e+05   3.0046700e+05   4.7556900e+05   4.9611000e+05   4.6648000e+05   5.0937200e+05   4.5072400e+05   4.4806100e+05   4.2364800e+05   4.3349600e+05   5.4737200e+05   4.0407400e+05   3.4511300e+05   3.4565300e+05   4.7947600e+05   5.0540000e+05   5.8137200e+05   6.5653900e+05   4.2341100e+05   4.4285200e+05   4.9358300e+05   4.4731200e+05   3.2042000e+05   4.6582600e+05   3.9164700e+05   4.8699600e+05   7.3379900e+05   7.1825900e+05   3.8475900e+05   3.1079800e+05   3.3148400e+05   2.9833800e+05   3.7497700e+05   4.2508700e+05   2.8938200e+05   2.8104300e+05   3.7834000e+05   4.1818300e+05   2.7712100e+05   2.4131900e+05   4.9935100e+05   5.2290300e+05   3.9185900e+05   3.6523600e+05   5.4690400e+05   6.5416300e+05   3.2547900e+05   3.3428700e+05   4.7616200e+05   5.3872500e+05
   7.1333200e+05   6.9819500e+05   7.2769200e+05   6.4590000e+05   3.9368000e+05   4.2262900e+05   8.3297100e+05   8.8420200e+05   3.6111400e+05   4.4862500e+05   3.8077200e+05   3.8598800e+05   4.7570200e+05   5.3027300e+05   4.7983200e+05   0.0000000e+00   3.6083200e+05   3.5997500e+05   5.0548100e+05   4.4314800e+05   3.1804800e+05   3.1790400e+05   6.3798600e+05   5.2359900e+05   3.7020900e+05   4.0434700e+05   3.4768500e+05   3.4973400e+05   4.6561800e+05   4.4975700e+05   4.8020300e+05   3.9135200e+05   5.1110900e+05   4.8403800e+05   3.2424700e+05   2.9965500e+05   3.7982200e+05   3.9236800e+05   4.0266500e+05   4.0518500e+05   2.8724900e+05   2.8726900e+05   4.8288200e+05   5.0583900e+05   4.4394800e+05   4.7091700e+05   4.3331700e+05   4.5553100e+05   4.1070200e+05   4.4879900e+05   5.5080200e+05   4.2937100e+05   3.5524500e+05   3.4418000e+05   4.8858500e+05   5.1661100e+05   5.9141200e+05   6.6116800e+05   4.9672800e+05   4.6539300e+05   5.4003400e+05   4.6331100e+05   3.7219700e+05   4.6535700e+05   3.9070200e+05   5.2472500e+05   7.2729100e+05   7.5225600e+05   4.4621200e+05   3.5739300e+05   3.6533000e+05   3.5334800e+05   4.3432900e+05   4.8820700e+05   3.2956000e+05   3.1270200e+05   3.8119400e+05   4.0526500e+05   2.9495000e+05   2.6846500e+05   5.5218400e+05   5.5335700e+05   4.3541600e+05   4.3257800e+05   6.2265000e+05   6.9426500e+05   3.4429300e+05   3.7605800e+05   5.3697900e+05   6.1385900e+05
   5.4301700e+05   5.0456900e+05   5.3191000e+05   4.9760300e+05   2.2346400e+05   2.3111100e+05   6.5520600e+05   7.4374000e+05   1.9213200e+05   2.5797200e+05   2.0429200e+05   2.3373400e+05   2.9808700e+05   3.3551200e+05   3.3588400e+05   3.6083200e+05   0.0000000e+00   2.1729900e+05   3.4939200e+05   2.5760100e+05   1.1335600e+05   1.1532900e+05   4.8239900e+05   3.6245400e+05   1.9985900e+05   2.1365300e+05   1.6423600e+05   1.5414600e+05   2.8387400e+05   2.8609200e+05   3.0839100e+05   2.5209800e+05   3.4728400e+05   3.1560100e+05   1.4683800e+05   1.5655300e+05   2.0189400e+05   2.4338000e+05   2.0271700e+05   2.1120700e+05   1.3020300e+05   1.3402700e+05   3.3281400e+05   3.6935400e+05   3.2469300e+05   3.3426700e+05   3.0809300e+05   3.0832700e+05   2.8726800e+05   3.3074700e+05   4.0871600e+05   2.7135000e+05   1.7721100e+05   1.9803600e+05   3.6147700e+05   3.7322000e+05   4.3250000e+05   5.3745700e+05   3.3911200e+05   3.3718800e+05   3.9145000e+05   3.1998100e+05   2.0525400e+05   3.0079600e+05   2.5905300e+05   3.5351100e+05   5.4068700e+05   5.7013700e+05   2.8807900e+05   2.0791000e+05   1.9739900e+05   2.4331200e+05   2.8532600e+05   2.8362600e+05   1.5791600e+05   1.5044100e+05   2.4800200e+05   2.4895200e+05   1.2243200e+05   1.0752300e+05   3.7178000e+05   3.8048300e+05   2.4802300e+05   2.5574000e+05   4.3909400e+05   5.0220600e+05   1.8205100e+05   2.1269300e+05   3.5406700e+05   4.1305200e+05
   5.7708400e+05   5.5508300e+05   5.7578900e+05   5.6735500e+05   2.5020300e+05   2.8658000e+05   6.7818400e+05   7.3047900e+05   2.3259400e+05   2.9286000e+05   2.4785900e+05   2.5534500e+05   3.6050600e+05   3.8257100e+05   4.0255400e+05   3.5997500e+05   2.1729900e+05   0.0000000e+00   3.7611700e+05   3.1162300e+05   1.6134200e+05   1.6873600e+05   5.3344600e+05   4.2847400e+05   2.3812000e+05   2.6670500e+05   2.3457900e+05   2.3132600e+05   3.3826900e+05   3.2474800e+05   3.5779100e+05   3.0876100e+05   3.9451700e+05   3.5711700e+05   1.8190600e+05   1.6982400e+05   2.4356400e+05   2.5603900e+05   2.3405700e+05   2.7560800e+05   1.5785800e+05   1.4195700e+05   3.5815200e+05   4.0461800e+05   3.3972400e+05   3.4206500e+05   3.0193800e+05   3.6405000e+05   3.4123600e+05   3.4212100e+05   4.5101400e+05   3.0587800e+05   2.0284200e+05   2.1188800e+05   3.7908600e+05   3.8177800e+05   4.5822200e+05   5.5761400e+05   3.5556900e+05   3.4393800e+05   4.2866700e+05   3.4319400e+05   2.3388100e+05   3.1607100e+05   2.7241500e+05   3.3251500e+05   5.7721100e+05   6.0672200e+05   2.7920800e+05   2.2289700e+05   2.2272500e+05   2.2821500e+05   2.9362900e+05   3.1913700e+05   1.9367300e+05   1.6389600e+05   2.3921500e+05   2.5900000e+05   1.5730400e+05   1.4445900e+05   4.2485400e+05   4.1828100e+05   2.9813300e+05   2.9719600e+05   4.8879400e+05   5.4918400e+05   2.2121300e+05   2.6495900e+05   3.9819800e+05   4.5509900e+05
   6.6095500e+05   6.7926200e+05   6.7039100e+05   6.5584000e+05   3.7376600e+05   3.6810100e+05   8.4855700e+05   8.3686300e+05   3.3950100e+05   4.3171000e+05   3.4484000e+05   3.5759800e+05   4.6641900e+05   5.0574000e+05   4.9614800e+05   5.0548100e+05   3.4939200e+05   3.7611700e+05   0.0000000e+00   4.3009400e+05   2.7961300e+05   2.9929300e+05   6.3399900e+05   5.0614800e+05   3.5274600e+05   3.7454600e+05   3.3261800e+05   3.4148200e+05   4.8012200e+05   4.6558100e+05   4.5692600e+05   3.9337700e+05   4.9767400e+05   4.9101200e+05   3.2181500e+05   2.8891100e+05   3.4007100e+05   3.4734400e+05   3.5690700e+05   3.6171200e+05   2.8651300e+05   2.7877500e+05   4.9733900e+05   5.1222800e+05   4.3359900e+05   4.5779400e+05   4.4919600e+05   4.8363700e+05   4.5235200e+05   4.4905300e+05   5.3791600e+05   4.5467100e+05   3.3705100e+05   3.4215100e+05   4.4983700e+05   5.0347000e+05   5.9289800e+05   6.7893600e+05   4.8200300e+05   4.2337700e+05   5.5767700e+05   5.0124100e+05   3.4789600e+05   4.2221500e+05   3.9036300e+05   4.5475400e+05   7.2519800e+05   7.8895200e+05   4.5074400e+05   3.9621300e+05   3.3927100e+05   3.4245600e+05   4.1614700e+05   4.7535600e+05   3.2922800e+05   3.3029800e+05   3.9313500e+05   3.9187700e+05   2.8227200e+05   2.8474400e+05   5.4216100e+05   5.3576000e+05   3.5827600e+05   4.3217200e+05   6.0076400e+05   6.5412200e+05   3.4209100e+05   3.5426900e+05   5.0334800e+05   5.7213400e+05
   6.1931300e+05   6.1515100e+05   6.4019800e+05   6.1715300e+05   3.4622900e+05   3.4256100e+05   7.7937800e+05   7.9728500e+05   2.9070700e+05   3.5456900e+05   3.1307800e+05   3.2952000e+05   4.2243200e+05   4.2427400e+05   4.2663800e+05   4.4314800e+05   2.5760100e+05   3.1162300e+05   4.3009400e+05   0.0000000e+00   2.2423700e+05   2.4908000e+05   5.6582600e+05   4.7626400e+05   3.0751300e+05   3.5251400e+05   3.0305600e+05   3.0030500e+05   4.0918900e+05   4.1757700e+05   4.2284700e+05   3.9624000e+05   4.9769600e+05   4.6173600e+05   2.9105700e+05   2.8820300e+05   3.2474700e+05   3.3543900e+05   3.6190400e+05   3.5764800e+05   2.6808600e+05   2.4543000e+05   4.9510700e+05   5.1386600e+05   4.5795200e+05   4.8950300e+05   4.4011200e+05   4.9372400e+05   4.1641800e+05   4.4382400e+05   5.3571000e+05   4.2427700e+05   2.8683600e+05   3.1178800e+05   4.6750100e+05   5.0269700e+05   5.6742600e+05   6.9217500e+05   4.4867600e+05   4.4132200e+05   5.2414500e+05   4.6631900e+05   3.6126400e+05   4.4908600e+05   3.7362700e+05   4.4690700e+05   7.0929500e+05   7.7271100e+05   4.1582400e+05   3.5538000e+05   3.2198000e+05   3.3083800e+05   4.0480700e+05   4.4883900e+05   2.9502500e+05   2.9867600e+05   3.5330300e+05   3.8639900e+05   2.4589700e+05   2.4565500e+05   5.2487000e+05   5.3724700e+05   3.5148500e+05   3.8311600e+05   5.3041700e+05   6.1849600e+05   3.1928300e+05   3.3551700e+05   4.4261500e+05   5.1223900e+05
   4.3303400e+05   4.5384900e+05   4.9579700e+05   4.7862800e+05   1.8783600e+05   1.9462600e+05   5.9765300e+05   6.5819200e+05   1.4010700e+05   1.9175000e+05   1.5488600e+05   1.9434000e+05   2.8495000e+05   2.5855900e+05   2.5307300e+05   3.1804800e+05   1.1335600e+05   1.6134200e+05   2.7961300e+05   2.2423700e+05   0.0000000e+00   8.8892000e+04   3.9661800e+05   3.2529000e+05   1.5208700e+05   1.7318700e+05   1.3271200e+05   1.2760500e+05   2.5696200e+05   2.5568500e+05   2.6820600e+05   2.1120000e+05   3.0634600e+05   2.8779500e+05   9.1525000e+04   1.0615900e+05   1.5407900e+05   1.7541200e+05   1.9171500e+05   1.7012800e+05   8.9068000e+04   8.6403000e+04   2.9955200e+05   3.2071000e+05   2.6547900e+05   2.8811400e+05   2.6004000e+05   2.8263800e+05   2.3721500e+05   2.5658500e+05   3.6909900e+05   2.2615800e+05   1.5459700e+05   1.4885900e+05   2.7276000e+05   2.9385800e+05   3.8347500e+05   4.8743700e+05   2.6948000e+05   2.5180200e+05   3.3471500e+05   2.7368800e+05   1.6048800e+05   2.4701800e+05   1.8593600e+05   2.6553700e+05   5.2704100e+05   5.3151400e+05   2.1340700e+05   1.4821000e+05   1.2703800e+05   1.4049400e+05   2.1474600e+05   2.5289100e+05   8.1115000e+04   7.8508000e+04   1.8210500e+05   2.1413800e+05   5.7885000e+04   5.1554000e+04   3.4763800e+05   3.4168800e+05   2.0042600e+05   2.2381200e+05   3.7449900e+05   4.6162800e+05   1.4327100e+05   1.3172000e+05   2.9936700e+05   3.5213300e+05
   4.6898500e+05   4.6148300e+05   4.9583600e+05   4.8831000e+05   1.7859600e+05   2.1573300e+05   5.8278400e+05   6.4714500e+05   1.4771400e+05   1.9645400e+05   1.5835000e+05   1.8914000e+05   2.8189300e+05   2.9503100e+05   2.5755900e+05   3.1790400e+05   1.1532900e+05   1.6873600e+05   2.9929300e+05   2.4908000e+05   8.8892000e+04   0.0000000e+00   4.4260300e+05   3.2452800e+05   1.7052000e+05   1.8591000e+05   1.2161500e+05   1.3499400e+05   2.6315000e+05   2.6045700e+05   2.6870900e+05   2.0151000e+05   2.9617400e+05   2.7330000e+05   9.1945000e+04   9.3273000e+04   1.6516200e+05   1.7570800e+05   2.0483800e+05   1.7305400e+05   9.2627000e+04   8.5763000e+04   2.9988700e+05   3.1798300e+05   2.5338600e+05   3.0912900e+05   2.5597200e+05   3.1037600e+05   2.3519100e+05   2.6746000e+05   3.7928100e+05   2.3645000e+05   1.4325300e+05   1.3888700e+05   3.1051200e+05   3.3252100e+05   4.2730900e+05   5.4226300e+05   3.0217000e+05   2.6931000e+05   3.3712000e+05   2.7546500e+05   1.4747000e+05   2.4571200e+05   1.9308500e+05   2.8730000e+05   5.2841100e+05   5.3649100e+05   2.4329400e+05   1.8330600e+05   1.5484300e+05   1.5247300e+05   2.3278700e+05   2.6357500e+05   1.0036900e+05   1.0463500e+05   1.8668200e+05   2.2423700e+05   6.4884000e+04   6.3303000e+04   3.3831500e+05   3.4494900e+05   1.8773300e+05   1.9379100e+05   3.7834500e+05   4.7647100e+05   1.3247900e+05   1.5117000e+05   3.5794300e+05   3.5850100e+05
   8.1501300e+05   8.2679500e+05   8.1193100e+05   8.1216700e+05   5.3318400e+05   5.5975700e+05   9.5501700e+05   9.7798000e+05   4.9573700e+05   5.3319600e+05   4.9773400e+05   5.4966600e+05   6.3525200e+05   6.3093200e+05   5.9724900e+05   6.3798600e+05   4.8239900e+05   5.3344600e+05   6.3399900e+05   5.6582600e+05   3.9661800e+05   4.4260300e+05   0.0000000e+00   6.4938500e+05   4.9556100e+05   5.1037100e+05   4.6627900e+05   4.7270700e+05   5.9152400e+05   5.6871800e+05   6.0059500e+05   5.2415700e+05   6.6714900e+05   5.9583800e+05   4.6119100e+05   4.2126600e+05   4.7355000e+05   5.1042000e+05   5.4404500e+05   5.0984600e+05   4.2381800e+05   3.9959700e+05   6.4722700e+05   6.5836000e+05   6.4486500e+05   6.2086800e+05   5.7801800e+05   6.6777600e+05   5.7614800e+05   6.0654100e+05   6.8152600e+05   5.9412600e+05   5.2220400e+05   4.9879600e+05   6.3887900e+05   6.3500500e+05   7.8961400e+05   8.6954600e+05   6.7839400e+05   6.4376700e+05   7.1498900e+05   6.3983900e+05   5.3985300e+05   6.2366600e+05   5.6455900e+05   6.7674200e+05   8.6056800e+05   8.8861400e+05   6.1166300e+05   5.3344800e+05   5.2472900e+05   5.2157400e+05   5.8266700e+05   6.3112500e+05   4.7825100e+05   4.5631500e+05   5.5215200e+05   5.4323700e+05   4.2818500e+05   4.0686200e+05   6.9741500e+05   6.9408600e+05   5.3468100e+05   5.7527400e+05   7.4624800e+05   8.3107800e+05   4.9077300e+05   5.3624200e+05   6.9491500e+05   7.2394800e+05
   6.5062900e+05   7.0195800e+05   7.1022000e+05   7.2752600e+05   4.4418200e+05   4.1928600e+05   8.5475500e+05   8.7926700e+05   3.6746000e+05   4.4993300e+05   3.8412000e+05   4.3480800e+05   5.1197800e+05   5.0654800e+05   5.0280400e+05   5.2359900e+05   3.6245400e+05   4.2847400e+05   5.0614800e+05   4.7626400e+05   3.2529000e+05   3.2452800e+05   6.4938500e+05   0.0000000e+00   3.8126000e+05   4.3023300e+05   3.8267900e+05   3.8245100e+05   4.9338600e+05   4.6951600e+05   5.3431900e+05   4.1582300e+05   5.4909500e+05   4.9044800e+05   3.4958400e+05   3.4344100e+05   4.3007100e+05   3.8051900e+05   4.2604400e+05   4.1091700e+05   3.3520200e+05   3.5060700e+05   5.6635600e+05   5.6712500e+05   5.3189700e+05   5.0393500e+05   4.6757900e+05   5.2822100e+05   4.5910600e+05   5.0385700e+05   6.3677100e+05   4.7665600e+05   3.8329500e+05   3.8707000e+05   5.3182300e+05   5.6284400e+05   6.3691400e+05   7.2186100e+05   5.4903900e+05   5.2846500e+05   6.1643800e+05   5.1391800e+05   4.0831800e+05   4.8819500e+05   4.5199400e+05   5.1773400e+05   7.4773500e+05   7.6911700e+05   4.6652400e+05   3.8083900e+05   3.8234100e+05   3.7742100e+05   4.2551500e+05   4.6222200e+05   3.4471700e+05   3.2763200e+05   4.2258500e+05   4.4600000e+05   2.9380300e+05   2.9003100e+05   5.6736800e+05   5.4097200e+05   4.4428400e+05   4.2783400e+05   6.3840400e+05   7.3352900e+05   3.9005000e+05   4.3171200e+05   5.6007300e+05   5.9203900e+05
   4.8766800e+05   5.4754800e+05   5.3650300e+05   5.0178100e+05   2.3365500e+05   2.5737500e+05   6.8890800e+05   6.9311600e+05   1.9862400e+05   2.7235600e+05   2.2558900e+05   2.3363900e+05   3.2218400e+05   3.4622200e+05   3.4299200e+05   3.7020900e+05   1.9985900e+05   2.3812000e+05   3.5274600e+05   3.0751300e+05   1.5208700e+05   1.7052000e+05   4.9556100e+05   3.8126000e+05   0.0000000e+00   2.4956600e+05   2.1369300e+05   2.0257800e+05   3.3187200e+05   3.0170800e+05   3.1145900e+05   2.6633500e+05   3.9632700e+05   3.2247100e+05   1.6289500e+05   1.6665600e+05   2.2624300e+05   2.3881000e+05   2.4946500e+05   2.3473900e+05   1.4380200e+05   1.4631700e+05   3.6812700e+05   4.1174500e+05   3.5212200e+05   3.4200500e+05   3.1201400e+05   3.5737500e+05   2.8551300e+05   3.2993600e+05   4.3024200e+05   3.0540800e+05   2.0429400e+05   1.8089500e+05   3.4513100e+05   3.8067100e+05   4.7245500e+05   5.4803000e+05   3.1747500e+05   3.2778300e+05   3.7290300e+05   3.3265800e+05   2.1261700e+05   3.2516300e+05   2.5454600e+05   3.3999800e+05   5.6454600e+05   6.1950400e+05   3.0057200e+05   2.0228000e+05   2.1173100e+05   1.9726100e+05   2.5876900e+05   2.9877900e+05   1.5682500e+05   1.4975000e+05   2.4342800e+05   2.7222100e+05   1.2667500e+05   1.2101700e+05   4.2154400e+05   3.8529000e+05   2.4889400e+05   2.6037200e+05   4.7120500e+05   5.5505400e+05   2.2042300e+05   2.4277500e+05   3.8626800e+05   4.4273900e+05
   4.8351800e+05   5.2431700e+05   5.5466800e+05   5.4824200e+05   2.6723400e+05   2.7720200e+05   6.9847200e+05   7.1288200e+05   2.3483900e+05   3.2703300e+05   2.5900500e+05   2.3957000e+05   3.4716100e+05   3.6632500e+05   3.6706400e+05   4.0434700e+05   2.1365300e+05   2.6670500e+05   3.7454600e+05   3.5251400e+05   1.7318700e+05   1.8591000e+05   5.1037100e+05   4.3023300e+05   2.4956600e+05   0.0000000e+00   2.0361400e+05   2.1591000e+05   3.1739100e+05   3.2346400e+05   3.2797500e+05   2.7993300e+05   4.0782500e+05   3.6557200e+05   1.8093000e+05   1.6157800e+05   2.3804800e+05   2.6390800e+05   2.6843300e+05   2.4001400e+05   1.6475200e+05   1.5253300e+05   3.4590800e+05   3.9512100e+05   3.3197000e+05   3.6800000e+05   3.1860000e+05   3.3108600e+05   3.1674100e+05   3.3552500e+05   4.0603100e+05   3.1973300e+05   2.0552800e+05   2.4297600e+05   3.8311100e+05   4.1058200e+05   4.6186500e+05   5.3442500e+05   3.6113400e+05   3.7466600e+05   4.2410800e+05   3.3794500e+05   2.3073300e+05   3.5010200e+05   2.6368800e+05   3.6183400e+05   5.9702500e+05   6.4170400e+05   3.0538000e+05   2.4564900e+05   2.1919900e+05   2.0978500e+05   2.9466500e+05   3.2128500e+05   1.8604400e+05   1.7976800e+05   2.5523500e+05   2.8689800e+05   1.5587000e+05   1.3161100e+05   4.6252700e+05   4.2492600e+05   2.6454500e+05   2.5439700e+05   4.7227200e+05   5.6981800e+05   2.1855300e+05   2.5617000e+05   3.9397100e+05   4.4535500e+05
   4.5981500e+05   5.0558600e+05   5.1152500e+05   5.0170800e+05   2.2956800e+05   2.2531400e+05   6.8953600e+05   6.7340200e+05   1.7831500e+05   2.4052400e+05   1.9272800e+05   1.9843700e+05   2.9584800e+05   3.3081300e+05   3.3426700e+05   3.4768500e+05   1.6423600e+05   2.3457900e+05   3.3261800e+05   3.0305600e+05   1.3271200e+05   1.2161500e+05   4.6627900e+05   3.8267900e+05   2.1369300e+05   2.0361400e+05   0.0000000e+00   1.7338400e+05   2.8707900e+05   2.6853000e+05   3.0228600e+05   2.4830000e+05   3.6423700e+05   2.9904700e+05   1.4792100e+05   1.0967600e+05   2.0436900e+05   2.3397000e+05   2.2784400e+05   1.9485800e+05   1.0735700e+05   1.0683300e+05   3.3979900e+05   3.6505200e+05   3.0211800e+05   3.2626300e+05   2.8495400e+05   2.8383100e+05   2.8550000e+05   3.2234900e+05   4.0265800e+05   2.5018300e+05   1.6630400e+05   1.7213800e+05   3.4168200e+05   3.5031100e+05   4.6192500e+05   5.1044900e+05   3.1658300e+05   3.1062600e+05   4.0284800e+05   3.0913900e+05   1.8714000e+05   3.1022400e+05   2.3387700e+05   3.1910600e+05   5.5375700e+05   5.8803200e+05   2.8403100e+05   1.8839900e+05   1.7508800e+05   1.6555500e+05   2.6970700e+05   2.7876600e+05   1.5738400e+05   1.2009600e+05   2.2689100e+05   2.3588300e+05   1.2650800e+05   1.2159700e+05   4.0436100e+05   3.6166900e+05   2.3894000e+05   2.3717100e+05   4.5239400e+05   5.4601400e+05   1.9422000e+05   2.2988400e+05   3.4336300e+05   4.0243500e+05
   4.8336100e+05   4.8226600e+05   5.2104100e+05   5.2539400e+05   2.4611600e+05   2.2401100e+05   6.5764900e+05   6.7291500e+05   1.7319400e+05   2.3305300e+05   1.9392300e+05   2.0584800e+05   2.9500400e+05   3.3861300e+05   3.2006600e+05   3.4973400e+05   1.5414600e+05   2.3132600e+05   3.4148200e+05   3.0030500e+05   1.2760500e+05   1.3499400e+05   4.7270700e+05   3.8245100e+05   2.0257800e+05   2.1591000e+05   1.7338400e+05   0.0000000e+00   2.8159800e+05   2.7360500e+05   3.1223900e+05   2.6081600e+05   3.7208100e+05   3.1550800e+05   1.3478300e+05   1.2998500e+05   2.0508200e+05   2.2752400e+05   2.1487500e+05   2.1087100e+05   1.0116800e+05   1.1757100e+05   3.4235100e+05   3.5981400e+05   3.0809300e+05   3.4464300e+05   2.7359300e+05   2.8186100e+05   2.7973500e+05   3.0899700e+05   4.1115000e+05   2.7840000e+05   1.5959600e+05   1.4990200e+05   3.1463900e+05   3.5705100e+05   4.4435200e+05   5.4331600e+05   3.4555600e+05   2.9981000e+05   3.8550700e+05   3.0275800e+05   2.0981400e+05   3.0119800e+05   2.0281300e+05   3.1225200e+05   5.2959900e+05   5.8812000e+05   2.8611100e+05   1.8123500e+05   1.7791900e+05   1.7192400e+05   2.5666700e+05   2.8617800e+05   1.2958200e+05   1.2679000e+05   2.3066100e+05   2.3111800e+05   1.0379500e+05   1.0715200e+05   3.7719500e+05   3.8004600e+05   2.3217900e+05   2.4500600e+05   4.2583800e+05   5.2593100e+05   1.9765100e+05   2.4875200e+05   3.6521600e+05   4.1132900e+05
   6.0742600e+05   6.2155200e+05   6.2435200e+05   6.2897600e+05   3.5357800e+05   3.8175100e+05   7.9293000e+05   7.8499200e+05   2.8155800e+05   3.9662300e+05   3.4562100e+05   3.3379500e+05   4.1896900e+05   4.4793500e+05   4.6228700e+05   4.6561800e+05   2.8387400e+05   3.3826900e+05   4.8012200e+05   4.0918900e+05   2.5696200e+05   2.6315000e+05   5.9152400e+05   4.9338600e+05   3.3187200e+05   3.1739100e+05   2.8707900e+05   2.8159800e+05   0.0000000e+00   3.7548800e+05   4.0986600e+05   3.3177800e+05   4.5157900e+05   3.9967700e+05   2.5306900e+05   2.3386600e+05   2.9587600e+05   2.8730100e+05   3.1506900e+05   2.9142600e+05   2.1311900e+05   2.2591000e+05   4.1047500e+05   4.5066500e+05   3.8609200e+05   3.9385400e+05   3.5027900e+05   3.7838700e+05   3.4440400e+05   3.9579500e+05   4.5698500e+05   3.6269400e+05   2.5849600e+05   2.6119800e+05   4.3221100e+05   4.5444200e+05   5.1631300e+05   6.4074600e+05   4.3769200e+05   4.1161200e+05   4.9143600e+05   3.7478000e+05   2.7549400e+05   3.8511800e+05   3.0221500e+05   4.3590500e+05   6.6587500e+05   6.5611100e+05   3.5992400e+05   2.7682100e+05   2.6228900e+05   2.7295600e+05   3.4722400e+05   4.0468000e+05   2.4463900e+05   2.3186700e+05   3.1578800e+05   3.4166600e+05   1.9282100e+05   1.8466700e+05   4.4411700e+05   4.8101700e+05   3.5380400e+05   3.5820300e+05   5.3282400e+05   6.2179600e+05   3.1402400e+05   3.4263800e+05   4.5855400e+05   5.2108100e+05
   5.5250700e+05   5.5547700e+05   6.0219600e+05   6.1030000e+05   2.9926700e+05   3.3438700e+05   7.3936400e+05   7.8405000e+05   2.8385800e+05   3.6359500e+05   3.1101000e+05   3.1506300e+05   4.2905100e+05   4.6027300e+05   4.5069200e+05   4.4975700e+05   2.8609200e+05   3.2474800e+05   4.6558100e+05   4.1757700e+05   2.5568500e+05   2.6045700e+05   5.6871800e+05   4.6951600e+05   3.0170800e+05   3.2346400e+05   2.6853000e+05   2.7360500e+05   3.7548800e+05   0.0000000e+00   3.7629200e+05   3.2137100e+05   4.5391900e+05   4.1379000e+05   2.3905400e+05   2.3266400e+05   2.7840000e+05   2.8825000e+05   2.9944200e+05   3.0523000e+05   1.9891900e+05   2.1603500e+05   4.1111800e+05   4.3955600e+05   3.8597600e+05   4.1373600e+05   3.3863800e+05   3.9740200e+05   3.8047700e+05   3.6987400e+05   4.7374100e+05   3.3946300e+05   2.2787700e+05   2.3506500e+05   4.0859900e+05   4.3576700e+05   5.0687500e+05   5.9360100e+05   3.8987800e+05   3.8155100e+05   4.5116700e+05   3.6654600e+05   2.7098500e+05   3.4898100e+05   2.7125800e+05   3.9646100e+05   6.1879300e+05   6.8248900e+05   3.0775700e+05   2.5600500e+05   2.5047400e+05   2.4337500e+05   2.8927600e+05   3.6078700e+05   1.9629400e+05   1.8937300e+05   2.9544600e+05   3.0485700e+05   1.9911500e+05   1.5855700e+05   4.4561400e+05   4.5712400e+05   3.1558000e+05   3.2018100e+05   4.6831600e+05   5.8418600e+05   2.6827200e+05   3.0804000e+05   3.8681500e+05   4.6036900e+05
   6.1121400e+05   6.5505000e+05   6.3104400e+05   6.5614900e+05   3.7419400e+05   3.9748100e+05   7.5370600e+05   8.2126100e+05   3.2807400e+05   3.8586100e+05   3.3949600e+05   3.3990400e+05   4.4157600e+05   4.6106300e+05   4.4179200e+05   4.8020300e+05   3.0839100e+05   3.5779100e+05   4.5692600e+05   4.2284700e+05   2.6820600e+05   2.6870900e+05   6.0059500e+05   5.3431900e+05   3.1145900e+05   3.2797500e+05   3.0228600e+05   3.1223900e+05   4.0986600e+05   3.7629200e+05   0.0000000e+00   3.4793800e+05   5.0243700e+05   4.7455100e+05   2.7136100e+05   2.4620700e+05   3.0497200e+05   3.2653400e+05   3.7474600e+05   3.5382400e+05   2.5590100e+05   2.6723200e+05   4.4031200e+05   5.1100200e+05   4.4222600e+05   4.6917600e+05   4.0036700e+05   4.9301600e+05   4.1936600e+05   4.3248900e+05   5.3274800e+05   3.5504900e+05   2.9432500e+05   2.8668300e+05   4.4935400e+05   4.8952200e+05   5.5937600e+05   6.2356500e+05   4.3711100e+05   4.2824900e+05   5.0425300e+05   4.1534300e+05   3.2398300e+05   4.1571300e+05   3.2464500e+05   4.4885600e+05   6.4969000e+05   7.0821500e+05   3.6658000e+05   3.1023000e+05   3.0454600e+05   2.9846700e+05   3.7466500e+05   4.0562400e+05   2.7018800e+05   2.7448200e+05   3.6011100e+05   3.6978500e+05   2.3956100e+05   2.2310200e+05   5.1685800e+05   5.1069000e+05   3.6333100e+05   3.5720500e+05   5.5514400e+05   6.5736900e+05   3.3272300e+05   3.6873700e+05   4.4246000e+05   4.9553500e+05
   5.6693600e+05   5.3904600e+05   5.9446300e+05   5.5437400e+05   3.1661700e+05   3.1426800e+05   7.0353400e+05   7.6130100e+05   2.6915200e+05   3.1392100e+05   2.8380100e+05   3.0445200e+05   4.1934500e+05   4.1972300e+05   4.0435500e+05   3.9135200e+05   2.5209800e+05   3.0876100e+05   3.9337700e+05   3.9624000e+05   2.1120000e+05   2.0151000e+05   5.2415700e+05   4.1582300e+05   2.6633500e+05   2.7993300e+05   2.4830000e+05   2.6081600e+05   3.3177800e+05   3.2137100e+05   3.4793800e+05   0.0000000e+00   4.4922900e+05   3.9986300e+05   2.1968800e+05   2.1698900e+05   2.8770200e+05   3.0011700e+05   3.0626900e+05   3.1544900e+05   2.2203500e+05   2.1890300e+05   4.5538100e+05   4.7708900e+05   4.0780600e+05   4.1717700e+05   3.6333800e+05   4.3881900e+05   3.7256300e+05   3.8796500e+05   5.1302200e+05   3.4768100e+05   2.7176000e+05   2.8661700e+05   4.5016000e+05   4.6213800e+05   4.9563700e+05   6.0005600e+05   4.2468100e+05   4.2248500e+05   4.9338900e+05   3.9556600e+05   2.9613800e+05   3.7295700e+05   2.9579000e+05   4.1317900e+05   6.3020800e+05   6.7741000e+05   3.6765900e+05   2.7636700e+05   2.6225900e+05   2.5742400e+05   3.1629100e+05   3.7135200e+05   2.4656700e+05   2.2370100e+05   3.0608700e+05   3.1570800e+05   1.7852800e+05   1.7105600e+05   4.5415800e+05   4.7965400e+05   3.4211000e+05   3.2392700e+05   5.1988000e+05   6.1599900e+05   2.6706600e+05   3.1195200e+05   4.2277800e+05   4.3913500e+05
   6.9249900e+05   6.6364000e+05   6.9015700e+05   7.0656300e+05   4.4014600e+05   4.0844800e+05   8.0624800e+05   8.5743200e+05   3.9156300e+05   4.2861900e+05   3.6880300e+05   3.9768200e+05   5.1398000e+05   5.2521100e+05   5.0064400e+05   5.1110900e+05   3.4728400e+05   3.9451700e+05   4.9767400e+05   4.9769600e+05   3.0634600e+05   2.9617400e+05   6.6714900e+05   5.4909500e+05   3.9632700e+05   4.0782500e+05   3.6423700e+05   3.7208100e+05   4.5157900e+05   4.5391900e+05   5.0243700e+05   4.4922900e+05   0.0000000e+00   4.9673500e+05   3.5568900e+05   3.2637800e+05   3.8792100e+05   3.9509900e+05   3.9860400e+05   4.0075800e+05   2.9844000e+05   3.1628500e+05   5.2948000e+05   5.4139300e+05   5.1085300e+05   5.1122800e+05   4.7094300e+05   5.1362700e+05   4.5445700e+05   4.7885000e+05   6.0494900e+05   4.7745900e+05   3.6085300e+05   3.7489700e+05   5.3621000e+05   5.5301400e+05   6.0744800e+05   6.8684000e+05   5.2555900e+05   5.0434300e+05   5.8011100e+05   4.7693800e+05   3.7903700e+05   4.6814700e+05   3.8638800e+05   5.0052500e+05   7.6097600e+05   7.6286200e+05   4.2453600e+05   3.6094400e+05   3.7350900e+05   3.5860700e+05   3.7230300e+05   4.0253400e+05   2.9752000e+05   3.1599400e+05   3.9394500e+05   4.0155600e+05   2.8782400e+05   2.7795900e+05   5.3072200e+05   5.4395000e+05   4.2961100e+05   3.9668500e+05   6.1668900e+05   6.9316700e+05   3.6701200e+05   4.1698000e+05   5.3046900e+05   5.6579500e+05
   6.5091900e+05   6.5219700e+05   6.8573200e+05   6.5872500e+05   3.7576400e+05   3.4927700e+05   7.7052100e+05   8.1185300e+05   3.3524100e+05   3.8819000e+05   3.3568100e+05   3.4554200e+05   4.7277200e+05   5.1681500e+05   4.4627700e+05   4.8403800e+05   3.1560100e+05   3.5711700e+05   4.9101200e+05   4.6173600e+05   2.8779500e+05   2.7330000e+05   5.9583800e+05   4.9044800e+05   3.2247100e+05   3.6557200e+05   2.9904700e+05   3.1550800e+05   3.9967700e+05   4.1379000e+05   4.7455100e+05   3.9986300e+05   4.9673500e+05   0.0000000e+00   3.0516600e+05   2.7535400e+05   3.7091200e+05   3.7225000e+05   3.8885800e+05   3.7805200e+05   2.5645500e+05   2.7143100e+05   4.8243100e+05   5.0803600e+05   4.5598400e+05   5.0598400e+05   4.5062100e+05   4.7839500e+05   4.5065000e+05   4.3498600e+05   5.6154200e+05   4.2766200e+05   3.3852400e+05   3.0664400e+05   4.6299900e+05   5.0279900e+05   5.9567400e+05   6.6065800e+05   5.0692000e+05   4.5736400e+05   5.2826800e+05   4.1312800e+05   3.3301200e+05   4.5583500e+05   3.8223000e+05   4.7505000e+05   7.4404800e+05   7.2694900e+05   3.7479700e+05   3.5021100e+05   3.4508100e+05   3.3078300e+05   3.9279600e+05   4.1462400e+05   2.9668400e+05   2.6331200e+05   3.6295100e+05   3.6532700e+05   2.6322300e+05   2.6633600e+05   5.0140300e+05   5.4954700e+05   4.3260300e+05   4.2651700e+05   5.9819800e+05   6.6394400e+05   3.4669800e+05   3.8368200e+05   4.6765600e+05   5.4958000e+05
   4.5023000e+05   4.5348700e+05   4.9271900e+05   4.9977500e+05   2.0434000e+05   2.2359600e+05   6.2466400e+05   6.2306800e+05   1.6126100e+05   2.1161600e+05   1.6140800e+05   1.9381900e+05   2.9407600e+05   3.1626100e+05   3.0542800e+05   3.2424700e+05   1.4683800e+05   1.8190600e+05   3.2181500e+05   2.9105700e+05   9.1525000e+04   9.1945000e+04   4.6119100e+05   3.4958400e+05   1.6289500e+05   1.8093000e+05   1.4792100e+05   1.3478300e+05   2.5306900e+05   2.3905400e+05   2.7136100e+05   2.1968800e+05   3.5568900e+05   3.0516600e+05   0.0000000e+00   1.0189900e+05   1.6372400e+05   1.8560400e+05   2.0739700e+05   1.8256900e+05   8.3807000e+04   1.0153100e+05   2.7757700e+05   3.2931700e+05   2.7101300e+05   3.0766300e+05   2.5852300e+05   2.6751400e+05   2.6574200e+05   2.4764500e+05   3.8103900e+05   2.0676500e+05   1.4938600e+05   1.5123100e+05   2.9974000e+05   3.2064700e+05   4.1718300e+05   4.7037800e+05   3.2199300e+05   2.8028300e+05   3.5490700e+05   2.9371300e+05   1.7365400e+05   2.6639100e+05   1.9034700e+05   3.1258000e+05   5.3859500e+05   5.7441200e+05   2.1630400e+05   1.5614600e+05   1.5966100e+05   1.6521400e+05   2.2534400e+05   2.6888500e+05   1.1433300e+05   1.0493400e+05   2.0048000e+05   1.9905300e+05   8.3257000e+04   7.8844000e+04   3.4020200e+05   3.5428300e+05   2.2602300e+05   2.1542300e+05   4.3636700e+05   4.9412700e+05   1.6049300e+05   1.9570200e+05   3.1831300e+05   3.9962400e+05
   4.3302300e+05   4.6898500e+05   4.8454700e+05   4.5588900e+05   1.9278800e+05   2.1650000e+05   6.4702700e+05   6.2208300e+05   1.4544200e+05   2.1869500e+05   1.8396100e+05   1.8927300e+05   2.7012100e+05   3.0989300e+05   2.8758800e+05   2.9965500e+05   1.5655300e+05   1.6982400e+05   2.8891100e+05   2.8820300e+05   1.0615900e+05   9.3273000e+04   4.2126600e+05   3.4344100e+05   1.6665600e+05   1.6157800e+05   1.0967600e+05   1.2998500e+05   2.3386600e+05   2.3266400e+05   2.4620700e+05   2.1698900e+05   3.2637800e+05   2.7535400e+05   1.0189900e+05   0.0000000e+00   1.4062500e+05   1.7450100e+05   1.7517500e+05   1.6506700e+05   7.9449000e+04   9.6889000e+04   2.8232900e+05   3.2892200e+05   2.5419100e+05   2.9603700e+05   2.5577800e+05   2.8600200e+05   2.2597200e+05   2.3771900e+05   3.4904300e+05   2.3750700e+05   1.3625700e+05   1.3671600e+05   2.7301400e+05   3.1625400e+05   3.9031500e+05   4.6962000e+05   3.0857800e+05   2.6237100e+05   3.3253700e+05   2.3055400e+05   1.3586900e+05   2.5083600e+05   1.7435700e+05   2.9454900e+05   5.3171000e+05   5.1078100e+05   2.0817300e+05   1.5325500e+05   1.4911700e+05   1.4454200e+05   1.8764600e+05   2.6244000e+05   8.9653000e+04   9.3415000e+04   1.6939500e+05   2.0543200e+05   5.9862000e+04   4.5774000e+04   3.1994500e+05   3.2349500e+05   2.1656900e+05   1.9451600e+05   3.8350900e+05   4.7988300e+05   1.5874700e+05   1.8613100e+05   2.9850600e+05   3.8813500e+05
   5.0646700e+05   5.1571800e+05   5.6854500e+05   5.3165800e+05   2.8926600e+05   2.8417800e+05   6.9916600e+05   7.0784200e+05   2.2089000e+05   3.1307600e+05   2.4647500e+05   2.5254900e+05   3.3912800e+05   3.6666300e+05   3.6974400e+05   3.7982200e+05   2.0189400e+05   2.4356400e+05   3.4007100e+05   3.2474700e+05   1.5407900e+05   1.6516200e+05   4.7355000e+05   4.3007100e+05   2.2624300e+05   2.3804800e+05   2.0436900e+05   2.0508200e+05   2.9587600e+05   2.7840000e+05   3.0497200e+05   2.8770200e+05   3.8792100e+05   3.7091200e+05   1.6372400e+05   1.4062500e+05   0.0000000e+00   2.1938700e+05   2.2045800e+05   2.5600000e+05   1.4982100e+05   1.6115600e+05   3.6068100e+05   3.6875600e+05   3.1560200e+05   3.5752600e+05   3.1102700e+05   3.5807100e+05   3.0860000e+05   3.2159500e+05   4.2930400e+05   3.2620800e+05   2.2751000e+05   2.0501300e+05   3.7114100e+05   4.0360300e+05   4.5392500e+05   5.1359500e+05   3.7159700e+05   3.7127300e+05   3.9798800e+05   3.3717100e+05   2.1548700e+05   3.2971200e+05   2.3738700e+05   3.4809100e+05   6.0205300e+05   5.9658200e+05   2.7146800e+05   2.1280000e+05   1.9546500e+05   1.9327700e+05   2.7288700e+05   3.0796100e+05   1.6281700e+05   1.7380600e+05   2.5670100e+05   2.6238600e+05   1.3433600e+05   1.3412700e+05   4.0431500e+05   4.0189200e+05   3.0931400e+05   2.8154400e+05   4.6816600e+05   5.5771600e+05   2.2842200e+05   2.4232900e+05   3.8056700e+05   4.8234400e+05
   5.1417100e+05   5.5867900e+05   5.7474700e+05   5.1264800e+05   2.5457400e+05   2.7268700e+05   6.8800200e+05   7.0293000e+05   2.1505600e+05   2.8821500e+05   2.4665900e+05   2.6534900e+05   3.4456400e+05   3.4605300e+05   3.5408800e+05   3.9236800e+05   2.4338000e+05   2.5603900e+05   3.4734400e+05   3.3543900e+05   1.7541200e+05   1.7570800e+05   5.1042000e+05   3.8051900e+05   2.3881000e+05   2.6390800e+05   2.3397000e+05   2.2752400e+05   2.8730100e+05   2.8825000e+05   3.2653400e+05   3.0011700e+05   3.9509900e+05   3.7225000e+05   1.8560400e+05   1.7450100e+05   2.1938700e+05   0.0000000e+00   2.2133000e+05   2.3436900e+05   1.4480400e+05   1.6079500e+05   3.7302700e+05   4.0982400e+05   3.1633200e+05   3.6313100e+05   3.0316200e+05   3.3942200e+05   3.1797200e+05   3.2159700e+05   4.4573500e+05   3.4171000e+05   2.3016900e+05   2.3346600e+05   3.9180400e+05   4.2074100e+05   4.9218800e+05   5.4460600e+05   3.9114900e+05   3.7476400e+05   4.2526000e+05   3.2860700e+05   2.3370600e+05   3.4110700e+05   2.7933600e+05   3.6422600e+05   6.1665400e+05   6.1563300e+05   2.8284000e+05   2.4832800e+05   2.4437100e+05   2.3261300e+05   2.8003800e+05   3.0624500e+05   1.8500100e+05   1.7874200e+05   2.6919500e+05   2.4344700e+05   1.5023500e+05   1.4876200e+05   3.9958300e+05   4.1641600e+05   2.8410200e+05   2.8955800e+05   4.6848300e+05   5.7114300e+05   2.0670900e+05   2.8145200e+05   3.9215700e+05   4.6056600e+05
   5.4557000e+05   5.2500800e+05   5.4432900e+05   5.4316900e+05   2.9835700e+05   3.1265900e+05   7.3220400e+05   7.4454900e+05   2.3413900e+05   2.9287800e+05   2.3840800e+05   2.5356400e+05   3.5838500e+05   3.8765900e+05   3.5814600e+05   4.0266500e+05   2.0271700e+05   2.3405700e+05   3.5690700e+05   3.6190400e+05   1.9171500e+05   2.0483800e+05   5.4404500e+05   4.2604400e+05   2.4946500e+05   2.6843300e+05   2.2784400e+05   2.1487500e+05   3.1506900e+05   2.9944200e+05   3.7474600e+05   3.0626900e+05   3.9860400e+05   3.8885800e+05   2.0739700e+05   1.7517500e+05   2.2045800e+05   2.2133000e+05   0.0000000e+00   2.6017100e+05   1.4303900e+05   1.6640400e+05   3.7853600e+05   4.1566500e+05   3.4587800e+05   3.5736100e+05   3.0049400e+05   3.6724700e+05   3.3258200e+05   3.3810100e+05   4.4989000e+05   3.1004600e+05   2.1529000e+05   2.4170600e+05   3.9359700e+05   4.0382800e+05   4.5415600e+05   5.2251100e+05   3.5593100e+05   3.5706600e+05   4.2120200e+05   3.3666900e+05   2.2162500e+05   3.3465500e+05   2.5194300e+05   3.2440900e+05   6.0511900e+05   6.4017500e+05   2.8696600e+05   2.4886600e+05   2.3078700e+05   2.1693400e+05   2.5717800e+05   3.1514100e+05   1.7885900e+05   1.9049300e+05   3.0850500e+05   2.6480400e+05   1.6524300e+05   1.4662900e+05   3.7770100e+05   4.1933500e+05   3.0960200e+05   2.9421000e+05   4.5247800e+05   5.4346600e+05   2.4794300e+05   2.6859600e+05   4.3243300e+05   4.6022300e+05
   5.5874400e+05   5.5250500e+05   5.5238500e+05   6.0170800e+05   3.0765900e+05   3.0523500e+05   7.0607900e+05   7.7456900e+05   2.4477000e+05   3.1531400e+05   2.3197300e+05   2.7061100e+05   3.5531200e+05   3.9117600e+05   3.3960000e+05   4.0518500e+05   2.1120700e+05   2.7560800e+05   3.6171200e+05   3.5764800e+05   1.7012800e+05   1.7305400e+05   5.0984600e+05   4.1091700e+05   2.3473900e+05   2.4001400e+05   1.9485800e+05   2.1087100e+05   2.9142600e+05   3.0523000e+05   3.5382400e+05   3.1544900e+05   4.0075800e+05   3.7805200e+05   1.8256900e+05   1.6506700e+05   2.5600000e+05   2.3436900e+05   2.6017100e+05   0.0000000e+00   1.7298700e+05   1.7352700e+05   3.6440300e+05   4.3986800e+05   3.1847600e+05   3.8824200e+05   3.3929300e+05   4.0743400e+05   3.3085300e+05   3.5813700e+05   4.7479700e+05   3.4005800e+05   2.1470900e+05   2.3684800e+05   4.0597100e+05   4.1644000e+05   4.7632700e+05   5.9471700e+05   4.3751700e+05   3.5804000e+05   4.3024400e+05   3.3890300e+05   2.3628500e+05   3.4325100e+05   2.8405600e+05   3.8829500e+05   6.5259000e+05   6.3530400e+05   2.9988400e+05   2.4740700e+05   2.5155300e+05   2.4239700e+05   2.9196700e+05   3.3678500e+05   2.1265900e+05   1.9040500e+05   2.7962800e+05   2.6931300e+05   1.6230900e+05   1.4753500e+05   4.0287200e+05   4.4758800e+05   3.1686700e+05   2.8261800e+05   4.7745600e+05   5.9330900e+05   2.2284200e+05   2.7561900e+05   3.9773900e+05   4.3050000e+05
   4.5748100e+05   4.4990200e+05   4.6794900e+05   4.4501600e+05   1.8057200e+05   1.9797200e+05   5.8858200e+05   6.2976400e+05   1.2909900e+05   2.0415100e+05   1.5125200e+05   1.5875800e+05   2.6543300e+05   2.7399800e+05   2.6374900e+05   2.8724900e+05   1.3020300e+05   1.5785800e+05   2.8651300e+05   2.6808600e+05   8.9068000e+04   9.2627000e+04   4.2381800e+05   3.3520200e+05   1.4380200e+05   1.6475200e+05   1.0735700e+05   1.0116800e+05   2.1311900e+05   1.9891900e+05   2.5590100e+05   2.2203500e+05   2.9844000e+05   2.5645500e+05   8.3807000e+04   7.9449000e+04   1.4982100e+05   1.4480400e+05   1.4303900e+05   1.7298700e+05   0.0000000e+00   8.4518000e+04   2.8866500e+05   3.4143800e+05   2.4520800e+05   2.9880000e+05   2.3967100e+05   2.8359200e+05   2.3431800e+05   2.2537900e+05   3.7497900e+05   2.0260100e+05   1.2295200e+05   1.3117100e+05   2.8156500e+05   3.2246100e+05   3.8011100e+05   4.8202400e+05   3.0789900e+05   2.7122200e+05   3.4678000e+05   2.4321400e+05   1.5001300e+05   2.4794300e+05   1.7026500e+05   2.7056900e+05   5.5314100e+05   5.3187100e+05   2.1087600e+05   1.7170700e+05   1.4575900e+05   1.3402300e+05   1.7972300e+05   2.0611600e+05   8.9955000e+04   9.6942000e+04   1.8225600e+05   1.8991000e+05   6.9204000e+04   6.4579000e+04   3.0364500e+05   3.4234700e+05   2.1534600e+05   1.7418700e+05   3.8810900e+05   4.7128700e+05   1.3478400e+05   1.7761300e+05   2.7728600e+05   3.4090100e+05
   4.4169400e+05   4.2752800e+05   4.9981200e+05   4.6960000e+05   1.7832800e+05   1.9023900e+05   5.6622800e+05   6.0351000e+05   1.3613000e+05   1.8331500e+05   1.4952300e+05   1.6826800e+05   2.7113300e+05   2.8189800e+05   3.0046700e+05   2.8726900e+05   1.3402700e+05   1.4195700e+05   2.7877500e+05   2.4543000e+05   8.6403000e+04   8.5763000e+04   3.9959700e+05   3.5060700e+05   1.4631700e+05   1.5253300e+05   1.0683300e+05   1.1757100e+05   2.2591000e+05   2.1603500e+05   2.6723200e+05   2.1890300e+05   3.1628500e+05   2.7143100e+05   1.0153100e+05   9.6889000e+04   1.6115600e+05   1.6079500e+05   1.6640400e+05   1.7352700e+05   8.4518000e+04   0.0000000e+00   3.0236200e+05   3.2565400e+05   2.5477500e+05   2.9834700e+05   2.4186900e+05   2.7681800e+05   2.4730500e+05   2.3996800e+05   3.7782700e+05   2.3826300e+05   1.4459900e+05   1.2641200e+05   2.8944500e+05   3.2174500e+05   3.6929000e+05   4.9192200e+05   3.0027300e+05   2.7465200e+05   3.4022200e+05   2.2705200e+05   1.7976200e+05   2.5767900e+05   1.7758200e+05   2.4948300e+05   5.2009800e+05   5.2703900e+05   1.9336600e+05   1.6639000e+05   1.3727300e+05   1.2951000e+05   1.8390000e+05   2.1538200e+05   9.7814000e+04   8.8420000e+04   1.6056900e+05   1.7939900e+05   7.6948000e+04   6.2458000e+04   3.0069600e+05   3.3485300e+05   1.9469200e+05   1.8849700e+05   3.8971000e+05   4.7206600e+05   1.3179200e+05   1.7517200e+05   2.8946900e+05   3.2716900e+05
   6.9847000e+05   6.2263300e+05   6.7878400e+05   6.4954500e+05   3.9331400e+05   3.5928900e+05   7.8354700e+05   8.3052200e+05   3.7872600e+05   4.2488300e+05   3.7878100e+05   3.9091400e+05   4.7183300e+05   4.8483200e+05   4.7556900e+05   4.8288200e+05   3.3281400e+05   3.5815200e+05   4.9733900e+05   4.9510700e+05   2.9955200e+05   2.9988700e+05   6.4722700e+05   5.6635600e+05   3.6812700e+05   3.4590800e+05   3.3979900e+05   3.4235100e+05   4.1047500e+05   4.1111800e+05   4.4031200e+05   4.5538100e+05   5.2948000e+05   4.8243100e+05   2.7757700e+05   2.8232900e+05   3.6068100e+05   3.7302700e+05   3.7853600e+05   3.6440300e+05   2.8866500e+05   3.0236200e+05   0.0000000e+00   5.4480100e+05   4.7157300e+05   5.2229000e+05   4.5604100e+05   4.8021500e+05   4.6204100e+05   4.4190400e+05   5.6256400e+05   4.2625900e+05   3.5589200e+05   3.3574400e+05   4.6026700e+05   5.1941700e+05   5.4943400e+05   6.7676500e+05   5.0907200e+05   4.7921600e+05   5.7277300e+05   4.4089900e+05   3.6454600e+05   4.5130200e+05   3.7712400e+05   4.4519400e+05   7.2748100e+05   7.1104900e+05   3.5738200e+05   3.5925600e+05   3.4001400e+05   3.3944800e+05   3.8787200e+05   4.3522000e+05   2.9452200e+05   3.1561700e+05   3.7734300e+05   4.0258600e+05   3.0023500e+05   2.5336300e+05   4.9293000e+05   5.1745500e+05   3.7320600e+05   3.7625800e+05   5.6930700e+05   6.7495500e+05   3.5115000e+05   3.9631200e+05   5.1566700e+05   5.8394900e+05
   6.6695800e+05   6.3899600e+05   7.0467800e+05   7.0236200e+05   4.0422700e+05   4.4201500e+05   8.1343400e+05   8.7518400e+05   3.8697700e+05   4.2731400e+05   3.5008500e+05   3.9410000e+05   4.8578600e+05   5.3078400e+05   4.9611000e+05   5.0583900e+05   3.6935400e+05   4.0461800e+05   5.1222800e+05   5.1386600e+05   3.2071000e+05   3.1798300e+05   6.5836000e+05   5.6712500e+05   4.1174500e+05   3.9512100e+05   3.6505200e+05   3.5981400e+05   4.5066500e+05   4.3955600e+05   5.1100200e+05   4.7708900e+05   5.4139300e+05   5.0803600e+05   3.2931700e+05   3.2892200e+05   3.6875600e+05   4.0982400e+05   4.1566500e+05   4.3986800e+05   3.4143800e+05   3.2565400e+05   5.4480100e+05   0.0000000e+00   4.9584700e+05   5.7853800e+05   5.2139300e+05   5.6679700e+05   5.0247400e+05   4.5428600e+05   6.1025600e+05   4.7267000e+05   3.7323900e+05   3.7808400e+05   5.3530500e+05   5.7231300e+05   6.1230700e+05   7.0800100e+05   5.3387200e+05   5.5826500e+05   5.6895500e+05   4.8160500e+05   3.8292100e+05   4.9086900e+05   4.3008000e+05   5.1627000e+05   7.8624200e+05   8.0209000e+05   4.6582100e+05   4.0643800e+05   3.9147400e+05   4.1322200e+05   4.2519900e+05   4.7118200e+05   3.5647300e+05   3.4432400e+05   4.1386300e+05   4.2888400e+05   3.1633500e+05   2.9054500e+05   5.4975800e+05   5.8073500e+05   4.2961300e+05   4.2719400e+05   6.2731900e+05   7.0757700e+05   3.8032600e+05   4.1606200e+05   5.3837900e+05   6.2246400e+05
   6.3379100e+05   5.9510100e+05   6.0834400e+05   6.4269200e+05   3.6017900e+05   3.6104400e+05   7.6974800e+05   7.9752000e+05   3.1225400e+05   3.7867200e+05   3.3226200e+05   3.5146000e+05   4.1268100e+05   4.6300300e+05   4.6648000e+05   4.4394800e+05   3.2469300e+05   3.3972400e+05   4.3359900e+05   4.5795200e+05   2.6547900e+05   2.5338600e+05   6.4486500e+05   5.3189700e+05   3.5212200e+05   3.3197000e+05   3.0211800e+05   3.0809300e+05   3.8609200e+05   3.8597600e+05   4.4222600e+05   4.0780600e+05   5.1085300e+05   4.5598400e+05   2.7101300e+05   2.5419100e+05   3.1560200e+05   3.1633200e+05   3.4587800e+05   3.1847600e+05   2.4520800e+05   2.5477500e+05   4.7157300e+05   4.9584700e+05   0.0000000e+00   4.6784400e+05   4.1222400e+05   4.4019000e+05   4.3418400e+05   4.3222300e+05   5.3404300e+05   3.9525700e+05   3.3377400e+05   3.0575100e+05   4.7385800e+05   4.7213600e+05   5.3202300e+05   6.2935600e+05   4.5717500e+05   4.2532400e+05   4.8655300e+05   4.3358400e+05   3.3275000e+05   4.2115800e+05   3.4181200e+05   4.5091900e+05   6.8688700e+05   7.1976400e+05   3.4242200e+05   3.0862500e+05   2.9000700e+05   3.0524800e+05   3.5885900e+05   3.9259000e+05   2.7515600e+05   2.5144700e+05   3.2917400e+05   3.3699900e+05   2.3615400e+05   2.3471400e+05   4.7665200e+05   4.9280600e+05   3.8231200e+05   3.5647600e+05   5.6045900e+05   6.7322800e+05   3.1804000e+05   3.4997800e+05   4.7864100e+05   5.6236300e+05
   6.4493700e+05   6.3099000e+05   6.4397100e+05   6.7730000e+05   3.9899300e+05   3.9657300e+05   7.8790800e+05   8.4734200e+05   3.5179800e+05   3.9748400e+05   3.4973500e+05   3.8376200e+05   4.5773500e+05   5.1764900e+05   5.0937200e+05   4.7091700e+05   3.3426700e+05   3.4206500e+05   4.5779400e+05   4.8950300e+05   2.8811400e+05   3.0912900e+05   6.2086800e+05   5.0393500e+05   3.4200500e+05   3.6800000e+05   3.2626300e+05   3.4464300e+05   3.9385400e+05   4.1373600e+05   4.6917600e+05   4.1717700e+05   5.1122800e+05   5.0598400e+05   3.0766300e+05   2.9603700e+05   3.5752600e+05   3.6313100e+05   3.5736100e+05   3.8824200e+05   2.9880000e+05   2.9834700e+05   5.2229000e+05   5.7853800e+05   4.6784400e+05   0.0000000e+00   4.5503500e+05   4.9589800e+05   4.5327700e+05   4.4122800e+05   5.4205600e+05   4.4159300e+05   3.3178800e+05   3.6222900e+05   4.8757100e+05   5.3262800e+05   5.6656300e+05   6.6530700e+05   4.7625800e+05   4.6768800e+05   5.5783600e+05   4.3820000e+05   3.5654400e+05   4.6843300e+05   4.1859800e+05   4.8748200e+05   6.9747800e+05   7.8783100e+05   4.0349200e+05   3.6890500e+05   3.4200700e+05   3.5469100e+05   3.6969300e+05   4.0288500e+05   3.0196800e+05   2.8451700e+05   3.6426800e+05   3.8598300e+05   2.7802600e+05   2.6219300e+05   4.8733700e+05   5.1891900e+05   4.0796400e+05   4.0147700e+05   5.9385100e+05   7.2001500e+05   3.1445000e+05   3.6162300e+05   4.5086500e+05   5.5228700e+05
   6.2558300e+05   5.9183100e+05   6.0626400e+05   6.2001500e+05   3.8882800e+05   3.6152400e+05   7.3974800e+05   7.7915800e+05   2.9255700e+05   3.4034600e+05   2.9820800e+05   3.2760500e+05   4.0579400e+05   4.5334800e+05   4.5072400e+05   4.3331700e+05   3.0809300e+05   3.0193800e+05   4.4919600e+05   4.4011200e+05   2.6004000e+05   2.5597200e+05   5.7801800e+05   4.6757900e+05   3.1201400e+05   3.1860000e+05   2.8495400e+05   2.7359300e+05   3.5027900e+05   3.3863800e+05   4.0036700e+05   3.6333800e+05   4.7094300e+05   4.5062100e+05   2.5852300e+05   2.5577800e+05   3.1102700e+05   3.0316200e+05   3.0049400e+05   3.3929300e+05   2.3967100e+05   2.4186900e+05   4.5604100e+05   5.2139300e+05   4.1222400e+05   4.5503500e+05   0.0000000e+00   4.2969500e+05   4.0007900e+05   3.9189500e+05   5.3218600e+05   4.0948800e+05   3.0964600e+05   2.8775200e+05   4.5164500e+05   4.8636800e+05   5.3980800e+05   6.1869600e+05   4.6610900e+05   4.6306400e+05   5.0924000e+05   3.8437400e+05   3.0204100e+05   4.2255100e+05   3.3969800e+05   4.3480400e+05   6.4981500e+05   6.8939000e+05   3.7804900e+05   3.4876900e+05   3.0938600e+05   2.9119100e+05   3.2578300e+05   3.6055600e+05   2.3912600e+05   2.5829400e+05   3.3300300e+05   3.4745900e+05   2.6801500e+05   2.3796300e+05   4.6847300e+05   5.0319200e+05   3.5791000e+05   3.6490500e+05   5.3463000e+05   6.0876700e+05   2.8029000e+05   3.3062100e+05   4.4626100e+05   5.5398500e+05
   6.9007500e+05   6.1030800e+05   6.6397600e+05   6.3626900e+05   3.7639500e+05   3.6732400e+05   7.6877200e+05   8.5606100e+05   3.5437000e+05   4.0061000e+05   3.7157300e+05   3.7614800e+05   4.4109400e+05   4.4991100e+05   4.4806100e+05   4.5553100e+05   3.0832700e+05   3.6405000e+05   4.8363700e+05   4.9372400e+05   2.8263800e+05   3.1037600e+05   6.6777600e+05   5.2822100e+05   3.5737500e+05   3.3108600e+05   2.8383100e+05   2.8186100e+05   3.7838700e+05   3.9740200e+05   4.9301600e+05   4.3881900e+05   5.1362700e+05   4.7839500e+05   2.6751400e+05   2.8600200e+05   3.5807100e+05   3.3942200e+05   3.6724700e+05   4.0743400e+05   2.8359200e+05   2.7681800e+05   4.8021500e+05   5.6679700e+05   4.4019000e+05   4.9589800e+05   4.2969500e+05   0.0000000e+00   4.2161800e+05   4.4643100e+05   5.8298100e+05   4.8067500e+05   3.5486500e+05   3.4480700e+05   4.9410200e+05   4.9028000e+05   5.8090000e+05   6.3611600e+05   4.8874000e+05   4.9307300e+05   5.1721100e+05   4.2979900e+05   3.2731800e+05   4.5239500e+05   4.0913700e+05   4.6721000e+05   6.8644700e+05   7.3757200e+05   4.0413800e+05   3.8348100e+05   3.4515200e+05   3.3173800e+05   3.6576600e+05   4.0941100e+05   2.7262100e+05   3.0911800e+05   3.8932700e+05   3.6705500e+05   2.9682700e+05   2.5736500e+05   4.5867000e+05   5.2843400e+05   3.9300700e+05   4.1297600e+05   5.8105000e+05   6.7206800e+05   3.4483000e+05   3.5804500e+05   5.0628900e+05   5.5839400e+05
   6.1820300e+05   5.8797900e+05   6.1753200e+05   6.4139000e+05   3.3783700e+05   3.2607700e+05   7.2654800e+05   8.0641700e+05   3.0061000e+05   3.5810400e+05   3.2408000e+05   3.3679900e+05   4.2068100e+05   4.4822200e+05   4.2364800e+05   4.1070200e+05   2.8726800e+05   3.4123600e+05   4.5235200e+05   4.1641800e+05   2.3721500e+05   2.3519100e+05   5.7614800e+05   4.5910600e+05   2.8551300e+05   3.1674100e+05   2.8550000e+05   2.7973500e+05   3.4440400e+05   3.8047700e+05   4.1936600e+05   3.7256300e+05   4.5445700e+05   4.5065000e+05   2.6574200e+05   2.2597200e+05   3.0860000e+05   3.1797200e+05   3.3258200e+05   3.3085300e+05   2.3431800e+05   2.4730500e+05   4.6204100e+05   5.0247400e+05   4.3418400e+05   4.5327700e+05   4.0007900e+05   4.2161800e+05   0.0000000e+00   3.8519200e+05   5.1772300e+05   3.7309800e+05   3.0773700e+05   2.8628700e+05   4.4155500e+05   4.7762800e+05   5.1818800e+05   5.8806400e+05   4.2718200e+05   4.3009400e+05   4.7823700e+05   3.8716100e+05   2.7855200e+05   4.2635000e+05   3.6444300e+05   4.4129700e+05   6.5094800e+05   6.7788000e+05   3.2145900e+05   3.3678800e+05   3.2078500e+05   3.0771100e+05   3.1832300e+05   4.0181100e+05   2.4279000e+05   2.3690300e+05   3.0134300e+05   3.4532800e+05   2.2817400e+05   2.3518400e+05   4.2099200e+05   4.7194800e+05   3.6624700e+05   3.5628400e+05   5.6040200e+05   5.9809100e+05   2.5093600e+05   3.1416100e+05   4.5408700e+05   5.2584400e+05
   6.4386600e+05   6.4303400e+05   6.1809000e+05   6.3133700e+05   3.6805900e+05   3.6787700e+05   7.6550800e+05   8.1850000e+05   3.0458200e+05   3.8302900e+05   3.4975000e+05   3.4518400e+05   4.2655100e+05   4.5722400e+05   4.3349600e+05   4.4879900e+05   3.3074700e+05   3.4212100e+05   4.4905300e+05   4.4382400e+05   2.5658500e+05   2.6746000e+05   6.0654100e+05   5.0385700e+05   3.2993600e+05   3.3552500e+05   3.2234900e+05   3.0899700e+05   3.9579500e+05   3.6987400e+05   4.3248900e+05   3.8796500e+05   4.7885000e+05   4.3498600e+05   2.4764500e+05   2.3771900e+05   3.2159500e+05   3.2159700e+05   3.3810100e+05   3.5813700e+05   2.2537900e+05   2.3996800e+05   4.4190400e+05   4.5428600e+05   4.3222300e+05   4.4122800e+05   3.9189500e+05   4.4643100e+05   3.8519200e+05   0.0000000e+00   5.1254400e+05   3.8912700e+05   3.0311600e+05   2.8326600e+05   4.2083600e+05   4.8049700e+05   5.0671800e+05   5.9893600e+05   4.3345700e+05   4.5399300e+05   4.9996000e+05   3.8348300e+05   3.1349700e+05   4.0530800e+05   3.1711600e+05   4.0173400e+05   6.6307700e+05   7.0000900e+05   3.5179600e+05   3.0764900e+05   2.7559900e+05   3.0216600e+05   3.6120400e+05   3.9743300e+05   2.6005100e+05   2.6946100e+05   3.4891500e+05   3.6057000e+05   2.4235800e+05   2.2067300e+05   4.5109500e+05   4.7730400e+05   3.6144800e+05   3.7653700e+05   5.6360100e+05   6.5144700e+05   2.9088900e+05   3.6098800e+05   5.0029000e+05   5.6135900e+05
   7.4692600e+05   7.5667100e+05   7.2586200e+05   7.4861300e+05   4.5008400e+05   4.4989100e+05   8.4665600e+05   9.3428500e+05   4.0851400e+05   4.8419700e+05   4.2320400e+05   4.1462300e+05   5.4443900e+05   5.3765300e+05   5.4737200e+05   5.5080200e+05   4.0871600e+05   4.5101400e+05   5.3791600e+05   5.3571000e+05   3.6909900e+05   3.7928100e+05   6.8152600e+05   6.3677100e+05   4.3024200e+05   4.0603100e+05   4.0265800e+05   4.1115000e+05   4.5698500e+05   4.7374100e+05   5.3274800e+05   5.1302200e+05   6.0494900e+05   5.6154200e+05   3.8103900e+05   3.4904300e+05   4.2930400e+05   4.4573500e+05   4.4989000e+05   4.7479700e+05   3.7497900e+05   3.7782700e+05   5.6256400e+05   6.1025600e+05   5.3404300e+05   5.4205600e+05   5.3218600e+05   5.8298100e+05   5.1772300e+05   5.1254400e+05   0.0000000e+00   5.0799800e+05   4.0358500e+05   4.1285700e+05   5.7996000e+05   5.9632800e+05   6.4187900e+05   7.0386400e+05   5.3299000e+05   5.4855900e+05   5.9621900e+05   5.2676000e+05   4.4995800e+05   5.2719000e+05   4.5411800e+05   5.5916300e+05   8.2074300e+05   8.3545600e+05   4.8857400e+05   4.3248600e+05   4.3426300e+05   4.5585900e+05   4.6322200e+05   4.9539800e+05   3.7647100e+05   3.8786400e+05   4.7396200e+05   5.2777000e+05   3.5566500e+05   3.5103200e+05   5.6612700e+05   6.3054200e+05   4.6576200e+05   4.5848200e+05   6.6993000e+05   7.4348800e+05   4.1981100e+05   4.7343200e+05   6.0096600e+05   6.5567100e+05
   6.0792000e+05   6.0743800e+05   6.0245400e+05   6.2223400e+05   3.0182600e+05   3.1279800e+05   7.7225600e+05   7.8194300e+05   2.9526000e+05   3.3682800e+05   2.9262700e+05   2.8768000e+05   4.1797700e+05   4.5130000e+05   4.0407400e+05   4.2937100e+05   2.7135000e+05   3.0587800e+05   4.5467100e+05   4.2427700e+05   2.2615800e+05   2.3645000e+05   5.9412600e+05   4.7665600e+05   3.0540800e+05   3.1973300e+05   2.5018300e+05   2.7840000e+05   3.6269400e+05   3.3946300e+05   3.5504900e+05   3.4768100e+05   4.7745900e+05   4.2766200e+05   2.0676500e+05   2.3750700e+05   3.2620800e+05   3.4171000e+05   3.1004600e+05   3.4005800e+05   2.0260100e+05   2.3826300e+05   4.2625900e+05   4.7267000e+05   3.9525700e+05   4.4159300e+05   4.0948800e+05   4.8067500e+05   3.7309800e+05   3.8912700e+05   5.0799800e+05   0.0000000e+00   2.8320200e+05   2.6183800e+05   4.1743600e+05   4.4186500e+05   5.2170400e+05   5.9257600e+05   4.5492800e+05   4.4660400e+05   5.0149700e+05   4.0563600e+05   2.8737500e+05   3.8345600e+05   3.3462000e+05   4.3517600e+05   6.5753100e+05   7.2449700e+05   3.2194700e+05   2.9125600e+05   3.0212900e+05   2.9171200e+05   3.1435900e+05   3.3057600e+05   2.1749900e+05   2.1223300e+05   3.3051200e+05   3.3638200e+05   2.1725700e+05   2.2581400e+05   4.3372900e+05   4.6436900e+05   3.3549000e+05   3.0655100e+05   5.2454900e+05   6.3427800e+05   2.9448100e+05   3.3885600e+05   4.2453300e+05   5.3913700e+05
   4.8496600e+05   4.9132500e+05   5.2085600e+05   5.3773200e+05   2.3645300e+05   2.2849200e+05   6.8388100e+05   7.0417100e+05   1.8813000e+05   2.4374700e+05   2.1435600e+05   2.1149100e+05   3.1588900e+05   3.5524200e+05   3.4511300e+05   3.5524500e+05   1.7721100e+05   2.0284200e+05   3.3705100e+05   2.8683600e+05   1.5459700e+05   1.4325300e+05   5.2220400e+05   3.8329500e+05   2.0429400e+05   2.0552800e+05   1.6630400e+05   1.5959600e+05   2.5849600e+05   2.2787700e+05   2.9432500e+05   2.7176000e+05   3.6085300e+05   3.3852400e+05   1.4938600e+05   1.3625700e+05   2.2751000e+05   2.3016900e+05   2.1529000e+05   2.1470900e+05   1.2295200e+05   1.4459900e+05   3.5589200e+05   3.7323900e+05   3.3377400e+05   3.3178800e+05   3.0964600e+05   3.5486500e+05   3.0773700e+05   3.0311600e+05   4.0358500e+05   2.8320200e+05   0.0000000e+00   1.7812800e+05   3.4991800e+05   3.5268800e+05   4.0109000e+05   5.1719500e+05   3.4861900e+05   3.2116300e+05   4.0415000e+05   3.2047400e+05   2.0384900e+05   2.8941300e+05   2.4773800e+05   3.3324000e+05   5.5874100e+05   6.2500500e+05   2.4852600e+05   1.9513900e+05   1.9563500e+05   1.8202300e+05   2.3894000e+05   2.9149900e+05   1.4278100e+05   1.3994800e+05   2.3257000e+05   2.3245500e+05   1.2140700e+05   1.0848900e+05   3.3503700e+05   3.7296100e+05   2.6922900e+05   2.4072000e+05   4.4167000e+05   5.6961500e+05   1.7564900e+05   2.1903600e+05   3.3241700e+05   4.0399700e+05
   5.3240400e+05   5.2558000e+05   5.3389800e+05   4.9773200e+05   2.2277400e+05   2.3294900e+05   6.6013600e+05   7.3860100e+05   2.2755800e+05   2.6096300e+05   2.1959400e+05   2.3565900e+05   3.2007100e+05   3.2604500e+05   3.4565300e+05   3.4418000e+05   1.9803600e+05   2.1188800e+05   3.4215100e+05   3.1178800e+05   1.4885900e+05   1.3888700e+05   4.9879600e+05   3.8707000e+05   1.8089500e+05   2.4297600e+05   1.7213800e+05   1.4990200e+05   2.6119800e+05   2.3506500e+05   2.8668300e+05   2.8661700e+05   3.7489700e+05   3.0664400e+05   1.5123100e+05   1.3671600e+05   2.0501300e+05   2.3346600e+05   2.4170600e+05   2.3684800e+05   1.3117100e+05   1.2641200e+05   3.3574400e+05   3.7808400e+05   3.0575100e+05   3.6222900e+05   2.8775200e+05   3.4480700e+05   2.8628700e+05   2.8326600e+05   4.1285700e+05   2.6183800e+05   1.7812800e+05   0.0000000e+00   3.4001500e+05   3.7614300e+05   4.3301300e+05   4.9355100e+05   2.9382600e+05   3.1773800e+05   3.7194900e+05   3.2678800e+05   2.0002300e+05   2.9887300e+05   2.4487500e+05   3.4277700e+05   5.2959900e+05   6.4114300e+05   2.3729200e+05   2.0042700e+05   1.9136900e+05   1.9679000e+05   2.5604700e+05   2.8885100e+05   1.3387700e+05   1.3921700e+05   2.3436100e+05   2.2961300e+05   1.2391300e+05   1.2549800e+05   3.4992600e+05   3.6813400e+05   2.6387400e+05   2.6751500e+05   4.4578300e+05   5.5161400e+05   1.9981200e+05   2.4226500e+05   3.4373600e+05   4.1156700e+05
   6.3116500e+05   6.5368600e+05   6.9387900e+05   6.7369900e+05   4.0857700e+05   4.4097200e+05   8.2336300e+05   8.7007700e+05   3.3016500e+05   4.1520100e+05   3.5244000e+05   3.8163800e+05   4.6756600e+05   5.0866400e+05   4.7947600e+05   4.8858500e+05   3.6147700e+05   3.7908600e+05   4.4983700e+05   4.6750100e+05   2.7276000e+05   3.1051200e+05   6.3887900e+05   5.3182300e+05   3.4513100e+05   3.8311100e+05   3.4168200e+05   3.1463900e+05   4.3221100e+05   4.0859900e+05   4.4935400e+05   4.5016000e+05   5.3621000e+05   4.6299900e+05   2.9974000e+05   2.7301400e+05   3.7114100e+05   3.9180400e+05   3.9359700e+05   4.0597100e+05   2.8156500e+05   2.8944500e+05   4.6026700e+05   5.3530500e+05   4.7385800e+05   4.8757100e+05   4.5164500e+05   4.9410200e+05   4.4155500e+05   4.2083600e+05   5.7996000e+05   4.1743600e+05   3.4991800e+05   3.4001500e+05   0.0000000e+00   5.6260100e+05   5.8733500e+05   6.3989900e+05   5.1044300e+05   4.9208000e+05   5.2416500e+05   4.6408400e+05   3.1855700e+05   4.3541900e+05   3.8735400e+05   4.7721700e+05   7.2620800e+05   7.4668500e+05   4.0269300e+05   3.4396700e+05   3.3792600e+05   3.4978400e+05   4.0749300e+05   4.2978400e+05   2.9772000e+05   2.7487100e+05   3.8577000e+05   3.6528800e+05   2.7210600e+05   2.6611300e+05   4.9832000e+05   5.0531500e+05   4.1486600e+05   3.8959200e+05   5.8091000e+05   7.2844000e+05   3.4847000e+05   3.5906600e+05   4.8996000e+05   5.3912800e+05
   6.8831900e+05   6.6478300e+05   6.8777700e+05   6.9418200e+05   3.9083700e+05   3.9362600e+05   7.7490000e+05   8.4546000e+05   3.6800100e+05   4.0535100e+05   3.6911100e+05   4.4287800e+05   5.3723400e+05   5.2299400e+05   5.0540000e+05   5.1661100e+05   3.7322000e+05   3.8177800e+05   5.0347000e+05   5.0269700e+05   2.9385800e+05   3.3252100e+05   6.3500500e+05   5.6284400e+05   3.8067100e+05   4.1058200e+05   3.5031100e+05   3.5705100e+05   4.5444200e+05   4.3576700e+05   4.8952200e+05   4.6213800e+05   5.5301400e+05   5.0279900e+05   3.2064700e+05   3.1625400e+05   4.0360300e+05   4.2074100e+05   4.0382800e+05   4.1644000e+05   3.2246100e+05   3.2174500e+05   5.1941700e+05   5.7231300e+05   4.7213600e+05   5.3262800e+05   4.8636800e+05   4.9028000e+05   4.7762800e+05   4.8049700e+05   5.9632800e+05   4.4186500e+05   3.5268800e+05   3.7614300e+05   5.6260100e+05   0.0000000e+00   6.3078800e+05   6.4319700e+05   4.8762700e+05   5.1001400e+05   5.5318600e+05   4.5617000e+05   3.7752200e+05   4.6767700e+05   4.0785100e+05   5.1207900e+05   7.7606200e+05   7.6080000e+05   3.9277500e+05   3.5567600e+05   3.5957000e+05   3.6479800e+05   3.9736100e+05   4.2825400e+05   3.1406700e+05   3.1382400e+05   3.9523100e+05   4.1125500e+05   2.9556600e+05   2.7621200e+05   5.1470200e+05   5.3396500e+05   4.3410600e+05   4.2715700e+05   6.1412100e+05   7.4799900e+05   3.6683500e+05   4.0004300e+05   4.8747000e+05   6.1776400e+05
   7.6344200e+05   7.4418100e+05   7.9527800e+05   7.7435700e+05   4.6827100e+05   5.0237600e+05   8.3217300e+05   9.4796800e+05   4.3827300e+05   5.0071900e+05   4.5682600e+05   4.9707400e+05   5.8438700e+05   6.1122000e+05   5.8137200e+05   5.9141200e+05   4.3250000e+05   4.5822200e+05   5.9289800e+05   5.6742600e+05   3.8347500e+05   4.2730900e+05   7.8961400e+05   6.3691400e+05   4.7245500e+05   4.6186500e+05   4.6192500e+05   4.4435200e+05   5.1631300e+05   5.0687500e+05   5.5937600e+05   4.9563700e+05   6.0744800e+05   5.9567400e+05   4.1718300e+05   3.9031500e+05   4.5392500e+05   4.9218800e+05   4.5415600e+05   4.7632700e+05   3.8011100e+05   3.6929000e+05   5.4943400e+05   6.1230700e+05   5.3202300e+05   5.6656300e+05   5.3980800e+05   5.8090000e+05   5.1818800e+05   5.0671800e+05   6.4187900e+05   5.2170400e+05   4.0109000e+05   4.3301300e+05   5.8733500e+05   6.3078800e+05   0.0000000e+00   7.1909100e+05   5.6114500e+05   5.4094200e+05   6.0240100e+05   5.0199200e+05   4.1475600e+05   5.0926300e+05   4.5654200e+05   5.5149600e+05   8.2821400e+05   8.2185400e+05   4.8397800e+05   4.3039700e+05   4.4918100e+05   4.4640900e+05   4.7627600e+05   5.3191300e+05   3.9555900e+05   3.8558700e+05   4.7214500e+05   4.6906400e+05   3.5136900e+05   3.5835800e+05   6.1711200e+05   6.3003900e+05   4.9057400e+05   4.7458300e+05   6.6233600e+05   7.8934000e+05   4.3001200e+05   4.6339900e+05   6.0330700e+05   6.7189400e+05
   8.6723700e+05   8.4104800e+05   8.4185700e+05   8.8585600e+05   5.3935400e+05   5.5897900e+05   9.7802200e+05   1.0689940e+06   5.4723600e+05   6.1608700e+05   5.6027800e+05   5.4722900e+05   6.5833100e+05   7.0035400e+05   6.5653900e+05   6.6116800e+05   5.3745700e+05   5.5761400e+05   6.7893600e+05   6.9217500e+05   4.8743700e+05   5.4226300e+05   8.6954600e+05   7.2186100e+05   5.4803000e+05   5.3442500e+05   5.1044900e+05   5.4331600e+05   6.4074600e+05   5.9360100e+05   6.2356500e+05   6.0005600e+05   6.8684000e+05   6.6065800e+05   4.7037800e+05   4.6962000e+05   5.1359500e+05   5.4460600e+05   5.2251100e+05   5.9471700e+05   4.8202400e+05   4.9192200e+05   6.7676500e+05   7.0800100e+05   6.2935600e+05   6.6530700e+05   6.1869600e+05   6.3611600e+05   5.8806400e+05   5.9893600e+05   7.0386400e+05   5.9257600e+05   5.1719500e+05   4.9355100e+05   6.3989900e+05   6.4319700e+05   7.1909100e+05   0.0000000e+00   6.3969000e+05   6.4571000e+05   7.0076600e+05   6.1239400e+05   5.0250200e+05   6.0036700e+05   5.3206800e+05   6.2231900e+05   8.7735400e+05   8.9424900e+05   5.4858200e+05   5.1910900e+05   5.1242900e+05   5.0686200e+05   5.4101400e+05   6.3260500e+05   4.8856400e+05   4.7273000e+05   5.6558800e+05   5.5796600e+05   4.4185400e+05   4.3710300e+05   6.8568600e+05   6.8230200e+05   5.7983300e+05   5.4794500e+05   7.3160200e+05   8.8438100e+05   5.5399700e+05   5.6285500e+05   6.8405900e+05   7.4737200e+05
   6.5741500e+05   6.9952000e+05   6.6901900e+05   6.5305000e+05   3.8173200e+05   4.0793700e+05   7.7796400e+05   7.9044700e+05   3.3412900e+05   3.9367100e+05   3.9760900e+05   3.8641000e+05   4.6022900e+05   5.0507600e+05   4.2341100e+05   4.9672800e+05   3.3911200e+05   3.5556900e+05   4.8200300e+05   4.4867600e+05   2.6948000e+05   3.0217000e+05   6.7839400e+05   5.4903900e+05   3.1747500e+05   3.6113400e+05   3.1658300e+05   3.4555600e+05   4.3769200e+05   3.8987800e+05   4.3711100e+05   4.2468100e+05   5.2555900e+05   5.0692000e+05   3.2199300e+05   3.0857800e+05   3.7159700e+05   3.9114900e+05   3.5593100e+05   4.3751700e+05   3.0789900e+05   3.0027300e+05   5.0907200e+05   5.3387200e+05   4.5717500e+05   4.7625800e+05   4.6610900e+05   4.8874000e+05   4.2718200e+05   4.3345700e+05   5.3299000e+05   4.5492800e+05   3.4861900e+05   2.9382600e+05   5.1044300e+05   4.8762700e+05   5.6114500e+05   6.3969000e+05   0.0000000e+00   4.9341400e+05   5.4800700e+05   4.6509200e+05   3.5142500e+05   4.2005100e+05   3.7465600e+05   4.8693700e+05   7.1881600e+05   7.9491000e+05   4.2457100e+05   3.4582700e+05   3.4020600e+05   3.3058000e+05   4.0566700e+05   4.2497500e+05   3.1496400e+05   3.1167800e+05   3.8313200e+05   3.8706900e+05   2.5357800e+05   2.6475600e+05   5.1650200e+05   5.5559100e+05   4.3478100e+05   3.9823400e+05   5.7163400e+05   6.8077400e+05   3.2556400e+05   3.4533100e+05   5.1316600e+05   6.0829800e+05
   6.2346000e+05   6.6168800e+05   6.4427700e+05   6.3671700e+05   3.2845300e+05   4.0834700e+05   7.8914200e+05   8.1102100e+05   3.2732800e+05   3.8210800e+05   3.3280200e+05   3.2533100e+05   4.2675500e+05   4.8085700e+05   4.4285200e+05   4.6539300e+05   3.3718800e+05   3.4393800e+05   4.2337700e+05   4.4132200e+05   2.5180200e+05   2.6931000e+05   6.4376700e+05   5.2846500e+05   3.2778300e+05   3.7466600e+05   3.1062600e+05   2.9981000e+05   4.1161200e+05   3.8155100e+05   4.2824900e+05   4.2248500e+05   5.0434300e+05   4.5736400e+05   2.8028300e+05   2.6237100e+05   3.7127300e+05   3.7476400e+05   3.5706600e+05   3.5804000e+05   2.7122200e+05   2.7465200e+05   4.7921600e+05   5.5826500e+05   4.2532400e+05   4.6768800e+05   4.6306400e+05   4.9307300e+05   4.3009400e+05   4.5399300e+05   5.4855900e+05   4.4660400e+05   3.2116300e+05   3.1773800e+05   4.9208000e+05   5.1001400e+05   5.4094200e+05   6.4571000e+05   4.9341400e+05   0.0000000e+00   4.9242300e+05   4.7015500e+05   3.3514300e+05   4.3909500e+05   3.9765100e+05   5.2183200e+05   7.1779200e+05   7.7034100e+05   3.7678700e+05   3.4511200e+05   3.4205900e+05   3.3241800e+05   3.8385800e+05   4.0369600e+05   2.8947900e+05   2.8492000e+05   3.7182100e+05   3.7318200e+05   2.5864600e+05   2.6031400e+05   4.9044300e+05   5.3801700e+05   4.0682200e+05   3.8552400e+05   5.7138900e+05   6.7236700e+05   3.0394000e+05   3.5309500e+05   4.8148900e+05   5.5316600e+05
   6.6809200e+05   7.1301500e+05   7.2903400e+05   6.9857600e+05   4.3793000e+05   4.6711400e+05   8.7567500e+05   8.6652800e+05   3.8654600e+05   4.4688900e+05   3.9747300e+05   4.0763000e+05   4.8042700e+05   5.5404000e+05   4.9358300e+05   5.4003400e+05   3.9145000e+05   4.2866700e+05   5.5767700e+05   5.2414500e+05   3.3471500e+05   3.3712000e+05   7.1498900e+05   6.1643800e+05   3.7290300e+05   4.2410800e+05   4.0284800e+05   3.8550700e+05   4.9143600e+05   4.5116700e+05   5.0425300e+05   4.9338900e+05   5.8011100e+05   5.2826800e+05   3.5490700e+05   3.3253700e+05   3.9798800e+05   4.2526000e+05   4.2120200e+05   4.3024400e+05   3.4678000e+05   3.4022200e+05   5.7277300e+05   5.6895500e+05   4.8655300e+05   5.5783600e+05   5.0924000e+05   5.1721100e+05   4.7823700e+05   4.9996000e+05   5.9621900e+05   5.0149700e+05   4.0415000e+05   3.7194900e+05   5.2416500e+05   5.5318600e+05   6.0240100e+05   7.0076600e+05   5.4800700e+05   4.9242300e+05   0.0000000e+00   4.8235100e+05   3.6414600e+05   5.1194000e+05   4.3706500e+05   5.5575000e+05   7.6531600e+05   7.8395300e+05   4.3993100e+05   3.7947500e+05   3.7019800e+05   3.6924000e+05   4.2405000e+05   4.7251000e+05   3.6637100e+05   3.3984500e+05   4.5541600e+05   4.5103100e+05   3.3249100e+05   3.2413600e+05   5.5818100e+05   5.9962400e+05   4.5232800e+05   4.4983900e+05   6.0641900e+05   7.5314600e+05   4.0303100e+05   4.1515100e+05   5.3437200e+05   6.4125500e+05
   5.9657400e+05   6.4244000e+05   6.8299100e+05   6.3704600e+05   3.6194000e+05   3.7920900e+05   7.6875000e+05   7.8548600e+05   3.3756100e+05   3.7403100e+05   3.5516600e+05   3.6546200e+05   4.6762600e+05   4.7162500e+05   4.4731200e+05   4.6331100e+05   3.1998100e+05   3.4319400e+05   5.0124100e+05   4.6631900e+05   2.7368800e+05   2.7546500e+05   6.3983900e+05   5.1391800e+05   3.3265800e+05   3.3794500e+05   3.0913900e+05   3.0275800e+05   3.7478000e+05   3.6654600e+05   4.1534300e+05   3.9556600e+05   4.7693800e+05   4.1312800e+05   2.9371300e+05   2.3055400e+05   3.3717100e+05   3.2860700e+05   3.3666900e+05   3.3890300e+05   2.4321400e+05   2.2705200e+05   4.4089900e+05   4.8160500e+05   4.3358400e+05   4.3820000e+05   3.8437400e+05   4.2979900e+05   3.8716100e+05   3.8348300e+05   5.2676000e+05   4.0563600e+05   3.2047400e+05   3.2678800e+05   4.6408400e+05   4.5617000e+05   5.0199200e+05   6.1239400e+05   4.6509200e+05   4.7015500e+05   4.8235100e+05   0.0000000e+00   3.0767300e+05   4.3285500e+05   3.5785600e+05   4.4439400e+05   6.7499300e+05   7.5019500e+05   3.8140000e+05   3.0161900e+05   2.9854500e+05   3.0444800e+05   3.6904500e+05   3.9242400e+05   2.7598400e+05   2.5927700e+05   3.6225200e+05   3.6311400e+05   2.5422400e+05   2.1705900e+05   4.9101900e+05   4.9092300e+05   3.8849200e+05   3.5836600e+05   5.7208600e+05   6.8627700e+05   3.0237100e+05   3.4303600e+05   4.6757100e+05   5.5887100e+05
   5.1403200e+05   5.2231400e+05   5.3516700e+05   5.4820800e+05   2.5320900e+05   2.5834300e+05   6.6234900e+05   6.7237200e+05   2.2917600e+05   2.5392100e+05   2.2029500e+05   2.3563900e+05   3.2780400e+05   3.5301800e+05   3.2042000e+05   3.7219700e+05   2.0525400e+05   2.3388100e+05   3.4789600e+05   3.6126400e+05   1.6048800e+05   1.4747000e+05   5.3985300e+05   4.0831800e+05   2.1261700e+05   2.3073300e+05   1.8714000e+05   2.0981400e+05   2.7549400e+05   2.7098500e+05   3.2398300e+05   2.9613800e+05   3.7903700e+05   3.3301200e+05   1.7365400e+05   1.3586900e+05   2.1548700e+05   2.3370600e+05   2.2162500e+05   2.3628500e+05   1.5001300e+05   1.7976200e+05   3.6454600e+05   3.8292100e+05   3.3275000e+05   3.5654400e+05   3.0204100e+05   3.2731800e+05   2.7855200e+05   3.1349700e+05   4.4995800e+05   2.8737500e+05   2.0384900e+05   2.0002300e+05   3.1855700e+05   3.7752200e+05   4.1475600e+05   5.0250200e+05   3.5142500e+05   3.3514300e+05   3.6414600e+05   3.0767300e+05   0.0000000e+00   3.0372300e+05   2.4251200e+05   3.3353200e+05   5.8109700e+05   5.9093100e+05   2.6838100e+05   1.8970400e+05   1.9424000e+05   2.0559700e+05   2.2722000e+05   3.1999800e+05   1.4890000e+05   1.5185900e+05   2.4037100e+05   2.4140900e+05   1.3422800e+05   1.0697800e+05   3.6639200e+05   3.7023900e+05   2.5204000e+05   2.5055400e+05   4.6451800e+05   5.3399200e+05   1.9403900e+05   2.1574100e+05   3.6536000e+05   4.1810300e+05
   6.4466900e+05   6.4082700e+05   6.4448700e+05   6.3577700e+05   3.3235800e+05   3.9051200e+05   7.9701300e+05   8.1468000e+05   3.1807500e+05   3.5052300e+05   3.2768600e+05   3.6494900e+05   4.5414700e+05   4.7248300e+05   4.6582600e+05   4.6535700e+05   3.0079600e+05   3.1607100e+05   4.2221500e+05   4.4908600e+05   2.4701800e+05   2.4571200e+05   6.2366600e+05   4.8819500e+05   3.2516300e+05   3.5010200e+05   3.1022400e+05   3.0119800e+05   3.8511800e+05   3.4898100e+05   4.1571300e+05   3.7295700e+05   4.6814700e+05   4.5583500e+05   2.6639100e+05   2.5083600e+05   3.2971200e+05   3.4110700e+05   3.3465500e+05   3.4325100e+05   2.4794300e+05   2.5767900e+05   4.5130200e+05   4.9086900e+05   4.2115800e+05   4.6843300e+05   4.2255100e+05   4.5239500e+05   4.2635000e+05   4.0530800e+05   5.2719000e+05   3.8345600e+05   2.8941300e+05   2.9887300e+05   4.3541900e+05   4.6767700e+05   5.0926300e+05   6.0036700e+05   4.2005100e+05   4.3909500e+05   5.1194000e+05   4.3285500e+05   3.0372300e+05   0.0000000e+00   3.5479500e+05   4.6761600e+05   7.2859400e+05   6.8747500e+05   3.6501400e+05   3.2134500e+05   3.0680100e+05   3.0979700e+05   3.8425400e+05   4.2441000e+05   2.7718100e+05   2.6891500e+05   3.5034200e+05   3.5079900e+05   2.3875400e+05   2.3601400e+05   4.6379100e+05   5.0096400e+05   3.7655700e+05   3.6363900e+05   5.6326500e+05   6.6205600e+05   3.2347600e+05   3.5195400e+05   5.0488700e+05   5.3216500e+05
   5.3323000e+05   5.3888600e+05   5.6998600e+05   6.1804000e+05   2.9577700e+05   3.4283100e+05   7.3154600e+05   7.1656100e+05   2.8230300e+05   3.2123800e+05   2.4457400e+05   2.8512700e+05   3.8798700e+05   4.1659500e+05   3.9164700e+05   3.9070200e+05   2.5905300e+05   2.7241500e+05   3.9036300e+05   3.7362700e+05   1.8593600e+05   1.9308500e+05   5.6455900e+05   4.5199400e+05   2.5454600e+05   2.6368800e+05   2.3387700e+05   2.0281300e+05   3.0221500e+05   2.7125800e+05   3.2464500e+05   2.9579000e+05   3.8638800e+05   3.8223000e+05   1.9034700e+05   1.7435700e+05   2.3738700e+05   2.7933600e+05   2.5194300e+05   2.8405600e+05   1.7026500e+05   1.7758200e+05   3.7712400e+05   4.3008000e+05   3.4181200e+05   4.1859800e+05   3.3969800e+05   4.0913700e+05   3.6444300e+05   3.1711600e+05   4.5411800e+05   3.3462000e+05   2.4773800e+05   2.4487500e+05   3.8735400e+05   4.0785100e+05   4.5654200e+05   5.3206800e+05   3.7465600e+05   3.9765100e+05   4.3706500e+05   3.5785600e+05   2.4251200e+05   3.5479500e+05   0.0000000e+00   4.0900100e+05   6.5305400e+05   6.8057700e+05   3.3227100e+05   2.5587300e+05   2.4526700e+05   2.4022900e+05   3.1534700e+05   3.5202000e+05   2.1565400e+05   2.1322800e+05   3.1242800e+05   3.0354900e+05   1.7448700e+05   1.6872800e+05   4.1267700e+05   4.4710800e+05   3.2776200e+05   2.9962500e+05   4.9652900e+05   5.9993300e+05   2.7536900e+05   3.0565800e+05   4.2730400e+05   4.6503200e+05
   6.4469200e+05   6.4916900e+05   6.5796600e+05   6.7331400e+05   3.9499400e+05   4.1022800e+05   7.8554400e+05   8.1556400e+05   3.4328500e+05   4.3267300e+05   3.3663200e+05   3.5119100e+05   4.5756200e+05   4.8277400e+05   4.8699600e+05   5.2472500e+05   3.5351100e+05   3.3251500e+05   4.5475400e+05   4.4690700e+05   2.6553700e+05   2.8730000e+05   6.7674200e+05   5.1773400e+05   3.3999800e+05   3.6183400e+05   3.1910600e+05   3.1225200e+05   4.3590500e+05   3.9646100e+05   4.4885600e+05   4.1317900e+05   5.0052500e+05   4.7505000e+05   3.1258000e+05   2.9454900e+05   3.4809100e+05   3.6422600e+05   3.2440900e+05   3.8829500e+05   2.7056900e+05   2.4948300e+05   4.4519400e+05   5.1627000e+05   4.5091900e+05   4.8748200e+05   4.3480400e+05   4.6721000e+05   4.4129700e+05   4.0173400e+05   5.5916300e+05   4.3517600e+05   3.3324000e+05   3.4277700e+05   4.7721700e+05   5.1207900e+05   5.5149600e+05   6.2231900e+05   4.8693700e+05   5.2183200e+05   5.5575000e+05   4.4439400e+05   3.3353200e+05   4.6761600e+05   4.0900100e+05   0.0000000e+00   7.2831600e+05   7.5308300e+05   4.2255600e+05   3.8052400e+05   3.6292200e+05   3.3419600e+05   3.8945900e+05   4.3684300e+05   3.1212600e+05   2.9983200e+05   3.7751400e+05   3.6549600e+05   2.6486400e+05   2.6672000e+05   4.9365800e+05   5.4087700e+05   4.2218900e+05   4.4033400e+05   5.6016100e+05   6.4722200e+05   3.1673000e+05   3.2553500e+05   5.0089000e+05   5.5770300e+05
   8.7186300e+05   9.2276400e+05   9.2547000e+05   9.1246300e+05   6.0100100e+05   6.1250900e+05   1.0317540e+06   1.1147750e+06   6.2320000e+05   6.3975900e+05   5.5387100e+05   5.9229600e+05   6.9682400e+05   7.4801500e+05   7.3379900e+05   7.2729100e+05   5.4068700e+05   5.7721100e+05   7.2519800e+05   7.0929500e+05   5.2704100e+05   5.2841100e+05   8.6056800e+05   7.4773500e+05   5.6454600e+05   5.9702500e+05   5.5375700e+05   5.2959900e+05   6.6587500e+05   6.1879300e+05   6.4969000e+05   6.3020800e+05   7.6097600e+05   7.4404800e+05   5.3859500e+05   5.3171000e+05   6.0205300e+05   6.1665400e+05   6.0511900e+05   6.5259000e+05   5.5314100e+05   5.2009800e+05   7.2748100e+05   7.8624200e+05   6.8688700e+05   6.9747800e+05   6.4981500e+05   6.8644700e+05   6.5094800e+05   6.6307700e+05   8.2074300e+05   6.5753100e+05   5.5874100e+05   5.2959900e+05   7.2620800e+05   7.7606200e+05   8.2821400e+05   8.7735400e+05   7.1881600e+05   7.1779200e+05   7.6531600e+05   6.7499300e+05   5.8109700e+05   7.2859400e+05   6.5305400e+05   7.2831600e+05   0.0000000e+00   9.8497500e+05   6.1488900e+05   5.6734400e+05   5.7238100e+05   5.8179400e+05   6.1623800e+05   6.7183500e+05   5.5345100e+05   5.1578200e+05   5.9936800e+05   6.0878500e+05   4.7863200e+05   4.6811000e+05   6.8744900e+05   7.6019000e+05   6.1713300e+05   6.2854200e+05   8.1567300e+05   9.0062300e+05   5.2418000e+05   5.7928700e+05   7.0306700e+05   7.7911800e+05
   8.7214000e+05   8.9425600e+05   9.0680100e+05   8.6044300e+05   6.4875300e+05   6.2205300e+05   1.0771390e+06   1.0921970e+06   5.9716300e+05   6.3951800e+05   6.0882100e+05   6.4630700e+05   7.2904300e+05   7.6131300e+05   7.1825900e+05   7.5225600e+05   5.7013700e+05   6.0672200e+05   7.8895200e+05   7.7271100e+05   5.3151400e+05   5.3649100e+05   8.8861400e+05   7.6911700e+05   6.1950400e+05   6.4170400e+05   5.8803200e+05   5.8812000e+05   6.5611100e+05   6.8248900e+05   7.0821500e+05   6.7741000e+05   7.6286200e+05   7.2694900e+05   5.7441200e+05   5.1078100e+05   5.9658200e+05   6.1563300e+05   6.4017500e+05   6.3530400e+05   5.3187100e+05   5.2703900e+05   7.1104900e+05   8.0209000e+05   7.1976400e+05   7.8783100e+05   6.8939000e+05   7.3757200e+05   6.7788000e+05   7.0000900e+05   8.3545600e+05   7.2449700e+05   6.2500500e+05   6.4114300e+05   7.4668500e+05   7.6080000e+05   8.2185400e+05   8.9424900e+05   7.9491000e+05   7.7034100e+05   7.8395300e+05   7.5019500e+05   5.9093100e+05   6.8747500e+05   6.8057700e+05   7.5308300e+05   9.8497500e+05   0.0000000e+00   6.5068700e+05   6.3024300e+05   5.8699700e+05   6.0960200e+05   6.2110900e+05   6.6650100e+05   5.4112100e+05   5.2634500e+05   6.2961700e+05   6.2227400e+05   5.2176500e+05   5.0555500e+05   7.2345800e+05   7.7420100e+05   6.5908900e+05   6.2452800e+05   8.1792200e+05   9.4302800e+05   5.9450500e+05   6.0744600e+05   7.2716100e+05   8.2341000e+05
   5.6325600e+05   5.5870100e+05   6.0270000e+05   5.4701800e+05   3.0092400e+05   3.0037200e+05   7.3180300e+05   7.5866200e+05   2.7015900e+05   3.3445300e+05   2.9390300e+05   2.9594400e+05   4.0566400e+05   4.1742200e+05   3.8475900e+05   4.4621200e+05   2.8807900e+05   2.7920800e+05   4.5074400e+05   4.1582400e+05   2.1340700e+05   2.4329400e+05   6.1166300e+05   4.6652400e+05   3.0057200e+05   3.0538000e+05   2.8403100e+05   2.8611100e+05   3.5992400e+05   3.0775700e+05   3.6658000e+05   3.6765900e+05   4.2453600e+05   3.7479700e+05   2.1630400e+05   2.0817300e+05   2.7146800e+05   2.8284000e+05   2.8696600e+05   2.9988400e+05   2.1087600e+05   1.9336600e+05   3.5738200e+05   4.6582100e+05   3.4242200e+05   4.0349200e+05   3.7804900e+05   4.0413800e+05   3.2145900e+05   3.5179600e+05   4.8857400e+05   3.2194700e+05   2.4852600e+05   2.3729200e+05   4.0269300e+05   3.9277500e+05   4.8397800e+05   5.4858200e+05   4.2457100e+05   3.7678700e+05   4.3993100e+05   3.8140000e+05   2.6838100e+05   3.6501400e+05   3.3227100e+05   4.2255600e+05   6.1488900e+05   6.5068700e+05   0.0000000e+00   2.4659100e+05   2.7308000e+05   2.6028900e+05   2.7470300e+05   3.5324800e+05   2.0835500e+05   1.7678200e+05   2.9782200e+05   2.8410500e+05   1.5693600e+05   1.4402800e+05   3.9772600e+05   4.4367300e+05   2.9359300e+05   2.8651400e+05   5.0816600e+05   5.6715500e+05   2.4758200e+05   2.5249100e+05   3.8959800e+05   4.7478200e+05
   5.1555100e+05   5.4039800e+05   5.6050200e+05   5.3124500e+05   2.4742100e+05   2.7156300e+05   6.7121800e+05   6.7831100e+05   2.0789000e+05   2.6408100e+05   2.2711900e+05   2.0678300e+05   3.2137500e+05   3.6758900e+05   3.1079800e+05   3.5739300e+05   2.0791000e+05   2.2289700e+05   3.9621300e+05   3.5538000e+05   1.4821000e+05   1.8330600e+05   5.3344800e+05   3.8083900e+05   2.0228000e+05   2.4564900e+05   1.8839900e+05   1.8123500e+05   2.7682100e+05   2.5600500e+05   3.1023000e+05   2.7636700e+05   3.6094400e+05   3.5021100e+05   1.5614600e+05   1.5325500e+05   2.1280000e+05   2.4832800e+05   2.4886600e+05   2.4740700e+05   1.7170700e+05   1.6639000e+05   3.5925600e+05   4.0643800e+05   3.0862500e+05   3.6890500e+05   3.4876900e+05   3.8348100e+05   3.3678800e+05   3.0764900e+05   4.3248600e+05   2.9125600e+05   1.9513900e+05   2.0042700e+05   3.4396700e+05   3.5567600e+05   4.3039700e+05   5.1910900e+05   3.4582700e+05   3.4511200e+05   3.7947500e+05   3.0161900e+05   1.8970400e+05   3.2134500e+05   2.5587300e+05   3.8052400e+05   5.6734400e+05   6.3024300e+05   2.4659100e+05   0.0000000e+00   2.0896300e+05   1.8867700e+05   2.4830700e+05   3.2739100e+05   1.4476200e+05   1.2782100e+05   2.2782600e+05   2.5042300e+05   1.1502600e+05   1.3231200e+05   3.7783200e+05   3.9776000e+05   2.8228000e+05   2.5468800e+05   4.8884100e+05   5.9320300e+05   2.1679600e+05   2.5019700e+05   3.6089600e+05   4.5032800e+05
   4.8390400e+05   5.5856100e+05   5.2828500e+05   5.8475000e+05   2.4049100e+05   2.8561200e+05   6.6379700e+05   7.2857800e+05   2.1766100e+05   2.6952200e+05   2.3823800e+05   2.3976500e+05   3.4453200e+05   3.7741700e+05   3.3148400e+05   3.6533000e+05   1.9739900e+05   2.2272500e+05   3.3927100e+05   3.2198000e+05   1.2703800e+05   1.5484300e+05   5.2472900e+05   3.8234100e+05   2.1173100e+05   2.1919900e+05   1.7508800e+05   1.7791900e+05   2.6228900e+05   2.5047400e+05   3.0454600e+05   2.6225900e+05   3.7350900e+05   3.4508100e+05   1.5966100e+05   1.4911700e+05   1.9546500e+05   2.4437100e+05   2.3078700e+05   2.5155300e+05   1.4575900e+05   1.3727300e+05   3.4001400e+05   3.9147400e+05   2.9000700e+05   3.4200700e+05   3.0938600e+05   3.4515200e+05   3.2078500e+05   2.7559900e+05   4.3426300e+05   3.0212900e+05   1.9563500e+05   1.9136900e+05   3.3792600e+05   3.5957000e+05   4.4918100e+05   5.1242900e+05   3.4020600e+05   3.4205900e+05   3.7019800e+05   2.9854500e+05   1.9424000e+05   3.0680100e+05   2.4526700e+05   3.6292200e+05   5.7238100e+05   5.8699700e+05   2.7308000e+05   2.0896300e+05   0.0000000e+00   1.7791000e+05   2.5789000e+05   3.1442900e+05   1.3577600e+05   1.2652900e+05   2.2197900e+05   2.4625800e+05   1.1444100e+05   1.1617500e+05   3.8248700e+05   3.8859300e+05   2.5996400e+05   2.4729200e+05   4.6544300e+05   5.4476600e+05   2.1109900e+05   2.2761800e+05   3.8378200e+05   4.2947600e+05
   4.6148700e+05   5.2886800e+05   5.1885200e+05   5.6514200e+05   2.4281000e+05   2.6478200e+05   6.6648100e+05   6.8182200e+05   2.1875500e+05   2.5492200e+05   2.2757600e+05   2.5367600e+05   3.2279000e+05   3.3159800e+05   2.9833800e+05   3.5334800e+05   2.4331200e+05   2.2821500e+05   3.4245600e+05   3.3083800e+05   1.4049400e+05   1.5247300e+05   5.2157400e+05   3.7742100e+05   1.9726100e+05   2.0978500e+05   1.6555500e+05   1.7192400e+05   2.7295600e+05   2.4337500e+05   2.9846700e+05   2.5742400e+05   3.5860700e+05   3.3078300e+05   1.6521400e+05   1.4454200e+05   1.9327700e+05   2.3261300e+05   2.1693400e+05   2.4239700e+05   1.3402300e+05   1.2951000e+05   3.3944800e+05   4.1322200e+05   3.0524800e+05   3.5469100e+05   2.9119100e+05   3.3173800e+05   3.0771100e+05   3.0216600e+05   4.5585900e+05   2.9171200e+05   1.8202300e+05   1.9679000e+05   3.4978400e+05   3.6479800e+05   4.4640900e+05   5.0686200e+05   3.3058000e+05   3.3241800e+05   3.6924000e+05   3.0444800e+05   2.0559700e+05   3.0979700e+05   2.4022900e+05   3.3419600e+05   5.8179400e+05   6.0960200e+05   2.6028900e+05   1.8867700e+05   1.7791000e+05   0.0000000e+00   2.1551600e+05   3.0410500e+05   1.4578500e+05   1.2666300e+05   2.1910600e+05   2.3133400e+05   1.2047900e+05   1.0938000e+05   3.8757400e+05   3.6310700e+05   2.6641900e+05   2.4938800e+05   4.8539100e+05   5.4234100e+05   1.9971600e+05   2.4113300e+05   3.9968500e+05   4.1553600e+05
   5.5496800e+05   5.6160700e+05   5.8382300e+05   5.9497300e+05   2.9152000e+05   2.9827500e+05   7.2814200e+05   7.3719000e+05   2.8898000e+05   3.2043400e+05   2.7360600e+05   2.9351100e+05   4.0060200e+05   4.1450800e+05   3.7497700e+05   4.3432900e+05   2.8532600e+05   2.9362900e+05   4.1614700e+05   4.0480700e+05   2.1474600e+05   2.3278700e+05   5.8266700e+05   4.2551500e+05   2.5876900e+05   2.9466500e+05   2.6970700e+05   2.5666700e+05   3.4722400e+05   2.8927600e+05   3.7466500e+05   3.1629100e+05   3.7230300e+05   3.9279600e+05   2.2534400e+05   1.8764600e+05   2.7288700e+05   2.8003800e+05   2.5717800e+05   2.9196700e+05   1.7972300e+05   1.8390000e+05   3.8787200e+05   4.2519900e+05   3.5885900e+05   3.6969300e+05   3.2578300e+05   3.6576600e+05   3.1832300e+05   3.6120400e+05   4.6322200e+05   3.1435900e+05   2.3894000e+05   2.5604700e+05   4.0749300e+05   3.9736100e+05   4.7627600e+05   5.4101400e+05   4.0566700e+05   3.8385800e+05   4.2405000e+05   3.6904500e+05   2.2722000e+05   3.8425400e+05   3.1534700e+05   3.8945900e+05   6.1623800e+05   6.2110900e+05   2.7470300e+05   2.4830700e+05   2.5789000e+05   2.1551600e+05   0.0000000e+00   3.4994100e+05   2.1111100e+05   1.9849900e+05   2.9249100e+05   3.1594600e+05   1.7963100e+05   1.6725300e+05   4.3716000e+05   4.4518400e+05   3.0347600e+05   3.2028200e+05   5.2906200e+05   5.7395800e+05   2.7064700e+05   2.9712200e+05   4.3448300e+05   4.6932700e+05
   5.6864300e+05   5.8590300e+05   6.2565800e+05   5.7827900e+05   3.3798600e+05   3.5343800e+05   7.5308400e+05   8.0399700e+05   3.1905700e+05   3.6186200e+05   3.1889100e+05   2.9515500e+05   3.7993200e+05   4.3281100e+05   4.2508700e+05   4.8820700e+05   2.8362600e+05   3.1913700e+05   4.7535600e+05   4.4883900e+05   2.5289100e+05   2.6357500e+05   6.3112500e+05   4.6222200e+05   2.9877900e+05   3.2128500e+05   2.7876600e+05   2.8617800e+05   4.0468000e+05   3.6078700e+05   4.0562400e+05   3.7135200e+05   4.0253400e+05   4.1462400e+05   2.6888500e+05   2.6244000e+05   3.0796100e+05   3.0624500e+05   3.1514100e+05   3.3678500e+05   2.0611600e+05   2.1538200e+05   4.3522000e+05   4.7118200e+05   3.9259000e+05   4.0288500e+05   3.6055600e+05   4.0941100e+05   4.0181100e+05   3.9743300e+05   4.9539800e+05   3.3057600e+05   2.9149900e+05   2.8885100e+05   4.2978400e+05   4.2825400e+05   5.3191300e+05   6.3260500e+05   4.2497500e+05   4.0369600e+05   4.7251000e+05   3.9242400e+05   3.1999800e+05   4.2441000e+05   3.5202000e+05   4.3684300e+05   6.7183500e+05   6.6650100e+05   3.5324800e+05   3.2739100e+05   3.1442900e+05   3.0410500e+05   3.4994100e+05   0.0000000e+00   2.8246900e+05   2.7040900e+05   3.5417100e+05   3.4986200e+05   2.0910300e+05   2.2477400e+05   4.8610700e+05   4.8529200e+05   3.7799700e+05   3.5949100e+05   5.3702900e+05   6.3729600e+05   3.1475900e+05   3.5757000e+05   4.8555600e+05   5.4026700e+05
   4.2185400e+05   4.3825100e+05   5.1189200e+05   5.0382600e+05   1.8988700e+05   2.0874300e+05   6.3211700e+05   6.6077300e+05   1.6247700e+05   2.1140700e+05   1.7268400e+05   1.8147100e+05   2.7588800e+05   2.9294400e+05   2.8938200e+05   3.2956000e+05   1.5791600e+05   1.9367300e+05   3.2922800e+05   2.9502500e+05   8.1115000e+04   1.0036900e+05   4.7825100e+05   3.4471700e+05   1.5682500e+05   1.8604400e+05   1.5738400e+05   1.2958200e+05   2.4463900e+05   1.9629400e+05   2.7018800e+05   2.4656700e+05   2.9752000e+05   2.9668400e+05   1.1433300e+05   8.9653000e+04   1.6281700e+05   1.8500100e+05   1.7885900e+05   2.1265900e+05   8.9955000e+04   9.7814000e+04   2.9452200e+05   3.5647300e+05   2.7515600e+05   3.0196800e+05   2.3912600e+05   2.7262100e+05   2.4279000e+05   2.6005100e+05   3.7647100e+05   2.1749900e+05   1.4278100e+05   1.3387700e+05   2.9772000e+05   3.1406700e+05   3.9555900e+05   4.8856400e+05   3.1496400e+05   2.8947900e+05   3.6637100e+05   2.7598400e+05   1.4890000e+05   2.7718100e+05   2.1565400e+05   3.1212600e+05   5.5345100e+05   5.4112100e+05   2.0835500e+05   1.4476200e+05   1.3577600e+05   1.4578500e+05   2.1111100e+05   2.8246900e+05   0.0000000e+00   9.6053000e+04   1.8509200e+05   1.7924000e+05   6.9426000e+04   6.9608000e+04   3.1027100e+05   3.3737300e+05   2.1214400e+05   2.0959700e+05   3.9347300e+05   4.6844600e+05   1.3021500e+05   1.8903400e+05   3.1246900e+05   3.5110300e+05
   4.3251200e+05   4.3853300e+05   4.8248400e+05   4.5517900e+05   2.0095000e+05   2.1228900e+05   6.3780300e+05   6.4819900e+05   1.6995100e+05   2.0490000e+05   1.5976000e+05   1.9539700e+05   2.9623000e+05   2.9772600e+05   2.8104300e+05   3.1270200e+05   1.5044100e+05   1.6389600e+05   3.3029800e+05   2.9867600e+05   7.8508000e+04   1.0463500e+05   4.5631500e+05   3.2763200e+05   1.4975000e+05   1.7976800e+05   1.2009600e+05   1.2679000e+05   2.3186700e+05   1.8937300e+05   2.7448200e+05   2.2370100e+05   3.1599400e+05   2.6331200e+05   1.0493400e+05   9.3415000e+04   1.7380600e+05   1.7874200e+05   1.9049300e+05   1.9040500e+05   9.6942000e+04   8.8420000e+04   3.1561700e+05   3.4432400e+05   2.5144700e+05   2.8451700e+05   2.5829400e+05   3.0911800e+05   2.3690300e+05   2.6946100e+05   3.8786400e+05   2.1223300e+05   1.3994800e+05   1.3921700e+05   2.7487100e+05   3.1382400e+05   3.8558700e+05   4.7273000e+05   3.1167800e+05   2.8492000e+05   3.3984500e+05   2.5927700e+05   1.5185900e+05   2.6891500e+05   2.1322800e+05   2.9983200e+05   5.1578200e+05   5.2634500e+05   1.7678200e+05   1.2782100e+05   1.2652900e+05   1.2666300e+05   1.9849900e+05   2.7040900e+05   9.6053000e+04   0.0000000e+00   1.6974300e+05   1.7151000e+05   6.5554000e+04   6.6333000e+04   3.1514800e+05   3.1892400e+05   2.1459600e+05   1.8223600e+05   3.8216000e+05   4.7002300e+05   1.1533200e+05   1.7055500e+05   3.0538500e+05   3.3518000e+05
   5.3452600e+05   5.7121400e+05   5.7831000e+05   5.2573300e+05   2.8488100e+05   2.9101500e+05   6.8020700e+05   7.2975500e+05   2.4764200e+05   3.0294700e+05   2.4455500e+05   2.8610000e+05   3.9895800e+05   3.8404600e+05   3.7834000e+05   3.8119400e+05   2.4800200e+05   2.3921500e+05   3.9313500e+05   3.5330300e+05   1.8210500e+05   1.8668200e+05   5.5215200e+05   4.2258500e+05   2.4342800e+05   2.5523500e+05   2.2689100e+05   2.3066100e+05   3.1578800e+05   2.9544600e+05   3.6011100e+05   3.0608700e+05   3.9394500e+05   3.6295100e+05   2.0048000e+05   1.6939500e+05   2.5670100e+05   2.6919500e+05   3.0850500e+05   2.7962800e+05   1.8225600e+05   1.6056900e+05   3.7734300e+05   4.1386300e+05   3.2917400e+05   3.6426800e+05   3.3300300e+05   3.8932700e+05   3.0134300e+05   3.4891500e+05   4.7396200e+05   3.3051200e+05   2.3257000e+05   2.3436100e+05   3.8577000e+05   3.9523100e+05   4.7214500e+05   5.6558800e+05   3.8313200e+05   3.7182100e+05   4.5541600e+05   3.6225200e+05   2.4037100e+05   3.5034200e+05   3.1242800e+05   3.7751400e+05   5.9936800e+05   6.2961700e+05   2.9782200e+05   2.2782600e+05   2.2197900e+05   2.1910600e+05   2.9249100e+05   3.5417100e+05   1.8509200e+05   1.6974300e+05   0.0000000e+00   2.7027600e+05   1.7093400e+05   1.7198400e+05   4.0225500e+05   4.3900700e+05   3.0330300e+05   2.8308500e+05   4.7787300e+05   5.5660700e+05   2.1080500e+05   2.8344500e+05   3.7209000e+05   4.3328900e+05
   5.1692800e+05   5.6724800e+05   5.7308000e+05   5.7166900e+05   3.0048300e+05   3.0991100e+05   7.3708800e+05   7.9483300e+05   2.6030600e+05   3.2782200e+05   2.7097300e+05   3.1760900e+05   4.0271000e+05   4.0405900e+05   4.1818300e+05   4.0526500e+05   2.4895200e+05   2.5900000e+05   3.9187700e+05   3.8639900e+05   2.1413800e+05   2.2423700e+05   5.4323700e+05   4.4600000e+05   2.7222100e+05   2.8689800e+05   2.3588300e+05   2.3111800e+05   3.4166600e+05   3.0485700e+05   3.6978500e+05   3.1570800e+05   4.0155600e+05   3.6532700e+05   1.9905300e+05   2.0543200e+05   2.6238600e+05   2.4344700e+05   2.6480400e+05   2.6931300e+05   1.8991000e+05   1.7939900e+05   4.0258600e+05   4.2888400e+05   3.3699900e+05   3.8598300e+05   3.4745900e+05   3.6705500e+05   3.4532800e+05   3.6057000e+05   5.2777000e+05   3.3638200e+05   2.3245500e+05   2.2961300e+05   3.6528800e+05   4.1125500e+05   4.6906400e+05   5.5796600e+05   3.8706900e+05   3.7318200e+05   4.5103100e+05   3.6311400e+05   2.4140900e+05   3.5079900e+05   3.0354900e+05   3.6549600e+05   6.0878500e+05   6.2227400e+05   2.8410500e+05   2.5042300e+05   2.4625800e+05   2.3133400e+05   3.1594600e+05   3.4986200e+05   1.7924000e+05   1.7151000e+05   2.7027600e+05   0.0000000e+00   1.5964000e+05   1.6959500e+05   3.9388900e+05   4.2588600e+05   3.1920500e+05   3.2458400e+05   5.2468000e+05   6.1295500e+05   2.4201000e+05   2.9115100e+05   3.8580400e+05   4.6965600e+05
   4.0193800e+05   4.4971000e+05   4.5844100e+05   4.5521100e+05   1.5050800e+05   1.6367700e+05   6.0507600e+05   6.4360100e+05   1.3525700e+05   1.9683400e+05   1.2474200e+05   1.4764000e+05   2.5317100e+05   2.6851100e+05   2.7712100e+05   2.9495000e+05   1.2243200e+05   1.5730400e+05   2.8227200e+05   2.4589700e+05   5.7885000e+04   6.4884000e+04   4.2818500e+05   2.9380300e+05   1.2667500e+05   1.5587000e+05   1.2650800e+05   1.0379500e+05   1.9282100e+05   1.9911500e+05   2.3956100e+05   1.7852800e+05   2.8782400e+05   2.6322300e+05   8.3257000e+04   5.9862000e+04   1.3433600e+05   1.5023500e+05   1.6524300e+05   1.6230900e+05   6.9204000e+04   7.6948000e+04   3.0023500e+05   3.1633500e+05   2.3615400e+05   2.7802600e+05   2.6801500e+05   2.9682700e+05   2.2817400e+05   2.4235800e+05   3.5566500e+05   2.1725700e+05   1.2140700e+05   1.2391300e+05   2.7210600e+05   2.9556600e+05   3.5136900e+05   4.4185400e+05   2.5357800e+05   2.5864600e+05   3.3249100e+05   2.5422400e+05   1.3422800e+05   2.3875400e+05   1.7448700e+05   2.6486400e+05   4.7863200e+05   5.2176500e+05   1.5693600e+05   1.1502600e+05   1.1444100e+05   1.2047900e+05   1.7963100e+05   2.0910300e+05   6.9426000e+04   6.5554000e+04   1.7093400e+05   1.5964000e+05   0.0000000e+00   4.9021000e+04   2.9673800e+05   3.1574000e+05   1.8565000e+05   1.9602900e+05   3.9292700e+05   4.5391200e+05   1.1202000e+05   1.5740800e+05   2.9392200e+05   3.6415900e+05
   4.1280700e+05   4.3798700e+05   4.4246200e+05   4.2650100e+05   1.5458700e+05   1.6847500e+05   5.5301900e+05   6.3319000e+05   1.4736300e+05   2.0092700e+05   1.1788500e+05   1.3621000e+05   2.5132900e+05   2.7277500e+05   2.4131900e+05   2.6846500e+05   1.0752300e+05   1.4445900e+05   2.8474400e+05   2.4565500e+05   5.1554000e+04   6.3303000e+04   4.0686200e+05   2.9003100e+05   1.2101700e+05   1.3161100e+05   1.2159700e+05   1.0715200e+05   1.8466700e+05   1.5855700e+05   2.2310200e+05   1.7105600e+05   2.7795900e+05   2.6633600e+05   7.8844000e+04   4.5774000e+04   1.3412700e+05   1.4876200e+05   1.4662900e+05   1.4753500e+05   6.4579000e+04   6.2458000e+04   2.5336300e+05   2.9054500e+05   2.3471400e+05   2.6219300e+05   2.3796300e+05   2.5736500e+05   2.3518400e+05   2.2067300e+05   3.5103200e+05   2.2581400e+05   1.0848900e+05   1.2549800e+05   2.6611300e+05   2.7621200e+05   3.5835800e+05   4.3710300e+05   2.6475600e+05   2.6031400e+05   3.2413600e+05   2.1705900e+05   1.0697800e+05   2.3601400e+05   1.6872800e+05   2.6672000e+05   4.6811000e+05   5.0555500e+05   1.4402800e+05   1.3231200e+05   1.1617500e+05   1.0938000e+05   1.6725300e+05   2.2477400e+05   6.9608000e+04   6.6333000e+04   1.7198400e+05   1.6959500e+05   4.9021000e+04   0.0000000e+00   2.9124300e+05   3.1065300e+05   1.8349600e+05   1.9101100e+05   3.9236700e+05   4.5297800e+05   1.1234800e+05   1.8916500e+05   2.8325300e+05   3.4446100e+05
   6.5066500e+05   6.7411800e+05   6.9930700e+05   6.9889000e+05   4.2005600e+05   4.3327400e+05   8.3579700e+05   8.6051300e+05   3.8924800e+05   4.4093100e+05   3.7038500e+05   3.6855300e+05   5.1369000e+05   5.2456800e+05   4.9935100e+05   5.5218400e+05   3.7178000e+05   4.2485400e+05   5.4216100e+05   5.2487000e+05   3.4763800e+05   3.3831500e+05   6.9741500e+05   5.6736800e+05   4.2154400e+05   4.6252700e+05   4.0436100e+05   3.7719500e+05   4.4411700e+05   4.4561400e+05   5.1685800e+05   4.5415800e+05   5.3072200e+05   5.0140300e+05   3.4020200e+05   3.1994500e+05   4.0431500e+05   3.9958300e+05   3.7770100e+05   4.0287200e+05   3.0364500e+05   3.0069600e+05   4.9293000e+05   5.4975800e+05   4.7665200e+05   4.8733700e+05   4.6847300e+05   4.5867000e+05   4.2099200e+05   4.5109500e+05   5.6612700e+05   4.3372900e+05   3.3503700e+05   3.4992600e+05   4.9832000e+05   5.1470200e+05   6.1711200e+05   6.8568600e+05   5.1650200e+05   4.9044300e+05   5.5818100e+05   4.9101900e+05   3.6639200e+05   4.6379100e+05   4.1267700e+05   4.9365800e+05   6.8744900e+05   7.2345800e+05   3.9772600e+05   3.7783200e+05   3.8248700e+05   3.8757400e+05   4.3716000e+05   4.8610700e+05   3.1027100e+05   3.1514800e+05   4.0225500e+05   3.9388900e+05   2.9673800e+05   2.9124300e+05   0.0000000e+00   5.8639500e+05   4.2099400e+05   4.3261800e+05   6.3928100e+05   6.9362500e+05   3.4708000e+05   4.0889700e+05   5.6202400e+05   5.7883400e+05
   6.8992600e+05   7.0682600e+05   7.3519900e+05   7.2027800e+05   4.1288600e+05   4.4498200e+05   8.1450200e+05   8.8866800e+05   3.8230900e+05   4.1548200e+05   3.6523400e+05   4.0831900e+05   5.1334000e+05   5.5414900e+05   5.2290300e+05   5.5335700e+05   3.8048300e+05   4.1828100e+05   5.3576000e+05   5.3724700e+05   3.4168800e+05   3.4494900e+05   6.9408600e+05   5.4097200e+05   3.8529000e+05   4.2492600e+05   3.6166900e+05   3.8004600e+05   4.8101700e+05   4.5712400e+05   5.1069000e+05   4.7965400e+05   5.4395000e+05   5.4954700e+05   3.5428300e+05   3.2349500e+05   4.0189200e+05   4.1641600e+05   4.1933500e+05   4.4758800e+05   3.4234700e+05   3.3485300e+05   5.1745500e+05   5.8073500e+05   4.9280600e+05   5.1891900e+05   5.0319200e+05   5.2843400e+05   4.7194800e+05   4.7730400e+05   6.3054200e+05   4.6436900e+05   3.7296100e+05   3.6813400e+05   5.0531500e+05   5.3396500e+05   6.3003900e+05   6.8230200e+05   5.5559100e+05   5.3801700e+05   5.9962400e+05   4.9092300e+05   3.7023900e+05   5.0096400e+05   4.4710800e+05   5.4087700e+05   7.6019000e+05   7.7420100e+05   4.4367300e+05   3.9776000e+05   3.8859300e+05   3.6310700e+05   4.4518400e+05   4.8529200e+05   3.3737300e+05   3.1892400e+05   4.3900700e+05   4.2588600e+05   3.1574000e+05   3.1065300e+05   5.8639500e+05   0.0000000e+00   4.2373500e+05   4.7111400e+05   6.6083600e+05   6.8323600e+05   3.4819900e+05   3.9793200e+05   5.5880000e+05   5.9330300e+05
   5.8413500e+05   5.8097800e+05   5.9897300e+05   6.6946000e+05   3.3374700e+05   3.4804300e+05   7.0107400e+05   7.6322700e+05   2.5602300e+05   3.2122800e+05   2.5329500e+05   2.8412600e+05   3.9282300e+05   4.1278700e+05   3.9185900e+05   4.3541600e+05   2.4802300e+05   2.9813300e+05   3.5827600e+05   3.5148500e+05   2.0042600e+05   1.8773300e+05   5.3468100e+05   4.4428400e+05   2.4889400e+05   2.6454500e+05   2.3894000e+05   2.3217900e+05   3.5380400e+05   3.1558000e+05   3.6333100e+05   3.4211000e+05   4.2961100e+05   4.3260300e+05   2.2602300e+05   2.1656900e+05   3.0931400e+05   2.8410200e+05   3.0960200e+05   3.1686700e+05   2.1534600e+05   1.9469200e+05   3.7320600e+05   4.2961300e+05   3.8231200e+05   4.0796400e+05   3.5791000e+05   3.9300700e+05   3.6624700e+05   3.6144800e+05   4.6576200e+05   3.3549000e+05   2.6922900e+05   2.6387400e+05   4.1486600e+05   4.3410600e+05   4.9057400e+05   5.7983300e+05   4.3478100e+05   4.0682200e+05   4.5232800e+05   3.8849200e+05   2.5204000e+05   3.7655700e+05   3.2776200e+05   4.2218900e+05   6.1713300e+05   6.5908900e+05   2.9359300e+05   2.8228000e+05   2.5996400e+05   2.6641900e+05   3.0347600e+05   3.7799700e+05   2.1214400e+05   2.1459600e+05   3.0330300e+05   3.1920500e+05   1.8565000e+05   1.8349600e+05   4.2099400e+05   4.2373500e+05   0.0000000e+00   3.3129500e+05   5.6278400e+05   6.0264500e+05   2.6793400e+05   3.1160300e+05   4.5604100e+05   4.7734400e+05
   5.4121300e+05   5.3900900e+05   6.0925200e+05   5.9350300e+05   2.8807400e+05   2.9093400e+05   6.7627300e+05   7.8977800e+05   2.7133300e+05   3.0451700e+05   2.8903600e+05   3.1044400e+05   3.8169500e+05   3.8329600e+05   3.6523600e+05   4.3257800e+05   2.5574000e+05   2.9719600e+05   4.3217200e+05   3.8311600e+05   2.2381200e+05   1.9379100e+05   5.7527400e+05   4.2783400e+05   2.6037200e+05   2.5439700e+05   2.3717100e+05   2.4500600e+05   3.5820300e+05   3.2018100e+05   3.5720500e+05   3.2392700e+05   3.9668500e+05   4.2651700e+05   2.1542300e+05   1.9451600e+05   2.8154400e+05   2.8955800e+05   2.9421000e+05   2.8261800e+05   1.7418700e+05   1.8849700e+05   3.7625800e+05   4.2719400e+05   3.5647600e+05   4.0147700e+05   3.6490500e+05   4.1297600e+05   3.5628400e+05   3.7653700e+05   4.5848200e+05   3.0655100e+05   2.4072000e+05   2.6751500e+05   3.8959200e+05   4.2715700e+05   4.7458300e+05   5.4794500e+05   3.9823400e+05   3.8552400e+05   4.4983900e+05   3.5836600e+05   2.5055400e+05   3.6363900e+05   2.9962500e+05   4.4033400e+05   6.2854200e+05   6.2452800e+05   2.8651400e+05   2.5468800e+05   2.4729200e+05   2.4938800e+05   3.2028200e+05   3.5949100e+05   2.0959700e+05   1.8223600e+05   2.8308500e+05   3.2458400e+05   1.9602900e+05   1.9101100e+05   4.3261800e+05   4.7111400e+05   3.3129500e+05   0.0000000e+00   5.3946000e+05   6.1376400e+05   2.7123000e+05   2.5483000e+05   4.2227300e+05   4.6361900e+05
   7.8133300e+05   7.7186600e+05   7.9333000e+05   7.7376800e+05   4.9934900e+05   5.2666000e+05   9.2577000e+05   9.7361900e+05   4.8610100e+05   4.8486100e+05   4.6294600e+05   4.8138400e+05   5.4933200e+05   5.8406600e+05   5.4690400e+05   6.2265000e+05   4.3909400e+05   4.8879400e+05   6.0076400e+05   5.3041700e+05   3.7449900e+05   3.7834500e+05   7.4624800e+05   6.3840400e+05   4.7120500e+05   4.7227200e+05   4.5239400e+05   4.2583800e+05   5.3282400e+05   4.6831600e+05   5.5514400e+05   5.1988000e+05   6.1668900e+05   5.9819800e+05   4.3636700e+05   3.8350900e+05   4.6816600e+05   4.6848300e+05   4.5247800e+05   4.7745600e+05   3.8810900e+05   3.8971000e+05   5.6930700e+05   6.2731900e+05   5.6045900e+05   5.9385100e+05   5.3463000e+05   5.8105000e+05   5.6040200e+05   5.6360100e+05   6.6993000e+05   5.2454900e+05   4.4167000e+05   4.4578300e+05   5.8091000e+05   6.1412100e+05   6.6233600e+05   7.3160200e+05   5.7163400e+05   5.7138900e+05   6.0641900e+05   5.7208600e+05   4.6451800e+05   5.6326500e+05   4.9652900e+05   5.6016100e+05   8.1567300e+05   8.1792200e+05   5.0816600e+05   4.8884100e+05   4.6544300e+05   4.8539100e+05   5.2906200e+05   5.3702900e+05   3.9347300e+05   3.8216000e+05   4.7787300e+05   5.2468000e+05   3.9292700e+05   3.9236700e+05   6.3928100e+05   6.6083600e+05   5.6278400e+05   5.3946000e+05   0.0000000e+00   8.0088700e+05   4.7063900e+05   4.9822300e+05   6.5567500e+05   7.1213900e+05
   7.9849000e+05   8.7163200e+05   8.5781100e+05   8.9959000e+05   5.6683400e+05   5.7516100e+05   9.7837900e+05   9.6349500e+05   5.1979300e+05   5.4787800e+05   5.4966800e+05   5.7825700e+05   6.5519600e+05   6.3731700e+05   6.5416300e+05   6.9426500e+05   5.0220600e+05   5.4918400e+05   6.5412200e+05   6.1849600e+05   4.6162800e+05   4.7647100e+05   8.3107800e+05   7.3352900e+05   5.5505400e+05   5.6981800e+05   5.4601400e+05   5.2593100e+05   6.2179600e+05   5.8418600e+05   6.5736900e+05   6.1599900e+05   6.9316700e+05   6.6394400e+05   4.9412700e+05   4.7988300e+05   5.5771600e+05   5.7114300e+05   5.4346600e+05   5.9330900e+05   4.7128700e+05   4.7206600e+05   6.7495500e+05   7.0757700e+05   6.7322800e+05   7.2001500e+05   6.0876700e+05   6.7206800e+05   5.9809100e+05   6.5144700e+05   7.4348800e+05   6.3427800e+05   5.6961500e+05   5.5161400e+05   7.2844000e+05   7.4799900e+05   7.8934000e+05   8.8438100e+05   6.8077400e+05   6.7236700e+05   7.5314600e+05   6.8627700e+05   5.3399200e+05   6.6205600e+05   5.9993300e+05   6.4722200e+05   9.0062300e+05   9.4302800e+05   5.6715500e+05   5.9320300e+05   5.4476600e+05   5.4234100e+05   5.7395800e+05   6.3729600e+05   4.6844600e+05   4.7002300e+05   5.5660700e+05   6.1295500e+05   4.5391200e+05   4.5297800e+05   6.9362500e+05   6.8323600e+05   6.0264500e+05   6.1376400e+05   8.0088700e+05   0.0000000e+00   5.4361300e+05   5.6860800e+05   6.5409400e+05   7.6461600e+05
   4.4834900e+05   5.1849900e+05   5.1735800e+05   5.1103700e+05   2.2904000e+05   2.3883100e+05   7.0109700e+05   6.7252400e+05   2.0616100e+05   2.3965000e+05   2.0129500e+05   2.1964100e+05   3.1480900e+05   3.3908200e+05   3.2547900e+05   3.4429300e+05   1.8205100e+05   2.2121300e+05   3.4209100e+05   3.1928300e+05   1.4327100e+05   1.3247900e+05   4.9077300e+05   3.9005000e+05   2.2042300e+05   2.1855300e+05   1.9422000e+05   1.9765100e+05   3.1402400e+05   2.6827200e+05   3.3272300e+05   2.6706600e+05   3.6701200e+05   3.4669800e+05   1.6049300e+05   1.5874700e+05   2.2842200e+05   2.0670900e+05   2.4794300e+05   2.2284200e+05   1.3478400e+05   1.3179200e+05   3.5115000e+05   3.8032600e+05   3.1804000e+05   3.1445000e+05   2.8029000e+05   3.4483000e+05   2.5093600e+05   2.9088900e+05   4.1981100e+05   2.9448100e+05   1.7564900e+05   1.9981200e+05   3.4847000e+05   3.6683500e+05   4.3001200e+05   5.5399700e+05   3.2556400e+05   3.0394000e+05   4.0303100e+05   3.0237100e+05   1.9403900e+05   3.2347600e+05   2.7536900e+05   3.1673000e+05   5.2418000e+05   5.9450500e+05   2.4758200e+05   2.1679600e+05   2.1109900e+05   1.9971600e+05   2.7064700e+05   3.1475900e+05   1.3021500e+05   1.1533200e+05   2.1080500e+05   2.4201000e+05   1.1202000e+05   1.1234800e+05   3.4708000e+05   3.4819900e+05   2.6793400e+05   2.7123000e+05   4.7063900e+05   5.4361300e+05   0.0000000e+00   2.3407500e+05   3.3075000e+05   3.7800000e+05
   5.1058600e+05   6.0574400e+05   5.6765000e+05   5.3043700e+05   2.6388700e+05   2.9146000e+05   7.1911200e+05   7.3753800e+05   2.5531000e+05   3.0671800e+05   2.5108200e+05   2.5515200e+05   3.4943100e+05   3.6673600e+05   3.3428700e+05   3.7605800e+05   2.1269300e+05   2.6495900e+05   3.5426900e+05   3.3551700e+05   1.3172000e+05   1.5117000e+05   5.3624200e+05   4.3171200e+05   2.4277500e+05   2.5617000e+05   2.2988400e+05   2.4875200e+05   3.4263800e+05   3.0804000e+05   3.6873700e+05   3.1195200e+05   4.1698000e+05   3.8368200e+05   1.9570200e+05   1.8613100e+05   2.4232900e+05   2.8145200e+05   2.6859600e+05   2.7561900e+05   1.7761300e+05   1.7517200e+05   3.9631200e+05   4.1606200e+05   3.4997800e+05   3.6162300e+05   3.3062100e+05   3.5804500e+05   3.1416100e+05   3.6098800e+05   4.7343200e+05   3.3885600e+05   2.1903600e+05   2.4226500e+05   3.5906600e+05   4.0004300e+05   4.6339900e+05   5.6285500e+05   3.4533100e+05   3.5309500e+05   4.1515100e+05   3.4303600e+05   2.1574100e+05   3.5195400e+05   3.0565800e+05   3.2553500e+05   5.7928700e+05   6.0744600e+05   2.5249100e+05   2.5019700e+05   2.2761800e+05   2.4113300e+05   2.9712200e+05   3.5757000e+05   1.8903400e+05   1.7055500e+05   2.8344500e+05   2.9115100e+05   1.5740800e+05   1.8916500e+05   4.0889700e+05   3.9793200e+05   3.1160300e+05   2.5483000e+05   4.9822300e+05   5.6860800e+05   2.3407500e+05   0.0000000e+00   3.7475700e+05   4.5520300e+05
   6.4213600e+05   7.4686400e+05   6.7602300e+05   6.9786800e+05   3.7383900e+05   4.1624000e+05   8.7502500e+05   8.7001200e+05   3.5585100e+05   4.1422600e+05   3.7377700e+05   4.0352200e+05   4.9858500e+05   5.2265400e+05   4.7616200e+05   5.3697900e+05   3.5406700e+05   3.9819800e+05   5.0334800e+05   4.4261500e+05   2.9936700e+05   3.5794300e+05   6.9491500e+05   5.6007300e+05   3.8626800e+05   3.9397100e+05   3.4336300e+05   3.6521600e+05   4.5855400e+05   3.8681500e+05   4.4246000e+05   4.2277800e+05   5.3046900e+05   4.6765600e+05   3.1831300e+05   2.9850600e+05   3.8056700e+05   3.9215700e+05   4.3243300e+05   3.9773900e+05   2.7728600e+05   2.8946900e+05   5.1566700e+05   5.3837900e+05   4.7864100e+05   4.5086500e+05   4.4626100e+05   5.0628900e+05   4.5408700e+05   5.0029000e+05   6.0096600e+05   4.2453300e+05   3.3241700e+05   3.4373600e+05   4.8996000e+05   4.8747000e+05   6.0330700e+05   6.8405900e+05   5.1316600e+05   4.8148900e+05   5.3437200e+05   4.6757100e+05   3.6536000e+05   5.0488700e+05   4.2730400e+05   5.0089000e+05   7.0306700e+05   7.2716100e+05   3.8959800e+05   3.6089600e+05   3.8378200e+05   3.9968500e+05   4.3448300e+05   4.8555600e+05   3.1246900e+05   3.0538500e+05   3.7209000e+05   3.8580400e+05   2.9392200e+05   2.8325300e+05   5.6202400e+05   5.5880000e+05   4.5604100e+05   4.2227300e+05   6.5567500e+05   6.5409400e+05   3.3075000e+05   3.7475700e+05   0.0000000e+00   5.9938100e+05
   7.1230200e+05   7.5238000e+05   7.3972600e+05   7.8031800e+05   4.3511300e+05   4.6148200e+05   8.4829500e+05   8.7763000e+05   4.1254700e+05   4.6419600e+05   4.1908600e+05   4.0556200e+05   5.4563900e+05   5.8239500e+05   5.3872500e+05   6.1385900e+05   4.1305200e+05   4.5509900e+05   5.7213400e+05   5.1223900e+05   3.5213300e+05   3.5850100e+05   7.2394800e+05   5.9203900e+05   4.4273900e+05   4.4535500e+05   4.0243500e+05   4.1132900e+05   5.2108100e+05   4.6036900e+05   4.9553500e+05   4.3913500e+05   5.6579500e+05   5.4958000e+05   3.9962400e+05   3.8813500e+05   4.8234400e+05   4.6056600e+05   4.6022300e+05   4.3050000e+05   3.4090100e+05   3.2716900e+05   5.8394900e+05   6.2246400e+05   5.6236300e+05   5.5228700e+05   5.5398500e+05   5.5839400e+05   5.2584400e+05   5.6135900e+05   6.5567100e+05   5.3913700e+05   4.0399700e+05   4.1156700e+05   5.3912800e+05   6.1776400e+05   6.7189400e+05   7.4737200e+05   6.0829800e+05   5.5316600e+05   6.4125500e+05   5.5887100e+05   4.1810300e+05   5.3216500e+05   4.6503200e+05   5.5770300e+05   7.7911800e+05   8.2341000e+05   4.7478200e+05   4.5032800e+05   4.2947600e+05   4.1553600e+05   4.6932700e+05   5.4026700e+05   3.5110300e+05   3.3518000e+05   4.3328900e+05   4.6965600e+05   3.6415900e+05   3.4446100e+05   5.7883400e+05   5.9330300e+05   4.7734400e+05   4.6361900e+05   7.1213900e+05   7.6461600e+05   3.7800000e+05   4.5520300e+05   5.9938100e+05   0.0000000e+00
