# Supplementary material for: Autistic traits and individual brain differences: functional network efficiency reflects attentional and social impairments, structural nodal efficiencies index systemising and theory-of-mind skills
Source: Mol Autism. 2021 Jan 21;12:3. doi: 10.1186/s13229-020-00377-8 (PMC7818759; doi:10.1186/s13229-020-00377-8)
Supplement: Supplementary file 9 — Additional file 9. Brain-behaviour correlations. README file detailing data curation; AAL-90 region masks in NIfTI format; spreadseehts of Spearman correlations; code and data for the correlational analysis. [file 13229_2020_377_MOESM9_ESM.zip › Paul_Arora_et_al_data/Physiological/BBC/analysis/Diffusion_Analaysis/adj_matrixes/NOS_weighted/symmetric/connection_matrix_sym_aHU0642.txt]

   0.0000000e+00   8.5096400e+05   8.6504300e+05   8.1147600e+05   5.7401600e+05   5.6959600e+05   9.2330600e+05   9.6250300e+05   5.6442600e+05   5.9774800e+05   5.7023000e+05   6.2029100e+05   7.5128600e+05   6.1632400e+05   6.6080600e+05   6.6878000e+05   5.5849800e+05   6.2167600e+05   6.5655200e+05   6.7029300e+05   4.9390400e+05   4.5038800e+05   7.8803300e+05   7.0532800e+05   5.0981800e+05   4.9987700e+05   5.5270800e+05   5.2593500e+05   5.8774100e+05   6.1562000e+05   6.4111000e+05   6.6593200e+05   6.9257500e+05   6.4246800e+05   4.6669200e+05   4.7980700e+05   5.4222400e+05   5.1134600e+05   5.7896100e+05   5.6484400e+05   5.1097800e+05   4.8839700e+05   7.6922900e+05   7.1071100e+05   6.2516000e+05   7.0880000e+05   6.4490300e+05   6.1452500e+05   5.8714900e+05   6.6111500e+05   7.5719800e+05   6.2397700e+05   5.2139000e+05   5.1430800e+05   6.7420500e+05   6.5923000e+05   7.6319900e+05   7.7974500e+05   6.4857300e+05   6.6106800e+05   6.5927100e+05   6.9714400e+05   5.1502800e+05   6.2052400e+05   5.6381100e+05   6.7140500e+05   8.1301600e+05   8.0759000e+05   5.2039800e+05   4.9767600e+05   5.6811300e+05   5.3206800e+05   5.9241900e+05   5.6610900e+05   4.7890900e+05   4.6671200e+05   5.8325300e+05   5.5590600e+05   4.5207500e+05   4.5391800e+05   7.6667900e+05   7.0726700e+05   6.5672000e+05   6.2542000e+05   8.4030700e+05   7.9616800e+05   5.4583200e+05   5.7703400e+05   6.6281700e+05   6.9606800e+05
   8.5096400e+05   0.0000000e+00   7.5004300e+05   7.0958700e+05   5.1623900e+05   4.9413700e+05   8.4293900e+05   9.0955800e+05   4.7552100e+05   5.4104300e+05   4.9329100e+05   4.9603500e+05   6.7886000e+05   5.3246900e+05   5.9071500e+05   5.7517700e+05   4.3531400e+05   5.2052800e+05   5.7588200e+05   5.5750300e+05   3.9540200e+05   3.8369800e+05   7.2118100e+05   6.1690400e+05   4.2288800e+05   4.6084000e+05   4.7690500e+05   4.3938700e+05   5.2447300e+05   5.1413100e+05   5.4815500e+05   5.6985300e+05   6.2848500e+05   5.7681900e+05   3.9995300e+05   3.8455100e+05   4.8011700e+05   4.4447900e+05   5.0318200e+05   4.6599200e+05   4.0543100e+05   3.8666200e+05   7.2762400e+05   6.2929500e+05   5.7607700e+05   6.5616100e+05   5.8732300e+05   6.1776200e+05   5.6563200e+05   6.2194200e+05   7.0129700e+05   5.5741400e+05   4.4209800e+05   4.4464700e+05   6.1443900e+05   6.1281600e+05   7.0594300e+05   7.1195500e+05   6.3800400e+05   6.2250700e+05   5.8303300e+05   5.8388900e+05   4.4526800e+05   5.3896100e+05   5.2398900e+05   5.8325500e+05   6.8038700e+05   7.2771900e+05   4.8261900e+05   4.6172100e+05   5.0352600e+05   4.5687600e+05   5.4734000e+05   5.2325500e+05   4.1476500e+05   4.1540300e+05   5.1497200e+05   4.5475800e+05   3.7436500e+05   3.7744400e+05   7.0856000e+05   6.4958400e+05   5.9601000e+05   5.8904600e+05   8.0230800e+05   7.5157400e+05   5.0691000e+05   5.4269100e+05   6.3379400e+05   6.5605400e+05
   8.6504300e+05   7.5004300e+05   0.0000000e+00   7.6906400e+05   5.4867800e+05   5.5399000e+05   8.9622400e+05   9.6857900e+05   5.1823900e+05   5.8004700e+05   5.5412000e+05   5.4739200e+05   6.9727100e+05   5.8412000e+05   6.2864400e+05   6.1946100e+05   5.1266200e+05   5.4653100e+05   6.5631100e+05   6.4333300e+05   4.5972900e+05   4.3243700e+05   7.6579000e+05   6.4708000e+05   4.6318400e+05   5.2174500e+05   5.0301500e+05   4.4893700e+05   5.5796700e+05   6.0764300e+05   6.3889300e+05   6.1502800e+05   6.2284200e+05   6.4982300e+05   4.5441800e+05   4.1934200e+05   5.1884700e+05   5.1282000e+05   5.2844100e+05   4.9601500e+05   4.5339300e+05   4.3668100e+05   7.5642100e+05   6.8883600e+05   6.1284600e+05   6.9156800e+05   6.1396100e+05   6.1824200e+05   5.9097900e+05   6.2761100e+05   7.6269700e+05   5.7742700e+05   4.9734200e+05   5.3370900e+05   6.5364300e+05   6.4796400e+05   7.1526300e+05   6.9733700e+05   6.2170400e+05   6.4961700e+05   6.8173800e+05   6.6360000e+05   4.7210600e+05   5.7477000e+05   5.4614000e+05   6.4537900e+05   7.5121300e+05   7.6759600e+05   4.8015800e+05   4.6505200e+05   4.9690600e+05   5.1699100e+05   5.9954500e+05   5.3835400e+05   4.6497700e+05   4.5654100e+05   5.4358000e+05   5.4186000e+05   4.4539300e+05   4.3481100e+05   7.0196900e+05   7.4403800e+05   6.7150900e+05   6.0938900e+05   8.5320000e+05   8.2351000e+05   5.4106600e+05   5.2965100e+05   6.6369300e+05   6.8094800e+05
   8.1147600e+05   7.0958700e+05   7.6906400e+05   0.0000000e+00   5.1353000e+05   4.6588700e+05   8.4399500e+05   9.2893300e+05   4.7358700e+05   5.3344000e+05   4.6589100e+05   5.5267000e+05   6.9398400e+05   6.0020600e+05   5.9578300e+05   5.6736000e+05   4.9468600e+05   5.5481800e+05   6.2025600e+05   6.3332300e+05   4.3919500e+05   4.3292300e+05   7.4578300e+05   6.5410600e+05   4.8710600e+05   4.8881500e+05   4.9268400e+05   5.0920100e+05   5.7357900e+05   5.5115900e+05   5.7288900e+05   6.3217900e+05   6.4071500e+05   5.8690500e+05   4.0968400e+05   4.0824900e+05   5.2891700e+05   4.7757100e+05   5.1888100e+05   5.0279300e+05   4.5699700e+05   4.3188600e+05   7.2562900e+05   6.5349600e+05   5.7708400e+05   6.7983200e+05   6.0814200e+05   6.1170400e+05   5.9242100e+05   6.3556600e+05   7.7184100e+05   5.8439100e+05   4.6763900e+05   4.9606000e+05   6.6003800e+05   6.3390500e+05   6.9970700e+05   7.0503700e+05   6.2597800e+05   6.7217400e+05   6.6669300e+05   6.3039700e+05   4.7649900e+05   5.8154300e+05   5.4882100e+05   6.0186700e+05   7.1468700e+05   7.7580500e+05   4.9253300e+05   4.6935600e+05   4.8336900e+05   4.9702700e+05   5.4663400e+05   5.5711400e+05   4.3717900e+05   4.1934000e+05   5.5218100e+05   5.3816500e+05   4.0609000e+05   4.0409100e+05   6.5824300e+05   6.8461900e+05   6.4726200e+05   5.8214500e+05   8.3610600e+05   7.9971300e+05   5.4627100e+05   4.7891100e+05   6.4862200e+05   6.4530100e+05
   5.7401600e+05   5.1623900e+05   5.4867800e+05   5.1353000e+05   0.0000000e+00   2.5202200e+05   6.5794900e+05   7.0058900e+05   2.6815200e+05   3.0199400e+05   2.4513200e+05   2.8886200e+05   4.1388900e+05   3.3688700e+05   3.7848700e+05   3.3347600e+05   2.4154300e+05   3.0172100e+05   3.5999300e+05   4.0749900e+05   2.1171200e+05   1.9586000e+05   5.3215200e+05   4.1113000e+05   2.7470000e+05   2.5094000e+05   2.7271800e+05   2.7107400e+05   3.4977600e+05   4.0316200e+05   3.7429600e+05   3.9053800e+05   3.9142900e+05   4.1450900e+05   2.3285700e+05   2.3050000e+05   3.0233400e+05   2.5614500e+05   3.2460200e+05   3.0417900e+05   2.1945900e+05   2.4062400e+05   4.9658500e+05   4.4393200e+05   3.8341100e+05   5.0577000e+05   3.9405300e+05   3.9642300e+05   3.9177700e+05   4.2618500e+05   5.2283100e+05   4.1819500e+05   2.7383000e+05   2.6068300e+05   4.7638800e+05   4.2594700e+05   4.7850500e+05   4.6782100e+05   3.7192300e+05   4.6823000e+05   4.1656600e+05   4.2350400e+05   2.6647600e+05   3.1839700e+05   2.9844700e+05   4.1103000e+05   4.8986600e+05   5.5086600e+05   2.5446300e+05   2.2235600e+05   2.8439200e+05   2.7947900e+05   3.3055800e+05   3.1231100e+05   1.9759500e+05   2.0816700e+05   3.0025000e+05   2.9732400e+05   1.8044300e+05   1.6890700e+05   4.2495700e+05   4.4315800e+05   3.8577900e+05   3.2769600e+05   5.9006400e+05   5.7338200e+05   3.1330300e+05   3.0818200e+05   4.1825800e+05   4.3386900e+05
   5.6959600e+05   4.9413700e+05   5.5399000e+05   4.6588700e+05   2.5202200e+05   0.0000000e+00   6.6870700e+05   6.9236100e+05   2.6775900e+05   3.0915200e+05   2.6899200e+05   3.0426300e+05   4.2154600e+05   3.4121200e+05   3.5345000e+05   3.4439600e+05   2.3776300e+05   2.8456600e+05   3.6928000e+05   3.9688600e+05   1.8987900e+05   1.6264400e+05   4.5465400e+05   3.9140600e+05   2.1381700e+05   2.2390500e+05   2.3731100e+05   1.8731800e+05   3.2152200e+05   2.9639600e+05   3.2752100e+05   3.4668400e+05   3.7654000e+05   3.3570400e+05   1.7803400e+05   1.7704600e+05   2.4596100e+05   2.2152100e+05   2.7829300e+05   2.5792100e+05   1.7169900e+05   1.6595000e+05   4.2226300e+05   4.1333300e+05   3.4542700e+05   3.9948300e+05   3.3548300e+05   3.3992900e+05   3.2665500e+05   4.1323600e+05   4.6608300e+05   3.5339900e+05   2.1560400e+05   2.0574000e+05   3.9177600e+05   3.9267000e+05   4.7244800e+05   4.4582700e+05   3.4604100e+05   4.3482100e+05   3.6758000e+05   3.8183200e+05   2.3833700e+05   3.5308600e+05   2.9735600e+05   3.9532500e+05   4.6289500e+05   5.2512900e+05   2.3156000e+05   2.0576100e+05   2.4613600e+05   2.6442200e+05   3.1826100e+05   2.7801700e+05   1.7861500e+05   2.0323400e+05   3.0096000e+05   2.8633600e+05   1.6573700e+05   1.6447300e+05   4.2630400e+05   4.6699700e+05   3.8405600e+05   3.6112100e+05   6.0713200e+05   5.2535200e+05   2.8093400e+05   3.1326300e+05   4.0510300e+05   4.3595900e+05
   9.2330600e+05   8.4293900e+05   8.9622400e+05   8.4399500e+05   6.5794900e+05   6.6870700e+05   0.0000000e+00   1.1020320e+06   6.4130400e+05   6.9324800e+05   6.6360100e+05   6.4693200e+05   8.0014100e+05   6.8881900e+05   7.2234500e+05   7.1688300e+05   6.2819000e+05   6.9310100e+05   7.3656600e+05   7.5223300e+05   5.6712800e+05   5.8063600e+05   8.8390900e+05   7.6537100e+05   6.4442700e+05   6.4680700e+05   6.6090000e+05   6.2404200e+05   7.1314200e+05   7.2581900e+05   7.1689900e+05   7.5625800e+05   7.7497300e+05   7.4741300e+05   5.6049100e+05   5.7520100e+05   6.7306100e+05   6.3114100e+05   6.9048800e+05   6.6977700e+05   5.4821300e+05   5.4902500e+05   8.4782700e+05   8.3365400e+05   7.6625500e+05   8.1263300e+05   7.0282000e+05   7.4794100e+05   6.5976100e+05   7.3243400e+05   8.5632800e+05   7.2708100e+05   6.1023200e+05   6.1762100e+05   7.7281300e+05   7.7661600e+05   8.2535500e+05   7.9868300e+05   7.1072900e+05   7.8536900e+05   7.3895000e+05   7.4207200e+05   6.1889800e+05   7.3860000e+05   6.5910900e+05   7.2417900e+05   8.3908000e+05   8.5171900e+05   5.7047100e+05   5.7900500e+05   6.2690600e+05   6.2704600e+05   6.7376100e+05   6.4969100e+05   5.6718800e+05   5.8962900e+05   6.8990700e+05   6.2832500e+05   5.0403200e+05   4.9350000e+05   7.5130400e+05   7.8964300e+05   7.0050100e+05   7.1712400e+05   9.7604700e+05   9.1100000e+05   6.6599700e+05   7.1303500e+05   8.1318300e+05   8.3611900e+05
   9.6250300e+05   9.0955800e+05   9.6857900e+05   9.2893300e+05   7.0058900e+05   6.9236100e+05   1.1020320e+06   0.0000000e+00   6.2586400e+05   6.8999000e+05   6.7317400e+05   6.8529200e+05   8.0702000e+05   7.4248800e+05   8.0773400e+05   7.9118400e+05   6.8511100e+05   7.3767600e+05   7.9113400e+05   7.6270300e+05   5.7601600e+05   6.0261300e+05   9.1836500e+05   8.0554000e+05   6.4336200e+05   6.6240400e+05   6.6411200e+05   6.5947800e+05   7.3483600e+05   7.1574100e+05   7.1751000e+05   7.7153000e+05   7.2361800e+05   7.7721600e+05   5.9565900e+05   6.3044000e+05   6.9530400e+05   6.4524300e+05   6.6151800e+05   6.5824600e+05   6.0763500e+05   5.9383400e+05   8.6818500e+05   8.3483300e+05   7.8746400e+05   8.2225800e+05   7.7571400e+05   7.6396600e+05   7.7925200e+05   8.3321900e+05   9.4031600e+05   7.8077500e+05   6.6062200e+05   6.7043500e+05   7.9124500e+05   7.6784900e+05   8.4310400e+05   8.9077500e+05   7.8375500e+05   8.9385800e+05   8.1397500e+05   7.8774500e+05   6.5587300e+05   8.1767700e+05   7.1992600e+05   7.9170000e+05   9.0338200e+05   9.1806900e+05   6.4886100e+05   6.1738400e+05   6.7916000e+05   6.8193300e+05   7.1387100e+05   7.0051900e+05   6.1231500e+05   6.6254900e+05   7.6450700e+05   7.0965800e+05   6.0719300e+05   6.0693800e+05   8.6376800e+05   8.9814200e+05   8.2736600e+05   7.3071900e+05   9.8640000e+05   9.8098100e+05   7.1864600e+05   7.3264600e+05   8.0724900e+05   8.2252000e+05
   5.6442600e+05   4.7552100e+05   5.1823900e+05   4.7358700e+05   2.6815200e+05   2.6775900e+05   6.4130400e+05   6.2586400e+05   0.0000000e+00   2.9767700e+05   2.9164300e+05   2.8886800e+05   3.7752400e+05   2.8188600e+05   3.3232600e+05   3.4471800e+05   2.0895900e+05   2.8373800e+05   3.5059800e+05   3.5798300e+05   1.9688100e+05   1.7025100e+05   4.5596900e+05   3.7016000e+05   2.1609100e+05   2.1819200e+05   2.1684100e+05   1.9422600e+05   3.2677300e+05   3.2517800e+05   3.3036000e+05   3.8134900e+05   3.0784400e+05   3.5897400e+05   1.6929500e+05   1.5647600e+05   2.5524400e+05   2.1554600e+05   2.6313400e+05   2.5027000e+05   1.7683800e+05   1.6320000e+05   4.6507400e+05   4.1095700e+05   3.4240700e+05   4.0184700e+05   3.3243100e+05   3.5716200e+05   3.0522300e+05   3.3727900e+05   4.5950300e+05   2.9990500e+05   1.8328800e+05   2.0598800e+05   3.7290100e+05   3.4259000e+05   4.1966700e+05   4.4067800e+05   3.2714000e+05   4.1601500e+05   3.5983700e+05   3.3079400e+05   2.1074300e+05   3.2643700e+05   2.5058800e+05   3.5684800e+05   4.5441100e+05   4.7164100e+05   2.0649500e+05   1.7374300e+05   2.3083800e+05   2.0885600e+05   2.5265200e+05   2.6951600e+05   1.5630000e+05   1.7949200e+05   2.7990200e+05   2.6308200e+05   1.4437900e+05   1.6550900e+05   4.3218500e+05   4.6693000e+05   3.8329000e+05   3.3777100e+05   5.7982200e+05   5.5151800e+05   2.9124200e+05   2.9325600e+05   3.7837800e+05   4.1581900e+05
   5.9774800e+05   5.4104300e+05   5.8004700e+05   5.3344000e+05   3.0199400e+05   3.0915200e+05   6.9324800e+05   6.8999000e+05   2.9767700e+05   0.0000000e+00   2.9818600e+05   2.9207000e+05   4.2996400e+05   3.5931100e+05   3.8624800e+05   4.0672700e+05   2.8629600e+05   3.1234700e+05   3.7809800e+05   4.0982300e+05   2.2114700e+05   1.9141000e+05   4.8694700e+05   4.2009900e+05   2.7566200e+05   2.9173800e+05   2.7900400e+05   2.4220800e+05   3.7172300e+05   3.5546700e+05   3.5001400e+05   3.9936600e+05   3.4624600e+05   3.6503700e+05   1.8896300e+05   1.8916600e+05   2.9697400e+05   2.6788900e+05   2.7054000e+05   2.5636200e+05   1.9987300e+05   1.9354900e+05   5.1211100e+05   4.3731100e+05   3.5285400e+05   4.2971800e+05   3.8279800e+05   3.8263100e+05   3.6285500e+05   3.9258000e+05   4.7615500e+05   3.3563500e+05   2.4504600e+05   2.5276400e+05   3.8730500e+05   3.9824900e+05   5.0432100e+05   5.1042200e+05   3.9509100e+05   4.5859000e+05   4.0171600e+05   4.0795100e+05   2.5310100e+05   3.7249500e+05   2.9845300e+05   4.1394800e+05   5.1907400e+05   5.1938900e+05   2.8381500e+05   2.3763400e+05   2.8417400e+05   2.8108600e+05   3.6671500e+05   3.3030700e+05   2.2662100e+05   2.2842400e+05   3.2840200e+05   2.9231600e+05   1.8759600e+05   1.9330200e+05   4.8647400e+05   5.1352700e+05   4.5858100e+05   4.0609100e+05   6.3114400e+05   5.9187500e+05   3.5285700e+05   2.9895500e+05   3.8983500e+05   4.5251000e+05
   5.7023000e+05   4.9329100e+05   5.5412000e+05   4.6589100e+05   2.4513200e+05   2.6899200e+05   6.6360100e+05   6.7317400e+05   2.9164300e+05   2.9818600e+05   0.0000000e+00   2.8527200e+05   3.8592200e+05   3.4069400e+05   3.7987100e+05   3.6553000e+05   2.6616000e+05   3.0218800e+05   3.7025200e+05   3.8512200e+05   2.0658500e+05   1.7892300e+05   4.9146900e+05   3.8617400e+05   2.4849000e+05   2.5404000e+05   2.5325900e+05   2.4781400e+05   3.5980400e+05   3.3991900e+05   3.4443900e+05   3.9038500e+05   3.9582300e+05   3.4670200e+05   1.8850900e+05   1.6215000e+05   2.7836000e+05   2.3562400e+05   2.9208300e+05   2.8051800e+05   1.9866000e+05   1.7710500e+05   4.9928400e+05   4.2015700e+05   3.3374900e+05   4.0892900e+05   3.7199100e+05   3.7697500e+05   3.5161500e+05   3.8657200e+05   5.0823200e+05   3.5256300e+05   2.4229200e+05   2.3076500e+05   3.6565500e+05   3.8788800e+05   4.5987300e+05   4.6347000e+05   3.7751400e+05   4.2739500e+05   3.8229200e+05   3.8881700e+05   2.3832800e+05   3.4790000e+05   2.8324700e+05   3.7887600e+05   4.8145100e+05   5.0689800e+05   2.5476700e+05   2.1849200e+05   2.6214400e+05   2.4413100e+05   3.3949800e+05   2.8769200e+05   1.6515400e+05   1.7901600e+05   2.9722200e+05   2.6164200e+05   1.5817500e+05   1.6054300e+05   4.6259900e+05   4.6905200e+05   4.2197000e+05   3.5317500e+05   5.9633000e+05   5.5532300e+05   3.1317800e+05   2.9006200e+05   3.8749300e+05   4.1229700e+05
   6.2029100e+05   4.9603500e+05   5.4739200e+05   5.5267000e+05   2.8886200e+05   3.0426300e+05   6.4693200e+05   6.8529200e+05   2.8886800e+05   2.9207000e+05   2.8527200e+05   0.0000000e+00   4.4997600e+05   3.5858200e+05   3.8063300e+05   3.4521300e+05   2.5359800e+05   3.1305900e+05   3.9592600e+05   4.0492600e+05   2.2549400e+05   2.1978200e+05   5.0133900e+05   3.9358200e+05   2.4301300e+05   2.8368000e+05   2.5994800e+05   2.4672700e+05   3.6674300e+05   3.9130200e+05   3.5820000e+05   3.7499600e+05   4.0623300e+05   3.6561000e+05   2.0547600e+05   1.7950100e+05   2.6771400e+05   2.5681500e+05   3.0781100e+05   2.7949300e+05   1.9403500e+05   1.6806900e+05   5.0069900e+05   4.2921200e+05   3.6711300e+05   4.2599900e+05   3.9380200e+05   3.7965100e+05   3.5281100e+05   4.0012400e+05   5.3372900e+05   3.4863100e+05   2.2819800e+05   2.4507000e+05   3.9310200e+05   3.7367900e+05   4.6355900e+05   4.7108800e+05   3.6120700e+05   4.3484500e+05   3.5078800e+05   3.9555700e+05   2.6214600e+05   3.7096000e+05   2.8128500e+05   3.6344700e+05   4.9763000e+05   5.1555700e+05   2.4374100e+05   2.1063800e+05   2.5572800e+05   2.3676600e+05   3.3607300e+05   3.0404100e+05   1.8632700e+05   1.9795800e+05   3.2896300e+05   2.9126900e+05   1.7893700e+05   1.8174500e+05   4.6680900e+05   4.9260500e+05   4.1573900e+05   3.8175800e+05   6.2194000e+05   5.5281900e+05   3.0883600e+05   3.1439500e+05   4.2399800e+05   4.5045800e+05
   7.5128600e+05   6.7886000e+05   6.9727100e+05   6.9398400e+05   4.1388900e+05   4.2154600e+05   8.0014100e+05   8.0702000e+05   3.7752400e+05   4.2996400e+05   3.8592200e+05   4.4997600e+05   0.0000000e+00   4.6368700e+05   4.9437400e+05   4.7398500e+05   3.8712200e+05   4.6814000e+05   5.2851300e+05   5.0700000e+05   3.3135900e+05   3.2260000e+05   6.2307200e+05   5.3142300e+05   3.9132800e+05   4.0987100e+05   3.9165300e+05   3.5306300e+05   4.7023600e+05   4.6657600e+05   5.0197900e+05   5.1872000e+05   5.1004900e+05   5.0265000e+05   3.3269400e+05   3.2914900e+05   4.2163100e+05   3.7156200e+05   4.0909100e+05   3.8610200e+05   3.0768100e+05   2.9476100e+05   6.4909400e+05   5.6053800e+05   5.2112700e+05   5.4908300e+05   4.8425000e+05   5.0199200e+05   5.0740900e+05   5.4144700e+05   6.2482800e+05   4.7672700e+05   3.5880900e+05   3.7756100e+05   5.2253200e+05   5.2933300e+05   6.0423900e+05   6.0943200e+05   5.1400900e+05   5.4754700e+05   4.8106900e+05   5.2922900e+05   3.7911400e+05   4.8060600e+05   4.4047400e+05   5.2801100e+05   6.8465300e+05   6.4762100e+05   3.9201800e+05   3.3717000e+05   3.9292900e+05   3.8125100e+05   4.5683600e+05   4.8481400e+05   3.5223800e+05   3.4387400e+05   4.6520700e+05   3.9913500e+05   2.8750300e+05   2.8581900e+05   5.9519900e+05   6.0501000e+05   5.5843600e+05   5.3095400e+05   7.6357800e+05   6.6874000e+05   4.6024500e+05   4.2903100e+05   5.3217400e+05   5.7120600e+05
   6.1632400e+05   5.3246900e+05   5.8412000e+05   6.0020600e+05   3.3688700e+05   3.4121200e+05   6.8881900e+05   7.4248800e+05   2.8188600e+05   3.5931100e+05   3.4069400e+05   3.5858200e+05   4.6368700e+05   0.0000000e+00   4.1412000e+05   4.0547100e+05   3.0003500e+05   3.5816700e+05   4.2627000e+05   4.1034400e+05   2.6275800e+05   2.2136900e+05   5.2808100e+05   4.1715700e+05   2.8854300e+05   3.0226100e+05   2.9342900e+05   2.7782100e+05   4.0329500e+05   3.9760500e+05   4.0938300e+05   4.3002300e+05   4.0122700e+05   4.1809500e+05   2.4979000e+05   2.2417900e+05   3.2782000e+05   3.1229400e+05   3.4875000e+05   3.4258000e+05   2.6274400e+05   2.3884000e+05   5.4948300e+05   4.9008000e+05   4.1478400e+05   4.6400500e+05   3.9751500e+05   4.0021500e+05   3.8792800e+05   4.5964400e+05   5.3638900e+05   4.0231500e+05   3.0677900e+05   2.8445800e+05   4.6006500e+05   4.4065400e+05   5.0524300e+05   4.9500600e+05   4.1611300e+05   4.4972000e+05   3.9937300e+05   4.3906600e+05   2.8199300e+05   3.8066000e+05   3.6933500e+05   4.6354800e+05   5.4752000e+05   5.2764100e+05   3.0094900e+05   2.7679500e+05   3.1341000e+05   3.0981700e+05   3.4823300e+05   3.7087300e+05   2.4132900e+05   2.4371800e+05   3.5484000e+05   3.4999400e+05   1.9883000e+05   2.0576300e+05   4.8595500e+05   4.9678000e+05   4.1786700e+05   3.9217700e+05   6.2830700e+05   6.0589800e+05   3.6729900e+05   3.6567500e+05   4.4121900e+05   4.7493100e+05
   6.6080600e+05   5.9071500e+05   6.2864400e+05   5.9578300e+05   3.7848700e+05   3.5345000e+05   7.2234500e+05   8.0773400e+05   3.3232600e+05   3.8624800e+05   3.7987100e+05   3.8063300e+05   4.9437400e+05   4.1412000e+05   0.0000000e+00   4.5734800e+05   3.5155400e+05   4.0525600e+05   4.7867800e+05   4.6741000e+05   3.1134500e+05   2.6816000e+05   5.7873800e+05   4.5955700e+05   3.3145000e+05   3.6042600e+05   3.6251100e+05   3.4337200e+05   4.4268800e+05   4.5746100e+05   4.8529500e+05   4.9300800e+05   4.2715900e+05   4.8321800e+05   2.7510800e+05   2.6366900e+05   3.5413800e+05   3.2824600e+05   3.9628300e+05   3.6954700e+05   2.8677400e+05   2.9268600e+05   5.6590200e+05   5.1240400e+05   4.7722800e+05   5.2472700e+05   4.4035800e+05   4.4141800e+05   4.3331100e+05   4.7496100e+05   6.1356100e+05   4.3450500e+05   3.2915000e+05   3.4274100e+05   5.0964700e+05   4.8954900e+05   5.4184700e+05   5.3993000e+05   4.6160100e+05   5.1402300e+05   4.6902200e+05   4.9889100e+05   3.2658800e+05   4.3406000e+05   4.0210400e+05   4.7546200e+05   5.5994400e+05   5.6091000e+05   3.2904700e+05   2.9335000e+05   3.2495200e+05   2.9256900e+05   3.4980500e+05   3.7006700e+05   2.6873000e+05   2.6425500e+05   3.8300800e+05   3.4756300e+05   2.3142100e+05   2.4276400e+05   5.1505200e+05   5.3332400e+05   4.6186700e+05   4.2330100e+05   6.8731100e+05   6.1849500e+05   3.9210100e+05   3.8867900e+05   5.0950300e+05   5.0244700e+05
   6.6878000e+05   5.7517700e+05   6.1946100e+05   5.6736000e+05   3.3347600e+05   3.4439600e+05   7.1688300e+05   7.9118400e+05   3.4471800e+05   4.0672700e+05   3.6553000e+05   3.4521300e+05   4.7398500e+05   4.0547100e+05   4.5734800e+05   0.0000000e+00   3.2038500e+05   3.5531300e+05   4.1346000e+05   4.6360800e+05   2.5912100e+05   2.3210300e+05   5.3706800e+05   4.3886400e+05   3.1727700e+05   3.2557600e+05   3.4546400e+05   3.3345200e+05   4.3494900e+05   4.2941900e+05   4.3320400e+05   4.6748300e+05   4.7536700e+05   4.7058900e+05   2.8150100e+05   2.7443500e+05   3.4881000e+05   3.2680200e+05   3.9796800e+05   3.7957100e+05   3.1170400e+05   3.0841600e+05   5.7994700e+05   5.1428200e+05   4.7051900e+05   5.3138900e+05   4.5647500e+05   4.4443600e+05   4.3353700e+05   4.7069900e+05   5.9003800e+05   3.9530500e+05   3.1459700e+05   3.2285300e+05   4.6594600e+05   4.6561900e+05   5.4631400e+05   5.3025500e+05   4.4225900e+05   4.9074200e+05   4.6721100e+05   5.0148300e+05   3.2718600e+05   3.7787900e+05   3.6438600e+05   4.6670300e+05   5.5432300e+05   5.9382500e+05   3.6103300e+05   3.0061200e+05   3.4049500e+05   3.2872800e+05   4.1065700e+05   4.0641000e+05   2.9115100e+05   2.6666200e+05   3.7309500e+05   3.4351900e+05   2.2845100e+05   2.5534300e+05   5.3331800e+05   5.3232900e+05   4.7256900e+05   4.3559100e+05   6.6045200e+05   6.2994300e+05   3.9324200e+05   4.2207300e+05   4.8524600e+05   4.9716100e+05
   5.5849800e+05   4.3531400e+05   5.1266200e+05   4.9468600e+05   2.4154300e+05   2.3776300e+05   6.2819000e+05   6.8511100e+05   2.0895900e+05   2.8629600e+05   2.6616000e+05   2.5359800e+05   3.8712200e+05   3.0003500e+05   3.5155400e+05   3.2038500e+05   0.0000000e+00   2.7001100e+05   3.1901900e+05   3.4559800e+05   2.0047400e+05   1.5775200e+05   4.6626600e+05   3.5325500e+05   2.1911800e+05   2.3098300e+05   2.1823600e+05   2.0885900e+05   3.3361200e+05   3.2121200e+05   3.4077200e+05   3.6357700e+05   3.5834100e+05   3.5147000e+05   1.7971500e+05   1.4612900e+05   2.1875400e+05   2.1419800e+05   2.5500800e+05   2.3176800e+05   1.6646300e+05   1.5750000e+05   4.4449200e+05   3.8411200e+05   3.5029700e+05   4.2925200e+05   3.6554600e+05   3.1656100e+05   3.0275100e+05   3.3834600e+05   4.5313100e+05   3.0046500e+05   1.9914200e+05   2.1410500e+05   3.5809500e+05   3.5318800e+05   4.4955800e+05   4.5670200e+05   3.3518000e+05   3.7905000e+05   3.5823700e+05   3.8928600e+05   2.1536700e+05   3.0154900e+05   2.5385700e+05   3.5194800e+05   4.5783100e+05   4.3721000e+05   2.2692700e+05   1.6974800e+05   2.2626600e+05   1.9506700e+05   2.7939000e+05   2.7533900e+05   1.4498200e+05   1.8208200e+05   2.8191800e+05   2.3511800e+05   1.4013200e+05   1.4092300e+05   4.5726700e+05   4.7891200e+05   3.7159000e+05   3.1367300e+05   5.6473300e+05   5.2285800e+05   2.9713600e+05   2.6584100e+05   3.7046300e+05   4.0869400e+05
   6.2167600e+05   5.2052800e+05   5.4653100e+05   5.5481800e+05   3.0172100e+05   2.8456600e+05   6.9310100e+05   7.3767600e+05   2.8373800e+05   3.1234700e+05   3.0218800e+05   3.1305900e+05   4.6814000e+05   3.5816700e+05   4.0525600e+05   3.5531300e+05   2.7001100e+05   0.0000000e+00   3.8654600e+05   4.2405900e+05   2.5092900e+05   1.9616700e+05   4.9283600e+05   4.1020100e+05   2.8111400e+05   2.8421400e+05   2.8238500e+05   2.5683500e+05   3.7184700e+05   3.6117200e+05   3.7075700e+05   3.7154700e+05   3.7037600e+05   3.8725000e+05   2.3719300e+05   2.0219300e+05   2.8559400e+05   2.8275100e+05   3.2706700e+05   2.9746800e+05   2.0061900e+05   1.9297000e+05   4.6113000e+05   4.5506100e+05   4.0038900e+05   4.8860900e+05   4.1068100e+05   4.0216200e+05   4.0996500e+05   4.3733600e+05   5.5351600e+05   4.1001900e+05   2.9453900e+05   3.0158200e+05   4.3540200e+05   4.3882500e+05   5.3024000e+05   4.9255000e+05   4.0127500e+05   4.7324100e+05   4.2552500e+05   4.3303100e+05   2.5966900e+05   3.7808400e+05   3.3289500e+05   4.2842000e+05   5.4332100e+05   5.0792200e+05   2.7752000e+05   2.5401100e+05   3.0885300e+05   2.9430500e+05   3.6351200e+05   3.5550700e+05   2.2995800e+05   2.2560700e+05   3.4432200e+05   3.2939500e+05   1.8897800e+05   2.2115300e+05   5.0396000e+05   4.9526100e+05   4.1989700e+05   3.7343900e+05   6.4808900e+05   5.7799300e+05   3.5688800e+05   3.3127200e+05   4.5907700e+05   4.4912200e+05
   6.5655200e+05   5.7588200e+05   6.5631100e+05   6.2025600e+05   3.5999300e+05   3.6928000e+05   7.3656600e+05   7.9113400e+05   3.5059800e+05   3.7809800e+05   3.7025200e+05   3.9592600e+05   5.2851300e+05   4.2627000e+05   4.7867800e+05   4.1346000e+05   3.1901900e+05   3.8654600e+05   0.0000000e+00   4.3973700e+05   2.8248500e+05   2.5127800e+05   5.5076100e+05   4.4090400e+05   3.0706400e+05   3.4203200e+05   3.0605500e+05   3.1761800e+05   4.4001300e+05   4.1424800e+05   4.4033800e+05   4.5314500e+05   4.3259600e+05   4.7932700e+05   2.6860900e+05   2.5852400e+05   3.5580500e+05   3.5113100e+05   3.5945800e+05   3.3511100e+05   2.6839100e+05   2.5485700e+05   5.5939700e+05   4.9328400e+05   4.3115900e+05   5.1440900e+05   4.6070200e+05   4.4803700e+05   4.6680300e+05   4.6144800e+05   5.8703400e+05   4.1048400e+05   3.2423300e+05   3.5170500e+05   5.1705000e+05   5.1798500e+05   5.8679200e+05   5.5351600e+05   4.4143200e+05   5.3664000e+05   4.6754400e+05   4.8382100e+05   3.2317100e+05   4.5587100e+05   4.2644400e+05   5.0427100e+05   6.1180100e+05   5.6460700e+05   3.2587900e+05   3.1795400e+05   3.7659000e+05   3.6909500e+05   3.9541300e+05   4.0334700e+05   2.9488800e+05   2.6677000e+05   3.9403700e+05   3.8468200e+05   2.4955200e+05   2.6531900e+05   5.3132600e+05   5.9702000e+05   4.6965300e+05   4.3429100e+05   6.9267000e+05   6.3467300e+05   4.1614000e+05   4.0232200e+05   5.2776400e+05   5.1684700e+05
   6.7029300e+05   5.5750300e+05   6.4333300e+05   6.3332300e+05   4.0749900e+05   3.9688600e+05   7.5223300e+05   7.6270300e+05   3.5798300e+05   4.0982300e+05   3.8512200e+05   4.0492600e+05   5.0700000e+05   4.1034400e+05   4.6741000e+05   4.6360800e+05   3.4559800e+05   4.2405900e+05   4.3973700e+05   0.0000000e+00   2.5061100e+05   2.6332300e+05   5.4607300e+05   4.9195500e+05   3.2815500e+05   3.5418600e+05   3.1772300e+05   2.9762200e+05   4.5266600e+05   4.3744000e+05   4.4516400e+05   4.4633100e+05   4.5910600e+05   4.7153000e+05   2.8451900e+05   2.7861900e+05   3.8399800e+05   3.4891000e+05   3.3850900e+05   3.6098500e+05   2.6847600e+05   2.6683900e+05   5.9117300e+05   5.0935200e+05   4.6967700e+05   5.0991400e+05   4.2604200e+05   4.6500700e+05   4.7772700e+05   4.7769300e+05   5.6300200e+05   4.1155200e+05   3.2816100e+05   3.1666200e+05   4.9152200e+05   4.8967200e+05   5.6498300e+05   5.4042400e+05   4.3749500e+05   5.5040800e+05   4.7176900e+05   4.8575500e+05   3.1761400e+05   4.4336200e+05   3.9297800e+05   4.7897600e+05   5.8474300e+05   5.7702800e+05   3.4679200e+05   2.9392400e+05   3.4108700e+05   3.4209900e+05   4.1766800e+05   4.2554100e+05   2.6530100e+05   2.8406600e+05   3.9444500e+05   3.6359800e+05   2.6406700e+05   2.5862900e+05   5.1548400e+05   5.7222300e+05   4.9471500e+05   4.4302100e+05   6.7117300e+05   6.4058900e+05   3.6594800e+05   3.6254800e+05   5.1585800e+05   5.2946000e+05
   4.9390400e+05   3.9540200e+05   4.5972900e+05   4.3919500e+05   2.1171200e+05   1.8987900e+05   5.6712800e+05   5.7601600e+05   1.9688100e+05   2.2114700e+05   2.0658500e+05   2.2549400e+05   3.3135900e+05   2.6275800e+05   3.1134500e+05   2.5912100e+05   2.0047400e+05   2.5092900e+05   2.8248500e+05   2.5061100e+05   0.0000000e+00   9.8678000e+04   3.9162200e+05   3.2357900e+05   1.5042500e+05   1.7568200e+05   1.7594200e+05   1.7421900e+05   3.0677200e+05   2.6949200e+05   2.7908500e+05   3.0643100e+05   3.0557500e+05   3.1371700e+05   1.1079100e+05   8.5719000e+04   1.9854500e+05   1.5164600e+05   2.0792800e+05   1.7605100e+05   1.0367900e+05   9.8036000e+04   4.2896300e+05   3.4674300e+05   2.7525100e+05   3.5142800e+05   2.5119800e+05   2.7874000e+05   2.7146300e+05   2.9286400e+05   4.1950500e+05   2.5053000e+05   1.5498600e+05   1.4982500e+05   3.2643900e+05   3.3542000e+05   3.7713800e+05   3.6732200e+05   2.8562500e+05   3.5156200e+05   3.1257500e+05   3.2462700e+05   1.5690700e+05   2.6595400e+05   2.1791300e+05   3.0755900e+05   4.0063500e+05   4.4147100e+05   1.8471200e+05   1.4014700e+05   1.7398600e+05   1.7195400e+05   2.4401000e+05   2.4439700e+05   1.1343600e+05   1.2388600e+05   2.4309300e+05   2.1664500e+05   8.9551000e+04   9.3856000e+04   3.8608200e+05   4.1381400e+05   3.4301000e+05   2.7773400e+05   5.1856100e+05   4.5895900e+05   2.2885400e+05   2.1164200e+05   3.0571000e+05   3.3488200e+05
   4.5038800e+05   3.8369800e+05   4.3243700e+05   4.3292300e+05   1.9586000e+05   1.6264400e+05   5.8063600e+05   6.0261300e+05   1.7025100e+05   1.9141000e+05   1.7892300e+05   2.1978200e+05   3.2260000e+05   2.2136900e+05   2.6816000e+05   2.3210300e+05   1.5775200e+05   1.9616700e+05   2.5127800e+05   2.6332300e+05   9.8678000e+04   0.0000000e+00   3.7756000e+05   2.9415100e+05   1.3471500e+05   1.7213500e+05   1.5443500e+05   1.5792000e+05   2.6240000e+05   2.5293000e+05   2.5337700e+05   2.6921000e+05   2.7752100e+05   2.8361200e+05   9.8880000e+04   6.9488000e+04   1.7609000e+05   1.5999400e+05   1.9060000e+05   1.5464400e+05   8.9942000e+04   6.5489000e+04   4.2366900e+05   3.2678500e+05   2.6934900e+05   3.0686000e+05   2.3190000e+05   2.7460100e+05   2.3118800e+05   2.9653600e+05   4.1647500e+05   2.2870400e+05   1.4510000e+05   1.3311400e+05   2.8421100e+05   2.9843400e+05   3.5515700e+05   3.7194900e+05   2.9793300e+05   3.5096700e+05   3.0677700e+05   3.0882200e+05   1.4347400e+05   2.7453400e+05   2.1508000e+05   3.0731400e+05   4.0886800e+05   4.3828900e+05   1.4694300e+05   1.0213500e+05   1.4974200e+05   1.5005500e+05   2.1969400e+05   2.2119100e+05   9.9479000e+04   9.4977000e+04   2.2357100e+05   1.6877700e+05   6.1592000e+04   7.5051000e+04   3.5733000e+05   3.5167900e+05   2.9760800e+05   2.1999000e+05   5.1943000e+05   4.3399100e+05   1.8446400e+05   1.7314100e+05   2.8953800e+05   3.1224700e+05
   7.8803300e+05   7.2118100e+05   7.6579000e+05   7.4578300e+05   5.3215200e+05   4.5465400e+05   8.8390900e+05   9.1836500e+05   4.5596900e+05   4.8694700e+05   4.9146900e+05   5.0133900e+05   6.2307200e+05   5.2808100e+05   5.7873800e+05   5.3706800e+05   4.6626600e+05   4.9283600e+05   5.5076100e+05   5.4607300e+05   3.9162200e+05   3.7756000e+05   0.0000000e+00   5.6132700e+05   4.3026200e+05   4.2790300e+05   4.3899900e+05   4.1430900e+05   5.7796900e+05   5.4590700e+05   5.6083700e+05   5.4528000e+05   5.6428500e+05   5.8622300e+05   3.9375000e+05   3.6435700e+05   4.5702100e+05   4.2888200e+05   4.7996100e+05   5.0502100e+05   4.0687500e+05   3.7985200e+05   7.3039100e+05   6.0641500e+05   6.0698500e+05   6.5683800e+05   5.6804300e+05   5.6368900e+05   5.5726100e+05   6.0488100e+05   6.9385700e+05   5.5953200e+05   4.4904000e+05   4.3686900e+05   5.9455700e+05   5.8204500e+05   6.7325800e+05   6.5148900e+05   5.8578100e+05   6.5079400e+05   5.9031400e+05   6.0767600e+05   4.5488400e+05   5.5949300e+05   5.0171400e+05   6.1321200e+05   7.3572600e+05   7.5371000e+05   4.6539900e+05   4.1542800e+05   4.8756400e+05   4.8202200e+05   5.5254200e+05   5.4611100e+05   4.1821600e+05   4.1088700e+05   5.3930400e+05   5.2604200e+05   3.9004800e+05   3.9519400e+05   6.6878200e+05   6.7399200e+05   6.3737200e+05   5.4526500e+05   8.3794600e+05   7.7266500e+05   5.4020000e+05   5.1624000e+05   6.2359400e+05   6.5010400e+05
   7.0532800e+05   6.1690400e+05   6.4708000e+05   6.5410600e+05   4.1113000e+05   3.9140600e+05   7.6537100e+05   8.0554000e+05   3.7016000e+05   4.2009900e+05   3.8617400e+05   3.9358200e+05   5.3142300e+05   4.1715700e+05   4.5955700e+05   4.3886400e+05   3.5325500e+05   4.1020100e+05   4.4090400e+05   4.9195500e+05   3.2357900e+05   2.9415100e+05   5.6132700e+05   0.0000000e+00   3.5450300e+05   3.8170900e+05   3.6704100e+05   3.3629700e+05   4.8405800e+05   4.7708300e+05   4.9524100e+05   4.8319400e+05   4.7252100e+05   4.9059200e+05   3.0470900e+05   2.8544400e+05   3.8287000e+05   3.6659700e+05   3.8112000e+05   3.7903500e+05   3.1739800e+05   3.0593400e+05   5.9010100e+05   5.2489800e+05   5.0238600e+05   5.6747600e+05   4.7373500e+05   4.5266500e+05   4.6275700e+05   5.1955200e+05   5.7920900e+05   4.1435900e+05   3.4129400e+05   3.6440400e+05   5.1025700e+05   4.7698100e+05   5.8457500e+05   5.4917700e+05   4.6293400e+05   4.9842900e+05   4.8708200e+05   4.9144900e+05   3.2454900e+05   4.4003400e+05   3.9858600e+05   5.0034800e+05   6.1258500e+05   6.1694900e+05   3.4371600e+05   3.3470900e+05   3.5568300e+05   3.5649600e+05   4.4506800e+05   4.3578900e+05   3.0720200e+05   3.2430900e+05   4.1458600e+05   4.1034300e+05   2.7001900e+05   3.1246500e+05   5.5751300e+05   5.7008200e+05   5.2591800e+05   4.5763500e+05   7.3810800e+05   6.7499000e+05   4.2788300e+05   3.7678400e+05   5.0707700e+05   5.3343700e+05
   5.0981800e+05   4.2288800e+05   4.6318400e+05   4.8710600e+05   2.7470000e+05   2.1381700e+05   6.4442700e+05   6.4336200e+05   2.1609100e+05   2.7566200e+05   2.4849000e+05   2.4301300e+05   3.9132800e+05   2.8854300e+05   3.3145000e+05   3.1727700e+05   2.1911800e+05   2.8111400e+05   3.0706400e+05   3.2815500e+05   1.5042500e+05   1.3471500e+05   4.3026200e+05   3.5450300e+05   0.0000000e+00   2.0548600e+05   1.9689300e+05   1.7009800e+05   3.2436600e+05   3.0927500e+05   3.0919300e+05   2.9038600e+05   3.0710300e+05   3.2119400e+05   1.6833100e+05   1.1775600e+05   2.2536100e+05   2.0680200e+05   2.2504800e+05   2.1509800e+05   1.3775900e+05   1.2983300e+05   4.4118200e+05   3.7668700e+05   3.3017600e+05   3.8298500e+05   3.3572300e+05   3.2090900e+05   2.8702800e+05   3.4960100e+05   4.4806200e+05   3.0127200e+05   2.0464000e+05   1.8734700e+05   3.5540100e+05   3.4931200e+05   4.1711400e+05   4.0855800e+05   3.2826000e+05   3.9874800e+05   3.2705200e+05   3.6546300e+05   2.0496200e+05   3.1291400e+05   2.6885300e+05   3.6776200e+05   4.8102000e+05   4.6794300e+05   2.2493700e+05   1.7776000e+05   2.1716800e+05   2.0948900e+05   2.8667200e+05   2.9758300e+05   1.5326300e+05   1.4398900e+05   2.6075100e+05   2.3809900e+05   1.2315900e+05   1.1623500e+05   4.1544400e+05   3.8215000e+05   3.4877700e+05   3.0692000e+05   5.5435000e+05   5.1758800e+05   2.5037600e+05   2.3122400e+05   3.6664600e+05   3.6787800e+05
   4.9987700e+05   4.6084000e+05   5.2174500e+05   4.8881500e+05   2.5094000e+05   2.2390500e+05   6.4680700e+05   6.6240400e+05   2.1819200e+05   2.9173800e+05   2.5404000e+05   2.8368000e+05   4.0987100e+05   3.0226100e+05   3.6042600e+05   3.2557600e+05   2.3098300e+05   2.8421400e+05   3.4203200e+05   3.5418600e+05   1.7568200e+05   1.7213500e+05   4.2790300e+05   3.8170900e+05   2.0548600e+05   0.0000000e+00   2.2736100e+05   2.0751500e+05   3.4781700e+05   3.0189900e+05   3.2291200e+05   3.3435800e+05   3.4113500e+05   3.6123800e+05   1.5983400e+05   1.2728700e+05   2.4728300e+05   2.1342100e+05   2.5846000e+05   2.1715300e+05   1.6242700e+05   1.7882800e+05   4.4325400e+05   4.0057800e+05   3.4118900e+05   4.1267400e+05   3.2270500e+05   3.0767900e+05   3.2237200e+05   3.4292400e+05   4.5118600e+05   3.1442000e+05   1.9007600e+05   2.1266100e+05   3.6046500e+05   3.4504500e+05   4.2043200e+05   3.8285000e+05   3.1858300e+05   3.9807400e+05   3.0351500e+05   3.2701800e+05   2.0905000e+05   3.0579100e+05   2.6235900e+05   3.6406100e+05   4.5974500e+05   4.7965500e+05   2.2017300e+05   1.8417300e+05   2.3338600e+05   2.2790900e+05   3.0540600e+05   2.7003700e+05   1.5053300e+05   1.5933000e+05   2.8633500e+05   2.5887700e+05   1.2548400e+05   1.2636500e+05   4.3766700e+05   4.0903600e+05   3.5421100e+05   3.2340000e+05   5.7811800e+05   5.4987200e+05   2.8020000e+05   2.8886800e+05   3.7719000e+05   3.9103200e+05
   5.5270800e+05   4.7690500e+05   5.0301500e+05   4.9268400e+05   2.7271800e+05   2.3731100e+05   6.6090000e+05   6.6411200e+05   2.1684100e+05   2.7900400e+05   2.5325900e+05   2.5994800e+05   3.9165300e+05   2.9342900e+05   3.6251100e+05   3.4546400e+05   2.1823600e+05   2.8238500e+05   3.0605500e+05   3.1772300e+05   1.7594200e+05   1.5443500e+05   4.3899900e+05   3.6704100e+05   1.9689300e+05   2.2736100e+05   0.0000000e+00   2.0276900e+05   3.2954500e+05   2.9189400e+05   3.2819800e+05   3.2861800e+05   3.4804300e+05   3.5926600e+05   1.5073600e+05   1.2610800e+05   2.3668500e+05   1.9456100e+05   2.5293700e+05   2.2959600e+05   1.5701800e+05   1.5701700e+05   4.6087600e+05   4.3112700e+05   3.5914000e+05   4.0444800e+05   3.2110700e+05   3.2612000e+05   3.3345900e+05   3.5800000e+05   4.5422500e+05   3.0992400e+05   1.8338300e+05   2.1987500e+05   3.7778800e+05   3.5290100e+05   4.4139300e+05   3.7484900e+05   3.3449300e+05   4.3088500e+05   3.3503500e+05   3.6256500e+05   2.1061300e+05   3.2180100e+05   2.6941200e+05   3.7524700e+05   4.5580500e+05   5.0104900e+05   2.3297600e+05   2.0476500e+05   2.4922900e+05   2.4217100e+05   2.8613600e+05   3.0532900e+05   1.7668800e+05   1.6171100e+05   2.6640800e+05   2.5723100e+05   1.5319200e+05   1.6532400e+05   4.3083300e+05   4.2074000e+05   3.7245400e+05   3.1779500e+05   5.6062200e+05   5.2086400e+05   2.8405000e+05   3.0147500e+05   3.9433400e+05   3.9333500e+05
   5.2593500e+05   4.3938700e+05   4.4893700e+05   5.0920100e+05   2.7107400e+05   1.8731800e+05   6.2404200e+05   6.5947800e+05   1.9422600e+05   2.4220800e+05   2.4781400e+05   2.4672700e+05   3.5306300e+05   2.7782100e+05   3.4337200e+05   3.3345200e+05   2.0885900e+05   2.5683500e+05   3.1761800e+05   2.9762200e+05   1.7421900e+05   1.5792000e+05   4.1430900e+05   3.3629700e+05   1.7009800e+05   2.0751500e+05   2.0276900e+05   0.0000000e+00   3.3432500e+05   3.1928700e+05   3.0636700e+05   3.2116300e+05   3.2643900e+05   3.2972300e+05   1.6345700e+05   1.1610300e+05   2.2170100e+05   1.7560900e+05   2.1310400e+05   2.0032600e+05   1.3565500e+05   1.4221500e+05   4.7245700e+05   3.8637500e+05   3.3603000e+05   3.9513800e+05   3.1434200e+05   3.1607500e+05   3.1013500e+05   3.6460300e+05   4.4240700e+05   2.9012400e+05   2.0648800e+05   2.2160600e+05   3.4882700e+05   3.4777700e+05   4.4186700e+05   4.1160900e+05   3.3155200e+05   4.1299000e+05   3.5264500e+05   3.4794600e+05   1.9286500e+05   3.0268700e+05   2.5201400e+05   3.3039300e+05   4.4560700e+05   4.5734100e+05   2.1906000e+05   1.7299000e+05   2.3458100e+05   1.9821500e+05   2.5758000e+05   2.8073100e+05   1.5016900e+05   1.3943400e+05   2.6419300e+05   2.2145800e+05   1.1698300e+05   1.2405400e+05   4.1149600e+05   4.0222100e+05   3.4251700e+05   2.8305500e+05   5.2860400e+05   5.2933500e+05   2.7625400e+05   2.5474200e+05   3.6697800e+05   3.7390300e+05
   5.8774100e+05   5.2447300e+05   5.5796700e+05   5.7357900e+05   3.4977600e+05   3.2152200e+05   7.1314200e+05   7.3483600e+05   3.2677300e+05   3.7172300e+05   3.5980400e+05   3.6674300e+05   4.7023600e+05   4.0329500e+05   4.4268800e+05   4.3494900e+05   3.3361200e+05   3.7184700e+05   4.4001300e+05   4.5266600e+05   3.0677200e+05   2.6240000e+05   5.7796900e+05   4.8405800e+05   3.2436600e+05   3.4781700e+05   3.2954500e+05   3.3432500e+05   0.0000000e+00   4.5557500e+05   4.4665700e+05   4.7564800e+05   4.5560900e+05   4.9125200e+05   2.6193200e+05   2.6876400e+05   3.5878300e+05   3.3906200e+05   3.6328800e+05   3.1140200e+05   2.8327500e+05   2.5835600e+05   5.6283400e+05   4.8229600e+05   4.5806700e+05   5.3670200e+05   4.0731200e+05   3.8994400e+05   3.9021800e+05   4.3264300e+05   5.5441000e+05   3.7200200e+05   2.6867800e+05   2.8416800e+05   4.0347300e+05   4.1872600e+05   5.2066200e+05   5.0413500e+05   4.2711400e+05   5.0653400e+05   4.4978800e+05   4.3315000e+05   2.7439900e+05   3.6455600e+05   3.4597100e+05   4.0969800e+05   5.3772600e+05   5.3287800e+05   2.9646300e+05   2.5653100e+05   2.9799200e+05   3.0940400e+05   3.4960700e+05   3.4764800e+05   2.3356700e+05   2.2758600e+05   3.5552800e+05   3.4214200e+05   2.0722400e+05   2.1538100e+05   5.2031200e+05   4.9990100e+05   4.2897800e+05   3.8986600e+05   6.2900200e+05   6.1424900e+05   3.3556200e+05   3.6931800e+05   4.5697700e+05   4.6221800e+05
   6.1562000e+05   5.1413100e+05   6.0764300e+05   5.5115900e+05   4.0316200e+05   2.9639600e+05   7.2581900e+05   7.1574100e+05   3.2517800e+05   3.5546700e+05   3.3991900e+05   3.9130200e+05   4.6657600e+05   3.9760500e+05   4.5746100e+05   4.2941900e+05   3.2121200e+05   3.6117200e+05   4.1424800e+05   4.3744000e+05   2.6949200e+05   2.5293000e+05   5.4590700e+05   4.7708300e+05   3.0927500e+05   3.0189900e+05   2.9189400e+05   3.1928700e+05   4.5557500e+05   0.0000000e+00   3.8688700e+05   4.1226400e+05   4.0695900e+05   4.2044500e+05   2.5224900e+05   2.3056000e+05   3.2364600e+05   3.0253200e+05   2.9000100e+05   2.8880600e+05   2.4801900e+05   2.4975100e+05   5.5775000e+05   4.6598300e+05   4.1768200e+05   4.8852100e+05   4.2196700e+05   4.2648800e+05   3.8975300e+05   4.2877400e+05   5.3802600e+05   3.8169600e+05   2.6931300e+05   2.9946400e+05   4.2502400e+05   4.3992900e+05   5.6236800e+05   5.1315700e+05   4.1295300e+05   4.9598000e+05   4.6610400e+05   4.6638300e+05   3.1233600e+05   4.1569300e+05   3.6668200e+05   4.4568100e+05   5.2079600e+05   5.6401500e+05   3.3087400e+05   2.7286500e+05   3.1591200e+05   3.1762100e+05   4.1130400e+05   3.9951200e+05   2.3403400e+05   2.6087900e+05   3.6650900e+05   3.5863100e+05   2.5324100e+05   2.5719200e+05   5.4078200e+05   5.4274000e+05   4.3420600e+05   4.1397200e+05   6.6941000e+05   6.3423600e+05   3.7645800e+05   3.7626200e+05   4.6295600e+05   4.8807200e+05
   6.4111000e+05   5.4815500e+05   6.3889300e+05   5.7288900e+05   3.7429600e+05   3.2752100e+05   7.1689900e+05   7.1751000e+05   3.3036000e+05   3.5001400e+05   3.4443900e+05   3.5820000e+05   5.0197900e+05   4.0938300e+05   4.8529500e+05   4.3320400e+05   3.4077200e+05   3.7075700e+05   4.4033800e+05   4.4516400e+05   2.7908500e+05   2.5337700e+05   5.6083700e+05   4.9524100e+05   3.0919300e+05   3.2291200e+05   3.2819800e+05   3.0636700e+05   4.4665700e+05   3.8688700e+05   0.0000000e+00   4.2523600e+05   4.6417300e+05   4.4242900e+05   2.4519600e+05   2.4171600e+05   3.3384900e+05   3.2046500e+05   3.4350800e+05   3.1426200e+05   2.5842700e+05   2.8112200e+05   5.7969800e+05   4.5647900e+05   4.4437900e+05   5.0706300e+05   4.0103200e+05   4.2481400e+05   4.1668800e+05   4.5315200e+05   5.6473400e+05   3.7044500e+05   3.1836600e+05   3.2164000e+05   4.3361100e+05   4.7505200e+05   5.7176600e+05   5.6395200e+05   4.4505100e+05   5.0767500e+05   4.4379700e+05   4.7945000e+05   3.0694100e+05   4.2931900e+05   3.8495800e+05   4.6303400e+05   5.3974100e+05   5.9367100e+05   3.1444000e+05   2.8447600e+05   3.3133400e+05   3.3022100e+05   4.0584900e+05   3.9259700e+05   2.6337500e+05   2.7755400e+05   3.8612200e+05   3.6120300e+05   2.4996700e+05   2.5348000e+05   5.4843600e+05   5.5550100e+05   4.4907100e+05   3.9763500e+05   6.9422400e+05   6.3144700e+05   3.7167400e+05   3.6472800e+05   4.7459500e+05   4.4909400e+05
   6.6593200e+05   5.6985300e+05   6.1502800e+05   6.3217900e+05   3.9053800e+05   3.4668400e+05   7.5625800e+05   7.7153000e+05   3.8134900e+05   3.9936600e+05   3.9038500e+05   3.7499600e+05   5.1872000e+05   4.3002300e+05   4.9300800e+05   4.6748300e+05   3.6357700e+05   3.7154700e+05   4.5314500e+05   4.4633100e+05   3.0643100e+05   2.6921000e+05   5.4528000e+05   4.8319400e+05   2.9038600e+05   3.3435800e+05   3.2861800e+05   3.2116300e+05   4.7564800e+05   4.1226400e+05   4.2523600e+05   0.0000000e+00   4.5017600e+05   4.9747900e+05   2.7579400e+05   2.6214600e+05   3.7929000e+05   3.2044500e+05   3.5110900e+05   3.5464900e+05   2.9197900e+05   2.8954200e+05   5.7977700e+05   5.1938500e+05   4.8330400e+05   5.3897300e+05   4.1456900e+05   4.3712700e+05   3.7450300e+05   4.4778600e+05   5.5776300e+05   3.8031600e+05   2.8873000e+05   3.0469600e+05   4.4419000e+05   4.3361300e+05   5.1528300e+05   5.1825800e+05   4.1887800e+05   4.7473500e+05   4.2687200e+05   4.3667300e+05   2.9904600e+05   4.1669900e+05   3.4484600e+05   4.1857700e+05   5.3344700e+05   5.8787700e+05   3.4761800e+05   2.5788600e+05   3.0716000e+05   3.1976900e+05   3.9842600e+05   3.7195500e+05   2.3502500e+05   2.3264800e+05   3.7119800e+05   3.5091800e+05   2.3966100e+05   2.2515100e+05   5.4226600e+05   5.3508100e+05   4.5122800e+05   3.9887000e+05   6.8545800e+05   6.2875500e+05   3.7575300e+05   3.3427600e+05   4.4420200e+05   4.5472000e+05
   6.9257500e+05   6.2848500e+05   6.2284200e+05   6.4071500e+05   3.9142900e+05   3.7654000e+05   7.7497300e+05   7.2361800e+05   3.0784400e+05   3.4624600e+05   3.9582300e+05   4.0623300e+05   5.1004900e+05   4.0122700e+05   4.2715900e+05   4.7536700e+05   3.5834100e+05   3.7037600e+05   4.3259600e+05   4.5910600e+05   3.0557500e+05   2.7752100e+05   5.6428500e+05   4.7252100e+05   3.0710300e+05   3.4113500e+05   3.4804300e+05   3.2643900e+05   4.5560900e+05   4.0695900e+05   4.6417300e+05   4.5017600e+05   0.0000000e+00   4.7891500e+05   2.7928500e+05   2.6411400e+05   3.8441000e+05   3.4479000e+05   3.5460000e+05   3.3041500e+05   2.8880800e+05   2.7987000e+05   5.6447100e+05   4.8439600e+05   4.7764800e+05   5.4379600e+05   4.3546300e+05   4.7481000e+05   4.5199300e+05   4.5716400e+05   6.1050500e+05   4.0846200e+05   3.0232200e+05   3.3083500e+05   4.9566500e+05   5.4223800e+05   5.7589600e+05   5.2225600e+05   4.4053200e+05   5.2618700e+05   4.9894600e+05   4.9873200e+05   3.2923900e+05   4.5874100e+05   4.0506800e+05   4.9184500e+05   6.1152100e+05   5.7558800e+05   3.3094500e+05   2.9658300e+05   3.6489200e+05   3.3887100e+05   4.2473700e+05   3.8216500e+05   2.9711400e+05   3.1222700e+05   4.3254800e+05   3.7535400e+05   2.4641500e+05   2.5757000e+05   6.1569300e+05   5.7080000e+05   4.8235000e+05   4.2232200e+05   7.0295000e+05   6.9622900e+05   4.2542800e+05   3.9012500e+05   4.9757600e+05   5.1054700e+05
   6.4246800e+05   5.7681900e+05   6.4982300e+05   5.8690500e+05   4.1450900e+05   3.3570400e+05   7.4741300e+05   7.7721600e+05   3.5897400e+05   3.6503700e+05   3.4670200e+05   3.6561000e+05   5.0265000e+05   4.1809500e+05   4.8321800e+05   4.7058900e+05   3.5147000e+05   3.8725000e+05   4.7932700e+05   4.7153000e+05   3.1371700e+05   2.8361200e+05   5.8622300e+05   4.9059200e+05   3.2119400e+05   3.6123800e+05   3.5926600e+05   3.2972300e+05   4.9125200e+05   4.2044500e+05   4.4242900e+05   4.9747900e+05   4.7891500e+05   0.0000000e+00   3.1649300e+05   2.7236700e+05   3.9062100e+05   3.5961400e+05   3.9569300e+05   3.8161400e+05   3.2924700e+05   3.1547000e+05   5.8695300e+05   5.2362800e+05   5.3537300e+05   5.9541400e+05   4.8334400e+05   4.8914100e+05   4.9222100e+05   5.0656500e+05   6.2887800e+05   4.5349900e+05   3.4099900e+05   3.4394900e+05   5.1927800e+05   5.2124300e+05   5.9688100e+05   5.2026200e+05   4.9048300e+05   5.5721700e+05   4.9196900e+05   5.0441800e+05   3.3584100e+05   4.6230400e+05   4.0967400e+05   4.9361600e+05   6.1283000e+05   5.9879600e+05   3.4821700e+05   3.0062000e+05   3.5879800e+05   3.8281000e+05   4.3667300e+05   4.2460400e+05   2.9603500e+05   3.1891500e+05   4.3159000e+05   3.7434600e+05   2.6257800e+05   2.6549000e+05   5.5730700e+05   5.7905800e+05   4.9059600e+05   4.3505100e+05   6.8045000e+05   6.6224900e+05   4.2470700e+05   4.2879000e+05   5.3912100e+05   4.8528800e+05
   4.6669200e+05   3.9995300e+05   4.5441800e+05   4.0968400e+05   2.3285700e+05   1.7803400e+05   5.6049100e+05   5.9565900e+05   1.6929500e+05   1.8896300e+05   1.8850900e+05   2.0547600e+05   3.3269400e+05   2.4979000e+05   2.7510800e+05   2.8150100e+05   1.7971500e+05   2.3719300e+05   2.6860900e+05   2.8451900e+05   1.1079100e+05   9.8880000e+04   3.9375000e+05   3.0470900e+05   1.6833100e+05   1.5983400e+05   1.5073600e+05   1.6345700e+05   2.6193200e+05   2.5224900e+05   2.4519600e+05   2.7579400e+05   2.7928500e+05   3.1649300e+05   0.0000000e+00   8.9971000e+04   1.6679000e+05   1.3418400e+05   1.7336200e+05   1.6782200e+05   1.1205100e+05   9.8016000e+04   3.7437000e+05   3.5582800e+05   3.1812100e+05   3.4522900e+05   2.5055300e+05   2.6609600e+05   2.5107700e+05   3.1012000e+05   4.3786800e+05   2.4036600e+05   1.2789100e+05   1.5012300e+05   3.0085800e+05   3.0221000e+05   3.7228300e+05   3.2175400e+05   2.7620500e+05   3.2128200e+05   3.0123800e+05   3.3973000e+05   1.6215900e+05   2.6789600e+05   2.1563000e+05   2.6680300e+05   3.9050900e+05   3.9578300e+05   1.6600200e+05   1.1423500e+05   1.7283500e+05   1.9901600e+05   2.2545100e+05   2.2182000e+05   9.3094000e+04   1.1166600e+05   2.0793900e+05   1.9618200e+05   6.9885000e+04   6.6498000e+04   3.5742400e+05   3.4604500e+05   2.9425300e+05   2.2443500e+05   5.1368400e+05   4.7350800e+05   2.3709200e+05   1.6778300e+05   3.3572100e+05   3.2623900e+05
   4.7980700e+05   3.8455100e+05   4.1934200e+05   4.0824900e+05   2.3050000e+05   1.7704600e+05   5.7520100e+05   6.3044000e+05   1.5647600e+05   1.8916600e+05   1.6215000e+05   1.7950100e+05   3.2914900e+05   2.2417900e+05   2.6366900e+05   2.7443500e+05   1.4612900e+05   2.0219300e+05   2.5852400e+05   2.7861900e+05   8.5719000e+04   6.9488000e+04   3.6435700e+05   2.8544400e+05   1.1775600e+05   1.2728700e+05   1.2610800e+05   1.1610300e+05   2.6876400e+05   2.3056000e+05   2.4171600e+05   2.6214600e+05   2.6411400e+05   2.7236700e+05   8.9971000e+04   0.0000000e+00   1.5958500e+05   1.3286700e+05   1.8176100e+05   1.5079500e+05   9.3176000e+04   8.9469000e+04   3.5169300e+05   3.2966100e+05   2.6085500e+05   3.3257500e+05   2.5041700e+05   2.4531700e+05   2.4074000e+05   2.5805200e+05   4.1800500e+05   2.5378100e+05   1.1295000e+05   1.3165400e+05   2.9790100e+05   2.8706000e+05   3.4232200e+05   3.3547400e+05   2.6759500e+05   3.1372100e+05   2.7985400e+05   3.1347400e+05   1.3352900e+05   2.2206800e+05   1.7581700e+05   2.6686200e+05   3.6988900e+05   3.7239100e+05   1.3844500e+05   8.4296000e+04   1.5882600e+05   1.6036600e+05   2.3011500e+05   1.9377700e+05   8.5892000e+04   1.0514800e+05   2.0199100e+05   1.8756800e+05   6.4703000e+04   6.4517000e+04   3.6528200e+05   3.3615700e+05   2.6905300e+05   2.3897500e+05   4.8614800e+05   4.6581100e+05   2.0613100e+05   1.9061100e+05   3.2591800e+05   3.2933000e+05
   5.4222400e+05   4.8011700e+05   5.1884700e+05   5.2891700e+05   3.0233400e+05   2.4596100e+05   6.7306100e+05   6.9530400e+05   2.5524400e+05   2.9697400e+05   2.7836000e+05   2.6771400e+05   4.2163100e+05   3.2782000e+05   3.5413800e+05   3.4881000e+05   2.1875400e+05   2.8559400e+05   3.5580500e+05   3.8399800e+05   1.9854500e+05   1.7609000e+05   4.5702100e+05   3.8287000e+05   2.2536100e+05   2.4728300e+05   2.3668500e+05   2.2170100e+05   3.5878300e+05   3.2364600e+05   3.3384900e+05   3.7929000e+05   3.8441000e+05   3.9062100e+05   1.6679000e+05   1.5958500e+05   0.0000000e+00   2.2083300e+05   2.8783600e+05   2.5015700e+05   1.8621400e+05   1.7800500e+05   4.7807700e+05   4.4902900e+05   3.9668600e+05   4.3900900e+05   3.7052900e+05   3.3693300e+05   3.3475600e+05   3.3363200e+05   5.0445500e+05   3.2798700e+05   2.3399700e+05   2.5177800e+05   3.8926500e+05   3.8713700e+05   4.6352600e+05   4.4923500e+05   3.8756000e+05   4.1591000e+05   3.8257400e+05   4.0418100e+05   2.2934300e+05   3.4446100e+05   2.7401100e+05   3.5051500e+05   4.7808200e+05   5.4669400e+05   2.5058200e+05   1.8538300e+05   2.5742800e+05   2.6684700e+05   3.4167500e+05   3.1584600e+05   1.8230700e+05   1.9876800e+05   3.1080300e+05   2.5404400e+05   1.4556600e+05   1.5570400e+05   4.5327400e+05   4.3084500e+05   3.9405200e+05   3.4620300e+05   5.8609300e+05   5.6319300e+05   3.1208200e+05   2.8506800e+05   4.3465100e+05   4.2158200e+05
   5.1134600e+05   4.4447900e+05   5.1282000e+05   4.7757100e+05   2.5614500e+05   2.2152100e+05   6.3114100e+05   6.4524300e+05   2.1554600e+05   2.6788900e+05   2.3562400e+05   2.5681500e+05   3.7156200e+05   3.1229400e+05   3.2824600e+05   3.2680200e+05   2.1419800e+05   2.8275100e+05   3.5113100e+05   3.4891000e+05   1.5164600e+05   1.5999400e+05   4.2888200e+05   3.6659700e+05   2.0680200e+05   2.1342100e+05   1.9456100e+05   1.7560900e+05   3.3906200e+05   3.0253200e+05   3.2046500e+05   3.2044500e+05   3.4479000e+05   3.5961400e+05   1.3418400e+05   1.3286700e+05   2.2083300e+05   0.0000000e+00   2.4807000e+05   2.3375900e+05   1.3946000e+05   1.4308600e+05   4.5953200e+05   3.9505900e+05   3.5160900e+05   3.9928900e+05   2.9159400e+05   2.9114900e+05   3.0107600e+05   2.9724500e+05   4.5487400e+05   2.9680400e+05   1.8300400e+05   2.1489900e+05   3.4754700e+05   3.3045500e+05   4.1799600e+05   4.4688000e+05   3.4590700e+05   3.9619200e+05   3.4182700e+05   3.7299100e+05   1.9924000e+05   3.1528200e+05   2.2860000e+05   3.4192600e+05   4.7621600e+05   4.8284400e+05   2.0435300e+05   1.6970100e+05   2.2107200e+05   2.0492300e+05   2.9347300e+05   2.6639200e+05   1.4605900e+05   1.6330800e+05   2.7452500e+05   2.4402700e+05   1.3130900e+05   1.3571000e+05   4.1684400e+05   3.8682800e+05   3.6008800e+05   3.1187900e+05   5.4153600e+05   5.3601200e+05   2.7658500e+05   2.8432400e+05   3.8088700e+05   3.8028400e+05
   5.7896100e+05   5.0318200e+05   5.2844100e+05   5.1888100e+05   3.2460200e+05   2.7829300e+05   6.9048800e+05   6.6151800e+05   2.6313400e+05   2.7054000e+05   2.9208300e+05   3.0781100e+05   4.0909100e+05   3.4875000e+05   3.9628300e+05   3.9796800e+05   2.5500800e+05   3.2706700e+05   3.5945800e+05   3.3850900e+05   2.0792800e+05   1.9060000e+05   4.7996100e+05   3.8112000e+05   2.2504800e+05   2.5846000e+05   2.5293700e+05   2.1310400e+05   3.6328800e+05   2.9000100e+05   3.4350800e+05   3.5110900e+05   3.5460000e+05   3.9569300e+05   1.7336200e+05   1.8176100e+05   2.8783600e+05   2.4807000e+05   0.0000000e+00   2.4479900e+05   1.6045100e+05   1.8471500e+05   4.8011900e+05   4.1075200e+05   3.9319700e+05   4.4154700e+05   3.3699900e+05   3.6349000e+05   3.5894600e+05   3.5152200e+05   4.2348500e+05   3.1070100e+05   2.2649900e+05   2.2820200e+05   4.0021800e+05   3.7986100e+05   4.6630500e+05   4.5787100e+05   3.5484300e+05   4.4009300e+05   3.4981100e+05   4.0131900e+05   2.3160100e+05   3.5436000e+05   3.0650500e+05   3.8634600e+05   5.2435600e+05   5.1284700e+05   2.6414500e+05   2.0712300e+05   2.5091500e+05   2.4474900e+05   3.3229500e+05   3.1331500e+05   2.1229400e+05   2.3471800e+05   3.1126500e+05   3.1336900e+05   1.9236900e+05   1.8074900e+05   4.7610500e+05   4.2672600e+05   3.9304400e+05   3.4152700e+05   5.9927600e+05   5.7359700e+05   3.3726900e+05   3.4356400e+05   4.0443600e+05   4.4372100e+05
   5.6484400e+05   4.6599200e+05   4.9601500e+05   5.0279300e+05   3.0417900e+05   2.5792100e+05   6.6977700e+05   6.5824600e+05   2.5027000e+05   2.5636200e+05   2.8051800e+05   2.7949300e+05   3.8610200e+05   3.4258000e+05   3.6954700e+05   3.7957100e+05   2.3176800e+05   2.9746800e+05   3.3511100e+05   3.6098500e+05   1.7605100e+05   1.5464400e+05   5.0502100e+05   3.7903500e+05   2.1509800e+05   2.1715300e+05   2.2959600e+05   2.0032600e+05   3.1140200e+05   2.8880600e+05   3.1426200e+05   3.5464900e+05   3.3041500e+05   3.8161400e+05   1.6782200e+05   1.5079500e+05   2.5015700e+05   2.3375900e+05   2.4479900e+05   0.0000000e+00   1.7679600e+05   1.9867500e+05   4.8986700e+05   3.8483500e+05   3.6270700e+05   4.0990700e+05   3.3319100e+05   3.5114400e+05   3.4041500e+05   3.7305100e+05   4.8072600e+05   3.1397300e+05   2.2756200e+05   2.1996800e+05   3.8840000e+05   3.8247600e+05   4.4342200e+05   4.4952400e+05   3.2392900e+05   4.1223200e+05   3.6833600e+05   4.1632300e+05   2.2117700e+05   3.1853100e+05   2.7338300e+05   3.5358700e+05   4.7988100e+05   4.7332900e+05   2.3329400e+05   1.7767900e+05   2.3543900e+05   2.4389300e+05   3.2391900e+05   2.9886000e+05   1.6605200e+05   1.8542200e+05   2.5815200e+05   2.5956200e+05   1.5827400e+05   1.4906500e+05   4.7123600e+05   4.3922200e+05   3.6606900e+05   3.1140000e+05   5.7767300e+05   5.6757700e+05   3.1533400e+05   3.4945100e+05   3.8896100e+05   3.9961200e+05
   5.1097800e+05   4.0543100e+05   4.5339300e+05   4.5699700e+05   2.1945900e+05   1.7169900e+05   5.4821300e+05   6.0763500e+05   1.7683800e+05   1.9987300e+05   1.9866000e+05   1.9403500e+05   3.0768100e+05   2.6274400e+05   2.8677400e+05   3.1170400e+05   1.6646300e+05   2.0061900e+05   2.6839100e+05   2.6847600e+05   1.0367900e+05   8.9942000e+04   4.0687500e+05   3.1739800e+05   1.3775900e+05   1.6242700e+05   1.5701800e+05   1.3565500e+05   2.8327500e+05   2.4801900e+05   2.5842700e+05   2.9197900e+05   2.8880800e+05   3.2924700e+05   1.1205100e+05   9.3176000e+04   1.8621400e+05   1.3946000e+05   1.6045100e+05   1.7679600e+05   0.0000000e+00   9.8976000e+04   3.9053900e+05   3.0246300e+05   3.0768900e+05   3.4965500e+05   2.6507700e+05   2.8053200e+05   2.6975500e+05   3.0620400e+05   4.4439000e+05   2.4358400e+05   1.5909600e+05   1.6522200e+05   2.8619900e+05   3.1868200e+05   3.9823900e+05   3.8001000e+05   2.7496000e+05   3.8297600e+05   3.0567800e+05   3.3791100e+05   1.5627100e+05   2.6922200e+05   2.0370000e+05   2.7096700e+05   4.1358100e+05   4.3507500e+05   1.6755000e+05   1.3363500e+05   1.7618000e+05   1.7830800e+05   2.7453500e+05   2.2199000e+05   1.1596600e+05   1.4012900e+05   2.1488800e+05   2.1262500e+05   7.9620000e+04   7.9838000e+04   3.8377800e+05   3.9593500e+05   3.3068000e+05   2.6064100e+05   5.0766900e+05   4.9710100e+05   2.2842800e+05   2.0140000e+05   3.3967600e+05   3.2900500e+05
   4.8839700e+05   3.8666200e+05   4.3668100e+05   4.3188600e+05   2.4062400e+05   1.6595000e+05   5.4902500e+05   5.9383400e+05   1.6320000e+05   1.9354900e+05   1.7710500e+05   1.6806900e+05   2.9476100e+05   2.3884000e+05   2.9268600e+05   3.0841600e+05   1.5750000e+05   1.9297000e+05   2.5485700e+05   2.6683900e+05   9.8036000e+04   6.5489000e+04   3.7985200e+05   3.0593400e+05   1.2983300e+05   1.7882800e+05   1.5701700e+05   1.4221500e+05   2.5835600e+05   2.4975100e+05   2.8112200e+05   2.8954200e+05   2.7987000e+05   3.1547000e+05   9.8016000e+04   8.9469000e+04   1.7800500e+05   1.4308600e+05   1.8471500e+05   1.9867500e+05   9.8976000e+04   0.0000000e+00   3.9708300e+05   3.0561300e+05   3.1379900e+05   3.3156800e+05   2.4994000e+05   2.6234100e+05   2.5840300e+05   2.8631200e+05   4.1507300e+05   2.1145400e+05   1.2137500e+05   1.2513500e+05   2.9072400e+05   2.7632200e+05   3.7198200e+05   3.3793100e+05   2.7768000e+05   3.4897800e+05   3.0097900e+05   3.1305500e+05   1.2518200e+05   2.5743400e+05   2.1277900e+05   2.7324300e+05   3.9349500e+05   3.8727900e+05   1.4574800e+05   1.1273100e+05   1.3993100e+05   1.4331300e+05   2.3443700e+05   2.0929100e+05   8.9119000e+04   1.1526300e+05   2.0783300e+05   2.0242200e+05   7.2577000e+04   6.9435000e+04   3.7172900e+05   3.6443600e+05   2.8916500e+05   2.4503500e+05   4.9981200e+05   4.8607300e+05   2.2440600e+05   1.7758300e+05   3.3283300e+05   3.1890300e+05
   7.6922900e+05   7.2762400e+05   7.5642100e+05   7.2562900e+05   4.9658500e+05   4.2226300e+05   8.4782700e+05   8.6818500e+05   4.6507400e+05   5.1211100e+05   4.9928400e+05   5.0069900e+05   6.4909400e+05   5.4948300e+05   5.6590200e+05   5.7994700e+05   4.4449200e+05   4.6113000e+05   5.5939700e+05   5.9117300e+05   4.2896300e+05   4.2366900e+05   7.3039100e+05   5.9010100e+05   4.4118200e+05   4.4325400e+05   4.6087600e+05   4.7245700e+05   5.6283400e+05   5.5775000e+05   5.7969800e+05   5.7977700e+05   5.6447100e+05   5.8695300e+05   3.7437000e+05   3.5169300e+05   4.7807700e+05   4.5953200e+05   4.8011900e+05   4.8986700e+05   3.9053900e+05   3.9708300e+05   0.0000000e+00   6.1486600e+05   5.6375900e+05   6.3370000e+05   5.2495600e+05   5.5315000e+05   5.6710100e+05   5.8880000e+05   7.3266100e+05   5.4405400e+05   4.2936100e+05   4.4054600e+05   5.9847700e+05   6.2220900e+05   7.1717100e+05   6.6466200e+05   6.0166000e+05   6.4960500e+05   6.2015600e+05   6.3871100e+05   4.5876800e+05   5.7091400e+05   5.0505200e+05   5.7951900e+05   7.2011600e+05   7.1158100e+05   4.5034000e+05   4.0329900e+05   4.7749400e+05   4.6392300e+05   5.7657000e+05   5.1906100e+05   4.1528800e+05   4.1603700e+05   5.1113700e+05   4.6603300e+05   3.6336800e+05   3.8408300e+05   6.8684700e+05   7.0062900e+05   6.1059300e+05   5.4029800e+05   8.2702500e+05   7.6460900e+05   5.3979600e+05   4.7004200e+05   6.3951900e+05   6.0742300e+05
   7.1071100e+05   6.2929500e+05   6.8883600e+05   6.5349600e+05   4.4393200e+05   4.1333300e+05   8.3365400e+05   8.3483300e+05   4.1095700e+05   4.3731100e+05   4.2015700e+05   4.2921200e+05   5.6053800e+05   4.9008000e+05   5.1240400e+05   5.1428200e+05   3.8411200e+05   4.5506100e+05   4.9328400e+05   5.0935200e+05   3.4674300e+05   3.2678500e+05   6.0641500e+05   5.2489800e+05   3.7668700e+05   4.0057800e+05   4.3112700e+05   3.8637500e+05   4.8229600e+05   4.6598300e+05   4.5647900e+05   5.1938500e+05   4.8439600e+05   5.2362800e+05   3.5582800e+05   3.2966100e+05   4.4902900e+05   3.9505900e+05   4.1075200e+05   3.8483500e+05   3.0246300e+05   3.0561300e+05   6.1486600e+05   0.0000000e+00   5.3903100e+05   6.3573100e+05   5.1460000e+05   5.1102700e+05   4.6220100e+05   4.7998900e+05   6.3777400e+05   4.5629500e+05   3.6001100e+05   3.9497300e+05   5.4801100e+05   5.5416000e+05   6.3721100e+05   6.1295300e+05   5.0481000e+05   5.3348100e+05   4.7982200e+05   5.1362600e+05   3.5075100e+05   4.8901600e+05   4.5227400e+05   5.4650300e+05   6.2283500e+05   6.7566100e+05   3.8896700e+05   3.4105700e+05   3.8519500e+05   4.1958700e+05   5.1177600e+05   4.5135200e+05   3.3854800e+05   3.3502000e+05   4.3142400e+05   4.4195900e+05   3.3646500e+05   3.3723100e+05   6.0394200e+05   6.2422700e+05   5.0981900e+05   4.7093400e+05   7.6892600e+05   7.2111500e+05   4.5372800e+05   4.5663900e+05   6.0887200e+05   5.4211900e+05
   6.2516000e+05   5.7607700e+05   6.1284600e+05   5.7708400e+05   3.8341100e+05   3.4542700e+05   7.6625500e+05   7.8746400e+05   3.4240700e+05   3.5285400e+05   3.3374900e+05   3.6711300e+05   5.2112700e+05   4.1478400e+05   4.7722800e+05   4.7051900e+05   3.5029700e+05   4.0038900e+05   4.3115900e+05   4.6967700e+05   2.7525100e+05   2.6934900e+05   6.0698500e+05   5.0238600e+05   3.3017600e+05   3.4118900e+05   3.5914000e+05   3.3603000e+05   4.5806700e+05   4.1768200e+05   4.4437900e+05   4.8330400e+05   4.7764800e+05   5.3537300e+05   3.1812100e+05   2.6085500e+05   3.9668600e+05   3.5160900e+05   3.9319700e+05   3.6270700e+05   3.0768900e+05   3.1379900e+05   5.6375900e+05   5.3903100e+05   0.0000000e+00   5.8222800e+05   4.4532300e+05   4.5161000e+05   4.9186200e+05   4.7628600e+05   6.5364400e+05   4.2971400e+05   3.3325600e+05   3.7538400e+05   4.9688800e+05   4.8056400e+05   5.4091200e+05   5.3930300e+05   4.6853500e+05   5.1960000e+05   4.7996000e+05   4.5903200e+05   3.3151500e+05   4.0189800e+05   3.6376000e+05   4.5035200e+05   5.7363100e+05   5.9795700e+05   3.2007300e+05   2.9664300e+05   3.5253800e+05   3.2367100e+05   4.2337100e+05   4.0346900e+05   2.6501800e+05   2.8739200e+05   3.9377600e+05   3.9176600e+05   2.5331100e+05   2.5543900e+05   5.9102000e+05   5.7312000e+05   4.6471300e+05   4.0565900e+05   6.8880700e+05   6.6086000e+05   4.0083700e+05   3.9751100e+05   5.1166600e+05   4.8812000e+05
   7.0880000e+05   6.5616100e+05   6.9156800e+05   6.7983200e+05   5.0577000e+05   3.9948300e+05   8.1263300e+05   8.2225800e+05   4.0184700e+05   4.2971800e+05   4.0892900e+05   4.2599900e+05   5.4908300e+05   4.6400500e+05   5.2472700e+05   5.3138900e+05   4.2925200e+05   4.8860900e+05   5.1440900e+05   5.0991400e+05   3.5142800e+05   3.0686000e+05   6.5683800e+05   5.6747600e+05   3.8298500e+05   4.1267400e+05   4.0444800e+05   3.9513800e+05   5.3670200e+05   4.8852100e+05   5.0706300e+05   5.3897300e+05   5.4379600e+05   5.9541400e+05   3.4522900e+05   3.3257500e+05   4.3900900e+05   3.9928900e+05   4.4154700e+05   4.0990700e+05   3.4965500e+05   3.3156800e+05   6.3370000e+05   6.3573100e+05   5.8222800e+05   0.0000000e+00   5.2592500e+05   5.2881400e+05   5.2866700e+05   5.0092900e+05   6.5776900e+05   4.6557100e+05   4.2109600e+05   4.3876100e+05   5.6206400e+05   5.6033700e+05   6.3614200e+05   6.2710700e+05   5.1560400e+05   6.0325400e+05   5.3229900e+05   5.5030400e+05   3.9572800e+05   4.9375000e+05   4.3679400e+05   5.8516900e+05   6.8261300e+05   6.8587800e+05   4.3816600e+05   3.5070400e+05   4.1827900e+05   4.1845000e+05   5.0355600e+05   4.9608500e+05   3.4724300e+05   3.8628500e+05   4.7186100e+05   4.4520000e+05   3.2392900e+05   3.1829900e+05   6.3402000e+05   6.2420700e+05   5.7914400e+05   5.6052400e+05   7.9021500e+05   7.5058500e+05   4.3752800e+05   4.9279100e+05   5.7008500e+05   5.7706000e+05
   6.4490300e+05   5.8732300e+05   6.1396100e+05   6.0814200e+05   3.9405300e+05   3.3548300e+05   7.0282000e+05   7.7571400e+05   3.3243100e+05   3.8279800e+05   3.7199100e+05   3.9380200e+05   4.8425000e+05   3.9751500e+05   4.4035800e+05   4.5647500e+05   3.6554600e+05   4.1068100e+05   4.6070200e+05   4.2604200e+05   2.5119800e+05   2.3190000e+05   5.6804300e+05   4.7373500e+05   3.3572300e+05   3.2270500e+05   3.2110700e+05   3.1434200e+05   4.0731200e+05   4.2196700e+05   4.0103200e+05   4.1456900e+05   4.3546300e+05   4.8334400e+05   2.5055300e+05   2.5041700e+05   3.7052900e+05   2.9159400e+05   3.3699900e+05   3.3319100e+05   2.6507700e+05   2.4994000e+05   5.2495600e+05   5.1460000e+05   4.4532300e+05   5.2592500e+05   0.0000000e+00   4.3005500e+05   4.2675800e+05   4.4989700e+05   5.6128500e+05   4.0548700e+05   2.9612100e+05   3.1781900e+05   4.6195400e+05   4.8475400e+05   5.4090500e+05   5.4413500e+05   4.2354200e+05   4.9493000e+05   4.2147300e+05   4.7271100e+05   3.1734100e+05   4.4125600e+05   3.5178000e+05   4.5703000e+05   5.4568200e+05   5.7513600e+05   3.1482600e+05   2.6640900e+05   3.2298600e+05   3.1771300e+05   4.2663800e+05   3.9503300e+05   2.8967600e+05   3.1499200e+05   3.9884100e+05   3.8736800e+05   2.6852300e+05   2.5667600e+05   5.4584800e+05   5.2607000e+05   4.7268300e+05   4.3158400e+05   6.6257000e+05   6.7668800e+05   4.0239500e+05   4.4154300e+05   5.1997900e+05   5.0841200e+05
   6.1452500e+05   6.1776200e+05   6.1824200e+05   6.1170400e+05   3.9642300e+05   3.3992900e+05   7.4794100e+05   7.6396600e+05   3.5716200e+05   3.8263100e+05   3.7697500e+05   3.7965100e+05   5.0199200e+05   4.0021500e+05   4.4141800e+05   4.4443600e+05   3.1656100e+05   4.0216200e+05   4.4803700e+05   4.6500700e+05   2.7874000e+05   2.7460100e+05   5.6368900e+05   4.5266500e+05   3.2090900e+05   3.0767900e+05   3.2612000e+05   3.1607500e+05   3.8994400e+05   4.2648800e+05   4.2481400e+05   4.3712700e+05   4.7481000e+05   4.8914100e+05   2.6609600e+05   2.4531700e+05   3.3693300e+05   2.9114900e+05   3.6349000e+05   3.5114400e+05   2.8053200e+05   2.6234100e+05   5.5315000e+05   5.1102700e+05   4.5161000e+05   5.2881400e+05   4.3005500e+05   0.0000000e+00   4.1954000e+05   4.5306900e+05   5.4257800e+05   4.1475300e+05   2.8210500e+05   3.0726600e+05   4.9249600e+05   4.9143000e+05   5.4043000e+05   5.4314000e+05   4.4109200e+05   5.2123000e+05   4.6955300e+05   4.9753600e+05   3.4117200e+05   4.3757500e+05   3.6879900e+05   4.4471700e+05   5.8237400e+05   5.9195600e+05   3.6162500e+05   3.2189000e+05   3.4046800e+05   3.5527600e+05   4.6101500e+05   4.0249500e+05   2.7949700e+05   2.8010400e+05   3.6524100e+05   4.1526100e+05   2.8515600e+05   2.7806900e+05   5.4739800e+05   5.3201400e+05   4.8926500e+05   4.5333600e+05   6.4510500e+05   6.7710200e+05   4.1076100e+05   4.2214900e+05   4.9992900e+05   5.2586400e+05
   5.8714900e+05   5.6563200e+05   5.9097900e+05   5.9242100e+05   3.9177700e+05   3.2665500e+05   6.5976100e+05   7.7925200e+05   3.0522300e+05   3.6285500e+05   3.5161500e+05   3.5281100e+05   5.0740900e+05   3.8792800e+05   4.3331100e+05   4.3353700e+05   3.0275100e+05   4.0996500e+05   4.6680300e+05   4.7772700e+05   2.7146300e+05   2.3118800e+05   5.5726100e+05   4.6275700e+05   2.8702800e+05   3.2237200e+05   3.3345900e+05   3.1013500e+05   3.9021800e+05   3.8975300e+05   4.1668800e+05   3.7450300e+05   4.5199300e+05   4.9222100e+05   2.5107700e+05   2.4074000e+05   3.3475600e+05   3.0107600e+05   3.5894600e+05   3.4041500e+05   2.6975500e+05   2.5840300e+05   5.6710100e+05   4.6220100e+05   4.9186200e+05   5.2866700e+05   4.2675800e+05   4.1954000e+05   0.0000000e+00   4.4402400e+05   5.3908800e+05   4.1975000e+05   3.2190600e+05   2.9697100e+05   4.4659200e+05   4.1923100e+05   5.5005700e+05   5.4220100e+05   4.3294700e+05   4.7336200e+05   4.2373500e+05   4.6663800e+05   3.2694500e+05   4.1358000e+05   3.4477300e+05   4.1956800e+05   5.7912900e+05   5.7788600e+05   3.0044300e+05   2.8143000e+05   3.2011400e+05   3.1796200e+05   3.9158700e+05   3.8666500e+05   2.9741000e+05   2.7728400e+05   3.6795700e+05   3.5481000e+05   2.4111400e+05   2.3335300e+05   5.2989000e+05   5.4492000e+05   4.2365000e+05   4.2125200e+05   6.2384600e+05   6.4890300e+05   4.0350500e+05   3.5909100e+05   4.9605900e+05   4.8532700e+05
   6.6111500e+05   6.2194200e+05   6.2761100e+05   6.3556600e+05   4.2618500e+05   4.1323600e+05   7.3243400e+05   8.3321900e+05   3.3727900e+05   3.9258000e+05   3.8657200e+05   4.0012400e+05   5.4144700e+05   4.5964400e+05   4.7496100e+05   4.7069900e+05   3.3834600e+05   4.3733600e+05   4.6144800e+05   4.7769300e+05   2.9286400e+05   2.9653600e+05   6.0488100e+05   5.1955200e+05   3.4960100e+05   3.4292400e+05   3.5800000e+05   3.6460300e+05   4.3264300e+05   4.2877400e+05   4.5315200e+05   4.4778600e+05   4.5716400e+05   5.0656500e+05   3.1012000e+05   2.5805200e+05   3.3363200e+05   2.9724500e+05   3.5152200e+05   3.7305100e+05   3.0620400e+05   2.8631200e+05   5.8880000e+05   4.7998900e+05   4.7628600e+05   5.0092900e+05   4.4989700e+05   4.5306900e+05   4.4402400e+05   0.0000000e+00   5.8659400e+05   4.2734800e+05   3.2453400e+05   3.2159700e+05   5.0719200e+05   4.6956600e+05   5.6892300e+05   5.3604900e+05   5.0695000e+05   5.3368000e+05   4.6959400e+05   5.2203400e+05   3.8168700e+05   4.4042600e+05   4.3342200e+05   4.4675900e+05   6.3274800e+05   6.0340800e+05   3.4471400e+05   3.1987900e+05   3.5895600e+05   3.4110100e+05   4.1216900e+05   3.7857800e+05   3.0575700e+05   2.9964300e+05   3.7496900e+05   3.8397700e+05   2.5545500e+05   2.5438200e+05   5.5445500e+05   5.6185200e+05   4.6358900e+05   4.4496700e+05   7.2503800e+05   6.8044900e+05   4.0332600e+05   4.0401100e+05   5.2307600e+05   4.9795300e+05
   7.5719800e+05   7.0129700e+05   7.6269700e+05   7.7184100e+05   5.2283100e+05   4.6608300e+05   8.5632800e+05   9.4031600e+05   4.5950300e+05   4.7615500e+05   5.0823200e+05   5.3372900e+05   6.2482800e+05   5.3638900e+05   6.1356100e+05   5.9003800e+05   4.5313100e+05   5.5351600e+05   5.8703400e+05   5.6300200e+05   4.1950500e+05   4.1647500e+05   6.9385700e+05   5.7920900e+05   4.4806200e+05   4.5118600e+05   4.5422500e+05   4.4240700e+05   5.5441000e+05   5.3802600e+05   5.6473400e+05   5.5776300e+05   6.1050500e+05   6.2887800e+05   4.3786800e+05   4.1800500e+05   5.0445500e+05   4.5487400e+05   4.2348500e+05   4.8072600e+05   4.4439000e+05   4.1507300e+05   7.3266100e+05   6.3777400e+05   6.5364400e+05   6.5776900e+05   5.6128500e+05   5.4257800e+05   5.3908800e+05   5.8659400e+05   0.0000000e+00   5.3783600e+05   4.3744200e+05   4.4786300e+05   6.2585400e+05   5.9811300e+05   7.0375800e+05   6.2586900e+05   5.6765700e+05   6.1661100e+05   5.6324300e+05   5.8765400e+05   4.4450700e+05   5.4394900e+05   5.2808700e+05   5.8367500e+05   7.0454200e+05   7.2245700e+05   4.5002300e+05   4.1576100e+05   4.6679400e+05   4.5210200e+05   5.3728600e+05   5.0703900e+05   3.9537400e+05   3.9742500e+05   5.0462000e+05   4.9095100e+05   3.7008400e+05   3.8258400e+05   6.7804700e+05   6.5307800e+05   5.7681500e+05   5.3026300e+05   8.2195000e+05   8.0807800e+05   5.0868200e+05   4.9717100e+05   6.3948100e+05   6.2480200e+05
   6.2397700e+05   5.5741400e+05   5.7742700e+05   5.8439100e+05   4.1819500e+05   3.5339900e+05   7.2708100e+05   7.8077500e+05   2.9990500e+05   3.3563500e+05   3.5256300e+05   3.4863100e+05   4.7672700e+05   4.0231500e+05   4.3450500e+05   3.9530500e+05   3.0046500e+05   4.1001900e+05   4.1048400e+05   4.1155200e+05   2.5053000e+05   2.2870400e+05   5.5953200e+05   4.1435900e+05   3.0127200e+05   3.1442000e+05   3.0992400e+05   2.9012400e+05   3.7200200e+05   3.8169600e+05   3.7044500e+05   3.8031600e+05   4.0846200e+05   4.5349900e+05   2.4036600e+05   2.5378100e+05   3.2798700e+05   2.9680400e+05   3.1070100e+05   3.1397300e+05   2.4358400e+05   2.1145400e+05   5.4405400e+05   4.5629500e+05   4.2971400e+05   4.6557100e+05   4.0548700e+05   4.1475300e+05   4.1975000e+05   4.2734800e+05   5.3783600e+05   0.0000000e+00   2.4462200e+05   2.8166300e+05   4.4879800e+05   4.2077200e+05   5.1363000e+05   4.4186900e+05   3.5965400e+05   4.7905500e+05   4.0458400e+05   4.0345200e+05   2.8360000e+05   3.7389000e+05   3.5188100e+05   4.0998500e+05   5.1523300e+05   5.2474300e+05   2.8653400e+05   2.4239200e+05   2.9512300e+05   2.8380100e+05   4.0050100e+05   3.7010000e+05   2.4478400e+05   2.6577200e+05   3.6959600e+05   3.3030800e+05   2.1252000e+05   2.2569800e+05   4.6511300e+05   5.0620100e+05   4.3538600e+05   4.0169300e+05   6.8562900e+05   6.5660400e+05   3.7177500e+05   3.5448200e+05   5.0294600e+05   4.7210900e+05
   5.2139000e+05   4.4209800e+05   4.9734200e+05   4.6763900e+05   2.7383000e+05   2.1560400e+05   6.1023200e+05   6.6062200e+05   1.8328800e+05   2.4504600e+05   2.4229200e+05   2.2819800e+05   3.5880900e+05   3.0677900e+05   3.2915000e+05   3.1459700e+05   1.9914200e+05   2.9453900e+05   3.2423300e+05   3.2816100e+05   1.5498600e+05   1.4510000e+05   4.4904000e+05   3.4129400e+05   2.0464000e+05   1.9007600e+05   1.8338300e+05   2.0648800e+05   2.6867800e+05   2.6931300e+05   3.1836600e+05   2.8873000e+05   3.0232200e+05   3.4099900e+05   1.2789100e+05   1.1295000e+05   2.3399700e+05   1.8300400e+05   2.2649900e+05   2.2756200e+05   1.5909600e+05   1.2137500e+05   4.2936100e+05   3.6001100e+05   3.3325600e+05   4.2109600e+05   2.9612100e+05   2.8210500e+05   3.2190600e+05   3.2453400e+05   4.3744200e+05   2.4462200e+05   0.0000000e+00   2.0209100e+05   3.5931400e+05   3.2509600e+05   4.2956600e+05   4.0812800e+05   3.3085200e+05   4.1486500e+05   3.5378600e+05   3.7445800e+05   2.1611600e+05   2.9404200e+05   2.3867200e+05   2.9854300e+05   4.2134400e+05   4.3045500e+05   2.1157400e+05   1.6094700e+05   2.0602900e+05   1.8781300e+05   2.8398100e+05   2.5462400e+05   1.1973700e+05   1.3569600e+05   2.6468800e+05   2.4178300e+05   1.2704400e+05   1.2833800e+05   3.9877500e+05   4.0724200e+05   3.6805700e+05   2.9870500e+05   5.6476500e+05   5.0734700e+05   2.5059500e+05   2.4111200e+05   3.8089700e+05   3.6727000e+05
   5.1430800e+05   4.4464700e+05   5.3370900e+05   4.9606000e+05   2.6068300e+05   2.0574000e+05   6.1762100e+05   6.7043500e+05   2.0598800e+05   2.5276400e+05   2.3076500e+05   2.4507000e+05   3.7756100e+05   2.8445800e+05   3.4274100e+05   3.2285300e+05   2.1410500e+05   3.0158200e+05   3.5170500e+05   3.1666200e+05   1.4982500e+05   1.3311400e+05   4.3686900e+05   3.6440400e+05   1.8734700e+05   2.1266100e+05   2.1987500e+05   2.2160600e+05   2.8416800e+05   2.9946400e+05   3.2164000e+05   3.0469600e+05   3.3083500e+05   3.4394900e+05   1.5012300e+05   1.3165400e+05   2.5177800e+05   2.1489900e+05   2.2820200e+05   2.1996800e+05   1.6522200e+05   1.2513500e+05   4.4054600e+05   3.9497300e+05   3.7538400e+05   4.3876100e+05   3.1781900e+05   3.0726600e+05   2.9697100e+05   3.2159700e+05   4.4786300e+05   2.8166300e+05   2.0209100e+05   0.0000000e+00   3.5546100e+05   3.6929600e+05   4.6626900e+05   3.9965100e+05   3.3106000e+05   4.2569500e+05   3.8007200e+05   3.8301900e+05   2.2218000e+05   3.2646200e+05   2.5152200e+05   3.4492600e+05   4.4044400e+05   4.4742500e+05   2.4412500e+05   1.9721300e+05   2.5013800e+05   2.0683500e+05   2.7341900e+05   2.6895600e+05   1.5986500e+05   1.7678600e+05   2.9066000e+05   2.6635300e+05   1.3430600e+05   1.2566400e+05   4.0331000e+05   4.0696500e+05   3.4792400e+05   3.6093100e+05   5.4808200e+05   5.3626500e+05   2.6441600e+05   2.9247800e+05   4.0667600e+05   4.0544500e+05
   6.7420500e+05   6.1443900e+05   6.5364300e+05   6.6003800e+05   4.7638800e+05   3.9177600e+05   7.7281300e+05   7.9124500e+05   3.7290100e+05   3.8730500e+05   3.6565500e+05   3.9310200e+05   5.2253200e+05   4.6006500e+05   5.0964700e+05   4.6594600e+05   3.5809500e+05   4.3540200e+05   5.1705000e+05   4.9152200e+05   3.2643900e+05   2.8421100e+05   5.9455700e+05   5.1025700e+05   3.5540100e+05   3.6046500e+05   3.7778800e+05   3.4882700e+05   4.0347300e+05   4.2502400e+05   4.3361100e+05   4.4419000e+05   4.9566500e+05   5.1927800e+05   3.0085800e+05   2.9790100e+05   3.8926500e+05   3.4754700e+05   4.0021800e+05   3.8840000e+05   2.8619900e+05   2.9072400e+05   5.9847700e+05   5.4801100e+05   4.9688800e+05   5.6206400e+05   4.6195400e+05   4.9249600e+05   4.4659200e+05   5.0719200e+05   6.2585400e+05   4.4879800e+05   3.5931400e+05   3.5546100e+05   0.0000000e+00   5.2206500e+05   5.5830100e+05   5.7793600e+05   4.9128100e+05   5.5543600e+05   4.9052300e+05   5.4018100e+05   3.5532400e+05   4.9803400e+05   3.9065900e+05   5.0191600e+05   6.1004600e+05   6.0718100e+05   3.8834800e+05   3.4612200e+05   4.1498400e+05   3.7183800e+05   4.2405500e+05   3.8934300e+05   2.9850900e+05   2.8487800e+05   3.8260800e+05   3.8999000e+05   2.6323700e+05   2.7476800e+05   5.8448500e+05   5.6927800e+05   5.2486400e+05   4.3354400e+05   7.2430000e+05   7.2389700e+05   4.2543100e+05   4.5730700e+05   5.1924800e+05   5.2439300e+05
   6.5923000e+05   6.1281600e+05   6.4796400e+05   6.3390500e+05   4.2594700e+05   3.9267000e+05   7.7661600e+05   7.6784900e+05   3.4259000e+05   3.9824900e+05   3.8788800e+05   3.7367900e+05   5.2933300e+05   4.4065400e+05   4.8954900e+05   4.6561900e+05   3.5318800e+05   4.3882500e+05   5.1798500e+05   4.8967200e+05   3.3542000e+05   2.9843400e+05   5.8204500e+05   4.7698100e+05   3.4931200e+05   3.4504500e+05   3.5290100e+05   3.4777700e+05   4.1872600e+05   4.3992900e+05   4.7505200e+05   4.3361300e+05   5.4223800e+05   5.2124300e+05   3.0221000e+05   2.8706000e+05   3.8713700e+05   3.3045500e+05   3.7986100e+05   3.8247600e+05   3.1868200e+05   2.7632200e+05   6.2220900e+05   5.5416000e+05   4.8056400e+05   5.6033700e+05   4.8475400e+05   4.9143000e+05   4.1923100e+05   4.6956600e+05   5.9811300e+05   4.2077200e+05   3.2509600e+05   3.6929600e+05   5.2206500e+05   0.0000000e+00   5.8084500e+05   5.7072700e+05   4.6226800e+05   5.1371700e+05   4.7977600e+05   4.9820500e+05   3.5236900e+05   4.4563300e+05   3.6728100e+05   4.3947900e+05   5.9441900e+05   6.2862500e+05   3.8567300e+05   3.3083500e+05   3.8411800e+05   3.5698800e+05   4.3873500e+05   4.2616300e+05   3.2577600e+05   3.1872400e+05   4.1824300e+05   4.0175600e+05   2.8865600e+05   3.1092400e+05   5.7860100e+05   6.0806600e+05   5.3802000e+05   4.6907700e+05   7.3220500e+05   6.7514400e+05   4.4401400e+05   4.5425700e+05   5.2932900e+05   5.1164900e+05
   7.6319900e+05   7.0594300e+05   7.1526300e+05   6.9970700e+05   4.7850500e+05   4.7244800e+05   8.2535500e+05   8.4310400e+05   4.1966700e+05   5.0432100e+05   4.5987300e+05   4.6355900e+05   6.0423900e+05   5.0524300e+05   5.4184700e+05   5.4631400e+05   4.4955800e+05   5.3024000e+05   5.8679200e+05   5.6498300e+05   3.7713800e+05   3.5515700e+05   6.7325800e+05   5.8457500e+05   4.1711400e+05   4.2043200e+05   4.4139300e+05   4.4186700e+05   5.2066200e+05   5.6236800e+05   5.7176600e+05   5.1528300e+05   5.7589600e+05   5.9688100e+05   3.7228300e+05   3.4232200e+05   4.6352600e+05   4.1799600e+05   4.6630500e+05   4.4342200e+05   3.9823900e+05   3.7198200e+05   7.1717100e+05   6.3721100e+05   5.4091200e+05   6.3614200e+05   5.4090500e+05   5.4043000e+05   5.5005700e+05   5.6892300e+05   7.0375800e+05   5.1363000e+05   4.2956600e+05   4.6626900e+05   5.5830100e+05   5.8084500e+05   0.0000000e+00   6.8298600e+05   5.4970600e+05   6.1815200e+05   5.7133700e+05   6.1733600e+05   4.4438400e+05   5.2861700e+05   4.6775300e+05   5.5688900e+05   6.7516800e+05   6.8950000e+05   4.3311500e+05   4.0845100e+05   4.4776600e+05   4.6722200e+05   5.4817700e+05   4.8764500e+05   3.8078900e+05   4.0013900e+05   5.0079100e+05   5.0376200e+05   3.8119300e+05   3.7039500e+05   6.2855000e+05   6.6221400e+05   5.9234800e+05   5.6307900e+05   7.5830400e+05   7.4480800e+05   4.9597900e+05   5.2622300e+05   6.3039700e+05   6.2939600e+05
   7.7974500e+05   7.1195500e+05   6.9733700e+05   7.0503700e+05   4.6782100e+05   4.4582700e+05   7.9868300e+05   8.9077500e+05   4.4067800e+05   5.1042200e+05   4.6347000e+05   4.7108800e+05   6.0943200e+05   4.9500600e+05   5.3993000e+05   5.3025500e+05   4.5670200e+05   4.9255000e+05   5.5351600e+05   5.4042400e+05   3.6732200e+05   3.7194900e+05   6.5148900e+05   5.4917700e+05   4.0855800e+05   3.8285000e+05   3.7484900e+05   4.1160900e+05   5.0413500e+05   5.1315700e+05   5.6395200e+05   5.1825800e+05   5.2225600e+05   5.2026200e+05   3.2175400e+05   3.3547400e+05   4.4923500e+05   4.4688000e+05   4.5787100e+05   4.4952400e+05   3.8001000e+05   3.3793100e+05   6.6466200e+05   6.1295300e+05   5.3930300e+05   6.2710700e+05   5.4413500e+05   5.4314000e+05   5.4220100e+05   5.3604900e+05   6.2586900e+05   4.4186900e+05   4.0812800e+05   3.9965100e+05   5.7793600e+05   5.7072700e+05   6.8298600e+05   0.0000000e+00   5.6339400e+05   5.7717800e+05   6.0678300e+05   5.9977800e+05   4.6021900e+05   5.2019900e+05   4.9601100e+05   5.5137500e+05   6.8047400e+05   6.7654800e+05   4.3098900e+05   3.8166700e+05   4.4371000e+05   4.2695000e+05   5.2939700e+05   5.1094600e+05   3.4664600e+05   3.6210400e+05   4.7447900e+05   4.7849400e+05   3.5750800e+05   3.5434400e+05   6.0328300e+05   6.3235800e+05   5.6128200e+05   5.4673300e+05   7.9240500e+05   7.2654500e+05   4.5422600e+05   5.0458800e+05   5.8067600e+05   6.3293000e+05
   6.4857300e+05   6.3800400e+05   6.2170400e+05   6.2597800e+05   3.7192300e+05   3.4604100e+05   7.1072900e+05   7.8375500e+05   3.2714000e+05   3.9509100e+05   3.7751400e+05   3.6120700e+05   5.1400900e+05   4.1611300e+05   4.6160100e+05   4.4225900e+05   3.3518000e+05   4.0127500e+05   4.4143200e+05   4.3749500e+05   2.8562500e+05   2.9793300e+05   5.8578100e+05   4.6293400e+05   3.2826000e+05   3.1858300e+05   3.3449300e+05   3.3155200e+05   4.2711400e+05   4.1295300e+05   4.4505100e+05   4.1887800e+05   4.4053200e+05   4.9048300e+05   2.7620500e+05   2.6759500e+05   3.8756000e+05   3.4590700e+05   3.5484300e+05   3.2392900e+05   2.7496000e+05   2.7768000e+05   6.0166000e+05   5.0481000e+05   4.6853500e+05   5.1560400e+05   4.2354200e+05   4.4109200e+05   4.3294700e+05   5.0695000e+05   5.6765700e+05   3.5965400e+05   3.3085200e+05   3.3106000e+05   4.9128100e+05   4.6226800e+05   5.4970600e+05   5.6339400e+05   0.0000000e+00   5.0974600e+05   4.8274700e+05   4.9650000e+05   3.5203600e+05   4.5170700e+05   4.0412600e+05   4.4942700e+05   5.8962700e+05   5.9009600e+05   3.4343600e+05   2.9265400e+05   3.6465000e+05   3.7514700e+05   4.2342400e+05   3.9888700e+05   2.5914800e+05   2.8294200e+05   4.0068600e+05   3.9835300e+05   2.7607500e+05   2.5277300e+05   5.4043900e+05   5.2696100e+05   4.6646400e+05   4.6079200e+05   6.6188500e+05   6.3039100e+05   3.7748400e+05   4.1835300e+05   5.0224000e+05   5.4020700e+05
   6.6106800e+05   6.2250700e+05   6.4961700e+05   6.7217400e+05   4.6823000e+05   4.3482100e+05   7.8536900e+05   8.9385800e+05   4.1601500e+05   4.5859000e+05   4.2739500e+05   4.3484500e+05   5.4754700e+05   4.4972000e+05   5.1402300e+05   4.9074200e+05   3.7905000e+05   4.7324100e+05   5.3664000e+05   5.5040800e+05   3.5156200e+05   3.5096700e+05   6.5079400e+05   4.9842900e+05   3.9874800e+05   3.9807400e+05   4.3088500e+05   4.1299000e+05   5.0653400e+05   4.9598000e+05   5.0767500e+05   4.7473500e+05   5.2618700e+05   5.5721700e+05   3.2128200e+05   3.1372100e+05   4.1591000e+05   3.9619200e+05   4.4009300e+05   4.1223200e+05   3.8297600e+05   3.4897800e+05   6.4960500e+05   5.3348100e+05   5.1960000e+05   6.0325400e+05   4.9493000e+05   5.2123000e+05   4.7336200e+05   5.3368000e+05   6.1661100e+05   4.7905500e+05   4.1486500e+05   4.2569500e+05   5.5543600e+05   5.1371700e+05   6.1815200e+05   5.7717800e+05   5.0974600e+05   0.0000000e+00   5.1368500e+05   5.8298600e+05   4.2546800e+05   5.2436900e+05   4.6158600e+05   5.3164100e+05   6.1416900e+05   6.5057100e+05   4.1147500e+05   3.6360600e+05   4.1135600e+05   4.3209000e+05   4.4749600e+05   4.4009400e+05   3.2091700e+05   3.3582600e+05   4.4116500e+05   4.3708500e+05   3.4098300e+05   3.2456800e+05   5.7539000e+05   5.6831600e+05   5.0892000e+05   5.1053900e+05   7.4916400e+05   7.2960900e+05   4.9104700e+05   4.3749500e+05   5.6487700e+05   5.9882000e+05
   6.5927100e+05   5.8303300e+05   6.8173800e+05   6.6669300e+05   4.1656600e+05   3.6758000e+05   7.3895000e+05   8.1397500e+05   3.5983700e+05   4.0171600e+05   3.8229200e+05   3.5078800e+05   4.8106900e+05   3.9937300e+05   4.6902200e+05   4.6721100e+05   3.5823700e+05   4.2552500e+05   4.6754400e+05   4.7176900e+05   3.1257500e+05   3.0677700e+05   5.9031400e+05   4.8708200e+05   3.2705200e+05   3.0351500e+05   3.3503500e+05   3.5264500e+05   4.4978800e+05   4.6610400e+05   4.4379700e+05   4.2687200e+05   4.9894600e+05   4.9196900e+05   3.0123800e+05   2.7985400e+05   3.8257400e+05   3.4182700e+05   3.4981100e+05   3.6833600e+05   3.0567800e+05   3.0097900e+05   6.2015600e+05   4.7982200e+05   4.7996000e+05   5.3229900e+05   4.2147300e+05   4.6955300e+05   4.2373500e+05   4.6959400e+05   5.6324300e+05   4.0458400e+05   3.5378600e+05   3.8007200e+05   4.9052300e+05   4.7977600e+05   5.7133700e+05   6.0678300e+05   4.8274700e+05   5.1368500e+05   0.0000000e+00   5.0360800e+05   3.4649800e+05   4.4344000e+05   3.9623900e+05   4.5339500e+05   5.8061000e+05   6.1654200e+05   3.5538300e+05   3.2099300e+05   3.6377300e+05   3.7803000e+05   4.2752600e+05   4.2621600e+05   3.1194400e+05   2.9072300e+05   3.7036400e+05   3.6958700e+05   2.8630100e+05   2.8211400e+05   5.4366200e+05   5.5434000e+05   4.9746200e+05   4.8780400e+05   7.1307400e+05   6.5762500e+05   4.0236500e+05   3.9392500e+05   5.6151700e+05   5.3686600e+05
   6.9714400e+05   5.8388900e+05   6.6360000e+05   6.3039700e+05   4.2350400e+05   3.8183200e+05   7.4207200e+05   7.8774500e+05   3.3079400e+05   4.0795100e+05   3.8881700e+05   3.9555700e+05   5.2922900e+05   4.3906600e+05   4.9889100e+05   5.0148300e+05   3.8928600e+05   4.3303100e+05   4.8382100e+05   4.8575500e+05   3.2462700e+05   3.0882200e+05   6.0767600e+05   4.9144900e+05   3.6546300e+05   3.2701800e+05   3.6256500e+05   3.4794600e+05   4.3315000e+05   4.6638300e+05   4.7945000e+05   4.3667300e+05   4.9873200e+05   5.0441800e+05   3.3973000e+05   3.1347400e+05   4.0418100e+05   3.7299100e+05   4.0131900e+05   4.1632300e+05   3.3791100e+05   3.1305500e+05   6.3871100e+05   5.1362600e+05   4.5903200e+05   5.5030400e+05   4.7271100e+05   4.9753600e+05   4.6663800e+05   5.2203400e+05   5.8765400e+05   4.0345200e+05   3.7445800e+05   3.8301900e+05   5.4018100e+05   4.9820500e+05   6.1733600e+05   5.9977800e+05   4.9650000e+05   5.8298600e+05   5.0360800e+05   0.0000000e+00   3.4369700e+05   4.3395800e+05   3.9505800e+05   4.6804900e+05   5.7088400e+05   6.3339500e+05   3.6945900e+05   3.2238100e+05   3.7771700e+05   3.6557700e+05   4.6145100e+05   4.3721100e+05   3.1736900e+05   3.0391100e+05   4.2142900e+05   4.2520300e+05   2.9229000e+05   2.7321700e+05   5.7064500e+05   5.3585700e+05   4.9768300e+05   4.7690400e+05   7.5037800e+05   6.6860400e+05   4.2402300e+05   4.3911100e+05   5.5982400e+05   5.6531800e+05
   5.1502800e+05   4.4526800e+05   4.7210600e+05   4.7649900e+05   2.6647600e+05   2.3833700e+05   6.1889800e+05   6.5587300e+05   2.1074300e+05   2.5310100e+05   2.3832800e+05   2.6214600e+05   3.7911400e+05   2.8199300e+05   3.2658800e+05   3.2718600e+05   2.1536700e+05   2.5966900e+05   3.2317100e+05   3.1761400e+05   1.5690700e+05   1.4347400e+05   4.5488400e+05   3.2454900e+05   2.0496200e+05   2.0905000e+05   2.1061300e+05   1.9286500e+05   2.7439900e+05   3.1233600e+05   3.0694100e+05   2.9904600e+05   3.2923900e+05   3.3584100e+05   1.6215900e+05   1.3352900e+05   2.2934300e+05   1.9924000e+05   2.3160100e+05   2.2117700e+05   1.5627100e+05   1.2518200e+05   4.5876800e+05   3.5075100e+05   3.3151500e+05   3.9572800e+05   3.1734100e+05   3.4117200e+05   3.2694500e+05   3.8168700e+05   4.4450700e+05   2.8360000e+05   2.1611600e+05   2.2218000e+05   3.5532400e+05   3.5236900e+05   4.4438400e+05   4.6021900e+05   3.5203600e+05   4.2546800e+05   3.4649800e+05   3.4369700e+05   0.0000000e+00   3.3648800e+05   2.3319700e+05   3.1958100e+05   4.2288600e+05   4.6320300e+05   2.1123900e+05   1.6873000e+05   2.1990300e+05   2.2919200e+05   2.6437400e+05   2.4313000e+05   1.4632000e+05   1.5302400e+05   2.9413500e+05   2.5787400e+05   1.3158500e+05   1.3870500e+05   4.2395400e+05   4.0699400e+05   3.6516600e+05   3.3093000e+05   5.9130500e+05   4.9344800e+05   2.7104300e+05   3.0292400e+05   3.8085100e+05   3.6924700e+05
   6.2052400e+05   5.3896100e+05   5.7477000e+05   5.8154300e+05   3.1839700e+05   3.5308600e+05   7.3860000e+05   8.1767700e+05   3.2643700e+05   3.7249500e+05   3.4790000e+05   3.7096000e+05   4.8060600e+05   3.8066000e+05   4.3406000e+05   3.7787900e+05   3.0154900e+05   3.7808400e+05   4.5587100e+05   4.4336200e+05   2.6595400e+05   2.7453400e+05   5.5949300e+05   4.4003400e+05   3.1291400e+05   3.0579100e+05   3.2180100e+05   3.0268700e+05   3.6455600e+05   4.1569300e+05   4.2931900e+05   4.1669900e+05   4.5874100e+05   4.6230400e+05   2.6789600e+05   2.2206800e+05   3.4446100e+05   3.1528200e+05   3.5436000e+05   3.1853100e+05   2.6922200e+05   2.5743400e+05   5.7091400e+05   4.8901600e+05   4.0189800e+05   4.9375000e+05   4.4125600e+05   4.3757500e+05   4.1358000e+05   4.4042600e+05   5.4394900e+05   3.7389000e+05   2.9404200e+05   3.2646200e+05   4.9803400e+05   4.4563300e+05   5.2861700e+05   5.2019900e+05   4.5170700e+05   5.2436900e+05   4.4344000e+05   4.3395800e+05   3.3648800e+05   0.0000000e+00   3.8137200e+05   4.5120100e+05   5.5451300e+05   5.6752400e+05   3.3326200e+05   2.7905500e+05   3.4441400e+05   3.5659600e+05   3.9952200e+05   4.2624200e+05   2.9242600e+05   2.8715700e+05   4.1345500e+05   3.8104000e+05   2.3887700e+05   2.4070200e+05   5.3843500e+05   5.6309500e+05   5.3059700e+05   4.7508800e+05   6.9664800e+05   6.4766200e+05   3.7384900e+05   3.8034100e+05   4.7033600e+05   4.9731000e+05
   5.6381100e+05   5.2398900e+05   5.4614000e+05   5.4882100e+05   2.9844700e+05   2.9735600e+05   6.5910900e+05   7.1992600e+05   2.5058800e+05   2.9845300e+05   2.8324700e+05   2.8128500e+05   4.4047400e+05   3.6933500e+05   4.0210400e+05   3.6438600e+05   2.5385700e+05   3.3289500e+05   4.2644400e+05   3.9297800e+05   2.1791300e+05   2.1508000e+05   5.0171400e+05   3.9858600e+05   2.6885300e+05   2.6235900e+05   2.6941200e+05   2.5201400e+05   3.4597100e+05   3.6668200e+05   3.8495800e+05   3.4484600e+05   4.0506800e+05   4.0967400e+05   2.1563000e+05   1.7581700e+05   2.7401100e+05   2.2860000e+05   3.0650500e+05   2.7338300e+05   2.0370000e+05   2.1277900e+05   5.0505200e+05   4.5227400e+05   3.6376000e+05   4.3679400e+05   3.5178000e+05   3.6879900e+05   3.4477300e+05   4.3342200e+05   5.2808700e+05   3.5188100e+05   2.3867200e+05   2.5152200e+05   3.9065900e+05   3.6728100e+05   4.6775300e+05   4.9601100e+05   4.0412600e+05   4.6158600e+05   3.9623900e+05   3.9505800e+05   2.3319700e+05   3.8137200e+05   0.0000000e+00   3.9053500e+05   5.2633600e+05   5.0574800e+05   2.8229500e+05   2.0360600e+05   2.7855900e+05   2.7070300e+05   3.1501600e+05   3.1490100e+05   2.0311300e+05   2.0585700e+05   3.0113700e+05   2.9791000e+05   1.6627200e+05   1.5950900e+05   4.5476000e+05   4.5073500e+05   3.9702800e+05   3.7914800e+05   5.8517300e+05   5.7631400e+05   3.0756400e+05   2.9892200e+05   3.9201200e+05   4.4466900e+05
   6.7140500e+05   5.8325500e+05   6.4537900e+05   6.0186700e+05   4.1103000e+05   3.9532500e+05   7.2417900e+05   7.9170000e+05   3.5684800e+05   4.1394800e+05   3.7887600e+05   3.6344700e+05   5.2801100e+05   4.6354800e+05   4.7546200e+05   4.6670300e+05   3.5194800e+05   4.2842000e+05   5.0427100e+05   4.7897600e+05   3.0755900e+05   3.0731400e+05   6.1321200e+05   5.0034800e+05   3.6776200e+05   3.6406100e+05   3.7524700e+05   3.3039300e+05   4.0969800e+05   4.4568100e+05   4.6303400e+05   4.1857700e+05   4.9184500e+05   4.9361600e+05   2.6680300e+05   2.6686200e+05   3.5051500e+05   3.4192600e+05   3.8634600e+05   3.5358700e+05   2.7096700e+05   2.7324300e+05   5.7951900e+05   5.4650300e+05   4.5035200e+05   5.8516900e+05   4.5703000e+05   4.4471700e+05   4.1956800e+05   4.4675900e+05   5.8367500e+05   4.0998500e+05   2.9854300e+05   3.4492600e+05   5.0191600e+05   4.3947900e+05   5.5688900e+05   5.5137500e+05   4.4942700e+05   5.3164100e+05   4.5339500e+05   4.6804900e+05   3.1958100e+05   4.5120100e+05   3.9053500e+05   0.0000000e+00   5.7567700e+05   5.6089400e+05   3.4789600e+05   2.9006600e+05   3.3130300e+05   3.3998300e+05   4.1897000e+05   4.0749000e+05   2.5049500e+05   2.4557800e+05   3.8360500e+05   3.8723300e+05   2.9300000e+05   2.6658600e+05   5.3451400e+05   5.3710600e+05   4.9534200e+05   4.6764800e+05   6.6261500e+05   6.2825100e+05   3.8872900e+05   3.5911600e+05   4.8967700e+05   5.3385700e+05
   8.1301600e+05   6.8038700e+05   7.5121300e+05   7.1468700e+05   4.8986600e+05   4.6289500e+05   8.3908000e+05   9.0338200e+05   4.5441100e+05   5.1907400e+05   4.8145100e+05   4.9763000e+05   6.8465300e+05   5.4752000e+05   5.5994400e+05   5.5432300e+05   4.5783100e+05   5.4332100e+05   6.1180100e+05   5.8474300e+05   4.0063500e+05   4.0886800e+05   7.3572600e+05   6.1258500e+05   4.8102000e+05   4.5974500e+05   4.5580500e+05   4.4560700e+05   5.3772600e+05   5.2079600e+05   5.3974100e+05   5.3344700e+05   6.1152100e+05   6.1283000e+05   3.9050900e+05   3.6988900e+05   4.7808200e+05   4.7621600e+05   5.2435600e+05   4.7988100e+05   4.1358100e+05   3.9349500e+05   7.2011600e+05   6.2283500e+05   5.7363100e+05   6.8261300e+05   5.4568200e+05   5.8237400e+05   5.7912900e+05   6.3274800e+05   7.0454200e+05   5.1523300e+05   4.2134400e+05   4.4044400e+05   6.1004600e+05   5.9441900e+05   6.7516800e+05   6.8047400e+05   5.8962700e+05   6.1416900e+05   5.8061000e+05   5.7088400e+05   4.2288600e+05   5.5451300e+05   5.2633600e+05   5.7567700e+05   0.0000000e+00   6.7947700e+05   4.3011800e+05   4.0249400e+05   4.8586300e+05   4.5834200e+05   5.3306500e+05   5.1777700e+05   3.8686300e+05   4.0156000e+05   5.0998200e+05   4.6610600e+05   3.5900800e+05   3.3970100e+05   6.4351800e+05   6.7331400e+05   6.4215100e+05   5.7137400e+05   7.9078700e+05   7.2738600e+05   4.9567800e+05   4.7213600e+05   5.6941600e+05   6.4762300e+05
   8.0759000e+05   7.2771900e+05   7.6759600e+05   7.7580500e+05   5.5086600e+05   5.2512900e+05   8.5171900e+05   9.1806900e+05   4.7164100e+05   5.1938900e+05   5.0689800e+05   5.1555700e+05   6.4762100e+05   5.2764100e+05   5.6091000e+05   5.9382500e+05   4.3721000e+05   5.0792200e+05   5.6460700e+05   5.7702800e+05   4.4147100e+05   4.3828900e+05   7.5371000e+05   6.1694900e+05   4.6794300e+05   4.7965500e+05   5.0104900e+05   4.5734100e+05   5.3287800e+05   5.6401500e+05   5.9367100e+05   5.8787700e+05   5.7558800e+05   5.9879600e+05   3.9578300e+05   3.7239100e+05   5.4669400e+05   4.8284400e+05   5.1284700e+05   4.7332900e+05   4.3507500e+05   3.8727900e+05   7.1158100e+05   6.7566100e+05   5.9795700e+05   6.8587800e+05   5.7513600e+05   5.9195600e+05   5.7788600e+05   6.0340800e+05   7.2245700e+05   5.2474300e+05   4.3045500e+05   4.4742500e+05   6.0718100e+05   6.2862500e+05   6.8950000e+05   6.7654800e+05   5.9009600e+05   6.5057100e+05   6.1654200e+05   6.3339500e+05   4.6320300e+05   5.6752400e+05   5.0574800e+05   5.6089400e+05   6.7947700e+05   0.0000000e+00   4.6312700e+05   4.1740400e+05   4.9125600e+05   4.9834200e+05   5.3329300e+05   5.4673100e+05   4.3206900e+05   4.3240800e+05   5.0318400e+05   4.9510100e+05   3.9065800e+05   4.1357100e+05   6.9411700e+05   6.8762000e+05   6.3912000e+05   5.4331100e+05   8.3010100e+05   7.9728100e+05   5.6144200e+05   5.3018200e+05   6.0182300e+05   6.1708300e+05
   5.2039800e+05   4.8261900e+05   4.8015800e+05   4.9253300e+05   2.5446300e+05   2.3156000e+05   5.7047100e+05   6.4886100e+05   2.0649500e+05   2.8381500e+05   2.5476700e+05   2.4374100e+05   3.9201800e+05   3.0094900e+05   3.2904700e+05   3.6103300e+05   2.2692700e+05   2.7752000e+05   3.2587900e+05   3.4679200e+05   1.8471200e+05   1.4694300e+05   4.6539900e+05   3.4371600e+05   2.2493700e+05   2.2017300e+05   2.3297600e+05   2.1906000e+05   2.9646300e+05   3.3087400e+05   3.1444000e+05   3.4761800e+05   3.3094500e+05   3.4821700e+05   1.6600200e+05   1.3844500e+05   2.5058200e+05   2.0435300e+05   2.6414500e+05   2.3329400e+05   1.6755000e+05   1.4574800e+05   4.5034000e+05   3.8896700e+05   3.2007300e+05   4.3816600e+05   3.1482600e+05   3.6162500e+05   3.0044300e+05   3.4471400e+05   4.5002300e+05   2.8653400e+05   2.1157400e+05   2.4412500e+05   3.8834800e+05   3.8567300e+05   4.3311500e+05   4.3098900e+05   3.4343600e+05   4.1147500e+05   3.5538300e+05   3.6945900e+05   2.1123900e+05   3.3326200e+05   2.8229500e+05   3.4789600e+05   4.3011800e+05   4.6312700e+05   0.0000000e+00   1.5474500e+05   2.3759100e+05   2.6231600e+05   2.9816900e+05   2.8748700e+05   1.5125700e+05   1.6417900e+05   2.5476100e+05   2.5118300e+05   1.3001500e+05   1.4841700e+05   4.1970000e+05   4.2028400e+05   3.7187500e+05   3.2363400e+05   5.6210700e+05   5.3113800e+05   2.8158800e+05   2.8828000e+05   3.7595900e+05   3.6323900e+05
   4.9767600e+05   4.6172100e+05   4.6505200e+05   4.6935600e+05   2.2235600e+05   2.0576100e+05   5.7900500e+05   6.1738400e+05   1.7374300e+05   2.3763400e+05   2.1849200e+05   2.1063800e+05   3.3717000e+05   2.7679500e+05   2.9335000e+05   3.0061200e+05   1.6974800e+05   2.5401100e+05   3.1795400e+05   2.9392400e+05   1.4014700e+05   1.0213500e+05   4.1542800e+05   3.3470900e+05   1.7776000e+05   1.8417300e+05   2.0476500e+05   1.7299000e+05   2.5653100e+05   2.7286500e+05   2.8447600e+05   2.5788600e+05   2.9658300e+05   3.0062000e+05   1.1423500e+05   8.4296000e+04   1.8538300e+05   1.6970100e+05   2.0712300e+05   1.7767900e+05   1.3363500e+05   1.1273100e+05   4.0329900e+05   3.4105700e+05   2.9664300e+05   3.5070400e+05   2.6640900e+05   3.2189000e+05   2.8143000e+05   3.1987900e+05   4.1576100e+05   2.4239200e+05   1.6094700e+05   1.9721300e+05   3.4612200e+05   3.3083500e+05   4.0845100e+05   3.8166700e+05   2.9265400e+05   3.6360600e+05   3.2099300e+05   3.2238100e+05   1.6873000e+05   2.7905500e+05   2.0360600e+05   2.9006600e+05   4.0249400e+05   4.1740400e+05   1.5474500e+05   0.0000000e+00   1.8964500e+05   1.7706500e+05   2.6863600e+05   2.4191500e+05   1.2127100e+05   1.2111300e+05   2.0639000e+05   2.0199200e+05   9.8802000e+04   1.0663500e+05   3.7841800e+05   3.7669600e+05   3.1071100e+05   3.0441200e+05   5.2483900e+05   4.6800000e+05   2.4883400e+05   3.1151300e+05   3.2839500e+05   3.5920400e+05
   5.6811300e+05   5.0352600e+05   4.9690600e+05   4.8336900e+05   2.8439200e+05   2.4613600e+05   6.2690600e+05   6.7916000e+05   2.3083800e+05   2.8417400e+05   2.6214400e+05   2.5572800e+05   3.9292900e+05   3.1341000e+05   3.2495200e+05   3.4049500e+05   2.2626600e+05   3.0885300e+05   3.7659000e+05   3.4108700e+05   1.7398600e+05   1.4974200e+05   4.8756400e+05   3.5568300e+05   2.1716800e+05   2.3338600e+05   2.4922900e+05   2.3458100e+05   2.9799200e+05   3.1591200e+05   3.3133400e+05   3.0716000e+05   3.6489200e+05   3.5879800e+05   1.7283500e+05   1.5882600e+05   2.5742800e+05   2.2107200e+05   2.5091500e+05   2.3543900e+05   1.7618000e+05   1.3993100e+05   4.7749400e+05   3.8519500e+05   3.5253800e+05   4.1827900e+05   3.2298600e+05   3.4046800e+05   3.2011400e+05   3.5895600e+05   4.6679400e+05   2.9512300e+05   2.0602900e+05   2.5013800e+05   4.1498400e+05   3.8411800e+05   4.4776600e+05   4.4371000e+05   3.6465000e+05   4.1135600e+05   3.6377300e+05   3.7771700e+05   2.1990300e+05   3.4441400e+05   2.7855900e+05   3.3130300e+05   4.8586300e+05   4.9125600e+05   2.3759100e+05   1.8964500e+05   0.0000000e+00   2.4000300e+05   2.9258300e+05   3.0584400e+05   1.7074800e+05   1.6443700e+05   2.7139000e+05   2.6385800e+05   1.5318400e+05   1.6831900e+05   4.3137900e+05   4.1812800e+05   3.7047000e+05   3.5630900e+05   5.8753700e+05   5.2666500e+05   2.9594400e+05   3.3317800e+05   3.5886200e+05   4.2542000e+05
   5.3206800e+05   4.5687600e+05   5.1699100e+05   4.9702700e+05   2.7947900e+05   2.6442200e+05   6.2704600e+05   6.8193300e+05   2.0885600e+05   2.8108600e+05   2.4413100e+05   2.3676600e+05   3.8125100e+05   3.0981700e+05   2.9256900e+05   3.2872800e+05   1.9506700e+05   2.9430500e+05   3.6909500e+05   3.4209900e+05   1.7195400e+05   1.5005500e+05   4.8202200e+05   3.5649600e+05   2.0948900e+05   2.2790900e+05   2.4217100e+05   1.9821500e+05   3.0940400e+05   3.1762100e+05   3.3022100e+05   3.1976900e+05   3.3887100e+05   3.8281000e+05   1.9901600e+05   1.6036600e+05   2.6684700e+05   2.0492300e+05   2.4474900e+05   2.4389300e+05   1.7830800e+05   1.4331300e+05   4.6392300e+05   4.1958700e+05   3.2367100e+05   4.1845000e+05   3.1771300e+05   3.5527600e+05   3.1796200e+05   3.4110100e+05   4.5210200e+05   2.8380100e+05   1.8781300e+05   2.0683500e+05   3.7183800e+05   3.5698800e+05   4.6722200e+05   4.2695000e+05   3.7514700e+05   4.3209000e+05   3.7803000e+05   3.6557700e+05   2.2919200e+05   3.5659600e+05   2.7070300e+05   3.3998300e+05   4.5834200e+05   4.9834200e+05   2.6231600e+05   1.7706500e+05   2.4000300e+05   0.0000000e+00   2.8417300e+05   2.9654300e+05   1.4104600e+05   1.6244300e+05   2.6038000e+05   2.5552400e+05   1.3126000e+05   1.4620400e+05   4.0754600e+05   4.3141000e+05   3.8851600e+05   3.5500700e+05   5.8727000e+05   5.1555000e+05   3.0050400e+05   3.3422600e+05   3.9154700e+05   4.0355300e+05
   5.9241900e+05   5.4734000e+05   5.9954500e+05   5.4663400e+05   3.3055800e+05   3.1826100e+05   6.7376100e+05   7.1387100e+05   2.5265200e+05   3.6671500e+05   3.3949800e+05   3.3607300e+05   4.5683600e+05   3.4823300e+05   3.4980500e+05   4.1065700e+05   2.7939000e+05   3.6351200e+05   3.9541300e+05   4.1766800e+05   2.4401000e+05   2.1969400e+05   5.5254200e+05   4.4506800e+05   2.8667200e+05   3.0540600e+05   2.8613600e+05   2.5758000e+05   3.4960700e+05   4.1130400e+05   4.0584900e+05   3.9842600e+05   4.2473700e+05   4.3667300e+05   2.2545100e+05   2.3011500e+05   3.4167500e+05   2.9347300e+05   3.3229500e+05   3.2391900e+05   2.7453500e+05   2.3443700e+05   5.7657000e+05   5.1177600e+05   4.2337100e+05   5.0355600e+05   4.2663800e+05   4.6101500e+05   3.9158700e+05   4.1216900e+05   5.3728600e+05   4.0050100e+05   2.8398100e+05   2.7341900e+05   4.2405500e+05   4.3873500e+05   5.4817700e+05   5.2939700e+05   4.2342400e+05   4.4749600e+05   4.2752600e+05   4.6145100e+05   2.6437400e+05   3.9952200e+05   3.1501600e+05   4.1897000e+05   5.3306500e+05   5.3329300e+05   2.9816900e+05   2.6863600e+05   2.9258300e+05   2.8417300e+05   0.0000000e+00   3.2613000e+05   2.0803200e+05   2.4275100e+05   3.6719800e+05   3.1150400e+05   1.8212700e+05   2.0247700e+05   5.1088900e+05   4.9752400e+05   4.5947500e+05   3.8758900e+05   6.3340200e+05   5.8439500e+05   3.4968600e+05   3.5559300e+05   4.1689000e+05   4.9537100e+05
   5.6610900e+05   5.2325500e+05   5.3835400e+05   5.5711400e+05   3.1231100e+05   2.7801700e+05   6.4969100e+05   7.0051900e+05   2.6951600e+05   3.3030700e+05   2.8769200e+05   3.0404100e+05   4.8481400e+05   3.7087300e+05   3.7006700e+05   4.0641000e+05   2.7533900e+05   3.5550700e+05   4.0334700e+05   4.2554100e+05   2.4439700e+05   2.2119100e+05   5.4611100e+05   4.3578900e+05   2.9758300e+05   2.7003700e+05   3.0532900e+05   2.8073100e+05   3.4764800e+05   3.9951200e+05   3.9259700e+05   3.7195500e+05   3.8216500e+05   4.2460400e+05   2.2182000e+05   1.9377700e+05   3.1584600e+05   2.6639200e+05   3.1331500e+05   2.9886000e+05   2.2199000e+05   2.0929100e+05   5.1906100e+05   4.5135200e+05   4.0346900e+05   4.9608500e+05   3.9503300e+05   4.0249500e+05   3.8666500e+05   3.7857800e+05   5.0703900e+05   3.7010000e+05   2.5462400e+05   2.6895600e+05   3.8934300e+05   4.2616300e+05   4.8764500e+05   5.1094600e+05   3.9888700e+05   4.4009400e+05   4.2621600e+05   4.3721100e+05   2.4313000e+05   4.2624200e+05   3.1490100e+05   4.0749000e+05   5.1777700e+05   5.4673100e+05   2.8748700e+05   2.4191500e+05   3.0584400e+05   2.9654300e+05   3.2613000e+05   0.0000000e+00   1.9938600e+05   2.3653100e+05   3.5717200e+05   3.0798000e+05   1.7263500e+05   1.7362600e+05   4.9693000e+05   5.0316000e+05   4.1616200e+05   4.0139400e+05   6.0424200e+05   5.8241500e+05   3.1548700e+05   3.3394400e+05   4.3739600e+05   4.3923300e+05
   4.7890900e+05   4.1476500e+05   4.6497700e+05   4.3717900e+05   1.9759500e+05   1.7861500e+05   5.6718800e+05   6.1231500e+05   1.5630000e+05   2.2662100e+05   1.6515400e+05   1.8632700e+05   3.5223800e+05   2.4132900e+05   2.6873000e+05   2.9115100e+05   1.4498200e+05   2.2995800e+05   2.9488800e+05   2.6530100e+05   1.1343600e+05   9.9479000e+04   4.1821600e+05   3.0720200e+05   1.5326300e+05   1.5053300e+05   1.7668800e+05   1.5016900e+05   2.3356700e+05   2.3403400e+05   2.6337500e+05   2.3502500e+05   2.9711400e+05   2.9603500e+05   9.3094000e+04   8.5892000e+04   1.8230700e+05   1.4605900e+05   2.1229400e+05   1.6605200e+05   1.1596600e+05   8.9119000e+04   4.1528800e+05   3.3854800e+05   2.6501800e+05   3.4724300e+05   2.8967600e+05   2.7949700e+05   2.9741000e+05   3.0575700e+05   3.9537400e+05   2.4478400e+05   1.1973700e+05   1.5986500e+05   2.9850900e+05   3.2577600e+05   3.8078900e+05   3.4664600e+05   2.5914800e+05   3.2091700e+05   3.1194400e+05   3.1736900e+05   1.4632000e+05   2.9242600e+05   2.0311300e+05   2.5049500e+05   3.8686300e+05   4.3206900e+05   1.5125700e+05   1.2127100e+05   1.7074800e+05   1.4104600e+05   2.0803200e+05   1.9938600e+05   0.0000000e+00   1.0418300e+05   2.1350600e+05   1.9228800e+05   7.1716000e+04   6.8046000e+04   3.8142600e+05   3.8848200e+05   3.1200000e+05   2.7492100e+05   4.8345100e+05   4.8523400e+05   2.0396100e+05   2.3969800e+05   3.0034800e+05   3.5017100e+05
   4.6671200e+05   4.1540300e+05   4.5654100e+05   4.1934000e+05   2.0816700e+05   2.0323400e+05   5.8962900e+05   6.6254900e+05   1.7949200e+05   2.2842400e+05   1.7901600e+05   1.9795800e+05   3.4387400e+05   2.4371800e+05   2.6425500e+05   2.6666200e+05   1.8208200e+05   2.2560700e+05   2.6677000e+05   2.8406600e+05   1.2388600e+05   9.4977000e+04   4.1088700e+05   3.2430900e+05   1.4398900e+05   1.5933000e+05   1.6171100e+05   1.3943400e+05   2.2758600e+05   2.6087900e+05   2.7755400e+05   2.3264800e+05   3.1222700e+05   3.1891500e+05   1.1166600e+05   1.0514800e+05   1.9876800e+05   1.6330800e+05   2.3471800e+05   1.8542200e+05   1.4012900e+05   1.1526300e+05   4.1603700e+05   3.3502000e+05   2.8739200e+05   3.8628500e+05   3.1499200e+05   2.8010400e+05   2.7728400e+05   2.9964300e+05   3.9742500e+05   2.6577200e+05   1.3569600e+05   1.7678600e+05   2.8487800e+05   3.1872400e+05   4.0013900e+05   3.6210400e+05   2.8294200e+05   3.3582600e+05   2.9072300e+05   3.0391100e+05   1.5302400e+05   2.8715700e+05   2.0585700e+05   2.4557800e+05   4.0156000e+05   4.3240800e+05   1.6417900e+05   1.2111300e+05   1.6443700e+05   1.6244300e+05   2.4275100e+05   2.3653100e+05   1.0418300e+05   0.0000000e+00   2.1731200e+05   1.9867300e+05   8.7078000e+04   8.4459000e+04   3.8791400e+05   3.9500600e+05   2.9922200e+05   2.7943400e+05   5.0032900e+05   4.9045500e+05   2.1514700e+05   2.2219900e+05   3.2440400e+05   3.4182100e+05
   5.8325300e+05   5.1497200e+05   5.4358000e+05   5.5218100e+05   3.0025000e+05   3.0096000e+05   6.8990700e+05   7.6450700e+05   2.7990200e+05   3.2840200e+05   2.9722200e+05   3.2896300e+05   4.6520700e+05   3.5484000e+05   3.8300800e+05   3.7309500e+05   2.8191800e+05   3.4432200e+05   3.9403700e+05   3.9444500e+05   2.4309300e+05   2.2357100e+05   5.3930400e+05   4.1458600e+05   2.6075100e+05   2.8633500e+05   2.6640800e+05   2.6419300e+05   3.5552800e+05   3.6650900e+05   3.8612200e+05   3.7119800e+05   4.3254800e+05   4.3159000e+05   2.0793900e+05   2.0199100e+05   3.1080300e+05   2.7452500e+05   3.1126500e+05   2.5815200e+05   2.1488800e+05   2.0783300e+05   5.1113700e+05   4.3142400e+05   3.9377600e+05   4.7186100e+05   3.9884100e+05   3.6524100e+05   3.6795700e+05   3.7496900e+05   5.0462000e+05   3.6959600e+05   2.6468800e+05   2.9066000e+05   3.8260800e+05   4.1824300e+05   5.0079100e+05   4.7447900e+05   4.0068600e+05   4.4116500e+05   3.7036400e+05   4.2142900e+05   2.9413500e+05   4.1345500e+05   3.0113700e+05   3.8360500e+05   5.0998200e+05   5.0318400e+05   2.5476100e+05   2.0639000e+05   2.7139000e+05   2.6038000e+05   3.6719800e+05   3.5717200e+05   2.1350600e+05   2.1731200e+05   0.0000000e+00   2.9454200e+05   1.8828200e+05   1.8257100e+05   4.9413200e+05   4.9104300e+05   4.0568000e+05   3.8755600e+05   6.1195100e+05   5.7548800e+05   3.1121400e+05   3.2179500e+05   4.4269100e+05   4.8468600e+05
   5.5590600e+05   4.5475800e+05   5.4186000e+05   5.3816500e+05   2.9732400e+05   2.8633600e+05   6.2832500e+05   7.0965800e+05   2.6308200e+05   2.9231600e+05   2.6164200e+05   2.9126900e+05   3.9913500e+05   3.4999400e+05   3.4756300e+05   3.4351900e+05   2.3511800e+05   3.2939500e+05   3.8468200e+05   3.6359800e+05   2.1664500e+05   1.6877700e+05   5.2604200e+05   4.1034300e+05   2.3809900e+05   2.5887700e+05   2.5723100e+05   2.2145800e+05   3.4214200e+05   3.5863100e+05   3.6120300e+05   3.5091800e+05   3.7535400e+05   3.7434600e+05   1.9618200e+05   1.8756800e+05   2.5404400e+05   2.4402700e+05   3.1336900e+05   2.5956200e+05   2.1262500e+05   2.0242200e+05   4.6603300e+05   4.4195900e+05   3.9176600e+05   4.4520000e+05   3.8736800e+05   4.1526100e+05   3.5481000e+05   3.8397700e+05   4.9095100e+05   3.3030800e+05   2.4178300e+05   2.6635300e+05   3.8999000e+05   4.0175600e+05   5.0376200e+05   4.7849400e+05   3.9835300e+05   4.3708500e+05   3.6958700e+05   4.2520300e+05   2.5787400e+05   3.8104000e+05   2.9791000e+05   3.8723300e+05   4.6610600e+05   4.9510100e+05   2.5118300e+05   2.0199200e+05   2.6385800e+05   2.5552400e+05   3.1150400e+05   3.0798000e+05   1.9228800e+05   1.9867300e+05   2.9454200e+05   0.0000000e+00   1.5421400e+05   1.6240700e+05   4.6541600e+05   4.6063400e+05   3.8286100e+05   3.5462000e+05   6.0097400e+05   5.3394000e+05   2.9929400e+05   2.9577700e+05   3.9706400e+05   4.3428400e+05
   4.5207500e+05   3.7436500e+05   4.4539300e+05   4.0609000e+05   1.8044300e+05   1.6573700e+05   5.0403200e+05   6.0719300e+05   1.4437900e+05   1.8759600e+05   1.5817500e+05   1.7893700e+05   2.8750300e+05   1.9883000e+05   2.3142100e+05   2.2845100e+05   1.4013200e+05   1.8897800e+05   2.4955200e+05   2.6406700e+05   8.9551000e+04   6.1592000e+04   3.9004800e+05   2.7001900e+05   1.2315900e+05   1.2548400e+05   1.5319200e+05   1.1698300e+05   2.0722400e+05   2.5324100e+05   2.4996700e+05   2.3966100e+05   2.4641500e+05   2.6257800e+05   6.9885000e+04   6.4703000e+04   1.4556600e+05   1.3130900e+05   1.9236900e+05   1.5827400e+05   7.9620000e+04   7.2577000e+04   3.6336800e+05   3.3646500e+05   2.5331100e+05   3.2392900e+05   2.6852300e+05   2.8515600e+05   2.4111400e+05   2.5545500e+05   3.7008400e+05   2.1252000e+05   1.2704400e+05   1.3430600e+05   2.6323700e+05   2.8865600e+05   3.8119300e+05   3.5750800e+05   2.7607500e+05   3.4098300e+05   2.8630100e+05   2.9229000e+05   1.3158500e+05   2.3887700e+05   1.6627200e+05   2.9300000e+05   3.5900800e+05   3.9065800e+05   1.3001500e+05   9.8802000e+04   1.5318400e+05   1.3126000e+05   1.8212700e+05   1.7263500e+05   7.1716000e+04   8.7078000e+04   1.8828200e+05   1.5421400e+05   0.0000000e+00   5.2938000e+04   3.5729800e+05   3.2331700e+05   2.5977500e+05   2.5446500e+05   5.1193100e+05   4.1753200e+05   1.9031300e+05   2.1203400e+05   2.9204800e+05   3.1093400e+05
   4.5391800e+05   3.7744400e+05   4.3481100e+05   4.0409100e+05   1.6890700e+05   1.6447300e+05   4.9350000e+05   6.0693800e+05   1.6550900e+05   1.9330200e+05   1.6054300e+05   1.8174500e+05   2.8581900e+05   2.0576300e+05   2.4276400e+05   2.5534300e+05   1.4092300e+05   2.2115300e+05   2.6531900e+05   2.5862900e+05   9.3856000e+04   7.5051000e+04   3.9519400e+05   3.1246500e+05   1.1623500e+05   1.2636500e+05   1.6532400e+05   1.2405400e+05   2.1538100e+05   2.5719200e+05   2.5348000e+05   2.2515100e+05   2.5757000e+05   2.6549000e+05   6.6498000e+04   6.4517000e+04   1.5570400e+05   1.3571000e+05   1.8074900e+05   1.4906500e+05   7.9838000e+04   6.9435000e+04   3.8408300e+05   3.3723100e+05   2.5543900e+05   3.1829900e+05   2.5667600e+05   2.7806900e+05   2.3335300e+05   2.5438200e+05   3.8258400e+05   2.2569800e+05   1.2833800e+05   1.2566400e+05   2.7476800e+05   3.1092400e+05   3.7039500e+05   3.5434400e+05   2.5277300e+05   3.2456800e+05   2.8211400e+05   2.7321700e+05   1.3870500e+05   2.4070200e+05   1.5950900e+05   2.6658600e+05   3.3970100e+05   4.1357100e+05   1.4841700e+05   1.0663500e+05   1.6831900e+05   1.4620400e+05   2.0247700e+05   1.7362600e+05   6.8046000e+04   8.4459000e+04   1.8257100e+05   1.6240700e+05   5.2938000e+04   0.0000000e+00   3.3992200e+05   3.3675100e+05   2.3321800e+05   2.3138500e+05   4.9428400e+05   4.2434900e+05   1.7304100e+05   1.9984300e+05   2.9105000e+05   2.9936800e+05
   7.6667900e+05   7.0856000e+05   7.0196900e+05   6.5824300e+05   4.2495700e+05   4.2630400e+05   7.5130400e+05   8.6376800e+05   4.3218500e+05   4.8647400e+05   4.6259900e+05   4.6680900e+05   5.9519900e+05   4.8595500e+05   5.1505200e+05   5.3331800e+05   4.5726700e+05   5.0396000e+05   5.3132600e+05   5.1548400e+05   3.8608200e+05   3.5733000e+05   6.6878200e+05   5.5751300e+05   4.1544400e+05   4.3766700e+05   4.3083300e+05   4.1149600e+05   5.2031200e+05   5.4078200e+05   5.4843600e+05   5.4226600e+05   6.1569300e+05   5.5730700e+05   3.5742400e+05   3.6528200e+05   4.5327400e+05   4.1684400e+05   4.7610500e+05   4.7123600e+05   3.8377800e+05   3.7172900e+05   6.8684700e+05   6.0394200e+05   5.9102000e+05   6.3402000e+05   5.4584800e+05   5.4739800e+05   5.2989000e+05   5.5445500e+05   6.7804700e+05   4.6511300e+05   3.9877500e+05   4.0331000e+05   5.8448500e+05   5.7860100e+05   6.2855000e+05   6.0328300e+05   5.4043900e+05   5.7539000e+05   5.4366200e+05   5.7064500e+05   4.2395400e+05   5.3843500e+05   4.5476000e+05   5.3451400e+05   6.4351800e+05   6.9411700e+05   4.1970000e+05   3.7841800e+05   4.3137900e+05   4.0754600e+05   5.1088900e+05   4.9693000e+05   3.8142600e+05   3.8791400e+05   4.9413200e+05   4.6541600e+05   3.5729800e+05   3.3992200e+05   0.0000000e+00   6.4440500e+05   5.5346000e+05   5.3979600e+05   7.6420700e+05   7.0620100e+05   4.6207300e+05   4.8145800e+05   5.7006300e+05   6.4239900e+05
   7.0726700e+05   6.4958400e+05   7.4403800e+05   6.8461900e+05   4.4315800e+05   4.6699700e+05   7.8964300e+05   8.9814200e+05   4.6693000e+05   5.1352700e+05   4.6905200e+05   4.9260500e+05   6.0501000e+05   4.9678000e+05   5.3332400e+05   5.3232900e+05   4.7891200e+05   4.9526100e+05   5.9702000e+05   5.7222300e+05   4.1381400e+05   3.5167900e+05   6.7399200e+05   5.7008200e+05   3.8215000e+05   4.0903600e+05   4.2074000e+05   4.0222100e+05   4.9990100e+05   5.4274000e+05   5.5550100e+05   5.3508100e+05   5.7080000e+05   5.7905800e+05   3.4604500e+05   3.3615700e+05   4.3084500e+05   3.8682800e+05   4.2672600e+05   4.3922200e+05   3.9593500e+05   3.6443600e+05   7.0062900e+05   6.2422700e+05   5.7312000e+05   6.2420700e+05   5.2607000e+05   5.3201400e+05   5.4492000e+05   5.6185200e+05   6.5307800e+05   5.0620100e+05   4.0724200e+05   4.0696500e+05   5.6927800e+05   6.0806600e+05   6.6221400e+05   6.3235800e+05   5.2696100e+05   5.6831600e+05   5.5434000e+05   5.3585700e+05   4.0699400e+05   5.6309500e+05   4.5073500e+05   5.3710600e+05   6.7331400e+05   6.8762000e+05   4.2028400e+05   3.7669600e+05   4.1812800e+05   4.3141000e+05   4.9752400e+05   5.0316000e+05   3.8848200e+05   3.9500600e+05   4.9104300e+05   4.6063400e+05   3.2331700e+05   3.3675100e+05   6.4440500e+05   0.0000000e+00   5.8104300e+05   5.2159900e+05   7.6634900e+05   7.1101800e+05   4.8621700e+05   5.2013500e+05   6.0119300e+05   6.3497000e+05
   6.5672000e+05   5.9601000e+05   6.7150900e+05   6.4726200e+05   3.8577900e+05   3.8405600e+05   7.0050100e+05   8.2736600e+05   3.8329000e+05   4.5858100e+05   4.2197000e+05   4.1573900e+05   5.5843600e+05   4.1786700e+05   4.6186700e+05   4.7256900e+05   3.7159000e+05   4.1989700e+05   4.6965300e+05   4.9471500e+05   3.4301000e+05   2.9760800e+05   6.3737200e+05   5.2591800e+05   3.4877700e+05   3.5421100e+05   3.7245400e+05   3.4251700e+05   4.2897800e+05   4.3420600e+05   4.4907100e+05   4.5122800e+05   4.8235000e+05   4.9059600e+05   2.9425300e+05   2.6905300e+05   3.9405200e+05   3.6008800e+05   3.9304400e+05   3.6606900e+05   3.3068000e+05   2.8916500e+05   6.1059300e+05   5.0981900e+05   4.6471300e+05   5.7914400e+05   4.7268300e+05   4.8926500e+05   4.2365000e+05   4.6358900e+05   5.7681500e+05   4.3538600e+05   3.6805700e+05   3.4792400e+05   5.2486400e+05   5.3802000e+05   5.9234800e+05   5.6128200e+05   4.6646400e+05   5.0892000e+05   4.9746200e+05   4.9768300e+05   3.6516600e+05   5.3059700e+05   3.9702800e+05   4.9534200e+05   6.4215100e+05   6.3912000e+05   3.7187500e+05   3.1071100e+05   3.7047000e+05   3.8851600e+05   4.5947500e+05   4.1616200e+05   3.1200000e+05   2.9922200e+05   4.0568000e+05   3.8286100e+05   2.5977500e+05   2.3321800e+05   5.5346000e+05   5.8104300e+05   0.0000000e+00   4.4557100e+05   7.1109600e+05   6.6631900e+05   4.3330300e+05   4.5452600e+05   4.8458700e+05   5.5037300e+05
   6.2542000e+05   5.8904600e+05   6.0938900e+05   5.8214500e+05   3.2769600e+05   3.6112100e+05   7.1712400e+05   7.3071900e+05   3.3777100e+05   4.0609100e+05   3.5317500e+05   3.8175800e+05   5.3095400e+05   3.9217700e+05   4.2330100e+05   4.3559100e+05   3.1367300e+05   3.7343900e+05   4.3429100e+05   4.4302100e+05   2.7773400e+05   2.1999000e+05   5.4526500e+05   4.5763500e+05   3.0692000e+05   3.2340000e+05   3.1779500e+05   2.8305500e+05   3.8986600e+05   4.1397200e+05   3.9763500e+05   3.9887000e+05   4.2232200e+05   4.3505100e+05   2.2443500e+05   2.3897500e+05   3.4620300e+05   3.1187900e+05   3.4152700e+05   3.1140000e+05   2.6064100e+05   2.4503500e+05   5.4029800e+05   4.7093400e+05   4.0565900e+05   5.6052400e+05   4.3158400e+05   4.5333600e+05   4.2125200e+05   4.4496700e+05   5.3026300e+05   4.0169300e+05   2.9870500e+05   3.6093100e+05   4.3354400e+05   4.6907700e+05   5.6307900e+05   5.4673300e+05   4.6079200e+05   5.1053900e+05   4.8780400e+05   4.7690400e+05   3.3093000e+05   4.7508800e+05   3.7914800e+05   4.6764800e+05   5.7137400e+05   5.4331100e+05   3.2363400e+05   3.0441200e+05   3.5630900e+05   3.5500700e+05   3.8758900e+05   4.0139400e+05   2.7492100e+05   2.7943400e+05   3.8755600e+05   3.5462000e+05   2.5446500e+05   2.3138500e+05   5.3979600e+05   5.2159900e+05   4.4557100e+05   0.0000000e+00   6.6306000e+05   6.4354900e+05   3.7224000e+05   4.2775800e+05   5.1405600e+05   5.2521600e+05
   8.4030700e+05   8.0230800e+05   8.5320000e+05   8.3610600e+05   5.9006400e+05   6.0713200e+05   9.7604700e+05   9.8640000e+05   5.7982200e+05   6.3114400e+05   5.9633000e+05   6.2194000e+05   7.6357800e+05   6.2830700e+05   6.8731100e+05   6.6045200e+05   5.6473300e+05   6.4808900e+05   6.9267000e+05   6.7117300e+05   5.1856100e+05   5.1943000e+05   8.3794600e+05   7.3810800e+05   5.5435000e+05   5.7811800e+05   5.6062200e+05   5.2860400e+05   6.2900200e+05   6.6941000e+05   6.9422400e+05   6.8545800e+05   7.0295000e+05   6.8045000e+05   5.1368400e+05   4.8614800e+05   5.8609300e+05   5.4153600e+05   5.9927600e+05   5.7767300e+05   5.0766900e+05   4.9981200e+05   8.2702500e+05   7.6892600e+05   6.8880700e+05   7.9021500e+05   6.6257000e+05   6.4510500e+05   6.2384600e+05   7.2503800e+05   8.2195000e+05   6.8562900e+05   5.6476500e+05   5.4808200e+05   7.2430000e+05   7.3220500e+05   7.5830400e+05   7.9240500e+05   6.6188500e+05   7.4916400e+05   7.1307400e+05   7.5037800e+05   5.9130500e+05   6.9664800e+05   5.8517300e+05   6.6261500e+05   7.9078700e+05   8.3010100e+05   5.6210700e+05   5.2483900e+05   5.8753700e+05   5.8727000e+05   6.3340200e+05   6.0424200e+05   4.8345100e+05   5.0032900e+05   6.1195100e+05   6.0097400e+05   5.1193100e+05   4.9428400e+05   7.6420700e+05   7.6634900e+05   7.1109600e+05   6.6306000e+05   0.0000000e+00   8.9340900e+05   6.2251900e+05   6.6340800e+05   7.3915500e+05   7.5889300e+05
   7.9616800e+05   7.5157400e+05   8.2351000e+05   7.9971300e+05   5.7338200e+05   5.2535200e+05   9.1100000e+05   9.8098100e+05   5.5151800e+05   5.9187500e+05   5.5532300e+05   5.5281900e+05   6.6874000e+05   6.0589800e+05   6.1849500e+05   6.2994300e+05   5.2285800e+05   5.7799300e+05   6.3467300e+05   6.4058900e+05   4.5895900e+05   4.3399100e+05   7.7266500e+05   6.7499000e+05   5.1758800e+05   5.4987200e+05   5.2086400e+05   5.2933500e+05   6.1424900e+05   6.3423600e+05   6.3144700e+05   6.2875500e+05   6.9622900e+05   6.6224900e+05   4.7350800e+05   4.6581100e+05   5.6319300e+05   5.3601200e+05   5.7359700e+05   5.6757700e+05   4.9710100e+05   4.8607300e+05   7.6460900e+05   7.2111500e+05   6.6086000e+05   7.5058500e+05   6.7668800e+05   6.7710200e+05   6.4890300e+05   6.8044900e+05   8.0807800e+05   6.5660400e+05   5.0734700e+05   5.3626500e+05   7.2389700e+05   6.7514400e+05   7.4480800e+05   7.2654500e+05   6.3039100e+05   7.2960900e+05   6.5762500e+05   6.6860400e+05   4.9344800e+05   6.4766200e+05   5.7631400e+05   6.2825100e+05   7.2738600e+05   7.9728100e+05   5.3113800e+05   4.6800000e+05   5.2666500e+05   5.1555000e+05   5.8439500e+05   5.8241500e+05   4.8523400e+05   4.9045500e+05   5.7548800e+05   5.3394000e+05   4.1753200e+05   4.2434900e+05   7.0620100e+05   7.1101800e+05   6.6631900e+05   6.4354900e+05   8.9340900e+05   0.0000000e+00   5.9033300e+05   6.4375300e+05   6.7281300e+05   6.9330200e+05
   5.4583200e+05   5.0691000e+05   5.4106600e+05   5.4627100e+05   3.1330300e+05   2.8093400e+05   6.6599700e+05   7.1864600e+05   2.9124200e+05   3.5285700e+05   3.1317800e+05   3.0883600e+05   4.6024500e+05   3.6729900e+05   3.9210100e+05   3.9324200e+05   2.9713600e+05   3.5688800e+05   4.1614000e+05   3.6594800e+05   2.2885400e+05   1.8446400e+05   5.4020000e+05   4.2788300e+05   2.5037600e+05   2.8020000e+05   2.8405000e+05   2.7625400e+05   3.3556200e+05   3.7645800e+05   3.7167400e+05   3.7575300e+05   4.2542800e+05   4.2470700e+05   2.3709200e+05   2.0613100e+05   3.1208200e+05   2.7658500e+05   3.3726900e+05   3.1533400e+05   2.2842800e+05   2.2440600e+05   5.3979600e+05   4.5372800e+05   4.0083700e+05   4.3752800e+05   4.0239500e+05   4.1076100e+05   4.0350500e+05   4.0332600e+05   5.0868200e+05   3.7177500e+05   2.5059500e+05   2.6441600e+05   4.2543100e+05   4.4401400e+05   4.9597900e+05   4.5422600e+05   3.7748400e+05   4.9104700e+05   4.0236500e+05   4.2402300e+05   2.7104300e+05   3.7384900e+05   3.0756400e+05   3.8872900e+05   4.9567800e+05   5.6144200e+05   2.8158800e+05   2.4883400e+05   2.9594400e+05   3.0050400e+05   3.4968600e+05   3.1548700e+05   2.0396100e+05   2.1514700e+05   3.1121400e+05   2.9929400e+05   1.9031300e+05   1.7304100e+05   4.6207300e+05   4.8621700e+05   4.3330300e+05   3.7224000e+05   6.2251900e+05   5.9033300e+05   0.0000000e+00   3.5819800e+05   4.2163800e+05   4.5425000e+05
   5.7703400e+05   5.4269100e+05   5.2965100e+05   4.7891100e+05   3.0818200e+05   3.1326300e+05   7.1303500e+05   7.3264600e+05   2.9325600e+05   2.9895500e+05   2.9006200e+05   3.1439500e+05   4.2903100e+05   3.6567500e+05   3.8867900e+05   4.2207300e+05   2.6584100e+05   3.3127200e+05   4.0232200e+05   3.6254800e+05   2.1164200e+05   1.7314100e+05   5.1624000e+05   3.7678400e+05   2.3122400e+05   2.8886800e+05   3.0147500e+05   2.5474200e+05   3.6931800e+05   3.7626200e+05   3.6472800e+05   3.3427600e+05   3.9012500e+05   4.2879000e+05   1.6778300e+05   1.9061100e+05   2.8506800e+05   2.8432400e+05   3.4356400e+05   3.4945100e+05   2.0140000e+05   1.7758300e+05   4.7004200e+05   4.5663900e+05   3.9751100e+05   4.9279100e+05   4.4154300e+05   4.2214900e+05   3.5909100e+05   4.0401100e+05   4.9717100e+05   3.5448200e+05   2.4111200e+05   2.9247800e+05   4.5730700e+05   4.5425700e+05   5.2622300e+05   5.0458800e+05   4.1835300e+05   4.3749500e+05   3.9392500e+05   4.3911100e+05   3.0292400e+05   3.8034100e+05   2.9892200e+05   3.5911600e+05   4.7213600e+05   5.3018200e+05   2.8828000e+05   3.1151300e+05   3.3317800e+05   3.3422600e+05   3.5559300e+05   3.3394400e+05   2.3969800e+05   2.2219900e+05   3.2179500e+05   2.9577700e+05   2.1203400e+05   1.9984300e+05   4.8145800e+05   5.2013500e+05   4.5452600e+05   4.2775800e+05   6.6340800e+05   6.4375300e+05   3.5819800e+05   0.0000000e+00   4.5434900e+05   4.6753700e+05
   6.6281700e+05   6.3379400e+05   6.6369300e+05   6.4862200e+05   4.1825800e+05   4.0510300e+05   8.1318300e+05   8.0724900e+05   3.7837800e+05   3.8983500e+05   3.8749300e+05   4.2399800e+05   5.3217400e+05   4.4121900e+05   5.0950300e+05   4.8524600e+05   3.7046300e+05   4.5907700e+05   5.2776400e+05   5.1585800e+05   3.0571000e+05   2.8953800e+05   6.2359400e+05   5.0707700e+05   3.6664600e+05   3.7719000e+05   3.9433400e+05   3.6697800e+05   4.5697700e+05   4.6295600e+05   4.7459500e+05   4.4420200e+05   4.9757600e+05   5.3912100e+05   3.3572100e+05   3.2591800e+05   4.3465100e+05   3.8088700e+05   4.0443600e+05   3.8896100e+05   3.3967600e+05   3.3283300e+05   6.3951900e+05   6.0887200e+05   5.1166600e+05   5.7008500e+05   5.1997900e+05   4.9992900e+05   4.9605900e+05   5.2307600e+05   6.3948100e+05   5.0294600e+05   3.8089700e+05   4.0667600e+05   5.1924800e+05   5.2932900e+05   6.3039700e+05   5.8067600e+05   5.0224000e+05   5.6487700e+05   5.6151700e+05   5.5982400e+05   3.8085100e+05   4.7033600e+05   3.9201200e+05   4.8967700e+05   5.6941600e+05   6.0182300e+05   3.7595900e+05   3.2839500e+05   3.5886200e+05   3.9154700e+05   4.1689000e+05   4.3739600e+05   3.0034800e+05   3.2440400e+05   4.4269100e+05   3.9706400e+05   2.9204800e+05   2.9105000e+05   5.7006300e+05   6.0119300e+05   4.8458700e+05   5.1405600e+05   7.3915500e+05   6.7281300e+05   4.2163800e+05   4.5434900e+05   0.0000000e+00   5.2864600e+05
   6.9606800e+05   6.5605400e+05   6.8094800e+05   6.4530100e+05   4.3386900e+05   4.3595900e+05   8.3611900e+05   8.2252000e+05   4.1581900e+05   4.5251000e+05   4.1229700e+05   4.5045800e+05   5.7120600e+05   4.7493100e+05   5.0244700e+05   4.9716100e+05   4.0869400e+05   4.4912200e+05   5.1684700e+05   5.2946000e+05   3.3488200e+05   3.1224700e+05   6.5010400e+05   5.3343700e+05   3.6787800e+05   3.9103200e+05   3.9333500e+05   3.7390300e+05   4.6221800e+05   4.8807200e+05   4.4909400e+05   4.5472000e+05   5.1054700e+05   4.8528800e+05   3.2623900e+05   3.2933000e+05   4.2158200e+05   3.8028400e+05   4.4372100e+05   3.9961200e+05   3.2900500e+05   3.1890300e+05   6.0742300e+05   5.4211900e+05   4.8812000e+05   5.7706000e+05   5.0841200e+05   5.2586400e+05   4.8532700e+05   4.9795300e+05   6.2480200e+05   4.7210900e+05   3.6727000e+05   4.0544500e+05   5.2439300e+05   5.1164900e+05   6.2939600e+05   6.3293000e+05   5.4020700e+05   5.9882000e+05   5.3686600e+05   5.6531800e+05   3.6924700e+05   4.9731000e+05   4.4466900e+05   5.3385700e+05   6.4762300e+05   6.1708300e+05   3.6323900e+05   3.5920400e+05   4.2542000e+05   4.0355300e+05   4.9537100e+05   4.3923300e+05   3.5017100e+05   3.4182100e+05   4.8468600e+05   4.3428400e+05   3.1093400e+05   2.9936800e+05   6.4239900e+05   6.3497000e+05   5.5037300e+05   5.2521600e+05   7.5889300e+05   6.9330200e+05   4.5425000e+05   4.6753700e+05   5.2864600e+05   0.0000000e+00
