# Supplementary material for: Autistic traits and individual brain differences: functional network efficiency reflects attentional and social impairments, structural nodal efficiencies index systemising and theory-of-mind skills
Source: Mol Autism. 2021 Jan 21;12:3. doi: 10.1186/s13229-020-00377-8 (PMC7818759; doi:10.1186/s13229-020-00377-8)
Supplement: Supplementary file 9 — Additional file 9. Brain-behaviour correlations. README file detailing data curation; AAL-90 region masks in NIfTI format; spreadseehts of Spearman correlations; code and data for the correlational analysis. [file 13229_2020_377_MOESM9_ESM.zip › Paul_Arora_et_al_data/Physiological/BBC/analysis/Diffusion_Analaysis/adj_matrixes/NOS_weighted/symmetric/connection_matrix_sym_aHU0291.txt]

   0.0000000e+00   8.3589600e+05   8.7980200e+05   8.9232100e+05   6.2798200e+05   6.3622700e+05   9.5572300e+05   1.0349740e+06   6.2199700e+05   6.6910500e+05   6.2871300e+05   6.2819100e+05   7.7165300e+05   6.9607100e+05   7.5690300e+05   7.1478900e+05   6.2062000e+05   7.0071600e+05   8.1526300e+05   7.3621000e+05   5.0228200e+05   5.1576200e+05   8.6964800e+05   7.4576000e+05   6.2393300e+05   6.4619400e+05   5.8530700e+05   5.7541400e+05   6.8143800e+05   6.9669400e+05   7.2415100e+05   6.8970800e+05   8.1399100e+05   8.7405100e+05   5.6225100e+05   5.4708600e+05   6.5136700e+05   6.4202500e+05   6.7589500e+05   6.4568600e+05   5.1472000e+05   4.9285500e+05   7.9591900e+05   7.8024900e+05   7.8821700e+05   7.6111800e+05   7.3487100e+05   7.8222600e+05   7.4046700e+05   6.5199800e+05   8.1079600e+05   6.8475500e+05   6.2789600e+05   6.5486400e+05   7.9392600e+05   8.0121000e+05   8.4801400e+05   8.0340800e+05   7.6808500e+05   7.5021200e+05   7.3644800e+05   6.8396300e+05   5.9730400e+05   6.4849000e+05   5.9349100e+05   6.5385800e+05   1.0487970e+06   1.1110090e+06   6.7958100e+05   5.8393200e+05   5.7004200e+05   6.2670600e+05   7.2067100e+05   6.5684600e+05   5.4757000e+05   5.5075700e+05   6.7664900e+05   6.1042000e+05   4.9080400e+05   5.2297200e+05   8.5352900e+05   8.5107800e+05   7.0136900e+05   6.4016500e+05   9.9422500e+05   9.6109700e+05   5.3791600e+05   6.3383600e+05   8.5703000e+05   8.6736300e+05
   8.3589600e+05   0.0000000e+00   8.3730200e+05   8.1224300e+05   6.1781600e+05   5.9889700e+05   9.1329700e+05   9.9030200e+05   5.2203900e+05   5.7558700e+05   5.2800700e+05   5.2172900e+05   6.8920800e+05   6.0378400e+05   7.1831600e+05   6.4141700e+05   5.4540900e+05   6.0834700e+05   7.5059100e+05   6.8019900e+05   4.2213700e+05   4.0745800e+05   7.4539500e+05   6.7247500e+05   5.1891300e+05   5.8435000e+05   5.6727000e+05   5.2216300e+05   6.3365700e+05   6.3701200e+05   6.3482300e+05   6.1297500e+05   7.4286200e+05   7.5150000e+05   4.5702800e+05   4.4918900e+05   5.5491300e+05   5.6723500e+05   5.8829100e+05   5.4452700e+05   4.3946700e+05   4.2241900e+05   7.4642400e+05   7.3187800e+05   7.4534200e+05   7.0323500e+05   7.0721700e+05   7.3973100e+05   6.9008900e+05   6.0638900e+05   7.5102000e+05   6.2434600e+05   5.0669000e+05   5.5046800e+05   6.8156300e+05   7.5970900e+05   8.7133000e+05   7.9279900e+05   7.3135200e+05   7.0730500e+05   6.9835700e+05   6.2744400e+05   5.2269300e+05   5.8903600e+05   5.4363900e+05   5.7935600e+05   9.6966900e+05   9.8659500e+05   6.0083800e+05   5.1154300e+05   5.1253600e+05   5.5869900e+05   6.5866900e+05   6.7712500e+05   4.8359200e+05   4.6204500e+05   5.8016800e+05   5.6447100e+05   4.1004300e+05   4.2436200e+05   7.9202300e+05   7.7808700e+05   6.2698200e+05   6.0927600e+05   9.2097900e+05   9.4005400e+05   4.7431400e+05   5.5950700e+05   7.9791400e+05   8.1663800e+05
   8.7980200e+05   8.3730200e+05   0.0000000e+00   8.6854900e+05   6.3913400e+05   6.6634300e+05   1.0042590e+06   1.0427480e+06   5.7782700e+05   6.5786200e+05   5.9712400e+05   5.6415700e+05   6.9848800e+05   6.5306200e+05   7.2336700e+05   7.3583400e+05   6.0131200e+05   6.5246800e+05   7.5688900e+05   7.0170200e+05   4.7774100e+05   5.1139600e+05   8.4708400e+05   7.0452200e+05   5.1036800e+05   5.6619700e+05   5.7176300e+05   5.7035000e+05   6.7312200e+05   6.7177500e+05   6.6552500e+05   6.6358500e+05   8.1033800e+05   7.6251600e+05   4.8843100e+05   4.9778200e+05   6.2381800e+05   6.6130000e+05   6.5995800e+05   6.1244800e+05   4.5101900e+05   4.9450500e+05   7.8694100e+05   7.2988200e+05   7.9382200e+05   7.1825300e+05   7.1395400e+05   7.5277800e+05   7.1836300e+05   6.5136800e+05   8.1208400e+05   6.4551600e+05   5.5014000e+05   5.5755100e+05   8.1539000e+05   8.0569400e+05   8.7078100e+05   8.0666500e+05   7.5712600e+05   7.1988100e+05   7.1024200e+05   6.5976000e+05   5.3080700e+05   5.8598800e+05   5.7256100e+05   6.3669800e+05   1.0145520e+06   1.0397220e+06   6.2545500e+05   5.0424600e+05   5.1494100e+05   5.5575900e+05   6.9390800e+05   6.7161500e+05   4.5397900e+05   4.8431600e+05   6.2118900e+05   6.0273100e+05   4.8136200e+05   4.3913300e+05   7.8620300e+05   8.2582100e+05   6.7157700e+05   6.2732200e+05   9.3150800e+05   9.3640600e+05   4.9468200e+05   5.8943100e+05   7.9834100e+05   8.4686700e+05
   8.9232100e+05   8.1224300e+05   8.6854900e+05   0.0000000e+00   5.6338000e+05   6.1762700e+05   9.7407400e+05   1.0119730e+06   5.2482700e+05   6.2273100e+05   5.3229100e+05   5.1680200e+05   7.0578200e+05   6.3286300e+05   7.2039800e+05   6.7589000e+05   5.5227200e+05   5.9406800e+05   7.1401300e+05   7.2378900e+05   4.4884500e+05   4.8093800e+05   8.2145100e+05   6.3113600e+05   5.1188700e+05   5.6490500e+05   5.6238100e+05   5.5973400e+05   6.2915300e+05   6.5291700e+05   6.4500300e+05   6.3702600e+05   7.3296400e+05   7.1894600e+05   4.7381700e+05   4.6992700e+05   5.3850700e+05   5.6141300e+05   6.1837300e+05   5.8522800e+05   4.6036000e+05   4.5466600e+05   7.1985400e+05   7.3452600e+05   7.1469600e+05   7.1427800e+05   6.8128200e+05   6.9629000e+05   6.7689800e+05   6.1583100e+05   7.3154000e+05   5.9675300e+05   4.9866500e+05   5.3985800e+05   7.5514700e+05   7.7034300e+05   7.9895400e+05   8.1419100e+05   7.7859800e+05   6.6942200e+05   6.7461200e+05   6.3505300e+05   5.0325400e+05   6.1995200e+05   5.7577300e+05   6.4009600e+05   9.6863900e+05   1.0361300e+06   6.1290000e+05   5.3802200e+05   5.3182400e+05   5.6463700e+05   6.1193800e+05   6.2867600e+05   4.9706700e+05   4.9840400e+05   6.3871100e+05   5.8666700e+05   4.5524900e+05   4.3369100e+05   7.6705700e+05   7.5095900e+05   6.5131600e+05   6.5173000e+05   9.4312600e+05   9.3257200e+05   4.8708300e+05   5.4441900e+05   8.1602100e+05   8.5615700e+05
   6.2798200e+05   6.1781600e+05   6.3913400e+05   5.6338000e+05   0.0000000e+00   3.8599100e+05   7.6395800e+05   7.8973700e+05   2.9425900e+05   3.6302200e+05   3.3387900e+05   3.1554800e+05   4.9434000e+05   4.0062200e+05   4.6600800e+05   4.2421800e+05   3.3540700e+05   3.9847100e+05   5.0859800e+05   4.6883800e+05   2.3504900e+05   2.2591100e+05   6.2036500e+05   4.3095600e+05   2.8331700e+05   3.4845400e+05   3.3312000e+05   2.9970200e+05   4.0483900e+05   4.1238500e+05   4.4370600e+05   3.7465300e+05   5.0065000e+05   4.9741800e+05   2.7363900e+05   2.4621500e+05   3.4111200e+05   3.5594300e+05   3.8085800e+05   3.4693300e+05   2.4580700e+05   2.5604000e+05   4.9885600e+05   4.6506000e+05   4.5284400e+05   4.6867100e+05   4.5806000e+05   4.9695000e+05   4.3237100e+05   3.1678300e+05   5.0515500e+05   3.5583200e+05   2.5904400e+05   3.0409600e+05   5.2972100e+05   5.4127800e+05   5.8227800e+05   5.5637000e+05   5.3405300e+05   4.6893300e+05   4.7107800e+05   4.2148700e+05   2.8438900e+05   3.6086600e+05   3.4139700e+05   4.0543000e+05   7.8078600e+05   7.8943400e+05   3.8770200e+05   3.1668600e+05   2.9649800e+05   3.0943000e+05   4.1936400e+05   3.9025900e+05   2.2110900e+05   2.4537800e+05   3.7472800e+05   3.4794800e+05   2.0597500e+05   1.9988200e+05   5.7219300e+05   5.5678700e+05   4.4094200e+05   3.8437300e+05   7.0382400e+05   7.0773000e+05   2.5999900e+05   3.0368500e+05   6.0912100e+05   6.2346900e+05
   6.3622700e+05   5.9889700e+05   6.6634300e+05   6.1762700e+05   3.8599100e+05   0.0000000e+00   7.5519200e+05   8.2535500e+05   3.2306100e+05   3.7325200e+05   3.3318100e+05   3.1584700e+05   5.0955300e+05   4.4126900e+05   4.9447100e+05   4.5106700e+05   3.3085200e+05   3.7851100e+05   5.1486700e+05   4.3574000e+05   2.4137600e+05   2.5542100e+05   6.1753900e+05   3.9683000e+05   3.0436200e+05   3.5893800e+05   3.5633800e+05   3.1186800e+05   4.1946800e+05   3.9183400e+05   4.2240000e+05   4.0521400e+05   5.3598200e+05   5.0977900e+05   2.7303900e+05   2.5532800e+05   3.5375800e+05   3.7901400e+05   3.7564400e+05   3.8156400e+05   2.5659400e+05   2.5642800e+05   5.5152900e+05   5.1866100e+05   4.7025500e+05   4.8803800e+05   5.0136500e+05   5.4403300e+05   4.4843300e+05   3.9958700e+05   5.6706200e+05   4.3756100e+05   3.0379100e+05   3.3929000e+05   5.3400100e+05   5.6034800e+05   6.0499100e+05   5.3701600e+05   5.3471700e+05   4.8897700e+05   4.7154100e+05   4.1703400e+05   3.2680000e+05   3.7177700e+05   3.4459200e+05   4.1056400e+05   7.8091900e+05   8.2508400e+05   4.0677100e+05   3.3822400e+05   3.4360000e+05   3.5464800e+05   4.7029800e+05   4.5187800e+05   2.5808900e+05   2.6685600e+05   4.0952200e+05   3.6277600e+05   2.6882700e+05   2.8527700e+05   6.3749100e+05   5.6952100e+05   4.7992100e+05   4.2821900e+05   7.6440100e+05   7.5190000e+05   2.9766000e+05   3.5497000e+05   6.3301500e+05   6.1562200e+05
   9.5572300e+05   9.1329700e+05   1.0042590e+06   9.7407400e+05   7.6395800e+05   7.5519200e+05   0.0000000e+00   1.1617500e+06   6.4891900e+05   6.9659900e+05   6.4578500e+05   6.4166300e+05   8.0696800e+05   7.6042900e+05   8.7489700e+05   8.1028000e+05   6.6443200e+05   7.3893500e+05   8.9465500e+05   8.3661400e+05   5.6546700e+05   5.9481600e+05   9.4110200e+05   7.8653400e+05   6.5320000e+05   7.1372800e+05   6.9533500e+05   6.7241300e+05   7.7375700e+05   7.6497300e+05   7.9767400e+05   7.9973700e+05   9.1979700e+05   9.0933300e+05   6.3308800e+05   5.6516600e+05   6.7444900e+05   6.8039200e+05   7.1933000e+05   7.3965800e+05   6.5501600e+05   6.1631400e+05   8.7955800e+05   8.2948100e+05   8.1967500e+05   8.7030200e+05   8.5749800e+05   8.8888400e+05   8.2156300e+05   7.5221200e+05   9.1474600e+05   7.4197900e+05   6.3809700e+05   6.8460700e+05   8.6556200e+05   8.6893200e+05   9.3033900e+05   9.0380800e+05   8.7194100e+05   8.3879700e+05   8.3022500e+05   7.8488600e+05   6.7340000e+05   6.8158100e+05   7.0932500e+05   7.5987600e+05   1.0957500e+06   1.1171870e+06   7.2909100e+05   6.5461200e+05   6.9019300e+05   6.8844400e+05   7.5603700e+05   7.5848900e+05   5.7962200e+05   5.7292400e+05   7.1427500e+05   6.7297300e+05   5.4696100e+05   5.6445200e+05   9.0693000e+05   9.1473000e+05   7.9562300e+05   7.5454000e+05   1.0841960e+06   1.1135780e+06   6.4094800e+05   6.8966800e+05   9.0057400e+05   8.9757000e+05
   1.0349740e+06   9.9030200e+05   1.0427480e+06   1.0119730e+06   7.8973700e+05   8.2535500e+05   1.1617500e+06   0.0000000e+00   7.3823900e+05   8.0893500e+05   7.2783200e+05   7.7315800e+05   9.1802100e+05   8.6238800e+05   1.0034900e+06   9.1987100e+05   8.0207300e+05   8.3194600e+05   9.5354600e+05   9.1603400e+05   6.8783500e+05   6.9705400e+05   1.0399300e+06   8.9136800e+05   7.5564200e+05   8.1741400e+05   7.8914500e+05   7.5595300e+05   8.5950700e+05   8.6343600e+05   8.7101600e+05   8.6031700e+05   9.6134200e+05   1.0250320e+06   7.2665400e+05   7.1855300e+05   8.2078200e+05   7.9252600e+05   7.9243300e+05   8.0978300e+05   6.8700000e+05   6.6995400e+05   9.9133400e+05   9.1369400e+05   9.3901900e+05   9.3464400e+05   8.9217700e+05   9.4744400e+05   9.0101600e+05   8.6665900e+05   1.0159340e+06   8.6661700e+05   7.7027100e+05   7.7472500e+05   9.7991500e+05   9.5145100e+05   9.9359600e+05   9.6551600e+05   9.0078200e+05   8.8402100e+05   8.8719100e+05   8.1606100e+05   7.4977300e+05   7.3056700e+05   7.7423500e+05   8.0888400e+05   1.1670310e+06   1.1968880e+06   8.1618300e+05   7.4639000e+05   7.5288100e+05   7.4270200e+05   8.4389000e+05   8.6640200e+05   6.5331400e+05   6.8643400e+05   8.2470700e+05   7.6157400e+05   6.3918600e+05   6.1848100e+05   1.0032030e+06   1.0265020e+06   8.6796500e+05   8.4980700e+05   1.1720600e+06   1.1881620e+06   6.8277100e+05   7.2168000e+05   1.0185690e+06   1.0158350e+06
   6.2199700e+05   5.2203900e+05   5.7782700e+05   5.2482700e+05   2.9425900e+05   3.2306100e+05   6.4891900e+05   7.3823900e+05   0.0000000e+00   3.2008700e+05   2.5980000e+05   2.5902100e+05   4.2226900e+05   3.7468700e+05   4.5263000e+05   3.9737100e+05   2.8068200e+05   3.4557400e+05   4.4849600e+05   4.1773900e+05   1.8606200e+05   1.9440200e+05   5.1566300e+05   3.8372900e+05   2.3066900e+05   2.8491200e+05   2.6559400e+05   2.6635200e+05   3.7250900e+05   3.6475000e+05   3.7046300e+05   3.4204000e+05   4.5154400e+05   4.8287900e+05   2.1548700e+05   1.8802100e+05   2.7097500e+05   2.5895400e+05   2.8197100e+05   2.9990300e+05   1.7986700e+05   1.5948800e+05   4.8660200e+05   4.1645300e+05   4.3715100e+05   4.0932300e+05   4.0362800e+05   4.4580500e+05   4.0625400e+05   3.4369800e+05   4.9322700e+05   3.2522500e+05   2.3674600e+05   2.7032800e+05   4.5899900e+05   4.5592700e+05   5.3445900e+05   4.9805100e+05   4.3206300e+05   4.0346200e+05   3.9751700e+05   3.2721400e+05   2.4943000e+05   3.0675400e+05   2.7959900e+05   3.3307700e+05   6.9202600e+05   7.6339500e+05   3.0953300e+05   2.4966300e+05   2.3883400e+05   2.7635700e+05   3.6648500e+05   3.6963400e+05   1.7744400e+05   2.0295700e+05   3.0873600e+05   2.7117400e+05   1.6125600e+05   1.6220400e+05   5.2838400e+05   5.4879800e+05   3.5946000e+05   3.0993300e+05   6.7811100e+05   6.6949200e+05   2.1444700e+05   2.7387300e+05   5.5627600e+05   5.9280400e+05
   6.6910500e+05   5.7558700e+05   6.5786200e+05   6.2273100e+05   3.6302200e+05   3.7325200e+05   6.9659900e+05   8.0893500e+05   3.2008700e+05   0.0000000e+00   3.3339200e+05   3.3667000e+05   4.9798400e+05   4.2914900e+05   4.9832800e+05   4.7136400e+05   3.6032100e+05   4.1562300e+05   5.2526900e+05   4.8982500e+05   2.6983800e+05   2.8325100e+05   6.0802700e+05   4.5329400e+05   3.3187200e+05   3.7882700e+05   3.5739600e+05   3.1776800e+05   4.1990100e+05   4.3598700e+05   4.3908900e+05   4.2166700e+05   5.2613700e+05   5.5436900e+05   2.8017300e+05   2.5968200e+05   3.4481800e+05   3.5770900e+05   3.8149800e+05   3.8531500e+05   2.6445900e+05   2.4462400e+05   5.8268700e+05   5.0845400e+05   5.0488600e+05   5.1398100e+05   4.4920500e+05   4.9223400e+05   4.5931500e+05   3.7479500e+05   5.4685000e+05   3.9100800e+05   3.1484500e+05   3.1641900e+05   4.9038100e+05   5.1365900e+05   5.9778900e+05   5.9800300e+05   4.9433100e+05   4.4677600e+05   4.7267400e+05   3.9408600e+05   3.1548300e+05   4.0027700e+05   3.6027600e+05   4.0467000e+05   7.1973700e+05   8.0244800e+05   3.7121900e+05   3.1701100e+05   3.1706300e+05   3.0050200e+05   3.8510500e+05   4.1458900e+05   2.2785400e+05   2.7632500e+05   3.9195300e+05   3.6007800e+05   2.2716200e+05   2.2546000e+05   5.5576000e+05   5.6600900e+05   4.3651000e+05   3.9337200e+05   7.0174800e+05   7.1827200e+05   2.7925200e+05   3.2752900e+05   6.1815700e+05   6.4374200e+05
   6.2871300e+05   5.2800700e+05   5.9712400e+05   5.3229100e+05   3.3387900e+05   3.3318100e+05   6.4578500e+05   7.2783200e+05   2.5980000e+05   3.3339200e+05   0.0000000e+00   2.6635100e+05   4.3751400e+05   3.8305400e+05   4.3921000e+05   4.0138400e+05   2.6914200e+05   3.1274100e+05   4.4692400e+05   4.3741200e+05   2.0837300e+05   2.2154300e+05   5.3474800e+05   4.0269500e+05   2.7229000e+05   3.1464100e+05   2.9361700e+05   2.8293700e+05   3.7628000e+05   3.8710200e+05   3.8638400e+05   3.7319900e+05   4.8422700e+05   5.0225800e+05   2.5255400e+05   2.0539000e+05   2.8819100e+05   3.1412200e+05   3.3109100e+05   2.9351100e+05   2.0708700e+05   1.9426200e+05   4.7450500e+05   4.5694800e+05   4.5024600e+05   4.3396300e+05   3.8629600e+05   4.5316700e+05   4.0594600e+05   3.3792300e+05   4.8669600e+05   3.2704200e+05   2.5656900e+05   2.7948300e+05   4.7970400e+05   5.0337200e+05   5.6599700e+05   5.3835900e+05   4.5237400e+05   4.3448000e+05   4.1728200e+05   3.5473900e+05   2.7757200e+05   3.2378000e+05   2.9981400e+05   3.5402000e+05   6.9180000e+05   7.9382300e+05   3.1497700e+05   2.6737700e+05   2.5589700e+05   2.8662500e+05   3.5602700e+05   3.5918000e+05   1.7981500e+05   1.9775800e+05   3.2733200e+05   2.8760600e+05   1.7365700e+05   1.7434700e+05   5.3101300e+05   5.2066900e+05   3.7899300e+05   3.3232400e+05   6.3942700e+05   6.7758600e+05   2.5295600e+05   3.0927100e+05   5.5884800e+05   5.8301200e+05
   6.2819100e+05   5.2172900e+05   5.6415700e+05   5.1680200e+05   3.1554800e+05   3.1584700e+05   6.4166300e+05   7.7315800e+05   2.5902100e+05   3.3667000e+05   2.6635100e+05   0.0000000e+00   4.3237300e+05   3.8124700e+05   4.2837100e+05   4.0575300e+05   2.8040900e+05   3.4116200e+05   4.4549000e+05   4.5227100e+05   1.9922400e+05   2.0234700e+05   5.2130400e+05   3.8196700e+05   2.3974400e+05   3.1372300e+05   2.9840700e+05   2.5871400e+05   3.8114900e+05   3.6493600e+05   4.0102400e+05   3.5720000e+05   4.7455700e+05   4.7941400e+05   2.1761400e+05   2.0303500e+05   2.9631800e+05   3.2694200e+05   3.2057200e+05   2.9176800e+05   2.0582700e+05   1.8849900e+05   5.0144300e+05   4.7651100e+05   4.6721200e+05   4.6265300e+05   3.7354500e+05   4.5906200e+05   3.8355700e+05   3.3466500e+05   4.9031100e+05   3.6041600e+05   2.5327300e+05   3.0443200e+05   4.8951500e+05   5.6120300e+05   5.3608800e+05   5.4409000e+05   4.6428900e+05   4.5300100e+05   4.1834900e+05   3.7145600e+05   2.7721900e+05   3.0469000e+05   2.8895500e+05   3.6678400e+05   6.7961200e+05   7.6630900e+05   3.2289700e+05   2.5062400e+05   2.3671200e+05   2.7412700e+05   3.8544400e+05   3.5544200e+05   1.8915700e+05   1.9806200e+05   3.3728400e+05   2.8167300e+05   1.7573600e+05   1.6678900e+05   5.1948700e+05   5.0784100e+05   3.9942700e+05   3.3030900e+05   6.4715500e+05   6.7168900e+05   2.4476100e+05   2.9897000e+05   5.6038200e+05   5.7173500e+05
   7.7165300e+05   6.8920800e+05   6.9848800e+05   7.0578200e+05   4.9434000e+05   5.0955300e+05   8.0696800e+05   9.1802100e+05   4.2226900e+05   4.9798400e+05   4.3751400e+05   4.3237300e+05   0.0000000e+00   5.2671700e+05   5.9666800e+05   6.0275400e+05   4.4810200e+05   4.8583900e+05   6.2417900e+05   5.9876900e+05   3.5663500e+05   3.8056200e+05   6.6765700e+05   5.5894300e+05   4.0131300e+05   4.8985600e+05   4.4625400e+05   4.2423600e+05   5.6554400e+05   5.7506600e+05   5.7574100e+05   5.4854900e+05   6.2638400e+05   6.5854700e+05   3.7735100e+05   3.4870200e+05   4.4743400e+05   4.9353800e+05   4.7758600e+05   4.8126200e+05   3.6405500e+05   3.6757000e+05   6.3266100e+05   6.1215200e+05   6.0784200e+05   6.3436900e+05   5.4674400e+05   6.0649700e+05   5.4916400e+05   4.6817200e+05   6.0738200e+05   4.8928700e+05   3.9889100e+05   4.4170300e+05   6.5361400e+05   6.8741700e+05   7.0079500e+05   6.5951400e+05   5.9535300e+05   5.7610800e+05   5.8681100e+05   5.4087100e+05   4.4078800e+05   4.7578100e+05   4.4779800e+05   5.3068800e+05   8.9013500e+05   9.1964200e+05   5.3710700e+05   4.3305700e+05   4.2571200e+05   4.6783700e+05   5.4259000e+05   5.2349100e+05   3.4809400e+05   3.6911000e+05   5.2167200e+05   4.5662200e+05   3.4081400e+05   3.5530900e+05   6.8339200e+05   7.0088500e+05   5.6920500e+05   5.0993500e+05   8.0344600e+05   8.1772100e+05   4.1166800e+05   4.5471500e+05   7.1858900e+05   7.3696700e+05
   6.9607100e+05   6.0378400e+05   6.5306200e+05   6.3286300e+05   4.0062200e+05   4.4126900e+05   7.6042900e+05   8.6238800e+05   3.7468700e+05   4.2914900e+05   3.8305400e+05   3.8124700e+05   5.2671700e+05   0.0000000e+00   5.1384300e+05   4.7053000e+05   3.6181500e+05   3.9380600e+05   5.4521300e+05   5.3920900e+05   2.9927700e+05   3.0909500e+05   6.0548300e+05   4.8643200e+05   3.5489000e+05   3.9124100e+05   3.7123800e+05   3.6017700e+05   4.5090400e+05   4.8295500e+05   4.8258300e+05   4.7496100e+05   5.9851600e+05   5.7124900e+05   3.1750600e+05   2.9673000e+05   4.0677100e+05   4.1380400e+05   3.9254100e+05   4.1865300e+05   2.6915800e+05   2.7090500e+05   5.9840100e+05   5.2553400e+05   5.2833100e+05   5.4168900e+05   4.7694300e+05   5.7339400e+05   5.2197300e+05   4.1811700e+05   5.7745600e+05   4.5504600e+05   3.1050300e+05   3.5166900e+05   5.5477500e+05   5.9071800e+05   6.4342900e+05   6.0263000e+05   5.5977100e+05   4.8965000e+05   5.2495600e+05   4.4425900e+05   3.4127500e+05   3.8948700e+05   3.8447300e+05   4.5087200e+05   7.9035100e+05   8.5363300e+05   4.5148400e+05   3.6315600e+05   3.4219800e+05   3.7544500e+05   4.2374600e+05   4.3356300e+05   2.9772400e+05   2.9650200e+05   4.2597600e+05   4.0182800e+05   2.7788400e+05   2.7118900e+05   6.0720400e+05   5.7186800e+05   4.7787300e+05   4.2311200e+05   7.4083200e+05   7.6616200e+05   3.3683600e+05   3.9723200e+05   6.3767100e+05   6.4743500e+05
   7.5690300e+05   7.1831600e+05   7.2336700e+05   7.2039800e+05   4.6600800e+05   4.9447100e+05   8.7489700e+05   1.0034900e+06   4.5263000e+05   4.9832800e+05   4.3921000e+05   4.2837100e+05   5.9666800e+05   5.1384300e+05   0.0000000e+00   6.0232400e+05   4.8693900e+05   5.2264100e+05   6.6878000e+05   6.1793000e+05   3.5204100e+05   3.5810800e+05   7.0525300e+05   5.5951400e+05   4.3320200e+05   5.2053200e+05   4.8312400e+05   4.7299900e+05   5.6204700e+05   5.8998700e+05   5.4921300e+05   5.4609000e+05   6.3113400e+05   6.3857400e+05   4.0587500e+05   3.9333000e+05   4.9280200e+05   4.9662600e+05   4.9329600e+05   5.0039500e+05   3.6497600e+05   3.5488100e+05   6.8673900e+05   6.2114100e+05   5.8554400e+05   6.0671000e+05   5.3457100e+05   6.0117500e+05   5.6252000e+05   5.2444900e+05   6.5769300e+05   5.2588900e+05   4.0055200e+05   4.5180600e+05   6.6506000e+05   6.7379600e+05   7.2957000e+05   6.9855500e+05   6.5221500e+05   5.8053100e+05   6.0125700e+05   5.1198500e+05   4.0679000e+05   4.6414800e+05   4.5703500e+05   5.5469800e+05   9.2687500e+05   9.0872000e+05   5.3154500e+05   4.2435300e+05   4.2854600e+05   4.5071500e+05   5.2802300e+05   5.3770400e+05   3.6427000e+05   3.6979200e+05   5.2022500e+05   4.7701800e+05   3.3858500e+05   3.3374600e+05   7.0682100e+05   6.8182200e+05   5.6099500e+05   5.1478000e+05   8.3694200e+05   8.4602100e+05   4.0793500e+05   4.7296200e+05   7.2559200e+05   7.3859500e+05
   7.1478900e+05   6.4141700e+05   7.3583400e+05   6.7589000e+05   4.2421800e+05   4.5106700e+05   8.1028000e+05   9.1987100e+05   3.9737100e+05   4.7136400e+05   4.0138400e+05   4.0575300e+05   6.0275400e+05   4.7053000e+05   6.0232400e+05   0.0000000e+00   4.2243800e+05   4.8903800e+05   5.8578900e+05   5.8624800e+05   3.5239000e+05   3.5051200e+05   6.6280800e+05   5.2637800e+05   4.1599800e+05   4.7182100e+05   4.6719300e+05   4.3170200e+05   5.1428500e+05   5.3386500e+05   5.2678100e+05   5.0678800e+05   6.5270700e+05   6.4719500e+05   3.8552700e+05   4.0141500e+05   4.7456600e+05   4.6644100e+05   4.7520900e+05   4.7949400e+05   3.6870000e+05   3.5526200e+05   6.4895200e+05   6.0315400e+05   6.2657200e+05   6.2947900e+05   6.1377400e+05   6.4863200e+05   5.7001800e+05   5.0093000e+05   6.7684700e+05   5.5660500e+05   4.0956600e+05   4.1996500e+05   6.1988500e+05   6.8951000e+05   7.3816000e+05   7.2521600e+05   7.0106900e+05   5.8296300e+05   5.8900500e+05   5.0871000e+05   4.1792800e+05   4.7003700e+05   4.4405800e+05   5.2566600e+05   8.9071800e+05   9.0697800e+05   5.1540000e+05   4.0207300e+05   3.9980700e+05   4.3464500e+05   5.0628800e+05   5.3019600e+05   3.2868300e+05   3.8604800e+05   5.2512700e+05   4.2434400e+05   3.1702800e+05   3.3141600e+05   6.7627600e+05   6.5335400e+05   5.1610700e+05   4.8516900e+05   7.8477600e+05   8.1679600e+05   3.7589900e+05   4.3229700e+05   6.9075900e+05   7.0374200e+05
   6.2062000e+05   5.4540900e+05   6.0131200e+05   5.5227200e+05   3.3540700e+05   3.3085200e+05   6.6443200e+05   8.0207300e+05   2.8068200e+05   3.6032100e+05   2.6914200e+05   2.8040900e+05   4.4810200e+05   3.6181500e+05   4.8693900e+05   4.2243800e+05   0.0000000e+00   3.6895300e+05   4.8219600e+05   4.5615300e+05   2.4250400e+05   2.1846900e+05   5.2269000e+05   3.9384100e+05   2.6637000e+05   3.5680200e+05   3.0244000e+05   2.9026000e+05   3.7992400e+05   3.8590700e+05   3.9228500e+05   3.8997200e+05   5.1050600e+05   5.0101000e+05   2.1232700e+05   2.0446500e+05   3.0973000e+05   3.3435800e+05   3.4686300e+05   3.4250000e+05   2.0622500e+05   1.9946200e+05   5.0934300e+05   5.0067900e+05   4.7718400e+05   5.1164100e+05   4.6786900e+05   4.7268100e+05   4.0909800e+05   3.4700000e+05   5.1188100e+05   3.9476200e+05   2.5869100e+05   2.9108700e+05   4.8890500e+05   5.2766500e+05   5.8161300e+05   5.5087100e+05   4.9183100e+05   4.5671000e+05   4.1407500e+05   3.6489600e+05   2.8415900e+05   3.2219000e+05   2.9118600e+05   3.8260300e+05   7.5541100e+05   7.6824400e+05   3.8197700e+05   2.7934800e+05   2.7998800e+05   3.1211300e+05   3.7729700e+05   3.9025100e+05   1.9013700e+05   2.2782100e+05   3.2979300e+05   2.7571000e+05   1.9565600e+05   1.9623600e+05   5.6831600e+05   5.5972900e+05   3.9663100e+05   3.4331300e+05   6.6084700e+05   7.0001200e+05   2.5554600e+05   3.1236500e+05   5.8427900e+05   6.3040800e+05
   7.0071600e+05   6.0834700e+05   6.5246800e+05   5.9406800e+05   3.9847100e+05   3.7851100e+05   7.3893500e+05   8.3194600e+05   3.4557400e+05   4.1562300e+05   3.1274100e+05   3.4116200e+05   4.8583900e+05   3.9380600e+05   5.2264100e+05   4.8903800e+05   3.6895300e+05   0.0000000e+00   5.3541300e+05   5.0390700e+05   2.6204000e+05   2.5345500e+05   5.6265300e+05   4.6906500e+05   3.3237700e+05   3.9990600e+05   3.7848700e+05   3.2431100e+05   4.3431600e+05   4.7070200e+05   4.8278100e+05   4.4151800e+05   5.5172900e+05   6.0658500e+05   2.9548600e+05   2.5785900e+05   3.8609400e+05   3.5371900e+05   3.9450600e+05   4.0923300e+05   2.2854700e+05   2.5494700e+05   5.9756000e+05   5.3997700e+05   4.8915800e+05   5.2450400e+05   4.7374200e+05   5.0329500e+05   4.3518000e+05   4.0089900e+05   5.3263600e+05   4.2261500e+05   3.0073200e+05   3.4183900e+05   5.1784500e+05   5.7647300e+05   5.9918300e+05   6.0940900e+05   5.0786200e+05   4.8030800e+05   4.6712200e+05   3.9924400e+05   3.2335500e+05   3.4851300e+05   3.5019200e+05   4.4111400e+05   7.8287700e+05   8.0897400e+05   4.3104800e+05   3.4104000e+05   3.1008100e+05   3.3535800e+05   4.0966700e+05   4.2618700e+05   2.5030400e+05   2.6655500e+05   3.9093600e+05   3.5681600e+05   2.3097300e+05   2.2632700e+05   5.9584000e+05   5.9720300e+05   3.9485500e+05   3.7847600e+05   6.9427600e+05   7.3082000e+05   3.0786400e+05   3.8878400e+05   6.3893100e+05   6.4126800e+05
   8.1526300e+05   7.5059100e+05   7.5688900e+05   7.1401300e+05   5.0859800e+05   5.1486700e+05   8.9465500e+05   9.5354600e+05   4.4849600e+05   5.2526900e+05   4.4692400e+05   4.4549000e+05   6.2417900e+05   5.4521300e+05   6.6878000e+05   5.8578900e+05   4.8219600e+05   5.3541300e+05   0.0000000e+00   6.0387300e+05   3.8509300e+05   3.9408700e+05   6.7964500e+05   5.5148700e+05   4.4586200e+05   4.8362700e+05   4.7099100e+05   4.7828800e+05   5.5531400e+05   5.9872400e+05   6.2514100e+05   5.8086100e+05   6.7584400e+05   7.1241900e+05   4.5052900e+05   4.2800600e+05   5.1962400e+05   5.4151800e+05   5.5384500e+05   5.4723600e+05   4.1111700e+05   4.1095200e+05   7.3419300e+05   7.2376200e+05   6.7393000e+05   6.9595200e+05   6.6326500e+05   6.8715000e+05   6.2187300e+05   5.6963000e+05   7.2339800e+05   5.6453300e+05   5.0610400e+05   5.0874700e+05   6.7569800e+05   7.9240400e+05   7.3710400e+05   7.7568500e+05   6.8405000e+05   6.7873100e+05   6.5796600e+05   5.4734700e+05   4.7367800e+05   4.8950600e+05   5.0859200e+05   5.9763300e+05   9.0109600e+05   9.3336700e+05   5.5971900e+05   4.8901300e+05   4.5841100e+05   4.8668100e+05   5.5682300e+05   5.9562600e+05   4.0062400e+05   3.7472400e+05   5.1443900e+05   4.5061200e+05   3.4710600e+05   3.6953100e+05   7.6184600e+05   7.2964500e+05   5.7762200e+05   5.4831400e+05   8.5218000e+05   8.8879200e+05   4.6145500e+05   5.1393000e+05   7.6988000e+05   7.5446300e+05
   7.3621000e+05   6.8019900e+05   7.0170200e+05   7.2378900e+05   4.6883800e+05   4.3574000e+05   8.3661400e+05   9.1603400e+05   4.1773900e+05   4.8982500e+05   4.3741200e+05   4.5227100e+05   5.9876900e+05   5.3920900e+05   6.1793000e+05   5.8624800e+05   4.5615300e+05   5.0390700e+05   6.0387300e+05   0.0000000e+00   3.6994300e+05   3.2931300e+05   6.4528100e+05   5.3111700e+05   4.1417800e+05   4.8346400e+05   4.8393900e+05   4.6012400e+05   5.3552800e+05   5.5827200e+05   5.3703400e+05   5.1220800e+05   6.3373600e+05   6.1435800e+05   3.8487000e+05   3.6353500e+05   4.6510700e+05   4.8808300e+05   4.9946100e+05   4.5243300e+05   3.7046400e+05   3.5016900e+05   6.3321300e+05   6.3349300e+05   5.7630400e+05   5.9617000e+05   5.4920600e+05   6.1145300e+05   5.6608600e+05   4.5901100e+05   6.2337900e+05   4.9970800e+05   4.0956900e+05   4.2089800e+05   6.4649300e+05   6.8810800e+05   7.1686500e+05   6.8359200e+05   6.4707500e+05   6.1543200e+05   6.2624600e+05   5.0547900e+05   4.1563600e+05   4.4866900e+05   4.4907700e+05   5.2252100e+05   8.9508400e+05   9.4452700e+05   5.0030600e+05   4.4635000e+05   4.1217400e+05   4.3950600e+05   4.9900500e+05   5.4441700e+05   3.5132900e+05   3.8539600e+05   5.1173100e+05   4.5250600e+05   3.2820700e+05   3.2227800e+05   7.2876700e+05   6.6631700e+05   5.1704700e+05   4.7657700e+05   8.2554900e+05   8.4521000e+05   3.9144600e+05   4.4717300e+05   6.7322600e+05   7.1830800e+05
   5.0228200e+05   4.2213700e+05   4.7774100e+05   4.4884500e+05   2.3504900e+05   2.4137600e+05   5.6546700e+05   6.8783500e+05   1.8606200e+05   2.6983800e+05   2.0837300e+05   1.9922400e+05   3.5663500e+05   2.9927700e+05   3.5204100e+05   3.5239000e+05   2.4250400e+05   2.6204000e+05   3.8509300e+05   3.6994300e+05   0.0000000e+00   1.2627400e+05   4.2919200e+05   3.1335000e+05   1.8283600e+05   2.5981800e+05   2.0201100e+05   2.0926200e+05   3.1803800e+05   3.1608800e+05   2.8573000e+05   2.7408200e+05   3.8710600e+05   4.4369400e+05   1.5363500e+05   1.2200300e+05   2.4693600e+05   2.4703500e+05   2.4759800e+05   2.4542500e+05   1.1842700e+05   1.0337200e+05   3.7441200e+05   3.7544400e+05   3.7636900e+05   3.4386500e+05   3.3244500e+05   3.8375700e+05   3.0845400e+05   2.5720100e+05   3.9223400e+05   2.8176700e+05   1.6771600e+05   1.9905000e+05   4.0749500e+05   4.3254900e+05   4.7777300e+05   4.5675000e+05   3.6732300e+05   3.4023100e+05   3.5415100e+05   2.8670700e+05   1.8788300e+05   2.2185800e+05   2.3229300e+05   3.0087200e+05   6.2502000e+05   6.7585400e+05   2.6718200e+05   1.9077900e+05   1.7729500e+05   1.9747700e+05   2.5203500e+05   2.9121200e+05   1.1119500e+05   1.3477100e+05   2.5897600e+05   2.0928900e+05   7.8874000e+04   8.0811000e+04   4.4324100e+05   4.4626700e+05   2.8237000e+05   2.2008100e+05   5.7795200e+05   6.1916900e+05   1.5325800e+05   2.2426200e+05   4.5548800e+05   4.8956200e+05
   5.1576200e+05   4.0745800e+05   5.1139600e+05   4.8093800e+05   2.2591100e+05   2.5542100e+05   5.9481600e+05   6.9705400e+05   1.9440200e+05   2.8325100e+05   2.2154300e+05   2.0234700e+05   3.8056200e+05   3.0909500e+05   3.5810800e+05   3.5051200e+05   2.1846900e+05   2.5345500e+05   3.9408700e+05   3.2931300e+05   1.2627400e+05   0.0000000e+00   4.1636300e+05   2.9663900e+05   1.9702600e+05   2.3025700e+05   2.0864500e+05   2.0193900e+05   2.7576900e+05   3.1828300e+05   3.2019400e+05   2.7450500e+05   3.7997700e+05   3.9815100e+05   1.2580900e+05   1.0900500e+05   2.3101900e+05   2.0773500e+05   2.4212500e+05   2.3491400e+05   9.5561000e+04   9.9285000e+04   3.8988400e+05   3.5973000e+05   3.5362300e+05   3.2467300e+05   3.2633200e+05   3.7998300e+05   3.2311900e+05   2.8854700e+05   3.9941900e+05   2.6132300e+05   1.5155500e+05   1.8225900e+05   3.8431900e+05   4.0332500e+05   4.8345900e+05   4.4161900e+05   3.6482900e+05   3.3385900e+05   3.4535200e+05   2.7596100e+05   1.7443400e+05   2.1974400e+05   2.0766800e+05   2.8822300e+05   6.1558200e+05   7.0295600e+05   2.6366900e+05   1.7015000e+05   1.7280700e+05   1.9407400e+05   2.9106800e+05   2.7694200e+05   1.1785100e+05   1.3112600e+05   2.5424100e+05   2.0088300e+05   8.2472000e+04   7.5790000e+04   4.5534000e+05   4.1879700e+05   2.8418000e+05   2.0900200e+05   5.3645700e+05   6.2601100e+05   1.5826400e+05   2.0944500e+05   4.5760800e+05   5.1669000e+05
   8.6964800e+05   7.4539500e+05   8.4708400e+05   8.2145100e+05   6.2036500e+05   6.1753900e+05   9.4110200e+05   1.0399300e+06   5.1566300e+05   6.0802700e+05   5.3474800e+05   5.2130400e+05   6.6765700e+05   6.0548300e+05   7.0525300e+05   6.6280800e+05   5.2269000e+05   5.6265300e+05   6.7964500e+05   6.4528100e+05   4.2919200e+05   4.1636300e+05   0.0000000e+00   6.1254300e+05   4.7533000e+05   5.4229800e+05   4.9654600e+05   4.7036300e+05   5.5806100e+05   6.0599900e+05   6.3289200e+05   5.6958600e+05   6.7417400e+05   6.9687000e+05   4.0997700e+05   4.2124100e+05   5.6511900e+05   5.5290800e+05   5.4954900e+05   5.5647100e+05   4.2079800e+05   4.4410900e+05   7.6495200e+05   7.1447400e+05   6.9577500e+05   6.7044300e+05   6.6182700e+05   7.5298900e+05   7.0524600e+05   6.0612100e+05   7.5829500e+05   6.2145900e+05   5.0662300e+05   5.4225100e+05   7.4381700e+05   7.5967900e+05   8.2006500e+05   8.4593200e+05   7.2475100e+05   6.6109800e+05   6.6172400e+05   5.9526300e+05   5.2800000e+05   5.3351300e+05   5.1581000e+05   5.9494800e+05   9.4317400e+05   1.0324970e+06   5.7577500e+05   4.9394000e+05   4.6841500e+05   5.1395600e+05   5.9220100e+05   5.6426100e+05   4.0889400e+05   4.1566200e+05   5.5948300e+05   5.1795200e+05   4.1424400e+05   4.0772200e+05   7.6597100e+05   7.4786000e+05   6.3219600e+05   5.9185600e+05   8.7070900e+05   9.3102700e+05   5.0837600e+05   5.4524700e+05   8.2397000e+05   8.4273600e+05
   7.4576000e+05   6.7247500e+05   7.0452200e+05   6.3113600e+05   4.3095600e+05   3.9683000e+05   7.8653400e+05   8.9136800e+05   3.8372900e+05   4.5329400e+05   4.0269500e+05   3.8196700e+05   5.5894300e+05   4.8643200e+05   5.5951400e+05   5.2637800e+05   3.9384100e+05   4.6906500e+05   5.5148700e+05   5.3111700e+05   3.1335000e+05   2.9663900e+05   6.1254300e+05   0.0000000e+00   3.7729000e+05   4.3842800e+05   4.3051100e+05   3.6844400e+05   4.6589200e+05   5.2718100e+05   5.0644700e+05   4.8146800e+05   5.7364000e+05   5.7866200e+05   3.3691300e+05   3.0955800e+05   4.4758600e+05   4.5877600e+05   4.5194300e+05   4.5011000e+05   3.2471100e+05   3.2363400e+05   5.9941600e+05   6.0991600e+05   5.7246000e+05   5.8793800e+05   5.3176300e+05   5.5782200e+05   5.2300900e+05   4.3680600e+05   6.0729000e+05   4.6800700e+05   3.7504100e+05   4.0042600e+05   5.8404500e+05   6.0306200e+05   6.7086200e+05   6.6582700e+05   6.0618700e+05   5.2816000e+05   5.3046000e+05   4.4677500e+05   3.8988200e+05   4.4895700e+05   4.2086000e+05   4.9318600e+05   8.5816000e+05   8.7664500e+05   4.7993700e+05   4.0069900e+05   4.0962300e+05   4.3537800e+05   5.0504900e+05   4.9045300e+05   3.1300600e+05   3.4548500e+05   4.9412500e+05   4.2952200e+05   3.0850800e+05   3.1021900e+05   6.5038400e+05   6.3305700e+05   5.2994300e+05   4.8287900e+05   7.6992100e+05   8.1146800e+05   3.6248800e+05   4.2310500e+05   6.9507800e+05   7.0250600e+05
   6.2393300e+05   5.1891300e+05   5.1036800e+05   5.1188700e+05   2.8331700e+05   3.0436200e+05   6.5320000e+05   7.5564200e+05   2.3066900e+05   3.3187200e+05   2.7229000e+05   2.3974400e+05   4.0131300e+05   3.5489000e+05   4.3320200e+05   4.1599800e+05   2.6637000e+05   3.3237700e+05   4.4586200e+05   4.1417800e+05   1.8283600e+05   1.9702600e+05   4.7533000e+05   3.7729000e+05   0.0000000e+00   2.9984400e+05   2.8738800e+05   2.7564500e+05   3.4468500e+05   4.0756100e+05   3.9846500e+05   3.5177900e+05   4.5418500e+05   4.6483100e+05   2.1929800e+05   2.1775300e+05   2.8649300e+05   3.0618500e+05   2.9848000e+05   3.2440200e+05   2.0163200e+05   1.9965200e+05   4.7745000e+05   4.7621200e+05   4.3955700e+05   4.6539000e+05   4.1803700e+05   4.4036500e+05   3.4589200e+05   3.4451800e+05   5.0302500e+05   3.6930100e+05   2.2770100e+05   2.6201100e+05   4.7969200e+05   5.1626100e+05   5.5685200e+05   5.3318500e+05   4.7977600e+05   4.2570600e+05   3.9820300e+05   3.2393300e+05   2.7222900e+05   3.4566300e+05   2.8518500e+05   3.4633600e+05   7.0864400e+05   7.5469200e+05   3.6693900e+05   2.7908300e+05   2.3705700e+05   2.8955200e+05   3.5476500e+05   3.5890500e+05   1.7958200e+05   1.9284600e+05   3.3973800e+05   2.7698000e+05   1.6529300e+05   1.6897300e+05   5.0592100e+05   5.2105200e+05   3.9994300e+05   3.3992400e+05   6.3180500e+05   6.8840500e+05   2.2453900e+05   2.8726400e+05   5.5448300e+05   5.5811800e+05
   6.4619400e+05   5.8435000e+05   5.6619700e+05   5.6490500e+05   3.4845400e+05   3.5893800e+05   7.1372800e+05   8.1741400e+05   2.8491200e+05   3.7882700e+05   3.1464100e+05   3.1372300e+05   4.8985600e+05   3.9124100e+05   5.2053200e+05   4.7182100e+05   3.5680200e+05   3.9990600e+05   4.8362700e+05   4.8346400e+05   2.5981800e+05   2.3025700e+05   5.4229800e+05   4.3842800e+05   2.9984400e+05   0.0000000e+00   3.3054300e+05   3.3606400e+05   4.0662000e+05   4.6291300e+05   4.4593700e+05   3.7610400e+05   5.0896400e+05   5.1107500e+05   2.7397700e+05   2.5820800e+05   3.6033300e+05   3.8115900e+05   3.4951200e+05   3.5542700e+05   2.2967300e+05   2.4322800e+05   5.4620600e+05   5.2785600e+05   4.9779800e+05   4.7204100e+05   4.6861900e+05   4.8206000e+05   4.1148600e+05   3.7362100e+05   5.5428000e+05   4.0501600e+05   2.8591600e+05   3.2316600e+05   5.4010400e+05   5.6143400e+05   5.9768300e+05   6.2996300e+05   4.9714800e+05   4.5582100e+05   4.6151500e+05   3.6094000e+05   3.1348100e+05   3.7598700e+05   3.2815000e+05   4.2081800e+05   7.6283400e+05   7.9531800e+05   4.1049500e+05   3.2195300e+05   3.2068100e+05   3.3056400e+05   4.0134400e+05   4.0904700e+05   2.4100700e+05   2.3746900e+05   4.0422600e+05   2.9868600e+05   2.0480800e+05   2.0614000e+05   5.5862400e+05   5.6703700e+05   4.2490800e+05   3.7291000e+05   6.6638000e+05   6.9160600e+05   2.9659600e+05   3.2675100e+05   5.8098600e+05   6.0641900e+05
   5.8530700e+05   5.6727000e+05   5.7176300e+05   5.6238100e+05   3.3312000e+05   3.5633800e+05   6.9533500e+05   7.8914500e+05   2.6559400e+05   3.5739600e+05   2.9361700e+05   2.9840700e+05   4.4625400e+05   3.7123800e+05   4.8312400e+05   4.6719300e+05   3.0244000e+05   3.7848700e+05   4.7099100e+05   4.8393900e+05   2.0201100e+05   2.0864500e+05   4.9654600e+05   4.3051100e+05   2.8738800e+05   3.3054300e+05   0.0000000e+00   3.0121900e+05   3.6412900e+05   4.3992000e+05   3.9111500e+05   3.6860000e+05   4.8182500e+05   5.3412600e+05   2.2463700e+05   2.1288200e+05   3.0617800e+05   3.6033800e+05   3.3431600e+05   3.1929700e+05   2.0817500e+05   2.2782200e+05   5.3577300e+05   4.7924500e+05   4.7558200e+05   4.3501200e+05   4.3450400e+05   4.6904800e+05   3.9738800e+05   3.7085800e+05   5.2190500e+05   4.0328500e+05   2.7903600e+05   2.9657900e+05   4.8995400e+05   5.8127600e+05   5.9703100e+05   5.6403700e+05   5.1904900e+05   4.5143300e+05   4.5896400e+05   3.6498600e+05   2.8001400e+05   3.0802300e+05   2.8956600e+05   4.0084100e+05   7.2458400e+05   7.6107400e+05   3.8942300e+05   2.8071000e+05   2.5927600e+05   2.8870500e+05   3.7786600e+05   3.7101700e+05   2.1818900e+05   2.2696600e+05   3.2067600e+05   2.5425600e+05   1.9105600e+05   1.7703500e+05   5.5348600e+05   5.0828300e+05   3.9239400e+05   3.3978100e+05   6.6288700e+05   6.6401800e+05   2.6151300e+05   2.7564500e+05   5.5774200e+05   6.1607600e+05
   5.7541400e+05   5.2216300e+05   5.7035000e+05   5.5973400e+05   2.9970200e+05   3.1186800e+05   6.7241300e+05   7.5595300e+05   2.6635200e+05   3.1776800e+05   2.8293700e+05   2.5871400e+05   4.2423600e+05   3.6017700e+05   4.7299900e+05   4.3170200e+05   2.9026000e+05   3.2431100e+05   4.7828800e+05   4.6012400e+05   2.0926200e+05   2.0193900e+05   4.7036300e+05   3.6844400e+05   2.7564500e+05   3.3606400e+05   3.0121900e+05   0.0000000e+00   3.4569700e+05   4.1848300e+05   4.1118200e+05   3.4846700e+05   4.9038600e+05   4.9430300e+05   2.1407900e+05   1.8867800e+05   3.0715300e+05   3.3513500e+05   3.0997500e+05   3.1999800e+05   1.9474300e+05   2.1361300e+05   4.9402500e+05   4.4314200e+05   4.4398800e+05   4.2946000e+05   3.9717100e+05   4.7329000e+05   3.7928800e+05   3.7179300e+05   4.9030100e+05   3.7452800e+05   2.4253200e+05   2.8504400e+05   4.6084300e+05   5.0386800e+05   5.7917500e+05   5.6676000e+05   5.0314000e+05   4.2911800e+05   4.3789400e+05   3.5900000e+05   2.6503200e+05   3.2959100e+05   2.9901000e+05   4.0374300e+05   7.2721700e+05   7.0718300e+05   3.6174400e+05   2.6040600e+05   2.5213400e+05   2.8229000e+05   3.5559900e+05   3.6189900e+05   1.8837500e+05   2.0036800e+05   3.0442600e+05   2.9691800e+05   1.7091400e+05   1.6868300e+05   5.3317500e+05   4.9777600e+05   3.8309200e+05   3.4706100e+05   6.3054800e+05   6.6968800e+05   2.6475500e+05   2.7630400e+05   5.6008400e+05   5.7920700e+05
   6.8143800e+05   6.3365700e+05   6.7312200e+05   6.2915300e+05   4.0483900e+05   4.1946800e+05   7.7375700e+05   8.5950700e+05   3.7250900e+05   4.1990100e+05   3.7628000e+05   3.8114900e+05   5.6554400e+05   4.5090400e+05   5.6204700e+05   5.1428500e+05   3.7992400e+05   4.3431600e+05   5.5531400e+05   5.3552800e+05   3.1803800e+05   2.7576900e+05   5.5806100e+05   4.6589200e+05   3.4468500e+05   4.0662000e+05   3.6412900e+05   3.4569700e+05   0.0000000e+00   4.6474800e+05   4.6154900e+05   4.2066300e+05   5.6476100e+05   5.7172500e+05   2.8940000e+05   2.8404800e+05   3.7546500e+05   3.7763700e+05   3.6759500e+05   3.9839800e+05   2.7261800e+05   2.9388400e+05   5.5297500e+05   5.1213900e+05   5.2464400e+05   4.8586700e+05   4.6320800e+05   5.1998200e+05   4.5787800e+05   4.4639000e+05   5.7690500e+05   4.4035900e+05   3.2263100e+05   3.4035000e+05   5.5482100e+05   5.6781300e+05   6.6767000e+05   6.4024900e+05   5.3915000e+05   5.0570900e+05   5.0856900e+05   4.2264700e+05   3.2640800e+05   3.9264500e+05   3.9194700e+05   4.6285300e+05   8.2227500e+05   8.0273400e+05   4.3754900e+05   3.4169300e+05   3.2828400e+05   4.0219500e+05   4.6400600e+05   4.4276600e+05   2.8608400e+05   2.9649200e+05   4.2026900e+05   4.1080500e+05   2.8953500e+05   2.7704200e+05   6.6143100e+05   6.2423900e+05   4.5661900e+05   4.4482600e+05   7.6186400e+05   7.7830900e+05   3.5294500e+05   3.8351600e+05   6.4096800e+05   6.9790300e+05
   6.9669400e+05   6.3701200e+05   6.7177500e+05   6.5291700e+05   4.1238500e+05   3.9183400e+05   7.6497300e+05   8.6343600e+05   3.6475000e+05   4.3598700e+05   3.8710200e+05   3.6493600e+05   5.7506600e+05   4.8295500e+05   5.8998700e+05   5.3386500e+05   3.8590700e+05   4.7070200e+05   5.9872400e+05   5.5827200e+05   3.1608800e+05   3.1828300e+05   6.0599900e+05   5.2718100e+05   4.0756100e+05   4.6291300e+05   4.3992000e+05   4.1848300e+05   4.6474800e+05   0.0000000e+00   5.4178600e+05   5.0030800e+05   6.1385600e+05   6.4705500e+05   3.6993000e+05   3.4305000e+05   4.8531800e+05   4.8737800e+05   4.6012200e+05   4.7255800e+05   3.3041800e+05   3.6397400e+05   6.3473100e+05   6.2762300e+05   5.9843900e+05   5.5789400e+05   5.4725900e+05   5.7925500e+05   4.9934500e+05   4.5245700e+05   6.0896600e+05   4.7162300e+05   3.4386100e+05   3.8466700e+05   5.7007400e+05   5.7997900e+05   6.5066500e+05   6.0550900e+05   5.6790300e+05   5.2636300e+05   5.4053900e+05   4.6212800e+05   3.5464800e+05   3.8262400e+05   4.1595100e+05   4.5835400e+05   7.5919800e+05   8.1360500e+05   4.1980200e+05   3.4533200e+05   3.3040400e+05   3.7080300e+05   4.4232100e+05   4.2005000e+05   2.8806400e+05   3.0995000e+05   4.2387500e+05   3.8594400e+05   2.6463000e+05   2.7018600e+05   6.4304400e+05   6.1622000e+05   4.6016700e+05   4.3053600e+05   7.4368100e+05   7.6638200e+05   3.4051300e+05   3.8684200e+05   6.9012000e+05   6.7264500e+05
   7.2415100e+05   6.3482300e+05   6.6552500e+05   6.4500300e+05   4.4370600e+05   4.2240000e+05   7.9767400e+05   8.7101600e+05   3.7046300e+05   4.3908900e+05   3.8638400e+05   4.0102400e+05   5.7574100e+05   4.8258300e+05   5.4921300e+05   5.2678100e+05   3.9228500e+05   4.8278100e+05   6.2514100e+05   5.3703400e+05   2.8573000e+05   3.2019400e+05   6.3289200e+05   5.0644700e+05   3.9846500e+05   4.4593700e+05   3.9111500e+05   4.1118200e+05   4.6154900e+05   5.4178600e+05   0.0000000e+00   4.8001800e+05   6.0576400e+05   6.0599800e+05   3.4186800e+05   3.3037600e+05   4.3931800e+05   4.2890000e+05   4.4201800e+05   4.4686300e+05   3.3043200e+05   3.3587800e+05   6.3901300e+05   6.0366800e+05   5.9006200e+05   5.8965100e+05   5.4986200e+05   6.1043300e+05   5.2789000e+05   4.8031400e+05   6.2289200e+05   4.7681900e+05   3.8420400e+05   4.0983400e+05   6.0499000e+05   5.9890400e+05   6.5945600e+05   6.1831800e+05   5.7648300e+05   5.4331100e+05   5.4015700e+05   4.7337000e+05   4.0149100e+05   4.2968000e+05   4.3263400e+05   5.0877200e+05   8.5515100e+05   8.9312300e+05   4.5845800e+05   3.9580700e+05   3.8667700e+05   3.9365400e+05   4.8925000e+05   4.6910800e+05   3.2542100e+05   3.1021400e+05   4.2850400e+05   4.1282800e+05   3.0201700e+05   2.6164800e+05   6.2875100e+05   6.2562800e+05   5.0092800e+05   4.2193600e+05   7.6284100e+05   8.0109700e+05   3.6736500e+05   4.0599900e+05   7.0017400e+05   7.1065500e+05
   6.8970800e+05   6.1297500e+05   6.6358500e+05   6.3702600e+05   3.7465300e+05   4.0521400e+05   7.9973700e+05   8.6031700e+05   3.4204000e+05   4.2166700e+05   3.7319900e+05   3.5720000e+05   5.4854900e+05   4.7496100e+05   5.4609000e+05   5.0678800e+05   3.8997200e+05   4.4151800e+05   5.8086100e+05   5.1220800e+05   2.7408200e+05   2.7450500e+05   5.6958600e+05   4.8146800e+05   3.5177900e+05   3.7610400e+05   3.6860000e+05   3.4846700e+05   4.2066300e+05   5.0030800e+05   4.8001800e+05   0.0000000e+00   5.3435100e+05   5.5209100e+05   3.1045700e+05   2.9179300e+05   3.7835100e+05   4.0184300e+05   4.1182200e+05   4.0494200e+05   2.8177000e+05   2.5211500e+05   5.8045300e+05   5.5159300e+05   5.3232000e+05   5.2809100e+05   4.8707900e+05   5.0720200e+05   4.7113000e+05   4.1085500e+05   5.7082900e+05   4.5027400e+05   3.3660700e+05   3.4699900e+05   5.3002300e+05   5.4138300e+05   6.5627900e+05   5.7415500e+05   5.3044400e+05   4.9399900e+05   5.0169300e+05   3.8189300e+05   3.4596300e+05   3.9895400e+05   4.0870900e+05   4.7900900e+05   7.8898600e+05   8.5822100e+05   4.1697000e+05   3.6069700e+05   3.5842800e+05   3.7854700e+05   4.6148700e+05   4.5808100e+05   2.8370400e+05   2.8743500e+05   4.0481000e+05   4.1810800e+05   2.6529800e+05   2.4299000e+05   5.8172800e+05   6.4719000e+05   4.5947500e+05   4.3483200e+05   7.3331600e+05   7.9676200e+05   3.6686500e+05   3.7706900e+05   6.5972800e+05   6.3694300e+05
   8.1399100e+05   7.4286200e+05   8.1033800e+05   7.3296400e+05   5.0065000e+05   5.3598200e+05   9.1979700e+05   9.6134200e+05   4.5154400e+05   5.2613700e+05   4.8422700e+05   4.7455700e+05   6.2638400e+05   5.9851600e+05   6.3113400e+05   6.5270700e+05   5.1050600e+05   5.5172900e+05   6.7584400e+05   6.3373600e+05   3.8710600e+05   3.7997700e+05   6.7417400e+05   5.7364000e+05   4.5418500e+05   5.0896400e+05   4.8182500e+05   4.9038600e+05   5.6476100e+05   6.1385600e+05   6.0576400e+05   5.3435100e+05   0.0000000e+00   6.9028800e+05   4.1282800e+05   4.0753700e+05   4.9236900e+05   4.9801000e+05   5.5451200e+05   5.2110700e+05   4.1708300e+05   3.9181700e+05   6.8420400e+05   6.5267000e+05   6.5196600e+05   6.3354700e+05   5.8817500e+05   6.7606700e+05   5.6491000e+05   5.3887000e+05   7.1472200e+05   5.6686700e+05   4.4860300e+05   4.8490300e+05   7.1509800e+05   6.7630200e+05   7.3261100e+05   7.2526700e+05   6.5488900e+05   5.8188700e+05   6.4337900e+05   5.3587300e+05   4.5965200e+05   5.0311200e+05   5.1285300e+05   5.6398200e+05   9.2086900e+05   9.7149800e+05   5.3753400e+05   4.4742700e+05   4.6793900e+05   4.5620400e+05   5.5808600e+05   5.9034400e+05   3.7885100e+05   3.9308900e+05   4.6443800e+05   4.5875100e+05   3.8975900e+05   3.6692000e+05   7.1644300e+05   7.1525600e+05   5.6315500e+05   5.6608500e+05   8.6258500e+05   8.7571000e+05   4.3663000e+05   4.8411200e+05   7.6040500e+05   7.8234400e+05
   8.7405100e+05   7.5150000e+05   7.6251600e+05   7.1894600e+05   4.9741800e+05   5.0977900e+05   9.0933300e+05   1.0250320e+06   4.8287900e+05   5.5436900e+05   5.0225800e+05   4.7941400e+05   6.5854700e+05   5.7124900e+05   6.3857400e+05   6.4719500e+05   5.0101000e+05   6.0658500e+05   7.1241900e+05   6.1435800e+05   4.4369400e+05   3.9815100e+05   6.9687000e+05   5.7866200e+05   4.6483100e+05   5.1107500e+05   5.3412600e+05   4.9430300e+05   5.7172500e+05   6.4705500e+05   6.0599800e+05   5.5209100e+05   6.9028800e+05   0.0000000e+00   4.0893100e+05   3.9213400e+05   5.2567600e+05   5.1976000e+05   5.5536300e+05   5.1068900e+05   3.8366200e+05   3.9015500e+05   6.9823500e+05   6.9019300e+05   6.1409500e+05   6.2229400e+05   6.3536700e+05   6.7791600e+05   5.5909700e+05   5.2829300e+05   6.6966400e+05   5.3462000e+05   4.4072400e+05   4.8906600e+05   7.1673000e+05   6.7699500e+05   7.7238500e+05   7.3409100e+05   6.5047300e+05   6.0687400e+05   6.1875100e+05   5.3891900e+05   4.6957900e+05   5.0787600e+05   4.9047000e+05   5.8148700e+05   9.6190900e+05   9.9418800e+05   5.8409900e+05   4.4383000e+05   4.7753300e+05   5.1691900e+05   5.5959200e+05   5.5065200e+05   3.9150100e+05   4.0333200e+05   5.1529000e+05   4.8175800e+05   4.0788300e+05   3.8799600e+05   7.2647300e+05   7.0107200e+05   6.1768600e+05   5.7056100e+05   8.5986900e+05   8.6357000e+05   4.2722300e+05   5.1197500e+05   7.6326900e+05   8.1062500e+05
   5.6225100e+05   4.5702800e+05   4.8843100e+05   4.7381700e+05   2.7363900e+05   2.7303900e+05   6.3308800e+05   7.2665400e+05   2.1548700e+05   2.8017300e+05   2.5255400e+05   2.1761400e+05   3.7735100e+05   3.1750600e+05   4.0587500e+05   3.8552700e+05   2.1232700e+05   2.9548600e+05   4.5052900e+05   3.8487000e+05   1.5363500e+05   1.2580900e+05   4.0997700e+05   3.3691300e+05   2.1929800e+05   2.7397700e+05   2.2463700e+05   2.1407900e+05   2.8940000e+05   3.6993000e+05   3.4186800e+05   3.1045700e+05   4.1282800e+05   4.0893100e+05   0.0000000e+00   1.4237600e+05   2.4505900e+05   2.7830700e+05   2.7421600e+05   2.6961100e+05   1.4959900e+05   1.3017500e+05   4.3059200e+05   4.2708100e+05   4.0101200e+05   3.9884200e+05   3.8720900e+05   4.0255900e+05   3.6021400e+05   2.9644000e+05   4.4862100e+05   2.9984400e+05   1.9613500e+05   2.3724400e+05   4.5108700e+05   4.6763500e+05   5.3761000e+05   5.0097200e+05   4.0785500e+05   3.3407000e+05   3.5482500e+05   3.0065900e+05   2.1536900e+05   2.6805400e+05   2.6345300e+05   3.1476000e+05   6.5115000e+05   7.3245200e+05   3.1351700e+05   2.1795800e+05   2.0661100e+05   2.1218000e+05   3.1259800e+05   3.1606900e+05   1.5188200e+05   1.5098300e+05   3.0161100e+05   2.2058600e+05   1.3142300e+05   1.3854900e+05   4.9860800e+05   4.9689200e+05   3.1461600e+05   2.9829400e+05   5.7884000e+05   5.9070800e+05   1.8769800e+05   2.7245600e+05   5.4054800e+05   5.4625500e+05
   5.4708600e+05   4.4918900e+05   4.9778200e+05   4.6992700e+05   2.4621500e+05   2.5532800e+05   5.6516600e+05   7.1855300e+05   1.8802100e+05   2.5968200e+05   2.0539000e+05   2.0303500e+05   3.4870200e+05   2.9673000e+05   3.9333000e+05   4.0141500e+05   2.0446500e+05   2.5785900e+05   4.2800600e+05   3.6353500e+05   1.2200300e+05   1.0900500e+05   4.2124100e+05   3.0955800e+05   2.1775300e+05   2.5820800e+05   2.1288200e+05   1.8867800e+05   2.8404800e+05   3.4305000e+05   3.3037600e+05   2.9179300e+05   4.0753700e+05   3.9213400e+05   1.4237600e+05   0.0000000e+00   2.2735600e+05   2.3761300e+05   2.5928500e+05   2.3345700e+05   1.3766800e+05   1.3070500e+05   4.0107800e+05   4.4573600e+05   4.0399400e+05   3.7572900e+05   3.7609500e+05   3.9287600e+05   3.2971200e+05   3.0286600e+05   4.4899500e+05   2.8390700e+05   1.8064400e+05   1.9164100e+05   4.1708600e+05   5.1144700e+05   4.8900500e+05   4.5901500e+05   4.4637600e+05   3.1321800e+05   3.4764900e+05   2.7814800e+05   2.2125100e+05   2.5292100e+05   2.3020400e+05   3.2635900e+05   6.5182300e+05   6.8833800e+05   2.9564900e+05   1.8615000e+05   1.7420500e+05   2.1321700e+05   3.0481500e+05   3.0728600e+05   1.4331200e+05   1.5150600e+05   2.8108700e+05   2.1631300e+05   9.5479000e+04   1.0516200e+05   4.5911700e+05   4.4785300e+05   2.7650700e+05   2.4958800e+05   5.6709900e+05   6.1350800e+05   1.6287400e+05   2.2159800e+05   4.8951000e+05   4.7463700e+05
   6.5136700e+05   5.5491300e+05   6.2381800e+05   5.3850700e+05   3.4111200e+05   3.5375800e+05   6.7444900e+05   8.2078200e+05   2.7097500e+05   3.4481800e+05   2.8819100e+05   2.9631800e+05   4.4743400e+05   4.0677100e+05   4.9280200e+05   4.7456600e+05   3.0973000e+05   3.8609400e+05   5.1962400e+05   4.6510700e+05   2.4693600e+05   2.3101900e+05   5.6511900e+05   4.4758600e+05   2.8649300e+05   3.6033300e+05   3.0617800e+05   3.0715300e+05   3.7546500e+05   4.8531800e+05   4.3931800e+05   3.7835100e+05   4.9236900e+05   5.2567600e+05   2.4505900e+05   2.2735600e+05   0.0000000e+00   3.3111600e+05   3.4801700e+05   3.5308400e+05   2.3334600e+05   2.2134900e+05   5.1697500e+05   5.1007400e+05   4.7075500e+05   4.5799600e+05   4.4478300e+05   4.9145400e+05   4.3214200e+05   3.9423800e+05   5.2827200e+05   3.5633300e+05   2.6504000e+05   3.1584700e+05   5.2694900e+05   5.9678000e+05   6.1423300e+05   5.4830800e+05   5.3132900e+05   4.4131700e+05   4.8699300e+05   4.0156800e+05   3.2715600e+05   3.5947700e+05   3.3838200e+05   4.0650700e+05   7.2320500e+05   7.7481400e+05   3.8753700e+05   2.9278600e+05   2.8878100e+05   3.3602100e+05   4.2921800e+05   3.7581200e+05   2.1173600e+05   2.4278300e+05   3.7930900e+05   3.2395000e+05   2.2646100e+05   2.0517000e+05   5.7235800e+05   5.7723100e+05   3.8578700e+05   3.5559800e+05   6.6842600e+05   6.7737100e+05   2.9938700e+05   3.4290800e+05   6.1933500e+05   5.7422500e+05
   6.4202500e+05   5.6723500e+05   6.6130000e+05   5.6141300e+05   3.5594300e+05   3.7901400e+05   6.8039200e+05   7.9252600e+05   2.5895400e+05   3.5770900e+05   3.1412200e+05   3.2694200e+05   4.9353800e+05   4.1380400e+05   4.9662600e+05   4.6644100e+05   3.3435800e+05   3.5371900e+05   5.4151800e+05   4.8808300e+05   2.4703500e+05   2.0773500e+05   5.5290800e+05   4.5877600e+05   3.0618500e+05   3.8115900e+05   3.6033800e+05   3.3513500e+05   3.7763700e+05   4.8737800e+05   4.2890000e+05   4.0184300e+05   4.9801000e+05   5.1976000e+05   2.7830700e+05   2.3761300e+05   3.3111600e+05   0.0000000e+00   3.6663000e+05   3.5522400e+05   2.2923200e+05   2.2914900e+05   5.4816500e+05   4.9461600e+05   4.6912700e+05   4.4860100e+05   4.4066900e+05   4.7650200e+05   3.9961100e+05   3.7022700e+05   5.1739000e+05   3.6527000e+05   2.5770000e+05   3.1058800e+05   4.9453100e+05   6.2162800e+05   6.1489100e+05   5.5716400e+05   4.8195300e+05   4.8090300e+05   4.6446000e+05   3.9712600e+05   3.2272900e+05   3.1510200e+05   3.1492200e+05   4.1159900e+05   7.2116100e+05   7.6572000e+05   3.5867100e+05   2.6643400e+05   3.0435100e+05   3.1107700e+05   3.8389900e+05   3.6465500e+05   2.1701800e+05   2.3006400e+05   3.6301100e+05   3.4365500e+05   2.1633000e+05   1.8945000e+05   5.4694900e+05   5.5102600e+05   3.9968700e+05   3.8724600e+05   6.7361900e+05   6.6726800e+05   2.9312400e+05   3.1025400e+05   6.0010200e+05   6.2490600e+05
   6.7589500e+05   5.8829100e+05   6.5995800e+05   6.1837300e+05   3.8085800e+05   3.7564400e+05   7.1933000e+05   7.9243300e+05   2.8197100e+05   3.8149800e+05   3.3109100e+05   3.2057200e+05   4.7758600e+05   3.9254100e+05   4.9329600e+05   4.7520900e+05   3.4686300e+05   3.9450600e+05   5.5384500e+05   4.9946100e+05   2.4759800e+05   2.4212500e+05   5.4954900e+05   4.5194300e+05   2.9848000e+05   3.4951200e+05   3.3431600e+05   3.0997500e+05   3.6759500e+05   4.6012200e+05   4.4201800e+05   4.1182200e+05   5.5451200e+05   5.5536300e+05   2.7421600e+05   2.5928500e+05   3.4801700e+05   3.6663000e+05   0.0000000e+00   3.7727200e+05   2.7939200e+05   2.5666900e+05   5.5130600e+05   5.1179600e+05   4.9989400e+05   4.8074500e+05   4.5398400e+05   5.1763700e+05   4.6002700e+05   3.7491300e+05   5.5882200e+05   4.1406900e+05   2.9343200e+05   3.3392200e+05   5.6946300e+05   5.8318800e+05   5.9953600e+05   5.8041300e+05   5.3397500e+05   5.0839900e+05   4.8154900e+05   3.8820300e+05   2.9356200e+05   3.6417200e+05   3.5107800e+05   4.6080100e+05   7.3427300e+05   8.0187200e+05   3.8762000e+05   2.9668200e+05   3.0255400e+05   3.3906400e+05   4.0691900e+05   4.1175500e+05   2.3716600e+05   2.3152600e+05   3.5957000e+05   3.7244600e+05   2.4047500e+05   2.4360800e+05   5.9591700e+05   5.7877000e+05   4.1684500e+05   4.0518400e+05   6.9355400e+05   7.0281900e+05   3.0064600e+05   3.3495200e+05   5.9688500e+05   6.0673000e+05
   6.4568600e+05   5.4452700e+05   6.1244800e+05   5.8522800e+05   3.4693300e+05   3.8156400e+05   7.3965800e+05   8.0978300e+05   2.9990300e+05   3.8531500e+05   2.9351100e+05   2.9176800e+05   4.8126200e+05   4.1865300e+05   5.0039500e+05   4.7949400e+05   3.4250000e+05   4.0923300e+05   5.4723600e+05   4.5243300e+05   2.4542500e+05   2.3491400e+05   5.5647100e+05   4.5011000e+05   3.2440200e+05   3.5542700e+05   3.1929700e+05   3.1999800e+05   3.9839800e+05   4.7255800e+05   4.4686300e+05   4.0494200e+05   5.2110700e+05   5.1068900e+05   2.6961100e+05   2.3345700e+05   3.5308400e+05   3.5522400e+05   3.7727200e+05   0.0000000e+00   2.3936600e+05   2.4945900e+05   5.8714800e+05   4.8855600e+05   4.9849700e+05   4.7157800e+05   4.4746400e+05   4.8731200e+05   4.3228000e+05   3.7810000e+05   5.7576600e+05   4.3464100e+05   3.1528500e+05   3.4490800e+05   5.5288300e+05   5.8280800e+05   5.9270400e+05   5.8249500e+05   5.1033500e+05   4.6480800e+05   4.9083800e+05   3.9939700e+05   3.2646000e+05   3.9521100e+05   3.6466800e+05   4.1199300e+05   7.1001700e+05   7.9211700e+05   4.4482700e+05   3.2827200e+05   3.2861900e+05   3.1390800e+05   4.4024900e+05   4.1290500e+05   2.5511200e+05   2.3705700e+05   3.6879000e+05   3.6168000e+05   2.0289700e+05   2.2295000e+05   5.6520200e+05   5.4888800e+05   4.1210000e+05   3.7430000e+05   6.6178200e+05   6.8293200e+05   3.1706300e+05   3.7818000e+05   6.3469600e+05   6.0999500e+05
   5.1472000e+05   4.3946700e+05   4.5101900e+05   4.6036000e+05   2.4580700e+05   2.5659400e+05   6.5501600e+05   6.8700000e+05   1.7986700e+05   2.6445900e+05   2.0708700e+05   2.0582700e+05   3.6405500e+05   2.6915800e+05   3.6497600e+05   3.6870000e+05   2.0622500e+05   2.2854700e+05   4.1111700e+05   3.7046400e+05   1.1842700e+05   9.5561000e+04   4.2079800e+05   3.2471100e+05   2.0163200e+05   2.2967300e+05   2.0817500e+05   1.9474300e+05   2.7261800e+05   3.3041800e+05   3.3043200e+05   2.8177000e+05   4.1708300e+05   3.8366200e+05   1.4959900e+05   1.3766800e+05   2.3334600e+05   2.2923200e+05   2.7939200e+05   2.3936600e+05   0.0000000e+00   1.1236100e+05   4.2423200e+05   3.5787100e+05   3.7875300e+05   3.5975500e+05   3.4214300e+05   3.5424000e+05   3.0476500e+05   2.6247400e+05   4.2644700e+05   2.9628700e+05   1.5532200e+05   1.8996200e+05   4.1917900e+05   4.3979300e+05   4.8547600e+05   4.8171500e+05   3.9021700e+05   3.4162800e+05   3.5036900e+05   2.5739200e+05   1.8467300e+05   2.5519600e+05   2.5417100e+05   3.2024700e+05   6.2278400e+05   6.7816500e+05   2.7771600e+05   1.8809000e+05   1.7639100e+05   1.9652400e+05   3.0731900e+05   2.8598200e+05   1.1770300e+05   1.5004800e+05   2.4852100e+05   2.0238600e+05   8.4608000e+04   9.5020000e+04   4.5095100e+05   4.2127600e+05   2.9994700e+05   2.4042800e+05   5.3147800e+05   5.6130600e+05   1.7337300e+05   2.0342500e+05   5.0201600e+05   5.0008800e+05
   4.9285500e+05   4.2241900e+05   4.9450500e+05   4.5466600e+05   2.5604000e+05   2.5642800e+05   6.1631400e+05   6.6995400e+05   1.5948800e+05   2.4462400e+05   1.9426200e+05   1.8849900e+05   3.6757000e+05   2.7090500e+05   3.5488100e+05   3.5526200e+05   1.9946200e+05   2.5494700e+05   4.1095200e+05   3.5016900e+05   1.0337200e+05   9.9285000e+04   4.4410900e+05   3.2363400e+05   1.9965200e+05   2.4322800e+05   2.2782200e+05   2.1361300e+05   2.9388400e+05   3.6397400e+05   3.3587800e+05   2.5211500e+05   3.9181700e+05   3.9015500e+05   1.3017500e+05   1.3070500e+05   2.2134900e+05   2.2914900e+05   2.5666900e+05   2.4945900e+05   1.1236100e+05   0.0000000e+00   3.9557700e+05   3.7904400e+05   3.5535800e+05   3.4975000e+05   2.9450000e+05   3.6141800e+05   3.1087800e+05   2.8487800e+05   4.1029700e+05   2.6284800e+05   1.4707300e+05   1.9184500e+05   3.8902300e+05   4.2369300e+05   4.5536200e+05   4.6436100e+05   3.6742100e+05   3.0574600e+05   3.2525400e+05   2.5595300e+05   1.9597700e+05   2.3188800e+05   2.1214100e+05   2.7538800e+05   6.3990600e+05   7.1465600e+05   2.7732800e+05   1.9995300e+05   1.7544600e+05   1.9993000e+05   3.1040600e+05   2.9995600e+05   1.1029500e+05   1.2756200e+05   2.4512800e+05   2.1263100e+05   8.2326000e+04   7.6426000e+04   4.2184100e+05   4.0990400e+05   3.0271600e+05   2.6296300e+05   5.3386400e+05   5.8234100e+05   1.5480200e+05   2.1969400e+05   4.9848000e+05   4.6008100e+05
   7.9591900e+05   7.4642400e+05   7.8694100e+05   7.1985400e+05   4.9885600e+05   5.5152900e+05   8.7955800e+05   9.9133400e+05   4.8660200e+05   5.8268700e+05   4.7450500e+05   5.0144300e+05   6.3266100e+05   5.9840100e+05   6.8673900e+05   6.4895200e+05   5.0934300e+05   5.9756000e+05   7.3419300e+05   6.3321300e+05   3.7441200e+05   3.8988400e+05   7.6495200e+05   5.9941600e+05   4.7745000e+05   5.4620600e+05   5.3577300e+05   4.9402500e+05   5.5297500e+05   6.3473100e+05   6.3901300e+05   5.8045300e+05   6.8420400e+05   6.9823500e+05   4.3059200e+05   4.0107800e+05   5.1697500e+05   5.4816500e+05   5.5130600e+05   5.8714800e+05   4.2423200e+05   3.9557700e+05   0.0000000e+00   6.3410900e+05   6.2969700e+05   6.4457000e+05   6.3161400e+05   6.6027500e+05   5.7962600e+05   5.6321100e+05   7.3188300e+05   5.9386800e+05   4.5477200e+05   5.0912600e+05   6.6619800e+05   6.7618600e+05   7.6493000e+05   7.1975400e+05   6.7766800e+05   5.9605500e+05   6.4342600e+05   5.6320300e+05   4.7112700e+05   5.3295900e+05   4.9345300e+05   5.6833500e+05   9.1734000e+05   9.5863000e+05   5.4018100e+05   4.7370100e+05   4.6546700e+05   4.9859600e+05   5.6902100e+05   5.9048100e+05   3.9774200e+05   4.1798700e+05   5.2107600e+05   4.9998500e+05   3.6528300e+05   3.6986500e+05   6.9816700e+05   7.3289400e+05   5.7324400e+05   5.1791800e+05   8.4908100e+05   9.0432200e+05   4.6874300e+05   5.3068300e+05   7.9365800e+05   7.8968500e+05
   7.8024900e+05   7.3187800e+05   7.2988200e+05   7.3452600e+05   4.6506000e+05   5.1866100e+05   8.2948100e+05   9.1369400e+05   4.1645300e+05   5.0845400e+05   4.5694800e+05   4.7651100e+05   6.1215200e+05   5.2553400e+05   6.2114100e+05   6.0315400e+05   5.0067900e+05   5.3997700e+05   7.2376200e+05   6.3349300e+05   3.7544400e+05   3.5973000e+05   7.1447400e+05   6.0991600e+05   4.7621200e+05   5.2785600e+05   4.7924500e+05   4.4314200e+05   5.1213900e+05   6.2762300e+05   6.0366800e+05   5.5159300e+05   6.5267000e+05   6.9019300e+05   4.2708100e+05   4.4573600e+05   5.1007400e+05   4.9461600e+05   5.1179600e+05   4.8855600e+05   3.5787100e+05   3.7904400e+05   6.3410900e+05   0.0000000e+00   6.5290900e+05   6.2156000e+05   6.1805000e+05   6.2989800e+05   6.1555300e+05   5.4936700e+05   6.6907600e+05   5.4988000e+05   4.3678200e+05   4.7570500e+05   6.7493600e+05   7.2566400e+05   7.6603500e+05   7.4922400e+05   6.7584800e+05   6.0043300e+05   6.3446600e+05   5.6091800e+05   4.8856400e+05   5.0951100e+05   5.0747000e+05   5.5271900e+05   8.8920600e+05   9.3754700e+05   5.4642500e+05   4.5326700e+05   4.5324200e+05   4.7099600e+05   5.3981500e+05   5.4265900e+05   4.2468100e+05   4.3671700e+05   5.2457200e+05   5.2220100e+05   3.9572400e+05   3.6660400e+05   7.1860100e+05   7.4672600e+05   5.5530900e+05   5.0767800e+05   8.2473200e+05   8.5188200e+05   4.4568500e+05   4.6492300e+05   7.3547000e+05   7.4641000e+05
   7.8821700e+05   7.4534200e+05   7.9382200e+05   7.1469600e+05   4.5284400e+05   4.7025500e+05   8.1967500e+05   9.3901900e+05   4.3715100e+05   5.0488600e+05   4.5024600e+05   4.6721200e+05   6.0784200e+05   5.2833100e+05   5.8554400e+05   6.2657200e+05   4.7718400e+05   4.8915800e+05   6.7393000e+05   5.7630400e+05   3.7636900e+05   3.5362300e+05   6.9577500e+05   5.7246000e+05   4.3955700e+05   4.9779800e+05   4.7558200e+05   4.4398800e+05   5.2464400e+05   5.9843900e+05   5.9006200e+05   5.3232000e+05   6.5196600e+05   6.1409500e+05   4.0101200e+05   4.0399400e+05   4.7075500e+05   4.6912700e+05   4.9989400e+05   4.9849700e+05   3.7875300e+05   3.5535800e+05   6.2969700e+05   6.5290900e+05   0.0000000e+00   6.0256800e+05   5.9659800e+05   6.0455600e+05   5.6820200e+05   5.3693400e+05   6.8381800e+05   5.4670000e+05   4.3849200e+05   4.7777100e+05   6.9043600e+05   7.0241500e+05   7.3094800e+05   6.9288000e+05   6.6021500e+05   6.0193300e+05   6.0995000e+05   5.3064100e+05   4.6588500e+05   5.1332200e+05   4.9145300e+05   5.3814400e+05   8.6047200e+05   9.0635800e+05   4.8970900e+05   4.2824500e+05   4.4096300e+05   4.4042500e+05   5.1528400e+05   5.2492400e+05   3.6188100e+05   3.8024900e+05   4.9989200e+05   4.4621100e+05   3.5394000e+05   3.7399300e+05   7.3087800e+05   7.1941900e+05   5.3573200e+05   5.0294400e+05   8.1418500e+05   8.5120800e+05   4.1653500e+05   4.4349700e+05   7.3089200e+05   7.6995400e+05
   7.6111800e+05   7.0323500e+05   7.1825300e+05   7.1427800e+05   4.6867100e+05   4.8803800e+05   8.7030200e+05   9.3464400e+05   4.0932300e+05   5.1398100e+05   4.3396300e+05   4.6265300e+05   6.3436900e+05   5.4168900e+05   6.0671000e+05   6.2947900e+05   5.1164100e+05   5.2450400e+05   6.9595200e+05   5.9617000e+05   3.4386500e+05   3.2467300e+05   6.7044300e+05   5.8793800e+05   4.6539000e+05   4.7204100e+05   4.3501200e+05   4.2946000e+05   4.8586700e+05   5.5789400e+05   5.8965100e+05   5.2809100e+05   6.3354700e+05   6.2229400e+05   3.9884200e+05   3.7572900e+05   4.5799600e+05   4.4860100e+05   4.8074500e+05   4.7157800e+05   3.5975500e+05   3.4975000e+05   6.4457000e+05   6.2156000e+05   6.0256800e+05   0.0000000e+00   5.5228200e+05   5.9512200e+05   5.3671100e+05   4.9771200e+05   6.5778100e+05   5.1704200e+05   3.9410300e+05   4.6897900e+05   6.8211600e+05   6.7561200e+05   7.0583000e+05   6.7277600e+05   6.6017700e+05   5.9056700e+05   6.2295400e+05   4.9298200e+05   4.2743000e+05   4.5540700e+05   4.4921700e+05   5.7746700e+05   8.9489700e+05   9.3208600e+05   5.0692200e+05   4.5233500e+05   4.2021900e+05   4.7152500e+05   5.3558200e+05   5.2506800e+05   3.6147600e+05   3.7222200e+05   5.0293300e+05   4.7833300e+05   3.6188100e+05   3.4647200e+05   7.2991100e+05   6.8863600e+05   5.3335600e+05   5.0712800e+05   8.2976300e+05   8.6878900e+05   4.2333800e+05   4.6114400e+05   7.1720800e+05   7.8570400e+05
   7.3487100e+05   7.0721700e+05   7.1395400e+05   6.8128200e+05   4.5806000e+05   5.0136500e+05   8.5749800e+05   8.9217700e+05   4.0362800e+05   4.4920500e+05   3.8629600e+05   3.7354500e+05   5.4674400e+05   4.7694300e+05   5.3457100e+05   6.1377400e+05   4.6786900e+05   4.7374200e+05   6.6326500e+05   5.4920600e+05   3.3244500e+05   3.2633200e+05   6.6182700e+05   5.3176300e+05   4.1803700e+05   4.6861900e+05   4.3450400e+05   3.9717100e+05   4.6320800e+05   5.4725900e+05   5.4986200e+05   4.8707900e+05   5.8817500e+05   6.3536700e+05   3.8720900e+05   3.7609500e+05   4.4478300e+05   4.4066900e+05   4.5398400e+05   4.4746400e+05   3.4214300e+05   2.9450000e+05   6.3161400e+05   6.1805000e+05   5.9659800e+05   5.5228200e+05   0.0000000e+00   5.9633800e+05   5.0653100e+05   4.5367800e+05   6.4232800e+05   4.8641200e+05   4.1194300e+05   4.1588100e+05   6.4778600e+05   6.8403300e+05   6.7745400e+05   6.5474200e+05   6.1560800e+05   5.6775600e+05   5.6034300e+05   4.4013000e+05   4.0414100e+05   4.4532800e+05   4.3932000e+05   5.2102300e+05   8.4421300e+05   8.9885100e+05   4.4812000e+05   4.0466500e+05   4.0515800e+05   4.1147700e+05   4.8031600e+05   4.9982700e+05   3.1131900e+05   3.3425100e+05   5.0266000e+05   4.4392500e+05   3.1243500e+05   2.9726800e+05   6.6741400e+05   6.3946000e+05   4.6981200e+05   4.3820100e+05   7.5880700e+05   7.7574900e+05   3.6483700e+05   4.1169400e+05   7.0031300e+05   7.3478600e+05
   7.8222600e+05   7.3973100e+05   7.5277800e+05   6.9629000e+05   4.9695000e+05   5.4403300e+05   8.8888400e+05   9.4744400e+05   4.4580500e+05   4.9223400e+05   4.5316700e+05   4.5906200e+05   6.0649700e+05   5.7339400e+05   6.0117500e+05   6.4863200e+05   4.7268100e+05   5.0329500e+05   6.8715000e+05   6.1145300e+05   3.8375700e+05   3.7998300e+05   7.5298900e+05   5.5782200e+05   4.4036500e+05   4.8206000e+05   4.6904800e+05   4.7329000e+05   5.1998200e+05   5.7925500e+05   6.1043300e+05   5.0720200e+05   6.7606700e+05   6.7791600e+05   4.0255900e+05   3.9287600e+05   4.9145400e+05   4.7650200e+05   5.1763700e+05   4.8731200e+05   3.5424000e+05   3.6141800e+05   6.6027500e+05   6.2989800e+05   6.0455600e+05   5.9512200e+05   5.9633800e+05   0.0000000e+00   6.0825800e+05   5.2893900e+05   6.7420500e+05   5.3039600e+05   4.1864100e+05   4.5921800e+05   6.6356800e+05   6.6507200e+05   7.0744500e+05   7.0829300e+05   6.4968800e+05   6.0170200e+05   6.1367600e+05   5.4644100e+05   4.4839400e+05   4.7596900e+05   4.7396100e+05   5.4625100e+05   8.6235100e+05   9.2406000e+05   4.9695100e+05   4.5628800e+05   4.4919600e+05   4.8691800e+05   5.6541500e+05   5.1552800e+05   3.7815800e+05   3.9734100e+05   5.2280400e+05   4.7721200e+05   3.6963700e+05   3.2546300e+05   7.2375300e+05   7.0930800e+05   5.6906300e+05   5.2805900e+05   8.1263200e+05   8.1276400e+05   3.9019000e+05   4.4197800e+05   7.3051700e+05   7.4413800e+05
   7.4046700e+05   6.9008900e+05   7.1836300e+05   6.7689800e+05   4.3237100e+05   4.4843300e+05   8.2156300e+05   9.0101600e+05   4.0625400e+05   4.5931500e+05   4.0594600e+05   3.8355700e+05   5.4916400e+05   5.2197300e+05   5.6252000e+05   5.7001800e+05   4.0909800e+05   4.3518000e+05   6.2187300e+05   5.6608600e+05   3.0845400e+05   3.2311900e+05   7.0524600e+05   5.2300900e+05   3.4589200e+05   4.1148600e+05   3.9738800e+05   3.7928800e+05   4.5787800e+05   4.9934500e+05   5.2789000e+05   4.7113000e+05   5.6491000e+05   5.5909700e+05   3.6021400e+05   3.2971200e+05   4.3214200e+05   3.9961100e+05   4.6002700e+05   4.3228000e+05   3.0476500e+05   3.1087800e+05   5.7962600e+05   6.1555300e+05   5.6820200e+05   5.3671100e+05   5.0653100e+05   6.0825800e+05   0.0000000e+00   4.6848800e+05   6.3257200e+05   4.7254700e+05   3.5582700e+05   4.1690400e+05   6.2946800e+05   6.1925000e+05   6.9773100e+05   6.6726000e+05   6.1637600e+05   5.3029700e+05   5.4834800e+05   4.5461800e+05   3.8322600e+05   4.4242700e+05   4.5883700e+05   5.1834300e+05   8.0606400e+05   8.6391200e+05   4.5608900e+05   3.9746100e+05   4.0785200e+05   3.9265200e+05   4.9152200e+05   4.4453700e+05   3.0539900e+05   3.3207700e+05   4.6326000e+05   4.1352600e+05   2.9794100e+05   2.9733700e+05   6.7352800e+05   6.6407300e+05   5.1985200e+05   4.5580500e+05   7.3320300e+05   7.6558900e+05   3.5894200e+05   4.4556400e+05   7.0082900e+05   6.7898900e+05
   6.5199800e+05   6.0638900e+05   6.5136800e+05   6.1583100e+05   3.1678300e+05   3.9958700e+05   7.5221200e+05   8.6665900e+05   3.4369800e+05   3.7479500e+05   3.3792300e+05   3.3466500e+05   4.6817200e+05   4.1811700e+05   5.2444900e+05   5.0093000e+05   3.4700000e+05   4.0089900e+05   5.6963000e+05   4.5901100e+05   2.5720100e+05   2.8854700e+05   6.0612100e+05   4.3680600e+05   3.4451800e+05   3.7362100e+05   3.7085800e+05   3.7179300e+05   4.4639000e+05   4.5245700e+05   4.8031400e+05   4.1085500e+05   5.3887000e+05   5.2829300e+05   2.9644000e+05   3.0286600e+05   3.9423800e+05   3.7022700e+05   3.7491300e+05   3.7810000e+05   2.6247400e+05   2.8487800e+05   5.6321100e+05   5.4936700e+05   5.3693400e+05   4.9771200e+05   4.5367800e+05   5.2893900e+05   4.6848800e+05   0.0000000e+00   6.1319800e+05   4.5893800e+05   3.1184800e+05   3.4935200e+05   5.4668600e+05   6.0968800e+05   6.5663800e+05   6.3567800e+05   5.3641900e+05   4.7091900e+05   5.1047600e+05   4.1332700e+05   3.4055000e+05   3.7036700e+05   3.8212100e+05   4.6717600e+05   7.1457600e+05   7.8898100e+05   3.9254900e+05   3.4682300e+05   3.1950900e+05   3.5949800e+05   4.2079200e+05   4.1050600e+05   2.6411600e+05   2.7425200e+05   4.0266700e+05   3.5140000e+05   2.2048300e+05   2.2566500e+05   6.0059300e+05   5.7696000e+05   4.4395900e+05   4.0700100e+05   7.1538300e+05   6.9072200e+05   2.8055400e+05   3.6594300e+05   6.1031100e+05   6.0682800e+05
   8.1079600e+05   7.5102000e+05   8.1208400e+05   7.3154000e+05   5.0515500e+05   5.6706200e+05   9.1474600e+05   1.0159340e+06   4.9322700e+05   5.4685000e+05   4.8669600e+05   4.9031100e+05   6.0738200e+05   5.7745600e+05   6.5769300e+05   6.7684700e+05   5.1188100e+05   5.3263600e+05   7.2339800e+05   6.2337900e+05   3.9223400e+05   3.9941900e+05   7.5829500e+05   6.0729000e+05   5.0302500e+05   5.5428000e+05   5.2190500e+05   4.9030100e+05   5.7690500e+05   6.0896600e+05   6.2289200e+05   5.7082900e+05   7.1472200e+05   6.6966400e+05   4.4862100e+05   4.4899500e+05   5.2827200e+05   5.1739000e+05   5.5882200e+05   5.7576600e+05   4.2644700e+05   4.1029700e+05   7.3188300e+05   6.6907600e+05   6.8381800e+05   6.5778100e+05   6.4232800e+05   6.7420500e+05   6.3257200e+05   6.1319800e+05   0.0000000e+00   6.2152200e+05   4.8262300e+05   4.9627700e+05   7.0229300e+05   7.3414500e+05   8.1010600e+05   7.9560900e+05   6.9491200e+05   6.3666400e+05   6.8960700e+05   5.6353800e+05   4.9689300e+05   5.2094600e+05   5.4988600e+05   5.9460400e+05   8.8936900e+05   9.6755400e+05   5.8793100e+05   4.7801300e+05   4.7110500e+05   4.9447400e+05   5.8899700e+05   5.8327100e+05   4.1584000e+05   4.1160400e+05   5.5896900e+05   5.1575900e+05   3.7648100e+05   3.8323900e+05   7.2716200e+05   7.4572100e+05   5.7478000e+05   5.4670300e+05   8.2837700e+05   8.6182800e+05   4.2925300e+05   4.9918200e+05   7.9080000e+05   7.8528300e+05
   6.8475500e+05   6.2434600e+05   6.4551600e+05   5.9675300e+05   3.5583200e+05   4.3756100e+05   7.4197900e+05   8.6661700e+05   3.2522500e+05   3.9100800e+05   3.2704200e+05   3.6041600e+05   4.8928700e+05   4.5504600e+05   5.2588900e+05   5.5660500e+05   3.9476200e+05   4.2261500e+05   5.6453300e+05   4.9970800e+05   2.8176700e+05   2.6132300e+05   6.2145900e+05   4.6800700e+05   3.6930100e+05   4.0501600e+05   4.0328500e+05   3.7452800e+05   4.4035900e+05   4.7162300e+05   4.7681900e+05   4.5027400e+05   5.6686700e+05   5.3462000e+05   2.9984400e+05   2.8390700e+05   3.5633300e+05   3.6527000e+05   4.1406900e+05   4.3464100e+05   2.9628700e+05   2.6284800e+05   5.9386800e+05   5.4988000e+05   5.4670000e+05   5.1704200e+05   4.8641200e+05   5.3039600e+05   4.7254700e+05   4.5893800e+05   6.2152200e+05   0.0000000e+00   3.5186500e+05   3.9692300e+05   6.0820600e+05   6.4172600e+05   6.3865400e+05   6.0814500e+05   5.6905300e+05   5.0336400e+05   5.8166700e+05   4.4624800e+05   3.8644400e+05   4.2609300e+05   4.1057700e+05   4.7613200e+05   8.0013600e+05   8.7232000e+05   4.3260700e+05   3.6868500e+05   3.4902400e+05   3.5377500e+05   4.4189300e+05   4.5791400e+05   2.9537900e+05   3.1166800e+05   4.3791000e+05   3.8382900e+05   2.7006400e+05   2.4801000e+05   6.3327100e+05   5.9566600e+05   4.4079900e+05   4.2296200e+05   6.9470700e+05   7.2808400e+05   3.0458300e+05   3.5328100e+05   6.3008600e+05   6.4087000e+05
   6.2789600e+05   5.0669000e+05   5.5014000e+05   4.9866500e+05   2.5904400e+05   3.0379100e+05   6.3809700e+05   7.7027100e+05   2.3674600e+05   3.1484500e+05   2.5656900e+05   2.5327300e+05   3.9889100e+05   3.1050300e+05   4.0055200e+05   4.0956600e+05   2.5869100e+05   3.0073200e+05   5.0610400e+05   4.0956900e+05   1.6771600e+05   1.5155500e+05   5.0662300e+05   3.7504100e+05   2.2770100e+05   2.8591600e+05   2.7903600e+05   2.4253200e+05   3.2263100e+05   3.4386100e+05   3.8420400e+05   3.3660700e+05   4.4860300e+05   4.4072400e+05   1.9613500e+05   1.8064400e+05   2.6504000e+05   2.5770000e+05   2.9343200e+05   3.1528500e+05   1.5532200e+05   1.4707300e+05   4.5477200e+05   4.3678200e+05   4.3849200e+05   3.9410300e+05   4.1194300e+05   4.1864100e+05   3.5582700e+05   3.1184800e+05   4.8262300e+05   3.5186500e+05   0.0000000e+00   2.8106800e+05   4.7011900e+05   4.9296700e+05   5.4097100e+05   5.1189800e+05   4.3628000e+05   3.8210900e+05   4.6012400e+05   3.0368500e+05   2.5322700e+05   2.7490500e+05   2.8526600e+05   3.4255100e+05   6.6361100e+05   7.2429200e+05   3.0843200e+05   2.2774300e+05   2.2494000e+05   2.5227900e+05   3.1754100e+05   3.3530300e+05   1.8269200e+05   1.8199000e+05   3.1316900e+05   2.6029900e+05   1.6050800e+05   1.3700900e+05   5.3104200e+05   4.9180000e+05   3.3310700e+05   2.7841800e+05   5.8787500e+05   6.0963700e+05   2.1023100e+05   2.5321600e+05   5.1525900e+05   5.5368500e+05
   6.5486400e+05   5.5046800e+05   5.5755100e+05   5.3985800e+05   3.0409600e+05   3.3929000e+05   6.8460700e+05   7.7472500e+05   2.7032800e+05   3.1641900e+05   2.7948300e+05   3.0443200e+05   4.4170300e+05   3.5166900e+05   4.5180600e+05   4.1996500e+05   2.9108700e+05   3.4183900e+05   5.0874700e+05   4.2089800e+05   1.9905000e+05   1.8225900e+05   5.4225100e+05   4.0042600e+05   2.6201100e+05   3.2316600e+05   2.9657900e+05   2.8504400e+05   3.4035000e+05   3.8466700e+05   4.0983400e+05   3.4699900e+05   4.8490300e+05   4.8906600e+05   2.3724400e+05   1.9164100e+05   3.1584700e+05   3.1058800e+05   3.3392200e+05   3.4490800e+05   1.8996200e+05   1.9184500e+05   5.0912600e+05   4.7570500e+05   4.7777100e+05   4.6897900e+05   4.1588100e+05   4.5921800e+05   4.1690400e+05   3.4935200e+05   4.9627700e+05   3.9692300e+05   2.8106800e+05   0.0000000e+00   5.0451100e+05   5.2421700e+05   5.8806600e+05   5.7624800e+05   4.5032100e+05   4.2709800e+05   4.3724300e+05   3.4835800e+05   2.9656400e+05   3.3596600e+05   3.3247500e+05   3.7281900e+05   7.0300100e+05   8.1532500e+05   3.5011000e+05   2.7786400e+05   2.7140700e+05   2.8058000e+05   3.6580800e+05   3.4335400e+05   2.2610100e+05   2.3563800e+05   3.3911500e+05   3.0380700e+05   1.8105400e+05   1.7590700e+05   5.7484000e+05   5.5297500e+05   3.8155200e+05   3.5295300e+05   6.4629200e+05   6.5842000e+05   2.4203500e+05   3.1197100e+05   5.7410800e+05   5.5809800e+05
   7.9392600e+05   6.8156300e+05   8.1539000e+05   7.5514700e+05   5.2972100e+05   5.3400100e+05   8.6556200e+05   9.7991500e+05   4.5899900e+05   4.9038100e+05   4.7970400e+05   4.8951500e+05   6.5361400e+05   5.5477500e+05   6.6506000e+05   6.1988500e+05   4.8890500e+05   5.1784500e+05   6.7569800e+05   6.4649300e+05   4.0749500e+05   3.8431900e+05   7.4381700e+05   5.8404500e+05   4.7969200e+05   5.4010400e+05   4.8995400e+05   4.6084300e+05   5.5482100e+05   5.7007400e+05   6.0499000e+05   5.3002300e+05   7.1509800e+05   7.1673000e+05   4.5108700e+05   4.1708600e+05   5.2694900e+05   4.9453100e+05   5.6946300e+05   5.5288300e+05   4.1917900e+05   3.8902300e+05   6.6619800e+05   6.7493600e+05   6.9043600e+05   6.8211600e+05   6.4778600e+05   6.6356800e+05   6.2946800e+05   5.4668600e+05   7.0229300e+05   6.0820600e+05   4.7011900e+05   5.0451100e+05   0.0000000e+00   6.9979300e+05   7.3051700e+05   7.4288500e+05   6.9076100e+05   6.2681600e+05   6.0795900e+05   5.1028400e+05   4.4867500e+05   5.1489800e+05   5.2793000e+05   5.7306300e+05   8.7123200e+05   9.2475200e+05   4.8394900e+05   4.0886500e+05   4.3340100e+05   4.5912200e+05   5.6875000e+05   5.3997300e+05   3.7467900e+05   3.7041600e+05   5.1976500e+05   4.7352500e+05   3.4329300e+05   3.6040300e+05   7.5015600e+05   7.2615900e+05   5.3660100e+05   5.2222900e+05   8.3834300e+05   8.4652000e+05   4.3208800e+05   5.0197300e+05   7.5135800e+05   7.4731700e+05
   8.0121000e+05   7.5970900e+05   8.0569400e+05   7.7034300e+05   5.4127800e+05   5.6034800e+05   8.6893200e+05   9.5145100e+05   4.5592700e+05   5.1365900e+05   5.0337200e+05   5.6120300e+05   6.8741700e+05   5.9071800e+05   6.7379600e+05   6.8951000e+05   5.2766500e+05   5.7647300e+05   7.9240400e+05   6.8810800e+05   4.3254900e+05   4.0332500e+05   7.5967900e+05   6.0306200e+05   5.1626100e+05   5.6143400e+05   5.8127600e+05   5.0386800e+05   5.6781300e+05   5.7997900e+05   5.9890400e+05   5.4138300e+05   6.7630200e+05   6.7699500e+05   4.6763500e+05   5.1144700e+05   5.9678000e+05   6.2162800e+05   5.8318800e+05   5.8280800e+05   4.3979300e+05   4.2369300e+05   6.7618600e+05   7.2566400e+05   7.0241500e+05   6.7561200e+05   6.8403300e+05   6.6507200e+05   6.1925000e+05   6.0968800e+05   7.3414500e+05   6.4172600e+05   4.9296700e+05   5.2421700e+05   6.9979300e+05   0.0000000e+00   7.6830200e+05   7.6087600e+05   7.3521000e+05   6.7651200e+05   6.8949000e+05   5.9227900e+05   5.2314400e+05   5.9691900e+05   5.6765500e+05   6.2516300e+05   9.2111100e+05   9.8472100e+05   6.0237300e+05   5.1984000e+05   4.9122600e+05   5.2542800e+05   5.9408700e+05   5.8720700e+05   3.9995600e+05   4.1671200e+05   5.7094100e+05   5.6481800e+05   4.4116000e+05   4.3135600e+05   7.9297600e+05   7.7014700e+05   6.1750800e+05   5.9916400e+05   8.6394000e+05   8.5406800e+05   4.2433000e+05   5.0891600e+05   7.8961900e+05   8.1820200e+05
   8.4801400e+05   8.7133000e+05   8.7078100e+05   7.9895400e+05   5.8227800e+05   6.0499100e+05   9.3033900e+05   9.9359600e+05   5.3445900e+05   5.9778900e+05   5.6599700e+05   5.3608800e+05   7.0079500e+05   6.4342900e+05   7.2957000e+05   7.3816000e+05   5.8161300e+05   5.9918300e+05   7.3710400e+05   7.1686500e+05   4.7777300e+05   4.8345900e+05   8.2006500e+05   6.7086200e+05   5.5685200e+05   5.9768300e+05   5.9703100e+05   5.7917500e+05   6.6767000e+05   6.5066500e+05   6.5945600e+05   6.5627900e+05   7.3261100e+05   7.7238500e+05   5.3761000e+05   4.8900500e+05   6.1423300e+05   6.1489100e+05   5.9953600e+05   5.9270400e+05   4.8547600e+05   4.5536200e+05   7.6493000e+05   7.6603500e+05   7.3094800e+05   7.0583000e+05   6.7745400e+05   7.0744500e+05   6.9773100e+05   6.5663800e+05   8.1010600e+05   6.3865400e+05   5.4097100e+05   5.8806600e+05   7.3051700e+05   7.6830200e+05   0.0000000e+00   8.2288100e+05   7.5901300e+05   7.2059000e+05   7.3858100e+05   6.0397600e+05   5.4995200e+05   6.0925700e+05   5.8139400e+05   6.8199800e+05   9.2546600e+05   1.0172580e+06   5.7994400e+05   5.2719700e+05   5.3747800e+05   5.4943600e+05   6.3208800e+05   6.3192700e+05   4.9857400e+05   5.0782600e+05   6.1622100e+05   5.9856700e+05   4.7600200e+05   4.6913400e+05   8.6002400e+05   8.1476200e+05   6.5344300e+05   5.8820300e+05   9.1896700e+05   9.2418200e+05   5.1871000e+05   5.3177000e+05   8.0281400e+05   8.3089100e+05
   8.0340800e+05   7.9279900e+05   8.0666500e+05   8.1419100e+05   5.5637000e+05   5.3701600e+05   9.0380800e+05   9.6551600e+05   4.9805100e+05   5.9800300e+05   5.3835900e+05   5.4409000e+05   6.5951400e+05   6.0263000e+05   6.9855500e+05   7.2521600e+05   5.5087100e+05   6.0940900e+05   7.7568500e+05   6.8359200e+05   4.5675000e+05   4.4161900e+05   8.4593200e+05   6.6582700e+05   5.3318500e+05   6.2996300e+05   5.6403700e+05   5.6676000e+05   6.4024900e+05   6.0550900e+05   6.1831800e+05   5.7415500e+05   7.2526700e+05   7.3409100e+05   5.0097200e+05   4.5901500e+05   5.4830800e+05   5.5716400e+05   5.8041300e+05   5.8249500e+05   4.8171500e+05   4.6436100e+05   7.1975400e+05   7.4922400e+05   6.9288000e+05   6.7277600e+05   6.5474200e+05   7.0829300e+05   6.6726000e+05   6.3567800e+05   7.9560900e+05   6.0814500e+05   5.1189800e+05   5.7624800e+05   7.4288500e+05   7.6087600e+05   8.2288100e+05   0.0000000e+00   6.6406000e+05   6.7915200e+05   7.2756800e+05   6.3489000e+05   5.4041100e+05   5.9433200e+05   5.8402200e+05   6.4899300e+05   9.5803000e+05   1.0706830e+06   6.1939600e+05   5.2031200e+05   5.0187700e+05   5.3015200e+05   6.0263100e+05   6.1732600e+05   4.5085100e+05   4.8239100e+05   6.0975200e+05   5.4309100e+05   4.3398600e+05   3.7785900e+05   7.5312100e+05   7.6260400e+05   6.0405300e+05   5.5780700e+05   8.4799700e+05   9.0457400e+05   4.8035400e+05   5.9158400e+05   7.9179100e+05   8.0411600e+05
   7.6808500e+05   7.3135200e+05   7.5712600e+05   7.7859800e+05   5.3405300e+05   5.3471700e+05   8.7194100e+05   9.0078200e+05   4.3206300e+05   4.9433100e+05   4.5237400e+05   4.6428900e+05   5.9535300e+05   5.5977100e+05   6.5221500e+05   7.0106900e+05   4.9183100e+05   5.0786200e+05   6.8405000e+05   6.4707500e+05   3.6732300e+05   3.6482900e+05   7.2475100e+05   6.0618700e+05   4.7977600e+05   4.9714800e+05   5.1904900e+05   5.0314000e+05   5.3915000e+05   5.6790300e+05   5.7648300e+05   5.3044400e+05   6.5488900e+05   6.5047300e+05   4.0785500e+05   4.4637600e+05   5.3132900e+05   4.8195300e+05   5.3397500e+05   5.1033500e+05   3.9021700e+05   3.6742100e+05   6.7766800e+05   6.7584800e+05   6.6021500e+05   6.6017700e+05   6.1560800e+05   6.4968800e+05   6.1637600e+05   5.3641900e+05   6.9491200e+05   5.6905300e+05   4.3628000e+05   4.5032100e+05   6.9076100e+05   7.3521000e+05   7.5901300e+05   6.6406000e+05   0.0000000e+00   6.0050700e+05   6.1679700e+05   5.4471400e+05   5.0900700e+05   5.0088400e+05   4.9810200e+05   5.6929300e+05   8.6812900e+05   9.6061700e+05   5.2233100e+05   4.7210200e+05   4.6412700e+05   4.7948100e+05   5.7851000e+05   5.3015200e+05   3.9713400e+05   3.7189200e+05   5.3108000e+05   4.5473500e+05   3.5537500e+05   3.7508900e+05   7.5328100e+05   7.3229100e+05   6.0278600e+05   5.3934500e+05   8.3385400e+05   8.5132500e+05   4.2438800e+05   4.7483500e+05   7.1850000e+05   7.3043100e+05
   7.5021200e+05   7.0730500e+05   7.1988100e+05   6.6942200e+05   4.6893300e+05   4.8897700e+05   8.3879700e+05   8.8402100e+05   4.0346200e+05   4.4677600e+05   4.3448000e+05   4.5300100e+05   5.7610800e+05   4.8965000e+05   5.8053100e+05   5.8296300e+05   4.5671000e+05   4.8030800e+05   6.7873100e+05   6.1543200e+05   3.4023100e+05   3.3385900e+05   6.6109800e+05   5.2816000e+05   4.2570600e+05   4.5582100e+05   4.5143300e+05   4.2911800e+05   5.0570900e+05   5.2636300e+05   5.4331100e+05   4.9399900e+05   5.8188700e+05   6.0687400e+05   3.3407000e+05   3.1321800e+05   4.4131700e+05   4.8090300e+05   5.0839900e+05   4.6480800e+05   3.4162800e+05   3.0574600e+05   5.9605500e+05   6.0043300e+05   6.0193300e+05   5.9056700e+05   5.6775600e+05   6.0170200e+05   5.3029700e+05   4.7091900e+05   6.3666400e+05   5.0336400e+05   3.8210900e+05   4.2709800e+05   6.2681600e+05   6.7651200e+05   7.2059000e+05   6.7915200e+05   6.0050700e+05   0.0000000e+00   5.8550900e+05   4.6767400e+05   4.0340500e+05   4.5213300e+05   4.3116400e+05   5.3997600e+05   8.1998700e+05   9.0117300e+05   4.7441800e+05   3.9210200e+05   3.8919200e+05   3.9972900e+05   4.7632100e+05   4.6564300e+05   3.2260600e+05   3.3353800e+05   4.8193900e+05   4.1945500e+05   2.8992300e+05   2.8234500e+05   6.8199600e+05   6.3229400e+05   5.0079800e+05   4.9952100e+05   7.7541200e+05   7.6319500e+05   3.8252900e+05   4.4377000e+05   6.9294600e+05   7.0503500e+05
   7.3644800e+05   6.9835700e+05   7.1024200e+05   6.7461200e+05   4.7107800e+05   4.7154100e+05   8.3022500e+05   8.8719100e+05   3.9751700e+05   4.7267400e+05   4.1728200e+05   4.1834900e+05   5.8681100e+05   5.2495600e+05   6.0125700e+05   5.8900500e+05   4.1407500e+05   4.6712200e+05   6.5796600e+05   6.2624600e+05   3.5415100e+05   3.4535200e+05   6.6172400e+05   5.3046000e+05   3.9820300e+05   4.6151500e+05   4.5896400e+05   4.3789400e+05   5.0856900e+05   5.4053900e+05   5.4015700e+05   5.0169300e+05   6.4337900e+05   6.1875100e+05   3.5482500e+05   3.4764900e+05   4.8699300e+05   4.6446000e+05   4.8154900e+05   4.9083800e+05   3.5036900e+05   3.2525400e+05   6.4342600e+05   6.3446600e+05   6.0995000e+05   6.2295400e+05   5.6034300e+05   6.1367600e+05   5.4834800e+05   5.1047600e+05   6.8960700e+05   5.8166700e+05   4.6012400e+05   4.3724300e+05   6.0795900e+05   6.8949000e+05   7.3858100e+05   7.2756800e+05   6.1679700e+05   5.8550900e+05   0.0000000e+00   4.7019700e+05   4.3706000e+05   4.8282000e+05   4.6962700e+05   5.4003200e+05   8.6579900e+05   9.4290500e+05   4.6065200e+05   3.9644600e+05   4.0793500e+05   4.1850000e+05   5.3205300e+05   4.6902300e+05   3.3951500e+05   3.5290200e+05   4.5280800e+05   4.1605400e+05   3.2120700e+05   3.2182700e+05   6.8586300e+05   6.6113400e+05   4.9513500e+05   4.4724100e+05   7.7421800e+05   7.6349700e+05   3.4998200e+05   4.2159700e+05   6.9487300e+05   6.7966700e+05
   6.8396300e+05   6.2744400e+05   6.5976000e+05   6.3505300e+05   4.2148700e+05   4.1703400e+05   7.8488600e+05   8.1606100e+05   3.2721400e+05   3.9408600e+05   3.5473900e+05   3.7145600e+05   5.4087100e+05   4.4425900e+05   5.1198500e+05   5.0871000e+05   3.6489600e+05   3.9924400e+05   5.4734700e+05   5.0547900e+05   2.8670700e+05   2.7596100e+05   5.9526300e+05   4.4677500e+05   3.2393300e+05   3.6094000e+05   3.6498600e+05   3.5900000e+05   4.2264700e+05   4.6212800e+05   4.7337000e+05   3.8189300e+05   5.3587300e+05   5.3891900e+05   3.0065900e+05   2.7814800e+05   4.0156800e+05   3.9712600e+05   3.8820300e+05   3.9939700e+05   2.5739200e+05   2.5595300e+05   5.6320300e+05   5.6091800e+05   5.3064100e+05   4.9298200e+05   4.4013000e+05   5.4644100e+05   4.5461800e+05   4.1332700e+05   5.6353800e+05   4.4624800e+05   3.0368500e+05   3.4835800e+05   5.1028400e+05   5.9227900e+05   6.0397600e+05   6.3489000e+05   5.4471400e+05   4.6767400e+05   4.7019700e+05   0.0000000e+00   3.2616100e+05   3.8098800e+05   3.7270700e+05   4.3220100e+05   7.3141100e+05   8.4129800e+05   3.8005000e+05   3.0611200e+05   3.2339300e+05   3.5479200e+05   4.2962300e+05   4.0876500e+05   2.5915500e+05   2.8195700e+05   3.9456800e+05   3.4447400e+05   2.6096200e+05   2.4414600e+05   6.2938300e+05   5.9880500e+05   4.2438000e+05   4.0692400e+05   7.4202700e+05   7.4630600e+05   3.2016400e+05   3.4866200e+05   5.9839400e+05   6.2079900e+05
   5.9730400e+05   5.2269300e+05   5.3080700e+05   5.0325400e+05   2.8438900e+05   3.2680000e+05   6.7340000e+05   7.4977300e+05   2.4943000e+05   3.1548300e+05   2.7757200e+05   2.7721900e+05   4.4078800e+05   3.4127500e+05   4.0679000e+05   4.1792800e+05   2.8415900e+05   3.2335500e+05   4.7367800e+05   4.1563600e+05   1.8788300e+05   1.7443400e+05   5.2800000e+05   3.8988200e+05   2.7222900e+05   3.1348100e+05   2.8001400e+05   2.6503200e+05   3.2640800e+05   3.5464800e+05   4.0149100e+05   3.4596300e+05   4.5965200e+05   4.6957900e+05   2.1536900e+05   2.2125100e+05   3.2715600e+05   3.2272900e+05   2.9356200e+05   3.2646000e+05   1.8467300e+05   1.9597700e+05   4.7112700e+05   4.8856400e+05   4.6588500e+05   4.2743000e+05   4.0414100e+05   4.4839400e+05   3.8322600e+05   3.4055000e+05   4.9689300e+05   3.8644400e+05   2.5322700e+05   2.9656400e+05   4.4867500e+05   5.2314400e+05   5.4995200e+05   5.4041100e+05   5.0900700e+05   4.0340500e+05   4.3706000e+05   3.2616100e+05   0.0000000e+00   3.0361700e+05   2.9158700e+05   3.5757700e+05   6.5993100e+05   7.8611000e+05   3.4053300e+05   2.5978600e+05   2.4140500e+05   2.7912200e+05   3.4982700e+05   3.4659900e+05   1.7881800e+05   1.8888500e+05   3.0831700e+05   2.9384200e+05   1.7580600e+05   1.6297100e+05   5.4297700e+05   5.3508100e+05   3.4920600e+05   3.0657700e+05   6.1301400e+05   6.6786500e+05   2.3198400e+05   2.7579700e+05   5.3850900e+05   5.7232700e+05
   6.4849000e+05   5.8903600e+05   5.8598800e+05   6.1995200e+05   3.6086600e+05   3.7177700e+05   6.8158100e+05   7.3056700e+05   3.0675400e+05   4.0027700e+05   3.2378000e+05   3.0469000e+05   4.7578100e+05   3.8948700e+05   4.6414800e+05   4.7003700e+05   3.2219000e+05   3.4851300e+05   4.8950600e+05   4.4866900e+05   2.2185800e+05   2.1974400e+05   5.3351300e+05   4.4895700e+05   3.4566300e+05   3.7598700e+05   3.0802300e+05   3.2959100e+05   3.9264500e+05   3.8262400e+05   4.2968000e+05   3.9895400e+05   5.0311200e+05   5.0787600e+05   2.6805400e+05   2.5292100e+05   3.5947700e+05   3.1510200e+05   3.6417200e+05   3.9521100e+05   2.5519600e+05   2.3188800e+05   5.3295900e+05   5.0951100e+05   5.1332200e+05   4.5540700e+05   4.4532800e+05   4.7596900e+05   4.4242700e+05   3.7036700e+05   5.2094600e+05   4.2609300e+05   2.7490500e+05   3.3596600e+05   5.1489800e+05   5.9691900e+05   6.0925700e+05   5.9433200e+05   5.0088400e+05   4.5213300e+05   4.8282000e+05   3.8098800e+05   3.0361700e+05   0.0000000e+00   3.1816700e+05   4.0267100e+05   7.4120700e+05   8.5441200e+05   4.0723500e+05   3.2516900e+05   2.6992900e+05   3.2284400e+05   4.0652600e+05   3.7961900e+05   2.2102100e+05   2.4299600e+05   3.4202000e+05   3.2138200e+05   2.1497500e+05   2.1415500e+05   6.1415200e+05   6.0607600e+05   4.2998000e+05   3.8900000e+05   6.8601500e+05   7.1631700e+05   2.6520000e+05   3.2617900e+05   6.1546100e+05   6.5471000e+05
   5.9349100e+05   5.4363900e+05   5.7256100e+05   5.7577300e+05   3.4139700e+05   3.4459200e+05   7.0932500e+05   7.7423500e+05   2.7959900e+05   3.6027600e+05   2.9981400e+05   2.8895500e+05   4.4779800e+05   3.8447300e+05   4.5703500e+05   4.4405800e+05   2.9118600e+05   3.5019200e+05   5.0859200e+05   4.4907700e+05   2.3229300e+05   2.0766800e+05   5.1581000e+05   4.2086000e+05   2.8518500e+05   3.2815000e+05   2.8956600e+05   2.9901000e+05   3.9194700e+05   4.1595100e+05   4.3263400e+05   4.0870900e+05   5.1285300e+05   4.9047000e+05   2.6345300e+05   2.3020400e+05   3.3838200e+05   3.1492200e+05   3.5107800e+05   3.6466800e+05   2.5417100e+05   2.1214100e+05   4.9345300e+05   5.0747000e+05   4.9145300e+05   4.4921700e+05   4.3932000e+05   4.7396100e+05   4.5883700e+05   3.8212100e+05   5.4988600e+05   4.1057700e+05   2.8526600e+05   3.3247500e+05   5.2793000e+05   5.6765500e+05   5.8139400e+05   5.8402200e+05   4.9810200e+05   4.3116400e+05   4.6962700e+05   3.7270700e+05   2.9158700e+05   3.1816700e+05   0.0000000e+00   4.0705800e+05   7.4347000e+05   7.8797000e+05   3.5330200e+05   2.8940500e+05   2.7930200e+05   2.9826300e+05   4.0092500e+05   3.8841700e+05   2.2941300e+05   2.2884100e+05   3.5877300e+05   2.7720500e+05   1.8612100e+05   2.0396800e+05   6.1725400e+05   5.5235700e+05   3.9736000e+05   3.4024100e+05   6.5495900e+05   6.9184200e+05   2.5946100e+05   3.1183900e+05   5.8158700e+05   6.0759000e+05
   6.5385800e+05   5.7935600e+05   6.3669800e+05   6.4009600e+05   4.0543000e+05   4.1056400e+05   7.5987600e+05   8.0888400e+05   3.3307700e+05   4.0467000e+05   3.5402000e+05   3.6678400e+05   5.3068800e+05   4.5087200e+05   5.5469800e+05   5.2566600e+05   3.8260300e+05   4.4111400e+05   5.9763300e+05   5.2252100e+05   3.0087200e+05   2.8822300e+05   5.9494800e+05   4.9318600e+05   3.4633600e+05   4.2081800e+05   4.0084100e+05   4.0374300e+05   4.6285300e+05   4.5835400e+05   5.0877200e+05   4.7900900e+05   5.6398200e+05   5.8148700e+05   3.1476000e+05   3.2635900e+05   4.0650700e+05   4.1159900e+05   4.6080100e+05   4.1199300e+05   3.2024700e+05   2.7538800e+05   5.6833500e+05   5.5271900e+05   5.3814400e+05   5.7746700e+05   5.2102300e+05   5.4625100e+05   5.1834300e+05   4.6717600e+05   5.9460400e+05   4.7613200e+05   3.4255100e+05   3.7281900e+05   5.7306300e+05   6.2516300e+05   6.8199800e+05   6.4899300e+05   5.6929300e+05   5.3997600e+05   5.4003200e+05   4.3220100e+05   3.5757700e+05   4.0267100e+05   4.0705800e+05   0.0000000e+00   7.9040900e+05   8.8063200e+05   4.6886700e+05   3.6508800e+05   3.3524400e+05   3.6467500e+05   4.7881600e+05   4.5258700e+05   3.1167500e+05   3.0747500e+05   4.0544800e+05   3.4826300e+05   2.5390300e+05   2.5424600e+05   6.3844500e+05   6.0853200e+05   4.6778700e+05   4.3535800e+05   7.6124400e+05   7.5708500e+05   3.2162800e+05   3.9761100e+05   6.4312200e+05   6.4769700e+05
   1.0487970e+06   9.6966900e+05   1.0145520e+06   9.6863900e+05   7.8078600e+05   7.8091900e+05   1.0957500e+06   1.1670310e+06   6.9202600e+05   7.1973700e+05   6.9180000e+05   6.7961200e+05   8.9013500e+05   7.9035100e+05   9.2687500e+05   8.9071800e+05   7.5541100e+05   7.8287700e+05   9.0109600e+05   8.9508400e+05   6.2502000e+05   6.1558200e+05   9.4317400e+05   8.5816000e+05   7.0864400e+05   7.6283400e+05   7.2458400e+05   7.2721700e+05   8.2227500e+05   7.5919800e+05   8.5515100e+05   7.8898600e+05   9.2086900e+05   9.6190900e+05   6.5115000e+05   6.5182300e+05   7.2320500e+05   7.2116100e+05   7.3427300e+05   7.1001700e+05   6.2278400e+05   6.3990600e+05   9.1734000e+05   8.8920600e+05   8.6047200e+05   8.9489700e+05   8.4421300e+05   8.6235100e+05   8.0606400e+05   7.1457600e+05   8.8936900e+05   8.0013600e+05   6.6361100e+05   7.0300100e+05   8.7123200e+05   9.2111100e+05   9.2546600e+05   9.5803000e+05   8.6812900e+05   8.1998700e+05   8.6579900e+05   7.3141100e+05   6.5993100e+05   7.4120700e+05   7.4347000e+05   7.9040900e+05   0.0000000e+00   1.1809440e+06   7.6578700e+05   6.5136200e+05   6.5940900e+05   6.6744200e+05   7.4876200e+05   7.7310100e+05   6.3329900e+05   6.5021500e+05   7.3909600e+05   6.8922000e+05   5.7625300e+05   5.8502700e+05   9.6799800e+05   9.7431400e+05   7.9070100e+05   7.7666400e+05   1.0856810e+06   1.0780590e+06   6.8486200e+05   7.4328800e+05   9.6724800e+05   9.5822700e+05
   1.1110090e+06   9.8659500e+05   1.0397220e+06   1.0361300e+06   7.8943400e+05   8.2508400e+05   1.1171870e+06   1.1968880e+06   7.6339500e+05   8.0244800e+05   7.9382300e+05   7.6630900e+05   9.1964200e+05   8.5363300e+05   9.0872000e+05   9.0697800e+05   7.6824400e+05   8.0897400e+05   9.3336700e+05   9.4452700e+05   6.7585400e+05   7.0295600e+05   1.0324970e+06   8.7664500e+05   7.5469200e+05   7.9531800e+05   7.6107400e+05   7.0718300e+05   8.0273400e+05   8.1360500e+05   8.9312300e+05   8.5822100e+05   9.7149800e+05   9.9418800e+05   7.3245200e+05   6.8833800e+05   7.7481400e+05   7.6572000e+05   8.0187200e+05   7.9211700e+05   6.7816500e+05   7.1465600e+05   9.5863000e+05   9.3754700e+05   9.0635800e+05   9.3208600e+05   8.9885100e+05   9.2406000e+05   8.6391200e+05   7.8898100e+05   9.6755400e+05   8.7232000e+05   7.2429200e+05   8.1532500e+05   9.2475200e+05   9.8472100e+05   1.0172580e+06   1.0706830e+06   9.6061700e+05   9.0117300e+05   9.4290500e+05   8.4129800e+05   7.8611000e+05   8.5441200e+05   7.8797000e+05   8.8063200e+05   1.1809440e+06   0.0000000e+00   7.9298500e+05   7.7292500e+05   7.4769500e+05   7.8175700e+05   8.5911500e+05   8.1339400e+05   6.6718700e+05   6.8505400e+05   8.0935400e+05   7.6003100e+05   6.8167900e+05   6.7549600e+05   1.0627790e+06   9.9802400e+05   8.4330500e+05   8.2821800e+05   1.1268910e+06   1.1056040e+06   7.0623300e+05   7.7486900e+05   1.0278680e+06   1.0586150e+06
   6.7958100e+05   6.0083800e+05   6.2545500e+05   6.1290000e+05   3.8770200e+05   4.0677100e+05   7.2909100e+05   8.1618300e+05   3.0953300e+05   3.7121900e+05   3.1497700e+05   3.2289700e+05   5.3710700e+05   4.5148400e+05   5.3154500e+05   5.1540000e+05   3.8197700e+05   4.3104800e+05   5.5971900e+05   5.0030600e+05   2.6718200e+05   2.6366900e+05   5.7577500e+05   4.7993700e+05   3.6693900e+05   4.1049500e+05   3.8942300e+05   3.6174400e+05   4.3754900e+05   4.1980200e+05   4.5845800e+05   4.1697000e+05   5.3753400e+05   5.8409900e+05   3.1351700e+05   2.9564900e+05   3.8753700e+05   3.5867100e+05   3.8762000e+05   4.4482700e+05   2.7771600e+05   2.7732800e+05   5.4018100e+05   5.4642500e+05   4.8970900e+05   5.0692200e+05   4.4812000e+05   4.9695100e+05   4.5608900e+05   3.9254900e+05   5.8793100e+05   4.3260700e+05   3.0843200e+05   3.5011000e+05   4.8394900e+05   6.0237300e+05   5.7994400e+05   6.1939600e+05   5.2233100e+05   4.7441800e+05   4.6065200e+05   3.8005000e+05   3.4053300e+05   4.0723500e+05   3.5330200e+05   4.6886700e+05   7.6578700e+05   7.9298500e+05   0.0000000e+00   3.2023000e+05   3.2741600e+05   3.3572000e+05   4.0367800e+05   3.8783800e+05   2.5054700e+05   2.4241300e+05   4.0245700e+05   3.3169900e+05   2.3287500e+05   2.3368500e+05   6.0241200e+05   5.5896800e+05   4.0859900e+05   3.5861200e+05   6.8842000e+05   6.6441400e+05   2.8559200e+05   3.2929900e+05   5.7251000e+05   6.2008800e+05
   5.8393200e+05   5.1154300e+05   5.0424600e+05   5.3802200e+05   3.1668600e+05   3.3822400e+05   6.5461200e+05   7.4639000e+05   2.4966300e+05   3.1701100e+05   2.6737700e+05   2.5062400e+05   4.3305700e+05   3.6315600e+05   4.2435300e+05   4.0207300e+05   2.7934800e+05   3.4104000e+05   4.8901300e+05   4.4635000e+05   1.9077900e+05   1.7015000e+05   4.9394000e+05   4.0069900e+05   2.7908300e+05   3.2195300e+05   2.8071000e+05   2.6040600e+05   3.4169300e+05   3.4533200e+05   3.9580700e+05   3.6069700e+05   4.4742700e+05   4.4383000e+05   2.1795800e+05   1.8615000e+05   2.9278600e+05   2.6643400e+05   2.9668200e+05   3.2827200e+05   1.8809000e+05   1.9995300e+05   4.7370100e+05   4.5326700e+05   4.2824500e+05   4.5233500e+05   4.0466500e+05   4.5628800e+05   3.9746100e+05   3.4682300e+05   4.7801300e+05   3.6868500e+05   2.2774300e+05   2.7786400e+05   4.0886500e+05   5.1984000e+05   5.2719700e+05   5.2031200e+05   4.7210200e+05   3.9210200e+05   3.9644600e+05   3.0611200e+05   2.5978600e+05   3.2516900e+05   2.8940500e+05   3.6508800e+05   6.5136200e+05   7.7292500e+05   3.2023000e+05   0.0000000e+00   2.4497600e+05   2.7981400e+05   3.6070400e+05   3.7284300e+05   2.0338700e+05   2.0490300e+05   3.3923900e+05   2.7623900e+05   1.7475800e+05   1.6516700e+05   5.8472900e+05   5.1257300e+05   3.7573200e+05   3.1520800e+05   6.2117300e+05   6.5536100e+05   2.2076900e+05   2.8134100e+05   5.4030300e+05   5.6273000e+05
   5.7004200e+05   5.1253600e+05   5.1494100e+05   5.3182400e+05   2.9649800e+05   3.4360000e+05   6.9019300e+05   7.5288100e+05   2.3883400e+05   3.1706300e+05   2.5589700e+05   2.3671200e+05   4.2571200e+05   3.4219800e+05   4.2854600e+05   3.9980700e+05   2.7998800e+05   3.1008100e+05   4.5841100e+05   4.1217400e+05   1.7729500e+05   1.7280700e+05   4.6841500e+05   4.0962300e+05   2.3705700e+05   3.2068100e+05   2.5927600e+05   2.5213400e+05   3.2828400e+05   3.3040400e+05   3.8667700e+05   3.5842800e+05   4.6793900e+05   4.7753300e+05   2.0661100e+05   1.7420500e+05   2.8878100e+05   3.0435100e+05   3.0255400e+05   3.2861900e+05   1.7639100e+05   1.7544600e+05   4.6546700e+05   4.5324200e+05   4.4096300e+05   4.2021900e+05   4.0515800e+05   4.4919600e+05   4.0785200e+05   3.1950900e+05   4.7110500e+05   3.4902400e+05   2.2494000e+05   2.7140700e+05   4.3340100e+05   4.9122600e+05   5.3747800e+05   5.0187700e+05   4.6412700e+05   3.8919200e+05   4.0793500e+05   3.2339300e+05   2.4140500e+05   2.6992900e+05   2.7930200e+05   3.3524400e+05   6.5940900e+05   7.4769500e+05   3.2741600e+05   2.4497600e+05   0.0000000e+00   2.5408500e+05   3.3543500e+05   3.4708800e+05   1.9058700e+05   1.8910300e+05   3.2282300e+05   2.5843200e+05   1.6196600e+05   1.5649200e+05   5.2964300e+05   5.0903900e+05   3.5707900e+05   3.1155700e+05   6.1822400e+05   6.3095700e+05   2.1463200e+05   2.8115700e+05   5.3053800e+05   5.4569900e+05
   6.2670600e+05   5.5869900e+05   5.5575900e+05   5.6463700e+05   3.0943000e+05   3.5464800e+05   6.8844400e+05   7.4270200e+05   2.7635700e+05   3.0050200e+05   2.8662500e+05   2.7412700e+05   4.6783700e+05   3.7544500e+05   4.5071500e+05   4.3464500e+05   3.1211300e+05   3.3535800e+05   4.8668100e+05   4.3950600e+05   1.9747700e+05   1.9407400e+05   5.1395600e+05   4.3537800e+05   2.8955200e+05   3.3056400e+05   2.8870500e+05   2.8229000e+05   4.0219500e+05   3.7080300e+05   3.9365400e+05   3.7854700e+05   4.5620400e+05   5.1691900e+05   2.1218000e+05   2.1321700e+05   3.3602100e+05   3.1107700e+05   3.3906400e+05   3.1390800e+05   1.9652400e+05   1.9993000e+05   4.9859600e+05   4.7099600e+05   4.4042500e+05   4.7152500e+05   4.1147700e+05   4.8691800e+05   3.9265200e+05   3.5949800e+05   4.9447400e+05   3.5377500e+05   2.5227900e+05   2.8058000e+05   4.5912200e+05   5.2542800e+05   5.4943600e+05   5.3015200e+05   4.7948100e+05   3.9972900e+05   4.1850000e+05   3.5479200e+05   2.7912200e+05   3.2284400e+05   2.9826300e+05   3.6467500e+05   6.6744200e+05   7.8175700e+05   3.3572000e+05   2.7981400e+05   2.5408500e+05   0.0000000e+00   3.4871700e+05   3.6683200e+05   2.0038100e+05   2.0919400e+05   3.3638800e+05   2.7789200e+05   1.8331700e+05   1.7240700e+05   5.5154800e+05   5.4762400e+05   3.4916500e+05   3.4924800e+05   6.6570900e+05   6.7639400e+05   2.5188900e+05   2.5894200e+05   5.3532400e+05   5.4796100e+05
   7.2067100e+05   6.5866900e+05   6.9390800e+05   6.1193800e+05   4.1936400e+05   4.7029800e+05   7.5603700e+05   8.4389000e+05   3.6648500e+05   3.8510500e+05   3.5602700e+05   3.8544400e+05   5.4259000e+05   4.2374600e+05   5.2802300e+05   5.0628800e+05   3.7729700e+05   4.0966700e+05   5.5682300e+05   4.9900500e+05   2.5203500e+05   2.9106800e+05   5.9220100e+05   5.0504900e+05   3.5476500e+05   4.0134400e+05   3.7786600e+05   3.5559900e+05   4.6400600e+05   4.4232100e+05   4.8925000e+05   4.6148700e+05   5.5808600e+05   5.5959200e+05   3.1259800e+05   3.0481500e+05   4.2921800e+05   3.8389900e+05   4.0691900e+05   4.4024900e+05   3.0731900e+05   3.1040600e+05   5.6902100e+05   5.3981500e+05   5.1528400e+05   5.3558200e+05   4.8031600e+05   5.6541500e+05   4.9152200e+05   4.2079200e+05   5.8899700e+05   4.4189300e+05   3.1754100e+05   3.6580800e+05   5.6875000e+05   5.9408700e+05   6.3208800e+05   6.0263100e+05   5.7851000e+05   4.7632100e+05   5.3205300e+05   4.2962300e+05   3.4982700e+05   4.0652600e+05   4.0092500e+05   4.7881600e+05   7.4876200e+05   8.5911500e+05   4.0367800e+05   3.6070400e+05   3.3543500e+05   3.4871700e+05   0.0000000e+00   4.5467700e+05   2.8028500e+05   2.9110300e+05   4.1326300e+05   3.7588100e+05   2.6914100e+05   2.3490400e+05   6.2994000e+05   6.1129900e+05   4.5322000e+05   4.3337200e+05   7.7388000e+05   7.8008500e+05   3.2719400e+05   3.3882000e+05   6.4102100e+05   6.6865500e+05
   6.5684600e+05   6.7712500e+05   6.7161500e+05   6.2867600e+05   3.9025900e+05   4.5187800e+05   7.5848900e+05   8.6640200e+05   3.6963400e+05   4.1458900e+05   3.5918000e+05   3.5544200e+05   5.2349100e+05   4.3356300e+05   5.3770400e+05   5.3019600e+05   3.9025100e+05   4.2618700e+05   5.9562600e+05   5.4441700e+05   2.9121200e+05   2.7694200e+05   5.6426100e+05   4.9045300e+05   3.5890500e+05   4.0904700e+05   3.7101700e+05   3.6189900e+05   4.4276600e+05   4.2005000e+05   4.6910800e+05   4.5808100e+05   5.9034400e+05   5.5065200e+05   3.1606900e+05   3.0728600e+05   3.7581200e+05   3.6465500e+05   4.1175500e+05   4.1290500e+05   2.8598200e+05   2.9995600e+05   5.9048100e+05   5.4265900e+05   5.2492400e+05   5.2506800e+05   4.9982700e+05   5.1552800e+05   4.4453700e+05   4.1050600e+05   5.8327100e+05   4.5791400e+05   3.3530300e+05   3.4335400e+05   5.3997300e+05   5.8720700e+05   6.3192700e+05   6.1732600e+05   5.3015200e+05   4.6564300e+05   4.6902300e+05   4.0876500e+05   3.4659900e+05   3.7961900e+05   3.8841700e+05   4.5258700e+05   7.7310100e+05   8.1339400e+05   3.8783800e+05   3.7284300e+05   3.4708800e+05   3.6683200e+05   4.5467700e+05   0.0000000e+00   2.8551300e+05   3.0740600e+05   3.9575300e+05   3.5224800e+05   2.5908700e+05   2.3886900e+05   6.4037200e+05   6.0064900e+05   4.7173500e+05   4.0473000e+05   7.4423000e+05   7.6446400e+05   3.3327000e+05   3.5541000e+05   6.4248700e+05   6.5682100e+05
   5.4757000e+05   4.8359200e+05   4.5397900e+05   4.9706700e+05   2.2110900e+05   2.5808900e+05   5.7962200e+05   6.5331400e+05   1.7744400e+05   2.2785400e+05   1.7981500e+05   1.8915700e+05   3.4809400e+05   2.9772400e+05   3.6427000e+05   3.2868300e+05   1.9013700e+05   2.5030400e+05   4.0062400e+05   3.5132900e+05   1.1119500e+05   1.1785100e+05   4.0889400e+05   3.1300600e+05   1.7958200e+05   2.4100700e+05   2.1818900e+05   1.8837500e+05   2.8608400e+05   2.8806400e+05   3.2542100e+05   2.8370400e+05   3.7885100e+05   3.9150100e+05   1.5188200e+05   1.4331200e+05   2.1173600e+05   2.1701800e+05   2.3716600e+05   2.5511200e+05   1.1770300e+05   1.1029500e+05   3.9774200e+05   4.2468100e+05   3.6188100e+05   3.6147600e+05   3.1131900e+05   3.7815800e+05   3.0539900e+05   2.6411600e+05   4.1584000e+05   2.9537900e+05   1.8269200e+05   2.2610100e+05   3.7467900e+05   3.9995600e+05   4.9857400e+05   4.5085100e+05   3.9713400e+05   3.2260600e+05   3.3951500e+05   2.5915500e+05   1.7881800e+05   2.2102100e+05   2.2941300e+05   3.1167500e+05   6.3329900e+05   6.6718700e+05   2.5054700e+05   2.0338700e+05   1.9058700e+05   2.0038100e+05   2.8028500e+05   2.8551300e+05   0.0000000e+00   1.1213900e+05   2.3470600e+05   1.8647900e+05   9.6423000e+04   8.9992000e+04   4.5040300e+05   4.2247600e+05   2.8252200e+05   2.3750000e+05   5.8492200e+05   5.8588600e+05   1.5054900e+05   2.0160200e+05   4.7489700e+05   4.7482800e+05
   5.5075700e+05   4.6204500e+05   4.8431600e+05   4.9840400e+05   2.4537800e+05   2.6685600e+05   5.7292400e+05   6.8643400e+05   2.0295700e+05   2.7632500e+05   1.9775800e+05   1.9806200e+05   3.6911000e+05   2.9650200e+05   3.6979200e+05   3.8604800e+05   2.2782100e+05   2.6655500e+05   3.7472400e+05   3.8539600e+05   1.3477100e+05   1.3112600e+05   4.1566200e+05   3.4548500e+05   1.9284600e+05   2.3746900e+05   2.2696600e+05   2.0036800e+05   2.9649200e+05   3.0995000e+05   3.1021400e+05   2.8743500e+05   3.9308900e+05   4.0333200e+05   1.5098300e+05   1.5150600e+05   2.4278300e+05   2.3006400e+05   2.3152600e+05   2.3705700e+05   1.5004800e+05   1.2756200e+05   4.1798700e+05   4.3671700e+05   3.8024900e+05   3.7222200e+05   3.3425100e+05   3.9734100e+05   3.3207700e+05   2.7425200e+05   4.1160400e+05   3.1166800e+05   1.8199000e+05   2.3563800e+05   3.7041600e+05   4.1671200e+05   5.0782600e+05   4.8239100e+05   3.7189200e+05   3.3353800e+05   3.5290200e+05   2.8195700e+05   1.8888500e+05   2.4299600e+05   2.2884100e+05   3.0747500e+05   6.5021500e+05   6.8505400e+05   2.4241300e+05   2.0490300e+05   1.8910300e+05   2.0919400e+05   2.9110300e+05   3.0740600e+05   1.1213900e+05   0.0000000e+00   2.7197200e+05   2.0705800e+05   1.1402800e+05   9.7141000e+04   4.8099300e+05   4.5586400e+05   2.9391000e+05   2.5079100e+05   6.0701200e+05   5.7516300e+05   1.6544200e+05   2.3250800e+05   5.1904400e+05   5.1434200e+05
   6.7664900e+05   5.8016800e+05   6.2118900e+05   6.3871100e+05   3.7472800e+05   4.0952200e+05   7.1427500e+05   8.2470700e+05   3.0873600e+05   3.9195300e+05   3.2733200e+05   3.3728400e+05   5.2167200e+05   4.2597600e+05   5.2022500e+05   5.2512700e+05   3.2979300e+05   3.9093600e+05   5.1443900e+05   5.1173100e+05   2.5897600e+05   2.5424100e+05   5.5948300e+05   4.9412500e+05   3.3973800e+05   4.0422600e+05   3.2067600e+05   3.0442600e+05   4.2026900e+05   4.2387500e+05   4.2850400e+05   4.0481000e+05   4.6443800e+05   5.1529000e+05   3.0161100e+05   2.8108700e+05   3.7930900e+05   3.6301100e+05   3.5957000e+05   3.6879000e+05   2.4852100e+05   2.4512800e+05   5.2107600e+05   5.2457200e+05   4.9989200e+05   5.0293300e+05   5.0266000e+05   5.2280400e+05   4.6326000e+05   4.0266700e+05   5.5896900e+05   4.3791000e+05   3.1316900e+05   3.3911500e+05   5.1976500e+05   5.7094100e+05   6.1622100e+05   6.0975200e+05   5.3108000e+05   4.8193900e+05   4.5280800e+05   3.9456800e+05   3.0831700e+05   3.4202000e+05   3.5877300e+05   4.0544800e+05   7.3909600e+05   8.0935400e+05   4.0245700e+05   3.3923900e+05   3.2282300e+05   3.3638800e+05   4.1326300e+05   3.9575300e+05   2.3470600e+05   2.7197200e+05   0.0000000e+00   3.2814500e+05   2.3703600e+05   2.3112300e+05   6.0603200e+05   5.8395500e+05   4.3501000e+05   3.7494900e+05   7.2102000e+05   7.3194000e+05   2.8951600e+05   3.8741100e+05   6.3094000e+05   6.3730900e+05
   6.1042000e+05   5.6447100e+05   6.0273100e+05   5.8666700e+05   3.4794800e+05   3.6277600e+05   6.7297300e+05   7.6157400e+05   2.7117400e+05   3.6007800e+05   2.8760600e+05   2.8167300e+05   4.5662200e+05   4.0182800e+05   4.7701800e+05   4.2434400e+05   2.7571000e+05   3.5681600e+05   4.5061200e+05   4.5250600e+05   2.0928900e+05   2.0088300e+05   5.1795200e+05   4.2952200e+05   2.7698000e+05   2.9868600e+05   2.5425600e+05   2.9691800e+05   4.1080500e+05   3.8594400e+05   4.1282800e+05   4.1810800e+05   4.5875100e+05   4.8175800e+05   2.2058600e+05   2.1631300e+05   3.2395000e+05   3.4365500e+05   3.7244600e+05   3.6168000e+05   2.0238600e+05   2.1263100e+05   4.9998500e+05   5.2220100e+05   4.4621100e+05   4.7833300e+05   4.4392500e+05   4.7721200e+05   4.1352600e+05   3.5140000e+05   5.1575900e+05   3.8382900e+05   2.6029900e+05   3.0380700e+05   4.7352500e+05   5.6481800e+05   5.9856700e+05   5.4309100e+05   4.5473500e+05   4.1945500e+05   4.1605400e+05   3.4447400e+05   2.9384200e+05   3.2138200e+05   2.7720500e+05   3.4826300e+05   6.8922000e+05   7.6003100e+05   3.3169900e+05   2.7623900e+05   2.5843200e+05   2.7789200e+05   3.7588100e+05   3.5224800e+05   1.8647900e+05   2.0705800e+05   3.2814500e+05   0.0000000e+00   1.9387600e+05   1.9541100e+05   5.5223900e+05   5.1892900e+05   4.0364400e+05   3.4458100e+05   6.6651900e+05   6.6730300e+05   2.2079900e+05   3.2890600e+05   6.1525500e+05   5.7795300e+05
   4.9080400e+05   4.1004300e+05   4.8136200e+05   4.5524900e+05   2.0597500e+05   2.6882700e+05   5.4696100e+05   6.3918600e+05   1.6125600e+05   2.2716200e+05   1.7365700e+05   1.7573600e+05   3.4081400e+05   2.7788400e+05   3.3858500e+05   3.1702800e+05   1.9565600e+05   2.3097300e+05   3.4710600e+05   3.2820700e+05   7.8874000e+04   8.2472000e+04   4.1424400e+05   3.0850800e+05   1.6529300e+05   2.0480800e+05   1.9105600e+05   1.7091400e+05   2.8953500e+05   2.6463000e+05   3.0201700e+05   2.6529800e+05   3.8975900e+05   4.0788300e+05   1.3142300e+05   9.5479000e+04   2.2646100e+05   2.1633000e+05   2.4047500e+05   2.0289700e+05   8.4608000e+04   8.2326000e+04   3.6528300e+05   3.9572400e+05   3.5394000e+05   3.6188100e+05   3.1243500e+05   3.6963700e+05   2.9794100e+05   2.2048300e+05   3.7648100e+05   2.7006400e+05   1.6050800e+05   1.8105400e+05   3.4329300e+05   4.4116000e+05   4.7600200e+05   4.3398600e+05   3.5537500e+05   2.8992300e+05   3.2120700e+05   2.6096200e+05   1.7580600e+05   2.1497500e+05   1.8612100e+05   2.5390300e+05   5.7625300e+05   6.8167900e+05   2.3287500e+05   1.7475800e+05   1.6196600e+05   1.8331700e+05   2.6914100e+05   2.5908700e+05   9.6423000e+04   1.1402800e+05   2.3703600e+05   1.9387600e+05   0.0000000e+00   7.7654000e+04   4.5388100e+05   4.2326100e+05   2.9147200e+05   2.1396800e+05   5.4068200e+05   5.8830800e+05   1.3122100e+05   1.9826500e+05   4.5399000e+05   4.4473600e+05
   5.2297200e+05   4.2436200e+05   4.3913300e+05   4.3369100e+05   1.9988200e+05   2.8527700e+05   5.6445200e+05   6.1848100e+05   1.6220400e+05   2.2546000e+05   1.7434700e+05   1.6678900e+05   3.5530900e+05   2.7118900e+05   3.3374600e+05   3.3141600e+05   1.9623600e+05   2.2632700e+05   3.6953100e+05   3.2227800e+05   8.0811000e+04   7.5790000e+04   4.0772200e+05   3.1021900e+05   1.6897300e+05   2.0614000e+05   1.7703500e+05   1.6868300e+05   2.7704200e+05   2.7018600e+05   2.6164800e+05   2.4299000e+05   3.6692000e+05   3.8799600e+05   1.3854900e+05   1.0516200e+05   2.0517000e+05   1.8945000e+05   2.4360800e+05   2.2295000e+05   9.5020000e+04   7.6426000e+04   3.6986500e+05   3.6660400e+05   3.7399300e+05   3.4647200e+05   2.9726800e+05   3.2546300e+05   2.9733700e+05   2.2566500e+05   3.8323900e+05   2.4801000e+05   1.3700900e+05   1.7590700e+05   3.6040300e+05   4.3135600e+05   4.6913400e+05   3.7785900e+05   3.7508900e+05   2.8234500e+05   3.2182700e+05   2.4414600e+05   1.6297100e+05   2.1415500e+05   2.0396800e+05   2.5424600e+05   5.8502700e+05   6.7549600e+05   2.3368500e+05   1.6516700e+05   1.5649200e+05   1.7240700e+05   2.3490400e+05   2.3886900e+05   8.9992000e+04   9.7141000e+04   2.3112300e+05   1.9541100e+05   7.7654000e+04   0.0000000e+00   4.4938700e+05   3.9069200e+05   2.8147800e+05   2.2993700e+05   5.1490700e+05   5.9262300e+05   1.2510900e+05   1.7494100e+05   4.3379500e+05   4.5853500e+05
   8.5352900e+05   7.9202300e+05   7.8620300e+05   7.6705700e+05   5.7219300e+05   6.3749100e+05   9.0693000e+05   1.0032030e+06   5.2838400e+05   5.5576000e+05   5.3101300e+05   5.1948700e+05   6.8339200e+05   6.0720400e+05   7.0682100e+05   6.7627600e+05   5.6831600e+05   5.9584000e+05   7.6184600e+05   7.2876700e+05   4.4324100e+05   4.5534000e+05   7.6597100e+05   6.5038400e+05   5.0592100e+05   5.5862400e+05   5.5348600e+05   5.3317500e+05   6.6143100e+05   6.4304400e+05   6.2875100e+05   5.8172800e+05   7.1644300e+05   7.2647300e+05   4.9860800e+05   4.5911700e+05   5.7235800e+05   5.4694900e+05   5.9591700e+05   5.6520200e+05   4.5095100e+05   4.2184100e+05   6.9816700e+05   7.1860100e+05   7.3087800e+05   7.2991100e+05   6.6741400e+05   7.2375300e+05   6.7352800e+05   6.0059300e+05   7.2716200e+05   6.3327100e+05   5.3104200e+05   5.7484000e+05   7.5015600e+05   7.9297600e+05   8.6002400e+05   7.5312100e+05   7.5328100e+05   6.8199600e+05   6.8586300e+05   6.2938300e+05   5.4297700e+05   6.1415200e+05   6.1725400e+05   6.3844500e+05   9.6799800e+05   1.0627790e+06   6.0241200e+05   5.8472900e+05   5.2964300e+05   5.5154800e+05   6.2994000e+05   6.4037200e+05   4.5040300e+05   4.8099300e+05   6.0603200e+05   5.5223900e+05   4.5388100e+05   4.4938700e+05   0.0000000e+00   7.7506100e+05   6.2573900e+05   5.8935600e+05   8.8157300e+05   9.2733400e+05   4.7509400e+05   5.2257800e+05   7.6436500e+05   8.1819000e+05
   8.5107800e+05   7.7808700e+05   8.2582100e+05   7.5095900e+05   5.5678700e+05   5.6952100e+05   9.1473000e+05   1.0265020e+06   5.4879800e+05   5.6600900e+05   5.2066900e+05   5.0784100e+05   7.0088500e+05   5.7186800e+05   6.8182200e+05   6.5335400e+05   5.5972900e+05   5.9720300e+05   7.2964500e+05   6.6631700e+05   4.4626700e+05   4.1879700e+05   7.4786000e+05   6.3305700e+05   5.2105200e+05   5.6703700e+05   5.0828300e+05   4.9777600e+05   6.2423900e+05   6.1622000e+05   6.2562800e+05   6.4719000e+05   7.1525600e+05   7.0107200e+05   4.9689200e+05   4.4785300e+05   5.7723100e+05   5.5102600e+05   5.7877000e+05   5.4888800e+05   4.2127600e+05   4.0990400e+05   7.3289400e+05   7.4672600e+05   7.1941900e+05   6.8863600e+05   6.3946000e+05   7.0930800e+05   6.6407300e+05   5.7696000e+05   7.4572100e+05   5.9566600e+05   4.9180000e+05   5.5297500e+05   7.2615900e+05   7.7014700e+05   8.1476200e+05   7.6260400e+05   7.3229100e+05   6.3229400e+05   6.6113400e+05   5.9880500e+05   5.3508100e+05   6.0607600e+05   5.5235700e+05   6.0853200e+05   9.7431400e+05   9.9802400e+05   5.5896800e+05   5.1257300e+05   5.0903900e+05   5.4762400e+05   6.1129900e+05   6.0064900e+05   4.2247600e+05   4.5586400e+05   5.8395500e+05   5.1892900e+05   4.2326100e+05   3.9069200e+05   7.7506100e+05   0.0000000e+00   6.1051300e+05   5.6946600e+05   8.7759200e+05   9.0194900e+05   4.7389500e+05   5.2183000e+05   8.1158200e+05   8.3481600e+05
   7.0136900e+05   6.2698200e+05   6.7157700e+05   6.5131600e+05   4.4094200e+05   4.7992100e+05   7.9562300e+05   8.6796500e+05   3.5946000e+05   4.3651000e+05   3.7899300e+05   3.9942700e+05   5.6920500e+05   4.7787300e+05   5.6099500e+05   5.1610700e+05   3.9663100e+05   3.9485500e+05   5.7762200e+05   5.1704700e+05   2.8237000e+05   2.8418000e+05   6.3219600e+05   5.2994300e+05   3.9994300e+05   4.2490800e+05   3.9239400e+05   3.8309200e+05   4.5661900e+05   4.6016700e+05   5.0092800e+05   4.5947500e+05   5.6315500e+05   6.1768600e+05   3.1461600e+05   2.7650700e+05   3.8578700e+05   3.9968700e+05   4.1684500e+05   4.1210000e+05   2.9994700e+05   3.0271600e+05   5.7324400e+05   5.5530900e+05   5.3573200e+05   5.3335600e+05   4.6981200e+05   5.6906300e+05   5.1985200e+05   4.4395900e+05   5.7478000e+05   4.4079900e+05   3.3310700e+05   3.8155200e+05   5.3660100e+05   6.1750800e+05   6.5344300e+05   6.0405300e+05   6.0278600e+05   5.0079800e+05   4.9513500e+05   4.2438000e+05   3.4920600e+05   4.2998000e+05   3.9736000e+05   4.6778700e+05   7.9070100e+05   8.4330500e+05   4.0859900e+05   3.7573200e+05   3.5707900e+05   3.4916500e+05   4.5322000e+05   4.7173500e+05   2.8252200e+05   2.9391000e+05   4.3501000e+05   4.0364400e+05   2.9147200e+05   2.8147800e+05   6.2573900e+05   6.1051300e+05   0.0000000e+00   4.3041300e+05   7.4232400e+05   7.4570800e+05   3.2997600e+05   3.9323100e+05   6.8791100e+05   6.7670100e+05
   6.4016500e+05   6.0927600e+05   6.2732200e+05   6.5173000e+05   3.8437300e+05   4.2821900e+05   7.5454000e+05   8.4980700e+05   3.0993300e+05   3.9337200e+05   3.3232400e+05   3.3030900e+05   5.0993500e+05   4.2311200e+05   5.1478000e+05   4.8516900e+05   3.4331300e+05   3.7847600e+05   5.4831400e+05   4.7657700e+05   2.2008100e+05   2.0900200e+05   5.9185600e+05   4.8287900e+05   3.3992400e+05   3.7291000e+05   3.3978100e+05   3.4706100e+05   4.4482600e+05   4.3053600e+05   4.2193600e+05   4.3483200e+05   5.6608500e+05   5.7056100e+05   2.9829400e+05   2.4958800e+05   3.5559800e+05   3.8724600e+05   4.0518400e+05   3.7430000e+05   2.4042800e+05   2.6296300e+05   5.1791800e+05   5.0767800e+05   5.0294400e+05   5.0712800e+05   4.3820100e+05   5.2805900e+05   4.5580500e+05   4.0700100e+05   5.4670300e+05   4.2296200e+05   2.7841800e+05   3.5295300e+05   5.2222900e+05   5.9916400e+05   5.8820300e+05   5.5780700e+05   5.3934500e+05   4.9952100e+05   4.4724100e+05   4.0692400e+05   3.0657700e+05   3.8900000e+05   3.4024100e+05   4.3535800e+05   7.7666400e+05   8.2821800e+05   3.5861200e+05   3.1520800e+05   3.1155700e+05   3.4924800e+05   4.3337200e+05   4.0473000e+05   2.3750000e+05   2.5079100e+05   3.7494900e+05   3.4458100e+05   2.1396800e+05   2.2993700e+05   5.8935600e+05   5.6946600e+05   4.3041300e+05   0.0000000e+00   7.0110400e+05   7.1589900e+05   2.8713200e+05   3.6774700e+05   6.1801300e+05   6.2411800e+05
   9.9422500e+05   9.2097900e+05   9.3150800e+05   9.4312600e+05   7.0382400e+05   7.6440100e+05   1.0841960e+06   1.1720600e+06   6.7811100e+05   7.0174800e+05   6.3942700e+05   6.4715500e+05   8.0344600e+05   7.4083200e+05   8.3694200e+05   7.8477600e+05   6.6084700e+05   6.9427600e+05   8.5218000e+05   8.2554900e+05   5.7795200e+05   5.3645700e+05   8.7070900e+05   7.6992100e+05   6.3180500e+05   6.6638000e+05   6.6288700e+05   6.3054800e+05   7.6186400e+05   7.4368100e+05   7.6284100e+05   7.3331600e+05   8.6258500e+05   8.5986900e+05   5.7884000e+05   5.6709900e+05   6.6842600e+05   6.7361900e+05   6.9355400e+05   6.6178200e+05   5.3147800e+05   5.3386400e+05   8.4908100e+05   8.2473200e+05   8.1418500e+05   8.2976300e+05   7.5880700e+05   8.1263200e+05   7.3320300e+05   7.1538300e+05   8.2837700e+05   6.9470700e+05   5.8787500e+05   6.4629200e+05   8.3834300e+05   8.6394000e+05   9.1896700e+05   8.4799700e+05   8.3385400e+05   7.7541200e+05   7.7421800e+05   7.4202700e+05   6.1301400e+05   6.8601500e+05   6.5495900e+05   7.6124400e+05   1.0856810e+06   1.1268910e+06   6.8842000e+05   6.2117300e+05   6.1822400e+05   6.6570900e+05   7.7388000e+05   7.4423000e+05   5.8492200e+05   6.0701200e+05   7.2102000e+05   6.6651900e+05   5.4068200e+05   5.1490700e+05   8.8157300e+05   8.7759200e+05   7.4232400e+05   7.0110400e+05   0.0000000e+00   1.0359560e+06   6.0318800e+05   6.8161000e+05   9.0884100e+05   9.4718400e+05
   9.6109700e+05   9.4005400e+05   9.3640600e+05   9.3257200e+05   7.0773000e+05   7.5190000e+05   1.1135780e+06   1.1881620e+06   6.6949200e+05   7.1827200e+05   6.7758600e+05   6.7168900e+05   8.1772100e+05   7.6616200e+05   8.4602100e+05   8.1679600e+05   7.0001200e+05   7.3082000e+05   8.8879200e+05   8.4521000e+05   6.1916900e+05   6.2601100e+05   9.3102700e+05   8.1146800e+05   6.8840500e+05   6.9160600e+05   6.6401800e+05   6.6968800e+05   7.7830900e+05   7.6638200e+05   8.0109700e+05   7.9676200e+05   8.7571000e+05   8.6357000e+05   5.9070800e+05   6.1350800e+05   6.7737100e+05   6.6726800e+05   7.0281900e+05   6.8293200e+05   5.6130600e+05   5.8234100e+05   9.0432200e+05   8.5188200e+05   8.5120800e+05   8.6878900e+05   7.7574900e+05   8.1276400e+05   7.6558900e+05   6.9072200e+05   8.6182800e+05   7.2808400e+05   6.0963700e+05   6.5842000e+05   8.4652000e+05   8.5406800e+05   9.2418200e+05   9.0457400e+05   8.5132500e+05   7.6319500e+05   7.6349700e+05   7.4630600e+05   6.6786500e+05   7.1631700e+05   6.9184200e+05   7.5708500e+05   1.0780590e+06   1.1056040e+06   6.6441400e+05   6.5536100e+05   6.3095700e+05   6.7639400e+05   7.8008500e+05   7.6446400e+05   5.8588600e+05   5.7516300e+05   7.3194000e+05   6.6730300e+05   5.8830800e+05   5.9262300e+05   9.2733400e+05   9.0194900e+05   7.4570800e+05   7.1589900e+05   1.0359560e+06   0.0000000e+00   6.0828100e+05   6.7906200e+05   9.3988100e+05   9.5603600e+05
   5.3791600e+05   4.7431400e+05   4.9468200e+05   4.8708300e+05   2.5999900e+05   2.9766000e+05   6.4094800e+05   6.8277100e+05   2.1444700e+05   2.7925200e+05   2.5295600e+05   2.4476100e+05   4.1166800e+05   3.3683600e+05   4.0793500e+05   3.7589900e+05   2.5554600e+05   3.0786400e+05   4.6145500e+05   3.9144600e+05   1.5325800e+05   1.5826400e+05   5.0837600e+05   3.6248800e+05   2.2453900e+05   2.9659600e+05   2.6151300e+05   2.6475500e+05   3.5294500e+05   3.4051300e+05   3.6736500e+05   3.6686500e+05   4.3663000e+05   4.2722300e+05   1.8769800e+05   1.6287400e+05   2.9938700e+05   2.9312400e+05   3.0064600e+05   3.1706300e+05   1.7337300e+05   1.5480200e+05   4.6874300e+05   4.4568500e+05   4.1653500e+05   4.2333800e+05   3.6483700e+05   3.9019000e+05   3.5894200e+05   2.8055400e+05   4.2925300e+05   3.0458300e+05   2.1023100e+05   2.4203500e+05   4.3208800e+05   4.2433000e+05   5.1871000e+05   4.8035400e+05   4.2438800e+05   3.8252900e+05   3.4998200e+05   3.2016400e+05   2.3198400e+05   2.6520000e+05   2.5946100e+05   3.2162800e+05   6.8486200e+05   7.0623300e+05   2.8559200e+05   2.2076900e+05   2.1463200e+05   2.5188900e+05   3.2719400e+05   3.3327000e+05   1.5054900e+05   1.6544200e+05   2.8951600e+05   2.2079900e+05   1.3122100e+05   1.2510900e+05   4.7509400e+05   4.7389500e+05   3.2997600e+05   2.8713200e+05   6.0318800e+05   6.0828100e+05   0.0000000e+00   2.5893100e+05   5.1333100e+05   5.4017100e+05
   6.3383600e+05   5.5950700e+05   5.8943100e+05   5.4441900e+05   3.0368500e+05   3.5497000e+05   6.8966800e+05   7.2168000e+05   2.7387300e+05   3.2752900e+05   3.0927100e+05   2.9897000e+05   4.5471500e+05   3.9723200e+05   4.7296200e+05   4.3229700e+05   3.1236500e+05   3.8878400e+05   5.1393000e+05   4.4717300e+05   2.2426200e+05   2.0944500e+05   5.4524700e+05   4.2310500e+05   2.8726400e+05   3.2675100e+05   2.7564500e+05   2.7630400e+05   3.8351600e+05   3.8684200e+05   4.0599900e+05   3.7706900e+05   4.8411200e+05   5.1197500e+05   2.7245600e+05   2.2159800e+05   3.4290800e+05   3.1025400e+05   3.3495200e+05   3.7818000e+05   2.0342500e+05   2.1969400e+05   5.3068300e+05   4.6492300e+05   4.4349700e+05   4.6114400e+05   4.1169400e+05   4.4197800e+05   4.4556400e+05   3.6594300e+05   4.9918200e+05   3.5328100e+05   2.5321600e+05   3.1197100e+05   5.0197300e+05   5.0891600e+05   5.3177000e+05   5.9158400e+05   4.7483500e+05   4.4377000e+05   4.2159700e+05   3.4866200e+05   2.7579700e+05   3.2617900e+05   3.1183900e+05   3.9761100e+05   7.4328800e+05   7.7486900e+05   3.2929900e+05   2.8134100e+05   2.8115700e+05   2.5894200e+05   3.3882000e+05   3.5541000e+05   2.0160200e+05   2.3250800e+05   3.8741100e+05   3.2890600e+05   1.9826500e+05   1.7494100e+05   5.2257800e+05   5.2183000e+05   3.9323100e+05   3.6774700e+05   6.8161000e+05   6.7906200e+05   2.5893100e+05   0.0000000e+00   5.7427800e+05   6.2145300e+05
   8.5703000e+05   7.9791400e+05   7.9834100e+05   8.1602100e+05   6.0912100e+05   6.3301500e+05   9.0057400e+05   1.0185690e+06   5.5627600e+05   6.1815700e+05   5.5884800e+05   5.6038200e+05   7.1858900e+05   6.3767100e+05   7.2559200e+05   6.9075900e+05   5.8427900e+05   6.3893100e+05   7.6988000e+05   6.7322600e+05   4.5548800e+05   4.5760800e+05   8.2397000e+05   6.9507800e+05   5.5448300e+05   5.8098600e+05   5.5774200e+05   5.6008400e+05   6.4096800e+05   6.9012000e+05   7.0017400e+05   6.5972800e+05   7.6040500e+05   7.6326900e+05   5.4054800e+05   4.8951000e+05   6.1933500e+05   6.0010200e+05   5.9688500e+05   6.3469600e+05   5.0201600e+05   4.9848000e+05   7.9365800e+05   7.3547000e+05   7.3089200e+05   7.1720800e+05   7.0031300e+05   7.3051700e+05   7.0082900e+05   6.1031100e+05   7.9080000e+05   6.3008600e+05   5.1525900e+05   5.7410800e+05   7.5135800e+05   7.8961900e+05   8.0281400e+05   7.9179100e+05   7.1850000e+05   6.9294600e+05   6.9487300e+05   5.9839400e+05   5.3850900e+05   6.1546100e+05   5.8158700e+05   6.4312200e+05   9.6724800e+05   1.0278680e+06   5.7251000e+05   5.4030300e+05   5.3053800e+05   5.3532400e+05   6.4102100e+05   6.4248700e+05   4.7489700e+05   5.1904400e+05   6.3094000e+05   6.1525500e+05   4.5399000e+05   4.3379500e+05   7.6436500e+05   8.1158200e+05   6.8791100e+05   6.1801300e+05   9.0884100e+05   9.3988100e+05   5.1333100e+05   5.7427800e+05   0.0000000e+00   8.7303200e+05
   8.6736300e+05   8.1663800e+05   8.4686700e+05   8.5615700e+05   6.2346900e+05   6.1562200e+05   8.9757000e+05   1.0158350e+06   5.9280400e+05   6.4374200e+05   5.8301200e+05   5.7173500e+05   7.3696700e+05   6.4743500e+05   7.3859500e+05   7.0374200e+05   6.3040800e+05   6.4126800e+05   7.5446300e+05   7.1830800e+05   4.8956200e+05   5.1669000e+05   8.4273600e+05   7.0250600e+05   5.5811800e+05   6.0641900e+05   6.1607600e+05   5.7920700e+05   6.9790300e+05   6.7264500e+05   7.1065500e+05   6.3694300e+05   7.8234400e+05   8.1062500e+05   5.4625500e+05   4.7463700e+05   5.7422500e+05   6.2490600e+05   6.0673000e+05   6.0999500e+05   5.0008800e+05   4.6008100e+05   7.8968500e+05   7.4641000e+05   7.6995400e+05   7.8570400e+05   7.3478600e+05   7.4413800e+05   6.7898900e+05   6.0682800e+05   7.8528300e+05   6.4087000e+05   5.5368500e+05   5.5809800e+05   7.4731700e+05   8.1820200e+05   8.3089100e+05   8.0411600e+05   7.3043100e+05   7.0503500e+05   6.7966700e+05   6.2079900e+05   5.7232700e+05   6.5471000e+05   6.0759000e+05   6.4769700e+05   9.5822700e+05   1.0586150e+06   6.2008800e+05   5.6273000e+05   5.4569900e+05   5.4796100e+05   6.6865500e+05   6.5682100e+05   4.7482800e+05   5.1434200e+05   6.3730900e+05   5.7795300e+05   4.4473600e+05   4.5853500e+05   8.1819000e+05   8.3481600e+05   6.7670100e+05   6.2411800e+05   9.4718400e+05   9.5603600e+05   5.4017100e+05   6.2145300e+05   8.7303200e+05   0.0000000e+00
