# Supplementary material for: Autistic traits and individual brain differences: functional network efficiency reflects attentional and social impairments, structural nodal efficiencies index systemising and theory-of-mind skills
Source: Mol Autism. 2021 Jan 21;12:3. doi: 10.1186/s13229-020-00377-8 (PMC7818759; doi:10.1186/s13229-020-00377-8)
Supplement: Supplementary file 9 — Additional file 9. Brain-behaviour correlations. README file detailing data curation; AAL-90 region masks in NIfTI format; spreadseehts of Spearman correlations; code and data for the correlational analysis. [file 13229_2020_377_MOESM9_ESM.zip › Paul_Arora_et_al_data/Physiological/BBC/analysis/Diffusion_Analaysis/adj_matrixes/NOS_weighted/symmetric/connection_matrix_sym_aHU0248.txt]

   0.0000000e+00   8.8664300e+05   8.1779700e+05   8.8414500e+05   5.2634300e+05   4.9503900e+05   8.8625700e+05   1.0352490e+06   5.3265700e+05   5.5064800e+05   5.4869700e+05   5.5253000e+05   6.9965200e+05   6.3968000e+05   6.4561800e+05   6.0835000e+05   5.5285400e+05   5.5077900e+05   7.3609000e+05   7.4197700e+05   4.9051500e+05   4.7042500e+05   7.8294100e+05   7.3030800e+05   5.3218900e+05   5.5759300e+05   5.2692700e+05   4.8678600e+05   6.1174300e+05   5.9893300e+05   6.4120600e+05   6.4536000e+05   7.7158600e+05   8.0955200e+05   5.3869300e+05   5.3376500e+05   5.9696200e+05   5.3813500e+05   5.7294800e+05   5.3136100e+05   4.5513500e+05   4.8775300e+05   7.5656000e+05   7.6145900e+05   6.8697300e+05   6.9796100e+05   6.4042700e+05   6.8802300e+05   6.1494500e+05   6.1103700e+05   7.8780600e+05   5.8177300e+05   5.0706600e+05   5.2450000e+05   6.8448700e+05   7.4356300e+05   7.8615700e+05   8.1070300e+05   6.7683700e+05   6.6178300e+05   6.6371100e+05   6.5436500e+05   5.1815300e+05   6.6634700e+05   5.3468500e+05   6.4484300e+05   8.9567000e+05   1.0105540e+06   6.5872100e+05   5.5461000e+05   4.9330400e+05   5.4110600e+05   5.6255400e+05   6.2645900e+05   4.5760500e+05   4.7464500e+05   5.9851000e+05   5.6313800e+05   4.5499500e+05   4.5429700e+05   6.9450200e+05   7.7472600e+05   6.2915500e+05   5.8523600e+05   7.8204300e+05   7.6600200e+05   5.3187100e+05   5.2488300e+05   7.1615100e+05   7.4871700e+05
   8.8664300e+05   0.0000000e+00   8.5765600e+05   8.7760500e+05   5.5228700e+05   5.4103300e+05   9.3391500e+05   1.0535600e+06   5.2086200e+05   5.2597500e+05   5.3950200e+05   5.6885400e+05   6.9646900e+05   6.2221900e+05   6.6860600e+05   6.2380900e+05   5.7884100e+05   5.9102900e+05   7.1513300e+05   7.3820400e+05   4.9090500e+05   4.7265800e+05   8.0791800e+05   7.1043600e+05   4.8621100e+05   5.6120000e+05   5.2346300e+05   5.2801500e+05   6.7458000e+05   6.6154500e+05   6.8547600e+05   6.6619400e+05   7.5849700e+05   7.6048300e+05   5.0464900e+05   4.8489200e+05   5.6299600e+05   5.7603800e+05   5.7187900e+05   5.8927400e+05   4.9765000e+05   4.9543600e+05   7.3594100e+05   7.8847800e+05   7.4768100e+05   7.3160800e+05   6.4308100e+05   6.4693400e+05   5.6309400e+05   5.9275500e+05   7.8784200e+05   5.6725500e+05   5.0634700e+05   5.4840800e+05   7.3614300e+05   7.4715800e+05   8.2517900e+05   8.8017600e+05   7.4326800e+05   7.0434000e+05   6.8267300e+05   6.7512200e+05   5.3212500e+05   6.5667900e+05   5.4020200e+05   6.7232400e+05   9.6366000e+05   9.8905500e+05   6.3486500e+05   5.3487200e+05   5.1016500e+05   5.6948500e+05   5.8764100e+05   6.2087300e+05   4.4978700e+05   4.3798300e+05   5.9533100e+05   6.0434400e+05   4.6352200e+05   4.4566500e+05   6.9271800e+05   7.7017500e+05   6.1385700e+05   6.1112100e+05   8.1572600e+05   7.9849400e+05   5.4827400e+05   5.4806800e+05   7.4909900e+05   7.4314200e+05
   8.1779700e+05   8.5765600e+05   0.0000000e+00   8.4889100e+05   5.2811400e+05   4.8879500e+05   8.8813700e+05   9.7618500e+05   4.8350100e+05   5.1748100e+05   5.2119500e+05   5.1773200e+05   6.5073400e+05   5.6800000e+05   6.1584100e+05   5.7049200e+05   5.3938800e+05   5.4089200e+05   7.1951300e+05   7.1846700e+05   4.4612100e+05   4.4924900e+05   7.4897400e+05   6.4637000e+05   4.6148000e+05   4.8145400e+05   4.8569600e+05   5.0192500e+05   6.1566000e+05   5.8600400e+05   6.1899400e+05   5.8771500e+05   7.1987500e+05   7.2285400e+05   4.7925100e+05   4.2728000e+05   4.9893500e+05   5.3316700e+05   5.5655400e+05   5.4044500e+05   4.2189000e+05   4.0917100e+05   6.8730300e+05   7.0001200e+05   6.6754900e+05   6.5877300e+05   5.6748600e+05   6.3832200e+05   5.2000700e+05   5.5257600e+05   7.0723900e+05   5.1855700e+05   4.7979900e+05   5.0276800e+05   7.0081700e+05   6.8916000e+05   7.3516600e+05   8.2096600e+05   6.5563600e+05   6.5987700e+05   6.2492600e+05   6.3949700e+05   4.4192100e+05   5.9325400e+05   5.0758100e+05   6.1228200e+05   9.5175700e+05   1.0124750e+06   6.0620700e+05   5.4040300e+05   4.9053600e+05   5.1159000e+05   5.7219200e+05   5.9794700e+05   4.3444900e+05   4.2879900e+05   5.4640600e+05   5.7222500e+05   4.1901300e+05   3.9517000e+05   6.6069000e+05   7.1866500e+05   5.7545500e+05   5.4678400e+05   8.1911900e+05   8.0583600e+05   5.1828900e+05   5.2500000e+05   7.3338600e+05   7.0259200e+05
   8.8414500e+05   8.7760500e+05   8.4889100e+05   0.0000000e+00   5.7722900e+05   5.4389700e+05   9.8755900e+05   1.0714440e+06   5.4258800e+05   5.5182500e+05   5.6962900e+05   5.7848300e+05   6.8510900e+05   6.1690000e+05   6.3846500e+05   6.4239700e+05   5.6523400e+05   5.7371700e+05   7.3133500e+05   7.5616100e+05   4.9589100e+05   4.9603500e+05   8.5718400e+05   7.4298700e+05   5.3305000e+05   5.6118100e+05   5.1000400e+05   5.3070600e+05   6.8993800e+05   6.3991400e+05   6.6959300e+05   6.3960700e+05   8.0483800e+05   8.1804400e+05   5.7190700e+05   5.2517200e+05   5.8638500e+05   5.8813000e+05   6.5838500e+05   6.2017900e+05   5.3195800e+05   5.2675700e+05   7.7690000e+05   7.7562000e+05   7.4517200e+05   7.4999300e+05   6.4835100e+05   7.2262700e+05   6.3247400e+05   6.7473700e+05   8.1752700e+05   5.9056000e+05   5.4836700e+05   6.1805600e+05   8.0531300e+05   7.6206100e+05   8.4974100e+05   8.9505900e+05   7.8125400e+05   7.0167600e+05   6.8476800e+05   7.0660200e+05   5.7803000e+05   6.8812100e+05   6.3247900e+05   6.4391600e+05   1.0016180e+06   1.0931520e+06   6.6311500e+05   5.7547100e+05   5.7408800e+05   6.1499400e+05   5.6433400e+05   6.5750100e+05   4.9418300e+05   5.3606300e+05   6.0501100e+05   6.1790400e+05   5.0706900e+05   4.8973300e+05   7.1308400e+05   7.9238000e+05   6.4158000e+05   6.4431700e+05   9.0181200e+05   8.7689300e+05   5.6447000e+05   5.6729000e+05   7.3812500e+05   7.5579500e+05
   5.2634300e+05   5.5228700e+05   5.2811400e+05   5.7722900e+05   0.0000000e+00   2.2860400e+05   6.1474000e+05   7.2823700e+05   2.1118800e+05   2.5239700e+05   2.6652500e+05   2.3086700e+05   3.5070100e+05   3.0937000e+05   3.5759900e+05   2.9523100e+05   2.2203600e+05   2.6110700e+05   4.4247300e+05   4.0347000e+05   1.7499300e+05   1.6717600e+05   4.6428100e+05   3.7750800e+05   1.8193800e+05   2.2976400e+05   1.7916700e+05   1.9581200e+05   3.1746900e+05   3.1287000e+05   3.5864400e+05   3.2050700e+05   4.4661000e+05   4.7750200e+05   1.8948500e+05   1.8590700e+05   2.4203800e+05   2.5391900e+05   2.8902800e+05   2.5792700e+05   1.8957800e+05   1.7131700e+05   4.4215000e+05   4.4040400e+05   3.8037400e+05   3.8743200e+05   2.9907400e+05   3.7121900e+05   2.7891200e+05   2.9884500e+05   4.3739600e+05   2.7011600e+05   1.9212900e+05   2.3347400e+05   4.1215600e+05   4.2609000e+05   5.0236600e+05   5.8113900e+05   4.0674400e+05   3.8314200e+05   3.8179000e+05   3.6315900e+05   2.2095500e+05   3.8113100e+05   2.4964600e+05   3.4025500e+05   6.7370300e+05   7.1062200e+05   3.4972800e+05   2.1066700e+05   2.1279100e+05   2.5973900e+05   2.8221700e+05   3.3764900e+05   1.6735300e+05   1.3924900e+05   2.6561800e+05   2.7551800e+05   1.5991600e+05   1.3456600e+05   3.9328700e+05   4.5994700e+05   2.9414800e+05   2.8443100e+05   5.3393400e+05   5.6561300e+05   2.2659700e+05   2.4571700e+05   4.5882200e+05   4.4414000e+05
   4.9503900e+05   5.4103300e+05   4.8879500e+05   5.4389700e+05   2.2860400e+05   0.0000000e+00   6.0110000e+05   7.1762200e+05   1.9291900e+05   2.1843900e+05   2.3956400e+05   2.2312500e+05   3.5256300e+05   2.8366200e+05   3.4423100e+05   2.6533600e+05   2.3592800e+05   2.5778300e+05   4.4927800e+05   4.3548100e+05   1.6758900e+05   1.7351000e+05   4.8147800e+05   3.5198300e+05   1.7476200e+05   2.1618300e+05   1.8001500e+05   2.0155700e+05   3.0425400e+05   3.2618800e+05   3.4394800e+05   3.3025500e+05   4.6237200e+05   4.6011700e+05   2.2716600e+05   1.7475800e+05   2.5032800e+05   2.4936600e+05   2.6557100e+05   2.6787100e+05   1.6025400e+05   1.5185300e+05   4.3667500e+05   4.3880200e+05   3.5899100e+05   3.6898700e+05   3.1777100e+05   3.7102300e+05   2.7465600e+05   3.1074600e+05   4.5078400e+05   2.5512600e+05   1.8639800e+05   2.1097000e+05   4.2061600e+05   4.7841300e+05   4.9585700e+05   5.7712000e+05   3.8013500e+05   4.0338700e+05   3.6187100e+05   3.6526400e+05   2.3354400e+05   3.8490400e+05   2.6099600e+05   3.2884700e+05   6.7010800e+05   7.2485000e+05   3.6655100e+05   2.2909600e+05   2.0374400e+05   2.3728800e+05   2.6393400e+05   3.0962900e+05   1.5197100e+05   1.5497200e+05   2.7768600e+05   2.5237300e+05   1.3545000e+05   1.1697600e+05   3.8756200e+05   4.3421400e+05   2.9724600e+05   2.8458900e+05   5.3352500e+05   5.6371000e+05   2.4869700e+05   2.4850500e+05   4.2296900e+05   3.9927800e+05
   8.8625700e+05   9.3391500e+05   8.8813700e+05   9.8755900e+05   6.1474000e+05   6.0110000e+05   0.0000000e+00   1.1521500e+06   5.8354500e+05   6.2398700e+05   6.3509800e+05   6.3009300e+05   7.2619300e+05   6.6824100e+05   7.0263500e+05   6.4977800e+05   6.0082700e+05   6.1119800e+05   8.0551000e+05   8.3884900e+05   5.3682400e+05   5.1954400e+05   8.6950500e+05   7.4744800e+05   5.3753700e+05   5.8270200e+05   5.7786900e+05   6.0995100e+05   7.0600900e+05   6.8091200e+05   7.6856600e+05   6.9849200e+05   8.2221500e+05   8.5794600e+05   5.9171400e+05   5.4759500e+05   6.3877500e+05   6.0363800e+05   6.3398500e+05   6.2873800e+05   5.6764200e+05   5.5230700e+05   8.1542900e+05   8.1779100e+05   7.4199400e+05   7.5077900e+05   7.0624100e+05   7.4551100e+05   6.5647000e+05   6.8026200e+05   8.2989500e+05   6.6922900e+05   5.8992300e+05   6.0140800e+05   7.7164600e+05   8.5790500e+05   8.6923500e+05   9.1348500e+05   7.7790500e+05   7.5868300e+05   7.3060500e+05   7.3425400e+05   5.9593100e+05   7.6683300e+05   6.6924300e+05   7.2701700e+05   1.0721400e+06   1.1548250e+06   7.2448200e+05   5.9057100e+05   5.7154700e+05   6.2886600e+05   6.9323500e+05   7.2068100e+05   5.6108800e+05   5.8294200e+05   6.9804500e+05   6.6265600e+05   5.2302800e+05   5.0915900e+05   7.9687400e+05   8.5419700e+05   7.1281800e+05   7.1156800e+05   9.3735300e+05   9.6916400e+05   6.4252400e+05   6.1944700e+05   8.5946700e+05   8.2861700e+05
   1.0352490e+06   1.0535600e+06   9.7618500e+05   1.0714440e+06   7.2823700e+05   7.1762200e+05   1.1521500e+06   0.0000000e+00   6.8191800e+05   7.1818800e+05   7.1363500e+05   7.3198900e+05   8.7710800e+05   8.1074200e+05   8.3729000e+05   7.9217600e+05   7.1200200e+05   7.2825300e+05   9.2317700e+05   9.3263800e+05   6.3657600e+05   6.3141200e+05   9.6224100e+05   8.8039700e+05   6.5859700e+05   7.1995300e+05   7.2067400e+05   7.2172500e+05   8.2932900e+05   8.0924800e+05   8.3076100e+05   8.0237300e+05   9.6833600e+05   9.8130700e+05   7.1210400e+05   6.4825000e+05   7.6930200e+05   7.5378400e+05   7.9257800e+05   8.2215400e+05   6.9603600e+05   6.4762700e+05   9.2045100e+05   9.3652600e+05   8.6987500e+05   8.8716900e+05   8.3224200e+05   8.9182100e+05   8.1274200e+05   8.2506300e+05   9.6374400e+05   7.8670400e+05   7.3154800e+05   7.5818900e+05   8.8983900e+05   9.5512200e+05   1.0043790e+06   1.0550300e+06   9.0921000e+05   8.8490300e+05   9.2692200e+05   8.4967900e+05   7.2107400e+05   8.8248400e+05   8.0434200e+05   8.7659900e+05   1.1714280e+06   1.2106120e+06   8.6387800e+05   7.7040400e+05   7.1340100e+05   7.7689900e+05   8.1602400e+05   8.4218300e+05   6.6177000e+05   6.7459300e+05   7.9317300e+05   7.9236400e+05   6.4530700e+05   6.5281400e+05   9.1682600e+05   9.4386800e+05   8.2889600e+05   8.1618700e+05   1.0170490e+06   1.0315560e+06   7.7769400e+05   7.2645000e+05   9.2261300e+05   8.9193500e+05
   5.3265700e+05   5.2086200e+05   4.8350100e+05   5.4258800e+05   2.1118800e+05   1.9291900e+05   5.8354500e+05   6.8191800e+05   0.0000000e+00   2.2859600e+05   2.1475000e+05   2.2492400e+05   3.4556000e+05   2.7913300e+05   2.8432900e+05   2.8591100e+05   2.0704700e+05   2.0943100e+05   4.2002600e+05   4.4155700e+05   1.4580600e+05   1.3969600e+05   4.5644000e+05   3.5239300e+05   1.7556700e+05   1.8059700e+05   1.6361700e+05   1.7284100e+05   3.0245700e+05   2.6186000e+05   3.0270200e+05   3.2890100e+05   4.4647300e+05   4.7216600e+05   2.0094100e+05   1.3033700e+05   2.1029800e+05   1.9861100e+05   2.5604100e+05   2.4027000e+05   1.7030900e+05   1.3579000e+05   3.9623000e+05   3.8319300e+05   3.6437600e+05   3.6380100e+05   3.0041900e+05   3.4067800e+05   2.9361300e+05   2.8349300e+05   4.1894400e+05   2.3458100e+05   1.9758400e+05   2.1705000e+05   3.8162900e+05   4.2556300e+05   4.5418300e+05   5.5334100e+05   3.7104800e+05   3.7796800e+05   3.8222200e+05   2.9902500e+05   2.1827400e+05   3.3473300e+05   2.3356300e+05   3.1445600e+05   6.1821000e+05   6.6526500e+05   3.0897400e+05   2.1791800e+05   1.9808500e+05   2.0846000e+05   2.4819700e+05   3.0240600e+05   1.2985700e+05   1.4273500e+05   2.2797800e+05   2.5384400e+05   1.3269100e+05   1.0783200e+05   3.6515300e+05   3.9450400e+05   2.9092100e+05   2.6404400e+05   4.7262600e+05   4.8819500e+05   2.1505900e+05   2.1797900e+05   4.2301100e+05   4.3098800e+05
   5.5064800e+05   5.2597500e+05   5.1748100e+05   5.5182500e+05   2.5239700e+05   2.1843900e+05   6.2398700e+05   7.1818800e+05   2.2859600e+05   0.0000000e+00   2.5503700e+05   2.4086800e+05   3.5767000e+05   2.7652200e+05   3.3197300e+05   2.9901900e+05   2.0555500e+05   2.3146600e+05   4.3005400e+05   4.6063800e+05   1.6576700e+05   1.6880800e+05   4.9131700e+05   3.7796000e+05   1.7147800e+05   2.0899600e+05   1.7540400e+05   1.8559300e+05   3.2322200e+05   3.3437200e+05   3.3361000e+05   3.3114100e+05   4.3386100e+05   4.6687400e+05   2.0197100e+05   1.4771100e+05   2.3680800e+05   2.5802200e+05   2.8841200e+05   2.6045400e+05   1.7976900e+05   1.9061100e+05   4.1259200e+05   4.0616700e+05   3.9161000e+05   3.9641600e+05   3.4213000e+05   3.7134100e+05   2.9215000e+05   3.0120200e+05   4.5187600e+05   2.7238700e+05   2.3288100e+05   2.4802600e+05   4.2504300e+05   4.5568800e+05   4.3776500e+05   5.5968000e+05   3.8987100e+05   4.0840200e+05   4.0617000e+05   3.5308900e+05   2.3919600e+05   3.5532200e+05   2.7648000e+05   3.5009100e+05   6.6245000e+05   7.5632000e+05   3.4637500e+05   2.5182200e+05   2.3010700e+05   2.8983700e+05   2.9008900e+05   3.2752600e+05   1.7857900e+05   1.8177500e+05   2.7404800e+05   3.1054500e+05   1.7328700e+05   1.3558700e+05   3.7666300e+05   4.7383200e+05   3.2255600e+05   3.3185600e+05   5.2180500e+05   4.9221100e+05   2.5187800e+05   2.4383600e+05   4.4486100e+05   4.6271800e+05
   5.4869700e+05   5.3950200e+05   5.2119500e+05   5.6962900e+05   2.6652500e+05   2.3956400e+05   6.3509800e+05   7.1363500e+05   2.1475000e+05   2.5503700e+05   0.0000000e+00   2.2558400e+05   3.6912800e+05   2.9493100e+05   3.2001900e+05   2.8648400e+05   2.1228900e+05   2.3629400e+05   4.2159400e+05   4.3810400e+05   1.7527000e+05   1.5283500e+05   4.9285100e+05   3.8813400e+05   1.6532600e+05   1.9067400e+05   1.7197900e+05   1.9799900e+05   3.3586500e+05   3.1239700e+05   3.1462700e+05   3.0838000e+05   4.5387800e+05   4.8072800e+05   2.3285900e+05   1.8404800e+05   2.4536600e+05   2.6562300e+05   3.0905500e+05   2.6459100e+05   1.5900900e+05   1.7455200e+05   4.3807500e+05   4.5089800e+05   3.8919000e+05   3.8249700e+05   3.2032300e+05   3.7686900e+05   2.9772700e+05   3.1393700e+05   4.7277000e+05   2.7532300e+05   2.2219000e+05   2.4558900e+05   4.0620900e+05   4.3328900e+05   4.6189600e+05   5.7077400e+05   4.3624000e+05   4.0739300e+05   4.0584700e+05   3.5083600e+05   2.3189300e+05   3.8184500e+05   2.6630600e+05   3.3884200e+05   6.6077200e+05   7.4680700e+05   3.6679800e+05   2.8008900e+05   2.3084400e+05   2.8032700e+05   2.8799900e+05   3.1538600e+05   1.6902800e+05   1.7912900e+05   3.1195500e+05   2.8900000e+05   1.6217200e+05   1.4789900e+05   3.9730200e+05   4.8145800e+05   3.1007900e+05   3.1130400e+05   5.3423200e+05   5.2256000e+05   2.4305000e+05   2.4620600e+05   4.1149100e+05   4.6059400e+05
   5.5253000e+05   5.6885400e+05   5.1773200e+05   5.7848300e+05   2.3086700e+05   2.2312500e+05   6.3009300e+05   7.3198900e+05   2.2492400e+05   2.4086800e+05   2.2558400e+05   0.0000000e+00   3.5407000e+05   2.9935100e+05   2.9233600e+05   3.0842000e+05   2.4002300e+05   2.4949600e+05   4.4103700e+05   4.4979700e+05   1.8078400e+05   1.5445700e+05   4.6426200e+05   3.7644300e+05   1.7184800e+05   2.1492500e+05   2.0282900e+05   1.9325600e+05   3.2291100e+05   2.9637000e+05   3.0528100e+05   2.8660000e+05   4.4284000e+05   4.7761000e+05   2.0745200e+05   1.5948600e+05   2.2667700e+05   2.2757400e+05   2.8428100e+05   2.5048400e+05   1.6540700e+05   1.6647700e+05   3.8832500e+05   4.2141700e+05   3.7805000e+05   3.6779200e+05   3.0801100e+05   3.5266600e+05   3.0256300e+05   2.9172800e+05   4.5780400e+05   2.7749900e+05   1.9645300e+05   2.3325300e+05   4.1110600e+05   4.4045800e+05   4.5694400e+05   5.4429600e+05   4.0194700e+05   3.8067300e+05   3.7979800e+05   3.2202700e+05   2.1976700e+05   3.5411600e+05   2.5369300e+05   3.3161200e+05   6.4155000e+05   7.2491900e+05   3.2509900e+05   2.2410400e+05   2.0624000e+05   2.5326000e+05   2.7116900e+05   2.9180400e+05   1.5307200e+05   1.6709400e+05   2.8872700e+05   2.6649600e+05   1.5405300e+05   1.2710400e+05   3.8692300e+05   4.6634900e+05   2.8165000e+05   2.8585700e+05   5.3122400e+05   5.1145200e+05   2.1551200e+05   2.4787400e+05   4.3317100e+05   4.2906800e+05
   6.9965200e+05   6.9646900e+05   6.5073400e+05   6.8510900e+05   3.5070100e+05   3.5256300e+05   7.2619300e+05   8.7710800e+05   3.4556000e+05   3.5767000e+05   3.6912800e+05   3.5407000e+05   0.0000000e+00   4.2764500e+05   4.3327900e+05   3.9490100e+05   3.5634400e+05   3.7030500e+05   5.5148800e+05   5.6780900e+05   2.8905300e+05   2.6197900e+05   5.8122500e+05   5.1002600e+05   2.9346100e+05   3.2498600e+05   2.9874800e+05   3.1419600e+05   4.3484200e+05   4.2729700e+05   4.3434300e+05   4.3206600e+05   5.5284000e+05   5.6399300e+05   3.4237900e+05   3.1127300e+05   3.7768200e+05   3.7992100e+05   3.9565100e+05   3.6337800e+05   2.9977000e+05   2.7494200e+05   4.9708300e+05   5.6583100e+05   5.0045200e+05   5.0705000e+05   4.4340000e+05   4.8856600e+05   4.1573200e+05   4.0549900e+05   5.5968700e+05   3.7075500e+05   3.0767800e+05   3.1168600e+05   5.2746200e+05   5.3274300e+05   5.6520400e+05   6.4628700e+05   5.1808400e+05   5.0287200e+05   4.7803100e+05   4.4117300e+05   3.2971700e+05   4.6670200e+05   3.9103700e+05   4.6072300e+05   7.4333300e+05   7.9485400e+05   4.5473500e+05   3.8420500e+05   3.1734300e+05   3.7645300e+05   3.9814600e+05   4.2476100e+05   2.6668000e+05   2.8491900e+05   3.9784400e+05   3.8675800e+05   2.4617300e+05   2.3465000e+05   4.8801800e+05   5.7261700e+05   4.2098600e+05   4.1177800e+05   6.5861000e+05   6.3800200e+05   3.4796600e+05   3.6338800e+05   5.5814300e+05   5.3655900e+05
   6.3968000e+05   6.2221900e+05   5.6800000e+05   6.1690000e+05   3.0937000e+05   2.8366200e+05   6.6824100e+05   8.1074200e+05   2.7913300e+05   2.7652200e+05   2.9493100e+05   2.9935100e+05   4.2764500e+05   0.0000000e+00   3.9227000e+05   3.1656700e+05   2.9515900e+05   3.0218300e+05   5.0342200e+05   5.0166200e+05   2.2173500e+05   2.2399900e+05   5.2084900e+05   4.5507700e+05   2.4076500e+05   2.8728500e+05   2.3789900e+05   2.6457800e+05   3.6839800e+05   3.7438800e+05   4.0970800e+05   3.6257700e+05   5.2483700e+05   5.3606200e+05   2.8452900e+05   2.5855300e+05   3.1967200e+05   3.0573400e+05   3.5520200e+05   3.2121600e+05   2.4392100e+05   2.2535600e+05   4.5789300e+05   4.8824100e+05   4.6167300e+05   4.6031600e+05   3.9423200e+05   4.4914300e+05   3.7815300e+05   3.7821900e+05   5.3346700e+05   3.3770900e+05   2.9160400e+05   2.9657300e+05   4.6385500e+05   4.5774300e+05   5.2473700e+05   6.1889000e+05   4.7715900e+05   4.7430300e+05   4.7053000e+05   4.2320100e+05   3.0189800e+05   4.3766900e+05   3.1072200e+05   4.0807800e+05   7.3248100e+05   8.0590600e+05   4.0510600e+05   3.2587600e+05   2.9804000e+05   3.4813100e+05   3.4290300e+05   3.6366300e+05   2.1882000e+05   2.1885900e+05   3.4381000e+05   3.3113100e+05   2.0598700e+05   1.8469900e+05   4.3420300e+05   5.1735400e+05   3.8264900e+05   3.5732600e+05   6.1464400e+05   6.0235800e+05   2.7757100e+05   3.0901600e+05   4.8456200e+05   4.8593200e+05
   6.4561800e+05   6.6860600e+05   6.1584100e+05   6.3846500e+05   3.5759900e+05   3.4423100e+05   7.0263500e+05   8.3729000e+05   2.8432900e+05   3.3197300e+05   3.2001900e+05   2.9233600e+05   4.3327900e+05   3.9227000e+05   0.0000000e+00   3.4703400e+05   3.0286000e+05   3.3555300e+05   5.1464800e+05   5.2366800e+05   2.5880300e+05   2.2470700e+05   5.5829700e+05   4.6449800e+05   2.7231400e+05   2.9715000e+05   2.7907900e+05   2.9273800e+05   3.8085800e+05   4.0130700e+05   4.1111500e+05   3.7979400e+05   5.4391500e+05   6.0061700e+05   3.0921600e+05   2.5242400e+05   3.3633500e+05   2.9902100e+05   3.6026500e+05   3.3406200e+05   2.5778400e+05   2.3441300e+05   4.6263800e+05   5.0476200e+05   4.7458400e+05   4.8010600e+05   4.3309800e+05   4.5626300e+05   3.7952100e+05   3.8741000e+05   5.3655100e+05   3.1730000e+05   2.6937600e+05   2.8739900e+05   4.5794700e+05   4.9017000e+05   5.6646000e+05   6.1883200e+05   4.6484000e+05   4.5169400e+05   4.1414500e+05   4.2221400e+05   3.0432900e+05   3.9974100e+05   3.0660600e+05   4.1095900e+05   7.4310700e+05   7.9972200e+05   4.3602000e+05   3.3828900e+05   3.0225500e+05   3.4837400e+05   3.5135200e+05   3.4257100e+05   2.0808800e+05   2.2064700e+05   3.5807100e+05   3.6841400e+05   2.2830100e+05   2.1797300e+05   4.8745800e+05   5.2739000e+05   4.0596900e+05   3.7222600e+05   6.2362300e+05   6.2772900e+05   2.8661200e+05   2.9464900e+05   4.7760100e+05   4.8451000e+05
   6.0835000e+05   6.2380900e+05   5.7049200e+05   6.4239700e+05   2.9523100e+05   2.6533600e+05   6.4977800e+05   7.9217600e+05   2.8591100e+05   2.9901900e+05   2.8648400e+05   3.0842000e+05   3.9490100e+05   3.1656700e+05   3.4703400e+05   0.0000000e+00   2.8331100e+05   3.1173000e+05   4.8280400e+05   4.9898500e+05   2.2028800e+05   2.0098400e+05   5.4112200e+05   4.3846400e+05   2.3936900e+05   2.4497700e+05   2.1498100e+05   2.2144200e+05   3.3787300e+05   3.5195100e+05   3.6033500e+05   3.4814900e+05   4.9515600e+05   5.1683500e+05   2.6029800e+05   1.9215400e+05   2.7638100e+05   2.7854900e+05   3.2578400e+05   2.7893300e+05   2.0634900e+05   1.9213500e+05   4.5177400e+05   4.8290900e+05   4.6026700e+05   4.4926600e+05   4.0087600e+05   4.2123500e+05   3.2616800e+05   3.4652200e+05   5.0031900e+05   2.8605900e+05   2.5571000e+05   2.9200300e+05   4.4494900e+05   4.6690200e+05   5.3865700e+05   5.9431800e+05   4.3656600e+05   4.4670200e+05   4.3153800e+05   3.6895200e+05   2.6661700e+05   3.9947300e+05   3.1610100e+05   3.9923600e+05   6.8540300e+05   7.4041700e+05   4.1646400e+05   3.1857300e+05   2.7884200e+05   3.3828600e+05   3.5849900e+05   3.7766500e+05   2.2307700e+05   2.1559600e+05   3.1572800e+05   3.4979800e+05   1.9349500e+05   1.9689500e+05   4.4442900e+05   4.7229200e+05   3.5182200e+05   3.5309500e+05   5.9846100e+05   5.9707900e+05   3.0214900e+05   3.0361500e+05   4.2208000e+05   4.6361300e+05
   5.5285400e+05   5.7884100e+05   5.3938800e+05   5.6523400e+05   2.2203600e+05   2.3592800e+05   6.0082700e+05   7.1200200e+05   2.0704700e+05   2.0555500e+05   2.1228900e+05   2.4002300e+05   3.5634400e+05   2.9515900e+05   3.0286000e+05   2.8331100e+05   0.0000000e+00   2.4367200e+05   3.9986600e+05   4.3467900e+05   1.6805400e+05   1.6530000e+05   4.8657100e+05   3.9530000e+05   1.6893900e+05   1.9291900e+05   1.9142800e+05   1.9123700e+05   2.8127300e+05   2.9943200e+05   3.3869800e+05   2.9098100e+05   4.1884500e+05   4.2857900e+05   2.0082700e+05   1.4932700e+05   2.2152500e+05   2.2569900e+05   2.5208600e+05   2.3765300e+05   1.6898900e+05   1.5782200e+05   4.0416700e+05   3.9909700e+05   3.9008600e+05   3.4740500e+05   3.1516600e+05   3.7133500e+05   3.0121200e+05   3.0500400e+05   4.1229800e+05   2.5272500e+05   1.9309800e+05   2.0820200e+05   3.7682100e+05   4.0875500e+05   4.8220800e+05   5.5842100e+05   3.9480100e+05   3.7331300e+05   3.6365600e+05   3.4509100e+05   2.4368200e+05   3.4591400e+05   2.4364100e+05   3.2716700e+05   6.1803000e+05   7.2614500e+05   3.4743500e+05   2.5298600e+05   1.9883300e+05   2.4700700e+05   2.6205400e+05   2.9099700e+05   1.3737500e+05   1.5337400e+05   2.5002400e+05   2.8349400e+05   1.4281200e+05   1.2775100e+05   4.0332200e+05   4.7313900e+05   3.0671800e+05   2.9662300e+05   5.0238600e+05   5.1842500e+05   2.1860700e+05   2.4402000e+05   4.3034400e+05   4.4228000e+05
   5.5077900e+05   5.9102900e+05   5.4089200e+05   5.7371700e+05   2.6110700e+05   2.5778300e+05   6.1119800e+05   7.2825300e+05   2.0943100e+05   2.3146600e+05   2.3629400e+05   2.4949600e+05   3.7030500e+05   3.0218300e+05   3.3555300e+05   3.1173000e+05   2.4367200e+05   0.0000000e+00   4.2050500e+05   4.4221800e+05   1.7816000e+05   1.7750100e+05   4.9371400e+05   4.1112600e+05   2.0049200e+05   2.3427100e+05   2.2574300e+05   2.1791000e+05   3.2440300e+05   3.4919000e+05   3.6725000e+05   3.3494900e+05   5.0135600e+05   5.1300100e+05   2.4659800e+05   2.0031000e+05   2.6386100e+05   2.5629500e+05   2.8192500e+05   2.5347800e+05   1.7347300e+05   1.9637600e+05   4.4116800e+05   4.1338900e+05   4.1224700e+05   4.4161000e+05   3.5393200e+05   3.8680800e+05   3.2952100e+05   3.2582000e+05   4.3271800e+05   2.6828900e+05   2.2961700e+05   2.5272800e+05   4.0195700e+05   4.5463400e+05   4.8672000e+05   5.9744100e+05   4.2713200e+05   3.9496100e+05   3.7399200e+05   3.9457700e+05   2.6698800e+05   4.1885300e+05   2.7864700e+05   3.6182300e+05   6.1754700e+05   7.6054600e+05   3.7489600e+05   2.8352400e+05   2.3568500e+05   3.1452500e+05   3.0634600e+05   3.3011000e+05   1.7706400e+05   1.9570600e+05   3.1836800e+05   3.2178800e+05   1.9379500e+05   1.5739000e+05   4.0486200e+05   4.8633400e+05   3.1946700e+05   3.0606000e+05   4.9534500e+05   5.2423000e+05   2.4598200e+05   2.7910500e+05   4.5973700e+05   4.5957600e+05
   7.3609000e+05   7.1513300e+05   7.1951300e+05   7.3133500e+05   4.4247300e+05   4.4927800e+05   8.0551000e+05   9.2317700e+05   4.2002600e+05   4.3005400e+05   4.2159400e+05   4.4103700e+05   5.5148800e+05   5.0342200e+05   5.1464800e+05   4.8280400e+05   3.9986600e+05   4.2050500e+05   0.0000000e+00   6.2344500e+05   3.4518100e+05   3.2667300e+05   6.4026700e+05   5.6411400e+05   3.7542100e+05   3.9375800e+05   3.4306900e+05   3.6811100e+05   4.9569900e+05   5.3305000e+05   5.2474600e+05   4.9702500e+05   6.0990700e+05   6.4621400e+05   3.8211700e+05   3.7387400e+05   4.4289300e+05   4.3243100e+05   4.4121100e+05   4.4481600e+05   3.5015500e+05   3.2751900e+05   6.2293400e+05   5.8560100e+05   5.7825400e+05   6.0846100e+05   5.2424400e+05   5.6262200e+05   5.0832700e+05   4.9054500e+05   6.1246800e+05   4.5681300e+05   4.4419300e+05   4.0735300e+05   5.6360500e+05   5.9859100e+05   6.0287500e+05   7.5899500e+05   5.9031100e+05   5.4883800e+05   5.1577600e+05   5.4319300e+05   4.2205900e+05   5.4251300e+05   4.2797200e+05   5.1011000e+05   7.7446400e+05   9.1553000e+05   4.9202900e+05   4.4564900e+05   3.9216400e+05   4.4304900e+05   4.7039100e+05   4.8700100e+05   3.3555600e+05   3.6013600e+05   4.5553700e+05   4.7274500e+05   3.4167500e+05   3.3773100e+05   5.8538600e+05   6.4924700e+05   5.0752600e+05   5.0899400e+05   7.3341600e+05   7.6636600e+05   4.3630900e+05   4.4820800e+05   6.1923700e+05   6.4646100e+05
   7.4197700e+05   7.3820400e+05   7.1846700e+05   7.5616100e+05   4.0347000e+05   4.3548100e+05   8.3884900e+05   9.3263800e+05   4.4155700e+05   4.6063800e+05   4.3810400e+05   4.4979700e+05   5.6780900e+05   5.0166200e+05   5.2366800e+05   4.9898500e+05   4.3467900e+05   4.4221800e+05   6.2344500e+05   0.0000000e+00   3.5572000e+05   3.6108200e+05   6.5374500e+05   5.7742100e+05   3.8571800e+05   4.0761100e+05   3.6012800e+05   3.7374200e+05   4.9332300e+05   5.1705600e+05   5.6288400e+05   5.2168800e+05   6.1245600e+05   6.7369000e+05   3.8665200e+05   3.8031000e+05   4.7268700e+05   4.1568200e+05   4.8008000e+05   4.6954400e+05   3.8127200e+05   3.4264000e+05   6.0020700e+05   6.1026900e+05   5.8459700e+05   6.0011600e+05   5.1838400e+05   5.9240400e+05   5.0595800e+05   4.9520700e+05   6.4550500e+05   4.6518700e+05   4.4242700e+05   4.4386300e+05   5.8090300e+05   6.1540300e+05   6.6885500e+05   7.6017800e+05   5.9777700e+05   5.6471100e+05   5.7772700e+05   5.7135300e+05   4.0774500e+05   5.6442400e+05   4.6109400e+05   5.4753300e+05   7.8942200e+05   9.4854000e+05   5.3559600e+05   4.5063500e+05   4.1231400e+05   4.7953300e+05   4.6997900e+05   5.3143100e+05   3.7651600e+05   3.7558700e+05   4.9851000e+05   4.8050300e+05   3.5139500e+05   3.3508800e+05   5.9758700e+05   6.8771200e+05   5.3573200e+05   5.1643500e+05   7.3792700e+05   7.1505300e+05   4.4648800e+05   4.3273900e+05   6.2205900e+05   6.8679500e+05
   4.9051500e+05   4.9090500e+05   4.4612100e+05   4.9589100e+05   1.7499300e+05   1.6758900e+05   5.3682400e+05   6.3657600e+05   1.4580600e+05   1.6576700e+05   1.7527000e+05   1.8078400e+05   2.8905300e+05   2.2173500e+05   2.5880300e+05   2.2028800e+05   1.6805400e+05   1.7816000e+05   3.4518100e+05   3.5572000e+05   0.0000000e+00   8.8113000e+04   4.0794300e+05   3.2241700e+05   1.2029300e+05   1.3995500e+05   1.2351800e+05   1.5212400e+05   2.5336400e+05   2.4232200e+05   2.7343700e+05   2.7246500e+05   3.9109900e+05   4.0878400e+05   1.3960200e+05   1.2168500e+05   1.8775400e+05   1.8245100e+05   2.1896300e+05   2.1646100e+05   1.0204200e+05   1.0056800e+05   3.5776600e+05   3.4085100e+05   3.3646700e+05   3.3031900e+05   2.5787100e+05   3.0920300e+05   2.0710600e+05   2.1806700e+05   3.7819600e+05   1.9674600e+05   1.4700300e+05   1.6439900e+05   3.4147500e+05   3.8991400e+05   3.8957700e+05   4.6454700e+05   3.1630700e+05   2.9933100e+05   3.1713300e+05   2.6643000e+05   1.4077800e+05   2.7160100e+05   1.9654800e+05   2.8223500e+05   5.7176600e+05   6.3795100e+05   2.8887800e+05   1.9857800e+05   1.4553100e+05   1.9902200e+05   1.9460400e+05   2.4632700e+05   1.0410300e+05   9.5327000e+04   2.3092900e+05   2.2184200e+05   9.0357000e+04   8.2146000e+04   2.9953200e+05   3.9811100e+05   2.4626800e+05   2.2339900e+05   4.5394500e+05   4.3004800e+05   1.4636600e+05   1.7455300e+05   3.6508900e+05   3.8911700e+05
   4.7042500e+05   4.7265800e+05   4.4924900e+05   4.9603500e+05   1.6717600e+05   1.7351000e+05   5.1954400e+05   6.3141200e+05   1.3969600e+05   1.6880800e+05   1.5283500e+05   1.5445700e+05   2.6197900e+05   2.2399900e+05   2.2470700e+05   2.0098400e+05   1.6530000e+05   1.7750100e+05   3.2667300e+05   3.6108200e+05   8.8113000e+04   0.0000000e+00   4.0303000e+05   3.0899100e+05   1.1909600e+05   1.2353300e+05   1.0524600e+05   1.4033900e+05   2.2658000e+05   2.4592800e+05   2.5232000e+05   2.4807500e+05   3.7230700e+05   3.7979000e+05   1.3778700e+05   1.0717400e+05   1.5870300e+05   1.8173000e+05   2.0277800e+05   1.7386700e+05   9.5691000e+04   8.4838000e+04   3.3278500e+05   3.6278100e+05   3.2763500e+05   3.0998100e+05   2.4640100e+05   3.1630700e+05   2.1998600e+05   2.1511700e+05   3.6338900e+05   2.0565500e+05   1.4563400e+05   1.5021500e+05   3.4701600e+05   3.6776900e+05   4.0672200e+05   4.7814900e+05   3.1913400e+05   3.3025200e+05   3.2098500e+05   2.7548600e+05   1.4624300e+05   2.7295500e+05   1.8689100e+05   2.5769100e+05   5.4958000e+05   6.3539100e+05   2.7147100e+05   1.8803100e+05   1.5375900e+05   1.9278200e+05   2.1574300e+05   2.2405900e+05   7.9876000e+04   1.1003600e+05   2.2976700e+05   2.1259800e+05   7.3528000e+04   5.7702000e+04   3.0783300e+05   3.9027000e+05   2.3195900e+05   2.2329100e+05   4.6438600e+05   4.4418300e+05   1.4295300e+05   1.7079500e+05   3.4311800e+05   3.5181300e+05
   7.8294100e+05   8.0791800e+05   7.4897400e+05   8.5718400e+05   4.6428100e+05   4.8147800e+05   8.6950500e+05   9.6224100e+05   4.5644000e+05   4.9131700e+05   4.9285100e+05   4.6426200e+05   5.8122500e+05   5.2084900e+05   5.5829700e+05   5.4112200e+05   4.8657100e+05   4.9371400e+05   6.4026700e+05   6.5374500e+05   4.0794300e+05   4.0303000e+05   0.0000000e+00   6.2678000e+05   4.5271300e+05   4.3107000e+05   4.3485600e+05   4.4130700e+05   5.3405700e+05   5.7895400e+05   5.5504200e+05   5.6111500e+05   6.7565900e+05   6.9505100e+05   4.4740900e+05   3.9368900e+05   4.6118300e+05   4.4258700e+05   4.9646300e+05   5.1126400e+05   4.0714600e+05   3.9560500e+05   6.4623900e+05   6.5861900e+05   6.3826400e+05   6.3593300e+05   5.5032400e+05   6.1153200e+05   5.6615800e+05   4.7854800e+05   6.7379200e+05   5.0893400e+05   4.4369200e+05   4.3138700e+05   6.2803500e+05   6.5972800e+05   7.0078400e+05   7.7707500e+05   6.1169900e+05   6.2851500e+05   5.9353100e+05   5.4445700e+05   4.4689100e+05   5.9046900e+05   5.1207900e+05   5.6314800e+05   8.5806800e+05   9.7050200e+05   5.5972800e+05   5.1918700e+05   4.6749000e+05   5.2101000e+05   5.0288100e+05   5.7375600e+05   3.9244300e+05   4.1447900e+05   5.3560200e+05   5.4132300e+05   3.9125300e+05   3.7337600e+05   6.1534600e+05   6.8553200e+05   5.3069200e+05   5.3299200e+05   7.6713500e+05   7.6008400e+05   4.5232600e+05   4.7509500e+05   6.4949200e+05   6.7563300e+05
   7.3030800e+05   7.1043600e+05   6.4637000e+05   7.4298700e+05   3.7750800e+05   3.5198300e+05   7.4744800e+05   8.8039700e+05   3.5239300e+05   3.7796000e+05   3.8813400e+05   3.7644300e+05   5.1002600e+05   4.5507700e+05   4.6449800e+05   4.3846400e+05   3.9530000e+05   4.1112600e+05   5.6411400e+05   5.7742100e+05   3.2241700e+05   3.0899100e+05   6.2678000e+05   0.0000000e+00   3.5234200e+05   3.7300700e+05   3.2077000e+05   3.5633200e+05   4.3508800e+05   4.8686800e+05   4.9960100e+05   4.8816000e+05   5.7824900e+05   6.1027200e+05   3.4164900e+05   3.3656600e+05   4.0684800e+05   3.7425200e+05   3.9621900e+05   3.9210700e+05   3.2705400e+05   2.9431100e+05   5.4847900e+05   5.8821600e+05   5.3713200e+05   5.1924400e+05   4.5170400e+05   5.2165600e+05   4.6470700e+05   4.2988500e+05   5.7979100e+05   4.0750800e+05   3.6104000e+05   3.8344400e+05   5.4118400e+05   5.5472900e+05   5.9700100e+05   6.8712800e+05   5.3435900e+05   5.4646100e+05   5.6778600e+05   4.8113400e+05   3.4164600e+05   4.9486200e+05   3.9611900e+05   5.0244600e+05   7.7851200e+05   9.0278100e+05   4.6984500e+05   3.8254600e+05   3.7044400e+05   4.2357200e+05   4.3026100e+05   4.5608900e+05   2.8587100e+05   3.1826400e+05   4.4204500e+05   4.1224400e+05   2.9328500e+05   2.7401100e+05   5.0119900e+05   5.7492800e+05   4.4358100e+05   4.3146700e+05   6.8623100e+05   6.7538400e+05   3.4916600e+05   3.8409500e+05   5.6774400e+05   5.6811300e+05
   5.3218900e+05   4.8621100e+05   4.6148000e+05   5.3305000e+05   1.8193800e+05   1.7476200e+05   5.3753700e+05   6.5859700e+05   1.7556700e+05   1.7147800e+05   1.6532600e+05   1.7184800e+05   2.9346100e+05   2.4076500e+05   2.7231400e+05   2.3936900e+05   1.6893900e+05   2.0049200e+05   3.7542100e+05   3.8571800e+05   1.2029300e+05   1.1909600e+05   4.5271300e+05   3.5234200e+05   0.0000000e+00   1.8474600e+05   1.5241400e+05   1.5777600e+05   2.7246500e+05   2.9350700e+05   2.9287000e+05   2.9312800e+05   4.0648400e+05   4.1326600e+05   1.5620800e+05   1.2099700e+05   2.0936800e+05   1.9237500e+05   2.1465500e+05   2.0974700e+05   1.1636300e+05   1.0265200e+05   3.3907600e+05   3.6863600e+05   3.2518600e+05   3.3283100e+05   2.6064600e+05   3.3240400e+05   2.6521500e+05   2.5709500e+05   4.1647600e+05   2.0816000e+05   1.8815300e+05   1.7523200e+05   3.4461000e+05   3.5361700e+05   3.9644600e+05   4.8602800e+05   3.3664900e+05   3.3097000e+05   3.0996200e+05   3.1261200e+05   1.5706100e+05   3.0342100e+05   2.0468900e+05   2.8770300e+05   5.7048000e+05   6.8073100e+05   2.5942000e+05   1.9277900e+05   1.6505000e+05   1.9740000e+05   2.3061400e+05   2.4316900e+05   1.0051900e+05   1.1953200e+05   2.3165800e+05   2.2570900e+05   9.5717000e+04   8.6083000e+04   3.3252500e+05   4.0407300e+05   2.5451100e+05   2.4939200e+05   4.6251200e+05   4.8827100e+05   1.5136200e+05   2.1288200e+05   3.6515600e+05   4.0770200e+05
   5.5759300e+05   5.6120000e+05   4.8145400e+05   5.6118100e+05   2.2976400e+05   2.1618300e+05   5.8270200e+05   7.1995300e+05   1.8059700e+05   2.0899600e+05   1.9067400e+05   2.1492500e+05   3.2498600e+05   2.8728500e+05   2.9715000e+05   2.4497700e+05   1.9291900e+05   2.3427100e+05   3.9375800e+05   4.0761100e+05   1.3995500e+05   1.2353300e+05   4.3107000e+05   3.7300700e+05   1.8474600e+05   0.0000000e+00   1.5229500e+05   1.8011500e+05   2.9434700e+05   3.2324200e+05   3.0363000e+05   3.0817000e+05   4.2015200e+05   4.3514900e+05   1.8620800e+05   1.5943800e+05   2.1517800e+05   2.1215800e+05   2.2002000e+05   2.0639200e+05   1.2014700e+05   1.2096600e+05   3.2943700e+05   3.7141700e+05   3.7181500e+05   3.7184000e+05   3.0321800e+05   3.3275500e+05   2.6304100e+05   2.8619700e+05   4.4847900e+05   2.2965100e+05   1.8341400e+05   1.9680700e+05   3.5842900e+05   3.9682800e+05   4.3314800e+05   5.1836600e+05   3.8775800e+05   3.4877600e+05   3.4618600e+05   3.3587100e+05   1.6237500e+05   3.3915100e+05   2.1861700e+05   3.2410300e+05   6.0769800e+05   7.0472200e+05   2.9259900e+05   2.3347200e+05   2.0094600e+05   2.2995100e+05   2.8110400e+05   2.8810400e+05   1.3468900e+05   1.5386600e+05   2.6430500e+05   2.4744400e+05   1.2668900e+05   1.1770600e+05   3.5794700e+05   4.2310300e+05   3.1189100e+05   2.6913500e+05   4.7627400e+05   5.1420300e+05   1.8389100e+05   2.2796500e+05   3.8264300e+05   4.3857300e+05
   5.2692700e+05   5.2346300e+05   4.8569600e+05   5.1000400e+05   1.7916700e+05   1.8001500e+05   5.7786900e+05   7.2067400e+05   1.6361700e+05   1.7540400e+05   1.7197900e+05   2.0282900e+05   2.9874800e+05   2.3789900e+05   2.7907900e+05   2.1498100e+05   1.9142800e+05   2.2574300e+05   3.4306900e+05   3.6012800e+05   1.2351800e+05   1.0524600e+05   4.3485600e+05   3.2077000e+05   1.5241400e+05   1.5229500e+05   0.0000000e+00   1.6922700e+05   2.7083300e+05   2.9821100e+05   2.9782900e+05   3.0478700e+05   3.9871700e+05   4.4643600e+05   1.4575700e+05   1.1913400e+05   1.8998000e+05   1.9529600e+05   2.0851400e+05   2.0272300e+05   1.1749000e+05   1.0713200e+05   3.6184100e+05   3.5920900e+05   3.4037000e+05   3.4553400e+05   3.0735200e+05   3.3560400e+05   2.6174900e+05   2.5339100e+05   4.0448800e+05   2.1635900e+05   1.8718800e+05   1.8435900e+05   3.6882700e+05   3.8628300e+05   4.1280800e+05   5.4755000e+05   3.9110600e+05   3.3509200e+05   3.2009700e+05   3.1755500e+05   1.9393400e+05   3.5411600e+05   2.4148700e+05   3.0726700e+05   6.0181200e+05   6.6816600e+05   3.0007600e+05   2.1097800e+05   1.7626400e+05   2.2740100e+05   2.6783200e+05   2.7042400e+05   1.1161300e+05   1.3314500e+05   2.4516900e+05   2.1554800e+05   9.9714000e+04   1.0384100e+05   3.3063000e+05   3.9939800e+05   2.6307100e+05   2.2955000e+05   4.7134600e+05   4.7970300e+05   1.7471000e+05   2.1131200e+05   3.6955300e+05   4.1897600e+05
   4.8678600e+05   5.2801500e+05   5.0192500e+05   5.3070600e+05   1.9581200e+05   2.0155700e+05   6.0995100e+05   7.2172500e+05   1.7284100e+05   1.8559300e+05   1.9799900e+05   1.9325600e+05   3.1419600e+05   2.6457800e+05   2.9273800e+05   2.2144200e+05   1.9123700e+05   2.1791000e+05   3.6811100e+05   3.7374200e+05   1.5212400e+05   1.4033900e+05   4.4130700e+05   3.5633200e+05   1.5777600e+05   1.8011500e+05   1.6922700e+05   0.0000000e+00   2.8717000e+05   3.1874000e+05   3.0378300e+05   3.1340300e+05   4.4392200e+05   4.5072800e+05   1.7697500e+05   1.3332900e+05   2.2285200e+05   1.8118300e+05   2.2249900e+05   2.3374400e+05   1.3030100e+05   1.4262500e+05   3.9924100e+05   3.8822700e+05   3.7772500e+05   3.4249700e+05   3.0265900e+05   3.2717500e+05   2.3550800e+05   2.4487100e+05   3.8254500e+05   2.1593900e+05   1.7017100e+05   1.7758400e+05   3.4964700e+05   3.5374200e+05   4.2075500e+05   5.3689700e+05   3.5522600e+05   3.2401100e+05   3.1970900e+05   3.1311100e+05   1.5863500e+05   3.2718400e+05   2.2637400e+05   2.9678200e+05   5.7732000e+05   7.0169000e+05   3.1501200e+05   2.0541400e+05   1.9946400e+05   2.3184300e+05   2.7631900e+05   2.7379400e+05   1.2458300e+05   1.5641200e+05   2.6365800e+05   2.3648500e+05   1.2410500e+05   1.0361900e+05   3.6626500e+05   4.4400800e+05   2.8722500e+05   2.4413600e+05   5.1741800e+05   4.8141300e+05   2.0379300e+05   2.3679900e+05   4.0613500e+05   4.3795400e+05
   6.1174300e+05   6.7458000e+05   6.1566000e+05   6.8993800e+05   3.1746900e+05   3.0425400e+05   7.0600900e+05   8.2932900e+05   3.0245700e+05   3.2322200e+05   3.3586500e+05   3.2291100e+05   4.3484200e+05   3.6839800e+05   3.8085800e+05   3.3787300e+05   2.8127300e+05   3.2440300e+05   4.9569900e+05   4.9332300e+05   2.5336400e+05   2.2658000e+05   5.3405700e+05   4.3508800e+05   2.7246500e+05   2.9434700e+05   2.7083300e+05   2.8717000e+05   0.0000000e+00   4.2358800e+05   4.0519100e+05   4.2795900e+05   5.6065800e+05   5.6598100e+05   2.9710200e+05   2.5757600e+05   3.3360100e+05   3.0985700e+05   3.3874700e+05   3.5929400e+05   2.6035900e+05   2.4055500e+05   5.1075000e+05   5.1271000e+05   4.7699400e+05   4.6798400e+05   4.1188800e+05   4.4799600e+05   3.8476500e+05   3.5321400e+05   5.2356500e+05   3.5293700e+05   3.0591600e+05   3.0672800e+05   4.7646900e+05   4.7289800e+05   5.4979400e+05   6.5828000e+05   4.9202600e+05   4.7059800e+05   4.8284900e+05   4.4768700e+05   3.0701800e+05   4.6921800e+05   3.5648300e+05   4.2353400e+05   7.1575400e+05   8.0943900e+05   4.1552700e+05   3.6618400e+05   3.3719100e+05   3.6631100e+05   3.6840100e+05   4.0800800e+05   2.6576900e+05   2.7643200e+05   3.8997000e+05   3.5755700e+05   2.3441200e+05   2.3120700e+05   4.7568400e+05   5.8481900e+05   4.2168800e+05   3.8992800e+05   6.1869500e+05   6.0440900e+05   3.1834900e+05   3.7059400e+05   5.3501500e+05   5.6073600e+05
   5.9893300e+05   6.6154500e+05   5.8600400e+05   6.3991400e+05   3.1287000e+05   3.2618800e+05   6.8091200e+05   8.0924800e+05   2.6186000e+05   3.3437200e+05   3.1239700e+05   2.9637000e+05   4.2729700e+05   3.7438800e+05   4.0130700e+05   3.5195100e+05   2.9943200e+05   3.4919000e+05   5.3305000e+05   5.1705600e+05   2.4232200e+05   2.4592800e+05   5.7895400e+05   4.8686800e+05   2.9350700e+05   3.2324200e+05   2.9821100e+05   3.1874000e+05   4.2358800e+05   0.0000000e+00   4.5119900e+05   4.1607200e+05   5.4400100e+05   5.4571800e+05   3.0942600e+05   2.5266400e+05   3.3270600e+05   3.0708400e+05   3.4997400e+05   3.3500800e+05   2.3015700e+05   2.2776500e+05   4.9542300e+05   5.0199900e+05   4.6242800e+05   4.6915600e+05   4.1743500e+05   4.6203600e+05   4.0051800e+05   3.5400700e+05   5.2603300e+05   3.4165100e+05   3.0290600e+05   2.9557500e+05   4.6989600e+05   4.9646400e+05   5.6461400e+05   6.4451700e+05   4.6615100e+05   4.3313000e+05   4.2943000e+05   4.2366100e+05   2.5996700e+05   4.3909000e+05   3.3557000e+05   3.9933900e+05   6.6529200e+05   7.6886400e+05   3.7341700e+05   3.2352900e+05   3.1191900e+05   3.4077600e+05   3.4109700e+05   3.8884500e+05   2.3717400e+05   2.5326600e+05   3.8544800e+05   3.6892500e+05   2.3150900e+05   2.3125000e+05   4.6751600e+05   5.7292800e+05   3.9287300e+05   3.8548700e+05   6.3673700e+05   5.9051800e+05   3.1076800e+05   3.4476300e+05   4.9104300e+05   5.3960500e+05
   6.4120600e+05   6.8547600e+05   6.1899400e+05   6.6959300e+05   3.5864400e+05   3.4394800e+05   7.6856600e+05   8.3076100e+05   3.0270200e+05   3.3361000e+05   3.1462700e+05   3.0528100e+05   4.3434300e+05   4.0970800e+05   4.1111500e+05   3.6033500e+05   3.3869800e+05   3.6725000e+05   5.2474600e+05   5.6288400e+05   2.7343700e+05   2.5232000e+05   5.5504200e+05   4.9960100e+05   2.9287000e+05   3.0363000e+05   2.9782900e+05   3.0378300e+05   4.0519100e+05   4.5119900e+05   0.0000000e+00   4.2875500e+05   5.4206600e+05   6.0381000e+05   3.0757100e+05   2.6892400e+05   3.6109700e+05   3.5953400e+05   3.9724000e+05   3.7720900e+05   2.7914700e+05   3.1388500e+05   5.3131700e+05   5.4108800e+05   5.0895300e+05   5.1884700e+05   4.6444500e+05   4.7453800e+05   4.3224800e+05   4.3351000e+05   5.7062200e+05   3.9916000e+05   3.2537800e+05   3.3848800e+05   5.6020900e+05   5.0858200e+05   5.9708200e+05   6.6309900e+05   5.1437300e+05   5.3211700e+05   4.6170300e+05   4.3929400e+05   3.0068700e+05   4.5604400e+05   4.1138900e+05   4.5971500e+05   7.1037100e+05   7.8382300e+05   4.1054100e+05   3.6341500e+05   3.3403600e+05   3.3692900e+05   3.6273600e+05   3.8619000e+05   2.5220400e+05   2.7533600e+05   3.9223100e+05   3.6198800e+05   2.4777800e+05   2.3566200e+05   4.7258000e+05   5.6266500e+05   3.9922500e+05   3.9407300e+05   6.4981700e+05   6.1411700e+05   3.3413300e+05   3.4328100e+05   5.4352500e+05   5.4786200e+05
   6.4536000e+05   6.6619400e+05   5.8771500e+05   6.3960700e+05   3.2050700e+05   3.3025500e+05   6.9849200e+05   8.0237300e+05   3.2890100e+05   3.3114100e+05   3.0838000e+05   2.8660000e+05   4.3206600e+05   3.6257700e+05   3.7979400e+05   3.4814900e+05   2.9098100e+05   3.3494900e+05   4.9702500e+05   5.2168800e+05   2.7246500e+05   2.4807500e+05   5.6111500e+05   4.8816000e+05   2.9312800e+05   3.0817000e+05   3.0478700e+05   3.1340300e+05   4.2795900e+05   4.1607200e+05   4.2875500e+05   0.0000000e+00   5.3949300e+05   5.5565300e+05   2.9334400e+05   2.4952500e+05   3.4689000e+05   3.6162000e+05   3.7988400e+05   4.0384000e+05   2.8998000e+05   2.8181400e+05   5.2720900e+05   5.3907100e+05   5.1400600e+05   5.1352200e+05   4.1763800e+05   4.7681000e+05   3.9831700e+05   3.9854900e+05   5.6729900e+05   3.7572600e+05   3.1861600e+05   3.2866900e+05   5.2968100e+05   5.1808200e+05   5.8146200e+05   6.6012400e+05   4.8250200e+05   4.7882300e+05   4.8607100e+05   4.3486900e+05   3.2585300e+05   4.5948400e+05   3.5782300e+05   4.1285000e+05   6.6394600e+05   8.6607900e+05   4.2209800e+05   3.3264300e+05   3.1577300e+05   3.4431800e+05   3.8170900e+05   3.9367300e+05   2.5409200e+05   2.5207200e+05   3.7158800e+05   3.4206700e+05   2.4088900e+05   2.2076100e+05   4.8523600e+05   5.3948000e+05   3.7953200e+05   3.6407600e+05   6.2110800e+05   5.9159700e+05   3.0041700e+05   3.1207300e+05   4.5991700e+05   5.2025900e+05
   7.7158600e+05   7.5849700e+05   7.1987500e+05   8.0483800e+05   4.4661000e+05   4.6237200e+05   8.2221500e+05   9.6833600e+05   4.4647300e+05   4.3386100e+05   4.5387800e+05   4.4284000e+05   5.5284000e+05   5.2483700e+05   5.4391500e+05   4.9515600e+05   4.1884500e+05   5.0135600e+05   6.0990700e+05   6.1245600e+05   3.9109900e+05   3.7230700e+05   6.7565900e+05   5.7824900e+05   4.0648400e+05   4.2015200e+05   3.9871700e+05   4.4392200e+05   5.6065800e+05   5.4400100e+05   5.4206600e+05   5.3949300e+05   0.0000000e+00   6.7749500e+05   4.1688800e+05   3.8705100e+05   4.8889200e+05   4.7408900e+05   4.9979000e+05   5.2211600e+05   3.9777000e+05   4.0309800e+05   6.1911500e+05   6.6967200e+05   6.3978200e+05   6.4677900e+05   5.6676900e+05   6.1774000e+05   5.6211200e+05   5.2856500e+05   6.8728400e+05   4.9028800e+05   4.4750000e+05   4.8008100e+05   6.5513900e+05   6.4463700e+05   7.1138400e+05   7.8331200e+05   6.1372100e+05   6.5000100e+05   6.1428300e+05   5.6898200e+05   4.0762500e+05   5.3812500e+05   4.4625500e+05   5.5312800e+05   8.3433500e+05   9.5655900e+05   5.6505700e+05   4.5813900e+05   4.2564500e+05   4.7025500e+05   5.1497000e+05   5.3373500e+05   4.0472400e+05   4.0870100e+05   5.1032400e+05   4.9906700e+05   3.7163500e+05   3.6456000e+05   5.9966000e+05   6.7546900e+05   5.4769700e+05   5.1885400e+05   7.6966900e+05   7.2808400e+05   4.4866600e+05   4.7692200e+05   6.3701300e+05   6.5921900e+05
   8.0955200e+05   7.6048300e+05   7.2285400e+05   8.1804400e+05   4.7750200e+05   4.6011700e+05   8.5794600e+05   9.8130700e+05   4.7216600e+05   4.6687400e+05   4.8072800e+05   4.7761000e+05   5.6399300e+05   5.3606200e+05   6.0061700e+05   5.1683500e+05   4.2857900e+05   5.1300100e+05   6.4621400e+05   6.7369000e+05   4.0878400e+05   3.7979000e+05   6.9505100e+05   6.1027200e+05   4.1326600e+05   4.3514900e+05   4.4643600e+05   4.5072800e+05   5.6598100e+05   5.4571800e+05   6.0381000e+05   5.5565300e+05   6.7749500e+05   0.0000000e+00   4.3952500e+05   4.0885500e+05   4.6511600e+05   4.5609400e+05   4.8484100e+05   4.7142000e+05   4.1151400e+05   4.1614500e+05   6.5922500e+05   6.3141400e+05   6.4226400e+05   6.5311600e+05   5.6093700e+05   5.7671300e+05   5.5711400e+05   5.1674900e+05   6.6578200e+05   5.0870900e+05   4.2597000e+05   4.5039800e+05   6.1552900e+05   6.2914300e+05   7.4733100e+05   7.7699500e+05   6.1988800e+05   5.8765400e+05   6.0806700e+05   5.9379100e+05   4.5495700e+05   5.5264700e+05   4.8912300e+05   5.8158800e+05   8.5588700e+05   9.3741600e+05   5.5046900e+05   4.5833000e+05   4.5694300e+05   4.7820700e+05   4.9959800e+05   5.0670800e+05   3.7283400e+05   4.3687900e+05   5.1033000e+05   4.7650900e+05   3.5377100e+05   3.6199300e+05   6.6341900e+05   7.0361500e+05   5.1475200e+05   5.1936900e+05   7.5615800e+05   7.2211600e+05   4.6531300e+05   4.7048600e+05   6.4950200e+05   6.7658000e+05
   5.3869300e+05   5.0464900e+05   4.7925100e+05   5.7190700e+05   1.8948500e+05   2.2716600e+05   5.9171400e+05   7.1210400e+05   2.0094100e+05   2.0197100e+05   2.3285900e+05   2.0745200e+05   3.4237900e+05   2.8452900e+05   3.0921600e+05   2.6029800e+05   2.0082700e+05   2.4659800e+05   3.8211700e+05   3.8665200e+05   1.3960200e+05   1.3778700e+05   4.4740900e+05   3.4164900e+05   1.5620800e+05   1.8620800e+05   1.4575700e+05   1.7697500e+05   2.9710200e+05   3.0942600e+05   3.0757100e+05   2.9334400e+05   4.1688800e+05   4.3952500e+05   0.0000000e+00   1.1619400e+05   1.8296100e+05   1.8874400e+05   2.1109300e+05   2.3972100e+05   1.3942000e+05   1.3950300e+05   3.8247500e+05   3.7094100e+05   3.7970800e+05   3.6273800e+05   2.7658300e+05   2.9107300e+05   2.5136300e+05   2.4490600e+05   4.0575000e+05   2.3673300e+05   1.6658800e+05   1.9659400e+05   3.6511400e+05   3.6932500e+05   4.3713000e+05   5.0014500e+05   3.6699800e+05   3.1858000e+05   3.2192100e+05   2.9112800e+05   1.7351400e+05   3.1190200e+05   2.3815400e+05   3.1301600e+05   5.6742300e+05   6.3673600e+05   2.8098600e+05   2.0810200e+05   1.5778800e+05   1.9149200e+05   2.4153800e+05   2.3050200e+05   1.1476800e+05   1.3300100e+05   2.3077100e+05   2.5283800e+05   1.0478700e+05   9.9502000e+04   3.4275600e+05   4.1722800e+05   2.6350200e+05   2.5405500e+05   4.7763600e+05   4.9133000e+05   1.9951100e+05   2.1118500e+05   4.0319700e+05   4.3213400e+05
   5.3376500e+05   4.8489200e+05   4.2728000e+05   5.2517200e+05   1.8590700e+05   1.7475800e+05   5.4759500e+05   6.4825000e+05   1.3033700e+05   1.4771100e+05   1.8404800e+05   1.5948600e+05   3.1127300e+05   2.5855300e+05   2.5242400e+05   1.9215400e+05   1.4932700e+05   2.0031000e+05   3.7387400e+05   3.8031000e+05   1.2168500e+05   1.0717400e+05   3.9368900e+05   3.3656600e+05   1.2099700e+05   1.5943800e+05   1.1913400e+05   1.3332900e+05   2.5757600e+05   2.5266400e+05   2.6892400e+05   2.4952500e+05   3.8705100e+05   4.0885500e+05   1.1619400e+05   0.0000000e+00   1.9223500e+05   1.5106200e+05   1.7996800e+05   1.9807700e+05   9.9078000e+04   8.6019000e+04   3.3758700e+05   3.5116400e+05   3.2264400e+05   3.1314900e+05   2.5982900e+05   2.9560700e+05   2.1755700e+05   2.1572600e+05   3.5391800e+05   1.6700300e+05   1.3218100e+05   1.4979900e+05   3.3732200e+05   3.5575600e+05   4.1585100e+05   4.7668000e+05   3.2852200e+05   2.9648600e+05   2.7961500e+05   2.6532200e+05   1.3827000e+05   2.9077100e+05   2.1414800e+05   2.8537400e+05   5.4642600e+05   6.6787000e+05   2.6682800e+05   1.8768200e+05   1.7462800e+05   1.7381400e+05   2.3380500e+05   2.3364400e+05   8.9517000e+04   1.1164200e+05   2.2518700e+05   2.0364300e+05   6.1612000e+04   7.4301000e+04   3.1778400e+05   3.8482800e+05   2.2292500e+05   2.1856600e+05   4.6797600e+05   4.6021200e+05   1.6954200e+05   1.8393000e+05   3.3385400e+05   4.0696900e+05
   5.9696200e+05   5.6299600e+05   4.9893500e+05   5.8638500e+05   2.4203800e+05   2.5032800e+05   6.3877500e+05   7.6930200e+05   2.1029800e+05   2.3680800e+05   2.4536600e+05   2.2667700e+05   3.7768200e+05   3.1967200e+05   3.3633500e+05   2.7638100e+05   2.2152500e+05   2.6386100e+05   4.4289300e+05   4.7268700e+05   1.8775400e+05   1.5870300e+05   4.6118300e+05   4.0684800e+05   2.0936800e+05   2.1517800e+05   1.8998000e+05   2.2285200e+05   3.3360100e+05   3.3270600e+05   3.6109700e+05   3.4689000e+05   4.8889200e+05   4.6511600e+05   1.8296100e+05   1.9223500e+05   0.0000000e+00   2.4819300e+05   2.4827300e+05   2.6380400e+05   1.7488100e+05   1.8143300e+05   4.0458100e+05   4.0151100e+05   3.9384700e+05   3.6685900e+05   3.1155700e+05   3.8198900e+05   3.0211800e+05   2.9644400e+05   4.2187800e+05   2.5972100e+05   2.0451700e+05   2.3177300e+05   3.9351100e+05   4.2992600e+05   4.8193900e+05   5.5904100e+05   4.1039800e+05   3.8030400e+05   3.9314100e+05   3.4042500e+05   2.2056500e+05   3.6033100e+05   2.5826800e+05   3.6017300e+05   6.4640200e+05   7.5069600e+05   3.5582500e+05   2.5945000e+05   2.3129800e+05   2.7598500e+05   2.9976000e+05   3.4369200e+05   1.9363900e+05   2.0089100e+05   2.9044900e+05   2.8420100e+05   1.7726500e+05   1.6790400e+05   4.0330300e+05   4.5223500e+05   3.1599500e+05   3.0236300e+05   5.3735100e+05   5.5331400e+05   2.2039500e+05   2.8037600e+05   3.9209200e+05   4.5746200e+05
   5.3813500e+05   5.7603800e+05   5.3316700e+05   5.8813000e+05   2.5391900e+05   2.4936600e+05   6.0363800e+05   7.5378400e+05   1.9861100e+05   2.5802200e+05   2.6562300e+05   2.2757400e+05   3.7992100e+05   3.0573400e+05   2.9902100e+05   2.7854900e+05   2.2569900e+05   2.5629500e+05   4.3243100e+05   4.1568200e+05   1.8245100e+05   1.8173000e+05   4.4258700e+05   3.7425200e+05   1.9237500e+05   2.1215800e+05   1.9529600e+05   1.8118300e+05   3.0985700e+05   3.0708400e+05   3.5953400e+05   3.6162000e+05   4.7408900e+05   4.5609400e+05   1.8874400e+05   1.5106200e+05   2.4819300e+05   0.0000000e+00   2.3711100e+05   2.6675000e+05   1.6396200e+05   1.5973900e+05   3.9746600e+05   4.0615700e+05   3.8816800e+05   3.6988800e+05   3.0667400e+05   3.4521400e+05   2.9721400e+05   2.7712700e+05   4.3593000e+05   2.4557500e+05   2.0854600e+05   2.1236900e+05   3.9234900e+05   4.1519100e+05   4.8195900e+05   5.5209300e+05   4.3140400e+05   3.7801500e+05   3.7281100e+05   3.3226200e+05   2.0695500e+05   3.5828900e+05   2.4421200e+05   3.2840100e+05   6.2021100e+05   7.1156800e+05   3.5186300e+05   2.4277500e+05   2.1952700e+05   2.5761500e+05   2.7439900e+05   2.8476600e+05   1.8340300e+05   1.8612600e+05   3.2843700e+05   2.7289500e+05   1.7166800e+05   1.4555200e+05   3.7701100e+05   4.4484500e+05   3.0543200e+05   3.0824900e+05   5.3905300e+05   5.2684400e+05   2.3069600e+05   2.6379200e+05   4.1783200e+05   4.4622800e+05
   5.7294800e+05   5.7187900e+05   5.5655400e+05   6.5838500e+05   2.8902800e+05   2.6557100e+05   6.3398500e+05   7.9257800e+05   2.5604100e+05   2.8841200e+05   3.0905500e+05   2.8428100e+05   3.9565100e+05   3.5520200e+05   3.6026500e+05   3.2578400e+05   2.5208600e+05   2.8192500e+05   4.4121100e+05   4.8008000e+05   2.1896300e+05   2.0277800e+05   4.9646300e+05   3.9621900e+05   2.1465500e+05   2.2002000e+05   2.0851400e+05   2.2249900e+05   3.3874700e+05   3.4997400e+05   3.9724000e+05   3.7988400e+05   4.9979000e+05   4.8484100e+05   2.1109300e+05   1.7996800e+05   2.4827300e+05   2.3711100e+05   0.0000000e+00   2.9026400e+05   1.9614700e+05   1.9124500e+05   4.3689500e+05   4.1375600e+05   4.2641700e+05   4.0353400e+05   3.4723400e+05   3.7658700e+05   3.1798700e+05   3.5028900e+05   4.7250300e+05   2.8307000e+05   2.4710000e+05   2.5527200e+05   4.2507300e+05   4.8131900e+05   5.2093500e+05   5.9019800e+05   4.2405600e+05   4.0189100e+05   4.2473500e+05   3.7904200e+05   2.3381900e+05   3.4789200e+05   2.8405100e+05   3.5711700e+05   6.5339000e+05   7.5378000e+05   3.4945400e+05   2.7458400e+05   2.8322500e+05   3.1586800e+05   3.1612300e+05   3.3445100e+05   1.9059800e+05   1.8404000e+05   3.2606500e+05   2.9467100e+05   1.7673000e+05   1.7645600e+05   4.3681600e+05   4.8985800e+05   3.3776300e+05   3.7735900e+05   5.5412900e+05   5.4270600e+05   2.4808800e+05   2.8049500e+05   4.6672600e+05   4.7043800e+05
   5.3136100e+05   5.8927400e+05   5.4044500e+05   6.2017900e+05   2.5792700e+05   2.6787100e+05   6.2873800e+05   8.2215400e+05   2.4027000e+05   2.6045400e+05   2.6459100e+05   2.5048400e+05   3.6337800e+05   3.2121600e+05   3.3406200e+05   2.7893300e+05   2.3765300e+05   2.5347800e+05   4.4481600e+05   4.6954400e+05   2.1646100e+05   1.7386700e+05   5.1126400e+05   3.9210700e+05   2.0974700e+05   2.0639200e+05   2.0272300e+05   2.3374400e+05   3.5929400e+05   3.3500800e+05   3.7720900e+05   4.0384000e+05   5.2211600e+05   4.7142000e+05   2.3972100e+05   1.9807700e+05   2.6380400e+05   2.6675000e+05   2.9026400e+05   0.0000000e+00   1.8699100e+05   1.8177200e+05   4.2535200e+05   4.4310400e+05   4.3740000e+05   4.2873400e+05   3.5851700e+05   3.7575000e+05   2.8690600e+05   3.1930200e+05   4.7242900e+05   2.8015200e+05   2.3036900e+05   2.2606300e+05   4.2013500e+05   4.7659900e+05   5.0535400e+05   6.0154400e+05   4.1808100e+05   3.6578700e+05   3.6334800e+05   3.8543500e+05   2.0692000e+05   3.5321300e+05   2.8608400e+05   3.4296800e+05   6.3148300e+05   7.6547200e+05   3.3727600e+05   2.5843300e+05   2.3567500e+05   2.9311400e+05   3.0299100e+05   3.0391400e+05   1.8358300e+05   1.7306200e+05   3.5006800e+05   3.0892700e+05   1.7501900e+05   1.8346700e+05   4.0879300e+05   4.7448200e+05   3.2835900e+05   3.1702700e+05   5.3270400e+05   5.6973300e+05   2.5388700e+05   2.7832600e+05   4.4910500e+05   4.4189600e+05
   4.5513500e+05   4.9765000e+05   4.2189000e+05   5.3195800e+05   1.8957800e+05   1.6025400e+05   5.6764200e+05   6.9603600e+05   1.7030900e+05   1.7976900e+05   1.5900900e+05   1.6540700e+05   2.9977000e+05   2.4392100e+05   2.5778400e+05   2.0634900e+05   1.6898900e+05   1.7347300e+05   3.5015500e+05   3.8127200e+05   1.0204200e+05   9.5691000e+04   4.0714600e+05   3.2705400e+05   1.1636300e+05   1.2014700e+05   1.1749000e+05   1.3030100e+05   2.6035900e+05   2.3015700e+05   2.7914700e+05   2.8998000e+05   3.9777000e+05   4.1151400e+05   1.3942000e+05   9.9078000e+04   1.7488100e+05   1.6396200e+05   1.9614700e+05   1.8699100e+05   0.0000000e+00   1.0327300e+05   3.6361400e+05   3.7158400e+05   3.5077200e+05   3.2590900e+05   2.6032500e+05   2.8757900e+05   2.1702400e+05   2.2716800e+05   3.5792000e+05   1.9748300e+05   1.3062900e+05   1.3306700e+05   3.3879000e+05   3.5214100e+05   4.1311200e+05   4.9875200e+05   3.2668300e+05   3.0804000e+05   2.8882000e+05   2.7129500e+05   1.1978000e+05   2.7096300e+05   1.7929200e+05   2.6729800e+05   5.8195800e+05   6.1970400e+05   2.3223300e+05   1.7215700e+05   1.4345800e+05   1.9878500e+05   2.1547900e+05   2.2087500e+05   9.4416000e+04   9.3598000e+04   2.3338100e+05   2.1204800e+05   7.7863000e+04   7.0884000e+04   3.2398700e+05   3.8217200e+05   2.2764000e+05   1.9360200e+05   4.4664800e+05   4.4864500e+05   1.5751800e+05   1.5442700e+05   3.4662900e+05   3.5716700e+05
   4.8775300e+05   4.9543600e+05   4.0917100e+05   5.2675700e+05   1.7131700e+05   1.5185300e+05   5.5230700e+05   6.4762700e+05   1.3579000e+05   1.9061100e+05   1.7455200e+05   1.6647700e+05   2.7494200e+05   2.2535600e+05   2.3441300e+05   1.9213500e+05   1.5782200e+05   1.9637600e+05   3.2751900e+05   3.4264000e+05   1.0056800e+05   8.4838000e+04   3.9560500e+05   2.9431100e+05   1.0265200e+05   1.2096600e+05   1.0713200e+05   1.4262500e+05   2.4055500e+05   2.2776500e+05   3.1388500e+05   2.8181400e+05   4.0309800e+05   4.1614500e+05   1.3950300e+05   8.6019000e+04   1.8143300e+05   1.5973900e+05   1.9124500e+05   1.8177200e+05   1.0327300e+05   0.0000000e+00   3.1839400e+05   3.4453600e+05   3.3028100e+05   2.9746800e+05   2.5998900e+05   2.6326300e+05   1.9747300e+05   2.0580900e+05   3.7264900e+05   1.9926500e+05   1.0901400e+05   1.3300600e+05   3.5809100e+05   3.4989100e+05   4.0274500e+05   4.6621100e+05   2.9785700e+05   2.8527900e+05   2.9631700e+05   2.6526000e+05   1.2844000e+05   2.5560800e+05   1.6714300e+05   2.5345700e+05   5.4708300e+05   6.3302300e+05   2.3596000e+05   1.6916100e+05   1.5888600e+05   1.9584100e+05   2.0001400e+05   2.0202800e+05   8.1455000e+04   9.4909000e+04   2.3670200e+05   1.9532800e+05   7.1237000e+04   5.9188000e+04   3.2037000e+05   3.5875400e+05   2.2569500e+05   1.9384400e+05   4.3295500e+05   4.2337700e+05   1.4419000e+05   1.5832800e+05   3.5160800e+05   3.5755000e+05
   7.5656000e+05   7.3594100e+05   6.8730300e+05   7.7690000e+05   4.4215000e+05   4.3667500e+05   8.1542900e+05   9.2045100e+05   3.9623000e+05   4.1259200e+05   4.3807500e+05   3.8832500e+05   4.9708300e+05   4.5789300e+05   4.6263800e+05   4.5177400e+05   4.0416700e+05   4.4116800e+05   6.2293400e+05   6.0020700e+05   3.5776600e+05   3.3278500e+05   6.4623900e+05   5.4847900e+05   3.3907600e+05   3.2943700e+05   3.6184100e+05   3.9924100e+05   5.1075000e+05   4.9542300e+05   5.3131700e+05   5.2720900e+05   6.1911500e+05   6.5922500e+05   3.8247500e+05   3.3758700e+05   4.0458100e+05   3.9746600e+05   4.3689500e+05   4.2535200e+05   3.6361400e+05   3.1839400e+05   0.0000000e+00   5.4598400e+05   5.6978100e+05   5.3493400e+05   5.2797300e+05   5.2612600e+05   5.0049300e+05   4.6378600e+05   5.8772300e+05   4.3348900e+05   3.5972400e+05   3.9855100e+05   6.2171200e+05   6.1349400e+05   7.1890400e+05   7.5279200e+05   5.4588600e+05   5.5022200e+05   5.0133000e+05   4.8171400e+05   3.5566800e+05   5.3772700e+05   4.4759700e+05   4.8851100e+05   7.7911900e+05   8.6475000e+05   4.9125800e+05   4.2485200e+05   3.8115200e+05   4.4561500e+05   4.5682400e+05   4.5335400e+05   3.4111100e+05   3.2241000e+05   4.5532800e+05   4.3744200e+05   2.9179600e+05   2.9175200e+05   5.5648200e+05   6.2311000e+05   4.8654000e+05   4.6363400e+05   7.0747800e+05   6.9829300e+05   4.3482300e+05   4.3008500e+05   6.2082800e+05   6.2986600e+05
   7.6145900e+05   7.8847800e+05   7.0001200e+05   7.7562000e+05   4.4040400e+05   4.3880200e+05   8.1779100e+05   9.3652600e+05   3.8319300e+05   4.0616700e+05   4.5089800e+05   4.2141700e+05   5.6583100e+05   4.8824100e+05   5.0476200e+05   4.8290900e+05   3.9909700e+05   4.1338900e+05   5.8560100e+05   6.1026900e+05   3.4085100e+05   3.6278100e+05   6.5861900e+05   5.8821600e+05   3.6863600e+05   3.7141700e+05   3.5920900e+05   3.8822700e+05   5.1271000e+05   5.0199900e+05   5.4108800e+05   5.3907100e+05   6.6967200e+05   6.3141400e+05   3.7094100e+05   3.5116400e+05   4.0151100e+05   4.0615700e+05   4.1375600e+05   4.4310400e+05   3.7158400e+05   3.4453600e+05   5.4598400e+05   0.0000000e+00   5.5484500e+05   5.2052000e+05   4.8320600e+05   5.2534200e+05   4.3192300e+05   4.6635600e+05   5.8836600e+05   4.1927500e+05   3.6923700e+05   4.1206400e+05   5.4690100e+05   6.4124300e+05   6.3671000e+05   6.9666700e+05   5.4333600e+05   5.5215500e+05   5.4505500e+05   5.5297600e+05   3.7208800e+05   5.0408800e+05   4.4514200e+05   4.9047300e+05   7.9171300e+05   9.0854700e+05   4.9712500e+05   4.3302300e+05   3.8734400e+05   4.3895300e+05   4.2977200e+05   4.5608000e+05   3.2885700e+05   3.5024000e+05   4.6066500e+05   4.2513700e+05   3.5389000e+05   3.3340900e+05   5.8047000e+05   6.6587700e+05   4.8569300e+05   4.5323100e+05   6.8415900e+05   7.1399400e+05   4.2585800e+05   4.1358900e+05   6.2754100e+05   6.4976100e+05
   6.8697300e+05   7.4768100e+05   6.6754900e+05   7.4517200e+05   3.8037400e+05   3.5899100e+05   7.4199400e+05   8.6987500e+05   3.6437600e+05   3.9161000e+05   3.8919000e+05   3.7805000e+05   5.0045200e+05   4.6167300e+05   4.7458400e+05   4.6026700e+05   3.9008600e+05   4.1224700e+05   5.7825400e+05   5.8459700e+05   3.3646700e+05   3.2763500e+05   6.3826400e+05   5.3713200e+05   3.2518600e+05   3.7181500e+05   3.4037000e+05   3.7772500e+05   4.7699400e+05   4.6242800e+05   5.0895300e+05   5.1400600e+05   6.3978200e+05   6.4226400e+05   3.7970800e+05   3.2264400e+05   3.9384700e+05   3.8816800e+05   4.2641700e+05   4.3740000e+05   3.5077200e+05   3.3028100e+05   5.6978100e+05   5.5484500e+05   0.0000000e+00   5.3969700e+05   4.7534200e+05   4.8575900e+05   4.2428000e+05   4.3715100e+05   5.9899700e+05   4.0496300e+05   3.4949600e+05   3.6481600e+05   5.0432200e+05   5.7143700e+05   6.1220200e+05   6.6411800e+05   5.5796200e+05   5.2067800e+05   4.8969700e+05   4.8233500e+05   3.2653000e+05   4.7938300e+05   4.5079800e+05   4.7915800e+05   7.5376900e+05   8.6983700e+05   4.3908700e+05   3.6759900e+05   3.3726000e+05   3.9843900e+05   4.3347600e+05   4.2389900e+05   3.2014200e+05   3.1411100e+05   4.4580900e+05   4.1330200e+05   2.7276100e+05   2.8239700e+05   5.3660700e+05   6.0407800e+05   4.5339300e+05   4.0647900e+05   6.4658400e+05   6.5305400e+05   3.8256200e+05   3.8166800e+05   5.6002100e+05   6.0833900e+05
   6.9796100e+05   7.3160800e+05   6.5877300e+05   7.4999300e+05   3.8743200e+05   3.6898700e+05   7.5077900e+05   8.8716900e+05   3.6380100e+05   3.9641600e+05   3.8249700e+05   3.6779200e+05   5.0705000e+05   4.6031600e+05   4.8010600e+05   4.4926600e+05   3.4740500e+05   4.4161000e+05   6.0846100e+05   6.0011600e+05   3.3031900e+05   3.0998100e+05   6.3593300e+05   5.1924400e+05   3.3283100e+05   3.7184000e+05   3.4553400e+05   3.4249700e+05   4.6798400e+05   4.6915600e+05   5.1884700e+05   5.1352200e+05   6.4677900e+05   6.5311600e+05   3.6273800e+05   3.1314900e+05   3.6685900e+05   3.6988800e+05   4.0353400e+05   4.2873400e+05   3.2590900e+05   2.9746800e+05   5.3493400e+05   5.2052000e+05   5.3969700e+05   0.0000000e+00   4.6766500e+05   5.2434600e+05   4.2069300e+05   4.5197700e+05   5.8864400e+05   3.9903900e+05   3.3437600e+05   3.5545200e+05   5.3336500e+05   5.5173600e+05   6.2924200e+05   6.9180100e+05   5.5136600e+05   5.3863800e+05   5.3296700e+05   5.0299800e+05   3.2898000e+05   4.8380700e+05   3.6782300e+05   4.9030100e+05   7.9182400e+05   8.9108400e+05   4.7720800e+05   3.6669200e+05   3.4792700e+05   4.1356500e+05   4.4149400e+05   4.5545900e+05   2.8541900e+05   3.0210900e+05   4.1843400e+05   3.9772200e+05   3.0554000e+05   2.8486800e+05   5.0312600e+05   5.6930600e+05   4.4371700e+05   4.2043100e+05   6.9351700e+05   6.6545400e+05   3.7301600e+05   3.9047300e+05   5.3699000e+05   6.1211700e+05
   6.4042700e+05   6.4308100e+05   5.6748600e+05   6.4835100e+05   2.9907400e+05   3.1777100e+05   7.0624100e+05   8.3224200e+05   3.0041900e+05   3.4213000e+05   3.2032300e+05   3.0801100e+05   4.4340000e+05   3.9423200e+05   4.3309800e+05   4.0087600e+05   3.1516600e+05   3.5393200e+05   5.2424400e+05   5.1838400e+05   2.5787100e+05   2.4640100e+05   5.5032400e+05   4.5170400e+05   2.6064600e+05   3.0321800e+05   3.0735200e+05   3.0265900e+05   4.1188800e+05   4.1743500e+05   4.6444500e+05   4.1763800e+05   5.6676900e+05   5.6093700e+05   2.7658300e+05   2.5982900e+05   3.1155700e+05   3.0667400e+05   3.4723400e+05   3.5851700e+05   2.6032500e+05   2.5998900e+05   5.2797300e+05   4.8320600e+05   4.7534200e+05   4.6766500e+05   0.0000000e+00   4.8891300e+05   3.9645200e+05   4.1637200e+05   5.3962200e+05   3.5453600e+05   2.8642300e+05   3.5390000e+05   4.8948900e+05   5.0168100e+05   5.4074800e+05   6.2701000e+05   4.6407000e+05   4.6357000e+05   4.7958500e+05   4.4566700e+05   2.9225900e+05   4.5720100e+05   3.2495900e+05   4.3492500e+05   7.2690100e+05   7.8230300e+05   4.0830000e+05   3.3132600e+05   3.0210900e+05   3.5427300e+05   3.4949000e+05   3.7056600e+05   2.4940700e+05   2.3264900e+05   3.6640300e+05   3.6884300e+05   2.5254100e+05   2.2637000e+05   4.6240100e+05   5.1966800e+05   3.6940600e+05   3.7413600e+05   6.2358700e+05   6.0808800e+05   3.1489500e+05   3.3067700e+05   4.6167200e+05   5.5421800e+05
   6.8802300e+05   6.4693400e+05   6.3832200e+05   7.2262700e+05   3.7121900e+05   3.7102300e+05   7.4551100e+05   8.9182100e+05   3.4067800e+05   3.7134100e+05   3.7686900e+05   3.5266600e+05   4.8856600e+05   4.4914300e+05   4.5626300e+05   4.2123500e+05   3.7133500e+05   3.8680800e+05   5.6262200e+05   5.9240400e+05   3.0920300e+05   3.1630700e+05   6.1153200e+05   5.2165600e+05   3.3240400e+05   3.3275500e+05   3.3560400e+05   3.2717500e+05   4.4799600e+05   4.6203600e+05   4.7453800e+05   4.7681000e+05   6.1774000e+05   5.7671300e+05   2.9107300e+05   2.9560700e+05   3.8198900e+05   3.4521400e+05   3.7658700e+05   3.7575000e+05   2.8757900e+05   2.6326300e+05   5.2612600e+05   5.2534200e+05   4.8575900e+05   5.2434600e+05   4.8891300e+05   0.0000000e+00   3.8491800e+05   4.1832500e+05   5.5520900e+05   4.0377900e+05   3.3443100e+05   3.5661000e+05   5.6215100e+05   5.6820300e+05   5.9098200e+05   6.7655900e+05   5.5707600e+05   4.9930000e+05   5.2726800e+05   4.9387500e+05   3.3508500e+05   5.0959500e+05   3.8715600e+05   4.9455600e+05   7.4988200e+05   8.2453200e+05   4.6864900e+05   3.9552500e+05   3.6351700e+05   3.8633100e+05   4.3011700e+05   4.5125100e+05   2.9564200e+05   2.6987600e+05   3.8359300e+05   3.8087000e+05   2.6656300e+05   2.6884600e+05   5.3095700e+05   6.0269300e+05   4.4738600e+05   4.1497000e+05   6.5806900e+05   6.3357800e+05   3.3033500e+05   3.4539100e+05   5.3217100e+05   5.8241200e+05
   6.1494500e+05   5.6309400e+05   5.2000700e+05   6.3247400e+05   2.7891200e+05   2.7465600e+05   6.5647000e+05   8.1274200e+05   2.9361300e+05   2.9215000e+05   2.9772700e+05   3.0256300e+05   4.1573200e+05   3.7815300e+05   3.7952100e+05   3.2616800e+05   3.0121200e+05   3.2952100e+05   5.0832700e+05   5.0595800e+05   2.0710600e+05   2.1998600e+05   5.6615800e+05   4.6470700e+05   2.6521500e+05   2.6304100e+05   2.6174900e+05   2.3550800e+05   3.8476500e+05   4.0051800e+05   4.3224800e+05   3.9831700e+05   5.6211200e+05   5.5711400e+05   2.5136300e+05   2.1755700e+05   3.0211800e+05   2.9721400e+05   3.1798700e+05   2.8690600e+05   2.1702400e+05   1.9747300e+05   5.0049300e+05   4.3192300e+05   4.2428000e+05   4.2069300e+05   3.9645200e+05   3.8491800e+05   0.0000000e+00   3.5865600e+05   4.9593100e+05   3.2014100e+05   2.5708300e+05   2.7709700e+05   4.6484600e+05   4.3630500e+05   5.3728200e+05   6.0543400e+05   4.8334800e+05   4.1912000e+05   4.3043100e+05   3.8543400e+05   2.5523500e+05   4.1912700e+05   3.0509500e+05   3.8718400e+05   6.6699600e+05   7.3633200e+05   3.7805700e+05   2.8356400e+05   2.6511800e+05   2.7960900e+05   3.2512400e+05   3.4471100e+05   2.0985900e+05   1.8621400e+05   3.1085100e+05   2.8033200e+05   1.8401600e+05   1.7942500e+05   4.4211700e+05   4.9033000e+05   3.5664500e+05   3.0851600e+05   5.3935400e+05   5.4848800e+05   2.6988700e+05   2.6482500e+05   4.5423100e+05   4.7659400e+05
   6.1103700e+05   5.9275500e+05   5.5257600e+05   6.7473700e+05   2.9884500e+05   3.1074600e+05   6.8026200e+05   8.2506300e+05   2.8349300e+05   3.0120200e+05   3.1393700e+05   2.9172800e+05   4.0549900e+05   3.7821900e+05   3.8741000e+05   3.4652200e+05   3.0500400e+05   3.2582000e+05   4.9054500e+05   4.9520700e+05   2.1806700e+05   2.1511700e+05   4.7854800e+05   4.2988500e+05   2.5709500e+05   2.8619700e+05   2.5339100e+05   2.4487100e+05   3.5321400e+05   3.5400700e+05   4.3351000e+05   3.9854900e+05   5.2856500e+05   5.1674900e+05   2.4490600e+05   2.1572600e+05   2.9644400e+05   2.7712700e+05   3.5028900e+05   3.1930200e+05   2.2716800e+05   2.0580900e+05   4.6378600e+05   4.6635600e+05   4.3715100e+05   4.5197700e+05   4.1637200e+05   4.1832500e+05   3.5865600e+05   0.0000000e+00   4.9719300e+05   3.2066200e+05   2.7301000e+05   2.8596400e+05   4.6009400e+05   4.8352300e+05   5.7063700e+05   6.3562100e+05   4.5418700e+05   4.1126800e+05   4.1937600e+05   4.1099900e+05   2.8019700e+05   4.4938000e+05   3.3398200e+05   3.9060900e+05   6.9020200e+05   7.6334200e+05   3.8240100e+05   2.8553200e+05   2.9950600e+05   3.1774100e+05   3.2855500e+05   3.5275100e+05   2.3017900e+05   1.8549300e+05   3.5519500e+05   3.1623700e+05   1.9981500e+05   2.0733500e+05   4.6345700e+05   4.9317400e+05   3.6792600e+05   3.2263200e+05   5.9203100e+05   5.5035900e+05   2.8206700e+05   3.0607400e+05   4.9167800e+05   5.2523800e+05
   7.8780600e+05   7.8784200e+05   7.0723900e+05   8.1752700e+05   4.3739600e+05   4.5078400e+05   8.2989500e+05   9.6374400e+05   4.1894400e+05   4.5187600e+05   4.7277000e+05   4.5780400e+05   5.5968700e+05   5.3346700e+05   5.3655100e+05   5.0031900e+05   4.1229800e+05   4.3271800e+05   6.1246800e+05   6.4550500e+05   3.7819600e+05   3.6338900e+05   6.7379200e+05   5.7979100e+05   4.1647600e+05   4.4847900e+05   4.0448800e+05   3.8254500e+05   5.2356500e+05   5.2603300e+05   5.7062200e+05   5.6729900e+05   6.8728400e+05   6.6578200e+05   4.0575000e+05   3.5391800e+05   4.2187800e+05   4.3593000e+05   4.7250300e+05   4.7242900e+05   3.5792000e+05   3.7264900e+05   5.8772300e+05   5.8836600e+05   5.9899700e+05   5.8864400e+05   5.3962200e+05   5.5520900e+05   4.9593100e+05   4.9719300e+05   0.0000000e+00   4.8046100e+05   4.0562800e+05   4.4461800e+05   6.3691800e+05   6.4821300e+05   6.9058500e+05   7.8500700e+05   6.0088600e+05   5.6222400e+05   6.0334500e+05   5.7009100e+05   4.1246800e+05   5.4174000e+05   4.3745000e+05   5.3153600e+05   8.1488800e+05   9.2821600e+05   5.5040000e+05   4.1042000e+05   4.1247700e+05   4.8151000e+05   4.3044400e+05   4.6675700e+05   3.2581200e+05   3.5924800e+05   5.0281300e+05   4.6888600e+05   3.4851600e+05   3.4808500e+05   6.1803500e+05   6.6042700e+05   5.0994400e+05   4.7942200e+05   7.1845200e+05   7.3604700e+05   4.3565500e+05   4.5605300e+05   5.8675200e+05   6.6399100e+05
   5.8177300e+05   5.6725500e+05   5.1855700e+05   5.9056000e+05   2.7011600e+05   2.5512600e+05   6.6922900e+05   7.8670400e+05   2.3458100e+05   2.7238700e+05   2.7532300e+05   2.7749900e+05   3.7075500e+05   3.3770900e+05   3.1730000e+05   2.8605900e+05   2.5272500e+05   2.6828900e+05   4.5681300e+05   4.6518700e+05   1.9674600e+05   2.0565500e+05   5.0893400e+05   4.0750800e+05   2.0816000e+05   2.2965100e+05   2.1635900e+05   2.1593900e+05   3.5293700e+05   3.4165100e+05   3.9916000e+05   3.7572600e+05   4.9028800e+05   5.0870900e+05   2.3673300e+05   1.6700300e+05   2.5972100e+05   2.4557500e+05   2.8307000e+05   2.8015200e+05   1.9748300e+05   1.9926500e+05   4.3348900e+05   4.1927500e+05   4.0496300e+05   3.9903900e+05   3.5453600e+05   4.0377900e+05   3.2014100e+05   3.2066200e+05   4.8046100e+05   0.0000000e+00   2.3375600e+05   2.5008400e+05   4.1907000e+05   4.5940900e+05   5.3603700e+05   5.9565400e+05   4.3738600e+05   4.0299000e+05   3.8716100e+05   3.7004700e+05   2.3690300e+05   3.9971600e+05   2.8550700e+05   3.6629700e+05   6.6669400e+05   7.7542100e+05   3.7185800e+05   2.7512000e+05   2.4717800e+05   2.9982600e+05   2.9772500e+05   3.3731700e+05   2.0642100e+05   1.9792700e+05   3.4667200e+05   2.8754300e+05   1.7092600e+05   1.8261300e+05   4.4595100e+05   4.5650600e+05   3.4937900e+05   3.1646000e+05   5.5704400e+05   5.6844000e+05   2.4718600e+05   2.7411800e+05   4.3184000e+05   4.7688000e+05
   5.0706600e+05   5.0634700e+05   4.7979900e+05   5.4836700e+05   1.9212900e+05   1.8639800e+05   5.8992300e+05   7.3154800e+05   1.9758400e+05   2.3288100e+05   2.2219000e+05   1.9645300e+05   3.0767800e+05   2.9160400e+05   2.6937600e+05   2.5571000e+05   1.9309800e+05   2.2961700e+05   4.4419300e+05   4.4242700e+05   1.4700300e+05   1.4563400e+05   4.4369200e+05   3.6104000e+05   1.8815300e+05   1.8341400e+05   1.8718800e+05   1.7017100e+05   3.0591600e+05   3.0290600e+05   3.2537800e+05   3.1861600e+05   4.4750000e+05   4.2597000e+05   1.6658800e+05   1.3218100e+05   2.0451700e+05   2.0854600e+05   2.4710000e+05   2.3036900e+05   1.3062900e+05   1.0901400e+05   3.5972400e+05   3.6923700e+05   3.4949600e+05   3.3437600e+05   2.8642300e+05   3.3443100e+05   2.5708300e+05   2.7301000e+05   4.0562800e+05   2.3375600e+05   0.0000000e+00   1.8471000e+05   3.5958100e+05   3.9689000e+05   4.2868500e+05   4.9829700e+05   3.7637700e+05   3.4865600e+05   3.3117600e+05   3.1995800e+05   1.6269500e+05   3.2566900e+05   1.9590300e+05   2.9730700e+05   6.0447600e+05   6.4001400e+05   2.6342500e+05   2.0698200e+05   1.8564400e+05   1.9108900e+05   2.2365200e+05   2.5587100e+05   1.2122100e+05   1.1867900e+05   2.4886100e+05   2.1577700e+05   1.1306800e+05   1.0528500e+05   3.5106700e+05   3.9784900e+05   2.5550800e+05   2.5115000e+05   4.7802100e+05   4.8473500e+05   1.7359100e+05   1.8011800e+05   3.8951800e+05   4.2030200e+05
   5.2450000e+05   5.4840800e+05   5.0276800e+05   6.1805600e+05   2.3347400e+05   2.1097000e+05   6.0140800e+05   7.5818900e+05   2.1705000e+05   2.4802600e+05   2.4558900e+05   2.3325300e+05   3.1168600e+05   2.9657300e+05   2.8739900e+05   2.9200300e+05   2.0820200e+05   2.5272800e+05   4.0735300e+05   4.4386300e+05   1.6439900e+05   1.5021500e+05   4.3138700e+05   3.8344400e+05   1.7523200e+05   1.9680700e+05   1.8435900e+05   1.7758400e+05   3.0672800e+05   2.9557500e+05   3.3848800e+05   3.2866900e+05   4.8008100e+05   4.5039800e+05   1.9659400e+05   1.4979900e+05   2.3177300e+05   2.1236900e+05   2.5527200e+05   2.2606300e+05   1.3306700e+05   1.3300600e+05   3.9855100e+05   4.1206400e+05   3.6481600e+05   3.5545200e+05   3.5390000e+05   3.5661000e+05   2.7709700e+05   2.8596400e+05   4.4461800e+05   2.5008400e+05   1.8471000e+05   0.0000000e+00   3.4989700e+05   4.2705600e+05   4.7512000e+05   5.2065700e+05   4.0493900e+05   3.8079500e+05   3.5485300e+05   3.3401200e+05   1.9239300e+05   3.4085600e+05   2.3098300e+05   3.2031500e+05   6.4863600e+05   7.0419700e+05   3.1979500e+05   2.2758300e+05   2.2846300e+05   2.3901600e+05   2.6157400e+05   2.8724400e+05   1.6158700e+05   1.6411400e+05   2.9233400e+05   2.5685600e+05   1.3269300e+05   1.2197500e+05   3.7701200e+05   4.3616800e+05   3.1383300e+05   2.6817400e+05   4.9743400e+05   4.9819500e+05   2.2560100e+05   2.3698400e+05   4.3924900e+05   4.4008900e+05
   6.8448700e+05   7.3614300e+05   7.0081700e+05   8.0531300e+05   4.1215600e+05   4.2061600e+05   7.7164600e+05   8.8983900e+05   3.8162900e+05   4.2504300e+05   4.0620900e+05   4.1110600e+05   5.2746200e+05   4.6385500e+05   4.5794700e+05   4.4494900e+05   3.7682100e+05   4.0195700e+05   5.6360500e+05   5.8090300e+05   3.4147500e+05   3.4701600e+05   6.2803500e+05   5.4118400e+05   3.4461000e+05   3.5842900e+05   3.6882700e+05   3.4964700e+05   4.7646900e+05   4.6989600e+05   5.6020900e+05   5.2968100e+05   6.5513900e+05   6.1552900e+05   3.6511400e+05   3.3732200e+05   3.9351100e+05   3.9234900e+05   4.2507300e+05   4.2013500e+05   3.3879000e+05   3.5809100e+05   6.2171200e+05   5.4690100e+05   5.0432200e+05   5.3336500e+05   4.8948900e+05   5.6215100e+05   4.6484600e+05   4.6009400e+05   6.3691800e+05   4.1907000e+05   3.5958100e+05   3.4989700e+05   0.0000000e+00   5.7312500e+05   6.3155100e+05   7.0783800e+05   6.0128600e+05   5.4360300e+05   5.4369200e+05   4.9020400e+05   3.5962200e+05   5.0197300e+05   4.1607900e+05   4.9782200e+05   8.0987300e+05   8.7646000e+05   4.9165100e+05   4.1535900e+05   3.9266100e+05   4.0923800e+05   4.3466800e+05   4.6769800e+05   3.2714500e+05   3.2092200e+05   4.4685200e+05   4.1454100e+05   3.1786500e+05   3.3012000e+05   5.7133800e+05   5.9390200e+05   4.6020600e+05   4.5444400e+05   6.6856200e+05   6.5676700e+05   4.2431000e+05   4.0351100e+05   5.8661300e+05   6.1472400e+05
   7.4356300e+05   7.4715800e+05   6.8916000e+05   7.6206100e+05   4.2609000e+05   4.7841300e+05   8.5790500e+05   9.5512200e+05   4.2556300e+05   4.5568800e+05   4.3328900e+05   4.4045800e+05   5.3274300e+05   4.5774300e+05   4.9017000e+05   4.6690200e+05   4.0875500e+05   4.5463400e+05   5.9859100e+05   6.1540300e+05   3.8991400e+05   3.6776900e+05   6.5972800e+05   5.5472900e+05   3.5361700e+05   3.9682800e+05   3.8628300e+05   3.5374200e+05   4.7289800e+05   4.9646400e+05   5.0858200e+05   5.1808200e+05   6.4463700e+05   6.2914300e+05   3.6932500e+05   3.5575600e+05   4.2992600e+05   4.1519100e+05   4.8131900e+05   4.7659900e+05   3.5214100e+05   3.4989100e+05   6.1349400e+05   6.4124300e+05   5.7143700e+05   5.5173600e+05   5.0168100e+05   5.6820300e+05   4.3630500e+05   4.8352300e+05   6.4821300e+05   4.5940900e+05   3.9689000e+05   4.2705600e+05   5.7312500e+05   0.0000000e+00   6.5596700e+05   7.0154000e+05   6.1883100e+05   5.7508500e+05   5.2885100e+05   4.8521200e+05   3.8753900e+05   5.3443500e+05   4.4703300e+05   5.3348300e+05   8.3184300e+05   9.0074800e+05   5.1241400e+05   4.1924300e+05   3.6735800e+05   4.2543700e+05   4.6224300e+05   4.9140200e+05   3.5099700e+05   3.4472100e+05   4.8333600e+05   4.4007100e+05   3.4791500e+05   3.3930800e+05   6.0495500e+05   6.1960100e+05   4.5299900e+05   4.7174800e+05   7.2596100e+05   7.1845600e+05   4.2028600e+05   4.4226600e+05   5.8337000e+05   6.5138200e+05
   7.8615700e+05   8.2517900e+05   7.3516600e+05   8.4974100e+05   5.0236600e+05   4.9585700e+05   8.6923500e+05   1.0043790e+06   4.5418300e+05   4.3776500e+05   4.6189600e+05   4.5694400e+05   5.6520400e+05   5.2473700e+05   5.6646000e+05   5.3865700e+05   4.8220800e+05   4.8672000e+05   6.0287500e+05   6.6885500e+05   3.8957700e+05   4.0672200e+05   7.0078400e+05   5.9700100e+05   3.9644600e+05   4.3314800e+05   4.1280800e+05   4.2075500e+05   5.4979400e+05   5.6461400e+05   5.9708200e+05   5.8146200e+05   7.1138400e+05   7.4733100e+05   4.3713000e+05   4.1585100e+05   4.8193900e+05   4.8195900e+05   5.2093500e+05   5.0535400e+05   4.1311200e+05   4.0274500e+05   7.1890400e+05   6.3671000e+05   6.1220200e+05   6.2924200e+05   5.4074800e+05   5.9098200e+05   5.3728200e+05   5.7063700e+05   6.9058500e+05   5.3603700e+05   4.2868500e+05   4.7512000e+05   6.3155100e+05   6.5596700e+05   0.0000000e+00   7.7477600e+05   6.5057700e+05   6.3531500e+05   6.1849900e+05   6.0908900e+05   4.5428700e+05   6.1744300e+05   4.7785200e+05   6.1459500e+05   8.9913000e+05   9.6811400e+05   6.0647600e+05   5.2495700e+05   4.7181200e+05   5.2383500e+05   5.1792200e+05   5.7479500e+05   4.3648700e+05   4.5004300e+05   5.4419100e+05   5.1949000e+05   3.9622600e+05   3.8613100e+05   6.1144600e+05   6.5421200e+05   5.2493700e+05   5.3067200e+05   7.6468300e+05   7.7742600e+05   4.5796100e+05   4.5529100e+05   6.5951500e+05   6.8924700e+05
   8.1070300e+05   8.8017600e+05   8.2096600e+05   8.9505900e+05   5.8113900e+05   5.7712000e+05   9.1348500e+05   1.0550300e+06   5.5334100e+05   5.5968000e+05   5.7077400e+05   5.4429600e+05   6.4628700e+05   6.1889000e+05   6.1883200e+05   5.9431800e+05   5.5842100e+05   5.9744100e+05   7.5899500e+05   7.6017800e+05   4.6454700e+05   4.7814900e+05   7.7707500e+05   6.8712800e+05   4.8602800e+05   5.1836600e+05   5.4755000e+05   5.3689700e+05   6.5828000e+05   6.4451700e+05   6.6309900e+05   6.6012400e+05   7.8331200e+05   7.7699500e+05   5.0014500e+05   4.7668000e+05   5.5904100e+05   5.5209300e+05   5.9019800e+05   6.0154400e+05   4.9875200e+05   4.6621100e+05   7.5279200e+05   6.9666700e+05   6.6411800e+05   6.9180100e+05   6.2701000e+05   6.7655900e+05   6.0543400e+05   6.3562100e+05   7.8500700e+05   5.9565400e+05   4.9829700e+05   5.2065700e+05   7.0783800e+05   7.0154000e+05   7.7477600e+05   0.0000000e+00   7.0705200e+05   6.5246800e+05   6.3566200e+05   6.2882400e+05   5.0017300e+05   6.2923300e+05   5.5935400e+05   6.3345400e+05   9.2453900e+05   1.0176260e+06   6.3864400e+05   5.4036400e+05   4.9641700e+05   5.2351700e+05   5.2676600e+05   5.6993100e+05   4.2653600e+05   4.4169800e+05   5.8409200e+05   5.5591200e+05   4.4021900e+05   4.1143000e+05   6.6932900e+05   7.0046800e+05   5.4398700e+05   5.3901400e+05   8.2943000e+05   7.9685800e+05   5.4990900e+05   5.3996200e+05   7.0956500e+05   7.3870300e+05
   6.7683700e+05   7.4326800e+05   6.5563600e+05   7.8125400e+05   4.0674400e+05   3.8013500e+05   7.7790500e+05   9.0921000e+05   3.7104800e+05   3.8987100e+05   4.3624000e+05   4.0194700e+05   5.1808400e+05   4.7715900e+05   4.6484000e+05   4.3656600e+05   3.9480100e+05   4.2713200e+05   5.9031100e+05   5.9777700e+05   3.1630700e+05   3.1913400e+05   6.1169900e+05   5.3435900e+05   3.3664900e+05   3.8775800e+05   3.9110600e+05   3.5522600e+05   4.9202600e+05   4.6615100e+05   5.1437300e+05   4.8250200e+05   6.1372100e+05   6.1988800e+05   3.6699800e+05   3.2852200e+05   4.1039800e+05   4.3140400e+05   4.2405600e+05   4.1808100e+05   3.2668300e+05   2.9785700e+05   5.4588600e+05   5.4333600e+05   5.5796200e+05   5.5136600e+05   4.6407000e+05   5.5707600e+05   4.8334800e+05   4.5418700e+05   6.0088600e+05   4.3738600e+05   3.7637700e+05   4.0493900e+05   6.0128600e+05   6.1883100e+05   6.5057700e+05   7.0705200e+05   0.0000000e+00   5.2088600e+05   5.2216400e+05   5.0640900e+05   4.0356900e+05   5.3104200e+05   4.2349200e+05   4.6817500e+05   8.2996600e+05   9.0903700e+05   4.6402100e+05   3.9580700e+05   4.0622100e+05   4.3240400e+05   4.5432600e+05   4.4374900e+05   3.4057800e+05   3.2575400e+05   4.6506100e+05   4.2601900e+05   3.5332100e+05   3.2069000e+05   5.8740600e+05   6.4078200e+05   4.7226600e+05   4.6380800e+05   7.2976900e+05   6.8564700e+05   3.9488900e+05   4.1324900e+05   5.8014500e+05   5.8255700e+05
   6.6178300e+05   7.0434000e+05   6.5987700e+05   7.0167600e+05   3.8314200e+05   4.0338700e+05   7.5868300e+05   8.8490300e+05   3.7796800e+05   4.0840200e+05   4.0739300e+05   3.8067300e+05   5.0287200e+05   4.7430300e+05   4.5169400e+05   4.4670200e+05   3.7331300e+05   3.9496100e+05   5.4883800e+05   5.6471100e+05   2.9933100e+05   3.3025200e+05   6.2851500e+05   5.4646100e+05   3.3097000e+05   3.4877600e+05   3.3509200e+05   3.2401100e+05   4.7059800e+05   4.3313000e+05   5.3211700e+05   4.7882300e+05   6.5000100e+05   5.8765400e+05   3.1858000e+05   2.9648600e+05   3.8030400e+05   3.7801500e+05   4.0189100e+05   3.6578700e+05   3.0804000e+05   2.8527900e+05   5.5022200e+05   5.5215500e+05   5.2067800e+05   5.3863800e+05   4.6357000e+05   4.9930000e+05   4.1912000e+05   4.1126800e+05   5.6222400e+05   4.0299000e+05   3.4865600e+05   3.8079500e+05   5.4360300e+05   5.7508500e+05   6.3531500e+05   6.5246800e+05   5.2088600e+05   0.0000000e+00   5.0380600e+05   4.8559900e+05   3.2518200e+05   4.8884800e+05   3.8648100e+05   4.4530400e+05   7.5271300e+05   8.6792200e+05   4.6800500e+05   3.8058500e+05   3.7972000e+05   3.6271800e+05   3.6595000e+05   4.2203400e+05   2.7450200e+05   2.8965800e+05   4.0833800e+05   3.5747000e+05   2.7969000e+05   2.6097400e+05   5.7310300e+05   5.9019300e+05   4.4042500e+05   4.3172700e+05   6.4952600e+05   6.1733500e+05   3.5363800e+05   3.5992400e+05   5.1680300e+05   5.2753200e+05
   6.6371100e+05   6.8267300e+05   6.2492600e+05   6.8476800e+05   3.8179000e+05   3.6187100e+05   7.3060500e+05   9.2692200e+05   3.8222200e+05   4.0617000e+05   4.0584700e+05   3.7979800e+05   4.7803100e+05   4.7053000e+05   4.1414500e+05   4.3153800e+05   3.6365600e+05   3.7399200e+05   5.1577600e+05   5.7772700e+05   3.1713300e+05   3.2098500e+05   5.9353100e+05   5.6778600e+05   3.0996200e+05   3.4618600e+05   3.2009700e+05   3.1970900e+05   4.8284900e+05   4.2943000e+05   4.6170300e+05   4.8607100e+05   6.1428300e+05   6.0806700e+05   3.2192100e+05   2.7961500e+05   3.9314100e+05   3.7281100e+05   4.2473500e+05   3.6334800e+05   2.8882000e+05   2.9631700e+05   5.0133000e+05   5.4505500e+05   4.8969700e+05   5.3296700e+05   4.7958500e+05   5.2726800e+05   4.3043100e+05   4.1937600e+05   6.0334500e+05   3.8716100e+05   3.3117600e+05   3.5485300e+05   5.4369200e+05   5.2885100e+05   6.1849900e+05   6.3566200e+05   5.2216400e+05   5.0380600e+05   0.0000000e+00   4.9889000e+05   3.3475900e+05   4.8299800e+05   3.7897700e+05   4.5097200e+05   7.7192200e+05   8.8308100e+05   4.6648700e+05   3.6195800e+05   3.2753800e+05   3.7969400e+05   4.1042700e+05   4.5124900e+05   2.9982400e+05   3.0490300e+05   4.2488000e+05   3.8686900e+05   2.8004300e+05   2.7360600e+05   5.5244500e+05   5.5995000e+05   4.2989800e+05   4.3268100e+05   6.2688200e+05   6.4564800e+05   3.5978900e+05   3.6697500e+05   5.6747300e+05   6.0584900e+05
   6.5436500e+05   6.7512200e+05   6.3949700e+05   7.0660200e+05   3.6315900e+05   3.6526400e+05   7.3425400e+05   8.4967900e+05   2.9902500e+05   3.5308900e+05   3.5083600e+05   3.2202700e+05   4.4117300e+05   4.2320100e+05   4.2221400e+05   3.6895200e+05   3.4509100e+05   3.9457700e+05   5.4319300e+05   5.7135300e+05   2.6643000e+05   2.7548600e+05   5.4445700e+05   4.8113400e+05   3.1261200e+05   3.3587100e+05   3.1755500e+05   3.1311100e+05   4.4768700e+05   4.2366100e+05   4.3929400e+05   4.3486900e+05   5.6898200e+05   5.9379100e+05   2.9112800e+05   2.6532200e+05   3.4042500e+05   3.3226200e+05   3.7904200e+05   3.8543500e+05   2.7129500e+05   2.6526000e+05   4.8171400e+05   5.5297600e+05   4.8233500e+05   5.0299800e+05   4.4566700e+05   4.9387500e+05   3.8543400e+05   4.1099900e+05   5.7009100e+05   3.7004700e+05   3.1995800e+05   3.3401200e+05   4.9020400e+05   4.8521200e+05   6.0908900e+05   6.2882400e+05   5.0640900e+05   4.8559900e+05   4.9889000e+05   0.0000000e+00   3.5488400e+05   4.9830000e+05   3.4471700e+05   4.4413700e+05   7.3673000e+05   8.0267500e+05   4.2078200e+05   3.5538300e+05   2.9731900e+05   3.5561000e+05   3.6281500e+05   3.9063100e+05   2.7317800e+05   2.9252900e+05   4.1528800e+05   4.1252400e+05   2.8249700e+05   2.5362200e+05   5.0359200e+05   5.6954800e+05   4.3878800e+05   4.6503100e+05   6.3062800e+05   6.2245800e+05   3.1981700e+05   3.4348200e+05   5.1726300e+05   5.4268500e+05
   5.1815300e+05   5.3212500e+05   4.4192100e+05   5.7803000e+05   2.2095500e+05   2.3354400e+05   5.9593100e+05   7.2107400e+05   2.1827400e+05   2.3919600e+05   2.3189300e+05   2.1976700e+05   3.2971700e+05   3.0189800e+05   3.0432900e+05   2.6661700e+05   2.4368200e+05   2.6698800e+05   4.2205900e+05   4.0774500e+05   1.4077800e+05   1.4624300e+05   4.4689100e+05   3.4164600e+05   1.5706100e+05   1.6237500e+05   1.9393400e+05   1.5863500e+05   3.0701800e+05   2.5996700e+05   3.0068700e+05   3.2585300e+05   4.0762500e+05   4.5495700e+05   1.7351400e+05   1.3827000e+05   2.2056500e+05   2.0695500e+05   2.3381900e+05   2.0692000e+05   1.1978000e+05   1.2844000e+05   3.5566800e+05   3.7208800e+05   3.2653000e+05   3.2898000e+05   2.9225900e+05   3.3508500e+05   2.5523500e+05   2.8019700e+05   4.1246800e+05   2.3690300e+05   1.6269500e+05   1.9239300e+05   3.5962200e+05   3.8753900e+05   4.5428700e+05   5.0017300e+05   4.0356900e+05   3.2518200e+05   3.3475900e+05   3.5488400e+05   0.0000000e+00   3.2783300e+05   2.1097800e+05   2.9932400e+05   6.0665200e+05   7.0203100e+05   2.9221900e+05   2.2093900e+05   1.8675900e+05   2.2665200e+05   2.5298000e+05   2.6031500e+05   1.3389700e+05   1.5374400e+05   2.7731600e+05   2.4770000e+05   1.3560600e+05   1.2176000e+05   3.6724900e+05   4.2971700e+05   2.7710300e+05   2.8667500e+05   4.8313900e+05   4.7593300e+05   2.0583600e+05   2.3404700e+05   4.1055600e+05   4.3460300e+05
   6.6634700e+05   6.5667900e+05   5.9325400e+05   6.8812100e+05   3.8113100e+05   3.8490400e+05   7.6683300e+05   8.8248400e+05   3.3473300e+05   3.5532200e+05   3.8184500e+05   3.5411600e+05   4.6670200e+05   4.3766900e+05   3.9974100e+05   3.9947300e+05   3.4591400e+05   4.1885300e+05   5.4251300e+05   5.6442400e+05   2.7160100e+05   2.7295500e+05   5.9046900e+05   4.9486200e+05   3.0342100e+05   3.3915100e+05   3.5411600e+05   3.2718400e+05   4.6921800e+05   4.3909000e+05   4.5604400e+05   4.5948400e+05   5.3812500e+05   5.5264700e+05   3.1190200e+05   2.9077100e+05   3.6033100e+05   3.5828900e+05   3.4789200e+05   3.5321300e+05   2.7096300e+05   2.5560800e+05   5.3772700e+05   5.0408800e+05   4.7938300e+05   4.8380700e+05   4.5720100e+05   5.0959500e+05   4.1912700e+05   4.4938000e+05   5.4174000e+05   3.9971600e+05   3.2566900e+05   3.4085600e+05   5.0197300e+05   5.3443500e+05   6.1744300e+05   6.2923300e+05   5.3104200e+05   4.8884800e+05   4.8299800e+05   4.9830000e+05   3.2783300e+05   0.0000000e+00   3.9137400e+05   4.6704500e+05   7.5516000e+05   8.5013100e+05   4.2928900e+05   3.7419400e+05   3.5961700e+05   4.0549600e+05   4.0668200e+05   4.5308000e+05   2.8693000e+05   2.8962100e+05   4.1296500e+05   3.8431800e+05   2.9132800e+05   2.8598400e+05   5.1789900e+05   5.6740400e+05   4.5028600e+05   4.0070600e+05   6.2704400e+05   6.3896300e+05   3.3295700e+05   3.6039800e+05   5.6353200e+05   5.7681700e+05
   5.3468500e+05   5.4020200e+05   5.0758100e+05   6.3247900e+05   2.4964600e+05   2.6099600e+05   6.6924300e+05   8.0434200e+05   2.3356300e+05   2.7648000e+05   2.6630600e+05   2.5369300e+05   3.9103700e+05   3.1072200e+05   3.0660600e+05   3.1610100e+05   2.4364100e+05   2.7864700e+05   4.2797200e+05   4.6109400e+05   1.9654800e+05   1.8689100e+05   5.1207900e+05   3.9611900e+05   2.0468900e+05   2.1861700e+05   2.4148700e+05   2.2637400e+05   3.5648300e+05   3.3557000e+05   4.1138900e+05   3.5782300e+05   4.4625500e+05   4.8912300e+05   2.3815400e+05   2.1414800e+05   2.5826800e+05   2.4421200e+05   2.8405100e+05   2.8608400e+05   1.7929200e+05   1.6714300e+05   4.4759700e+05   4.4514200e+05   4.5079800e+05   3.6782300e+05   3.2495900e+05   3.8715600e+05   3.0509500e+05   3.3398200e+05   4.3745000e+05   2.8550700e+05   1.9590300e+05   2.3098300e+05   4.1607900e+05   4.4703300e+05   4.7785200e+05   5.5935400e+05   4.2349200e+05   3.8648100e+05   3.7897700e+05   3.4471700e+05   2.1097800e+05   3.9137400e+05   0.0000000e+00   3.3188200e+05   6.4903200e+05   7.0789100e+05   3.1317800e+05   2.4287200e+05   2.1565000e+05   2.6843400e+05   2.7060700e+05   3.0981400e+05   1.6480800e+05   1.7073200e+05   2.9821300e+05   2.7146500e+05   1.5179400e+05   1.2904000e+05   3.7890800e+05   4.4988000e+05   3.0660200e+05   2.6731000e+05   5.2258100e+05   5.2109200e+05   2.4761400e+05   2.5301900e+05   4.3709000e+05   4.6991600e+05
   6.4484300e+05   6.7232400e+05   6.1228200e+05   6.4391600e+05   3.4025500e+05   3.2884700e+05   7.2701700e+05   8.7659900e+05   3.1445600e+05   3.5009100e+05   3.3884200e+05   3.3161200e+05   4.6072300e+05   4.0807800e+05   4.1095900e+05   3.9923600e+05   3.2716700e+05   3.6182300e+05   5.1011000e+05   5.4753300e+05   2.8223500e+05   2.5769100e+05   5.6314800e+05   5.0244600e+05   2.8770300e+05   3.2410300e+05   3.0726700e+05   2.9678200e+05   4.2353400e+05   3.9933900e+05   4.5971500e+05   4.1285000e+05   5.5312800e+05   5.8158800e+05   3.1301600e+05   2.8537400e+05   3.6017300e+05   3.2840100e+05   3.5711700e+05   3.4296800e+05   2.6729800e+05   2.5345700e+05   4.8851100e+05   4.9047300e+05   4.7915800e+05   4.9030100e+05   4.3492500e+05   4.9455600e+05   3.8718400e+05   3.9060900e+05   5.3153600e+05   3.6629700e+05   2.9730700e+05   3.2031500e+05   4.9782200e+05   5.3348300e+05   6.1459500e+05   6.3345400e+05   4.6817500e+05   4.4530400e+05   4.5097200e+05   4.4413700e+05   2.9932400e+05   4.6704500e+05   3.3188200e+05   0.0000000e+00   7.3298200e+05   8.3206300e+05   4.4829800e+05   3.3613300e+05   3.3131900e+05   3.8417000e+05   3.7989100e+05   4.0024500e+05   2.9844200e+05   2.8771900e+05   4.0690100e+05   3.4197600e+05   2.6050100e+05   2.4144100e+05   4.9999900e+05   5.3105200e+05   3.9274800e+05   3.6696700e+05   6.2730800e+05   6.1729700e+05   3.5948300e+05   3.6927000e+05   5.5559700e+05   5.3848400e+05
   8.9567000e+05   9.6366000e+05   9.5175700e+05   1.0016180e+06   6.7370300e+05   6.7010800e+05   1.0721400e+06   1.1714280e+06   6.1821000e+05   6.6245000e+05   6.6077200e+05   6.4155000e+05   7.4333300e+05   7.3248100e+05   7.4310700e+05   6.8540300e+05   6.1803000e+05   6.1754700e+05   7.7446400e+05   7.8942200e+05   5.7176600e+05   5.4958000e+05   8.5806800e+05   7.7851200e+05   5.7048000e+05   6.0769800e+05   6.0181200e+05   5.7732000e+05   7.1575400e+05   6.6529200e+05   7.1037100e+05   6.6394600e+05   8.3433500e+05   8.5588700e+05   5.6742300e+05   5.4642600e+05   6.4640200e+05   6.2021100e+05   6.5339000e+05   6.3148300e+05   5.8195800e+05   5.4708300e+05   7.7911900e+05   7.9171300e+05   7.5376900e+05   7.9182400e+05   7.2690100e+05   7.4988200e+05   6.6699600e+05   6.9020200e+05   8.1488800e+05   6.6669400e+05   6.0447600e+05   6.4863600e+05   8.0987300e+05   8.3184300e+05   8.9913000e+05   9.2453900e+05   8.2996600e+05   7.5271300e+05   7.7192200e+05   7.3673000e+05   6.0665200e+05   7.5516000e+05   6.4903200e+05   7.3298200e+05   0.0000000e+00   1.0851810e+06   7.4753500e+05   6.2246700e+05   6.0184500e+05   6.7469300e+05   6.4420900e+05   7.0834600e+05   5.5537500e+05   5.5938000e+05   6.6527300e+05   6.5420800e+05   5.7320500e+05   5.5174300e+05   7.9588800e+05   8.5208900e+05   7.0567700e+05   7.1326500e+05   9.3474800e+05   9.2840400e+05   6.2910700e+05   6.7125700e+05   8.7901700e+05   8.7418000e+05
   1.0105540e+06   9.8905500e+05   1.0124750e+06   1.0931520e+06   7.1062200e+05   7.2485000e+05   1.1548250e+06   1.2106120e+06   6.6526500e+05   7.5632000e+05   7.4680700e+05   7.2491900e+05   7.9485400e+05   8.0590600e+05   7.9972200e+05   7.4041700e+05   7.2614500e+05   7.6054600e+05   9.1553000e+05   9.4854000e+05   6.3795100e+05   6.3539100e+05   9.7050200e+05   9.0278100e+05   6.8073100e+05   7.0472200e+05   6.6816600e+05   7.0169000e+05   8.0943900e+05   7.6886400e+05   7.8382300e+05   8.6607900e+05   9.5655900e+05   9.3741600e+05   6.3673600e+05   6.6787000e+05   7.5069600e+05   7.1156800e+05   7.5378000e+05   7.6547200e+05   6.1970400e+05   6.3302300e+05   8.6475000e+05   9.0854700e+05   8.6983700e+05   8.9108400e+05   7.8230300e+05   8.2453200e+05   7.3633200e+05   7.6334200e+05   9.2821600e+05   7.7542100e+05   6.4001400e+05   7.0419700e+05   8.7646000e+05   9.0074800e+05   9.6811400e+05   1.0176260e+06   9.0903700e+05   8.6792200e+05   8.8308100e+05   8.0267500e+05   7.0203100e+05   8.5013100e+05   7.0789100e+05   8.3206300e+05   1.0851810e+06   0.0000000e+00   7.9291600e+05   7.0718300e+05   6.7766800e+05   7.6498600e+05   7.5667800e+05   7.7871200e+05   6.4013700e+05   6.2971400e+05   7.2911800e+05   6.9457800e+05   6.3328200e+05   5.9512500e+05   8.4344500e+05   9.0390300e+05   7.3855000e+05   7.5025900e+05   1.0043200e+06   1.0015320e+06   6.8219600e+05   6.5156700e+05   8.7505900e+05   9.6679100e+05
   6.5872100e+05   6.3486500e+05   6.0620700e+05   6.6311500e+05   3.4972800e+05   3.6655100e+05   7.2448200e+05   8.6387800e+05   3.0897400e+05   3.4637500e+05   3.6679800e+05   3.2509900e+05   4.5473500e+05   4.0510600e+05   4.3602000e+05   4.1646400e+05   3.4743500e+05   3.7489600e+05   4.9202900e+05   5.3559600e+05   2.8887800e+05   2.7147100e+05   5.5972800e+05   4.6984500e+05   2.5942000e+05   2.9259900e+05   3.0007600e+05   3.1501200e+05   4.1552700e+05   3.7341700e+05   4.1054100e+05   4.2209800e+05   5.6505700e+05   5.5046900e+05   2.8098600e+05   2.6682800e+05   3.5582500e+05   3.5186300e+05   3.4945400e+05   3.3727600e+05   2.3223300e+05   2.3596000e+05   4.9125800e+05   4.9712500e+05   4.3908700e+05   4.7720800e+05   4.0830000e+05   4.6864900e+05   3.7805700e+05   3.8240100e+05   5.5040000e+05   3.7185800e+05   2.6342500e+05   3.1979500e+05   4.9165100e+05   5.1241400e+05   6.0647600e+05   6.3864400e+05   4.6402100e+05   4.6800500e+05   4.6648700e+05   4.2078200e+05   2.9221900e+05   4.2928900e+05   3.1317800e+05   4.4829800e+05   7.4753500e+05   7.9291600e+05   0.0000000e+00   3.4350800e+05   3.2905100e+05   3.4357300e+05   3.7310600e+05   4.0746500e+05   2.4271100e+05   2.5667900e+05   3.8243300e+05   3.6174500e+05   2.5225200e+05   2.1749800e+05   4.7637400e+05   5.3177800e+05   4.3075500e+05   4.1008000e+05   6.2849100e+05   6.0773100e+05   3.5655200e+05   3.3554300e+05   5.2712500e+05   5.3191500e+05
   5.5461000e+05   5.3487200e+05   5.4040300e+05   5.7547100e+05   2.1066700e+05   2.2909600e+05   5.9057100e+05   7.7040400e+05   2.1791800e+05   2.5182200e+05   2.8008900e+05   2.2410400e+05   3.8420500e+05   3.2587600e+05   3.3828900e+05   3.1857300e+05   2.5298600e+05   2.8352400e+05   4.4564900e+05   4.5063500e+05   1.9857800e+05   1.8803100e+05   5.1918700e+05   3.8254600e+05   1.9277900e+05   2.3347200e+05   2.1097800e+05   2.0541400e+05   3.6618400e+05   3.2352900e+05   3.6341500e+05   3.3264300e+05   4.5813900e+05   4.5833000e+05   2.0810200e+05   1.8768200e+05   2.5945000e+05   2.4277500e+05   2.7458400e+05   2.5843300e+05   1.7215700e+05   1.6916100e+05   4.2485200e+05   4.3302300e+05   3.6759900e+05   3.6669200e+05   3.3132600e+05   3.9552500e+05   2.8356400e+05   2.8553200e+05   4.1042000e+05   2.7512000e+05   2.0698200e+05   2.2758300e+05   4.1535900e+05   4.1924300e+05   5.2495700e+05   5.4036400e+05   3.9580700e+05   3.8058500e+05   3.6195800e+05   3.5538300e+05   2.2093900e+05   3.7419400e+05   2.4287200e+05   3.3613300e+05   6.2246700e+05   7.0718300e+05   3.4350800e+05   0.0000000e+00   2.3277000e+05   2.8761800e+05   2.8233400e+05   3.1843000e+05   1.5916800e+05   1.7180800e+05   3.1239900e+05   2.5405400e+05   1.5689000e+05   1.4509800e+05   4.1337700e+05   4.6115100e+05   3.2045000e+05   2.9536900e+05   5.2211800e+05   4.9270000e+05   2.3491000e+05   2.5527600e+05   4.0519900e+05   4.2721600e+05
   4.9330400e+05   5.1016500e+05   4.9053600e+05   5.7408800e+05   2.1279100e+05   2.0374400e+05   5.7154700e+05   7.1340100e+05   1.9808500e+05   2.3010700e+05   2.3084400e+05   2.0624000e+05   3.1734300e+05   2.9804000e+05   3.0225500e+05   2.7884200e+05   1.9883300e+05   2.3568500e+05   3.9216400e+05   4.1231400e+05   1.4553100e+05   1.5375900e+05   4.6749000e+05   3.7044400e+05   1.6505000e+05   2.0094600e+05   1.7626400e+05   1.9946400e+05   3.3719100e+05   3.1191900e+05   3.3403600e+05   3.1577300e+05   4.2564500e+05   4.5694300e+05   1.5778800e+05   1.7462800e+05   2.3129800e+05   2.1952700e+05   2.8322500e+05   2.3567500e+05   1.4345800e+05   1.5888600e+05   3.8115200e+05   3.8734400e+05   3.3726000e+05   3.4792700e+05   3.0210900e+05   3.6351700e+05   2.6511800e+05   2.9950600e+05   4.1247700e+05   2.4717800e+05   1.8564400e+05   2.2846300e+05   3.9266100e+05   3.6735800e+05   4.7181200e+05   4.9641700e+05   4.0622100e+05   3.7972000e+05   3.2753800e+05   2.9731900e+05   1.8675900e+05   3.5961700e+05   2.1565000e+05   3.3131900e+05   6.0184500e+05   6.7766800e+05   3.2905100e+05   2.3277000e+05   0.0000000e+00   2.3787100e+05   2.5205500e+05   2.8583700e+05   1.4609900e+05   1.4957700e+05   2.6605700e+05   2.5641500e+05   1.4686200e+05   1.3889100e+05   4.0167100e+05   4.4434500e+05   2.9468600e+05   2.8210900e+05   4.6612600e+05   4.8054900e+05   2.0053000e+05   2.2459600e+05   3.9992500e+05   4.4008200e+05
   5.4110600e+05   5.6948500e+05   5.1159000e+05   6.1499400e+05   2.5973900e+05   2.3728800e+05   6.2886600e+05   7.7689900e+05   2.0846000e+05   2.8983700e+05   2.8032700e+05   2.5326000e+05   3.7645300e+05   3.4813100e+05   3.4837400e+05   3.3828600e+05   2.4700700e+05   3.1452500e+05   4.4304900e+05   4.7953300e+05   1.9902200e+05   1.9278200e+05   5.2101000e+05   4.2357200e+05   1.9740000e+05   2.2995100e+05   2.2740100e+05   2.3184300e+05   3.6631100e+05   3.4077600e+05   3.3692900e+05   3.4431800e+05   4.7025500e+05   4.7820700e+05   1.9149200e+05   1.7381400e+05   2.7598500e+05   2.5761500e+05   3.1586800e+05   2.9311400e+05   1.9878500e+05   1.9584100e+05   4.4561500e+05   4.3895300e+05   3.9843900e+05   4.1356500e+05   3.5427300e+05   3.8633100e+05   2.7960900e+05   3.1774100e+05   4.8151000e+05   2.9982600e+05   1.9108900e+05   2.3901600e+05   4.0923800e+05   4.2543700e+05   5.2383500e+05   5.2351700e+05   4.3240400e+05   3.6271800e+05   3.7969400e+05   3.5561000e+05   2.2665200e+05   4.0549600e+05   2.6843400e+05   3.8417000e+05   6.7469300e+05   7.6498600e+05   3.4357300e+05   2.8761800e+05   2.3787100e+05   0.0000000e+00   2.5743600e+05   3.1380200e+05   1.6246500e+05   1.9153300e+05   2.9661200e+05   2.6697700e+05   1.4712400e+05   1.5704000e+05   4.1534800e+05   4.6568600e+05   3.2633500e+05   2.9728300e+05   5.1365500e+05   5.2791000e+05   2.6127500e+05   2.7728500e+05   4.2817400e+05   4.5540800e+05
   5.6255400e+05   5.8764100e+05   5.7219200e+05   5.6433400e+05   2.8221700e+05   2.6393400e+05   6.9323500e+05   8.1602400e+05   2.4819700e+05   2.9008900e+05   2.8799900e+05   2.7116900e+05   3.9814600e+05   3.4290300e+05   3.5135200e+05   3.5849900e+05   2.6205400e+05   3.0634600e+05   4.7039100e+05   4.6997900e+05   1.9460400e+05   2.1574300e+05   5.0288100e+05   4.3026100e+05   2.3061400e+05   2.8110400e+05   2.6783200e+05   2.7631900e+05   3.6840100e+05   3.4109700e+05   3.6273600e+05   3.8170900e+05   5.1497000e+05   4.9959800e+05   2.4153800e+05   2.3380500e+05   2.9976000e+05   2.7439900e+05   3.1612300e+05   3.0299100e+05   2.1547900e+05   2.0001400e+05   4.5682400e+05   4.2977200e+05   4.3347600e+05   4.4149400e+05   3.4949000e+05   4.3011700e+05   3.2512400e+05   3.2855500e+05   4.3044400e+05   2.9772500e+05   2.2365200e+05   2.6157400e+05   4.3466800e+05   4.6224300e+05   5.1792200e+05   5.2676600e+05   4.5432600e+05   3.6595000e+05   4.1042700e+05   3.6281500e+05   2.5298000e+05   4.0668200e+05   2.7060700e+05   3.7989100e+05   6.4420900e+05   7.5667800e+05   3.7310600e+05   2.8233400e+05   2.5205500e+05   2.5743600e+05   0.0000000e+00   3.5820700e+05   1.8295000e+05   2.0425500e+05   3.2328800e+05   2.7736000e+05   1.9316000e+05   1.9288900e+05   4.5256400e+05   5.0347700e+05   3.9424200e+05   3.4679500e+05   5.3523600e+05   5.5829800e+05   2.7908300e+05   3.0229000e+05   4.6792700e+05   5.0602000e+05
   6.2645900e+05   6.2087300e+05   5.9794700e+05   6.5750100e+05   3.3764900e+05   3.0962900e+05   7.2068100e+05   8.4218300e+05   3.0240600e+05   3.2752600e+05   3.1538600e+05   2.9180400e+05   4.2476100e+05   3.6366300e+05   3.4257100e+05   3.7766500e+05   2.9099700e+05   3.3011000e+05   4.8700100e+05   5.3143100e+05   2.4632700e+05   2.2405900e+05   5.7375600e+05   4.5608900e+05   2.4316900e+05   2.8810400e+05   2.7042400e+05   2.7379400e+05   4.0800800e+05   3.8884500e+05   3.8619000e+05   3.9367300e+05   5.3373500e+05   5.0670800e+05   2.3050200e+05   2.3364400e+05   3.4369200e+05   2.8476600e+05   3.3445100e+05   3.0391400e+05   2.2087500e+05   2.0202800e+05   4.5335400e+05   4.5608000e+05   4.2389900e+05   4.5545900e+05   3.7056600e+05   4.5125100e+05   3.4471100e+05   3.5275100e+05   4.6675700e+05   3.3731700e+05   2.5587100e+05   2.8724400e+05   4.6769800e+05   4.9140200e+05   5.7479500e+05   5.6993100e+05   4.4374900e+05   4.2203400e+05   4.5124900e+05   3.9063100e+05   2.6031500e+05   4.5308000e+05   3.0981400e+05   4.0024500e+05   7.0834600e+05   7.7871200e+05   4.0746500e+05   3.1843000e+05   2.8583700e+05   3.1380200e+05   3.5820700e+05   0.0000000e+00   2.4766900e+05   2.5066200e+05   3.6383500e+05   3.5538800e+05   2.3887400e+05   2.3410200e+05   4.7024800e+05   5.5784300e+05   4.2485600e+05   3.9013700e+05   5.9905300e+05   5.9974400e+05   3.3192200e+05   3.4280800e+05   5.1534200e+05   5.5715500e+05
   4.5760500e+05   4.4978700e+05   4.3444900e+05   4.9418300e+05   1.6735300e+05   1.5197100e+05   5.6108800e+05   6.6177000e+05   1.2985700e+05   1.7857900e+05   1.6902800e+05   1.5307200e+05   2.6668000e+05   2.1882000e+05   2.0808800e+05   2.2307700e+05   1.3737500e+05   1.7706400e+05   3.3555600e+05   3.7651600e+05   1.0410300e+05   7.9876000e+04   3.9244300e+05   2.8587100e+05   1.0051900e+05   1.3468900e+05   1.1161300e+05   1.2458300e+05   2.6576900e+05   2.3717400e+05   2.5220400e+05   2.5409200e+05   4.0472400e+05   3.7283400e+05   1.1476800e+05   8.9517000e+04   1.9363900e+05   1.8340300e+05   1.9059800e+05   1.8358300e+05   9.4416000e+04   8.1455000e+04   3.4111100e+05   3.2885700e+05   3.2014200e+05   2.8541900e+05   2.4940700e+05   2.9564200e+05   2.0985900e+05   2.3017900e+05   3.2581200e+05   2.0642100e+05   1.2122100e+05   1.6158700e+05   3.2714500e+05   3.5099700e+05   4.3648700e+05   4.2653600e+05   3.4057800e+05   2.7450200e+05   2.9982400e+05   2.7317800e+05   1.3389700e+05   2.8693000e+05   1.6480800e+05   2.9844200e+05   5.5537500e+05   6.4013700e+05   2.4271100e+05   1.5916800e+05   1.4609900e+05   1.6246500e+05   1.8295000e+05   2.4766900e+05   0.0000000e+00   1.0166600e+05   2.0645000e+05   1.7905600e+05   7.4798000e+04   6.1290000e+04   3.1236700e+05   3.6715700e+05   2.3372200e+05   2.0460900e+05   4.3531400e+05   4.3228300e+05   1.6295500e+05   1.6647200e+05   3.4003500e+05   3.7898900e+05
   4.7464500e+05   4.3798300e+05   4.2879900e+05   5.3606300e+05   1.3924900e+05   1.5497200e+05   5.8294200e+05   6.7459300e+05   1.4273500e+05   1.8177500e+05   1.7912900e+05   1.6709400e+05   2.8491900e+05   2.1885900e+05   2.2064700e+05   2.1559600e+05   1.5337400e+05   1.9570600e+05   3.6013600e+05   3.7558700e+05   9.5327000e+04   1.1003600e+05   4.1447900e+05   3.1826400e+05   1.1953200e+05   1.5386600e+05   1.3314500e+05   1.5641200e+05   2.7643200e+05   2.5326600e+05   2.7533600e+05   2.5207200e+05   4.0870100e+05   4.3687900e+05   1.3300100e+05   1.1164200e+05   2.0089100e+05   1.8612600e+05   1.8404000e+05   1.7306200e+05   9.3598000e+04   9.4909000e+04   3.2241000e+05   3.5024000e+05   3.1411100e+05   3.0210900e+05   2.3264900e+05   2.6987600e+05   1.8621400e+05   1.8549300e+05   3.5924800e+05   1.9792700e+05   1.1867900e+05   1.6411400e+05   3.2092200e+05   3.4472100e+05   4.5004300e+05   4.4169800e+05   3.2575400e+05   2.8965800e+05   3.0490300e+05   2.9252900e+05   1.5374400e+05   2.8962100e+05   1.7073200e+05   2.8771900e+05   5.5938000e+05   6.2971400e+05   2.5667900e+05   1.7180800e+05   1.4957700e+05   1.9153300e+05   2.0425500e+05   2.5066200e+05   1.0166600e+05   0.0000000e+00   2.3727800e+05   1.9632900e+05   9.3490000e+04   9.5729000e+04   3.2785600e+05   3.9281200e+05   2.7411800e+05   2.3401000e+05   4.6098800e+05   4.4220400e+05   1.6431900e+05   1.6885500e+05   3.5006200e+05   3.6962600e+05
   5.9851000e+05   5.9533100e+05   5.4640600e+05   6.0501100e+05   2.6561800e+05   2.7768600e+05   6.9804500e+05   7.9317300e+05   2.2797800e+05   2.7404800e+05   3.1195500e+05   2.8872700e+05   3.9784400e+05   3.4381000e+05   3.5807100e+05   3.1572800e+05   2.5002400e+05   3.1836800e+05   4.5553700e+05   4.9851000e+05   2.3092900e+05   2.2976700e+05   5.3560200e+05   4.4204500e+05   2.3165800e+05   2.6430500e+05   2.4516900e+05   2.6365800e+05   3.8997000e+05   3.8544800e+05   3.9223100e+05   3.7158800e+05   5.1032400e+05   5.1033000e+05   2.3077100e+05   2.2518700e+05   2.9044900e+05   3.2843700e+05   3.2606500e+05   3.5006800e+05   2.3338100e+05   2.3670200e+05   4.5532800e+05   4.6066500e+05   4.4580900e+05   4.1843400e+05   3.6640300e+05   3.8359300e+05   3.1085100e+05   3.5519500e+05   5.0281300e+05   3.4667200e+05   2.4886100e+05   2.9233400e+05   4.4685200e+05   4.8333600e+05   5.4419100e+05   5.8409200e+05   4.6506100e+05   4.0833800e+05   4.2488000e+05   4.1528800e+05   2.7731600e+05   4.1296500e+05   2.9821300e+05   4.0690100e+05   6.6527300e+05   7.2911800e+05   3.8243300e+05   3.1239900e+05   2.6605700e+05   2.9661200e+05   3.2328800e+05   3.6383500e+05   2.0645000e+05   2.3727800e+05   0.0000000e+00   2.9544600e+05   1.8339500e+05   1.8931400e+05   4.1733800e+05   4.7803600e+05   3.5458700e+05   3.5426500e+05   5.7336400e+05   5.5488600e+05   2.7128600e+05   2.8183800e+05   4.8699300e+05   4.8028200e+05
   5.6313800e+05   6.0434400e+05   5.7222500e+05   6.1790400e+05   2.7551800e+05   2.5237300e+05   6.6265600e+05   7.9236400e+05   2.5384400e+05   3.1054500e+05   2.8900000e+05   2.6649600e+05   3.8675800e+05   3.3113100e+05   3.6841400e+05   3.4979800e+05   2.8349400e+05   3.2178800e+05   4.7274500e+05   4.8050300e+05   2.2184200e+05   2.1259800e+05   5.4132300e+05   4.1224400e+05   2.2570900e+05   2.4744400e+05   2.1554800e+05   2.3648500e+05   3.5755700e+05   3.6892500e+05   3.6198800e+05   3.4206700e+05   4.9906700e+05   4.7650900e+05   2.5283800e+05   2.0364300e+05   2.8420100e+05   2.7289500e+05   2.9467100e+05   3.0892700e+05   2.1204800e+05   1.9532800e+05   4.3744200e+05   4.2513700e+05   4.1330200e+05   3.9772200e+05   3.6884300e+05   3.8087000e+05   2.8033200e+05   3.1623700e+05   4.6888600e+05   2.8754300e+05   2.1577700e+05   2.5685600e+05   4.1454100e+05   4.4007100e+05   5.1949000e+05   5.5591200e+05   4.2601900e+05   3.5747000e+05   3.8686900e+05   4.1252400e+05   2.4770000e+05   3.8431800e+05   2.7146500e+05   3.4197600e+05   6.5420800e+05   6.9457800e+05   3.6174500e+05   2.5405400e+05   2.5641500e+05   2.6697700e+05   2.7736000e+05   3.5538800e+05   1.7905600e+05   1.9632900e+05   2.9544600e+05   0.0000000e+00   1.6606700e+05   1.7952800e+05   4.0868100e+05   4.7311100e+05   3.3577000e+05   3.3518400e+05   5.5827800e+05   5.6676300e+05   2.8549600e+05   2.6111100e+05   4.5706900e+05   4.3591100e+05
   4.5499500e+05   4.6352200e+05   4.1901300e+05   5.0706900e+05   1.5991600e+05   1.3545000e+05   5.2302800e+05   6.4530700e+05   1.3269100e+05   1.7328700e+05   1.6217200e+05   1.5405300e+05   2.4617300e+05   2.0598700e+05   2.2830100e+05   1.9349500e+05   1.4281200e+05   1.9379500e+05   3.4167500e+05   3.5139500e+05   9.0357000e+04   7.3528000e+04   3.9125300e+05   2.9328500e+05   9.5717000e+04   1.2668900e+05   9.9714000e+04   1.2410500e+05   2.3441200e+05   2.3150900e+05   2.4777800e+05   2.4088900e+05   3.7163500e+05   3.5377100e+05   1.0478700e+05   6.1612000e+04   1.7726500e+05   1.7166800e+05   1.7673000e+05   1.7501900e+05   7.7863000e+04   7.1237000e+04   2.9179600e+05   3.5389000e+05   2.7276100e+05   3.0554000e+05   2.5254100e+05   2.6656300e+05   1.8401600e+05   1.9981500e+05   3.4851600e+05   1.7092600e+05   1.1306800e+05   1.3269300e+05   3.1786500e+05   3.4791500e+05   3.9622600e+05   4.4021900e+05   3.5332100e+05   2.7969000e+05   2.8004300e+05   2.8249700e+05   1.3560600e+05   2.9132800e+05   1.5179400e+05   2.6050100e+05   5.7320500e+05   6.3328200e+05   2.5225200e+05   1.5689000e+05   1.4686200e+05   1.4712400e+05   1.9316000e+05   2.3887400e+05   7.4798000e+04   9.3490000e+04   1.8339500e+05   1.6606700e+05   0.0000000e+00   5.9217000e+04   2.9463500e+05   3.7917100e+05   2.0794500e+05   2.0198500e+05   4.4022000e+05   4.6963600e+05   1.5408900e+05   1.4138200e+05   3.5034400e+05   3.5709000e+05
   4.5429700e+05   4.4566500e+05   3.9517000e+05   4.8973300e+05   1.3456600e+05   1.1697600e+05   5.0915900e+05   6.5281400e+05   1.0783200e+05   1.3558700e+05   1.4789900e+05   1.2710400e+05   2.3465000e+05   1.8469900e+05   2.1797300e+05   1.9689500e+05   1.2775100e+05   1.5739000e+05   3.3773100e+05   3.3508800e+05   8.2146000e+04   5.7702000e+04   3.7337600e+05   2.7401100e+05   8.6083000e+04   1.1770600e+05   1.0384100e+05   1.0361900e+05   2.3120700e+05   2.3125000e+05   2.3566200e+05   2.2076100e+05   3.6456000e+05   3.6199300e+05   9.9502000e+04   7.4301000e+04   1.6790400e+05   1.4555200e+05   1.7645600e+05   1.8346700e+05   7.0884000e+04   5.9188000e+04   2.9175200e+05   3.3340900e+05   2.8239700e+05   2.8486800e+05   2.2637000e+05   2.6884600e+05   1.7942500e+05   2.0733500e+05   3.4808500e+05   1.8261300e+05   1.0528500e+05   1.2197500e+05   3.3012000e+05   3.3930800e+05   3.8613100e+05   4.1143000e+05   3.2069000e+05   2.6097400e+05   2.7360600e+05   2.5362200e+05   1.2176000e+05   2.8598400e+05   1.2904000e+05   2.4144100e+05   5.5174300e+05   5.9512500e+05   2.1749800e+05   1.4509800e+05   1.3889100e+05   1.5704000e+05   1.9288900e+05   2.3410200e+05   6.1290000e+04   9.5729000e+04   1.8931400e+05   1.7952800e+05   5.9217000e+04   0.0000000e+00   3.0400600e+05   3.5441400e+05   2.0889000e+05   2.0119600e+05   3.8980000e+05   4.5055400e+05   1.4647100e+05   1.4417000e+05   3.3640900e+05   3.4807000e+05
   6.9450200e+05   6.9271800e+05   6.6069000e+05   7.1308400e+05   3.9328700e+05   3.8756200e+05   7.9687400e+05   9.1682600e+05   3.6515300e+05   3.7666300e+05   3.9730200e+05   3.8692300e+05   4.8801800e+05   4.3420300e+05   4.8745800e+05   4.4442900e+05   4.0332200e+05   4.0486200e+05   5.8538600e+05   5.9758700e+05   2.9953200e+05   3.0783300e+05   6.1534600e+05   5.0119900e+05   3.3252500e+05   3.5794700e+05   3.3063000e+05   3.6626500e+05   4.7568400e+05   4.6751600e+05   4.7258000e+05   4.8523600e+05   5.9966000e+05   6.6341900e+05   3.4275600e+05   3.1778400e+05   4.0330300e+05   3.7701100e+05   4.3681600e+05   4.0879300e+05   3.2398700e+05   3.2037000e+05   5.5648200e+05   5.8047000e+05   5.3660700e+05   5.0312600e+05   4.6240100e+05   5.3095700e+05   4.4211700e+05   4.6345700e+05   6.1803500e+05   4.4595100e+05   3.5106700e+05   3.7701200e+05   5.7133800e+05   6.0495500e+05   6.1144600e+05   6.6932900e+05   5.8740600e+05   5.7310300e+05   5.5244500e+05   5.0359200e+05   3.6724900e+05   5.1789900e+05   3.7890800e+05   4.9999900e+05   7.9588800e+05   8.4344500e+05   4.7637400e+05   4.1337700e+05   4.0167100e+05   4.1534800e+05   4.5256400e+05   4.7024800e+05   3.1236700e+05   3.2785600e+05   4.1733800e+05   4.0868100e+05   2.9463500e+05   3.0400600e+05   0.0000000e+00   6.0297700e+05   4.5592700e+05   4.3960300e+05   6.3750700e+05   7.1339700e+05   4.1580100e+05   3.9967700e+05   5.8323400e+05   5.9081900e+05
   7.7472600e+05   7.7017500e+05   7.1866500e+05   7.9238000e+05   4.5994700e+05   4.3421400e+05   8.5419700e+05   9.4386800e+05   3.9450400e+05   4.7383200e+05   4.8145800e+05   4.6634900e+05   5.7261700e+05   5.1735400e+05   5.2739000e+05   4.7229200e+05   4.7313900e+05   4.8633400e+05   6.4924700e+05   6.8771200e+05   3.9811100e+05   3.9027000e+05   6.8553200e+05   5.7492800e+05   4.0407300e+05   4.2310300e+05   3.9939800e+05   4.4400800e+05   5.8481900e+05   5.7292800e+05   5.6266500e+05   5.3948000e+05   6.7546900e+05   7.0361500e+05   4.1722800e+05   3.8482800e+05   4.5223500e+05   4.4484500e+05   4.8985800e+05   4.7448200e+05   3.8217200e+05   3.5875400e+05   6.2311000e+05   6.6587700e+05   6.0407800e+05   5.6930600e+05   5.1966800e+05   6.0269300e+05   4.9033000e+05   4.9317400e+05   6.6042700e+05   4.5650600e+05   3.9784900e+05   4.3616800e+05   5.9390200e+05   6.1960100e+05   6.5421200e+05   7.0046800e+05   6.4078200e+05   5.9019300e+05   5.5995000e+05   5.6954800e+05   4.2971700e+05   5.6740400e+05   4.4988000e+05   5.3105200e+05   8.5208900e+05   9.0390300e+05   5.3177800e+05   4.6115100e+05   4.4434500e+05   4.6568600e+05   5.0347700e+05   5.5784300e+05   3.6715700e+05   3.9281200e+05   4.7803600e+05   4.7311100e+05   3.7917100e+05   3.5441400e+05   6.0297700e+05   0.0000000e+00   5.7046700e+05   5.0314700e+05   7.6276700e+05   7.2730800e+05   4.5275700e+05   4.4328800e+05   6.2328700e+05   6.7268700e+05
   6.2915500e+05   6.1385700e+05   5.7545500e+05   6.4158000e+05   2.9414800e+05   2.9724600e+05   7.1281800e+05   8.2889600e+05   2.9092100e+05   3.2255600e+05   3.1007900e+05   2.8165000e+05   4.2098600e+05   3.8264900e+05   4.0596900e+05   3.5182200e+05   3.0671800e+05   3.1946700e+05   5.0752600e+05   5.3573200e+05   2.4626800e+05   2.3195900e+05   5.3069200e+05   4.4358100e+05   2.5451100e+05   3.1189100e+05   2.6307100e+05   2.8722500e+05   4.2168800e+05   3.9287300e+05   3.9922500e+05   3.7953200e+05   5.4769700e+05   5.1475200e+05   2.6350200e+05   2.2292500e+05   3.1599500e+05   3.0543200e+05   3.3776300e+05   3.2835900e+05   2.2764000e+05   2.2569500e+05   4.8654000e+05   4.8569300e+05   4.5339300e+05   4.4371700e+05   3.6940600e+05   4.4738600e+05   3.5664500e+05   3.6792600e+05   5.0994400e+05   3.4937900e+05   2.5550800e+05   3.1383300e+05   4.6020600e+05   4.5299900e+05   5.2493700e+05   5.4398700e+05   4.7226600e+05   4.4042500e+05   4.2989800e+05   4.3878800e+05   2.7710300e+05   4.5028600e+05   3.0660200e+05   3.9274800e+05   7.0567700e+05   7.3855000e+05   4.3075500e+05   3.2045000e+05   2.9468600e+05   3.2633500e+05   3.9424200e+05   4.2485600e+05   2.3372200e+05   2.7411800e+05   3.5458700e+05   3.3577000e+05   2.0794500e+05   2.0889000e+05   4.5592700e+05   5.7046700e+05   0.0000000e+00   3.7361100e+05   6.0607300e+05   6.0526400e+05   3.4628900e+05   3.3585400e+05   4.8991700e+05   5.0324400e+05
   5.8523600e+05   6.1112100e+05   5.4678400e+05   6.4431700e+05   2.8443100e+05   2.8458900e+05   7.1156800e+05   8.1618700e+05   2.6404400e+05   3.3185600e+05   3.1130400e+05   2.8585700e+05   4.1177800e+05   3.5732600e+05   3.7222600e+05   3.5309500e+05   2.9662300e+05   3.0606000e+05   5.0899400e+05   5.1643500e+05   2.2339900e+05   2.2329100e+05   5.3299200e+05   4.3146700e+05   2.4939200e+05   2.6913500e+05   2.2955000e+05   2.4413600e+05   3.8992800e+05   3.8548700e+05   3.9407300e+05   3.6407600e+05   5.1885400e+05   5.1936900e+05   2.5405500e+05   2.1856600e+05   3.0236300e+05   3.0824900e+05   3.7735900e+05   3.1702700e+05   1.9360200e+05   1.9384400e+05   4.6363400e+05   4.5323100e+05   4.0647900e+05   4.2043100e+05   3.7413600e+05   4.1497000e+05   3.0851600e+05   3.2263200e+05   4.7942200e+05   3.1646000e+05   2.5115000e+05   2.6817400e+05   4.5444400e+05   4.7174800e+05   5.3067200e+05   5.3901400e+05   4.6380800e+05   4.3172700e+05   4.3268100e+05   4.6503100e+05   2.8667500e+05   4.0070600e+05   2.6731000e+05   3.6696700e+05   7.1326500e+05   7.5025900e+05   4.1008000e+05   2.9536900e+05   2.8210900e+05   2.9728300e+05   3.4679500e+05   3.9013700e+05   2.0460900e+05   2.3401000e+05   3.5426500e+05   3.3518400e+05   2.0198500e+05   2.0119600e+05   4.3960300e+05   5.0314700e+05   3.7361100e+05   0.0000000e+00   5.9593100e+05   5.7951700e+05   2.7561300e+05   2.8938400e+05   4.8403900e+05   5.0195900e+05
   7.8204300e+05   8.1572600e+05   8.1911900e+05   9.0181200e+05   5.3393400e+05   5.3352500e+05   9.3735300e+05   1.0170490e+06   4.7262600e+05   5.2180500e+05   5.3423200e+05   5.3122400e+05   6.5861000e+05   6.1464400e+05   6.2362300e+05   5.9846100e+05   5.0238600e+05   4.9534500e+05   7.3341600e+05   7.3792700e+05   4.5394500e+05   4.6438600e+05   7.6713500e+05   6.8623100e+05   4.6251200e+05   4.7627400e+05   4.7134600e+05   5.1741800e+05   6.1869500e+05   6.3673700e+05   6.4981700e+05   6.2110800e+05   7.6966900e+05   7.5615800e+05   4.7763600e+05   4.6797600e+05   5.3735100e+05   5.3905300e+05   5.5412900e+05   5.3270400e+05   4.4664800e+05   4.3295500e+05   7.0747800e+05   6.8415900e+05   6.4658400e+05   6.9351700e+05   6.2358700e+05   6.5806900e+05   5.3935400e+05   5.9203100e+05   7.1845200e+05   5.5704400e+05   4.7802100e+05   4.9743400e+05   6.6856200e+05   7.2596100e+05   7.6468300e+05   8.2943000e+05   7.2976900e+05   6.4952600e+05   6.2688200e+05   6.3062800e+05   4.8313900e+05   6.2704400e+05   5.2258100e+05   6.2730800e+05   9.3474800e+05   1.0043200e+06   6.2849100e+05   5.2211800e+05   4.6612600e+05   5.1365500e+05   5.3523600e+05   5.9905300e+05   4.3531400e+05   4.6098800e+05   5.7336400e+05   5.5827800e+05   4.4022000e+05   3.8980000e+05   6.3750700e+05   7.6276700e+05   6.0607300e+05   5.9593100e+05   0.0000000e+00   8.1070700e+05   5.2877000e+05   5.3350700e+05   7.0508000e+05   7.0170500e+05
   7.6600200e+05   7.9849400e+05   8.0583600e+05   8.7689300e+05   5.6561300e+05   5.6371000e+05   9.6916400e+05   1.0315560e+06   4.8819500e+05   4.9221100e+05   5.2256000e+05   5.1145200e+05   6.3800200e+05   6.0235800e+05   6.2772900e+05   5.9707900e+05   5.1842500e+05   5.2423000e+05   7.6636600e+05   7.1505300e+05   4.3004800e+05   4.4418300e+05   7.6008400e+05   6.7538400e+05   4.8827100e+05   5.1420300e+05   4.7970300e+05   4.8141300e+05   6.0440900e+05   5.9051800e+05   6.1411700e+05   5.9159700e+05   7.2808400e+05   7.2211600e+05   4.9133000e+05   4.6021200e+05   5.5331400e+05   5.2684400e+05   5.4270600e+05   5.6973300e+05   4.4864500e+05   4.2337700e+05   6.9829300e+05   7.1399400e+05   6.5305400e+05   6.6545400e+05   6.0808800e+05   6.3357800e+05   5.4848800e+05   5.5035900e+05   7.3604700e+05   5.6844000e+05   4.8473500e+05   4.9819500e+05   6.5676700e+05   7.1845600e+05   7.7742600e+05   7.9685800e+05   6.8564700e+05   6.1733500e+05   6.4564800e+05   6.2245800e+05   4.7593300e+05   6.3896300e+05   5.2109200e+05   6.1729700e+05   9.2840400e+05   1.0015320e+06   6.0773100e+05   4.9270000e+05   4.8054900e+05   5.2791000e+05   5.5829800e+05   5.9974400e+05   4.3228300e+05   4.4220400e+05   5.5488600e+05   5.6676300e+05   4.6963600e+05   4.5055400e+05   7.1339700e+05   7.2730800e+05   6.0526400e+05   5.7951700e+05   8.1070700e+05   0.0000000e+00   5.4600600e+05   5.4225300e+05   7.5254500e+05   7.0819700e+05
   5.3187100e+05   5.4827400e+05   5.1828900e+05   5.6447000e+05   2.2659700e+05   2.4869700e+05   6.4252400e+05   7.7769400e+05   2.1505900e+05   2.5187800e+05   2.4305000e+05   2.1551200e+05   3.4796600e+05   2.7757100e+05   2.8661200e+05   3.0214900e+05   2.1860700e+05   2.4598200e+05   4.3630900e+05   4.4648800e+05   1.4636600e+05   1.4295300e+05   4.5232600e+05   3.4916600e+05   1.5136200e+05   1.8389100e+05   1.7471000e+05   2.0379300e+05   3.1834900e+05   3.1076800e+05   3.3413300e+05   3.0041700e+05   4.4866600e+05   4.6531300e+05   1.9951100e+05   1.6954200e+05   2.2039500e+05   2.3069600e+05   2.4808800e+05   2.5388700e+05   1.5751800e+05   1.4419000e+05   4.3482300e+05   4.2585800e+05   3.8256200e+05   3.7301600e+05   3.1489500e+05   3.3033500e+05   2.6988700e+05   2.8206700e+05   4.3565500e+05   2.4718600e+05   1.7359100e+05   2.2560100e+05   4.2431000e+05   4.2028600e+05   4.5796100e+05   5.4990900e+05   3.9488900e+05   3.5363800e+05   3.5978900e+05   3.1981700e+05   2.0583600e+05   3.3295700e+05   2.4761400e+05   3.5948300e+05   6.2910700e+05   6.8219600e+05   3.5655200e+05   2.3491000e+05   2.0053000e+05   2.6127500e+05   2.7908300e+05   3.3192200e+05   1.6295500e+05   1.6431900e+05   2.7128600e+05   2.8549600e+05   1.5408900e+05   1.4647100e+05   4.1580100e+05   4.5275700e+05   3.4628900e+05   2.7561300e+05   5.2877000e+05   5.4600600e+05   0.0000000e+00   2.4923200e+05   4.5238600e+05   4.5160300e+05
   5.2488300e+05   5.4806800e+05   5.2500000e+05   5.6729000e+05   2.4571700e+05   2.4850500e+05   6.1944700e+05   7.2645000e+05   2.1797900e+05   2.4383600e+05   2.4620600e+05   2.4787400e+05   3.6338800e+05   3.0901600e+05   2.9464900e+05   3.0361500e+05   2.4402000e+05   2.7910500e+05   4.4820800e+05   4.3273900e+05   1.7455300e+05   1.7079500e+05   4.7509500e+05   3.8409500e+05   2.1288200e+05   2.2796500e+05   2.1131200e+05   2.3679900e+05   3.7059400e+05   3.4476300e+05   3.4328100e+05   3.1207300e+05   4.7692200e+05   4.7048600e+05   2.1118500e+05   1.8393000e+05   2.8037600e+05   2.6379200e+05   2.8049500e+05   2.7832600e+05   1.5442700e+05   1.5832800e+05   4.3008500e+05   4.1358900e+05   3.8166800e+05   3.9047300e+05   3.3067700e+05   3.4539100e+05   2.6482500e+05   3.0607400e+05   4.5605300e+05   2.7411800e+05   1.8011800e+05   2.3698400e+05   4.0351100e+05   4.4226600e+05   4.5529100e+05   5.3996200e+05   4.1324900e+05   3.5992400e+05   3.6697500e+05   3.4348200e+05   2.3404700e+05   3.6039800e+05   2.5301900e+05   3.6927000e+05   6.7125700e+05   6.5156700e+05   3.3554300e+05   2.5527600e+05   2.2459600e+05   2.7728500e+05   3.0229000e+05   3.4280800e+05   1.6647200e+05   1.6885500e+05   2.8183800e+05   2.6111100e+05   1.4138200e+05   1.4417000e+05   3.9967700e+05   4.4328800e+05   3.3585400e+05   2.8938400e+05   5.3350700e+05   5.4225300e+05   2.4923200e+05   0.0000000e+00   4.2536500e+05   4.2009000e+05
   7.1615100e+05   7.4909900e+05   7.3338600e+05   7.3812500e+05   4.5882200e+05   4.2296900e+05   8.5946700e+05   9.2261300e+05   4.2301100e+05   4.4486100e+05   4.1149100e+05   4.3317100e+05   5.5814300e+05   4.8456200e+05   4.7760100e+05   4.2208000e+05   4.3034400e+05   4.5973700e+05   6.1923700e+05   6.2205900e+05   3.6508900e+05   3.4311800e+05   6.4949200e+05   5.6774400e+05   3.6515600e+05   3.8264300e+05   3.6955300e+05   4.0613500e+05   5.3501500e+05   4.9104300e+05   5.4352500e+05   4.5991700e+05   6.3701300e+05   6.4950200e+05   4.0319700e+05   3.3385400e+05   3.9209200e+05   4.1783200e+05   4.6672600e+05   4.4910500e+05   3.4662900e+05   3.5160800e+05   6.2082800e+05   6.2754100e+05   5.6002100e+05   5.3699000e+05   4.6167200e+05   5.3217100e+05   4.5423100e+05   4.9167800e+05   5.8675200e+05   4.3184000e+05   3.8951800e+05   4.3924900e+05   5.8661300e+05   5.8337000e+05   6.5951500e+05   7.0956500e+05   5.8014500e+05   5.1680300e+05   5.6747300e+05   5.1726300e+05   4.1055600e+05   5.6353200e+05   4.3709000e+05   5.5559700e+05   8.7901700e+05   8.7505900e+05   5.2712500e+05   4.0519900e+05   3.9992500e+05   4.2817400e+05   4.6792700e+05   5.1534200e+05   3.4003500e+05   3.5006200e+05   4.8699300e+05   4.5706900e+05   3.5034400e+05   3.3640900e+05   5.8323400e+05   6.2328700e+05   4.8991700e+05   4.8403900e+05   7.0508000e+05   7.5254500e+05   4.5238600e+05   4.2536500e+05   0.0000000e+00   6.5073600e+05
   7.4871700e+05   7.4314200e+05   7.0259200e+05   7.5579500e+05   4.4414000e+05   3.9927800e+05   8.2861700e+05   8.9193500e+05   4.3098800e+05   4.6271800e+05   4.6059400e+05   4.2906800e+05   5.3655900e+05   4.8593200e+05   4.8451000e+05   4.6361300e+05   4.4228000e+05   4.5957600e+05   6.4646100e+05   6.8679500e+05   3.8911700e+05   3.5181300e+05   6.7563300e+05   5.6811300e+05   4.0770200e+05   4.3857300e+05   4.1897600e+05   4.3795400e+05   5.6073600e+05   5.3960500e+05   5.4786200e+05   5.2025900e+05   6.5921900e+05   6.7658000e+05   4.3213400e+05   4.0696900e+05   4.5746200e+05   4.4622800e+05   4.7043800e+05   4.4189600e+05   3.5716700e+05   3.5755000e+05   6.2986600e+05   6.4976100e+05   6.0833900e+05   6.1211700e+05   5.5421800e+05   5.8241200e+05   4.7659400e+05   5.2523800e+05   6.6399100e+05   4.7688000e+05   4.2030200e+05   4.4008900e+05   6.1472400e+05   6.5138200e+05   6.8924700e+05   7.3870300e+05   5.8255700e+05   5.2753200e+05   6.0584900e+05   5.4268500e+05   4.3460300e+05   5.7681700e+05   4.6991600e+05   5.3848400e+05   8.7418000e+05   9.6679100e+05   5.3191500e+05   4.2721600e+05   4.4008200e+05   4.5540800e+05   5.0602000e+05   5.5715500e+05   3.7898900e+05   3.6962600e+05   4.8028200e+05   4.3591100e+05   3.5709000e+05   3.4807000e+05   5.9081900e+05   6.7268700e+05   5.0324400e+05   5.0195900e+05   7.0170500e+05   7.0819700e+05   4.5160300e+05   4.2009000e+05   6.5073600e+05   0.0000000e+00
