# Supplementary material for: Autistic traits and individual brain differences: functional network efficiency reflects attentional and social impairments, structural nodal efficiencies index systemising and theory-of-mind skills
Source: Mol Autism. 2021 Jan 21;12:3. doi: 10.1186/s13229-020-00377-8 (PMC7818759; doi:10.1186/s13229-020-00377-8)
Supplement: Supplementary file 9 — Additional file 9. Brain-behaviour correlations. README file detailing data curation; AAL-90 region masks in NIfTI format; spreadseehts of Spearman correlations; code and data for the correlational analysis. [file 13229_2020_377_MOESM9_ESM.zip › Paul_Arora_et_al_data/Physiological/BBC/analysis/Diffusion_Analaysis/adj_matrixes/NOS_weighted/symmetric/connection_matrix_sym_aHU0067.txt]

   0.0000000e+00   7.4894900e+05   7.7910200e+05   8.2141200e+05   5.3404500e+05   5.0667400e+05   8.9321800e+05   1.0192170e+06   4.7868300e+05   5.2341300e+05   4.8150700e+05   5.1914700e+05   6.6172600e+05   5.7094100e+05   6.1440500e+05   6.0498500e+05   5.1928500e+05   5.8086500e+05   6.0819500e+05   6.4440100e+05   4.1445200e+05   4.1997400e+05   7.6556900e+05   6.4790100e+05   4.5659900e+05   4.7308400e+05   4.8168300e+05   4.9169100e+05   6.1195500e+05   6.2135000e+05   6.0523500e+05   5.9045300e+05   7.4547800e+05   7.3538800e+05   4.8863300e+05   4.8787300e+05   5.3354200e+05   5.3598400e+05   5.3942400e+05   5.7936500e+05   4.0975600e+05   4.2315900e+05   7.5973900e+05   7.2300600e+05   6.6243100e+05   6.7595400e+05   6.0268900e+05   6.1266500e+05   6.2746800e+05   5.5357300e+05   7.7258400e+05   5.6968100e+05   4.9327000e+05   5.0131000e+05   7.1522100e+05   6.9536900e+05   7.3515300e+05   7.3683700e+05   6.2538500e+05   6.3670900e+05   7.2609300e+05   6.5284800e+05   5.3271700e+05   6.2060700e+05   5.6907400e+05   6.5570500e+05   9.6532300e+05   1.0423140e+06   4.7626400e+05   4.5334700e+05   5.0961300e+05   5.4727100e+05   5.8006200e+05   6.2070500e+05   4.3428700e+05   4.4269200e+05   5.4362000e+05   5.9414200e+05   4.0427600e+05   3.6142700e+05   6.4970800e+05   7.3569700e+05   5.7268400e+05   5.6360200e+05   7.5330600e+05   8.7774900e+05   4.6100400e+05   4.9635000e+05   6.3027100e+05   7.5630200e+05
   7.4894900e+05   0.0000000e+00   7.9386300e+05   8.0030900e+05   5.2008900e+05   5.0224000e+05   8.6015700e+05   1.0306070e+06   5.1228700e+05   5.2579700e+05   4.8804400e+05   5.1312400e+05   6.4737300e+05   6.3757700e+05   6.0798600e+05   6.1100900e+05   5.0438100e+05   5.7827800e+05   6.4182200e+05   6.6386300e+05   4.3350700e+05   4.3328800e+05   7.9795500e+05   6.5323400e+05   4.4385800e+05   5.0393500e+05   4.8142300e+05   4.6759600e+05   6.1595200e+05   6.6010700e+05   6.5731600e+05   6.0007500e+05   7.6636600e+05   7.7201300e+05   4.9128600e+05   4.6118400e+05   5.1706600e+05   5.8706200e+05   5.8037300e+05   6.3108500e+05   4.6579100e+05   4.3683400e+05   7.5354700e+05   6.9504600e+05   6.9700500e+05   7.2529800e+05   5.9574800e+05   6.6240300e+05   6.3079700e+05   5.6545300e+05   7.5456300e+05   5.8604300e+05   5.0926200e+05   5.2088900e+05   7.1568000e+05   7.2288500e+05   7.3390700e+05   7.2380200e+05   6.1240100e+05   6.5477900e+05   7.1570200e+05   6.3225300e+05   5.2026400e+05   5.9826900e+05   5.6388100e+05   6.4381800e+05   9.4837100e+05   9.9741500e+05   5.0088500e+05   4.6615800e+05   4.9615800e+05   5.6065800e+05   6.0259400e+05   6.2769500e+05   4.3241600e+05   4.4717900e+05   5.2627000e+05   5.9754600e+05   3.8925400e+05   3.7528800e+05   6.7613300e+05   7.4602500e+05   5.8223700e+05   5.2189500e+05   7.4185200e+05   8.9362100e+05   4.6295200e+05   4.9873700e+05   6.1217800e+05   7.4809900e+05
   7.7910200e+05   7.9386300e+05   0.0000000e+00   8.7749200e+05   5.6840500e+05   5.5355200e+05   9.4819900e+05   1.0829650e+06   5.5002800e+05   6.1126500e+05   5.2290200e+05   5.5858400e+05   6.7467600e+05   6.3333900e+05   6.5847700e+05   6.3688200e+05   5.1347400e+05   5.9773700e+05   6.7749900e+05   6.9756700e+05   5.0348000e+05   4.5558400e+05   8.2007400e+05   6.8756300e+05   5.0440000e+05   5.7348900e+05   5.2804100e+05   5.1365200e+05   6.6867800e+05   6.8339500e+05   6.6511500e+05   6.4091200e+05   7.9980600e+05   8.2942100e+05   5.2188600e+05   5.0100000e+05   5.6450100e+05   6.0714500e+05   5.8662600e+05   6.1517600e+05   4.7035300e+05   4.3163400e+05   7.3299800e+05   7.1718600e+05   7.0555100e+05   7.1382100e+05   6.4576600e+05   6.9638800e+05   6.7107700e+05   6.2374500e+05   7.8899200e+05   6.4403300e+05   5.5114400e+05   5.4491500e+05   7.1879700e+05   8.1485200e+05   8.0159300e+05   8.1560900e+05   6.8155800e+05   6.8475800e+05   7.6450700e+05   7.4243400e+05   5.7238900e+05   6.4976200e+05   6.1693600e+05   6.7096700e+05   1.0212530e+06   1.0968850e+06   5.8542600e+05   5.3096500e+05   5.5792400e+05   5.4981100e+05   6.5920800e+05   7.3877600e+05   4.9194000e+05   5.1413400e+05   5.8224800e+05   6.7207300e+05   4.6701200e+05   4.5624200e+05   7.1708400e+05   7.9419900e+05   6.5806600e+05   6.3144500e+05   8.4274600e+05   9.3923600e+05   5.1803500e+05   5.8281800e+05   6.7486900e+05   7.8693700e+05
   8.2141200e+05   8.0030900e+05   8.7749200e+05   0.0000000e+00   5.9429200e+05   5.7027400e+05   9.9141300e+05   1.1285290e+06   5.9399700e+05   5.8358000e+05   5.2183300e+05   6.1245900e+05   7.3246900e+05   6.9568200e+05   7.1935800e+05   7.0368600e+05   5.3921200e+05   6.3115100e+05   7.1190600e+05   7.5905400e+05   5.3853200e+05   5.0896300e+05   8.9770000e+05   7.1642700e+05   5.7304800e+05   5.9860600e+05   5.5582100e+05   5.5414900e+05   7.1388000e+05   7.6191800e+05   7.1608800e+05   6.5905700e+05   8.6179000e+05   8.2225500e+05   5.5515800e+05   5.4855100e+05   5.9447300e+05   6.1620100e+05   6.1122400e+05   6.2645900e+05   4.9081700e+05   5.1951500e+05   7.8400200e+05   7.6838400e+05   7.0408000e+05   7.8106500e+05   7.0551300e+05   7.4232800e+05   7.0574900e+05   6.4797600e+05   8.3951300e+05   7.0694200e+05   5.6754900e+05   5.6335300e+05   7.5060200e+05   8.2942700e+05   8.3493700e+05   8.3205200e+05   7.1569700e+05   7.0133100e+05   7.8030600e+05   7.1445400e+05   5.9385700e+05   7.1594100e+05   6.6197400e+05   7.3840000e+05   1.0561490e+06   1.1602850e+06   6.1209300e+05   5.7795700e+05   6.0177100e+05   6.2053800e+05   6.9780200e+05   7.4524200e+05   5.4603200e+05   5.3640600e+05   6.4442800e+05   6.5638100e+05   4.8476200e+05   4.9929400e+05   7.9843800e+05   8.3113200e+05   6.7481800e+05   6.7324100e+05   8.8404200e+05   1.0066870e+06   5.4376300e+05   5.9830800e+05   7.0332800e+05   8.5361600e+05
   5.3404500e+05   5.2008900e+05   5.6840500e+05   5.9429200e+05   0.0000000e+00   3.0767400e+05   6.3915900e+05   8.3645600e+05   2.8440900e+05   2.9998600e+05   2.6931600e+05   3.2901300e+05   4.0457100e+05   4.2667900e+05   4.1189400e+05   3.8770000e+05   2.4540900e+05   3.6701200e+05   4.1918000e+05   4.2648800e+05   2.0514500e+05   2.0199400e+05   5.9450100e+05   4.6437500e+05   2.6909000e+05   2.8824600e+05   2.7258800e+05   2.5607900e+05   3.9591200e+05   4.3654600e+05   4.0959400e+05   3.8002700e+05   5.0850700e+05   4.8692000e+05   2.2631300e+05   2.3709500e+05   3.0341300e+05   3.5733900e+05   3.5097700e+05   3.5710600e+05   1.8451700e+05   1.9986400e+05   4.9840900e+05   4.9478900e+05   4.4284900e+05   4.6678900e+05   3.8725800e+05   4.3485500e+05   4.0961800e+05   3.3241500e+05   5.2882500e+05   3.5189500e+05   2.8034000e+05   2.5878300e+05   4.8049900e+05   5.0885900e+05   4.8234900e+05   5.0293500e+05   4.2030600e+05   4.0619000e+05   4.7670700e+05   4.2766800e+05   2.6319400e+05   3.9897900e+05   3.4728900e+05   4.3393000e+05   7.2756100e+05   8.1405600e+05   2.6534800e+05   2.3141300e+05   2.9224500e+05   3.0832200e+05   3.7081100e+05   4.1960300e+05   2.3454000e+05   2.2319600e+05   3.3512800e+05   3.4416100e+05   1.8716300e+05   1.6433900e+05   5.0240000e+05   5.5736100e+05   3.8870700e+05   3.1959700e+05   5.4456400e+05   6.7023000e+05   2.2639500e+05   3.0495100e+05   4.5796900e+05   5.3400700e+05
   5.0667400e+05   5.0224000e+05   5.5355200e+05   5.7027400e+05   3.0767400e+05   0.0000000e+00   6.4057100e+05   8.4472800e+05   2.8275500e+05   3.0851000e+05   2.5095000e+05   3.1563300e+05   4.2114600e+05   3.3505900e+05   3.4425600e+05   3.3419700e+05   2.3569600e+05   3.4190600e+05   4.0658800e+05   4.0557000e+05   2.1584200e+05   2.0753600e+05   5.4235500e+05   4.2589900e+05   2.3637500e+05   2.9353500e+05   2.6294500e+05   2.3850500e+05   3.5034700e+05   4.1236100e+05   3.9300300e+05   3.6587400e+05   5.0607100e+05   4.8861300e+05   2.5415600e+05   2.1578900e+05   2.7468900e+05   3.4560400e+05   3.5352200e+05   3.3226200e+05   1.9288000e+05   1.9248900e+05   4.7192400e+05   4.7514500e+05   4.0569100e+05   4.2464800e+05   3.5689100e+05   4.1692200e+05   3.9320200e+05   3.6018000e+05   5.6428700e+05   3.5935800e+05   2.3897400e+05   2.5738200e+05   4.8744300e+05   5.2437200e+05   4.6940700e+05   5.0290000e+05   4.0138800e+05   4.1414500e+05   4.7686700e+05   4.0788500e+05   2.4743600e+05   4.1245600e+05   3.1636800e+05   4.1652100e+05   7.3354200e+05   7.9782900e+05   2.6723400e+05   2.2337200e+05   2.6373800e+05   3.1884200e+05   4.0881000e+05   3.8703100e+05   1.9078400e+05   2.2675200e+05   3.3351200e+05   3.5769900e+05   1.8024600e+05   1.6182600e+05   4.3829700e+05   5.1858600e+05   3.4397000e+05   3.2078600e+05   5.5253300e+05   6.4805300e+05   2.3462900e+05   3.1390800e+05   4.6564900e+05   4.9935500e+05
   8.9321800e+05   8.6015700e+05   9.4819900e+05   9.9141300e+05   6.3915900e+05   6.4057100e+05   0.0000000e+00   1.1846710e+06   6.1915500e+05   6.8491400e+05   6.1319600e+05   6.5777200e+05   7.7845200e+05   6.8356400e+05   7.1803800e+05   6.9574200e+05   6.1128600e+05   7.0058200e+05   7.7168500e+05   7.8741600e+05   5.7395900e+05   5.6121400e+05   9.3988500e+05   8.2952600e+05   5.8188300e+05   6.2456200e+05   6.2044900e+05   6.0249600e+05   7.2026800e+05   7.5956600e+05   7.5772500e+05   7.2297300e+05   8.9087800e+05   8.3889100e+05   5.6522800e+05   5.5448200e+05   6.3536700e+05   6.6700200e+05   6.7274400e+05   6.5157400e+05   5.5747300e+05   5.2880600e+05   8.2422400e+05   8.0069600e+05   7.9505200e+05   7.7992900e+05   7.1777900e+05   7.8289800e+05   7.5628600e+05   7.0919400e+05   8.9310400e+05   6.9138300e+05   5.5680800e+05   5.9579100e+05   7.8626300e+05   8.1176200e+05   8.0593500e+05   8.3517700e+05   7.2836100e+05   6.9499700e+05   7.8628700e+05   7.7126300e+05   6.4462600e+05   7.6742900e+05   6.7547200e+05   7.7713500e+05   1.0974270e+06   1.1266040e+06   5.9764600e+05   5.7192200e+05   6.0384100e+05   6.9130200e+05   6.8424200e+05   7.6278800e+05   5.5647400e+05   6.0714000e+05   7.0051900e+05   7.0617500e+05   5.2871700e+05   5.0846200e+05   7.6348300e+05   8.6706700e+05   7.0743300e+05   6.7627400e+05   9.2880300e+05   1.0522480e+06   5.8348300e+05   6.4294400e+05   7.9171600e+05   8.8423700e+05
   1.0192170e+06   1.0306070e+06   1.0829650e+06   1.1285290e+06   8.3645600e+05   8.4472800e+05   1.1846710e+06   0.0000000e+00   8.3069900e+05   8.5941100e+05   7.8057700e+05   8.2994900e+05   9.3594300e+05   8.8293400e+05   9.3133100e+05   9.1749800e+05   8.0280000e+05   8.8381800e+05   9.5922500e+05   9.6892100e+05   7.1789400e+05   7.2504500e+05   1.0771630e+06   9.8774100e+05   8.0776700e+05   8.4513100e+05   8.0478500e+05   7.9358700e+05   9.5869100e+05   9.5580900e+05   9.5568000e+05   9.2979800e+05   1.1430010e+06   1.0906390e+06   8.4362300e+05   7.7775600e+05   8.3756600e+05   8.9162700e+05   9.2675200e+05   8.6784200e+05   7.4227700e+05   7.5692900e+05   1.0305230e+06   1.0758200e+06   1.0343420e+06   1.0071720e+06   9.0884200e+05   9.4220600e+05   9.7568000e+05   9.2903400e+05   1.0566270e+06   8.7906500e+05   7.9298000e+05   8.0937200e+05   1.0444660e+06   1.0449300e+06   1.0671000e+06   1.0733190e+06   9.5825700e+05   9.3100700e+05   1.0173100e+06   9.8794800e+05   8.1666900e+05   9.1915500e+05   8.5727600e+05   9.6903600e+05   1.3218530e+06   1.3628550e+06   8.3269100e+05   8.1611200e+05   8.5487500e+05   8.5310800e+05   9.0839100e+05   1.0150810e+06   7.7821100e+05   7.6659900e+05   8.5670100e+05   9.1230100e+05   7.3317400e+05   7.0691500e+05   9.7433500e+05   1.0704540e+06   8.8303500e+05   8.4584900e+05   1.0912340e+06   1.1940130e+06   7.8227000e+05   8.0629900e+05   9.6189300e+05   1.0789370e+06
   4.7868300e+05   5.1228700e+05   5.5002800e+05   5.9399700e+05   2.8440900e+05   2.8275500e+05   6.1915500e+05   8.3069900e+05   0.0000000e+00   2.6602300e+05   1.9896300e+05   2.7599400e+05   3.9616600e+05   3.4450300e+05   3.6044100e+05   3.1393800e+05   2.1868300e+05   3.1510500e+05   3.9240500e+05   3.9893500e+05   1.6081300e+05   1.8506600e+05   5.3013800e+05   4.0931900e+05   2.3241100e+05   2.6478700e+05   2.3451000e+05   2.2389200e+05   3.3435100e+05   3.8767400e+05   4.0452900e+05   3.5402900e+05   4.9203700e+05   4.8970300e+05   2.5255900e+05   1.8780900e+05   2.7863400e+05   3.0682500e+05   3.0224600e+05   2.9268900e+05   1.4299700e+05   1.7273800e+05   4.6780400e+05   4.5315100e+05   4.0245400e+05   4.2012700e+05   3.3777400e+05   3.7841900e+05   3.6806600e+05   3.2098300e+05   5.0862800e+05   3.1492100e+05   2.1321300e+05   2.3206200e+05   4.7980600e+05   4.5368500e+05   4.6965200e+05   4.9645200e+05   3.8137800e+05   3.5808200e+05   4.3290600e+05   3.9788100e+05   2.6682900e+05   3.5727600e+05   3.2556700e+05   3.8572700e+05   7.0321400e+05   7.9930600e+05   2.5575800e+05   2.0999600e+05   2.5567500e+05   3.0255500e+05   3.3284800e+05   4.0897500e+05   1.7317300e+05   1.8660200e+05   2.6254600e+05   3.1970900e+05   1.5269700e+05   1.5503400e+05   4.3826900e+05   4.6550200e+05   3.2617200e+05   2.9883100e+05   5.2132800e+05   6.0174400e+05   2.1285900e+05   2.3937500e+05   3.9306200e+05   5.1936900e+05
   5.2341300e+05   5.2579700e+05   6.1126500e+05   5.8358000e+05   2.9998600e+05   3.0851000e+05   6.8491400e+05   8.5941100e+05   2.6602300e+05   0.0000000e+00   2.3795400e+05   3.0207000e+05   4.2408200e+05   3.7296100e+05   3.8784600e+05   3.6007400e+05   2.7559100e+05   3.4873000e+05   4.4580600e+05   4.3086500e+05   2.1463600e+05   2.0184200e+05   5.6568800e+05   4.4315400e+05   2.1567200e+05   2.9049000e+05   2.4380900e+05   2.6182200e+05   3.4681200e+05   4.3099300e+05   4.1309800e+05   3.6459900e+05   5.2042900e+05   5.1285100e+05   2.6172300e+05   2.3708200e+05   3.2594000e+05   3.6210500e+05   3.7879300e+05   3.3917800e+05   1.9047000e+05   2.1330500e+05   5.1576300e+05   4.6545600e+05   4.5513600e+05   4.6283500e+05   3.7924800e+05   4.4100300e+05   4.2312500e+05   4.0296900e+05   5.5361100e+05   3.9166700e+05   2.4640200e+05   2.4941600e+05   4.8145600e+05   4.8987200e+05   4.8724800e+05   5.1780600e+05   4.0732000e+05   4.2006600e+05   4.7053800e+05   4.3137200e+05   3.0963300e+05   3.8529700e+05   3.6226500e+05   4.5380500e+05   7.3536600e+05   8.3206000e+05   2.8244300e+05   2.3101700e+05   2.8720100e+05   3.1955200e+05   3.9092100e+05   4.4222500e+05   2.2895500e+05   2.3351200e+05   3.2094800e+05   3.7678700e+05   2.0158000e+05   1.9804400e+05   4.6712800e+05   5.0665200e+05   3.5976700e+05   3.2841000e+05   5.4334200e+05   6.4059800e+05   2.6757800e+05   2.9263700e+05   4.1710200e+05   5.3637400e+05
   4.8150700e+05   4.8804400e+05   5.2290200e+05   5.2183300e+05   2.6931600e+05   2.5095000e+05   6.1319600e+05   7.8057700e+05   1.9896300e+05   2.3795400e+05   0.0000000e+00   2.5008400e+05   4.0166200e+05   3.9285900e+05   3.6240000e+05   3.0785000e+05   2.2910400e+05   3.0120000e+05   3.8164100e+05   3.9795000e+05   1.6791500e+05   1.8152600e+05   5.4328200e+05   4.4802500e+05   2.1451300e+05   2.6028100e+05   2.3106400e+05   2.3561000e+05   3.4275200e+05   4.1154900e+05   3.8655100e+05   3.4634400e+05   5.4931500e+05   4.9708800e+05   2.3407400e+05   1.8953900e+05   2.7458500e+05   3.1780900e+05   3.3569800e+05   3.0804500e+05   1.5445000e+05   1.6058100e+05   5.1819300e+05   4.4009400e+05   4.0569200e+05   4.0957100e+05   3.5184800e+05   3.8073400e+05   3.7877600e+05   3.3879600e+05   4.9559300e+05   3.2900700e+05   2.3433500e+05   2.5592800e+05   4.6063400e+05   4.6973900e+05   4.4413600e+05   4.8232700e+05   3.5222900e+05   3.4593200e+05   4.2590000e+05   4.0057900e+05   2.5022000e+05   3.5546400e+05   3.2162900e+05   3.9233300e+05   6.9838000e+05   7.9766700e+05   2.5427500e+05   2.0297600e+05   2.7187200e+05   2.9264000e+05   3.5140700e+05   3.8365800e+05   1.7382600e+05   1.7786200e+05   2.8543000e+05   3.4917700e+05   1.3241200e+05   1.2800800e+05   4.1664200e+05   4.8791000e+05   3.0284300e+05   2.9253600e+05   5.3308000e+05   6.1794600e+05   2.0506700e+05   2.5076700e+05   3.6771500e+05   4.7627200e+05
   5.1914700e+05   5.1312400e+05   5.5858400e+05   6.1245900e+05   3.2901300e+05   3.1563300e+05   6.5777200e+05   8.2994900e+05   2.7599400e+05   3.0207000e+05   2.5008400e+05   0.0000000e+00   4.3511600e+05   4.1362800e+05   3.8478100e+05   3.7045500e+05   2.7703200e+05   3.5298700e+05   3.9434500e+05   4.2780900e+05   1.9664000e+05   2.2403200e+05   6.0608900e+05   4.3467900e+05   2.6265700e+05   3.1467800e+05   2.8055500e+05   2.7347600e+05   3.6745500e+05   4.0973000e+05   4.0139800e+05   3.6486400e+05   5.3112800e+05   4.9976100e+05   2.7439900e+05   2.3224300e+05   3.2450000e+05   3.6381900e+05   3.5765800e+05   3.5524300e+05   2.1110200e+05   1.9291900e+05   5.2580900e+05   4.6562100e+05   4.3416500e+05   4.3804900e+05   4.2323300e+05   4.2957200e+05   4.3244700e+05   3.7145400e+05   5.2852300e+05   3.6610000e+05   2.7319300e+05   2.5906800e+05   4.8009500e+05   5.2725700e+05   5.0081300e+05   5.3503500e+05   4.0886500e+05   4.3079000e+05   4.4953000e+05   4.1011500e+05   2.8244400e+05   3.8813800e+05   3.5345100e+05   4.1068600e+05   7.7442400e+05   7.9889800e+05   2.9149900e+05   2.2898500e+05   2.9603100e+05   3.4662000e+05   3.6286500e+05   4.2938600e+05   2.2208700e+05   2.2362100e+05   3.1699000e+05   3.5904900e+05   1.7599500e+05   1.7331800e+05   4.3985400e+05   5.5483700e+05   3.6046600e+05   3.2443000e+05   5.4305200e+05   6.6010400e+05   2.3190500e+05   2.7931200e+05   4.0831900e+05   5.4419700e+05
   6.6172600e+05   6.4737300e+05   6.7467600e+05   7.3246900e+05   4.0457100e+05   4.2114600e+05   7.7845200e+05   9.3594300e+05   3.9616600e+05   4.2408200e+05   4.0166200e+05   4.3511600e+05   0.0000000e+00   5.1869100e+05   5.3120000e+05   4.5628600e+05   3.9701100e+05   4.7568300e+05   5.6654200e+05   5.5262400e+05   3.2263900e+05   3.3653600e+05   6.8864400e+05   6.0456400e+05   3.9441600e+05   4.1944900e+05   4.0875400e+05   3.8493200e+05   5.1132600e+05   5.7370300e+05   5.4525500e+05   5.1785100e+05   6.3887000e+05   6.6640100e+05   4.1645200e+05   3.5658500e+05   4.3900600e+05   4.9210000e+05   4.7338400e+05   4.6026800e+05   3.3993600e+05   3.3578000e+05   6.7218200e+05   6.2706300e+05   5.8611300e+05   5.8757800e+05   5.3744300e+05   5.3867900e+05   5.3933800e+05   5.0358700e+05   6.9334300e+05   5.0014600e+05   3.8329500e+05   3.8665800e+05   5.9564300e+05   6.4982200e+05   6.2483800e+05   6.6312900e+05   5.5768000e+05   5.3164400e+05   5.9033000e+05   5.2649500e+05   3.9248800e+05   5.1199400e+05   4.5163800e+05   5.1791600e+05   8.8115500e+05   9.7729900e+05   4.3858300e+05   3.6001900e+05   4.2051500e+05   4.5958600e+05   4.8981100e+05   5.3906700e+05   3.4005300e+05   3.4448500e+05   4.3775100e+05   4.8847900e+05   3.2800200e+05   3.3208200e+05   5.8548500e+05   6.6383300e+05   5.0484300e+05   4.4764500e+05   6.8064200e+05   7.9121100e+05   3.6801700e+05   4.2985800e+05   5.6015300e+05   7.0207600e+05
   5.7094100e+05   6.3757700e+05   6.3333900e+05   6.9568200e+05   4.2667900e+05   3.3505900e+05   6.8356400e+05   8.8293400e+05   3.4450300e+05   3.7296100e+05   3.9285900e+05   4.1362800e+05   5.1869100e+05   0.0000000e+00   4.2551800e+05   3.9619200e+05   3.3125500e+05   4.1621100e+05   4.7021100e+05   5.2402900e+05   3.3906100e+05   3.1897500e+05   6.5365200e+05   4.9454500e+05   2.8881200e+05   3.6185300e+05   3.6793500e+05   3.1894900e+05   4.6770900e+05   4.8326600e+05   4.8886700e+05   4.5158500e+05   6.0143000e+05   5.8665500e+05   3.7583700e+05   3.0366600e+05   3.6945300e+05   4.0936300e+05   4.1107500e+05   4.0666400e+05   2.9782900e+05   2.7501200e+05   5.9698100e+05   5.7666700e+05   5.1298800e+05   5.1942100e+05   4.3064800e+05   4.8155400e+05   4.8222200e+05   4.1991200e+05   6.8187500e+05   4.6307700e+05   3.2601600e+05   3.7309900e+05   5.7899500e+05   6.1211800e+05   5.7167300e+05   5.8718300e+05   4.9897500e+05   4.5872600e+05   5.4160100e+05   4.8935000e+05   3.7232300e+05   5.1945100e+05   4.4904100e+05   5.1941700e+05   8.2604400e+05   8.8883500e+05   3.8922400e+05   3.0821400e+05   3.6853400e+05   4.1252400e+05   4.4554600e+05   5.2933300e+05   3.2003200e+05   3.3230100e+05   3.9711300e+05   4.5664000e+05   2.8447000e+05   2.8974300e+05   5.5272800e+05   6.1672000e+05   4.4613600e+05   4.3259400e+05   6.6114900e+05   7.2067400e+05   3.4976900e+05   3.7118800e+05   5.1415800e+05   5.9309000e+05
   6.1440500e+05   6.0798600e+05   6.5847700e+05   7.1935800e+05   4.1189400e+05   3.4425600e+05   7.1803800e+05   9.3133100e+05   3.6044100e+05   3.8784600e+05   3.6240000e+05   3.8478100e+05   5.3120000e+05   4.2551800e+05   0.0000000e+00   4.7598400e+05   3.5851700e+05   4.3137000e+05   5.3700600e+05   5.3363200e+05   3.2869900e+05   3.0492100e+05   7.0337400e+05   5.6174500e+05   3.6192100e+05   4.5181400e+05   3.7981300e+05   3.5618900e+05   4.3472900e+05   5.3529400e+05   5.3007500e+05   4.8205800e+05   6.4659600e+05   6.4027900e+05   3.9703600e+05   3.4309400e+05   4.1373600e+05   4.5149500e+05   4.7566500e+05   4.5144200e+05   3.2593400e+05   3.2910800e+05   6.1968800e+05   6.0174100e+05   5.5688700e+05   5.7368700e+05   4.8601400e+05   5.5120900e+05   5.3035200e+05   4.5689500e+05   6.5402200e+05   4.9013500e+05   3.4773000e+05   3.5478500e+05   5.8222200e+05   6.0246700e+05   5.8917900e+05   6.1194600e+05   5.1547900e+05   4.8562100e+05   5.8643800e+05   5.1627100e+05   3.5272400e+05   4.9827400e+05   4.3742900e+05   5.3091400e+05   8.1083400e+05   8.9857500e+05   3.7891000e+05   3.3022500e+05   3.8422100e+05   4.0374200e+05   4.5214900e+05   5.3482900e+05   2.9665900e+05   3.1974200e+05   3.9401300e+05   4.4692800e+05   2.6339900e+05   2.5569300e+05   5.5174600e+05   6.2394400e+05   4.7298200e+05   4.3928700e+05   6.4883900e+05   7.7264800e+05   3.5324800e+05   3.5667200e+05   5.2373000e+05   5.9053200e+05
   6.0498500e+05   6.1100900e+05   6.3688200e+05   7.0368600e+05   3.8770000e+05   3.3419700e+05   6.9574200e+05   9.1749800e+05   3.1393800e+05   3.6007400e+05   3.0785000e+05   3.7045500e+05   4.5628600e+05   3.9619200e+05   4.7598400e+05   0.0000000e+00   3.3677700e+05   4.1295800e+05   4.7965900e+05   5.0905800e+05   2.9025100e+05   2.7734100e+05   6.6131800e+05   5.2395400e+05   2.9660700e+05   3.4258000e+05   3.0558300e+05   2.9733100e+05   4.1936300e+05   4.6885000e+05   4.7010200e+05   4.3966400e+05   6.1059800e+05   5.9874500e+05   3.3846200e+05   2.8476400e+05   3.5316900e+05   4.0712800e+05   3.7937900e+05   3.4117300e+05   2.3288100e+05   2.4720700e+05   5.4719600e+05   5.6554500e+05   4.9385200e+05   5.1911900e+05   4.5856100e+05   4.7103100e+05   4.7583000e+05   4.2652000e+05   5.8131200e+05   4.3277500e+05   3.1982200e+05   2.7902800e+05   5.1191600e+05   5.3758200e+05   5.1687500e+05   6.0866500e+05   4.4998800e+05   4.5711400e+05   5.4935100e+05   4.8476800e+05   3.5844100e+05   4.4096800e+05   3.8732900e+05   5.0605400e+05   7.6254700e+05   8.4087300e+05   3.5909500e+05   2.9668800e+05   3.6621600e+05   3.8557400e+05   4.3225100e+05   4.8715800e+05   2.6506800e+05   2.6777600e+05   3.8367500e+05   3.9981500e+05   2.6849900e+05   2.4777400e+05   5.6016200e+05   5.8034000e+05   4.4802400e+05   3.7635500e+05   6.3762300e+05   7.3034200e+05   2.9049200e+05   3.4597000e+05   5.0146500e+05   5.3796900e+05
   5.1928500e+05   5.0438100e+05   5.1347400e+05   5.3921200e+05   2.4540900e+05   2.3569600e+05   6.1128600e+05   8.0280000e+05   2.1868300e+05   2.7559100e+05   2.2910400e+05   2.7703200e+05   3.9701100e+05   3.3125500e+05   3.5851700e+05   3.3677700e+05   0.0000000e+00   3.4460700e+05   3.9082100e+05   4.1773400e+05   1.7627100e+05   1.7306500e+05   5.3993300e+05   4.2011100e+05   2.3198600e+05   2.5817600e+05   2.5439100e+05   2.4070400e+05   3.4626400e+05   3.8797800e+05   3.6550500e+05   3.3341800e+05   4.9391000e+05   4.7186800e+05   2.3886800e+05   1.8964300e+05   2.4348400e+05   3.1725400e+05   3.2753300e+05   2.8672400e+05   1.7855000e+05   1.7501800e+05   4.4290000e+05   4.7679400e+05   4.0121200e+05   4.1551100e+05   3.6294200e+05   4.3090900e+05   3.7749100e+05   3.3405900e+05   5.4726700e+05   3.7981200e+05   2.3943000e+05   2.4915900e+05   4.4093600e+05   4.8511500e+05   4.9189200e+05   5.2736500e+05   3.7732200e+05   3.6727900e+05   4.6862700e+05   3.9992100e+05   2.5368400e+05   3.9223100e+05   3.3687900e+05   4.2614200e+05   7.0915200e+05   8.0181400e+05   2.5683400e+05   2.2459900e+05   2.6240600e+05   2.9687700e+05   3.3685800e+05   3.8921400e+05   1.8610200e+05   1.8056100e+05   2.7860900e+05   3.1802600e+05   1.5349300e+05   1.4544000e+05   4.5091900e+05   4.7776300e+05   3.2148700e+05   2.9386200e+05   5.2847300e+05   6.2232500e+05   2.2006300e+05   2.6579400e+05   3.9646200e+05   4.7679300e+05
   5.8086500e+05   5.7827800e+05   5.9773700e+05   6.3115100e+05   3.6701200e+05   3.4190600e+05   7.0058200e+05   8.8381800e+05   3.1510500e+05   3.4873000e+05   3.0120000e+05   3.5298700e+05   4.7568300e+05   4.1621100e+05   4.3137000e+05   4.1295800e+05   3.4460700e+05   0.0000000e+00   4.6561200e+05   4.8546600e+05   2.6544300e+05   2.5468000e+05   5.8565400e+05   4.7269300e+05   3.0435800e+05   3.5630700e+05   3.2343600e+05   3.0617500e+05   4.1671400e+05   4.7378500e+05   4.6534200e+05   4.2893000e+05   5.6002500e+05   5.5391300e+05   3.1780200e+05   2.7832000e+05   3.5046500e+05   3.9312000e+05   3.9611700e+05   3.9783100e+05   2.6254800e+05   2.6765900e+05   5.2532000e+05   5.3668500e+05   4.7242800e+05   4.7449400e+05   4.1353600e+05   4.8802900e+05   4.8808200e+05   4.2739900e+05   6.0118100e+05   4.3596600e+05   2.9834500e+05   2.8418600e+05   5.2562200e+05   5.3268200e+05   5.3102200e+05   5.6913500e+05   4.6446800e+05   4.3584100e+05   4.9210400e+05   4.3986900e+05   3.0342300e+05   4.3321100e+05   3.9915100e+05   4.8495300e+05   7.6346500e+05   8.2147800e+05   3.1191400e+05   2.7002600e+05   3.1166000e+05   3.5885400e+05   4.0440300e+05   4.5772600e+05   2.4431100e+05   2.6103200e+05   3.3831200e+05   3.7848200e+05   2.0699700e+05   2.0614800e+05   4.7981000e+05   5.5424400e+05   3.8965400e+05   3.7739200e+05   5.9666300e+05   6.7561800e+05   2.7644000e+05   3.4609500e+05   4.3877000e+05   5.7624100e+05
   6.0819500e+05   6.4182200e+05   6.7749900e+05   7.1190600e+05   4.1918000e+05   4.0658800e+05   7.7168500e+05   9.5922500e+05   3.9240500e+05   4.4580600e+05   3.8164100e+05   3.9434500e+05   5.6654200e+05   4.7021100e+05   5.3700600e+05   4.7965900e+05   3.9082100e+05   4.6561200e+05   0.0000000e+00   5.5560200e+05   3.1569800e+05   2.9285700e+05   6.5201000e+05   4.9917500e+05   3.3944200e+05   3.9390300e+05   3.9420700e+05   3.7638400e+05   4.6799900e+05   4.9700000e+05   4.8962100e+05   4.2736400e+05   6.2485200e+05   6.2797200e+05   3.5043700e+05   2.9843800e+05   4.2581600e+05   4.3327900e+05   4.5025400e+05   4.1501400e+05   3.1017300e+05   2.9901000e+05   6.2983100e+05   6.0111700e+05   5.2573300e+05   5.1375200e+05   4.6227000e+05   4.8227100e+05   4.9084700e+05   4.6337300e+05   6.4641200e+05   4.5377200e+05   3.4182700e+05   3.2549000e+05   5.5006400e+05   6.1598700e+05   6.0255700e+05   6.1532400e+05   5.0449000e+05   4.9382900e+05   5.4439200e+05   5.2425700e+05   3.7732100e+05   4.9883600e+05   4.6722000e+05   5.6636000e+05   8.5586500e+05   9.4584800e+05   3.9039200e+05   3.3718800e+05   3.9461800e+05   4.3767000e+05   4.6933300e+05   5.2798900e+05   3.2818800e+05   3.0578300e+05   4.0283100e+05   4.3936400e+05   2.7157500e+05   2.7950700e+05   5.7556100e+05   6.0607400e+05   4.5007300e+05   4.3084400e+05   6.4724600e+05   7.3824100e+05   3.7855000e+05   4.3565900e+05   5.3555600e+05   6.5794000e+05
   6.4440100e+05   6.6386300e+05   6.9756700e+05   7.5905400e+05   4.2648800e+05   4.0557000e+05   7.8741600e+05   9.6892100e+05   3.9893500e+05   4.3086500e+05   3.9795000e+05   4.2780900e+05   5.5262400e+05   5.2402900e+05   5.3363200e+05   5.0905800e+05   4.1773400e+05   4.8546600e+05   5.5560200e+05   0.0000000e+00   3.3913100e+05   3.5523700e+05   6.8235800e+05   5.6399200e+05   3.9539100e+05   4.5295400e+05   4.1067000e+05   3.9201100e+05   5.2797200e+05   5.7329200e+05   5.2249700e+05   4.8857600e+05   6.7565000e+05   6.7474300e+05   4.0917900e+05   3.8107200e+05   4.3681700e+05   4.6652800e+05   4.7308600e+05   4.5480200e+05   3.5315700e+05   3.6948000e+05   6.5365000e+05   6.3675900e+05   5.7336400e+05   5.9171800e+05   5.3216100e+05   5.6275300e+05   5.7728800e+05   4.8710900e+05   7.0942900e+05   5.2153200e+05   4.1528600e+05   3.8572200e+05   5.9546200e+05   6.5272300e+05   6.3450200e+05   6.9421200e+05   5.4627100e+05   5.2416100e+05   6.0001600e+05   5.7391900e+05   4.2394700e+05   5.3997300e+05   5.1904000e+05   6.0562300e+05   8.7903400e+05   9.5893800e+05   4.6811100e+05   3.8998400e+05   4.4018900e+05   4.6015800e+05   5.2016400e+05   5.6797600e+05   3.5844300e+05   3.5099000e+05   4.5737700e+05   5.2644900e+05   3.3851600e+05   3.3049700e+05   6.0592500e+05   6.7004100e+05   4.8435000e+05   5.0659400e+05   6.9941300e+05   7.6814200e+05   3.7714800e+05   3.9323400e+05   5.5474900e+05   6.5350400e+05
   4.1445200e+05   4.3350700e+05   5.0348000e+05   5.3853200e+05   2.0514500e+05   2.1584200e+05   5.7395900e+05   7.1789400e+05   1.6081300e+05   2.1463600e+05   1.6791500e+05   1.9664000e+05   3.2263900e+05   3.3906100e+05   3.2869900e+05   2.9025100e+05   1.7627100e+05   2.6544300e+05   3.1569800e+05   3.3913100e+05   0.0000000e+00   1.1013100e+05   5.0508800e+05   3.3299900e+05   1.5699300e+05   2.1523600e+05   2.0387300e+05   1.8188700e+05   2.8291400e+05   3.2549000e+05   3.3624000e+05   2.6375200e+05   4.5064800e+05   4.3851900e+05   1.8026400e+05   1.3546500e+05   2.0358900e+05   2.5949700e+05   2.6191900e+05   2.3306500e+05   1.2306100e+05   1.3618700e+05   4.3069000e+05   4.0158300e+05   3.3500400e+05   3.7056800e+05   2.7448900e+05   3.1256400e+05   3.2269700e+05   2.7409200e+05   4.8531000e+05   3.1019000e+05   1.8483600e+05   1.5833100e+05   3.7570900e+05   4.0558300e+05   4.1333300e+05   4.4725200e+05   3.3608000e+05   3.3244600e+05   4.0166700e+05   3.5562200e+05   1.9846900e+05   2.9868400e+05   2.6631400e+05   3.3844000e+05   6.4845900e+05   7.2504000e+05   2.2305600e+05   1.5943000e+05   2.0649900e+05   2.5562800e+05   2.8839600e+05   3.5540700e+05   1.2137800e+05   1.2889800e+05   2.2211200e+05   2.6655100e+05   9.6697000e+04   9.0777000e+04   3.8316800e+05   4.5145900e+05   2.8994200e+05   2.4122100e+05   4.7051900e+05   5.6140900e+05   1.6585100e+05   1.9313000e+05   3.1872900e+05   4.2473900e+05
   4.1997400e+05   4.3328800e+05   4.5558400e+05   5.0896300e+05   2.0199400e+05   2.0753600e+05   5.6121400e+05   7.2504500e+05   1.8506600e+05   2.0184200e+05   1.8152600e+05   2.2403200e+05   3.3653600e+05   3.1897500e+05   3.0492100e+05   2.7734100e+05   1.7306500e+05   2.5468000e+05   2.9285700e+05   3.5523700e+05   1.1013100e+05   0.0000000e+00   4.5284600e+05   3.3081400e+05   1.5580800e+05   1.8547400e+05   1.8529300e+05   1.8100300e+05   2.8864300e+05   3.3928300e+05   3.3563800e+05   2.7554800e+05   4.2496700e+05   4.0009300e+05   1.7884700e+05   1.3506800e+05   2.0703600e+05   2.4237400e+05   2.4410200e+05   2.2886200e+05   1.0228700e+05   1.1729300e+05   4.0105500e+05   4.0398800e+05   3.4113400e+05   3.7831400e+05   2.6727700e+05   3.2488200e+05   3.1437700e+05   2.8728600e+05   4.6644700e+05   2.8476000e+05   1.4616200e+05   1.6610300e+05   3.7604300e+05   3.8562500e+05   4.1078600e+05   4.1304300e+05   3.2112900e+05   3.2880500e+05   3.5453600e+05   3.3095300e+05   1.6265400e+05   2.8619100e+05   2.3405400e+05   3.2938300e+05   6.5374700e+05   6.8795600e+05   1.9884300e+05   1.6116300e+05   2.0855800e+05   2.3822700e+05   2.8110000e+05   3.1640500e+05   1.0349900e+05   1.1397600e+05   2.1023600e+05   2.3863900e+05   7.8494000e+04   6.3874000e+04   3.5697700e+05   4.3648100e+05   2.6557100e+05   2.1675900e+05   4.4845700e+05   5.4776800e+05   1.2597800e+05   1.8432700e+05   3.1048100e+05   4.3200900e+05
   7.6556900e+05   7.9795500e+05   8.2007400e+05   8.9770000e+05   5.9450100e+05   5.4235500e+05   9.3988500e+05   1.0771630e+06   5.3013800e+05   5.6568800e+05   5.4328200e+05   6.0608900e+05   6.8864400e+05   6.5365200e+05   7.0337400e+05   6.6131800e+05   5.3993300e+05   5.8565400e+05   6.5201000e+05   6.8235800e+05   5.0508800e+05   4.5284600e+05   0.0000000e+00   7.2803500e+05   5.1894500e+05   5.5032600e+05   5.2714500e+05   5.0809200e+05   6.1623700e+05   6.6146200e+05   6.7861100e+05   6.2730200e+05   7.9750200e+05   7.6832800e+05   5.4567300e+05   5.0078400e+05   5.7208900e+05   5.9622600e+05   6.3177800e+05   6.0928200e+05   5.0158300e+05   4.7182400e+05   7.6256300e+05   7.4076100e+05   6.9271600e+05   7.4158800e+05   6.4792300e+05   6.8256400e+05   7.0838300e+05   6.2112900e+05   8.1202200e+05   6.3729100e+05   4.7538600e+05   4.9340400e+05   7.1832200e+05   7.4252100e+05   7.6909200e+05   7.7874900e+05   6.5872300e+05   6.4727900e+05   6.9882400e+05   6.9687300e+05   5.3784200e+05   6.4475800e+05   6.1605600e+05   6.8389500e+05   1.0214310e+06   1.0623470e+06   5.6051800e+05   5.4429600e+05   5.6685800e+05   5.7854400e+05   6.4864800e+05   6.9325400e+05   4.5756500e+05   5.0861200e+05   5.9894500e+05   6.3184000e+05   4.5327700e+05   4.5316100e+05   7.4231100e+05   7.7905700e+05   6.6438700e+05   6.0197900e+05   8.2124300e+05   9.3913600e+05   5.3177500e+05   6.0879400e+05   7.0661000e+05   7.8674300e+05
   6.4790100e+05   6.5323400e+05   6.8756300e+05   7.1642700e+05   4.6437500e+05   4.2589900e+05   8.2952600e+05   9.8774100e+05   4.0931900e+05   4.4315400e+05   4.4802500e+05   4.3467900e+05   6.0456400e+05   4.9454500e+05   5.6174500e+05   5.2395400e+05   4.2011100e+05   4.7269300e+05   4.9917500e+05   5.6399200e+05   3.3299900e+05   3.3081400e+05   7.2803500e+05   0.0000000e+00   3.9288000e+05   4.2215300e+05   4.0464600e+05   4.1023800e+05   4.9808400e+05   5.3319600e+05   5.1904200e+05   4.8399800e+05   6.8290000e+05   6.6665500e+05   4.1664100e+05   3.7357800e+05   4.6266000e+05   5.2062900e+05   5.2794900e+05   4.9487100e+05   3.4770700e+05   3.7822800e+05   6.6014400e+05   6.4891900e+05   5.9845000e+05   6.2701800e+05   5.3818400e+05   5.8617000e+05   5.5975900e+05   5.0439800e+05   6.8122000e+05   5.4498700e+05   3.6659400e+05   3.8186700e+05   6.2592000e+05   6.2480800e+05   6.5164100e+05   6.6128500e+05   5.3234200e+05   5.5126000e+05   5.9492600e+05   5.5281600e+05   3.9741400e+05   5.2497200e+05   4.9176000e+05   5.6817300e+05   8.3480100e+05   9.3822200e+05   4.5359000e+05   4.0059600e+05   4.3789200e+05   4.6800600e+05   4.8690400e+05   5.5518300e+05   3.5963700e+05   3.6591900e+05   4.6777900e+05   4.8580100e+05   3.0405500e+05   3.2377500e+05   5.9902500e+05   6.8374900e+05   5.2895000e+05   4.8102700e+05   6.7428900e+05   7.9570400e+05   3.9353000e+05   4.2337100e+05   5.8188200e+05   6.4101300e+05
   4.5659900e+05   4.4385800e+05   5.0440000e+05   5.7304800e+05   2.6909000e+05   2.3637500e+05   5.8188300e+05   8.0776700e+05   2.3241100e+05   2.1567200e+05   2.1451300e+05   2.6265700e+05   3.9441600e+05   2.8881200e+05   3.6192100e+05   2.9660700e+05   2.3198600e+05   3.0435800e+05   3.3944200e+05   3.9539100e+05   1.5699300e+05   1.5580800e+05   5.1894500e+05   3.9288000e+05   0.0000000e+00   2.5402000e+05   2.2751900e+05   2.3483100e+05   3.4610200e+05   3.7752600e+05   3.7372100e+05   3.0366500e+05   4.8794600e+05   4.8111000e+05   2.2518300e+05   1.7606300e+05   2.6450200e+05   3.1396700e+05   2.8383000e+05   2.5416100e+05   1.6563600e+05   1.5991500e+05   4.5984000e+05   4.7226600e+05   3.7272700e+05   4.0544500e+05   3.4442700e+05   3.8873700e+05   3.7748300e+05   3.1068100e+05   5.0840900e+05   3.3486200e+05   2.2071900e+05   1.9422400e+05   4.2281100e+05   4.4721500e+05   4.5298700e+05   4.9660700e+05   3.1669100e+05   3.2224200e+05   4.1180500e+05   3.6280400e+05   2.1636600e+05   3.4106200e+05   2.8214600e+05   3.7809900e+05   6.5411900e+05   7.7634800e+05   2.6718900e+05   2.1846100e+05   2.4626900e+05   2.9081000e+05   3.2139800e+05   3.5997200e+05   1.7536100e+05   1.5491300e+05   2.7232100e+05   3.3555900e+05   1.3686100e+05   1.3342200e+05   4.1638700e+05   4.8112100e+05   3.1112800e+05   2.9030500e+05   5.3287000e+05   6.1956700e+05   1.9976000e+05   2.4797300e+05   3.9111500e+05   4.7338100e+05
   4.7308400e+05   5.0393500e+05   5.7348900e+05   5.9860600e+05   2.8824600e+05   2.9353500e+05   6.2456200e+05   8.4513100e+05   2.6478700e+05   2.9049000e+05   2.6028100e+05   3.1467800e+05   4.1944900e+05   3.6185300e+05   4.5181400e+05   3.4258000e+05   2.5817600e+05   3.5630700e+05   3.9390300e+05   4.5295400e+05   2.1523600e+05   1.8547400e+05   5.5032600e+05   4.2215300e+05   2.5402000e+05   0.0000000e+00   2.6832000e+05   2.6765900e+05   3.8557800e+05   4.1456800e+05   4.2422400e+05   3.2458200e+05   5.8314100e+05   5.3762000e+05   2.7077700e+05   2.4560400e+05   3.0841400e+05   3.2704900e+05   3.5450000e+05   3.3430600e+05   2.3497800e+05   2.2666200e+05   5.0807000e+05   5.0210500e+05   4.4410500e+05   4.5946300e+05   3.8007200e+05   4.5415900e+05   4.2515900e+05   3.7468600e+05   6.1191900e+05   3.8654400e+05   2.5439800e+05   2.5054400e+05   4.8076500e+05   5.5955900e+05   5.0424400e+05   5.6227800e+05   4.2740900e+05   3.7793500e+05   4.3434100e+05   4.1716700e+05   2.8885400e+05   3.6699800e+05   3.3896100e+05   4.3546700e+05   7.0707300e+05   8.1488600e+05   2.9615900e+05   2.3575600e+05   2.9370000e+05   3.2141900e+05   3.5610600e+05   4.3128000e+05   2.1793200e+05   1.9285300e+05   3.1056600e+05   3.5193900e+05   1.8804500e+05   1.7671800e+05   4.5593700e+05   5.3847600e+05   3.2470800e+05   3.1864400e+05   5.4945900e+05   6.5421000e+05   2.3696100e+05   2.8227500e+05   4.3937000e+05   4.9775800e+05
   4.8168300e+05   4.8142300e+05   5.2804100e+05   5.5582100e+05   2.7258800e+05   2.6294500e+05   6.2044900e+05   8.0478500e+05   2.3451000e+05   2.4380900e+05   2.3106400e+05   2.8055500e+05   4.0875400e+05   3.6793500e+05   3.7981300e+05   3.0558300e+05   2.5439100e+05   3.2343600e+05   3.9420700e+05   4.1067000e+05   2.0387300e+05   1.8529300e+05   5.2714500e+05   4.0464600e+05   2.2751900e+05   2.6832000e+05   0.0000000e+00   2.3031500e+05   3.5079200e+05   3.8853200e+05   3.9013200e+05   2.7958800e+05   4.9582900e+05   4.7296800e+05   2.2064800e+05   1.9162100e+05   2.8324400e+05   2.8625500e+05   3.0701600e+05   2.8684300e+05   1.6689500e+05   1.9069000e+05   4.6329000e+05   4.2160100e+05   3.9641100e+05   4.1896600e+05   2.9026000e+05   3.6859100e+05   3.6736300e+05   3.0991100e+05   5.0428300e+05   3.2417100e+05   2.0941800e+05   2.2854000e+05   4.2661200e+05   4.5680800e+05   4.3485600e+05   5.1004600e+05   3.7310800e+05   3.3390400e+05   3.9110600e+05   3.7178700e+05   2.1799300e+05   3.5142200e+05   3.1492700e+05   3.9430000e+05   6.6310100e+05   7.6804000e+05   2.5882800e+05   2.1869200e+05   2.7919300e+05   2.9134300e+05   3.4745000e+05   3.7850600e+05   1.7613700e+05   1.6600000e+05   2.8635400e+05   3.2182300e+05   1.4872000e+05   1.3557700e+05   4.6307000e+05   4.6443800e+05   3.2000200e+05   3.0072600e+05   5.4226000e+05   6.1983300e+05   1.8767100e+05   2.6484900e+05   3.9456000e+05   4.6958400e+05
   4.9169100e+05   4.6759600e+05   5.1365200e+05   5.5414900e+05   2.5607900e+05   2.3850500e+05   6.0249600e+05   7.9358700e+05   2.2389200e+05   2.6182200e+05   2.3561000e+05   2.7347600e+05   3.8493200e+05   3.1894900e+05   3.5618900e+05   2.9733100e+05   2.4070400e+05   3.0617500e+05   3.7638400e+05   3.9201100e+05   1.8188700e+05   1.8100300e+05   5.0809200e+05   4.1023800e+05   2.3483100e+05   2.6765900e+05   2.3031500e+05   0.0000000e+00   3.3859800e+05   3.5197800e+05   3.3612500e+05   3.0298900e+05   4.9005400e+05   4.7828300e+05   2.2170400e+05   1.8671000e+05   2.6048600e+05   3.0159600e+05   3.2459100e+05   2.5905000e+05   1.6991300e+05   1.9618100e+05   4.7834400e+05   4.2157800e+05   4.0436800e+05   4.2454900e+05   3.3596300e+05   4.0119000e+05   4.0464200e+05   3.2756200e+05   5.0855900e+05   3.3238200e+05   2.1213500e+05   2.2853300e+05   4.3083300e+05   4.7755100e+05   4.7307600e+05   4.9297000e+05   3.9062800e+05   3.4179900e+05   4.1944100e+05   3.8214800e+05   2.3537900e+05   3.6184800e+05   3.1969900e+05   3.8723200e+05   6.6697900e+05   7.5323800e+05   2.6779600e+05   2.2165500e+05   2.6599000e+05   2.8501300e+05   3.2495200e+05   3.7178100e+05   1.7560200e+05   1.8393500e+05   2.8293300e+05   3.1398700e+05   1.4669500e+05   1.4124100e+05   4.3672600e+05   4.5819500e+05   3.3870500e+05   3.1417000e+05   5.0272700e+05   6.1483100e+05   1.8824400e+05   2.6577500e+05   3.8023200e+05   4.6144400e+05
   6.1195500e+05   6.1595200e+05   6.6867800e+05   7.1388000e+05   3.9591200e+05   3.5034700e+05   7.2026800e+05   9.5869100e+05   3.3435100e+05   3.4681200e+05   3.4275200e+05   3.6745500e+05   5.1132600e+05   4.6770900e+05   4.3472900e+05   4.1936300e+05   3.4626400e+05   4.1671400e+05   4.6799900e+05   5.2797200e+05   2.8291400e+05   2.8864300e+05   6.1623700e+05   4.9808400e+05   3.4610200e+05   3.8557800e+05   3.5079200e+05   3.3859800e+05   0.0000000e+00   4.8453900e+05   4.7386800e+05   4.3991100e+05   6.1362600e+05   6.1043500e+05   3.2243200e+05   2.8840700e+05   3.8054500e+05   4.0447100e+05   4.3397700e+05   3.6731700e+05   2.6888600e+05   2.6369100e+05   6.1005800e+05   5.3593400e+05   5.1594300e+05   5.5955700e+05   4.6079000e+05   5.0778100e+05   4.9466100e+05   4.3657300e+05   6.5917500e+05   4.5086300e+05   3.2364400e+05   3.2663600e+05   5.1280900e+05   5.9741500e+05   6.0764700e+05   6.2724700e+05   4.9173000e+05   4.5983600e+05   5.3818600e+05   4.8096600e+05   3.3416000e+05   4.8123900e+05   4.1240400e+05   4.8626600e+05   7.9002200e+05   8.9893600e+05   3.9561700e+05   3.3306800e+05   3.5742300e+05   3.9821800e+05   4.1906900e+05   4.7028300e+05   3.1151800e+05   2.8417000e+05   3.8538100e+05   4.3722600e+05   2.7193500e+05   2.7235600e+05   5.5363900e+05   6.0704900e+05   4.5245900e+05   4.1346500e+05   6.5483100e+05   7.0838800e+05   3.1974900e+05   4.2944400e+05   5.0596900e+05   6.0296400e+05
   6.2135000e+05   6.6010700e+05   6.8339500e+05   7.6191800e+05   4.3654600e+05   4.1236100e+05   7.5956600e+05   9.5580900e+05   3.8767400e+05   4.3099300e+05   4.1154900e+05   4.0973000e+05   5.7370300e+05   4.8326600e+05   5.3529400e+05   4.6885000e+05   3.8797800e+05   4.7378500e+05   4.9700000e+05   5.7329200e+05   3.2549000e+05   3.3928300e+05   6.6146200e+05   5.3319600e+05   3.7752600e+05   4.1456800e+05   3.8853200e+05   3.5197800e+05   4.8453900e+05   0.0000000e+00   4.5957800e+05   4.5975900e+05   6.2808500e+05   6.2648500e+05   3.4315800e+05   3.0524900e+05   4.0079100e+05   4.4128900e+05   4.4768700e+05   4.1565000e+05   3.0388100e+05   3.1667400e+05   6.4656600e+05   5.4873500e+05   5.1073600e+05   5.3591100e+05   4.7007800e+05   5.2405200e+05   5.2569700e+05   4.4232200e+05   6.4005700e+05   4.4016100e+05   3.3609500e+05   3.5436700e+05   5.4454500e+05   6.0397500e+05   6.1270300e+05   6.3475700e+05   4.9324200e+05   5.2903800e+05   5.7746200e+05   5.2082700e+05   3.4793300e+05   4.8590800e+05   4.4636400e+05   4.9936300e+05   8.4742400e+05   9.1320300e+05   4.2562500e+05   3.4976200e+05   3.6098700e+05   4.0244900e+05   4.5825400e+05   5.1253600e+05   2.9755500e+05   3.1814900e+05   3.9912200e+05   4.6006800e+05   2.9445500e+05   2.8331500e+05   5.5549900e+05   6.1615100e+05   4.6908300e+05   4.5113900e+05   6.9472700e+05   7.4869800e+05   3.4444500e+05   4.1486300e+05   5.6062200e+05   6.1997800e+05
   6.0523500e+05   6.5731600e+05   6.6511500e+05   7.1608800e+05   4.0959400e+05   3.9300300e+05   7.5772500e+05   9.5568000e+05   4.0452900e+05   4.1309800e+05   3.8655100e+05   4.0139800e+05   5.4525500e+05   4.8886700e+05   5.3007500e+05   4.7010200e+05   3.6550500e+05   4.6534200e+05   4.8962100e+05   5.2249700e+05   3.3624000e+05   3.3563800e+05   6.7861100e+05   5.1904200e+05   3.7372100e+05   4.2422400e+05   3.9013200e+05   3.3612500e+05   4.7386800e+05   4.5957800e+05   0.0000000e+00   4.3739300e+05   6.4582200e+05   6.1176900e+05   3.5809000e+05   2.9814400e+05   3.9267700e+05   4.2140000e+05   4.6081700e+05   4.1767400e+05   3.3327400e+05   3.2035100e+05   6.3292200e+05   5.8203700e+05   5.5131400e+05   5.6056900e+05   4.7039000e+05   5.3431300e+05   5.6098300e+05   4.7469600e+05   6.7872000e+05   4.7118200e+05   3.4880400e+05   3.5313800e+05   5.9824900e+05   6.2020400e+05   6.2636400e+05   6.6300300e+05   5.0600100e+05   5.2158400e+05   6.0404900e+05   5.2301200e+05   4.0196000e+05   4.9621400e+05   4.7082900e+05   5.6095500e+05   8.7603800e+05   9.0535200e+05   4.1453400e+05   3.6616800e+05   4.2060000e+05   4.6535300e+05   4.7849400e+05   5.1782000e+05   3.0639900e+05   2.9002900e+05   4.1959400e+05   4.8115900e+05   3.1123800e+05   2.9879300e+05   5.4564800e+05   6.2087200e+05   4.7876500e+05   4.0456400e+05   6.7163400e+05   7.5016700e+05   3.3847800e+05   4.0141900e+05   5.2478100e+05   6.4091800e+05
   5.9045300e+05   6.0007500e+05   6.4091200e+05   6.5905700e+05   3.8002700e+05   3.6587400e+05   7.2297300e+05   9.2979800e+05   3.5402900e+05   3.6459900e+05   3.4634400e+05   3.6486400e+05   5.1785100e+05   4.5158500e+05   4.8205800e+05   4.3966400e+05   3.3341800e+05   4.2893000e+05   4.2736400e+05   4.8857600e+05   2.6375200e+05   2.7554800e+05   6.2730200e+05   4.8399800e+05   3.0366500e+05   3.2458200e+05   2.7958800e+05   3.0298900e+05   4.3991100e+05   4.5975900e+05   4.3739300e+05   0.0000000e+00   6.5750100e+05   5.9803600e+05   3.1223800e+05   2.8520400e+05   3.6150600e+05   4.0329300e+05   4.1549400e+05   3.7622700e+05   2.7497400e+05   2.6020500e+05   5.9203500e+05   5.5373100e+05   5.3061400e+05   5.1257300e+05   4.0509400e+05   4.7222400e+05   5.0384700e+05   4.3109900e+05   6.4547900e+05   4.5234800e+05   3.2440200e+05   3.4737000e+05   5.6085500e+05   5.6044000e+05   5.7754000e+05   6.2674700e+05   4.8387500e+05   5.0878500e+05   5.8223200e+05   4.8472700e+05   3.3995400e+05   4.3341600e+05   4.3710000e+05   5.4103000e+05   8.0139200e+05   8.7869100e+05   4.1061000e+05   3.6157300e+05   3.9157600e+05   4.4080900e+05   4.8391100e+05   5.2716900e+05   3.0792400e+05   2.7455900e+05   3.9233700e+05   4.1540000e+05   2.6227800e+05   2.6369800e+05   5.4509100e+05   6.0817100e+05   4.5496700e+05   3.8765600e+05   6.4159700e+05   7.1628100e+05   3.0867200e+05   3.5975000e+05   5.0600600e+05   6.2186700e+05
   7.4547800e+05   7.6636600e+05   7.9980600e+05   8.6179000e+05   5.0850700e+05   5.0607100e+05   8.9087800e+05   1.1430010e+06   4.9203700e+05   5.2042900e+05   5.4931500e+05   5.3112800e+05   6.3887000e+05   6.0143000e+05   6.4659600e+05   6.1059800e+05   4.9391000e+05   5.6002500e+05   6.2485200e+05   6.7565000e+05   4.5064800e+05   4.2496700e+05   7.9750200e+05   6.8290000e+05   4.8794600e+05   5.8314100e+05   4.9582900e+05   4.9005400e+05   6.1362600e+05   6.2808500e+05   6.4582200e+05   6.5750100e+05   0.0000000e+00   7.5541600e+05   4.8828800e+05   4.5520900e+05   5.4395200e+05   6.2346300e+05   5.9603000e+05   5.8407100e+05   4.7058700e+05   4.3109900e+05   7.6380100e+05   7.0561600e+05   6.8639000e+05   6.9763800e+05   5.7875400e+05   6.2260500e+05   6.3646300e+05   6.0036100e+05   8.0036300e+05   6.2167800e+05   4.9794000e+05   4.7867600e+05   7.2351000e+05   7.2597500e+05   7.4824000e+05   7.6980800e+05   6.4539800e+05   6.3291500e+05   7.1183400e+05   6.2764700e+05   5.2043700e+05   5.9593400e+05   5.3010300e+05   6.4491200e+05   9.5631000e+05   1.0544240e+06   5.7209400e+05   5.1402300e+05   5.2398400e+05   5.5283500e+05   6.1669800e+05   6.1791700e+05   4.5306300e+05   4.3661700e+05   5.9061700e+05   6.1110500e+05   4.3739600e+05   4.4055400e+05   7.0243900e+05   7.7852300e+05   6.1118600e+05   5.9314200e+05   8.1613300e+05   9.2635400e+05   4.9011200e+05   5.4509000e+05   7.3663700e+05   7.6542100e+05
   7.3538800e+05   7.7201300e+05   8.2942100e+05   8.2225500e+05   4.8692000e+05   4.8861300e+05   8.3889100e+05   1.0906390e+06   4.8970300e+05   5.1285100e+05   4.9708800e+05   4.9976100e+05   6.6640100e+05   5.8665500e+05   6.4027900e+05   5.9874500e+05   4.7186800e+05   5.5391300e+05   6.2797200e+05   6.7474300e+05   4.3851900e+05   4.0009300e+05   7.6832800e+05   6.6665500e+05   4.8111000e+05   5.3762000e+05   4.7296800e+05   4.7828300e+05   6.1043500e+05   6.2648500e+05   6.1176900e+05   5.9803600e+05   7.5541600e+05   0.0000000e+00   5.1523300e+05   4.5063900e+05   5.4071900e+05   5.1641200e+05   5.9487500e+05   5.8877400e+05   4.3652300e+05   4.4399700e+05   7.4961500e+05   6.7411300e+05   6.3851500e+05   7.0425600e+05   6.5041000e+05   6.6776800e+05   6.7786400e+05   5.9507200e+05   8.1232300e+05   6.2279900e+05   5.4406000e+05   5.4843400e+05   7.5415000e+05   7.7063400e+05   7.8980100e+05   8.0453300e+05   6.6120200e+05   6.6509600e+05   7.3363600e+05   6.6586600e+05   5.2855800e+05   6.2457000e+05   6.1518000e+05   6.7087600e+05   9.7279000e+05   1.0359960e+06   5.3411400e+05   5.2084900e+05   5.3105000e+05   5.9136500e+05   6.4170700e+05   7.0798400e+05   4.3747600e+05   4.4718200e+05   5.8075200e+05   6.0378400e+05   4.3649600e+05   3.8385200e+05   7.0030500e+05   7.0724100e+05   6.0002100e+05   5.8311600e+05   8.1456700e+05   8.8971000e+05   5.3819800e+05   5.2827000e+05   6.7009800e+05   7.1183500e+05
   4.8863300e+05   4.9128600e+05   5.2188600e+05   5.5515800e+05   2.2631300e+05   2.5415600e+05   5.6522800e+05   8.4362300e+05   2.5255900e+05   2.6172300e+05   2.3407400e+05   2.7439900e+05   4.1645200e+05   3.7583700e+05   3.9703600e+05   3.3846200e+05   2.3886800e+05   3.1780200e+05   3.5043700e+05   4.0917900e+05   1.8026400e+05   1.7884700e+05   5.4567300e+05   4.1664100e+05   2.2518300e+05   2.7077700e+05   2.2064800e+05   2.2170400e+05   3.2243200e+05   3.4315800e+05   3.5809000e+05   3.1223800e+05   4.8828800e+05   5.1523300e+05   0.0000000e+00   2.0907900e+05   3.1482200e+05   2.8901300e+05   3.1098500e+05   3.0279800e+05   1.7037900e+05   1.7017900e+05   5.1307400e+05   4.5062500e+05   3.9792600e+05   4.0277900e+05   3.4059500e+05   3.7490600e+05   3.8578700e+05   3.5901000e+05   5.5536000e+05   3.8136300e+05   2.3885000e+05   2.2414100e+05   4.4671100e+05   4.5853600e+05   5.0671000e+05   5.1658500e+05   3.7565600e+05   3.4977000e+05   4.2291100e+05   3.8733800e+05   2.5327400e+05   3.7401900e+05   2.9318000e+05   3.7753500e+05   6.9002500e+05   7.3902800e+05   2.6677500e+05   2.0929600e+05   2.4156400e+05   2.9653700e+05   3.4058600e+05   3.6987500e+05   1.6884500e+05   1.5718200e+05   3.1148400e+05   3.2028800e+05   1.5069200e+05   1.4785500e+05   4.6618100e+05   4.7247600e+05   3.1501100e+05   3.0893400e+05   5.2925500e+05   6.3113500e+05   2.4123100e+05   2.6824200e+05   4.0803900e+05   4.7902800e+05
   4.8787300e+05   4.6118400e+05   5.0100000e+05   5.4855100e+05   2.3709500e+05   2.1578900e+05   5.5448200e+05   7.7775600e+05   1.8780900e+05   2.3708200e+05   1.8953900e+05   2.3224300e+05   3.5658500e+05   3.0366600e+05   3.4309400e+05   2.8476400e+05   1.8964300e+05   2.7832000e+05   2.9843800e+05   3.8107200e+05   1.3546500e+05   1.3506800e+05   5.0078400e+05   3.7357800e+05   1.7606300e+05   2.4560400e+05   1.9162100e+05   1.8671000e+05   2.8840700e+05   3.0524900e+05   2.9814400e+05   2.8520400e+05   4.5520900e+05   4.5063900e+05   2.0907900e+05   0.0000000e+00   2.3036100e+05   2.6959100e+05   2.7747900e+05   2.6334600e+05   1.2541400e+05   1.3410100e+05   4.3191200e+05   3.9401000e+05   3.6409100e+05   3.8599700e+05   3.0298700e+05   3.1675800e+05   3.1114200e+05   2.8972400e+05   5.0179100e+05   3.3492800e+05   1.5473300e+05   1.7423500e+05   4.1085000e+05   4.4018800e+05   4.6231700e+05   4.7363000e+05   3.1679100e+05   3.2180300e+05   3.8495300e+05   3.6314200e+05   2.2303000e+05   3.3767500e+05   2.8627800e+05   3.5383100e+05   7.0126900e+05   7.1210100e+05   2.4622300e+05   2.0047100e+05   2.1813900e+05   2.5368000e+05   3.0001300e+05   3.5136300e+05   1.4408400e+05   1.3472400e+05   2.9704600e+05   3.0044300e+05   1.2089200e+05   1.0740000e+05   4.0192900e+05   4.3030800e+05   2.9150700e+05   2.6231100e+05   5.0463700e+05   6.3672000e+05   1.8205900e+05   2.4348100e+05   3.9364400e+05   4.6505700e+05
   5.3354200e+05   5.1706600e+05   5.6450100e+05   5.9447300e+05   3.0341300e+05   2.7468900e+05   6.3536700e+05   8.3756600e+05   2.7863400e+05   3.2594000e+05   2.7458500e+05   3.2450000e+05   4.3900600e+05   3.6945300e+05   4.1373600e+05   3.5316900e+05   2.4348400e+05   3.5046500e+05   4.2581600e+05   4.3681700e+05   2.0358900e+05   2.0703600e+05   5.7208900e+05   4.6266000e+05   2.6450200e+05   3.0841400e+05   2.8324400e+05   2.6048600e+05   3.8054500e+05   4.0079100e+05   3.9267700e+05   3.6150600e+05   5.4395200e+05   5.4071900e+05   3.1482200e+05   2.3036100e+05   0.0000000e+00   3.1388300e+05   3.5510600e+05   3.5803400e+05   2.2239700e+05   2.5459600e+05   5.0584800e+05   4.7056100e+05   4.5577200e+05   4.6707300e+05   3.8743800e+05   4.5440500e+05   3.9513900e+05   3.6658700e+05   5.9378100e+05   4.1815700e+05   2.6382000e+05   2.5574000e+05   4.8899600e+05   5.1953800e+05   5.4235000e+05   5.5074700e+05   4.6426400e+05   4.3767500e+05   5.0027800e+05   4.5857500e+05   2.9273400e+05   4.2187000e+05   3.7487600e+05   4.4954300e+05   7.4232800e+05   8.2579900e+05   3.4556700e+05   3.1616600e+05   3.1787900e+05   3.4660800e+05   3.7512100e+05   4.1784500e+05   2.0647600e+05   1.9094500e+05   3.1685900e+05   3.6494500e+05   2.0673200e+05   1.9814900e+05   4.6155800e+05   5.1531600e+05   3.7081300e+05   3.4938800e+05   5.7186800e+05   6.7620200e+05   2.2557900e+05   3.0514200e+05   4.5103200e+05   5.0383100e+05
   5.3598400e+05   5.8706200e+05   6.0714500e+05   6.1620100e+05   3.5733900e+05   3.4560400e+05   6.6700200e+05   8.9162700e+05   3.0682500e+05   3.6210500e+05   3.1780900e+05   3.6381900e+05   4.9210000e+05   4.0936300e+05   4.5149500e+05   4.0712800e+05   3.1725400e+05   3.9312000e+05   4.3327900e+05   4.6652800e+05   2.5949700e+05   2.4237400e+05   5.9622600e+05   5.2062900e+05   3.1396700e+05   3.2704900e+05   2.8625500e+05   3.0159600e+05   4.0447100e+05   4.4128900e+05   4.2140000e+05   4.0329300e+05   6.2346300e+05   5.1641200e+05   2.8901300e+05   2.6959100e+05   3.1388300e+05   0.0000000e+00   3.6076500e+05   3.7819300e+05   2.3599000e+05   2.5498300e+05   5.4766700e+05   5.3370400e+05   4.4434300e+05   4.8874000e+05   3.8951400e+05   4.5164200e+05   4.3493300e+05   4.0056900e+05   5.6613200e+05   4.1018300e+05   2.7598600e+05   2.6259200e+05   5.1015000e+05   5.4445100e+05   5.4577800e+05   5.5996900e+05   4.6937500e+05   4.2754300e+05   5.1348500e+05   4.5814600e+05   3.1429000e+05   4.2852400e+05   3.8705900e+05   4.5882100e+05   7.4136500e+05   8.3726800e+05   3.4850000e+05   3.0310500e+05   2.8936700e+05   3.7968700e+05   4.0900900e+05   4.6516100e+05   2.7858500e+05   2.4248000e+05   3.5682900e+05   3.9519100e+05   2.4266700e+05   2.3163900e+05   5.2219600e+05   5.5100200e+05   3.9622600e+05   3.9225700e+05   6.2925500e+05   6.9415500e+05   3.0219000e+05   3.3016700e+05   4.5127500e+05   5.7828800e+05
   5.3942400e+05   5.8037300e+05   5.8662600e+05   6.1122400e+05   3.5097700e+05   3.5352200e+05   6.7274400e+05   9.2675200e+05   3.0224600e+05   3.7879300e+05   3.3569800e+05   3.5765800e+05   4.7338400e+05   4.1107500e+05   4.7566500e+05   3.7937900e+05   3.2753300e+05   3.9611700e+05   4.5025400e+05   4.7308600e+05   2.6191900e+05   2.4410200e+05   6.3177800e+05   5.2794900e+05   2.8383000e+05   3.5450000e+05   3.0701600e+05   3.2459100e+05   4.3397700e+05   4.4768700e+05   4.6081700e+05   4.1549400e+05   5.9603000e+05   5.9487500e+05   3.1098500e+05   2.7747900e+05   3.5510600e+05   3.6076500e+05   0.0000000e+00   3.8261500e+05   2.7982500e+05   2.6672400e+05   5.8503000e+05   5.3336900e+05   4.4559300e+05   4.9299400e+05   4.1146800e+05   4.5343300e+05   4.8083500e+05   4.1810300e+05   6.0568800e+05   4.2431900e+05   3.1351600e+05   3.0632500e+05   4.9951100e+05   5.9389900e+05   5.3868500e+05   5.7603600e+05   4.1151400e+05   4.1356800e+05   4.9435800e+05   4.5125800e+05   3.1419500e+05   4.4492200e+05   4.0320400e+05   4.7377500e+05   7.3771000e+05   8.4918100e+05   3.2153500e+05   2.8779100e+05   2.9409800e+05   3.5022900e+05   3.9975300e+05   4.2661500e+05   2.5497100e+05   2.4094200e+05   3.2836300e+05   3.8892500e+05   2.2661500e+05   2.1147400e+05   4.9951800e+05   5.3059500e+05   4.0188700e+05   3.7532200e+05   6.2178900e+05   6.7437300e+05   3.0432300e+05   3.5695200e+05   4.4976100e+05   5.9641900e+05
   5.7936500e+05   6.3108500e+05   6.1517600e+05   6.2645900e+05   3.5710600e+05   3.3226200e+05   6.5157400e+05   8.6784200e+05   2.9268900e+05   3.3917800e+05   3.0804500e+05   3.5524300e+05   4.6026800e+05   4.0666400e+05   4.5144200e+05   3.4117300e+05   2.8672400e+05   3.9783100e+05   4.1501400e+05   4.5480200e+05   2.3306500e+05   2.2886200e+05   6.0928200e+05   4.9487100e+05   2.5416100e+05   3.3430600e+05   2.8684300e+05   2.5905000e+05   3.6731700e+05   4.1565000e+05   4.1767400e+05   3.7622700e+05   5.8407100e+05   5.8877400e+05   3.0279800e+05   2.6334600e+05   3.5803400e+05   3.7819300e+05   3.8261500e+05   0.0000000e+00   2.5953600e+05   2.4780700e+05   5.9015400e+05   5.1409400e+05   4.6508200e+05   4.9128600e+05   4.3453600e+05   4.7425700e+05   4.2427500e+05   3.6667800e+05   5.7797700e+05   4.1236300e+05   2.7559800e+05   2.8963900e+05   5.0518400e+05   5.5632400e+05   5.6881600e+05   5.5696600e+05   4.2393900e+05   4.0411200e+05   4.7277900e+05   4.3978300e+05   3.1332800e+05   4.3424100e+05   3.7624500e+05   4.9292200e+05   7.9770400e+05   8.2856300e+05   3.3276100e+05   3.0451000e+05   3.2224500e+05   3.7134300e+05   4.0434600e+05   4.6232700e+05   2.9406900e+05   2.8791800e+05   3.9769700e+05   4.0428500e+05   2.3533800e+05   2.3759000e+05   5.5326900e+05   5.8396100e+05   4.3746200e+05   3.9637000e+05   6.4119800e+05   6.8644500e+05   3.0080900e+05   3.9552200e+05   5.0485900e+05   5.8301400e+05
   4.0975600e+05   4.6579100e+05   4.7035300e+05   4.9081700e+05   1.8451700e+05   1.9288000e+05   5.5747300e+05   7.4227700e+05   1.4299700e+05   1.9047000e+05   1.5445000e+05   2.1110200e+05   3.3993600e+05   2.9782900e+05   3.2593400e+05   2.3288100e+05   1.7855000e+05   2.6254800e+05   3.1017300e+05   3.5315700e+05   1.2306100e+05   1.0228700e+05   5.0158300e+05   3.4770700e+05   1.6563600e+05   2.3497800e+05   1.6689500e+05   1.6991300e+05   2.6888600e+05   3.0388100e+05   3.3327400e+05   2.7497400e+05   4.7058700e+05   4.3652300e+05   1.7037900e+05   1.2541400e+05   2.2239700e+05   2.3599000e+05   2.7982500e+05   2.5953600e+05   0.0000000e+00   9.9808000e+04   4.5424500e+05   3.8041200e+05   3.2536700e+05   3.5772700e+05   3.2372900e+05   3.2672600e+05   3.0545300e+05   2.6316600e+05   4.3664900e+05   2.7817400e+05   1.7133800e+05   1.6430900e+05   3.6505400e+05   4.2352900e+05   4.2800100e+05   4.3933300e+05   3.0570500e+05   3.1145700e+05   3.5810200e+05   3.2188800e+05   1.7848100e+05   3.2661900e+05   2.5073300e+05   3.6537500e+05   6.6177000e+05   7.2239200e+05   1.9913900e+05   1.6431100e+05   1.8516200e+05   2.4890800e+05   2.6775600e+05   3.3760100e+05   1.2596800e+05   1.2212700e+05   2.4643900e+05   2.5796700e+05   8.9294000e+04   7.6531000e+04   3.7681700e+05   3.9731300e+05   2.7894300e+05   2.5179000e+05   4.7137900e+05   5.4396300e+05   1.4572900e+05   2.5123200e+05   3.5606000e+05   4.1581600e+05
   4.2315900e+05   4.3683400e+05   4.3163400e+05   5.1951500e+05   1.9986400e+05   1.9248900e+05   5.2880600e+05   7.5692900e+05   1.7273800e+05   2.1330500e+05   1.6058100e+05   1.9291900e+05   3.3578000e+05   2.7501200e+05   3.2910800e+05   2.4720700e+05   1.7501800e+05   2.6765900e+05   2.9901000e+05   3.6948000e+05   1.3618700e+05   1.1729300e+05   4.7182400e+05   3.7822800e+05   1.5991500e+05   2.2666200e+05   1.9069000e+05   1.9618100e+05   2.6369100e+05   3.1667400e+05   3.2035100e+05   2.6020500e+05   4.3109900e+05   4.4399700e+05   1.7017900e+05   1.3410100e+05   2.5459600e+05   2.5498300e+05   2.6672400e+05   2.4780700e+05   9.9808000e+04   0.0000000e+00   4.2991000e+05   3.7801400e+05   3.6850700e+05   3.7809000e+05   3.1227900e+05   3.4532700e+05   3.0839100e+05   2.5870400e+05   4.4711600e+05   3.1818100e+05   1.8036200e+05   1.6731700e+05   3.3929800e+05   4.4950700e+05   4.4430000e+05   4.6870000e+05   3.0518100e+05   3.4243900e+05   3.8502700e+05   3.3903200e+05   1.8857200e+05   3.2979300e+05   2.6531700e+05   3.2903400e+05   6.4458500e+05   7.0056000e+05   2.1633200e+05   1.7409600e+05   2.2438800e+05   2.6223800e+05   2.7218300e+05   3.2441300e+05   1.1917200e+05   1.4326100e+05   2.6601400e+05   2.8433400e+05   1.1010100e+05   1.1129900e+05   3.8425100e+05   4.5560800e+05   2.6947700e+05   2.2716900e+05   5.0008900e+05   5.8271000e+05   1.6558400e+05   2.4817400e+05   3.4287700e+05   4.3712900e+05
   7.5973900e+05   7.5354700e+05   7.3299800e+05   7.8400200e+05   4.9840900e+05   4.7192400e+05   8.2422400e+05   1.0305230e+06   4.6780400e+05   5.1576300e+05   5.1819300e+05   5.2580900e+05   6.7218200e+05   5.9698100e+05   6.1968800e+05   5.4719600e+05   4.4290000e+05   5.2532000e+05   6.2983100e+05   6.5365000e+05   4.3069000e+05   4.0105500e+05   7.6256300e+05   6.6014400e+05   4.5984000e+05   5.0807000e+05   4.6329000e+05   4.7834400e+05   6.1005800e+05   6.4656600e+05   6.3292200e+05   5.9203500e+05   7.6380100e+05   7.4961500e+05   5.1307400e+05   4.3191200e+05   5.0584800e+05   5.4766700e+05   5.8503000e+05   5.9015400e+05   4.5424500e+05   4.2991000e+05   0.0000000e+00   6.5761100e+05   6.6154000e+05   6.9413900e+05   6.1902200e+05   6.4868600e+05   6.4299400e+05   5.6543100e+05   7.5625100e+05   6.3252000e+05   4.9418100e+05   4.7279500e+05   6.7713500e+05   7.1048300e+05   7.2670100e+05   7.3412900e+05   6.1002600e+05   6.2124000e+05   6.8649500e+05   6.5986800e+05   4.8992000e+05   5.8763300e+05   5.4356500e+05   6.5882100e+05   9.3123500e+05   9.8512500e+05   5.1711400e+05   4.5611400e+05   4.9859600e+05   5.3643400e+05   5.4664200e+05   5.9313400e+05   4.0388800e+05   4.0661900e+05   5.1375300e+05   5.7305900e+05   3.9751400e+05   4.0174700e+05   6.6821600e+05   7.5183500e+05   5.6465700e+05   5.5545500e+05   7.8476700e+05   8.5465100e+05   4.3972100e+05   5.1160600e+05   6.6425700e+05   7.5426500e+05
   7.2300600e+05   6.9504600e+05   7.1718600e+05   7.6838400e+05   4.9478900e+05   4.7514500e+05   8.0069600e+05   1.0758200e+06   4.5315100e+05   4.6545600e+05   4.4009400e+05   4.6562100e+05   6.2706300e+05   5.7666700e+05   6.0174100e+05   5.6554500e+05   4.7679400e+05   5.3668500e+05   6.0111700e+05   6.3675900e+05   4.0158300e+05   4.0398800e+05   7.4076100e+05   6.4891900e+05   4.7226600e+05   5.0210500e+05   4.2160100e+05   4.2157800e+05   5.3593400e+05   5.4873500e+05   5.8203700e+05   5.5373100e+05   7.0561600e+05   6.7411300e+05   4.5062500e+05   3.9401000e+05   4.7056100e+05   5.3370400e+05   5.3336900e+05   5.1409400e+05   3.8041200e+05   3.7801400e+05   6.5761100e+05   0.0000000e+00   6.3438300e+05   6.4087200e+05   5.7319900e+05   5.9042700e+05   5.6816000e+05   5.1259400e+05   7.0349700e+05   5.3137800e+05   4.5558100e+05   4.4022200e+05   6.3017300e+05   7.0929700e+05   6.8627300e+05   6.5126200e+05   5.6878600e+05   5.6015200e+05   6.5275100e+05   5.8711300e+05   4.2258900e+05   5.3690500e+05   5.0791500e+05   5.7934000e+05   8.8659900e+05   9.3575100e+05   4.5809000e+05   4.3600100e+05   4.6394100e+05   5.1023100e+05   5.4385900e+05   5.3462200e+05   3.6539100e+05   3.8392300e+05   5.1070200e+05   4.9761200e+05   3.2273300e+05   3.3291700e+05   6.4297100e+05   7.1873700e+05   5.1584400e+05   5.5575000e+05   7.5715600e+05   7.8855400e+05   4.3429600e+05   4.6234800e+05   5.9512400e+05   6.9334200e+05
   6.6243100e+05   6.9700500e+05   7.0555100e+05   7.0408000e+05   4.4284900e+05   4.0569100e+05   7.9505200e+05   1.0343420e+06   4.0245400e+05   4.5513600e+05   4.0569200e+05   4.3416500e+05   5.8611300e+05   5.1298800e+05   5.5688700e+05   4.9385200e+05   4.0121200e+05   4.7242800e+05   5.2573300e+05   5.7336400e+05   3.3500400e+05   3.4113400e+05   6.9271600e+05   5.9845000e+05   3.7272700e+05   4.4410500e+05   3.9641100e+05   4.0436800e+05   5.1594300e+05   5.1073600e+05   5.5131400e+05   5.3061400e+05   6.8639000e+05   6.3851500e+05   3.9792600e+05   3.6409100e+05   4.5577200e+05   4.4434300e+05   4.4559300e+05   4.6508200e+05   3.2536700e+05   3.6850700e+05   6.6154000e+05   6.3438300e+05   0.0000000e+00   6.0820900e+05   5.4299100e+05   5.6481000e+05   5.5994700e+05   4.5565400e+05   7.3342300e+05   5.3884800e+05   4.3594200e+05   3.7988400e+05   6.2256800e+05   6.3891200e+05   6.8243300e+05   6.8049500e+05   5.7093500e+05   5.0463000e+05   6.0861700e+05   5.3479700e+05   4.1194100e+05   5.4796600e+05   4.6662000e+05   5.7768800e+05   8.8369200e+05   9.2281500e+05   4.4848600e+05   3.7153300e+05   4.2371900e+05   4.8399500e+05   5.1640800e+05   5.4904200e+05   3.4345600e+05   3.3519200e+05   4.7034500e+05   4.9745900e+05   3.2152500e+05   3.0686700e+05   5.9093100e+05   6.5414000e+05   4.8126200e+05   4.8413700e+05   7.5393000e+05   8.0754000e+05   3.9775100e+05   4.0425500e+05   5.3769300e+05   6.5434100e+05
   6.7595400e+05   7.2529800e+05   7.1382100e+05   7.8106500e+05   4.6678900e+05   4.2464800e+05   7.7992900e+05   1.0071720e+06   4.2012700e+05   4.6283500e+05   4.0957100e+05   4.3804900e+05   5.8757800e+05   5.1942100e+05   5.7368700e+05   5.1911900e+05   4.1551100e+05   4.7449400e+05   5.1375200e+05   5.9171800e+05   3.7056800e+05   3.7831400e+05   7.4158800e+05   6.2701800e+05   4.0544500e+05   4.5946300e+05   4.1896600e+05   4.2454900e+05   5.5955700e+05   5.3591100e+05   5.6056900e+05   5.1257300e+05   6.9763800e+05   7.0425600e+05   4.0277900e+05   3.8599700e+05   4.6707300e+05   4.8874000e+05   4.9299400e+05   4.9128600e+05   3.5772700e+05   3.7809000e+05   6.9413900e+05   6.4087200e+05   6.0820900e+05   0.0000000e+00   5.2778600e+05   5.3415000e+05   5.6769000e+05   4.8856900e+05   6.9482700e+05   5.1806500e+05   4.2885400e+05   3.9052400e+05   6.2401500e+05   6.5531800e+05   6.6288900e+05   6.6206000e+05   5.6620100e+05   5.3953900e+05   6.4403900e+05   6.1064900e+05   4.3435200e+05   5.3458500e+05   4.8622500e+05   5.9310100e+05   8.5270600e+05   9.2110200e+05   4.4582900e+05   3.8899400e+05   4.5995800e+05   4.9283300e+05   5.1597300e+05   5.5222900e+05   3.5477500e+05   3.6548400e+05   4.8385800e+05   5.1006700e+05   3.5757200e+05   3.2301500e+05   6.1674600e+05   6.8365900e+05   5.0274200e+05   4.8278200e+05   7.3136000e+05   8.1977100e+05   4.1345100e+05   4.5992400e+05   5.8213800e+05   7.0818000e+05
   6.0268900e+05   5.9574800e+05   6.4576600e+05   7.0551300e+05   3.8725800e+05   3.5689100e+05   7.1777900e+05   9.0884200e+05   3.3777400e+05   3.7924800e+05   3.5184800e+05   4.2323300e+05   5.3744300e+05   4.3064800e+05   4.8601400e+05   4.5856100e+05   3.6294200e+05   4.1353600e+05   4.6227000e+05   5.3216100e+05   2.7448900e+05   2.6727700e+05   6.4792300e+05   5.3818400e+05   3.4442700e+05   3.8007200e+05   2.9026000e+05   3.3596300e+05   4.6079000e+05   4.7007800e+05   4.7039000e+05   4.0509400e+05   5.7875400e+05   6.5041000e+05   3.4059500e+05   3.0298700e+05   3.8743800e+05   3.8951400e+05   4.1146800e+05   4.3453600e+05   3.2372900e+05   3.1227900e+05   6.1902200e+05   5.7319900e+05   5.4299100e+05   5.2778600e+05   0.0000000e+00   4.7865100e+05   4.8233300e+05   4.0621400e+05   6.3342500e+05   5.2006000e+05   3.6992700e+05   3.4540400e+05   5.9082300e+05   6.3326700e+05   6.3323100e+05   5.9864300e+05   5.0313700e+05   4.7109300e+05   5.6060300e+05   5.0342600e+05   3.4360600e+05   4.7773600e+05   4.5123100e+05   5.3553900e+05   8.1279700e+05   8.7630000e+05   3.9001500e+05   3.2994200e+05   3.6633300e+05   4.2495300e+05   4.5573000e+05   4.9473000e+05   2.9011000e+05   3.1625000e+05   4.0968600e+05   4.7456200e+05   2.8052900e+05   2.6258500e+05   5.5325500e+05   5.7347800e+05   4.1711900e+05   3.7939200e+05   6.5872700e+05   7.5572800e+05   3.2466300e+05   3.6153000e+05   5.5282700e+05   6.3567600e+05
   6.1266500e+05   6.6240300e+05   6.9638800e+05   7.4232800e+05   4.3485500e+05   4.1692200e+05   7.8289800e+05   9.4220600e+05   3.7841900e+05   4.4100300e+05   3.8073400e+05   4.2957200e+05   5.3867900e+05   4.8155400e+05   5.5120900e+05   4.7103100e+05   4.3090900e+05   4.8802900e+05   4.8227100e+05   5.6275300e+05   3.1256400e+05   3.2488200e+05   6.8256400e+05   5.8617000e+05   3.8873700e+05   4.5415900e+05   3.6859100e+05   4.0119000e+05   5.0778100e+05   5.2405200e+05   5.3431300e+05   4.7222400e+05   6.2260500e+05   6.6776800e+05   3.7490600e+05   3.1675800e+05   4.5440500e+05   4.5164200e+05   4.5343300e+05   4.7425700e+05   3.2672600e+05   3.4532700e+05   6.4868600e+05   5.9042700e+05   5.6481000e+05   5.3415000e+05   4.7865100e+05   0.0000000e+00   5.0082100e+05   4.4112100e+05   6.1589600e+05   5.1376400e+05   3.8074700e+05   3.8562900e+05   5.7798000e+05   5.8246100e+05   6.1967200e+05   6.4247600e+05   5.4926900e+05   5.1172100e+05   5.9803800e+05   5.5222400e+05   3.9863700e+05   5.0379900e+05   5.0421500e+05   5.7401500e+05   8.5302500e+05   8.9391300e+05   4.1299000e+05   3.7594200e+05   4.1962000e+05   4.4901500e+05   4.6586300e+05   5.4448100e+05   3.1879000e+05   3.6824900e+05   4.4275000e+05   5.1265500e+05   2.9110600e+05   2.7811300e+05   5.6505600e+05   6.1446700e+05   5.2106600e+05   4.3716100e+05   7.2072500e+05   7.8311600e+05   3.9034800e+05   4.3763600e+05   5.7032300e+05   6.3531800e+05
   6.2746800e+05   6.3079700e+05   6.7107700e+05   7.0574900e+05   4.0961800e+05   3.9320200e+05   7.5628600e+05   9.7568000e+05   3.6806600e+05   4.2312500e+05   3.7877600e+05   4.3244700e+05   5.3933800e+05   4.8222200e+05   5.3035200e+05   4.7583000e+05   3.7749100e+05   4.8808200e+05   4.9084700e+05   5.7728800e+05   3.2269700e+05   3.1437700e+05   7.0838300e+05   5.5975900e+05   3.7748300e+05   4.2515900e+05   3.6736300e+05   4.0464200e+05   4.9466100e+05   5.2569700e+05   5.6098300e+05   5.0384700e+05   6.3646300e+05   6.7786400e+05   3.8578700e+05   3.1114200e+05   3.9513900e+05   4.3493300e+05   4.8083500e+05   4.2427500e+05   3.0545300e+05   3.0839100e+05   6.4299400e+05   5.6816000e+05   5.5994700e+05   5.6769000e+05   4.8233300e+05   5.0082100e+05   0.0000000e+00   4.2740100e+05   6.0963100e+05   4.8290600e+05   3.5174900e+05   3.6455900e+05   6.0436400e+05   6.3687600e+05   6.1734500e+05   6.0981300e+05   5.3535000e+05   4.6545800e+05   5.5925400e+05   5.2348300e+05   3.7155100e+05   5.0984500e+05   4.5947500e+05   5.2137300e+05   8.2067500e+05   9.3166400e+05   4.2357900e+05   3.6056400e+05   4.0901700e+05   4.3384100e+05   4.7313200e+05   5.3710000e+05   3.3148800e+05   3.3841700e+05   4.2334400e+05   4.8439300e+05   3.1323700e+05   3.0041400e+05   6.1298600e+05   6.2774000e+05   4.8430600e+05   4.8369700e+05   6.8162300e+05   7.7950600e+05   3.6130000e+05   3.9396700e+05   5.6960800e+05   6.5641200e+05
   5.5357300e+05   5.6545300e+05   6.2374500e+05   6.4797600e+05   3.3241500e+05   3.6018000e+05   7.0919400e+05   9.2903400e+05   3.2098300e+05   4.0296900e+05   3.3879600e+05   3.7145400e+05   5.0358700e+05   4.1991200e+05   4.5689500e+05   4.2652000e+05   3.3405900e+05   4.2739900e+05   4.6337300e+05   4.8710900e+05   2.7409200e+05   2.8728600e+05   6.2112900e+05   5.0439800e+05   3.1068100e+05   3.7468600e+05   3.0991100e+05   3.2756200e+05   4.3657300e+05   4.4232200e+05   4.7469600e+05   4.3109900e+05   6.0036100e+05   5.9507200e+05   3.5901000e+05   2.8972400e+05   3.6658700e+05   4.0056900e+05   4.1810300e+05   3.6667800e+05   2.6316600e+05   2.5870400e+05   5.6543100e+05   5.1259400e+05   4.5565400e+05   4.8856900e+05   4.0621400e+05   4.4112100e+05   4.2740100e+05   0.0000000e+00   5.8757400e+05   4.1200000e+05   3.3098500e+05   3.2972900e+05   5.1609200e+05   5.7880400e+05   5.6027500e+05   5.9527200e+05   4.6067200e+05   4.6304200e+05   5.2066100e+05   5.0116500e+05   3.2057200e+05   4.3807100e+05   4.1357900e+05   4.9693800e+05   8.1019900e+05   8.5025800e+05   3.7041200e+05   3.0797300e+05   3.6426300e+05   3.9692500e+05   4.3773100e+05   4.8454100e+05   2.8225100e+05   2.7538200e+05   3.6096600e+05   4.0899200e+05   2.4752200e+05   2.3711000e+05   5.5212200e+05   5.8622800e+05   3.9642100e+05   3.6385600e+05   6.4355800e+05   7.1512800e+05   3.2351100e+05   3.4489800e+05   4.8776000e+05   5.7059600e+05
   7.7258400e+05   7.5456300e+05   7.8899200e+05   8.3951300e+05   5.2882500e+05   5.6428700e+05   8.9310400e+05   1.0566270e+06   5.0862800e+05   5.5361100e+05   4.9559300e+05   5.2852300e+05   6.9334300e+05   6.8187500e+05   6.5402200e+05   5.8131200e+05   5.4726700e+05   6.0118100e+05   6.4641200e+05   7.0942900e+05   4.8531000e+05   4.6644700e+05   8.1202200e+05   6.8122000e+05   5.0840900e+05   6.1191900e+05   5.0428300e+05   5.0855900e+05   6.5917500e+05   6.4005700e+05   6.7872000e+05   6.4547900e+05   8.0036300e+05   8.1232300e+05   5.5536000e+05   5.0179100e+05   5.9378100e+05   5.6613200e+05   6.0568800e+05   5.7797700e+05   4.3664900e+05   4.4711600e+05   7.5625100e+05   7.0349700e+05   7.3342300e+05   6.9482700e+05   6.3342500e+05   6.1589600e+05   6.0963100e+05   5.8757400e+05   0.0000000e+00   6.0707400e+05   4.9560000e+05   4.7660600e+05   7.0943100e+05   7.9118100e+05   7.4574200e+05   7.4602800e+05   6.0355600e+05   5.9319900e+05   6.8075400e+05   6.5261800e+05   5.1604900e+05   6.4103000e+05   5.6038900e+05   6.3039000e+05   9.9355000e+05   1.0223510e+06   5.3496300e+05   4.5055100e+05   4.9638200e+05   5.3115200e+05   5.9281000e+05   6.4743300e+05   4.6498100e+05   4.2027200e+05   5.3788900e+05   5.4742600e+05   4.4737400e+05   4.3421900e+05   6.9756200e+05   7.5611000e+05   5.7487500e+05   5.6591600e+05   8.3345600e+05   8.9511100e+05   5.0090600e+05   5.2843800e+05   6.5416000e+05   7.2995600e+05
   5.6968100e+05   5.8604300e+05   6.4403300e+05   7.0694200e+05   3.5189500e+05   3.5935800e+05   6.9138300e+05   8.7906500e+05   3.1492100e+05   3.9166700e+05   3.2900700e+05   3.6610000e+05   5.0014600e+05   4.6307700e+05   4.9013500e+05   4.3277500e+05   3.7981200e+05   4.3596600e+05   4.5377200e+05   5.2153200e+05   3.1019000e+05   2.8476000e+05   6.3729100e+05   5.4498700e+05   3.3486200e+05   3.8654400e+05   3.2417100e+05   3.3238200e+05   4.5086300e+05   4.4016100e+05   4.7118200e+05   4.5234800e+05   6.2167800e+05   6.2279900e+05   3.8136300e+05   3.3492800e+05   4.1815700e+05   4.1018300e+05   4.2431900e+05   4.1236300e+05   2.7817400e+05   3.1818100e+05   6.3252000e+05   5.3137800e+05   5.3884800e+05   5.1806500e+05   5.2006000e+05   5.1376400e+05   4.8290600e+05   4.1200000e+05   6.0707400e+05   0.0000000e+00   3.1998000e+05   3.0890000e+05   5.6059400e+05   6.0259400e+05   5.8169100e+05   6.3449200e+05   4.8018400e+05   4.5661700e+05   5.5393600e+05   4.5985100e+05   3.0623200e+05   4.3523200e+05   3.9642300e+05   5.0427800e+05   8.4706400e+05   8.1718500e+05   3.4889800e+05   2.9349800e+05   3.7242100e+05   4.2598300e+05   4.6275000e+05   4.8785800e+05   2.8857500e+05   3.0072500e+05   3.6224500e+05   4.2943400e+05   2.5448100e+05   2.2135400e+05   5.1136500e+05   5.9092800e+05   4.2359100e+05   3.7209800e+05   6.7812300e+05   7.5168200e+05   3.3578500e+05   3.5365200e+05   4.9021600e+05   5.9037900e+05
   4.9327000e+05   5.0926200e+05   5.5114400e+05   5.6754900e+05   2.8034000e+05   2.3897400e+05   5.5680800e+05   7.9298000e+05   2.1321300e+05   2.4640200e+05   2.3433500e+05   2.7319300e+05   3.8329500e+05   3.2601600e+05   3.4773000e+05   3.1982200e+05   2.3943000e+05   2.9834500e+05   3.4182700e+05   4.1528600e+05   1.8483600e+05   1.4616200e+05   4.7538600e+05   3.6659400e+05   2.2071900e+05   2.5439800e+05   2.0941800e+05   2.1213500e+05   3.2364400e+05   3.3609500e+05   3.4880400e+05   3.2440200e+05   4.9794000e+05   5.4406000e+05   2.3885000e+05   1.5473300e+05   2.6382000e+05   2.7598600e+05   3.1351600e+05   2.7559800e+05   1.7133800e+05   1.8036200e+05   4.9418100e+05   4.5558100e+05   4.3594200e+05   4.2885400e+05   3.6992700e+05   3.8074700e+05   3.5174900e+05   3.3098500e+05   4.9560000e+05   3.1998000e+05   0.0000000e+00   1.9060700e+05   4.3070700e+05   4.5670400e+05   4.6699000e+05   4.7208100e+05   3.3539000e+05   3.0579300e+05   4.0476100e+05   3.5685200e+05   2.2222000e+05   3.3179400e+05   3.0676900e+05   3.9707300e+05   6.8549800e+05   6.9647300e+05   2.6833600e+05   2.1051400e+05   2.5754000e+05   3.2543400e+05   3.5770700e+05   3.8148000e+05   1.9341600e+05   1.8184300e+05   2.7691600e+05   3.2350200e+05   1.6210400e+05   1.2983000e+05   4.2373100e+05   4.4948800e+05   2.9442900e+05   2.7285700e+05   5.3744900e+05   6.2143600e+05   2.2380800e+05   2.3755100e+05   3.7662300e+05   4.9217900e+05
   5.0131000e+05   5.2088900e+05   5.4491500e+05   5.6335300e+05   2.5878300e+05   2.5738200e+05   5.9579100e+05   8.0937200e+05   2.3206200e+05   2.4941600e+05   2.5592800e+05   2.5906800e+05   3.8665800e+05   3.7309900e+05   3.5478500e+05   2.7902800e+05   2.4915900e+05   2.8418600e+05   3.2549000e+05   3.8572200e+05   1.5833100e+05   1.6610300e+05   4.9340400e+05   3.8186700e+05   1.9422400e+05   2.5054400e+05   2.2854000e+05   2.2853300e+05   3.2663600e+05   3.5436700e+05   3.5313800e+05   3.4737000e+05   4.7867600e+05   5.4843400e+05   2.2414100e+05   1.7423500e+05   2.5574000e+05   2.6259200e+05   3.0632500e+05   2.8963900e+05   1.6430900e+05   1.6731700e+05   4.7279500e+05   4.4022200e+05   3.7988400e+05   3.9052400e+05   3.4540400e+05   3.8562900e+05   3.6455900e+05   3.2972900e+05   4.7660600e+05   3.0890000e+05   1.9060700e+05   0.0000000e+00   4.2302700e+05   4.5967800e+05   4.5781100e+05   4.6288100e+05   3.7537500e+05   3.1338700e+05   4.1990300e+05   3.5877600e+05   2.2844000e+05   3.5315000e+05   2.6435800e+05   4.0999000e+05   6.8964200e+05   7.2157100e+05   2.8097600e+05   1.8810900e+05   2.3500200e+05   2.9182200e+05   3.3899200e+05   3.5230000e+05   1.7651400e+05   1.9796600e+05   3.1192000e+05   3.4250900e+05   1.3561600e+05   1.3634600e+05   3.8482900e+05   4.7593400e+05   3.3349300e+05   3.1052600e+05   5.7547700e+05   6.2681200e+05   2.1770800e+05   2.5675900e+05   3.9115100e+05   5.0642500e+05
   7.1522100e+05   7.1568000e+05   7.1879700e+05   7.5060200e+05   4.8049900e+05   4.8744300e+05   7.8626300e+05   1.0444660e+06   4.7980600e+05   4.8145600e+05   4.6063400e+05   4.8009500e+05   5.9564300e+05   5.7899500e+05   5.8222200e+05   5.1191600e+05   4.4093600e+05   5.2562200e+05   5.5006400e+05   5.9546200e+05   3.7570900e+05   3.7604300e+05   7.1832200e+05   6.2592000e+05   4.2281100e+05   4.8076500e+05   4.2661200e+05   4.3083300e+05   5.1280900e+05   5.4454500e+05   5.9824900e+05   5.6085500e+05   7.2351000e+05   7.5415000e+05   4.4671100e+05   4.1085000e+05   4.8899600e+05   5.1015000e+05   4.9951100e+05   5.0518400e+05   3.6505400e+05   3.3929800e+05   6.7713500e+05   6.3017300e+05   6.2256800e+05   6.2401500e+05   5.9082300e+05   5.7798000e+05   6.0436400e+05   5.1609200e+05   7.0943100e+05   5.6059400e+05   4.3070700e+05   4.2302700e+05   0.0000000e+00   6.5492300e+05   6.7948200e+05   6.5078200e+05   5.9336700e+05   5.4937100e+05   6.5229300e+05   6.4019700e+05   4.8098800e+05   5.6925700e+05   4.7544400e+05   5.9171300e+05   8.9402000e+05   9.6012800e+05   5.0703900e+05   4.2589200e+05   4.9412200e+05   5.3538900e+05   5.5839100e+05   6.0002800e+05   4.2369100e+05   4.2236800e+05   5.5398800e+05   5.6064500e+05   3.7196600e+05   3.5942300e+05   6.4377700e+05   7.2298900e+05   5.6889800e+05   5.1915600e+05   7.8974300e+05   8.5230800e+05   5.0011800e+05   5.2750900e+05   6.2541400e+05   6.8458200e+05
   6.9536900e+05   7.2288500e+05   8.1485200e+05   8.2942700e+05   5.0885900e+05   5.2437200e+05   8.1176200e+05   1.0449300e+06   4.5368500e+05   4.8987200e+05   4.6973900e+05   5.2725700e+05   6.4982200e+05   6.1211800e+05   6.0246700e+05   5.3758200e+05   4.8511500e+05   5.3268200e+05   6.1598700e+05   6.5272300e+05   4.0558300e+05   3.8562500e+05   7.4252100e+05   6.2480800e+05   4.4721500e+05   5.5955900e+05   4.5680800e+05   4.7755100e+05   5.9741500e+05   6.0397500e+05   6.2020400e+05   5.6044000e+05   7.2597500e+05   7.7063400e+05   4.5853600e+05   4.4018800e+05   5.1953800e+05   5.4445100e+05   5.9389900e+05   5.5632400e+05   4.2352900e+05   4.4950700e+05   7.1048300e+05   7.0929700e+05   6.3891200e+05   6.5531800e+05   6.3326700e+05   5.8246100e+05   6.3687600e+05   5.7880400e+05   7.9118100e+05   6.0259400e+05   4.5670400e+05   4.5967800e+05   6.5492300e+05   0.0000000e+00   7.2455800e+05   7.1746300e+05   5.7475400e+05   5.4907600e+05   7.3258300e+05   6.6222500e+05   5.1786000e+05   6.0124700e+05   5.4626600e+05   6.2392900e+05   9.2240100e+05   1.0780950e+06   5.2896400e+05   4.6173200e+05   5.2343000e+05   5.8704400e+05   6.3727300e+05   6.0941300e+05   4.0927100e+05   4.1905600e+05   5.3556300e+05   5.6205800e+05   4.0029100e+05   4.0632900e+05   6.9386100e+05   7.3661500e+05   5.6463800e+05   5.3197700e+05   8.0365900e+05   8.7528400e+05   4.6088900e+05   5.2400000e+05   6.3358400e+05   7.3835200e+05
   7.3515300e+05   7.3390700e+05   8.0159300e+05   8.3493700e+05   4.8234900e+05   4.6940700e+05   8.0593500e+05   1.0671000e+06   4.6965200e+05   4.8724800e+05   4.4413600e+05   5.0081300e+05   6.2483800e+05   5.7167300e+05   5.8917900e+05   5.1687500e+05   4.9189200e+05   5.3102200e+05   6.0255700e+05   6.3450200e+05   4.1333300e+05   4.1078600e+05   7.6909200e+05   6.5164100e+05   4.5298700e+05   5.0424400e+05   4.3485600e+05   4.7307600e+05   6.0764700e+05   6.1270300e+05   6.2636400e+05   5.7754000e+05   7.4824000e+05   7.8980100e+05   5.0671000e+05   4.6231700e+05   5.4235000e+05   5.4577800e+05   5.3868500e+05   5.6881600e+05   4.2800100e+05   4.4430000e+05   7.2670100e+05   6.8627300e+05   6.8243300e+05   6.6288900e+05   6.3323100e+05   6.1967200e+05   6.1734500e+05   5.6027500e+05   7.4574200e+05   5.8169100e+05   4.6699000e+05   4.5781100e+05   6.7948200e+05   7.2455800e+05   0.0000000e+00   7.3760000e+05   6.1731300e+05   5.9098700e+05   6.8248000e+05   6.2320600e+05   4.8331800e+05   5.9732400e+05   5.3492200e+05   6.3874500e+05   9.8472300e+05   1.0327950e+06   5.1666300e+05   4.3927500e+05   5.0799900e+05   5.5058600e+05   5.8891300e+05   6.3731500e+05   4.2901800e+05   4.2764500e+05   5.2786400e+05   5.5733500e+05   3.9572700e+05   3.9146000e+05   6.7278200e+05   7.5572800e+05   6.0586000e+05   5.6282100e+05   7.7964700e+05   8.4071000e+05   4.5145600e+05   5.2233300e+05   6.5408300e+05   7.4028200e+05
   7.3683700e+05   7.2380200e+05   8.1560900e+05   8.3205200e+05   5.0293500e+05   5.0290000e+05   8.3517700e+05   1.0733190e+06   4.9645200e+05   5.1780600e+05   4.8232700e+05   5.3503500e+05   6.6312900e+05   5.8718300e+05   6.1194600e+05   6.0866500e+05   5.2736500e+05   5.6913500e+05   6.1532400e+05   6.9421200e+05   4.4725200e+05   4.1304300e+05   7.7874900e+05   6.6128500e+05   4.9660700e+05   5.6227800e+05   5.1004600e+05   4.9297000e+05   6.2724700e+05   6.3475700e+05   6.6300300e+05   6.2674700e+05   7.6980800e+05   8.0453300e+05   5.1658500e+05   4.7363000e+05   5.5074700e+05   5.5996900e+05   5.7603600e+05   5.5696600e+05   4.3933300e+05   4.6870000e+05   7.3412900e+05   6.5126200e+05   6.8049500e+05   6.6206000e+05   5.9864300e+05   6.4247600e+05   6.0981300e+05   5.9527200e+05   7.4602800e+05   6.3449200e+05   4.7208100e+05   4.6288100e+05   6.5078200e+05   7.1746300e+05   7.3760000e+05   0.0000000e+00   6.4008500e+05   6.1236500e+05   6.9583800e+05   6.4447200e+05   4.9912500e+05   6.1458200e+05   5.6706100e+05   6.6716100e+05   9.6361700e+05   9.6094000e+05   5.3807400e+05   4.5258800e+05   5.2497300e+05   5.6281900e+05   6.2650000e+05   6.6128100e+05   4.5981600e+05   4.4245600e+05   5.6332900e+05   5.5723800e+05   4.0626600e+05   4.2819000e+05   6.9066900e+05   7.5879300e+05   5.8838600e+05   5.5485500e+05   7.8816300e+05   8.4704900e+05   4.7024100e+05   5.5684200e+05   6.6261600e+05   7.3050400e+05
   6.2538500e+05   6.1240100e+05   6.8155800e+05   7.1569700e+05   4.2030600e+05   4.0138800e+05   7.2836100e+05   9.5825700e+05   3.8137800e+05   4.0732000e+05   3.5222900e+05   4.0886500e+05   5.5768000e+05   4.9897500e+05   5.1547900e+05   4.4998800e+05   3.7732200e+05   4.6446800e+05   5.0449000e+05   5.4627100e+05   3.3608000e+05   3.2112900e+05   6.5872300e+05   5.3234200e+05   3.1669100e+05   4.2740900e+05   3.7310800e+05   3.9062800e+05   4.9173000e+05   4.9324200e+05   5.0600100e+05   4.8387500e+05   6.4539800e+05   6.6120200e+05   3.7565600e+05   3.1679100e+05   4.6426400e+05   4.6937500e+05   4.1151400e+05   4.2393900e+05   3.0570500e+05   3.0518100e+05   6.1002600e+05   5.6878600e+05   5.7093500e+05   5.6620100e+05   5.0313700e+05   5.4926900e+05   5.3535000e+05   4.6067200e+05   6.0355600e+05   4.8018400e+05   3.3539000e+05   3.7537500e+05   5.9336700e+05   5.7475400e+05   6.1731300e+05   6.4008500e+05   0.0000000e+00   4.7627200e+05   5.7715000e+05   5.3604900e+05   3.8414700e+05   4.9616500e+05   4.4165200e+05   5.3441600e+05   8.5663100e+05   8.5777000e+05   4.1691000e+05   3.3620300e+05   4.1199600e+05   4.3776600e+05   4.9567200e+05   5.3196800e+05   3.1980500e+05   3.2726300e+05   4.5505800e+05   4.5897100e+05   2.9893100e+05   2.7943700e+05   5.6385200e+05   6.4907500e+05   4.4046400e+05   4.2696900e+05   6.7908900e+05   7.2386400e+05   3.4030900e+05   4.0522200e+05   5.0950500e+05   6.1406200e+05
   6.3670900e+05   6.5477900e+05   6.8475800e+05   7.0133100e+05   4.0619000e+05   4.1414500e+05   6.9499700e+05   9.3100700e+05   3.5808200e+05   4.2006600e+05   3.4593200e+05   4.3079000e+05   5.3164400e+05   4.5872600e+05   4.8562100e+05   4.5711400e+05   3.6727900e+05   4.3584100e+05   4.9382900e+05   5.2416100e+05   3.3244600e+05   3.2880500e+05   6.4727900e+05   5.5126000e+05   3.2224200e+05   3.7793500e+05   3.3390400e+05   3.4179900e+05   4.5983600e+05   5.2903800e+05   5.2158400e+05   5.0878500e+05   6.3291500e+05   6.6509600e+05   3.4977000e+05   3.2180300e+05   4.3767500e+05   4.2754300e+05   4.1356800e+05   4.0411200e+05   3.1145700e+05   3.4243900e+05   6.2124000e+05   5.6015200e+05   5.0463000e+05   5.3953900e+05   4.7109300e+05   5.1172100e+05   4.6545800e+05   4.6304200e+05   5.9319900e+05   4.5661700e+05   3.0579300e+05   3.1338700e+05   5.4937100e+05   5.4907600e+05   5.9098700e+05   6.1236500e+05   4.7627200e+05   0.0000000e+00   5.6032200e+05   5.0206100e+05   3.4159200e+05   4.8089100e+05   4.5289900e+05   5.1252200e+05   8.1263100e+05   8.7282600e+05   3.9135900e+05   3.2358500e+05   4.0433200e+05   4.2741100e+05   4.8176600e+05   4.9794500e+05   3.0849300e+05   2.9596300e+05   4.0384700e+05   4.1440400e+05   2.7994800e+05   2.8155400e+05   5.5991400e+05   6.0586800e+05   4.4661900e+05   4.2144400e+05   6.4386600e+05   7.2564100e+05   3.1447100e+05   3.6106300e+05   4.9290500e+05   6.2852200e+05
   7.2609300e+05   7.1570200e+05   7.6450700e+05   7.8030600e+05   4.7670700e+05   4.7686700e+05   7.8628700e+05   1.0173100e+06   4.3290600e+05   4.7053800e+05   4.2590000e+05   4.4953000e+05   5.9033000e+05   5.4160100e+05   5.8643800e+05   5.4935100e+05   4.6862700e+05   4.9210400e+05   5.4439200e+05   6.0001600e+05   4.0166700e+05   3.5453600e+05   6.9882400e+05   5.9492600e+05   4.1180500e+05   4.3434100e+05   3.9110600e+05   4.1944100e+05   5.3818600e+05   5.7746200e+05   6.0404900e+05   5.8223200e+05   7.1183400e+05   7.3363600e+05   4.2291100e+05   3.8495300e+05   5.0027800e+05   5.1348500e+05   4.9435800e+05   4.7277900e+05   3.5810200e+05   3.8502700e+05   6.8649500e+05   6.5275100e+05   6.0861700e+05   6.4403900e+05   5.6060300e+05   5.9803800e+05   5.5925400e+05   5.2066100e+05   6.8075400e+05   5.5393600e+05   4.0476100e+05   4.1990300e+05   6.5229300e+05   7.3258300e+05   6.8248000e+05   6.9583800e+05   5.7715000e+05   5.6032200e+05   0.0000000e+00   5.7491700e+05   4.3559000e+05   5.4252500e+05   5.0573500e+05   6.0971700e+05   9.5407300e+05   9.7889200e+05   4.6973300e+05   4.2242900e+05   5.1198300e+05   5.3720100e+05   5.6197200e+05   5.6765300e+05   3.7018900e+05   3.8417000e+05   4.8559600e+05   5.3392400e+05   3.5632000e+05   3.2135100e+05   6.1873200e+05   6.9309800e+05   5.2879700e+05   4.8194300e+05   7.7222600e+05   8.3570000e+05   3.9545100e+05   4.7978200e+05   5.9840800e+05   7.0457300e+05
   6.5284800e+05   6.3225300e+05   7.4243400e+05   7.1445400e+05   4.2766800e+05   4.0788500e+05   7.7126300e+05   9.8794800e+05   3.9788100e+05   4.3137200e+05   4.0057900e+05   4.1011500e+05   5.2649500e+05   4.8935000e+05   5.1627100e+05   4.8476800e+05   3.9992100e+05   4.3986900e+05   5.2425700e+05   5.7391900e+05   3.5562200e+05   3.3095300e+05   6.9687300e+05   5.5281600e+05   3.6280400e+05   4.1716700e+05   3.7178700e+05   3.8214800e+05   4.8096600e+05   5.2082700e+05   5.2301200e+05   4.8472700e+05   6.2764700e+05   6.6586600e+05   3.8733800e+05   3.6314200e+05   4.5857500e+05   4.5814600e+05   4.5125800e+05   4.3978300e+05   3.2188800e+05   3.3903200e+05   6.5986800e+05   5.8711300e+05   5.3479700e+05   6.1064900e+05   5.0342600e+05   5.5222400e+05   5.2348300e+05   5.0116500e+05   6.5261800e+05   4.5985100e+05   3.5685200e+05   3.5877600e+05   6.4019700e+05   6.6222500e+05   6.2320600e+05   6.4447200e+05   5.3604900e+05   5.0206100e+05   5.7491700e+05   0.0000000e+00   3.8421200e+05   5.1380100e+05   4.7268900e+05   5.6623000e+05   9.0117900e+05   9.3614000e+05   4.3078300e+05   3.5444700e+05   4.1400500e+05   4.4190600e+05   4.9303100e+05   5.2365000e+05   3.3788000e+05   3.3703900e+05   4.4973400e+05   4.7303500e+05   3.1151700e+05   3.0368500e+05   5.8552700e+05   6.3631100e+05   4.4775600e+05   4.0775700e+05   6.7469400e+05   7.9989500e+05   3.6002000e+05   3.9662000e+05   5.3608800e+05   6.3610400e+05
   5.3271700e+05   5.2026400e+05   5.7238900e+05   5.9385700e+05   2.6319400e+05   2.4743600e+05   6.4462600e+05   8.1666900e+05   2.6682900e+05   3.0963300e+05   2.5022000e+05   2.8244400e+05   3.9248800e+05   3.7232300e+05   3.5272400e+05   3.5844100e+05   2.5368400e+05   3.0342300e+05   3.7732100e+05   4.2394700e+05   1.9846900e+05   1.6265400e+05   5.3784200e+05   3.9741400e+05   2.1636600e+05   2.8885400e+05   2.1799300e+05   2.3537900e+05   3.3416000e+05   3.4793300e+05   4.0196000e+05   3.3995400e+05   5.2043700e+05   5.2855800e+05   2.5327400e+05   2.2303000e+05   2.9273400e+05   3.1429000e+05   3.1419500e+05   3.1332800e+05   1.7848100e+05   1.8857200e+05   4.8992000e+05   4.2258900e+05   4.1194100e+05   4.3435200e+05   3.4360600e+05   3.9863700e+05   3.7155100e+05   3.2057200e+05   5.1604900e+05   3.0623200e+05   2.2222000e+05   2.2844000e+05   4.8098800e+05   5.1786000e+05   4.8331800e+05   4.9912500e+05   3.8414700e+05   3.4159200e+05   4.3559000e+05   3.8421200e+05   0.0000000e+00   3.7879100e+05   3.2310200e+05   4.1526200e+05   7.5109000e+05   7.7703200e+05   2.8968800e+05   2.0098400e+05   2.8986400e+05   3.0112800e+05   3.8730600e+05   3.9783700e+05   1.8776100e+05   2.0615800e+05   3.3345500e+05   3.6259500e+05   1.8030200e+05   1.5477100e+05   4.5928700e+05   4.9253700e+05   3.7536900e+05   3.2591800e+05   5.7937200e+05   6.6920500e+05   2.5386700e+05   2.7280700e+05   3.9647500e+05   4.9119300e+05
   6.2060700e+05   5.9826900e+05   6.4976200e+05   7.1594100e+05   3.9897900e+05   4.1245600e+05   7.6742900e+05   9.1915500e+05   3.5727600e+05   3.8529700e+05   3.5546400e+05   3.8813800e+05   5.1199400e+05   5.1945100e+05   4.9827400e+05   4.4096800e+05   3.9223100e+05   4.3321100e+05   4.9883600e+05   5.3997300e+05   2.9868400e+05   2.8619100e+05   6.4475800e+05   5.2497200e+05   3.4106200e+05   3.6699800e+05   3.5142200e+05   3.6184800e+05   4.8123900e+05   4.8590800e+05   4.9621400e+05   4.3341600e+05   5.9593400e+05   6.2457000e+05   3.7401900e+05   3.3767500e+05   4.2187000e+05   4.2852400e+05   4.4492200e+05   4.3424100e+05   3.2661900e+05   3.2979300e+05   5.8763300e+05   5.3690500e+05   5.4796600e+05   5.3458500e+05   4.7773600e+05   5.0379900e+05   5.0984500e+05   4.3807100e+05   6.4103000e+05   4.3523200e+05   3.3179400e+05   3.5315000e+05   5.6925700e+05   6.0124700e+05   5.9732400e+05   6.1458200e+05   4.9616500e+05   4.8089100e+05   5.4252500e+05   5.1380100e+05   3.7879100e+05   0.0000000e+00   4.1066800e+05   5.2085500e+05   8.4492500e+05   8.8212100e+05   3.9079900e+05   3.2971700e+05   4.0525700e+05   4.3658800e+05   4.9203600e+05   5.0373600e+05   3.0388100e+05   3.2376300e+05   4.1802700e+05   4.0403700e+05   2.5336200e+05   2.5443500e+05   5.8330900e+05   6.2605900e+05   4.8914300e+05   4.4011900e+05   6.9010400e+05   7.8120200e+05   3.6049200e+05   3.6094500e+05   5.1311100e+05   6.0856800e+05
   5.6907400e+05   5.6388100e+05   6.1693600e+05   6.6197400e+05   3.4728900e+05   3.1636800e+05   6.7547200e+05   8.5727600e+05   3.2556700e+05   3.6226500e+05   3.2162900e+05   3.5345100e+05   4.5163800e+05   4.4904100e+05   4.3742900e+05   3.8732900e+05   3.3687900e+05   3.9915100e+05   4.6722000e+05   5.1904000e+05   2.6631400e+05   2.3405400e+05   6.1605600e+05   4.9176000e+05   2.8214600e+05   3.3896100e+05   3.1492700e+05   3.1969900e+05   4.1240400e+05   4.4636400e+05   4.7082900e+05   4.3710000e+05   5.3010300e+05   6.1518000e+05   2.9318000e+05   2.8627800e+05   3.7487600e+05   3.8705900e+05   4.0320400e+05   3.7624500e+05   2.5073300e+05   2.6531700e+05   5.4356500e+05   5.0791500e+05   4.6662000e+05   4.8622500e+05   4.5123100e+05   5.0421500e+05   4.5947500e+05   4.1357900e+05   5.6038900e+05   3.9642300e+05   3.0676900e+05   2.6435800e+05   4.7544400e+05   5.4626600e+05   5.3492200e+05   5.6706100e+05   4.4165200e+05   4.5289900e+05   5.0573500e+05   4.7268900e+05   3.2310200e+05   4.1066800e+05   0.0000000e+00   5.0111200e+05   8.0903500e+05   8.2263500e+05   3.6001100e+05   3.0887400e+05   3.8640200e+05   4.0750600e+05   4.1832400e+05   4.8330300e+05   2.6267200e+05   2.6656900e+05   3.9074300e+05   3.7100300e+05   2.3963200e+05   2.2513200e+05   5.3632600e+05   5.8045500e+05   3.9339100e+05   3.7289100e+05   6.3140600e+05   7.1293100e+05   2.8852900e+05   3.2201600e+05   4.6477300e+05   6.0976400e+05
   6.5570500e+05   6.4381800e+05   6.7096700e+05   7.3840000e+05   4.3393000e+05   4.1652100e+05   7.7713500e+05   9.6903600e+05   3.8572700e+05   4.5380500e+05   3.9233300e+05   4.1068600e+05   5.1791600e+05   5.1941700e+05   5.3091400e+05   5.0605400e+05   4.2614200e+05   4.8495300e+05   5.6636000e+05   6.0562300e+05   3.3844000e+05   3.2938300e+05   6.8389500e+05   5.6817300e+05   3.7809900e+05   4.3546700e+05   3.9430000e+05   3.8723200e+05   4.8626600e+05   4.9936300e+05   5.6095500e+05   5.4103000e+05   6.4491200e+05   6.7087600e+05   3.7753500e+05   3.5383100e+05   4.4954300e+05   4.5882100e+05   4.7377500e+05   4.9292200e+05   3.6537500e+05   3.2903400e+05   6.5882100e+05   5.7934000e+05   5.7768800e+05   5.9310100e+05   5.3553900e+05   5.7401500e+05   5.2137300e+05   4.9693800e+05   6.3039000e+05   5.0427800e+05   3.9707300e+05   4.0999000e+05   5.9171300e+05   6.2392900e+05   6.3874500e+05   6.6716100e+05   5.3441600e+05   5.1252200e+05   6.0971700e+05   5.6623000e+05   4.1526200e+05   5.2085500e+05   5.0111200e+05   0.0000000e+00   9.2446800e+05   9.0039400e+05   4.4818900e+05   3.8698400e+05   4.7123100e+05   4.9208900e+05   4.8324800e+05   5.4652700e+05   3.3018500e+05   3.3553000e+05   4.7856400e+05   4.6037000e+05   3.1263200e+05   3.0999500e+05   6.0197800e+05   6.5124000e+05   5.0075900e+05   4.6686200e+05   7.1108000e+05   7.5952900e+05   3.7439300e+05   4.1303000e+05   5.5845000e+05   6.8759500e+05
   9.6532300e+05   9.4837100e+05   1.0212530e+06   1.0561490e+06   7.2756100e+05   7.3354200e+05   1.0974270e+06   1.3218530e+06   7.0321400e+05   7.3536600e+05   6.9838000e+05   7.7442400e+05   8.8115500e+05   8.2604400e+05   8.1083400e+05   7.6254700e+05   7.0915200e+05   7.6346500e+05   8.5586500e+05   8.7903400e+05   6.4845900e+05   6.5374700e+05   1.0214310e+06   8.3480100e+05   6.5411900e+05   7.0707300e+05   6.6310100e+05   6.6697900e+05   7.9002200e+05   8.4742400e+05   8.7603800e+05   8.0139200e+05   9.5631000e+05   9.7279000e+05   6.9002500e+05   7.0126900e+05   7.4232800e+05   7.4136500e+05   7.3771000e+05   7.9770400e+05   6.6177000e+05   6.4458500e+05   9.3123500e+05   8.8659900e+05   8.8369200e+05   8.5270600e+05   8.1279700e+05   8.5302500e+05   8.2067500e+05   8.1019900e+05   9.9355000e+05   8.4706400e+05   6.8549800e+05   6.8964200e+05   8.9402000e+05   9.2240100e+05   9.8472300e+05   9.6361700e+05   8.5663100e+05   8.1263100e+05   9.5407300e+05   9.0117900e+05   7.5109000e+05   8.4492500e+05   8.0903500e+05   9.2446800e+05   0.0000000e+00   1.1643540e+06   7.8610700e+05   7.0443600e+05   7.5584500e+05   7.5585100e+05   8.2932300e+05   8.5635000e+05   6.5548600e+05   6.7042800e+05   7.7189000e+05   7.8548200e+05   6.5657700e+05   6.2899600e+05   9.0786900e+05   9.9704700e+05   8.2601000e+05   7.7901400e+05   1.0224000e+06   1.1039550e+06   6.8843100e+05   7.2451800e+05   8.8893900e+05   1.0152650e+06
   1.0423140e+06   9.9741500e+05   1.0968850e+06   1.1602850e+06   8.1405600e+05   7.9782900e+05   1.1266040e+06   1.3628550e+06   7.9930600e+05   8.3206000e+05   7.9766700e+05   7.9889800e+05   9.7729900e+05   8.8883500e+05   8.9857500e+05   8.4087300e+05   8.0181400e+05   8.2147800e+05   9.4584800e+05   9.5893800e+05   7.2504000e+05   6.8795600e+05   1.0623470e+06   9.3822200e+05   7.7634800e+05   8.1488600e+05   7.6804000e+05   7.5323800e+05   8.9893600e+05   9.1320300e+05   9.0535200e+05   8.7869100e+05   1.0544240e+06   1.0359960e+06   7.3902800e+05   7.1210100e+05   8.2579900e+05   8.3726800e+05   8.4918100e+05   8.2856300e+05   7.2239200e+05   7.0056000e+05   9.8512500e+05   9.3575100e+05   9.2281500e+05   9.2110200e+05   8.7630000e+05   8.9391300e+05   9.3166400e+05   8.5025800e+05   1.0223510e+06   8.1718500e+05   6.9647300e+05   7.2157100e+05   9.6012800e+05   1.0780950e+06   1.0327950e+06   9.6094000e+05   8.5777000e+05   8.7282600e+05   9.7889200e+05   9.3614000e+05   7.7703200e+05   8.8212100e+05   8.2263500e+05   9.0039400e+05   1.1643540e+06   0.0000000e+00   8.4294700e+05   7.5828400e+05   7.9901500e+05   8.2047700e+05   8.3017500e+05   8.3377400e+05   6.9023000e+05   6.9734000e+05   8.4635400e+05   8.4685700e+05   6.5069600e+05   6.6897400e+05   9.9736500e+05   1.0162670e+06   8.3004000e+05   8.0302700e+05   1.0852830e+06   1.1495080e+06   7.5166500e+05   8.0866300e+05   9.2971200e+05   1.0626770e+06
   4.7626400e+05   5.0088500e+05   5.8542600e+05   6.1209300e+05   2.6534800e+05   2.6723400e+05   5.9764600e+05   8.3269100e+05   2.5575800e+05   2.8244300e+05   2.5427500e+05   2.9149900e+05   4.3858300e+05   3.8922400e+05   3.7891000e+05   3.5909500e+05   2.5683400e+05   3.1191400e+05   3.9039200e+05   4.6811100e+05   2.2305600e+05   1.9884300e+05   5.6051800e+05   4.5359000e+05   2.6718900e+05   2.9615900e+05   2.5882800e+05   2.6779600e+05   3.9561700e+05   4.2562500e+05   4.1453400e+05   4.1061000e+05   5.7209400e+05   5.3411400e+05   2.6677500e+05   2.4622300e+05   3.4556700e+05   3.4850000e+05   3.2153500e+05   3.3276100e+05   1.9913900e+05   2.1633200e+05   5.1711400e+05   4.5809000e+05   4.4848600e+05   4.4582900e+05   3.9001500e+05   4.1299000e+05   4.2357900e+05   3.7041200e+05   5.3496300e+05   3.4889800e+05   2.6833600e+05   2.8097600e+05   5.0703900e+05   5.2896400e+05   5.1666300e+05   5.3807400e+05   4.1691000e+05   3.9135900e+05   4.6973300e+05   4.3078300e+05   2.8968800e+05   3.9079900e+05   3.6001100e+05   4.4818900e+05   7.8610700e+05   8.4294700e+05   0.0000000e+00   2.7135500e+05   3.0415200e+05   3.1201900e+05   3.9454200e+05   3.9742300e+05   2.1458500e+05   2.1962100e+05   3.3231700e+05   3.5485900e+05   1.7672900e+05   1.7678200e+05   4.7596200e+05   5.2082700e+05   3.5786600e+05   3.3942400e+05   5.6956300e+05   6.1000200e+05   2.4796900e+05   2.5831300e+05   4.0972600e+05   5.2124000e+05
   4.5334700e+05   4.6615800e+05   5.3096500e+05   5.7795700e+05   2.3141300e+05   2.2337200e+05   5.7192200e+05   8.1611200e+05   2.0999600e+05   2.3101700e+05   2.0297600e+05   2.2898500e+05   3.6001900e+05   3.0821400e+05   3.3022500e+05   2.9668800e+05   2.2459900e+05   2.7002600e+05   3.3718800e+05   3.8998400e+05   1.5943000e+05   1.6116300e+05   5.4429600e+05   4.0059600e+05   2.1846100e+05   2.3575600e+05   2.1869200e+05   2.2165500e+05   3.3306800e+05   3.4976200e+05   3.6616800e+05   3.6157300e+05   5.1402300e+05   5.2084900e+05   2.0929600e+05   2.0047100e+05   3.1616600e+05   3.0310500e+05   2.8779100e+05   3.0451000e+05   1.6431100e+05   1.7409600e+05   4.5611400e+05   4.3600100e+05   3.7153300e+05   3.8899400e+05   3.2994200e+05   3.7594200e+05   3.6056400e+05   3.0797300e+05   4.5055100e+05   2.9349800e+05   2.1051400e+05   1.8810900e+05   4.2589200e+05   4.6173200e+05   4.3927500e+05   4.5258800e+05   3.3620300e+05   3.2358500e+05   4.2242900e+05   3.5444700e+05   2.0098400e+05   3.2971700e+05   3.0887400e+05   3.8698400e+05   7.0443600e+05   7.5828400e+05   2.7135500e+05   0.0000000e+00   2.9683200e+05   2.9140600e+05   3.6262500e+05   3.7167900e+05   1.8475500e+05   1.9446300e+05   2.8774100e+05   3.1123900e+05   1.5122800e+05   1.4333600e+05   4.2933800e+05   4.8979400e+05   3.2042700e+05   3.0537500e+05   5.3193000e+05   6.2283500e+05   2.4597400e+05   2.6055200e+05   3.8081500e+05   4.8488800e+05
   5.0961300e+05   4.9615800e+05   5.5792400e+05   6.0177100e+05   2.9224500e+05   2.6373800e+05   6.0384100e+05   8.5487500e+05   2.5567500e+05   2.8720100e+05   2.7187200e+05   2.9603100e+05   4.2051500e+05   3.6853400e+05   3.8422100e+05   3.6621600e+05   2.6240600e+05   3.1166000e+05   3.9461800e+05   4.4018900e+05   2.0649900e+05   2.0855800e+05   5.6685800e+05   4.3789200e+05   2.4626900e+05   2.9370000e+05   2.7919300e+05   2.6599000e+05   3.5742300e+05   3.6098700e+05   4.2060000e+05   3.9157600e+05   5.2398400e+05   5.3105000e+05   2.4156400e+05   2.1813900e+05   3.1787900e+05   2.8936700e+05   2.9409800e+05   3.2224500e+05   1.8516200e+05   2.2438800e+05   4.9859600e+05   4.6394100e+05   4.2371900e+05   4.5995800e+05   3.6633300e+05   4.1962000e+05   4.0901700e+05   3.6426300e+05   4.9638200e+05   3.7242100e+05   2.5754000e+05   2.3500200e+05   4.9412200e+05   5.2343000e+05   5.0799900e+05   5.2497300e+05   4.1199600e+05   4.0433200e+05   5.1198300e+05   4.1400500e+05   2.8986400e+05   4.0525700e+05   3.8640200e+05   4.7123100e+05   7.5584500e+05   7.9901500e+05   3.0415200e+05   2.9683200e+05   0.0000000e+00   3.3775600e+05   3.9973500e+05   3.9374700e+05   2.2188500e+05   2.1876000e+05   3.2234400e+05   3.4886300e+05   1.6971200e+05   1.6883000e+05   4.6318500e+05   5.1123900e+05   3.4929800e+05   3.1795700e+05   5.8980400e+05   6.6454900e+05   2.4422400e+05   2.9406900e+05   4.1182800e+05   5.2080200e+05
   5.4727100e+05   5.6065800e+05   5.4981100e+05   6.2053800e+05   3.0832200e+05   3.1884200e+05   6.9130200e+05   8.5310800e+05   3.0255500e+05   3.1955200e+05   2.9264000e+05   3.4662000e+05   4.5958600e+05   4.1252400e+05   4.0374200e+05   3.8557400e+05   2.9687700e+05   3.5885400e+05   4.3767000e+05   4.6015800e+05   2.5562800e+05   2.3822700e+05   5.7854400e+05   4.6800600e+05   2.9081000e+05   3.2141900e+05   2.9134300e+05   2.8501300e+05   3.9821800e+05   4.0244900e+05   4.6535300e+05   4.4080900e+05   5.5283500e+05   5.9136500e+05   2.9653700e+05   2.5368000e+05   3.4660800e+05   3.7968700e+05   3.5022900e+05   3.7134300e+05   2.4890800e+05   2.6223800e+05   5.3643400e+05   5.1023100e+05   4.8399500e+05   4.9283300e+05   4.2495300e+05   4.4901500e+05   4.3384100e+05   3.9692500e+05   5.3115200e+05   4.2598300e+05   3.2543400e+05   2.9182200e+05   5.3538900e+05   5.8704400e+05   5.5058600e+05   5.6281900e+05   4.3776600e+05   4.2741100e+05   5.3720100e+05   4.4190600e+05   3.0112800e+05   4.3658800e+05   4.0750600e+05   4.9208900e+05   7.5585100e+05   8.2047700e+05   3.1201900e+05   2.9140600e+05   3.3775600e+05   0.0000000e+00   4.1588900e+05   4.5529900e+05   2.4195000e+05   2.2972800e+05   3.8426000e+05   3.8933400e+05   2.3254400e+05   2.1164400e+05   4.9692000e+05   5.6115700e+05   4.0884300e+05   3.5320800e+05   6.2243200e+05   7.0530400e+05   2.9603000e+05   3.3029200e+05   4.7001700e+05   5.3751400e+05
   5.8006200e+05   6.0259400e+05   6.5920800e+05   6.9780200e+05   3.7081100e+05   4.0881000e+05   6.8424200e+05   9.0839100e+05   3.3284800e+05   3.9092100e+05   3.5140700e+05   3.6286500e+05   4.8981100e+05   4.4554600e+05   4.5214900e+05   4.3225100e+05   3.3685800e+05   4.0440300e+05   4.6933300e+05   5.2016400e+05   2.8839600e+05   2.8110000e+05   6.4864800e+05   4.8690400e+05   3.2139800e+05   3.5610600e+05   3.4745000e+05   3.2495200e+05   4.1906900e+05   4.5825400e+05   4.7849400e+05   4.8391100e+05   6.1669800e+05   6.4170700e+05   3.4058600e+05   3.0001300e+05   3.7512100e+05   4.0900900e+05   3.9975300e+05   4.0434600e+05   2.6775600e+05   2.7218300e+05   5.4664200e+05   5.4385900e+05   5.1640800e+05   5.1597300e+05   4.5573000e+05   4.6586300e+05   4.7313200e+05   4.3773100e+05   5.9281000e+05   4.6275000e+05   3.5770700e+05   3.3899200e+05   5.5839100e+05   6.3727300e+05   5.8891300e+05   6.2650000e+05   4.9567200e+05   4.8176600e+05   5.6197200e+05   4.9303100e+05   3.8730600e+05   4.9203600e+05   4.1832400e+05   4.8324800e+05   8.2932300e+05   8.3017500e+05   3.9454200e+05   3.6262500e+05   3.9973500e+05   4.1588900e+05   0.0000000e+00   4.8562200e+05   2.9194200e+05   2.6521900e+05   4.4259800e+05   4.3340800e+05   2.6107200e+05   2.3583400e+05   5.4927500e+05   5.9427400e+05   4.3513300e+05   4.0551700e+05   6.6986300e+05   7.4995700e+05   3.0693900e+05   3.7832200e+05   5.1197100e+05   5.6944200e+05
   6.2070500e+05   6.2769500e+05   7.3877600e+05   7.4524200e+05   4.1960300e+05   3.8703100e+05   7.6278800e+05   1.0150810e+06   4.0897500e+05   4.4222500e+05   3.8365800e+05   4.2938600e+05   5.3906700e+05   5.2933300e+05   5.3482900e+05   4.8715800e+05   3.8921400e+05   4.5772600e+05   5.2798900e+05   5.6797600e+05   3.5540700e+05   3.1640500e+05   6.9325400e+05   5.5518300e+05   3.5997200e+05   4.3128000e+05   3.7850600e+05   3.7178100e+05   4.7028300e+05   5.1253600e+05   5.1782000e+05   5.2716900e+05   6.1791700e+05   7.0798400e+05   3.6987500e+05   3.5136300e+05   4.1784500e+05   4.6516100e+05   4.2661500e+05   4.6232700e+05   3.3760100e+05   3.2441300e+05   5.9313400e+05   5.3462200e+05   5.4904200e+05   5.5222900e+05   4.9473000e+05   5.4448100e+05   5.3710000e+05   4.8454100e+05   6.4743300e+05   4.8785800e+05   3.8148000e+05   3.5230000e+05   6.0002800e+05   6.0941300e+05   6.3731500e+05   6.6128100e+05   5.3196800e+05   4.9794500e+05   5.6765300e+05   5.2365000e+05   3.9783700e+05   5.0373600e+05   4.8330300e+05   5.4652700e+05   8.5635000e+05   8.3377400e+05   3.9742300e+05   3.7167900e+05   3.9374700e+05   4.5529900e+05   4.8562200e+05   0.0000000e+00   3.1825500e+05   3.0629200e+05   4.5315100e+05   4.6149300e+05   3.0372500e+05   2.8925300e+05   5.8038300e+05   6.4203800e+05   4.8428100e+05   4.5890100e+05   7.3995500e+05   7.9664100e+05   3.5410800e+05   4.3807700e+05   5.5058500e+05   6.4265700e+05
   4.3428700e+05   4.3241600e+05   4.9194000e+05   5.4603200e+05   2.3454000e+05   1.9078400e+05   5.5647400e+05   7.7821100e+05   1.7317300e+05   2.2895500e+05   1.7382600e+05   2.2208700e+05   3.4005300e+05   3.2003200e+05   2.9665900e+05   2.6506800e+05   1.8610200e+05   2.4431100e+05   3.2818800e+05   3.5844300e+05   1.2137800e+05   1.0349900e+05   4.5756500e+05   3.5963700e+05   1.7536100e+05   2.1793200e+05   1.7613700e+05   1.7560200e+05   3.1151800e+05   2.9755500e+05   3.0639900e+05   3.0792400e+05   4.5306300e+05   4.3747600e+05   1.6884500e+05   1.4408400e+05   2.0647600e+05   2.7858500e+05   2.5497100e+05   2.9406900e+05   1.2596800e+05   1.1917200e+05   4.0388800e+05   3.6539100e+05   3.4345600e+05   3.5477500e+05   2.9011000e+05   3.1879000e+05   3.3148800e+05   2.8225100e+05   4.6498100e+05   2.8857500e+05   1.9341600e+05   1.7651400e+05   4.2369100e+05   4.0927100e+05   4.2901800e+05   4.5981600e+05   3.1980500e+05   3.0849300e+05   3.7018900e+05   3.3788000e+05   1.8776100e+05   3.0388100e+05   2.6267200e+05   3.3018500e+05   6.5548600e+05   6.9023000e+05   2.1458500e+05   1.8475500e+05   2.2188500e+05   2.4195000e+05   2.9194200e+05   3.1825500e+05   0.0000000e+00   1.1411000e+05   2.2956100e+05   2.6974400e+05   9.7028000e+04   8.3819000e+04   4.0819900e+05   4.3975800e+05   3.0237200e+05   2.2783800e+05   5.1318400e+05   5.8310700e+05   1.5066100e+05   2.3133800e+05   3.3851900e+05   4.4662400e+05
   4.4269200e+05   4.4717900e+05   5.1413400e+05   5.3640600e+05   2.2319600e+05   2.2675200e+05   6.0714000e+05   7.6659900e+05   1.8660200e+05   2.3351200e+05   1.7786200e+05   2.2362100e+05   3.4448500e+05   3.3230100e+05   3.1974200e+05   2.6777600e+05   1.8056100e+05   2.6103200e+05   3.0578300e+05   3.5099000e+05   1.2889800e+05   1.1397600e+05   5.0861200e+05   3.6591900e+05   1.5491300e+05   1.9285300e+05   1.6600000e+05   1.8393500e+05   2.8417000e+05   3.1814900e+05   2.9002900e+05   2.7455900e+05   4.3661700e+05   4.4718200e+05   1.5718200e+05   1.3472400e+05   1.9094500e+05   2.4248000e+05   2.4094200e+05   2.8791800e+05   1.2212700e+05   1.4326100e+05   4.0661900e+05   3.8392300e+05   3.3519200e+05   3.6548400e+05   3.1625000e+05   3.6824900e+05   3.3841700e+05   2.7538200e+05   4.2027200e+05   3.0072500e+05   1.8184300e+05   1.9796600e+05   4.2236800e+05   4.1905600e+05   4.2764500e+05   4.4245600e+05   3.2726300e+05   2.9596300e+05   3.8417000e+05   3.3703900e+05   2.0615800e+05   3.2376300e+05   2.6656900e+05   3.3553000e+05   6.7042800e+05   6.9734000e+05   2.1962100e+05   1.9446300e+05   2.1876000e+05   2.2972800e+05   2.6521900e+05   3.0629200e+05   1.1411000e+05   0.0000000e+00   2.4175500e+05   2.4869300e+05   8.1448000e+04   8.7581000e+04   4.0663100e+05   4.2427100e+05   3.0420300e+05   2.5047500e+05   4.9699800e+05   5.5926100e+05   1.4498600e+05   2.0128400e+05   3.2463400e+05   4.9737000e+05
   5.4362000e+05   5.2627000e+05   5.8224800e+05   6.4442800e+05   3.3512800e+05   3.3351200e+05   7.0051900e+05   8.5670100e+05   2.6254600e+05   3.2094800e+05   2.8543000e+05   3.1699000e+05   4.3775100e+05   3.9711300e+05   3.9401300e+05   3.8367500e+05   2.7860900e+05   3.3831200e+05   4.0283100e+05   4.5737700e+05   2.2211200e+05   2.1023600e+05   5.9894500e+05   4.6777900e+05   2.7232100e+05   3.1056600e+05   2.8635400e+05   2.8293300e+05   3.8538100e+05   3.9912200e+05   4.1959400e+05   3.9233700e+05   5.9061700e+05   5.8075200e+05   3.1148400e+05   2.9704600e+05   3.1685900e+05   3.5682900e+05   3.2836300e+05   3.9769700e+05   2.4643900e+05   2.6601400e+05   5.1375300e+05   5.1070200e+05   4.7034500e+05   4.8385800e+05   4.0968600e+05   4.4275000e+05   4.2334400e+05   3.6096600e+05   5.3788900e+05   3.6224500e+05   2.7691600e+05   3.1192000e+05   5.5398800e+05   5.3556300e+05   5.2786400e+05   5.6332900e+05   4.5505800e+05   4.0384700e+05   4.8559600e+05   4.4973400e+05   3.3345500e+05   4.1802700e+05   3.9074300e+05   4.7856400e+05   7.7189000e+05   8.4635400e+05   3.3231700e+05   2.8774100e+05   3.2234400e+05   3.8426000e+05   4.4259800e+05   4.5315100e+05   2.2956100e+05   2.4175500e+05   0.0000000e+00   3.8587300e+05   1.9369700e+05   1.8410100e+05   4.9569300e+05   5.7524900e+05   4.0577600e+05   3.5415700e+05   6.0265600e+05   6.9865100e+05   2.5053900e+05   3.0462500e+05   4.4485200e+05   5.4899800e+05
   5.9414200e+05   5.9754600e+05   6.7207300e+05   6.5638100e+05   3.4416100e+05   3.5769900e+05   7.0617500e+05   9.1230100e+05   3.1970900e+05   3.7678700e+05   3.4917700e+05   3.5904900e+05   4.8847900e+05   4.5664000e+05   4.4692800e+05   3.9981500e+05   3.1802600e+05   3.7848200e+05   4.3936400e+05   5.2644900e+05   2.6655100e+05   2.3863900e+05   6.3184000e+05   4.8580100e+05   3.3555900e+05   3.5193900e+05   3.2182300e+05   3.1398700e+05   4.3722600e+05   4.6006800e+05   4.8115900e+05   4.1540000e+05   6.1110500e+05   6.0378400e+05   3.2028800e+05   3.0044300e+05   3.6494500e+05   3.9519100e+05   3.8892500e+05   4.0428500e+05   2.5796700e+05   2.8433400e+05   5.7305900e+05   4.9761200e+05   4.9745900e+05   5.1006700e+05   4.7456200e+05   5.1265500e+05   4.8439300e+05   4.0899200e+05   5.4742600e+05   4.2943400e+05   3.2350200e+05   3.4250900e+05   5.6064500e+05   5.6205800e+05   5.5733500e+05   5.5723800e+05   4.5897100e+05   4.1440400e+05   5.3392400e+05   4.7303500e+05   3.6259500e+05   4.0403700e+05   3.7100300e+05   4.6037000e+05   7.8548200e+05   8.4685700e+05   3.5485900e+05   3.1123900e+05   3.4886300e+05   3.8933400e+05   4.3340800e+05   4.6149300e+05   2.6974400e+05   2.4869300e+05   3.8587300e+05   0.0000000e+00   2.5326100e+05   2.3620300e+05   5.2128400e+05   5.9428600e+05   3.9913500e+05   4.0264700e+05   6.5878900e+05   6.9677300e+05   2.9300800e+05   3.0686500e+05   4.7243200e+05   5.7369300e+05
   4.0427600e+05   3.8925400e+05   4.6701200e+05   4.8476200e+05   1.8716300e+05   1.8024600e+05   5.2871700e+05   7.3317400e+05   1.5269700e+05   2.0158000e+05   1.3241200e+05   1.7599500e+05   3.2800200e+05   2.8447000e+05   2.6339900e+05   2.6849900e+05   1.5349300e+05   2.0699700e+05   2.7157500e+05   3.3851600e+05   9.6697000e+04   7.8494000e+04   4.5327700e+05   3.0405500e+05   1.3686100e+05   1.8804500e+05   1.4872000e+05   1.4669500e+05   2.7193500e+05   2.9445500e+05   3.1123800e+05   2.6227800e+05   4.3739600e+05   4.3649600e+05   1.5069200e+05   1.2089200e+05   2.0673200e+05   2.4266700e+05   2.2661500e+05   2.3533800e+05   8.9294000e+04   1.1010100e+05   3.9751400e+05   3.2273300e+05   3.2152500e+05   3.5757200e+05   2.8052900e+05   2.9110600e+05   3.1323700e+05   2.4752200e+05   4.4737400e+05   2.5448100e+05   1.6210400e+05   1.3561600e+05   3.7196600e+05   4.0029100e+05   3.9572700e+05   4.0626600e+05   2.9893100e+05   2.7994800e+05   3.5632000e+05   3.1151700e+05   1.8030200e+05   2.5336200e+05   2.3963200e+05   3.1263200e+05   6.5657700e+05   6.5069600e+05   1.7672900e+05   1.5122800e+05   1.6971200e+05   2.3254400e+05   2.6107200e+05   3.0372500e+05   9.7028000e+04   8.1448000e+04   1.9369700e+05   2.5326100e+05   0.0000000e+00   6.4672000e+04   3.3859300e+05   4.1071400e+05   2.5681900e+05   2.3512200e+05   4.8081000e+05   5.1813800e+05   1.5531200e+05   1.5955800e+05   3.1961100e+05   4.2133700e+05
   3.6142700e+05   3.7528800e+05   4.5624200e+05   4.9929400e+05   1.6433900e+05   1.6182600e+05   5.0846200e+05   7.0691500e+05   1.5503400e+05   1.9804400e+05   1.2800800e+05   1.7331800e+05   3.3208200e+05   2.8974300e+05   2.5569300e+05   2.4777400e+05   1.4544000e+05   2.0614800e+05   2.7950700e+05   3.3049700e+05   9.0777000e+04   6.3874000e+04   4.5316100e+05   3.2377500e+05   1.3342200e+05   1.7671800e+05   1.3557700e+05   1.4124100e+05   2.7235600e+05   2.8331500e+05   2.9879300e+05   2.6369800e+05   4.4055400e+05   3.8385200e+05   1.4785500e+05   1.0740000e+05   1.9814900e+05   2.3163900e+05   2.1147400e+05   2.3759000e+05   7.6531000e+04   1.1129900e+05   4.0174700e+05   3.3291700e+05   3.0686700e+05   3.2301500e+05   2.6258500e+05   2.7811300e+05   3.0041400e+05   2.3711000e+05   4.3421900e+05   2.2135400e+05   1.2983000e+05   1.3634600e+05   3.5942300e+05   4.0632900e+05   3.9146000e+05   4.2819000e+05   2.7943700e+05   2.8155400e+05   3.2135100e+05   3.0368500e+05   1.5477100e+05   2.5443500e+05   2.2513200e+05   3.0999500e+05   6.2899600e+05   6.6897400e+05   1.7678200e+05   1.4333600e+05   1.6883000e+05   2.1164400e+05   2.3583400e+05   2.8925300e+05   8.3819000e+04   8.7581000e+04   1.8410100e+05   2.3620300e+05   6.4672000e+04   0.0000000e+00   3.3199900e+05   4.0365200e+05   2.7344400e+05   2.3002000e+05   4.7601500e+05   5.0963300e+05   1.5465100e+05   1.5958100e+05   3.0609300e+05   4.4200500e+05
   6.4970800e+05   6.7613300e+05   7.1708400e+05   7.9843800e+05   5.0240000e+05   4.3829700e+05   7.6348300e+05   9.7433500e+05   4.3826900e+05   4.6712800e+05   4.1664200e+05   4.3985400e+05   5.8548500e+05   5.5272800e+05   5.5174600e+05   5.6016200e+05   4.5091900e+05   4.7981000e+05   5.7556100e+05   6.0592500e+05   3.8316800e+05   3.5697700e+05   7.4231100e+05   5.9902500e+05   4.1638700e+05   4.5593700e+05   4.6307000e+05   4.3672600e+05   5.5363900e+05   5.5549900e+05   5.4564800e+05   5.4509100e+05   7.0243900e+05   7.0030500e+05   4.6618100e+05   4.0192900e+05   4.6155800e+05   5.2219600e+05   4.9951800e+05   5.5326900e+05   3.7681700e+05   3.8425100e+05   6.6821600e+05   6.4297100e+05   5.9093100e+05   6.1674600e+05   5.5325500e+05   5.6505600e+05   6.1298600e+05   5.5212200e+05   6.9756200e+05   5.1136500e+05   4.2373100e+05   3.8482900e+05   6.4377700e+05   6.9386100e+05   6.7278200e+05   6.9066900e+05   5.6385200e+05   5.5991400e+05   6.1873200e+05   5.8552700e+05   4.5928700e+05   5.8330900e+05   5.3632600e+05   6.0197800e+05   9.0786900e+05   9.9736500e+05   4.7596200e+05   4.2933800e+05   4.6318500e+05   4.9692000e+05   5.4927500e+05   5.8038300e+05   4.0819900e+05   4.0663100e+05   4.9569300e+05   5.2128400e+05   3.3859300e+05   3.3199900e+05   0.0000000e+00   7.0278300e+05   5.5004700e+05   5.0123800e+05   7.6330300e+05   8.3459500e+05   4.3404900e+05   4.5827000e+05   5.7446800e+05   7.1802800e+05
   7.3569700e+05   7.4602500e+05   7.9419900e+05   8.3113200e+05   5.5736100e+05   5.1858600e+05   8.6706700e+05   1.0704540e+06   4.6550200e+05   5.0665200e+05   4.8791000e+05   5.5483700e+05   6.6383300e+05   6.1672000e+05   6.2394400e+05   5.8034000e+05   4.7776300e+05   5.5424400e+05   6.0607400e+05   6.7004100e+05   4.5145900e+05   4.3648100e+05   7.7905700e+05   6.8374900e+05   4.8112100e+05   5.3847600e+05   4.6443800e+05   4.5819500e+05   6.0704900e+05   6.1615100e+05   6.2087200e+05   6.0817100e+05   7.7852300e+05   7.0724100e+05   4.7247600e+05   4.3030800e+05   5.1531600e+05   5.5100200e+05   5.3059500e+05   5.8396100e+05   3.9731300e+05   4.5560800e+05   7.5183500e+05   7.1873700e+05   6.5414000e+05   6.8365900e+05   5.7347800e+05   6.1446700e+05   6.2774000e+05   5.8622800e+05   7.5611000e+05   5.9092800e+05   4.4948800e+05   4.7593400e+05   7.2298900e+05   7.3661500e+05   7.5572800e+05   7.5879300e+05   6.4907500e+05   6.0586800e+05   6.9309800e+05   6.3631100e+05   4.9253700e+05   6.2605900e+05   5.8045500e+05   6.5124000e+05   9.9704700e+05   1.0162670e+06   5.2082700e+05   4.8979400e+05   5.1123900e+05   5.6115700e+05   5.9427400e+05   6.4203800e+05   4.3975800e+05   4.2427100e+05   5.7524900e+05   5.9428600e+05   4.1071400e+05   4.0365200e+05   7.0278300e+05   0.0000000e+00   5.9194400e+05   5.7963400e+05   8.1671000e+05   9.0611400e+05   4.9258000e+05   5.2860400e+05   6.3542000e+05   7.6109400e+05
   5.7268400e+05   5.8223700e+05   6.5806600e+05   6.7481800e+05   3.8870700e+05   3.4397000e+05   7.0743300e+05   8.8303500e+05   3.2617200e+05   3.5976700e+05   3.0284300e+05   3.6046600e+05   5.0484300e+05   4.4613600e+05   4.7298200e+05   4.4802400e+05   3.2148700e+05   3.8965400e+05   4.5007300e+05   4.8435000e+05   2.8994200e+05   2.6557100e+05   6.6438700e+05   5.2895000e+05   3.1112800e+05   3.2470800e+05   3.2000200e+05   3.3870500e+05   4.5245900e+05   4.6908300e+05   4.7876500e+05   4.5496700e+05   6.1118600e+05   6.0002100e+05   3.1501100e+05   2.9150700e+05   3.7081300e+05   3.9622600e+05   4.0188700e+05   4.3746200e+05   2.7894300e+05   2.6947700e+05   5.6465700e+05   5.1584400e+05   4.8126200e+05   5.0274200e+05   4.1711900e+05   5.2106600e+05   4.8430600e+05   3.9642100e+05   5.7487500e+05   4.2359100e+05   2.9442900e+05   3.3349300e+05   5.6889800e+05   5.6463800e+05   6.0586000e+05   5.8838600e+05   4.4046400e+05   4.4661900e+05   5.2879700e+05   4.4775600e+05   3.7536900e+05   4.8914300e+05   3.9339100e+05   5.0075900e+05   8.2601000e+05   8.3004000e+05   3.5786600e+05   3.2042700e+05   3.4929800e+05   4.0884300e+05   4.3513300e+05   4.8428100e+05   3.0237200e+05   3.0420300e+05   4.0577600e+05   3.9913500e+05   2.5681900e+05   2.7344400e+05   5.5004700e+05   5.9194400e+05   0.0000000e+00   4.0579400e+05   6.6653500e+05   7.6258400e+05   3.0786900e+05   3.5001500e+05   4.9920800e+05   5.9715000e+05
   5.6360200e+05   5.2189500e+05   6.3144500e+05   6.7324100e+05   3.1959700e+05   3.2078600e+05   6.7627400e+05   8.4584900e+05   2.9883100e+05   3.2841000e+05   2.9253600e+05   3.2443000e+05   4.4764500e+05   4.3259400e+05   4.3928700e+05   3.7635500e+05   2.9386200e+05   3.7739200e+05   4.3084400e+05   5.0659400e+05   2.4122100e+05   2.1675900e+05   6.0197900e+05   4.8102700e+05   2.9030500e+05   3.1864400e+05   3.0072600e+05   3.1417000e+05   4.1346500e+05   4.5113900e+05   4.0456400e+05   3.8765600e+05   5.9314200e+05   5.8311600e+05   3.0893400e+05   2.6231100e+05   3.4938800e+05   3.9225700e+05   3.7532200e+05   3.9637000e+05   2.5179000e+05   2.2716900e+05   5.5545500e+05   5.5575000e+05   4.8413700e+05   4.8278200e+05   3.7939200e+05   4.3716100e+05   4.8369700e+05   3.6385600e+05   5.6591600e+05   3.7209800e+05   2.7285700e+05   3.1052600e+05   5.1915600e+05   5.3197700e+05   5.6282100e+05   5.5485500e+05   4.2696900e+05   4.2144400e+05   4.8194300e+05   4.0775700e+05   3.2591800e+05   4.4011900e+05   3.7289100e+05   4.6686200e+05   7.7901400e+05   8.0302700e+05   3.3942400e+05   3.0537500e+05   3.1795700e+05   3.5320800e+05   4.0551700e+05   4.5890100e+05   2.2783800e+05   2.5047500e+05   3.5415700e+05   4.0264700e+05   2.3512200e+05   2.3002000e+05   5.0123800e+05   5.7963400e+05   4.0579400e+05   0.0000000e+00   6.1895200e+05   7.4347500e+05   2.6769000e+05   3.3356500e+05   4.8672600e+05   5.9049300e+05
   7.5330600e+05   7.4185200e+05   8.4274600e+05   8.8404200e+05   5.4456400e+05   5.5253300e+05   9.2880300e+05   1.0912340e+06   5.2132800e+05   5.4334200e+05   5.3308000e+05   5.4305200e+05   6.8064200e+05   6.6114900e+05   6.4883900e+05   6.3762300e+05   5.2847300e+05   5.9666300e+05   6.4724600e+05   6.9941300e+05   4.7051900e+05   4.4845700e+05   8.2124300e+05   6.7428900e+05   5.3287000e+05   5.4945900e+05   5.4226000e+05   5.0272700e+05   6.5483100e+05   6.9472700e+05   6.7163400e+05   6.4159700e+05   8.1613300e+05   8.1456700e+05   5.2925500e+05   5.0463700e+05   5.7186800e+05   6.2925500e+05   6.2178900e+05   6.4119800e+05   4.7137900e+05   5.0008900e+05   7.8476700e+05   7.5715600e+05   7.5393000e+05   7.3136000e+05   6.5872700e+05   7.2072500e+05   6.8162300e+05   6.4355800e+05   8.3345600e+05   6.7812300e+05   5.3744900e+05   5.7547700e+05   7.8974300e+05   8.0365900e+05   7.7964700e+05   7.8816300e+05   6.7908900e+05   6.4386600e+05   7.7222600e+05   6.7469400e+05   5.7937200e+05   6.9010400e+05   6.3140600e+05   7.1108000e+05   1.0224000e+06   1.0852830e+06   5.6956300e+05   5.3193000e+05   5.8980400e+05   6.2243200e+05   6.6986300e+05   7.3995500e+05   5.1318400e+05   4.9699800e+05   6.0265600e+05   6.5878900e+05   4.8081000e+05   4.7601500e+05   7.6330300e+05   8.1671000e+05   6.6653500e+05   6.1895200e+05   0.0000000e+00   9.3912200e+05   5.3435400e+05   5.6873300e+05   6.8974400e+05   7.9931200e+05
   8.7774900e+05   8.9362100e+05   9.3923600e+05   1.0066870e+06   6.7023000e+05   6.4805300e+05   1.0522480e+06   1.1940130e+06   6.0174400e+05   6.4059800e+05   6.1794600e+05   6.6010400e+05   7.9121100e+05   7.2067400e+05   7.7264800e+05   7.3034200e+05   6.2232500e+05   6.7561800e+05   7.3824100e+05   7.6814200e+05   5.6140900e+05   5.4776800e+05   9.3913600e+05   7.9570400e+05   6.1956700e+05   6.5421000e+05   6.1983300e+05   6.1483100e+05   7.0838800e+05   7.4869800e+05   7.5016700e+05   7.1628100e+05   9.2635400e+05   8.8971000e+05   6.3113500e+05   6.3672000e+05   6.7620200e+05   6.9415500e+05   6.7437300e+05   6.8644500e+05   5.4396300e+05   5.8271000e+05   8.5465100e+05   7.8855400e+05   8.0754000e+05   8.1977100e+05   7.5572800e+05   7.8311600e+05   7.7950600e+05   7.1512800e+05   8.9511100e+05   7.5168200e+05   6.2143600e+05   6.2681200e+05   8.5230800e+05   8.7528400e+05   8.4071000e+05   8.4704900e+05   7.2386400e+05   7.2564100e+05   8.3570000e+05   7.9989500e+05   6.6920500e+05   7.8120200e+05   7.1293100e+05   7.5952900e+05   1.1039550e+06   1.1495080e+06   6.1000200e+05   6.2283500e+05   6.6454900e+05   7.0530400e+05   7.4995700e+05   7.9664100e+05   5.8310700e+05   5.5926100e+05   6.9865100e+05   6.9677300e+05   5.1813800e+05   5.0963300e+05   8.3459500e+05   9.0611400e+05   7.6258400e+05   7.4347500e+05   9.3912200e+05   0.0000000e+00   6.1746000e+05   6.5149700e+05   7.3773900e+05   8.5469900e+05
   4.6100400e+05   4.6295200e+05   5.1803500e+05   5.4376300e+05   2.2639500e+05   2.3462900e+05   5.8348300e+05   7.8227000e+05   2.1285900e+05   2.6757800e+05   2.0506700e+05   2.3190500e+05   3.6801700e+05   3.4976900e+05   3.5324800e+05   2.9049200e+05   2.2006300e+05   2.7644000e+05   3.7855000e+05   3.7714800e+05   1.6585100e+05   1.2597800e+05   5.3177500e+05   3.9353000e+05   1.9976000e+05   2.3696100e+05   1.8767100e+05   1.8824400e+05   3.1974900e+05   3.4444500e+05   3.3847800e+05   3.0867200e+05   4.9011200e+05   5.3819800e+05   2.4123100e+05   1.8205900e+05   2.2557900e+05   3.0219000e+05   3.0432300e+05   3.0080900e+05   1.4572900e+05   1.6558400e+05   4.3972100e+05   4.3429600e+05   3.9775100e+05   4.1345100e+05   3.2466300e+05   3.9034800e+05   3.6130000e+05   3.2351100e+05   5.0090600e+05   3.3578500e+05   2.2380800e+05   2.1770800e+05   5.0011800e+05   4.6088900e+05   4.5145600e+05   4.7024100e+05   3.4030900e+05   3.1447100e+05   3.9545100e+05   3.6002000e+05   2.5386700e+05   3.6049200e+05   2.8852900e+05   3.7439300e+05   6.8843100e+05   7.5166500e+05   2.4796900e+05   2.4597400e+05   2.4422400e+05   2.9603000e+05   3.0693900e+05   3.5410800e+05   1.5066100e+05   1.4498600e+05   2.5053900e+05   2.9300800e+05   1.5531200e+05   1.5465100e+05   4.3404900e+05   4.9258000e+05   3.0786900e+05   2.6769000e+05   5.3435400e+05   6.1746000e+05   0.0000000e+00   2.5128900e+05   3.6796900e+05   4.7837900e+05
   4.9635000e+05   4.9873700e+05   5.8281800e+05   5.9830800e+05   3.0495100e+05   3.1390800e+05   6.4294400e+05   8.0629900e+05   2.3937500e+05   2.9263700e+05   2.5076700e+05   2.7931200e+05   4.2985800e+05   3.7118800e+05   3.5667200e+05   3.4597000e+05   2.6579400e+05   3.4609500e+05   4.3565900e+05   3.9323400e+05   1.9313000e+05   1.8432700e+05   6.0879400e+05   4.2337100e+05   2.4797300e+05   2.8227500e+05   2.6484900e+05   2.6577500e+05   4.2944400e+05   4.1486300e+05   4.0141900e+05   3.5975000e+05   5.4509000e+05   5.2827000e+05   2.6824200e+05   2.4348100e+05   3.0514200e+05   3.3016700e+05   3.5695200e+05   3.9552200e+05   2.5123200e+05   2.4817400e+05   5.1160600e+05   4.6234800e+05   4.0425500e+05   4.5992400e+05   3.6153000e+05   4.3763600e+05   3.9396700e+05   3.4489800e+05   5.2843800e+05   3.5365200e+05   2.3755100e+05   2.5675900e+05   5.2750900e+05   5.2400000e+05   5.2233300e+05   5.5684200e+05   4.0522200e+05   3.6106300e+05   4.7978200e+05   3.9662000e+05   2.7280700e+05   3.6094500e+05   3.2201600e+05   4.1303000e+05   7.2451800e+05   8.0866300e+05   2.5831300e+05   2.6055200e+05   2.9406900e+05   3.3029200e+05   3.7832200e+05   4.3807700e+05   2.3133800e+05   2.0128400e+05   3.0462500e+05   3.0686500e+05   1.5955800e+05   1.5958100e+05   4.5827000e+05   5.2860400e+05   3.5001500e+05   3.3356500e+05   5.6873300e+05   6.5149700e+05   2.5128900e+05   0.0000000e+00   3.9621600e+05   5.3627800e+05
   6.3027100e+05   6.1217800e+05   6.7486900e+05   7.0332800e+05   4.5796900e+05   4.6564900e+05   7.9171600e+05   9.6189300e+05   3.9306200e+05   4.1710200e+05   3.6771500e+05   4.0831900e+05   5.6015300e+05   5.1415800e+05   5.2373000e+05   5.0146500e+05   3.9646200e+05   4.3877000e+05   5.3555600e+05   5.5474900e+05   3.1872900e+05   3.1048100e+05   7.0661000e+05   5.8188200e+05   3.9111500e+05   4.3937000e+05   3.9456000e+05   3.8023200e+05   5.0596900e+05   5.6062200e+05   5.2478100e+05   5.0600600e+05   7.3663700e+05   6.7009800e+05   4.0803900e+05   3.9364400e+05   4.5103200e+05   4.5127500e+05   4.4976100e+05   5.0485900e+05   3.5606000e+05   3.4287700e+05   6.6425700e+05   5.9512400e+05   5.3769300e+05   5.8213800e+05   5.5282700e+05   5.7032300e+05   5.6960800e+05   4.8776000e+05   6.5416000e+05   4.9021600e+05   3.7662300e+05   3.9115100e+05   6.2541400e+05   6.3358400e+05   6.5408300e+05   6.6261600e+05   5.0950500e+05   4.9290500e+05   5.9840800e+05   5.3608800e+05   3.9647500e+05   5.1311100e+05   4.6477300e+05   5.5845000e+05   8.8893900e+05   9.2971200e+05   4.0972600e+05   3.8081500e+05   4.1182800e+05   4.7001700e+05   5.1197100e+05   5.5058500e+05   3.3851900e+05   3.2463400e+05   4.4485200e+05   4.7243200e+05   3.1961100e+05   3.0609300e+05   5.7446800e+05   6.3542000e+05   4.9920800e+05   4.8672600e+05   6.8974400e+05   7.3773900e+05   3.6796900e+05   3.9621600e+05   0.0000000e+00   6.5395500e+05
   7.5630200e+05   7.4809900e+05   7.8693700e+05   8.5361600e+05   5.3400700e+05   4.9935500e+05   8.8423700e+05   1.0789370e+06   5.1936900e+05   5.3637400e+05   4.7627200e+05   5.4419700e+05   7.0207600e+05   5.9309000e+05   5.9053200e+05   5.3796900e+05   4.7679300e+05   5.7624100e+05   6.5794000e+05   6.5350400e+05   4.2473900e+05   4.3200900e+05   7.8674300e+05   6.4101300e+05   4.7338100e+05   4.9775800e+05   4.6958400e+05   4.6144400e+05   6.0296400e+05   6.1997800e+05   6.4091800e+05   6.2186700e+05   7.6542100e+05   7.1183500e+05   4.7902800e+05   4.6505700e+05   5.0383100e+05   5.7828800e+05   5.9641900e+05   5.8301400e+05   4.1581600e+05   4.3712900e+05   7.5426500e+05   6.9334200e+05   6.5434100e+05   7.0818000e+05   6.3567600e+05   6.3531800e+05   6.5641200e+05   5.7059600e+05   7.2995600e+05   5.9037900e+05   4.9217900e+05   5.0642500e+05   6.8458200e+05   7.3835200e+05   7.4028200e+05   7.3050400e+05   6.1406200e+05   6.2852200e+05   7.0457300e+05   6.3610400e+05   4.9119300e+05   6.0856800e+05   6.0976400e+05   6.8759500e+05   1.0152650e+06   1.0626770e+06   5.2124000e+05   4.8488800e+05   5.2080200e+05   5.3751400e+05   5.6944200e+05   6.4265700e+05   4.4662400e+05   4.9737000e+05   5.4899800e+05   5.7369300e+05   4.2133700e+05   4.4200500e+05   7.1802800e+05   7.6109400e+05   5.9715000e+05   5.9049300e+05   7.9931200e+05   8.5469900e+05   4.7837900e+05   5.3627800e+05   6.5395500e+05   0.0000000e+00
