# Supplementary material for: Autistic traits and individual brain differences: functional network efficiency reflects attentional and social impairments, structural nodal efficiencies index systemising and theory-of-mind skills
Source: Mol Autism. 2021 Jan 21;12:3. doi: 10.1186/s13229-020-00377-8 (PMC7818759; doi:10.1186/s13229-020-00377-8)
Supplement: Supplementary file 9 — Additional file 9. Brain-behaviour correlations. README file detailing data curation; AAL-90 region masks in NIfTI format; spreadseehts of Spearman correlations; code and data for the correlational analysis. [file 13229_2020_377_MOESM9_ESM.zip › Paul_Arora_et_al_data/Physiological/BBC/analysis/Diffusion_Analaysis/adj_matrixes/NOS_weighted/symmetric/connection_matrix_sym_aHU0660.txt]

   0.0000000e+00   9.8238000e+05   9.6168600e+05   9.2711200e+05   6.9206700e+05   6.2958300e+05   1.2297670e+06   1.0715240e+06   6.1769700e+05   6.2365900e+05   6.0891300e+05   6.0344800e+05   8.3369400e+05   6.1530000e+05   8.0107800e+05   6.9875900e+05   6.0528200e+05   6.8959400e+05   8.8069200e+05   9.2870400e+05   5.6671600e+05   5.6026800e+05   9.4105600e+05   7.8674300e+05   6.2844000e+05   6.3853000e+05   6.1740200e+05   6.1180400e+05   7.3876700e+05   7.5981200e+05   8.3818700e+05   7.2833600e+05   8.2613700e+05   8.3821000e+05   5.5799900e+05   5.4522600e+05   6.1763100e+05   6.5203400e+05   6.0420300e+05   6.1450100e+05   5.7456000e+05   5.2383000e+05   8.1694400e+05   8.5663000e+05   7.7691700e+05   8.2775300e+05   7.4993200e+05   8.1325800e+05   7.1420800e+05   7.0826500e+05   9.4964600e+05   6.6146700e+05   6.1692400e+05   5.5950800e+05   8.0584300e+05   7.6906000e+05   1.0258100e+06   9.4811200e+05   8.9570200e+05   8.7538800e+05   8.5484900e+05   7.6209900e+05   6.4449800e+05   6.9377200e+05   7.1876700e+05   7.4025700e+05   9.0936400e+05   9.8732100e+05   6.7917900e+05   5.6995900e+05   6.0779600e+05   5.9364500e+05   7.0478000e+05   7.1975500e+05   4.9998500e+05   5.4856400e+05   6.6055500e+05   6.3106900e+05   5.0133900e+05   5.0100000e+05   8.5337800e+05   8.3407400e+05   5.9273500e+05   5.9306500e+05   9.4905800e+05   8.9335800e+05   5.3399200e+05   5.5242400e+05   7.7885000e+05   7.9523100e+05
   9.8238000e+05   0.0000000e+00   9.9207700e+05   1.0003440e+06   6.4081100e+05   5.9554400e+05   1.1990190e+06   1.0398540e+06   6.3975900e+05   6.3512600e+05   6.4412600e+05   6.4574300e+05   9.1658900e+05   6.5970900e+05   8.4043900e+05   7.0182100e+05   5.9763600e+05   6.4274000e+05   8.3181500e+05   9.2966500e+05   5.6600800e+05   5.3651400e+05   9.5856200e+05   8.1067700e+05   6.0380200e+05   6.3263200e+05   6.0046800e+05   5.8547900e+05   6.8389100e+05   6.7965100e+05   7.5632400e+05   7.3037900e+05   7.9003600e+05   8.5641000e+05   5.4521000e+05   5.5275700e+05   6.5336800e+05   6.5849400e+05   6.1036600e+05   6.2334100e+05   5.3107800e+05   5.4026700e+05   8.0462000e+05   8.2095300e+05   7.4904300e+05   8.3638700e+05   7.4104100e+05   8.0536600e+05   7.2148900e+05   7.3139000e+05   8.8560500e+05   6.5927400e+05   6.4640400e+05   5.8382100e+05   8.2777100e+05   7.7920400e+05   1.0067080e+06   9.5603200e+05   9.1224300e+05   8.9584500e+05   8.8128500e+05   8.1193800e+05   6.7906800e+05   7.8007900e+05   7.0586000e+05   7.2948800e+05   9.7401300e+05   1.0120280e+06   6.9847000e+05   6.4116500e+05   6.3361500e+05   5.8343600e+05   7.1335300e+05   7.5248600e+05   5.5902600e+05   5.8672700e+05   7.1575700e+05   6.7253000e+05   5.4457000e+05   5.3455900e+05   8.7231000e+05   8.5544700e+05   6.4286700e+05   6.3167000e+05   9.4666700e+05   9.5141400e+05   5.9241800e+05   6.1273700e+05   8.3957900e+05   8.2268600e+05
   9.6168600e+05   9.9207700e+05   0.0000000e+00   9.8867200e+05   6.6840400e+05   6.6742600e+05   1.2717460e+06   1.1142180e+06   6.3560200e+05   6.9322300e+05   6.6707500e+05   6.2707700e+05   8.9768600e+05   6.6633200e+05   8.0999600e+05   7.0171100e+05   6.6170700e+05   6.6410000e+05   8.7761800e+05   9.3110400e+05   5.5910000e+05   5.4235800e+05   1.0283930e+06   8.8118800e+05   6.6222300e+05   6.6863400e+05   6.6949800e+05   6.2202500e+05   7.3060500e+05   7.0801100e+05   8.1481900e+05   7.8005400e+05   8.4067800e+05   9.0799500e+05   5.3334200e+05   5.4321700e+05   6.7780200e+05   6.6029200e+05   6.7356900e+05   6.4939000e+05   5.6150500e+05   5.8094400e+05   8.0746400e+05   8.5197200e+05   7.2729400e+05   8.1082100e+05   7.5039800e+05   8.0761000e+05   7.0328500e+05   7.0592600e+05   9.2004300e+05   6.3481700e+05   6.2867900e+05   5.6415800e+05   8.1403200e+05   8.0039500e+05   1.0684160e+06   9.5867700e+05   8.7449700e+05   8.9446700e+05   8.4480800e+05   7.7484700e+05   6.7167800e+05   7.9678800e+05   7.5235900e+05   7.5189100e+05   9.4451400e+05   1.0102510e+06   6.8772800e+05   6.1721000e+05   6.1077600e+05   5.9271500e+05   6.8376500e+05   7.3301500e+05   5.3811100e+05   5.2409200e+05   6.7365700e+05   6.1701300e+05   5.1547700e+05   5.0828500e+05   8.8810100e+05   8.8014200e+05   6.1646900e+05   5.8559800e+05   9.7926700e+05   9.6699400e+05   6.0682400e+05   6.2663100e+05   8.4836500e+05   8.0957800e+05
   9.2711200e+05   1.0003440e+06   9.8867200e+05   0.0000000e+00   6.7275700e+05   6.2193800e+05   1.2489530e+06   1.0848070e+06   6.1204700e+05   6.1992900e+05   6.2045500e+05   6.1173200e+05   9.0791800e+05   6.6849200e+05   8.1499000e+05   6.6910600e+05   5.9771500e+05   6.4145300e+05   8.3931900e+05   8.9106800e+05   5.4011500e+05   5.7757600e+05   9.8074000e+05   7.9175800e+05   6.4532400e+05   6.3711200e+05   6.3429800e+05   5.8276800e+05   7.1972700e+05   7.0412400e+05   7.6962200e+05   7.5400800e+05   8.5160800e+05   8.6552500e+05   5.5057200e+05   5.0065800e+05   6.1014100e+05   6.1703500e+05   6.7387500e+05   6.3588600e+05   5.6713200e+05   5.3403100e+05   8.0080000e+05   8.1668800e+05   6.9750900e+05   7.7946900e+05   7.2059100e+05   7.9081800e+05   7.4331600e+05   7.5404700e+05   9.0556700e+05   6.6387400e+05   6.2340100e+05   5.8183800e+05   8.4994200e+05   8.1452300e+05   1.0480580e+06   9.4609800e+05   8.4833600e+05   8.6623200e+05   9.0068700e+05   8.3556500e+05   6.8355600e+05   7.5889700e+05   6.9221900e+05   7.3777000e+05   9.1661400e+05   9.7290200e+05   6.7766000e+05   6.0655000e+05   6.1372300e+05   6.0437000e+05   7.0440300e+05   6.9522300e+05   5.2968500e+05   5.5647900e+05   6.9338700e+05   6.2151100e+05   5.3165700e+05   5.2580800e+05   8.4587100e+05   8.6754100e+05   6.3720300e+05   5.9225900e+05   9.3237500e+05   9.2228200e+05   5.9446800e+05   5.8658900e+05   7.8256700e+05   7.4997500e+05
   6.9206700e+05   6.4081100e+05   6.6840400e+05   6.7275700e+05   0.0000000e+00   3.0773500e+05   9.1298500e+05   8.1436500e+05   3.1846600e+05   3.1730100e+05   3.3075300e+05   3.1246400e+05   5.9404300e+05   3.4780100e+05   4.8334800e+05   3.7757900e+05   3.0082200e+05   3.8383400e+05   5.8155900e+05   5.8885200e+05   2.2438100e+05   2.4714100e+05   6.9656900e+05   5.3280000e+05   3.3749700e+05   3.5563500e+05   3.4967500e+05   2.8215000e+05   3.8663200e+05   3.8261800e+05   4.8552300e+05   4.5203600e+05   5.3804100e+05   5.6347700e+05   2.5030200e+05   2.1553800e+05   3.6792800e+05   3.4163600e+05   3.6522900e+05   3.0797200e+05   2.6769600e+05   2.3254600e+05   5.2962100e+05   5.3665800e+05   4.4293600e+05   4.9297400e+05   4.3892500e+05   4.9215800e+05   4.0086300e+05   4.2544000e+05   6.3127600e+05   3.8538700e+05   3.6240800e+05   2.8261700e+05   5.6591300e+05   4.8416800e+05   7.5023100e+05   6.9636200e+05   6.2121700e+05   5.8747200e+05   6.2416400e+05   4.8593800e+05   3.5192200e+05   4.3168100e+05   4.0837000e+05   4.5720600e+05   6.6331600e+05   6.5107500e+05   3.5572300e+05   3.0940500e+05   3.1077900e+05   3.0249900e+05   3.9526000e+05   4.0015700e+05   2.2449300e+05   2.3342100e+05   3.7681500e+05   3.2050900e+05   2.3891400e+05   2.2426400e+05   5.8549000e+05   5.6724600e+05   3.4281200e+05   3.3510000e+05   6.5552100e+05   6.0946000e+05   2.6694100e+05   3.2796500e+05   5.2593100e+05   4.7220600e+05
   6.2958300e+05   5.9554400e+05   6.6742600e+05   6.2193800e+05   3.0773500e+05   0.0000000e+00   8.8896600e+05   7.4343100e+05   3.5219700e+05   2.9698300e+05   2.7639700e+05   2.9599400e+05   5.8064800e+05   3.2630300e+05   4.7878500e+05   3.5365500e+05   3.0635400e+05   3.3834600e+05   5.3743100e+05   5.7955900e+05   2.2923200e+05   2.4236700e+05   6.6499300e+05   5.2115100e+05   3.4256000e+05   3.7259300e+05   3.2748300e+05   3.2877300e+05   3.6273500e+05   3.6230600e+05   4.7625900e+05   4.5622600e+05   5.3841400e+05   5.4212200e+05   2.0965700e+05   1.9358700e+05   3.3566100e+05   3.3089600e+05   3.5751600e+05   2.9190700e+05   2.3038600e+05   2.0654400e+05   4.7850100e+05   4.7800400e+05   3.8517400e+05   4.5691000e+05   4.0424600e+05   4.7526200e+05   3.7175800e+05   3.7869400e+05   6.0720900e+05   3.0336800e+05   2.9451900e+05   2.2665400e+05   5.2428300e+05   4.8194600e+05   6.5350200e+05   6.0063500e+05   5.5227400e+05   5.1304700e+05   5.8200900e+05   4.4380100e+05   3.3406600e+05   4.0385300e+05   3.9057600e+05   4.3973900e+05   6.3069000e+05   6.8983600e+05   3.8135600e+05   2.9416600e+05   2.7993400e+05   2.8966900e+05   3.8684600e+05   4.2037400e+05   2.2900000e+05   2.4267200e+05   3.6647200e+05   3.4379500e+05   2.0788200e+05   1.8289300e+05   5.5322900e+05   5.5122600e+05   3.3452700e+05   3.2136500e+05   6.1830600e+05   5.5485200e+05   2.3572700e+05   2.4285200e+05   4.7876200e+05   4.9313100e+05
   1.2297670e+06   1.1990190e+06   1.2717460e+06   1.2489530e+06   9.1298500e+05   8.8896600e+05   0.0000000e+00   1.3368470e+06   9.2933300e+05   8.6777600e+05   8.8224200e+05   8.9429900e+05   1.1544240e+06   9.3260900e+05   1.0377940e+06   9.0103000e+05   8.8618000e+05   9.0281800e+05   1.1227260e+06   1.1512300e+06   8.3019300e+05   8.2358500e+05   1.2002280e+06   1.0846120e+06   8.7356600e+05   8.9131500e+05   8.8130200e+05   8.5500900e+05   9.2512500e+05   9.3740400e+05   1.0331680e+06   9.4233500e+05   1.0748570e+06   1.0166550e+06   7.5111200e+05   7.5876200e+05   8.6015100e+05   8.7622700e+05   8.7312000e+05   8.4037200e+05   8.0084900e+05   7.6392000e+05   1.0630600e+06   1.0798300e+06   9.4630800e+05   1.0316940e+06   9.6234000e+05   1.0064120e+06   9.1000900e+05   9.2768300e+05   1.1271040e+06   8.5389300e+05   8.6557200e+05   8.4704400e+05   1.0839760e+06   9.9323500e+05   1.1630730e+06   1.1931730e+06   1.1049180e+06   1.1114680e+06   1.1169360e+06   9.6656800e+05   8.8148700e+05   9.4864300e+05   9.1426200e+05   9.5519800e+05   1.1423070e+06   1.2038500e+06   8.6016000e+05   7.9727900e+05   8.5226200e+05   8.2783700e+05   9.6132100e+05   9.7365600e+05   7.6021900e+05   7.9737000e+05   8.9520500e+05   9.0449500e+05   7.9570300e+05   7.3742600e+05   1.0869250e+06   1.0918550e+06   8.5989100e+05   8.4532300e+05   1.1584270e+06   1.1271360e+06   8.1756800e+05   8.7760700e+05   1.0785260e+06   1.0522530e+06
   1.0715240e+06   1.0398540e+06   1.1142180e+06   1.0848070e+06   8.1436500e+05   7.4343100e+05   1.3368470e+06   0.0000000e+00   6.9936100e+05   7.3668400e+05   7.5106600e+05   7.7153400e+05   1.0118380e+06   8.0773800e+05   9.4239100e+05   7.7503700e+05   7.1181600e+05   7.5994700e+05   9.7484800e+05   1.0011910e+06   6.7685600e+05   6.8651600e+05   1.1061640e+06   9.6885500e+05   7.6834500e+05   7.4123200e+05   7.3498600e+05   7.3120900e+05   8.2984000e+05   8.4551300e+05   9.4715400e+05   9.0539800e+05   9.3355500e+05   9.1314400e+05   6.6672100e+05   6.4247900e+05   7.5309700e+05   7.6374400e+05   7.8395600e+05   7.6280900e+05   6.6435500e+05   6.2359300e+05   9.0545100e+05   9.1174400e+05   8.3914700e+05   8.9478700e+05   8.2824500e+05   8.6089900e+05   8.2559300e+05   8.1722800e+05   9.8280200e+05   7.0734800e+05   7.1307600e+05   6.7266500e+05   9.2419300e+05   8.1810300e+05   1.0547710e+06   1.0301820e+06   9.4548500e+05   9.6778600e+05   1.0293730e+06   8.7525400e+05   7.3729900e+05   8.7284000e+05   8.3183900e+05   8.6842000e+05   1.0405760e+06   1.1331930e+06   7.6933500e+05   6.7165800e+05   6.8394300e+05   6.6803400e+05   8.2848200e+05   8.2794900e+05   6.1889600e+05   6.6691500e+05   7.5833100e+05   7.1294500e+05   6.2215300e+05   6.3099800e+05   9.8421300e+05   9.6920000e+05   7.4186700e+05   7.1762200e+05   1.0391320e+06   1.0136750e+06   6.5120300e+05   6.8141400e+05   9.1064300e+05   8.6806400e+05
   6.1769700e+05   6.3975900e+05   6.3560200e+05   6.1204700e+05   3.1846600e+05   3.5219700e+05   9.2933300e+05   6.9936100e+05   0.0000000e+00   2.6227300e+05   2.7941400e+05   2.7825800e+05   5.6049900e+05   3.2998300e+05   4.7668900e+05   3.2983300e+05   2.8136000e+05   3.5057000e+05   5.2024100e+05   5.6672800e+05   1.8534200e+05   2.0247200e+05   6.4228300e+05   4.4827500e+05   2.9269700e+05   2.9792600e+05   2.8719200e+05   2.4026400e+05   3.4522500e+05   3.4384600e+05   4.4813900e+05   4.1627600e+05   4.5482900e+05   4.9420800e+05   1.7824700e+05   1.7170800e+05   2.7782500e+05   3.1896000e+05   3.1738700e+05   2.8856100e+05   2.0653200e+05   1.7279800e+05   4.5111500e+05   4.6905000e+05   3.8927000e+05   4.6078900e+05   3.9065400e+05   4.3421000e+05   3.8633700e+05   4.1346200e+05   6.0459800e+05   2.8168500e+05   2.7818100e+05   2.1174400e+05   5.0165400e+05   3.7774900e+05   6.4177400e+05   5.7523300e+05   5.3599400e+05   5.3566000e+05   5.7183400e+05   4.7483200e+05   3.4478900e+05   4.0040300e+05   3.8533900e+05   3.9220100e+05   6.0985900e+05   6.8381400e+05   3.1749500e+05   2.4740500e+05   2.8320700e+05   2.5440200e+05   3.5417700e+05   4.2046700e+05   1.9811100e+05   2.0803000e+05   3.3703200e+05   3.0466300e+05   1.7742200e+05   1.6878200e+05   4.9788600e+05   5.0144700e+05   2.9112100e+05   2.8368600e+05   5.9841900e+05   5.5534400e+05   2.0385400e+05   2.6801000e+05   4.6967200e+05   4.4112600e+05
   6.2365900e+05   6.3512600e+05   6.9322300e+05   6.1992900e+05   3.1730100e+05   2.9698300e+05   8.6777600e+05   7.3668400e+05   2.6227300e+05   0.0000000e+00   2.7602400e+05   2.8496100e+05   5.1374900e+05   3.3210900e+05   4.6752100e+05   3.1471800e+05   2.7138800e+05   3.3509700e+05   5.0141300e+05   5.9048100e+05   2.0013500e+05   2.0794500e+05   6.7630800e+05   4.8487600e+05   3.0694700e+05   3.1951500e+05   2.9659500e+05   2.8490700e+05   3.5308700e+05   3.7457400e+05   4.5029800e+05   3.8257000e+05   4.4954900e+05   5.2356200e+05   2.0319900e+05   1.6463200e+05   2.7725100e+05   2.8161100e+05   2.7049700e+05   2.7766000e+05   2.1156000e+05   1.9740000e+05   4.6085600e+05   4.3190300e+05   3.7732100e+05   4.5749700e+05   4.3017500e+05   4.4111700e+05   3.9795100e+05   3.7385500e+05   5.6529000e+05   2.8995200e+05   2.6609000e+05   2.1752700e+05   4.7763700e+05   4.0136900e+05   6.4509200e+05   5.3829700e+05   5.4778000e+05   5.4298400e+05   5.8488800e+05   4.6509300e+05   3.2204900e+05   3.7561700e+05   3.8749800e+05   3.6986200e+05   5.5726600e+05   6.6104800e+05   3.2458900e+05   2.5400600e+05   2.5067600e+05   2.5765800e+05   3.5972900e+05   3.8464400e+05   2.1755300e+05   2.4081700e+05   3.5630900e+05   2.9423700e+05   1.6427500e+05   1.4547000e+05   4.9025100e+05   5.0489800e+05   2.8723900e+05   2.8728400e+05   5.9864800e+05   5.7423700e+05   2.2115000e+05   2.7825400e+05   5.0252600e+05   4.4213800e+05
   6.0891300e+05   6.4412600e+05   6.6707500e+05   6.2045500e+05   3.3075300e+05   2.7639700e+05   8.8224200e+05   7.5106600e+05   2.7941400e+05   2.7602400e+05   0.0000000e+00   2.8767100e+05   5.5421500e+05   3.1968000e+05   4.7346600e+05   3.2247900e+05   2.6069900e+05   3.4150500e+05   4.8130700e+05   5.6693000e+05   2.0478200e+05   2.1221800e+05   6.3394500e+05   4.7666400e+05   3.0519000e+05   3.0738900e+05   2.6859900e+05   2.4601300e+05   3.5651300e+05   3.6457300e+05   4.6554700e+05   4.0456500e+05   4.7669900e+05   5.2571300e+05   1.9561200e+05   1.5388700e+05   2.9204700e+05   3.2171500e+05   2.8317900e+05   2.9573000e+05   2.0342000e+05   1.9690500e+05   4.5523000e+05   4.6846300e+05   4.0683000e+05   4.2678800e+05   3.8307800e+05   3.8353000e+05   3.5550000e+05   3.5293600e+05   5.8454400e+05   3.1781200e+05   2.7589700e+05   2.1687500e+05   4.9333500e+05   4.3082600e+05   6.2717300e+05   5.5131100e+05   5.6833300e+05   5.0139600e+05   5.4492900e+05   4.1472700e+05   2.9705400e+05   3.6528200e+05   3.7030300e+05   3.8691400e+05   5.6468300e+05   6.5030600e+05   3.5217000e+05   2.5654000e+05   2.8469700e+05   2.6668100e+05   3.4212100e+05   3.6227500e+05   1.8610400e+05   2.0659200e+05   3.1950800e+05   2.9215800e+05   1.7056300e+05   1.5134100e+05   5.0388400e+05   5.0708000e+05   3.0696000e+05   2.6352500e+05   5.8800600e+05   5.7134400e+05   2.2629000e+05   2.7734900e+05   4.7325500e+05   4.4953600e+05
   6.0344800e+05   6.4574300e+05   6.2707700e+05   6.1173200e+05   3.1246400e+05   2.9599400e+05   8.9429900e+05   7.7153400e+05   2.7825800e+05   2.8496100e+05   2.8767100e+05   0.0000000e+00   5.5567400e+05   3.0997600e+05   4.5099500e+05   3.1414400e+05   2.6365300e+05   3.3536100e+05   4.9332300e+05   5.7300200e+05   1.9594200e+05   2.1236000e+05   6.5221400e+05   5.1117100e+05   3.0620000e+05   2.9992700e+05   3.2146000e+05   2.7540500e+05   3.6019600e+05   3.5152100e+05   4.4833400e+05   4.3992700e+05   5.0966200e+05   5.2993300e+05   2.0260100e+05   1.8761500e+05   3.1099600e+05   2.9758500e+05   3.0378400e+05   2.8673700e+05   1.9593400e+05   1.9254300e+05   4.3322400e+05   4.6208700e+05   4.1433600e+05   4.6283500e+05   3.8946300e+05   4.4417300e+05   4.0869900e+05   3.9548100e+05   5.6814300e+05   3.1601400e+05   2.6868400e+05   2.2858400e+05   4.9495000e+05   4.3400000e+05   6.4414100e+05   5.2900500e+05   5.5463000e+05   5.5838300e+05   5.7853400e+05   4.2752100e+05   3.0379300e+05   3.9467400e+05   4.1958700e+05   4.1231900e+05   6.2574600e+05   6.6342800e+05   3.4337400e+05   2.4672100e+05   2.7741300e+05   2.5619600e+05   3.5643700e+05   3.7654600e+05   1.7588200e+05   2.2896400e+05   3.4952500e+05   2.9845800e+05   1.7059800e+05   1.7095600e+05   5.3311800e+05   5.0261900e+05   2.8189100e+05   2.9253200e+05   6.1093100e+05   5.9136200e+05   2.3579200e+05   2.5735100e+05   4.6091100e+05   4.5063400e+05
   8.3369400e+05   9.1658900e+05   8.9768600e+05   9.0791800e+05   5.9404300e+05   5.8064800e+05   1.1544240e+06   1.0118380e+06   5.6049900e+05   5.1374900e+05   5.5421500e+05   5.5567400e+05   0.0000000e+00   5.7488200e+05   7.1718000e+05   5.5611700e+05   5.4462900e+05   6.0743500e+05   7.6910800e+05   8.6893900e+05   4.9092200e+05   4.6997500e+05   8.8400500e+05   7.4554300e+05   5.6285400e+05   5.6710500e+05   5.4760500e+05   5.1868400e+05   5.6727700e+05   5.5457300e+05   6.6395000e+05   6.6134300e+05   7.4834700e+05   7.4000300e+05   4.4385800e+05   4.2660900e+05   5.5797300e+05   5.3301100e+05   5.2491700e+05   5.0418200e+05   4.2760200e+05   4.0236700e+05   6.7376900e+05   6.8651000e+05   6.2647800e+05   6.8152600e+05   6.2481700e+05   6.8611700e+05   6.5097400e+05   6.3356800e+05   8.4047600e+05   5.4850800e+05   5.1854500e+05   4.5130900e+05   7.5087900e+05   6.7066800e+05   8.8371500e+05   8.0804100e+05   8.1072400e+05   8.0731500e+05   8.0448000e+05   6.6687800e+05   5.5504400e+05   6.8063000e+05   6.2107200e+05   6.3244000e+05   8.2982900e+05   8.8297400e+05   5.5583000e+05   4.9090000e+05   5.1896500e+05   5.0977800e+05   6.3775400e+05   6.4821000e+05   4.4163500e+05   4.5026100e+05   5.8271000e+05   5.2204700e+05   3.9608200e+05   4.0574800e+05   7.2710000e+05   7.2363800e+05   5.3310600e+05   5.1365600e+05   8.5814000e+05   8.4810200e+05   4.8159700e+05   4.9850500e+05   6.8017500e+05   6.5534300e+05
   6.1530000e+05   6.5970900e+05   6.6633200e+05   6.6849200e+05   3.4780100e+05   3.2630300e+05   9.3260900e+05   8.0773800e+05   3.2998300e+05   3.3210900e+05   3.1968000e+05   3.0997600e+05   5.7488200e+05   0.0000000e+00   5.0210800e+05   3.5521500e+05   2.7971600e+05   3.3836800e+05   5.2765200e+05   6.2732000e+05   2.4927700e+05   2.4454100e+05   6.4197000e+05   5.3410500e+05   3.0832200e+05   3.3983700e+05   3.2291700e+05   2.8112100e+05   3.9742900e+05   3.9654000e+05   4.5648200e+05   4.2748100e+05   5.0413800e+05   4.6990100e+05   2.0467900e+05   1.8540000e+05   3.2277600e+05   3.4222300e+05   3.2255600e+05   2.9024300e+05   2.2703300e+05   2.0458700e+05   4.9243100e+05   4.9882600e+05   4.2841000e+05   4.7196000e+05   4.2307200e+05   4.8329000e+05   4.5308100e+05   3.8541300e+05   6.0028200e+05   3.3753400e+05   2.8354200e+05   2.5086800e+05   5.0590900e+05   4.6987000e+05   6.7051900e+05   6.3307500e+05   5.6432800e+05   5.8014400e+05   5.4660100e+05   4.2232200e+05   3.3391600e+05   3.9527600e+05   4.0390200e+05   4.2548900e+05   6.4051700e+05   6.7356700e+05   3.6867300e+05   2.9142900e+05   2.9487000e+05   2.6693900e+05   3.9408900e+05   4.0498500e+05   2.1975100e+05   2.6653000e+05   3.8846300e+05   3.7507800e+05   2.4595600e+05   2.0696400e+05   5.4039700e+05   5.5806000e+05   3.4722000e+05   3.0367700e+05   6.1090100e+05   6.2514500e+05   2.7591200e+05   3.1555900e+05   4.9815900e+05   4.5867900e+05
   8.0107800e+05   8.4043900e+05   8.0999600e+05   8.1499000e+05   4.8334800e+05   4.7878500e+05   1.0377940e+06   9.4239100e+05   4.7668900e+05   4.6752100e+05   4.7346600e+05   4.5099500e+05   7.1718000e+05   5.0210800e+05   0.0000000e+00   4.9259100e+05   4.1042000e+05   5.3129700e+05   6.8614800e+05   7.3714400e+05   3.8311800e+05   3.8545200e+05   8.1582600e+05   6.5559800e+05   4.6909200e+05   5.0529400e+05   4.7298300e+05   4.2709100e+05   5.1182900e+05   4.9739100e+05   5.7350700e+05   5.9148500e+05   6.4882600e+05   6.6719700e+05   3.6478000e+05   3.5110100e+05   4.8509000e+05   4.8486000e+05   4.8094900e+05   4.3421200e+05   3.5223900e+05   3.1910500e+05   6.1570300e+05   6.1307800e+05   5.1737500e+05   5.7392400e+05   5.1265900e+05   5.9919500e+05   5.6491600e+05   5.2244600e+05   6.7883000e+05   4.4502700e+05   4.3423000e+05   4.2494900e+05   6.3854300e+05   5.5634300e+05   7.3193100e+05   7.4104900e+05   6.9764400e+05   7.0575200e+05   6.9507500e+05   5.5339700e+05   4.4125300e+05   5.3371400e+05   5.1823000e+05   5.4703200e+05   7.5459200e+05   8.4413800e+05   5.1948200e+05   4.4948700e+05   4.6015300e+05   4.1724500e+05   5.0707700e+05   5.3049400e+05   3.5719800e+05   3.5836200e+05   4.9468800e+05   4.5986700e+05   3.3716800e+05   3.3880600e+05   6.7494900e+05   6.9720600e+05   4.8043900e+05   4.4717700e+05   7.6711500e+05   7.3490800e+05   3.6287300e+05   4.3894900e+05   6.4176300e+05   6.2901100e+05
   6.9875900e+05   7.0182100e+05   7.0171100e+05   6.6910600e+05   3.7757900e+05   3.5365500e+05   9.0103000e+05   7.7503700e+05   3.2983300e+05   3.1471800e+05   3.2247900e+05   3.1414400e+05   5.5611700e+05   3.5521500e+05   4.9259100e+05   0.0000000e+00   2.9052000e+05   3.8102800e+05   5.3709500e+05   5.8052300e+05   2.4409700e+05   2.2079200e+05   6.9868900e+05   5.0481400e+05   3.4625200e+05   3.6020200e+05   3.3309100e+05   3.0027900e+05   3.7460900e+05   4.0382500e+05   4.8576100e+05   4.6576300e+05   5.2252900e+05   5.6178500e+05   2.4603000e+05   2.1369000e+05   3.2548500e+05   3.5219100e+05   3.5421300e+05   3.1614100e+05   2.4435300e+05   2.5297200e+05   5.2711600e+05   5.2838800e+05   4.4952000e+05   4.9007000e+05   4.3590200e+05   5.1690000e+05   4.4601800e+05   4.1385600e+05   5.8470400e+05   3.5081500e+05   3.2273400e+05   2.8162400e+05   5.3600900e+05   4.4397100e+05   6.4799500e+05   6.2444300e+05   5.8780000e+05   5.6847100e+05   6.0177300e+05   4.5578400e+05   3.6016500e+05   4.0506400e+05   4.0995400e+05   4.4491200e+05   6.1480500e+05   7.0834300e+05   4.0043100e+05   3.2159900e+05   3.1795300e+05   2.6886600e+05   3.8762500e+05   4.2913300e+05   2.3227700e+05   2.7370900e+05   4.1768400e+05   3.4615300e+05   2.2940300e+05   2.2033000e+05   5.3851600e+05   5.4163300e+05   3.5368200e+05   3.3261300e+05   6.4068100e+05   6.0201100e+05   2.6606400e+05   3.1665400e+05   5.2190500e+05   4.7982200e+05
   6.0528200e+05   5.9763600e+05   6.6170700e+05   5.9771500e+05   3.0082200e+05   3.0635400e+05   8.8618000e+05   7.1181600e+05   2.8136000e+05   2.7138800e+05   2.6069900e+05   2.6365300e+05   5.4462900e+05   2.7971600e+05   4.1042000e+05   2.9052000e+05   0.0000000e+00   3.2489100e+05   4.7270500e+05   5.4045300e+05   1.6472800e+05   1.8035800e+05   6.2688200e+05   4.6336600e+05   2.9449300e+05   2.9592400e+05   2.5477100e+05   2.4634400e+05   2.9667000e+05   3.0725800e+05   4.3794600e+05   3.6044600e+05   4.7366400e+05   4.8095600e+05   1.8152100e+05   1.5804900e+05   2.6973700e+05   2.8076500e+05   2.5966900e+05   2.5186100e+05   1.7331900e+05   1.6024400e+05   4.5309500e+05   4.5724800e+05   3.6873400e+05   4.0145600e+05   3.9208100e+05   4.3646100e+05   3.9400900e+05   3.3323500e+05   5.3695300e+05   2.8893600e+05   2.7914200e+05   2.3313300e+05   4.9792800e+05   4.1097100e+05   5.7253000e+05   5.6670400e+05   5.4962600e+05   5.4026000e+05   5.2914100e+05   4.1721900e+05   2.9018000e+05   3.7175600e+05   3.3723500e+05   3.6990200e+05   5.4300400e+05   6.2543500e+05   3.0574200e+05   2.5487000e+05   2.4339100e+05   2.2914400e+05   3.6061600e+05   3.5772000e+05   1.6590300e+05   1.5689200e+05   3.1860200e+05   2.7195200e+05   1.4528900e+05   1.5267600e+05   4.7130100e+05   5.1424400e+05   2.8937200e+05   2.9419000e+05   5.9499300e+05   5.5897400e+05   2.0183400e+05   2.3647100e+05   4.4645500e+05   4.3180000e+05
   6.8959400e+05   6.4274000e+05   6.6410000e+05   6.4145300e+05   3.8383400e+05   3.3834600e+05   9.0281800e+05   7.5994700e+05   3.5057000e+05   3.3509700e+05   3.4150500e+05   3.3536100e+05   6.0743500e+05   3.3836800e+05   5.3129700e+05   3.8102800e+05   3.2489100e+05   0.0000000e+00   5.5756400e+05   5.9400700e+05   2.6066400e+05   2.5183100e+05   6.7957200e+05   5.5893400e+05   3.6872600e+05   3.8350400e+05   3.2706200e+05   3.2129200e+05   4.1564300e+05   4.0248700e+05   5.0135300e+05   4.5659400e+05   5.6577600e+05   5.5218800e+05   2.4653200e+05   2.1293200e+05   3.2212500e+05   3.5124700e+05   3.3688400e+05   3.4126900e+05   2.3957700e+05   2.5627300e+05   5.3215900e+05   5.0974300e+05   4.3655600e+05   4.7256400e+05   4.4943800e+05   4.7890100e+05   4.4344800e+05   4.0926500e+05   5.6769300e+05   3.4727300e+05   3.2494600e+05   2.6499000e+05   5.0931000e+05   4.6081500e+05   6.2814100e+05   6.1011700e+05   5.8219800e+05   5.7112600e+05   5.8250500e+05   4.4563700e+05   3.6146800e+05   4.1910100e+05   3.8912900e+05   4.1650100e+05   5.8023500e+05   6.7597500e+05   3.5584400e+05   2.9594700e+05   2.6059700e+05   2.7506500e+05   4.2109300e+05   4.1720300e+05   2.1363300e+05   2.2210800e+05   3.5131200e+05   3.2023400e+05   2.0819700e+05   2.1377800e+05   5.7207300e+05   5.7844800e+05   3.5891600e+05   3.1528800e+05   6.4268600e+05   6.1983200e+05   2.5168800e+05   2.9431700e+05   5.0720400e+05   4.6958200e+05
   8.8069200e+05   8.3181500e+05   8.7761800e+05   8.3931900e+05   5.8155900e+05   5.3743100e+05   1.1227260e+06   9.7484800e+05   5.2024100e+05   5.0141300e+05   4.8130700e+05   4.9332300e+05   7.6910800e+05   5.2765200e+05   6.8614800e+05   5.3709500e+05   4.7270500e+05   5.5756400e+05   0.0000000e+00   7.7502700e+05   4.1544000e+05   3.8978300e+05   8.3683900e+05   7.2641000e+05   5.5517100e+05   5.1370900e+05   5.0695200e+05   4.8246200e+05   5.8569000e+05   5.9565200e+05   6.6711400e+05   6.1792300e+05   7.1568000e+05   7.5020000e+05   4.4444100e+05   4.1256700e+05   5.1104500e+05   5.2417700e+05   5.2319400e+05   5.5029500e+05   4.3295700e+05   4.2778800e+05   7.0726600e+05   7.4791700e+05   6.4686800e+05   6.7425000e+05   5.9509700e+05   6.3137500e+05   6.0212200e+05   6.7930500e+05   8.0161700e+05   5.2385100e+05   4.7294400e+05   4.3634800e+05   6.8633400e+05   6.4583000e+05   8.2962700e+05   7.6793200e+05   7.7118900e+05   7.7438600e+05   7.7024400e+05   6.1112600e+05   5.2832800e+05   6.1917000e+05   5.9751000e+05   5.8187000e+05   7.8946000e+05   8.7590100e+05   5.4723200e+05   5.0006900e+05   4.7335300e+05   4.3688000e+05   5.4987800e+05   6.2945300e+05   4.0068800e+05   4.0825800e+05   5.0696700e+05   5.1799500e+05   4.1545000e+05   4.2137100e+05   7.3732700e+05   7.4803300e+05   4.9694700e+05   5.3743000e+05   8.3558800e+05   7.9093100e+05   4.6347400e+05   4.9746600e+05   6.8543800e+05   6.3627700e+05
   9.2870400e+05   9.2966500e+05   9.3110400e+05   8.9106800e+05   5.8885200e+05   5.7955900e+05   1.1512300e+06   1.0011910e+06   5.6672800e+05   5.9048100e+05   5.6693000e+05   5.7300200e+05   8.6893900e+05   6.2732000e+05   7.3714400e+05   5.8052300e+05   5.4045300e+05   5.9400700e+05   7.7502700e+05   0.0000000e+00   4.8276600e+05   4.6946300e+05   9.0235200e+05   7.9777400e+05   6.2434000e+05   5.9591200e+05   5.5608700e+05   5.3478600e+05   6.1070400e+05   6.2484100e+05   7.3380500e+05   7.2025300e+05   8.0343700e+05   8.1374000e+05   4.7714100e+05   4.6259000e+05   5.5482600e+05   5.7082600e+05   5.3406600e+05   5.8735300e+05   5.2216400e+05   5.0254500e+05   7.3168500e+05   7.7889900e+05   6.7794100e+05   7.4794200e+05   6.7041800e+05   7.3854500e+05   7.1017400e+05   6.6137600e+05   8.5109200e+05   5.9423600e+05   5.7462300e+05   5.2480500e+05   7.5406600e+05   6.9682800e+05   9.2153000e+05   8.1864300e+05   7.8523100e+05   7.7599500e+05   8.0221400e+05   6.8512200e+05   6.0719000e+05   6.4202300e+05   6.5153500e+05   6.4721900e+05   8.4135200e+05   9.3915300e+05   6.3706200e+05   6.1931900e+05   5.7578700e+05   5.3936000e+05   6.6499800e+05   6.5322600e+05   4.6615300e+05   4.7424300e+05   6.1590600e+05   6.2164000e+05   4.6423900e+05   4.5278700e+05   8.1874600e+05   8.1588500e+05   5.6183400e+05   6.0505200e+05   8.7720100e+05   8.3642300e+05   5.1218100e+05   5.5793500e+05   7.3362400e+05   6.6599800e+05
   5.6671600e+05   5.6600800e+05   5.5910000e+05   5.4011500e+05   2.2438100e+05   2.2923200e+05   8.3019300e+05   6.7685600e+05   1.8534200e+05   2.0013500e+05   2.0478200e+05   1.9594200e+05   4.9092200e+05   2.4927700e+05   3.8311800e+05   2.4409700e+05   1.6472800e+05   2.6066400e+05   4.1544000e+05   4.8276600e+05   0.0000000e+00   1.1325400e+05   5.6076100e+05   4.2354500e+05   2.2297800e+05   2.4592700e+05   2.2180800e+05   1.8597500e+05   2.9666100e+05   2.6229900e+05   4.0242600e+05   3.1432000e+05   4.0830500e+05   4.5457800e+05   1.2541300e+05   1.1618600e+05   2.1446600e+05   2.2737600e+05   1.8736200e+05   2.2698900e+05   1.2614300e+05   1.0840600e+05   3.7558500e+05   4.0896100e+05   3.3349400e+05   3.7067300e+05   3.1249300e+05   3.4977000e+05   3.2976800e+05   2.7900100e+05   5.0671000e+05   2.2993500e+05   1.8341800e+05   1.5052600e+05   4.0179400e+05   3.5455300e+05   5.6686700e+05   4.7069100e+05   4.7898200e+05   4.4281900e+05   4.6883300e+05   3.2668000e+05   2.4093900e+05   3.1223200e+05   2.9366400e+05   3.2445900e+05   4.9620100e+05   5.6386200e+05   2.5529100e+05   2.0242900e+05   1.9549000e+05   1.6285600e+05   2.7023200e+05   2.9621400e+05   9.9065000e+04   1.0796500e+05   2.5360300e+05   2.0403600e+05   8.2884000e+04   7.7497000e+04   4.5887800e+05   4.4287500e+05   2.2663400e+05   2.2815400e+05   5.3211400e+05   4.9133600e+05   1.4866800e+05   1.9673000e+05   3.9085600e+05   3.2517500e+05
   5.6026800e+05   5.3651400e+05   5.4235800e+05   5.7757600e+05   2.4714100e+05   2.4236700e+05   8.2358500e+05   6.8651600e+05   2.0247200e+05   2.0794500e+05   2.1221800e+05   2.1236000e+05   4.6997500e+05   2.4454100e+05   3.8545200e+05   2.2079200e+05   1.8035800e+05   2.5183100e+05   3.8978300e+05   4.6946300e+05   1.1325400e+05   0.0000000e+00   5.8777200e+05   4.0781000e+05   2.0633900e+05   2.1669400e+05   2.2699300e+05   1.8160700e+05   2.8894700e+05   2.6201500e+05   3.6952100e+05   2.9817500e+05   3.9088000e+05   4.1001600e+05   1.0398400e+05   8.7079000e+04   2.1396500e+05   2.1408600e+05   1.8710200e+05   2.0245600e+05   1.2719200e+05   1.1041600e+05   3.7071800e+05   4.0146400e+05   3.3777800e+05   3.3498300e+05   3.2904100e+05   3.1887900e+05   3.1248300e+05   2.7947100e+05   4.8559000e+05   2.3539600e+05   1.6786100e+05   1.3101600e+05   4.0891500e+05   3.4415100e+05   5.3852300e+05   4.7790600e+05   5.0784600e+05   4.6040900e+05   4.9039200e+05   3.6474700e+05   2.2541600e+05   2.8751600e+05   2.8044100e+05   3.0286100e+05   4.9433700e+05   5.7227700e+05   2.4403100e+05   2.0470300e+05   1.8380300e+05   1.6264900e+05   2.6606500e+05   3.0684600e+05   1.0997100e+05   1.2233100e+05   2.4259500e+05   2.2598100e+05   9.4284000e+04   8.4578000e+04   4.3483500e+05   4.2445600e+05   2.1822600e+05   2.1685000e+05   5.1588000e+05   4.8337600e+05   1.6474000e+05   1.6679500e+05   3.5606800e+05   3.4786400e+05
   9.4105600e+05   9.5856200e+05   1.0283930e+06   9.8074000e+05   6.9656900e+05   6.6499300e+05   1.2002280e+06   1.1061640e+06   6.4228300e+05   6.7630800e+05   6.3394500e+05   6.5221400e+05   8.8400500e+05   6.4197000e+05   8.1582600e+05   6.9868900e+05   6.2688200e+05   6.7957200e+05   8.3683900e+05   9.0235200e+05   5.6076100e+05   5.8777200e+05   0.0000000e+00   8.3955100e+05   6.7330000e+05   6.4256000e+05   6.2422100e+05   5.9925100e+05   7.4800300e+05   7.1281200e+05   7.9911400e+05   7.6055000e+05   8.5031200e+05   8.1596200e+05   5.6951400e+05   5.1402500e+05   6.5461600e+05   6.5514900e+05   6.3810900e+05   6.3763600e+05   5.5445100e+05   5.4726800e+05   8.3071700e+05   8.1789800e+05   7.3555400e+05   7.4786800e+05   7.2196400e+05   7.4310000e+05   7.4380900e+05   7.0275000e+05   8.7609100e+05   6.2553100e+05   6.0097500e+05   5.9697700e+05   8.4606900e+05   7.5313700e+05   1.0111820e+06   8.5442000e+05   9.1134900e+05   8.8322800e+05   9.6588900e+05   7.9337100e+05   6.4890100e+05   7.7196300e+05   7.0791500e+05   7.2296700e+05   9.6616700e+05   1.0215030e+06   6.9187000e+05   6.0941000e+05   6.0897800e+05   5.7425600e+05   6.9123300e+05   7.3228900e+05   5.2240800e+05   5.0961200e+05   6.9412200e+05   6.7276000e+05   5.1002500e+05   5.0231200e+05   8.5747200e+05   8.7914400e+05   6.5156100e+05   6.3788100e+05   9.3053900e+05   9.1040600e+05   5.7824700e+05   6.2873300e+05   8.3327400e+05   7.7523000e+05
   7.8674300e+05   8.1067700e+05   8.8118800e+05   7.9175800e+05   5.3280000e+05   5.2115100e+05   1.0846120e+06   9.6885500e+05   4.4827500e+05   4.8487600e+05   4.7666400e+05   5.1117100e+05   7.4554300e+05   5.3410500e+05   6.5559800e+05   5.0481400e+05   4.6336600e+05   5.5893400e+05   7.2641000e+05   7.9777400e+05   4.2354500e+05   4.0781000e+05   8.3955100e+05   0.0000000e+00   5.1679000e+05   5.1327300e+05   4.8700300e+05   4.7954000e+05   5.8493300e+05   5.5182900e+05   6.5128900e+05   6.3409500e+05   7.1453100e+05   7.0467400e+05   4.2946900e+05   3.5936200e+05   4.8724300e+05   4.9064200e+05   5.0392200e+05   5.0841400e+05   4.0582200e+05   3.7058700e+05   6.6285000e+05   6.9520700e+05   5.9893500e+05   6.8342200e+05   5.9553100e+05   6.2368200e+05   6.1429000e+05   5.7098700e+05   7.6377800e+05   5.1953600e+05   4.5695300e+05   4.3106000e+05   6.9142000e+05   6.2274600e+05   8.3259700e+05   7.9738500e+05   7.4975700e+05   7.8278700e+05   7.6037700e+05   6.4687000e+05   5.3022500e+05   6.3575100e+05   5.7432400e+05   5.9431700e+05   7.8807100e+05   8.5105900e+05   5.7099600e+05   4.9239900e+05   4.8384500e+05   4.7099500e+05   5.7104000e+05   5.6888100e+05   4.0079300e+05   4.0368700e+05   5.5297900e+05   4.9802800e+05   3.6469700e+05   3.7778800e+05   7.2409100e+05   7.1603000e+05   5.2494000e+05   5.2055800e+05   7.8393500e+05   7.8098900e+05   4.2395000e+05   4.9762000e+05   6.6296500e+05   6.2540500e+05
   6.2844000e+05   6.0380200e+05   6.6222300e+05   6.4532400e+05   3.3749700e+05   3.4256000e+05   8.7356600e+05   7.6834500e+05   2.9269700e+05   3.0694700e+05   3.0519000e+05   3.0620000e+05   5.6285400e+05   3.0832200e+05   4.6909200e+05   3.4625200e+05   2.9449300e+05   3.6872600e+05   5.5517100e+05   6.2434000e+05   2.2297800e+05   2.0633900e+05   6.7330000e+05   5.1679000e+05   0.0000000e+00   3.2833800e+05   3.0756000e+05   3.0202300e+05   3.9254200e+05   3.8394300e+05   5.0323400e+05   4.1986400e+05   5.3037800e+05   5.1307900e+05   2.3549400e+05   1.9764200e+05   3.3765000e+05   3.1222100e+05   2.9298600e+05   3.2054400e+05   2.2941900e+05   2.0875800e+05   4.8755600e+05   5.2936500e+05   3.8912700e+05   4.9412400e+05   4.3871800e+05   4.6201300e+05   4.2324700e+05   3.9483000e+05   5.7223000e+05   3.2801300e+05   3.0899400e+05   2.7091200e+05   5.2198000e+05   4.5999100e+05   6.6871500e+05   6.0927400e+05   5.6387700e+05   5.9355300e+05   5.7181300e+05   4.6813100e+05   3.5651100e+05   4.1847000e+05   3.9609900e+05   4.3857600e+05   5.8516500e+05   6.7867900e+05   3.9821800e+05   3.1664300e+05   2.9210000e+05   2.5492700e+05   3.8334100e+05   4.1955600e+05   2.4678700e+05   2.1545800e+05   3.5274100e+05   2.8931000e+05   2.0332100e+05   1.9400000e+05   5.1244300e+05   5.3785400e+05   3.1974800e+05   3.0098800e+05   6.0108000e+05   6.0400100e+05   2.4745400e+05   3.3806800e+05   4.7021400e+05   4.3655900e+05
   6.3853000e+05   6.3263200e+05   6.6863400e+05   6.3711200e+05   3.5563500e+05   3.7259300e+05   8.9131500e+05   7.4123200e+05   2.9792600e+05   3.1951500e+05   3.0738900e+05   2.9992700e+05   5.6710500e+05   3.3983700e+05   5.0529400e+05   3.6020200e+05   2.9592400e+05   3.8350400e+05   5.1370900e+05   5.9591200e+05   2.4592700e+05   2.1669400e+05   6.4256000e+05   5.1327300e+05   3.2833800e+05   0.0000000e+00   3.4688200e+05   2.8035600e+05   3.8174000e+05   3.7323700e+05   4.5954600e+05   4.0837700e+05   5.1873200e+05   5.5359200e+05   2.3070800e+05   2.0425900e+05   3.3119400e+05   3.1692900e+05   3.2843200e+05   3.5159800e+05   2.1007300e+05   2.2443000e+05   5.1649400e+05   5.2478600e+05   4.0580000e+05   4.5413000e+05   4.4867900e+05   4.5822900e+05   4.3332500e+05   3.9763500e+05   5.5369900e+05   2.9348300e+05   3.1576500e+05   2.4997300e+05   4.9973900e+05   4.4968100e+05   6.8009300e+05   5.8641400e+05   5.7464800e+05   5.4689000e+05   5.5775200e+05   4.5142200e+05   3.3874000e+05   4.4036100e+05   3.8721400e+05   4.2690000e+05   6.1096600e+05   6.7656400e+05   3.7770700e+05   3.0446200e+05   2.6919500e+05   2.7479200e+05   3.9134500e+05   4.2142000e+05   2.4274300e+05   2.4909400e+05   3.6535400e+05   3.1468900e+05   2.2446200e+05   2.1323400e+05   5.3728800e+05   5.3948500e+05   3.2797900e+05   3.3129300e+05   6.3299600e+05   6.1275000e+05   2.6350800e+05   2.9974900e+05   5.0939400e+05   4.5447400e+05
   6.1740200e+05   6.0046800e+05   6.6949800e+05   6.3429800e+05   3.4967500e+05   3.2748300e+05   8.8130200e+05   7.3498600e+05   2.8719200e+05   2.9659500e+05   2.6859900e+05   3.2146000e+05   5.4760500e+05   3.2291700e+05   4.7298300e+05   3.3309100e+05   2.5477100e+05   3.2706200e+05   5.0695200e+05   5.5608700e+05   2.2180800e+05   2.2699300e+05   6.2422100e+05   4.8700300e+05   3.0756000e+05   3.4688200e+05   0.0000000e+00   2.4653200e+05   3.6706000e+05   3.7493300e+05   4.6034900e+05   3.8194900e+05   4.7173600e+05   5.0725200e+05   2.1995800e+05   2.0040600e+05   2.7661500e+05   3.0726600e+05   3.1177500e+05   3.2066800e+05   2.1401400e+05   2.0476700e+05   4.8233400e+05   5.2918600e+05   4.0607900e+05   4.3460700e+05   4.3308200e+05   4.5283400e+05   3.8359300e+05   3.7120900e+05   5.7070800e+05   3.0096600e+05   2.7453200e+05   2.6470500e+05   4.8632200e+05   4.0949100e+05   6.5837200e+05   5.6083300e+05   5.6118500e+05   5.3661100e+05   5.5320600e+05   4.0110300e+05   3.2506600e+05   3.9631500e+05   3.6700200e+05   3.9984400e+05   5.8680500e+05   6.3747300e+05   3.0164900e+05   2.6137800e+05   2.4865200e+05   2.5206400e+05   3.6973500e+05   3.7715100e+05   2.1099300e+05   1.7746900e+05   3.3497000e+05   3.1110200e+05   1.9154600e+05   1.5389600e+05   4.9147100e+05   5.1694800e+05   2.9785400e+05   3.2140100e+05   6.2356100e+05   5.5375600e+05   2.2736800e+05   2.9404100e+05   4.8573500e+05   4.2713100e+05
   6.1180400e+05   5.8547900e+05   6.2202500e+05   5.8276800e+05   2.8215000e+05   3.2877300e+05   8.5500900e+05   7.3120900e+05   2.4026400e+05   2.8490700e+05   2.4601300e+05   2.7540500e+05   5.1868400e+05   2.8112100e+05   4.2709100e+05   3.0027900e+05   2.4634400e+05   3.2129200e+05   4.8246200e+05   5.3478600e+05   1.8597500e+05   1.8160700e+05   5.9925100e+05   4.7954000e+05   3.0202300e+05   2.8035600e+05   2.4653200e+05   0.0000000e+00   3.4211400e+05   3.3777100e+05   4.0695300e+05   3.9640700e+05   4.5492000e+05   4.7086700e+05   2.0366100e+05   1.8079900e+05   2.6582700e+05   2.9894400e+05   2.9486100e+05   3.0018100e+05   2.2005700e+05   1.9987900e+05   4.4582300e+05   5.0874600e+05   4.1071200e+05   4.4227400e+05   3.8596300e+05   4.0502300e+05   3.8690200e+05   3.5880800e+05   5.3571100e+05   2.8755500e+05   2.4648200e+05   1.9585700e+05   4.7216200e+05   4.1991700e+05   6.0738200e+05   5.2585600e+05   5.2745900e+05   4.9995700e+05   5.4032400e+05   4.1665400e+05   2.9374000e+05   3.7371900e+05   3.4570300e+05   3.6451300e+05   5.4361700e+05   6.4026700e+05   3.3362900e+05   2.5709600e+05   2.3164300e+05   2.3727400e+05   3.6026800e+05   3.9849400e+05   2.0000700e+05   1.8110900e+05   3.4364400e+05   2.9109200e+05   1.8128200e+05   1.8249100e+05   4.9820100e+05   4.8442000e+05   3.0176900e+05   2.8398900e+05   6.1510400e+05   5.3838600e+05   2.1308600e+05   2.6540900e+05   4.3951400e+05   3.8953100e+05
   7.3876700e+05   6.8389100e+05   7.3060500e+05   7.1972700e+05   3.8663200e+05   3.6273500e+05   9.2512500e+05   8.2984000e+05   3.4522500e+05   3.5308700e+05   3.5651300e+05   3.6019600e+05   5.6727700e+05   3.9742900e+05   5.1182900e+05   3.7460900e+05   2.9667000e+05   4.1564300e+05   5.8569000e+05   6.1070400e+05   2.9666100e+05   2.8894700e+05   7.4800300e+05   5.8493300e+05   3.9254200e+05   3.8174000e+05   3.6706000e+05   3.4211400e+05   0.0000000e+00   4.3635100e+05   5.3607600e+05   5.0474100e+05   5.8961000e+05   6.0100900e+05   3.3209700e+05   2.9648100e+05   4.1451200e+05   3.8509800e+05   3.6775000e+05   3.8236700e+05   2.8761100e+05   3.1241700e+05   5.5707700e+05   6.1173600e+05   5.4934200e+05   5.7697800e+05   5.0137000e+05   5.5686700e+05   5.1404700e+05   4.8202100e+05   6.6327000e+05   3.9886400e+05   3.6685900e+05   3.6350500e+05   5.9135200e+05   5.2649300e+05   7.1264700e+05   6.1019100e+05   6.4180000e+05   6.4318500e+05   6.3980700e+05   5.1493400e+05   4.0398400e+05   5.0571000e+05   4.6418200e+05   5.0992000e+05   6.8616700e+05   7.4423400e+05   4.0952000e+05   3.7123800e+05   3.4537400e+05   3.4512900e+05   4.5188100e+05   4.9250700e+05   2.8837200e+05   2.5747300e+05   4.2655500e+05   3.9336900e+05   2.7450400e+05   2.6296800e+05   5.9671600e+05   6.1373300e+05   3.8509900e+05   3.9299200e+05   7.0345300e+05   6.3941600e+05   3.4048500e+05   3.7647100e+05   5.6213900e+05   5.3428100e+05
   7.5981200e+05   6.7965100e+05   7.0801100e+05   7.0412400e+05   3.8261800e+05   3.6230600e+05   9.3740400e+05   8.4551300e+05   3.4384600e+05   3.7457400e+05   3.6457300e+05   3.5152100e+05   5.5457300e+05   3.9654000e+05   4.9739100e+05   4.0382500e+05   3.0725800e+05   4.0248700e+05   5.9565200e+05   6.2484100e+05   2.6229900e+05   2.6201500e+05   7.1281200e+05   5.5182900e+05   3.8394300e+05   3.7323700e+05   3.7493300e+05   3.3777100e+05   4.3635100e+05   0.0000000e+00   5.4475700e+05   4.7299900e+05   5.8079700e+05   5.8337800e+05   2.9477100e+05   2.6677800e+05   4.2180800e+05   3.8951000e+05   3.6874800e+05   3.7763700e+05   2.8127100e+05   2.9164500e+05   5.4835900e+05   6.2060100e+05   4.8029800e+05   5.6427900e+05   4.7755500e+05   5.4985700e+05   4.9218500e+05   4.8874300e+05   6.4999900e+05   3.9405000e+05   3.4522900e+05   3.0987900e+05   5.5433000e+05   5.0899800e+05   7.0198500e+05   6.2626000e+05   6.3268900e+05   6.0616600e+05   6.1187100e+05   5.0556500e+05   3.5554700e+05   4.7354800e+05   4.1746200e+05   4.5484800e+05   6.5582100e+05   7.3813900e+05   4.1145100e+05   3.3521300e+05   3.1949400e+05   3.2234700e+05   4.2181100e+05   4.2280300e+05   2.6483200e+05   2.3814600e+05   3.9875300e+05   3.8443100e+05   2.2743300e+05   2.2668800e+05   5.4580200e+05   5.5140300e+05   3.4855800e+05   3.7908500e+05   6.8132900e+05   6.1084800e+05   3.0451400e+05   3.5309100e+05   5.2391500e+05   4.9548200e+05
   8.3818700e+05   7.5632400e+05   8.1481900e+05   7.6962200e+05   4.8552300e+05   4.7625900e+05   1.0331680e+06   9.4715400e+05   4.4813900e+05   4.5029800e+05   4.6554700e+05   4.4833400e+05   6.6395000e+05   4.5648200e+05   5.7350700e+05   4.8576100e+05   4.3794600e+05   5.0135300e+05   6.6711400e+05   7.3380500e+05   4.0242600e+05   3.6952100e+05   7.9911400e+05   6.5128900e+05   5.0323400e+05   4.5954600e+05   4.6034900e+05   4.0695300e+05   5.3607600e+05   5.4475700e+05   0.0000000e+00   5.7284600e+05   6.4009900e+05   6.9255000e+05   3.8709200e+05   3.4123100e+05   4.8042800e+05   4.5220500e+05   4.5198100e+05   4.7812700e+05   3.5839100e+05   3.4950000e+05   6.4613300e+05   6.8641700e+05   5.8448200e+05   6.3217900e+05   5.5206800e+05   6.1295600e+05   5.5447700e+05   5.4279800e+05   7.6864900e+05   4.7916600e+05   4.5185100e+05   4.0236000e+05   6.3768200e+05   5.6895800e+05   7.9771400e+05   7.1331200e+05   7.0910600e+05   6.8606800e+05   7.1481400e+05   5.9142800e+05   4.6756100e+05   5.7313100e+05   5.6313400e+05   5.6621700e+05   7.5004100e+05   8.2169800e+05   4.9403200e+05   4.3047300e+05   4.3035900e+05   4.1965100e+05   5.1970700e+05   5.3292400e+05   3.8178000e+05   3.5403700e+05   5.1876800e+05   4.8747400e+05   3.6006000e+05   3.3836400e+05   6.6061000e+05   7.0116900e+05   4.9256200e+05   4.6345500e+05   8.0061700e+05   7.6432500e+05   4.1375600e+05   4.3307500e+05   6.3775600e+05   6.1132400e+05
   7.2833600e+05   7.3037900e+05   7.8005400e+05   7.5400800e+05   4.5203600e+05   4.5622600e+05   9.4233500e+05   9.0539800e+05   4.1627600e+05   3.8257000e+05   4.0456500e+05   4.3992700e+05   6.6134300e+05   4.2748100e+05   5.9148500e+05   4.6576300e+05   3.6044600e+05   4.5659400e+05   6.1792300e+05   7.2025300e+05   3.1432000e+05   2.9817500e+05   7.6055000e+05   6.3409500e+05   4.1986400e+05   4.0837700e+05   3.8194900e+05   3.9640700e+05   5.0474100e+05   4.7299900e+05   5.7284600e+05   0.0000000e+00   5.7622400e+05   6.4974700e+05   3.3105000e+05   3.1248500e+05   4.4964700e+05   4.6229700e+05   4.1622800e+05   4.3113700e+05   3.1970100e+05   2.9946700e+05   5.6309400e+05   6.2285500e+05   5.2713700e+05   5.8194300e+05   5.0479800e+05   5.8095800e+05   5.2337700e+05   5.0151200e+05   6.8522700e+05   4.3613000e+05   3.7762100e+05   3.5035800e+05   5.8604500e+05   5.9073600e+05   7.4664400e+05   7.0271000e+05   6.6607200e+05   6.7123400e+05   6.6366500e+05   5.5540400e+05   4.2213800e+05   5.3131300e+05   4.9934700e+05   5.1631500e+05   7.3744900e+05   7.7320700e+05   4.8749400e+05   3.9061500e+05   3.6948700e+05   3.7751100e+05   5.0825600e+05   5.1258900e+05   3.3440700e+05   3.3626100e+05   4.4430300e+05   4.4212300e+05   3.2408200e+05   3.2174600e+05   6.1936200e+05   6.4362300e+05   4.2932400e+05   4.0005400e+05   7.1762500e+05   6.9675100e+05   3.5666900e+05   4.0572900e+05   5.6467600e+05   5.1614300e+05
   8.2613700e+05   7.9003600e+05   8.4067800e+05   8.5160800e+05   5.3804100e+05   5.3841400e+05   1.0748570e+06   9.3355500e+05   4.5482900e+05   4.4954900e+05   4.7669900e+05   5.0966200e+05   7.4834700e+05   5.0413800e+05   6.4882600e+05   5.2252900e+05   4.7366400e+05   5.6577600e+05   7.1568000e+05   8.0343700e+05   4.0830500e+05   3.9088000e+05   8.5031200e+05   7.1453100e+05   5.3037800e+05   5.1873200e+05   4.7173600e+05   4.5492000e+05   5.8961000e+05   5.8079700e+05   6.4009900e+05   5.7622400e+05   0.0000000e+00   7.0781700e+05   4.0424700e+05   3.7060400e+05   4.9530800e+05   4.7682700e+05   4.7068200e+05   4.9058100e+05   4.0175500e+05   3.9977500e+05   6.5930500e+05   6.6192500e+05   5.7030800e+05   6.2864300e+05   5.8209800e+05   6.2641100e+05   5.5975900e+05   5.5339700e+05   7.0735600e+05   4.8857300e+05   4.3513000e+05   4.3930500e+05   6.6936800e+05   6.1691200e+05   7.6309800e+05   7.8526900e+05   7.3808100e+05   7.4973700e+05   7.5808200e+05   6.1425300e+05   4.9018000e+05   5.7665800e+05   5.6436800e+05   6.1103800e+05   8.5285200e+05   7.9189700e+05   5.2862200e+05   4.2921400e+05   4.3876000e+05   4.5440500e+05   5.8875600e+05   5.9085800e+05   3.6629800e+05   3.5071700e+05   4.8644500e+05   5.0618400e+05   3.7988000e+05   3.4297900e+05   6.7059800e+05   7.0331300e+05   4.8867300e+05   4.7679200e+05   7.8363200e+05   7.4365200e+05   4.3347100e+05   4.8075300e+05   6.7285500e+05   6.0487500e+05
   8.3821000e+05   8.5641000e+05   9.0799500e+05   8.6552500e+05   5.6347700e+05   5.4212200e+05   1.0166550e+06   9.1314400e+05   4.9420800e+05   5.2356200e+05   5.2571300e+05   5.2993300e+05   7.4000300e+05   4.6990100e+05   6.6719700e+05   5.6178500e+05   4.8095600e+05   5.5218800e+05   7.5020000e+05   8.1374000e+05   4.5457800e+05   4.1001600e+05   8.1596200e+05   7.0467400e+05   5.1307900e+05   5.5359200e+05   5.0725200e+05   4.7086700e+05   6.0100900e+05   5.8337800e+05   6.9255000e+05   6.4974700e+05   7.0781700e+05   0.0000000e+00   4.4270200e+05   3.8685000e+05   5.8061100e+05   5.0861300e+05   5.1403300e+05   5.5665100e+05   4.5494500e+05   4.3221300e+05   6.8120000e+05   7.6885800e+05   6.4818400e+05   7.1882900e+05   6.4778600e+05   6.4839400e+05   5.8868100e+05   5.9889300e+05   7.9857700e+05   5.1986000e+05   4.5535100e+05   4.5145800e+05   7.0488000e+05   6.7071900e+05   8.2106400e+05   7.9021800e+05   7.2382200e+05   7.6281400e+05   7.8848300e+05   6.4797000e+05   5.4143800e+05   5.9171800e+05   5.9731700e+05   6.3587000e+05   8.3595300e+05   8.8037300e+05   5.9904400e+05   4.8351900e+05   4.8248300e+05   4.6409500e+05   5.8248700e+05   6.0959000e+05   4.1335600e+05   4.3702600e+05   5.7714500e+05   5.6809400e+05   4.0747800e+05   3.7906700e+05   7.0865300e+05   7.2004100e+05   5.0190200e+05   5.3388400e+05   8.4510700e+05   8.0517000e+05   4.4325200e+05   4.8395900e+05   6.9254100e+05   6.3026200e+05
   5.5799900e+05   5.4521000e+05   5.3334200e+05   5.5057200e+05   2.5030200e+05   2.0965700e+05   7.5111200e+05   6.6672100e+05   1.7824700e+05   2.0319900e+05   1.9561200e+05   2.0260100e+05   4.4385800e+05   2.0467900e+05   3.6478000e+05   2.4603000e+05   1.8152100e+05   2.4653200e+05   4.4444100e+05   4.7714100e+05   1.2541300e+05   1.0398400e+05   5.6951400e+05   4.2946900e+05   2.3549400e+05   2.3070800e+05   2.1995800e+05   2.0366100e+05   3.3209700e+05   2.9477100e+05   3.8709200e+05   3.3105000e+05   4.0424700e+05   4.4270200e+05   0.0000000e+00   9.3651000e+04   2.0889900e+05   2.1043400e+05   1.9895400e+05   2.1141800e+05   1.2454800e+05   1.0312600e+05   4.0518900e+05   4.1868800e+05   3.2349500e+05   3.4855400e+05   3.0339900e+05   3.3072500e+05   2.7473400e+05   2.7086800e+05   5.0077300e+05   1.9115700e+05   1.6651000e+05   1.5706600e+05   4.0886400e+05   3.2958700e+05   5.4136600e+05   4.7211200e+05   4.3568900e+05   4.4990900e+05   4.9665700e+05   3.6173000e+05   2.4543600e+05   3.2167200e+05   2.7695400e+05   3.0783700e+05   4.5715300e+05   5.5372500e+05   2.5575200e+05   1.9360000e+05   1.9434700e+05   1.6127000e+05   2.7612100e+05   2.7645500e+05   1.1486300e+05   1.3571800e+05   2.7686900e+05   2.3847700e+05   9.7701000e+04   8.6945000e+04   4.1743400e+05   4.4043000e+05   2.2121300e+05   2.2816300e+05   5.1411100e+05   4.7799800e+05   1.3888700e+05   1.9358600e+05   4.1391400e+05   3.6007400e+05
   5.4522600e+05   5.5275700e+05   5.4321700e+05   5.0065800e+05   2.1553800e+05   1.9358700e+05   7.5876200e+05   6.4247900e+05   1.7170800e+05   1.6463200e+05   1.5388700e+05   1.8761500e+05   4.2660900e+05   1.8540000e+05   3.5110100e+05   2.1369000e+05   1.5804900e+05   2.1293200e+05   4.1256700e+05   4.6259000e+05   1.1618600e+05   8.7079000e+04   5.1402500e+05   3.5936200e+05   1.9764200e+05   2.0425900e+05   2.0040600e+05   1.8079900e+05   2.9648100e+05   2.6677800e+05   3.4123100e+05   3.1248500e+05   3.7060400e+05   3.8685000e+05   9.3651000e+04   0.0000000e+00   2.1782000e+05   1.8679200e+05   2.0135400e+05   2.0327300e+05   1.0895900e+05   1.0432400e+05   3.3895200e+05   3.9615500e+05   3.0537000e+05   3.5460500e+05   2.8181900e+05   3.3536800e+05   2.5569300e+05   2.8233900e+05   4.8688400e+05   2.2052000e+05   1.7033600e+05   1.4230900e+05   3.8022600e+05   3.2106600e+05   5.2604400e+05   4.9310900e+05   4.3006900e+05   4.2645300e+05   4.6410500e+05   3.3531100e+05   2.2479200e+05   2.8856500e+05   2.6283600e+05   3.0082400e+05   4.7879700e+05   5.2606000e+05   2.5663000e+05   1.7497500e+05   1.7012500e+05   1.4374700e+05   2.6936400e+05   2.5915800e+05   9.0737000e+04   8.0655000e+04   2.6203900e+05   2.0675500e+05   7.2079000e+04   6.0391000e+04   3.9343100e+05   4.2433000e+05   2.0044700e+05   1.6985800e+05   5.0722100e+05   4.6569700e+05   1.3108800e+05   1.7214200e+05   3.6339800e+05   3.2043400e+05
   6.1763100e+05   6.5336800e+05   6.7780200e+05   6.1014100e+05   3.6792800e+05   3.3566100e+05   8.6015100e+05   7.5309700e+05   2.7782500e+05   2.7725100e+05   2.9204700e+05   3.1099600e+05   5.5797300e+05   3.2277600e+05   4.8509000e+05   3.2548500e+05   2.6973700e+05   3.2212500e+05   5.1104500e+05   5.5482600e+05   2.1446600e+05   2.1396500e+05   6.5461600e+05   4.8724300e+05   3.3765000e+05   3.3119400e+05   2.7661500e+05   2.6582700e+05   4.1451200e+05   4.2180800e+05   4.8042800e+05   4.4964700e+05   4.9530800e+05   5.8061100e+05   2.0889900e+05   2.1782000e+05   0.0000000e+00   3.2148000e+05   3.4876300e+05   3.2453000e+05   2.3095300e+05   2.1953400e+05   4.6162900e+05   5.2161600e+05   4.3208000e+05   4.5882800e+05   3.8988400e+05   4.3590700e+05   3.7111800e+05   4.0798500e+05   5.9975000e+05   3.5772300e+05   3.0170100e+05   2.7089600e+05   5.0409900e+05   4.1634900e+05   6.0196000e+05   6.0159300e+05   5.5984200e+05   5.0988400e+05   5.8114000e+05   4.4668500e+05   3.4303900e+05   4.2087800e+05   3.6789700e+05   4.3205300e+05   6.0865100e+05   6.3421200e+05   3.4676100e+05   2.7474200e+05   2.6297300e+05   2.4956100e+05   3.6756900e+05   3.8899400e+05   2.0832000e+05   1.9181500e+05   3.6000700e+05   3.0933900e+05   1.9199400e+05   1.7535800e+05   5.1780000e+05   5.5984500e+05   3.1921800e+05   2.9920300e+05   6.3293000e+05   5.9922400e+05   2.7016400e+05   2.7307400e+05   4.5507000e+05   4.4202400e+05
   6.5203400e+05   6.5849400e+05   6.6029200e+05   6.1703500e+05   3.4163600e+05   3.3089600e+05   8.7622700e+05   7.6374400e+05   3.1896000e+05   2.8161100e+05   3.2171500e+05   2.9758500e+05   5.3301100e+05   3.4222300e+05   4.8486000e+05   3.5219100e+05   2.8076500e+05   3.5124700e+05   5.2417700e+05   5.7082600e+05   2.2737600e+05   2.1408600e+05   6.5514900e+05   4.9064200e+05   3.1222100e+05   3.1692900e+05   3.0726600e+05   2.9894400e+05   3.8509800e+05   3.8951000e+05   4.5220500e+05   4.6229700e+05   4.7682700e+05   5.0861300e+05   2.1043400e+05   1.8679200e+05   3.2148000e+05   0.0000000e+00   3.0313900e+05   3.0771800e+05   2.1199600e+05   2.1668000e+05   4.6988800e+05   4.8652000e+05   4.0432800e+05   4.6403500e+05   3.9334700e+05   4.1807900e+05   3.9679200e+05   3.6442700e+05   5.8646600e+05   3.1889200e+05   2.7566100e+05   2.6456900e+05   5.1211600e+05   4.4704300e+05   6.2326900e+05   6.0657000e+05   5.4460000e+05   5.4100600e+05   5.6674900e+05   4.3795200e+05   3.5932400e+05   4.1834500e+05   3.4621300e+05   4.0768600e+05   5.9961100e+05   6.5897400e+05   3.7038500e+05   2.9030100e+05   2.7608600e+05   2.6421100e+05   3.8065600e+05   4.0243200e+05   2.0543900e+05   2.0599900e+05   3.5071700e+05   2.9886700e+05   1.8781600e+05   1.7776700e+05   5.0776900e+05   5.3870900e+05   3.3648700e+05   3.1838800e+05   6.4869500e+05   6.1507100e+05   2.7067300e+05   2.8481600e+05   4.6618100e+05   4.6790400e+05
   6.0420300e+05   6.1036600e+05   6.7356900e+05   6.7387500e+05   3.6522900e+05   3.5751600e+05   8.7312000e+05   7.8395600e+05   3.1738700e+05   2.7049700e+05   2.8317900e+05   3.0378400e+05   5.2491700e+05   3.2255600e+05   4.8094900e+05   3.5421300e+05   2.5966900e+05   3.3688400e+05   5.2319400e+05   5.3406600e+05   1.8736200e+05   1.8710200e+05   6.3810900e+05   5.0392200e+05   2.9298600e+05   3.2843200e+05   3.1177500e+05   2.9486100e+05   3.6775000e+05   3.6874800e+05   4.5198100e+05   4.1622800e+05   4.7068200e+05   5.1403300e+05   1.9895400e+05   2.0135400e+05   3.4876300e+05   3.0313900e+05   0.0000000e+00   3.0389000e+05   1.7607100e+05   1.7957300e+05   4.6860500e+05   4.9755000e+05   4.1648500e+05   4.5098600e+05   4.1336900e+05   4.3079600e+05   3.4785700e+05   3.7330300e+05   5.7102300e+05   3.0725600e+05   2.7402300e+05   2.6926000e+05   4.9303800e+05   4.5335800e+05   6.6609300e+05   6.0927100e+05   5.4069200e+05   5.6638200e+05   5.4933300e+05   4.5344300e+05   3.2851100e+05   4.2312200e+05   4.0934900e+05   4.3861000e+05   6.2236000e+05   6.7677400e+05   3.7497500e+05   2.7835900e+05   2.6737000e+05   2.6424800e+05   3.9583500e+05   4.0485300e+05   2.2558100e+05   2.3472500e+05   3.0762000e+05   2.9818200e+05   1.9213400e+05   1.8071900e+05   5.3966000e+05   5.3441300e+05   3.1566700e+05   3.0452300e+05   6.2398300e+05   6.0794100e+05   2.6900100e+05   2.7807900e+05   4.8541700e+05   4.7082700e+05
   6.1450100e+05   6.2334100e+05   6.4939000e+05   6.3588600e+05   3.0797200e+05   2.9190700e+05   8.4037200e+05   7.6280900e+05   2.8856100e+05   2.7766000e+05   2.9573000e+05   2.8673700e+05   5.0418200e+05   2.9024300e+05   4.3421200e+05   3.1614100e+05   2.5186100e+05   3.4126900e+05   5.5029500e+05   5.8735300e+05   2.2698900e+05   2.0245600e+05   6.3763600e+05   5.0841400e+05   3.2054400e+05   3.5159800e+05   3.2066800e+05   3.0018100e+05   3.8236700e+05   3.7763700e+05   4.7812700e+05   4.3113700e+05   4.9058100e+05   5.5665100e+05   2.1141800e+05   2.0327300e+05   3.2453000e+05   3.0771800e+05   3.0389000e+05   0.0000000e+00   2.1823400e+05   2.1392700e+05   4.4006700e+05   4.7677500e+05   4.0025100e+05   4.6929000e+05   4.1738700e+05   4.6542700e+05   3.6833300e+05   3.7182800e+05   6.0857100e+05   3.2341000e+05   2.4816600e+05   2.5127100e+05   4.9147800e+05   4.5313600e+05   6.3465200e+05   5.8538300e+05   5.4818300e+05   5.7594900e+05   5.2124100e+05   4.7534100e+05   3.0342900e+05   3.8683900e+05   3.8801100e+05   4.1304500e+05   6.1092200e+05   6.7709100e+05   3.2674100e+05   2.5394900e+05   2.7260600e+05   2.5343800e+05   3.5673900e+05   3.8863400e+05   1.9139600e+05   2.1910900e+05   3.0599000e+05   3.0336600e+05   1.6362700e+05   1.6480400e+05   5.1713300e+05   5.2023000e+05   3.1422300e+05   2.7664100e+05   6.0432000e+05   5.6323900e+05   2.4789500e+05   2.9039500e+05   4.6296500e+05   4.2450500e+05
   5.7456000e+05   5.3107800e+05   5.6150500e+05   5.6713200e+05   2.6769600e+05   2.3038600e+05   8.0084900e+05   6.6435500e+05   2.0653200e+05   2.1156000e+05   2.0342000e+05   1.9593400e+05   4.2760200e+05   2.2703300e+05   3.5223900e+05   2.4435300e+05   1.7331900e+05   2.3957700e+05   4.3295700e+05   5.2216400e+05   1.2614300e+05   1.2719200e+05   5.5445100e+05   4.0582200e+05   2.2941900e+05   2.1007300e+05   2.1401400e+05   2.2005700e+05   2.8761100e+05   2.8127100e+05   3.5839100e+05   3.1970100e+05   4.0175500e+05   4.5494500e+05   1.2454800e+05   1.0895900e+05   2.3095300e+05   2.1199600e+05   1.7607100e+05   2.1823400e+05   0.0000000e+00   1.2479300e+05   3.9006500e+05   4.2702700e+05   3.0768000e+05   3.7928400e+05   3.2634400e+05   3.9134000e+05   2.8607500e+05   2.5950200e+05   5.0918700e+05   1.9877800e+05   1.6089500e+05   1.5683600e+05   3.6609900e+05   3.5366100e+05   5.2311800e+05   4.8003900e+05   4.3215300e+05   4.8148000e+05   4.3642600e+05   3.6858500e+05   2.2399500e+05   2.9551000e+05   2.9898400e+05   3.2723800e+05   5.0204200e+05   5.6149400e+05   2.4750300e+05   1.5925700e+05   1.8796900e+05   1.5284100e+05   2.6223100e+05   2.7896100e+05   1.1258500e+05   1.2659700e+05   2.5569100e+05   2.2915600e+05   8.6438000e+04   9.6188000e+04   4.4821800e+05   4.5531200e+05   2.2621300e+05   2.1244800e+05   5.2416000e+05   4.7864400e+05   1.3516600e+05   2.0781200e+05   3.7817700e+05   3.7135000e+05
   5.2383000e+05   5.4026700e+05   5.8094400e+05   5.3403100e+05   2.3254600e+05   2.0654400e+05   7.6392000e+05   6.2359300e+05   1.7279800e+05   1.9740000e+05   1.9690500e+05   1.9254300e+05   4.0236700e+05   2.0458700e+05   3.1910500e+05   2.5297200e+05   1.6024400e+05   2.5627300e+05   4.2778800e+05   5.0254500e+05   1.0840600e+05   1.1041600e+05   5.4726800e+05   3.7058700e+05   2.0875800e+05   2.2443000e+05   2.0476700e+05   1.9987900e+05   3.1241700e+05   2.9164500e+05   3.4950000e+05   2.9946700e+05   3.9977500e+05   4.3221300e+05   1.0312600e+05   1.0432400e+05   2.1953400e+05   2.1668000e+05   1.7957300e+05   2.1392700e+05   1.2479300e+05   0.0000000e+00   3.6027500e+05   4.0387600e+05   3.3031900e+05   3.6986200e+05   3.2612300e+05   3.5362500e+05   2.8573900e+05   2.7520400e+05   4.6577800e+05   1.9402200e+05   1.7802600e+05   1.3822500e+05   3.7587400e+05   2.9693800e+05   4.9109000e+05   4.8761500e+05   4.1167700e+05   4.4526200e+05   4.3101800e+05   3.1822200e+05   2.2446600e+05   3.1519200e+05   2.7953700e+05   2.9221300e+05   4.9759000e+05   5.5985500e+05   2.5819900e+05   1.7998500e+05   1.8589100e+05   1.7677100e+05   2.7252700e+05   2.7883100e+05   1.0279500e+05   1.0439700e+05   2.5130900e+05   2.3864800e+05   1.0501400e+05   9.0471000e+04   4.4679500e+05   4.2663500e+05   2.2665500e+05   2.2349200e+05   4.8145400e+05   5.0124600e+05   1.4667000e+05   2.0082000e+05   4.0668700e+05   3.6313500e+05
   8.1694400e+05   8.0462000e+05   8.0746400e+05   8.0080000e+05   5.2962100e+05   4.7850100e+05   1.0630600e+06   9.0545100e+05   4.5111500e+05   4.6085600e+05   4.5523000e+05   4.3322400e+05   6.7376900e+05   4.9243100e+05   6.1570300e+05   5.2711600e+05   4.5309500e+05   5.3215900e+05   7.0726600e+05   7.3168500e+05   3.7558500e+05   3.7071800e+05   8.3071700e+05   6.6285000e+05   4.8755600e+05   5.1649400e+05   4.8233400e+05   4.4582300e+05   5.5707700e+05   5.4835900e+05   6.4613300e+05   5.6309400e+05   6.5930500e+05   6.8120000e+05   4.0518900e+05   3.3895200e+05   4.6162900e+05   4.6988800e+05   4.6860500e+05   4.4006700e+05   3.9006500e+05   3.6027500e+05   0.0000000e+00   6.5708500e+05   6.0773700e+05   6.5041400e+05   5.6360500e+05   5.8042500e+05   5.4189400e+05   5.1942500e+05   7.2770200e+05   4.7708500e+05   4.2512600e+05   4.0357200e+05   6.6536300e+05   6.1151300e+05   7.9984400e+05   7.3895600e+05   6.9418000e+05   7.1345700e+05   6.9378600e+05   5.7973400e+05   4.8406300e+05   5.5065000e+05   5.2099800e+05   5.3476100e+05   7.5234400e+05   8.1559600e+05   5.1308700e+05   4.2071000e+05   4.3806600e+05   4.4412700e+05   5.1509300e+05   5.4569600e+05   3.6337000e+05   3.3605300e+05   4.7997000e+05   5.0984300e+05   3.6065000e+05   3.4191700e+05   6.5879200e+05   6.6569300e+05   4.9470800e+05   5.1331900e+05   7.7372900e+05   7.5301100e+05   4.1365700e+05   4.5117000e+05   6.5278700e+05   6.3075100e+05
   8.5663000e+05   8.2095300e+05   8.5197200e+05   8.1668800e+05   5.3665800e+05   4.7800400e+05   1.0798300e+06   9.1174400e+05   4.6905000e+05   4.3190300e+05   4.6846300e+05   4.6208700e+05   6.8651000e+05   4.9882600e+05   6.1307800e+05   5.2838800e+05   4.5724800e+05   5.0974300e+05   7.4791700e+05   7.7889900e+05   4.0896100e+05   4.0146400e+05   8.1789800e+05   6.9520700e+05   5.2936500e+05   5.2478600e+05   5.2918600e+05   5.0874600e+05   6.1173600e+05   6.2060100e+05   6.8641700e+05   6.2285500e+05   6.6192500e+05   7.6885800e+05   4.1868800e+05   3.9615500e+05   5.2161600e+05   4.8652000e+05   4.9755000e+05   4.7677500e+05   4.2702700e+05   4.0387600e+05   6.5708500e+05   0.0000000e+00   6.3649800e+05   6.9545300e+05   6.0649400e+05   6.4424800e+05   5.5928000e+05   5.3284000e+05   6.9765400e+05   5.0173200e+05   4.5677700e+05   4.5425700e+05   6.7819200e+05   5.9693100e+05   7.8814100e+05   7.6405800e+05   6.9380500e+05   7.1147700e+05   7.0877300e+05   6.1004400e+05   5.0277000e+05   5.5215200e+05   5.6070400e+05   5.9103200e+05   8.3502400e+05   8.3111500e+05   5.2280700e+05   4.6775700e+05   4.6962700e+05   4.3207700e+05   5.4122700e+05   5.6373200e+05   4.1446500e+05   3.8841300e+05   5.6841200e+05   5.2247100e+05   3.7664400e+05   3.8885200e+05   7.1275200e+05   7.2843000e+05   4.7819100e+05   4.7397700e+05   8.0678600e+05   7.4724000e+05   4.1413000e+05   4.5238100e+05   6.7730800e+05   6.6195100e+05
   7.7691700e+05   7.4904300e+05   7.2729400e+05   6.9750900e+05   4.4293600e+05   3.8517400e+05   9.4630800e+05   8.3914700e+05   3.8927000e+05   3.7732100e+05   4.0683000e+05   4.1433600e+05   6.2647800e+05   4.2841000e+05   5.1737500e+05   4.4952000e+05   3.6873400e+05   4.3655600e+05   6.4686800e+05   6.7794100e+05   3.3349400e+05   3.3777800e+05   7.3555400e+05   5.9893500e+05   3.8912700e+05   4.0580000e+05   4.0607900e+05   4.1071200e+05   5.4934200e+05   4.8029800e+05   5.8448200e+05   5.2713700e+05   5.7030800e+05   6.4818400e+05   3.2349500e+05   3.0537000e+05   4.3208000e+05   4.0432800e+05   4.1648500e+05   4.0025100e+05   3.0768000e+05   3.3031900e+05   6.0773700e+05   6.3649800e+05   0.0000000e+00   5.4914000e+05   4.7426200e+05   5.1011300e+05   4.9557800e+05   4.5367900e+05   6.4724900e+05   3.9750800e+05   3.7031500e+05   3.4798600e+05   5.9807500e+05   5.0316800e+05   7.4169700e+05   6.8688400e+05   6.3884200e+05   6.1809000e+05   6.7028700e+05   5.1552600e+05   4.3811000e+05   4.6208700e+05   4.7302200e+05   4.9035500e+05   7.4033800e+05   7.7373700e+05   4.6561900e+05   3.7502900e+05   3.8873400e+05   3.7352400e+05   4.5350700e+05   4.7979100e+05   3.0815400e+05   3.2057900e+05   4.8397000e+05   4.1933400e+05   2.9494700e+05   3.0839600e+05   6.5500400e+05   6.3354800e+05   4.1881500e+05   4.2647400e+05   7.2082200e+05   6.7649100e+05   3.1655300e+05   4.1716800e+05   5.4618400e+05   5.4893900e+05
   8.2775300e+05   8.3638700e+05   8.1082100e+05   7.7946900e+05   4.9297400e+05   4.5691000e+05   1.0316940e+06   8.9478700e+05   4.6078900e+05   4.5749700e+05   4.2678800e+05   4.6283500e+05   6.8152600e+05   4.7196000e+05   5.7392400e+05   4.9007000e+05   4.0145600e+05   4.7256400e+05   6.7425000e+05   7.4794200e+05   3.7067300e+05   3.3498300e+05   7.4786800e+05   6.8342200e+05   4.9412400e+05   4.5413000e+05   4.3460700e+05   4.4227400e+05   5.7697800e+05   5.6427900e+05   6.3217900e+05   5.8194300e+05   6.2864300e+05   7.1882900e+05   3.4855400e+05   3.5460500e+05   4.5882800e+05   4.6403500e+05   4.5098600e+05   4.6929000e+05   3.7928400e+05   3.6986200e+05   6.5041400e+05   6.9545300e+05   5.4914000e+05   0.0000000e+00   5.6779300e+05   5.9317200e+05   5.5334900e+05   5.0774900e+05   7.2824700e+05   4.4534000e+05   4.2137600e+05   4.0928600e+05   6.1830200e+05   5.2719400e+05   7.7002800e+05   7.3887700e+05   6.7843300e+05   7.2616300e+05   7.6015100e+05   6.0603000e+05   4.8791800e+05   5.3917100e+05   5.4092900e+05   5.6136700e+05   7.5945700e+05   8.5109600e+05   5.4194100e+05   4.2984000e+05   4.4285300e+05   4.2287900e+05   5.2998100e+05   5.4704100e+05   3.7561700e+05   3.8783400e+05   5.1142700e+05   4.6728500e+05   3.4273200e+05   3.6327100e+05   6.8637500e+05   6.7951800e+05   4.7902900e+05   4.8402500e+05   7.9137000e+05   7.2661700e+05   3.5326400e+05   4.1459600e+05   6.0598200e+05   5.8629300e+05
   7.4993200e+05   7.4104100e+05   7.5039800e+05   7.2059100e+05   4.3892500e+05   4.0424600e+05   9.6234000e+05   8.2824500e+05   3.9065400e+05   4.3017500e+05   3.8307800e+05   3.8946300e+05   6.2481700e+05   4.2307200e+05   5.1265900e+05   4.3590200e+05   3.9208100e+05   4.4943800e+05   5.9509700e+05   6.7041800e+05   3.1249300e+05   3.2904100e+05   7.2196400e+05   5.9553100e+05   4.3871800e+05   4.4867900e+05   4.3308200e+05   3.8596300e+05   5.0137000e+05   4.7755500e+05   5.5206800e+05   5.0479800e+05   5.8209800e+05   6.4778600e+05   3.0339900e+05   2.8181900e+05   3.8988400e+05   3.9334700e+05   4.1336900e+05   4.1738700e+05   3.2634400e+05   3.2612300e+05   5.6360500e+05   6.0649400e+05   4.7426200e+05   5.6779300e+05   0.0000000e+00   5.8526300e+05   4.9731200e+05   4.6597200e+05   6.9959000e+05   3.7205600e+05   3.3424900e+05   3.5812900e+05   6.0666100e+05   5.3938900e+05   7.1917300e+05   7.0462700e+05   6.0151000e+05   6.5430700e+05   6.5218900e+05   5.7285100e+05   4.4213400e+05   4.9044700e+05   4.9407600e+05   5.1609300e+05   7.1392800e+05   7.8380200e+05   4.8601000e+05   4.0459000e+05   4.0248200e+05   3.8630800e+05   4.8171900e+05   5.0361500e+05   3.1069400e+05   3.2943800e+05   4.7778900e+05   4.3999300e+05   2.8464100e+05   2.7408000e+05   6.1865100e+05   6.1018200e+05   4.2546400e+05   4.0097200e+05   7.1239700e+05   6.8561900e+05   3.8471300e+05   4.0287500e+05   5.5699600e+05   5.3906900e+05
   8.1325800e+05   8.0536600e+05   8.0761000e+05   7.9081800e+05   4.9215800e+05   4.7526200e+05   1.0064120e+06   8.6089900e+05   4.3421000e+05   4.4111700e+05   3.8353000e+05   4.4417300e+05   6.8611700e+05   4.8329000e+05   5.9919500e+05   5.1690000e+05   4.3646100e+05   4.7890100e+05   6.3137500e+05   7.3854500e+05   3.4977000e+05   3.1887900e+05   7.4310000e+05   6.2368200e+05   4.6201300e+05   4.5822900e+05   4.5283400e+05   4.0502300e+05   5.5686700e+05   5.4985700e+05   6.1295600e+05   5.8095800e+05   6.2641100e+05   6.4839400e+05   3.3072500e+05   3.3536800e+05   4.3590700e+05   4.1807900e+05   4.3079600e+05   4.6542700e+05   3.9134000e+05   3.5362500e+05   5.8042500e+05   6.4424800e+05   5.1011300e+05   5.9317200e+05   5.8526300e+05   0.0000000e+00   5.5359300e+05   5.0920800e+05   7.8145200e+05   4.6590900e+05   4.0570100e+05   4.1753500e+05   6.4918100e+05   5.6849700e+05   7.6307000e+05   7.7392100e+05   7.1619700e+05   7.6378000e+05   7.3994700e+05   6.2986300e+05   4.7058900e+05   5.6811200e+05   5.3657000e+05   5.7743100e+05   7.4947700e+05   7.8774900e+05   5.1436500e+05   4.2701300e+05   4.5320500e+05   4.2073800e+05   5.4601400e+05   5.5589700e+05   3.8252600e+05   3.5387000e+05   5.1890400e+05   4.7589300e+05   3.3896700e+05   3.4172200e+05   6.7753000e+05   7.0807900e+05   4.6986300e+05   4.7117300e+05   7.6773000e+05   7.1107700e+05   3.8249400e+05   4.1641200e+05   5.8966700e+05   5.8283200e+05
   7.1420800e+05   7.2148900e+05   7.0328500e+05   7.4331600e+05   4.0086300e+05   3.7175800e+05   9.1000900e+05   8.2559300e+05   3.8633700e+05   3.9795100e+05   3.5550000e+05   4.0869900e+05   6.5097400e+05   4.5308100e+05   5.6491600e+05   4.4601800e+05   3.9400900e+05   4.4344800e+05   6.0212200e+05   7.1017400e+05   3.2976800e+05   3.1248300e+05   7.4380900e+05   6.1429000e+05   4.2324700e+05   4.3332500e+05   3.8359300e+05   3.8690200e+05   5.1404700e+05   4.9218500e+05   5.5447700e+05   5.2337700e+05   5.5975900e+05   5.8868100e+05   2.7473400e+05   2.5569300e+05   3.7111800e+05   3.9679200e+05   3.4785700e+05   3.6833300e+05   2.8607500e+05   2.8573900e+05   5.4189400e+05   5.5928000e+05   4.9557800e+05   5.5334900e+05   4.9731200e+05   5.5359300e+05   0.0000000e+00   4.2420800e+05   6.9618300e+05   3.9452300e+05   3.6223800e+05   3.1456500e+05   5.7580000e+05   5.0647500e+05   7.1527000e+05   6.8500100e+05   6.3360000e+05   6.6280500e+05   6.3319900e+05   5.0970600e+05   3.7636100e+05   4.8821400e+05   4.4820400e+05   4.7718200e+05   6.6025600e+05   7.3780000e+05   4.2981900e+05   3.3658500e+05   3.4345400e+05   3.5121700e+05   4.3242900e+05   5.0712900e+05   3.0817000e+05   3.0412300e+05   4.3308600e+05   3.9938100e+05   2.7445300e+05   2.6511800e+05   6.0889900e+05   6.1793500e+05   4.0193300e+05   3.8774500e+05   7.1101100e+05   6.6815900e+05   3.1954700e+05   3.6399100e+05   5.6407800e+05   5.5260600e+05
   7.0826500e+05   7.3139000e+05   7.0592600e+05   7.5404700e+05   4.2544000e+05   3.7869400e+05   9.2768300e+05   8.1722800e+05   4.1346200e+05   3.7385500e+05   3.5293600e+05   3.9548100e+05   6.3356800e+05   3.8541300e+05   5.2244600e+05   4.1385600e+05   3.3323500e+05   4.0926500e+05   6.7930500e+05   6.6137600e+05   2.7900100e+05   2.7947100e+05   7.0275000e+05   5.7098700e+05   3.9483000e+05   3.9763500e+05   3.7120900e+05   3.5880800e+05   4.8202100e+05   4.8874300e+05   5.4279800e+05   5.0151200e+05   5.5339700e+05   5.9889300e+05   2.7086800e+05   2.8233900e+05   4.0798500e+05   3.6442700e+05   3.7330300e+05   3.7182800e+05   2.5950200e+05   2.7520400e+05   5.1942500e+05   5.3284000e+05   4.5367900e+05   5.0774900e+05   4.6597200e+05   5.0920800e+05   4.2420800e+05   0.0000000e+00   6.5729700e+05   3.7038000e+05   3.2634200e+05   2.9120400e+05   5.4504400e+05   4.7393200e+05   6.6838300e+05   6.3718800e+05   6.1596500e+05   6.0377300e+05   5.8740000e+05   4.8145700e+05   3.8547700e+05   4.3697200e+05   4.2007000e+05   4.4584600e+05   6.3381900e+05   6.9925800e+05   4.2181700e+05   3.4365500e+05   3.3362200e+05   2.9391900e+05   4.1250000e+05   4.3000900e+05   2.3745900e+05   2.3786700e+05   3.7758600e+05   3.9706000e+05   2.5347000e+05   2.4665600e+05   5.6374500e+05   5.7739500e+05   3.7934000e+05   3.7272700e+05   6.5988400e+05   6.5137600e+05   3.2077700e+05   3.7580500e+05   5.5416800e+05   5.4549800e+05
   9.4964600e+05   8.8560500e+05   9.2004300e+05   9.0556700e+05   6.3127600e+05   6.0720900e+05   1.1271040e+06   9.8280200e+05   6.0459800e+05   5.6529000e+05   5.8454400e+05   5.6814300e+05   8.4047600e+05   6.0028200e+05   6.7883000e+05   5.8470400e+05   5.3695300e+05   5.6769300e+05   8.0161700e+05   8.5109200e+05   5.0671000e+05   4.8559000e+05   8.7609100e+05   7.6377800e+05   5.7223000e+05   5.5369900e+05   5.7070800e+05   5.3571100e+05   6.6327000e+05   6.4999900e+05   7.6864900e+05   6.8522700e+05   7.0735600e+05   7.9857700e+05   5.0077300e+05   4.8688400e+05   5.9975000e+05   5.8646600e+05   5.7102300e+05   6.0857100e+05   5.0918700e+05   4.6577800e+05   7.2770200e+05   6.9765400e+05   6.4724900e+05   7.2824700e+05   6.9959000e+05   7.8145200e+05   6.9618300e+05   6.5729700e+05   0.0000000e+00   5.5729700e+05   5.0822200e+05   4.9545000e+05   7.6356800e+05   7.1933300e+05   9.2372600e+05   8.6922500e+05   8.2685500e+05   8.1836200e+05   8.2611200e+05   6.6679300e+05   5.7766000e+05   6.7964900e+05   6.6733600e+05   6.6801200e+05   8.9350900e+05   9.3655400e+05   6.1482700e+05   5.1197500e+05   5.6903500e+05   5.5944200e+05   6.3050300e+05   6.5306400e+05   4.5405500e+05   4.6296200e+05   5.8170800e+05   6.0529600e+05   4.5678000e+05   4.1890200e+05   7.5078300e+05   7.9677500e+05   5.6787400e+05   5.8949300e+05   8.9113400e+05   8.4623300e+05   5.2057800e+05   5.2780800e+05   7.2768900e+05   7.6118700e+05
   6.6146700e+05   6.5927400e+05   6.3481700e+05   6.6387400e+05   3.8538700e+05   3.0336800e+05   8.5389300e+05   7.0734800e+05   2.8168500e+05   2.8995200e+05   3.1781200e+05   3.1601400e+05   5.4850800e+05   3.3753400e+05   4.4502700e+05   3.5081500e+05   2.8893600e+05   3.4727300e+05   5.2385100e+05   5.9423600e+05   2.2993500e+05   2.3539600e+05   6.2553100e+05   5.1953600e+05   3.2801300e+05   2.9348300e+05   3.0096600e+05   2.8755500e+05   3.9886400e+05   3.9405000e+05   4.7916600e+05   4.3613000e+05   4.8857300e+05   5.1986000e+05   1.9115700e+05   2.2052000e+05   3.5772300e+05   3.1889200e+05   3.0725600e+05   3.2341000e+05   1.9877800e+05   1.9402200e+05   4.7708500e+05   5.0173200e+05   3.9750800e+05   4.4534000e+05   3.7205600e+05   4.6590900e+05   3.9452300e+05   3.7038000e+05   5.5729700e+05   0.0000000e+00   2.8867700e+05   2.7521900e+05   4.7722800e+05   4.0784900e+05   6.1894800e+05   6.4320800e+05   5.8739200e+05   5.4856300e+05   5.7156800e+05   4.2681800e+05   3.1805300e+05   4.1322100e+05   4.0568000e+05   4.4139400e+05   6.1313300e+05   7.4546400e+05   3.7411600e+05   2.8495900e+05   3.1161800e+05   2.9015300e+05   3.7450600e+05   3.9338500e+05   2.2274400e+05   2.5231300e+05   3.2550100e+05   3.2077800e+05   1.9280000e+05   1.8364400e+05   4.9296400e+05   5.4455800e+05   3.1724100e+05   3.0106000e+05   6.0408600e+05   6.1222400e+05   2.4912300e+05   2.7776600e+05   4.6552800e+05   4.5793600e+05
   6.1692400e+05   6.4640400e+05   6.2867900e+05   6.2340100e+05   3.6240800e+05   2.9451900e+05   8.6557200e+05   7.1307600e+05   2.7818100e+05   2.6609000e+05   2.7589700e+05   2.6868400e+05   5.1854500e+05   2.8354200e+05   4.3423000e+05   3.2273400e+05   2.7914200e+05   3.2494600e+05   4.7294400e+05   5.7462300e+05   1.8341800e+05   1.6786100e+05   6.0097500e+05   4.5695300e+05   3.0899400e+05   3.1576500e+05   2.7453200e+05   2.4648200e+05   3.6685900e+05   3.4522900e+05   4.5185100e+05   3.7762100e+05   4.3513000e+05   4.5535100e+05   1.6651000e+05   1.7033600e+05   3.0170100e+05   2.7566100e+05   2.7402300e+05   2.4816600e+05   1.6089500e+05   1.7802600e+05   4.2512600e+05   4.5677700e+05   3.7031500e+05   4.2137600e+05   3.3424900e+05   4.0570100e+05   3.6223800e+05   3.2634200e+05   5.0822200e+05   2.8867700e+05   0.0000000e+00   2.6112100e+05   4.6730600e+05   3.7550200e+05   5.9750400e+05   5.4417100e+05   5.3188600e+05   5.3118200e+05   5.5371000e+05   4.1666200e+05   2.8744300e+05   3.7935100e+05   3.4283700e+05   4.1511100e+05   5.8863800e+05   6.7587800e+05   3.3974300e+05   2.4920000e+05   2.5917300e+05   2.5919100e+05   3.5766000e+05   3.8865700e+05   1.8114700e+05   1.8871300e+05   2.9729300e+05   3.0522900e+05   1.8871400e+05   1.8812000e+05   5.0438700e+05   5.0768700e+05   3.0768500e+05   3.0089600e+05   6.3403200e+05   5.9182000e+05   2.0863800e+05   2.7535000e+05   4.7950500e+05   4.3778000e+05
   5.5950800e+05   5.8382100e+05   5.6415800e+05   5.8183800e+05   2.8261700e+05   2.2665400e+05   8.4704400e+05   6.7266500e+05   2.1174400e+05   2.1752700e+05   2.1687500e+05   2.2858400e+05   4.5130900e+05   2.5086800e+05   4.2494900e+05   2.8162400e+05   2.3313300e+05   2.6499000e+05   4.3634800e+05   5.2480500e+05   1.5052600e+05   1.3101600e+05   5.9697700e+05   4.3106000e+05   2.7091200e+05   2.4997300e+05   2.6470500e+05   1.9585700e+05   3.6350500e+05   3.0987900e+05   4.0236000e+05   3.5035800e+05   4.3930500e+05   4.5145800e+05   1.5706600e+05   1.4230900e+05   2.7089600e+05   2.6456900e+05   2.6926000e+05   2.5127100e+05   1.5683600e+05   1.3822500e+05   4.0357200e+05   4.5425700e+05   3.4798600e+05   4.0928600e+05   3.5812900e+05   4.1753500e+05   3.1456500e+05   2.9120400e+05   4.9545000e+05   2.7521900e+05   2.6112100e+05   0.0000000e+00   4.3373800e+05   3.6021900e+05   5.4442800e+05   5.2606500e+05   4.5865300e+05   4.9708100e+05   5.2716700e+05   3.5621700e+05   2.4389500e+05   3.3103400e+05   2.9165300e+05   3.4078500e+05   5.3500800e+05   6.2506500e+05   2.8704800e+05   2.2210700e+05   2.0944600e+05   1.9490500e+05   2.8512800e+05   3.4469000e+05   1.4421100e+05   1.4198400e+05   2.8418100e+05   2.5918100e+05   1.1691100e+05   1.1671200e+05   4.8011100e+05   4.6251000e+05   2.1362400e+05   2.3373200e+05   5.3320500e+05   5.1490300e+05   1.7038800e+05   1.8155300e+05   4.1069800e+05   3.9143300e+05
   8.0584300e+05   8.2777100e+05   8.1403200e+05   8.4994200e+05   5.6591300e+05   5.2428300e+05   1.0839760e+06   9.2419300e+05   5.0165400e+05   4.7763700e+05   4.9333500e+05   4.9495000e+05   7.5087900e+05   5.0590900e+05   6.3854300e+05   5.3600900e+05   4.9792800e+05   5.0931000e+05   6.8633400e+05   7.5406600e+05   4.0179400e+05   4.0891500e+05   8.4606900e+05   6.9142000e+05   5.2198000e+05   4.9973900e+05   4.8632200e+05   4.7216200e+05   5.9135200e+05   5.5433000e+05   6.3768200e+05   5.8604500e+05   6.6936800e+05   7.0488000e+05   4.0886400e+05   3.8022600e+05   5.0409900e+05   5.1211600e+05   4.9303800e+05   4.9147800e+05   3.6609900e+05   3.7587400e+05   6.6536300e+05   6.7819200e+05   5.9807500e+05   6.1830200e+05   6.0666100e+05   6.4918100e+05   5.7580000e+05   5.4504400e+05   7.6356800e+05   4.7722800e+05   4.6730600e+05   4.3373800e+05   0.0000000e+00   5.9606300e+05   7.9812000e+05   7.7512900e+05   7.4283200e+05   7.1511100e+05   7.4843300e+05   6.3350900e+05   5.1610300e+05   6.1853100e+05   5.9079100e+05   5.9769500e+05   7.7809200e+05   8.5726200e+05   5.3357100e+05   4.5358200e+05   4.7435600e+05   4.6522200e+05   5.5187300e+05   5.8190200e+05   3.9287700e+05   3.9188400e+05   5.3337700e+05   4.8770000e+05   3.7335800e+05   3.6371000e+05   7.2251700e+05   7.0067500e+05   4.9375300e+05   4.9790900e+05   7.9922700e+05   7.5985700e+05   4.1104800e+05   4.5147900e+05   6.7310000e+05   6.5221400e+05
   7.6906000e+05   7.7920400e+05   8.0039500e+05   8.1452300e+05   4.8416800e+05   4.8194600e+05   9.9323500e+05   8.1810300e+05   3.7774900e+05   4.0136900e+05   4.3082600e+05   4.3400000e+05   6.7066800e+05   4.6987000e+05   5.5634300e+05   4.4397100e+05   4.1097100e+05   4.6081500e+05   6.4583000e+05   6.9682800e+05   3.5455300e+05   3.4415100e+05   7.5313700e+05   6.2274600e+05   4.5999100e+05   4.4968100e+05   4.0949100e+05   4.1991700e+05   5.2649300e+05   5.0899800e+05   5.6895800e+05   5.9073600e+05   6.1691200e+05   6.7071900e+05   3.2958700e+05   3.2106600e+05   4.1634900e+05   4.4704300e+05   4.5335800e+05   4.5313600e+05   3.5366100e+05   2.9693800e+05   6.1151300e+05   5.9693100e+05   5.0316800e+05   5.2719400e+05   5.3938900e+05   5.6849700e+05   5.0647500e+05   4.7393200e+05   7.1933300e+05   4.0784900e+05   3.7550200e+05   3.6021900e+05   5.9606300e+05   0.0000000e+00   7.0614600e+05   7.3229000e+05   6.4554100e+05   6.3713200e+05   6.4776200e+05   5.6611100e+05   4.4406000e+05   5.1101700e+05   4.8023300e+05   5.3433000e+05   6.8158200e+05   8.1526700e+05   4.7152800e+05   3.9700600e+05   3.8072500e+05   3.7044600e+05   4.6705200e+05   5.2783800e+05   3.7024600e+05   3.4849000e+05   4.6958100e+05   4.1420100e+05   2.8348500e+05   2.8114800e+05   6.5720800e+05   6.1242500e+05   4.5334400e+05   4.5724100e+05   7.0909300e+05   7.2535500e+05   3.7459300e+05   4.0393600e+05   5.8924500e+05   5.5461900e+05
   1.0258100e+06   1.0067080e+06   1.0684160e+06   1.0480580e+06   7.5023100e+05   6.5350200e+05   1.1630730e+06   1.0547710e+06   6.4177400e+05   6.4509200e+05   6.2717300e+05   6.4414100e+05   8.8371500e+05   6.7051900e+05   7.3193100e+05   6.4799500e+05   5.7253000e+05   6.2814100e+05   8.2962700e+05   9.2153000e+05   5.6686700e+05   5.3852300e+05   1.0111820e+06   8.3259700e+05   6.6871500e+05   6.8009300e+05   6.5837200e+05   6.0738200e+05   7.1264700e+05   7.0198500e+05   7.9771400e+05   7.4664400e+05   7.6309800e+05   8.2106400e+05   5.4136600e+05   5.2604400e+05   6.0196000e+05   6.2326900e+05   6.6609300e+05   6.3465200e+05   5.2311800e+05   4.9109000e+05   7.9984400e+05   7.8814100e+05   7.4169700e+05   7.7002800e+05   7.1917300e+05   7.6307000e+05   7.1527000e+05   6.6838300e+05   9.2372600e+05   6.1894800e+05   5.9750400e+05   5.4442800e+05   7.9812000e+05   7.0614600e+05   0.0000000e+00   9.5234200e+05   8.9887900e+05   8.7143800e+05   8.4140100e+05   7.8882400e+05   6.4258900e+05   7.6176900e+05   7.0244900e+05   7.4469800e+05   9.5388800e+05   1.0001670e+06   6.6231400e+05   5.9328700e+05   6.1469900e+05   5.9778000e+05   7.3017300e+05   7.4654100e+05   5.3850100e+05   5.7432000e+05   6.7562300e+05   6.7526100e+05   5.2800700e+05   5.0905800e+05   8.6527600e+05   8.2682100e+05   6.2002900e+05   5.8829700e+05   9.2920000e+05   9.2400500e+05   5.7277900e+05   5.7868500e+05   7.9096000e+05   7.6985100e+05
   9.4811200e+05   9.5603200e+05   9.5867700e+05   9.4609800e+05   6.9636200e+05   6.0063500e+05   1.1931730e+06   1.0301820e+06   5.7523300e+05   5.3829700e+05   5.5131100e+05   5.2900500e+05   8.0804100e+05   6.3307500e+05   7.4104900e+05   6.2444300e+05   5.6670400e+05   6.1011700e+05   7.6793200e+05   8.1864300e+05   4.7069100e+05   4.7790600e+05   8.5442000e+05   7.9738500e+05   6.0927400e+05   5.8641400e+05   5.6083300e+05   5.2585600e+05   6.1019100e+05   6.2626000e+05   7.1331200e+05   7.0271000e+05   7.8526900e+05   7.9021800e+05   4.7211200e+05   4.9310900e+05   6.0159300e+05   6.0657000e+05   6.0927100e+05   5.8538300e+05   4.8003900e+05   4.8761500e+05   7.3895600e+05   7.6405800e+05   6.8688400e+05   7.3887700e+05   7.0462700e+05   7.7392100e+05   6.8500100e+05   6.3718800e+05   8.6922500e+05   6.4320800e+05   5.4417100e+05   5.2606500e+05   7.7512900e+05   7.3229000e+05   9.5234200e+05   0.0000000e+00   8.7285600e+05   8.5825400e+05   8.0130400e+05   7.7820600e+05   6.2576300e+05   7.1117700e+05   7.0227400e+05   7.0772300e+05   9.3305800e+05   9.6697200e+05   6.6062700e+05   5.8573800e+05   5.7290900e+05   5.4665100e+05   6.6526500e+05   7.2058100e+05   5.2541700e+05   5.1272100e+05   6.3538000e+05   6.0065000e+05   4.8670300e+05   5.0014800e+05   8.2624800e+05   8.0243300e+05   6.1571700e+05   5.5344700e+05   8.9208500e+05   8.7238400e+05   5.6203100e+05   5.2597300e+05   7.2886400e+05   7.3354300e+05
   8.9570200e+05   9.1224300e+05   8.7449700e+05   8.4833600e+05   6.2121700e+05   5.5227400e+05   1.1049180e+06   9.4548500e+05   5.3599400e+05   5.4778000e+05   5.6833300e+05   5.5463000e+05   8.1072400e+05   5.6432800e+05   6.9764400e+05   5.8780000e+05   5.4962600e+05   5.8219800e+05   7.7118900e+05   7.8523100e+05   4.7898200e+05   5.0784600e+05   9.1134900e+05   7.4975700e+05   5.6387700e+05   5.7464800e+05   5.6118500e+05   5.2745900e+05   6.4180000e+05   6.3268900e+05   7.0910600e+05   6.6607200e+05   7.3808100e+05   7.2382200e+05   4.3568900e+05   4.3006900e+05   5.5984200e+05   5.4460000e+05   5.4069200e+05   5.4818300e+05   4.3215300e+05   4.1167700e+05   6.9418000e+05   6.9380500e+05   6.3884200e+05   6.7843300e+05   6.0151000e+05   7.1619700e+05   6.3360000e+05   6.1596500e+05   8.2685500e+05   5.8739200e+05   5.3188600e+05   4.5865300e+05   7.4283200e+05   6.4554100e+05   8.9887900e+05   8.7285600e+05   0.0000000e+00   7.9012000e+05   7.9821300e+05   6.9275900e+05   5.7427400e+05   6.6443200e+05   6.4942300e+05   6.4136800e+05   8.3499900e+05   9.0760600e+05   5.7633500e+05   5.4204200e+05   5.1968000e+05   4.9488600e+05   6.3459400e+05   6.8792300e+05   5.0686400e+05   5.0397300e+05   6.0262700e+05   5.9387400e+05   4.2174000e+05   4.0010400e+05   8.0055500e+05   7.8323900e+05   5.7307400e+05   5.7787400e+05   8.4828600e+05   8.2274800e+05   4.9349700e+05   5.3344300e+05   6.9387000e+05   6.7566600e+05
   8.7538800e+05   8.9584500e+05   8.9446700e+05   8.6623200e+05   5.8747200e+05   5.1304700e+05   1.1114680e+06   9.6778600e+05   5.3566000e+05   5.4298400e+05   5.0139600e+05   5.5838300e+05   8.0731500e+05   5.8014400e+05   7.0575200e+05   5.6847100e+05   5.4026000e+05   5.7112600e+05   7.7438600e+05   7.7599500e+05   4.4281900e+05   4.6040900e+05   8.8322800e+05   7.8278700e+05   5.9355300e+05   5.4689000e+05   5.3661100e+05   4.9995700e+05   6.4318500e+05   6.0616600e+05   6.8606800e+05   6.7123400e+05   7.4973700e+05   7.6281400e+05   4.4990900e+05   4.2645300e+05   5.0988400e+05   5.4100600e+05   5.6638200e+05   5.7594900e+05   4.8148000e+05   4.4526200e+05   7.1345700e+05   7.1147700e+05   6.1809000e+05   7.2616300e+05   6.5430700e+05   7.6378000e+05   6.6280500e+05   6.0377300e+05   8.1836200e+05   5.4856300e+05   5.3118200e+05   4.9708100e+05   7.1511100e+05   6.3713200e+05   8.7143800e+05   8.5825400e+05   7.9012000e+05   0.0000000e+00   8.0008600e+05   6.9517200e+05   5.9155500e+05   6.5124600e+05   6.3773300e+05   6.5384700e+05   8.4076400e+05   8.8714900e+05   5.9342400e+05   5.3331200e+05   5.0303400e+05   4.5567200e+05   5.5914300e+05   6.3821200e+05   4.2732100e+05   4.6128600e+05   6.0786800e+05   6.0717200e+05   4.3345300e+05   4.2418100e+05   7.9867500e+05   7.6748700e+05   5.0786300e+05   5.3197400e+05   8.0861600e+05   8.1122500e+05   4.7172200e+05   5.0564600e+05   7.2115700e+05   6.7579200e+05
   8.5484900e+05   8.8128500e+05   8.4480800e+05   9.0068700e+05   6.2416400e+05   5.8200900e+05   1.1169360e+06   1.0293730e+06   5.7183400e+05   5.8488800e+05   5.4492900e+05   5.7853400e+05   8.0448000e+05   5.4660100e+05   6.9507500e+05   6.0177300e+05   5.2914100e+05   5.8250500e+05   7.7024400e+05   8.0221400e+05   4.6883300e+05   4.9039200e+05   9.6588900e+05   7.6037700e+05   5.7181300e+05   5.5775200e+05   5.5320600e+05   5.4032400e+05   6.3980700e+05   6.1187100e+05   7.1481400e+05   6.6366500e+05   7.5808200e+05   7.8848300e+05   4.9665700e+05   4.6410500e+05   5.8114000e+05   5.6674900e+05   5.4933300e+05   5.2124100e+05   4.3642600e+05   4.3101800e+05   6.9378600e+05   7.0877300e+05   6.7028700e+05   7.6015100e+05   6.5218900e+05   7.3994700e+05   6.3319900e+05   5.8740000e+05   8.2611200e+05   5.7156800e+05   5.5371000e+05   5.2716700e+05   7.4843300e+05   6.4776200e+05   8.4140100e+05   8.0130400e+05   7.9821300e+05   8.0008600e+05   0.0000000e+00   6.5262200e+05   5.4946800e+05   6.4082000e+05   6.4886800e+05   6.6675100e+05   8.0831600e+05   9.3034900e+05   5.8329900e+05   4.9510600e+05   5.1095900e+05   4.7311700e+05   5.6704200e+05   5.9322800e+05   4.0300600e+05   4.2223000e+05   6.0748600e+05   5.8379800e+05   4.2434100e+05   4.1553500e+05   7.7255400e+05   7.3412800e+05   5.1282100e+05   5.1817600e+05   8.0791300e+05   7.8426700e+05   4.3238400e+05   5.0154500e+05   7.2683400e+05   6.9597400e+05
   7.6209900e+05   8.1193800e+05   7.7484700e+05   8.3556500e+05   4.8593800e+05   4.4380100e+05   9.6656800e+05   8.7525400e+05   4.7483200e+05   4.6509300e+05   4.1472700e+05   4.2752100e+05   6.6687800e+05   4.2232200e+05   5.5339700e+05   4.5578400e+05   4.1721900e+05   4.4563700e+05   6.1112600e+05   6.8512200e+05   3.2668000e+05   3.6474700e+05   7.9337100e+05   6.4687000e+05   4.6813100e+05   4.5142200e+05   4.0110300e+05   4.1665400e+05   5.1493400e+05   5.0556500e+05   5.9142800e+05   5.5540400e+05   6.1425300e+05   6.4797000e+05   3.6173000e+05   3.3531100e+05   4.4668500e+05   4.3795200e+05   4.5344300e+05   4.7534100e+05   3.6858500e+05   3.1822200e+05   5.7973400e+05   6.1004400e+05   5.1552600e+05   6.0603000e+05   5.7285100e+05   6.2986300e+05   5.0970600e+05   4.8145700e+05   6.6679300e+05   4.2681800e+05   4.1666200e+05   3.5621700e+05   6.3350900e+05   5.6611100e+05   7.8882400e+05   7.7820600e+05   6.9275900e+05   6.9517200e+05   6.5262200e+05   0.0000000e+00   4.7095400e+05   5.6019700e+05   5.0851400e+05   5.7029000e+05   7.2160000e+05   7.9473700e+05   4.9015600e+05   3.9751300e+05   3.5729300e+05   3.5216800e+05   4.6630700e+05   5.2079300e+05   3.4192300e+05   3.5408500e+05   4.9348700e+05   4.7180600e+05   3.2024700e+05   3.1711500e+05   6.2866700e+05   6.6182500e+05   4.3649100e+05   4.5605200e+05   7.3200000e+05   7.0372100e+05   3.6523700e+05   3.7345400e+05   6.0348500e+05   5.5022800e+05
   6.4449800e+05   6.7906800e+05   6.7167800e+05   6.8355600e+05   3.5192200e+05   3.3406600e+05   8.8148700e+05   7.3729900e+05   3.4478900e+05   3.2204900e+05   2.9705400e+05   3.0379300e+05   5.5504400e+05   3.3391600e+05   4.4125300e+05   3.6016500e+05   2.9018000e+05   3.6146800e+05   5.2832800e+05   6.0719000e+05   2.4093900e+05   2.2541600e+05   6.4890100e+05   5.3022500e+05   3.5651100e+05   3.3874000e+05   3.2506600e+05   2.9374000e+05   4.0398400e+05   3.5554700e+05   4.6756100e+05   4.2213800e+05   4.9018000e+05   5.4143800e+05   2.4543600e+05   2.2479200e+05   3.4303900e+05   3.5932400e+05   3.2851100e+05   3.0342900e+05   2.2399500e+05   2.2446600e+05   4.8406300e+05   5.0277000e+05   4.3811000e+05   4.8791800e+05   4.4213400e+05   4.7058900e+05   3.7636100e+05   3.8547700e+05   5.7766000e+05   3.1805300e+05   2.8744300e+05   2.4389500e+05   5.1610300e+05   4.4406000e+05   6.4258900e+05   6.2576300e+05   5.7427400e+05   5.9155500e+05   5.4946800e+05   4.7095400e+05   0.0000000e+00   4.2536300e+05   3.9106400e+05   4.5121800e+05   6.1048400e+05   7.3286000e+05   3.8289300e+05   2.9108000e+05   2.8905800e+05   2.9935400e+05   3.8010400e+05   3.9371600e+05   2.0222700e+05   2.2663800e+05   3.5697800e+05   3.5466200e+05   2.1853800e+05   2.0191200e+05   5.2503800e+05   5.1279600e+05   3.1187300e+05   3.4564300e+05   6.3909100e+05   5.6617000e+05   2.5386400e+05   3.1153000e+05   5.2797100e+05   4.8222800e+05
   6.9377200e+05   7.8007900e+05   7.9678800e+05   7.5889700e+05   4.3168100e+05   4.0385300e+05   9.4864300e+05   8.7284000e+05   4.0040300e+05   3.7561700e+05   3.6528200e+05   3.9467400e+05   6.8063000e+05   3.9527600e+05   5.3371400e+05   4.0506400e+05   3.7175600e+05   4.1910100e+05   6.1917000e+05   6.4202300e+05   3.1223200e+05   2.8751600e+05   7.7196300e+05   6.3575100e+05   4.1847000e+05   4.4036100e+05   3.9631500e+05   3.7371900e+05   5.0571000e+05   4.7354800e+05   5.7313100e+05   5.3131300e+05   5.7665800e+05   5.9171800e+05   3.2167200e+05   2.8856500e+05   4.2087800e+05   4.1834500e+05   4.2312200e+05   3.8683900e+05   2.9551000e+05   3.1519200e+05   5.5065000e+05   5.5215200e+05   4.6208700e+05   5.3917100e+05   4.9044700e+05   5.6811200e+05   4.8821400e+05   4.3697200e+05   6.7964900e+05   4.1322100e+05   3.7935100e+05   3.3103400e+05   6.1853100e+05   5.1101700e+05   7.6176900e+05   7.1117700e+05   6.6443200e+05   6.5124600e+05   6.4082000e+05   5.6019700e+05   4.2536300e+05   0.0000000e+00   4.8776200e+05   5.5620700e+05   7.4744000e+05   8.4337700e+05   5.1263800e+05   3.8915100e+05   4.1784800e+05   3.8806200e+05   4.9140000e+05   5.1952300e+05   3.3587200e+05   3.4679700e+05   4.6091100e+05   4.3791300e+05   3.2058900e+05   3.2144100e+05   6.4120300e+05   6.4559000e+05   4.4513700e+05   4.6581400e+05   7.3858500e+05   7.2523400e+05   3.4519900e+05   3.9258700e+05   5.8453200e+05   5.5067100e+05
   7.1876700e+05   7.0586000e+05   7.5235900e+05   6.9221900e+05   4.0837000e+05   3.9057600e+05   9.1426200e+05   8.3183900e+05   3.8533900e+05   3.8749800e+05   3.7030300e+05   4.1958700e+05   6.2107200e+05   4.0390200e+05   5.1823000e+05   4.0995400e+05   3.3723500e+05   3.8912900e+05   5.9751000e+05   6.5153500e+05   2.9366400e+05   2.8044100e+05   7.0791500e+05   5.7432400e+05   3.9609900e+05   3.8721400e+05   3.6700200e+05   3.4570300e+05   4.6418200e+05   4.1746200e+05   5.6313400e+05   4.9934700e+05   5.6436800e+05   5.9731700e+05   2.7695400e+05   2.6283600e+05   3.6789700e+05   3.4621300e+05   4.0934900e+05   3.8801100e+05   2.9898400e+05   2.7953700e+05   5.2099800e+05   5.6070400e+05   4.7302200e+05   5.4092900e+05   4.9407600e+05   5.3657000e+05   4.4820400e+05   4.2007000e+05   6.6733600e+05   4.0568000e+05   3.4283700e+05   2.9165300e+05   5.9079100e+05   4.8023300e+05   7.0244900e+05   7.0227400e+05   6.4942300e+05   6.3773300e+05   6.4886800e+05   5.0851400e+05   3.9106400e+05   4.8776200e+05   0.0000000e+00   5.1532200e+05   6.8552300e+05   7.5713500e+05   4.5259800e+05   3.5529000e+05   3.7175600e+05   3.3505800e+05   4.4104900e+05   4.8337200e+05   2.8668100e+05   2.9652600e+05   4.2100500e+05   3.8743100e+05   2.5835500e+05   2.8478200e+05   5.9777000e+05   5.7907000e+05   3.7564800e+05   3.9992200e+05   6.9774000e+05   6.7662300e+05   3.3390300e+05   3.5833500e+05   5.6499300e+05   5.2942800e+05
   7.4025700e+05   7.2948800e+05   7.5189100e+05   7.3777000e+05   4.5720600e+05   4.3973900e+05   9.5519800e+05   8.6842000e+05   3.9220100e+05   3.6986200e+05   3.8691400e+05   4.1231900e+05   6.3244000e+05   4.2548900e+05   5.4703200e+05   4.4491200e+05   3.6990200e+05   4.1650100e+05   5.8187000e+05   6.4721900e+05   3.2445900e+05   3.0286100e+05   7.2296700e+05   5.9431700e+05   4.3857600e+05   4.2690000e+05   3.9984400e+05   3.6451300e+05   5.0992000e+05   4.5484800e+05   5.6621700e+05   5.1631500e+05   6.1103800e+05   6.3587000e+05   3.0783700e+05   3.0082400e+05   4.3205300e+05   4.0768600e+05   4.3861000e+05   4.1304500e+05   3.2723800e+05   2.9221300e+05   5.3476100e+05   5.9103200e+05   4.9035500e+05   5.6136700e+05   5.1609300e+05   5.7743100e+05   4.7718200e+05   4.4584600e+05   6.6801200e+05   4.4139400e+05   4.1511100e+05   3.4078500e+05   5.9769500e+05   5.3433000e+05   7.4469800e+05   7.0772300e+05   6.4136800e+05   6.5384700e+05   6.6675100e+05   5.7029000e+05   4.5121800e+05   5.5620700e+05   5.1532200e+05   0.0000000e+00   6.9309900e+05   7.6855000e+05   4.2835200e+05   3.5737600e+05   3.6873300e+05   3.4495600e+05   4.8624900e+05   5.1195500e+05   2.9808700e+05   3.0374900e+05   4.5804100e+05   4.6211800e+05   2.8774800e+05   2.7714700e+05   6.2557400e+05   6.2844500e+05   4.3107200e+05   4.2356700e+05   7.4570800e+05   7.0843100e+05   3.5789700e+05   3.5845100e+05   5.6553600e+05   5.3320500e+05
   9.0936400e+05   9.7401300e+05   9.4451400e+05   9.1661400e+05   6.6331600e+05   6.3069000e+05   1.1423070e+06   1.0405760e+06   6.0985900e+05   5.5726600e+05   5.6468300e+05   6.2574600e+05   8.2982900e+05   6.4051700e+05   7.5459200e+05   6.1480500e+05   5.4300400e+05   5.8023500e+05   7.8946000e+05   8.4135200e+05   4.9620100e+05   4.9433700e+05   9.6616700e+05   7.8807100e+05   5.8516500e+05   6.1096600e+05   5.8680500e+05   5.4361700e+05   6.8616700e+05   6.5582100e+05   7.5004100e+05   7.3744900e+05   8.5285200e+05   8.3595300e+05   4.5715300e+05   4.7879700e+05   6.0865100e+05   5.9961100e+05   6.2236000e+05   6.1092200e+05   5.0204200e+05   4.9759000e+05   7.5234400e+05   8.3502400e+05   7.4033800e+05   7.5945700e+05   7.1392800e+05   7.4947700e+05   6.6025600e+05   6.3381900e+05   8.9350900e+05   6.1313300e+05   5.8863800e+05   5.3500800e+05   7.7809200e+05   6.8158200e+05   9.5388800e+05   9.3305800e+05   8.3499900e+05   8.4076400e+05   8.0831600e+05   7.2160000e+05   6.1048400e+05   7.4744000e+05   6.8552300e+05   6.9309900e+05   0.0000000e+00   9.9637200e+05   6.9653900e+05   5.8546800e+05   5.6591700e+05   5.5151400e+05   6.8878900e+05   6.6843600e+05   4.9882400e+05   5.0948600e+05   6.8296000e+05   6.3753600e+05   5.1955400e+05   4.8175000e+05   8.1311800e+05   8.2300400e+05   5.9574100e+05   6.0698100e+05   9.2260800e+05   9.0722800e+05   5.3504100e+05   5.6099900e+05   7.7447500e+05   7.2812100e+05
   9.8732100e+05   1.0120280e+06   1.0102510e+06   9.7290200e+05   6.5107500e+05   6.8983600e+05   1.2038500e+06   1.1331930e+06   6.8381400e+05   6.6104800e+05   6.5030600e+05   6.6342800e+05   8.8297400e+05   6.7356700e+05   8.4413800e+05   7.0834300e+05   6.2543500e+05   6.7597500e+05   8.7590100e+05   9.3915300e+05   5.6386200e+05   5.7227700e+05   1.0215030e+06   8.5105900e+05   6.7867900e+05   6.7656400e+05   6.3747300e+05   6.4026700e+05   7.4423400e+05   7.3813900e+05   8.2169800e+05   7.7320700e+05   7.9189700e+05   8.8037300e+05   5.5372500e+05   5.2606000e+05   6.3421200e+05   6.5897400e+05   6.7677400e+05   6.7709100e+05   5.6149400e+05   5.5985500e+05   8.1559600e+05   8.3111500e+05   7.7373700e+05   8.5109600e+05   7.8380200e+05   7.8774900e+05   7.3780000e+05   6.9925800e+05   9.3655400e+05   7.4546400e+05   6.7587800e+05   6.2506500e+05   8.5726200e+05   8.1526700e+05   1.0001670e+06   9.6697200e+05   9.0760600e+05   8.8714900e+05   9.3034900e+05   7.9473700e+05   7.3286000e+05   8.4337700e+05   7.5713500e+05   7.6855000e+05   9.9637200e+05   0.0000000e+00   7.6552600e+05   6.5139100e+05   6.4423300e+05   6.1251000e+05   7.7209100e+05   7.6345100e+05   5.8523800e+05   5.8768600e+05   7.4736100e+05   6.9449500e+05   5.7262100e+05   5.6504900e+05   8.9128800e+05   8.3777400e+05   6.6739800e+05   6.7941900e+05   9.9318600e+05   9.2281600e+05   5.7339900e+05   6.2571300e+05   8.6755900e+05   8.2066500e+05
   6.7917900e+05   6.9847000e+05   6.8772800e+05   6.7766000e+05   3.5572300e+05   3.8135600e+05   8.6016000e+05   7.6933500e+05   3.1749500e+05   3.2458900e+05   3.5217000e+05   3.4337400e+05   5.5583000e+05   3.6867300e+05   5.1948200e+05   4.0043100e+05   3.0574200e+05   3.5584400e+05   5.4723200e+05   6.3706200e+05   2.5529100e+05   2.4403100e+05   6.9187000e+05   5.7099600e+05   3.9821800e+05   3.7770700e+05   3.0164900e+05   3.3362900e+05   4.0952000e+05   4.1145100e+05   4.9403200e+05   4.8749400e+05   5.2862200e+05   5.9904400e+05   2.5575200e+05   2.5663000e+05   3.4676100e+05   3.7038500e+05   3.7497500e+05   3.2674100e+05   2.4750300e+05   2.5819900e+05   5.1308700e+05   5.2280700e+05   4.6561900e+05   5.4194100e+05   4.8601000e+05   5.1436500e+05   4.2981900e+05   4.2181700e+05   6.1482700e+05   3.7411600e+05   3.3974300e+05   2.8704800e+05   5.3357100e+05   4.7152800e+05   6.6231400e+05   6.6062700e+05   5.7633500e+05   5.9342400e+05   5.8329900e+05   4.9015600e+05   3.8289300e+05   5.1263800e+05   4.5259800e+05   4.2835200e+05   6.9653900e+05   7.6552600e+05   0.0000000e+00   3.2953500e+05   3.4165500e+05   2.9108100e+05   4.2398100e+05   4.4081700e+05   2.7013400e+05   2.6369300e+05   4.2146900e+05   3.9214200e+05   2.4404200e+05   2.3224500e+05   5.9169000e+05   5.3825500e+05   3.3821700e+05   3.4821400e+05   6.9830700e+05   6.2334000e+05   2.8502500e+05   3.0292900e+05   5.2263500e+05   4.7743500e+05
   5.6995900e+05   6.4116500e+05   6.1721000e+05   6.0655000e+05   3.0940500e+05   2.9416600e+05   7.9727900e+05   6.7165800e+05   2.4740500e+05   2.5400600e+05   2.5654000e+05   2.4672100e+05   4.9090000e+05   2.9142900e+05   4.4948700e+05   3.2159900e+05   2.5487000e+05   2.9594700e+05   5.0006900e+05   6.1931900e+05   2.0242900e+05   2.0470300e+05   6.0941000e+05   4.9239900e+05   3.1664300e+05   3.0446200e+05   2.6137800e+05   2.5709600e+05   3.7123800e+05   3.3521300e+05   4.3047300e+05   3.9061500e+05   4.2921400e+05   4.8351900e+05   1.9360000e+05   1.7497500e+05   2.7474200e+05   2.9030100e+05   2.7835900e+05   2.5394900e+05   1.5925700e+05   1.7998500e+05   4.2071000e+05   4.6775700e+05   3.7502900e+05   4.2984000e+05   4.0459000e+05   4.2701300e+05   3.3658500e+05   3.4365500e+05   5.1197500e+05   2.8495900e+05   2.4920000e+05   2.2210700e+05   4.5358200e+05   3.9700600e+05   5.9328700e+05   5.8573800e+05   5.4204200e+05   5.3331200e+05   4.9510600e+05   3.9751300e+05   2.9108000e+05   3.8915100e+05   3.5529000e+05   3.5737600e+05   5.8546800e+05   6.5139100e+05   3.2953500e+05   0.0000000e+00   2.4137200e+05   2.3055400e+05   3.4923100e+05   3.7044000e+05   1.8454400e+05   1.7983800e+05   3.0442800e+05   3.0011000e+05   1.5817100e+05   1.5609100e+05   4.8846200e+05   4.5175700e+05   2.3581900e+05   2.5556700e+05   5.7908700e+05   5.1851400e+05   1.7342300e+05   2.0245100e+05   4.1151800e+05   4.0069900e+05
   6.0779600e+05   6.3361500e+05   6.1077600e+05   6.1372300e+05   3.1077900e+05   2.7993400e+05   8.5226200e+05   6.8394300e+05   2.8320700e+05   2.5067600e+05   2.8469700e+05   2.7741300e+05   5.1896500e+05   2.9487000e+05   4.6015300e+05   3.1795300e+05   2.4339100e+05   2.6059700e+05   4.7335300e+05   5.7578700e+05   1.9549000e+05   1.8380300e+05   6.0897800e+05   4.8384500e+05   2.9210000e+05   2.6919500e+05   2.4865200e+05   2.3164300e+05   3.4537400e+05   3.1949400e+05   4.3035900e+05   3.6948700e+05   4.3876000e+05   4.8248300e+05   1.9434700e+05   1.7012500e+05   2.6297300e+05   2.7608600e+05   2.6737000e+05   2.7260600e+05   1.8796900e+05   1.8589100e+05   4.3806600e+05   4.6962700e+05   3.8873400e+05   4.4285300e+05   4.0248200e+05   4.5320500e+05   3.4345400e+05   3.3362200e+05   5.6903500e+05   3.1161800e+05   2.5917300e+05   2.0944600e+05   4.7435600e+05   3.8072500e+05   6.1469900e+05   5.7290900e+05   5.1968000e+05   5.0303400e+05   5.1095900e+05   3.5729300e+05   2.8905800e+05   4.1784800e+05   3.7175600e+05   3.6873300e+05   5.6591700e+05   6.4423300e+05   3.4165500e+05   2.4137200e+05   0.0000000e+00   2.4658700e+05   3.4708500e+05   3.3550500e+05   1.6365800e+05   1.7934600e+05   3.0123200e+05   2.9095800e+05   1.5730200e+05   1.8148600e+05   4.8424800e+05   4.9289800e+05   2.6884400e+05   2.7925200e+05   6.1315300e+05   5.3531400e+05   1.7793000e+05   2.1962900e+05   4.6686900e+05   4.0825900e+05
   5.9364500e+05   5.8343600e+05   5.9271500e+05   6.0437000e+05   3.0249900e+05   2.8966900e+05   8.2783700e+05   6.6803400e+05   2.5440200e+05   2.5765800e+05   2.6668100e+05   2.5619600e+05   5.0977800e+05   2.6693900e+05   4.1724500e+05   2.6886600e+05   2.2914400e+05   2.7506500e+05   4.3688000e+05   5.3936000e+05   1.6285600e+05   1.6264900e+05   5.7425600e+05   4.7099500e+05   2.5492700e+05   2.7479200e+05   2.5206400e+05   2.3727400e+05   3.4512900e+05   3.2234700e+05   4.1965100e+05   3.7751100e+05   4.5440500e+05   4.6409500e+05   1.6127000e+05   1.4374700e+05   2.4956100e+05   2.6421100e+05   2.6424800e+05   2.5343800e+05   1.5284100e+05   1.7677100e+05   4.4412700e+05   4.3207700e+05   3.7352400e+05   4.2287900e+05   3.8630800e+05   4.2073800e+05   3.5121700e+05   2.9391900e+05   5.5944200e+05   2.9015300e+05   2.5919100e+05   1.9490500e+05   4.6522200e+05   3.7044600e+05   5.9778000e+05   5.4665100e+05   4.9488600e+05   4.5567200e+05   4.7311700e+05   3.5216800e+05   2.9935400e+05   3.8806200e+05   3.3505800e+05   3.4495600e+05   5.5151400e+05   6.1251000e+05   2.9108100e+05   2.3055400e+05   2.4658700e+05   0.0000000e+00   3.1549100e+05   3.6911300e+05   1.6210600e+05   1.7566800e+05   2.7537700e+05   2.7770700e+05   1.4583800e+05   1.3974800e+05   4.8652700e+05   4.4219600e+05   2.3179200e+05   2.5505600e+05   5.7053100e+05   5.4003800e+05   2.0166300e+05   2.2420800e+05   4.3679400e+05   3.9783000e+05
   7.0478000e+05   7.1335300e+05   6.8376500e+05   7.0440300e+05   3.9526000e+05   3.8684600e+05   9.6132100e+05   8.2848200e+05   3.5417700e+05   3.5972900e+05   3.4212100e+05   3.5643700e+05   6.3775400e+05   3.9408900e+05   5.0707700e+05   3.8762500e+05   3.6061600e+05   4.2109300e+05   5.4987800e+05   6.6499800e+05   2.7023200e+05   2.6606500e+05   6.9123300e+05   5.7104000e+05   3.8334100e+05   3.9134500e+05   3.6973500e+05   3.6026800e+05   4.5188100e+05   4.2181100e+05   5.1970700e+05   5.0825600e+05   5.8875600e+05   5.8248700e+05   2.7612100e+05   2.6936400e+05   3.6756900e+05   3.8065600e+05   3.9583500e+05   3.5673900e+05   2.6223100e+05   2.7252700e+05   5.1509300e+05   5.4122700e+05   4.5350700e+05   5.2998100e+05   4.8171900e+05   5.4601400e+05   4.3242900e+05   4.1250000e+05   6.3050300e+05   3.7450600e+05   3.5766000e+05   2.8512800e+05   5.5187300e+05   4.6705200e+05   7.3017300e+05   6.6526500e+05   6.3459400e+05   5.5914300e+05   5.6704200e+05   4.6630700e+05   3.8010400e+05   4.9140000e+05   4.4104900e+05   4.8624900e+05   6.8878900e+05   7.7209100e+05   4.2398100e+05   3.4923100e+05   3.4708500e+05   3.1549100e+05   0.0000000e+00   4.4494600e+05   2.7899900e+05   2.8291800e+05   4.0222300e+05   4.0283000e+05   2.9095000e+05   2.6514200e+05   5.8981300e+05   5.5732000e+05   3.5088600e+05   3.6088300e+05   7.0057400e+05   6.2523200e+05   3.0485900e+05   3.2034900e+05   5.4714700e+05   5.1413800e+05
   7.1975500e+05   7.5248600e+05   7.3301500e+05   6.9522300e+05   4.0015700e+05   4.2037400e+05   9.7365600e+05   8.2794900e+05   4.2046700e+05   3.8464400e+05   3.6227500e+05   3.7654600e+05   6.4821000e+05   4.0498500e+05   5.3049400e+05   4.2913300e+05   3.5772000e+05   4.1720300e+05   6.2945300e+05   6.5322600e+05   2.9621400e+05   3.0684600e+05   7.3228900e+05   5.6888100e+05   4.1955600e+05   4.2142000e+05   3.7715100e+05   3.9849400e+05   4.9250700e+05   4.2280300e+05   5.3292400e+05   5.1258900e+05   5.9085800e+05   6.0959000e+05   2.7645500e+05   2.5915800e+05   3.8899400e+05   4.0243200e+05   4.0485300e+05   3.8863400e+05   2.7896100e+05   2.7883100e+05   5.4569600e+05   5.6373200e+05   4.7979100e+05   5.4704100e+05   5.0361500e+05   5.5589700e+05   5.0712900e+05   4.3000900e+05   6.5306400e+05   3.9338500e+05   3.8865700e+05   3.4469000e+05   5.8190200e+05   5.2783800e+05   7.4654100e+05   7.2058100e+05   6.8792300e+05   6.3821200e+05   5.9322800e+05   5.2079300e+05   3.9371600e+05   5.1952300e+05   4.8337200e+05   5.1195500e+05   6.6843600e+05   7.6345100e+05   4.4081700e+05   3.7044000e+05   3.3550500e+05   3.6911300e+05   4.4494600e+05   0.0000000e+00   2.5873000e+05   2.9355600e+05   4.1152300e+05   3.8732100e+05   2.6366100e+05   2.4180900e+05   6.0062300e+05   5.5823800e+05   3.4583900e+05   3.9480200e+05   6.7142100e+05   6.6992500e+05   3.0964100e+05   3.3261200e+05   5.4375600e+05   5.2036200e+05
   4.9998500e+05   5.5902600e+05   5.3811100e+05   5.2968500e+05   2.2449300e+05   2.2900000e+05   7.6021900e+05   6.1889600e+05   1.9811100e+05   2.1755300e+05   1.8610400e+05   1.7588200e+05   4.4163500e+05   2.1975100e+05   3.5719800e+05   2.3227700e+05   1.6590300e+05   2.1363300e+05   4.0068800e+05   4.6615300e+05   9.9065000e+04   1.0997100e+05   5.2240800e+05   4.0079300e+05   2.4678700e+05   2.4274300e+05   2.1099300e+05   2.0000700e+05   2.8837200e+05   2.6483200e+05   3.8178000e+05   3.3440700e+05   3.6629800e+05   4.1335600e+05   1.1486300e+05   9.0737000e+04   2.0832000e+05   2.0543900e+05   2.2558100e+05   1.9139600e+05   1.1258500e+05   1.0279500e+05   3.6337000e+05   4.1446500e+05   3.0815400e+05   3.7561700e+05   3.1069400e+05   3.8252600e+05   3.0817000e+05   2.3745900e+05   4.5405500e+05   2.2274400e+05   1.8114700e+05   1.4421100e+05   3.9287700e+05   3.7024600e+05   5.3850100e+05   5.2541700e+05   5.0686400e+05   4.2732100e+05   4.0300600e+05   3.4192300e+05   2.0222700e+05   3.3587200e+05   2.8668100e+05   2.9808700e+05   4.9882400e+05   5.8523800e+05   2.7013400e+05   1.8454400e+05   1.6365800e+05   1.6210600e+05   2.7899900e+05   2.5873000e+05   0.0000000e+00   9.9327000e+04   2.3956600e+05   2.3214300e+05   1.0332600e+05   8.8253000e+04   4.3404900e+05   3.8510400e+05   1.8555400e+05   2.1833200e+05   5.4145200e+05   5.1143000e+05   1.3501300e+05   1.7307200e+05   3.9799800e+05   3.5249700e+05
   5.4856400e+05   5.8672700e+05   5.2409200e+05   5.5647900e+05   2.3342100e+05   2.4267200e+05   7.9737000e+05   6.6691500e+05   2.0803000e+05   2.4081700e+05   2.0659200e+05   2.2896400e+05   4.5026100e+05   2.6653000e+05   3.5836200e+05   2.7370900e+05   1.5689200e+05   2.2210800e+05   4.0825800e+05   4.7424300e+05   1.0796500e+05   1.2233100e+05   5.0961200e+05   4.0368700e+05   2.1545800e+05   2.4909400e+05   1.7746900e+05   1.8110900e+05   2.5747300e+05   2.3814600e+05   3.5403700e+05   3.3626100e+05   3.5071700e+05   4.3702600e+05   1.3571800e+05   8.0655000e+04   1.9181500e+05   2.0599900e+05   2.3472500e+05   2.1910900e+05   1.2659700e+05   1.0439700e+05   3.3605300e+05   3.8841300e+05   3.2057900e+05   3.8783400e+05   3.2943800e+05   3.5387000e+05   3.0412300e+05   2.3786700e+05   4.6296200e+05   2.5231300e+05   1.8871300e+05   1.4198400e+05   3.9188400e+05   3.4849000e+05   5.7432000e+05   5.1272100e+05   5.0397300e+05   4.6128600e+05   4.2223000e+05   3.5408500e+05   2.2663800e+05   3.4679700e+05   2.9652600e+05   3.0374900e+05   5.0948600e+05   5.8768600e+05   2.6369300e+05   1.7983800e+05   1.7934600e+05   1.7566800e+05   2.8291800e+05   2.9355600e+05   9.9327000e+04   0.0000000e+00   2.4984300e+05   2.3592700e+05   9.2489000e+04   8.9838000e+04   4.2482300e+05   3.8204700e+05   2.0702100e+05   2.2642000e+05   5.2687600e+05   4.8254900e+05   1.3440000e+05   1.5969500e+05   3.6893000e+05   3.4825100e+05
   6.6055500e+05   7.1575700e+05   6.7365700e+05   6.9338700e+05   3.7681500e+05   3.6647200e+05   8.9520500e+05   7.5833100e+05   3.3703200e+05   3.5630900e+05   3.1950800e+05   3.4952500e+05   5.8271000e+05   3.8846300e+05   4.9468800e+05   4.1768400e+05   3.1860200e+05   3.5131200e+05   5.0696700e+05   6.1590600e+05   2.5360300e+05   2.4259500e+05   6.9412200e+05   5.5297900e+05   3.5274100e+05   3.6535400e+05   3.3497000e+05   3.4364400e+05   4.2655500e+05   3.9875300e+05   5.1876800e+05   4.4430300e+05   4.8644500e+05   5.7714500e+05   2.7686900e+05   2.6203900e+05   3.6000700e+05   3.5071700e+05   3.0762000e+05   3.0599000e+05   2.5569100e+05   2.5130900e+05   4.7997000e+05   5.6841200e+05   4.8397000e+05   5.1142700e+05   4.7778900e+05   5.1890400e+05   4.3308600e+05   3.7758600e+05   5.8170800e+05   3.2550100e+05   2.9729300e+05   2.8418100e+05   5.3337700e+05   4.6958100e+05   6.7562300e+05   6.3538000e+05   6.0262700e+05   6.0786800e+05   6.0748600e+05   4.9348700e+05   3.5697800e+05   4.6091100e+05   4.2100500e+05   4.5804100e+05   6.8296000e+05   7.4736100e+05   4.2146900e+05   3.0442800e+05   3.0123200e+05   2.7537700e+05   4.0222300e+05   4.1152300e+05   2.3956600e+05   2.4984300e+05   0.0000000e+00   3.9315100e+05   2.4543600e+05   2.3383500e+05   6.0924800e+05   5.4492000e+05   3.4391100e+05   3.3798300e+05   6.5601900e+05   6.3648600e+05   2.8627600e+05   2.9634200e+05   5.1347800e+05   4.7619000e+05
   6.3106900e+05   6.7253000e+05   6.1701300e+05   6.2151100e+05   3.2050900e+05   3.4379500e+05   9.0449500e+05   7.1294500e+05   3.0466300e+05   2.9423700e+05   2.9215800e+05   2.9845800e+05   5.2204700e+05   3.7507800e+05   4.5986700e+05   3.4615300e+05   2.7195200e+05   3.2023400e+05   5.1799500e+05   6.2164000e+05   2.0403600e+05   2.2598100e+05   6.7276000e+05   4.9802800e+05   2.8931000e+05   3.1468900e+05   3.1110200e+05   2.9109200e+05   3.9336900e+05   3.8443100e+05   4.8747400e+05   4.4212300e+05   5.0618400e+05   5.6809400e+05   2.3847700e+05   2.0675500e+05   3.0933900e+05   2.9886700e+05   2.9818200e+05   3.0336600e+05   2.2915600e+05   2.3864800e+05   5.0984300e+05   5.2247100e+05   4.1933400e+05   4.6728500e+05   4.3999300e+05   4.7589300e+05   3.9938100e+05   3.9706000e+05   6.0529600e+05   3.2077800e+05   3.0522900e+05   2.5918100e+05   4.8770000e+05   4.1420100e+05   6.7526100e+05   6.0065000e+05   5.9387400e+05   6.0717200e+05   5.8379800e+05   4.7180600e+05   3.5466200e+05   4.3791300e+05   3.8743100e+05   4.6211800e+05   6.3753600e+05   6.9449500e+05   3.9214200e+05   3.0011000e+05   2.9095800e+05   2.7770700e+05   4.0283000e+05   3.8732100e+05   2.3214300e+05   2.3592700e+05   3.9315100e+05   0.0000000e+00   2.1897300e+05   2.0610500e+05   5.4399100e+05   5.1595900e+05   3.3798900e+05   3.3705400e+05   6.6277800e+05   5.7397300e+05   2.2474100e+05   2.7939500e+05   4.8794700e+05   4.5199200e+05
   5.0133900e+05   5.4457000e+05   5.1547700e+05   5.3165700e+05   2.3891400e+05   2.0788200e+05   7.9570300e+05   6.2215300e+05   1.7742200e+05   1.6427500e+05   1.7056300e+05   1.7059800e+05   3.9608200e+05   2.4595600e+05   3.3716800e+05   2.2940300e+05   1.4528900e+05   2.0819700e+05   4.1545000e+05   4.6423900e+05   8.2884000e+04   9.4284000e+04   5.1002500e+05   3.6469700e+05   2.0332100e+05   2.2446200e+05   1.9154600e+05   1.8128200e+05   2.7450400e+05   2.2743300e+05   3.6006000e+05   3.2408200e+05   3.7988000e+05   4.0747800e+05   9.7701000e+04   7.2079000e+04   1.9199400e+05   1.8781600e+05   1.9213400e+05   1.6362700e+05   8.6438000e+04   1.0501400e+05   3.6065000e+05   3.7664400e+05   2.9494700e+05   3.4273200e+05   2.8464100e+05   3.3896700e+05   2.7445300e+05   2.5347000e+05   4.5678000e+05   1.9280000e+05   1.8871400e+05   1.1691100e+05   3.7335800e+05   2.8348500e+05   5.2800700e+05   4.8670300e+05   4.2174000e+05   4.3345300e+05   4.2434100e+05   3.2024700e+05   2.1853800e+05   3.2058900e+05   2.5835500e+05   2.8774800e+05   5.1955400e+05   5.7262100e+05   2.4404200e+05   1.5817100e+05   1.5730200e+05   1.4583800e+05   2.9095000e+05   2.6366100e+05   1.0332600e+05   9.2489000e+04   2.4543600e+05   2.1897300e+05   0.0000000e+00   7.5842000e+04   4.2906500e+05   4.0751400e+05   1.9860900e+05   1.9746100e+05   5.3758000e+05   4.3428600e+05   1.1336200e+05   1.6753200e+05   3.6202400e+05   3.2596400e+05
   5.0100000e+05   5.3455900e+05   5.0828500e+05   5.2580800e+05   2.2426400e+05   1.8289300e+05   7.3742600e+05   6.3099800e+05   1.6878200e+05   1.4547000e+05   1.5134100e+05   1.7095600e+05   4.0574800e+05   2.0696400e+05   3.3880600e+05   2.2033000e+05   1.5267600e+05   2.1377800e+05   4.2137100e+05   4.5278700e+05   7.7497000e+04   8.4578000e+04   5.0231200e+05   3.7778800e+05   1.9400000e+05   2.1323400e+05   1.5389600e+05   1.8249100e+05   2.6296800e+05   2.2668800e+05   3.3836400e+05   3.2174600e+05   3.4297900e+05   3.7906700e+05   8.6945000e+04   6.0391000e+04   1.7535800e+05   1.7776700e+05   1.8071900e+05   1.6480400e+05   9.6188000e+04   9.0471000e+04   3.4191700e+05   3.8885200e+05   3.0839600e+05   3.6327100e+05   2.7408000e+05   3.4172200e+05   2.6511800e+05   2.4665600e+05   4.1890200e+05   1.8364400e+05   1.8812000e+05   1.1671200e+05   3.6371000e+05   2.8114800e+05   5.0905800e+05   5.0014800e+05   4.0010400e+05   4.2418100e+05   4.1553500e+05   3.1711500e+05   2.0191200e+05   3.2144100e+05   2.8478200e+05   2.7714700e+05   4.8175000e+05   5.6504900e+05   2.3224500e+05   1.5609100e+05   1.8148600e+05   1.3974800e+05   2.6514200e+05   2.4180900e+05   8.8253000e+04   8.9838000e+04   2.3383500e+05   2.0610500e+05   7.5842000e+04   0.0000000e+00   3.9358100e+05   4.0463400e+05   1.6774300e+05   1.9114000e+05   5.1494200e+05   4.5292300e+05   1.0400100e+05   1.3709800e+05   3.4687800e+05   3.0456600e+05
   8.5337800e+05   8.7231000e+05   8.8810100e+05   8.4587100e+05   5.8549000e+05   5.5322900e+05   1.0869250e+06   9.8421300e+05   4.9788600e+05   4.9025100e+05   5.0388400e+05   5.3311800e+05   7.2710000e+05   5.4039700e+05   6.7494900e+05   5.3851600e+05   4.7130100e+05   5.7207300e+05   7.3732700e+05   8.1874600e+05   4.5887800e+05   4.3483500e+05   8.5747200e+05   7.2409100e+05   5.1244300e+05   5.3728800e+05   4.9147100e+05   4.9820100e+05   5.9671600e+05   5.4580200e+05   6.6061000e+05   6.1936200e+05   6.7059800e+05   7.0865300e+05   4.1743400e+05   3.9343100e+05   5.1780000e+05   5.0776900e+05   5.3966000e+05   5.1713300e+05   4.4821800e+05   4.4679500e+05   6.5879200e+05   7.1275200e+05   6.5500400e+05   6.8637500e+05   6.1865100e+05   6.7753000e+05   6.0889900e+05   5.6374500e+05   7.5078300e+05   4.9296400e+05   5.0438700e+05   4.8011100e+05   7.2251700e+05   6.5720800e+05   8.6527600e+05   8.2624800e+05   8.0055500e+05   7.9867500e+05   7.7255400e+05   6.2866700e+05   5.2503800e+05   6.4120300e+05   5.9777000e+05   6.2557400e+05   8.1311800e+05   8.9128800e+05   5.9169000e+05   4.8846200e+05   4.8424800e+05   4.8652700e+05   5.8981300e+05   6.0062300e+05   4.3404900e+05   4.2482300e+05   6.0924800e+05   5.4399100e+05   4.2906500e+05   3.9358100e+05   0.0000000e+00   7.6565400e+05   5.3443500e+05   5.4687000e+05   9.0721200e+05   8.3239700e+05   4.4994000e+05   4.7028200e+05   7.0286400e+05   6.6279900e+05
   8.3407400e+05   8.5544700e+05   8.8014200e+05   8.6754100e+05   5.6724600e+05   5.5122600e+05   1.0918550e+06   9.6920000e+05   5.0144700e+05   5.0489800e+05   5.0708000e+05   5.0261900e+05   7.2363800e+05   5.5806000e+05   6.9720600e+05   5.4163300e+05   5.1424400e+05   5.7844800e+05   7.4803300e+05   8.1588500e+05   4.4287500e+05   4.2445600e+05   8.7914400e+05   7.1603000e+05   5.3785400e+05   5.3948500e+05   5.1694800e+05   4.8442000e+05   6.1373300e+05   5.5140300e+05   7.0116900e+05   6.4362300e+05   7.0331300e+05   7.2004100e+05   4.4043000e+05   4.2433000e+05   5.5984500e+05   5.3870900e+05   5.3441300e+05   5.2023000e+05   4.5531200e+05   4.2663500e+05   6.6569300e+05   7.2843000e+05   6.3354800e+05   6.7951800e+05   6.1018200e+05   7.0807900e+05   6.1793500e+05   5.7739500e+05   7.9677500e+05   5.4455800e+05   5.0768700e+05   4.6251000e+05   7.0067500e+05   6.1242500e+05   8.2682100e+05   8.0243300e+05   7.8323900e+05   7.6748700e+05   7.3412800e+05   6.6182500e+05   5.1279600e+05   6.4559000e+05   5.7907000e+05   6.2844500e+05   8.2300400e+05   8.3777400e+05   5.3825500e+05   4.5175700e+05   4.9289800e+05   4.4219600e+05   5.5732000e+05   5.5823800e+05   3.8510400e+05   3.8204700e+05   5.4492000e+05   5.1595900e+05   4.0751400e+05   4.0463400e+05   7.6565400e+05   0.0000000e+00   5.1446600e+05   5.3061200e+05   8.5899300e+05   7.5500500e+05   4.0924800e+05   4.8146700e+05   7.2835400e+05   6.6660400e+05
   5.9273500e+05   6.4286700e+05   6.1646900e+05   6.3720300e+05   3.4281200e+05   3.3452700e+05   8.5989100e+05   7.4186700e+05   2.9112100e+05   2.8723900e+05   3.0696000e+05   2.8189100e+05   5.3310600e+05   3.4722000e+05   4.8043900e+05   3.5368200e+05   2.8937200e+05   3.5891600e+05   4.9694700e+05   5.6183400e+05   2.2663400e+05   2.1822600e+05   6.5156100e+05   5.2494000e+05   3.1974800e+05   3.2797900e+05   2.9785400e+05   3.0176900e+05   3.8509900e+05   3.4855800e+05   4.9256200e+05   4.2932400e+05   4.8867300e+05   5.0190200e+05   2.2121300e+05   2.0044700e+05   3.1921800e+05   3.3648700e+05   3.1566700e+05   3.1422300e+05   2.2621300e+05   2.2665500e+05   4.9470800e+05   4.7819100e+05   4.1881500e+05   4.7902900e+05   4.2546400e+05   4.6986300e+05   4.0193300e+05   3.7934000e+05   5.6787400e+05   3.1724100e+05   3.0768500e+05   2.1362400e+05   4.9375300e+05   4.5334400e+05   6.2002900e+05   6.1571700e+05   5.7307400e+05   5.0786300e+05   5.1282100e+05   4.3649100e+05   3.1187300e+05   4.4513700e+05   3.7564800e+05   4.3107200e+05   5.9574100e+05   6.6739800e+05   3.3821700e+05   2.3581900e+05   2.6884400e+05   2.3179200e+05   3.5088600e+05   3.4583900e+05   1.8555400e+05   2.0702100e+05   3.4391100e+05   3.3798900e+05   1.9860900e+05   1.6774300e+05   5.3443500e+05   5.1446600e+05   0.0000000e+00   3.2090100e+05   6.2055400e+05   5.7739900e+05   2.6075500e+05   2.6930700e+05   5.0142500e+05   4.6004600e+05
   5.9306500e+05   6.3167000e+05   5.8559800e+05   5.9225900e+05   3.3510000e+05   3.2136500e+05   8.4532300e+05   7.1762200e+05   2.8368600e+05   2.8728400e+05   2.6352500e+05   2.9253200e+05   5.1365600e+05   3.0367700e+05   4.4717700e+05   3.3261300e+05   2.9419000e+05   3.1528800e+05   5.3743000e+05   6.0505200e+05   2.2815400e+05   2.1685000e+05   6.3788100e+05   5.2055800e+05   3.0098800e+05   3.3129300e+05   3.2140100e+05   2.8398900e+05   3.9299200e+05   3.7908500e+05   4.6345500e+05   4.0005400e+05   4.7679200e+05   5.3388400e+05   2.2816300e+05   1.6985800e+05   2.9920300e+05   3.1838800e+05   3.0452300e+05   2.7664100e+05   2.1244800e+05   2.2349200e+05   5.1331900e+05   4.7397700e+05   4.2647400e+05   4.8402500e+05   4.0097200e+05   4.7117300e+05   3.8774500e+05   3.7272700e+05   5.8949300e+05   3.0106000e+05   3.0089600e+05   2.3373200e+05   4.9790900e+05   4.5724100e+05   5.8829700e+05   5.5344700e+05   5.7787400e+05   5.3197400e+05   5.1817600e+05   4.5605200e+05   3.4564300e+05   4.6581400e+05   3.9992200e+05   4.2356700e+05   6.0698100e+05   6.7941900e+05   3.4821400e+05   2.5556700e+05   2.7925200e+05   2.5505600e+05   3.6088300e+05   3.9480200e+05   2.1833200e+05   2.2642000e+05   3.3798300e+05   3.3705400e+05   1.9746100e+05   1.9114000e+05   5.4687000e+05   5.3061200e+05   3.2090100e+05   0.0000000e+00   6.6658900e+05   5.6630900e+05   2.6846400e+05   2.9481400e+05   4.9147300e+05   4.7676600e+05
   9.4905800e+05   9.4666700e+05   9.7926700e+05   9.3237500e+05   6.5552100e+05   6.1830600e+05   1.1584270e+06   1.0391320e+06   5.9841900e+05   5.9864800e+05   5.8800600e+05   6.1093100e+05   8.5814000e+05   6.1090100e+05   7.6711500e+05   6.4068100e+05   5.9499300e+05   6.4268600e+05   8.3558800e+05   8.7720100e+05   5.3211400e+05   5.1588000e+05   9.3053900e+05   7.8393500e+05   6.0108000e+05   6.3299600e+05   6.2356100e+05   6.1510400e+05   7.0345300e+05   6.8132900e+05   8.0061700e+05   7.1762500e+05   7.8363200e+05   8.4510700e+05   5.1411100e+05   5.0722100e+05   6.3293000e+05   6.4869500e+05   6.2398300e+05   6.0432000e+05   5.2416000e+05   4.8145400e+05   7.7372900e+05   8.0678600e+05   7.2082200e+05   7.9137000e+05   7.1239700e+05   7.6773000e+05   7.1101100e+05   6.5988400e+05   8.9113400e+05   6.0408600e+05   6.3403200e+05   5.3320500e+05   7.9922700e+05   7.0909300e+05   9.2920000e+05   8.9208500e+05   8.4828600e+05   8.0861600e+05   8.0791300e+05   7.3200000e+05   6.3909100e+05   7.3858500e+05   6.9774000e+05   7.4570800e+05   9.2260800e+05   9.9318600e+05   6.9830700e+05   5.7908700e+05   6.1315300e+05   5.7053100e+05   7.0057400e+05   6.7142100e+05   5.4145200e+05   5.2687600e+05   6.5601900e+05   6.6277800e+05   5.3758000e+05   5.1494200e+05   9.0721200e+05   8.5899300e+05   6.2055400e+05   6.6658900e+05   0.0000000e+00   9.1600300e+05   5.9986900e+05   6.2126300e+05   8.1321300e+05   7.6983200e+05
   8.9335800e+05   9.5141400e+05   9.6699400e+05   9.2228200e+05   6.0946000e+05   5.5485200e+05   1.1271360e+06   1.0136750e+06   5.5534400e+05   5.7423700e+05   5.7134400e+05   5.9136200e+05   8.4810200e+05   6.2514500e+05   7.3490800e+05   6.0201100e+05   5.5897400e+05   6.1983200e+05   7.9093100e+05   8.3642300e+05   4.9133600e+05   4.8337600e+05   9.1040600e+05   7.8098900e+05   6.0400100e+05   6.1275000e+05   5.5375600e+05   5.3838600e+05   6.3941600e+05   6.1084800e+05   7.6432500e+05   6.9675100e+05   7.4365200e+05   8.0517000e+05   4.7799800e+05   4.6569700e+05   5.9922400e+05   6.1507100e+05   6.0794100e+05   5.6323900e+05   4.7864400e+05   5.0124600e+05   7.5301100e+05   7.4724000e+05   6.7649100e+05   7.2661700e+05   6.8561900e+05   7.1107700e+05   6.6815900e+05   6.5137600e+05   8.4623300e+05   6.1222400e+05   5.9182000e+05   5.1490300e+05   7.5985700e+05   7.2535500e+05   9.2400500e+05   8.7238400e+05   8.2274800e+05   8.1122500e+05   7.8426700e+05   7.0372100e+05   5.6617000e+05   7.2523400e+05   6.7662300e+05   7.0843100e+05   9.0722800e+05   9.2281600e+05   6.2334000e+05   5.1851400e+05   5.3531400e+05   5.4003800e+05   6.2523200e+05   6.6992500e+05   5.1143000e+05   4.8254900e+05   6.3648600e+05   5.7397300e+05   4.3428600e+05   4.5292300e+05   8.3239700e+05   7.5500500e+05   5.7739900e+05   5.6630900e+05   9.1600300e+05   0.0000000e+00   5.1388400e+05   5.4696500e+05   7.5300200e+05   6.9684600e+05
   5.3399200e+05   5.9241800e+05   6.0682400e+05   5.9446800e+05   2.6694100e+05   2.3572700e+05   8.1756800e+05   6.5120300e+05   2.0385400e+05   2.2115000e+05   2.2629000e+05   2.3579200e+05   4.8159700e+05   2.7591200e+05   3.6287300e+05   2.6606400e+05   2.0183400e+05   2.5168800e+05   4.6347400e+05   5.1218100e+05   1.4866800e+05   1.6474000e+05   5.7824700e+05   4.2395000e+05   2.4745400e+05   2.6350800e+05   2.2736800e+05   2.1308600e+05   3.4048500e+05   3.0451400e+05   4.1375600e+05   3.5666900e+05   4.3347100e+05   4.4325200e+05   1.3888700e+05   1.3108800e+05   2.7016400e+05   2.7067300e+05   2.6900100e+05   2.4789500e+05   1.3516600e+05   1.4667000e+05   4.1365700e+05   4.1413000e+05   3.1655300e+05   3.5326400e+05   3.8471300e+05   3.8249400e+05   3.1954700e+05   3.2077700e+05   5.2057800e+05   2.4912300e+05   2.0863800e+05   1.7038800e+05   4.1104800e+05   3.7459300e+05   5.7277900e+05   5.6203100e+05   4.9349700e+05   4.7172200e+05   4.3238400e+05   3.6523700e+05   2.5386400e+05   3.4519900e+05   3.3390300e+05   3.5789700e+05   5.3504100e+05   5.7339900e+05   2.8502500e+05   1.7342300e+05   1.7793000e+05   2.0166300e+05   3.0485900e+05   3.0964100e+05   1.3501300e+05   1.3440000e+05   2.8627600e+05   2.2474100e+05   1.1336200e+05   1.0400100e+05   4.4994000e+05   4.0924800e+05   2.6075500e+05   2.6846400e+05   5.9986900e+05   5.1388400e+05   0.0000000e+00   1.9247800e+05   3.7824400e+05   3.7104300e+05
   5.5242400e+05   6.1273700e+05   6.2663100e+05   5.8658900e+05   3.2796500e+05   2.4285200e+05   8.7760700e+05   6.8141400e+05   2.6801000e+05   2.7825400e+05   2.7734900e+05   2.5735100e+05   4.9850500e+05   3.1555900e+05   4.3894900e+05   3.1665400e+05   2.3647100e+05   2.9431700e+05   4.9746600e+05   5.5793500e+05   1.9673000e+05   1.6679500e+05   6.2873300e+05   4.9762000e+05   3.3806800e+05   2.9974900e+05   2.9404100e+05   2.6540900e+05   3.7647100e+05   3.5309100e+05   4.3307500e+05   4.0572900e+05   4.8075300e+05   4.8395900e+05   1.9358600e+05   1.7214200e+05   2.7307400e+05   2.8481600e+05   2.7807900e+05   2.9039500e+05   2.0781200e+05   2.0082000e+05   4.5117000e+05   4.5238100e+05   4.1716800e+05   4.1459600e+05   4.0287500e+05   4.1641200e+05   3.6399100e+05   3.7580500e+05   5.2780800e+05   2.7776600e+05   2.7535000e+05   1.8155300e+05   4.5147900e+05   4.0393600e+05   5.7868500e+05   5.2597300e+05   5.3344300e+05   5.0564600e+05   5.0154500e+05   3.7345400e+05   3.1153000e+05   3.9258700e+05   3.5833500e+05   3.5845100e+05   5.6099900e+05   6.2571300e+05   3.0292900e+05   2.0245100e+05   2.1962900e+05   2.2420800e+05   3.2034900e+05   3.3261200e+05   1.7307200e+05   1.5969500e+05   2.9634200e+05   2.7939500e+05   1.6753200e+05   1.3709800e+05   4.7028200e+05   4.8146700e+05   2.6930700e+05   2.9481400e+05   6.2126300e+05   5.4696500e+05   1.9247800e+05   0.0000000e+00   4.6590000e+05   4.0745700e+05
   7.7885000e+05   8.3957900e+05   8.4836500e+05   7.8256700e+05   5.2593100e+05   4.7876200e+05   1.0785260e+06   9.1064300e+05   4.6967200e+05   5.0252600e+05   4.7325500e+05   4.6091100e+05   6.8017500e+05   4.9815900e+05   6.4176300e+05   5.2190500e+05   4.4645500e+05   5.0720400e+05   6.8543800e+05   7.3362400e+05   3.9085600e+05   3.5606800e+05   8.3327400e+05   6.6296500e+05   4.7021400e+05   5.0939400e+05   4.8573500e+05   4.3951400e+05   5.6213900e+05   5.2391500e+05   6.3775600e+05   5.6467600e+05   6.7285500e+05   6.9254100e+05   4.1391400e+05   3.6339800e+05   4.5507000e+05   4.6618100e+05   4.8541700e+05   4.6296500e+05   3.7817700e+05   4.0668700e+05   6.5278700e+05   6.7730800e+05   5.4618400e+05   6.0598200e+05   5.5699600e+05   5.8966700e+05   5.6407800e+05   5.5416800e+05   7.2768900e+05   4.6552800e+05   4.7950500e+05   4.1069800e+05   6.7310000e+05   5.8924500e+05   7.9096000e+05   7.2886400e+05   6.9387000e+05   7.2115700e+05   7.2683400e+05   6.0348500e+05   5.2797100e+05   5.8453200e+05   5.6499300e+05   5.6553600e+05   7.7447500e+05   8.6755900e+05   5.2263500e+05   4.1151800e+05   4.6686900e+05   4.3679400e+05   5.4714700e+05   5.4375600e+05   3.9799800e+05   3.6893000e+05   5.1347800e+05   4.8794700e+05   3.6202400e+05   3.4687800e+05   7.0286400e+05   7.2835400e+05   5.0142500e+05   4.9147300e+05   8.1321300e+05   7.5300200e+05   3.7824400e+05   4.6590000e+05   0.0000000e+00   6.2364800e+05
   7.9523100e+05   8.2268600e+05   8.0957800e+05   7.4997500e+05   4.7220600e+05   4.9313100e+05   1.0522530e+06   8.6806400e+05   4.4112600e+05   4.4213800e+05   4.4953600e+05   4.5063400e+05   6.5534300e+05   4.5867900e+05   6.2901100e+05   4.7982200e+05   4.3180000e+05   4.6958200e+05   6.3627700e+05   6.6599800e+05   3.2517500e+05   3.4786400e+05   7.7523000e+05   6.2540500e+05   4.3655900e+05   4.5447400e+05   4.2713100e+05   3.8953100e+05   5.3428100e+05   4.9548200e+05   6.1132400e+05   5.1614300e+05   6.0487500e+05   6.3026200e+05   3.6007400e+05   3.2043400e+05   4.4202400e+05   4.6790400e+05   4.7082700e+05   4.2450500e+05   3.7135000e+05   3.6313500e+05   6.3075100e+05   6.6195100e+05   5.4893900e+05   5.8629300e+05   5.3906900e+05   5.8283200e+05   5.5260600e+05   5.4549800e+05   7.6118700e+05   4.5793600e+05   4.3778000e+05   3.9143300e+05   6.5221400e+05   5.5461900e+05   7.6985100e+05   7.3354300e+05   6.7566600e+05   6.7579200e+05   6.9597400e+05   5.5022800e+05   4.8222800e+05   5.5067100e+05   5.2942800e+05   5.3320500e+05   7.2812100e+05   8.2066500e+05   4.7743500e+05   4.0069900e+05   4.0825900e+05   3.9783000e+05   5.1413800e+05   5.2036200e+05   3.5249700e+05   3.4825100e+05   4.7619000e+05   4.5199200e+05   3.2596400e+05   3.0456600e+05   6.6279900e+05   6.6660400e+05   4.6004600e+05   4.7676600e+05   7.6983200e+05   6.9684600e+05   3.7104300e+05   4.0745700e+05   6.2364800e+05   0.0000000e+00
