# Supplementary material for: Autistic traits and individual brain differences: functional network efficiency reflects attentional and social impairments, structural nodal efficiencies index systemising and theory-of-mind skills
Source: Mol Autism. 2021 Jan 21;12:3. doi: 10.1186/s13229-020-00377-8 (PMC7818759; doi:10.1186/s13229-020-00377-8)
Supplement: Supplementary file 9 — Additional file 9. Brain-behaviour correlations. README file detailing data curation; AAL-90 region masks in NIfTI format; spreadseehts of Spearman correlations; code and data for the correlational analysis. [file 13229_2020_377_MOESM9_ESM.zip › Paul_Arora_et_al_data/Physiological/BBC/analysis/Diffusion_Analaysis/adj_matrixes/NOS_weighted/symmetric/connection_matrix_sym_aHU0338.txt]

   0.0000000e+00   8.1664200e+05   8.1056000e+05   7.7855900e+05   5.5299200e+05   5.2844200e+05   9.2647800e+05   9.2838700e+05   5.1891500e+05   5.6073000e+05   5.0414500e+05   5.3390800e+05   6.9943100e+05   5.7608300e+05   7.0465300e+05   6.8350900e+05   5.2834700e+05   6.4895100e+05   6.7702600e+05   6.8249500e+05   5.0720000e+05   4.8033200e+05   7.4973100e+05   6.6474300e+05   4.9475300e+05   5.2265800e+05   5.1775200e+05   5.1079200e+05   6.5080000e+05   6.3897100e+05   6.6512200e+05   6.1247100e+05   7.8057500e+05   7.1978900e+05   4.9381200e+05   4.7056300e+05   5.7493600e+05   5.6613200e+05   5.8307600e+05   5.6287800e+05   4.9494700e+05   4.9188300e+05   7.7138700e+05   7.5558600e+05   7.0111300e+05   7.8274300e+05   6.5783300e+05   6.8682500e+05   6.2159200e+05   6.4346600e+05   8.8052300e+05   6.0239000e+05   5.3364800e+05   4.9861700e+05   6.8617900e+05   7.6227600e+05   8.6946900e+05   8.6297700e+05   7.0295200e+05   6.4216400e+05   7.8448300e+05   6.9510300e+05   5.3551300e+05   7.4191700e+05   5.9127100e+05   6.9738600e+05   9.7140500e+05   9.3849100e+05   5.8230100e+05   5.1725400e+05   5.3123800e+05   5.7828700e+05   5.9732200e+05   6.2094700e+05   4.8682700e+05   4.8034800e+05   5.7361800e+05   5.9714000e+05   4.4187900e+05   4.3000400e+05   7.3733500e+05   7.4497200e+05   6.1562900e+05   6.1889300e+05   8.7247700e+05   8.1153000e+05   5.1594500e+05   5.1149300e+05   6.7798300e+05   6.8933200e+05
   8.1664200e+05   0.0000000e+00   8.2535400e+05   7.5097800e+05   5.5777400e+05   5.3415900e+05   8.9665000e+05   9.4130500e+05   4.9634200e+05   5.5454100e+05   5.3081200e+05   5.8951200e+05   6.9069200e+05   5.8873600e+05   6.5584700e+05   6.4835900e+05   5.2157400e+05   6.0517600e+05   6.3676400e+05   6.6880400e+05   4.8502300e+05   4.5020300e+05   7.3153100e+05   6.8549400e+05   5.1005100e+05   5.5214500e+05   5.5242500e+05   5.2370700e+05   6.2108500e+05   6.1954200e+05   6.1009600e+05   5.6814200e+05   7.2361600e+05   6.8942700e+05   5.1971700e+05   4.9731100e+05   5.8028500e+05   6.0686000e+05   5.8876500e+05   5.6569700e+05   4.6250800e+05   4.6762900e+05   7.4698000e+05   7.3035200e+05   6.9004200e+05   8.3275700e+05   7.0959400e+05   7.0354700e+05   6.6853000e+05   7.0771800e+05   8.7279800e+05   6.0787700e+05   5.6168800e+05   5.3973400e+05   6.9299300e+05   6.9805900e+05   8.5463000e+05   8.8004800e+05   7.0381200e+05   6.5713300e+05   8.0494300e+05   7.3189800e+05   5.8295300e+05   7.3391400e+05   6.1637600e+05   7.1779300e+05   1.0040010e+06   9.4193200e+05   5.9740500e+05   5.7828100e+05   5.2128300e+05   5.4539000e+05   6.1285600e+05   6.2769100e+05   4.8700500e+05   4.6863300e+05   5.6620600e+05   5.5033400e+05   4.5874600e+05   4.6223600e+05   8.1640700e+05   8.0719300e+05   6.1768800e+05   6.2415400e+05   8.8928500e+05   8.2064200e+05   5.1515400e+05   5.5639800e+05   7.0312700e+05   7.9635100e+05
   8.1056000e+05   8.2535400e+05   0.0000000e+00   7.2820000e+05   5.4180900e+05   5.2204700e+05   8.6715500e+05   9.0929500e+05   4.6215000e+05   5.1914200e+05   5.2650000e+05   5.3180800e+05   6.8799900e+05   5.3477900e+05   5.9441000e+05   6.0273000e+05   4.8363900e+05   5.5404600e+05   6.1299100e+05   6.4356500e+05   4.2486100e+05   4.0607400e+05   6.7721000e+05   6.3194100e+05   4.7615200e+05   4.9844500e+05   4.6477300e+05   4.6325200e+05   5.7026900e+05   5.5800100e+05   5.9304800e+05   5.4469000e+05   6.8563200e+05   6.4351400e+05   4.6201300e+05   4.6504900e+05   5.2144700e+05   5.2185900e+05   4.9231400e+05   5.2975500e+05   4.0943500e+05   4.1422200e+05   6.9838600e+05   6.7322900e+05   6.3038500e+05   7.3625600e+05   6.0224600e+05   6.5315700e+05   6.0258800e+05   6.2557900e+05   8.0994700e+05   5.9685600e+05   5.5455600e+05   5.2172200e+05   6.3240900e+05   6.6420600e+05   8.1777500e+05   8.3082300e+05   6.5284400e+05   6.3179000e+05   7.1458000e+05   6.6171400e+05   5.2115000e+05   6.7421400e+05   5.5585000e+05   6.7788300e+05   9.1316200e+05   9.6908100e+05   5.5296700e+05   5.0447500e+05   5.0250400e+05   5.3236100e+05   5.7362500e+05   5.9065200e+05   4.5956200e+05   4.3948700e+05   5.2461600e+05   5.3083400e+05   4.4889800e+05   3.9159200e+05   6.8908500e+05   7.0998000e+05   5.7591300e+05   5.9176600e+05   8.6383100e+05   8.3053000e+05   4.6697800e+05   5.5979800e+05   6.5638100e+05   7.2887200e+05
   7.7855900e+05   7.5097800e+05   7.2820000e+05   0.0000000e+00   5.1284100e+05   4.5425000e+05   8.5276900e+05   8.9142500e+05   4.6585300e+05   5.1348100e+05   5.0191700e+05   4.8677100e+05   6.4634700e+05   5.2731600e+05   5.8763300e+05   5.9903700e+05   5.1010000e+05   5.6200400e+05   5.8343000e+05   5.9685300e+05   4.1750000e+05   4.2407600e+05   6.9195100e+05   6.5193600e+05   4.7584400e+05   4.9886500e+05   4.7990600e+05   4.3562800e+05   5.7761000e+05   5.7712800e+05   5.8317700e+05   5.1836600e+05   6.9607300e+05   6.7953600e+05   4.5277200e+05   4.4682200e+05   4.9642700e+05   5.1701100e+05   5.2949200e+05   4.9526000e+05   3.8751400e+05   3.9776700e+05   7.1708900e+05   6.7153300e+05   6.6366600e+05   7.2074200e+05   5.9436100e+05   6.3535100e+05   5.9368800e+05   6.3725200e+05   7.8056500e+05   5.9034600e+05   5.1835200e+05   4.6658200e+05   6.3060200e+05   6.6044400e+05   7.6160400e+05   7.5809000e+05   6.1010200e+05   6.2004900e+05   7.0675500e+05   6.6609900e+05   5.0266000e+05   6.5021300e+05   5.0725700e+05   6.3105400e+05   9.5719200e+05   9.9038700e+05   5.3533600e+05   4.6688600e+05   4.6725800e+05   5.0965300e+05   5.6191400e+05   5.7991200e+05   4.1658000e+05   4.3776000e+05   5.4483800e+05   5.2686900e+05   3.9626700e+05   3.8377200e+05   7.0260800e+05   7.7050900e+05   5.7519900e+05   5.9768200e+05   8.2068200e+05   7.4896000e+05   4.5834500e+05   4.9745600e+05   6.1619500e+05   7.1779900e+05
   5.5299200e+05   5.5777400e+05   5.4180900e+05   5.1284100e+05   0.0000000e+00   2.4055300e+05   6.1971800e+05   6.6071900e+05   2.3282000e+05   2.7690500e+05   2.6983400e+05   2.7672300e+05   4.0929100e+05   2.9280100e+05   3.2899800e+05   3.4276200e+05   2.6621100e+05   3.0443500e+05   3.4958200e+05   3.5139700e+05   1.5996400e+05   1.6740400e+05   4.4754600e+05   3.7947100e+05   2.0839800e+05   2.1595500e+05   1.9204400e+05   2.0977500e+05   3.4320400e+05   3.0237000e+05   3.3192100e+05   3.2718400e+05   4.4022200e+05   4.0356300e+05   2.1480300e+05   2.2352900e+05   2.7880000e+05   2.7058800e+05   3.0167700e+05   2.8706800e+05   1.6351000e+05   1.6044500e+05   4.6396800e+05   4.0871900e+05   3.8495800e+05   5.0534100e+05   3.6341000e+05   4.0819000e+05   3.3080300e+05   3.4461200e+05   5.6828100e+05   3.0565500e+05   2.5326000e+05   2.2989500e+05   3.9804900e+05   3.7317900e+05   5.5396800e+05   5.4016800e+05   3.8303600e+05   3.6373300e+05   4.5564300e+05   4.2465600e+05   2.3939400e+05   3.4326200e+05   2.8795400e+05   4.0457700e+05   7.6665000e+05   7.3381600e+05   2.8514200e+05   2.3502900e+05   2.3235800e+05   2.4856000e+05   3.2752800e+05   3.4387100e+05   2.0565500e+05   1.8963000e+05   3.2739900e+05   2.8461200e+05   1.6045500e+05   1.5323700e+05   4.6362600e+05   5.1221100e+05   3.4104300e+05   3.4320800e+05   5.7030000e+05   5.4401200e+05   2.2573600e+05   2.9366000e+05   4.1491400e+05   4.7663200e+05
   5.2844200e+05   5.3415900e+05   5.2204700e+05   4.5425000e+05   2.4055300e+05   0.0000000e+00   6.2604900e+05   6.5269700e+05   2.3442600e+05   2.6077000e+05   2.5701900e+05   2.6478200e+05   4.0214900e+05   2.6555100e+05   3.1985100e+05   3.3369400e+05   2.3785800e+05   2.7101200e+05   3.1964100e+05   3.2773600e+05   1.6529800e+05   1.5449300e+05   4.3946400e+05   3.7090500e+05   2.0358800e+05   2.2120100e+05   1.9947500e+05   1.8518900e+05   3.3072700e+05   2.7657700e+05   3.2863200e+05   2.8946200e+05   4.1085600e+05   3.9187700e+05   1.8136700e+05   1.6355000e+05   2.3747600e+05   2.5060400e+05   2.3792900e+05   2.4766900e+05   1.5829000e+05   1.3498000e+05   4.3654100e+05   3.6680700e+05   3.8640200e+05   5.0687700e+05   3.4967900e+05   3.4841600e+05   3.2868300e+05   3.6609100e+05   5.7074300e+05   2.9318400e+05   2.1587600e+05   2.0088600e+05   3.8354100e+05   3.9810700e+05   5.1519300e+05   5.3284100e+05   3.9172600e+05   3.2740900e+05   4.5921000e+05   4.1389000e+05   2.3199800e+05   3.7142900e+05   2.8760400e+05   3.8416600e+05   7.2679500e+05   7.1833200e+05   3.0953700e+05   2.3481600e+05   2.2764000e+05   2.6269200e+05   3.3173000e+05   3.1609000e+05   1.8524000e+05   1.8168000e+05   3.1276300e+05   2.7579800e+05   1.5332800e+05   1.4044000e+05   4.6852500e+05   4.9038000e+05   3.1454000e+05   3.2122700e+05   5.6000200e+05   5.4590900e+05   2.1353200e+05   2.9018500e+05   4.1188700e+05   4.5183100e+05
   9.2647800e+05   8.9665000e+05   8.6715500e+05   8.5276900e+05   6.1971800e+05   6.2604900e+05   0.0000000e+00   1.0624550e+06   6.1367500e+05   6.5799000e+05   6.3114400e+05   6.3527600e+05   7.6368900e+05   6.3066000e+05   7.2741900e+05   7.1569700e+05   5.9229800e+05   6.3431400e+05   7.3612900e+05   7.2138700e+05   5.5812100e+05   5.2641500e+05   8.2352400e+05   7.3680100e+05   5.9613500e+05   6.0954000e+05   5.6399700e+05   5.6355400e+05   7.0756900e+05   6.7439500e+05   7.2260000e+05   6.8105900e+05   8.0294300e+05   7.6772500e+05   5.8383300e+05   5.5538500e+05   6.2945800e+05   6.3637100e+05   6.3873500e+05   6.6216500e+05   5.4019400e+05   5.5939300e+05   8.4944400e+05   7.8809100e+05   8.1034900e+05   8.8166500e+05   7.3111300e+05   7.1761000e+05   7.1801900e+05   7.4868100e+05   9.7050500e+05   6.9634600e+05   6.4392000e+05   5.8707400e+05   7.7741700e+05   7.7471200e+05   8.8710900e+05   9.4369700e+05   7.5296400e+05   7.1301700e+05   8.5664500e+05   7.7648400e+05   6.2722200e+05   7.5250800e+05   6.4967200e+05   7.4665100e+05   1.1104350e+06   1.0786760e+06   6.5313800e+05   5.9035400e+05   6.0252800e+05   6.1198600e+05   6.9642300e+05   6.9575500e+05   5.6753800e+05   5.6718300e+05   6.7977400e+05   6.5701500e+05   5.2646600e+05   5.1810200e+05   8.0492800e+05   8.7769800e+05   6.6032700e+05   7.1852500e+05   9.7548400e+05   9.1768300e+05   6.0321700e+05   6.9946400e+05   8.4810600e+05   8.7362000e+05
   9.2838700e+05   9.4130500e+05   9.0929500e+05   8.9142500e+05   6.6071900e+05   6.5269700e+05   1.0624550e+06   0.0000000e+00   6.2429200e+05   7.0959900e+05   6.8415100e+05   6.9115400e+05   8.4048400e+05   7.0277900e+05   7.7781700e+05   7.9773200e+05   6.6800200e+05   7.4102600e+05   7.3454900e+05   7.6719100e+05   5.9283400e+05   5.5751000e+05   8.6772100e+05   8.1563900e+05   6.5836300e+05   6.8675000e+05   6.5423800e+05   6.2301400e+05   7.6110000e+05   6.9352100e+05   7.3049000e+05   7.1117700e+05   8.6696600e+05   8.3128200e+05   6.4166700e+05   6.1679800e+05   7.1055700e+05   7.0636700e+05   6.9605100e+05   7.0030900e+05   5.8786500e+05   5.8439700e+05   8.5179900e+05   9.0124000e+05   8.5181200e+05   8.9328200e+05   7.7169300e+05   7.7721200e+05   7.4833200e+05   7.5913400e+05   1.0311640e+06   7.2612300e+05   6.7269900e+05   6.7186900e+05   8.3178500e+05   8.4744500e+05   9.9721900e+05   9.8375500e+05   8.1427200e+05   7.7543100e+05   9.0025500e+05   7.9841900e+05   6.6197300e+05   8.2801300e+05   7.2562700e+05   8.2246500e+05   1.1422800e+06   1.1866200e+06   7.4766800e+05   6.9547200e+05   6.6324100e+05   6.9997300e+05   7.5512400e+05   7.3821100e+05   6.1939100e+05   6.0452900e+05   7.1719100e+05   7.2423500e+05   6.0199800e+05   5.8016600e+05   9.0300100e+05   9.4806100e+05   7.1769300e+05   7.4011100e+05   9.9305700e+05   9.3896100e+05   6.2989400e+05   6.9406200e+05   8.2273800e+05   8.8027200e+05
   5.1891500e+05   4.9634200e+05   4.6215000e+05   4.6585300e+05   2.3282000e+05   2.3442600e+05   6.1367500e+05   6.2429200e+05   0.0000000e+00   2.4841000e+05   2.2987300e+05   2.6171100e+05   3.9985400e+05   2.3564200e+05   3.0054700e+05   3.3625200e+05   2.3491800e+05   2.8700100e+05   3.1438200e+05   3.5865300e+05   1.3716200e+05   1.6877100e+05   4.1221000e+05   3.2790000e+05   1.7212700e+05   2.3824100e+05   2.2286900e+05   1.7223500e+05   3.2132700e+05   2.7196700e+05   2.7748200e+05   2.7815000e+05   4.0303500e+05   4.0398300e+05   2.0468200e+05   1.9888700e+05   2.4284300e+05   2.3243200e+05   2.6556300e+05   2.6795800e+05   1.5380800e+05   1.5084800e+05   4.1361500e+05   4.2970900e+05   4.0548800e+05   4.7672800e+05   3.2888600e+05   3.6896900e+05   3.3490500e+05   3.5781500e+05   5.8850200e+05   2.9642500e+05   2.3414300e+05   1.9982500e+05   3.4569400e+05   4.0093400e+05   5.2238900e+05   5.4397000e+05   3.6870700e+05   3.4455600e+05   4.5365600e+05   3.5013900e+05   2.3254000e+05   3.7928100e+05   2.5790500e+05   3.8301400e+05   7.2652200e+05   6.6518500e+05   2.8421900e+05   2.3090100e+05   2.0795300e+05   2.2908800e+05   3.0339900e+05   3.0155900e+05   1.5777100e+05   1.5745900e+05   2.6240000e+05   2.6524000e+05   1.4962800e+05   1.1789800e+05   4.2394700e+05   4.8379300e+05   2.8660000e+05   2.9601500e+05   5.3359900e+05   5.4352100e+05   1.9992100e+05   2.5608600e+05   3.6882000e+05   4.0761500e+05
   5.6073000e+05   5.5454100e+05   5.1914200e+05   5.1348100e+05   2.7690500e+05   2.6077000e+05   6.5799000e+05   7.0959900e+05   2.4841000e+05   0.0000000e+00   2.7918800e+05   2.9075100e+05   4.2634600e+05   2.8700400e+05   3.9338700e+05   3.6932600e+05   2.8123500e+05   3.2170300e+05   3.4301700e+05   3.8280100e+05   2.1846500e+05   1.9114800e+05   4.8131500e+05   4.0714500e+05   2.5521800e+05   2.6204000e+05   2.4692400e+05   2.5319700e+05   3.9518600e+05   3.3439600e+05   3.6039700e+05   3.2543400e+05   4.7875500e+05   4.3028100e+05   2.4844200e+05   2.2922800e+05   2.9157800e+05   2.9878800e+05   2.9646500e+05   3.1404600e+05   2.0295500e+05   1.9148100e+05   4.8147500e+05   4.6939000e+05   4.3939600e+05   5.3154100e+05   3.8573600e+05   3.6481800e+05   3.6531700e+05   3.8735400e+05   6.3192800e+05   3.4219100e+05   2.6757300e+05   2.3232100e+05   3.8974800e+05   4.0119900e+05   5.2660600e+05   5.4404100e+05   4.1654400e+05   3.7971500e+05   4.5848300e+05   4.1386300e+05   2.5944300e+05   4.3850700e+05   3.1080200e+05   3.9651000e+05   7.2092300e+05   7.1407500e+05   3.1910600e+05   2.3630700e+05   2.4180300e+05   2.7145300e+05   3.4666400e+05   3.4320500e+05   1.8151900e+05   1.9726400e+05   3.0113400e+05   3.0516200e+05   1.9644400e+05   1.7478400e+05   4.8316100e+05   5.2788900e+05   3.4485300e+05   3.1430400e+05   5.7109800e+05   5.6151700e+05   2.1846200e+05   2.8282800e+05   4.3914500e+05   4.8194000e+05
   5.0414500e+05   5.3081200e+05   5.2650000e+05   5.0191700e+05   2.6983400e+05   2.5701900e+05   6.3114400e+05   6.8415100e+05   2.2987300e+05   2.7918800e+05   0.0000000e+00   2.7551500e+05   4.1985400e+05   2.9881800e+05   3.8466700e+05   3.8084000e+05   2.5498900e+05   3.3882500e+05   3.4736100e+05   3.6088300e+05   1.8828300e+05   1.8065700e+05   4.7911000e+05   3.9154400e+05   2.5168900e+05   2.4648800e+05   2.2199800e+05   2.1459100e+05   3.8542100e+05   3.2575600e+05   3.4058600e+05   3.1380200e+05   4.6483300e+05   4.0559200e+05   2.1825000e+05   2.0197800e+05   2.6368600e+05   2.7603700e+05   2.8098000e+05   2.6413900e+05   1.7304600e+05   1.6425400e+05   4.4424500e+05   4.6087400e+05   4.1182400e+05   5.0829400e+05   3.6796800e+05   3.9821400e+05   3.5284800e+05   3.7307900e+05   5.8471300e+05   3.1557100e+05   2.3104200e+05   2.0275700e+05   3.7176500e+05   3.6390900e+05   5.3461300e+05   5.7061900e+05   3.9729300e+05   3.4674500e+05   4.2612700e+05   4.5065200e+05   2.5791100e+05   4.0861800e+05   3.0336800e+05   4.0813000e+05   6.9470200e+05   6.9504400e+05   2.8256300e+05   2.1871200e+05   2.3067900e+05   2.5559800e+05   3.4811900e+05   3.1908100e+05   1.7810000e+05   1.8934800e+05   3.0474900e+05   2.7577900e+05   1.6287600e+05   1.5669900e+05   4.6590800e+05   4.8419600e+05   3.2203100e+05   3.0397400e+05   5.7021800e+05   5.4614300e+05   2.3861700e+05   3.0541700e+05   4.0761600e+05   4.7618300e+05
   5.3390800e+05   5.8951200e+05   5.3180800e+05   4.8677100e+05   2.7672300e+05   2.6478200e+05   6.3527600e+05   6.9115400e+05   2.6171100e+05   2.9075100e+05   2.7551500e+05   0.0000000e+00   4.2416200e+05   3.1730600e+05   3.7022800e+05   3.8542800e+05   2.6797300e+05   3.3280000e+05   3.5545600e+05   3.6851700e+05   2.0083900e+05   1.8381700e+05   4.5990900e+05   4.0255000e+05   2.4652800e+05   2.4907700e+05   2.1598100e+05   2.0764400e+05   3.8450300e+05   3.3538100e+05   3.6012400e+05   3.4750200e+05   4.6221800e+05   4.2619400e+05   2.4116400e+05   1.9365600e+05   2.6753500e+05   2.6152800e+05   3.1210900e+05   3.1621200e+05   1.9874200e+05   1.9866600e+05   5.0666400e+05   4.5779100e+05   4.0770300e+05   5.0284800e+05   3.6304300e+05   4.1905900e+05   3.7789800e+05   4.2216800e+05   5.9899200e+05   3.3085800e+05   2.7319400e+05   2.4047800e+05   4.0556500e+05   4.2659100e+05   5.6889900e+05   5.6253600e+05   3.8987600e+05   3.6230800e+05   4.6798000e+05   4.2469400e+05   2.5564000e+05   4.0162500e+05   3.1890600e+05   4.3740400e+05   7.2583800e+05   6.9001600e+05   3.1161800e+05   2.4013900e+05   2.5642700e+05   2.6360300e+05   3.6172900e+05   3.2194200e+05   2.1000800e+05   2.1132800e+05   3.3541400e+05   3.0879900e+05   1.8513800e+05   1.7260900e+05   4.6857300e+05   4.9186700e+05   3.5133100e+05   3.2324600e+05   5.7371700e+05   5.5794700e+05   2.5081900e+05   2.9428900e+05   4.1770800e+05   4.9049200e+05
   6.9943100e+05   6.9069200e+05   6.8799900e+05   6.4634700e+05   4.0929100e+05   4.0214900e+05   7.6368900e+05   8.4048400e+05   3.9985400e+05   4.2634600e+05   4.1985400e+05   4.2416200e+05   0.0000000e+00   4.4685900e+05   4.8543000e+05   4.9219600e+05   4.0874000e+05   4.6163700e+05   4.8334900e+05   4.8486300e+05   3.0950300e+05   2.8363000e+05   6.2194600e+05   5.0919100e+05   3.5683500e+05   3.8472800e+05   3.5921400e+05   3.3409300e+05   4.8444900e+05   4.3132700e+05   4.4342300e+05   4.2443300e+05   5.8763100e+05   5.3708500e+05   3.7501800e+05   3.5863700e+05   4.1256700e+05   4.1044700e+05   4.3798100e+05   4.2455200e+05   3.0067900e+05   2.9939700e+05   6.1831600e+05   5.7592100e+05   5.6995100e+05   6.3549700e+05   5.0374700e+05   5.4551600e+05   4.9717300e+05   5.1059600e+05   7.1121800e+05   4.4516500e+05   3.9495800e+05   3.7483800e+05   5.0209300e+05   5.5462900e+05   7.0170200e+05   6.9864700e+05   5.2518800e+05   4.7914000e+05   5.6531100e+05   5.1936000e+05   3.5557200e+05   5.5112700e+05   4.4679300e+05   5.8073900e+05   8.1765200e+05   8.0899800e+05   4.1999800e+05   3.4404500e+05   3.5283400e+05   3.6596500e+05   4.8768400e+05   4.9326300e+05   3.4048500e+05   3.6388500e+05   4.6384500e+05   4.4177100e+05   3.2295800e+05   2.8669600e+05   6.0918000e+05   6.3938000e+05   4.3845300e+05   4.3118900e+05   7.0635300e+05   6.9442500e+05   3.8690500e+05   4.1587500e+05   5.5827500e+05   6.0551200e+05
   5.7608300e+05   5.8873600e+05   5.3477900e+05   5.2731600e+05   2.9280100e+05   2.6555100e+05   6.3066000e+05   7.0277900e+05   2.3564200e+05   2.8700400e+05   2.9881800e+05   3.1730600e+05   4.4685900e+05   0.0000000e+00   3.5806800e+05   3.4083800e+05   2.9190100e+05   3.4547800e+05   3.8485600e+05   3.9689200e+05   2.0739900e+05   1.8176600e+05   4.5771600e+05   4.0795300e+05   2.5953600e+05   2.8005800e+05   2.5656600e+05   2.4397400e+05   4.1172900e+05   3.3590500e+05   3.4843900e+05   3.4352700e+05   4.6794500e+05   4.5054400e+05   2.5253400e+05   2.2932300e+05   2.9989300e+05   3.1096600e+05   3.5185300e+05   3.2379400e+05   1.8832400e+05   1.8911000e+05   4.7102900e+05   4.6605600e+05   4.4661700e+05   5.4682200e+05   3.8677800e+05   4.5050200e+05   3.7000700e+05   4.2992900e+05   6.2359200e+05   3.5306900e+05   2.7366700e+05   2.5797000e+05   4.1661700e+05   4.2832900e+05   6.3143400e+05   6.0527900e+05   4.3600800e+05   3.6847200e+05   4.6015700e+05   4.2729500e+05   2.8284400e+05   4.8362300e+05   3.3431700e+05   4.4183300e+05   7.3599000e+05   6.8419200e+05   3.4284100e+05   2.8905000e+05   2.5388500e+05   2.7308400e+05   3.4165200e+05   3.7958200e+05   2.0261700e+05   2.1054600e+05   3.2976300e+05   2.9850300e+05   1.9450500e+05   1.7958200e+05   5.0260900e+05   5.2708100e+05   3.4347600e+05   3.4834700e+05   5.8700700e+05   5.8380800e+05   2.3790000e+05   2.9825700e+05   4.3948800e+05   4.8858100e+05
   7.0465300e+05   6.5584700e+05   5.9441000e+05   5.8763300e+05   3.2899800e+05   3.1985100e+05   7.2741900e+05   7.7781700e+05   3.0054700e+05   3.9338700e+05   3.8466700e+05   3.7022800e+05   4.8543000e+05   3.5806800e+05   0.0000000e+00   4.3097300e+05   3.5792800e+05   4.1560500e+05   4.6475800e+05   4.7355200e+05   2.9464100e+05   2.7044200e+05   5.7438400e+05   4.7872800e+05   3.4170100e+05   3.4816300e+05   3.0947100e+05   3.1829400e+05   4.8653700e+05   4.1507100e+05   4.7486600e+05   4.2090900e+05   6.0929800e+05   5.2529200e+05   3.4414600e+05   3.0106400e+05   3.7393600e+05   3.7551000e+05   3.9434700e+05   4.1203400e+05   3.1185000e+05   3.1537500e+05   5.9875000e+05   5.4819800e+05   5.4509000e+05   6.2497100e+05   4.8676400e+05   5.3227200e+05   4.9837100e+05   5.2529200e+05   7.4750900e+05   4.6284300e+05   3.9171900e+05   3.5279100e+05   4.8552500e+05   5.2676600e+05   6.9918400e+05   6.6710100e+05   5.2039900e+05   4.5194400e+05   5.6527200e+05   5.4289800e+05   3.7409700e+05   5.6706900e+05   4.1109800e+05   5.8408600e+05   7.9744600e+05   8.4780300e+05   4.2401900e+05   3.5128900e+05   3.4646000e+05   3.7303200e+05   4.1149300e+05   4.5566200e+05   3.0363400e+05   3.1119400e+05   3.9587200e+05   4.0162300e+05   2.7428500e+05   2.7920300e+05   6.0287900e+05   6.1866400e+05   4.6468800e+05   4.3669800e+05   6.7165600e+05   6.4005200e+05   3.2701100e+05   3.8086700e+05   5.0340500e+05   5.6471700e+05
   6.8350900e+05   6.4835900e+05   6.0273000e+05   5.9903700e+05   3.4276200e+05   3.3369400e+05   7.1569700e+05   7.9773200e+05   3.3625200e+05   3.6932600e+05   3.8084000e+05   3.8542800e+05   4.9219600e+05   3.4083800e+05   4.3097300e+05   0.0000000e+00   3.4040800e+05   4.0932900e+05   4.1773000e+05   4.5597200e+05   2.5909600e+05   2.3683100e+05   5.2951700e+05   4.4566500e+05   2.9423200e+05   3.3097800e+05   2.9399400e+05   2.6728600e+05   4.2508600e+05   3.6523700e+05   3.7339300e+05   4.2309200e+05   5.6871800e+05   4.9004600e+05   3.1220300e+05   2.6876100e+05   3.4054600e+05   3.4080300e+05   3.4239400e+05   3.5550300e+05   2.4656700e+05   2.6373800e+05   5.3152300e+05   5.0409800e+05   5.2841100e+05   5.9330900e+05   4.4046800e+05   5.0619000e+05   4.6629700e+05   5.1181700e+05   6.9965700e+05   4.1741200e+05   3.3610800e+05   3.1865300e+05   4.3005100e+05   4.9687200e+05   6.3707100e+05   6.1365300e+05   4.6813000e+05   4.6481800e+05   5.6594300e+05   5.2098000e+05   3.5356100e+05   5.7393100e+05   3.8594100e+05   5.0252600e+05   7.4268100e+05   7.7157100e+05   3.6251400e+05   2.8036000e+05   3.1539500e+05   3.3402300e+05   4.0536500e+05   4.2657500e+05   2.6969800e+05   2.6281200e+05   3.5826600e+05   3.6876100e+05   2.3298400e+05   2.5363500e+05   5.7234200e+05   5.8638000e+05   4.4735600e+05   4.1517900e+05   6.3653500e+05   6.2544500e+05   3.1596200e+05   3.5625300e+05   4.8955400e+05   5.3886300e+05
   5.2834700e+05   5.2157400e+05   4.8363900e+05   5.1010000e+05   2.6621100e+05   2.3785800e+05   5.9229800e+05   6.6800200e+05   2.3491800e+05   2.8123500e+05   2.5498900e+05   2.6797300e+05   4.0874000e+05   2.9190100e+05   3.5792800e+05   3.4040800e+05   0.0000000e+00   2.9970500e+05   3.3396000e+05   3.7317900e+05   1.8354700e+05   1.6518500e+05   4.4959900e+05   3.6952000e+05   2.3412000e+05   2.5741200e+05   2.2734400e+05   2.0998100e+05   3.7928800e+05   3.0950900e+05   3.0417000e+05   2.9798700e+05   4.4922800e+05   4.0303200e+05   2.1813300e+05   1.9787700e+05   2.8404800e+05   2.5692000e+05   2.5756500e+05   2.7901200e+05   1.5715400e+05   1.7834600e+05   4.5627700e+05   4.4759100e+05   4.0676200e+05   5.2490200e+05   3.6270300e+05   3.7030100e+05   3.7134800e+05   4.1555700e+05   5.9093300e+05   3.0394800e+05   2.4798300e+05   2.2808600e+05   3.6398200e+05   4.2643000e+05   5.5326500e+05   5.6571900e+05   3.6630300e+05   3.3802400e+05   4.7305300e+05   3.8788500e+05   2.2923200e+05   3.4225700e+05   2.8315200e+05   3.9088500e+05   5.6854900e+05   7.0045700e+05   2.5788800e+05   2.2632800e+05   2.2948400e+05   2.2565400e+05   3.1940900e+05   3.3572200e+05   1.5910000e+05   1.7783800e+05   2.7069700e+05   2.6793500e+05   1.7149500e+05   1.4740900e+05   4.4973500e+05   4.6675500e+05   3.1189200e+05   3.3787800e+05   5.4909900e+05   5.2611900e+05   2.1467000e+05   2.7955100e+05   3.9330500e+05   4.2174200e+05
   6.4895100e+05   6.0517600e+05   5.5404600e+05   5.6200400e+05   3.0443500e+05   2.7101200e+05   6.3431400e+05   7.4102600e+05   2.8700100e+05   3.2170300e+05   3.3882500e+05   3.3280000e+05   4.6163700e+05   3.4547800e+05   4.1560500e+05   4.0932900e+05   2.9970500e+05   0.0000000e+00   4.1425600e+05   4.1146300e+05   2.2968000e+05   2.2974200e+05   4.8198400e+05   4.2470300e+05   2.8174400e+05   2.9292300e+05   2.8931600e+05   2.9004500e+05   4.5210000e+05   3.5334300e+05   4.0012200e+05   3.5480000e+05   5.1362300e+05   4.9837400e+05   2.8007700e+05   2.5213300e+05   3.6947800e+05   3.3973100e+05   3.6363600e+05   3.5525300e+05   2.0174200e+05   2.2764200e+05   5.2128500e+05   4.8450700e+05   4.4649700e+05   5.4988900e+05   4.2655300e+05   4.4227400e+05   4.4384000e+05   4.3634400e+05   6.5133300e+05   3.8453400e+05   3.0134200e+05   3.0407300e+05   4.4237000e+05   5.0948900e+05   6.3593000e+05   6.5990500e+05   4.4741500e+05   4.2098800e+05   5.1679400e+05   4.5976500e+05   3.2190700e+05   4.3755700e+05   3.3971400e+05   4.3783300e+05   6.8039900e+05   7.6686500e+05   3.6290500e+05   2.8956800e+05   2.6375300e+05   2.7384600e+05   3.6620700e+05   3.6982900e+05   2.1419000e+05   2.1258000e+05   3.2690600e+05   3.1772500e+05   2.1219200e+05   2.1020400e+05   5.2144000e+05   5.1931300e+05   3.5874900e+05   3.7481500e+05   6.0917400e+05   5.9448500e+05   2.7296200e+05   3.3964800e+05   4.5601800e+05   4.9318200e+05
   6.7702600e+05   6.3676400e+05   6.1299100e+05   5.8343000e+05   3.4958200e+05   3.1964100e+05   7.3612900e+05   7.3454900e+05   3.1438200e+05   3.4301700e+05   3.4736100e+05   3.5545600e+05   4.8334900e+05   3.8485600e+05   4.6475800e+05   4.1773000e+05   3.3396000e+05   4.1425600e+05   0.0000000e+00   4.5082200e+05   2.3830100e+05   2.3925200e+05   5.0642900e+05   4.4957400e+05   3.0553500e+05   3.0838900e+05   3.2081300e+05   2.8842300e+05   4.3208300e+05   3.5302200e+05   4.1565700e+05   3.8097900e+05   5.4749900e+05   4.7120400e+05   3.1070500e+05   2.5735600e+05   3.7911100e+05   3.1639600e+05   3.4466500e+05   3.5236300e+05   2.3545000e+05   2.5715400e+05   5.2871200e+05   5.1354900e+05   4.5225900e+05   5.3093000e+05   4.2278800e+05   4.4359800e+05   4.2540600e+05   4.2720800e+05   6.6208400e+05   4.0568400e+05   3.1231600e+05   3.0340500e+05   4.4744300e+05   4.7598500e+05   6.5176200e+05   6.5547900e+05   4.7696400e+05   4.1673900e+05   5.5807700e+05   4.9836900e+05   3.2114800e+05   4.4423100e+05   3.6967400e+05   4.4863500e+05   7.7550400e+05   7.9705000e+05   3.7586700e+05   2.8983900e+05   3.0005600e+05   3.1747100e+05   4.1565300e+05   4.1400000e+05   2.5286900e+05   2.6526700e+05   3.4539300e+05   3.3642000e+05   2.5507500e+05   2.4004800e+05   5.2743500e+05   5.5413800e+05   4.0737700e+05   4.0388900e+05   6.6774800e+05   6.3047800e+05   3.1166900e+05   3.4463400e+05   5.0453100e+05   5.7634400e+05
   6.8249500e+05   6.6880400e+05   6.4356500e+05   5.9685300e+05   3.5139700e+05   3.2773600e+05   7.2138700e+05   7.6719100e+05   3.5865300e+05   3.8280100e+05   3.6088300e+05   3.6851700e+05   4.8486300e+05   3.9689200e+05   4.7355200e+05   4.5597200e+05   3.7317900e+05   4.1146300e+05   4.5082200e+05   0.0000000e+00   2.7145400e+05   2.6523000e+05   5.3603700e+05   4.7847000e+05   2.9781200e+05   3.2453100e+05   3.1217200e+05   3.2726500e+05   4.8860800e+05   4.0697000e+05   4.1920200e+05   3.9209200e+05   5.5280800e+05   5.0894000e+05   3.1587900e+05   3.0750900e+05   3.7041600e+05   3.6476900e+05   3.9088000e+05   3.9342300e+05   2.7891500e+05   2.7510800e+05   5.3407600e+05   5.4824100e+05   5.3339400e+05   5.7836500e+05   4.7588300e+05   4.9665300e+05   4.7369500e+05   4.9177600e+05   6.8542200e+05   4.4538500e+05   3.5532300e+05   3.1358700e+05   4.6332600e+05   5.1914900e+05   6.5476700e+05   6.9078300e+05   5.0552000e+05   4.6836000e+05   5.4650900e+05   5.0051300e+05   3.3712700e+05   4.8772000e+05   3.9741700e+05   5.0820300e+05   7.6996100e+05   8.1260400e+05   4.4902000e+05   3.5560500e+05   3.4274300e+05   3.7231500e+05   4.6700100e+05   4.5019800e+05   3.2083400e+05   2.9923100e+05   3.8641400e+05   3.8833600e+05   2.9197100e+05   2.7740400e+05   5.7272300e+05   5.9221200e+05   3.8628600e+05   3.9166200e+05   6.8810400e+05   6.7786700e+05   3.3478100e+05   3.6205800e+05   5.0226500e+05   5.5284300e+05
   5.0720000e+05   4.8502300e+05   4.2486100e+05   4.1750000e+05   1.5996400e+05   1.6529800e+05   5.5812100e+05   5.9283400e+05   1.3716200e+05   2.1846500e+05   1.8828300e+05   2.0083900e+05   3.0950300e+05   2.0739900e+05   2.9464100e+05   2.5909600e+05   1.8354700e+05   2.2968000e+05   2.3830100e+05   2.7145400e+05   0.0000000e+00   9.1349000e+04   3.7450400e+05   2.7557000e+05   1.5274000e+05   1.8742300e+05   1.5047100e+05   1.4318300e+05   2.5047500e+05   2.2428000e+05   2.2858800e+05   2.1724100e+05   3.6312000e+05   3.2481000e+05   1.3297300e+05   9.9248000e+04   1.9693400e+05   1.8749300e+05   2.0458800e+05   1.8851300e+05   7.9198000e+04   7.9333000e+04   3.8396900e+05   3.9505000e+05   3.6142500e+05   4.3577900e+05   2.8170300e+05   3.1158100e+05   2.6337000e+05   2.8926900e+05   4.9676500e+05   2.7811300e+05   1.4449400e+05   1.3813400e+05   2.6475200e+05   3.3836100e+05   4.5286000e+05   4.9816300e+05   3.0576100e+05   2.8073300e+05   3.8287400e+05   3.5580900e+05   1.6485000e+05   3.1104600e+05   2.1456100e+05   3.3916200e+05   5.6622500e+05   6.2661600e+05   2.0653100e+05   1.4767900e+05   1.6109700e+05   1.7536700e+05   2.5583600e+05   2.2709400e+05   8.5774000e+04   1.0472200e+05   2.0957000e+05   2.1749400e+05   9.7829000e+04   7.3204000e+04   3.9413600e+05   4.6317400e+05   2.3627100e+05   2.3573300e+05   4.8296500e+05   4.7633900e+05   1.3408100e+05   1.9471500e+05   3.2027200e+05   4.1070100e+05
   4.8033200e+05   4.5020300e+05   4.0607400e+05   4.2407600e+05   1.6740400e+05   1.5449300e+05   5.2641500e+05   5.5751000e+05   1.6877100e+05   1.9114800e+05   1.8065700e+05   1.8381700e+05   2.8363000e+05   1.8176600e+05   2.7044200e+05   2.3683100e+05   1.6518500e+05   2.2974200e+05   2.3925200e+05   2.6523000e+05   9.1349000e+04   0.0000000e+00   3.5691900e+05   2.5435600e+05   1.2777500e+05   1.3021900e+05   1.3489800e+05   1.3065100e+05   2.6056800e+05   2.1128900e+05   2.1477700e+05   2.2074800e+05   3.5731200e+05   3.4945500e+05   1.3947100e+05   1.0511600e+05   1.7987600e+05   1.9721800e+05   2.0011900e+05   1.9521400e+05   7.8115000e+04   7.3258000e+04   3.8431900e+05   3.6652400e+05   3.4905700e+05   4.3215200e+05   2.6335800e+05   3.0663400e+05   2.7063700e+05   3.0531200e+05   4.9801600e+05   2.4203000e+05   1.5511100e+05   1.4396600e+05   2.5965200e+05   3.4635000e+05   4.8507200e+05   4.9526600e+05   3.0638000e+05   2.6247700e+05   3.5887900e+05   3.2644100e+05   1.5525800e+05   3.0643100e+05   1.9226100e+05   3.2521200e+05   5.6434900e+05   6.0326700e+05   1.9800500e+05   1.4484500e+05   1.3888500e+05   1.6040500e+05   2.1213900e+05   2.0645700e+05   8.6523000e+04   1.0672300e+05   1.9203300e+05   2.0271500e+05   9.6477000e+04   6.0350000e+04   3.8855900e+05   4.5894700e+05   2.4266100e+05   2.3374400e+05   4.5430900e+05   4.5322400e+05   1.2957100e+05   1.8507300e+05   3.1048000e+05   3.7016600e+05
   7.4973100e+05   7.3153100e+05   6.7721000e+05   6.9195100e+05   4.4754600e+05   4.3946400e+05   8.2352400e+05   8.6772100e+05   4.1221000e+05   4.8131500e+05   4.7911000e+05   4.5990900e+05   6.2194600e+05   4.5771600e+05   5.7438400e+05   5.2951700e+05   4.4959900e+05   4.8198400e+05   5.0642900e+05   5.3603700e+05   3.7450400e+05   3.5691900e+05   0.0000000e+00   5.5268100e+05   4.1222000e+05   4.5134600e+05   4.6514800e+05   4.2474200e+05   5.3295200e+05   4.9665300e+05   5.0320000e+05   5.1571200e+05   6.7611200e+05   6.0866700e+05   4.1563300e+05   4.0331100e+05   4.9902900e+05   4.7762800e+05   4.8384400e+05   4.8861400e+05   3.8263900e+05   4.1749700e+05   6.8317300e+05   6.6119000e+05   6.4853700e+05   7.3182900e+05   5.7956700e+05   6.1838400e+05   5.5555300e+05   5.6596200e+05   7.9092400e+05   5.7031200e+05   4.6108300e+05   4.3705200e+05   5.6738200e+05   6.2052000e+05   7.6941700e+05   7.8485300e+05   6.1085800e+05   5.2770700e+05   6.2452600e+05   5.9837700e+05   4.4405500e+05   6.4745700e+05   4.9746900e+05   5.8118000e+05   8.4721300e+05   9.1233200e+05   5.2285600e+05   4.3088500e+05   3.9183400e+05   4.1871400e+05   4.7458500e+05   5.1206900e+05   3.8342100e+05   3.9647500e+05   4.7375100e+05   4.7377600e+05   3.5698200e+05   3.5084400e+05   6.5090900e+05   7.1377000e+05   5.0005200e+05   5.2541800e+05   7.3625700e+05   7.3529700e+05   4.1637600e+05   4.6479800e+05   6.0163700e+05   6.7454200e+05
   6.6474300e+05   6.8549400e+05   6.3194100e+05   6.5193600e+05   3.7947100e+05   3.7090500e+05   7.3680100e+05   8.1563900e+05   3.2790000e+05   4.0714500e+05   3.9154400e+05   4.0255000e+05   5.0919100e+05   4.0795300e+05   4.7872800e+05   4.4566500e+05   3.6952000e+05   4.2470300e+05   4.4957400e+05   4.7847000e+05   2.7557000e+05   2.5435600e+05   5.5268100e+05   0.0000000e+00   3.2411500e+05   3.8196800e+05   3.3399700e+05   3.3638600e+05   4.3167400e+05   4.3679400e+05   4.1379100e+05   4.1395200e+05   5.5721300e+05   5.4104200e+05   3.4777500e+05   3.2771900e+05   4.2152000e+05   4.0037200e+05   4.1841900e+05   4.1074800e+05   2.9439300e+05   2.9581300e+05   5.8469800e+05   5.6166200e+05   5.4729100e+05   6.4310900e+05   4.9997200e+05   5.3973200e+05   5.0833900e+05   4.8974400e+05   6.9744300e+05   4.4889600e+05   3.7954200e+05   3.4363200e+05   4.7238100e+05   5.0272300e+05   6.5152700e+05   6.7306700e+05   4.9286100e+05   4.3624300e+05   5.6675200e+05   5.2577800e+05   3.4430200e+05   5.0775700e+05   4.0474300e+05   5.0156100e+05   7.5386000e+05   7.9270900e+05   4.0403100e+05   3.3114800e+05   3.1781500e+05   3.6339600e+05   4.1714100e+05   4.1712200e+05   2.9532400e+05   3.1072500e+05   3.9805200e+05   3.8215200e+05   2.6535100e+05   2.6599600e+05   5.8299300e+05   6.4471800e+05   4.5858800e+05   4.5646500e+05   6.8901000e+05   6.7035700e+05   3.4036700e+05   3.8241300e+05   5.1262800e+05   5.7473600e+05
   4.9475300e+05   5.1005100e+05   4.7615200e+05   4.7584400e+05   2.0839800e+05   2.0358800e+05   5.9613500e+05   6.5836300e+05   1.7212700e+05   2.5521800e+05   2.5168900e+05   2.4652800e+05   3.5683500e+05   2.5953600e+05   3.4170100e+05   2.9423200e+05   2.3412000e+05   2.8174400e+05   3.0553500e+05   2.9781200e+05   1.5274000e+05   1.2777500e+05   4.1222000e+05   3.2411500e+05   0.0000000e+00   2.2374100e+05   1.9059600e+05   1.9076500e+05   2.9122900e+05   2.8216900e+05   3.1955800e+05   2.5597000e+05   4.0205700e+05   3.8076900e+05   1.7502700e+05   1.7003300e+05   2.2499400e+05   2.1346600e+05   2.3536300e+05   2.4514100e+05   1.3297200e+05   1.3513900e+05   4.3179300e+05   3.8882400e+05   3.9569800e+05   4.4380800e+05   3.2091400e+05   3.8039400e+05   3.3409800e+05   3.4707800e+05   5.3553600e+05   2.9781800e+05   2.0265800e+05   1.9613900e+05   3.2321400e+05   3.8841000e+05   5.1199900e+05   5.1343900e+05   3.5413700e+05   2.9188000e+05   4.1711300e+05   3.7162800e+05   2.2886200e+05   3.9090500e+05   2.8444900e+05   3.3785300e+05   6.2978700e+05   6.8630300e+05   2.6896400e+05   2.0185700e+05   1.7432700e+05   2.1418700e+05   2.7451700e+05   2.8913900e+05   1.5263100e+05   1.4090800e+05   2.5159800e+05   2.2815500e+05   1.2444700e+05   1.0102600e+05   4.2122800e+05   4.2711100e+05   2.8430200e+05   2.9384600e+05   5.2138300e+05   4.9590900e+05   1.8287800e+05   2.3263700e+05   3.8121400e+05   4.0660200e+05
   5.2265800e+05   5.5214500e+05   4.9844500e+05   4.9886500e+05   2.1595500e+05   2.2120100e+05   6.0954000e+05   6.8675000e+05   2.3824100e+05   2.6204000e+05   2.4648800e+05   2.4907700e+05   3.8472800e+05   2.8005800e+05   3.4816300e+05   3.3097800e+05   2.5741200e+05   2.9292300e+05   3.0838900e+05   3.2453100e+05   1.8742300e+05   1.3021900e+05   4.5134600e+05   3.8196800e+05   2.2374100e+05   0.0000000e+00   2.1440700e+05   2.0423400e+05   3.2276100e+05   3.0757500e+05   3.2272900e+05   2.7569100e+05   4.4570200e+05   4.3850800e+05   2.0173300e+05   1.8272600e+05   2.4604400e+05   2.5983200e+05   2.4028700e+05   2.7857100e+05   1.3829600e+05   1.4418000e+05   4.3406600e+05   4.0377100e+05   4.1692400e+05   4.7972500e+05   3.4116400e+05   3.6600600e+05   3.3434700e+05   3.9320300e+05   5.7579000e+05   3.2723800e+05   2.2962800e+05   2.1601900e+05   3.5071400e+05   4.0891200e+05   5.4626800e+05   5.1860000e+05   3.6293000e+05   3.2342800e+05   4.0272000e+05   3.7591200e+05   2.5659100e+05   4.6537000e+05   3.0125700e+05   3.8140100e+05   6.6649300e+05   6.9666600e+05   2.7684200e+05   2.1532500e+05   1.8421800e+05   2.2404400e+05   2.8124400e+05   2.9029700e+05   1.5547100e+05   1.6757200e+05   2.4496700e+05   2.5480100e+05   1.4972200e+05   1.3092100e+05   4.4728300e+05   4.6855200e+05   3.1228900e+05   3.1053500e+05   5.5747700e+05   5.2819900e+05   2.0401100e+05   2.8005800e+05   3.8937400e+05   4.4220000e+05
   5.1775200e+05   5.5242500e+05   4.6477300e+05   4.7990600e+05   1.9204400e+05   1.9947500e+05   5.6399700e+05   6.5423800e+05   2.2286900e+05   2.4692400e+05   2.2199800e+05   2.1598100e+05   3.5921400e+05   2.5656600e+05   3.0947100e+05   2.9399400e+05   2.2734400e+05   2.8931600e+05   3.2081300e+05   3.1217200e+05   1.5047100e+05   1.3489800e+05   4.6514800e+05   3.3399700e+05   1.9059600e+05   2.1440700e+05   0.0000000e+00   1.7289600e+05   2.7369300e+05   2.8770100e+05   2.7671800e+05   2.6260900e+05   3.7744900e+05   3.7035200e+05   1.8639800e+05   1.5692000e+05   2.2347900e+05   2.1711800e+05   2.1281000e+05   2.5999800e+05   1.2551600e+05   1.2055100e+05   4.2922500e+05   4.0685900e+05   3.9704900e+05   4.6355700e+05   2.7830000e+05   3.5980400e+05   3.0559000e+05   3.4498700e+05   5.3217200e+05   2.9633900e+05   1.9766100e+05   1.9146200e+05   3.3173600e+05   3.6637400e+05   5.2086500e+05   5.0848900e+05   3.7835200e+05   3.2879600e+05   4.2799100e+05   3.8653900e+05   2.3005900e+05   4.2924800e+05   2.8086500e+05   3.6293300e+05   6.3156900e+05   6.7956500e+05   2.7681100e+05   2.1827000e+05   2.1657800e+05   2.5288800e+05   3.0231600e+05   3.2036400e+05   1.6003200e+05   1.6923100e+05   2.6404100e+05   2.6567900e+05   1.3783500e+05   1.3574400e+05   4.3252300e+05   4.3396300e+05   3.1311200e+05   3.1252500e+05   5.2019700e+05   5.3547000e+05   1.9270400e+05   2.6248500e+05   3.7889400e+05   4.1342800e+05
   5.1079200e+05   5.2370700e+05   4.6325200e+05   4.3562800e+05   2.0977500e+05   1.8518900e+05   5.6355400e+05   6.2301400e+05   1.7223500e+05   2.5319700e+05   2.1459100e+05   2.0764400e+05   3.3409300e+05   2.4397400e+05   3.1829400e+05   2.6728600e+05   2.0998100e+05   2.9004500e+05   2.8842300e+05   3.2726500e+05   1.4318300e+05   1.3065100e+05   4.2474200e+05   3.3638600e+05   1.9076500e+05   2.0423400e+05   1.7289600e+05   0.0000000e+00   2.6338700e+05   3.1957000e+05   2.6722300e+05   2.6075800e+05   3.8850900e+05   4.1066800e+05   2.0994800e+05   1.7419300e+05   2.2791700e+05   2.5393400e+05   2.5479000e+05   2.8174800e+05   1.3759100e+05   1.2907200e+05   4.2954600e+05   4.2031400e+05   3.9223000e+05   4.7425800e+05   3.2298400e+05   3.9025700e+05   3.1042500e+05   3.4037200e+05   5.4980600e+05   2.9409600e+05   1.9582000e+05   2.0198400e+05   3.4001800e+05   3.6522200e+05   4.6916500e+05   4.7906600e+05   3.6511200e+05   2.9722200e+05   3.8104400e+05   3.0052100e+05   1.7803700e+05   3.3398200e+05   2.3830600e+05   3.2855700e+05   6.1778400e+05   6.3418900e+05   2.3801000e+05   1.7529700e+05   1.7397800e+05   2.0595500e+05   2.7526400e+05   2.4610700e+05   1.1676500e+05   1.3249600e+05   2.0018000e+05   2.0955600e+05   1.0589700e+05   8.9354000e+04   4.2439900e+05   4.0041400e+05   3.0179900e+05   2.5060100e+05   4.7963900e+05   5.1816800e+05   1.8800700e+05   2.4484200e+05   3.6359900e+05   4.0263500e+05
   6.5080000e+05   6.2108500e+05   5.7026900e+05   5.7761000e+05   3.4320400e+05   3.3072700e+05   7.0756900e+05   7.6110000e+05   3.2132700e+05   3.9518600e+05   3.8542100e+05   3.8450300e+05   4.8444900e+05   4.1172900e+05   4.8653700e+05   4.2508600e+05   3.7928800e+05   4.5210000e+05   4.3208300e+05   4.8860800e+05   2.5047500e+05   2.6056800e+05   5.3295200e+05   4.3167400e+05   2.9122900e+05   3.2276100e+05   2.7369300e+05   2.6338700e+05   0.0000000e+00   3.9150400e+05   3.4200100e+05   3.4149400e+05   4.6120500e+05   4.5885800e+05   2.6237200e+05   2.2957100e+05   3.1153000e+05   3.2125800e+05   3.2397400e+05   3.4458600e+05   2.2946800e+05   2.2338300e+05   5.2667400e+05   4.9145100e+05   4.7168200e+05   5.4940000e+05   3.9824500e+05   4.3758100e+05   3.9999300e+05   4.3559400e+05   6.5009900e+05   3.8573900e+05   2.7866500e+05   3.0734400e+05   4.4834200e+05   4.9937500e+05   6.0038700e+05   6.1420800e+05   4.8485700e+05   3.9816200e+05   5.2077800e+05   4.4762900e+05   2.9213800e+05   4.5839900e+05   3.6795800e+05   4.9227100e+05   7.4737900e+05   7.6384100e+05   3.6509400e+05   3.1935700e+05   3.1319000e+05   3.3777200e+05   3.8940800e+05   3.9161000e+05   2.4979600e+05   2.4957100e+05   3.3193400e+05   3.4035000e+05   2.2267300e+05   2.1343100e+05   5.2750300e+05   5.7387300e+05   4.1407400e+05   3.8247500e+05   6.2942300e+05   6.1096700e+05   2.9978100e+05   3.7079900e+05   4.9678600e+05   5.4484800e+05
   6.3897100e+05   6.1954200e+05   5.5800100e+05   5.7712800e+05   3.0237000e+05   2.7657700e+05   6.7439500e+05   6.9352100e+05   2.7196700e+05   3.3439600e+05   3.2575600e+05   3.3538100e+05   4.3132700e+05   3.3590500e+05   4.1507100e+05   3.6523700e+05   3.0950900e+05   3.5334300e+05   3.5302200e+05   4.0697000e+05   2.2428000e+05   2.1128900e+05   4.9665300e+05   4.3679400e+05   2.8216900e+05   3.0757500e+05   2.8770100e+05   3.1957000e+05   3.9150400e+05   0.0000000e+00   4.1325300e+05   3.8902700e+05   5.2683800e+05   5.5219800e+05   3.1981500e+05   2.8743200e+05   3.5772900e+05   3.5272400e+05   3.8129800e+05   3.6399200e+05   2.7433700e+05   2.7287600e+05   5.7692900e+05   5.4304700e+05   5.3483500e+05   5.9865100e+05   4.4858000e+05   4.8715800e+05   4.7109500e+05   5.1932100e+05   7.1660000e+05   4.5969500e+05   3.4654500e+05   3.5567100e+05   4.7179000e+05   5.6628600e+05   6.5885100e+05   6.7531200e+05   5.0124600e+05   4.9447700e+05   5.7417400e+05   4.9130300e+05   3.5291000e+05   4.9148300e+05   4.2619500e+05   5.2867400e+05   8.0199000e+05   7.9843800e+05   4.0509900e+05   3.5745500e+05   3.1883900e+05   3.5648500e+05   4.1918200e+05   4.0367700e+05   2.9694700e+05   3.1525200e+05   3.7954400e+05   3.8492400e+05   2.6233500e+05   2.3706100e+05   5.6462400e+05   5.9684700e+05   4.2349000e+05   3.8969800e+05   6.2701200e+05   6.2148300e+05   2.9549400e+05   3.5291800e+05   4.4638900e+05   5.2392500e+05
   6.6512200e+05   6.1009600e+05   5.9304800e+05   5.8317700e+05   3.3192100e+05   3.2863200e+05   7.2260000e+05   7.3049000e+05   2.7748200e+05   3.6039700e+05   3.4058600e+05   3.6012400e+05   4.4342300e+05   3.4843900e+05   4.7486600e+05   3.7339300e+05   3.0417000e+05   4.0012200e+05   4.1565700e+05   4.1920200e+05   2.2858800e+05   2.1477700e+05   5.0320000e+05   4.1379100e+05   3.1955800e+05   3.2272900e+05   2.7671800e+05   2.6722300e+05   3.4200100e+05   4.1325300e+05   0.0000000e+00   3.7921800e+05   4.9499700e+05   4.5729400e+05   2.3581200e+05   2.5208200e+05   3.1658900e+05   3.0737000e+05   3.3132800e+05   3.1213500e+05   2.4454400e+05   2.1107300e+05   5.1039600e+05   4.9394100e+05   4.9027100e+05   5.7290300e+05   4.1619100e+05   4.5694200e+05   4.3854900e+05   4.4857900e+05   6.7207000e+05   3.7201900e+05   3.1815100e+05   3.3718500e+05   4.5450000e+05   4.6052500e+05   5.9787100e+05   6.0828900e+05   4.6847700e+05   4.3595500e+05   5.0317700e+05   4.2946000e+05   2.9797900e+05   4.2599000e+05   3.6621700e+05   4.5513900e+05   7.4535000e+05   7.8251300e+05   3.6422600e+05   3.1953200e+05   2.5491700e+05   3.2253400e+05   3.6792900e+05   3.6155600e+05   2.4488900e+05   2.3739800e+05   3.1084100e+05   3.3452300e+05   2.1537700e+05   1.9071100e+05   5.3830800e+05   5.4006200e+05   3.7986900e+05   4.0634100e+05   6.3347700e+05   6.2952800e+05   2.9324500e+05   3.2143500e+05   4.2193300e+05   5.5430100e+05
   6.1247100e+05   5.6814200e+05   5.4469000e+05   5.1836600e+05   3.2718400e+05   2.8946200e+05   6.8105900e+05   7.1117700e+05   2.7815000e+05   3.2543400e+05   3.1380200e+05   3.4750200e+05   4.2443300e+05   3.4352700e+05   4.2090900e+05   4.2309200e+05   2.9798700e+05   3.5480000e+05   3.8097900e+05   3.9209200e+05   2.1724100e+05   2.2074800e+05   5.1571200e+05   4.1395200e+05   2.5597000e+05   2.7569100e+05   2.6260900e+05   2.6075800e+05   3.4149400e+05   3.8902700e+05   3.7921800e+05   0.0000000e+00   4.7919900e+05   5.0230800e+05   2.6006500e+05   2.5036200e+05   3.0262600e+05   2.9738600e+05   2.9032200e+05   3.3866100e+05   2.2881600e+05   1.9152600e+05   4.9252600e+05   4.8041500e+05   4.5481700e+05   5.4626100e+05   4.0449700e+05   4.4777600e+05   4.0206800e+05   4.3867900e+05   6.3221900e+05   3.4896300e+05   3.0390600e+05   3.0432800e+05   4.4413700e+05   4.9283100e+05   6.1183300e+05   6.1699800e+05   4.2776100e+05   3.9795500e+05   4.9849200e+05   4.5051200e+05   2.8970100e+05   4.3225100e+05   3.2640000e+05   4.2475700e+05   7.0221000e+05   7.5111800e+05   3.7417900e+05   3.0461300e+05   2.8853900e+05   3.0112200e+05   3.7000200e+05   3.6247500e+05   2.3741000e+05   2.2565800e+05   3.2623200e+05   3.2998800e+05   1.8329800e+05   1.8473000e+05   5.2846800e+05   5.6074700e+05   4.0073200e+05   4.0661000e+05   5.8203700e+05   5.7635500e+05   2.7342600e+05   3.0063400e+05   4.6019300e+05   5.3202300e+05
   7.8057500e+05   7.2361600e+05   6.8563200e+05   6.9607300e+05   4.4022200e+05   4.1085600e+05   8.0294300e+05   8.6696600e+05   4.0303500e+05   4.7875500e+05   4.6483300e+05   4.6221800e+05   5.8763100e+05   4.6794500e+05   6.0929800e+05   5.6871800e+05   4.4922800e+05   5.1362300e+05   5.4749900e+05   5.5280800e+05   3.6312000e+05   3.5731200e+05   6.7611200e+05   5.5721300e+05   4.0205700e+05   4.4570200e+05   3.7744900e+05   3.8850900e+05   4.6120500e+05   5.2683800e+05   4.9499700e+05   4.7919900e+05   0.0000000e+00   6.2648800e+05   4.1912600e+05   3.9427300e+05   5.0355700e+05   4.5670700e+05   4.7239700e+05   4.9772600e+05   3.7658600e+05   3.6322100e+05   6.5765500e+05   6.6963400e+05   6.4729400e+05   6.7696900e+05   5.4826300e+05   5.6328900e+05   5.6744800e+05   5.5526100e+05   7.7851000e+05   5.1946900e+05   4.6687200e+05   4.4143200e+05   5.7483000e+05   6.4199000e+05   7.7450400e+05   7.7256000e+05   6.2435200e+05   5.6651500e+05   6.7592100e+05   6.1928300e+05   4.7418200e+05   6.0979200e+05   5.4834000e+05   6.4234100e+05   9.2288100e+05   9.3920800e+05   5.3242200e+05   4.9074600e+05   4.5099000e+05   4.7841900e+05   5.4489400e+05   5.3273000e+05   4.3354500e+05   4.1468100e+05   5.2819200e+05   4.8269200e+05   3.8601600e+05   3.5014700e+05   6.9020200e+05   7.6246800e+05   5.7462900e+05   5.5627000e+05   7.6645600e+05   7.8605700e+05   4.7107600e+05   4.8185300e+05   6.2838000e+05   6.3869300e+05
   7.1978900e+05   6.8942700e+05   6.4351400e+05   6.7953600e+05   4.0356300e+05   3.9187700e+05   7.6772500e+05   8.3128200e+05   4.0398300e+05   4.3028100e+05   4.0559200e+05   4.2619400e+05   5.3708500e+05   4.5054400e+05   5.2529200e+05   4.9004600e+05   4.0303200e+05   4.9837400e+05   4.7120400e+05   5.0894000e+05   3.2481000e+05   3.4945500e+05   6.0866700e+05   5.4104200e+05   3.8076900e+05   4.3850800e+05   3.7035200e+05   4.1066800e+05   4.5885800e+05   5.5219800e+05   4.5729400e+05   5.0230800e+05   6.2648800e+05   0.0000000e+00   4.4201400e+05   4.0991500e+05   4.8572600e+05   4.3879300e+05   4.8598300e+05   4.8940800e+05   3.5577700e+05   3.4874500e+05   6.6031300e+05   6.2348700e+05   6.1967000e+05   6.8698800e+05   5.3527100e+05   5.7094600e+05   5.4194200e+05   5.9970800e+05   7.8820500e+05   4.8231500e+05   3.6937900e+05   4.5033400e+05   5.7514200e+05   6.4492600e+05   7.2542200e+05   7.1732800e+05   5.5179200e+05   5.1254100e+05   6.1476000e+05   5.4935000e+05   4.2886300e+05   6.0147600e+05   4.8291200e+05   5.5201600e+05   8.2431700e+05   8.9175100e+05   4.3561000e+05   4.0510000e+05   3.8514800e+05   4.1674200e+05   4.7086100e+05   4.4759100e+05   3.5630600e+05   3.4737500e+05   4.3967500e+05   4.1448100e+05   3.3289000e+05   2.8537100e+05   6.6173600e+05   6.8874700e+05   4.8010900e+05   4.7618900e+05   7.3137100e+05   7.9609000e+05   4.3755800e+05   4.3896700e+05   5.7194700e+05   6.0688700e+05
   4.9381200e+05   5.1971700e+05   4.6201300e+05   4.5277200e+05   2.1480300e+05   1.8136700e+05   5.8383300e+05   6.4166700e+05   2.0468200e+05   2.4844200e+05   2.1825000e+05   2.4116400e+05   3.7501800e+05   2.5253400e+05   3.4414600e+05   3.1220300e+05   2.1813300e+05   2.8007700e+05   3.1070500e+05   3.1587900e+05   1.3297300e+05   1.3947100e+05   4.1563300e+05   3.4777500e+05   1.7502700e+05   2.0173300e+05   1.8639800e+05   2.0994800e+05   2.6237200e+05   3.1981500e+05   2.3581200e+05   2.6006500e+05   4.1912600e+05   4.4201400e+05   0.0000000e+00   1.5370700e+05   2.5351600e+05   2.4255100e+05   2.2721000e+05   2.6290900e+05   1.3639700e+05   1.2834900e+05   4.2260000e+05   4.2386400e+05   3.9576300e+05   4.5356800e+05   3.0141000e+05   3.7000300e+05   3.3679000e+05   3.2536100e+05   5.6799500e+05   2.6717200e+05   2.0462100e+05   2.1241100e+05   3.0515400e+05   3.6670800e+05   4.8089000e+05   4.9996100e+05   3.5281100e+05   2.9208800e+05   4.0582100e+05   3.3858700e+05   1.9702200e+05   3.8803200e+05   2.5873700e+05   3.5622900e+05   6.3930000e+05   6.6870000e+05   2.5739500e+05   2.1036900e+05   1.8429300e+05   2.0949700e+05   2.6556600e+05   2.8384400e+05   1.4816100e+05   1.2404400e+05   2.3489400e+05   2.2638600e+05   1.1351300e+05   8.2724000e+04   4.1914900e+05   4.8756600e+05   2.8396700e+05   2.6932200e+05   5.1973200e+05   4.9310800e+05   1.8510700e+05   2.6178700e+05   3.8067800e+05   3.9286100e+05
   4.7056300e+05   4.9731100e+05   4.6504900e+05   4.4682200e+05   2.2352900e+05   1.6355000e+05   5.5538500e+05   6.1679800e+05   1.9888700e+05   2.2922800e+05   2.0197800e+05   1.9365600e+05   3.5863700e+05   2.2932300e+05   3.0106400e+05   2.6876100e+05   1.9787700e+05   2.5213300e+05   2.5735600e+05   3.0750900e+05   9.9248000e+04   1.0511600e+05   4.0331100e+05   3.2771900e+05   1.7003300e+05   1.8272600e+05   1.5692000e+05   1.7419300e+05   2.2957100e+05   2.8743200e+05   2.5208200e+05   2.5036200e+05   3.9427300e+05   4.0991500e+05   1.5370700e+05   0.0000000e+00   2.2761900e+05   1.8941900e+05   2.0343000e+05   2.3318400e+05   1.1882200e+05   1.0613100e+05   4.0943100e+05   4.1066600e+05   3.8933400e+05   4.4612400e+05   3.0436500e+05   3.3465000e+05   3.0100400e+05   3.4544600e+05   5.3883700e+05   2.5950900e+05   1.7689900e+05   1.8881200e+05   3.0726200e+05   3.6947600e+05   4.6976300e+05   4.5827600e+05   3.2662100e+05   2.8961600e+05   4.1707600e+05   3.0786100e+05   1.7450000e+05   4.0967600e+05   2.3809600e+05   2.9891200e+05   6.2675400e+05   6.1303400e+05   2.3169600e+05   1.7888400e+05   1.6212300e+05   1.8802600e+05   2.6541600e+05   2.3197200e+05   1.2578600e+05   1.1500400e+05   2.1869900e+05   2.1793400e+05   9.3212000e+04   7.6076000e+04   3.9827900e+05   4.6622800e+05   2.5459500e+05   2.6018000e+05   5.1187400e+05   5.2447400e+05   1.8129400e+05   2.3564900e+05   3.6613000e+05   4.0039200e+05
   5.7493600e+05   5.8028500e+05   5.2144700e+05   4.9642700e+05   2.7880000e+05   2.3747600e+05   6.2945800e+05   7.1055700e+05   2.4284300e+05   2.9157800e+05   2.6368600e+05   2.6753500e+05   4.1256700e+05   2.9989300e+05   3.7393600e+05   3.4054600e+05   2.8404800e+05   3.6947800e+05   3.7911100e+05   3.7041600e+05   1.9693400e+05   1.7987600e+05   4.9902900e+05   4.2152000e+05   2.2499400e+05   2.4604400e+05   2.2347900e+05   2.2791700e+05   3.1153000e+05   3.5772900e+05   3.1658900e+05   3.0262600e+05   5.0355700e+05   4.8572600e+05   2.5351600e+05   2.2761900e+05   0.0000000e+00   2.8499000e+05   2.8124200e+05   3.2626800e+05   1.9594900e+05   1.9057600e+05   4.6878600e+05   4.5500900e+05   4.6582200e+05   5.1558800e+05   3.7585800e+05   4.0963400e+05   3.6605100e+05   4.1416000e+05   6.2777800e+05   3.2859700e+05   2.5309700e+05   2.4609200e+05   4.0293800e+05   4.2035000e+05   5.0862900e+05   5.2591100e+05   3.9010900e+05   3.8525500e+05   4.7694500e+05   4.0515100e+05   2.4061800e+05   4.4068400e+05   3.0872900e+05   3.8876100e+05   7.3163600e+05   7.0011000e+05   3.0416000e+05   2.6527100e+05   2.2244100e+05   2.4038100e+05   3.2718500e+05   3.1898400e+05   1.7580400e+05   1.7132000e+05   2.8029600e+05   2.8509300e+05   1.5729000e+05   1.4640600e+05   4.6946300e+05   5.3294300e+05   3.3990200e+05   3.2764000e+05   5.6971600e+05   5.6556100e+05   2.5335500e+05   2.7467200e+05   4.1876500e+05   4.8300000e+05
   5.6613200e+05   6.0686000e+05   5.2185900e+05   5.1701100e+05   2.7058800e+05   2.5060400e+05   6.3637100e+05   7.0636700e+05   2.3243200e+05   2.9878800e+05   2.7603700e+05   2.6152800e+05   4.1044700e+05   3.1096600e+05   3.7551000e+05   3.4080300e+05   2.5692000e+05   3.3973100e+05   3.1639600e+05   3.6476900e+05   1.8749300e+05   1.9721800e+05   4.7762800e+05   4.0037200e+05   2.1346600e+05   2.5983200e+05   2.1711800e+05   2.5393400e+05   3.2125800e+05   3.5272400e+05   3.0737000e+05   2.9738600e+05   4.5670700e+05   4.3879300e+05   2.4255100e+05   1.8941900e+05   2.8499000e+05   0.0000000e+00   2.7193000e+05   2.8667900e+05   1.6661100e+05   1.6778400e+05   4.7138500e+05   4.4519200e+05   4.2506700e+05   5.1528300e+05   3.3995500e+05   3.6978400e+05   3.5525800e+05   3.7155200e+05   5.9932600e+05   3.1997800e+05   2.3338900e+05   2.5554500e+05   4.0317000e+05   4.1769900e+05   5.2825100e+05   5.5769300e+05   3.8793400e+05   3.7917200e+05   4.5508500e+05   3.7391900e+05   2.4117300e+05   4.2335300e+05   3.0792400e+05   3.8586000e+05   6.7865300e+05   6.8340900e+05   2.7393000e+05   2.5793600e+05   2.2735400e+05   2.5298700e+05   3.1505500e+05   3.1872700e+05   1.6374500e+05   1.6979500e+05   2.8970500e+05   3.0093000e+05   1.7081500e+05   1.6408300e+05   4.6277600e+05   5.3312900e+05   3.5994200e+05   3.4858200e+05   5.9250800e+05   5.6689400e+05   2.2993900e+05   2.5657700e+05   3.8412100e+05   4.5030600e+05
   5.8307600e+05   5.8876500e+05   4.9231400e+05   5.2949200e+05   3.0167700e+05   2.3792900e+05   6.3873500e+05   6.9605100e+05   2.6556300e+05   2.9646500e+05   2.8098000e+05   3.1210900e+05   4.3798100e+05   3.5185300e+05   3.9434700e+05   3.4239400e+05   2.5756500e+05   3.6363600e+05   3.4466500e+05   3.9088000e+05   2.0458800e+05   2.0011900e+05   4.8384400e+05   4.1841900e+05   2.3536300e+05   2.4028700e+05   2.1281000e+05   2.5479000e+05   3.2397400e+05   3.8129800e+05   3.3132800e+05   2.9032200e+05   4.7239700e+05   4.8598300e+05   2.2721000e+05   2.0343000e+05   2.8124200e+05   2.7193000e+05   0.0000000e+00   3.1312600e+05   1.9162600e+05   1.8392000e+05   4.7325100e+05   4.3051200e+05   4.1747300e+05   5.3710900e+05   3.6378100e+05   4.1820500e+05   3.5294700e+05   3.5832700e+05   6.1332900e+05   3.1649000e+05   2.3159500e+05   2.6761000e+05   4.2022600e+05   4.2952600e+05   5.8145200e+05   5.5808200e+05   3.9743200e+05   3.5803000e+05   4.6791700e+05   3.8633100e+05   2.6245200e+05   4.1941300e+05   2.8639400e+05   3.7598500e+05   6.5930000e+05   6.7897500e+05   2.9041000e+05   2.8187600e+05   2.4931600e+05   2.6199300e+05   3.3824900e+05   3.2073300e+05   1.9163100e+05   1.6758300e+05   2.6331700e+05   2.6273300e+05   1.7121300e+05   1.6307000e+05   4.6980600e+05   5.1128400e+05   3.5108100e+05   3.1696400e+05   5.6982200e+05   5.5034800e+05   2.3753600e+05   2.8224600e+05   4.1535700e+05   4.5832600e+05
   5.6287800e+05   5.6569700e+05   5.2975500e+05   4.9526000e+05   2.8706800e+05   2.4766900e+05   6.6216500e+05   7.0030900e+05   2.6795800e+05   3.1404600e+05   2.6413900e+05   3.1621200e+05   4.2455200e+05   3.2379400e+05   4.1203400e+05   3.5550300e+05   2.7901200e+05   3.5525300e+05   3.5236300e+05   3.9342300e+05   1.8851300e+05   1.9521400e+05   4.8861400e+05   4.1074800e+05   2.4514100e+05   2.7857100e+05   2.5999800e+05   2.8174800e+05   3.4458600e+05   3.6399200e+05   3.1213500e+05   3.3866100e+05   4.9772600e+05   4.8940800e+05   2.6290900e+05   2.3318400e+05   3.2626800e+05   2.8667900e+05   3.1312600e+05   0.0000000e+00   1.9407300e+05   2.2224600e+05   5.0863400e+05   4.4521600e+05   4.7014500e+05   5.3860300e+05   3.7720600e+05   4.0669800e+05   3.7165500e+05   3.7974300e+05   6.3739200e+05   3.1669600e+05   2.7507000e+05   2.7999100e+05   3.9610700e+05   4.3801100e+05   5.5448400e+05   5.7000900e+05   3.9513400e+05   3.4297900e+05   4.6208700e+05   3.9520600e+05   2.5826100e+05   3.5443100e+05   3.0608300e+05   4.0528700e+05   6.7636800e+05   6.9748400e+05   2.9538100e+05   2.3819500e+05   1.9067700e+05   2.2428500e+05   3.3949400e+05   3.3415300e+05   1.9282600e+05   1.7620700e+05   2.5827300e+05   2.6731200e+05   1.7074500e+05   1.4039900e+05   4.7993900e+05   4.7684300e+05   3.2993200e+05   3.1711700e+05   5.6795700e+05   5.7355100e+05   2.4178300e+05   2.8630900e+05   4.1800600e+05   4.8001300e+05
   4.9494700e+05   4.6250800e+05   4.0943500e+05   3.8751400e+05   1.6351000e+05   1.5829000e+05   5.4019400e+05   5.8786500e+05   1.5380800e+05   2.0295500e+05   1.7304600e+05   1.9874200e+05   3.0067900e+05   1.8832400e+05   3.1185000e+05   2.4656700e+05   1.5715400e+05   2.0174200e+05   2.3545000e+05   2.7891500e+05   7.9198000e+04   7.8115000e+04   3.8263900e+05   2.9439300e+05   1.3297200e+05   1.3829600e+05   1.2551600e+05   1.3759100e+05   2.2946800e+05   2.7433700e+05   2.4454400e+05   2.2881600e+05   3.7658600e+05   3.5577700e+05   1.3639700e+05   1.1882200e+05   1.9594900e+05   1.6661100e+05   1.9162600e+05   1.9407300e+05   0.0000000e+00   6.9861000e+04   3.7386000e+05   3.3078900e+05   3.4348700e+05   4.0207000e+05   2.5649200e+05   2.8408700e+05   2.8406700e+05   2.7987200e+05   5.0765400e+05   2.1411500e+05   1.5262700e+05   1.3689600e+05   2.8169800e+05   3.2455100e+05   4.5075500e+05   5.0563500e+05   3.1787800e+05   2.5055900e+05   3.5732600e+05   3.0614400e+05   1.5974200e+05   3.0372400e+05   1.9885300e+05   3.0007000e+05   5.4407000e+05   6.3088500e+05   2.0615700e+05   1.4656800e+05   1.2092200e+05   1.5237200e+05   2.2413600e+05   2.2945500e+05   9.5413000e+04   9.0901000e+04   1.7226700e+05   1.6142900e+05   6.6052000e+04   4.6412000e+04   3.8774000e+05   4.1255500e+05   2.3226700e+05   2.6151300e+05   4.6250500e+05   4.7748400e+05   1.2156200e+05   1.6950800e+05   2.9724000e+05   3.8853400e+05
   4.9188300e+05   4.6762900e+05   4.1422200e+05   3.9776700e+05   1.6044500e+05   1.3498000e+05   5.5939300e+05   5.8439700e+05   1.5084800e+05   1.9148100e+05   1.6425400e+05   1.9866600e+05   2.9939700e+05   1.8911000e+05   3.1537500e+05   2.6373800e+05   1.7834600e+05   2.2764200e+05   2.5715400e+05   2.7510800e+05   7.9333000e+04   7.3258000e+04   4.1749700e+05   2.9581300e+05   1.3513900e+05   1.4418000e+05   1.2055100e+05   1.2907200e+05   2.2338300e+05   2.7287600e+05   2.1107300e+05   1.9152600e+05   3.6322100e+05   3.4874500e+05   1.2834900e+05   1.0613100e+05   1.9057600e+05   1.6778400e+05   1.8392000e+05   2.2224600e+05   6.9861000e+04   0.0000000e+00   3.9255600e+05   3.1631200e+05   3.4700700e+05   3.8826500e+05   2.7011100e+05   2.9542300e+05   2.7641500e+05   2.9215200e+05   4.8558700e+05   2.3681600e+05   1.5209500e+05   1.6135300e+05   3.0189600e+05   3.4566400e+05   4.2890900e+05   5.1420800e+05   3.2741200e+05   2.5028700e+05   3.5425300e+05   3.0072100e+05   1.6234700e+05   3.0062200e+05   2.1433000e+05   3.0435800e+05   5.8174900e+05   6.0103700e+05   1.9236500e+05   1.2950700e+05   1.2843300e+05   1.7176300e+05   2.3126700e+05   2.3120800e+05   8.4987000e+04   7.5453000e+04   1.7794200e+05   1.8617800e+05   8.4516000e+04   6.2162000e+04   4.0140900e+05   4.0142600e+05   2.5379400e+05   2.4382600e+05   4.6792200e+05   4.6360900e+05   1.1259500e+05   1.7146900e+05   3.2714600e+05   3.9476500e+05
   7.7138700e+05   7.4698000e+05   6.9838600e+05   7.1708900e+05   4.6396800e+05   4.3654100e+05   8.4944400e+05   8.5179900e+05   4.1361500e+05   4.8147500e+05   4.4424500e+05   5.0666400e+05   6.1831600e+05   4.7102900e+05   5.9875000e+05   5.3152300e+05   4.5627700e+05   5.2128500e+05   5.2871200e+05   5.3407600e+05   3.8396900e+05   3.8431900e+05   6.8317300e+05   5.8469800e+05   4.3179300e+05   4.3406600e+05   4.2922500e+05   4.2954600e+05   5.2667400e+05   5.7692900e+05   5.1039600e+05   4.9252600e+05   6.5765500e+05   6.6031300e+05   4.2260000e+05   4.0943100e+05   4.6878600e+05   4.7138500e+05   4.7325100e+05   5.0863400e+05   3.7386000e+05   3.9255600e+05   0.0000000e+00   6.6741100e+05   6.3992200e+05   7.0588200e+05   5.9948500e+05   6.4109100e+05   5.5448300e+05   6.0485500e+05   8.2737600e+05   5.4851200e+05   4.5348400e+05   4.3302600e+05   5.8029400e+05   6.4654500e+05   7.6804800e+05   7.8669700e+05   5.9537000e+05   5.3486000e+05   6.9888100e+05   6.1613300e+05   4.6485300e+05   6.1376700e+05   5.5183600e+05   6.3751100e+05   9.4462600e+05   9.2248900e+05   4.4701400e+05   4.7798500e+05   4.8106900e+05   4.7541000e+05   5.5482600e+05   5.3792700e+05   4.0193400e+05   3.9046500e+05   4.6281900e+05   4.7628300e+05   4.0869500e+05   4.0223600e+05   7.3485900e+05   7.2909100e+05   5.4810300e+05   5.6140300e+05   7.8988700e+05   7.6616900e+05   3.9610700e+05   4.8787200e+05   6.2238000e+05   6.8699300e+05
   7.5558600e+05   7.3035200e+05   6.7322900e+05   6.7153300e+05   4.0871900e+05   3.6680700e+05   7.8809100e+05   9.0124000e+05   4.2970900e+05   4.6939000e+05   4.6087400e+05   4.5779100e+05   5.7592100e+05   4.6605600e+05   5.4819800e+05   5.0409800e+05   4.4759100e+05   4.8450700e+05   5.1354900e+05   5.4824100e+05   3.9505000e+05   3.6652400e+05   6.6119000e+05   5.6166200e+05   3.8882400e+05   4.0377100e+05   4.0685900e+05   4.2031400e+05   4.9145100e+05   5.4304700e+05   4.9394100e+05   4.8041500e+05   6.6963400e+05   6.2348700e+05   4.2386400e+05   4.1066600e+05   4.5500900e+05   4.4519200e+05   4.3051200e+05   4.4521600e+05   3.3078900e+05   3.1631200e+05   6.6741100e+05   0.0000000e+00   6.4253600e+05   7.1349000e+05   5.6565500e+05   5.6606600e+05   5.2573100e+05   5.5718700e+05   7.5698400e+05   5.0553700e+05   4.0869300e+05   4.2872700e+05   5.7385700e+05   5.8090300e+05   7.1994100e+05   7.1348400e+05   5.7059800e+05   5.4534500e+05   6.6308700e+05   5.5673800e+05   4.3357400e+05   5.5897100e+05   4.9350600e+05   5.5898000e+05   9.1181100e+05   8.7471700e+05   4.6623700e+05   4.1526000e+05   3.7845000e+05   4.0874000e+05   4.7635400e+05   5.0241600e+05   3.6105600e+05   3.5290900e+05   4.6130800e+05   4.1256300e+05   3.2660100e+05   2.8555000e+05   6.2993700e+05   6.8398200e+05   5.2322000e+05   5.0354700e+05   7.4621300e+05   7.2663800e+05   3.8027000e+05   4.4789200e+05   5.8621800e+05   6.3025900e+05
   7.0111300e+05   6.9004200e+05   6.3038500e+05   6.6366600e+05   3.8495800e+05   3.8640200e+05   8.1034900e+05   8.5181200e+05   4.0548800e+05   4.3939600e+05   4.1182400e+05   4.0770300e+05   5.6995100e+05   4.4661700e+05   5.4509000e+05   5.2841100e+05   4.0676200e+05   4.4649700e+05   4.5225900e+05   5.3339400e+05   3.6142500e+05   3.4905700e+05   6.4853700e+05   5.4729100e+05   3.9569800e+05   4.1692400e+05   3.9704900e+05   3.9223000e+05   4.7168200e+05   5.3483500e+05   4.9027100e+05   4.5481700e+05   6.4729400e+05   6.1967000e+05   3.9576300e+05   3.8933400e+05   4.6582200e+05   4.2506700e+05   4.1747300e+05   4.7014500e+05   3.4348700e+05   3.4700700e+05   6.3992200e+05   6.4253600e+05   0.0000000e+00   6.7165100e+05   5.0994400e+05   5.6627000e+05   5.2180500e+05   5.3843900e+05   7.9402300e+05   5.0027600e+05   4.0787300e+05   4.2289700e+05   5.7545200e+05   5.7755700e+05   6.8313000e+05   7.4044100e+05   5.7106100e+05   5.3749300e+05   6.5100000e+05   5.7350900e+05   4.3946200e+05   5.7115600e+05   4.8190000e+05   5.1830800e+05   8.8092500e+05   8.9787800e+05   4.5349000e+05   3.9850300e+05   3.7268900e+05   4.1921600e+05   4.5794900e+05   4.6620000e+05   3.4263000e+05   3.5477400e+05   4.4956800e+05   4.0881800e+05   3.1273200e+05   2.9134300e+05   6.1367900e+05   7.0032600e+05   5.0017000e+05   4.7083000e+05   7.2981500e+05   7.1630600e+05   3.8618400e+05   4.7433500e+05   5.5778400e+05   6.2446300e+05
   7.8274300e+05   8.3275700e+05   7.3625600e+05   7.2074200e+05   5.0534100e+05   5.0687700e+05   8.8166500e+05   8.9328200e+05   4.7672800e+05   5.3154100e+05   5.0829400e+05   5.0284800e+05   6.3549700e+05   5.4682200e+05   6.2497100e+05   5.9330900e+05   5.2490200e+05   5.4988900e+05   5.3093000e+05   5.7836500e+05   4.3577900e+05   4.3215200e+05   7.3182900e+05   6.4310900e+05   4.4380800e+05   4.7972500e+05   4.6355700e+05   4.7425800e+05   5.4940000e+05   5.9865100e+05   5.7290300e+05   5.4626100e+05   6.7696900e+05   6.8698800e+05   4.5356800e+05   4.4612400e+05   5.1558800e+05   5.1528300e+05   5.3710900e+05   5.3860300e+05   4.0207000e+05   3.8826500e+05   7.0588200e+05   7.1349000e+05   6.7165100e+05   0.0000000e+00   6.0659000e+05   6.1827000e+05   6.3251800e+05   6.1289800e+05   8.5909300e+05   5.7735200e+05   4.6660500e+05   4.8045100e+05   6.2718400e+05   6.2764400e+05   7.7303200e+05   8.1393400e+05   6.5662100e+05   6.2145300e+05   7.0007100e+05   6.3764600e+05   5.0517500e+05   6.4950500e+05   5.3349900e+05   6.2613000e+05   9.6986800e+05   9.5284700e+05   5.3845800e+05   4.4765400e+05   4.5150200e+05   4.7952500e+05   5.5228900e+05   5.5740400e+05   4.3624300e+05   4.2344700e+05   5.3220300e+05   5.2436300e+05   4.3056000e+05   3.8367100e+05   6.9539600e+05   7.6186600e+05   5.8876200e+05   5.7864100e+05   8.2977600e+05   8.2420000e+05   4.8373900e+05   5.3063100e+05   6.7156200e+05   7.2165200e+05
   6.5783300e+05   7.0959400e+05   6.0224600e+05   5.9436100e+05   3.6341000e+05   3.4967900e+05   7.3111300e+05   7.7169300e+05   3.2888600e+05   3.8573600e+05   3.6796800e+05   3.6304300e+05   5.0374700e+05   3.8677800e+05   4.8676400e+05   4.4046800e+05   3.6270300e+05   4.2655300e+05   4.2278800e+05   4.7588300e+05   2.8170300e+05   2.6335800e+05   5.7956700e+05   4.9997200e+05   3.2091400e+05   3.4116400e+05   2.7830000e+05   3.2298400e+05   3.9824500e+05   4.4858000e+05   4.1619100e+05   4.0449700e+05   5.4826300e+05   5.3527100e+05   3.0141000e+05   3.0436500e+05   3.7585800e+05   3.3995500e+05   3.6378100e+05   3.7720600e+05   2.5649200e+05   2.7011100e+05   5.9948500e+05   5.6565500e+05   5.0994400e+05   6.0659000e+05   0.0000000e+00   4.4198500e+05   4.9367400e+05   5.0429300e+05   7.1957300e+05   4.1776100e+05   3.2944300e+05   3.3320100e+05   4.9035600e+05   5.2470400e+05   6.5124200e+05   6.5760500e+05   4.7511600e+05   4.7482800e+05   5.5503400e+05   5.2181600e+05   3.7779700e+05   5.3321300e+05   4.1800000e+05   4.8371100e+05   8.3671800e+05   8.0122900e+05   3.9443300e+05   3.1654800e+05   3.2661900e+05   3.5905400e+05   4.1017500e+05   4.2103400e+05   2.9859500e+05   3.1761800e+05   3.7233000e+05   3.6887200e+05   2.7688200e+05   2.5584800e+05   5.7245300e+05   6.5821900e+05   4.3954800e+05   4.2508000e+05   6.6448300e+05   6.3838400e+05   3.2402800e+05   3.9666500e+05   4.9278400e+05   5.6482700e+05
   6.8682500e+05   7.0354700e+05   6.5315700e+05   6.3535100e+05   4.0819000e+05   3.4841600e+05   7.1761000e+05   7.7721200e+05   3.6896900e+05   3.6481800e+05   3.9821400e+05   4.1905900e+05   5.4551600e+05   4.5050200e+05   5.3227200e+05   5.0619000e+05   3.7030100e+05   4.4227400e+05   4.4359800e+05   4.9665300e+05   3.1158100e+05   3.0663400e+05   6.1838400e+05   5.3973200e+05   3.8039400e+05   3.6600600e+05   3.5980400e+05   3.9025700e+05   4.3758100e+05   4.8715800e+05   4.5694200e+05   4.4777600e+05   5.6328900e+05   5.7094600e+05   3.7000300e+05   3.3465000e+05   4.0963400e+05   3.6978400e+05   4.1820500e+05   4.0669800e+05   2.8408700e+05   2.9542300e+05   6.4109100e+05   5.6606600e+05   5.6627000e+05   6.1827000e+05   4.4198500e+05   0.0000000e+00   4.8602300e+05   5.3448300e+05   6.9567300e+05   4.5197400e+05   3.3189700e+05   3.6225500e+05   4.9198100e+05   5.2485400e+05   6.3483300e+05   6.4261000e+05   5.3143900e+05   5.0241700e+05   6.0964100e+05   5.2668400e+05   3.4237900e+05   5.3082000e+05   4.2055800e+05   5.2117700e+05   8.4547600e+05   8.5730100e+05   4.2828700e+05   3.7580500e+05   3.6799700e+05   3.7800700e+05   4.2289700e+05   4.2529100e+05   3.0862900e+05   3.0936400e+05   3.8043200e+05   4.1248900e+05   3.0158200e+05   2.9674800e+05   5.9177000e+05   6.5397300e+05   4.6125800e+05   4.7060000e+05   6.7108900e+05   7.2102500e+05   3.7588100e+05   4.0396100e+05   5.2637200e+05   5.9001300e+05
   6.2159200e+05   6.6853000e+05   6.0258800e+05   5.9368800e+05   3.3080300e+05   3.2868300e+05   7.1801900e+05   7.4833200e+05   3.3490500e+05   3.6531700e+05   3.5284800e+05   3.7789800e+05   4.9717300e+05   3.7000700e+05   4.9837100e+05   4.6629700e+05   3.7134800e+05   4.4384000e+05   4.2540600e+05   4.7369500e+05   2.6337000e+05   2.7063700e+05   5.5555300e+05   5.0833900e+05   3.3409800e+05   3.3434700e+05   3.0559000e+05   3.1042500e+05   3.9999300e+05   4.7109500e+05   4.3854900e+05   4.0206800e+05   5.6744800e+05   5.4194200e+05   3.3679000e+05   3.0100400e+05   3.6605100e+05   3.5525800e+05   3.5294700e+05   3.7165500e+05   2.8406700e+05   2.7641500e+05   5.5448300e+05   5.2573100e+05   5.2180500e+05   6.3251800e+05   4.9367400e+05   4.8602300e+05   0.0000000e+00   5.1270800e+05   7.3347800e+05   4.7168500e+05   3.4510300e+05   3.4910900e+05   5.0171000e+05   5.1822200e+05   6.2748800e+05   6.3944800e+05   5.1236500e+05   4.4035700e+05   5.5301600e+05   4.9699500e+05   3.3141400e+05   4.3965600e+05   3.9199000e+05   5.1212500e+05   8.3371100e+05   7.9014500e+05   3.8565300e+05   3.0157800e+05   3.4258900e+05   3.6444500e+05   4.2615700e+05   4.0210900e+05   2.9092700e+05   2.8414100e+05   3.6350600e+05   3.6606000e+05   2.6838800e+05   2.4745300e+05   5.6348300e+05   6.3545600e+05   4.2524900e+05   4.1052500e+05   6.6451800e+05   6.7212000e+05   3.3688800e+05   3.6267300e+05   5.1533000e+05   5.4468800e+05
   6.4346600e+05   7.0771800e+05   6.2557900e+05   6.3725200e+05   3.4461200e+05   3.6609100e+05   7.4868100e+05   7.5913400e+05   3.5781500e+05   3.8735400e+05   3.7307900e+05   4.2216800e+05   5.1059600e+05   4.2992900e+05   5.2529200e+05   5.1181700e+05   4.1555700e+05   4.3634400e+05   4.2720800e+05   4.9177600e+05   2.8926900e+05   3.0531200e+05   5.6596200e+05   4.8974400e+05   3.4707800e+05   3.9320300e+05   3.4498700e+05   3.4037200e+05   4.3559400e+05   5.1932100e+05   4.4857900e+05   4.3867900e+05   5.5526100e+05   5.9970800e+05   3.2536100e+05   3.4544600e+05   4.1416000e+05   3.7155200e+05   3.5832700e+05   3.7974300e+05   2.7987200e+05   2.9215200e+05   6.0485500e+05   5.5718700e+05   5.3843900e+05   6.1289800e+05   5.0429300e+05   5.3448300e+05   5.1270800e+05   0.0000000e+00   7.1462700e+05   4.8360800e+05   3.5880700e+05   3.8853400e+05   5.2533000e+05   5.5622700e+05   6.6454100e+05   6.8204900e+05   5.0280700e+05   4.7162100e+05   5.7045800e+05   5.4852200e+05   3.5972100e+05   5.2004800e+05   4.2771100e+05   5.5190000e+05   8.9073900e+05   8.3277100e+05   4.1024900e+05   3.6435100e+05   3.6231500e+05   3.8587200e+05   4.1630800e+05   4.1641800e+05   3.2474100e+05   3.4172200e+05   3.8073900e+05   3.8090000e+05   2.7654500e+05   2.8444500e+05   6.0133600e+05   6.4728100e+05   4.5588400e+05   4.3459900e+05   6.7772200e+05   7.0153700e+05   3.6014600e+05   3.7903800e+05   5.2117200e+05   5.8191200e+05
   8.8052300e+05   8.7279800e+05   8.0994700e+05   7.8056500e+05   5.6828100e+05   5.7074300e+05   9.7050500e+05   1.0311640e+06   5.8850200e+05   6.3192800e+05   5.8471300e+05   5.9899200e+05   7.1121800e+05   6.2359200e+05   7.4750900e+05   6.9965700e+05   5.9093300e+05   6.5133300e+05   6.6208400e+05   6.8542200e+05   4.9676500e+05   4.9801600e+05   7.9092400e+05   6.9744300e+05   5.3553600e+05   5.7579000e+05   5.3217200e+05   5.4980600e+05   6.5009900e+05   7.1660000e+05   6.7207000e+05   6.3221900e+05   7.7851000e+05   7.8820500e+05   5.6799500e+05   5.3883700e+05   6.2777800e+05   5.9932600e+05   6.1332900e+05   6.3739200e+05   5.0765400e+05   4.8558700e+05   8.2737600e+05   7.5698400e+05   7.9402300e+05   8.5909300e+05   7.1957300e+05   6.9567300e+05   7.3347800e+05   7.1462700e+05   0.0000000e+00   6.9703700e+05   5.5594100e+05   5.3512700e+05   7.0631100e+05   7.4347000e+05   8.7831200e+05   9.0043100e+05   7.0819000e+05   6.4340000e+05   7.5518300e+05   7.1843300e+05   5.7271100e+05   7.3112300e+05   6.0525600e+05   7.0340200e+05   1.0656350e+06   1.0131140e+06   6.1188100e+05   5.1381500e+05   5.6268000e+05   5.4614000e+05   5.9269800e+05   6.1725800e+05   5.1318800e+05   5.0007900e+05   5.7492500e+05   5.6515600e+05   4.6353300e+05   4.6343400e+05   8.0008700e+05   8.4237900e+05   6.7476800e+05   6.3099900e+05   8.7733200e+05   8.6473500e+05   5.6182600e+05   6.1002300e+05   7.5172000e+05   8.1307800e+05
   6.0239000e+05   6.0787700e+05   5.9685600e+05   5.9034600e+05   3.0565500e+05   2.9318400e+05   6.9634600e+05   7.2612300e+05   2.9642500e+05   3.4219100e+05   3.1557100e+05   3.3085800e+05   4.4516500e+05   3.5306900e+05   4.6284300e+05   4.1741200e+05   3.0394800e+05   3.8453400e+05   4.0568400e+05   4.4538500e+05   2.7811300e+05   2.4203000e+05   5.7031200e+05   4.4889600e+05   2.9781800e+05   3.2723800e+05   2.9633900e+05   2.9409600e+05   3.8573900e+05   4.5969500e+05   3.7201900e+05   3.4896300e+05   5.1946900e+05   4.8231500e+05   2.6717200e+05   2.5950900e+05   3.2859700e+05   3.1997800e+05   3.1649000e+05   3.1669600e+05   2.1411500e+05   2.3681600e+05   5.4851200e+05   5.0553700e+05   5.0027600e+05   5.7735200e+05   4.1776100e+05   4.5197400e+05   4.7168500e+05   4.8360800e+05   6.9703700e+05   0.0000000e+00   3.1574100e+05   3.2708000e+05   4.6013800e+05   4.7592000e+05   5.8254700e+05   6.3281800e+05   4.6020100e+05   4.1188600e+05   5.0552700e+05   4.6912900e+05   2.9933800e+05   4.8210500e+05   3.4501900e+05   4.6766700e+05   7.7486000e+05   7.8761000e+05   3.6291400e+05   3.0327900e+05   2.8345200e+05   3.0389700e+05   3.5897100e+05   3.7405300e+05   2.4681600e+05   2.5117200e+05   3.1848900e+05   3.4714300e+05   2.3978100e+05   2.3290800e+05   5.6235600e+05   5.5583300e+05   4.0659100e+05   4.1867300e+05   6.5623600e+05   6.3203900e+05   2.8923600e+05   3.5673200e+05   4.8005500e+05   5.2911200e+05
   5.3364800e+05   5.6168800e+05   5.5455600e+05   5.1835200e+05   2.5326000e+05   2.1587600e+05   6.4392000e+05   6.7269900e+05   2.3414300e+05   2.6757300e+05   2.3104200e+05   2.7319400e+05   3.9495800e+05   2.7366700e+05   3.9171900e+05   3.3610800e+05   2.4798300e+05   3.0134200e+05   3.1231600e+05   3.5532300e+05   1.4449400e+05   1.5511100e+05   4.6108300e+05   3.7954200e+05   2.0265800e+05   2.2962800e+05   1.9766100e+05   1.9582000e+05   2.7866500e+05   3.4654500e+05   3.1815100e+05   3.0390600e+05   4.6687200e+05   3.6937900e+05   2.0462100e+05   1.7689900e+05   2.5309700e+05   2.3338900e+05   2.3159500e+05   2.7507000e+05   1.5262700e+05   1.5209500e+05   4.5348400e+05   4.0869300e+05   4.0787300e+05   4.6660500e+05   3.2944300e+05   3.3189700e+05   3.4510300e+05   3.5880700e+05   5.5594100e+05   3.1574100e+05   0.0000000e+00   2.0776500e+05   3.5895100e+05   3.6582200e+05   5.1886400e+05   5.3110800e+05   3.6374600e+05   3.3298600e+05   4.3339300e+05   3.9539600e+05   2.2054300e+05   4.2247800e+05   2.8624800e+05   4.0702000e+05   6.6681800e+05   6.7928600e+05   2.9442400e+05   2.1633200e+05   2.2675200e+05   2.4131400e+05   3.0502200e+05   3.1637400e+05   1.4080600e+05   1.6853300e+05   2.6927200e+05   2.7439500e+05   1.6044400e+05   1.3644000e+05   4.6939300e+05   4.9385400e+05   3.0915100e+05   3.4160600e+05   5.7286500e+05   5.5310600e+05   2.2075400e+05   2.8182700e+05   4.0158400e+05   4.5466000e+05
   4.9861700e+05   5.3973400e+05   5.2172200e+05   4.6658200e+05   2.2989500e+05   2.0088600e+05   5.8707400e+05   6.7186900e+05   1.9982500e+05   2.3232100e+05   2.0275700e+05   2.4047800e+05   3.7483800e+05   2.5797000e+05   3.5279100e+05   3.1865300e+05   2.2808600e+05   3.0407300e+05   3.0340500e+05   3.1358700e+05   1.3813400e+05   1.4396600e+05   4.3705200e+05   3.4363200e+05   1.9613900e+05   2.1601900e+05   1.9146200e+05   2.0198400e+05   3.0734400e+05   3.5567100e+05   3.3718500e+05   3.0432800e+05   4.4143200e+05   4.5033400e+05   2.1241100e+05   1.8881200e+05   2.4609200e+05   2.5554500e+05   2.6761000e+05   2.7999100e+05   1.3689600e+05   1.6135300e+05   4.3302600e+05   4.2872700e+05   4.2289700e+05   4.8045100e+05   3.3320100e+05   3.6225500e+05   3.4910900e+05   3.8853400e+05   5.3512700e+05   3.2708000e+05   2.0776500e+05   0.0000000e+00   3.4980000e+05   3.9894200e+05   5.0530400e+05   5.4763800e+05   3.8083400e+05   3.2530400e+05   4.0894000e+05   3.7525900e+05   2.2714200e+05   4.1842100e+05   2.8143500e+05   3.7905800e+05   6.6063300e+05   6.4994300e+05   2.9058900e+05   2.0880400e+05   2.0998200e+05   2.4132600e+05   2.9660300e+05   2.6353900e+05   1.4249000e+05   1.4612100e+05   2.4819400e+05   2.4868400e+05   1.3553600e+05   1.2537800e+05   4.4788100e+05   4.5725900e+05   3.0041800e+05   3.1476600e+05   5.1520100e+05   5.4042600e+05   2.1137600e+05   2.8206300e+05   3.6477300e+05   4.2450500e+05
   6.8617900e+05   6.9299300e+05   6.3240900e+05   6.3060200e+05   3.9804900e+05   3.8354100e+05   7.7741700e+05   8.3178500e+05   3.4569400e+05   3.8974800e+05   3.7176500e+05   4.0556500e+05   5.0209300e+05   4.1661700e+05   4.8552500e+05   4.3005100e+05   3.6398200e+05   4.4237000e+05   4.4744300e+05   4.6332600e+05   2.6475200e+05   2.5965200e+05   5.6738200e+05   4.7238100e+05   3.2321400e+05   3.5071400e+05   3.3173600e+05   3.4001800e+05   4.4834200e+05   4.7179000e+05   4.5450000e+05   4.4413700e+05   5.7483000e+05   5.7514200e+05   3.0515400e+05   3.0726200e+05   4.0293800e+05   4.0317000e+05   4.2022600e+05   3.9610700e+05   2.8169800e+05   3.0189600e+05   5.8029400e+05   5.7385700e+05   5.7545200e+05   6.2718400e+05   4.9035600e+05   4.9198100e+05   5.0171000e+05   5.2533000e+05   7.0631100e+05   4.6013800e+05   3.5895100e+05   3.4980000e+05   0.0000000e+00   5.2401600e+05   6.6635600e+05   6.8501900e+05   5.2605600e+05   4.8611100e+05   5.6908200e+05   5.2138700e+05   3.7596400e+05   5.3534600e+05   4.2644900e+05   5.3659800e+05   8.5534600e+05   8.7891900e+05   4.1600000e+05   3.6425900e+05   3.6623700e+05   3.7772400e+05   4.4446400e+05   4.6844700e+05   3.3059700e+05   2.9488000e+05   3.9269900e+05   4.1895300e+05   3.0093800e+05   2.7324200e+05   6.0586200e+05   5.9468500e+05   4.7531900e+05   4.7789000e+05   7.0064700e+05   6.9272800e+05   3.7765900e+05   4.2647100e+05   5.4210400e+05   6.0638700e+05
   7.6227600e+05   6.9805900e+05   6.6420600e+05   6.6044400e+05   3.7317900e+05   3.9810700e+05   7.7471200e+05   8.4744500e+05   4.0093400e+05   4.0119900e+05   3.6390900e+05   4.2659100e+05   5.5462900e+05   4.2832900e+05   5.2676600e+05   4.9687200e+05   4.2643000e+05   5.0948900e+05   4.7598500e+05   5.1914900e+05   3.3836100e+05   3.4635000e+05   6.2052000e+05   5.0272300e+05   3.8841000e+05   4.0891200e+05   3.6637400e+05   3.6522200e+05   4.9937500e+05   5.6628600e+05   4.6052500e+05   4.9283100e+05   6.4199000e+05   6.4492600e+05   3.6670800e+05   3.6947600e+05   4.2035000e+05   4.1769900e+05   4.2952600e+05   4.3801100e+05   3.2455100e+05   3.4566400e+05   6.4654500e+05   5.8090300e+05   5.7755700e+05   6.2764400e+05   5.2470400e+05   5.2485400e+05   5.1822200e+05   5.5622700e+05   7.4347000e+05   4.7592000e+05   3.6582200e+05   3.9894200e+05   5.2401600e+05   0.0000000e+00   6.7133600e+05   7.1875300e+05   5.3267200e+05   4.8623400e+05   5.6342000e+05   5.2800900e+05   3.8000800e+05   5.3925900e+05   4.3512300e+05   5.6025500e+05   9.0861400e+05   8.8507500e+05   4.5229200e+05   4.1225900e+05   3.8306100e+05   4.1468900e+05   4.3093900e+05   4.6556400e+05   3.5120600e+05   3.0682700e+05   3.8942500e+05   4.1460100e+05   3.4329000e+05   3.1805600e+05   6.1179500e+05   6.4698500e+05   5.2535100e+05   5.0748000e+05   7.2080300e+05   6.6920400e+05   3.9143400e+05   4.1618200e+05   5.3622200e+05   6.1664600e+05
   8.6946900e+05   8.5463000e+05   8.1777500e+05   7.6160400e+05   5.5396800e+05   5.1519300e+05   8.8710900e+05   9.9721900e+05   5.2238900e+05   5.2660600e+05   5.3461300e+05   5.6889900e+05   7.0170200e+05   6.3143400e+05   6.9918400e+05   6.3707100e+05   5.5326500e+05   6.3593000e+05   6.5176200e+05   6.5476700e+05   4.5286000e+05   4.8507200e+05   7.6941700e+05   6.5152700e+05   5.1199900e+05   5.4626800e+05   5.2086500e+05   4.6916500e+05   6.0038700e+05   6.5885100e+05   5.9787100e+05   6.1183300e+05   7.7450400e+05   7.2542200e+05   4.8089000e+05   4.6976300e+05   5.0862900e+05   5.2825100e+05   5.8145200e+05   5.5448400e+05   4.5075500e+05   4.2890900e+05   7.6804800e+05   7.1994100e+05   6.8313000e+05   7.7303200e+05   6.5124200e+05   6.3483300e+05   6.2748800e+05   6.6454100e+05   8.7831200e+05   5.8254700e+05   5.1886400e+05   5.0530400e+05   6.6635600e+05   6.7133600e+05   0.0000000e+00   8.6722500e+05   6.6839400e+05   6.3633700e+05   7.7039300e+05   6.6131800e+05   5.0340700e+05   6.7805500e+05   5.5907300e+05   6.8893200e+05   9.8230000e+05   9.4845400e+05   5.5687600e+05   5.2177800e+05   5.1996400e+05   5.3154700e+05   5.7384800e+05   5.6653800e+05   4.4703500e+05   4.4369500e+05   5.6572000e+05   5.7089300e+05   4.7248800e+05   4.3104000e+05   7.5003300e+05   7.8720100e+05   6.0008800e+05   6.2756900e+05   8.6165100e+05   7.8594000e+05   4.9901700e+05   5.4195600e+05   6.7396700e+05   7.7533700e+05
   8.6297700e+05   8.8004800e+05   8.3082300e+05   7.5809000e+05   5.4016800e+05   5.3284100e+05   9.4369700e+05   9.8375500e+05   5.4397000e+05   5.4404100e+05   5.7061900e+05   5.6253600e+05   6.9864700e+05   6.0527900e+05   6.6710100e+05   6.1365300e+05   5.6571900e+05   6.5990500e+05   6.5547900e+05   6.9078300e+05   4.9816300e+05   4.9526600e+05   7.8485300e+05   6.7306700e+05   5.1343900e+05   5.1860000e+05   5.0848900e+05   4.7906600e+05   6.1420800e+05   6.7531200e+05   6.0828900e+05   6.1699800e+05   7.7256000e+05   7.1732800e+05   4.9996100e+05   4.5827600e+05   5.2591100e+05   5.5769300e+05   5.5808200e+05   5.7000900e+05   5.0563500e+05   5.1420800e+05   7.8669700e+05   7.1348400e+05   7.4044100e+05   8.1393400e+05   6.5760500e+05   6.4261000e+05   6.3944800e+05   6.8204900e+05   9.0043100e+05   6.3281800e+05   5.3110800e+05   5.4763800e+05   6.8501900e+05   7.1875300e+05   8.6722500e+05   0.0000000e+00   7.2644200e+05   6.4115200e+05   7.3966900e+05   6.8207200e+05   5.2464800e+05   7.4345400e+05   6.0894900e+05   7.0677300e+05   1.0417070e+06   9.6344400e+05   5.6082000e+05   5.2422000e+05   5.2318600e+05   5.3025900e+05   5.9475600e+05   6.1371300e+05   4.9472600e+05   4.9958500e+05   5.8033700e+05   5.2673700e+05   4.5930300e+05   4.5587900e+05   7.5513500e+05   8.0728100e+05   6.0734000e+05   6.5218400e+05   8.6748300e+05   8.1293000e+05   5.0472200e+05   5.4725000e+05   6.8063400e+05   8.1373900e+05
   7.0295200e+05   7.0381200e+05   6.5284400e+05   6.1010200e+05   3.8303600e+05   3.9172600e+05   7.5296400e+05   8.1427200e+05   3.6870700e+05   4.1654400e+05   3.9729300e+05   3.8987600e+05   5.2518800e+05   4.3600800e+05   5.2039900e+05   4.6813000e+05   3.6630300e+05   4.4741500e+05   4.7696400e+05   5.0552000e+05   3.0576100e+05   3.0638000e+05   6.1085800e+05   4.9286100e+05   3.5413700e+05   3.6293000e+05   3.7835200e+05   3.6511200e+05   4.8485700e+05   5.0124600e+05   4.6847700e+05   4.2776100e+05   6.2435200e+05   5.5179200e+05   3.5281100e+05   3.2662100e+05   3.9010900e+05   3.8793400e+05   3.9743200e+05   3.9513400e+05   3.1787800e+05   3.2741200e+05   5.9537000e+05   5.7059800e+05   5.7106100e+05   6.5662100e+05   4.7511600e+05   5.3143900e+05   5.1236500e+05   5.0280700e+05   7.0819000e+05   4.6020100e+05   3.6374600e+05   3.8083400e+05   5.2605600e+05   5.3267200e+05   6.6839400e+05   7.2644200e+05   0.0000000e+00   4.7960900e+05   5.5837700e+05   5.2121100e+05   3.6414400e+05   5.5727200e+05   4.2526300e+05   5.0536700e+05   9.0221600e+05   8.5591100e+05   4.4031900e+05   3.7221400e+05   3.8101200e+05   3.6633200e+05   4.4659600e+05   4.4046100e+05   3.3733800e+05   3.0836900e+05   4.0879300e+05   4.1884200e+05   2.7833200e+05   2.6413700e+05   5.7435600e+05   6.5159400e+05   4.8520800e+05   4.7687000e+05   6.9264100e+05   6.5278600e+05   3.4368300e+05   3.9029000e+05   4.9840800e+05   6.0985300e+05
   6.4216400e+05   6.5713300e+05   6.3179000e+05   6.2004900e+05   3.6373300e+05   3.2740900e+05   7.1301700e+05   7.7543100e+05   3.4455600e+05   3.7971500e+05   3.4674500e+05   3.6230800e+05   4.7914000e+05   3.6847200e+05   4.5194400e+05   4.6481800e+05   3.3802400e+05   4.2098800e+05   4.1673900e+05   4.6836000e+05   2.8073300e+05   2.6247700e+05   5.2770700e+05   4.3624300e+05   2.9188000e+05   3.2342800e+05   3.2879600e+05   2.9722200e+05   3.9816200e+05   4.9447700e+05   4.3595500e+05   3.9795500e+05   5.6651500e+05   5.1254100e+05   2.9208800e+05   2.8961600e+05   3.8525500e+05   3.7917200e+05   3.5803000e+05   3.4297900e+05   2.5055900e+05   2.5028700e+05   5.3486000e+05   5.4534500e+05   5.3749300e+05   6.2145300e+05   4.7482800e+05   5.0241700e+05   4.4035700e+05   4.7162100e+05   6.4340000e+05   4.1188600e+05   3.3298600e+05   3.2530400e+05   4.8611100e+05   4.8623400e+05   6.3633700e+05   6.4115200e+05   4.7960900e+05   0.0000000e+00   5.2677800e+05   4.7278900e+05   3.3990200e+05   4.7436900e+05   3.7971300e+05   5.0135600e+05   7.7375800e+05   8.1465300e+05   3.7405300e+05   3.4760500e+05   3.2469600e+05   3.1779200e+05   4.1443300e+05   4.4353400e+05   2.8165800e+05   2.8545400e+05   3.4758100e+05   3.7579200e+05   2.7843400e+05   2.3514300e+05   5.6287700e+05   6.6098300e+05   4.7148100e+05   4.5820100e+05   6.8924300e+05   6.6903200e+05   3.1667900e+05   3.8828800e+05   5.1530200e+05   5.6426100e+05
   7.8448300e+05   8.0494300e+05   7.1458000e+05   7.0675500e+05   4.5564300e+05   4.5921000e+05   8.5664500e+05   9.0025500e+05   4.5365600e+05   4.5848300e+05   4.2612700e+05   4.6798000e+05   5.6531100e+05   4.6015700e+05   5.6527200e+05   5.6594300e+05   4.7305300e+05   5.1679400e+05   5.5807700e+05   5.4650900e+05   3.8287400e+05   3.5887900e+05   6.2452600e+05   5.6675200e+05   4.1711300e+05   4.0272000e+05   4.2799100e+05   3.8104400e+05   5.2077800e+05   5.7417400e+05   5.0317700e+05   4.9849200e+05   6.7592100e+05   6.1476000e+05   4.0582100e+05   4.1707600e+05   4.7694500e+05   4.5508500e+05   4.6791700e+05   4.6208700e+05   3.5732600e+05   3.5425300e+05   6.9888100e+05   6.6308700e+05   6.5100000e+05   7.0007100e+05   5.5503400e+05   6.0964100e+05   5.5301600e+05   5.7045800e+05   7.5518300e+05   5.0552700e+05   4.3339300e+05   4.0894000e+05   5.6908200e+05   5.6342000e+05   7.7039300e+05   7.3966900e+05   5.5837700e+05   5.2677800e+05   0.0000000e+00   5.9809700e+05   4.1347200e+05   5.0897900e+05   4.5618800e+05   5.9527900e+05   8.9352000e+05   8.9830400e+05   4.6445200e+05   3.8589700e+05   4.1426000e+05   4.2501400e+05   5.0833100e+05   5.1633300e+05   3.7333700e+05   3.4655000e+05   4.3779800e+05   4.8018800e+05   3.4397100e+05   3.2342600e+05   6.3858300e+05   7.0630100e+05   5.1899000e+05   5.4154900e+05   7.8530200e+05   7.2280900e+05   4.3669700e+05   4.4803900e+05   6.1354400e+05   6.5610500e+05
   6.9510300e+05   7.3189800e+05   6.6171400e+05   6.6609900e+05   4.2465600e+05   4.1389000e+05   7.7648400e+05   7.9841900e+05   3.5013900e+05   4.1386300e+05   4.5065200e+05   4.2469400e+05   5.1936000e+05   4.2729500e+05   5.4289800e+05   5.2098000e+05   3.8788500e+05   4.5976500e+05   4.9836900e+05   5.0051300e+05   3.5580900e+05   3.2644100e+05   5.9837700e+05   5.2577800e+05   3.7162800e+05   3.7591200e+05   3.8653900e+05   3.0052100e+05   4.4762900e+05   4.9130300e+05   4.2946000e+05   4.5051200e+05   6.1928300e+05   5.4935000e+05   3.3858700e+05   3.0786100e+05   4.0515100e+05   3.7391900e+05   3.8633100e+05   3.9520600e+05   3.0614400e+05   3.0072100e+05   6.1613300e+05   5.5673800e+05   5.7350900e+05   6.3764600e+05   5.2181600e+05   5.2668400e+05   4.9699500e+05   5.4852200e+05   7.1843300e+05   4.6912900e+05   3.9539600e+05   3.7525900e+05   5.2138700e+05   5.2800900e+05   6.6131800e+05   6.8207200e+05   5.2121100e+05   4.7278900e+05   5.9809700e+05   0.0000000e+00   3.6852400e+05   5.1673500e+05   4.1752800e+05   5.2701900e+05   8.1875900e+05   8.5242400e+05   4.0771000e+05   3.3150400e+05   3.6399300e+05   3.8952900e+05   4.3537400e+05   4.5700000e+05   3.0336200e+05   2.9583000e+05   3.9249300e+05   4.0584000e+05   2.8909600e+05   2.7844000e+05   5.8138400e+05   6.2115000e+05   4.5958000e+05   4.5464400e+05   7.0070200e+05   6.8127500e+05   3.5960800e+05   4.0452000e+05   5.8680100e+05   5.8883000e+05
   5.3551300e+05   5.8295300e+05   5.2115000e+05   5.0266000e+05   2.3939400e+05   2.3199800e+05   6.2722200e+05   6.6197300e+05   2.3254000e+05   2.5944300e+05   2.5791100e+05   2.5564000e+05   3.5557200e+05   2.8284400e+05   3.7409700e+05   3.5356100e+05   2.2923200e+05   3.2190700e+05   3.2114800e+05   3.3712700e+05   1.6485000e+05   1.5525800e+05   4.4405500e+05   3.4430200e+05   2.2886200e+05   2.5659100e+05   2.3005900e+05   1.7803700e+05   2.9213800e+05   3.5291000e+05   2.9797900e+05   2.8970100e+05   4.7418200e+05   4.2886300e+05   1.9702200e+05   1.7450000e+05   2.4061800e+05   2.4117300e+05   2.6245200e+05   2.5826100e+05   1.5974200e+05   1.6234700e+05   4.6485300e+05   4.3357400e+05   4.3946200e+05   5.0517500e+05   3.7779700e+05   3.4237900e+05   3.3141400e+05   3.5972100e+05   5.7271100e+05   2.9933800e+05   2.2054300e+05   2.2714200e+05   3.7596400e+05   3.8000800e+05   5.0340700e+05   5.2464800e+05   3.6414400e+05   3.3990200e+05   4.1347200e+05   3.6852400e+05   0.0000000e+00   3.6089200e+05   2.5884300e+05   3.5767100e+05   6.9518200e+05   6.6474800e+05   2.8136800e+05   2.0476200e+05   2.2598400e+05   2.4857500e+05   3.0161900e+05   3.1736400e+05   1.9499500e+05   1.8295100e+05   2.7517400e+05   2.7092800e+05   1.5934800e+05   1.4739800e+05   4.4921900e+05   4.8094800e+05   3.2724500e+05   3.3398800e+05   5.8207100e+05   5.2703600e+05   2.2057100e+05   2.6152800e+05   3.9666800e+05   4.2791400e+05
   7.4191700e+05   7.3391400e+05   6.7421400e+05   6.5021300e+05   3.4326200e+05   3.7142900e+05   7.5250800e+05   8.2801300e+05   3.7928100e+05   4.3850700e+05   4.0861800e+05   4.0162500e+05   5.5112700e+05   4.8362300e+05   5.6706900e+05   5.7393100e+05   3.4225700e+05   4.3755700e+05   4.4423100e+05   4.8772000e+05   3.1104600e+05   3.0643100e+05   6.4745700e+05   5.0775700e+05   3.9090500e+05   4.6537000e+05   4.2924800e+05   3.3398200e+05   4.5839900e+05   4.9148300e+05   4.2599000e+05   4.3225100e+05   6.0979200e+05   6.0147600e+05   3.8803200e+05   4.0967600e+05   4.4068400e+05   4.2335300e+05   4.1941300e+05   3.5443100e+05   3.0372400e+05   3.0062200e+05   6.1376700e+05   5.5897100e+05   5.7115600e+05   6.4950500e+05   5.3321300e+05   5.3082000e+05   4.3965600e+05   5.2004800e+05   7.3112300e+05   4.8210500e+05   4.2247800e+05   4.1842100e+05   5.3534600e+05   5.3925900e+05   6.7805500e+05   7.4345400e+05   5.5727200e+05   4.7436900e+05   5.0897900e+05   5.1673500e+05   3.6089200e+05   0.0000000e+00   4.5730200e+05   5.7749200e+05   8.6761700e+05   8.4567100e+05   4.1281300e+05   3.5385900e+05   3.6147600e+05   3.5100700e+05   4.2603900e+05   4.0757300e+05   2.9803900e+05   3.4105600e+05   4.4938400e+05   4.4498000e+05   2.7536500e+05   2.7246100e+05   6.4615100e+05   6.2494500e+05   4.3092500e+05   4.4724900e+05   6.9694900e+05   6.4670300e+05   3.0576400e+05   3.9380700e+05   5.5451700e+05   6.1056900e+05
   5.9127100e+05   6.1637600e+05   5.5585000e+05   5.0725700e+05   2.8795400e+05   2.8760400e+05   6.4967200e+05   7.2562700e+05   2.5790500e+05   3.1080200e+05   3.0336800e+05   3.1890600e+05   4.4679300e+05   3.3431700e+05   4.1109800e+05   3.8594100e+05   2.8315200e+05   3.3971400e+05   3.6967400e+05   3.9741700e+05   2.1456100e+05   1.9226100e+05   4.9746900e+05   4.0474300e+05   2.8444900e+05   3.0125700e+05   2.8086500e+05   2.3830600e+05   3.6795800e+05   4.2619500e+05   3.6621700e+05   3.2640000e+05   5.4834000e+05   4.8291200e+05   2.5873700e+05   2.3809600e+05   3.0872900e+05   3.0792400e+05   2.8639400e+05   3.0608300e+05   1.9885300e+05   2.1433000e+05   5.5183600e+05   4.9350600e+05   4.8190000e+05   5.3349900e+05   4.1800000e+05   4.2055800e+05   3.9199000e+05   4.2771100e+05   6.0525600e+05   3.4501900e+05   2.8624800e+05   2.8143500e+05   4.2644900e+05   4.3512300e+05   5.5907300e+05   6.0894900e+05   4.2526300e+05   3.7971300e+05   4.5618800e+05   4.1752800e+05   2.5884300e+05   4.5730200e+05   0.0000000e+00   4.4022700e+05   7.0516900e+05   7.2229900e+05   3.1328400e+05   2.7445500e+05   2.6311600e+05   2.6216300e+05   3.5086000e+05   3.5883500e+05   2.3490200e+05   2.1945300e+05   3.1286100e+05   3.1882300e+05   1.8987700e+05   1.7897400e+05   5.1976100e+05   5.2813200e+05   3.6610900e+05   3.8044400e+05   6.2199000e+05   5.6552300e+05   2.4607000e+05   3.2175300e+05   3.9519000e+05   4.8204600e+05
   6.9738600e+05   7.1779300e+05   6.7788300e+05   6.3105400e+05   4.0457700e+05   3.8416600e+05   7.4665100e+05   8.2246500e+05   3.8301400e+05   3.9651000e+05   4.0813000e+05   4.3740400e+05   5.8073900e+05   4.4183300e+05   5.8408600e+05   5.0252600e+05   3.9088500e+05   4.3783300e+05   4.4863500e+05   5.0820300e+05   3.3916200e+05   3.2521200e+05   5.8118000e+05   5.0156100e+05   3.3785300e+05   3.8140100e+05   3.6293300e+05   3.2855700e+05   4.9227100e+05   5.2867400e+05   4.5513900e+05   4.2475700e+05   6.4234100e+05   5.5201600e+05   3.5622900e+05   2.9891200e+05   3.8876100e+05   3.8586000e+05   3.7598500e+05   4.0528700e+05   3.0007000e+05   3.0435800e+05   6.3751100e+05   5.5898000e+05   5.1830800e+05   6.2613000e+05   4.8371100e+05   5.2117700e+05   5.1212500e+05   5.5190000e+05   7.0340200e+05   4.6766700e+05   4.0702000e+05   3.7905800e+05   5.3659800e+05   5.6025500e+05   6.8893200e+05   7.0677300e+05   5.0536700e+05   5.0135600e+05   5.9527900e+05   5.2701900e+05   3.5767100e+05   5.7749200e+05   4.4022700e+05   0.0000000e+00   8.2979200e+05   8.4889300e+05   4.1906700e+05   3.9198600e+05   3.9470200e+05   4.3252200e+05   4.7993600e+05   4.5948500e+05   3.4243800e+05   3.5013600e+05   4.2572100e+05   4.2101200e+05   3.0989300e+05   2.9368300e+05   6.2406400e+05   6.4008100e+05   4.9223800e+05   4.9402500e+05   7.7812100e+05   7.1654400e+05   4.0334900e+05   4.3301100e+05   5.3535700e+05   6.1606800e+05
   9.7140500e+05   1.0040010e+06   9.1316200e+05   9.5719200e+05   7.6665000e+05   7.2679500e+05   1.1104350e+06   1.1422800e+06   7.2652200e+05   7.2092300e+05   6.9470200e+05   7.2583800e+05   8.1765200e+05   7.3599000e+05   7.9744600e+05   7.4268100e+05   5.6854900e+05   6.8039900e+05   7.7550400e+05   7.6996100e+05   5.6622500e+05   5.6434900e+05   8.4721300e+05   7.5386000e+05   6.2978700e+05   6.6649300e+05   6.3156900e+05   6.1778400e+05   7.4737900e+05   8.0199000e+05   7.4535000e+05   7.0221000e+05   9.2288100e+05   8.2431700e+05   6.3930000e+05   6.2675400e+05   7.3163600e+05   6.7865300e+05   6.5930000e+05   6.7636800e+05   5.4407000e+05   5.8174900e+05   9.4462600e+05   9.1181100e+05   8.8092500e+05   9.6986800e+05   8.3671800e+05   8.4547600e+05   8.3371100e+05   8.9073900e+05   1.0656350e+06   7.7486000e+05   6.6681800e+05   6.6063300e+05   8.5534600e+05   9.0861400e+05   9.8230000e+05   1.0417070e+06   9.0221600e+05   7.7375800e+05   8.9352000e+05   8.1875900e+05   6.9518200e+05   8.6761700e+05   7.0516900e+05   8.2979200e+05   0.0000000e+00   1.1408330e+06   7.1419200e+05   6.9052000e+05   6.7815900e+05   6.7911000e+05   7.2860900e+05   7.3071200e+05   5.6276500e+05   6.2089300e+05   7.2298200e+05   7.8218500e+05   6.8956500e+05   6.2440600e+05   9.2697700e+05   9.5317300e+05   7.8664100e+05   8.1047900e+05   1.1035910e+06   1.0400530e+06   7.2426600e+05   7.5741100e+05   8.7677100e+05   9.3036000e+05
   9.3849100e+05   9.4193200e+05   9.6908100e+05   9.9038700e+05   7.3381600e+05   7.1833200e+05   1.0786760e+06   1.1866200e+06   6.6518500e+05   7.1407500e+05   6.9504400e+05   6.9001600e+05   8.0899800e+05   6.8419200e+05   8.4780300e+05   7.7157100e+05   7.0045700e+05   7.6686500e+05   7.9705000e+05   8.1260400e+05   6.2661600e+05   6.0326700e+05   9.1233200e+05   7.9270900e+05   6.8630300e+05   6.9666600e+05   6.7956500e+05   6.3418900e+05   7.6384100e+05   7.9843800e+05   7.8251300e+05   7.5111800e+05   9.3920800e+05   8.9175100e+05   6.6870000e+05   6.1303400e+05   7.0011000e+05   6.8340900e+05   6.7897500e+05   6.9748400e+05   6.3088500e+05   6.0103700e+05   9.2248900e+05   8.7471700e+05   8.9787800e+05   9.5284700e+05   8.0122900e+05   8.5730100e+05   7.9014500e+05   8.3277100e+05   1.0131140e+06   7.8761000e+05   6.7928600e+05   6.4994300e+05   8.7891900e+05   8.8507500e+05   9.4845400e+05   9.6344400e+05   8.5591100e+05   8.1465300e+05   8.9830400e+05   8.5242400e+05   6.6474800e+05   8.4567100e+05   7.2229900e+05   8.4889300e+05   1.1408330e+06   0.0000000e+00   7.3649100e+05   6.5579800e+05   6.3246900e+05   6.7994600e+05   7.6578600e+05   7.3485300e+05   6.3214000e+05   6.3176600e+05   7.1806700e+05   7.2214300e+05   6.1413000e+05   6.0584800e+05   9.1785600e+05   9.6790500e+05   8.0383900e+05   7.5475700e+05   1.0184940e+06   1.0246140e+06   6.9448500e+05   7.4467700e+05   8.7159800e+05   8.9836400e+05
   5.8230100e+05   5.9740500e+05   5.5296700e+05   5.3533600e+05   2.8514200e+05   3.0953700e+05   6.5313800e+05   7.4766800e+05   2.8421900e+05   3.1910600e+05   2.8256300e+05   3.1161800e+05   4.1999800e+05   3.4284100e+05   4.2401900e+05   3.6251400e+05   2.5788800e+05   3.6290500e+05   3.7586700e+05   4.4902000e+05   2.0653100e+05   1.9800500e+05   5.2285600e+05   4.0403100e+05   2.6896400e+05   2.7684200e+05   2.7681100e+05   2.3801000e+05   3.6509400e+05   4.0509900e+05   3.6422600e+05   3.7417900e+05   5.3242200e+05   4.3561000e+05   2.5739500e+05   2.3169600e+05   3.0416000e+05   2.7393000e+05   2.9041000e+05   2.9538100e+05   2.0615700e+05   1.9236500e+05   4.4701400e+05   4.6623700e+05   4.5349000e+05   5.3845800e+05   3.9443300e+05   4.2828700e+05   3.8565300e+05   4.1024900e+05   6.1188100e+05   3.6291400e+05   2.9442400e+05   2.9058900e+05   4.1600000e+05   4.5229200e+05   5.5687600e+05   5.6082000e+05   4.4031900e+05   3.7405300e+05   4.6445200e+05   4.0771000e+05   2.8136800e+05   4.1281300e+05   3.1328400e+05   4.1906700e+05   7.1419200e+05   7.3649100e+05   0.0000000e+00   2.3185400e+05   2.3826900e+05   2.8114400e+05   3.2887900e+05   3.4206100e+05   1.9226900e+05   1.7866100e+05   2.9865300e+05   3.2329800e+05   1.8869200e+05   1.7752100e+05   4.8543900e+05   5.4362400e+05   3.2733600e+05   3.2157600e+05   6.1882100e+05   5.9454500e+05   2.4878800e+05   2.9626300e+05   4.6714700e+05   5.1249700e+05
   5.1725400e+05   5.7828100e+05   5.0447500e+05   4.6688600e+05   2.3502900e+05   2.3481600e+05   5.9035400e+05   6.9547200e+05   2.3090100e+05   2.3630700e+05   2.1871200e+05   2.4013900e+05   3.4404500e+05   2.8905000e+05   3.5128900e+05   2.8036000e+05   2.2632800e+05   2.8956800e+05   2.8983900e+05   3.5560500e+05   1.4767900e+05   1.4484500e+05   4.3088500e+05   3.3114800e+05   2.0185700e+05   2.1532500e+05   2.1827000e+05   1.7529700e+05   3.1935700e+05   3.5745500e+05   3.1953200e+05   3.0461300e+05   4.9074600e+05   4.0510000e+05   2.1036900e+05   1.7888400e+05   2.6527100e+05   2.5793600e+05   2.8187600e+05   2.3819500e+05   1.4656800e+05   1.2950700e+05   4.7798500e+05   4.1526000e+05   3.9850300e+05   4.4765400e+05   3.1654800e+05   3.7580500e+05   3.0157800e+05   3.6435100e+05   5.1381500e+05   3.0327900e+05   2.1633200e+05   2.0880400e+05   3.6425900e+05   4.1225900e+05   5.2177800e+05   5.2422000e+05   3.7221400e+05   3.4760500e+05   3.8589700e+05   3.3150400e+05   2.0476200e+05   3.5385900e+05   2.7445500e+05   3.9198600e+05   6.9052000e+05   6.5579800e+05   2.3185400e+05   0.0000000e+00   2.0067900e+05   2.3274500e+05   2.8374000e+05   3.0909800e+05   1.8953700e+05   1.6480300e+05   2.3605900e+05   2.6636700e+05   1.3751900e+05   1.5399400e+05   4.5473600e+05   4.9529600e+05   3.2369300e+05   3.2748700e+05   5.9612300e+05   5.4179400e+05   1.9646900e+05   2.6952300e+05   3.8710300e+05   4.6291500e+05
   5.3123800e+05   5.2128300e+05   5.0250400e+05   4.6725800e+05   2.3235800e+05   2.2764000e+05   6.0252800e+05   6.6324100e+05   2.0795300e+05   2.4180300e+05   2.3067900e+05   2.5642700e+05   3.5283400e+05   2.5388500e+05   3.4646000e+05   3.1539500e+05   2.2948400e+05   2.6375300e+05   3.0005600e+05   3.4274300e+05   1.6109700e+05   1.3888500e+05   3.9183400e+05   3.1781500e+05   1.7432700e+05   1.8421800e+05   2.1657800e+05   1.7397800e+05   3.1319000e+05   3.1883900e+05   2.5491700e+05   2.8853900e+05   4.5099000e+05   3.8514800e+05   1.8429300e+05   1.6212300e+05   2.2244100e+05   2.2735400e+05   2.4931600e+05   1.9067700e+05   1.2092200e+05   1.2843300e+05   4.8106900e+05   3.7845000e+05   3.7268900e+05   4.5150200e+05   3.2661900e+05   3.6799700e+05   3.4258900e+05   3.6231500e+05   5.6268000e+05   2.8345200e+05   2.2675200e+05   2.0998200e+05   3.6623700e+05   3.8306100e+05   5.1996400e+05   5.2318600e+05   3.8101200e+05   3.2469600e+05   4.1426000e+05   3.6399300e+05   2.2598400e+05   3.6147600e+05   2.6311600e+05   3.9470200e+05   6.7815900e+05   6.3246900e+05   2.3826900e+05   2.0067900e+05   0.0000000e+00   2.2068800e+05   2.6931800e+05   2.8830900e+05   1.5374200e+05   1.4229900e+05   2.3648600e+05   2.7172200e+05   1.2248800e+05   1.1647000e+05   4.3784000e+05   4.8610600e+05   2.8855900e+05   2.9678000e+05   5.8605300e+05   5.2025600e+05   1.9223100e+05   2.5783100e+05   3.9561000e+05   4.3911500e+05
   5.7828700e+05   5.4539000e+05   5.3236100e+05   5.0965300e+05   2.4856000e+05   2.6269200e+05   6.1198600e+05   6.9997300e+05   2.2908800e+05   2.7145300e+05   2.5559800e+05   2.6360300e+05   3.6596500e+05   2.7308400e+05   3.7303200e+05   3.3402300e+05   2.2565400e+05   2.7384600e+05   3.1747100e+05   3.7231500e+05   1.7536700e+05   1.6040500e+05   4.1871400e+05   3.6339600e+05   2.1418700e+05   2.2404400e+05   2.5288800e+05   2.0595500e+05   3.3777200e+05   3.5648500e+05   3.2253400e+05   3.0112200e+05   4.7841900e+05   4.1674200e+05   2.0949700e+05   1.8802600e+05   2.4038100e+05   2.5298700e+05   2.6199300e+05   2.2428500e+05   1.5237200e+05   1.7176300e+05   4.7541000e+05   4.0874000e+05   4.1921600e+05   4.7952500e+05   3.5905400e+05   3.7800700e+05   3.6444500e+05   3.8587200e+05   5.4614000e+05   3.0389700e+05   2.4131400e+05   2.4132600e+05   3.7772400e+05   4.1468900e+05   5.3154700e+05   5.3025900e+05   3.6633200e+05   3.1779200e+05   4.2501400e+05   3.8952900e+05   2.4857500e+05   3.5100700e+05   2.6216300e+05   4.3252200e+05   6.7911000e+05   6.7994600e+05   2.8114400e+05   2.3274500e+05   2.2068800e+05   0.0000000e+00   2.8502800e+05   2.8219900e+05   1.7393900e+05   1.5745000e+05   2.5642600e+05   2.7922000e+05   1.3521300e+05   1.4483100e+05   4.5355000e+05   5.2027800e+05   3.1424100e+05   3.3183900e+05   6.2053100e+05   5.5208200e+05   2.3834800e+05   2.7804700e+05   4.0872300e+05   4.5789200e+05
   5.9732200e+05   6.1285600e+05   5.7362500e+05   5.6191400e+05   3.2752800e+05   3.3173000e+05   6.9642300e+05   7.5512400e+05   3.0339900e+05   3.4666400e+05   3.4811900e+05   3.6172900e+05   4.8768400e+05   3.4165200e+05   4.1149300e+05   4.0536500e+05   3.1940900e+05   3.6620700e+05   4.1565300e+05   4.6700100e+05   2.5583600e+05   2.1213900e+05   4.7458500e+05   4.1714100e+05   2.7451700e+05   2.8124400e+05   3.0231600e+05   2.7526400e+05   3.8940800e+05   4.1918200e+05   3.6792900e+05   3.7000200e+05   5.4489400e+05   4.7086100e+05   2.6556600e+05   2.6541600e+05   3.2718500e+05   3.1505500e+05   3.3824900e+05   3.3949400e+05   2.2413600e+05   2.3126700e+05   5.5482600e+05   4.7635400e+05   4.5794900e+05   5.5228900e+05   4.1017500e+05   4.2289700e+05   4.2615700e+05   4.1630800e+05   5.9269800e+05   3.5897100e+05   3.0502200e+05   2.9660300e+05   4.4446400e+05   4.3093900e+05   5.7384800e+05   5.9475600e+05   4.4659600e+05   4.1443300e+05   5.0833100e+05   4.3537400e+05   3.0161900e+05   4.2603900e+05   3.5086000e+05   4.7993600e+05   7.2860900e+05   7.6578600e+05   3.2887900e+05   2.8374000e+05   2.6931800e+05   2.8502800e+05   0.0000000e+00   3.8010000e+05   2.3353700e+05   2.2705300e+05   3.0398500e+05   3.2063300e+05   2.0888000e+05   2.1741500e+05   5.1272100e+05   5.6502300e+05   3.9792400e+05   3.8954700e+05   6.6469100e+05   6.0111000e+05   2.8859600e+05   3.2883100e+05   4.6477300e+05   5.2471100e+05
   6.2094700e+05   6.2769100e+05   5.9065200e+05   5.7991200e+05   3.4387100e+05   3.1609000e+05   6.9575500e+05   7.3821100e+05   3.0155900e+05   3.4320500e+05   3.1908100e+05   3.2194200e+05   4.9326300e+05   3.7958200e+05   4.5566200e+05   4.2657500e+05   3.3572200e+05   3.6982900e+05   4.1400000e+05   4.5019800e+05   2.2709400e+05   2.0645700e+05   5.1206900e+05   4.1712200e+05   2.8913900e+05   2.9029700e+05   3.2036400e+05   2.4610700e+05   3.9161000e+05   4.0367700e+05   3.6155600e+05   3.6247500e+05   5.3273000e+05   4.4759100e+05   2.8384400e+05   2.3197200e+05   3.1898400e+05   3.1872700e+05   3.2073300e+05   3.3415300e+05   2.2945500e+05   2.3120800e+05   5.3792700e+05   5.0241600e+05   4.6620000e+05   5.5740400e+05   4.2103400e+05   4.2529100e+05   4.0210900e+05   4.1641800e+05   6.1725800e+05   3.7405300e+05   3.1637400e+05   2.6353900e+05   4.6844700e+05   4.6556400e+05   5.6653800e+05   6.1371300e+05   4.4046100e+05   4.4353400e+05   5.1633300e+05   4.5700000e+05   3.1736400e+05   4.0757300e+05   3.5883500e+05   4.5948500e+05   7.3071200e+05   7.3485300e+05   3.4206100e+05   3.0909800e+05   2.8830900e+05   2.8219900e+05   3.8010000e+05   0.0000000e+00   2.4531800e+05   2.3116900e+05   3.4193500e+05   3.6417900e+05   2.2197100e+05   2.2278400e+05   5.4813100e+05   5.5947600e+05   3.7987800e+05   4.0296400e+05   6.7587800e+05   6.4021300e+05   3.2447300e+05   3.0978300e+05   4.6042300e+05   5.3702600e+05
   4.8682700e+05   4.8700500e+05   4.5956200e+05   4.1658000e+05   2.0565500e+05   1.8524000e+05   5.6753800e+05   6.1939100e+05   1.5777100e+05   1.8151900e+05   1.7810000e+05   2.1000800e+05   3.4048500e+05   2.0261700e+05   3.0363400e+05   2.6969800e+05   1.5910000e+05   2.1419000e+05   2.5286900e+05   3.2083400e+05   8.5774000e+04   8.6523000e+04   3.8342100e+05   2.9532400e+05   1.5263100e+05   1.5547100e+05   1.6003200e+05   1.1676500e+05   2.4979600e+05   2.9694700e+05   2.4488900e+05   2.3741000e+05   4.3354500e+05   3.5630600e+05   1.4816100e+05   1.2578600e+05   1.7580400e+05   1.6374500e+05   1.9163100e+05   1.9282600e+05   9.5413000e+04   8.4987000e+04   4.0193400e+05   3.6105600e+05   3.4263000e+05   4.3624300e+05   2.9859500e+05   3.0862900e+05   2.9092700e+05   3.2474100e+05   5.1318800e+05   2.4681600e+05   1.4080600e+05   1.4249000e+05   3.3059700e+05   3.5120600e+05   4.4703500e+05   4.9472600e+05   3.3733800e+05   2.8165800e+05   3.7333700e+05   3.0336200e+05   1.9499500e+05   2.9803900e+05   2.3490200e+05   3.4243800e+05   5.6276500e+05   6.3214000e+05   1.9226900e+05   1.8953700e+05   1.5374200e+05   1.7393900e+05   2.3353700e+05   2.4531800e+05   0.0000000e+00   1.1942400e+05   2.0862600e+05   2.2175200e+05   9.4729000e+04   9.4214000e+04   4.1378900e+05   4.2889700e+05   2.6589900e+05   2.8549800e+05   5.3773000e+05   4.9220800e+05   1.8062400e+05   1.9824100e+05   3.1697500e+05   4.0239200e+05
   4.8034800e+05   4.6863300e+05   4.3948700e+05   4.3776000e+05   1.8963000e+05   1.8168000e+05   5.6718300e+05   6.0452900e+05   1.5745900e+05   1.9726400e+05   1.8934800e+05   2.1132800e+05   3.6388500e+05   2.1054600e+05   3.1119400e+05   2.6281200e+05   1.7783800e+05   2.1258000e+05   2.6526700e+05   2.9923100e+05   1.0472200e+05   1.0672300e+05   3.9647500e+05   3.1072500e+05   1.4090800e+05   1.6757200e+05   1.6923100e+05   1.3249600e+05   2.4957100e+05   3.1525200e+05   2.3739800e+05   2.2565800e+05   4.1468100e+05   3.4737500e+05   1.2404400e+05   1.1500400e+05   1.7132000e+05   1.6979500e+05   1.6758300e+05   1.7620700e+05   9.0901000e+04   7.5453000e+04   3.9046500e+05   3.5290900e+05   3.5477400e+05   4.2344700e+05   3.1761800e+05   3.0936400e+05   2.8414100e+05   3.4172200e+05   5.0007900e+05   2.5117200e+05   1.6853300e+05   1.4612100e+05   2.9488000e+05   3.0682700e+05   4.4369500e+05   4.9958500e+05   3.0836900e+05   2.8545400e+05   3.4655000e+05   2.9583000e+05   1.8295100e+05   3.4105600e+05   2.1945300e+05   3.5013600e+05   6.2089300e+05   6.3176600e+05   1.7866100e+05   1.6480300e+05   1.4229900e+05   1.5745000e+05   2.2705300e+05   2.3116900e+05   1.1942400e+05   0.0000000e+00   2.1014300e+05   2.0026200e+05   7.1926000e+04   7.2751000e+04   3.7601800e+05   4.0070200e+05   2.2912300e+05   2.6479100e+05   5.2857600e+05   4.6448900e+05   1.3410400e+05   1.8333400e+05   3.1651500e+05   3.8548400e+05
   5.7361800e+05   5.6620600e+05   5.2461600e+05   5.4483800e+05   3.2739900e+05   3.1276300e+05   6.7977400e+05   7.1719100e+05   2.6240000e+05   3.0113400e+05   3.0474900e+05   3.3541400e+05   4.6384500e+05   3.2976300e+05   3.9587200e+05   3.5826600e+05   2.7069700e+05   3.2690600e+05   3.4539300e+05   3.8641400e+05   2.0957000e+05   1.9203300e+05   4.7375100e+05   3.9805200e+05   2.5159800e+05   2.4496700e+05   2.6404100e+05   2.0018000e+05   3.3193400e+05   3.7954400e+05   3.1084100e+05   3.2623200e+05   5.2819200e+05   4.3967500e+05   2.3489400e+05   2.1869900e+05   2.8029600e+05   2.8970500e+05   2.6331700e+05   2.5827300e+05   1.7226700e+05   1.7794200e+05   4.6281900e+05   4.6130800e+05   4.4956800e+05   5.3220300e+05   3.7233000e+05   3.8043200e+05   3.6350600e+05   3.8073900e+05   5.7492500e+05   3.1848900e+05   2.6927200e+05   2.4819400e+05   3.9269900e+05   3.8942500e+05   5.6572000e+05   5.8033700e+05   4.0879300e+05   3.4758100e+05   4.3779800e+05   3.9249300e+05   2.7517400e+05   4.4938400e+05   3.1286100e+05   4.2572100e+05   7.2298200e+05   7.1806700e+05   2.9865300e+05   2.3605900e+05   2.3648600e+05   2.5642600e+05   3.0398500e+05   3.4193500e+05   2.0862600e+05   2.1014300e+05   0.0000000e+00   3.0752300e+05   1.7110900e+05   1.6334900e+05   4.8550600e+05   5.4487700e+05   3.3861700e+05   3.6503400e+05   6.0998900e+05   5.5959800e+05   2.5044500e+05   2.8447800e+05   4.3176500e+05   5.2507500e+05
   5.9714000e+05   5.5033400e+05   5.3083400e+05   5.2686900e+05   2.8461200e+05   2.7579800e+05   6.5701500e+05   7.2423500e+05   2.6524000e+05   3.0516200e+05   2.7577900e+05   3.0879900e+05   4.4177100e+05   2.9850300e+05   4.0162300e+05   3.6876100e+05   2.6793500e+05   3.1772500e+05   3.3642000e+05   3.8833600e+05   2.1749400e+05   2.0271500e+05   4.7377600e+05   3.8215200e+05   2.2815500e+05   2.5480100e+05   2.6567900e+05   2.0955600e+05   3.4035000e+05   3.8492400e+05   3.3452300e+05   3.2998800e+05   4.8269200e+05   4.1448100e+05   2.2638600e+05   2.1793400e+05   2.8509300e+05   3.0093000e+05   2.6273300e+05   2.6731200e+05   1.6142900e+05   1.8617800e+05   4.7628300e+05   4.1256300e+05   4.0881800e+05   5.2436300e+05   3.6887200e+05   4.1248900e+05   3.6606000e+05   3.8090000e+05   5.6515600e+05   3.4714300e+05   2.7439500e+05   2.4868400e+05   4.1895300e+05   4.1460100e+05   5.7089300e+05   5.2673700e+05   4.1884200e+05   3.7579200e+05   4.8018800e+05   4.0584000e+05   2.7092800e+05   4.4498000e+05   3.1882300e+05   4.2101200e+05   7.8218500e+05   7.2214300e+05   3.2329800e+05   2.6636700e+05   2.7172200e+05   2.7922000e+05   3.2063300e+05   3.6417900e+05   2.2175200e+05   2.0026200e+05   3.0752300e+05   0.0000000e+00   2.1239800e+05   1.8734300e+05   5.1204800e+05   5.5907500e+05   3.4090700e+05   4.0186700e+05   6.6029000e+05   5.7290400e+05   2.2758200e+05   2.7925700e+05   4.6047400e+05   5.4021200e+05
   4.4187900e+05   4.5874600e+05   4.4889800e+05   3.9626700e+05   1.6045500e+05   1.5332800e+05   5.2646600e+05   6.0199800e+05   1.4962800e+05   1.9644400e+05   1.6287600e+05   1.8513800e+05   3.2295800e+05   1.9450500e+05   2.7428500e+05   2.3298400e+05   1.7149500e+05   2.1219200e+05   2.5507500e+05   2.9197100e+05   9.7829000e+04   9.6477000e+04   3.5698200e+05   2.6535100e+05   1.2444700e+05   1.4972200e+05   1.3783500e+05   1.0589700e+05   2.2267300e+05   2.6233500e+05   2.1537700e+05   1.8329800e+05   3.8601600e+05   3.3289000e+05   1.1351300e+05   9.3212000e+04   1.5729000e+05   1.7081500e+05   1.7121300e+05   1.7074500e+05   6.6052000e+04   8.4516000e+04   4.0869500e+05   3.2660100e+05   3.1273200e+05   4.3056000e+05   2.7688200e+05   3.0158200e+05   2.6838800e+05   2.7654500e+05   4.6353300e+05   2.3978100e+05   1.6044400e+05   1.3553600e+05   3.0093800e+05   3.4329000e+05   4.7248800e+05   4.5930300e+05   2.7833200e+05   2.7843400e+05   3.4397100e+05   2.8909600e+05   1.5934800e+05   2.7536500e+05   1.8987700e+05   3.0989300e+05   6.8956500e+05   6.1413000e+05   1.8869200e+05   1.3751900e+05   1.2248800e+05   1.3521300e+05   2.0888000e+05   2.2197100e+05   9.4729000e+04   7.1926000e+04   1.7110900e+05   2.1239800e+05   0.0000000e+00   5.6828000e+04   3.6882200e+05   4.3555100e+05   2.0618300e+05   2.3241000e+05   5.0199600e+05   4.4745400e+05   1.1342000e+05   1.8680300e+05   3.2343000e+05   3.8562600e+05
   4.3000400e+05   4.6223600e+05   3.9159200e+05   3.8377200e+05   1.5323700e+05   1.4044000e+05   5.1810200e+05   5.8016600e+05   1.1789800e+05   1.7478400e+05   1.5669900e+05   1.7260900e+05   2.8669600e+05   1.7958200e+05   2.7920300e+05   2.5363500e+05   1.4740900e+05   2.1020400e+05   2.4004800e+05   2.7740400e+05   7.3204000e+04   6.0350000e+04   3.5084400e+05   2.6599600e+05   1.0102600e+05   1.3092100e+05   1.3574400e+05   8.9354000e+04   2.1343100e+05   2.3706100e+05   1.9071100e+05   1.8473000e+05   3.5014700e+05   2.8537100e+05   8.2724000e+04   7.6076000e+04   1.4640600e+05   1.6408300e+05   1.6307000e+05   1.4039900e+05   4.6412000e+04   6.2162000e+04   4.0223600e+05   2.8555000e+05   2.9134300e+05   3.8367100e+05   2.5584800e+05   2.9674800e+05   2.4745300e+05   2.8444500e+05   4.6343400e+05   2.3290800e+05   1.3644000e+05   1.2537800e+05   2.7324200e+05   3.1805600e+05   4.3104000e+05   4.5587900e+05   2.6413700e+05   2.3514300e+05   3.2342600e+05   2.7844000e+05   1.4739800e+05   2.7246100e+05   1.7897400e+05   2.9368300e+05   6.2440600e+05   6.0584800e+05   1.7752100e+05   1.5399400e+05   1.1647000e+05   1.4483100e+05   2.1741500e+05   2.2278400e+05   9.4214000e+04   7.2751000e+04   1.6334900e+05   1.8734300e+05   5.6828000e+04   0.0000000e+00   3.4620700e+05   4.2686100e+05   2.0299700e+05   2.3344100e+05   4.9704700e+05   4.4396600e+05   1.1461100e+05   1.7278900e+05   3.1764600e+05   3.8843700e+05
   7.3733500e+05   8.1640700e+05   6.8908500e+05   7.0260800e+05   4.6362600e+05   4.6852500e+05   8.0492800e+05   9.0300100e+05   4.2394700e+05   4.8316100e+05   4.6590800e+05   4.6857300e+05   6.0918000e+05   5.0260900e+05   6.0287900e+05   5.7234200e+05   4.4973500e+05   5.2144000e+05   5.2743500e+05   5.7272300e+05   3.9413600e+05   3.8855900e+05   6.5090900e+05   5.8299300e+05   4.2122800e+05   4.4728300e+05   4.3252300e+05   4.2439900e+05   5.2750300e+05   5.6462400e+05   5.3830800e+05   5.2846800e+05   6.9020200e+05   6.6173600e+05   4.1914900e+05   3.9827900e+05   4.6946300e+05   4.6277600e+05   4.6980600e+05   4.7993900e+05   3.8774000e+05   4.0140900e+05   7.3485900e+05   6.2993700e+05   6.1367900e+05   6.9539600e+05   5.7245300e+05   5.9177000e+05   5.6348300e+05   6.0133600e+05   8.0008700e+05   5.6235600e+05   4.6939300e+05   4.4788100e+05   6.0586200e+05   6.1179500e+05   7.5003300e+05   7.5513500e+05   5.7435600e+05   5.6287700e+05   6.3858300e+05   5.8138400e+05   4.4921900e+05   6.4615100e+05   5.1976100e+05   6.2406400e+05   9.2697700e+05   9.1785600e+05   4.8543900e+05   4.5473600e+05   4.3784000e+05   4.5355000e+05   5.1272100e+05   5.4813100e+05   4.1378900e+05   3.7601800e+05   4.8550600e+05   5.1204800e+05   3.6882200e+05   3.4620700e+05   0.0000000e+00   7.4511500e+05   5.6045600e+05   5.5651200e+05   8.3911800e+05   7.1988300e+05   4.1507100e+05   4.9153600e+05   5.8333600e+05   6.7159600e+05
   7.4497200e+05   8.0719300e+05   7.0998000e+05   7.7050900e+05   5.1221100e+05   4.9038000e+05   8.7769800e+05   9.4806100e+05   4.8379300e+05   5.2788900e+05   4.8419600e+05   4.9186700e+05   6.3938000e+05   5.2708100e+05   6.1866400e+05   5.8638000e+05   4.6675500e+05   5.1931300e+05   5.5413800e+05   5.9221200e+05   4.6317400e+05   4.5894700e+05   7.1377000e+05   6.4471800e+05   4.2711100e+05   4.6855200e+05   4.3396300e+05   4.0041400e+05   5.7387300e+05   5.9684700e+05   5.4006200e+05   5.6074700e+05   7.6246800e+05   6.8874700e+05   4.8756600e+05   4.6622800e+05   5.3294300e+05   5.3312900e+05   5.1128400e+05   4.7684300e+05   4.1255500e+05   4.0142600e+05   7.2909100e+05   6.8398200e+05   7.0032600e+05   7.6186600e+05   6.5821900e+05   6.5397300e+05   6.3545600e+05   6.4728100e+05   8.4237900e+05   5.5583300e+05   4.9385400e+05   4.5725900e+05   5.9468500e+05   6.4698500e+05   7.8720100e+05   8.0728100e+05   6.5159400e+05   6.6098300e+05   7.0630100e+05   6.2115000e+05   4.8094800e+05   6.2494500e+05   5.2813200e+05   6.4008100e+05   9.5317300e+05   9.6790500e+05   5.4362400e+05   4.9529600e+05   4.8610600e+05   5.2027800e+05   5.6502300e+05   5.5947600e+05   4.2889700e+05   4.0070200e+05   5.4487700e+05   5.5907500e+05   4.3555100e+05   4.2686100e+05   7.4511500e+05   0.0000000e+00   6.0101700e+05   6.0858600e+05   8.9582700e+05   8.0995000e+05   4.8951400e+05   5.5500000e+05   6.3660100e+05   7.1565400e+05
   6.1562900e+05   6.1768800e+05   5.7591300e+05   5.7519900e+05   3.4104300e+05   3.1454000e+05   6.6032700e+05   7.1769300e+05   2.8660000e+05   3.4485300e+05   3.2203100e+05   3.5133100e+05   4.3845300e+05   3.4347600e+05   4.6468800e+05   4.4735600e+05   3.1189200e+05   3.5874900e+05   4.0737700e+05   3.8628600e+05   2.3627100e+05   2.4266100e+05   5.0005200e+05   4.5858800e+05   2.8430200e+05   3.1228900e+05   3.1311200e+05   3.0179900e+05   4.1407400e+05   4.2349000e+05   3.7986900e+05   4.0073200e+05   5.7462900e+05   4.8010900e+05   2.8396700e+05   2.5459500e+05   3.3990200e+05   3.5994200e+05   3.5108100e+05   3.2993200e+05   2.3226700e+05   2.5379400e+05   5.4810300e+05   5.2322000e+05   5.0017000e+05   5.8876200e+05   4.3954800e+05   4.6125800e+05   4.2524900e+05   4.5588400e+05   6.7476800e+05   4.0659100e+05   3.0915100e+05   3.0041800e+05   4.7531900e+05   5.2535100e+05   6.0008800e+05   6.0734000e+05   4.8520800e+05   4.7148100e+05   5.1899000e+05   4.5958000e+05   3.2724500e+05   4.3092500e+05   3.6610900e+05   4.9223800e+05   7.8664100e+05   8.0383900e+05   3.2733600e+05   3.2369300e+05   2.8855900e+05   3.1424100e+05   3.9792400e+05   3.7987800e+05   2.6589900e+05   2.2912300e+05   3.3861700e+05   3.4090700e+05   2.0618300e+05   2.0299700e+05   5.6045600e+05   6.0101700e+05   0.0000000e+00   4.0058300e+05   6.5755600e+05   5.8995900e+05   2.7459800e+05   3.8248700e+05   4.4834200e+05   5.3978800e+05
   6.1889300e+05   6.2415400e+05   5.9176600e+05   5.9768200e+05   3.4320800e+05   3.2122700e+05   7.1852500e+05   7.4011100e+05   2.9601500e+05   3.1430400e+05   3.0397400e+05   3.2324600e+05   4.3118900e+05   3.4834700e+05   4.3669800e+05   4.1517900e+05   3.3787800e+05   3.7481500e+05   4.0388900e+05   3.9166200e+05   2.3573300e+05   2.3374400e+05   5.2541800e+05   4.5646500e+05   2.9384600e+05   3.1053500e+05   3.1252500e+05   2.5060100e+05   3.8247500e+05   3.8969800e+05   4.0634100e+05   4.0661000e+05   5.5627000e+05   4.7618900e+05   2.6932200e+05   2.6018000e+05   3.2764000e+05   3.4858200e+05   3.1696400e+05   3.1711700e+05   2.6151300e+05   2.4382600e+05   5.6140300e+05   5.0354700e+05   4.7083000e+05   5.7864100e+05   4.2508000e+05   4.7060000e+05   4.1052500e+05   4.3459900e+05   6.3099900e+05   4.1867300e+05   3.4160600e+05   3.1476600e+05   4.7789000e+05   5.0748000e+05   6.2756900e+05   6.5218400e+05   4.7687000e+05   4.5820100e+05   5.4154900e+05   4.5464400e+05   3.3398800e+05   4.4724900e+05   3.8044400e+05   4.9402500e+05   8.1047900e+05   7.5475700e+05   3.2157600e+05   3.2748700e+05   2.9678000e+05   3.3183900e+05   3.8954700e+05   4.0296400e+05   2.8549800e+05   2.6479100e+05   3.6503400e+05   4.0186700e+05   2.3241000e+05   2.3344100e+05   5.5651200e+05   6.0858600e+05   4.0058300e+05   0.0000000e+00   6.5782200e+05   6.4977400e+05   3.1172300e+05   3.8309900e+05   4.6193700e+05   5.5168600e+05
   8.7247700e+05   8.8928500e+05   8.6383100e+05   8.2068200e+05   5.7030000e+05   5.6000200e+05   9.7548400e+05   9.9305700e+05   5.3359900e+05   5.7109800e+05   5.7021800e+05   5.7371700e+05   7.0635300e+05   5.8700700e+05   6.7165600e+05   6.3653500e+05   5.4909900e+05   6.0917400e+05   6.6774800e+05   6.8810400e+05   4.8296500e+05   4.5430900e+05   7.3625700e+05   6.8901000e+05   5.2138300e+05   5.5747700e+05   5.2019700e+05   4.7963900e+05   6.2942300e+05   6.2701200e+05   6.3347700e+05   5.8203700e+05   7.6645600e+05   7.3137100e+05   5.1973200e+05   5.1187400e+05   5.6971600e+05   5.9250800e+05   5.6982200e+05   5.6795700e+05   4.6250500e+05   4.6792200e+05   7.8988700e+05   7.4621300e+05   7.2981500e+05   8.2977600e+05   6.6448300e+05   6.7108900e+05   6.6451800e+05   6.7772200e+05   8.7733200e+05   6.5623600e+05   5.7286500e+05   5.1520100e+05   7.0064700e+05   7.2080300e+05   8.6165100e+05   8.6748300e+05   6.9264100e+05   6.8924300e+05   7.8530200e+05   7.0070200e+05   5.8207100e+05   6.9694900e+05   6.2199000e+05   7.7812100e+05   1.1035910e+06   1.0184940e+06   6.1882100e+05   5.9612300e+05   5.8605300e+05   6.2053100e+05   6.6469100e+05   6.7587800e+05   5.3773000e+05   5.2857600e+05   6.0998900e+05   6.6029000e+05   5.0199600e+05   4.9704700e+05   8.3911800e+05   8.9582700e+05   6.5755600e+05   6.5782200e+05   0.0000000e+00   8.6232900e+05   5.6400400e+05   6.1978000e+05   7.1793700e+05   7.9735800e+05
   8.1153000e+05   8.2064200e+05   8.3053000e+05   7.4896000e+05   5.4401200e+05   5.4590900e+05   9.1768300e+05   9.3896100e+05   5.4352100e+05   5.6151700e+05   5.4614300e+05   5.5794700e+05   6.9442500e+05   5.8380800e+05   6.4005200e+05   6.2544500e+05   5.2611900e+05   5.9448500e+05   6.3047800e+05   6.7786700e+05   4.7633900e+05   4.5322400e+05   7.3529700e+05   6.7035700e+05   4.9590900e+05   5.2819900e+05   5.3547000e+05   5.1816800e+05   6.1096700e+05   6.2148300e+05   6.2952800e+05   5.7635500e+05   7.8605700e+05   7.9609000e+05   4.9310800e+05   5.2447400e+05   5.6556100e+05   5.6689400e+05   5.5034800e+05   5.7355100e+05   4.7748400e+05   4.6360900e+05   7.6616900e+05   7.2663800e+05   7.1630600e+05   8.2420000e+05   6.3838400e+05   7.2102500e+05   6.7212000e+05   7.0153700e+05   8.6473500e+05   6.3203900e+05   5.5310600e+05   5.4042600e+05   6.9272800e+05   6.6920400e+05   7.8594000e+05   8.1293000e+05   6.5278600e+05   6.6903200e+05   7.2280900e+05   6.8127500e+05   5.2703600e+05   6.4670300e+05   5.6552300e+05   7.1654400e+05   1.0400530e+06   1.0246140e+06   5.9454500e+05   5.4179400e+05   5.2025600e+05   5.5208200e+05   6.0111000e+05   6.4021300e+05   4.9220800e+05   4.6448900e+05   5.5959800e+05   5.7290400e+05   4.4745400e+05   4.4396600e+05   7.1988300e+05   8.0995000e+05   5.8995900e+05   6.4977400e+05   8.6232900e+05   0.0000000e+00   5.3106000e+05   5.6074800e+05   6.7709300e+05   7.4870700e+05
   5.1594500e+05   5.1515400e+05   4.6697800e+05   4.5834500e+05   2.2573600e+05   2.1353200e+05   6.0321700e+05   6.2989400e+05   1.9992100e+05   2.1846200e+05   2.3861700e+05   2.5081900e+05   3.8690500e+05   2.3790000e+05   3.2701100e+05   3.1596200e+05   2.1467000e+05   2.7296200e+05   3.1166900e+05   3.3478100e+05   1.3408100e+05   1.2957100e+05   4.1637600e+05   3.4036700e+05   1.8287800e+05   2.0401100e+05   1.9270400e+05   1.8800700e+05   2.9978100e+05   2.9549400e+05   2.9324500e+05   2.7342600e+05   4.7107600e+05   4.3755800e+05   1.8510700e+05   1.8129400e+05   2.5335500e+05   2.2993900e+05   2.3753600e+05   2.4178300e+05   1.2156200e+05   1.1259500e+05   3.9610700e+05   3.8027000e+05   3.8618400e+05   4.8373900e+05   3.2402800e+05   3.7588100e+05   3.3688800e+05   3.6014600e+05   5.6182600e+05   2.8923600e+05   2.2075400e+05   2.1137600e+05   3.7765900e+05   3.9143400e+05   4.9901700e+05   5.0472200e+05   3.4368300e+05   3.1667900e+05   4.3669700e+05   3.5960800e+05   2.2057100e+05   3.0576400e+05   2.4607000e+05   4.0334900e+05   7.2426600e+05   6.9448500e+05   2.4878800e+05   1.9646900e+05   1.9223100e+05   2.3834800e+05   2.8859600e+05   3.2447300e+05   1.8062400e+05   1.3410400e+05   2.5044500e+05   2.2758200e+05   1.1342000e+05   1.1461100e+05   4.1507100e+05   4.8951400e+05   2.7459800e+05   3.1172300e+05   5.6400400e+05   5.3106000e+05   0.0000000e+00   2.7741100e+05   3.8985400e+05   4.4984300e+05
   5.1149300e+05   5.5639800e+05   5.5979800e+05   4.9745600e+05   2.9366000e+05   2.9018500e+05   6.9946400e+05   6.9406200e+05   2.5608600e+05   2.8282800e+05   3.0541700e+05   2.9428900e+05   4.1587500e+05   2.9825700e+05   3.8086700e+05   3.5625300e+05   2.7955100e+05   3.3964800e+05   3.4463400e+05   3.6205800e+05   1.9471500e+05   1.8507300e+05   4.6479800e+05   3.8241300e+05   2.3263700e+05   2.8005800e+05   2.6248500e+05   2.4484200e+05   3.7079900e+05   3.5291800e+05   3.2143500e+05   3.0063400e+05   4.8185300e+05   4.3896700e+05   2.6178700e+05   2.3564900e+05   2.7467200e+05   2.5657700e+05   2.8224600e+05   2.8630900e+05   1.6950800e+05   1.7146900e+05   4.8787200e+05   4.4789200e+05   4.7433500e+05   5.3063100e+05   3.9666500e+05   4.0396100e+05   3.6267300e+05   3.7903800e+05   6.1002300e+05   3.5673200e+05   2.8182700e+05   2.8206300e+05   4.2647100e+05   4.1618200e+05   5.4195600e+05   5.4725000e+05   3.9029000e+05   3.8828800e+05   4.4803900e+05   4.0452000e+05   2.6152800e+05   3.9380700e+05   3.2175300e+05   4.3301100e+05   7.5741100e+05   7.4467700e+05   2.9626300e+05   2.6952300e+05   2.5783100e+05   2.7804700e+05   3.2883100e+05   3.0978300e+05   1.9824100e+05   1.8333400e+05   2.8447800e+05   2.7925700e+05   1.8680300e+05   1.7278900e+05   4.9153600e+05   5.5500000e+05   3.8248700e+05   3.8309900e+05   6.1978000e+05   5.6074800e+05   2.7741100e+05   0.0000000e+00   4.5416300e+05   5.3085300e+05
   6.7798300e+05   7.0312700e+05   6.5638100e+05   6.1619500e+05   4.1491400e+05   4.1188700e+05   8.4810600e+05   8.2273800e+05   3.6882000e+05   4.3914500e+05   4.0761600e+05   4.1770800e+05   5.5827500e+05   4.3948800e+05   5.0340500e+05   4.8955400e+05   3.9330500e+05   4.5601800e+05   5.0453100e+05   5.0226500e+05   3.2027200e+05   3.1048000e+05   6.0163700e+05   5.1262800e+05   3.8121400e+05   3.8937400e+05   3.7889400e+05   3.6359900e+05   4.9678600e+05   4.4638900e+05   4.2193300e+05   4.6019300e+05   6.2838000e+05   5.7194700e+05   3.8067800e+05   3.6613000e+05   4.1876500e+05   3.8412100e+05   4.1535700e+05   4.1800600e+05   2.9724000e+05   3.2714600e+05   6.2238000e+05   5.8621800e+05   5.5778400e+05   6.7156200e+05   4.9278400e+05   5.2637200e+05   5.1533000e+05   5.2117200e+05   7.5172000e+05   4.8005500e+05   4.0158400e+05   3.6477300e+05   5.4210400e+05   5.3622200e+05   6.7396700e+05   6.8063400e+05   4.9840800e+05   5.1530200e+05   6.1354400e+05   5.8680100e+05   3.9666800e+05   5.5451700e+05   3.9519000e+05   5.3535700e+05   8.7677100e+05   8.7159800e+05   4.6714700e+05   3.8710300e+05   3.9561000e+05   4.0872300e+05   4.6477300e+05   4.6042300e+05   3.1697500e+05   3.1651500e+05   4.3176500e+05   4.6047400e+05   3.2343000e+05   3.1764600e+05   5.8333600e+05   6.3660100e+05   4.4834200e+05   4.6193700e+05   7.1793700e+05   6.7709300e+05   3.8985400e+05   4.5416300e+05   0.0000000e+00   6.3902900e+05
   6.8933200e+05   7.9635100e+05   7.2887200e+05   7.1779900e+05   4.7663200e+05   4.5183100e+05   8.7362000e+05   8.8027200e+05   4.0761500e+05   4.8194000e+05   4.7618300e+05   4.9049200e+05   6.0551200e+05   4.8858100e+05   5.6471700e+05   5.3886300e+05   4.2174200e+05   4.9318200e+05   5.7634400e+05   5.5284300e+05   4.1070100e+05   3.7016600e+05   6.7454200e+05   5.7473600e+05   4.0660200e+05   4.4220000e+05   4.1342800e+05   4.0263500e+05   5.4484800e+05   5.2392500e+05   5.5430100e+05   5.3202300e+05   6.3869300e+05   6.0688700e+05   3.9286100e+05   4.0039200e+05   4.8300000e+05   4.5030600e+05   4.5832600e+05   4.8001300e+05   3.8853400e+05   3.9476500e+05   6.8699300e+05   6.3025900e+05   6.2446300e+05   7.2165200e+05   5.6482700e+05   5.9001300e+05   5.4468800e+05   5.8191200e+05   8.1307800e+05   5.2911200e+05   4.5466000e+05   4.2450500e+05   6.0638700e+05   6.1664600e+05   7.7533700e+05   8.1373900e+05   6.0985300e+05   5.6426100e+05   6.5610500e+05   5.8883000e+05   4.2791400e+05   6.1056900e+05   4.8204600e+05   6.1606800e+05   9.3036000e+05   8.9836400e+05   5.1249700e+05   4.6291500e+05   4.3911500e+05   4.5789200e+05   5.2471100e+05   5.3702600e+05   4.0239200e+05   3.8548400e+05   5.2507500e+05   5.4021200e+05   3.8562600e+05   3.8843700e+05   6.7159600e+05   7.1565400e+05   5.3978800e+05   5.5168600e+05   7.9735800e+05   7.4870700e+05   4.4984300e+05   5.3085300e+05   6.3902900e+05   0.0000000e+00
