# Supplementary material for: Autistic traits and individual brain differences: functional network efficiency reflects attentional and social impairments, structural nodal efficiencies index systemising and theory-of-mind skills
Source: Mol Autism. 2021 Jan 21;12:3. doi: 10.1186/s13229-020-00377-8 (PMC7818759; doi:10.1186/s13229-020-00377-8)
Supplement: Supplementary file 9 — Additional file 9. Brain-behaviour correlations. README file detailing data curation; AAL-90 region masks in NIfTI format; spreadseehts of Spearman correlations; code and data for the correlational analysis. [file 13229_2020_377_MOESM9_ESM.zip › Paul_Arora_et_al_data/Physiological/BBC/analysis/Diffusion_Analaysis/adj_matrixes/NOS_weighted/symmetric/connection_matrix_sym_aHU0879.txt]

   0.0000000e+00   7.9219600e+05   7.9774500e+05   7.5928700e+05   5.5982700e+05   5.5774200e+05   9.4920100e+05   9.3521200e+05   5.4517300e+05   6.5105600e+05   5.8501600e+05   5.6009200e+05   7.8239900e+05   6.1503500e+05   6.6138000e+05   6.4001800e+05   5.3033300e+05   5.5488900e+05   6.4804400e+05   6.9861800e+05   4.6406300e+05   4.3484200e+05   7.5036900e+05   6.5217600e+05   5.4311400e+05   5.1100600e+05   5.0353900e+05   4.6732200e+05   6.3031600e+05   6.2369300e+05   6.0306500e+05   6.2116900e+05   6.7087800e+05   7.1201800e+05   4.6314100e+05   4.4693600e+05   5.3639400e+05   5.2361600e+05   5.3111000e+05   5.2796000e+05   4.2733100e+05   4.1489500e+05   7.2219900e+05   6.7324000e+05   6.8620000e+05   6.9722200e+05   6.0243800e+05   6.6020700e+05   6.3168900e+05   6.4983100e+05   7.2380000e+05   5.9102100e+05   4.8935200e+05   4.9221000e+05   6.5129100e+05   6.9403100e+05   7.1853800e+05   8.0998000e+05   6.7635400e+05   6.4688100e+05   6.6408500e+05   5.7206400e+05   4.8636100e+05   5.9082600e+05   5.2252100e+05   6.5080100e+05   9.2135500e+05   1.0022270e+06   5.6668200e+05   5.0333800e+05   4.8850600e+05   5.0239700e+05   5.1359300e+05   5.5336300e+05   4.3933700e+05   4.7892500e+05   5.9720400e+05   6.2357400e+05   4.3842100e+05   4.1781100e+05   6.4322200e+05   6.8933600e+05   5.6052800e+05   5.3374700e+05   7.6996700e+05   8.1311300e+05   5.0631700e+05   5.2333800e+05   6.0989700e+05   6.6106900e+05
   7.9219600e+05   0.0000000e+00   7.7591000e+05   7.5991900e+05   5.2506300e+05   5.3749600e+05   8.7133900e+05   8.5941700e+05   5.0594900e+05   6.2866200e+05   5.5342000e+05   5.5016600e+05   7.7277100e+05   6.0488700e+05   6.3125100e+05   6.1424100e+05   5.0954800e+05   5.3931300e+05   6.5620000e+05   7.1351000e+05   4.7197200e+05   4.3976600e+05   7.6685700e+05   6.7666900e+05   5.8807500e+05   6.0009500e+05   5.5533600e+05   5.3288700e+05   6.7666900e+05   6.3408000e+05   6.6104100e+05   6.0712100e+05   6.6122900e+05   7.5350300e+05   4.6624700e+05   4.4767900e+05   5.5866600e+05   5.5164200e+05   5.8382500e+05   5.7936400e+05   4.4469600e+05   4.5383700e+05   7.4467600e+05   7.1002700e+05   6.6904900e+05   6.8753800e+05   6.5556600e+05   6.2200700e+05   6.1219700e+05   5.9804700e+05   6.9586300e+05   5.6018800e+05   4.9829400e+05   5.1014400e+05   6.6000900e+05   6.8162400e+05   7.1553200e+05   8.0884000e+05   7.1129200e+05   6.6134200e+05   6.4827600e+05   5.7424900e+05   5.0791100e+05   6.0543800e+05   4.9420400e+05   6.4460300e+05   9.2556200e+05   9.9760800e+05   5.1911500e+05   4.9876600e+05   5.0509600e+05   5.6428400e+05   5.3791800e+05   5.7681200e+05   4.5699700e+05   4.5838600e+05   6.0367900e+05   5.9142400e+05   4.1194900e+05   3.9772800e+05   6.6874100e+05   6.9010300e+05   5.4336700e+05   5.4833200e+05   7.4216400e+05   7.7391600e+05   4.8424000e+05   5.3825000e+05   6.2288200e+05   6.8927100e+05
   7.9774500e+05   7.7591000e+05   0.0000000e+00   7.5780900e+05   5.2373100e+05   4.7927400e+05   8.8333400e+05   8.7992800e+05   4.5833600e+05   5.4796600e+05   5.3542800e+05   5.3855600e+05   7.3182400e+05   5.7985300e+05   5.9679400e+05   5.8319100e+05   4.7735200e+05   5.3845800e+05   6.1537000e+05   7.0512400e+05   4.7803600e+05   4.0026600e+05   7.4424400e+05   6.5351800e+05   5.2055400e+05   4.7475800e+05   4.7657900e+05   4.7707300e+05   6.0013200e+05   5.8121600e+05   6.1784800e+05   5.5738400e+05   6.2228000e+05   7.0228200e+05   4.3900600e+05   4.1503200e+05   5.0180000e+05   5.2147900e+05   5.3360100e+05   5.2420700e+05   4.0387400e+05   3.7841600e+05   7.2789500e+05   6.7184700e+05   6.2028400e+05   6.0875200e+05   6.0163600e+05   6.1630600e+05   5.7485000e+05   5.6594400e+05   6.6938100e+05   5.1187100e+05   4.6366900e+05   4.8230100e+05   6.2601600e+05   6.5507600e+05   6.6434200e+05   7.3028100e+05   6.4431800e+05   6.2156700e+05   6.0687000e+05   5.6410800e+05   4.6031200e+05   5.7438200e+05   4.6709500e+05   6.0674200e+05   9.0485800e+05   9.9914100e+05   5.3413100e+05   4.7645500e+05   4.9007500e+05   5.1500100e+05   5.3781300e+05   5.4947900e+05   4.2409800e+05   3.8493700e+05   5.6850900e+05   5.4965700e+05   4.2996500e+05   3.6920500e+05   6.2329100e+05   6.4730500e+05   5.4230800e+05   5.4273100e+05   7.4857300e+05   7.4114500e+05   4.3867700e+05   4.9609500e+05   5.6315700e+05   6.5864300e+05
   7.5928700e+05   7.5991900e+05   7.5780900e+05   0.0000000e+00   5.1259100e+05   4.9908900e+05   9.2446400e+05   8.6340700e+05   4.4691100e+05   5.5069100e+05   5.2918900e+05   5.2757700e+05   7.4049100e+05   6.1824900e+05   6.6819200e+05   5.7300200e+05   4.7788000e+05   5.7878600e+05   6.5438400e+05   7.1498800e+05   4.6459100e+05   4.4651000e+05   7.8414100e+05   7.1288500e+05   5.5645400e+05   5.3063900e+05   5.0175000e+05   4.9213000e+05   5.8522000e+05   5.8360100e+05   6.4626300e+05   6.1371800e+05   6.4757200e+05   7.0383100e+05   4.6880400e+05   4.3092000e+05   5.0448400e+05   5.5898100e+05   5.3755900e+05   5.2690700e+05   4.1586900e+05   4.2704800e+05   7.1786500e+05   6.7178600e+05   6.3309600e+05   6.8426400e+05   5.8435700e+05   6.0286500e+05   5.8942100e+05   5.4200900e+05   6.7452000e+05   5.1571300e+05   4.6501900e+05   4.8540900e+05   6.0340600e+05   6.4580800e+05   6.7904100e+05   7.9244700e+05   6.5530800e+05   6.6123100e+05   6.1813600e+05   5.7056100e+05   4.8772300e+05   5.5710100e+05   4.9065300e+05   6.0281400e+05   9.2031200e+05   1.0116270e+06   5.3365700e+05   5.0303000e+05   5.2630300e+05   5.3446400e+05   5.1954900e+05   5.6883300e+05   4.6264000e+05   4.1950500e+05   5.2660400e+05   6.1144200e+05   4.0997300e+05   3.9751300e+05   6.2614600e+05   6.9814400e+05   5.7387400e+05   5.7767000e+05   7.5720600e+05   8.0396100e+05   4.8820400e+05   5.3182900e+05   5.9058000e+05   6.8192200e+05
   5.5982700e+05   5.2506300e+05   5.2373100e+05   5.1259100e+05   0.0000000e+00   2.5719900e+05   6.3567400e+05   6.0362600e+05   2.4404600e+05   3.2662100e+05   2.5740000e+05   2.3357400e+05   4.6988100e+05   3.5641700e+05   3.7320200e+05   3.0506700e+05   2.3908200e+05   3.0783400e+05   3.7774300e+05   4.2364200e+05   2.1527300e+05   1.7899700e+05   5.3656500e+05   4.3923600e+05   2.6312300e+05   2.6650200e+05   2.5121300e+05   2.3175800e+05   3.3490100e+05   3.4381400e+05   3.4655200e+05   3.2454500e+05   3.8931500e+05   4.4326600e+05   1.6355100e+05   1.6750300e+05   2.4515700e+05   2.8781800e+05   2.7680400e+05   2.7564800e+05   1.7170400e+05   1.9333800e+05   5.0022600e+05   4.2492400e+05   3.8269600e+05   3.9042300e+05   3.4183800e+05   3.8149600e+05   3.1281600e+05   3.0416900e+05   4.4844900e+05   2.7946700e+05   2.1968500e+05   2.3170500e+05   3.8239900e+05   4.4323300e+05   4.5719600e+05   5.3328400e+05   3.9951100e+05   3.8474600e+05   3.9901000e+05   3.3236700e+05   2.4807800e+05   3.0540800e+05   2.5969400e+05   3.8240600e+05   6.8402900e+05   7.3998000e+05   2.8153000e+05   2.7710400e+05   2.6933500e+05   3.0331100e+05   2.9786700e+05   2.9111200e+05   1.8547200e+05   1.8658400e+05   2.7394600e+05   3.2570800e+05   1.4484500e+05   1.5252500e+05   4.1164800e+05   4.1227500e+05   3.0052700e+05   2.9861500e+05   4.9926900e+05   5.3999900e+05   2.6281700e+05   2.6666500e+05   3.2405400e+05   4.4407400e+05
   5.5774200e+05   5.3749600e+05   4.7927400e+05   4.9908900e+05   2.5719900e+05   0.0000000e+00   6.0885600e+05   6.2444500e+05   2.5478500e+05   3.2651900e+05   2.6550000e+05   2.3404100e+05   4.9713100e+05   3.5550500e+05   3.8368700e+05   3.4379900e+05   2.2930300e+05   3.0503400e+05   3.8019200e+05   4.3405400e+05   2.0560500e+05   1.9181500e+05   5.1454000e+05   4.4483400e+05   2.9517600e+05   2.9024200e+05   2.5992100e+05   2.4065200e+05   3.6317300e+05   3.7512700e+05   3.5775600e+05   3.8419600e+05   3.9853900e+05   4.8439300e+05   1.9687100e+05   2.0846100e+05   2.6153700e+05   2.9853900e+05   3.1019400e+05   3.0478100e+05   1.9764900e+05   2.2287500e+05   4.6418100e+05   4.2024200e+05   4.1216200e+05   4.5313300e+05   3.6246500e+05   4.1704200e+05   3.7179000e+05   3.6846900e+05   4.5592200e+05   3.1044900e+05   2.4621600e+05   2.3776200e+05   3.8311300e+05   4.4827900e+05   4.4711400e+05   5.4211500e+05   4.0024300e+05   3.9741900e+05   4.0384300e+05   3.8755100e+05   2.6528500e+05   2.9780200e+05   2.6361900e+05   3.9684000e+05   6.5028300e+05   7.4352200e+05   2.8659900e+05   2.8683800e+05   2.7427900e+05   3.0664100e+05   3.1799500e+05   3.3674300e+05   2.1857500e+05   2.1166300e+05   3.0182100e+05   3.5314700e+05   1.7347900e+05   1.6759000e+05   4.2450900e+05   4.1998500e+05   3.1490600e+05   3.3642400e+05   5.2344600e+05   5.3023700e+05   2.4267200e+05   2.7967800e+05   3.6067400e+05   4.4528200e+05
   9.4920100e+05   8.7133900e+05   8.8333400e+05   9.2446400e+05   6.3567400e+05   6.0885600e+05   0.0000000e+00   1.0008060e+06   6.0417100e+05   7.2901600e+05   6.7499800e+05   6.7856300e+05   8.5227000e+05   7.3936100e+05   7.7960100e+05   7.1800900e+05   6.0638200e+05   6.6414100e+05   7.8799000e+05   8.1105100e+05   5.6894800e+05   5.7206600e+05   8.8068400e+05   7.7845900e+05   6.1367900e+05   6.5360100e+05   6.2929500e+05   6.0566500e+05   7.2462100e+05   7.2353600e+05   7.2618700e+05   7.4524700e+05   8.0769500e+05   8.5443100e+05   5.7546800e+05   5.3113900e+05   6.2808200e+05   6.6765700e+05   6.5919900e+05   6.5991800e+05   5.9188600e+05   5.8669100e+05   8.5172500e+05   7.9685600e+05   7.8652900e+05   7.7573000e+05   7.0949800e+05   7.7799400e+05   7.1278700e+05   7.1636400e+05   7.9753200e+05   7.2750100e+05   6.1123100e+05   6.1971200e+05   7.3956500e+05   7.9649500e+05   8.0027800e+05   9.1169600e+05   7.7436100e+05   7.9641900e+05   7.7540500e+05   7.3166900e+05   6.3116400e+05   7.0526000e+05   6.2617900e+05   7.2755400e+05   1.0022350e+06   1.1353610e+06   6.7305100e+05   6.8468700e+05   6.6217000e+05   7.0786000e+05   6.8914700e+05   7.1577800e+05   5.8807500e+05   6.0186400e+05   6.8766900e+05   7.3464800e+05   5.5152300e+05   5.4827900e+05   8.2278300e+05   8.0924100e+05   6.8451600e+05   7.0634400e+05   8.7309300e+05   8.7236900e+05   5.7607400e+05   6.6253300e+05   7.7788000e+05   8.3055200e+05
   9.3521200e+05   8.5941700e+05   8.7992800e+05   8.6340700e+05   6.0362600e+05   6.2444500e+05   1.0008060e+06   0.0000000e+00   6.3586000e+05   7.1611900e+05   6.3182300e+05   6.3581500e+05   8.3000600e+05   7.0723900e+05   7.7015200e+05   7.0495500e+05   5.6187900e+05   6.4602300e+05   7.4823700e+05   7.7757000e+05   5.5523600e+05   5.3591800e+05   8.4139800e+05   7.7287300e+05   6.3867300e+05   6.5213900e+05   5.8848700e+05   5.6297500e+05   6.9484200e+05   6.9154800e+05   6.8641000e+05   6.8831400e+05   7.7965500e+05   8.1454500e+05   5.7219600e+05   5.5980400e+05   6.3435900e+05   6.5078600e+05   6.3707700e+05   6.4160200e+05   5.5786800e+05   5.1624700e+05   7.7450600e+05   7.7809600e+05   7.7328800e+05   7.4558500e+05   6.8282200e+05   7.4790700e+05   6.8503400e+05   7.0595600e+05   7.5198400e+05   6.6402700e+05   5.5645900e+05   5.4041200e+05   7.1620800e+05   7.6537100e+05   7.8781500e+05   8.4098700e+05   7.3944500e+05   7.1815500e+05   7.4058100e+05   7.2724600e+05   5.9706100e+05   6.7667700e+05   6.3994100e+05   7.2764600e+05   1.0254680e+06   1.0811620e+06   6.3255100e+05   6.1760200e+05   5.9096800e+05   6.5968700e+05   6.7415900e+05   6.6480900e+05   5.6820300e+05   5.6342400e+05   6.7140400e+05   7.0370300e+05   5.0455500e+05   5.2265900e+05   7.9454300e+05   7.7435100e+05   6.6451200e+05   7.1715800e+05   8.5885200e+05   8.7756300e+05   6.1949800e+05   6.2236300e+05   7.2870300e+05   7.7486300e+05
   5.4517300e+05   5.0594900e+05   4.5833600e+05   4.4691100e+05   2.4404600e+05   2.5478500e+05   6.0417100e+05   6.3586000e+05   0.0000000e+00   3.1989900e+05   2.6553300e+05   2.5911800e+05   4.3884700e+05   3.1403200e+05   3.5881500e+05   3.2867100e+05   2.1857700e+05   2.9719400e+05   3.8157000e+05   4.3789600e+05   1.6417400e+05   1.9976000e+05   4.8664500e+05   3.8478600e+05   2.3346200e+05   2.6995800e+05   2.1782900e+05   2.0191600e+05   3.1652800e+05   3.3262800e+05   3.6609900e+05   3.1349300e+05   3.8156600e+05   4.4805100e+05   1.7777700e+05   1.8155100e+05   2.5884600e+05   2.5600900e+05   2.4062700e+05   2.3456100e+05   1.5673400e+05   1.5709800e+05   4.4600400e+05   4.0736200e+05   4.0849800e+05   3.7803100e+05   3.4262400e+05   3.5913100e+05   3.0977100e+05   3.2067100e+05   3.9158000e+05   3.0646500e+05   2.0865400e+05   2.1183100e+05   3.7893200e+05   4.2511800e+05   4.1547900e+05   4.8059800e+05   3.7465200e+05   3.5343000e+05   3.6785000e+05   3.2475300e+05   2.1244500e+05   3.0177900e+05   2.4532000e+05   3.4648700e+05   6.5096800e+05   6.9570500e+05   2.9277700e+05   2.4640900e+05   2.5428300e+05   2.6872700e+05   2.6103000e+05   2.8955700e+05   1.6232900e+05   1.7585300e+05   3.0195900e+05   3.0707500e+05   1.4238600e+05   1.2296200e+05   4.2421200e+05   4.3134500e+05   2.7383500e+05   3.1339300e+05   4.9719200e+05   4.7762400e+05   2.1036100e+05   2.3803300e+05   3.2923000e+05   3.7074000e+05
   6.5105600e+05   6.2866200e+05   5.4796600e+05   5.5069100e+05   3.2662100e+05   3.2651900e+05   7.2901600e+05   7.1611900e+05   3.1989900e+05   0.0000000e+00   3.6990400e+05   3.4962300e+05   5.4845100e+05   4.0563900e+05   4.4470800e+05   4.3956200e+05   2.9685400e+05   3.6679200e+05   4.3445500e+05   5.3163000e+05   2.8855200e+05   2.7378900e+05   6.1080600e+05   5.2137600e+05   3.1355400e+05   3.2632200e+05   2.9475600e+05   2.9060900e+05   3.8425200e+05   4.2196700e+05   4.2797300e+05   4.0805400e+05   4.7054800e+05   5.3809100e+05   2.9033600e+05   2.9763200e+05   3.7348900e+05   3.6565000e+05   3.3570200e+05   3.2031000e+05   2.3462700e+05   2.4345100e+05   5.4975700e+05   5.1176500e+05   5.2096700e+05   4.7162400e+05   4.4114100e+05   4.7641300e+05   4.2264300e+05   4.1156900e+05   5.4527100e+05   3.8459800e+05   2.8861400e+05   2.6211000e+05   4.4268900e+05   4.9754800e+05   5.1638900e+05   5.9561700e+05   4.7741300e+05   4.8315000e+05   4.7673100e+05   4.2276100e+05   3.1687700e+05   4.0390400e+05   3.2687700e+05   4.5573800e+05   7.3229800e+05   8.0910000e+05   3.4043200e+05   3.6400800e+05   3.4938900e+05   3.7494800e+05   3.6735900e+05   4.3081500e+05   2.9592100e+05   3.0118700e+05   4.0684500e+05   4.1033700e+05   2.3195300e+05   2.2007800e+05   4.9551900e+05   5.2283600e+05   4.0830800e+05   4.0945800e+05   5.8247400e+05   6.1509100e+05   2.8330100e+05   3.4344000e+05   4.5777800e+05   5.0132500e+05
   5.8501600e+05   5.5342000e+05   5.3542800e+05   5.2918900e+05   2.5740000e+05   2.6550000e+05   6.7499800e+05   6.3182300e+05   2.6553300e+05   3.6990400e+05   0.0000000e+00   2.7824300e+05   4.9325400e+05   3.7030600e+05   4.2738700e+05   3.7190800e+05   2.4559900e+05   3.4097600e+05   3.7485500e+05   4.8396900e+05   1.9558800e+05   2.0618700e+05   5.3319500e+05   4.2068600e+05   2.6826600e+05   2.7766800e+05   2.5669400e+05   2.3925100e+05   3.7649900e+05   3.6631300e+05   3.9800600e+05   3.5828800e+05   4.3541800e+05   4.5261200e+05   1.8230200e+05   1.9168300e+05   2.5350500e+05   2.8521200e+05   2.6413500e+05   2.8244100e+05   1.9768500e+05   1.8544800e+05   4.7829900e+05   4.3695200e+05   4.0074300e+05   3.9174300e+05   3.6495100e+05   3.6319500e+05   3.6208200e+05   3.4610400e+05   4.2063700e+05   2.8982300e+05   2.3675400e+05   2.6630500e+05   4.0864200e+05   4.5683700e+05   4.6750500e+05   5.3151100e+05   4.4039700e+05   4.0163800e+05   4.0980500e+05   3.3494200e+05   2.5317500e+05   3.3975000e+05   2.8089100e+05   3.8399500e+05   6.5675200e+05   7.3600400e+05   2.8563600e+05   2.8546500e+05   2.7189400e+05   3.2192100e+05   3.0053900e+05   3.3628800e+05   2.0159100e+05   1.8349100e+05   3.4348300e+05   3.6442800e+05   1.7429000e+05   1.5578400e+05   4.3068400e+05   4.4020200e+05   3.4173900e+05   3.3580300e+05   5.1943700e+05   5.3071000e+05   2.4061600e+05   2.6940400e+05   3.7471200e+05   4.3017800e+05
   5.6009200e+05   5.5016600e+05   5.3855600e+05   5.2757700e+05   2.3357400e+05   2.3404100e+05   6.7856300e+05   6.3581500e+05   2.5911800e+05   3.4962300e+05   2.7824300e+05   0.0000000e+00   5.0112200e+05   3.5385000e+05   4.0739100e+05   3.5161500e+05   2.3344500e+05   2.9592900e+05   3.7108200e+05   4.4326200e+05   2.0340300e+05   2.0135100e+05   5.3778000e+05   4.4008900e+05   2.6335800e+05   2.6301500e+05   2.2718100e+05   2.3327700e+05   3.5530600e+05   3.2590000e+05   3.6711600e+05   3.6204900e+05   4.1476400e+05   4.5469300e+05   1.9891000e+05   1.8914900e+05   2.4600300e+05   2.6712300e+05   2.6692800e+05   2.6966100e+05   1.7381100e+05   1.9850300e+05   4.8083600e+05   4.4519400e+05   3.7598500e+05   4.0127800e+05   3.7709800e+05   3.9785900e+05   3.5112200e+05   3.1366000e+05   4.4585600e+05   3.1254500e+05   2.3525600e+05   2.4533500e+05   3.6644000e+05   4.3552500e+05   4.4312300e+05   5.1482900e+05   4.3300900e+05   3.8947200e+05   4.2606500e+05   3.2378000e+05   2.3847600e+05   3.3728100e+05   2.7045000e+05   3.9104300e+05   6.3047500e+05   7.2385000e+05   3.0112600e+05   2.4711000e+05   2.6742200e+05   3.0162900e+05   3.0799600e+05   3.2398900e+05   1.9244100e+05   1.8796800e+05   3.3309000e+05   3.2978200e+05   1.6105600e+05   1.5514900e+05   4.4389200e+05   4.6968000e+05   3.1121400e+05   3.4104500e+05   5.2094700e+05   5.2337000e+05   2.2362200e+05   2.7530800e+05   3.5927200e+05   4.4521300e+05
   7.8239900e+05   7.7277100e+05   7.3182400e+05   7.4049100e+05   4.6988100e+05   4.9713100e+05   8.5227000e+05   8.3000600e+05   4.3884700e+05   5.4845100e+05   4.9325400e+05   5.0112200e+05   0.0000000e+00   5.5968700e+05   5.7579500e+05   5.2336700e+05   4.5830100e+05   5.0117500e+05   5.7027400e+05   6.2281500e+05   3.9743100e+05   3.8478500e+05   7.2547100e+05   5.8759900e+05   4.2812900e+05   4.6861300e+05   4.3142500e+05   4.0851200e+05   5.5394000e+05   5.5990300e+05   5.6507700e+05   5.1166400e+05   6.2534100e+05   6.3838500e+05   3.5547800e+05   3.5692100e+05   4.2948800e+05   4.6415500e+05   4.7963500e+05   4.8386100e+05   3.7188500e+05   3.9169500e+05   7.0382000e+05   6.5343600e+05   5.8991400e+05   5.7844100e+05   5.6317500e+05   6.0020700e+05   5.5561800e+05   5.2690700e+05   6.8803000e+05   5.1310900e+05   4.2300900e+05   4.1666300e+05   5.7140800e+05   6.4764200e+05   6.4621200e+05   7.3364300e+05   6.5143800e+05   6.2896900e+05   6.5068200e+05   5.3615900e+05   4.4517700e+05   5.3137900e+05   4.5093100e+05   6.0068300e+05   8.3592200e+05   9.2119100e+05   4.9590200e+05   4.9684100e+05   4.9502300e+05   5.2278700e+05   5.1857000e+05   5.5867100e+05   3.9969300e+05   4.0404900e+05   5.1159900e+05   5.3363600e+05   3.7962400e+05   4.0450800e+05   6.6688300e+05   6.5895900e+05   5.1670800e+05   5.3825600e+05   7.1254900e+05   7.4139400e+05   4.3849100e+05   4.6649500e+05   5.4843400e+05   6.5103000e+05
   6.1503500e+05   6.0488700e+05   5.7985300e+05   6.1824900e+05   3.5641700e+05   3.5550500e+05   7.3936100e+05   7.0723900e+05   3.1403200e+05   4.0563900e+05   3.7030600e+05   3.5385000e+05   5.5968700e+05   0.0000000e+00   5.0238500e+05   4.0226300e+05   3.3300700e+05   3.9700500e+05   4.8782200e+05   5.5554500e+05   3.1250400e+05   2.7830200e+05   5.9243800e+05   4.9447200e+05   3.3577600e+05   4.0447400e+05   3.2026700e+05   3.1075800e+05   4.4603200e+05   4.2042600e+05   4.6912900e+05   4.1349700e+05   4.9501000e+05   5.2032800e+05   2.4594400e+05   2.4596100e+05   3.3126300e+05   3.4194000e+05   3.5533500e+05   3.4614500e+05   2.5503200e+05   2.5642900e+05   5.6403500e+05   4.8168100e+05   4.4849000e+05   4.8486000e+05   4.3366400e+05   4.4466100e+05   4.0204000e+05   4.0757300e+05   5.3120000e+05   4.0199500e+05   2.9511300e+05   2.8413700e+05   4.5638200e+05   4.9568300e+05   4.9605500e+05   6.1359300e+05   5.0711700e+05   4.5930400e+05   4.8713100e+05   4.2740000e+05   3.3126100e+05   4.1662500e+05   3.7259300e+05   4.7944900e+05   7.2655400e+05   8.0935500e+05   3.8578500e+05   3.5931600e+05   3.7152000e+05   3.6360200e+05   3.8995800e+05   4.1622700e+05   2.6096400e+05   2.6783400e+05   3.8355900e+05   4.2449000e+05   2.4352700e+05   2.6234800e+05   4.8496100e+05   5.2699100e+05   3.7635500e+05   3.7423600e+05   5.9205500e+05   6.0746100e+05   3.1853400e+05   3.4940900e+05   4.2612200e+05   4.7366300e+05
   6.6138000e+05   6.3125100e+05   5.9679400e+05   6.6819200e+05   3.7320200e+05   3.8368700e+05   7.7960100e+05   7.7015200e+05   3.5881500e+05   4.4470800e+05   4.2738700e+05   4.0739100e+05   5.7579500e+05   5.0238500e+05   0.0000000e+00   4.5627700e+05   3.7032300e+05   4.1745400e+05   4.8909800e+05   5.7993600e+05   3.3064300e+05   3.0360600e+05   6.1711400e+05   4.9225400e+05   3.7092000e+05   4.2621300e+05   3.5961300e+05   3.6815200e+05   4.9296600e+05   4.6407800e+05   4.9008500e+05   4.5865300e+05   5.4577100e+05   5.9052900e+05   3.0401600e+05   2.9686400e+05   3.6093000e+05   4.0898700e+05   4.2058900e+05   4.0261400e+05   3.3316800e+05   3.0225200e+05   6.2820600e+05   5.4776800e+05   4.9124900e+05   5.1831200e+05   4.8448000e+05   5.4115700e+05   4.5852500e+05   4.6494700e+05   5.5275900e+05   4.5912900e+05   3.7392000e+05   3.6818500e+05   5.2722900e+05   5.7997300e+05   5.9116600e+05   7.1068500e+05   5.5144600e+05   5.3131300e+05   5.3633500e+05   4.7171500e+05   3.7770000e+05   4.5781900e+05   3.7485000e+05   4.8830600e+05   7.7639000e+05   8.2418100e+05   4.0832900e+05   3.7934100e+05   4.0876600e+05   4.4192200e+05   4.6544200e+05   4.7239600e+05   3.3130800e+05   3.0669000e+05   4.3742600e+05   4.7663800e+05   2.6733800e+05   2.8318600e+05   5.3984200e+05   5.6587900e+05   4.1532000e+05   4.4202200e+05   6.2953300e+05   6.6050200e+05   3.9149900e+05   4.2990600e+05   4.6537500e+05   5.2794100e+05
   6.4001800e+05   6.1424100e+05   5.8319100e+05   5.7300200e+05   3.0506700e+05   3.4379900e+05   7.1800900e+05   7.0495500e+05   3.2867100e+05   4.3956200e+05   3.7190800e+05   3.5161500e+05   5.2336700e+05   4.0226300e+05   4.5627700e+05   0.0000000e+00   3.2077700e+05   3.7124800e+05   4.4182500e+05   5.4515900e+05   2.8725100e+05   2.8194800e+05   5.8774200e+05   4.8096300e+05   3.4928400e+05   3.5347500e+05   3.0437700e+05   2.9426600e+05   3.9796400e+05   4.2496900e+05   4.0204000e+05   3.8127600e+05   4.6239300e+05   5.1411700e+05   2.3690200e+05   2.2744400e+05   3.3580400e+05   3.6748600e+05   3.4265400e+05   3.5645800e+05   2.6998300e+05   2.4084000e+05   5.9786500e+05   5.1667700e+05   4.7996200e+05   4.6951800e+05   4.5696100e+05   4.6324400e+05   4.0705600e+05   3.7799700e+05   4.8277600e+05   3.6802600e+05   3.0893800e+05   3.1805500e+05   4.5082100e+05   4.7331300e+05   5.1316600e+05   6.3286000e+05   4.6698200e+05   5.0587700e+05   4.7589400e+05   4.3487900e+05   3.1727700e+05   4.0166200e+05   3.2639200e+05   4.5167600e+05   7.2776300e+05   7.8879900e+05   3.6843300e+05   3.7247900e+05   3.5750100e+05   3.7339000e+05   3.4352300e+05   3.6677600e+05   2.5844600e+05   2.4509100e+05   3.7878600e+05   4.2292100e+05   2.4908800e+05   2.5243100e+05   5.0721400e+05   5.0322100e+05   3.7405900e+05   3.9141800e+05   5.7769600e+05   5.8678000e+05   2.9586700e+05   3.4715400e+05   4.5849100e+05   4.9130100e+05
   5.3033300e+05   5.0954800e+05   4.7735200e+05   4.7788000e+05   2.3908200e+05   2.2930300e+05   6.0638200e+05   5.6187900e+05   2.1857700e+05   2.9685400e+05   2.4559900e+05   2.3344500e+05   4.5830100e+05   3.3300700e+05   3.7032300e+05   3.2077700e+05   0.0000000e+00   2.9314300e+05   3.3457800e+05   4.2474700e+05   1.6357900e+05   1.6541900e+05   4.8289200e+05   3.7997900e+05   2.4186100e+05   2.5092100e+05   2.0902800e+05   2.0522700e+05   3.4079600e+05   3.2022700e+05   3.3588000e+05   3.1646200e+05   4.1253600e+05   4.5862400e+05   1.7894800e+05   1.7953600e+05   2.6183900e+05   2.8792100e+05   2.7023500e+05   2.4148100e+05   1.3981300e+05   1.6995000e+05   5.1394300e+05   4.2680900e+05   3.9798400e+05   3.7858000e+05   3.4399600e+05   3.6518200e+05   3.3483500e+05   3.4093600e+05   4.0840000e+05   2.9962700e+05   2.0539100e+05   2.1850800e+05   3.8506100e+05   4.3033400e+05   4.1933700e+05   5.3277200e+05   3.8779400e+05   3.7382500e+05   3.5969400e+05   3.2408100e+05   2.2566800e+05   3.0536500e+05   2.3704400e+05   3.5951000e+05   6.1552700e+05   6.8166400e+05   2.6168200e+05   2.5260000e+05   2.5815300e+05   3.0020900e+05   2.8779600e+05   2.9019300e+05   1.8437400e+05   1.7038100e+05   3.0126800e+05   3.4743700e+05   1.4526400e+05   1.4558400e+05   4.1011100e+05   4.1951000e+05   2.9719300e+05   2.9877300e+05   4.6542300e+05   5.0469800e+05   2.2571500e+05   2.3462700e+05   3.3590100e+05   4.0968500e+05
   5.5488900e+05   5.3931300e+05   5.3845800e+05   5.7878600e+05   3.0783400e+05   3.0503400e+05   6.6414100e+05   6.4602300e+05   2.9719400e+05   3.6679200e+05   3.4097600e+05   2.9592900e+05   5.0117500e+05   3.9700500e+05   4.1745400e+05   3.7124800e+05   2.9314300e+05   0.0000000e+00   4.2080400e+05   4.8291000e+05   2.2278800e+05   2.3263900e+05   5.8933300e+05   4.2990400e+05   2.8087300e+05   2.9672500e+05   2.7582300e+05   2.4949800e+05   3.7081800e+05   3.7012700e+05   3.7114700e+05   3.4840900e+05   4.4459500e+05   4.8016900e+05   2.1634000e+05   1.9713000e+05   2.5587400e+05   3.3129600e+05   3.0362600e+05   3.1702500e+05   2.0887500e+05   2.3170200e+05   4.9642000e+05   4.4445200e+05   4.1698700e+05   4.1677000e+05   4.1286600e+05   4.0052700e+05   3.9115800e+05   3.5982200e+05   4.8376200e+05   3.3813900e+05   2.9759400e+05   2.5542300e+05   3.9849400e+05   4.5412300e+05   4.6929000e+05   5.6596300e+05   4.6573800e+05   4.0339600e+05   4.3408700e+05   3.9867900e+05   2.6537500e+05   3.4986800e+05   2.9773500e+05   4.0113400e+05   6.5441000e+05   7.3945600e+05   2.9308800e+05   3.0444200e+05   3.3670200e+05   3.0846300e+05   3.3151800e+05   3.4054400e+05   2.1907000e+05   2.1561600e+05   3.4510600e+05   3.6212700e+05   1.9723000e+05   2.1981700e+05   4.5374400e+05   4.6696300e+05   3.4569700e+05   3.7084100e+05   5.2566700e+05   5.4020800e+05   2.6418100e+05   3.2149900e+05   3.8682900e+05   4.5260600e+05
   6.4804400e+05   6.5620000e+05   6.1537000e+05   6.5438400e+05   3.7774300e+05   3.8019200e+05   7.8799000e+05   7.4823700e+05   3.8157000e+05   4.3445500e+05   3.7485500e+05   3.7108200e+05   5.7027400e+05   4.8782200e+05   4.8909800e+05   4.4182500e+05   3.3457800e+05   4.2080400e+05   0.0000000e+00   5.6226100e+05   3.1083600e+05   3.0827800e+05   6.2440500e+05   5.0182600e+05   3.5947000e+05   4.0186500e+05   3.9566500e+05   3.7400200e+05   4.7113200e+05   4.4861100e+05   4.6789800e+05   4.0832700e+05   5.3435000e+05   5.6185600e+05   3.1489700e+05   3.0196900e+05   3.5846000e+05   3.9578700e+05   3.9972200e+05   3.9416000e+05   2.9436500e+05   3.0095900e+05   5.8411200e+05   5.9471000e+05   5.1593600e+05   5.1700300e+05   4.7836500e+05   4.5761500e+05   4.6534000e+05   4.3584800e+05   5.9733100e+05   4.1675600e+05   3.5271500e+05   3.6754500e+05   5.2376100e+05   5.5137000e+05   5.9693500e+05   6.6524200e+05   5.3592600e+05   4.9000000e+05   5.1878700e+05   4.6155300e+05   3.3680500e+05   4.6373100e+05   4.1057400e+05   5.2458700e+05   7.7556500e+05   8.2192400e+05   3.9733400e+05   3.8834400e+05   4.1662800e+05   4.1796600e+05   4.1504800e+05   4.2143700e+05   2.9566700e+05   3.0051600e+05   4.5735000e+05   4.6983700e+05   2.9415200e+05   2.8242100e+05   5.6428600e+05   5.8818100e+05   4.4991200e+05   4.7421400e+05   6.3968900e+05   6.2026100e+05   3.5650600e+05   3.8733600e+05   4.8092100e+05   5.2931800e+05
   6.9861800e+05   7.1351000e+05   7.0512400e+05   7.1498800e+05   4.2364200e+05   4.3405400e+05   8.1105100e+05   7.7757000e+05   4.3789600e+05   5.3163000e+05   4.8396900e+05   4.4326200e+05   6.2281500e+05   5.5554500e+05   5.7993600e+05   5.4515900e+05   4.2474700e+05   4.8291000e+05   5.6226100e+05   0.0000000e+00   3.6158600e+05   3.5626700e+05   7.0548000e+05   5.9872500e+05   4.2667600e+05   4.7352500e+05   4.7286900e+05   4.1686600e+05   5.0677800e+05   5.4028000e+05   5.5012500e+05   4.8294300e+05   5.9640200e+05   5.8853900e+05   3.6023800e+05   3.4699800e+05   4.2708400e+05   4.4694800e+05   4.3032500e+05   4.3861800e+05   3.5784000e+05   3.4254800e+05   6.5231100e+05   6.5670700e+05   5.8298800e+05   5.8266800e+05   5.2692700e+05   5.3763400e+05   5.1755900e+05   5.1378000e+05   6.2403600e+05   5.0292200e+05   4.0830400e+05   4.0046700e+05   5.7254500e+05   6.1954900e+05   6.1223700e+05   6.9756700e+05   5.9219500e+05   5.5262500e+05   5.7202300e+05   4.8884300e+05   4.0799900e+05   4.7618600e+05   4.3306500e+05   5.3628200e+05   8.0976400e+05   9.0181700e+05   4.3158800e+05   3.9623700e+05   4.1640400e+05   4.7358500e+05   4.7280700e+05   4.7637500e+05   3.7824600e+05   3.4053400e+05   4.9370100e+05   4.9040500e+05   3.3580400e+05   3.2461500e+05   5.8740600e+05   6.1854100e+05   4.9714700e+05   4.6199200e+05   6.7450900e+05   6.8518900e+05   3.7869600e+05   4.6193600e+05   5.0634200e+05   5.6176200e+05
   4.6406300e+05   4.7197200e+05   4.7803600e+05   4.6459100e+05   2.1527300e+05   2.0560500e+05   5.6894800e+05   5.5523600e+05   1.6417400e+05   2.8855200e+05   1.9558800e+05   2.0340300e+05   3.9743100e+05   3.1250400e+05   3.3064300e+05   2.8725100e+05   1.6357900e+05   2.2278800e+05   3.1083600e+05   3.6158600e+05   0.0000000e+00   1.0804600e+05   4.0631200e+05   3.2678900e+05   1.6158200e+05   2.1296900e+05   1.4492800e+05   1.5138100e+05   2.7624600e+05   2.7740200e+05   2.7153700e+05   2.2433400e+05   3.4967300e+05   3.4363100e+05   9.6768000e+04   9.0809000e+04   1.7181200e+05   1.8782700e+05   1.8287200e+05   2.1689100e+05   9.4885000e+04   8.8996000e+04   3.5450300e+05   3.6066000e+05   3.0542000e+05   2.9900300e+05   2.6442700e+05   3.0104300e+05   2.6188700e+05   2.5890700e+05   3.5092500e+05   2.3276100e+05   1.4704600e+05   1.5199600e+05   2.9746000e+05   3.4668300e+05   4.0171700e+05   4.4598500e+05   3.5356500e+05   2.7899400e+05   3.4803700e+05   2.7415600e+05   1.5493800e+05   2.4587100e+05   1.9707600e+05   2.9563700e+05   5.7482100e+05   6.4367700e+05   2.2348300e+05   1.7229300e+05   1.7835100e+05   2.2796600e+05   2.1588600e+05   2.0881800e+05   1.2011100e+05   1.0173100e+05   2.3613600e+05   2.7359800e+05   1.0402000e+05   9.1772000e+04   3.3395400e+05   3.7451200e+05   2.3304400e+05   2.4676700e+05   4.3841300e+05   4.4100000e+05   1.5224900e+05   2.0987600e+05   2.8509600e+05   3.3652700e+05
   4.3484200e+05   4.3976600e+05   4.0026600e+05   4.4651000e+05   1.7899700e+05   1.9181500e+05   5.7206600e+05   5.3591800e+05   1.9976000e+05   2.7378900e+05   2.0618700e+05   2.0135100e+05   3.8478500e+05   2.7830200e+05   3.0360600e+05   2.8194800e+05   1.6541900e+05   2.3263900e+05   3.0827800e+05   3.5626700e+05   1.0804600e+05   0.0000000e+00   4.2744800e+05   3.0010000e+05   1.6424900e+05   1.9811100e+05   1.5614400e+05   1.2015100e+05   2.4464900e+05   2.5477800e+05   2.8962200e+05   2.3553800e+05   3.3951700e+05   3.7079300e+05   1.0615300e+05   9.1291000e+04   1.7045800e+05   1.8201600e+05   1.7942400e+05   2.1161000e+05   8.8924000e+04   9.4818000e+04   3.9219200e+05   3.2919200e+05   2.9107300e+05   2.8658400e+05   2.4919800e+05   3.0387200e+05   2.6602500e+05   2.3683600e+05   3.2718800e+05   2.3092000e+05   1.3532100e+05   1.2908600e+05   3.0000500e+05   3.2660900e+05   3.4404100e+05   4.5403700e+05   3.3515500e+05   2.9217700e+05   3.1722200e+05   2.7830500e+05   1.6793700e+05   2.2348800e+05   1.7210400e+05   2.8434700e+05   5.4431400e+05   5.9873900e+05   2.0355500e+05   1.6905500e+05   1.7283700e+05   2.1137100e+05   2.3423600e+05   2.2236100e+05   1.0314300e+05   8.9496000e+04   2.1660000e+05   2.7919200e+05   7.9438000e+04   7.2365000e+04   3.1548200e+05   3.5810900e+05   2.0393000e+05   2.4552600e+05   4.2890400e+05   4.4104500e+05   1.5413000e+05   1.7178600e+05   2.6704100e+05   3.2911200e+05
   7.5036900e+05   7.6685700e+05   7.4424400e+05   7.8414100e+05   5.3656500e+05   5.1454000e+05   8.8068400e+05   8.4139800e+05   4.8664500e+05   6.1080600e+05   5.3319500e+05   5.3778000e+05   7.2547100e+05   5.9243800e+05   6.1711400e+05   5.8774200e+05   4.8289200e+05   5.8933300e+05   6.2440500e+05   7.0548000e+05   4.0631200e+05   4.2744800e+05   0.0000000e+00   6.3339100e+05   5.0262400e+05   5.2651900e+05   5.2030900e+05   4.4658200e+05   5.7448800e+05   6.1123600e+05   6.1217000e+05   5.7616600e+05   6.7898500e+05   6.8009000e+05   4.3870100e+05   4.4113300e+05   5.2801300e+05   5.5241800e+05   5.3467100e+05   5.3495700e+05   4.3062800e+05   4.2935800e+05   7.6546800e+05   6.8362300e+05   6.5392200e+05   6.2976900e+05   5.8423300e+05   6.5692500e+05   6.3359400e+05   5.7864600e+05   6.8201700e+05   5.3112300e+05   4.8886700e+05   4.4875600e+05   6.0779700e+05   7.0398700e+05   7.1441600e+05   7.8747200e+05   7.1200500e+05   6.6260700e+05   6.8451100e+05   6.1607000e+05   5.3033300e+05   6.0772400e+05   5.2041200e+05   6.3558700e+05   8.7806700e+05   9.8642400e+05   5.6028200e+05   5.3753200e+05   5.2864000e+05   5.8349300e+05   5.6485100e+05   5.6123500e+05   4.5374200e+05   4.3596800e+05   5.7716000e+05   6.2358800e+05   3.9800400e+05   4.1311700e+05   6.7751500e+05   6.9191300e+05   5.5218800e+05   5.5630100e+05   7.5250100e+05   7.5223000e+05   4.7000200e+05   5.3046700e+05   6.1411400e+05   6.4768200e+05
   6.5217600e+05   6.7666900e+05   6.5351800e+05   7.1288500e+05   4.3923600e+05   4.4483400e+05   7.7845900e+05   7.7287300e+05   3.8478600e+05   5.2137600e+05   4.2068600e+05   4.4008900e+05   5.8759900e+05   4.9447200e+05   4.9225400e+05   4.8096300e+05   3.7997900e+05   4.2990400e+05   5.0182600e+05   5.9872500e+05   3.2678900e+05   3.0010000e+05   6.3339100e+05   0.0000000e+00   3.5411900e+05   4.2390400e+05   3.8308200e+05   3.4170000e+05   4.5735000e+05   4.4765500e+05   4.3624800e+05   4.5000100e+05   5.2413200e+05   5.4017500e+05   2.9641100e+05   2.6371300e+05   3.9050000e+05   3.9598700e+05   3.8419900e+05   3.9286500e+05   3.0183000e+05   2.7931300e+05   5.9387300e+05   5.1252600e+05   5.3982300e+05   5.5582100e+05   4.8215300e+05   5.0076300e+05   4.5009200e+05   4.7646200e+05   5.3691200e+05   4.0097200e+05   3.3363200e+05   3.0866500e+05   4.9957700e+05   5.7242300e+05   5.8343300e+05   6.3584200e+05   5.4750000e+05   5.4497300e+05   5.4655900e+05   4.8024400e+05   3.5878700e+05   4.4894900e+05   3.8834800e+05   5.5316300e+05   7.6370300e+05   8.5811600e+05   4.1465600e+05   3.9975300e+05   4.2962700e+05   4.6086300e+05   4.4955200e+05   4.4080000e+05   3.1891900e+05   3.1965100e+05   4.4524400e+05   4.8515900e+05   2.7400300e+05   2.8155300e+05   5.2311700e+05   5.6411600e+05   4.3719400e+05   4.2075200e+05   6.1943500e+05   5.9215100e+05   3.2799400e+05   4.0012200e+05   4.6675200e+05   5.0734600e+05
   5.4311400e+05   5.8807500e+05   5.2055400e+05   5.5645400e+05   2.6312300e+05   2.9517600e+05   6.1367900e+05   6.3867300e+05   2.3346200e+05   3.1355400e+05   2.6826600e+05   2.6335800e+05   4.2812900e+05   3.3577600e+05   3.7092000e+05   3.4928400e+05   2.4186100e+05   2.8087300e+05   3.5947000e+05   4.2667600e+05   1.6158200e+05   1.6424900e+05   5.0262400e+05   3.5411900e+05   0.0000000e+00   2.7400200e+05   2.5429900e+05   2.1758500e+05   3.3131300e+05   3.4279800e+05   3.4057200e+05   3.0347500e+05   3.9767300e+05   4.4890800e+05   1.9211600e+05   1.7832400e+05   2.3480100e+05   2.5561000e+05   2.7056500e+05   2.6346700e+05   1.5917900e+05   1.9076200e+05   4.6385000e+05   3.7313300e+05   3.8566300e+05   3.9551800e+05   3.4536600e+05   3.6488300e+05   3.2783800e+05   2.9244500e+05   4.0886200e+05   3.1108000e+05   2.1625300e+05   2.0305900e+05   3.6288100e+05   4.3447100e+05   4.4620600e+05   5.0455500e+05   3.9777300e+05   3.9251600e+05   3.8834500e+05   3.8003700e+05   2.4630500e+05   3.2069400e+05   2.7062300e+05   3.8042900e+05   6.7581500e+05   7.0695900e+05   2.6871800e+05   2.6718500e+05   2.7949400e+05   2.8153100e+05   3.0616300e+05   3.1261200e+05   1.9612600e+05   1.9465100e+05   3.0959300e+05   3.4043100e+05   1.5482100e+05   1.6215600e+05   4.5112700e+05   4.6162500e+05   2.9844800e+05   2.9499000e+05   4.8307900e+05   4.8217100e+05   2.5242100e+05   3.0401700e+05   3.5023600e+05   4.0981600e+05
   5.1100600e+05   6.0009500e+05   4.7475800e+05   5.3063900e+05   2.6650200e+05   2.9024200e+05   6.5360100e+05   6.5213900e+05   2.6995800e+05   3.2632200e+05   2.7766800e+05   2.6301500e+05   4.6861300e+05   4.0447400e+05   4.2621300e+05   3.5347500e+05   2.5092100e+05   2.9672500e+05   4.0186500e+05   4.7352500e+05   2.1296900e+05   1.9811100e+05   5.2651900e+05   4.2390400e+05   2.7400200e+05   0.0000000e+00   2.5575600e+05   2.4008800e+05   3.7977100e+05   3.8394700e+05   4.0405800e+05   3.0356200e+05   4.2077000e+05   4.8262900e+05   2.1441000e+05   1.9218400e+05   2.2627500e+05   2.8089300e+05   2.7526900e+05   2.7612000e+05   1.7464500e+05   2.1593300e+05   5.2467000e+05   4.1021800e+05   3.9329200e+05   3.8295200e+05   3.5759500e+05   3.8865200e+05   3.2746100e+05   3.1689600e+05   4.3054400e+05   3.1649500e+05   2.3171000e+05   2.2453700e+05   3.9451400e+05   4.7263000e+05   4.5318700e+05   5.4764900e+05   4.0956500e+05   4.0620600e+05   3.9788000e+05   3.7185900e+05   2.7477900e+05   3.5214900e+05   2.8668600e+05   4.0213400e+05   6.6888500e+05   6.8173100e+05   2.8595500e+05   2.5261900e+05   2.7649200e+05   2.8625000e+05   3.0598900e+05   3.1890300e+05   2.0585700e+05   2.0979800e+05   3.2383300e+05   3.4529000e+05   1.6478700e+05   1.6351600e+05   4.4399300e+05   4.4048200e+05   3.1658800e+05   3.5391000e+05   5.1412500e+05   4.9723500e+05   2.4581700e+05   2.6925600e+05   3.4359800e+05   4.2493700e+05
   5.0353900e+05   5.5533600e+05   4.7657900e+05   5.0175000e+05   2.5121300e+05   2.5992100e+05   6.2929500e+05   5.8848700e+05   2.1782900e+05   2.9475600e+05   2.5669400e+05   2.2718100e+05   4.3142500e+05   3.2026700e+05   3.5961300e+05   3.0437700e+05   2.0902800e+05   2.7582300e+05   3.9566500e+05   4.7286900e+05   1.4492800e+05   1.5614400e+05   5.2030900e+05   3.8308200e+05   2.5429900e+05   2.5575600e+05   0.0000000e+00   2.0067200e+05   3.3559400e+05   3.2897600e+05   3.4694400e+05   2.8606800e+05   4.1413000e+05   4.3077600e+05   1.7744800e+05   1.5667700e+05   2.3472200e+05   2.5775900e+05   2.7506300e+05   2.5306500e+05   1.6917200e+05   1.7446200e+05   4.9406300e+05   4.0120800e+05   4.0059300e+05   3.7494800e+05   3.3329100e+05   3.7795600e+05   3.1853800e+05   3.2531200e+05   4.2331500e+05   2.9034200e+05   2.2100300e+05   2.0563600e+05   3.8102100e+05   4.5776800e+05   4.3392400e+05   4.9577400e+05   3.8856400e+05   3.7226000e+05   3.7198700e+05   3.0863200e+05   2.1843000e+05   2.8839100e+05   2.6616700e+05   3.8739100e+05   6.2836200e+05   6.5853300e+05   2.6611300e+05   2.2623400e+05   2.5093100e+05   2.8117000e+05   2.9063800e+05   2.7274200e+05   1.6927000e+05   1.4449500e+05   2.7344500e+05   3.0913200e+05   1.4457600e+05   1.2466000e+05   4.0695700e+05   4.1271800e+05   2.6982200e+05   2.9033200e+05   4.9425700e+05   4.9979100e+05   2.3511400e+05   2.4328800e+05   3.3643500e+05   4.0161600e+05
   4.6732200e+05   5.3288700e+05   4.7707300e+05   4.9213000e+05   2.3175800e+05   2.4065200e+05   6.0566500e+05   5.6297500e+05   2.0191600e+05   2.9060900e+05   2.3925100e+05   2.3327700e+05   4.0851200e+05   3.1075800e+05   3.6815200e+05   2.9426600e+05   2.0522700e+05   2.4949800e+05   3.7400200e+05   4.1686600e+05   1.5138100e+05   1.2015100e+05   4.4658200e+05   3.4170000e+05   2.1758500e+05   2.4008800e+05   2.0067200e+05   0.0000000e+00   2.9291500e+05   2.8935300e+05   3.1819200e+05   2.6474900e+05   3.7637900e+05   4.0997900e+05   1.4444200e+05   1.3808400e+05   2.1019700e+05   2.2792800e+05   2.2242500e+05   2.6578900e+05   1.4047600e+05   1.5661100e+05   4.5056300e+05   4.0251100e+05   3.8840400e+05   3.3922600e+05   3.2614800e+05   3.3169000e+05   3.1644400e+05   3.0718600e+05   4.1280200e+05   2.8947900e+05   2.0212500e+05   1.8088100e+05   3.6020100e+05   4.1503200e+05   4.2244700e+05   4.9635000e+05   3.5472600e+05   3.5519100e+05   3.5548900e+05   2.7373000e+05   2.1402000e+05   2.8069600e+05   2.5734600e+05   3.4542200e+05   6.5478600e+05   6.4754500e+05   2.3057100e+05   2.1786900e+05   2.3580600e+05   2.4093700e+05   2.5674800e+05   2.5769700e+05   1.4938200e+05   1.2879700e+05   2.7266200e+05   2.7869200e+05   1.1801000e+05   1.2119600e+05   3.9716000e+05   3.8491200e+05   2.5807200e+05   2.6967200e+05   4.6091000e+05   4.9078100e+05   2.1041800e+05   2.3341400e+05   2.7394200e+05   3.9073500e+05
   6.3031600e+05   6.7666900e+05   6.0013200e+05   5.8522000e+05   3.3490100e+05   3.6317300e+05   7.2462100e+05   6.9484200e+05   3.1652800e+05   3.8425200e+05   3.7649900e+05   3.5530600e+05   5.5394000e+05   4.4603200e+05   4.9296600e+05   3.9796400e+05   3.4079600e+05   3.7081800e+05   4.7113200e+05   5.0677800e+05   2.7624600e+05   2.4464900e+05   5.7448800e+05   4.5735000e+05   3.3131300e+05   3.7977100e+05   3.3559400e+05   2.9291500e+05   0.0000000e+00   4.2417400e+05   4.6257500e+05   3.8856100e+05   5.1420400e+05   5.3453700e+05   2.8353900e+05   2.6105000e+05   3.3052900e+05   3.4550600e+05   3.4141800e+05   3.7311700e+05   2.4002000e+05   2.5775000e+05   5.7382200e+05   4.9483200e+05   4.7658300e+05   4.5858400e+05   4.4417600e+05   4.5135600e+05   4.4711600e+05   4.1683300e+05   4.8805400e+05   3.7507500e+05   3.0082100e+05   3.0398600e+05   4.9429200e+05   5.1801400e+05   5.4106500e+05   6.1312500e+05   4.5763900e+05   4.6809800e+05   4.8068100e+05   4.3210300e+05   3.4375600e+05   4.0089800e+05   3.6933400e+05   4.9280300e+05   7.6994500e+05   7.8242600e+05   3.7322500e+05   3.3844100e+05   3.6141700e+05   3.9740300e+05   4.2668000e+05   3.8794500e+05   2.8375500e+05   2.5838800e+05   4.0959900e+05   4.3856100e+05   2.6401700e+05   2.6493700e+05   5.5132900e+05   5.4294900e+05   3.6660400e+05   4.3441900e+05   5.7488100e+05   6.2035600e+05   3.4709700e+05   3.5106200e+05   4.3573200e+05   5.0660200e+05
   6.2369300e+05   6.3408000e+05   5.8121600e+05   5.8360100e+05   3.4381400e+05   3.7512700e+05   7.2353600e+05   6.9154800e+05   3.3262800e+05   4.2196700e+05   3.6631300e+05   3.2590000e+05   5.5990300e+05   4.2042600e+05   4.6407800e+05   4.2496900e+05   3.2022700e+05   3.7012700e+05   4.4861100e+05   5.4028000e+05   2.7740200e+05   2.5477800e+05   6.1123600e+05   4.4765500e+05   3.4279800e+05   3.8394700e+05   3.2897600e+05   2.8935300e+05   4.2417400e+05   0.0000000e+00   4.6544200e+05   3.9590700e+05   5.2229300e+05   5.2168900e+05   2.6480300e+05   2.5154400e+05   3.3753200e+05   3.6517700e+05   3.2783900e+05   3.8106000e+05   2.4775100e+05   2.7430700e+05   5.5995400e+05   4.7730800e+05   4.6459200e+05   4.6336400e+05   4.2018500e+05   4.4624500e+05   4.2363300e+05   3.8269000e+05   4.8523600e+05   3.4900200e+05   2.9918500e+05   2.9619900e+05   4.5470200e+05   5.0905000e+05   5.0776400e+05   6.2438800e+05   4.9189500e+05   4.7141000e+05   4.4250900e+05   4.0081700e+05   3.0815300e+05   3.6817600e+05   3.3126000e+05   4.3280800e+05   6.9820100e+05   7.9335400e+05   3.4398700e+05   2.8861400e+05   3.1711500e+05   3.4976000e+05   3.5527100e+05   3.6681900e+05   2.6662000e+05   2.5300100e+05   3.6605600e+05   3.8176700e+05   2.1223800e+05   2.0464400e+05   4.8925700e+05   4.8226500e+05   3.4429400e+05   3.7677800e+05   5.3867000e+05   5.6491000e+05   2.8866000e+05   3.4960600e+05   4.2316400e+05   4.8054100e+05
   6.0306500e+05   6.6104100e+05   6.1784800e+05   6.4626300e+05   3.4655200e+05   3.5775600e+05   7.2618700e+05   6.8641000e+05   3.6609900e+05   4.2797300e+05   3.9800600e+05   3.6711600e+05   5.6507700e+05   4.6912900e+05   4.9008500e+05   4.0204000e+05   3.3588000e+05   3.7114700e+05   4.6789800e+05   5.5012500e+05   2.7153700e+05   2.8962200e+05   6.1217000e+05   4.3624800e+05   3.4057200e+05   4.0405800e+05   3.4694400e+05   3.1819200e+05   4.6257500e+05   4.6544200e+05   0.0000000e+00   4.0776100e+05   5.1152700e+05   5.2517000e+05   2.9912400e+05   2.8906400e+05   3.6564400e+05   3.5494300e+05   3.4027500e+05   3.8276300e+05   2.6578400e+05   2.5417800e+05   5.9510200e+05   5.3068600e+05   5.0816900e+05   4.5769400e+05   4.4555700e+05   4.7132400e+05   4.5675000e+05   4.4588600e+05   5.1326200e+05   3.8084800e+05   3.1461800e+05   3.3464000e+05   4.8170800e+05   5.6559200e+05   5.1936400e+05   6.2841600e+05   4.9163500e+05   4.3503300e+05   4.7622500e+05   4.7039300e+05   3.7957600e+05   3.7922600e+05   3.2289100e+05   4.3339600e+05   6.7662400e+05   8.0767100e+05   3.9107300e+05   3.5488400e+05   3.2371300e+05   3.6397900e+05   3.7235400e+05   3.9644300e+05   2.7690500e+05   2.6035300e+05   3.7931900e+05   3.9908600e+05   2.5034400e+05   2.5072900e+05   5.2921100e+05   5.2599000e+05   3.7226600e+05   3.9412400e+05   5.7028300e+05   6.0418500e+05   3.4309700e+05   3.6330900e+05   4.4033700e+05   5.1014100e+05
   6.2116900e+05   6.0712100e+05   5.5738400e+05   6.1371800e+05   3.2454500e+05   3.8419600e+05   7.4524700e+05   6.8831400e+05   3.1349300e+05   4.0805400e+05   3.5828800e+05   3.6204900e+05   5.1166400e+05   4.1349700e+05   4.5865300e+05   3.8127600e+05   3.1646200e+05   3.4840900e+05   4.0832700e+05   4.8294300e+05   2.2433400e+05   2.3553800e+05   5.7616600e+05   4.5000100e+05   3.0347500e+05   3.0356200e+05   2.8606800e+05   2.6474900e+05   3.8856100e+05   3.9590700e+05   4.0776100e+05   0.0000000e+00   4.5634100e+05   4.8819800e+05   2.3354000e+05   2.1280200e+05   3.2106600e+05   3.5069900e+05   2.9948400e+05   3.3284700e+05   2.2380500e+05   2.1952800e+05   5.2603300e+05   4.7772500e+05   4.7420000e+05   4.1142600e+05   3.9318500e+05   4.1149700e+05   4.2230500e+05   3.7232500e+05   4.6299800e+05   3.4460800e+05   2.5846900e+05   2.5823200e+05   4.1681700e+05   4.9594600e+05   4.8765500e+05   5.7358900e+05   4.6689400e+05   3.8759900e+05   4.3272800e+05   4.1621900e+05   2.9284700e+05   3.4651900e+05   3.1275800e+05   4.3611200e+05   7.1873600e+05   7.4455100e+05   3.4543800e+05   3.1424000e+05   3.1675000e+05   3.2854100e+05   3.5788300e+05   3.4774100e+05   2.4405200e+05   2.6503000e+05   3.6765000e+05   3.8770000e+05   1.9166400e+05   2.4422700e+05   4.9881500e+05   5.0120000e+05   3.5910900e+05   3.9334100e+05   5.7033100e+05   5.6818200e+05   2.7979600e+05   3.3973600e+05   4.1963700e+05   4.9496300e+05
   6.7087800e+05   6.6122900e+05   6.2228000e+05   6.4757200e+05   3.8931500e+05   3.9853900e+05   8.0769500e+05   7.7965500e+05   3.8156600e+05   4.7054800e+05   4.3541800e+05   4.1476400e+05   6.2534100e+05   4.9501000e+05   5.4577100e+05   4.6239300e+05   4.1253600e+05   4.4459500e+05   5.3435000e+05   5.9640200e+05   3.4967300e+05   3.3951700e+05   6.7898500e+05   5.2413200e+05   3.9767300e+05   4.2077000e+05   4.1413000e+05   3.7637900e+05   5.1420400e+05   5.2229300e+05   5.1152700e+05   4.5634100e+05   0.0000000e+00   6.2105200e+05   3.3391800e+05   3.3278300e+05   4.2770600e+05   4.5917600e+05   4.4139200e+05   4.2593300e+05   3.1867700e+05   3.3093300e+05   6.7365800e+05   5.6935400e+05   5.4561900e+05   5.0739700e+05   5.0502200e+05   5.3505600e+05   5.2149000e+05   4.5210000e+05   5.6693600e+05   4.5139800e+05   4.0074600e+05   4.0184600e+05   5.3985100e+05   5.8238100e+05   5.7405700e+05   7.2301200e+05   5.9847700e+05   5.5333700e+05   5.8305000e+05   5.0085200e+05   3.7631700e+05   4.2695700e+05   4.1032400e+05   5.5963400e+05   7.8645100e+05   8.4602000e+05   4.1662000e+05   4.0384800e+05   4.2766500e+05   4.6309400e+05   4.6512400e+05   4.4283100e+05   3.3327100e+05   3.2195800e+05   4.4733400e+05   4.9359700e+05   3.0750700e+05   3.0045300e+05   5.7752500e+05   6.0768100e+05   4.3217600e+05   4.5958500e+05   6.5214300e+05   6.4412900e+05   3.7970100e+05   4.4422200e+05   5.0128500e+05   5.6058100e+05
   7.1201800e+05   7.5350300e+05   7.0228200e+05   7.0383100e+05   4.4326600e+05   4.8439300e+05   8.5443100e+05   8.1454500e+05   4.4805100e+05   5.3809100e+05   4.5261200e+05   4.5469300e+05   6.3838500e+05   5.2032800e+05   5.9052900e+05   5.1411700e+05   4.5862400e+05   4.8016900e+05   5.6185600e+05   5.8853900e+05   3.4363100e+05   3.7079300e+05   6.8009000e+05   5.4017500e+05   4.4890800e+05   4.8262900e+05   4.3077600e+05   4.0997900e+05   5.3453700e+05   5.2168900e+05   5.2517000e+05   4.8819800e+05   6.2105200e+05   0.0000000e+00   3.7106100e+05   3.4706300e+05   4.3960900e+05   4.6294200e+05   4.6043700e+05   4.9462800e+05   3.5252800e+05   3.7181500e+05   6.4975500e+05   6.4002900e+05   6.0545100e+05   5.7559400e+05   5.6388500e+05   5.6975000e+05   5.3635000e+05   5.3135700e+05   6.1712700e+05   5.5405300e+05   4.5254200e+05   4.2435400e+05   5.7032400e+05   6.6055100e+05   6.4901600e+05   7.4979400e+05   6.1247200e+05   5.8541700e+05   6.2190800e+05   5.6620400e+05   4.2341300e+05   5.0292200e+05   4.8760600e+05   5.8211300e+05   8.3060600e+05   8.9871700e+05   4.4226100e+05   4.4416500e+05   4.5960500e+05   5.1723200e+05   4.8704600e+05   4.9544000e+05   3.7678600e+05   3.8012800e+05   5.2420900e+05   5.4682400e+05   3.4881200e+05   3.7330100e+05   6.0114300e+05   6.1766300e+05   4.7538300e+05   5.0420300e+05   6.8895700e+05   6.9027500e+05   4.2789500e+05   4.6322300e+05   5.7825900e+05   6.3152000e+05
   4.6314100e+05   4.6624700e+05   4.3900600e+05   4.6880400e+05   1.6355100e+05   1.9687100e+05   5.7546800e+05   5.7219600e+05   1.7777700e+05   2.9033600e+05   1.8230200e+05   1.9891000e+05   3.5547800e+05   2.4594400e+05   3.0401600e+05   2.3690200e+05   1.7894800e+05   2.1634000e+05   3.1489700e+05   3.6023800e+05   9.6768000e+04   1.0615300e+05   4.3870100e+05   2.9641100e+05   1.9211600e+05   2.1441000e+05   1.7744800e+05   1.4444200e+05   2.8353900e+05   2.6480300e+05   2.9912400e+05   2.3354000e+05   3.3391800e+05   3.7106100e+05   0.0000000e+00   9.7947000e+04   1.9136100e+05   1.9653500e+05   1.9400800e+05   2.0412500e+05   9.5205000e+04   1.1621400e+05   3.9152500e+05   3.5373600e+05   3.3368400e+05   2.7669200e+05   2.9824800e+05   3.0529600e+05   2.5399300e+05   2.4858100e+05   3.3479500e+05   2.2764300e+05   1.6477000e+05   1.4682000e+05   3.0897600e+05   3.9194100e+05   3.6444200e+05   4.7004500e+05   3.4303400e+05   2.9976000e+05   3.3809600e+05   2.9984000e+05   1.6400600e+05   2.4314900e+05   2.1248200e+05   3.1402500e+05   5.6304800e+05   6.4659000e+05   1.9908900e+05   1.7793500e+05   1.8767600e+05   2.2957100e+05   2.5657200e+05   2.4387600e+05   1.0731000e+05   1.0757000e+05   2.2697000e+05   2.5902400e+05   7.8861000e+04   8.5176000e+04   3.4056100e+05   3.5279700e+05   2.0650400e+05   2.5543400e+05   4.0981100e+05   4.1869500e+05   1.3917700e+05   1.8774500e+05   2.6344400e+05   3.5087100e+05
   4.4693600e+05   4.4767900e+05   4.1503200e+05   4.3092000e+05   1.6750300e+05   2.0846100e+05   5.3113900e+05   5.5980400e+05   1.8155100e+05   2.9763200e+05   1.9168300e+05   1.8914900e+05   3.5692100e+05   2.4596100e+05   2.9686400e+05   2.2744400e+05   1.7953600e+05   1.9713000e+05   3.0196900e+05   3.4699800e+05   9.0809000e+04   9.1291000e+04   4.4113300e+05   2.6371300e+05   1.7832400e+05   1.9218400e+05   1.5667700e+05   1.3808400e+05   2.6105000e+05   2.5154400e+05   2.8906400e+05   2.1280200e+05   3.3278300e+05   3.4706300e+05   9.7947000e+04   0.0000000e+00   1.5568500e+05   1.8326700e+05   1.9609200e+05   2.1051800e+05   8.3894000e+04   8.9216000e+04   4.0248000e+05   3.3088800e+05   3.3022100e+05   2.6053900e+05   2.8780300e+05   3.1929900e+05   2.2286100e+05   2.5280800e+05   3.3244000e+05   2.0279300e+05   1.4671400e+05   1.3252900e+05   3.1092300e+05   3.5876000e+05   3.6854400e+05   4.8989500e+05   3.3365600e+05   3.1107400e+05   2.8701000e+05   2.7965500e+05   1.7700700e+05   2.2476400e+05   1.9517100e+05   3.1345800e+05   5.2439200e+05   6.3904800e+05   1.9937000e+05   1.6812500e+05   2.0635200e+05   2.1982900e+05   2.1363800e+05   2.2094400e+05   1.0175100e+05   1.0767300e+05   2.1330400e+05   2.3791000e+05   6.5261000e+04   4.0082000e+04   3.5977100e+05   3.3868300e+05   2.0975800e+05   2.5275900e+05   4.0050300e+05   4.2866700e+05   1.3526500e+05   1.9596800e+05   2.5917400e+05   3.3012800e+05
   5.3639400e+05   5.5866600e+05   5.0180000e+05   5.0448400e+05   2.4515700e+05   2.6153700e+05   6.2808200e+05   6.3435900e+05   2.5884600e+05   3.7348900e+05   2.5350500e+05   2.4600300e+05   4.2948800e+05   3.3126300e+05   3.6093000e+05   3.3580400e+05   2.6183900e+05   2.5587400e+05   3.5846000e+05   4.2708400e+05   1.7181200e+05   1.7045800e+05   5.2801300e+05   3.9050000e+05   2.3480100e+05   2.2627500e+05   2.3472200e+05   2.1019700e+05   3.3052900e+05   3.3753200e+05   3.6564400e+05   3.2106600e+05   4.2770600e+05   4.3960900e+05   1.9136100e+05   1.5568500e+05   0.0000000e+00   2.7132200e+05   2.9461300e+05   3.0679300e+05   1.5363800e+05   1.7701900e+05   5.1886500e+05   3.7861000e+05   4.0209700e+05   3.6309100e+05   3.7846600e+05   3.9292300e+05   3.3536300e+05   2.8860500e+05   4.3105200e+05   2.9941300e+05   2.5226400e+05   2.4476800e+05   3.4906500e+05   3.8695900e+05   4.2419800e+05   5.3447400e+05   4.2203600e+05   3.5494700e+05   3.8504700e+05   3.5364300e+05   2.3420700e+05   2.8356100e+05   2.6654200e+05   3.5545600e+05   6.2673600e+05   7.4908800e+05   2.6588000e+05   2.4022200e+05   2.5063500e+05   2.9088700e+05   3.1506100e+05   2.7700000e+05   1.7528300e+05   1.5824400e+05   2.8184800e+05   3.0895200e+05   1.5772800e+05   1.5254800e+05   4.5538700e+05   4.4207800e+05   2.9681700e+05   3.1872700e+05   5.0766200e+05   4.9052000e+05   2.0432300e+05   2.5758700e+05   3.3773500e+05   4.1406900e+05
   5.2361600e+05   5.5164200e+05   5.2147900e+05   5.5898100e+05   2.8781800e+05   2.9853900e+05   6.6765700e+05   6.5078600e+05   2.5600900e+05   3.6565000e+05   2.8521200e+05   2.6712300e+05   4.6415500e+05   3.4194000e+05   4.0898700e+05   3.6748600e+05   2.8792100e+05   3.3129600e+05   3.9578700e+05   4.4694800e+05   1.8782700e+05   1.8201600e+05   5.5241800e+05   3.9598700e+05   2.5561000e+05   2.8089300e+05   2.5775900e+05   2.2792800e+05   3.4550600e+05   3.6517700e+05   3.5494300e+05   3.5069900e+05   4.5917600e+05   4.6294200e+05   1.9653500e+05   1.8326700e+05   2.7132200e+05   0.0000000e+00   2.7905500e+05   2.9213000e+05   1.7394700e+05   1.8350800e+05   5.3240100e+05   4.3748900e+05   4.3360700e+05   3.8424400e+05   3.7327900e+05   3.8964000e+05   3.8340800e+05   3.5208600e+05   4.0664900e+05   3.0326900e+05   2.2993000e+05   2.3591600e+05   4.1704700e+05   4.2153000e+05   4.3570900e+05   5.5652100e+05   4.3211500e+05   3.9708600e+05   4.2175700e+05   3.6298700e+05   2.6721000e+05   3.5239000e+05   2.8759100e+05   3.8607700e+05   6.5650200e+05   7.3670800e+05   3.0482600e+05   2.9415900e+05   2.8244000e+05   3.2019200e+05   3.3615000e+05   3.0488400e+05   1.9752000e+05   1.8856500e+05   3.2040000e+05   3.4133900e+05   1.7504800e+05   1.9344500e+05   4.5831700e+05   4.5455300e+05   2.8873900e+05   3.1360200e+05   5.1544400e+05   5.3080300e+05   2.5123600e+05   3.2713400e+05   3.8486200e+05   4.4630600e+05
   5.3111000e+05   5.8382500e+05   5.3360100e+05   5.3755900e+05   2.7680400e+05   3.1019400e+05   6.5919900e+05   6.3707700e+05   2.4062700e+05   3.3570200e+05   2.6413500e+05   2.6692800e+05   4.7963500e+05   3.5533500e+05   4.2058900e+05   3.4265400e+05   2.7023500e+05   3.0362600e+05   3.9972200e+05   4.3032500e+05   1.8287200e+05   1.7942400e+05   5.3467100e+05   3.8419900e+05   2.7056500e+05   2.7526900e+05   2.7506300e+05   2.2242500e+05   3.4141800e+05   3.2783900e+05   3.4027500e+05   2.9948400e+05   4.4139200e+05   4.6043700e+05   1.9400800e+05   1.9609200e+05   2.9461300e+05   2.7905500e+05   0.0000000e+00   2.9494300e+05   1.6629800e+05   1.8403800e+05   4.9996700e+05   4.2725100e+05   4.1276600e+05   4.0452600e+05   3.5258000e+05   3.6302000e+05   3.4517300e+05   3.5481300e+05   4.1465300e+05   2.8587200e+05   2.3493800e+05   2.2912000e+05   3.9668900e+05   4.2743600e+05   4.3776600e+05   5.0885800e+05   4.0313100e+05   3.7481100e+05   4.0815400e+05   3.3707800e+05   2.3729400e+05   3.1394600e+05   2.8390200e+05   3.9678700e+05   6.6247500e+05   7.2023200e+05   2.5994100e+05   2.6972100e+05   2.5238400e+05   3.0613700e+05   3.0725500e+05   3.1668200e+05   1.9026900e+05   2.0180800e+05   2.9515800e+05   3.4054300e+05   1.3971500e+05   1.4463800e+05   4.3331500e+05   4.3662700e+05   2.9333800e+05   2.6922900e+05   4.9838700e+05   5.1703200e+05   2.3466700e+05   2.8643300e+05   3.5405600e+05   4.3951200e+05
   5.2796000e+05   5.7936400e+05   5.2420700e+05   5.2690700e+05   2.7564800e+05   3.0478100e+05   6.5991800e+05   6.4160200e+05   2.3456100e+05   3.2031000e+05   2.8244100e+05   2.6966100e+05   4.8386100e+05   3.4614500e+05   4.0261400e+05   3.5645800e+05   2.4148100e+05   3.1702500e+05   3.9416000e+05   4.3861800e+05   2.1689100e+05   2.1161000e+05   5.3495700e+05   3.9286500e+05   2.6346700e+05   2.7612000e+05   2.5306500e+05   2.6578900e+05   3.7311700e+05   3.8106000e+05   3.8276300e+05   3.3284700e+05   4.2593300e+05   4.9462800e+05   2.0412500e+05   2.1051800e+05   3.0679300e+05   2.9213000e+05   2.9494300e+05   0.0000000e+00   1.8065000e+05   1.9923300e+05   4.9101900e+05   4.2659700e+05   4.5809100e+05   4.5134600e+05   4.2866100e+05   4.2950400e+05   3.8234200e+05   3.8571100e+05   4.9045600e+05   3.8423500e+05   3.0173700e+05   2.8754100e+05   4.7436600e+05   5.1216600e+05   5.3478700e+05   5.7328900e+05   4.7405600e+05   4.5820200e+05   5.0219300e+05   4.5072900e+05   3.0033700e+05   3.7654500e+05   2.9583700e+05   4.3457500e+05   7.0775500e+05   7.6966900e+05   3.1228000e+05   2.8983600e+05   2.8013200e+05   3.1899400e+05   3.2405000e+05   3.3239000e+05   2.2298300e+05   2.5301200e+05   3.6291500e+05   3.6494500e+05   1.8575900e+05   2.0093700e+05   4.7765500e+05   4.6312100e+05   3.2027900e+05   3.5205200e+05   5.4223000e+05   5.6916900e+05   2.4733400e+05   3.2183100e+05   3.7821800e+05   4.6196700e+05
   4.2733100e+05   4.4469600e+05   4.0387400e+05   4.1586900e+05   1.7170400e+05   1.9764900e+05   5.9188600e+05   5.5786800e+05   1.5673400e+05   2.3462700e+05   1.9768500e+05   1.7381100e+05   3.7188500e+05   2.5503200e+05   3.3316800e+05   2.6998300e+05   1.3981300e+05   2.0887500e+05   2.9436500e+05   3.5784000e+05   9.4885000e+04   8.8924000e+04   4.3062800e+05   3.0183000e+05   1.5917900e+05   1.7464500e+05   1.6917200e+05   1.4047600e+05   2.4002000e+05   2.4775100e+05   2.6578400e+05   2.2380500e+05   3.1867700e+05   3.5252800e+05   9.5205000e+04   8.3894000e+04   1.5363800e+05   1.7394700e+05   1.6629800e+05   1.8065000e+05   0.0000000e+00   8.2035000e+04   3.7582500e+05   3.1520200e+05   3.2379000e+05   2.9152800e+05   2.7063800e+05   2.8549000e+05   2.4087900e+05   2.5646700e+05   3.5146200e+05   2.2478900e+05   1.4567500e+05   1.5601000e+05   3.0440300e+05   3.4986000e+05   3.8250200e+05   4.0874400e+05   3.0900500e+05   2.8709900e+05   3.0946700e+05   2.7763300e+05   1.4972000e+05   2.3417900e+05   1.8314500e+05   2.8896200e+05   5.1785100e+05   5.9720600e+05   1.7012300e+05   1.6126400e+05   1.7779200e+05   1.9254100e+05   2.1548400e+05   2.2261500e+05   8.7780000e+04   1.0401500e+05   2.3251100e+05   2.4457500e+05   7.7045000e+04   7.4267000e+04   3.5585300e+05   3.5187700e+05   2.2432500e+05   2.3541600e+05   4.0776400e+05   4.1036800e+05   1.4828500e+05   1.9545500e+05   2.3229600e+05   3.7148100e+05
   4.1489500e+05   4.5383700e+05   3.7841600e+05   4.2704800e+05   1.9333800e+05   2.2287500e+05   5.8669100e+05   5.1624700e+05   1.5709800e+05   2.4345100e+05   1.8544800e+05   1.9850300e+05   3.9169500e+05   2.5642900e+05   3.0225200e+05   2.4084000e+05   1.6995000e+05   2.3170200e+05   3.0095900e+05   3.4254800e+05   8.8996000e+04   9.4818000e+04   4.2935800e+05   2.7931300e+05   1.9076200e+05   2.1593300e+05   1.7446200e+05   1.5661100e+05   2.5775000e+05   2.7430700e+05   2.5417800e+05   2.1952800e+05   3.3093300e+05   3.7181500e+05   1.1621400e+05   8.9216000e+04   1.7701900e+05   1.8350800e+05   1.8403800e+05   1.9923300e+05   8.2035000e+04   0.0000000e+00   3.5868100e+05   3.3943600e+05   3.0281300e+05   2.7951500e+05   2.6658400e+05   2.9806900e+05   2.5911600e+05   2.6426100e+05   3.5904100e+05   2.3670200e+05   1.5496900e+05   1.7413300e+05   3.3033400e+05   3.7514400e+05   3.8473900e+05   4.2632600e+05   3.2434000e+05   3.0221200e+05   3.2092200e+05   2.8096500e+05   1.5786600e+05   2.2950500e+05   1.7542900e+05   3.0347100e+05   5.4842000e+05   6.3855100e+05   1.9896100e+05   1.8269700e+05   2.0436200e+05   2.2498200e+05   2.1766500e+05   2.1807200e+05   1.0571400e+05   1.1281900e+05   2.2902200e+05   2.8442900e+05   8.0173000e+04   8.0227000e+04   3.6090200e+05   3.4629100e+05   2.0063500e+05   2.3034400e+05   4.0377800e+05   4.1398200e+05   1.4516600e+05   2.1980100e+05   2.7437000e+05   3.5278600e+05
   7.2219900e+05   7.4467600e+05   7.2789500e+05   7.1786500e+05   5.0022600e+05   4.6418100e+05   8.5172500e+05   7.7450600e+05   4.4600400e+05   5.4975700e+05   4.7829900e+05   4.8083600e+05   7.0382000e+05   5.6403500e+05   6.2820600e+05   5.9786500e+05   5.1394300e+05   4.9642000e+05   5.8411200e+05   6.5231100e+05   3.5450300e+05   3.9219200e+05   7.6546800e+05   5.9387300e+05   4.6385000e+05   5.2467000e+05   4.9406300e+05   4.5056300e+05   5.7382200e+05   5.5995400e+05   5.9510200e+05   5.2603300e+05   6.7365800e+05   6.4975500e+05   3.9152500e+05   4.0248000e+05   5.1886500e+05   5.3240100e+05   4.9996700e+05   4.9101900e+05   3.7582500e+05   3.5868100e+05   0.0000000e+00   6.2462200e+05   5.9238700e+05   5.7982000e+05   5.6090300e+05   6.1929700e+05   5.6470300e+05   5.1390300e+05   6.5028800e+05   5.1978500e+05   4.4047500e+05   4.3180300e+05   5.9390600e+05   6.2872800e+05   6.4846700e+05   7.6468200e+05   6.6366600e+05   6.2226000e+05   5.9285500e+05   5.6797700e+05   4.5548300e+05   5.5002000e+05   4.9533000e+05   5.7596700e+05   8.4987000e+05   9.1244100e+05   5.1637200e+05   5.1955200e+05   5.0641100e+05   5.3782000e+05   5.4597800e+05   5.1812400e+05   3.8686200e+05   4.0232900e+05   5.6104600e+05   5.8633200e+05   4.1320300e+05   4.2280700e+05   6.6776100e+05   6.4461900e+05   5.1223900e+05   5.0528800e+05   7.0835300e+05   7.1249600e+05   4.8830400e+05   5.0795200e+05   6.3007600e+05   6.5560000e+05
   6.7324000e+05   7.1002700e+05   6.7184700e+05   6.7178600e+05   4.2492400e+05   4.2024200e+05   7.9685600e+05   7.7809600e+05   4.0736200e+05   5.1176500e+05   4.3695200e+05   4.4519400e+05   6.5343600e+05   4.8168100e+05   5.4776800e+05   5.1667700e+05   4.2680900e+05   4.4445200e+05   5.9471000e+05   6.5670700e+05   3.6066000e+05   3.2919200e+05   6.8362300e+05   5.1252600e+05   3.7313300e+05   4.1021800e+05   4.0120800e+05   4.0251100e+05   4.9483200e+05   4.7730800e+05   5.3068600e+05   4.7772500e+05   5.6935400e+05   6.4002900e+05   3.5373600e+05   3.3088800e+05   3.7861000e+05   4.3748900e+05   4.2725100e+05   4.2659700e+05   3.1520200e+05   3.3943600e+05   6.2462200e+05   0.0000000e+00   5.5794400e+05   5.5596500e+05   5.0978100e+05   5.2978600e+05   5.0227100e+05   4.8755200e+05   5.7082800e+05   4.5793900e+05   3.7228500e+05   3.7463400e+05   5.5805400e+05   5.7142100e+05   5.9549200e+05   6.6836500e+05   5.9002100e+05   5.4639600e+05   5.0456000e+05   5.0274700e+05   3.7810100e+05   4.7566300e+05   4.3749800e+05   5.3956900e+05   7.7109900e+05   8.8090400e+05   3.9036200e+05   4.1870000e+05   3.9597800e+05   4.5230500e+05   4.6649300e+05   4.5283900e+05   3.3320500e+05   3.3192600e+05   4.3699000e+05   5.1337000e+05   3.1454600e+05   3.0814500e+05   5.7738000e+05   5.8491600e+05   4.5643600e+05   4.7949200e+05   6.6902100e+05   6.2442200e+05   3.8397000e+05   4.2003900e+05   5.1610300e+05   5.6530100e+05
   6.8620000e+05   6.6904900e+05   6.2028400e+05   6.3309600e+05   3.8269600e+05   4.1216200e+05   7.8652900e+05   7.7328800e+05   4.0849800e+05   5.2096700e+05   4.0074300e+05   3.7598500e+05   5.8991400e+05   4.4849000e+05   4.9124900e+05   4.7996200e+05   3.9798400e+05   4.1698700e+05   5.1593600e+05   5.8298800e+05   3.0542000e+05   2.9107300e+05   6.5392200e+05   5.3982300e+05   3.8566300e+05   3.9329200e+05   4.0059300e+05   3.8840400e+05   4.7658300e+05   4.6459200e+05   5.0816900e+05   4.7420000e+05   5.4561900e+05   6.0545100e+05   3.3368400e+05   3.3022100e+05   4.0209700e+05   4.3360700e+05   4.1276600e+05   4.5809100e+05   3.2379000e+05   3.0281300e+05   5.9238700e+05   5.5794400e+05   0.0000000e+00   5.3365800e+05   5.4834000e+05   5.3609900e+05   5.2051100e+05   4.5553100e+05   5.5886400e+05   4.3073800e+05   3.6782500e+05   3.8412800e+05   5.4357100e+05   5.5211300e+05   5.8965800e+05   6.6776100e+05   5.5399000e+05   5.3922200e+05   5.4405100e+05   5.2452400e+05   3.7833100e+05   4.4580300e+05   3.8600000e+05   4.6919100e+05   7.5437900e+05   8.9152500e+05   3.9243300e+05   4.1276400e+05   3.8861900e+05   4.3742700e+05   4.5388900e+05   4.5188400e+05   3.3708600e+05   3.2676600e+05   4.2715600e+05   5.0083500e+05   3.2516500e+05   3.2804000e+05   6.1685900e+05   5.7259300e+05   4.4007500e+05   5.0353700e+05   6.3358200e+05   6.1851600e+05   3.4476000e+05   3.9364400e+05   5.4402200e+05   6.1146200e+05
   6.9722200e+05   6.8753800e+05   6.0875200e+05   6.8426400e+05   3.9042300e+05   4.5313300e+05   7.7573000e+05   7.4558500e+05   3.7803100e+05   4.7162400e+05   3.9174300e+05   4.0127800e+05   5.7844100e+05   4.8486000e+05   5.1831200e+05   4.6951800e+05   3.7858000e+05   4.1677000e+05   5.1700300e+05   5.8266800e+05   2.9900300e+05   2.8658400e+05   6.2976900e+05   5.5582100e+05   3.9551800e+05   3.8295200e+05   3.7494800e+05   3.3922600e+05   4.5858400e+05   4.6336400e+05   4.5769400e+05   4.1142600e+05   5.0739700e+05   5.7559400e+05   2.7669200e+05   2.6053900e+05   3.6309100e+05   3.8424400e+05   4.0452600e+05   4.5134600e+05   2.9152800e+05   2.7951500e+05   5.7982000e+05   5.5596500e+05   5.3365800e+05   0.0000000e+00   5.1435000e+05   5.3364800e+05   5.2041800e+05   4.4618000e+05   5.8095000e+05   4.3465300e+05   3.5344800e+05   3.7233700e+05   5.4440900e+05   5.4154500e+05   5.9607300e+05   6.7085400e+05   5.2197300e+05   5.1835900e+05   4.8814000e+05   4.8671700e+05   3.6387400e+05   4.3552300e+05   3.8898900e+05   5.0677100e+05   7.4563100e+05   8.5952600e+05   3.9614400e+05   4.2036400e+05   3.8618400e+05   4.4055800e+05   4.6961400e+05   4.5380800e+05   3.1528500e+05   3.1582300e+05   4.0909300e+05   4.8233600e+05   2.9181400e+05   3.0528400e+05   6.1633000e+05   5.7268000e+05   4.0779800e+05   5.2933100e+05   6.2397800e+05   6.3876500e+05   3.8847200e+05   4.2033300e+05   5.0775500e+05   5.5526800e+05
   6.0243800e+05   6.5556600e+05   6.0163600e+05   5.8435700e+05   3.4183800e+05   3.6246500e+05   7.0949800e+05   6.8282200e+05   3.4262400e+05   4.4114100e+05   3.6495100e+05   3.7709800e+05   5.6317500e+05   4.3366400e+05   4.8448000e+05   4.5696100e+05   3.4399600e+05   4.1286600e+05   4.7836500e+05   5.2692700e+05   2.6442700e+05   2.4919800e+05   5.8423300e+05   4.8215300e+05   3.4536600e+05   3.5759500e+05   3.3329100e+05   3.2614800e+05   4.4417600e+05   4.2018500e+05   4.4555700e+05   3.9318500e+05   5.0502200e+05   5.6388500e+05   2.9824800e+05   2.8780300e+05   3.7846600e+05   3.7327900e+05   3.5258000e+05   4.2866100e+05   2.7063800e+05   2.6658400e+05   5.6090300e+05   5.0978100e+05   5.4834000e+05   5.1435000e+05   0.0000000e+00   5.0354900e+05   4.5669000e+05   4.4536400e+05   5.6027000e+05   4.0899300e+05   3.2401500e+05   3.0649700e+05   5.1437600e+05   5.0881700e+05   5.5374600e+05   6.4372100e+05   5.2305800e+05   4.9530600e+05   4.7292700e+05   4.6159600e+05   3.5794200e+05   3.9120800e+05   3.6634700e+05   4.9708500e+05   7.3469400e+05   8.2848100e+05   3.7939600e+05   3.8863700e+05   3.7790400e+05   3.8945500e+05   4.1822700e+05   4.2328300e+05   2.6503800e+05   2.7968000e+05   4.1618900e+05   4.5048700e+05   2.8283500e+05   2.6932600e+05   5.5349600e+05   5.2766600e+05   3.8849400e+05   4.2221500e+05   5.7447200e+05   5.7029400e+05   3.2611200e+05   3.6886700e+05   4.6673500e+05   5.0189500e+05
   6.6020700e+05   6.2200700e+05   6.1630600e+05   6.0286500e+05   3.8149600e+05   4.1704200e+05   7.7799400e+05   7.4790700e+05   3.5913100e+05   4.7641300e+05   3.6319500e+05   3.9785900e+05   6.0020700e+05   4.4466100e+05   5.4115700e+05   4.6324400e+05   3.6518200e+05   4.0052700e+05   4.5761500e+05   5.3763400e+05   3.0104300e+05   3.0387200e+05   6.5692500e+05   5.0076300e+05   3.6488300e+05   3.8865200e+05   3.7795600e+05   3.3169000e+05   4.5135600e+05   4.4624500e+05   4.7132400e+05   4.1149700e+05   5.3505600e+05   5.6975000e+05   3.0529600e+05   3.1929900e+05   3.9292300e+05   3.8964000e+05   3.6302000e+05   4.2950400e+05   2.8549000e+05   2.9806900e+05   6.1929700e+05   5.2978600e+05   5.3609900e+05   5.3364800e+05   5.0354900e+05   0.0000000e+00   4.3651900e+05   4.5177700e+05   5.2181900e+05   4.2362800e+05   3.7070500e+05   3.4903700e+05   5.2885200e+05   5.5941500e+05   5.6065600e+05   6.8093700e+05   5.3361700e+05   4.9954400e+05   4.8925200e+05   4.6647800e+05   3.5154900e+05   4.2066900e+05   3.5155600e+05   4.9764100e+05   7.4770600e+05   7.9037100e+05   3.7829400e+05   3.8029300e+05   3.8497400e+05   4.3570800e+05   4.5828400e+05   4.3403400e+05   2.9590500e+05   2.9376100e+05   4.2793500e+05   4.4087500e+05   2.7336600e+05   2.7463800e+05   5.6397200e+05   5.4948500e+05   4.1197600e+05   4.3764900e+05   5.8293300e+05   5.8035900e+05   3.4980100e+05   3.8325500e+05   4.5056200e+05   5.2466800e+05
   6.3168900e+05   6.1219700e+05   5.7485000e+05   5.8942100e+05   3.1281600e+05   3.7179000e+05   7.1278700e+05   6.8503400e+05   3.0977100e+05   4.2264300e+05   3.6208200e+05   3.5112200e+05   5.5561800e+05   4.0204000e+05   4.5852500e+05   4.0705600e+05   3.3483500e+05   3.9115800e+05   4.6534000e+05   5.1755900e+05   2.6188700e+05   2.6602500e+05   6.3359400e+05   4.5009200e+05   3.2783800e+05   3.2746100e+05   3.1853800e+05   3.1644400e+05   4.4711600e+05   4.2363300e+05   4.5675000e+05   4.2230500e+05   5.2149000e+05   5.3635000e+05   2.5399300e+05   2.2286100e+05   3.3536300e+05   3.8340800e+05   3.4517300e+05   3.8234200e+05   2.4087900e+05   2.5911600e+05   5.6470300e+05   5.0227100e+05   5.2051100e+05   5.2041800e+05   4.5669000e+05   4.3651900e+05   0.0000000e+00   3.8393300e+05   4.9180900e+05   3.7945700e+05   3.2422600e+05   3.1362700e+05   4.6399900e+05   5.5764500e+05   5.1321300e+05   6.1922200e+05   4.7015300e+05   4.6596400e+05   4.8639600e+05   4.4271600e+05   3.3243000e+05   3.7712400e+05   3.0955100e+05   4.5579700e+05   7.0485000e+05   7.6341600e+05   3.0805100e+05   3.0801300e+05   3.3181600e+05   3.7013400e+05   3.8345400e+05   3.9612500e+05   2.5701900e+05   2.4638200e+05   3.6277200e+05   4.1741500e+05   2.2497900e+05   2.2896000e+05   4.9519900e+05   4.9101100e+05   3.5552400e+05   4.0095100e+05   5.5385200e+05   5.6518800e+05   2.9227700e+05   3.2827200e+05   4.6034100e+05   5.0443700e+05
   6.4983100e+05   5.9804700e+05   5.6594400e+05   5.4200900e+05   3.0416900e+05   3.6846900e+05   7.1636400e+05   7.0595600e+05   3.2067100e+05   4.1156900e+05   3.4610400e+05   3.1366000e+05   5.2690700e+05   4.0757300e+05   4.6494700e+05   3.7799700e+05   3.4093600e+05   3.5982200e+05   4.3584800e+05   5.1378000e+05   2.5890700e+05   2.3683600e+05   5.7864600e+05   4.7646200e+05   2.9244500e+05   3.1689600e+05   3.2531200e+05   3.0718600e+05   4.1683300e+05   3.8269000e+05   4.4588600e+05   3.7232500e+05   4.5210000e+05   5.3135700e+05   2.4858100e+05   2.5280800e+05   2.8860500e+05   3.5208600e+05   3.5481300e+05   3.8571100e+05   2.5646700e+05   2.6426100e+05   5.1390300e+05   4.8755200e+05   4.5553100e+05   4.4618000e+05   4.4536400e+05   4.5177700e+05   3.8393300e+05   0.0000000e+00   5.1207600e+05   3.4760200e+05   2.8883100e+05   3.1179100e+05   4.5092200e+05   5.4548700e+05   5.1576900e+05   6.2728600e+05   4.7251200e+05   4.7807300e+05   4.6758900e+05   4.3030500e+05   3.0701900e+05   3.8423200e+05   3.2567400e+05   4.5831800e+05   7.1521400e+05   8.0511000e+05   3.2585300e+05   3.8986000e+05   3.4699600e+05   3.6917700e+05   3.8684700e+05   3.9883800e+05   2.4547500e+05   2.8006900e+05   4.4417300e+05   4.2741900e+05   2.2804300e+05   2.8097800e+05   5.2669200e+05   4.8235000e+05   3.4657500e+05   3.8927100e+05   5.3189000e+05   5.6309000e+05   3.1960800e+05   3.8580300e+05   4.2442100e+05   4.9222300e+05
   7.2380000e+05   6.9586300e+05   6.6938100e+05   6.7452000e+05   4.4844900e+05   4.5592200e+05   7.9753200e+05   7.5198400e+05   3.9158000e+05   5.4527100e+05   4.2063700e+05   4.4585600e+05   6.8803000e+05   5.3120000e+05   5.5275900e+05   4.8277600e+05   4.0840000e+05   4.8376200e+05   5.9733100e+05   6.2403600e+05   3.5092500e+05   3.2718800e+05   6.8201700e+05   5.3691200e+05   4.0886200e+05   4.3054400e+05   4.2331500e+05   4.1280200e+05   4.8805400e+05   4.8523600e+05   5.1326200e+05   4.6299800e+05   5.6693600e+05   6.1712700e+05   3.3479500e+05   3.3244000e+05   4.3105200e+05   4.0664900e+05   4.1465300e+05   4.9045600e+05   3.5146200e+05   3.5904100e+05   6.5028800e+05   5.7082800e+05   5.5886400e+05   5.8095000e+05   5.6027000e+05   5.2181900e+05   4.9180900e+05   5.1207600e+05   0.0000000e+00   4.3622800e+05   4.5170900e+05   4.0717900e+05   5.8083600e+05   6.0487300e+05   6.3004900e+05   6.9389400e+05   5.5150300e+05   5.8538200e+05   5.8697400e+05   5.2033400e+05   4.1498100e+05   4.9211500e+05   4.4656400e+05   5.5692700e+05   8.2269100e+05   9.1221200e+05   4.2227500e+05   4.3030000e+05   4.4063200e+05   4.5230800e+05   5.2572300e+05   5.2460300e+05   3.5502100e+05   3.3778800e+05   4.7277200e+05   5.3699900e+05   3.5617400e+05   3.1878900e+05   5.7606300e+05   5.6268800e+05   4.7655000e+05   4.8058700e+05   6.4992400e+05   6.8058300e+05   4.1572500e+05   4.6501100e+05   5.3788400e+05   5.9599300e+05
   5.9102100e+05   5.6018800e+05   5.1187100e+05   5.1571300e+05   2.7946700e+05   3.1044900e+05   7.2750100e+05   6.6402700e+05   3.0646500e+05   3.8459800e+05   2.8982300e+05   3.1254500e+05   5.1310900e+05   4.0199500e+05   4.5912900e+05   3.6802600e+05   2.9962700e+05   3.3813900e+05   4.1675600e+05   5.0292200e+05   2.3276100e+05   2.3092000e+05   5.3112300e+05   4.0097200e+05   3.1108000e+05   3.1649500e+05   2.9034200e+05   2.8947900e+05   3.7507500e+05   3.4900200e+05   3.8084800e+05   3.4460800e+05   4.5139800e+05   5.5405300e+05   2.2764300e+05   2.0279300e+05   2.9941300e+05   3.0326900e+05   2.8587200e+05   3.8423500e+05   2.2478900e+05   2.3670200e+05   5.1978500e+05   4.5793900e+05   4.3073800e+05   4.3465300e+05   4.0899300e+05   4.2362800e+05   3.7945700e+05   3.4760200e+05   4.3622800e+05   0.0000000e+00   2.7938600e+05   2.7003900e+05   4.4581300e+05   4.4985100e+05   4.6177700e+05   5.8293300e+05   4.4895000e+05   4.3510100e+05   4.4568500e+05   3.7369500e+05   2.8341400e+05   3.6265500e+05   3.0572000e+05   3.9275300e+05   6.6313900e+05   7.2774800e+05   3.0392900e+05   2.7680900e+05   2.8074600e+05   3.0126000e+05   3.5655800e+05   3.6773900e+05   1.8299500e+05   1.9441900e+05   3.3707900e+05   3.8052900e+05   1.9669800e+05   2.0505200e+05   4.4549500e+05   4.5073100e+05   3.3475700e+05   3.0705500e+05   5.1046800e+05   5.4288300e+05   2.6786300e+05   3.1063200e+05   3.6714400e+05   4.7357400e+05
   4.8935200e+05   4.9829400e+05   4.6366900e+05   4.6501900e+05   2.1968500e+05   2.4621600e+05   6.1123100e+05   5.5645900e+05   2.0865400e+05   2.8861400e+05   2.3675400e+05   2.3525600e+05   4.2300900e+05   2.9511300e+05   3.7392000e+05   3.0893800e+05   2.0539100e+05   2.9759400e+05   3.5271500e+05   4.0830400e+05   1.4704600e+05   1.3532100e+05   4.8886700e+05   3.3363200e+05   2.1625300e+05   2.3171000e+05   2.2100300e+05   2.0212500e+05   3.0082100e+05   2.9918500e+05   3.1461800e+05   2.5846900e+05   4.0074600e+05   4.5254200e+05   1.6477000e+05   1.4671400e+05   2.5226400e+05   2.2993000e+05   2.3493800e+05   3.0173700e+05   1.4567500e+05   1.5496900e+05   4.4047500e+05   3.7228500e+05   3.6782500e+05   3.5344800e+05   3.2401500e+05   3.7070500e+05   3.2422600e+05   2.8883100e+05   4.5170900e+05   2.7938600e+05   0.0000000e+00   2.1865100e+05   3.5155700e+05   3.9340200e+05   4.0146100e+05   5.0615700e+05   4.0720400e+05   3.5440200e+05   3.5612600e+05   2.9827300e+05   1.9438500e+05   2.6912000e+05   2.2261700e+05   3.3386400e+05   5.5550500e+05   6.4377700e+05   2.3432800e+05   2.1176200e+05   2.0331400e+05   2.5903200e+05   2.9975600e+05   2.5599400e+05   1.4049300e+05   1.4879100e+05   2.6697100e+05   3.0066600e+05   1.1460600e+05   1.2044200e+05   3.9228400e+05   3.9473800e+05   2.8341000e+05   2.9992300e+05   4.6000300e+05   4.6325700e+05   1.9403700e+05   2.4212700e+05   3.2520300e+05   3.7622900e+05
   4.9221000e+05   5.1014400e+05   4.8230100e+05   4.8540900e+05   2.3170500e+05   2.3776200e+05   6.1971200e+05   5.4041200e+05   2.1183100e+05   2.6211000e+05   2.6630500e+05   2.4533500e+05   4.1666300e+05   2.8413700e+05   3.6818500e+05   3.1805500e+05   2.1850800e+05   2.5542300e+05   3.6754500e+05   4.0046700e+05   1.5199600e+05   1.2908600e+05   4.4875600e+05   3.0866500e+05   2.0305900e+05   2.2453700e+05   2.0563600e+05   1.8088100e+05   3.0398600e+05   2.9619900e+05   3.3464000e+05   2.5823200e+05   4.0184600e+05   4.2435400e+05   1.4682000e+05   1.3252900e+05   2.4476800e+05   2.3591600e+05   2.2912000e+05   2.8754100e+05   1.5601000e+05   1.7413300e+05   4.3180300e+05   3.7463400e+05   3.8412800e+05   3.7233700e+05   3.0649700e+05   3.4903700e+05   3.1362700e+05   3.1179100e+05   4.0717900e+05   2.7003900e+05   2.1865100e+05   0.0000000e+00   3.7242700e+05   4.2244400e+05   4.1239200e+05   5.2429800e+05   3.8419900e+05   3.5532600e+05   3.6618000e+05   3.4724000e+05   2.1508100e+05   3.1244900e+05   2.2777600e+05   3.7218500e+05   5.9359500e+05   6.5156300e+05   2.6645600e+05   2.3681400e+05   2.4615900e+05   2.6227000e+05   2.9765500e+05   2.9223100e+05   1.4248900e+05   1.6594000e+05   2.8749600e+05   3.2199600e+05   1.3280500e+05   1.2731100e+05   3.9737600e+05   4.0764500e+05   2.7521300e+05   3.6865200e+05   4.9237100e+05   4.5204000e+05   2.0103800e+05   2.2094200e+05   3.2099600e+05   3.7024100e+05
   6.5129100e+05   6.6000900e+05   6.2601600e+05   6.0340600e+05   3.8239900e+05   3.8311300e+05   7.3956500e+05   7.1620800e+05   3.7893200e+05   4.4268900e+05   4.0864200e+05   3.6644000e+05   5.7140800e+05   4.5638200e+05   5.2722900e+05   4.5082100e+05   3.8506100e+05   3.9849400e+05   5.2376100e+05   5.7254500e+05   2.9746000e+05   3.0000500e+05   6.0779700e+05   4.9957700e+05   3.6288100e+05   3.9451400e+05   3.8102100e+05   3.6020100e+05   4.9429200e+05   4.5470200e+05   4.8170800e+05   4.1681700e+05   5.3985100e+05   5.7032400e+05   3.0897600e+05   3.1092300e+05   3.4906500e+05   4.1704700e+05   3.9668900e+05   4.7436600e+05   3.0440300e+05   3.3033400e+05   5.9390600e+05   5.5805400e+05   5.4357100e+05   5.4440900e+05   5.1437600e+05   5.2885200e+05   4.6399900e+05   4.5092200e+05   5.8083600e+05   4.4581300e+05   3.5155700e+05   3.7242700e+05   0.0000000e+00   5.7163300e+05   5.6695200e+05   6.7062800e+05   5.4350900e+05   5.1543500e+05   5.5009400e+05   4.8294000e+05   3.7598500e+05   4.8727100e+05   3.9304100e+05   5.2263500e+05   7.6030700e+05   8.0270700e+05   3.9939500e+05   3.8270800e+05   4.1406400e+05   4.2200700e+05   4.8853500e+05   4.5729900e+05   2.7729000e+05   3.0423000e+05   4.4023000e+05   4.7341700e+05   2.7781700e+05   2.8235200e+05   5.6391100e+05   6.2128700e+05   4.2128000e+05   4.8606000e+05   6.1378800e+05   5.9934300e+05   3.3513700e+05   4.0756400e+05   4.8025300e+05   5.2657300e+05
   6.9403100e+05   6.8162400e+05   6.5507600e+05   6.4580800e+05   4.4323300e+05   4.4827900e+05   7.9649500e+05   7.6537100e+05   4.2511800e+05   4.9754800e+05   4.5683700e+05   4.3552500e+05   6.4764200e+05   4.9568300e+05   5.7997300e+05   4.7331300e+05   4.3033400e+05   4.5412300e+05   5.5137000e+05   6.1954900e+05   3.4668300e+05   3.2660900e+05   7.0398700e+05   5.7242300e+05   4.3447100e+05   4.7263000e+05   4.5776800e+05   4.1503200e+05   5.1801400e+05   5.0905000e+05   5.6559200e+05   4.9594600e+05   5.8238100e+05   6.6055100e+05   3.9194100e+05   3.5876000e+05   3.8695900e+05   4.2153000e+05   4.2743600e+05   5.1216600e+05   3.4986000e+05   3.7514400e+05   6.2872800e+05   5.7142100e+05   5.5211300e+05   5.4154500e+05   5.0881700e+05   5.5941500e+05   5.5764500e+05   5.4548700e+05   6.0487300e+05   4.4985100e+05   3.9340200e+05   4.2244400e+05   5.7163300e+05   0.0000000e+00   6.2090200e+05   6.9869900e+05   5.8922000e+05   5.4460100e+05   5.6765200e+05   5.0431900e+05   4.0687600e+05   5.1033100e+05   4.2072800e+05   5.3960300e+05   8.1316800e+05   8.8045800e+05   4.5456100e+05   3.8991300e+05   4.2185200e+05   4.5887000e+05   4.7607100e+05   4.8657000e+05   3.1457200e+05   3.5277100e+05   4.3456700e+05   5.0090200e+05   3.2552100e+05   3.2882100e+05   6.0498900e+05   6.4972900e+05   4.3731700e+05   4.6424400e+05   6.6166000e+05   6.7732300e+05   4.0810800e+05   4.4648200e+05   5.2896800e+05   5.7442500e+05
   7.1853800e+05   7.1553200e+05   6.6434200e+05   6.7904100e+05   4.5719600e+05   4.4711400e+05   8.0027800e+05   7.8781500e+05   4.1547900e+05   5.1638900e+05   4.6750500e+05   4.4312300e+05   6.4621200e+05   4.9605500e+05   5.9116600e+05   5.1316600e+05   4.1933700e+05   4.6929000e+05   5.9693500e+05   6.1223700e+05   4.0171700e+05   3.4404100e+05   7.1441600e+05   5.8343300e+05   4.4620600e+05   4.5318700e+05   4.3392400e+05   4.2244700e+05   5.4106500e+05   5.0776400e+05   5.1936400e+05   4.8765500e+05   5.7405700e+05   6.4901600e+05   3.6444200e+05   3.6854400e+05   4.2419800e+05   4.3570900e+05   4.3776600e+05   5.3478700e+05   3.8250200e+05   3.8473900e+05   6.4846700e+05   5.9549200e+05   5.8965800e+05   5.9607300e+05   5.5374600e+05   5.6065600e+05   5.1321300e+05   5.1576900e+05   6.3004900e+05   4.6177700e+05   4.0146100e+05   4.1239200e+05   5.6695200e+05   6.2090200e+05   0.0000000e+00   7.2866400e+05   6.0326900e+05   5.6783300e+05   5.6399700e+05   5.1572000e+05   4.2320700e+05   5.1103900e+05   4.3875700e+05   5.3602500e+05   8.1047400e+05   8.6262200e+05   4.8535900e+05   4.6285800e+05   4.3170900e+05   4.6338200e+05   4.9979300e+05   5.1431200e+05   3.4314200e+05   3.8965700e+05   4.9428600e+05   4.9799700e+05   3.3491700e+05   3.3045300e+05   6.2821600e+05   6.5004600e+05   4.8120800e+05   5.2111900e+05   6.7034500e+05   6.5974300e+05   4.0794500e+05   4.5064700e+05   5.4163500e+05   6.3094100e+05
   8.0998000e+05   8.0884000e+05   7.3028100e+05   7.9244700e+05   5.3328400e+05   5.4211500e+05   9.1169600e+05   8.4098700e+05   4.8059800e+05   5.9561700e+05   5.3151100e+05   5.1482900e+05   7.3364300e+05   6.1359300e+05   7.1068500e+05   6.3286000e+05   5.3277200e+05   5.6596300e+05   6.6524200e+05   6.9756700e+05   4.4598500e+05   4.5403700e+05   7.8747200e+05   6.3584200e+05   5.0455500e+05   5.4764900e+05   4.9577400e+05   4.9635000e+05   6.1312500e+05   6.2438800e+05   6.2841600e+05   5.7358900e+05   7.2301200e+05   7.4979400e+05   4.7004500e+05   4.8989500e+05   5.3447400e+05   5.5652100e+05   5.0885800e+05   5.7328900e+05   4.0874400e+05   4.2632600e+05   7.6468200e+05   6.6836500e+05   6.6776100e+05   6.7085400e+05   6.4372100e+05   6.8093700e+05   6.1922200e+05   6.2728600e+05   6.9389400e+05   5.8293300e+05   5.0615700e+05   5.2429800e+05   6.7062800e+05   6.9869900e+05   7.2866400e+05   0.0000000e+00   6.8869000e+05   6.8292300e+05   6.9232600e+05   6.1865500e+05   5.2646500e+05   6.1580300e+05   6.1236300e+05   7.0880500e+05   9.6082700e+05   1.0074870e+06   5.5630600e+05   5.5015600e+05   4.9957400e+05   5.7047900e+05   6.2179600e+05   5.9210000e+05   4.2501000e+05   4.5595500e+05   5.8051000e+05   6.1372500e+05   4.3432600e+05   4.5543200e+05   7.3912100e+05   7.3103800e+05   5.9177700e+05   6.5776900e+05   7.9603900e+05   7.7227700e+05   4.9039600e+05   5.3909100e+05   6.0894900e+05   6.9102800e+05
   6.7635400e+05   7.1129200e+05   6.4431800e+05   6.5530800e+05   3.9951100e+05   4.0024300e+05   7.7436100e+05   7.3944500e+05   3.7465200e+05   4.7741300e+05   4.4039700e+05   4.3300900e+05   6.5143800e+05   5.0711700e+05   5.5144600e+05   4.6698200e+05   3.8779400e+05   4.6573800e+05   5.3592600e+05   5.9219500e+05   3.5356500e+05   3.3515500e+05   7.1200500e+05   5.4750000e+05   3.9777300e+05   4.0956500e+05   3.8856400e+05   3.5472600e+05   4.5763900e+05   4.9189500e+05   4.9163500e+05   4.6689400e+05   5.9847700e+05   6.1247200e+05   3.4303400e+05   3.3365600e+05   4.2203600e+05   4.3211500e+05   4.0313100e+05   4.7405600e+05   3.0900500e+05   3.2434000e+05   6.6366600e+05   5.9002100e+05   5.5399000e+05   5.2197300e+05   5.2305800e+05   5.3361700e+05   4.7015300e+05   4.7251200e+05   5.5150300e+05   4.4895000e+05   4.0720400e+05   3.8419900e+05   5.4350900e+05   5.8922000e+05   6.0326900e+05   6.8869000e+05   0.0000000e+00   5.4031100e+05   5.7321600e+05   4.9254700e+05   3.8667200e+05   4.3953200e+05   4.2359200e+05   5.2415600e+05   8.0318500e+05   8.3611000e+05   4.1531900e+05   4.0662500e+05   4.1928200e+05   4.5778100e+05   4.7537500e+05   4.7763300e+05   3.3796300e+05   3.2836900e+05   4.4871700e+05   4.9786700e+05   3.1540100e+05   3.1295700e+05   5.6811800e+05   6.0018300e+05   4.6680400e+05   4.7131000e+05   6.3923900e+05   6.6075500e+05   3.5451800e+05   4.3871000e+05   5.1395300e+05   5.3326900e+05
   6.4688100e+05   6.6134200e+05   6.2156700e+05   6.6123100e+05   3.8474600e+05   3.9741900e+05   7.9641900e+05   7.1815500e+05   3.5343000e+05   4.8315000e+05   4.0163800e+05   3.8947200e+05   6.2896900e+05   4.5930400e+05   5.3131300e+05   5.0587700e+05   3.7382500e+05   4.0339600e+05   4.9000000e+05   5.5262500e+05   2.7899400e+05   2.9217700e+05   6.6260700e+05   5.4497300e+05   3.9251600e+05   4.0620600e+05   3.7226000e+05   3.5519100e+05   4.6809800e+05   4.7141000e+05   4.3503300e+05   3.8759900e+05   5.5333700e+05   5.8541700e+05   2.9976000e+05   3.1107400e+05   3.5494700e+05   3.9708600e+05   3.7481100e+05   4.5820200e+05   2.8709900e+05   3.0221200e+05   6.2226000e+05   5.4639600e+05   5.3922200e+05   5.1835900e+05   4.9530600e+05   4.9954400e+05   4.6596400e+05   4.7807300e+05   5.8538200e+05   4.3510100e+05   3.5440200e+05   3.5532600e+05   5.1543500e+05   5.4460100e+05   5.6783300e+05   6.8292300e+05   5.4031100e+05   0.0000000e+00   5.2668800e+05   5.1235800e+05   3.6092900e+05   4.3468400e+05   3.9674400e+05   4.9465000e+05   7.5772900e+05   7.9138200e+05   4.0859000e+05   3.9533500e+05   4.1750100e+05   4.2710900e+05   4.5598400e+05   4.4855200e+05   2.9720800e+05   3.2682200e+05   4.4490000e+05   4.3063500e+05   2.9500800e+05   3.1076800e+05   5.4929500e+05   5.4683900e+05   3.9709000e+05   4.0557500e+05   6.2202000e+05   6.3780100e+05   3.3691900e+05   4.3052200e+05   5.3421400e+05   5.5533000e+05
   6.6408500e+05   6.4827600e+05   6.0687000e+05   6.1813600e+05   3.9901000e+05   4.0384300e+05   7.7540500e+05   7.4058100e+05   3.6785000e+05   4.7673100e+05   4.0980500e+05   4.2606500e+05   6.5068200e+05   4.8713100e+05   5.3633500e+05   4.7589400e+05   3.5969400e+05   4.3408700e+05   5.1878700e+05   5.7202300e+05   3.4803700e+05   3.1722200e+05   6.8451100e+05   5.4655900e+05   3.8834500e+05   3.9788000e+05   3.7198700e+05   3.5548900e+05   4.8068100e+05   4.4250900e+05   4.7622500e+05   4.3272800e+05   5.8305000e+05   6.2190800e+05   3.3809600e+05   2.8701000e+05   3.8504700e+05   4.2175700e+05   4.0815400e+05   5.0219300e+05   3.0946700e+05   3.2092200e+05   5.9285500e+05   5.0456000e+05   5.4405100e+05   4.8814000e+05   4.7292700e+05   4.8925200e+05   4.8639600e+05   4.6758900e+05   5.8697400e+05   4.4568500e+05   3.5612600e+05   3.6618000e+05   5.5009400e+05   5.6765200e+05   5.6399700e+05   6.9232600e+05   5.7321600e+05   5.2668800e+05   0.0000000e+00   5.1927300e+05   3.9038600e+05   4.3394200e+05   3.8538500e+05   4.9058400e+05   7.7664400e+05   8.3006400e+05   4.3348900e+05   3.9006300e+05   4.3583600e+05   4.5169000e+05   4.6291300e+05   4.6882100e+05   3.0504900e+05   3.3105200e+05   4.5919000e+05   5.0251700e+05   3.0540300e+05   3.1054400e+05   5.5796200e+05   5.8433100e+05   4.4226900e+05   4.7493400e+05   6.3800300e+05   6.2327900e+05   3.6702000e+05   4.3021700e+05   4.9729800e+05   5.4779300e+05
   5.7206400e+05   5.7424900e+05   5.6410800e+05   5.7056100e+05   3.3236700e+05   3.8755100e+05   7.3166900e+05   7.2724600e+05   3.2475300e+05   4.2276100e+05   3.3494200e+05   3.2378000e+05   5.3615900e+05   4.2740000e+05   4.7171500e+05   4.3487900e+05   3.2408100e+05   3.9867900e+05   4.6155300e+05   4.8884300e+05   2.7415600e+05   2.7830500e+05   6.1607000e+05   4.8024400e+05   3.8003700e+05   3.7185900e+05   3.0863200e+05   2.7373000e+05   4.3210300e+05   4.0081700e+05   4.7039300e+05   4.1621900e+05   5.0085200e+05   5.6620400e+05   2.9984000e+05   2.7965500e+05   3.5364300e+05   3.6298700e+05   3.3707800e+05   4.5072900e+05   2.7763300e+05   2.8096500e+05   5.6797700e+05   5.0274700e+05   5.2452400e+05   4.8671700e+05   4.6159600e+05   4.6647800e+05   4.4271600e+05   4.3030500e+05   5.2033400e+05   3.7369500e+05   2.9827300e+05   3.4724000e+05   4.8294000e+05   5.0431900e+05   5.1572000e+05   6.1865500e+05   4.9254700e+05   5.1235800e+05   5.1927300e+05   0.0000000e+00   3.4087000e+05   4.2008200e+05   3.4127100e+05   4.3452200e+05   7.1615200e+05   7.7621800e+05   3.7129700e+05   3.3915500e+05   3.5012400e+05   3.8632900e+05   4.0009500e+05   3.9021000e+05   2.6878600e+05   2.8887900e+05   4.1019800e+05   4.1881100e+05   2.4775400e+05   2.6551600e+05   5.0597900e+05   5.2723300e+05   3.9089400e+05   4.3107300e+05   5.8234900e+05   5.9022600e+05   3.1279700e+05   3.7459500e+05   4.3948300e+05   4.8399200e+05
   4.8636100e+05   5.0791100e+05   4.6031200e+05   4.8772300e+05   2.4807800e+05   2.6528500e+05   6.3116400e+05   5.9706100e+05   2.1244500e+05   3.1687700e+05   2.5317500e+05   2.3847600e+05   4.4517700e+05   3.3126100e+05   3.7770000e+05   3.1727700e+05   2.2566800e+05   2.6537500e+05   3.3680500e+05   4.0799900e+05   1.5493800e+05   1.6793700e+05   5.3033300e+05   3.5878700e+05   2.4630500e+05   2.7477900e+05   2.1843000e+05   2.1402000e+05   3.4375600e+05   3.0815300e+05   3.7957600e+05   2.9284700e+05   3.7631700e+05   4.2341300e+05   1.6400600e+05   1.7700700e+05   2.3420700e+05   2.6721000e+05   2.3729400e+05   3.0033700e+05   1.4972000e+05   1.5786600e+05   4.5548300e+05   3.7810100e+05   3.7833100e+05   3.6387400e+05   3.5794200e+05   3.5154900e+05   3.3243000e+05   3.0701900e+05   4.1498100e+05   2.8341400e+05   1.9438500e+05   2.1508100e+05   3.7598500e+05   4.0687600e+05   4.2320700e+05   5.2646500e+05   3.8667200e+05   3.6092900e+05   3.9038600e+05   3.4087000e+05   0.0000000e+00   3.0178100e+05   2.2178400e+05   3.3916600e+05   6.1913500e+05   6.7323900e+05   2.6050900e+05   2.3781800e+05   2.4900700e+05   2.6532100e+05   2.9043400e+05   2.9487700e+05   1.5790200e+05   1.6507400e+05   2.8577400e+05   3.2646600e+05   1.4281100e+05   1.5624800e+05   4.0800100e+05   3.9724800e+05   2.4712000e+05   2.8876400e+05   4.4659800e+05   5.0088000e+05   1.8815800e+05   2.5391600e+05   3.0697900e+05   3.9846100e+05
   5.9082600e+05   6.0543800e+05   5.7438200e+05   5.5710100e+05   3.0540800e+05   2.9780200e+05   7.0526000e+05   6.7667700e+05   3.0177900e+05   4.0390400e+05   3.3975000e+05   3.3728100e+05   5.3137900e+05   4.1662500e+05   4.5781900e+05   4.0166200e+05   3.0536500e+05   3.4986800e+05   4.6373100e+05   4.7618600e+05   2.4587100e+05   2.2348800e+05   6.0772400e+05   4.4894900e+05   3.2069400e+05   3.5214900e+05   2.8839100e+05   2.8069600e+05   4.0089800e+05   3.6817600e+05   3.7922600e+05   3.4651900e+05   4.2695700e+05   5.0292200e+05   2.4314900e+05   2.2476400e+05   2.8356100e+05   3.5239000e+05   3.1394600e+05   3.7654500e+05   2.3417900e+05   2.2950500e+05   5.5002000e+05   4.7566300e+05   4.4580300e+05   4.3552300e+05   3.9120800e+05   4.2066900e+05   3.7712400e+05   3.8423200e+05   4.9211500e+05   3.6265500e+05   2.6912000e+05   3.1244900e+05   4.8727100e+05   5.1033100e+05   5.1103900e+05   6.1580300e+05   4.3953200e+05   4.3468400e+05   4.3394200e+05   4.2008200e+05   3.0178100e+05   0.0000000e+00   3.2550200e+05   4.3400200e+05   7.1478600e+05   8.0679000e+05   3.5957300e+05   3.2558500e+05   3.0228000e+05   3.6510000e+05   3.7351700e+05   3.8244600e+05   2.3047900e+05   2.4058400e+05   3.5147300e+05   4.0561900e+05   2.3055400e+05   2.2600300e+05   4.9184700e+05   5.0106700e+05   3.5452100e+05   3.8798600e+05   5.1649800e+05   5.6417800e+05   2.8286100e+05   3.5345400e+05   3.9850100e+05   5.0174100e+05
   5.2252100e+05   4.9420400e+05   4.6709500e+05   4.9065300e+05   2.5969400e+05   2.6361900e+05   6.2617900e+05   6.3994100e+05   2.4532000e+05   3.2687700e+05   2.8089100e+05   2.7045000e+05   4.5093100e+05   3.7259300e+05   3.7485000e+05   3.2639200e+05   2.3704400e+05   2.9773500e+05   4.1057400e+05   4.3306500e+05   1.9707600e+05   1.7210400e+05   5.2041200e+05   3.8834800e+05   2.7062300e+05   2.8668600e+05   2.6616700e+05   2.5734600e+05   3.6933400e+05   3.3126000e+05   3.2289100e+05   3.1275800e+05   4.1032400e+05   4.8760600e+05   2.1248200e+05   1.9517100e+05   2.6654200e+05   2.8759100e+05   2.8390200e+05   2.9583700e+05   1.8314500e+05   1.7542900e+05   4.9533000e+05   4.3749800e+05   3.8600000e+05   3.8898900e+05   3.6634700e+05   3.5155600e+05   3.0955100e+05   3.2567400e+05   4.4656400e+05   3.0572000e+05   2.2261700e+05   2.2777600e+05   3.9304100e+05   4.2072800e+05   4.3875700e+05   6.1236300e+05   4.2359200e+05   3.9674400e+05   3.8538500e+05   3.4127100e+05   2.2178400e+05   3.2550200e+05   0.0000000e+00   3.8634300e+05   6.2924200e+05   7.1130000e+05   3.1267000e+05   2.8097400e+05   2.8870400e+05   3.0740800e+05   2.9970100e+05   3.0380100e+05   1.6607700e+05   2.0471500e+05   3.2402000e+05   3.6864500e+05   1.6576600e+05   1.6036300e+05   4.2308600e+05   4.6356800e+05   3.1407200e+05   3.7613600e+05   4.8995200e+05   5.0882300e+05   2.2465500e+05   3.0723200e+05   3.6940400e+05   4.3664500e+05
   6.5080100e+05   6.4460300e+05   6.0674200e+05   6.0281400e+05   3.8240600e+05   3.9684000e+05   7.2755400e+05   7.2764600e+05   3.4648700e+05   4.5573800e+05   3.8399500e+05   3.9104300e+05   6.0068300e+05   4.7944900e+05   4.8830600e+05   4.5167600e+05   3.5951000e+05   4.0113400e+05   5.2458700e+05   5.3628200e+05   2.9563700e+05   2.8434700e+05   6.3558700e+05   5.5316300e+05   3.8042900e+05   4.0213400e+05   3.8739100e+05   3.4542200e+05   4.9280300e+05   4.3280800e+05   4.3339600e+05   4.3611200e+05   5.5963400e+05   5.8211300e+05   3.1402500e+05   3.1345800e+05   3.5545600e+05   3.8607700e+05   3.9678700e+05   4.3457500e+05   2.8896200e+05   3.0347100e+05   5.7596700e+05   5.3956900e+05   4.6919100e+05   5.0677100e+05   4.9708500e+05   4.9764100e+05   4.5579700e+05   4.5831800e+05   5.5692700e+05   3.9275300e+05   3.3386400e+05   3.7218500e+05   5.2263500e+05   5.3960300e+05   5.3602500e+05   7.0880500e+05   5.2415600e+05   4.9465000e+05   4.9058400e+05   4.3452200e+05   3.3916600e+05   4.3400200e+05   3.8634300e+05   0.0000000e+00   7.4972100e+05   8.1782100e+05   4.2769500e+05   3.5660900e+05   3.8795600e+05   4.0043300e+05   4.0153500e+05   4.0920200e+05   2.7462400e+05   3.0962900e+05   4.1729700e+05   4.7882700e+05   2.6758400e+05   2.8324600e+05   5.4119600e+05   5.8742300e+05   3.9874800e+05   4.7480500e+05   6.0192000e+05   6.2547700e+05   3.3923000e+05   4.2406100e+05   4.6584600e+05   5.2726000e+05
   9.2135500e+05   9.2556200e+05   9.0485800e+05   9.2031200e+05   6.8402900e+05   6.5028300e+05   1.0022350e+06   1.0254680e+06   6.5096800e+05   7.3229800e+05   6.5675200e+05   6.3047500e+05   8.3592200e+05   7.2655400e+05   7.7639000e+05   7.2776300e+05   6.1552700e+05   6.5441000e+05   7.7556500e+05   8.0976400e+05   5.7482100e+05   5.4431400e+05   8.7806700e+05   7.6370300e+05   6.7581500e+05   6.6888500e+05   6.2836200e+05   6.5478600e+05   7.6994500e+05   6.9820100e+05   6.7662400e+05   7.1873600e+05   7.8645100e+05   8.3060600e+05   5.6304800e+05   5.2439200e+05   6.2673600e+05   6.5650200e+05   6.6247500e+05   7.0775500e+05   5.1785100e+05   5.4842000e+05   8.4987000e+05   7.7109900e+05   7.5437900e+05   7.4563100e+05   7.3469400e+05   7.4770600e+05   7.0485000e+05   7.1521400e+05   8.2269100e+05   6.6313900e+05   5.5550500e+05   5.9359500e+05   7.6030700e+05   8.1316800e+05   8.1047400e+05   9.6082700e+05   8.0318500e+05   7.5772900e+05   7.7664400e+05   7.1615200e+05   6.1913500e+05   7.1478600e+05   6.2924200e+05   7.4972100e+05   0.0000000e+00   1.1060510e+06   6.9386400e+05   6.3783800e+05   6.4609900e+05   6.6806200e+05   6.8334300e+05   6.6077400e+05   5.6782800e+05   5.5539000e+05   6.6774800e+05   7.3953500e+05   5.6544500e+05   5.4773900e+05   8.1535100e+05   8.4866200e+05   6.7028600e+05   7.1525800e+05   8.8634700e+05   9.0534400e+05   6.6496400e+05   7.0054100e+05   7.2593400e+05   7.9068400e+05
   1.0022270e+06   9.9760800e+05   9.9914100e+05   1.0116270e+06   7.3998000e+05   7.4352200e+05   1.1353610e+06   1.0811620e+06   6.9570500e+05   8.0910000e+05   7.3600400e+05   7.2385000e+05   9.2119100e+05   8.0935500e+05   8.2418100e+05   7.8879900e+05   6.8166400e+05   7.3945600e+05   8.2192400e+05   9.0181700e+05   6.4367700e+05   5.9873900e+05   9.8642400e+05   8.5811600e+05   7.0695900e+05   6.8173100e+05   6.5853300e+05   6.4754500e+05   7.8242600e+05   7.9335400e+05   8.0767100e+05   7.4455100e+05   8.4602000e+05   8.9871700e+05   6.4659000e+05   6.3904800e+05   7.4908800e+05   7.3670800e+05   7.2023200e+05   7.6966900e+05   5.9720600e+05   6.3855100e+05   9.1244100e+05   8.8090400e+05   8.9152500e+05   8.5952600e+05   8.2848100e+05   7.9037100e+05   7.6341600e+05   8.0511000e+05   9.1221200e+05   7.2774800e+05   6.4377700e+05   6.5156300e+05   8.0270700e+05   8.8045800e+05   8.6262200e+05   1.0074870e+06   8.3611000e+05   7.9138200e+05   8.3006400e+05   7.7621800e+05   6.7323900e+05   8.0679000e+05   7.1130000e+05   8.1782100e+05   1.1060510e+06   0.0000000e+00   7.3655000e+05   7.0253500e+05   6.8070700e+05   7.4651100e+05   6.9953900e+05   7.3811500e+05   6.1303600e+05   6.5202000e+05   7.4935400e+05   7.4107500e+05   5.6672900e+05   5.7797200e+05   8.0914500e+05   9.1757800e+05   7.5255100e+05   7.7871100e+05   9.4064600e+05   9.2134700e+05   6.4977000e+05   7.4924400e+05   8.0793800e+05   8.8933300e+05
   5.6668200e+05   5.1911500e+05   5.3413100e+05   5.3365700e+05   2.8153000e+05   2.8659900e+05   6.7305100e+05   6.3255100e+05   2.9277700e+05   3.4043200e+05   2.8563600e+05   3.0112600e+05   4.9590200e+05   3.8578500e+05   4.0832900e+05   3.6843300e+05   2.6168200e+05   2.9308800e+05   3.9733400e+05   4.3158800e+05   2.2348300e+05   2.0355500e+05   5.6028200e+05   4.1465600e+05   2.6871800e+05   2.8595500e+05   2.6611300e+05   2.3057100e+05   3.7322500e+05   3.4398700e+05   3.9107300e+05   3.4543800e+05   4.1662000e+05   4.4226100e+05   1.9908900e+05   1.9937000e+05   2.6588000e+05   3.0482600e+05   2.5994100e+05   3.1228000e+05   1.7012300e+05   1.9896100e+05   5.1637200e+05   3.9036200e+05   3.9243300e+05   3.9614400e+05   3.7939600e+05   3.7829400e+05   3.0805100e+05   3.2585300e+05   4.2227500e+05   3.0392900e+05   2.3432800e+05   2.6645600e+05   3.9939500e+05   4.5456100e+05   4.8535900e+05   5.5630600e+05   4.1531900e+05   4.0859000e+05   4.3348900e+05   3.7129700e+05   2.6050900e+05   3.5957300e+05   3.1267000e+05   4.2769500e+05   6.9386400e+05   7.3655000e+05   0.0000000e+00   2.8470100e+05   2.8971700e+05   3.4201300e+05   3.4811900e+05   3.1291200e+05   1.9804100e+05   1.9127000e+05   3.5004300e+05   3.7059300e+05   1.8853500e+05   1.8565400e+05   4.3386900e+05   4.9913300e+05   3.1857100e+05   3.8602400e+05   5.4068800e+05   5.5215100e+05   2.4566800e+05   3.0462700e+05   3.9996900e+05   4.5084900e+05
   5.0333800e+05   4.9876600e+05   4.7645500e+05   5.0303000e+05   2.7710400e+05   2.8683800e+05   6.8468700e+05   6.1760200e+05   2.4640900e+05   3.6400800e+05   2.8546500e+05   2.4711000e+05   4.9684100e+05   3.5931600e+05   3.7934100e+05   3.7247900e+05   2.5260000e+05   3.0444200e+05   3.8834400e+05   3.9623700e+05   1.7229300e+05   1.6905500e+05   5.3753200e+05   3.9975300e+05   2.6718500e+05   2.5261900e+05   2.2623400e+05   2.1786900e+05   3.3844100e+05   2.8861400e+05   3.5488400e+05   3.1424000e+05   4.0384800e+05   4.4416500e+05   1.7793500e+05   1.6812500e+05   2.4022200e+05   2.9415900e+05   2.6972100e+05   2.8983600e+05   1.6126400e+05   1.8269700e+05   5.1955200e+05   4.1870000e+05   4.1276400e+05   4.2036400e+05   3.8863700e+05   3.8029300e+05   3.0801300e+05   3.8986000e+05   4.3030000e+05   2.7680900e+05   2.1176200e+05   2.3681400e+05   3.8270800e+05   3.8991300e+05   4.6285800e+05   5.5015600e+05   4.0662500e+05   3.9533500e+05   3.9006300e+05   3.3915500e+05   2.3781800e+05   3.2558500e+05   2.8097400e+05   3.5660900e+05   6.3783800e+05   7.0253500e+05   2.8470100e+05   0.0000000e+00   2.6534800e+05   2.9510900e+05   2.9060500e+05   2.7593700e+05   1.5976100e+05   1.8311900e+05   3.0971100e+05   3.3370900e+05   1.3803000e+05   1.6322300e+05   4.0382400e+05   4.4534300e+05   2.8176100e+05   3.3862800e+05   4.8192800e+05   5.0972100e+05   2.1441400e+05   2.7946400e+05   3.6300900e+05   4.4068100e+05
   4.8850600e+05   5.0509600e+05   4.9007500e+05   5.2630300e+05   2.6933500e+05   2.7427900e+05   6.6217000e+05   5.9096800e+05   2.5428300e+05   3.4938900e+05   2.7189400e+05   2.6742200e+05   4.9502300e+05   3.7152000e+05   4.0876600e+05   3.5750100e+05   2.5815300e+05   3.3670200e+05   4.1662800e+05   4.1640400e+05   1.7835100e+05   1.7283700e+05   5.2864000e+05   4.2962700e+05   2.7949400e+05   2.7649200e+05   2.5093100e+05   2.3580600e+05   3.6141700e+05   3.1711500e+05   3.2371300e+05   3.1675000e+05   4.2766500e+05   4.5960500e+05   1.8767600e+05   2.0635200e+05   2.5063500e+05   2.8244000e+05   2.5238400e+05   2.8013200e+05   1.7779200e+05   2.0436200e+05   5.0641100e+05   3.9597800e+05   3.8861900e+05   3.8618400e+05   3.7790400e+05   3.8497400e+05   3.3181600e+05   3.4699600e+05   4.4063200e+05   2.8074600e+05   2.0331400e+05   2.4615900e+05   4.1406400e+05   4.2185200e+05   4.3170900e+05   4.9957400e+05   4.1928200e+05   4.1750100e+05   4.3583600e+05   3.5012400e+05   2.4900700e+05   3.0228000e+05   2.8870400e+05   3.8795600e+05   6.4609900e+05   6.8070700e+05   2.8971700e+05   2.6534800e+05   0.0000000e+00   3.0391900e+05   3.2858800e+05   3.0757200e+05   1.7073300e+05   1.7299500e+05   3.3407500e+05   3.4959800e+05   1.5013900e+05   1.6499100e+05   4.0181500e+05   4.2642300e+05   2.9278700e+05   3.1758600e+05   5.0149200e+05   4.8580900e+05   2.1070300e+05   2.8556500e+05   3.5756100e+05   4.0352900e+05
   5.0239700e+05   5.6428400e+05   5.1500100e+05   5.3446400e+05   3.0331100e+05   3.0664100e+05   7.0786000e+05   6.5968700e+05   2.6872700e+05   3.7494800e+05   3.2192100e+05   3.0162900e+05   5.2278700e+05   3.6360200e+05   4.4192200e+05   3.7339000e+05   3.0020900e+05   3.0846300e+05   4.1796600e+05   4.7358500e+05   2.2796600e+05   2.1137100e+05   5.8349300e+05   4.6086300e+05   2.8153100e+05   2.8625000e+05   2.8117000e+05   2.4093700e+05   3.9740300e+05   3.4976000e+05   3.6397900e+05   3.2854100e+05   4.6309400e+05   5.1723200e+05   2.2957100e+05   2.1982900e+05   2.9088700e+05   3.2019200e+05   3.0613700e+05   3.1899400e+05   1.9254100e+05   2.2498200e+05   5.3782000e+05   4.5230500e+05   4.3742700e+05   4.4055800e+05   3.8945500e+05   4.3570800e+05   3.7013400e+05   3.6917700e+05   4.5230800e+05   3.0126000e+05   2.5903200e+05   2.6227000e+05   4.2200700e+05   4.5887000e+05   4.6338200e+05   5.7047900e+05   4.5778100e+05   4.2710900e+05   4.5169000e+05   3.8632900e+05   2.6532100e+05   3.6510000e+05   3.0740800e+05   4.0043300e+05   6.6806200e+05   7.4651100e+05   3.4201300e+05   2.9510900e+05   3.0391900e+05   0.0000000e+00   3.3206600e+05   3.3782100e+05   1.9968700e+05   2.1384600e+05   3.5405900e+05   3.9599400e+05   1.9116600e+05   1.9267500e+05   4.3053600e+05   4.5587400e+05   3.3692100e+05   3.8057300e+05   5.4060100e+05   5.3322300e+05   2.4630000e+05   3.2521300e+05   3.4591300e+05   4.3782100e+05
   5.1359300e+05   5.3791800e+05   5.3781300e+05   5.1954900e+05   2.9786700e+05   3.1799500e+05   6.8914700e+05   6.7415900e+05   2.6103000e+05   3.6735900e+05   3.0053900e+05   3.0799600e+05   5.1857000e+05   3.8995800e+05   4.6544200e+05   3.4352300e+05   2.8779600e+05   3.3151800e+05   4.1504800e+05   4.7280700e+05   2.1588600e+05   2.3423600e+05   5.6485100e+05   4.4955200e+05   3.0616300e+05   3.0598900e+05   2.9063800e+05   2.5674800e+05   4.2668000e+05   3.5527100e+05   3.7235400e+05   3.5788300e+05   4.6512400e+05   4.8704600e+05   2.5657200e+05   2.1363800e+05   3.1506100e+05   3.3615000e+05   3.0725500e+05   3.2405000e+05   2.1548400e+05   2.1766500e+05   5.4597800e+05   4.6649300e+05   4.5388900e+05   4.6961400e+05   4.1822700e+05   4.5828400e+05   3.8345400e+05   3.8684700e+05   5.2572300e+05   3.5655800e+05   2.9975600e+05   2.9765500e+05   4.8853500e+05   4.7607100e+05   4.9979300e+05   6.2179600e+05   4.7537500e+05   4.5598400e+05   4.6291300e+05   4.0009500e+05   2.9043400e+05   3.7351700e+05   2.9970100e+05   4.0153500e+05   6.8334300e+05   6.9953900e+05   3.4811900e+05   2.9060500e+05   3.2858800e+05   3.3206600e+05   0.0000000e+00   3.6316900e+05   2.1620300e+05   2.1297800e+05   3.7680800e+05   3.5772400e+05   1.8616600e+05   2.0552500e+05   4.5317000e+05   5.0608900e+05   3.3984900e+05   3.9782200e+05   5.3450600e+05   5.5809700e+05   2.5876200e+05   2.8912300e+05   3.4288200e+05   4.5370100e+05
   5.5336300e+05   5.7681200e+05   5.4947900e+05   5.6883300e+05   2.9111200e+05   3.3674300e+05   7.1577800e+05   6.6480900e+05   2.8955700e+05   4.3081500e+05   3.3628800e+05   3.2398900e+05   5.5867100e+05   4.1622700e+05   4.7239600e+05   3.6677600e+05   2.9019300e+05   3.4054400e+05   4.2143700e+05   4.7637500e+05   2.0881800e+05   2.2236100e+05   5.6123500e+05   4.4080000e+05   3.1261200e+05   3.1890300e+05   2.7274200e+05   2.5769700e+05   3.8794500e+05   3.6681900e+05   3.9644300e+05   3.4774100e+05   4.4283100e+05   4.9544000e+05   2.4387600e+05   2.2094400e+05   2.7700000e+05   3.0488400e+05   3.1668200e+05   3.3239000e+05   2.2261500e+05   2.1807200e+05   5.1812400e+05   4.5283900e+05   4.5188400e+05   4.5380800e+05   4.2328300e+05   4.3403400e+05   3.9612500e+05   3.9883800e+05   5.2460300e+05   3.6773900e+05   2.5599400e+05   2.9223100e+05   4.5729900e+05   4.8657000e+05   5.1431200e+05   5.9210000e+05   4.7763300e+05   4.4855200e+05   4.6882100e+05   3.9021000e+05   2.9487700e+05   3.8244600e+05   3.0380100e+05   4.0920200e+05   6.6077400e+05   7.3811500e+05   3.1291200e+05   2.7593700e+05   3.0757200e+05   3.3782100e+05   3.6316900e+05   0.0000000e+00   2.0443100e+05   2.0926800e+05   3.4568300e+05   3.8747100e+05   2.1114600e+05   2.1023600e+05   4.7135600e+05   5.0635100e+05   3.4078300e+05   4.0728000e+05   5.4144000e+05   6.0529900e+05   2.9390000e+05   3.5591600e+05   3.9356400e+05   4.5830300e+05
   4.3933700e+05   4.5699700e+05   4.2409800e+05   4.6264000e+05   1.8547200e+05   2.1857500e+05   5.8807500e+05   5.6820300e+05   1.6232900e+05   2.9592100e+05   2.0159100e+05   1.9244100e+05   3.9969300e+05   2.6096400e+05   3.3130800e+05   2.5844600e+05   1.8437400e+05   2.1907000e+05   2.9566700e+05   3.7824600e+05   1.2011100e+05   1.0314300e+05   4.5374200e+05   3.1891900e+05   1.9612600e+05   2.0585700e+05   1.6927000e+05   1.4938200e+05   2.8375500e+05   2.6662000e+05   2.7690500e+05   2.4405200e+05   3.3327100e+05   3.7678600e+05   1.0731000e+05   1.0175100e+05   1.7528300e+05   1.9752000e+05   1.9026900e+05   2.2298300e+05   8.7780000e+04   1.0571400e+05   3.8686200e+05   3.3320500e+05   3.3708600e+05   3.1528500e+05   2.6503800e+05   2.9590500e+05   2.5701900e+05   2.4547500e+05   3.5502100e+05   1.8299500e+05   1.4049300e+05   1.4248900e+05   2.7729000e+05   3.1457200e+05   3.4314200e+05   4.2501000e+05   3.3796300e+05   2.9720800e+05   3.0504900e+05   2.6878600e+05   1.5790200e+05   2.3047900e+05   1.6607700e+05   2.7462400e+05   5.6782800e+05   6.1303600e+05   1.9804100e+05   1.5976100e+05   1.7073300e+05   1.9968700e+05   2.1620300e+05   2.0443100e+05   0.0000000e+00   1.0134300e+05   2.1050000e+05   2.4892500e+05   7.1603000e+04   7.9677000e+04   3.4168900e+05   3.8305500e+05   2.3030200e+05   2.6664200e+05   4.2805900e+05   4.6159300e+05   1.5917000e+05   2.1245400e+05   2.6627000e+05   3.5868600e+05
   4.7892500e+05   4.5838600e+05   3.8493700e+05   4.1950500e+05   1.8658400e+05   2.1166300e+05   6.0186400e+05   5.6342400e+05   1.7585300e+05   3.0118700e+05   1.8349100e+05   1.8796800e+05   4.0404900e+05   2.6783400e+05   3.0669000e+05   2.4509100e+05   1.7038100e+05   2.1561600e+05   3.0051600e+05   3.4053400e+05   1.0173100e+05   8.9496000e+04   4.3596800e+05   3.1965100e+05   1.9465100e+05   2.0979800e+05   1.4449500e+05   1.2879700e+05   2.5838800e+05   2.5300100e+05   2.6035300e+05   2.6503000e+05   3.2195800e+05   3.8012800e+05   1.0757000e+05   1.0767300e+05   1.5824400e+05   1.8856500e+05   2.0180800e+05   2.5301200e+05   1.0401500e+05   1.1281900e+05   4.0232900e+05   3.3192600e+05   3.2676600e+05   3.1582300e+05   2.7968000e+05   2.9376100e+05   2.4638200e+05   2.8006900e+05   3.3778800e+05   1.9441900e+05   1.4879100e+05   1.6594000e+05   3.0423000e+05   3.5277100e+05   3.8965700e+05   4.5595500e+05   3.2836900e+05   3.2682200e+05   3.3105200e+05   2.8887900e+05   1.6507400e+05   2.4058400e+05   2.0471500e+05   3.0962900e+05   5.5539000e+05   6.5202000e+05   1.9127000e+05   1.8311900e+05   1.7299500e+05   2.1384600e+05   2.1297800e+05   2.0926800e+05   1.0134300e+05   0.0000000e+00   2.1886300e+05   2.6618700e+05   6.9510000e+04   7.9021000e+04   3.4504900e+05   3.5174200e+05   2.2200100e+05   2.4172500e+05   4.1796600e+05   4.5373000e+05   1.3588900e+05   2.2676400e+05   2.9134000e+05   3.6308600e+05
   5.9720400e+05   6.0367900e+05   5.6850900e+05   5.2660400e+05   2.7394600e+05   3.0182100e+05   6.8766900e+05   6.7140400e+05   3.0195900e+05   4.0684500e+05   3.4348300e+05   3.3309000e+05   5.1159900e+05   3.8355900e+05   4.3742600e+05   3.7878600e+05   3.0126800e+05   3.4510600e+05   4.5735000e+05   4.9370100e+05   2.3613600e+05   2.1660000e+05   5.7716000e+05   4.4524400e+05   3.0959300e+05   3.2383300e+05   2.7344500e+05   2.7266200e+05   4.0959900e+05   3.6605600e+05   3.7931900e+05   3.6765000e+05   4.4733400e+05   5.2420900e+05   2.2697000e+05   2.1330400e+05   2.8184800e+05   3.2040000e+05   2.9515800e+05   3.6291500e+05   2.3251100e+05   2.2902200e+05   5.6104600e+05   4.3699000e+05   4.2715600e+05   4.0909300e+05   4.1618900e+05   4.2793500e+05   3.6277200e+05   4.4417300e+05   4.7277200e+05   3.3707900e+05   2.6697100e+05   2.8749600e+05   4.4023000e+05   4.3456700e+05   4.9428600e+05   5.8051000e+05   4.4871700e+05   4.4490000e+05   4.5919000e+05   4.1019800e+05   2.8577400e+05   3.5147300e+05   3.2402000e+05   4.1729700e+05   6.6774800e+05   7.4935400e+05   3.5004300e+05   3.0971100e+05   3.3407500e+05   3.5405900e+05   3.7680800e+05   3.4568300e+05   2.1050000e+05   2.1886300e+05   0.0000000e+00   3.9249200e+05   2.1349200e+05   2.2156200e+05   4.7013700e+05   4.8405300e+05   3.5061200e+05   3.7058300e+05   5.4352900e+05   5.6896000e+05   2.3419200e+05   3.2650400e+05   4.2313300e+05   4.7558300e+05
   6.2357400e+05   5.9142400e+05   5.4965700e+05   6.1144200e+05   3.2570800e+05   3.5314700e+05   7.3464800e+05   7.0370300e+05   3.0707500e+05   4.1033700e+05   3.6442800e+05   3.2978200e+05   5.3363600e+05   4.2449000e+05   4.7663800e+05   4.2292100e+05   3.4743700e+05   3.6212700e+05   4.6983700e+05   4.9040500e+05   2.7359800e+05   2.7919200e+05   6.2358800e+05   4.8515900e+05   3.4043100e+05   3.4529000e+05   3.0913200e+05   2.7869200e+05   4.3856100e+05   3.8176700e+05   3.9908600e+05   3.8770000e+05   4.9359700e+05   5.4682400e+05   2.5902400e+05   2.3791000e+05   3.0895200e+05   3.4133900e+05   3.4054300e+05   3.6494500e+05   2.4457500e+05   2.8442900e+05   5.8633200e+05   5.1337000e+05   5.0083500e+05   4.8233600e+05   4.5048700e+05   4.4087500e+05   4.1741500e+05   4.2741900e+05   5.3699900e+05   3.8052900e+05   3.0066600e+05   3.2199600e+05   4.7341700e+05   5.0090200e+05   4.9799700e+05   6.1372500e+05   4.9786700e+05   4.3063500e+05   5.0251700e+05   4.1881100e+05   3.2646600e+05   4.0561900e+05   3.6864500e+05   4.7882700e+05   7.3953500e+05   7.4107500e+05   3.7059300e+05   3.3370900e+05   3.4959800e+05   3.9599400e+05   3.5772400e+05   3.8747100e+05   2.4892500e+05   2.6618700e+05   3.9249200e+05   0.0000000e+00   2.4331900e+05   2.3338100e+05   4.6732700e+05   5.2864900e+05   3.8833300e+05   3.9687500e+05   5.6320100e+05   6.0625500e+05   3.0986200e+05   3.5921400e+05   4.2554100e+05   4.7710000e+05
   4.3842100e+05   4.1194900e+05   4.2996500e+05   4.0997300e+05   1.4484500e+05   1.7347900e+05   5.5152300e+05   5.0455500e+05   1.4238600e+05   2.3195300e+05   1.7429000e+05   1.6105600e+05   3.7962400e+05   2.4352700e+05   2.6733800e+05   2.4908800e+05   1.4526400e+05   1.9723000e+05   2.9415200e+05   3.3580400e+05   1.0402000e+05   7.9438000e+04   3.9800400e+05   2.7400300e+05   1.5482100e+05   1.6478700e+05   1.4457600e+05   1.1801000e+05   2.6401700e+05   2.1223800e+05   2.5034400e+05   1.9166400e+05   3.0750700e+05   3.4881200e+05   7.8861000e+04   6.5261000e+04   1.5772800e+05   1.7504800e+05   1.3971500e+05   1.8575900e+05   7.7045000e+04   8.0173000e+04   4.1320300e+05   3.1454600e+05   3.2516500e+05   2.9181400e+05   2.8283500e+05   2.7336600e+05   2.2497900e+05   2.2804300e+05   3.5617400e+05   1.9669800e+05   1.1460600e+05   1.3280500e+05   2.7781700e+05   3.2552100e+05   3.3491700e+05   4.3432600e+05   3.1540100e+05   2.9500800e+05   3.0540300e+05   2.4775400e+05   1.4281100e+05   2.3055400e+05   1.6576600e+05   2.6758400e+05   5.6544500e+05   5.6672900e+05   1.8853500e+05   1.3803000e+05   1.5013900e+05   1.9116600e+05   1.8616600e+05   2.1114600e+05   7.1603000e+04   6.9510000e+04   2.1349200e+05   2.4331900e+05   0.0000000e+00   5.5070000e+04   2.9657300e+05   3.5544000e+05   1.6896100e+05   1.9892700e+05   4.2064000e+05   4.0905700e+05   1.2511400e+05   1.6387400e+05   2.3804000e+05   3.2114400e+05
   4.1781100e+05   3.9772800e+05   3.6920500e+05   3.9751300e+05   1.5252500e+05   1.6759000e+05   5.4827900e+05   5.2265900e+05   1.2296200e+05   2.2007800e+05   1.5578400e+05   1.5514900e+05   4.0450800e+05   2.6234800e+05   2.8318600e+05   2.5243100e+05   1.4558400e+05   2.1981700e+05   2.8242100e+05   3.2461500e+05   9.1772000e+04   7.2365000e+04   4.1311700e+05   2.8155300e+05   1.6215600e+05   1.6351600e+05   1.2466000e+05   1.2119600e+05   2.6493700e+05   2.0464400e+05   2.5072900e+05   2.4422700e+05   3.0045300e+05   3.7330100e+05   8.5176000e+04   4.0082000e+04   1.5254800e+05   1.9344500e+05   1.4463800e+05   2.0093700e+05   7.4267000e+04   8.0227000e+04   4.2280700e+05   3.0814500e+05   3.2804000e+05   3.0528400e+05   2.6932600e+05   2.7463800e+05   2.2896000e+05   2.8097800e+05   3.1878900e+05   2.0505200e+05   1.2044200e+05   1.2731100e+05   2.8235200e+05   3.2882100e+05   3.3045300e+05   4.5543200e+05   3.1295700e+05   3.1076800e+05   3.1054400e+05   2.6551600e+05   1.5624800e+05   2.2600300e+05   1.6036300e+05   2.8324600e+05   5.4773900e+05   5.7797200e+05   1.8565400e+05   1.6322300e+05   1.6499100e+05   1.9267500e+05   2.0552500e+05   2.1023600e+05   7.9677000e+04   7.9021000e+04   2.2156200e+05   2.3338100e+05   5.5070000e+04   0.0000000e+00   3.0345100e+05   3.4959200e+05   1.7494500e+05   1.9996400e+05   3.8220400e+05   4.1260700e+05   1.3079100e+05   1.5862300e+05   2.5979700e+05   3.0311800e+05
   6.4322200e+05   6.6874100e+05   6.2329100e+05   6.2614600e+05   4.1164800e+05   4.2450900e+05   8.2278300e+05   7.9454300e+05   4.2421200e+05   4.9551900e+05   4.3068400e+05   4.4389200e+05   6.6688300e+05   4.8496100e+05   5.3984200e+05   5.0721400e+05   4.1011100e+05   4.5374400e+05   5.6428600e+05   5.8740600e+05   3.3395400e+05   3.1548200e+05   6.7751500e+05   5.2311700e+05   4.5112700e+05   4.4399300e+05   4.0695700e+05   3.9716000e+05   5.5132900e+05   4.8925700e+05   5.2921100e+05   4.9881500e+05   5.7752500e+05   6.0114300e+05   3.4056100e+05   3.5977100e+05   4.5538700e+05   4.5831700e+05   4.3331500e+05   4.7765500e+05   3.5585300e+05   3.6090200e+05   6.6776100e+05   5.7738000e+05   6.1685900e+05   6.1633000e+05   5.5349600e+05   5.6397200e+05   4.9519900e+05   5.2669200e+05   5.7606300e+05   4.4549500e+05   3.9228400e+05   3.9737600e+05   5.6391100e+05   6.0498900e+05   6.2821600e+05   7.3912100e+05   5.6811800e+05   5.4929500e+05   5.5796200e+05   5.0597900e+05   4.0800100e+05   4.9184700e+05   4.2308600e+05   5.4119600e+05   8.1535100e+05   8.0914500e+05   4.3386900e+05   4.0382400e+05   4.0181500e+05   4.3053600e+05   4.5317000e+05   4.7135600e+05   3.4168900e+05   3.4504900e+05   4.7013700e+05   4.6732700e+05   2.9657300e+05   3.0345100e+05   0.0000000e+00   5.9806900e+05   4.5436000e+05   4.6000700e+05   6.6819500e+05   6.9948400e+05   4.0357700e+05   4.1294100e+05   5.2370500e+05   5.6588500e+05
   6.8933600e+05   6.9010300e+05   6.4730500e+05   6.9814400e+05   4.1227500e+05   4.1998500e+05   8.0924100e+05   7.7435100e+05   4.3134500e+05   5.2283600e+05   4.4020200e+05   4.6968000e+05   6.5895900e+05   5.2699100e+05   5.6587900e+05   5.0322100e+05   4.1951000e+05   4.6696300e+05   5.8818100e+05   6.1854100e+05   3.7451200e+05   3.5810900e+05   6.9191300e+05   5.6411600e+05   4.6162500e+05   4.4048200e+05   4.1271800e+05   3.8491200e+05   5.4294900e+05   4.8226500e+05   5.2599000e+05   5.0120000e+05   6.0768100e+05   6.1766300e+05   3.5279700e+05   3.3868300e+05   4.4207800e+05   4.5455300e+05   4.3662700e+05   4.6312100e+05   3.5187700e+05   3.4629100e+05   6.4461900e+05   5.8491600e+05   5.7259300e+05   5.7268000e+05   5.2766600e+05   5.4948500e+05   4.9101100e+05   4.8235000e+05   5.6268800e+05   4.5073100e+05   3.9473800e+05   4.0764500e+05   6.2128700e+05   6.4972900e+05   6.5004600e+05   7.3103800e+05   6.0018300e+05   5.4683900e+05   5.8433100e+05   5.2723300e+05   3.9724800e+05   5.0106700e+05   4.6356800e+05   5.8742300e+05   8.4866200e+05   9.1757800e+05   4.9913300e+05   4.4534300e+05   4.2642300e+05   4.5587400e+05   5.0608900e+05   5.0635100e+05   3.8305500e+05   3.5174200e+05   4.8405300e+05   5.2864900e+05   3.5544000e+05   3.4959200e+05   5.9806900e+05   0.0000000e+00   4.9343800e+05   5.2532900e+05   6.6611900e+05   6.8467200e+05   3.9644700e+05   4.3636300e+05   4.8445700e+05   6.0206200e+05
   5.6052800e+05   5.4336700e+05   5.4230800e+05   5.7387400e+05   3.0052700e+05   3.1490600e+05   6.8451600e+05   6.6451200e+05   2.7383500e+05   4.0830800e+05   3.4173900e+05   3.1121400e+05   5.1670800e+05   3.7635500e+05   4.1532000e+05   3.7405900e+05   2.9719300e+05   3.4569700e+05   4.4991200e+05   4.9714700e+05   2.3304400e+05   2.0393000e+05   5.5218800e+05   4.3719400e+05   2.9844800e+05   3.1658800e+05   2.6982200e+05   2.5807200e+05   3.6660400e+05   3.4429400e+05   3.7226600e+05   3.5910900e+05   4.3217600e+05   4.7538300e+05   2.0650400e+05   2.0975800e+05   2.9681700e+05   2.8873900e+05   2.9333800e+05   3.2027900e+05   2.2432500e+05   2.0063500e+05   5.1223900e+05   4.5643600e+05   4.4007500e+05   4.0779800e+05   3.8849400e+05   4.1197600e+05   3.5552400e+05   3.4657500e+05   4.7655000e+05   3.3475700e+05   2.8341000e+05   2.7521300e+05   4.2128000e+05   4.3731700e+05   4.8120800e+05   5.9177700e+05   4.6680400e+05   3.9709000e+05   4.4226900e+05   3.9089400e+05   2.4712000e+05   3.5452100e+05   3.1407200e+05   3.9874800e+05   6.7028600e+05   7.5255100e+05   3.1857100e+05   2.8176100e+05   2.9278700e+05   3.3692100e+05   3.3984900e+05   3.4078300e+05   2.3030200e+05   2.2200100e+05   3.5061200e+05   3.8833300e+05   1.6896100e+05   1.7494500e+05   4.5436000e+05   4.9343800e+05   0.0000000e+00   3.4898000e+05   5.1978900e+05   5.6612800e+05   2.7278800e+05   3.1042500e+05   3.7808100e+05   5.0408600e+05
   5.3374700e+05   5.4833200e+05   5.4273100e+05   5.7767000e+05   2.9861500e+05   3.3642400e+05   7.0634400e+05   7.1715800e+05   3.1339300e+05   4.0945800e+05   3.3580300e+05   3.4104500e+05   5.3825600e+05   3.7423600e+05   4.4202200e+05   3.9141800e+05   2.9877300e+05   3.7084100e+05   4.7421400e+05   4.6199200e+05   2.4676700e+05   2.4552600e+05   5.5630100e+05   4.2075200e+05   2.9499000e+05   3.5391000e+05   2.9033200e+05   2.6967200e+05   4.3441900e+05   3.7677800e+05   3.9412400e+05   3.9334100e+05   4.5958500e+05   5.0420300e+05   2.5543400e+05   2.5275900e+05   3.1872700e+05   3.1360200e+05   2.6922900e+05   3.5205200e+05   2.3541600e+05   2.3034400e+05   5.0528800e+05   4.7949200e+05   5.0353700e+05   5.2933100e+05   4.2221500e+05   4.3764900e+05   4.0095100e+05   3.8927100e+05   4.8058700e+05   3.0705500e+05   2.9992300e+05   3.6865200e+05   4.8606000e+05   4.6424400e+05   5.2111900e+05   6.5776900e+05   4.7131000e+05   4.0557500e+05   4.7493400e+05   4.3107300e+05   2.8876400e+05   3.8798600e+05   3.7613600e+05   4.7480500e+05   7.1525800e+05   7.7871100e+05   3.8602400e+05   3.3862800e+05   3.1758600e+05   3.8057300e+05   3.9782200e+05   4.0728000e+05   2.6664200e+05   2.4172500e+05   3.7058300e+05   3.9687500e+05   1.9892700e+05   1.9996400e+05   4.6000700e+05   5.2532900e+05   3.4898000e+05   0.0000000e+00   5.5015900e+05   5.7312300e+05   2.6948500e+05   3.1625600e+05   3.4961200e+05   4.7321500e+05
   7.6996700e+05   7.4216400e+05   7.4857300e+05   7.5720600e+05   4.9926900e+05   5.2344600e+05   8.7309300e+05   8.5885200e+05   4.9719200e+05   5.8247400e+05   5.1943700e+05   5.2094700e+05   7.1254900e+05   5.9205500e+05   6.2953300e+05   5.7769600e+05   4.6542300e+05   5.2566700e+05   6.3968900e+05   6.7450900e+05   4.3841300e+05   4.2890400e+05   7.5250100e+05   6.1943500e+05   4.8307900e+05   5.1412500e+05   4.9425700e+05   4.6091000e+05   5.7488100e+05   5.3867000e+05   5.7028300e+05   5.7033100e+05   6.5214300e+05   6.8895700e+05   4.0981100e+05   4.0050300e+05   5.0766200e+05   5.1544400e+05   4.9838700e+05   5.4223000e+05   4.0776400e+05   4.0377800e+05   7.0835300e+05   6.6902100e+05   6.3358200e+05   6.2397800e+05   5.7447200e+05   5.8293300e+05   5.5385200e+05   5.3189000e+05   6.4992400e+05   5.1046800e+05   4.6000300e+05   4.9237100e+05   6.1378800e+05   6.6166000e+05   6.7034500e+05   7.9603900e+05   6.3923900e+05   6.2202000e+05   6.3800300e+05   5.8234900e+05   4.4659800e+05   5.1649800e+05   4.8995200e+05   6.0192000e+05   8.8634700e+05   9.4064600e+05   5.4068800e+05   4.8192800e+05   5.0149200e+05   5.4060100e+05   5.3450600e+05   5.4144000e+05   4.2805900e+05   4.1796600e+05   5.4352900e+05   5.6320100e+05   4.2064000e+05   3.8220400e+05   6.6819500e+05   6.6611900e+05   5.1978900e+05   5.5015900e+05   0.0000000e+00   7.4928900e+05   4.5320300e+05   5.0441800e+05   6.0999800e+05   6.9953000e+05
   8.1311300e+05   7.7391600e+05   7.4114500e+05   8.0396100e+05   5.3999900e+05   5.3023700e+05   8.7236900e+05   8.7756300e+05   4.7762400e+05   6.1509100e+05   5.3071000e+05   5.2337000e+05   7.4139400e+05   6.0746100e+05   6.6050200e+05   5.8678000e+05   5.0469800e+05   5.4020800e+05   6.2026100e+05   6.8518900e+05   4.4100000e+05   4.4104500e+05   7.5223000e+05   5.9215100e+05   4.8217100e+05   4.9723500e+05   4.9979100e+05   4.9078100e+05   6.2035600e+05   5.6491000e+05   6.0418500e+05   5.6818200e+05   6.4412900e+05   6.9027500e+05   4.1869500e+05   4.2866700e+05   4.9052000e+05   5.3080300e+05   5.1703200e+05   5.6916900e+05   4.1036800e+05   4.1398200e+05   7.1249600e+05   6.2442200e+05   6.1851600e+05   6.3876500e+05   5.7029400e+05   5.8035900e+05   5.6518800e+05   5.6309000e+05   6.8058300e+05   5.4288300e+05   4.6325700e+05   4.5204000e+05   5.9934300e+05   6.7732300e+05   6.5974300e+05   7.7227700e+05   6.6075500e+05   6.3780100e+05   6.2327900e+05   5.9022600e+05   5.0088000e+05   5.6417800e+05   5.0882300e+05   6.2547700e+05   9.0534400e+05   9.2134700e+05   5.5215100e+05   5.0972100e+05   4.8580900e+05   5.3322300e+05   5.5809700e+05   6.0529900e+05   4.6159300e+05   4.5373000e+05   5.6896000e+05   6.0625500e+05   4.0905700e+05   4.1260700e+05   6.9948400e+05   6.8467200e+05   5.6612800e+05   5.7312300e+05   7.4928900e+05   0.0000000e+00   4.8152400e+05   5.3368600e+05   6.2904200e+05   6.9042900e+05
   5.0631700e+05   4.8424000e+05   4.3867700e+05   4.8820400e+05   2.6281700e+05   2.4267200e+05   5.7607400e+05   6.1949800e+05   2.1036100e+05   2.8330100e+05   2.4061600e+05   2.2362200e+05   4.3849100e+05   3.1853400e+05   3.9149900e+05   2.9586700e+05   2.2571500e+05   2.6418100e+05   3.5650600e+05   3.7869600e+05   1.5224900e+05   1.5413000e+05   4.7000200e+05   3.2799400e+05   2.5242100e+05   2.4581700e+05   2.3511400e+05   2.1041800e+05   3.4709700e+05   2.8866000e+05   3.4309700e+05   2.7979600e+05   3.7970100e+05   4.2789500e+05   1.3917700e+05   1.3526500e+05   2.0432300e+05   2.5123600e+05   2.3466700e+05   2.4733400e+05   1.4828500e+05   1.4516600e+05   4.8830400e+05   3.8397000e+05   3.4476000e+05   3.8847200e+05   3.2611200e+05   3.4980100e+05   2.9227700e+05   3.1960800e+05   4.1572500e+05   2.6786300e+05   1.9403700e+05   2.0103800e+05   3.3513700e+05   4.0810800e+05   4.0794500e+05   4.9039600e+05   3.5451800e+05   3.3691900e+05   3.6702000e+05   3.1279700e+05   1.8815800e+05   2.8286100e+05   2.2465500e+05   3.3923000e+05   6.6496400e+05   6.4977000e+05   2.4566800e+05   2.1441400e+05   2.1070300e+05   2.4630000e+05   2.5876200e+05   2.9390000e+05   1.5917000e+05   1.3588900e+05   2.3419200e+05   3.0986200e+05   1.2511400e+05   1.3079100e+05   4.0357700e+05   3.9644700e+05   2.7278800e+05   2.6948500e+05   4.5320300e+05   4.8152400e+05   0.0000000e+00   2.2693700e+05   3.2514900e+05   3.8112800e+05
   5.2333800e+05   5.3825000e+05   4.9609500e+05   5.3182900e+05   2.6666500e+05   2.7967800e+05   6.6253300e+05   6.2236300e+05   2.3803300e+05   3.4344000e+05   2.6940400e+05   2.7530800e+05   4.6649500e+05   3.4940900e+05   4.2990600e+05   3.4715400e+05   2.3462700e+05   3.2149900e+05   3.8733600e+05   4.6193600e+05   2.0987600e+05   1.7178600e+05   5.3046700e+05   4.0012200e+05   3.0401700e+05   2.6925600e+05   2.4328800e+05   2.3341400e+05   3.5106200e+05   3.4960600e+05   3.6330900e+05   3.3973600e+05   4.4422200e+05   4.6322300e+05   1.8774500e+05   1.9596800e+05   2.5758700e+05   3.2713400e+05   2.8643300e+05   3.2183100e+05   1.9545500e+05   2.1980100e+05   5.0795200e+05   4.2003900e+05   3.9364400e+05   4.2033300e+05   3.6886700e+05   3.8325500e+05   3.2827200e+05   3.8580300e+05   4.6501100e+05   3.1063200e+05   2.4212700e+05   2.2094200e+05   4.0756400e+05   4.4648200e+05   4.5064700e+05   5.3909100e+05   4.3871000e+05   4.3052200e+05   4.3021700e+05   3.7459500e+05   2.5391600e+05   3.5345400e+05   3.0723200e+05   4.2406100e+05   7.0054100e+05   7.4924400e+05   3.0462700e+05   2.7946400e+05   2.8556500e+05   3.2521300e+05   2.8912300e+05   3.5591600e+05   2.1245400e+05   2.2676400e+05   3.2650400e+05   3.5921400e+05   1.6387400e+05   1.5862300e+05   4.1294100e+05   4.3636300e+05   3.1042500e+05   3.1625600e+05   5.0441800e+05   5.3368600e+05   2.2693700e+05   0.0000000e+00   3.5048800e+05   4.1116600e+05
   6.0989700e+05   6.2288200e+05   5.6315700e+05   5.9058000e+05   3.2405400e+05   3.6067400e+05   7.7788000e+05   7.2870300e+05   3.2923000e+05   4.5777800e+05   3.7471200e+05   3.5927200e+05   5.4843400e+05   4.2612200e+05   4.6537500e+05   4.5849100e+05   3.3590100e+05   3.8682900e+05   4.8092100e+05   5.0634200e+05   2.8509600e+05   2.6704100e+05   6.1411400e+05   4.6675200e+05   3.5023600e+05   3.4359800e+05   3.3643500e+05   2.7394200e+05   4.3573200e+05   4.2316400e+05   4.4033700e+05   4.1963700e+05   5.0128500e+05   5.7825900e+05   2.6344400e+05   2.5917400e+05   3.3773500e+05   3.8486200e+05   3.5405600e+05   3.7821800e+05   2.3229600e+05   2.7437000e+05   6.3007600e+05   5.1610300e+05   5.4402200e+05   5.0775500e+05   4.6673500e+05   4.5056200e+05   4.6034100e+05   4.2442100e+05   5.3788400e+05   3.6714400e+05   3.2520300e+05   3.2099600e+05   4.8025300e+05   5.2896800e+05   5.4163500e+05   6.0894900e+05   5.1395300e+05   5.3421400e+05   4.9729800e+05   4.3948300e+05   3.0697900e+05   3.9850100e+05   3.6940400e+05   4.6584600e+05   7.2593400e+05   8.0793800e+05   3.9996900e+05   3.6300900e+05   3.5756100e+05   3.4591300e+05   3.4288200e+05   3.9356400e+05   2.6627000e+05   2.9134000e+05   4.2313300e+05   4.2554100e+05   2.3804000e+05   2.5979700e+05   5.2370500e+05   4.8445700e+05   3.7808100e+05   3.4961200e+05   6.0999800e+05   6.2904200e+05   3.2514900e+05   3.5048800e+05   0.0000000e+00   4.7735800e+05
   6.6106900e+05   6.8927100e+05   6.5864300e+05   6.8192200e+05   4.4407400e+05   4.4528200e+05   8.3055200e+05   7.7486300e+05   3.7074000e+05   5.0132500e+05   4.3017800e+05   4.4521300e+05   6.5103000e+05   4.7366300e+05   5.2794100e+05   4.9130100e+05   4.0968500e+05   4.5260600e+05   5.2931800e+05   5.6176200e+05   3.3652700e+05   3.2911200e+05   6.4768200e+05   5.0734600e+05   4.0981600e+05   4.2493700e+05   4.0161600e+05   3.9073500e+05   5.0660200e+05   4.8054100e+05   5.1014100e+05   4.9496300e+05   5.6058100e+05   6.3152000e+05   3.5087100e+05   3.3012800e+05   4.1406900e+05   4.4630600e+05   4.3951200e+05   4.6196700e+05   3.7148100e+05   3.5278600e+05   6.5560000e+05   5.6530100e+05   6.1146200e+05   5.5526800e+05   5.0189500e+05   5.2466800e+05   5.0443700e+05   4.9222300e+05   5.9599300e+05   4.7357400e+05   3.7622900e+05   3.7024100e+05   5.2657300e+05   5.7442500e+05   6.3094100e+05   6.9102800e+05   5.3326900e+05   5.5533000e+05   5.4779300e+05   4.8399200e+05   3.9846100e+05   5.0174100e+05   4.3664500e+05   5.2726000e+05   7.9068400e+05   8.8933300e+05   4.5084900e+05   4.4068100e+05   4.0352900e+05   4.3782100e+05   4.5370100e+05   4.5830300e+05   3.5868600e+05   3.6308600e+05   4.7558300e+05   4.7710000e+05   3.2114400e+05   3.0311800e+05   5.6588500e+05   6.0206200e+05   5.0408600e+05   4.7321500e+05   6.9953000e+05   6.9042900e+05   3.8112800e+05   4.1116600e+05   4.7735800e+05   0.0000000e+00
