# Supplementary material for: Autistic traits and individual brain differences: functional network efficiency reflects attentional and social impairments, structural nodal efficiencies index systemising and theory-of-mind skills
Source: Mol Autism. 2021 Jan 21;12:3. doi: 10.1186/s13229-020-00377-8 (PMC7818759; doi:10.1186/s13229-020-00377-8)
Supplement: Supplementary file 9 — Additional file 9. Brain-behaviour correlations. README file detailing data curation; AAL-90 region masks in NIfTI format; spreadseehts of Spearman correlations; code and data for the correlational analysis. [file 13229_2020_377_MOESM9_ESM.zip › Paul_Arora_et_al_data/Physiological/BBC/analysis/Diffusion_Analaysis/adj_matrixes/NOS_weighted/symmetric/connection_matrix_sym_aHU0878.txt]

   0.0000000e+00   8.9385600e+05   8.6481600e+05   9.7589100e+05   5.8226100e+05   5.7412700e+05   1.0213030e+06   1.1715830e+06   5.6502100e+05   5.7471400e+05   5.3129000e+05   5.6410000e+05   7.1300100e+05   6.5664400e+05   6.3675900e+05   6.2920000e+05   5.2186900e+05   6.1891400e+05   6.3867100e+05   7.1523200e+05   4.6175900e+05   4.7496600e+05   8.9844200e+05   7.3212600e+05   5.4111700e+05   5.5932100e+05   5.2465700e+05   5.1688800e+05   6.0477600e+05   6.2222800e+05   7.0772100e+05   6.2605800e+05   7.2209200e+05   7.4616200e+05   5.0320800e+05   5.0749000e+05   5.9500500e+05   5.9977200e+05   5.8566800e+05   5.9351600e+05   4.7893600e+05   4.5761500e+05   7.5759700e+05   7.5245700e+05   7.5390900e+05   7.9713400e+05   6.9424500e+05   7.2397900e+05   6.4817700e+05   7.0659800e+05   8.0844400e+05   6.3037400e+05   5.1188000e+05   4.8055800e+05   7.1729600e+05   7.5276700e+05   8.4313600e+05   8.4669500e+05   6.3867900e+05   6.9760800e+05   7.0677000e+05   6.8549200e+05   5.1237000e+05   6.3639200e+05   6.1135200e+05   7.4665600e+05   9.3397300e+05   1.0328760e+06   5.5691800e+05   5.4323400e+05   5.1087000e+05   5.3400400e+05   6.0441900e+05   6.6207100e+05   4.5036700e+05   4.6283800e+05   5.8238600e+05   6.0561000e+05   4.3839300e+05   4.3318300e+05   7.2852200e+05   7.9410800e+05   6.0368200e+05   5.6730500e+05   8.6347800e+05   9.0128800e+05   5.2447300e+05   5.9873900e+05   7.2937100e+05   7.5737300e+05
   8.9385600e+05   0.0000000e+00   9.5708700e+05   9.7820900e+05   6.2393900e+05   6.0893200e+05   1.0977040e+06   1.2066980e+06   6.1265000e+05   6.6809600e+05   6.0405900e+05   6.5255400e+05   7.9868900e+05   7.3617000e+05   6.9421800e+05   7.1369500e+05   5.8741000e+05   6.4459200e+05   6.9594700e+05   7.8061800e+05   5.5377500e+05   5.6448600e+05   1.0058900e+06   7.6741000e+05   6.3637100e+05   6.7308500e+05   6.3781900e+05   5.7349300e+05   6.8115900e+05   6.9482400e+05   8.1045100e+05   7.1809400e+05   8.3159600e+05   7.9013300e+05   5.3434100e+05   5.7865300e+05   6.2806800e+05   6.0415000e+05   6.4500200e+05   6.4475400e+05   5.1607800e+05   5.3889800e+05   8.4456700e+05   8.3861700e+05   8.0244700e+05   8.8971000e+05   7.7349000e+05   7.5563300e+05   6.5614900e+05   7.5054000e+05   8.7710900e+05   6.6038200e+05   5.6650700e+05   5.4878700e+05   7.3688900e+05   7.7177700e+05   8.7678300e+05   8.7290200e+05   6.9716200e+05   8.1217900e+05   8.1357600e+05   7.5566200e+05   5.9392800e+05   6.7716400e+05   6.6223300e+05   8.0051600e+05   9.4317800e+05   1.0021470e+06   6.0648700e+05   5.7389500e+05   5.7158500e+05   6.1805400e+05   7.2904200e+05   7.1769800e+05   5.0555600e+05   5.1664500e+05   6.5691000e+05   6.4895300e+05   4.7377800e+05   4.9916400e+05   7.4132500e+05   8.2904500e+05   6.5399600e+05   6.4567400e+05   8.7645100e+05   9.5490900e+05   5.6693000e+05   5.9152700e+05   7.8352000e+05   8.6788600e+05
   8.6481600e+05   9.5708700e+05   0.0000000e+00   9.4461500e+05   6.2308900e+05   5.9431600e+05   1.0181610e+06   1.1809090e+06   6.0647400e+05   6.3757000e+05   5.6486000e+05   5.6127400e+05   7.7264400e+05   7.0543400e+05   6.9142500e+05   6.6619000e+05   5.6629200e+05   6.4634100e+05   7.1817300e+05   7.2335400e+05   4.7343700e+05   5.0454800e+05   9.1227600e+05   7.0653300e+05   5.4767900e+05   5.9058200e+05   5.6072500e+05   5.2752400e+05   6.2524000e+05   6.3671700e+05   6.9963900e+05   6.5215500e+05   8.0134100e+05   8.0421300e+05   5.2254900e+05   5.2198600e+05   5.7234200e+05   5.6608800e+05   6.2401200e+05   6.0696700e+05   4.7523400e+05   4.6604600e+05   7.7451500e+05   7.8757700e+05   7.4732200e+05   8.5115400e+05   6.7565700e+05   7.3175000e+05   6.7387100e+05   6.8988000e+05   8.1141400e+05   6.1118100e+05   5.1284400e+05   5.3765600e+05   7.1311600e+05   7.2214500e+05   8.2401300e+05   8.2594800e+05   6.7665400e+05   7.4030500e+05   7.5592600e+05   7.2521800e+05   5.2882200e+05   6.2599300e+05   6.4693100e+05   8.0790100e+05   9.4995000e+05   1.0764700e+06   5.9067400e+05   5.6198400e+05   5.4871400e+05   5.8394800e+05   6.8334000e+05   6.5896600e+05   4.8019900e+05   4.9831300e+05   6.2286500e+05   6.5602700e+05   4.6311700e+05   4.4742900e+05   7.6955800e+05   8.2487100e+05   5.9077900e+05   6.3426400e+05   8.7355900e+05   9.1035200e+05   6.1312800e+05   6.4496900e+05   7.5577700e+05   7.5546000e+05
   9.7589100e+05   9.7820900e+05   9.4461500e+05   0.0000000e+00   6.6940600e+05   6.7432100e+05   1.0904970e+06   1.2504440e+06   6.5693800e+05   7.0045700e+05   6.6459600e+05   6.5459200e+05   8.0755700e+05   7.4166600e+05   7.2606900e+05   7.5494600e+05   6.2941100e+05   6.8170900e+05   7.4546600e+05   8.1145600e+05   5.5687400e+05   5.4109500e+05   9.6855700e+05   7.9015600e+05   5.8697600e+05   6.4310800e+05   6.1130300e+05   6.1370600e+05   7.3501700e+05   7.3691500e+05   7.9855100e+05   7.0047500e+05   8.4123600e+05   8.1640200e+05   5.5829900e+05   5.8182000e+05   6.7033300e+05   6.6884300e+05   6.9771400e+05   6.6965800e+05   5.2950700e+05   5.1617600e+05   8.4449900e+05   8.4317100e+05   8.5539200e+05   8.7784800e+05   7.1844100e+05   7.8739700e+05   7.1690900e+05   7.5682500e+05   9.3142400e+05   6.9668900e+05   5.7681100e+05   5.7674200e+05   7.8448400e+05   7.8031300e+05   9.1310100e+05   9.4805100e+05   7.4142400e+05   8.1163200e+05   8.0104400e+05   7.7623700e+05   6.1202300e+05   7.3484800e+05   6.7463500e+05   8.3495500e+05   1.0390020e+06   1.1509430e+06   6.5413200e+05   6.1130800e+05   5.9444000e+05   6.4309700e+05   7.3996200e+05   7.4715300e+05   5.8505800e+05   5.8935400e+05   6.9680900e+05   7.3892000e+05   5.5422500e+05   5.3491100e+05   7.6210800e+05   8.8931300e+05   6.7267100e+05   7.1585800e+05   9.7310300e+05   9.7031500e+05   6.2734600e+05   6.6996200e+05   8.4529500e+05   8.7679900e+05
   5.8226100e+05   6.2393900e+05   6.2308900e+05   6.6940600e+05   0.0000000e+00   2.9747300e+05   7.6226400e+05   9.2642600e+05   2.7194300e+05   3.0156300e+05   2.7925800e+05   3.0197100e+05   4.5202500e+05   3.7783200e+05   3.9740100e+05   3.8386600e+05   2.4631800e+05   3.1978700e+05   3.6658500e+05   4.5855500e+05   2.2546600e+05   1.8622700e+05   6.0316000e+05   4.3720600e+05   2.5057000e+05   3.0710700e+05   2.7656200e+05   2.4220700e+05   3.6484700e+05   3.5990700e+05   4.6402900e+05   3.7381500e+05   4.7363100e+05   4.3754900e+05   2.3185300e+05   2.3033500e+05   3.1514900e+05   2.8009600e+05   3.4069700e+05   2.9935200e+05   1.9517700e+05   1.8904700e+05   5.1239300e+05   4.6926500e+05   4.7192200e+05   5.1129100e+05   3.5912600e+05   4.4349400e+05   4.0541100e+05   4.2793500e+05   5.9276400e+05   3.7443900e+05   2.7024400e+05   2.7431600e+05   4.9073900e+05   4.5632500e+05   5.7348000e+05   5.6320200e+05   4.0185000e+05   4.6585300e+05   5.0138500e+05   4.4668500e+05   2.6231100e+05   4.0475400e+05   3.3808400e+05   4.4741500e+05   6.4443600e+05   7.9019300e+05   3.2198000e+05   2.8497800e+05   2.7066200e+05   3.0811300e+05   3.8911300e+05   3.7853500e+05   1.9095800e+05   2.1474900e+05   3.5592900e+05   3.6608600e+05   1.8904600e+05   1.8945600e+05   4.3245300e+05   5.2984400e+05   3.0744900e+05   2.9559100e+05   6.0875200e+05   6.3082400e+05   2.4753700e+05   2.9203300e+05   4.7994500e+05   5.2627600e+05
   5.7412700e+05   6.0893200e+05   5.9431600e+05   6.7432100e+05   2.9747300e+05   0.0000000e+00   7.7540400e+05   9.2528200e+05   2.8146200e+05   3.5113600e+05   2.8207800e+05   2.7905600e+05   4.3837600e+05   3.7652800e+05   3.8669800e+05   3.8495600e+05   2.5427000e+05   3.3859400e+05   3.7104100e+05   4.5587600e+05   1.9554200e+05   1.8181100e+05   6.1671900e+05   4.4656400e+05   2.7448300e+05   2.8009600e+05   2.7420000e+05   2.3395500e+05   3.8122000e+05   3.4733000e+05   4.0391700e+05   3.6588600e+05   4.5225600e+05   4.5169000e+05   2.2119300e+05   2.2380700e+05   3.0749800e+05   2.5351000e+05   3.1078800e+05   2.9956100e+05   1.7475300e+05   1.9386400e+05   4.8892500e+05   5.0457800e+05   4.7157600e+05   5.4102000e+05   3.7365200e+05   4.6030500e+05   3.9240800e+05   4.0156300e+05   6.0313100e+05   3.5178100e+05   2.5148100e+05   2.7303300e+05   4.1833100e+05   4.4562200e+05   5.7849600e+05   5.8961300e+05   4.0241100e+05   4.5109700e+05   4.5517300e+05   4.5112900e+05   2.5618500e+05   3.9731900e+05   3.6537000e+05   4.6214500e+05   6.4661100e+05   7.4700200e+05   3.1435400e+05   2.9291300e+05   2.6847900e+05   2.9110300e+05   3.8015200e+05   3.8197700e+05   2.1067100e+05   2.3103100e+05   3.3088700e+05   3.2728900e+05   2.0034600e+05   1.6961600e+05   4.2037000e+05   4.9071900e+05   3.2242600e+05   2.8039400e+05   5.9554000e+05   5.9606500e+05   2.4394900e+05   3.3742300e+05   4.8100000e+05   5.0869700e+05
   1.0213030e+06   1.0977040e+06   1.0181610e+06   1.0904970e+06   7.6226400e+05   7.7540400e+05   0.0000000e+00   1.3411390e+06   7.2051000e+05   7.3522200e+05   7.0815700e+05   7.0725100e+05   8.4988100e+05   8.4335200e+05   8.4197200e+05   7.7600900e+05   6.9820300e+05   8.0596600e+05   8.3647200e+05   8.9804300e+05   6.4908900e+05   6.4238500e+05   1.0517930e+06   9.0273600e+05   7.3301700e+05   7.2983100e+05   7.1789400e+05   6.8618300e+05   8.2448800e+05   8.3090100e+05   8.4693300e+05   7.7815100e+05   9.1065900e+05   9.1105700e+05   6.9109800e+05   6.3981300e+05   7.2490500e+05   7.2116400e+05   7.6820600e+05   7.4595100e+05   6.3290500e+05   6.2766200e+05   9.1122600e+05   9.4173900e+05   9.5216100e+05   9.6326400e+05   8.2695600e+05   8.9183700e+05   8.2493800e+05   8.2719800e+05   1.0139250e+06   7.6357100e+05   6.5252000e+05   6.8182500e+05   8.8112600e+05   8.9604000e+05   1.0010680e+06   1.0091890e+06   8.3263300e+05   8.6240700e+05   9.0253800e+05   8.7889900e+05   7.2623600e+05   8.4366400e+05   7.6826700e+05   8.7062200e+05   1.0693560e+06   1.1500910e+06   7.4532300e+05   7.2009600e+05   7.0308300e+05   7.2293500e+05   8.1494500e+05   8.3988200e+05   6.3822300e+05   6.5444700e+05   8.0262400e+05   7.8173100e+05   6.3649200e+05   6.2337400e+05   8.8346300e+05   9.1171700e+05   7.2347400e+05   6.9560300e+05   1.0319340e+06   1.0293160e+06   6.9527700e+05   7.6601000e+05   9.0757600e+05   9.3310400e+05
   1.1715830e+06   1.2066980e+06   1.1809090e+06   1.2504440e+06   9.2642600e+05   9.2528200e+05   1.3411390e+06   0.0000000e+00   8.8283200e+05   9.1655000e+05   8.7723400e+05   8.7123100e+05   1.0148190e+06   9.4114100e+05   9.7313400e+05   9.8269500e+05   8.8137700e+05   9.8547600e+05   9.7439900e+05   1.0247620e+06   7.7723900e+05   7.3814300e+05   1.2057620e+06   1.0414650e+06   8.4190200e+05   8.7145000e+05   8.2137800e+05   8.2504400e+05   9.4279800e+05   9.8912000e+05   1.0294240e+06   9.4223100e+05   1.0851630e+06   1.0516370e+06   8.2103800e+05   8.1610800e+05   9.1636500e+05   9.1510700e+05   9.2967700e+05   9.0270400e+05   8.0798500e+05   8.0196800e+05   1.1056510e+06   1.0956770e+06   1.1427230e+06   1.1167550e+06   9.7392900e+05   1.0553450e+06   1.0173840e+06   1.0293270e+06   1.1933760e+06   9.6038400e+05   8.5070500e+05   8.3523000e+05   1.0646530e+06   1.0263190e+06   1.2104940e+06   1.2143240e+06   1.0299330e+06   1.0562640e+06   1.0379460e+06   1.0338720e+06   8.4374900e+05   9.8138900e+05   9.7385300e+05   1.0631310e+06   1.2693770e+06   1.3519740e+06   8.8650200e+05   9.0099800e+05   8.4662300e+05   8.7008600e+05   9.9424100e+05   9.6842400e+05   7.8060400e+05   8.0690200e+05   9.9333800e+05   9.6792900e+05   7.6111000e+05   7.6533900e+05   1.0100870e+06   1.0875870e+06   8.7649800e+05   8.8381400e+05   1.1901020e+06   1.2088100e+06   8.8203300e+05   8.8809600e+05   1.1092510e+06   1.1148250e+06
   5.6502100e+05   6.1265000e+05   6.0647400e+05   6.5693800e+05   2.7194300e+05   2.8146200e+05   7.2051000e+05   8.8283200e+05   0.0000000e+00   3.0172300e+05   2.4644600e+05   2.5332200e+05   4.0803800e+05   3.5089200e+05   3.7405500e+05   3.8093300e+05   2.5291400e+05   3.3015500e+05   3.6016300e+05   4.3904300e+05   1.9193400e+05   1.6894900e+05   5.6790800e+05   4.0077900e+05   2.3337200e+05   2.7990800e+05   2.4891200e+05   2.5145900e+05   3.5007000e+05   3.5461300e+05   4.0038100e+05   3.5193900e+05   4.8226500e+05   4.7494000e+05   2.2676400e+05   2.1015800e+05   2.9343900e+05   2.8913500e+05   2.9532600e+05   2.7275500e+05   1.8720500e+05   1.8337700e+05   4.9496100e+05   4.9183600e+05   4.9264100e+05   5.2686400e+05   4.1386000e+05   4.1525300e+05   3.3188200e+05   3.6110100e+05   5.7633600e+05   3.4411300e+05   2.2844900e+05   2.1051700e+05   4.5248200e+05   4.0893200e+05   6.1615900e+05   5.5454300e+05   3.9224400e+05   4.4091900e+05   4.2356800e+05   4.2122300e+05   2.5359300e+05   3.4789200e+05   3.3180100e+05   4.3558300e+05   5.9282700e+05   7.3119900e+05   2.6518100e+05   2.8696600e+05   2.6454900e+05   2.5944100e+05   3.3846300e+05   3.5366200e+05   1.9002300e+05   1.9483800e+05   3.2928400e+05   3.6693000e+05   1.7927900e+05   1.6645000e+05   4.0879400e+05   4.5999500e+05   3.0461800e+05   2.9718600e+05   5.2949200e+05   6.0972800e+05   2.5410700e+05   2.8610600e+05   4.6688600e+05   4.8503800e+05
   5.7471400e+05   6.6809600e+05   6.3757000e+05   7.0045700e+05   3.0156300e+05   3.5113600e+05   7.3522200e+05   9.1655000e+05   3.0172300e+05   0.0000000e+00   2.8328900e+05   3.2044900e+05   4.7420100e+05   4.2457100e+05   4.0938000e+05   3.8997200e+05   2.9088400e+05   3.4967800e+05   4.0184500e+05   4.9118700e+05   2.3113000e+05   2.1113700e+05   6.4534800e+05   4.8115800e+05   3.0332900e+05   3.3103200e+05   3.0066700e+05   2.9884000e+05   3.9142000e+05   4.0304900e+05   4.4692800e+05   3.9105100e+05   4.7948600e+05   4.9601700e+05   2.5986300e+05   2.4250600e+05   3.6346700e+05   3.5698600e+05   3.4478800e+05   3.3814100e+05   2.2717200e+05   2.1850800e+05   5.0976900e+05   5.3068000e+05   5.1924200e+05   5.2897800e+05   4.4043500e+05   4.6016400e+05   3.7391000e+05   4.3390600e+05   6.1152800e+05   3.9846300e+05   2.7354200e+05   2.6936800e+05   4.7441800e+05   4.4134800e+05   6.0290300e+05   5.7728400e+05   4.1915500e+05   4.8131300e+05   4.6652600e+05   4.6964500e+05   3.1230600e+05   4.2914400e+05   3.6963600e+05   5.1292700e+05   6.6951100e+05   7.9788700e+05   2.9944700e+05   2.9236600e+05   2.7224300e+05   2.9374400e+05   3.8793600e+05   3.9211000e+05   2.1863200e+05   2.2299700e+05   3.5456400e+05   4.0906400e+05   1.9793700e+05   2.1334300e+05   4.5313800e+05   4.9911400e+05   3.4811200e+05   3.3150000e+05   6.0001200e+05   6.3200400e+05   3.1047200e+05   3.4137800e+05   5.1819000e+05   5.2230700e+05
   5.3129000e+05   6.0405900e+05   5.6486000e+05   6.6459600e+05   2.7925800e+05   2.8207800e+05   7.0815700e+05   8.7723400e+05   2.4644600e+05   2.8328900e+05   0.0000000e+00   2.6898300e+05   4.3277700e+05   3.8702200e+05   3.6148000e+05   3.4747100e+05   2.5277900e+05   2.9174800e+05   3.5053000e+05   4.4939500e+05   2.1229100e+05   1.8743600e+05   5.9207800e+05   4.2071200e+05   2.3760800e+05   2.5934200e+05   2.5740000e+05   2.3914800e+05   3.3279300e+05   3.4354500e+05   3.9671400e+05   3.2427500e+05   4.3726300e+05   4.3062800e+05   2.1036500e+05   1.8528200e+05   2.7836800e+05   2.7023000e+05   2.7659300e+05   2.5967000e+05   1.6910400e+05   1.6312300e+05   4.8063900e+05   4.8117700e+05   4.8023800e+05   4.8725400e+05   3.9736000e+05   4.1605700e+05   3.4715100e+05   3.9847200e+05   5.2385700e+05   3.3598600e+05   2.4493700e+05   2.1497300e+05   4.3479300e+05   4.3204100e+05   5.5374000e+05   5.2752500e+05   3.8129400e+05   4.2046200e+05   4.2874400e+05   4.4310300e+05   2.6142100e+05   3.7208800e+05   3.5359500e+05   4.5547600e+05   6.3221100e+05   7.5256000e+05   2.8751200e+05   2.5636500e+05   2.7158500e+05   2.7388000e+05   3.4912500e+05   3.5636900e+05   1.7473600e+05   1.7949900e+05   3.2217100e+05   3.1888200e+05   1.5510200e+05   1.5984100e+05   4.0625600e+05   4.6312700e+05   3.0218000e+05   2.8099500e+05   5.7081100e+05   5.9808700e+05   2.5554900e+05   2.5986900e+05   4.7222000e+05   4.8126200e+05
   5.6410000e+05   6.5255400e+05   5.6127400e+05   6.5459200e+05   3.0197100e+05   2.7905600e+05   7.0725100e+05   8.7123100e+05   2.5332200e+05   3.2044900e+05   2.6898300e+05   0.0000000e+00   4.4630000e+05   4.0787000e+05   3.6267300e+05   3.5359500e+05   2.6471700e+05   3.1931900e+05   3.8437200e+05   4.6993000e+05   2.0285800e+05   1.9613500e+05   5.9380600e+05   4.5362900e+05   2.8042600e+05   3.0347600e+05   2.9007900e+05   2.5125900e+05   3.6125700e+05   3.9234800e+05   4.3837400e+05   3.6985500e+05   4.7804400e+05   4.9066700e+05   2.3147400e+05   2.2450400e+05   3.2968400e+05   3.4939900e+05   3.4193700e+05   3.3678900e+05   1.9379900e+05   1.9570300e+05   5.0073700e+05   5.2943800e+05   4.9836600e+05   5.3103000e+05   3.8534900e+05   4.7362600e+05   3.4716900e+05   3.8659000e+05   5.7502800e+05   3.8211800e+05   2.5638700e+05   2.4353500e+05   4.6594000e+05   4.4231200e+05   5.4698700e+05   5.6746300e+05   4.0239800e+05   4.4451400e+05   4.5321600e+05   4.5863800e+05   2.6999100e+05   3.8673800e+05   3.8754600e+05   4.6344500e+05   6.7363100e+05   7.6653300e+05   2.9615500e+05   2.7355000e+05   2.7685400e+05   3.0072600e+05   3.7350800e+05   4.1583800e+05   2.1251000e+05   2.0789400e+05   3.5125100e+05   3.6886600e+05   2.0250700e+05   2.0534700e+05   4.5581100e+05   5.1687400e+05   3.2737800e+05   3.2301700e+05   5.8471700e+05   6.1463900e+05   2.9823500e+05   3.0474900e+05   4.7720400e+05   4.9283000e+05
   7.1300100e+05   7.9868900e+05   7.7264400e+05   8.0755700e+05   4.5202500e+05   4.3837600e+05   8.4988100e+05   1.0148190e+06   4.0803800e+05   4.7420100e+05   4.3277700e+05   4.4630000e+05   0.0000000e+00   5.4737600e+05   5.3294300e+05   5.3936900e+05   4.0424900e+05   4.7415300e+05   5.3310600e+05   6.1064200e+05   3.6020500e+05   3.4993000e+05   7.8774000e+05   6.4314500e+05   4.3976900e+05   4.3837900e+05   4.1972400e+05   4.1468300e+05   5.1018000e+05   5.4129800e+05   5.8471800e+05   5.1046000e+05   6.2591300e+05   6.6323200e+05   4.0800300e+05   3.5529800e+05   4.3598100e+05   4.2395800e+05   4.6715900e+05   4.6360700e+05   3.7625300e+05   3.5102300e+05   6.4455800e+05   6.4570200e+05   6.2926000e+05   6.7901600e+05   5.6424700e+05   6.0133700e+05   5.1189100e+05   5.0387000e+05   6.8024900e+05   5.5591500e+05   4.2116700e+05   4.1000200e+05   6.2470800e+05   6.1437900e+05   6.8784600e+05   7.0047200e+05   5.6239600e+05   6.1888900e+05   6.2971700e+05   6.0690000e+05   4.4938100e+05   5.6578100e+05   5.1357300e+05   6.3668300e+05   8.1825400e+05   9.1787500e+05   4.6657800e+05   4.7592200e+05   4.6293200e+05   4.5694300e+05   5.7223000e+05   5.7516700e+05   3.6244900e+05   3.8735900e+05   5.2143700e+05   4.9477600e+05   3.3208000e+05   3.6537500e+05   6.3667500e+05   6.9203000e+05   4.7324400e+05   4.5509300e+05   7.1634500e+05   7.5910900e+05   3.9624400e+05   4.2188600e+05   6.3627500e+05   6.7375300e+05
   6.5664400e+05   7.3617000e+05   7.0543400e+05   7.4166600e+05   3.7783200e+05   3.7652800e+05   8.4335200e+05   9.4114100e+05   3.5089200e+05   4.2457100e+05   3.8702200e+05   4.0787000e+05   5.4737600e+05   0.0000000e+00   4.3327900e+05   4.5986400e+05   3.3712200e+05   4.2254500e+05   4.8508000e+05   5.4600100e+05   2.9164500e+05   2.9219200e+05   7.1967500e+05   5.5250300e+05   3.5438300e+05   3.8369100e+05   3.6161700e+05   3.4875800e+05   4.4806500e+05   4.7749800e+05   5.2510400e+05   4.5380100e+05   5.7999300e+05   5.5597700e+05   3.0929800e+05   2.7151900e+05   4.0074500e+05   3.8587500e+05   3.9816400e+05   3.8556600e+05   2.8546500e+05   2.9479300e+05   6.2142600e+05   5.9517700e+05   5.4635500e+05   6.0587200e+05   4.7549700e+05   5.1760200e+05   4.3862900e+05   4.4840800e+05   6.3070400e+05   4.3047900e+05   3.2563400e+05   3.3519900e+05   5.3451800e+05   5.5956000e+05   5.9371900e+05   5.9855200e+05   4.5535300e+05   5.6301900e+05   5.4294100e+05   5.3720800e+05   3.4343800e+05   4.7683500e+05   4.0643700e+05   5.4395500e+05   7.0996300e+05   8.4978000e+05   3.5494600e+05   3.4458100e+05   3.5200000e+05   3.8147700e+05   4.5285200e+05   4.3183800e+05   2.6200900e+05   2.6561700e+05   3.8250400e+05   4.1516900e+05   2.4358100e+05   2.4616300e+05   4.8640300e+05   5.7860200e+05   4.0397100e+05   4.1209400e+05   6.9424600e+05   7.1643800e+05   3.1080900e+05   3.6778400e+05   5.6614100e+05   6.1627600e+05
   6.3675900e+05   6.9421800e+05   6.9142500e+05   7.2606900e+05   3.9740100e+05   3.8669800e+05   8.4197200e+05   9.7313400e+05   3.7405500e+05   4.0938000e+05   3.6148000e+05   3.6267300e+05   5.3294300e+05   4.3327900e+05   0.0000000e+00   4.4064600e+05   3.5918000e+05   4.2793000e+05   4.7446300e+05   5.3514500e+05   2.8564000e+05   2.6266300e+05   6.4846500e+05   4.7835100e+05   3.2187300e+05   3.8719500e+05   3.4515800e+05   3.4322100e+05   4.0454900e+05   4.2233000e+05   4.7476700e+05   4.0128200e+05   5.3970300e+05   5.0536800e+05   2.9911800e+05   2.4999000e+05   3.6214300e+05   3.2481300e+05   3.6109300e+05   3.3057800e+05   2.7015800e+05   2.7366200e+05   5.7814700e+05   5.8334300e+05   5.1841300e+05   5.7040200e+05   4.6114800e+05   4.8539600e+05   4.3195100e+05   4.3633200e+05   6.8942700e+05   4.5128400e+05   3.2645300e+05   3.2639800e+05   4.9030700e+05   5.3919300e+05   6.1337700e+05   6.0149000e+05   4.7588400e+05   5.3987500e+05   5.7339300e+05   5.4377600e+05   3.6018600e+05   4.6184800e+05   4.1494300e+05   5.6276300e+05   7.4706000e+05   8.8948000e+05   3.8512700e+05   3.2378400e+05   3.3741900e+05   3.7834300e+05   4.6136900e+05   4.6329000e+05   2.6244300e+05   2.5483300e+05   4.4489900e+05   4.4214000e+05   2.4803400e+05   2.5544800e+05   4.9866400e+05   5.6885600e+05   3.9724900e+05   3.8616500e+05   6.9823700e+05   6.9922600e+05   3.2138100e+05   3.8656800e+05   5.6353700e+05   6.0601600e+05
   6.2920000e+05   7.1369500e+05   6.6619000e+05   7.5494600e+05   3.8386600e+05   3.8495600e+05   7.7600900e+05   9.8269500e+05   3.8093300e+05   3.8997200e+05   3.4747100e+05   3.5359500e+05   5.3936900e+05   4.5986400e+05   4.4064600e+05   0.0000000e+00   3.5673300e+05   4.1489200e+05   4.4580600e+05   5.0518000e+05   2.7393500e+05   2.8060500e+05   7.2068700e+05   5.0919800e+05   3.2299700e+05   3.5567000e+05   3.3518100e+05   2.9104700e+05   3.7479200e+05   4.1969500e+05   4.6784900e+05   4.0592400e+05   5.2672600e+05   5.6100100e+05   3.1596900e+05   2.6602300e+05   3.3857800e+05   3.3060000e+05   3.6265400e+05   3.7084800e+05   2.6863300e+05   2.5361700e+05   5.1894400e+05   5.3894000e+05   5.1644800e+05   5.4478700e+05   4.4756500e+05   4.8966700e+05   4.4153500e+05   4.7503100e+05   6.2541500e+05   4.1632700e+05   3.0367000e+05   2.8887600e+05   5.0212100e+05   4.9468400e+05   6.1512900e+05   6.0510700e+05   4.2655600e+05   5.0922800e+05   5.0996800e+05   5.1451500e+05   3.4158000e+05   4.7249500e+05   4.1397900e+05   5.0939400e+05   7.1194300e+05   8.4478700e+05   3.5114900e+05   2.9736100e+05   3.1790500e+05   3.2898100e+05   4.1655700e+05   4.5216400e+05   2.6547200e+05   2.7486800e+05   4.2504700e+05   4.0193900e+05   2.4308700e+05   2.3960400e+05   4.8138500e+05   5.7346100e+05   4.0411600e+05   4.0189700e+05   6.6026800e+05   6.8828600e+05   3.2133100e+05   4.0416000e+05   5.7958700e+05   6.0272500e+05
   5.2186900e+05   5.8741000e+05   5.6629200e+05   6.2941100e+05   2.4631800e+05   2.5427000e+05   6.9820300e+05   8.8137700e+05   2.5291400e+05   2.9088400e+05   2.5277900e+05   2.6471700e+05   4.0424900e+05   3.3712200e+05   3.5918000e+05   3.5673300e+05   0.0000000e+00   2.8392300e+05   3.2517400e+05   4.1942800e+05   1.4803900e+05   1.6110600e+05   5.6733100e+05   4.0259300e+05   2.2268400e+05   2.6499300e+05   2.4317900e+05   2.1629400e+05   3.2715000e+05   3.4854000e+05   3.8059100e+05   3.0821600e+05   4.0484500e+05   4.4827800e+05   2.3005300e+05   1.7526900e+05   2.7596000e+05   2.6136000e+05   2.9684800e+05   2.6523200e+05   1.7492700e+05   1.6691800e+05   4.2250800e+05   4.5362500e+05   4.4696000e+05   4.6951400e+05   3.9040300e+05   4.0278200e+05   3.3936300e+05   3.5248100e+05   5.0484600e+05   3.1357800e+05   2.0962500e+05   2.1353100e+05   3.6069500e+05   3.9449400e+05   5.0325900e+05   5.1731700e+05   3.6676800e+05   4.3151800e+05   4.2164600e+05   4.3864300e+05   2.3340600e+05   3.6376700e+05   2.9591300e+05   4.2094000e+05   5.9424100e+05   6.7059000e+05   2.5031700e+05   2.2951800e+05   2.3893400e+05   2.7609000e+05   3.3371100e+05   3.3230700e+05   1.6402700e+05   1.8120700e+05   3.3245200e+05   3.3750100e+05   1.5183000e+05   1.6292000e+05   4.2299300e+05   4.6031300e+05   2.8784000e+05   2.9647000e+05   5.7320300e+05   6.1543700e+05   2.3283300e+05   2.8252400e+05   4.5158400e+05   4.2156800e+05
   6.1891400e+05   6.4459200e+05   6.4634100e+05   6.8170900e+05   3.1978700e+05   3.3859400e+05   8.0596600e+05   9.8547600e+05   3.3015500e+05   3.4967800e+05   2.9174800e+05   3.1931900e+05   4.7415300e+05   4.2254500e+05   4.2793000e+05   4.1489200e+05   2.8392300e+05   0.0000000e+00   4.2563100e+05   5.0243600e+05   2.4866000e+05   2.3805300e+05   6.4367400e+05   4.9278400e+05   3.2277600e+05   3.4229500e+05   3.2832900e+05   3.3226100e+05   4.4079300e+05   4.3025600e+05   4.5934700e+05   3.8490700e+05   5.2090200e+05   5.2732500e+05   3.0838600e+05   2.8448200e+05   3.4927000e+05   3.2986900e+05   3.6263900e+05   3.3565600e+05   2.2411800e+05   2.3173600e+05   5.1745100e+05   5.2846800e+05   5.3295000e+05   5.9045700e+05   5.0233800e+05   4.5650500e+05   3.9040900e+05   3.9657000e+05   6.0007400e+05   3.9510900e+05   2.7347700e+05   2.8922500e+05   4.6936000e+05   5.3107300e+05   5.7754300e+05   5.9027500e+05   4.5309000e+05   5.3015000e+05   5.1963200e+05   4.9346600e+05   2.9911400e+05   4.4167600e+05   3.6181300e+05   4.8325800e+05   6.9094800e+05   8.0248700e+05   3.5280700e+05   3.2287200e+05   3.1115100e+05   3.3166100e+05   4.2341800e+05   4.0487500e+05   2.5457100e+05   2.6267200e+05   4.0028400e+05   4.2248900e+05   2.1442300e+05   2.4936900e+05   4.9815300e+05   5.2020200e+05   3.4206400e+05   3.2796500e+05   6.3316600e+05   6.4172100e+05   2.8499200e+05   3.1976500e+05   5.0529900e+05   5.1238900e+05
   6.3867100e+05   6.9594700e+05   7.1817300e+05   7.4546600e+05   3.6658500e+05   3.7104100e+05   8.3647200e+05   9.7439900e+05   3.6016300e+05   4.0184500e+05   3.5053000e+05   3.8437200e+05   5.3310600e+05   4.8508000e+05   4.7446300e+05   4.4580600e+05   3.2517400e+05   4.2563100e+05   0.0000000e+00   5.3722000e+05   2.9906400e+05   2.9163200e+05   6.7434700e+05   4.8695700e+05   3.5695600e+05   3.9151600e+05   3.7832300e+05   3.5845700e+05   4.8192200e+05   4.6202200e+05   5.3511700e+05   4.5214200e+05   5.8201300e+05   5.6543200e+05   3.5032100e+05   3.0613100e+05   4.0716400e+05   4.2863300e+05   4.1209300e+05   3.9526000e+05   2.9206800e+05   3.0353300e+05   5.6822200e+05   5.8702700e+05   5.8765000e+05   6.5435500e+05   4.9438000e+05   4.9922600e+05   4.5683700e+05   4.5336800e+05   6.6230800e+05   4.5792800e+05   3.4887800e+05   3.3453400e+05   5.3560100e+05   5.6185900e+05   6.3516800e+05   6.4697300e+05   4.9383000e+05   5.3427800e+05   5.7371100e+05   5.2321100e+05   3.5741800e+05   5.0845300e+05   4.4544400e+05   5.4268600e+05   7.2837300e+05   8.6281000e+05   3.8346900e+05   3.6103400e+05   3.7188500e+05   3.7995900e+05   4.8916000e+05   4.3395300e+05   2.8152800e+05   2.9703000e+05   4.5262200e+05   4.6111400e+05   2.6689900e+05   2.6232200e+05   5.0562800e+05   5.7050900e+05   3.9883000e+05   4.0734600e+05   7.1785600e+05   7.2116100e+05   3.2677500e+05   3.8390700e+05   5.6857500e+05   5.8954700e+05
   7.1523200e+05   7.8061800e+05   7.2335400e+05   8.1145600e+05   4.5855500e+05   4.5587600e+05   8.9804300e+05   1.0247620e+06   4.3904300e+05   4.9118700e+05   4.4939500e+05   4.6993000e+05   6.1064200e+05   5.4600100e+05   5.3514500e+05   5.0518000e+05   4.1942800e+05   5.0243600e+05   5.3722000e+05   0.0000000e+00   3.6039400e+05   3.4150200e+05   7.6776300e+05   5.7850700e+05   4.3411500e+05   4.8177300e+05   4.3186800e+05   3.9662000e+05   5.2565300e+05   4.9672100e+05   5.9620800e+05   4.8736100e+05   6.1917700e+05   6.0754800e+05   3.7003500e+05   3.3323500e+05   4.5989500e+05   4.6928900e+05   4.6430900e+05   4.2462300e+05   3.5616000e+05   3.5057800e+05   6.2022400e+05   6.0817700e+05   6.1517900e+05   6.9369700e+05   5.5921200e+05   5.5434100e+05   5.2323600e+05   5.5410300e+05   7.2368200e+05   5.1316700e+05   4.1934300e+05   4.1648900e+05   5.9503200e+05   6.2010000e+05   7.0467700e+05   7.3497900e+05   5.4784300e+05   5.9083300e+05   6.2911400e+05   6.0007800e+05   4.1618100e+05   5.3446800e+05   4.9301000e+05   6.1718000e+05   7.7834300e+05   9.4360400e+05   4.4868400e+05   4.0962600e+05   4.1682800e+05   4.2464500e+05   5.4647600e+05   5.0698100e+05   3.5571300e+05   3.3643100e+05   4.7915900e+05   5.0713200e+05   3.3209200e+05   3.0240200e+05   5.4233200e+05   6.5172600e+05   4.6000200e+05   4.4400900e+05   7.3467100e+05   7.6435100e+05   4.1032000e+05   4.6109900e+05   6.0083200e+05   6.5745500e+05
   4.6175900e+05   5.5377500e+05   4.7343700e+05   5.5687400e+05   2.2546600e+05   1.9554200e+05   6.4908900e+05   7.7723900e+05   1.9193400e+05   2.3113000e+05   2.1229100e+05   2.0285800e+05   3.6020500e+05   2.9164500e+05   2.8564000e+05   2.7393500e+05   1.4803900e+05   2.4866000e+05   2.9906400e+05   3.6039400e+05   0.0000000e+00   9.3365000e+04   5.2831500e+05   3.4831100e+05   1.7202400e+05   2.3916200e+05   1.6266100e+05   1.6281500e+05   2.6414600e+05   2.8000000e+05   3.4346400e+05   2.5327900e+05   4.0170100e+05   3.7542600e+05   1.6050400e+05   1.0355500e+05   2.0390000e+05   2.0704300e+05   2.3808200e+05   1.9393600e+05   1.0097400e+05   8.5855000e+04   4.0935600e+05   4.0228300e+05   3.8411300e+05   4.5363000e+05   2.9613500e+05   3.5693000e+05   2.7653700e+05   2.9814900e+05   5.0696100e+05   2.5478400e+05   1.6732700e+05   1.3908600e+05   3.7677000e+05   3.3842700e+05   4.6812200e+05   4.7757300e+05   3.0057000e+05   3.3192400e+05   3.8830500e+05   3.2573600e+05   1.6898400e+05   2.6228100e+05   2.3246200e+05   3.7575600e+05   5.4553000e+05   6.8965700e+05   2.1237000e+05   1.7853400e+05   1.7964900e+05   1.9436600e+05   2.9047800e+05   2.7405000e+05   1.0780500e+05   1.1684600e+05   2.6490800e+05   2.8283600e+05   1.0223000e+05   8.2654000e+04   3.1897200e+05   4.0973300e+05   2.2011800e+05   2.1149400e+05   4.8345100e+05   5.4189100e+05   1.6492400e+05   2.2073700e+05   3.8389400e+05   4.3464000e+05
   4.7496600e+05   5.6448600e+05   5.0454800e+05   5.4109500e+05   1.8622700e+05   1.8181100e+05   6.4238500e+05   7.3814300e+05   1.6894900e+05   2.1113700e+05   1.8743600e+05   1.9613500e+05   3.4993000e+05   2.9219200e+05   2.6266300e+05   2.8060500e+05   1.6110600e+05   2.3805300e+05   2.9163200e+05   3.4150200e+05   9.3365000e+04   0.0000000e+00   5.1847600e+05   3.4364800e+05   1.5928500e+05   1.9912900e+05   1.8260600e+05   1.5063600e+05   2.4979100e+05   2.8800500e+05   2.9795100e+05   2.5717100e+05   3.6957300e+05   3.9870900e+05   1.5246900e+05   1.0978300e+05   2.1142700e+05   2.2610100e+05   2.0389400e+05   1.9465400e+05   7.9232000e+04   7.8196000e+04   4.0451400e+05   4.3867100e+05   3.9588600e+05   4.1630100e+05   3.0111600e+05   3.4577900e+05   2.7253000e+05   2.6083500e+05   4.7202200e+05   2.4838600e+05   1.4273200e+05   1.5140700e+05   3.5819600e+05   3.5131800e+05   5.1263200e+05   4.6415100e+05   3.0405400e+05   3.5584400e+05   3.4825000e+05   3.2538200e+05   1.5006400e+05   2.9625700e+05   2.3249500e+05   3.8234200e+05   5.5538300e+05   6.6721100e+05   1.9884700e+05   1.7271100e+05   1.4537600e+05   1.6692500e+05   2.5760000e+05   2.6959500e+05   1.0230100e+05   1.0077000e+05   2.5131600e+05   2.5735100e+05   7.9153000e+04   5.7975000e+04   2.9413200e+05   3.8424900e+05   2.3311300e+05   2.2479700e+05   4.6791500e+05   5.3826800e+05   1.6323700e+05   1.9064700e+05   3.6832900e+05   4.1007700e+05
   8.9844200e+05   1.0058900e+06   9.1227600e+05   9.6855700e+05   6.0316000e+05   6.1671900e+05   1.0517930e+06   1.2057620e+06   5.6790800e+05   6.4534800e+05   5.9207800e+05   5.9380600e+05   7.8774000e+05   7.1967500e+05   6.4846500e+05   7.2068700e+05   5.6733100e+05   6.4367400e+05   6.7434700e+05   7.6776300e+05   5.2831500e+05   5.1847600e+05   0.0000000e+00   7.8027800e+05   5.8519700e+05   6.2176100e+05   5.9043100e+05   5.8807600e+05   6.6535400e+05   6.8484400e+05   6.9922400e+05   6.4292800e+05   7.6443500e+05   8.4287000e+05   5.4213600e+05   5.0530900e+05   6.1059000e+05   6.0988200e+05   5.9591200e+05   5.8313600e+05   4.8866800e+05   4.9267600e+05   8.0790500e+05   8.0918900e+05   7.7606100e+05   8.3293300e+05   7.0930900e+05   7.5402300e+05   6.9184800e+05   6.8012000e+05   8.5403400e+05   6.5667300e+05   5.7501900e+05   5.6660700e+05   7.9566900e+05   7.6560400e+05   8.9646700e+05   8.8366400e+05   7.0448200e+05   7.6180300e+05   7.4456900e+05   7.4049800e+05   5.8793400e+05   7.0227300e+05   6.2699500e+05   8.0269200e+05   1.0142930e+06   1.0762000e+06   6.1015200e+05   5.9771500e+05   5.7360800e+05   5.9833200e+05   6.7738700e+05   6.7450100e+05   5.1277500e+05   5.4175000e+05   6.8798100e+05   7.0761200e+05   4.7699900e+05   4.8655500e+05   7.3902100e+05   8.5586600e+05   6.6290800e+05   6.3295400e+05   9.0933600e+05   9.6021100e+05   5.7441100e+05   6.2634500e+05   8.0310000e+05   8.3416700e+05
   7.3212600e+05   7.6741000e+05   7.0653300e+05   7.9015600e+05   4.3720600e+05   4.4656400e+05   9.0273600e+05   1.0414650e+06   4.0077900e+05   4.8115800e+05   4.2071200e+05   4.5362900e+05   6.4314500e+05   5.5250300e+05   4.7835100e+05   5.0919800e+05   4.0259300e+05   4.9278400e+05   4.8695700e+05   5.7850700e+05   3.4831100e+05   3.4364800e+05   7.8027800e+05   0.0000000e+00   4.1450300e+05   4.1758500e+05   4.1275900e+05   4.2100500e+05   5.1429900e+05   5.1028500e+05   5.5844100e+05   4.9284800e+05   5.9926800e+05   6.3699500e+05   4.0857200e+05   3.5803200e+05   4.7171500e+05   4.6115200e+05   4.8211900e+05   4.5132300e+05   3.5375200e+05   3.4448500e+05   6.4822100e+05   6.6131600e+05   6.7102900e+05   7.0655800e+05   5.7058500e+05   5.8692000e+05   5.2390600e+05   5.2216000e+05   7.1321000e+05   5.4300300e+05   3.8406300e+05   4.0521300e+05   6.1265000e+05   5.8305300e+05   7.1662000e+05   7.2401400e+05   5.5913500e+05   5.9917300e+05   6.0982600e+05   5.8273300e+05   4.0446800e+05   5.6048500e+05   4.8070500e+05   6.1114100e+05   7.7970900e+05   9.3011600e+05   4.4989100e+05   4.4030800e+05   4.0014800e+05   4.3438300e+05   5.1128600e+05   5.2518100e+05   3.6841200e+05   3.6933800e+05   4.8965800e+05   5.0446700e+05   3.2477300e+05   3.2414900e+05   5.5572900e+05   6.6836800e+05   4.2711000e+05   4.6185900e+05   7.2075800e+05   7.9603600e+05   4.0910600e+05   4.3393300e+05   6.2365200e+05   6.7358400e+05
   5.4111700e+05   6.3637100e+05   5.4767900e+05   5.8697600e+05   2.5057000e+05   2.7448300e+05   7.3301700e+05   8.4190200e+05   2.3337200e+05   3.0332900e+05   2.3760800e+05   2.8042600e+05   4.3976900e+05   3.5438300e+05   3.2187300e+05   3.2299700e+05   2.2268400e+05   3.2277600e+05   3.5695600e+05   4.3411500e+05   1.7202400e+05   1.5928500e+05   5.8519700e+05   4.1450300e+05   0.0000000e+00   2.5789100e+05   2.4364000e+05   2.2249300e+05   3.1822000e+05   3.3199700e+05   4.0178400e+05   3.3173700e+05   4.3398200e+05   4.5089600e+05   2.3712800e+05   2.0360600e+05   2.8379200e+05   2.7959700e+05   2.7822100e+05   2.9248500e+05   1.9197400e+05   1.7726700e+05   4.7437800e+05   4.7504400e+05   4.7173100e+05   5.3606600e+05   4.1114000e+05   4.1143900e+05   3.3029700e+05   3.2878800e+05   5.3716100e+05   3.3655600e+05   2.1086800e+05   2.2566100e+05   3.9531700e+05   4.2344200e+05   5.4466600e+05   5.6731900e+05   3.6059300e+05   4.2694500e+05   4.1693000e+05   4.3016600e+05   2.4975400e+05   3.7392100e+05   3.0133900e+05   4.2836100e+05   6.4002800e+05   7.6480200e+05   2.6977200e+05   2.5730900e+05   2.3120200e+05   2.5869300e+05   3.3383300e+05   3.2359200e+05   1.8646300e+05   1.9880400e+05   3.2807600e+05   3.4463800e+05   1.5903900e+05   1.5020700e+05   3.8486500e+05   5.0300500e+05   2.9389400e+05   3.1561000e+05   5.9082300e+05   6.0869900e+05   2.2542300e+05   2.7199100e+05   4.7642600e+05   4.5386800e+05
   5.5932100e+05   6.7308500e+05   5.9058200e+05   6.4310800e+05   3.0710700e+05   2.8009600e+05   7.2983100e+05   8.7145000e+05   2.7990800e+05   3.3103200e+05   2.5934200e+05   3.0347600e+05   4.3837900e+05   3.8369100e+05   3.8719500e+05   3.5567000e+05   2.6499300e+05   3.4229500e+05   3.9151600e+05   4.8177300e+05   2.3916200e+05   1.9912900e+05   6.2176100e+05   4.1758500e+05   2.5789100e+05   0.0000000e+00   2.6577800e+05   2.4103500e+05   3.4765900e+05   3.5179700e+05   4.0727200e+05   3.5722700e+05   4.5061700e+05   4.8618400e+05   2.4369800e+05   2.1157700e+05   3.0663100e+05   2.8603200e+05   2.8351300e+05   3.0804300e+05   2.0554300e+05   1.9244400e+05   4.8867900e+05   4.7739800e+05   4.8086200e+05   5.4064100e+05   3.9153600e+05   4.4697300e+05   3.7260500e+05   3.4737800e+05   5.7201800e+05   3.2267200e+05   2.3304900e+05   2.3723800e+05   4.1498400e+05   4.3757800e+05   5.3399400e+05   5.6900500e+05   3.9910500e+05   4.5386700e+05   4.3290800e+05   4.2141900e+05   2.3480000e+05   3.6147600e+05   3.0755400e+05   4.0876800e+05   6.4205200e+05   7.6389300e+05   2.6495900e+05   2.6134200e+05   2.2782200e+05   2.4059000e+05   3.4591800e+05   3.4304900e+05   1.7536600e+05   1.9060300e+05   3.2003400e+05   3.6163100e+05   1.7231900e+05   1.6335600e+05   3.9859300e+05   5.2134600e+05   3.3488100e+05   3.0407700e+05   5.9554500e+05   6.3669300e+05   2.6025300e+05   2.9460600e+05   4.4640500e+05   4.8278500e+05
   5.2465700e+05   6.3781900e+05   5.6072500e+05   6.1130300e+05   2.7656200e+05   2.7420000e+05   7.1789400e+05   8.2137800e+05   2.4891200e+05   3.0066700e+05   2.5740000e+05   2.9007900e+05   4.1972400e+05   3.6161700e+05   3.4515800e+05   3.3518100e+05   2.4317900e+05   3.2832900e+05   3.7832300e+05   4.3186800e+05   1.6266100e+05   1.8260600e+05   5.9043100e+05   4.1275900e+05   2.4364000e+05   2.6577800e+05   0.0000000e+00   2.2326000e+05   3.2989400e+05   3.2524600e+05   3.9575200e+05   3.0960900e+05   4.5480000e+05   4.5797700e+05   2.2588400e+05   1.8124200e+05   2.5322900e+05   2.6699000e+05   3.0995900e+05   2.6725600e+05   1.6323500e+05   1.5623600e+05   4.5625800e+05   4.6214300e+05   4.6746000e+05   5.0065300e+05   3.5827400e+05   4.2518300e+05   3.4124200e+05   3.6652600e+05   5.6180400e+05   3.2068400e+05   2.3559300e+05   2.5612400e+05   4.2880100e+05   4.4512000e+05   5.3076700e+05   5.6927600e+05   4.1593600e+05   4.3181100e+05   4.4998600e+05   4.4313300e+05   2.5480500e+05   3.7274900e+05   3.2211200e+05   4.3007500e+05   6.3769600e+05   7.4849100e+05   2.5989600e+05   2.5544500e+05   2.2403800e+05   2.4916600e+05   3.4110300e+05   3.1633400e+05   1.7905000e+05   1.8010200e+05   3.0497500e+05   3.2923000e+05   1.6587400e+05   1.6623800e+05   4.1727500e+05   4.7258700e+05   2.9687100e+05   2.6858500e+05   5.7106500e+05   5.9492200e+05   2.3120900e+05   2.7843200e+05   4.6304400e+05   4.9957200e+05
   5.1688800e+05   5.7349300e+05   5.2752400e+05   6.1370600e+05   2.4220700e+05   2.3395500e+05   6.8618300e+05   8.2504400e+05   2.5145900e+05   2.9884000e+05   2.3914800e+05   2.5125900e+05   4.1468300e+05   3.4875800e+05   3.4322100e+05   2.9104700e+05   2.1629400e+05   3.3226100e+05   3.5845700e+05   3.9662000e+05   1.6281500e+05   1.5063600e+05   5.8807600e+05   4.2100500e+05   2.2249300e+05   2.4103500e+05   2.2326000e+05   0.0000000e+00   3.1568900e+05   3.3239600e+05   3.9560400e+05   2.8512400e+05   4.0639900e+05   4.4853100e+05   1.8668600e+05   1.6719900e+05   2.3601300e+05   2.5952300e+05   2.7892800e+05   2.5085700e+05   1.4830600e+05   1.3769800e+05   4.7558000e+05   4.3559300e+05   4.1558500e+05   4.8894600e+05   3.9832000e+05   3.9394400e+05   3.4395500e+05   3.3214200e+05   5.0185400e+05   3.0458800e+05   2.0683600e+05   2.2254300e+05   3.7744300e+05   3.6139200e+05   4.9110400e+05   5.3266500e+05   3.2734200e+05   3.8145500e+05   4.0172200e+05   3.9330900e+05   2.1546600e+05   3.3973700e+05   3.1243100e+05   4.4001400e+05   6.3218700e+05   7.2707200e+05   2.5748500e+05   2.4493400e+05   2.0579100e+05   2.3778000e+05   3.0427900e+05   2.8985200e+05   1.6038100e+05   1.5523700e+05   2.7549500e+05   2.9327700e+05   1.2945700e+05   1.0247800e+05   3.6130700e+05   4.5492500e+05   2.5172000e+05   2.4696700e+05   5.2122200e+05   5.7544700e+05   1.9049000e+05   2.4896000e+05   4.0539800e+05   4.7628300e+05
   6.0477600e+05   6.8115900e+05   6.2524000e+05   7.3501700e+05   3.6484700e+05   3.8122000e+05   8.2448800e+05   9.4279800e+05   3.5007000e+05   3.9142000e+05   3.3279300e+05   3.6125700e+05   5.1018000e+05   4.4806500e+05   4.0454900e+05   3.7479200e+05   3.2715000e+05   4.4079300e+05   4.8192200e+05   5.2565300e+05   2.6414600e+05   2.4979100e+05   6.6535400e+05   5.1429900e+05   3.1822000e+05   3.4765900e+05   3.2989400e+05   3.1568900e+05   0.0000000e+00   4.3293500e+05   4.6037900e+05   3.9448400e+05   5.1479500e+05   5.5543700e+05   3.0288300e+05   2.6155500e+05   3.5723200e+05   3.5282200e+05   3.5208500e+05   3.4539800e+05   2.5550400e+05   2.3725400e+05   5.4911200e+05   5.0974000e+05   5.2009900e+05   5.6939600e+05   4.6314400e+05   4.6319100e+05   4.4573500e+05   4.1132100e+05   6.1455500e+05   4.0683300e+05   2.9383400e+05   3.1978700e+05   4.8672000e+05   4.8630800e+05   6.2467400e+05   6.6415800e+05   4.3233000e+05   5.1012600e+05   5.1544000e+05   5.1087000e+05   3.0912000e+05   4.4871100e+05   4.1069500e+05   5.7352900e+05   7.0764000e+05   7.9405200e+05   3.4496800e+05   3.4231100e+05   3.1668300e+05   3.2981700e+05   4.2152000e+05   4.2413700e+05   2.7613600e+05   2.6949100e+05   4.1802700e+05   4.2509600e+05   2.3268300e+05   2.4536900e+05   4.8805100e+05   5.6594600e+05   3.5891800e+05   3.7231300e+05   6.3003800e+05   6.7973500e+05   2.8596000e+05   3.5838600e+05   5.2166800e+05   5.8242700e+05
   6.2222800e+05   6.9482400e+05   6.3671700e+05   7.3691500e+05   3.5990700e+05   3.4733000e+05   8.3090100e+05   9.8912000e+05   3.5461300e+05   4.0304900e+05   3.4354500e+05   3.9234800e+05   5.4129800e+05   4.7749800e+05   4.2233000e+05   4.1969500e+05   3.4854000e+05   4.3025600e+05   4.6202200e+05   4.9672100e+05   2.8000000e+05   2.8800500e+05   6.8484400e+05   5.1028500e+05   3.3199700e+05   3.5179700e+05   3.2524600e+05   3.3239600e+05   4.3293500e+05   0.0000000e+00   4.7435700e+05   4.3220600e+05   5.5529500e+05   6.0465200e+05   3.2069000e+05   3.0102900e+05   3.8701900e+05   4.0086000e+05   3.7321000e+05   3.9683500e+05   2.7908700e+05   2.5045600e+05   5.3336900e+05   5.7762100e+05   5.5679400e+05   5.7059800e+05   4.3678900e+05   4.9688100e+05   4.5676300e+05   4.5379400e+05   6.2637000e+05   4.2891500e+05   3.1352300e+05   3.3188800e+05   4.9960100e+05   5.0832800e+05   6.5211800e+05   6.6205200e+05   4.4269600e+05   5.1087000e+05   5.2238800e+05   5.0060400e+05   3.1539500e+05   4.3829100e+05   3.6445300e+05   5.2433300e+05   6.9305400e+05   7.9993900e+05   3.5074200e+05   3.2277500e+05   2.8851300e+05   3.2233500e+05   4.1612000e+05   4.3524600e+05   2.3869200e+05   2.4676500e+05   3.9303800e+05   4.0289400e+05   2.2733600e+05   2.1895300e+05   4.9736700e+05   5.6934000e+05   3.9519300e+05   3.7372300e+05   6.1840500e+05   6.7666600e+05   3.1948700e+05   3.7458700e+05   5.1984200e+05   5.5784200e+05
   7.0772100e+05   8.1045100e+05   6.9963900e+05   7.9855100e+05   4.6402900e+05   4.0391700e+05   8.4693300e+05   1.0294240e+06   4.0038100e+05   4.4692800e+05   3.9671400e+05   4.3837400e+05   5.8471800e+05   5.2510400e+05   4.7476700e+05   4.6784900e+05   3.8059100e+05   4.5934700e+05   5.3511700e+05   5.9620800e+05   3.4346400e+05   2.9795100e+05   6.9922400e+05   5.5844100e+05   4.0178400e+05   4.0727200e+05   3.9575200e+05   3.9560400e+05   4.6037900e+05   4.7435700e+05   0.0000000e+00   4.8175500e+05   6.0148400e+05   6.1711000e+05   3.7601000e+05   3.5229900e+05   4.2273500e+05   4.2208200e+05   4.1621600e+05   4.4456300e+05   3.1467300e+05   3.3346300e+05   5.9401400e+05   6.2142400e+05   6.0582700e+05   6.5921000e+05   5.2555800e+05   5.7561400e+05   5.2605600e+05   5.6163300e+05   6.6495300e+05   5.0285800e+05   3.5760900e+05   3.8886500e+05   5.7259900e+05   5.7458800e+05   6.7124600e+05   7.3342300e+05   5.2796800e+05   5.6857100e+05   5.9550600e+05   6.0730800e+05   4.0084200e+05   5.1570700e+05   4.5278100e+05   6.2079500e+05   7.7741800e+05   9.0888500e+05   4.4090900e+05   4.2104000e+05   3.9572200e+05   4.1327400e+05   4.7251600e+05   5.4102400e+05   3.5944500e+05   3.9481400e+05   5.0532200e+05   5.1031700e+05   3.1793100e+05   3.1516300e+05   6.0548500e+05   6.4037500e+05   4.7701000e+05   4.7487000e+05   7.2666500e+05   7.7280600e+05   3.7416200e+05   4.4861300e+05   6.0552300e+05   6.6932200e+05
   6.2605800e+05   7.1809400e+05   6.5215500e+05   7.0047500e+05   3.7381500e+05   3.6588600e+05   7.7815100e+05   9.4223100e+05   3.5193900e+05   3.9105100e+05   3.2427500e+05   3.6985500e+05   5.1046000e+05   4.5380100e+05   4.0128200e+05   4.0592400e+05   3.0821600e+05   3.8490700e+05   4.5214200e+05   4.8736100e+05   2.5327900e+05   2.5717100e+05   6.4292800e+05   4.9284800e+05   3.3173700e+05   3.5722700e+05   3.0960900e+05   2.8512400e+05   3.9448400e+05   4.3220600e+05   4.8175500e+05   0.0000000e+00   5.4700200e+05   5.5029300e+05   3.1070000e+05   2.8164800e+05   3.7321200e+05   3.8019200e+05   3.6663600e+05   3.8018600e+05   2.6851100e+05   2.8091000e+05   5.5414400e+05   5.7372000e+05   5.4343300e+05   6.0375500e+05   4.8055500e+05   4.7893500e+05   4.7101500e+05   4.6894200e+05   6.1042400e+05   4.0865300e+05   3.1009700e+05   3.3207400e+05   5.1693700e+05   5.0920500e+05   6.0456800e+05   6.3753400e+05   4.8071800e+05   5.0225200e+05   5.2995200e+05   5.3560200e+05   3.4146900e+05   4.8397100e+05   4.2384500e+05   5.5946600e+05   6.9980000e+05   8.4013800e+05   3.5060600e+05   3.4659900e+05   3.2371800e+05   3.2537700e+05   4.0817500e+05   4.3044900e+05   2.5611500e+05   2.8359100e+05   3.8528000e+05   3.9923200e+05   2.0969100e+05   2.1816800e+05   4.8300500e+05   5.5377300e+05   3.7205200e+05   3.5112600e+05   6.4270800e+05   6.9477100e+05   3.0376500e+05   3.8642200e+05   4.9676400e+05   5.9032300e+05
   7.2209200e+05   8.3159600e+05   8.0134100e+05   8.4123600e+05   4.7363100e+05   4.5225600e+05   9.1065900e+05   1.0851630e+06   4.8226500e+05   4.7948600e+05   4.3726300e+05   4.7804400e+05   6.2591300e+05   5.7999300e+05   5.3970300e+05   5.2672600e+05   4.0484500e+05   5.2090200e+05   5.8201300e+05   6.1917700e+05   4.0170100e+05   3.6957300e+05   7.6443500e+05   5.9926800e+05   4.3398200e+05   4.5061700e+05   4.5480000e+05   4.0639900e+05   5.1479500e+05   5.5529500e+05   6.0148400e+05   5.4700200e+05   0.0000000e+00   6.6748200e+05   3.9870500e+05   3.4544700e+05   5.0456200e+05   5.1363800e+05   4.9552500e+05   5.1501200e+05   3.6895200e+05   3.5694800e+05   6.7094100e+05   6.5196200e+05   6.7106500e+05   6.7720300e+05   5.5769300e+05   5.8297000e+05   5.6305500e+05   5.8630700e+05   7.4548500e+05   5.4857000e+05   4.2068000e+05   4.2202200e+05   5.8333300e+05   5.6877300e+05   7.0338500e+05   7.4691600e+05   5.7155900e+05   5.8624100e+05   6.3333400e+05   6.1550900e+05   4.3954600e+05   5.1728400e+05   4.6350000e+05   6.2838400e+05   8.0586200e+05   9.4302900e+05   4.4880200e+05   4.2039900e+05   4.0857600e+05   4.0881500e+05   4.9901700e+05   5.2336200e+05   3.4277500e+05   3.5289500e+05   5.1063000e+05   5.0700500e+05   3.5122300e+05   3.2025200e+05   5.7582500e+05   6.7678400e+05   4.4182700e+05   4.7990100e+05   7.5208100e+05   8.1685600e+05   4.1527300e+05   4.7229900e+05   6.4892000e+05   6.7967600e+05
   7.4616200e+05   7.9013300e+05   8.0421300e+05   8.1640200e+05   4.3754900e+05   4.5169000e+05   9.1105700e+05   1.0516370e+06   4.7494000e+05   4.9601700e+05   4.3062800e+05   4.9066700e+05   6.6323200e+05   5.5597700e+05   5.0536800e+05   5.6100100e+05   4.4827800e+05   5.2732500e+05   5.6543200e+05   6.0754800e+05   3.7542600e+05   3.9870900e+05   8.4287000e+05   6.3699500e+05   4.5089600e+05   4.8618400e+05   4.5797700e+05   4.4853100e+05   5.5543700e+05   6.0465200e+05   6.1711000e+05   5.5029300e+05   6.6748200e+05   0.0000000e+00   4.3454800e+05   3.8083800e+05   5.6345700e+05   4.9594500e+05   4.9334700e+05   5.0024700e+05   4.0454400e+05   3.4756500e+05   6.5805800e+05   6.9469800e+05   6.8437200e+05   6.9005400e+05   5.7731900e+05   6.2860500e+05   5.4727100e+05   5.8583900e+05   7.5361700e+05   5.2225800e+05   4.2099100e+05   4.2443000e+05   6.2495300e+05   5.8939300e+05   7.1023700e+05   7.7703200e+05   5.6825300e+05   6.2896400e+05   6.4522100e+05   6.3796400e+05   4.8906900e+05   5.7669700e+05   5.0620100e+05   6.5519400e+05   8.3982500e+05   9.4816700e+05   4.7718800e+05   4.6198200e+05   4.4972300e+05   4.6564600e+05   5.4250400e+05   5.2148700e+05   3.7609700e+05   3.9806500e+05   5.3821600e+05   5.7320300e+05   3.7240300e+05   3.6315700e+05   5.8747600e+05   6.5831100e+05   4.7742500e+05   4.8198300e+05   7.6487400e+05   7.7982800e+05   4.1238200e+05   4.8148400e+05   6.4724900e+05   6.7570900e+05
   5.0320800e+05   5.3434100e+05   5.2254900e+05   5.5829900e+05   2.3185300e+05   2.2119300e+05   6.9109800e+05   8.2103800e+05   2.2676400e+05   2.5986300e+05   2.1036500e+05   2.3147400e+05   4.0800300e+05   3.0929800e+05   2.9911800e+05   3.1596900e+05   2.3005300e+05   3.0838600e+05   3.5032100e+05   3.7003500e+05   1.6050400e+05   1.5246900e+05   5.4213600e+05   4.0857200e+05   2.3712800e+05   2.4369800e+05   2.2588400e+05   1.8668600e+05   3.0288300e+05   3.2069000e+05   3.7601000e+05   3.1070000e+05   3.9870500e+05   4.3454800e+05   0.0000000e+00   1.5275200e+05   2.8972600e+05   2.4223800e+05   2.6935400e+05   2.6299300e+05   1.4379800e+05   1.2208400e+05   4.3109100e+05   4.3159900e+05   4.3779700e+05   4.4429800e+05   3.7128800e+05   3.4851800e+05   3.0220000e+05   3.2495400e+05   5.1730400e+05   2.8277000e+05   1.8818900e+05   1.9160400e+05   3.7045500e+05   3.9896500e+05   4.5142500e+05   5.0773300e+05   3.4450400e+05   4.0713700e+05   4.0725900e+05   3.9656500e+05   1.9393900e+05   3.3117200e+05   2.7769900e+05   3.7958900e+05   6.3178200e+05   7.0570400e+05   2.2685000e+05   1.9071700e+05   1.9208600e+05   2.0363100e+05   2.7016700e+05   2.8783200e+05   1.2349700e+05   1.2809500e+05   2.8561900e+05   3.0353300e+05   1.0604200e+05   1.0373900e+05   3.5987500e+05   4.5070300e+05   2.4472200e+05   2.4689600e+05   5.3529100e+05   5.5281000e+05   1.8198800e+05   2.4126400e+05   3.9163300e+05   4.2400700e+05
   5.0749000e+05   5.7865300e+05   5.2198600e+05   5.8182000e+05   2.3033500e+05   2.2380700e+05   6.3981300e+05   8.1610800e+05   2.1015800e+05   2.4250600e+05   1.8528200e+05   2.2450400e+05   3.5529800e+05   2.7151900e+05   2.4999000e+05   2.6602300e+05   1.7526900e+05   2.8448200e+05   3.0613100e+05   3.3323500e+05   1.0355500e+05   1.0978300e+05   5.0530900e+05   3.5803200e+05   2.0360600e+05   2.1157700e+05   1.8124200e+05   1.6719900e+05   2.6155500e+05   3.0102900e+05   3.5229900e+05   2.8164800e+05   3.4544700e+05   3.8083800e+05   1.5275200e+05   0.0000000e+00   2.2505300e+05   2.0253600e+05   2.2581300e+05   2.1325900e+05   1.1005700e+05   1.0574100e+05   4.1280500e+05   4.0233500e+05   4.0850300e+05   4.1857600e+05   3.5516800e+05   3.5398200e+05   2.8779400e+05   3.0536000e+05   5.0292900e+05   2.6873500e+05   1.4714400e+05   1.7855600e+05   3.3981600e+05   3.7170900e+05   4.4219200e+05   4.8080500e+05   3.2998100e+05   3.6823900e+05   3.9232100e+05   3.6962600e+05   1.9297800e+05   3.1241000e+05   2.6195200e+05   3.8651800e+05   5.6942100e+05   6.8223400e+05   2.0280100e+05   1.9248700e+05   1.6947200e+05   1.9365100e+05   2.7903500e+05   2.9495300e+05   1.2355400e+05   1.3715600e+05   2.8114900e+05   2.7028600e+05   1.0016500e+05   8.7168000e+04   3.4845500e+05   4.2810800e+05   2.2431400e+05   2.2012900e+05   5.3429200e+05   5.3053100e+05   1.7050500e+05   2.5256200e+05   3.7549500e+05   4.1714700e+05
   5.9500500e+05   6.2806800e+05   5.7234200e+05   6.7033300e+05   3.1514900e+05   3.0749800e+05   7.2490500e+05   9.1636500e+05   2.9343900e+05   3.6346700e+05   2.7836800e+05   3.2968400e+05   4.3598100e+05   4.0074500e+05   3.6214300e+05   3.3857800e+05   2.7596000e+05   3.4927000e+05   4.0716400e+05   4.5989500e+05   2.0390000e+05   2.1142700e+05   6.1059000e+05   4.7171500e+05   2.8379200e+05   3.0663100e+05   2.5322900e+05   2.3601300e+05   3.5723200e+05   3.8701900e+05   4.2273500e+05   3.7321200e+05   5.0456200e+05   5.6345700e+05   2.8972600e+05   2.2505300e+05   0.0000000e+00   2.9815700e+05   3.2014900e+05   3.2162700e+05   2.3337700e+05   2.3522600e+05   5.6054900e+05   5.1917000e+05   5.1651000e+05   5.3650200e+05   4.7616900e+05   4.8417100e+05   3.9839900e+05   4.1711300e+05   5.9978600e+05   3.7467700e+05   2.7396400e+05   2.7043000e+05   4.4591800e+05   4.9024700e+05   5.8750700e+05   5.9553600e+05   4.1263400e+05   4.7671900e+05   4.7414000e+05   4.4716700e+05   2.8636100e+05   4.1266200e+05   3.4990700e+05   4.6678100e+05   6.3306600e+05   7.9264500e+05   3.1066600e+05   2.6872300e+05   2.6633900e+05   2.9085300e+05   3.7051300e+05   3.8777500e+05   2.2644500e+05   2.4109800e+05   3.5810600e+05   3.7023200e+05   1.8857100e+05   1.8575700e+05   4.2840300e+05   4.7471600e+05   2.9964200e+05   2.9930500e+05   5.9950100e+05   6.1365000e+05   2.6358700e+05   3.0802900e+05   4.6560100e+05   5.1891900e+05
   5.9977200e+05   6.0415000e+05   5.6608800e+05   6.6884300e+05   2.8009600e+05   2.5351000e+05   7.2116400e+05   9.1510700e+05   2.8913500e+05   3.5698600e+05   2.7023000e+05   3.4939900e+05   4.2395800e+05   3.8587500e+05   3.2481300e+05   3.3060000e+05   2.6136000e+05   3.2986900e+05   4.2863300e+05   4.6928900e+05   2.0704300e+05   2.2610100e+05   6.0988200e+05   4.6115200e+05   2.7959700e+05   2.8603200e+05   2.6699000e+05   2.5952300e+05   3.5282200e+05   4.0086000e+05   4.2208200e+05   3.8019200e+05   5.1363800e+05   4.9594500e+05   2.4223800e+05   2.0253600e+05   2.9815700e+05   0.0000000e+00   2.8439700e+05   3.1980300e+05   2.1649300e+05   2.2432900e+05   4.9151100e+05   4.8845700e+05   4.8358000e+05   5.4262000e+05   4.4232200e+05   4.3324600e+05   4.0478800e+05   4.0966700e+05   5.8434100e+05   3.8967900e+05   2.6903900e+05   2.6744600e+05   4.4193700e+05   4.8658400e+05   5.5803100e+05   5.8362300e+05   3.9803600e+05   4.6135300e+05   4.7894100e+05   4.6234700e+05   2.9333400e+05   4.0085300e+05   3.4472800e+05   4.5629100e+05   6.5514800e+05   7.9014900e+05   3.0449900e+05   2.4652700e+05   2.6334200e+05   2.7314500e+05   3.5165900e+05   3.7966200e+05   1.9739000e+05   2.4201500e+05   3.8064200e+05   3.8673300e+05   1.8249900e+05   1.8729300e+05   4.1673700e+05   5.0537100e+05   3.0034800e+05   2.9517500e+05   5.7899300e+05   6.3548600e+05   2.2421900e+05   2.8021200e+05   4.6944100e+05   5.2791600e+05
   5.8566800e+05   6.4500200e+05   6.2401200e+05   6.9771400e+05   3.4069700e+05   3.1078800e+05   7.6820600e+05   9.2967700e+05   2.9532600e+05   3.4478800e+05   2.7659300e+05   3.4193700e+05   4.6715900e+05   3.9816400e+05   3.6109300e+05   3.6265400e+05   2.9684800e+05   3.6263900e+05   4.1209300e+05   4.6430900e+05   2.3808200e+05   2.0389400e+05   5.9591200e+05   4.8211900e+05   2.7822100e+05   2.8351300e+05   3.0995900e+05   2.7892800e+05   3.5208500e+05   3.7321000e+05   4.1621600e+05   3.6663600e+05   4.9552500e+05   4.9334700e+05   2.6935400e+05   2.2581300e+05   3.2014900e+05   2.8439700e+05   0.0000000e+00   3.3520000e+05   2.0965400e+05   2.1567400e+05   5.2023700e+05   5.4359900e+05   5.0842400e+05   5.5909500e+05   4.4257500e+05   4.7208300e+05   4.3577200e+05   4.2872300e+05   5.8477100e+05   3.8174300e+05   2.6626200e+05   2.7424600e+05   4.6329300e+05   4.6746600e+05   5.8037600e+05   6.1393100e+05   4.0359700e+05   4.8701800e+05   4.8874000e+05   4.3898600e+05   2.8217800e+05   3.9991700e+05   3.2442400e+05   4.7523600e+05   6.5539300e+05   7.7370500e+05   3.1058500e+05   2.9246000e+05   2.8803600e+05   2.9812500e+05   4.1367300e+05   3.9920600e+05   2.0681900e+05   2.2836600e+05   3.6330700e+05   4.0256800e+05   2.2115200e+05   2.0457000e+05   4.3759300e+05   5.4095900e+05   3.4063100e+05   3.7642600e+05   6.2205700e+05   6.7026500e+05   3.0186300e+05   3.5052500e+05   4.7861200e+05   5.3848300e+05
   5.9351600e+05   6.4475400e+05   6.0696700e+05   6.6965800e+05   2.9935200e+05   2.9956100e+05   7.4595100e+05   9.0270400e+05   2.7275500e+05   3.3814100e+05   2.5967000e+05   3.3678900e+05   4.6360700e+05   3.8556600e+05   3.3057800e+05   3.7084800e+05   2.6523200e+05   3.3565600e+05   3.9526000e+05   4.2462300e+05   1.9393600e+05   1.9465400e+05   5.8313600e+05   4.5132300e+05   2.9248500e+05   3.0804300e+05   2.6725600e+05   2.5085700e+05   3.4539800e+05   3.9683500e+05   4.4456300e+05   3.8018600e+05   5.1501200e+05   5.0024700e+05   2.6299300e+05   2.1325900e+05   3.2162700e+05   3.1980300e+05   3.3520000e+05   0.0000000e+00   2.0277400e+05   2.1507700e+05   4.8672900e+05   5.1427800e+05   4.8493200e+05   4.8909400e+05   4.3637900e+05   4.9343400e+05   4.4012600e+05   4.4135500e+05   5.4741800e+05   3.6688400e+05   2.5683600e+05   2.9616200e+05   4.7551200e+05   4.6597100e+05   5.6839700e+05   6.1511500e+05   3.8537500e+05   4.7250300e+05   4.9185200e+05   4.6871200e+05   2.8981500e+05   4.0674000e+05   3.1881300e+05   4.8591500e+05   6.4636800e+05   7.9163700e+05   3.2102300e+05   2.7866300e+05   2.6740900e+05   2.9340100e+05   3.3930000e+05   3.8924900e+05   2.0009800e+05   2.3959000e+05   3.4031800e+05   4.0024000e+05   2.0656200e+05   2.0235500e+05   4.1865900e+05   4.9532400e+05   3.3475200e+05   3.4052800e+05   6.1477300e+05   6.6507500e+05   2.6299900e+05   3.4638900e+05   4.6649700e+05   5.3083100e+05
   4.7893600e+05   5.1607800e+05   4.7523400e+05   5.2950700e+05   1.9517700e+05   1.7475300e+05   6.3290500e+05   8.0798500e+05   1.8720500e+05   2.2717200e+05   1.6910400e+05   1.9379900e+05   3.7625300e+05   2.8546500e+05   2.7015800e+05   2.6863300e+05   1.7492700e+05   2.2411800e+05   2.9206800e+05   3.5616000e+05   1.0097400e+05   7.9232000e+04   4.8866800e+05   3.5375200e+05   1.9197400e+05   2.0554300e+05   1.6323500e+05   1.4830600e+05   2.5550400e+05   2.7908700e+05   3.1467300e+05   2.6851100e+05   3.6895200e+05   4.0454400e+05   1.4379800e+05   1.1005700e+05   2.3337700e+05   2.1649300e+05   2.0965400e+05   2.0277400e+05   0.0000000e+00   8.8162000e+04   3.7705500e+05   4.1179400e+05   3.7166500e+05   3.8553500e+05   2.6447200e+05   3.2168500e+05   3.2052100e+05   3.0935000e+05   4.5859000e+05   2.7555800e+05   1.2723900e+05   1.5005300e+05   3.4491000e+05   3.7168500e+05   4.4571200e+05   4.9304700e+05   3.0548300e+05   3.3853800e+05   3.5079800e+05   3.3952300e+05   1.5907400e+05   3.0396500e+05   2.2738700e+05   3.6450200e+05   5.4228000e+05   6.6505100e+05   2.0209500e+05   1.6309700e+05   1.6938200e+05   1.7812200e+05   2.6614800e+05   3.1316300e+05   9.6386000e+04   1.1012200e+05   2.2622900e+05   2.5630300e+05   7.9164000e+04   8.8245000e+04   3.3505200e+05   4.1291200e+05   2.1891300e+05   2.2846700e+05   4.6561400e+05   5.1936400e+05   1.6716800e+05   2.3729400e+05   3.6042500e+05   4.3446100e+05
   4.5761500e+05   5.3889800e+05   4.6604600e+05   5.1617600e+05   1.8904700e+05   1.9386400e+05   6.2766200e+05   8.0196800e+05   1.8337700e+05   2.1850800e+05   1.6312300e+05   1.9570300e+05   3.5102300e+05   2.9479300e+05   2.7366200e+05   2.5361700e+05   1.6691800e+05   2.3173600e+05   3.0353300e+05   3.5057800e+05   8.5855000e+04   7.8196000e+04   4.9267600e+05   3.4448500e+05   1.7726700e+05   1.9244400e+05   1.5623600e+05   1.3769800e+05   2.3725400e+05   2.5045600e+05   3.3346300e+05   2.8091000e+05   3.5694800e+05   3.4756500e+05   1.2208400e+05   1.0574100e+05   2.3522600e+05   2.2432900e+05   2.1567400e+05   2.1507700e+05   8.8162000e+04   0.0000000e+00   3.7951800e+05   4.3464700e+05   3.6087400e+05   4.1516500e+05   2.5381700e+05   3.2585000e+05   3.2419600e+05   2.7620700e+05   4.8432500e+05   2.5182100e+05   1.4650900e+05   1.4214000e+05   3.2358400e+05   3.8362300e+05   4.7110700e+05   5.0428600e+05   2.7703600e+05   3.5221300e+05   3.6957000e+05   3.3967300e+05   1.4862500e+05   2.8330800e+05   2.3351500e+05   3.5400900e+05   5.7449400e+05   6.8158900e+05   2.1422600e+05   1.6097500e+05   1.7104900e+05   1.9019100e+05   2.4259600e+05   2.7863800e+05   8.9467000e+04   1.1803200e+05   2.3352000e+05   2.6017400e+05   8.4949000e+04   8.0342000e+04   3.3181100e+05   4.1294400e+05   2.0771300e+05   2.1422000e+05   4.6453900e+05   5.2894800e+05   1.4477300e+05   2.1464800e+05   3.6204300e+05   4.2568400e+05
   7.5759700e+05   8.4456700e+05   7.7451500e+05   8.4449900e+05   5.1239300e+05   4.8892500e+05   9.1122600e+05   1.1056510e+06   4.9496100e+05   5.0976900e+05   4.8063900e+05   5.0073700e+05   6.4455800e+05   6.2142600e+05   5.7814700e+05   5.1894400e+05   4.2250800e+05   5.1745100e+05   5.6822200e+05   6.2022400e+05   4.0935600e+05   4.0451400e+05   8.0790500e+05   6.4822100e+05   4.7437800e+05   4.8867900e+05   4.5625800e+05   4.7558000e+05   5.4911200e+05   5.3336900e+05   5.9401400e+05   5.5414400e+05   6.7094100e+05   6.5805800e+05   4.3109100e+05   4.1280500e+05   5.6054900e+05   4.9151100e+05   5.2023700e+05   4.8672900e+05   3.7705500e+05   3.7951800e+05   0.0000000e+00   7.3477100e+05   6.9367300e+05   7.2983100e+05   6.0486100e+05   6.2657600e+05   5.8608800e+05   5.3897000e+05   7.4385400e+05   5.5861400e+05   4.5154900e+05   4.5010600e+05   6.0505200e+05   6.2915300e+05   7.4623900e+05   8.0078700e+05   6.0533000e+05   6.4989400e+05   6.4864900e+05   6.3964200e+05   4.6471900e+05   5.9269000e+05   5.0579700e+05   6.8087200e+05   8.6629500e+05   9.8665500e+05   4.7900100e+05   4.6355700e+05   4.9243900e+05   4.9082400e+05   5.3507700e+05   5.8246000e+05   3.7143600e+05   3.8182800e+05   5.1426800e+05   5.6294500e+05   3.8720500e+05   3.8704900e+05   6.4145200e+05   7.3881700e+05   5.3809700e+05   5.0186400e+05   7.8886600e+05   8.1937100e+05   4.5191600e+05   5.5786900e+05   6.4901200e+05   6.8895400e+05
   7.5245700e+05   8.3861700e+05   7.8757700e+05   8.4317100e+05   4.6926500e+05   5.0457800e+05   9.4173900e+05   1.0956770e+06   4.9183600e+05   5.3068000e+05   4.8117700e+05   5.2943800e+05   6.4570200e+05   5.9517700e+05   5.8334300e+05   5.3894000e+05   4.5362500e+05   5.2846800e+05   5.8702700e+05   6.0817700e+05   4.0228300e+05   4.3867100e+05   8.0918900e+05   6.6131600e+05   4.7504400e+05   4.7739800e+05   4.6214300e+05   4.3559300e+05   5.0974000e+05   5.7762100e+05   6.2142400e+05   5.7372000e+05   6.5196200e+05   6.9469800e+05   4.3159900e+05   4.0233500e+05   5.1917000e+05   4.8845700e+05   5.4359900e+05   5.1427800e+05   4.1179400e+05   4.3464700e+05   7.3477100e+05   0.0000000e+00   7.2979400e+05   7.0988800e+05   6.0507500e+05   6.4597800e+05   5.7147500e+05   5.6363500e+05   8.0187700e+05   5.9470000e+05   4.3747300e+05   4.5097400e+05   6.2132000e+05   6.6017500e+05   7.8154400e+05   8.0090000e+05   6.1851500e+05   6.7424700e+05   6.6544900e+05   6.3604100e+05   4.2234600e+05   5.5369300e+05   5.3296100e+05   6.9127000e+05   8.7667700e+05   9.8665200e+05   5.3076700e+05   4.6251400e+05   4.7076600e+05   5.0233000e+05   5.5045500e+05   5.6152500e+05   3.9912600e+05   4.2428100e+05   5.3685300e+05   5.8240800e+05   4.0692100e+05   3.9640300e+05   6.3524900e+05   6.7037900e+05   5.0643100e+05   4.9844200e+05   7.6582900e+05   8.0063300e+05   4.5474800e+05   5.4026900e+05   6.6023500e+05   6.9578300e+05
   7.5390900e+05   8.0244700e+05   7.4732200e+05   8.5539200e+05   4.7192200e+05   4.7157600e+05   9.5216100e+05   1.1427230e+06   4.9264100e+05   5.1924200e+05   4.8023800e+05   4.9836600e+05   6.2926000e+05   5.4635500e+05   5.1841300e+05   5.1644800e+05   4.4696000e+05   5.3295000e+05   5.8765000e+05   6.1517900e+05   3.8411300e+05   3.9588600e+05   7.7606100e+05   6.7102900e+05   4.7173100e+05   4.8086200e+05   4.6746000e+05   4.1558500e+05   5.2009900e+05   5.5679400e+05   6.0582700e+05   5.4343300e+05   6.7106500e+05   6.8437200e+05   4.3779700e+05   4.0850300e+05   5.1651000e+05   4.8358000e+05   5.0842400e+05   4.8493200e+05   3.7166500e+05   3.6087400e+05   6.9367300e+05   7.2979400e+05   0.0000000e+00   7.2124400e+05   5.9976700e+05   6.3113900e+05   5.7020900e+05   5.2659600e+05   7.7314500e+05   5.4094800e+05   4.1891500e+05   4.4693400e+05   6.4464600e+05   6.5109800e+05   7.2574500e+05   7.1862500e+05   5.6434500e+05   6.2837200e+05   6.4634500e+05   6.4892800e+05   4.9576900e+05   5.8224000e+05   5.5295900e+05   6.5915300e+05   8.4656700e+05   9.6533300e+05   4.9423800e+05   4.6412500e+05   4.8423300e+05   4.8698400e+05   5.6394900e+05   5.5077700e+05   4.1127400e+05   4.1332400e+05   5.4862200e+05   5.5159200e+05   3.7643100e+05   3.6113400e+05   6.0840100e+05   6.7840900e+05   4.9498700e+05   5.1000400e+05   7.9042200e+05   7.8833900e+05   4.3300600e+05   4.8956100e+05   6.5549600e+05   6.8539700e+05
   7.9713400e+05   8.8971000e+05   8.5115400e+05   8.7784800e+05   5.1129100e+05   5.4102000e+05   9.6326400e+05   1.1167550e+06   5.2686400e+05   5.2897800e+05   4.8725400e+05   5.3103000e+05   6.7901600e+05   6.0587200e+05   5.7040200e+05   5.4478700e+05   4.6951400e+05   5.9045700e+05   6.5435500e+05   6.9369700e+05   4.5363000e+05   4.1630100e+05   8.3293300e+05   7.0655800e+05   5.3606600e+05   5.4064100e+05   5.0065300e+05   4.8894600e+05   5.6939600e+05   5.7059800e+05   6.5921000e+05   6.0375500e+05   6.7720300e+05   6.9005400e+05   4.4429800e+05   4.1857600e+05   5.3650200e+05   5.4262000e+05   5.5909500e+05   4.8909400e+05   3.8553500e+05   4.1516500e+05   7.2983100e+05   7.0988800e+05   7.2124400e+05   0.0000000e+00   6.1956600e+05   6.5493900e+05   6.5285500e+05   6.2274200e+05   8.4954600e+05   5.8597700e+05   5.1178000e+05   5.0030100e+05   6.6653100e+05   6.7558500e+05   7.8597700e+05   7.7412500e+05   5.8470300e+05   6.8005300e+05   6.9434200e+05   6.8879300e+05   5.1563700e+05   6.2315200e+05   5.6514400e+05   6.8480700e+05   8.5873900e+05   1.0117320e+06   5.1799700e+05   4.5776400e+05   4.6817300e+05   5.3162800e+05   5.9180000e+05   5.9187800e+05   4.4525100e+05   4.3073400e+05   5.4658600e+05   5.6321500e+05   4.0929200e+05   4.1181800e+05   6.5710600e+05   6.9339200e+05   5.5246100e+05   5.5357900e+05   8.3779500e+05   8.6500500e+05   4.9377800e+05   5.2352200e+05   7.0230400e+05   7.0993400e+05
   6.9424500e+05   7.7349000e+05   6.7565700e+05   7.1844100e+05   3.5912600e+05   3.7365200e+05   8.2695600e+05   9.7392900e+05   4.1386000e+05   4.4043500e+05   3.9736000e+05   3.8534900e+05   5.6424700e+05   4.7549700e+05   4.6114800e+05   4.4756500e+05   3.9040300e+05   5.0233800e+05   4.9438000e+05   5.5921200e+05   2.9613500e+05   3.0111600e+05   7.0930900e+05   5.7058500e+05   4.1114000e+05   3.9153600e+05   3.5827400e+05   3.9832000e+05   4.6314400e+05   4.3678900e+05   5.2555800e+05   4.8055500e+05   5.5769300e+05   5.7731900e+05   3.7128800e+05   3.5516800e+05   4.7616900e+05   4.4232200e+05   4.4257500e+05   4.3637900e+05   2.6447200e+05   2.5381700e+05   6.0486100e+05   6.0507500e+05   5.9976700e+05   6.1956600e+05   0.0000000e+00   5.6064000e+05   5.4005300e+05   5.4060600e+05   7.0783300e+05   4.9973500e+05   3.7867400e+05   3.4141200e+05   5.2798600e+05   5.1333000e+05   6.5224400e+05   6.8142200e+05   5.1612600e+05   5.7522400e+05   5.7522300e+05   5.8466200e+05   3.7120600e+05   5.0966600e+05   4.5610700e+05   5.5359100e+05   7.8015900e+05   9.0734100e+05   4.2128500e+05   3.8705300e+05   3.7673300e+05   4.1971700e+05   4.9140500e+05   5.7090900e+05   3.1657900e+05   3.1705900e+05   4.4437900e+05   4.5108400e+05   2.7017200e+05   2.6650100e+05   5.2753200e+05   5.9870900e+05   4.4339000e+05   4.7590000e+05   7.4737400e+05   7.5090100e+05   3.3858800e+05   3.8946200e+05   6.1152800e+05   6.0722100e+05
   7.2397900e+05   7.5563300e+05   7.3175000e+05   7.8739700e+05   4.4349400e+05   4.6030500e+05   8.9183700e+05   1.0553450e+06   4.1525300e+05   4.6016400e+05   4.1605700e+05   4.7362600e+05   6.0133700e+05   5.1760200e+05   4.8539600e+05   4.8966700e+05   4.0278200e+05   4.5650500e+05   4.9922600e+05   5.5434100e+05   3.5693000e+05   3.4577900e+05   7.5402300e+05   5.8692000e+05   4.1143900e+05   4.4697300e+05   4.2518300e+05   3.9394400e+05   4.6319100e+05   4.9688100e+05   5.7561400e+05   4.7893500e+05   5.8297000e+05   6.2860500e+05   3.4851800e+05   3.5398200e+05   4.8417100e+05   4.3324600e+05   4.7208300e+05   4.9343400e+05   3.2168500e+05   3.2585000e+05   6.2657600e+05   6.4597800e+05   6.3113900e+05   6.5493900e+05   5.6064000e+05   0.0000000e+00   5.3569000e+05   5.2028100e+05   7.0863700e+05   5.0188200e+05   3.7450900e+05   3.7612200e+05   5.5462500e+05   6.0480400e+05   6.8014700e+05   7.3290900e+05   5.7440300e+05   6.1907400e+05   6.3451200e+05   6.1053700e+05   4.1811500e+05   5.3938500e+05   4.6018900e+05   5.8570200e+05   7.8503700e+05   8.9719900e+05   4.4089700e+05   4.2410900e+05   4.1832800e+05   4.3464200e+05   5.2773100e+05   5.5430400e+05   3.6601600e+05   3.9303700e+05   5.0160000e+05   5.0878100e+05   3.2429700e+05   2.9142700e+05   5.5397300e+05   6.5705200e+05   4.7329400e+05   5.0057500e+05   7.8228100e+05   7.5787500e+05   3.9589100e+05   4.6467100e+05   6.1947700e+05   6.6115300e+05
   6.4817700e+05   6.5614900e+05   6.7387100e+05   7.1690900e+05   4.0541100e+05   3.9240800e+05   8.2493800e+05   1.0173840e+06   3.3188200e+05   3.7391000e+05   3.4715100e+05   3.4716900e+05   5.1189100e+05   4.3862900e+05   4.3195100e+05   4.4153500e+05   3.3936300e+05   3.9040900e+05   4.5683700e+05   5.2323600e+05   2.7653700e+05   2.7253000e+05   6.9184800e+05   5.2390600e+05   3.3029700e+05   3.7260500e+05   3.4124200e+05   3.4395500e+05   4.4573500e+05   4.5676300e+05   5.2605600e+05   4.7101500e+05   5.6305500e+05   5.4727100e+05   3.0220000e+05   2.8779400e+05   3.9839900e+05   4.0478800e+05   4.3577200e+05   4.4012600e+05   3.2052100e+05   3.2419600e+05   5.8608800e+05   5.7147500e+05   5.7020900e+05   6.5285500e+05   5.4005300e+05   5.3569000e+05   0.0000000e+00   4.9125600e+05   6.5500100e+05   4.9514800e+05   3.6509000e+05   3.8145600e+05   5.6635400e+05   5.4551500e+05   5.9968300e+05   6.5972100e+05   5.4092500e+05   5.9056100e+05   5.6677400e+05   5.6649100e+05   3.8758100e+05   5.0376000e+05   4.0033400e+05   5.2878400e+05   7.5985400e+05   8.6390500e+05   3.8948200e+05   3.9603500e+05   3.7335300e+05   4.1162700e+05   4.5468500e+05   4.8929600e+05   3.0796800e+05   3.2485000e+05   3.9938600e+05   4.0982200e+05   2.7854200e+05   2.7799900e+05   5.5225100e+05   6.2238700e+05   4.0252400e+05   4.2038300e+05   6.9792400e+05   7.0291100e+05   2.9300400e+05   3.6914800e+05   5.1388200e+05   5.9514100e+05
   7.0659800e+05   7.5054000e+05   6.8988000e+05   7.5682500e+05   4.2793500e+05   4.0156300e+05   8.2719800e+05   1.0293270e+06   3.6110100e+05   4.3390600e+05   3.9847200e+05   3.8659000e+05   5.0387000e+05   4.4840800e+05   4.3633200e+05   4.7503100e+05   3.5248100e+05   3.9657000e+05   4.5336800e+05   5.5410300e+05   2.9814900e+05   2.6083500e+05   6.8012000e+05   5.2216000e+05   3.2878800e+05   3.4737800e+05   3.6652600e+05   3.3214200e+05   4.1132100e+05   4.5379400e+05   5.6163300e+05   4.6894200e+05   5.8630700e+05   5.8583900e+05   3.2495400e+05   3.0536000e+05   4.1711300e+05   4.0966700e+05   4.2872300e+05   4.4135500e+05   3.0935000e+05   2.7620700e+05   5.3897000e+05   5.6363500e+05   5.2659600e+05   6.2274200e+05   5.4060600e+05   5.2028100e+05   4.9125600e+05   0.0000000e+00   6.5885300e+05   4.3686300e+05   3.1186200e+05   3.2703200e+05   5.3170900e+05   5.1513700e+05   6.2249900e+05   6.3862800e+05   5.3624400e+05   6.0441000e+05   5.9006100e+05   5.6979400e+05   4.0008900e+05   5.0076500e+05   4.0707600e+05   5.4724800e+05   7.4465500e+05   8.5717300e+05   3.8653200e+05   3.9027100e+05   4.0849700e+05   4.0156600e+05   4.7105500e+05   4.9978400e+05   3.1964700e+05   3.4281600e+05   4.6169300e+05   4.5662300e+05   3.1216100e+05   3.2696500e+05   5.7267900e+05   6.4687800e+05   4.5558400e+05   4.4319800e+05   7.2087600e+05   7.3470900e+05   3.4788000e+05   4.2551200e+05   5.4203400e+05   6.7261800e+05
   8.0844400e+05   8.7710900e+05   8.1141400e+05   9.3142400e+05   5.9276400e+05   6.0313100e+05   1.0139250e+06   1.1933760e+06   5.7633600e+05   6.1152800e+05   5.2385700e+05   5.7502800e+05   6.8024900e+05   6.3070400e+05   6.8942700e+05   6.2541500e+05   5.0484600e+05   6.0007400e+05   6.6230800e+05   7.2368200e+05   5.0696100e+05   4.7202200e+05   8.5403400e+05   7.1321000e+05   5.3716100e+05   5.7201800e+05   5.6180400e+05   5.0185400e+05   6.1455500e+05   6.2637000e+05   6.6495300e+05   6.1042400e+05   7.4548500e+05   7.5361700e+05   5.1730400e+05   5.0292900e+05   5.9978600e+05   5.8434100e+05   5.8477100e+05   5.4741800e+05   4.5859000e+05   4.8432500e+05   7.4385400e+05   8.0187700e+05   7.7314500e+05   8.4954600e+05   7.0783300e+05   7.0863700e+05   6.5500100e+05   6.5885300e+05   0.0000000e+00   6.4400200e+05   5.0662400e+05   5.1246500e+05   7.1296200e+05   6.9589500e+05   7.8238800e+05   7.7648200e+05   6.6582100e+05   7.1244200e+05   7.1810100e+05   7.3720700e+05   5.2226500e+05   6.8199700e+05   5.7900000e+05   7.0094400e+05   9.1461100e+05   1.0043670e+06   5.6224700e+05   5.6206200e+05   5.7368400e+05   5.7041900e+05   6.1922400e+05   6.4546000e+05   4.4847400e+05   4.7918800e+05   6.1399300e+05   6.0134100e+05   4.6211000e+05   4.5080600e+05   7.0022200e+05   7.9342700e+05   5.6554500e+05   5.9032600e+05   8.8079300e+05   9.1983400e+05   5.2189600e+05   6.1127600e+05   7.1807200e+05   7.9720000e+05
   6.3037400e+05   6.6038200e+05   6.1118100e+05   6.9668900e+05   3.7443900e+05   3.5178100e+05   7.6357100e+05   9.6038400e+05   3.4411300e+05   3.9846300e+05   3.3598600e+05   3.8211800e+05   5.5591500e+05   4.3047900e+05   4.5128400e+05   4.1632700e+05   3.1357800e+05   3.9510900e+05   4.5792800e+05   5.1316700e+05   2.5478400e+05   2.4838600e+05   6.5667300e+05   5.4300300e+05   3.3655600e+05   3.2267200e+05   3.2068400e+05   3.0458800e+05   4.0683300e+05   4.2891500e+05   5.0285800e+05   4.0865300e+05   5.4857000e+05   5.2225800e+05   2.8277000e+05   2.6873500e+05   3.7467700e+05   3.8967900e+05   3.8174300e+05   3.6688400e+05   2.7555800e+05   2.5182100e+05   5.5861400e+05   5.9470000e+05   5.4094800e+05   5.8597700e+05   4.9973500e+05   5.0188200e+05   4.9514800e+05   4.3686300e+05   6.4400200e+05   0.0000000e+00   2.9633300e+05   2.9186800e+05   5.1241400e+05   5.1234900e+05   5.6060500e+05   5.9687900e+05   4.3849600e+05   4.8536300e+05   5.2941100e+05   5.3858600e+05   3.1817300e+05   4.5477600e+05   3.7376200e+05   5.3492800e+05   7.2863200e+05   8.2775200e+05   3.6374700e+05   3.1539600e+05   3.1517800e+05   3.6065200e+05   3.9067000e+05   4.4707600e+05   2.4918000e+05   2.4474200e+05   4.2010600e+05   3.8639400e+05   2.1387700e+05   2.1785400e+05   4.7947300e+05   5.2539000e+05   3.7647800e+05   3.8242700e+05   6.3583000e+05   6.8300500e+05   2.8149400e+05   3.6007800e+05   5.1515000e+05   5.4242100e+05
   5.1188000e+05   5.6650700e+05   5.1284400e+05   5.7681100e+05   2.7024400e+05   2.5148100e+05   6.5252000e+05   8.5070500e+05   2.2844900e+05   2.7354200e+05   2.4493700e+05   2.5638700e+05   4.2116700e+05   3.2563400e+05   3.2645300e+05   3.0367000e+05   2.0962500e+05   2.7347700e+05   3.4887800e+05   4.1934300e+05   1.6732700e+05   1.4273200e+05   5.7501900e+05   3.8406300e+05   2.1086800e+05   2.3304900e+05   2.3559300e+05   2.0683600e+05   2.9383400e+05   3.1352300e+05   3.5760900e+05   3.1009700e+05   4.2068000e+05   4.2099100e+05   1.8818900e+05   1.4714400e+05   2.7396400e+05   2.6903900e+05   2.6626200e+05   2.5683600e+05   1.2723900e+05   1.4650900e+05   4.5154900e+05   4.3747300e+05   4.1891500e+05   5.1178000e+05   3.7867400e+05   3.7450900e+05   3.6509000e+05   3.1186200e+05   5.0662400e+05   2.9633300e+05   0.0000000e+00   1.8264100e+05   3.6675700e+05   3.8833500e+05   4.7524000e+05   5.0745300e+05   3.5902800e+05   3.8045100e+05   4.0168700e+05   3.8674900e+05   2.0494800e+05   3.4617900e+05   2.5571700e+05   4.1239700e+05   6.0284700e+05   7.1581600e+05   2.4815500e+05   2.1856700e+05   2.0420500e+05   2.1183400e+05   2.9419000e+05   3.2735000e+05   1.4406600e+05   1.4764800e+05   3.1754800e+05   2.8251700e+05   1.1537000e+05   1.1632100e+05   3.9579500e+05   4.3883300e+05   2.5741100e+05   2.8680100e+05   5.3918100e+05   5.5524600e+05   1.8606700e+05   2.5415500e+05   3.7698000e+05   4.1844100e+05
   4.8055800e+05   5.4878700e+05   5.3765600e+05   5.7674200e+05   2.7431600e+05   2.7303300e+05   6.8182500e+05   8.3523000e+05   2.1051700e+05   2.6936800e+05   2.1497300e+05   2.4353500e+05   4.1000200e+05   3.3519900e+05   3.2639800e+05   2.8887600e+05   2.1353100e+05   2.8922500e+05   3.3453400e+05   4.1648900e+05   1.3908600e+05   1.5140700e+05   5.6660700e+05   4.0521300e+05   2.2566100e+05   2.3723800e+05   2.5612400e+05   2.2254300e+05   3.1978700e+05   3.3188800e+05   3.8886500e+05   3.3207400e+05   4.2202200e+05   4.2443000e+05   1.9160400e+05   1.7855600e+05   2.7043000e+05   2.6744600e+05   2.7424600e+05   2.9616200e+05   1.5005300e+05   1.4214000e+05   4.5010600e+05   4.5097400e+05   4.4693400e+05   5.0030100e+05   3.4141200e+05   3.7612200e+05   3.8145600e+05   3.2703200e+05   5.1246500e+05   2.9186800e+05   1.8264100e+05   0.0000000e+00   3.7662900e+05   3.9611600e+05   4.9438600e+05   4.9529000e+05   3.5649000e+05   4.1304100e+05   4.0814600e+05   4.1083200e+05   2.0919400e+05   3.1036300e+05   2.4798700e+05   3.8115100e+05   6.0995800e+05   7.2563500e+05   2.6051900e+05   2.1302800e+05   2.0366500e+05   2.2332100e+05   2.9556800e+05   3.1429400e+05   1.2992200e+05   1.4894100e+05   2.8818000e+05   2.7211600e+05   1.3270100e+05   1.3668300e+05   3.8322500e+05   4.3582400e+05   2.6711400e+05   2.8716600e+05   5.1910000e+05   5.6162800e+05   2.0421600e+05   2.8211800e+05   4.2044800e+05   4.3260400e+05
   7.1729600e+05   7.3688900e+05   7.1311600e+05   7.8448400e+05   4.9073900e+05   4.1833100e+05   8.8112600e+05   1.0646530e+06   4.5248200e+05   4.7441800e+05   4.3479300e+05   4.6594000e+05   6.2470800e+05   5.3451800e+05   4.9030700e+05   5.0212100e+05   3.6069500e+05   4.6936000e+05   5.3560100e+05   5.9503200e+05   3.7677000e+05   3.5819600e+05   7.9566900e+05   6.1265000e+05   3.9531700e+05   4.1498400e+05   4.2880100e+05   3.7744300e+05   4.8672000e+05   4.9960100e+05   5.7259900e+05   5.1693700e+05   5.8333300e+05   6.2495300e+05   3.7045500e+05   3.3981600e+05   4.4591800e+05   4.4193700e+05   4.6329300e+05   4.7551200e+05   3.4491000e+05   3.2358400e+05   6.0505200e+05   6.2132000e+05   6.4464600e+05   6.6653100e+05   5.2798600e+05   5.5462500e+05   5.6635400e+05   5.3170900e+05   7.1296200e+05   5.1241400e+05   3.6675700e+05   3.7662900e+05   0.0000000e+00   6.4123900e+05   7.0913100e+05   7.2823400e+05   5.3970900e+05   6.1976300e+05   6.1445800e+05   6.2869800e+05   4.3622000e+05   5.5743100e+05   4.8478300e+05   5.8029200e+05   8.2395300e+05   9.2749900e+05   4.6974700e+05   4.2391000e+05   4.4531600e+05   4.5799000e+05   5.0064600e+05   5.1242800e+05   3.5013300e+05   3.7015100e+05   5.4359900e+05   5.1412000e+05   3.4288200e+05   3.3613900e+05   5.9934700e+05   6.2315200e+05   4.5132800e+05   4.6258100e+05   7.0993300e+05   7.4331600e+05   3.7846700e+05   4.7210700e+05   6.2964000e+05   6.3440200e+05
   7.5276700e+05   7.7177700e+05   7.2214500e+05   7.8031300e+05   4.5632500e+05   4.4562200e+05   8.9604000e+05   1.0263190e+06   4.0893200e+05   4.4134800e+05   4.3204100e+05   4.4231200e+05   6.1437900e+05   5.5956000e+05   5.3919300e+05   4.9468400e+05   3.9449400e+05   5.3107300e+05   5.6185900e+05   6.2010000e+05   3.3842700e+05   3.5131800e+05   7.6560400e+05   5.8305300e+05   4.2344200e+05   4.3757800e+05   4.4512000e+05   3.6139200e+05   4.8630800e+05   5.0832800e+05   5.7458800e+05   5.0920500e+05   5.6877300e+05   5.8939300e+05   3.9896500e+05   3.7170900e+05   4.9024700e+05   4.8658400e+05   4.6746600e+05   4.6597100e+05   3.7168500e+05   3.8362300e+05   6.2915300e+05   6.6017500e+05   6.5109800e+05   6.7558500e+05   5.1333000e+05   6.0480400e+05   5.4551500e+05   5.1513700e+05   6.9589500e+05   5.1234900e+05   3.8833500e+05   3.9611600e+05   6.4123900e+05   0.0000000e+00   7.1793900e+05   7.1097400e+05   5.3065000e+05   5.6603400e+05   6.4534400e+05   6.1044200e+05   4.3363100e+05   5.5354000e+05   4.8946300e+05   5.9316500e+05   8.2244800e+05   9.2439300e+05   4.5483400e+05   4.0596000e+05   4.2088700e+05   4.4093700e+05   4.7708800e+05   5.2082200e+05   3.5862000e+05   3.5458700e+05   4.9825800e+05   4.8721500e+05   3.1381700e+05   3.1903000e+05   5.7963300e+05   6.2959800e+05   4.4261300e+05   4.6594400e+05   7.5420200e+05   6.7980700e+05   3.6800000e+05   4.6704900e+05   6.1702800e+05   6.5447400e+05
   8.4313600e+05   8.7678300e+05   8.2401300e+05   9.1310100e+05   5.7348000e+05   5.7849600e+05   1.0010680e+06   1.2104940e+06   6.1615900e+05   6.0290300e+05   5.5374000e+05   5.4698700e+05   6.8784600e+05   5.9371900e+05   6.1337700e+05   6.1512900e+05   5.0325900e+05   5.7754300e+05   6.3516800e+05   7.0467700e+05   4.6812200e+05   5.1263200e+05   8.9646700e+05   7.1662000e+05   5.4466600e+05   5.3399400e+05   5.3076700e+05   4.9110400e+05   6.2467400e+05   6.5211800e+05   6.7124600e+05   6.0456800e+05   7.0338500e+05   7.1023700e+05   4.5142500e+05   4.4219200e+05   5.8750700e+05   5.5803100e+05   5.8037600e+05   5.6839700e+05   4.4571200e+05   4.7110700e+05   7.4623900e+05   7.8154400e+05   7.2574500e+05   7.8597700e+05   6.5224400e+05   6.8014700e+05   5.9968300e+05   6.2249900e+05   7.8238800e+05   5.6060500e+05   4.7524000e+05   4.9438600e+05   7.0913100e+05   7.1793900e+05   0.0000000e+00   8.1054000e+05   6.4675000e+05   7.3798100e+05   7.3929600e+05   6.5802300e+05   4.9684200e+05   5.9098100e+05   5.0236500e+05   6.7626400e+05   9.0260400e+05   9.9548100e+05   5.3196700e+05   4.7397800e+05   4.8603700e+05   5.1322300e+05   5.9876200e+05   6.2088100e+05   4.6292900e+05   4.8002300e+05   5.9846100e+05   6.0067300e+05   4.4611500e+05   4.6848900e+05   6.9535500e+05   7.4447300e+05   5.3634400e+05   5.4591200e+05   8.4139900e+05   8.7928000e+05   4.7568900e+05   5.2970200e+05   6.7234400e+05   7.2410100e+05
   8.4669500e+05   8.7290200e+05   8.2594800e+05   9.4805100e+05   5.6320200e+05   5.8961300e+05   1.0091890e+06   1.2143240e+06   5.5454300e+05   5.7728400e+05   5.2752500e+05   5.6746300e+05   7.0047200e+05   5.9855200e+05   6.0149000e+05   6.0510700e+05   5.1731700e+05   5.9027500e+05   6.4697300e+05   7.3497900e+05   4.7757300e+05   4.6415100e+05   8.8366400e+05   7.2401400e+05   5.6731900e+05   5.6900500e+05   5.6927600e+05   5.3266500e+05   6.6415800e+05   6.6205200e+05   7.3342300e+05   6.3753400e+05   7.4691600e+05   7.7703200e+05   5.0773300e+05   4.8080500e+05   5.9553600e+05   5.8362300e+05   6.1393100e+05   6.1511500e+05   4.9304700e+05   5.0428600e+05   8.0078700e+05   8.0090000e+05   7.1862500e+05   7.7412500e+05   6.8142200e+05   7.3290900e+05   6.5972100e+05   6.3862800e+05   7.7648200e+05   5.9687900e+05   5.0745300e+05   4.9529000e+05   7.2823400e+05   7.1097400e+05   8.1054000e+05   0.0000000e+00   6.9554800e+05   7.9696100e+05   6.9076600e+05   6.3908900e+05   5.1488800e+05   6.7428600e+05   5.7484700e+05   7.0336600e+05   9.2050400e+05   1.0029850e+06   5.6885700e+05   5.4781800e+05   5.3400200e+05   5.3175900e+05   5.8888400e+05   6.8332100e+05   4.8825400e+05   4.8158300e+05   6.2762000e+05   6.4645600e+05   4.6393900e+05   4.6012300e+05   7.1944600e+05   7.7041100e+05   5.8748000e+05   5.7756100e+05   8.8545500e+05   9.0881300e+05   5.3914900e+05   5.9530100e+05   7.4153700e+05   7.8621500e+05
   6.3867900e+05   6.9716200e+05   6.7665400e+05   7.4142400e+05   4.0185000e+05   4.0241100e+05   8.3263300e+05   1.0299330e+06   3.9224400e+05   4.1915500e+05   3.8129400e+05   4.0239800e+05   5.6239600e+05   4.5535300e+05   4.7588400e+05   4.2655600e+05   3.6676800e+05   4.5309000e+05   4.9383000e+05   5.4784300e+05   3.0057000e+05   3.0405400e+05   7.0448200e+05   5.5913500e+05   3.6059300e+05   3.9910500e+05   4.1593600e+05   3.2734200e+05   4.3233000e+05   4.4269600e+05   5.2796800e+05   4.8071800e+05   5.7155900e+05   5.6825300e+05   3.4450400e+05   3.2998100e+05   4.1263400e+05   3.9803600e+05   4.0359700e+05   3.8537500e+05   3.0548300e+05   2.7703600e+05   6.0533000e+05   6.1851500e+05   5.6434500e+05   5.8470300e+05   5.1612600e+05   5.7440300e+05   5.4092500e+05   5.3624400e+05   6.6582100e+05   4.3849600e+05   3.5902800e+05   3.5649000e+05   5.3970900e+05   5.3065000e+05   6.4675000e+05   6.9554800e+05   0.0000000e+00   5.8071200e+05   5.4851000e+05   5.5636200e+05   3.6386500e+05   4.9681800e+05   4.2627500e+05   5.3535700e+05   7.6270200e+05   8.6453200e+05   3.9724500e+05   3.8254500e+05   3.6367200e+05   3.7024300e+05   4.2858200e+05   5.1699400e+05   2.9979200e+05   3.1520400e+05   4.4920900e+05   4.2005600e+05   2.7319700e+05   2.5536800e+05   5.4217100e+05   6.0027900e+05   4.0105400e+05   4.2171700e+05   7.0788300e+05   7.4353500e+05   3.7565000e+05   4.1297700e+05   5.4772400e+05   6.0559500e+05
   6.9760800e+05   8.1217900e+05   7.4030500e+05   8.1163200e+05   4.6585300e+05   4.5109700e+05   8.6240700e+05   1.0562640e+06   4.4091900e+05   4.8131300e+05   4.2046200e+05   4.4451400e+05   6.1888900e+05   5.6301900e+05   5.3987500e+05   5.0922800e+05   4.3151800e+05   5.3015000e+05   5.3427800e+05   5.9083300e+05   3.3192400e+05   3.5584400e+05   7.6180300e+05   5.9917300e+05   4.2694500e+05   4.5386700e+05   4.3181100e+05   3.8145500e+05   5.1012600e+05   5.1087000e+05   5.6857100e+05   5.0225200e+05   5.8624100e+05   6.2896400e+05   4.0713700e+05   3.6823900e+05   4.7671900e+05   4.6135300e+05   4.8701800e+05   4.7250300e+05   3.3853800e+05   3.5221300e+05   6.4989400e+05   6.7424700e+05   6.2837200e+05   6.8005300e+05   5.7522400e+05   6.1907400e+05   5.9056100e+05   6.0441000e+05   7.1244200e+05   4.8536300e+05   3.8045100e+05   4.1304100e+05   6.1976300e+05   5.6603400e+05   7.3798100e+05   7.9696100e+05   5.8071200e+05   0.0000000e+00   5.7349100e+05   5.6555700e+05   4.0287000e+05   5.4220200e+05   4.6273800e+05   5.9184200e+05   8.4645300e+05   9.3932700e+05   4.8976500e+05   4.2032800e+05   4.2207300e+05   4.3283500e+05   5.0694000e+05   5.4049700e+05   3.5439900e+05   3.6642700e+05   4.8952000e+05   4.8626400e+05   3.4720400e+05   3.3990100e+05   5.9667900e+05   6.5621100e+05   4.2999300e+05   4.4097800e+05   7.1527900e+05   7.4319800e+05   4.1285900e+05   4.4135300e+05   6.0254100e+05   7.0074600e+05
   7.0677000e+05   8.1357600e+05   7.5592600e+05   8.0104400e+05   5.0138500e+05   4.5517300e+05   9.0253800e+05   1.0379460e+06   4.2356800e+05   4.6652600e+05   4.2874400e+05   4.5321600e+05   6.2971700e+05   5.4294100e+05   5.7339300e+05   5.0996800e+05   4.2164600e+05   5.1963200e+05   5.7371100e+05   6.2911400e+05   3.8830500e+05   3.4825000e+05   7.4456900e+05   6.0982600e+05   4.1693000e+05   4.3290800e+05   4.4998600e+05   4.0172200e+05   5.1544000e+05   5.2238800e+05   5.9550600e+05   5.2995200e+05   6.3333400e+05   6.4522100e+05   4.0725900e+05   3.9232100e+05   4.7414000e+05   4.7894100e+05   4.8874000e+05   4.9185200e+05   3.5079800e+05   3.6957000e+05   6.4864900e+05   6.6544900e+05   6.4634500e+05   6.9434200e+05   5.7522300e+05   6.3451200e+05   5.6677400e+05   5.9006100e+05   7.1810100e+05   5.2941100e+05   4.0168700e+05   4.0814600e+05   6.1445800e+05   6.4534400e+05   7.3929600e+05   6.9076600e+05   5.4851000e+05   5.7349100e+05   0.0000000e+00   5.8530100e+05   4.5406800e+05   5.6130300e+05   4.7156200e+05   6.5969800e+05   8.3943300e+05   9.3554800e+05   4.4096500e+05   4.0971300e+05   4.3487700e+05   4.2135000e+05   4.9694200e+05   5.1252100e+05   3.4571200e+05   3.4561200e+05   4.6917700e+05   4.7669000e+05   3.0894900e+05   3.0785400e+05   5.7146300e+05   6.5007600e+05   4.5178900e+05   4.6876800e+05   7.2476200e+05   7.9101000e+05   4.2824500e+05   4.2410500e+05   6.4111200e+05   6.8756900e+05
   6.8549200e+05   7.5566200e+05   7.2521800e+05   7.7623700e+05   4.4668500e+05   4.5112900e+05   8.7889900e+05   1.0338720e+06   4.2122300e+05   4.6964500e+05   4.4310300e+05   4.5863800e+05   6.0690000e+05   5.3720800e+05   5.4377600e+05   5.1451500e+05   4.3864300e+05   4.9346600e+05   5.2321100e+05   6.0007800e+05   3.2573600e+05   3.2538200e+05   7.4049800e+05   5.8273300e+05   4.3016600e+05   4.2141900e+05   4.4313300e+05   3.9330900e+05   5.1087000e+05   5.0060400e+05   6.0730800e+05   5.3560200e+05   6.1550900e+05   6.3796400e+05   3.9656500e+05   3.6962600e+05   4.4716700e+05   4.6234700e+05   4.3898600e+05   4.6871200e+05   3.3952300e+05   3.3967300e+05   6.3964200e+05   6.3604100e+05   6.4892800e+05   6.8879300e+05   5.8466200e+05   6.1053700e+05   5.6649100e+05   5.6979400e+05   7.3720700e+05   5.3858600e+05   3.8674900e+05   4.1083200e+05   6.2869800e+05   6.1044200e+05   6.5802300e+05   6.3908900e+05   5.5636200e+05   5.6555700e+05   5.8530100e+05   0.0000000e+00   4.0680100e+05   5.4022700e+05   4.8215200e+05   6.2975100e+05   8.1186600e+05   9.4406500e+05   4.8619400e+05   4.3529600e+05   4.1072400e+05   4.1142700e+05   4.4856800e+05   5.3982300e+05   3.6668000e+05   3.3454500e+05   4.7630900e+05   4.6387700e+05   2.8979700e+05   3.1980600e+05   5.5640400e+05   6.7442600e+05   4.8061500e+05   5.0800800e+05   7.3840500e+05   7.9459000e+05   4.0206800e+05   4.1747300e+05   6.1363200e+05   6.2204800e+05
   5.1237000e+05   5.9392800e+05   5.2882200e+05   6.1202300e+05   2.6231100e+05   2.5618500e+05   7.2623600e+05   8.4374900e+05   2.5359300e+05   3.1230600e+05   2.6142100e+05   2.6999100e+05   4.4938100e+05   3.4343800e+05   3.6018600e+05   3.4158000e+05   2.3340600e+05   2.9911400e+05   3.5741800e+05   4.1618100e+05   1.6898400e+05   1.5006400e+05   5.8793400e+05   4.0446800e+05   2.4975400e+05   2.3480000e+05   2.5480500e+05   2.1546600e+05   3.0912000e+05   3.1539500e+05   4.0084200e+05   3.4146900e+05   4.3954600e+05   4.8906900e+05   1.9393900e+05   1.9297800e+05   2.8636100e+05   2.9333400e+05   2.8217800e+05   2.8981500e+05   1.5907400e+05   1.4862500e+05   4.6471900e+05   4.2234600e+05   4.9576900e+05   5.1563700e+05   3.7120600e+05   4.1811500e+05   3.8758100e+05   4.0008900e+05   5.2226500e+05   3.1817300e+05   2.0494800e+05   2.0919400e+05   4.3622000e+05   4.3363100e+05   4.9684200e+05   5.1488800e+05   3.6386500e+05   4.0287000e+05   4.5406800e+05   4.0680100e+05   0.0000000e+00   3.5953900e+05   2.9144400e+05   4.3606900e+05   5.8873900e+05   7.4925000e+05   2.7837700e+05   2.2680800e+05   2.1194800e+05   2.3401000e+05   2.7064400e+05   3.3449200e+05   1.7021800e+05   1.6288800e+05   2.8605900e+05   2.9990000e+05   1.3373100e+05   1.4407800e+05   3.8526500e+05   4.5959300e+05   2.5203300e+05   2.9172900e+05   5.4719500e+05   5.7657200e+05   2.2557200e+05   2.5677800e+05   4.3617200e+05   4.7311000e+05
   6.3639200e+05   6.7716400e+05   6.2599300e+05   7.3484800e+05   4.0475400e+05   3.9731900e+05   8.4366400e+05   9.8138900e+05   3.4789200e+05   4.2914400e+05   3.7208800e+05   3.8673800e+05   5.6578100e+05   4.7683500e+05   4.6184800e+05   4.7249500e+05   3.6376700e+05   4.4167600e+05   5.0845300e+05   5.3446800e+05   2.6228100e+05   2.9625700e+05   7.0227300e+05   5.6048500e+05   3.7392100e+05   3.6147600e+05   3.7274900e+05   3.3973700e+05   4.4871100e+05   4.3829100e+05   5.1570700e+05   4.8397100e+05   5.1728400e+05   5.7669700e+05   3.3117200e+05   3.1241000e+05   4.1266200e+05   4.0085300e+05   3.9991700e+05   4.0674000e+05   3.0396500e+05   2.8330800e+05   5.9269000e+05   5.5369300e+05   5.8224000e+05   6.2315200e+05   5.0966600e+05   5.3938500e+05   5.0376000e+05   5.0076500e+05   6.8199700e+05   4.5477600e+05   3.4617900e+05   3.1036300e+05   5.5743100e+05   5.5354000e+05   5.9098100e+05   6.7428600e+05   4.9681800e+05   5.4220200e+05   5.6130300e+05   5.4022700e+05   3.5953900e+05   0.0000000e+00   4.0359200e+05   5.2914100e+05   7.6332600e+05   8.5804600e+05   3.8719100e+05   3.6391300e+05   3.5141200e+05   3.5459400e+05   4.5729200e+05   4.8388100e+05   2.9906000e+05   3.2494700e+05   4.4374100e+05   4.5745100e+05   2.8001600e+05   2.5927400e+05   5.2374500e+05   5.6877500e+05   3.8087500e+05   4.1642400e+05   7.3247200e+05   7.2190500e+05   3.7154000e+05   4.1042600e+05   5.4914200e+05   5.8791800e+05
   6.1135200e+05   6.6223300e+05   6.4693100e+05   6.7463500e+05   3.3808400e+05   3.6537000e+05   7.6826700e+05   9.7385300e+05   3.3180100e+05   3.6963600e+05   3.5359500e+05   3.8754600e+05   5.1357300e+05   4.0643700e+05   4.1494300e+05   4.1397900e+05   2.9591300e+05   3.6181300e+05   4.4544400e+05   4.9301000e+05   2.3246200e+05   2.3249500e+05   6.2699500e+05   4.8070500e+05   3.0133900e+05   3.0755400e+05   3.2211200e+05   3.1243100e+05   4.1069500e+05   3.6445300e+05   4.5278100e+05   4.2384500e+05   4.6350000e+05   5.0620100e+05   2.7769900e+05   2.6195200e+05   3.4990700e+05   3.4472800e+05   3.2442400e+05   3.1881300e+05   2.2738700e+05   2.3351500e+05   5.0579700e+05   5.3296100e+05   5.5295900e+05   5.6514400e+05   4.5610700e+05   4.6018900e+05   4.0033400e+05   4.0707600e+05   5.7900000e+05   3.7376200e+05   2.5571700e+05   2.4798700e+05   4.8478300e+05   4.8946300e+05   5.0236500e+05   5.7484700e+05   4.2627500e+05   4.6273800e+05   4.7156200e+05   4.8215200e+05   2.9144400e+05   4.0359200e+05   0.0000000e+00   4.6102700e+05   6.5224800e+05   7.5788500e+05   3.0994600e+05   3.0295500e+05   2.8216200e+05   3.0719000e+05   3.6474600e+05   4.0164600e+05   2.1512000e+05   2.1607000e+05   3.5783700e+05   3.8265500e+05   2.0574900e+05   1.9212000e+05   4.7165900e+05   5.2450200e+05   3.1854300e+05   3.3509800e+05   6.2930500e+05   6.2933800e+05   2.7470400e+05   3.5040300e+05   4.8858700e+05   5.3768600e+05
   7.4665600e+05   8.0051600e+05   8.0790100e+05   8.3495500e+05   4.4741500e+05   4.6214500e+05   8.7062200e+05   1.0631310e+06   4.3558300e+05   5.1292700e+05   4.5547600e+05   4.6344500e+05   6.3668300e+05   5.4395500e+05   5.6276300e+05   5.0939400e+05   4.2094000e+05   4.8325800e+05   5.4268600e+05   6.1718000e+05   3.7575600e+05   3.8234200e+05   8.0269200e+05   6.1114100e+05   4.2836100e+05   4.0876800e+05   4.3007500e+05   4.4001400e+05   5.7352900e+05   5.2433300e+05   6.2079500e+05   5.5946600e+05   6.2838400e+05   6.5519400e+05   3.7958900e+05   3.8651800e+05   4.6678100e+05   4.5629100e+05   4.7523600e+05   4.8591500e+05   3.6450200e+05   3.5400900e+05   6.8087200e+05   6.9127000e+05   6.5915300e+05   6.8480700e+05   5.5359100e+05   5.8570200e+05   5.2878400e+05   5.4724800e+05   7.0094400e+05   5.3492800e+05   4.1239700e+05   3.8115100e+05   5.8029200e+05   5.9316500e+05   6.7626400e+05   7.0336600e+05   5.3535700e+05   5.9184200e+05   6.5969800e+05   6.2975100e+05   4.3606900e+05   5.2914100e+05   4.6102700e+05   0.0000000e+00   8.3548700e+05   9.1168400e+05   4.4737800e+05   4.1474000e+05   4.2731000e+05   4.5747700e+05   4.9969000e+05   5.4230100e+05   3.5331500e+05   3.5901100e+05   5.0705800e+05   5.2499100e+05   3.6250200e+05   3.5975600e+05   6.1042400e+05   6.7567600e+05   4.7167100e+05   4.6767200e+05   7.6756900e+05   7.9069800e+05   4.1578300e+05   5.0563100e+05   6.0512800e+05   6.6162000e+05
   9.3397300e+05   9.4317800e+05   9.4995000e+05   1.0390020e+06   6.4443600e+05   6.4661100e+05   1.0693560e+06   1.2693770e+06   5.9282700e+05   6.6951100e+05   6.3221100e+05   6.7363100e+05   8.1825400e+05   7.0996300e+05   7.4706000e+05   7.1194300e+05   5.9424100e+05   6.9094800e+05   7.2837300e+05   7.7834300e+05   5.4553000e+05   5.5538300e+05   1.0142930e+06   7.7970900e+05   6.4002800e+05   6.4205200e+05   6.3769600e+05   6.3218700e+05   7.0764000e+05   6.9305400e+05   7.7741800e+05   6.9980000e+05   8.0586200e+05   8.3982500e+05   6.3178200e+05   5.6942100e+05   6.3306600e+05   6.5514800e+05   6.5539300e+05   6.4636800e+05   5.4228000e+05   5.7449400e+05   8.6629500e+05   8.7667700e+05   8.4656700e+05   8.5873900e+05   7.8015900e+05   7.8503700e+05   7.5985400e+05   7.4465500e+05   9.1461100e+05   7.2863200e+05   6.0284700e+05   6.0995800e+05   8.2395300e+05   8.2244800e+05   9.0260400e+05   9.2050400e+05   7.6270200e+05   8.4645300e+05   8.3943300e+05   8.1186600e+05   5.8873900e+05   7.6332600e+05   6.5224800e+05   8.3548700e+05   0.0000000e+00   1.0904510e+06   6.2573100e+05   6.0697200e+05   6.1641300e+05   6.3798100e+05   6.9485400e+05   7.6564400e+05   5.6709300e+05   5.6677300e+05   7.1465000e+05   7.1915900e+05   5.3902200e+05   5.6424000e+05   8.5845400e+05   8.5503700e+05   6.6704700e+05   6.4368100e+05   9.7991700e+05   9.8188500e+05   6.0876900e+05   7.2500200e+05   8.0673200e+05   8.7441000e+05
   1.0328760e+06   1.0021470e+06   1.0764700e+06   1.1509430e+06   7.9019300e+05   7.4700200e+05   1.1500910e+06   1.3519740e+06   7.3119900e+05   7.9788700e+05   7.5256000e+05   7.6653300e+05   9.1787500e+05   8.4978000e+05   8.8948000e+05   8.4478700e+05   6.7059000e+05   8.0248700e+05   8.6281000e+05   9.4360400e+05   6.8965700e+05   6.6721100e+05   1.0762000e+06   9.3011600e+05   7.6480200e+05   7.6389300e+05   7.4849100e+05   7.2707200e+05   7.9405200e+05   7.9993900e+05   9.0888500e+05   8.4013800e+05   9.4302900e+05   9.4816700e+05   7.0570400e+05   6.8223400e+05   7.9264500e+05   7.9014900e+05   7.7370500e+05   7.9163700e+05   6.6505100e+05   6.8158900e+05   9.8665500e+05   9.8665200e+05   9.6533300e+05   1.0117320e+06   9.0734100e+05   8.9719900e+05   8.6390500e+05   8.5717300e+05   1.0043670e+06   8.2775200e+05   7.1581600e+05   7.2563500e+05   9.2749900e+05   9.2439300e+05   9.9548100e+05   1.0029850e+06   8.6453200e+05   9.3932700e+05   9.3554800e+05   9.4406500e+05   7.4925000e+05   8.5804600e+05   7.5788500e+05   9.1168400e+05   1.0904510e+06   0.0000000e+00   7.9400900e+05   7.7249500e+05   7.3481600e+05   7.8792000e+05   8.1487300e+05   8.4236400e+05   6.9228600e+05   7.1080900e+05   8.2227200e+05   8.3386000e+05   6.5122700e+05   6.4092200e+05   9.4156100e+05   9.8162300e+05   7.6976600e+05   8.0644100e+05   1.0626720e+06   1.1010160e+06   7.7861400e+05   8.4907500e+05   9.4485500e+05   1.0033960e+06
   5.5691800e+05   6.0648700e+05   5.9067400e+05   6.5413200e+05   3.2198000e+05   3.1435400e+05   7.4532300e+05   8.8650200e+05   2.6518100e+05   2.9944700e+05   2.8751200e+05   2.9615500e+05   4.6657800e+05   3.5494600e+05   3.8512700e+05   3.5114900e+05   2.5031700e+05   3.5280700e+05   3.8346900e+05   4.4868400e+05   2.1237000e+05   1.9884700e+05   6.1015200e+05   4.4989100e+05   2.6977200e+05   2.6495900e+05   2.5989600e+05   2.5748500e+05   3.4496800e+05   3.5074200e+05   4.4090900e+05   3.5060600e+05   4.4880200e+05   4.7718800e+05   2.2685000e+05   2.0280100e+05   3.1066600e+05   3.0449900e+05   3.1058500e+05   3.2102300e+05   2.0209500e+05   2.1422600e+05   4.7900100e+05   5.3076700e+05   4.9423800e+05   5.1799700e+05   4.2128500e+05   4.4089700e+05   3.8948200e+05   3.8653200e+05   5.6224700e+05   3.6374700e+05   2.4815500e+05   2.6051900e+05   4.6974700e+05   4.5483400e+05   5.3196700e+05   5.6885700e+05   3.9724500e+05   4.8976500e+05   4.4096500e+05   4.8619400e+05   2.7837700e+05   3.8719100e+05   3.0994600e+05   4.4737800e+05   6.2573100e+05   7.9400900e+05   0.0000000e+00   2.7749100e+05   2.3791800e+05   2.8441500e+05   3.5592800e+05   3.7488300e+05   2.0900100e+05   2.1446600e+05   3.5423500e+05   3.3430000e+05   1.6124000e+05   1.7066200e+05   4.3714300e+05   4.9030500e+05   2.7939500e+05   2.9461800e+05   6.1076600e+05   5.9956200e+05   2.3516100e+05   2.8014500e+05   4.3757100e+05   4.9903300e+05
   5.4323400e+05   5.7389500e+05   5.6198400e+05   6.1130800e+05   2.8497800e+05   2.9291300e+05   7.2009600e+05   9.0099800e+05   2.8696600e+05   2.9236600e+05   2.5636500e+05   2.7355000e+05   4.7592200e+05   3.4458100e+05   3.2378400e+05   2.9736100e+05   2.2951800e+05   3.2287200e+05   3.6103400e+05   4.0962600e+05   1.7853400e+05   1.7271100e+05   5.9771500e+05   4.4030800e+05   2.5730900e+05   2.6134200e+05   2.5544500e+05   2.4493400e+05   3.4231100e+05   3.2277500e+05   4.2104000e+05   3.4659900e+05   4.2039900e+05   4.6198200e+05   1.9071700e+05   1.9248700e+05   2.6872300e+05   2.4652700e+05   2.9246000e+05   2.7866300e+05   1.6309700e+05   1.6097500e+05   4.6355700e+05   4.6251400e+05   4.6412500e+05   4.5776400e+05   3.8705300e+05   4.2410900e+05   3.9603500e+05   3.9027100e+05   5.6206200e+05   3.1539600e+05   2.1856700e+05   2.1302800e+05   4.2391000e+05   4.0596000e+05   4.7397800e+05   5.4781800e+05   3.8254500e+05   4.2032800e+05   4.0971300e+05   4.3529600e+05   2.2680800e+05   3.6391300e+05   3.0295500e+05   4.1474000e+05   6.0697200e+05   7.7249500e+05   2.7749100e+05   0.0000000e+00   2.4168000e+05   2.6585200e+05   3.3801300e+05   3.9658400e+05   1.9858000e+05   1.8769700e+05   3.1738500e+05   3.2307800e+05   1.5924800e+05   1.3646800e+05   3.9244500e+05   5.0404000e+05   2.9469000e+05   2.9614700e+05   5.7525700e+05   5.6997600e+05   2.3379300e+05   3.0739900e+05   4.2690700e+05   5.0320700e+05
   5.1087000e+05   5.7158500e+05   5.4871400e+05   5.9444000e+05   2.7066200e+05   2.6847900e+05   7.0308300e+05   8.4662300e+05   2.6454900e+05   2.7224300e+05   2.7158500e+05   2.7685400e+05   4.6293200e+05   3.5200000e+05   3.3741900e+05   3.1790500e+05   2.3893400e+05   3.1115100e+05   3.7188500e+05   4.1682800e+05   1.7964900e+05   1.4537600e+05   5.7360800e+05   4.0014800e+05   2.3120200e+05   2.2782200e+05   2.2403800e+05   2.0579100e+05   3.1668300e+05   2.8851300e+05   3.9572200e+05   3.2371800e+05   4.0857600e+05   4.4972300e+05   1.9208600e+05   1.6947200e+05   2.6633900e+05   2.6334200e+05   2.8803600e+05   2.6740900e+05   1.6938200e+05   1.7104900e+05   4.9243900e+05   4.7076600e+05   4.8423300e+05   4.6817300e+05   3.7673300e+05   4.1832800e+05   3.7335300e+05   4.0849700e+05   5.7368400e+05   3.1517800e+05   2.0420500e+05   2.0366500e+05   4.4531600e+05   4.2088700e+05   4.8603700e+05   5.3400200e+05   3.6367200e+05   4.2207300e+05   4.3487700e+05   4.1072400e+05   2.1194800e+05   3.5141200e+05   2.8216200e+05   4.2731000e+05   6.1641300e+05   7.3481600e+05   2.3791800e+05   2.4168000e+05   0.0000000e+00   2.5333700e+05   3.0280900e+05   3.6050900e+05   1.5286600e+05   1.7724300e+05   2.9929200e+05   3.1954800e+05   1.3561800e+05   1.4946800e+05   3.9748500e+05   4.7749200e+05   2.7711200e+05   2.9799100e+05   5.8265100e+05   5.9354100e+05   2.2440900e+05   3.2080800e+05   4.4800500e+05   4.6114000e+05
   5.3400400e+05   6.1805400e+05   5.8394800e+05   6.4309700e+05   3.0811300e+05   2.9110300e+05   7.2293500e+05   8.7008600e+05   2.5944100e+05   2.9374400e+05   2.7388000e+05   3.0072600e+05   4.5694300e+05   3.8147700e+05   3.7834300e+05   3.2898100e+05   2.7609000e+05   3.3166100e+05   3.7995900e+05   4.2464500e+05   1.9436600e+05   1.6692500e+05   5.9833200e+05   4.3438300e+05   2.5869300e+05   2.4059000e+05   2.4916600e+05   2.3778000e+05   3.2981700e+05   3.2233500e+05   4.1327400e+05   3.2537700e+05   4.0881500e+05   4.6564600e+05   2.0363100e+05   1.9365100e+05   2.9085300e+05   2.7314500e+05   2.9812500e+05   2.9340100e+05   1.7812200e+05   1.9019100e+05   4.9082400e+05   5.0233000e+05   4.8698400e+05   5.3162800e+05   4.1971700e+05   4.3464200e+05   4.1162700e+05   4.0156600e+05   5.7041900e+05   3.6065200e+05   2.1183400e+05   2.2332100e+05   4.5799000e+05   4.4093700e+05   5.1322300e+05   5.3175900e+05   3.7024300e+05   4.3283500e+05   4.2135000e+05   4.1142700e+05   2.3401000e+05   3.5459400e+05   3.0719000e+05   4.5747700e+05   6.3798100e+05   7.8792000e+05   2.8441500e+05   2.6585200e+05   2.5333700e+05   0.0000000e+00   3.4761500e+05   3.6667900e+05   1.9808900e+05   2.1851700e+05   3.4540600e+05   3.4916500e+05   1.6064300e+05   1.6251500e+05   4.3199300e+05   4.9779000e+05   2.9313800e+05   2.8729800e+05   6.0337100e+05   6.0412000e+05   2.5313000e+05   3.2019400e+05   4.5198500e+05   4.6793700e+05
   6.0441900e+05   7.2904200e+05   6.8334000e+05   7.3996200e+05   3.8911300e+05   3.8015200e+05   8.1494500e+05   9.9424100e+05   3.3846300e+05   3.8793600e+05   3.4912500e+05   3.7350800e+05   5.7223000e+05   4.5285200e+05   4.6136900e+05   4.1655700e+05   3.3371100e+05   4.2341800e+05   4.8916000e+05   5.4647600e+05   2.9047800e+05   2.5760000e+05   6.7738700e+05   5.1128600e+05   3.3383300e+05   3.4591800e+05   3.4110300e+05   3.0427900e+05   4.2152000e+05   4.1612000e+05   4.7251600e+05   4.0817500e+05   4.9901700e+05   5.4250400e+05   2.7016700e+05   2.7903500e+05   3.7051300e+05   3.5165900e+05   4.1367300e+05   3.3930000e+05   2.6614800e+05   2.4259600e+05   5.3507700e+05   5.5045500e+05   5.6394900e+05   5.9180000e+05   4.9140500e+05   5.2773100e+05   4.5468500e+05   4.7105500e+05   6.1922400e+05   3.9067000e+05   2.9419000e+05   2.9556800e+05   5.0064600e+05   4.7708800e+05   5.9876200e+05   5.8888400e+05   4.2858200e+05   5.0694000e+05   4.9694200e+05   4.4856800e+05   2.7064400e+05   4.5729200e+05   3.6474600e+05   4.9969000e+05   6.9485400e+05   8.1487300e+05   3.5592800e+05   3.3801300e+05   3.0280900e+05   3.4761500e+05   0.0000000e+00   4.4629500e+05   2.5871600e+05   2.9595600e+05   4.2629600e+05   4.2085000e+05   2.1886300e+05   2.8448100e+05   5.1175200e+05   5.5228600e+05   3.6671000e+05   3.8206200e+05   6.6879300e+05   6.8706400e+05   3.0550300e+05   3.9730800e+05   5.4433200e+05   5.7441000e+05
   6.6207100e+05   7.1769800e+05   6.5896600e+05   7.4715300e+05   3.7853500e+05   3.8197700e+05   8.3988200e+05   9.6842400e+05   3.5366200e+05   3.9211000e+05   3.5636900e+05   4.1583800e+05   5.7516700e+05   4.3183800e+05   4.6329000e+05   4.5216400e+05   3.3230700e+05   4.0487500e+05   4.3395300e+05   5.0698100e+05   2.7405000e+05   2.6959500e+05   6.7450100e+05   5.2518100e+05   3.2359200e+05   3.4304900e+05   3.1633400e+05   2.8985200e+05   4.2413700e+05   4.3524600e+05   5.4102400e+05   4.3044900e+05   5.2336200e+05   5.2148700e+05   2.8783200e+05   2.9495300e+05   3.8777500e+05   3.7966200e+05   3.9920600e+05   3.8924900e+05   3.1316300e+05   2.7863800e+05   5.8246000e+05   5.6152500e+05   5.5077700e+05   5.9187800e+05   5.7090900e+05   5.5430400e+05   4.8929600e+05   4.9978400e+05   6.4546000e+05   4.4707600e+05   3.2735000e+05   3.1429400e+05   5.1242800e+05   5.2082200e+05   6.2088100e+05   6.8332100e+05   5.1699400e+05   5.4049700e+05   5.1252100e+05   5.3982300e+05   3.3449200e+05   4.8388100e+05   4.0164600e+05   5.4230100e+05   7.6564400e+05   8.4236400e+05   3.7488300e+05   3.9658400e+05   3.6050900e+05   3.6667900e+05   4.4629500e+05   0.0000000e+00   2.7786100e+05   3.0761100e+05   4.3680300e+05   4.5686000e+05   2.6924400e+05   2.8434300e+05   5.3157700e+05   5.8400200e+05   3.9554100e+05   4.1117500e+05   7.1762200e+05   7.2048400e+05   3.4247000e+05   4.0613300e+05   5.3694700e+05   5.8994400e+05
   4.5036700e+05   5.0555600e+05   4.8019900e+05   5.8505800e+05   1.9095800e+05   2.1067100e+05   6.3822300e+05   7.8060400e+05   1.9002300e+05   2.1863200e+05   1.7473600e+05   2.1251000e+05   3.6244900e+05   2.6200900e+05   2.6244300e+05   2.6547200e+05   1.6402700e+05   2.5457100e+05   2.8152800e+05   3.5571300e+05   1.0780500e+05   1.0230100e+05   5.1277500e+05   3.6841200e+05   1.8646300e+05   1.7536600e+05   1.7905000e+05   1.6038100e+05   2.7613600e+05   2.3869200e+05   3.5944500e+05   2.5611500e+05   3.4277500e+05   3.7609700e+05   1.2349700e+05   1.2355400e+05   2.2644500e+05   1.9739000e+05   2.0681900e+05   2.0009800e+05   9.6386000e+04   8.9467000e+04   3.7143600e+05   3.9912600e+05   4.1127400e+05   4.4525100e+05   3.1657900e+05   3.6601600e+05   3.0796800e+05   3.1964700e+05   4.4847400e+05   2.4918000e+05   1.4406600e+05   1.2992200e+05   3.5013300e+05   3.5862000e+05   4.6292900e+05   4.8825400e+05   2.9979200e+05   3.5439900e+05   3.4571200e+05   3.6668000e+05   1.7021800e+05   2.9906000e+05   2.1512000e+05   3.5331500e+05   5.6709300e+05   6.9228600e+05   2.0900100e+05   1.9858000e+05   1.5286600e+05   1.9808900e+05   2.5871600e+05   2.7786100e+05   0.0000000e+00   1.1818000e+05   2.4956000e+05   2.4316000e+05   8.1491000e+04   9.0452000e+04   3.5537900e+05   4.1977600e+05   2.1388500e+05   2.1616500e+05   5.1597900e+05   5.2480500e+05   1.8041000e+05   2.1319100e+05   3.5890700e+05   4.0958700e+05
   4.6283800e+05   5.1664500e+05   4.9831300e+05   5.8935400e+05   2.1474900e+05   2.3103100e+05   6.5444700e+05   8.0690200e+05   1.9483800e+05   2.2299700e+05   1.7949900e+05   2.0789400e+05   3.8735900e+05   2.6561700e+05   2.5483300e+05   2.7486800e+05   1.8120700e+05   2.6267200e+05   2.9703000e+05   3.3643100e+05   1.1684600e+05   1.0077000e+05   5.4175000e+05   3.6933800e+05   1.9880400e+05   1.9060300e+05   1.8010200e+05   1.5523700e+05   2.6949100e+05   2.4676500e+05   3.9481400e+05   2.8359100e+05   3.5289500e+05   3.9806500e+05   1.2809500e+05   1.3715600e+05   2.4109800e+05   2.4201500e+05   2.2836600e+05   2.3959000e+05   1.1012200e+05   1.1803200e+05   3.8182800e+05   4.2428100e+05   4.1332400e+05   4.3073400e+05   3.1705900e+05   3.9303700e+05   3.2485000e+05   3.4281600e+05   4.7918800e+05   2.4474200e+05   1.4764800e+05   1.4894100e+05   3.7015100e+05   3.5458700e+05   4.8002300e+05   4.8158300e+05   3.1520400e+05   3.6642700e+05   3.4561200e+05   3.3454500e+05   1.6288800e+05   3.2494700e+05   2.1607000e+05   3.5901100e+05   5.6677300e+05   7.1080900e+05   2.1446600e+05   1.8769700e+05   1.7724300e+05   2.1851700e+05   2.9595600e+05   3.0761100e+05   1.1818000e+05   0.0000000e+00   2.6826800e+05   2.6134200e+05   8.7629000e+04   9.1377000e+04   3.5834100e+05   4.5655600e+05   2.3188100e+05   2.4331100e+05   4.9537600e+05   5.4025900e+05   1.7269000e+05   2.1227200e+05   3.7199800e+05   4.2251000e+05
   5.8238600e+05   6.5691000e+05   6.2286500e+05   6.9680900e+05   3.5592900e+05   3.3088700e+05   8.0262400e+05   9.9333800e+05   3.2928400e+05   3.5456400e+05   3.2217100e+05   3.5125100e+05   5.2143700e+05   3.8250400e+05   4.4489900e+05   4.2504700e+05   3.3245200e+05   4.0028400e+05   4.5262200e+05   4.7915900e+05   2.6490800e+05   2.5131600e+05   6.8798100e+05   4.8965800e+05   3.2807600e+05   3.2003400e+05   3.0497500e+05   2.7549500e+05   4.1802700e+05   3.9303800e+05   5.0532200e+05   3.8528000e+05   5.1063000e+05   5.3821600e+05   2.8561900e+05   2.8114900e+05   3.5810600e+05   3.8064200e+05   3.6330700e+05   3.4031800e+05   2.2622900e+05   2.3352000e+05   5.1426800e+05   5.3685300e+05   5.4862200e+05   5.4658600e+05   4.4437900e+05   5.0160000e+05   3.9938600e+05   4.6169300e+05   6.1399300e+05   4.2010600e+05   3.1754800e+05   2.8818000e+05   5.4359900e+05   4.9825800e+05   5.9846100e+05   6.2762000e+05   4.4920900e+05   4.8952000e+05   4.6917700e+05   4.7630900e+05   2.8605900e+05   4.4374100e+05   3.5783700e+05   5.0705800e+05   7.1465000e+05   8.2227200e+05   3.5423500e+05   3.1738500e+05   2.9929200e+05   3.4540600e+05   4.2629600e+05   4.3680300e+05   2.4956000e+05   2.6826800e+05   0.0000000e+00   3.8991700e+05   2.3268700e+05   2.2275300e+05   5.0455000e+05   5.7480900e+05   3.8004500e+05   3.6026500e+05   6.0854500e+05   6.0321700e+05   2.9526200e+05   3.6556700e+05   5.0540700e+05   5.4403200e+05
   6.0561000e+05   6.4895300e+05   6.5602700e+05   7.3892000e+05   3.6608600e+05   3.2728900e+05   7.8173100e+05   9.6792900e+05   3.6693000e+05   4.0906400e+05   3.1888200e+05   3.6886600e+05   4.9477600e+05   4.1516900e+05   4.4214000e+05   4.0193900e+05   3.3750100e+05   4.2248900e+05   4.6111400e+05   5.0713200e+05   2.8283600e+05   2.5735100e+05   7.0761200e+05   5.0446700e+05   3.4463800e+05   3.6163100e+05   3.2923000e+05   2.9327700e+05   4.2509600e+05   4.0289400e+05   5.1031700e+05   3.9923200e+05   5.0700500e+05   5.7320300e+05   3.0353300e+05   2.7028600e+05   3.7023200e+05   3.8673300e+05   4.0256800e+05   4.0024000e+05   2.5630300e+05   2.6017400e+05   5.6294500e+05   5.8240800e+05   5.5159200e+05   5.6321500e+05   4.5108400e+05   5.0878100e+05   4.0982200e+05   4.5662300e+05   6.0134100e+05   3.8639400e+05   2.8251700e+05   2.7211600e+05   5.1412000e+05   4.8721500e+05   6.0067300e+05   6.4645600e+05   4.2005600e+05   4.8626400e+05   4.7669000e+05   4.6387700e+05   2.9990000e+05   4.5745100e+05   3.8265500e+05   5.2499100e+05   7.1915900e+05   8.3386000e+05   3.3430000e+05   3.2307800e+05   3.1954800e+05   3.4916500e+05   4.2085000e+05   4.5686000e+05   2.4316000e+05   2.6134200e+05   3.8991700e+05   0.0000000e+00   2.3801600e+05   2.3742300e+05   4.7666800e+05   5.7764900e+05   3.7451200e+05   3.8862100e+05   6.3031000e+05   6.2129800e+05   2.9772500e+05   3.8498300e+05   5.3048000e+05   5.6761200e+05
   4.3839300e+05   4.7377800e+05   4.6311700e+05   5.5422500e+05   1.8904600e+05   2.0034600e+05   6.3649200e+05   7.6111000e+05   1.7927900e+05   1.9793700e+05   1.5510200e+05   2.0250700e+05   3.3208000e+05   2.4358100e+05   2.4803400e+05   2.4308700e+05   1.5183000e+05   2.1442300e+05   2.6689900e+05   3.3209200e+05   1.0223000e+05   7.9153000e+04   4.7699900e+05   3.2477300e+05   1.5903900e+05   1.7231900e+05   1.6587400e+05   1.2945700e+05   2.3268300e+05   2.2733600e+05   3.1793100e+05   2.0969100e+05   3.5122300e+05   3.7240300e+05   1.0604200e+05   1.0016500e+05   1.8857100e+05   1.8249900e+05   2.2115200e+05   2.0656200e+05   7.9164000e+04   8.4949000e+04   3.8720500e+05   4.0692100e+05   3.7643100e+05   4.0929200e+05   2.7017200e+05   3.2429700e+05   2.7854200e+05   3.1216100e+05   4.6211000e+05   2.1387700e+05   1.1537000e+05   1.3270100e+05   3.4288200e+05   3.1381700e+05   4.4611500e+05   4.6393900e+05   2.7319700e+05   3.4720400e+05   3.0894900e+05   2.8979700e+05   1.3373100e+05   2.8001600e+05   2.0574900e+05   3.6250200e+05   5.3902200e+05   6.5122700e+05   1.6124000e+05   1.5924800e+05   1.3561800e+05   1.6064300e+05   2.1886300e+05   2.6924400e+05   8.1491000e+04   8.7629000e+04   2.3268700e+05   2.3801600e+05   0.0000000e+00   5.7597000e+04   3.4539800e+05   4.0227600e+05   1.9688000e+05   2.2640700e+05   4.8826400e+05   4.8505100e+05   1.4041900e+05   2.3408600e+05   3.5824900e+05   3.8145900e+05
   4.3318300e+05   4.9916400e+05   4.4742900e+05   5.3491100e+05   1.8945600e+05   1.6961600e+05   6.2337400e+05   7.6533900e+05   1.6645000e+05   2.1334300e+05   1.5984100e+05   2.0534700e+05   3.6537500e+05   2.4616300e+05   2.5544800e+05   2.3960400e+05   1.6292000e+05   2.4936900e+05   2.6232200e+05   3.0240200e+05   8.2654000e+04   5.7975000e+04   4.8655500e+05   3.2414900e+05   1.5020700e+05   1.6335600e+05   1.6623800e+05   1.0247800e+05   2.4536900e+05   2.1895300e+05   3.1516300e+05   2.1816800e+05   3.2025200e+05   3.6315700e+05   1.0373900e+05   8.7168000e+04   1.8575700e+05   1.8729300e+05   2.0457000e+05   2.0235500e+05   8.8245000e+04   8.0342000e+04   3.8704900e+05   3.9640300e+05   3.6113400e+05   4.1181800e+05   2.6650100e+05   2.9142700e+05   2.7799900e+05   3.2696500e+05   4.5080600e+05   2.1785400e+05   1.1632100e+05   1.3668300e+05   3.3613900e+05   3.1903000e+05   4.6848900e+05   4.6012300e+05   2.5536800e+05   3.3990100e+05   3.0785400e+05   3.1980600e+05   1.4407800e+05   2.5927400e+05   1.9212000e+05   3.5975600e+05   5.6424000e+05   6.4092200e+05   1.7066200e+05   1.3646800e+05   1.4946800e+05   1.6251500e+05   2.8448100e+05   2.8434300e+05   9.0452000e+04   9.1377000e+04   2.2275300e+05   2.3742300e+05   5.7597000e+04   0.0000000e+00   3.2232400e+05   3.8103300e+05   2.0002700e+05   2.0802300e+05   4.7656200e+05   4.8961100e+05   1.5289100e+05   1.9294800e+05   3.4598200e+05   3.8170600e+05
   7.2852200e+05   7.4132500e+05   7.6955800e+05   7.6210800e+05   4.3245300e+05   4.2037000e+05   8.8346300e+05   1.0100870e+06   4.0879400e+05   4.5313800e+05   4.0625600e+05   4.5581100e+05   6.3667500e+05   4.8640300e+05   4.9866400e+05   4.8138500e+05   4.2299300e+05   4.9815300e+05   5.0562800e+05   5.4233200e+05   3.1897200e+05   2.9413200e+05   7.3902100e+05   5.5572900e+05   3.8486500e+05   3.9859300e+05   4.1727500e+05   3.6130700e+05   4.8805100e+05   4.9736700e+05   6.0548500e+05   4.8300500e+05   5.7582500e+05   5.8747600e+05   3.5987500e+05   3.4845500e+05   4.2840300e+05   4.1673700e+05   4.3759300e+05   4.1865900e+05   3.3505200e+05   3.3181100e+05   6.4145200e+05   6.3524900e+05   6.0840100e+05   6.5710600e+05   5.2753200e+05   5.5397300e+05   5.5225100e+05   5.7267900e+05   7.0022200e+05   4.7947300e+05   3.9579500e+05   3.8322500e+05   5.9934700e+05   5.7963300e+05   6.9535500e+05   7.1944600e+05   5.4217100e+05   5.9667900e+05   5.7146300e+05   5.5640400e+05   3.8526500e+05   5.2374500e+05   4.7165900e+05   6.1042400e+05   8.5845400e+05   9.4156100e+05   4.3714300e+05   3.9244500e+05   3.9748500e+05   4.3199300e+05   5.1175200e+05   5.3157700e+05   3.5537900e+05   3.5834100e+05   5.0455000e+05   4.7666800e+05   3.4539800e+05   3.2232400e+05   0.0000000e+00   6.5809500e+05   4.5823900e+05   4.4690500e+05   7.3406500e+05   7.5589500e+05   3.9345700e+05   4.5735300e+05   6.1985800e+05   6.4594300e+05
   7.9410800e+05   8.2904500e+05   8.2487100e+05   8.8931300e+05   5.2984400e+05   4.9071900e+05   9.1171700e+05   1.0875870e+06   4.5999500e+05   4.9911400e+05   4.6312700e+05   5.1687400e+05   6.9203000e+05   5.7860200e+05   5.6885600e+05   5.7346100e+05   4.6031300e+05   5.2020200e+05   5.7050900e+05   6.5172600e+05   4.0973300e+05   3.8424900e+05   8.5586600e+05   6.6836800e+05   5.0300500e+05   5.2134600e+05   4.7258700e+05   4.5492500e+05   5.6594600e+05   5.6934000e+05   6.4037500e+05   5.5377300e+05   6.7678400e+05   6.5831100e+05   4.5070300e+05   4.2810800e+05   4.7471600e+05   5.0537100e+05   5.4095900e+05   4.9532400e+05   4.1291200e+05   4.1294400e+05   7.3881700e+05   6.7037900e+05   6.7840900e+05   6.9339200e+05   5.9870900e+05   6.5705200e+05   6.2238700e+05   6.4687800e+05   7.9342700e+05   5.2539000e+05   4.3883300e+05   4.3582400e+05   6.2315200e+05   6.2959800e+05   7.4447300e+05   7.7041100e+05   6.0027900e+05   6.5621100e+05   6.5007600e+05   6.7442600e+05   4.5959300e+05   5.6877500e+05   5.2450200e+05   6.7567600e+05   8.5503700e+05   9.8162300e+05   4.9030500e+05   5.0404000e+05   4.7749200e+05   4.9779000e+05   5.5228600e+05   5.8400200e+05   4.1977600e+05   4.5655600e+05   5.7480900e+05   5.7764900e+05   4.0227600e+05   3.8103300e+05   6.5809500e+05   0.0000000e+00   4.9396500e+05   5.1374800e+05   8.0234600e+05   8.4878100e+05   4.8258400e+05   5.8410500e+05   6.6099500e+05   7.0516700e+05
   6.0368200e+05   6.5399600e+05   5.9077900e+05   6.7267100e+05   3.0744900e+05   3.2242600e+05   7.2347400e+05   8.7649800e+05   3.0461800e+05   3.4811200e+05   3.0218000e+05   3.2737800e+05   4.7324400e+05   4.0397100e+05   3.9724900e+05   4.0411600e+05   2.8784000e+05   3.4206400e+05   3.9883000e+05   4.6000200e+05   2.2011800e+05   2.3311300e+05   6.6290800e+05   4.2711000e+05   2.9389400e+05   3.3488100e+05   2.9687100e+05   2.5172000e+05   3.5891800e+05   3.9519300e+05   4.7701000e+05   3.7205200e+05   4.4182700e+05   4.7742500e+05   2.4472200e+05   2.2431400e+05   2.9964200e+05   3.0034800e+05   3.4063100e+05   3.3475200e+05   2.1891300e+05   2.0771300e+05   5.3809700e+05   5.0643100e+05   4.9498700e+05   5.5246100e+05   4.4339000e+05   4.7329400e+05   4.0252400e+05   4.5558400e+05   5.6554500e+05   3.7647800e+05   2.5741100e+05   2.6711400e+05   4.5132800e+05   4.4261300e+05   5.3634400e+05   5.8748000e+05   4.0105400e+05   4.2999300e+05   4.5178900e+05   4.8061500e+05   2.5203300e+05   3.8087500e+05   3.1854300e+05   4.7167100e+05   6.6704700e+05   7.6976600e+05   2.7939500e+05   2.9469000e+05   2.7711200e+05   2.9313800e+05   3.6671000e+05   3.9554100e+05   2.1388500e+05   2.3188100e+05   3.8004500e+05   3.7451200e+05   1.9688000e+05   2.0002700e+05   4.5823900e+05   4.9396500e+05   0.0000000e+00   3.2471400e+05   5.9357200e+05   6.3950300e+05   2.4810100e+05   3.2874800e+05   4.6186600e+05   5.1521700e+05
   5.6730500e+05   6.4567400e+05   6.3426400e+05   7.1585800e+05   2.9559100e+05   2.8039400e+05   6.9560300e+05   8.8381400e+05   2.9718600e+05   3.3150000e+05   2.8099500e+05   3.2301700e+05   4.5509300e+05   4.1209400e+05   3.8616500e+05   4.0189700e+05   2.9647000e+05   3.2796500e+05   4.0734600e+05   4.4400900e+05   2.1149400e+05   2.2479700e+05   6.3295400e+05   4.6185900e+05   3.1561000e+05   3.0407700e+05   2.6858500e+05   2.4696700e+05   3.7231300e+05   3.7372300e+05   4.7487000e+05   3.5112600e+05   4.7990100e+05   4.8198300e+05   2.4689600e+05   2.2012900e+05   2.9930500e+05   2.9517500e+05   3.7642600e+05   3.4052800e+05   2.2846700e+05   2.1422000e+05   5.0186400e+05   4.9844200e+05   5.1000400e+05   5.5357900e+05   4.7590000e+05   5.0057500e+05   4.2038300e+05   4.4319800e+05   5.9032600e+05   3.8242700e+05   2.8680100e+05   2.8716600e+05   4.6258100e+05   4.6594400e+05   5.4591200e+05   5.7756100e+05   4.2171700e+05   4.4097800e+05   4.6876800e+05   5.0800800e+05   2.9172900e+05   4.1642400e+05   3.3509800e+05   4.6767200e+05   6.4368100e+05   8.0644100e+05   2.9461800e+05   2.9614700e+05   2.9799100e+05   2.8729800e+05   3.8206200e+05   4.1117500e+05   2.1616500e+05   2.4331100e+05   3.6026500e+05   3.8862100e+05   2.2640700e+05   2.0802300e+05   4.4690500e+05   5.1374800e+05   3.2471400e+05   0.0000000e+00   6.2533500e+05   6.6134500e+05   2.9780000e+05   3.2271900e+05   4.7199900e+05   5.0031500e+05
   8.6347800e+05   8.7645100e+05   8.7355900e+05   9.7310300e+05   6.0875200e+05   5.9554000e+05   1.0319340e+06   1.1901020e+06   5.2949200e+05   6.0001200e+05   5.7081100e+05   5.8471700e+05   7.1634500e+05   6.9424600e+05   6.9823700e+05   6.6026800e+05   5.7320300e+05   6.3316600e+05   7.1785600e+05   7.3467100e+05   4.8345100e+05   4.6791500e+05   9.0933600e+05   7.2075800e+05   5.9082300e+05   5.9554500e+05   5.7106500e+05   5.2122200e+05   6.3003800e+05   6.1840500e+05   7.2666500e+05   6.4270800e+05   7.5208100e+05   7.6487400e+05   5.3529100e+05   5.3429200e+05   5.9950100e+05   5.7899300e+05   6.2205700e+05   6.1477300e+05   4.6561400e+05   4.6453900e+05   7.8886600e+05   7.6582900e+05   7.9042200e+05   8.3779500e+05   7.4737400e+05   7.8228100e+05   6.9792400e+05   7.2087600e+05   8.8079300e+05   6.3583000e+05   5.3918100e+05   5.1910000e+05   7.0993300e+05   7.5420200e+05   8.4139900e+05   8.8545500e+05   7.0788300e+05   7.1527900e+05   7.2476200e+05   7.3840500e+05   5.4719500e+05   7.3247200e+05   6.2930500e+05   7.6756900e+05   9.7991700e+05   1.0626720e+06   6.1076600e+05   5.7525700e+05   5.8265100e+05   6.0337100e+05   6.6879300e+05   7.1762200e+05   5.1597900e+05   4.9537600e+05   6.0854500e+05   6.3031000e+05   4.8826400e+05   4.7656200e+05   7.3406500e+05   8.0234600e+05   5.9357200e+05   6.2533500e+05   0.0000000e+00   9.2495900e+05   5.2489500e+05   5.6674000e+05   7.4784100e+05   7.7884800e+05
   9.0128800e+05   9.5490900e+05   9.1035200e+05   9.7031500e+05   6.3082400e+05   5.9606500e+05   1.0293160e+06   1.2088100e+06   6.0972800e+05   6.3200400e+05   5.9808700e+05   6.1463900e+05   7.5910900e+05   7.1643800e+05   6.9922600e+05   6.8828600e+05   6.1543700e+05   6.4172100e+05   7.2116100e+05   7.6435100e+05   5.4189100e+05   5.3826800e+05   9.6021100e+05   7.9603600e+05   6.0869900e+05   6.3669300e+05   5.9492200e+05   5.7544700e+05   6.7973500e+05   6.7666600e+05   7.7280600e+05   6.9477100e+05   8.1685600e+05   7.7982800e+05   5.5281000e+05   5.3053100e+05   6.1365000e+05   6.3548600e+05   6.7026500e+05   6.6507500e+05   5.1936400e+05   5.2894800e+05   8.1937100e+05   8.0063300e+05   7.8833900e+05   8.6500500e+05   7.5090100e+05   7.5787500e+05   7.0291100e+05   7.3470900e+05   9.1983400e+05   6.8300500e+05   5.5524600e+05   5.6162800e+05   7.4331600e+05   6.7980700e+05   8.7928000e+05   9.0881300e+05   7.4353500e+05   7.4319800e+05   7.9101000e+05   7.9459000e+05   5.7657200e+05   7.2190500e+05   6.2933800e+05   7.9069800e+05   9.8188500e+05   1.1010160e+06   5.9956200e+05   5.6997600e+05   5.9354100e+05   6.0412000e+05   6.8706400e+05   7.2048400e+05   5.2480500e+05   5.4025900e+05   6.0321700e+05   6.2129800e+05   4.8505100e+05   4.8961100e+05   7.5589500e+05   8.4878100e+05   6.3950300e+05   6.6134500e+05   9.2495900e+05   0.0000000e+00   5.3799000e+05   5.9845700e+05   7.7154900e+05   8.3286500e+05
   5.2447300e+05   5.6693000e+05   6.1312800e+05   6.2734600e+05   2.4753700e+05   2.4394900e+05   6.9527700e+05   8.8203300e+05   2.5410700e+05   3.1047200e+05   2.5554900e+05   2.9823500e+05   3.9624400e+05   3.1080900e+05   3.2138100e+05   3.2133100e+05   2.3283300e+05   2.8499200e+05   3.2677500e+05   4.1032000e+05   1.6492400e+05   1.6323700e+05   5.7441100e+05   4.0910600e+05   2.2542300e+05   2.6025300e+05   2.3120900e+05   1.9049000e+05   2.8596000e+05   3.1948700e+05   3.7416200e+05   3.0376500e+05   4.1527300e+05   4.1238200e+05   1.8198800e+05   1.7050500e+05   2.6358700e+05   2.2421900e+05   3.0186300e+05   2.6299900e+05   1.6716800e+05   1.4477300e+05   4.5191600e+05   4.5474800e+05   4.3300600e+05   4.9377800e+05   3.3858800e+05   3.9589100e+05   2.9300400e+05   3.4788000e+05   5.2189600e+05   2.8149400e+05   1.8606700e+05   2.0421600e+05   3.7846700e+05   3.6800000e+05   4.7568900e+05   5.3914900e+05   3.7565000e+05   4.1285900e+05   4.2824500e+05   4.0206800e+05   2.2557200e+05   3.7154000e+05   2.7470400e+05   4.1578300e+05   6.0876900e+05   7.7861400e+05   2.3516100e+05   2.3379300e+05   2.2440900e+05   2.5313000e+05   3.0550300e+05   3.4247000e+05   1.8041000e+05   1.7269000e+05   2.9526200e+05   2.9772500e+05   1.4041900e+05   1.5289100e+05   3.9345700e+05   4.8258400e+05   2.4810100e+05   2.9780000e+05   5.2489500e+05   5.3799000e+05   0.0000000e+00   2.3517200e+05   4.3655200e+05   4.9398000e+05
   5.9873900e+05   5.9152700e+05   6.4496900e+05   6.6996200e+05   2.9203300e+05   3.3742300e+05   7.6601000e+05   8.8809600e+05   2.8610600e+05   3.4137800e+05   2.5986900e+05   3.0474900e+05   4.2188600e+05   3.6778400e+05   3.8656800e+05   4.0416000e+05   2.8252400e+05   3.1976500e+05   3.8390700e+05   4.6109900e+05   2.2073700e+05   1.9064700e+05   6.2634500e+05   4.3393300e+05   2.7199100e+05   2.9460600e+05   2.7843200e+05   2.4896000e+05   3.5838600e+05   3.7458700e+05   4.4861300e+05   3.8642200e+05   4.7229900e+05   4.8148400e+05   2.4126400e+05   2.5256200e+05   3.0802900e+05   2.8021200e+05   3.5052500e+05   3.4638900e+05   2.3729400e+05   2.1464800e+05   5.5786900e+05   5.4026900e+05   4.8956100e+05   5.2352200e+05   3.8946200e+05   4.6467100e+05   3.6914800e+05   4.2551200e+05   6.1127600e+05   3.6007800e+05   2.5415500e+05   2.8211800e+05   4.7210700e+05   4.6704900e+05   5.2970200e+05   5.9530100e+05   4.1297700e+05   4.4135300e+05   4.2410500e+05   4.1747300e+05   2.5677800e+05   4.1042600e+05   3.5040300e+05   5.0563100e+05   7.2500200e+05   8.4907500e+05   2.8014500e+05   3.0739900e+05   3.2080800e+05   3.2019400e+05   3.9730800e+05   4.0613300e+05   2.1319100e+05   2.1227200e+05   3.6556700e+05   3.8498300e+05   2.3408600e+05   1.9294800e+05   4.5735300e+05   5.8410500e+05   3.2874800e+05   3.2271900e+05   5.6674000e+05   5.9845700e+05   2.3517200e+05   0.0000000e+00   4.9437400e+05   5.3310200e+05
   7.2937100e+05   7.8352000e+05   7.5577700e+05   8.4529500e+05   4.7994500e+05   4.8100000e+05   9.0757600e+05   1.1092510e+06   4.6688600e+05   5.1819000e+05   4.7222000e+05   4.7720400e+05   6.3627500e+05   5.6614100e+05   5.6353700e+05   5.7958700e+05   4.5158400e+05   5.0529900e+05   5.6857500e+05   6.0083200e+05   3.8389400e+05   3.6832900e+05   8.0310000e+05   6.2365200e+05   4.7642600e+05   4.4640500e+05   4.6304400e+05   4.0539800e+05   5.2166800e+05   5.1984200e+05   6.0552300e+05   4.9676400e+05   6.4892000e+05   6.4724900e+05   3.9163300e+05   3.7549500e+05   4.6560100e+05   4.6944100e+05   4.7861200e+05   4.6649700e+05   3.6042500e+05   3.6204300e+05   6.4901200e+05   6.6023500e+05   6.5549600e+05   7.0230400e+05   6.1152800e+05   6.1947700e+05   5.1388200e+05   5.4203400e+05   7.1807200e+05   5.1515000e+05   3.7698000e+05   4.2044800e+05   6.2964000e+05   6.1702800e+05   6.7234400e+05   7.4153700e+05   5.4772400e+05   6.0254100e+05   6.4111200e+05   6.1363200e+05   4.3617200e+05   5.4914200e+05   4.8858700e+05   6.0512800e+05   8.0673200e+05   9.4485500e+05   4.3757100e+05   4.2690700e+05   4.4800500e+05   4.5198500e+05   5.4433200e+05   5.3694700e+05   3.5890700e+05   3.7199800e+05   5.0540700e+05   5.3048000e+05   3.5824900e+05   3.4598200e+05   6.1985800e+05   6.6099500e+05   4.6186600e+05   4.7199900e+05   7.4784100e+05   7.7154900e+05   4.3655200e+05   4.9437400e+05   0.0000000e+00   6.6956600e+05
   7.5737300e+05   8.6788600e+05   7.5546000e+05   8.7679900e+05   5.2627600e+05   5.0869700e+05   9.3310400e+05   1.1148250e+06   4.8503800e+05   5.2230700e+05   4.8126200e+05   4.9283000e+05   6.7375300e+05   6.1627600e+05   6.0601600e+05   6.0272500e+05   4.2156800e+05   5.1238900e+05   5.8954700e+05   6.5745500e+05   4.3464000e+05   4.1007700e+05   8.3416700e+05   6.7358400e+05   4.5386800e+05   4.8278500e+05   4.9957200e+05   4.7628300e+05   5.8242700e+05   5.5784200e+05   6.6932200e+05   5.9032300e+05   6.7967600e+05   6.7570900e+05   4.2400700e+05   4.1714700e+05   5.1891900e+05   5.2791600e+05   5.3848300e+05   5.3083100e+05   4.3446100e+05   4.2568400e+05   6.8895400e+05   6.9578300e+05   6.8539700e+05   7.0993400e+05   6.0722100e+05   6.6115300e+05   5.9514100e+05   6.7261800e+05   7.9720000e+05   5.4242100e+05   4.1844100e+05   4.3260400e+05   6.3440200e+05   6.5447400e+05   7.2410100e+05   7.8621500e+05   6.0559500e+05   7.0074600e+05   6.8756900e+05   6.2204800e+05   4.7311000e+05   5.8791800e+05   5.3768600e+05   6.6162000e+05   8.7441000e+05   1.0033960e+06   4.9903300e+05   5.0320700e+05   4.6114000e+05   4.6793700e+05   5.7441000e+05   5.8994400e+05   4.0958700e+05   4.2251000e+05   5.4403200e+05   5.6761200e+05   3.8145900e+05   3.8170600e+05   6.4594300e+05   7.0516700e+05   5.1521700e+05   5.0031500e+05   7.7884800e+05   8.3286500e+05   4.9398000e+05   5.3310200e+05   6.6956600e+05   0.0000000e+00
