# Supplementary material for: Autistic traits and individual brain differences: functional network efficiency reflects attentional and social impairments, structural nodal efficiencies index systemising and theory-of-mind skills
Source: Mol Autism. 2021 Jan 21;12:3. doi: 10.1186/s13229-020-00377-8 (PMC7818759; doi:10.1186/s13229-020-00377-8)
Supplement: Supplementary file 9 — Additional file 9. Brain-behaviour correlations. README file detailing data curation; AAL-90 region masks in NIfTI format; spreadseehts of Spearman correlations; code and data for the correlational analysis. [file 13229_2020_377_MOESM9_ESM.zip › Paul_Arora_et_al_data/Physiological/BBC/analysis/Diffusion_Analaysis/adj_matrixes/NOS_weighted/symmetric/connection_matrix_sym_aHU0003.txt]

   0.0000000e+00   2.7000000e+05   2.7500000e+05   2.8500000e+05   2.2519300e+05   2.0792500e+05   3.3500000e+05   3.6000000e+05   1.7572000e+05   1.9542300e+05   1.8500000e+05   1.9000000e+05   2.3000000e+05   2.1000000e+05   2.8065200e+05   2.5882800e+05   1.8000000e+05   2.0500000e+05   2.2500000e+05   2.2500000e+05   1.9300400e+05   1.9130000e+05   2.2500000e+05   2.1000000e+05   1.9059100e+05   1.9252300e+05   2.3201800e+05   2.2747900e+05   2.4642100e+05   2.4356200e+05   2.1457700e+05   1.9099600e+05   2.3500000e+05   2.2000000e+05   1.6169200e+05   1.6581100e+05   2.8509900e+05   2.7825600e+05   3.4954000e+05   3.4825800e+05   2.0104500e+05   1.7749900e+05   2.6602200e+05   2.7226300e+05   2.0335600e+05   2.1000000e+05   3.6019000e+05   3.9315000e+05   1.9500000e+05   2.0000000e+05   2.8515300e+05   2.0000000e+05   2.0855800e+05   2.1805400e+05   4.6804200e+05   4.2422700e+05   2.7000000e+05   2.8000000e+05   2.2000000e+05   2.1500000e+05   2.3500000e+05   2.3000000e+05   1.9000000e+05   2.4000000e+05   2.0000000e+05   2.2500000e+05   3.0834200e+05   2.9746200e+05   1.9000000e+05   1.6500000e+05   2.0071300e+05   2.0298000e+05   2.8533000e+05   2.1964900e+05   1.9096700e+05   1.7611700e+05   2.1579700e+05   2.2635600e+05   1.5000000e+05   1.5000000e+05   2.8491100e+05   2.8395900e+05   2.8426000e+05   2.5671200e+05   3.8922400e+05   3.8667000e+05   2.3059100e+05   2.4393200e+05   3.8670800e+05   4.2711600e+05
   2.7000000e+05   0.0000000e+00   2.5500000e+05   2.5500000e+05   1.9959700e+05   1.9234100e+05   3.1500000e+05   3.3500000e+05   1.5654000e+05   1.7505200e+05   1.6500000e+05   1.7000000e+05   2.1000000e+05   1.9500000e+05   2.4879500e+05   2.3743400e+05   1.6500000e+05   1.8500000e+05   2.0500000e+05   2.0500000e+05   1.6692400e+05   1.7476600e+05   2.0500000e+05   1.8500000e+05   1.6686300e+05   1.6825500e+05   2.2782700e+05   2.1317000e+05   2.3030000e+05   2.2659500e+05   1.8341900e+05   1.7462300e+05   2.1500000e+05   2.0500000e+05   1.4573400e+05   1.5528300e+05   2.6459100e+05   2.5838500e+05   3.2424100e+05   3.4387300e+05   1.8333700e+05   1.6966800e+05   2.4574500e+05   2.5947600e+05   1.8101800e+05   1.9500000e+05   3.3537600e+05   3.7798500e+05   1.8000000e+05   1.8500000e+05   2.7630200e+05   2.0000000e+05   1.9377600e+05   1.8973800e+05   4.6579700e+05   4.1990900e+05   2.5000000e+05   2.7000000e+05   2.0500000e+05   2.0000000e+05   2.2000000e+05   2.1500000e+05   1.7000000e+05   2.2000000e+05   1.8500000e+05   2.0500000e+05   2.8586200e+05   2.8031200e+05   1.7000000e+05   1.3500000e+05   1.8233100e+05   1.8027800e+05   2.6362600e+05   2.0847500e+05   1.6404900e+05   1.6530700e+05   2.1546400e+05   2.1002800e+05   1.3500000e+05   1.3000000e+05   2.6527900e+05   2.5798400e+05   2.8236300e+05   2.5132100e+05   3.8359200e+05   3.7694300e+05   2.2323200e+05   2.2000900e+05   3.7600700e+05   3.9813800e+05
   2.7500000e+05   2.5500000e+05   0.0000000e+00   2.7000000e+05   2.0275000e+05   1.9518900e+05   3.2000000e+05   3.4500000e+05   1.5981500e+05   1.8006200e+05   1.7000000e+05   1.7000000e+05   2.1500000e+05   2.0000000e+05   2.5635500e+05   2.4068100e+05   1.7000000e+05   1.9000000e+05   2.1000000e+05   2.1000000e+05   1.8330600e+05   1.7974900e+05   2.1000000e+05   1.9500000e+05   1.7362400e+05   1.7750900e+05   2.5634000e+05   2.2570900e+05   2.5082400e+05   2.3277900e+05   1.9942200e+05   1.8263700e+05   2.2500000e+05   2.1000000e+05   1.5967900e+05   1.5573900e+05   2.9105900e+05   2.6142400e+05   3.3035700e+05   3.4143400e+05   1.9548200e+05   1.7805400e+05   2.6201200e+05   2.5977900e+05   1.9148400e+05   1.9500000e+05   3.2904300e+05   3.3945900e+05   1.8000000e+05   1.8500000e+05   2.6102000e+05   2.0000000e+05   2.1491200e+05   2.0573900e+05   4.5291800e+05   4.2453600e+05   2.5500000e+05   2.6500000e+05   2.0500000e+05   2.0000000e+05   2.2000000e+05   2.1500000e+05   1.7000000e+05   2.2500000e+05   1.8500000e+05   2.0500000e+05   2.8346400e+05   2.8049900e+05   1.7500000e+05   1.5000000e+05   1.8821000e+05   1.9187300e+05   2.6788000e+05   2.2753400e+05   1.7022900e+05   1.6438400e+05   2.1784700e+05   2.0401200e+05   1.4000000e+05   1.4000000e+05   2.6245000e+05   2.6780800e+05   2.8877800e+05   2.4738800e+05   3.9355800e+05   3.8406200e+05   2.4882300e+05   2.2275500e+05   3.7785600e+05   3.9752800e+05
   2.8500000e+05   2.5500000e+05   2.7000000e+05   0.0000000e+00   2.2220700e+05   2.1353700e+05   3.3000000e+05   3.5500000e+05   1.7495700e+05   1.8534800e+05   1.8000000e+05   1.8500000e+05   2.2000000e+05   2.0500000e+05   2.7226300e+05   2.5682600e+05   1.8000000e+05   2.0000000e+05   2.2000000e+05   2.2000000e+05   1.9213900e+05   1.8539700e+05   2.2000000e+05   2.0500000e+05   1.8146800e+05   1.8573100e+05   2.3375900e+05   2.1525300e+05   2.4637100e+05   2.2910500e+05   1.9890500e+05   1.8919600e+05   2.2500000e+05   2.1000000e+05   1.6220100e+05   1.5888700e+05   2.6995900e+05   2.5445500e+05   3.3518500e+05   3.1870700e+05   1.8637700e+05   1.6631000e+05   2.7347500e+05   2.6364700e+05   1.9000000e+05   2.0000000e+05   3.4959400e+05   3.6017100e+05   1.8500000e+05   1.9000000e+05   2.8576600e+05   2.0500000e+05   2.0076100e+05   2.1582600e+05   4.1381700e+05   4.3420200e+05   2.6000000e+05   2.7500000e+05   2.1000000e+05   2.0500000e+05   2.2500000e+05   2.2000000e+05   1.8000000e+05   2.3500000e+05   1.9000000e+05   2.1500000e+05   2.9809000e+05   2.9263900e+05   1.8000000e+05   1.5500000e+05   1.9279000e+05   1.8987500e+05   2.5195800e+05   2.1406900e+05   1.7964400e+05   1.6392100e+05   2.1543800e+05   2.1653000e+05   1.4500000e+05   1.4500000e+05   2.7104200e+05   2.6153500e+05   2.9061500e+05   2.3799100e+05   4.0961600e+05   3.9176300e+05   2.1940400e+05   2.5079000e+05   3.7843200e+05   4.3059100e+05
   2.2519300e+05   1.9959700e+05   2.0275000e+05   2.2220700e+05   0.0000000e+00   1.4314100e+05   2.6363000e+05   2.9844800e+05   1.1663300e+05   1.3166000e+05   1.2834300e+05   1.1704400e+05   1.7075500e+05   1.3310000e+05   2.1487800e+05   1.8551400e+05   1.1243100e+05   1.3285800e+05   1.6380000e+05   1.4603000e+05   1.3464800e+05   1.2842600e+05   1.5110600e+05   1.4808000e+05   1.2271300e+05   1.1469900e+05   1.7238200e+05   1.8620700e+05   1.9156300e+05   1.6906000e+05   1.4191200e+05   1.1955500e+05   1.7917500e+05   1.5804300e+05   9.4023000e+04   1.0861800e+05   2.0037200e+05   2.1227800e+05   3.1697800e+05   2.9858800e+05   1.2603500e+05   1.1230000e+05   2.0640100e+05   2.0532100e+05   1.2515700e+05   1.3773500e+05   2.5908300e+05   2.9909700e+05   1.2030700e+05   1.4331500e+05   2.1836700e+05   1.4372300e+05   1.4068400e+05   1.3968200e+05   3.8205000e+05   3.9051200e+05   1.9606500e+05   2.0062200e+05   1.4070800e+05   1.4263200e+05   1.4397200e+05   1.4998300e+05   1.1449300e+05   1.6745500e+05   1.2065300e+05   1.5359900e+05   2.4056000e+05   2.2040400e+05   1.2585800e+05   9.9813000e+04   1.4686300e+05   1.2650200e+05   2.0944500e+05   1.6764700e+05   1.1850200e+05   1.0862300e+05   1.7617200e+05   1.5857000e+05   8.2014000e+04   8.6848000e+04   2.1459400e+05   2.0753600e+05   2.2933400e+05   1.8395900e+05   3.3180900e+05   3.1215300e+05   1.4544800e+05   2.1480200e+05   2.9769600e+05   3.9851800e+05
   2.0792500e+05   1.9234100e+05   1.9518900e+05   2.1353700e+05   1.4314100e+05   0.0000000e+00   2.6813900e+05   2.9194500e+05   1.1496100e+05   1.3271900e+05   1.3490900e+05   1.3347000e+05   1.6508600e+05   1.5570400e+05   2.1088900e+05   1.9778100e+05   1.2451500e+05   1.4439600e+05   1.8184200e+05   1.6842800e+05   1.4864700e+05   1.2128200e+05   1.6171400e+05   1.4761500e+05   1.2486600e+05   1.2945400e+05   1.8539900e+05   1.6767800e+05   1.9891500e+05   1.6749900e+05   1.4572100e+05   1.3314500e+05   1.7584100e+05   1.6423600e+05   1.0477700e+05   9.5822000e+04   1.8751500e+05   2.0695400e+05   2.6049500e+05   2.8589200e+05   1.1005300e+05   1.0285300e+05   2.0051400e+05   2.2659400e+05   1.2507500e+05   1.3005100e+05   2.5062600e+05   2.8103200e+05   1.1919000e+05   1.1827900e+05   2.1300200e+05   1.3655200e+05   1.3601500e+05   1.4157200e+05   3.9741400e+05   3.6222000e+05   1.8657200e+05   1.8901900e+05   1.6408700e+05   1.3864200e+05   1.5430800e+05   1.7720300e+05   1.4172900e+05   1.8446600e+05   1.4217400e+05   1.7578200e+05   2.4893900e+05   2.3699500e+05   1.2509600e+05   1.0812600e+05   1.2914000e+05   1.2577400e+05   2.1561100e+05   1.6237400e+05   1.2393500e+05   1.1567800e+05   1.7309800e+05   1.6122900e+05   8.5009000e+04   9.6872000e+04   2.1426000e+05   1.9616900e+05   2.2203600e+05   1.6971800e+05   3.0722900e+05   3.3334600e+05   1.4017300e+05   1.7186500e+05   3.2445900e+05   3.9622500e+05
   3.3500000e+05   3.1500000e+05   3.2000000e+05   3.3000000e+05   2.6363000e+05   2.6813900e+05   0.0000000e+00   4.0000000e+05   2.2022600e+05   2.3682600e+05   2.3000000e+05   2.4000000e+05   2.7500000e+05   2.6000000e+05   3.1521600e+05   2.9702000e+05   2.3500000e+05   2.5000000e+05   2.7500000e+05   2.7500000e+05   2.5340000e+05   2.3973800e+05   2.7500000e+05   2.6000000e+05   2.3802500e+05   2.3642500e+05   2.7966200e+05   2.7992200e+05   3.0601500e+05   3.0661500e+05   2.6056200e+05   2.4140200e+05   2.8000000e+05   2.7000000e+05   2.2117200e+05   2.1848800e+05   3.1108700e+05   3.2486700e+05   4.1464300e+05   4.0647800e+05   2.3900200e+05   2.3691400e+05   3.2477900e+05   3.4082500e+05   2.5341900e+05   2.5500000e+05   3.8338000e+05   4.3562100e+05   2.4500000e+05   2.4000000e+05   3.4598200e+05   2.5500000e+05   2.6502200e+05   2.7287000e+05   5.1250100e+05   4.7510400e+05   3.2000000e+05   3.2500000e+05   2.7000000e+05   2.6000000e+05   2.8000000e+05   2.7500000e+05   2.3500000e+05   2.9000000e+05   2.4000000e+05   2.5500000e+05   3.3880800e+05   3.3981100e+05   2.3500000e+05   2.1000000e+05   2.4139300e+05   2.6068900e+05   3.0625300e+05   2.9084700e+05   2.2408500e+05   2.2238900e+05   2.7884200e+05   2.7947500e+05   2.0000000e+05   1.9500000e+05   3.2572700e+05   3.3244700e+05   3.5115400e+05   3.1360700e+05   4.2358100e+05   4.4146700e+05   2.6668100e+05   3.0741600e+05   4.6277700e+05   5.1492400e+05
   3.6000000e+05   3.3500000e+05   3.4500000e+05   3.5500000e+05   2.9844800e+05   2.9194500e+05   4.0000000e+05   0.0000000e+00   2.4337700e+05   2.6524200e+05   2.4500000e+05   2.6000000e+05   3.0000000e+05   2.8000000e+05   3.4184500e+05   3.2793300e+05   2.5500000e+05   2.7500000e+05   2.9000000e+05   2.9500000e+05   2.6328700e+05   2.7146700e+05   2.9000000e+05   2.7500000e+05   2.5643000e+05   2.5473200e+05   2.7883600e+05   3.0796700e+05   3.1365800e+05   3.2417900e+05   2.7260100e+05   2.6369500e+05   3.0000000e+05   2.9000000e+05   2.3288600e+05   2.4427000e+05   3.3445200e+05   3.5796700e+05   4.2305000e+05   4.1998200e+05   2.6040000e+05   2.5909400e+05   3.5602200e+05   3.5418300e+05   2.6653700e+05   2.8000000e+05   4.2042300e+05   4.7568800e+05   2.6500000e+05   2.7000000e+05   3.6546000e+05   2.8500000e+05   2.6666600e+05   2.9089800e+05   5.4960800e+05   5.2132700e+05   3.3500000e+05   3.4500000e+05   2.8500000e+05   2.8500000e+05   3.0000000e+05   3.0000000e+05   2.5000000e+05   3.0500000e+05   2.6500000e+05   2.8500000e+05   3.6576700e+05   3.6940100e+05   2.5000000e+05   2.2500000e+05   2.5677100e+05   2.6830900e+05   3.2431800e+05   2.9154000e+05   2.5345300e+05   2.3752700e+05   3.0056200e+05   3.0230100e+05   2.1500000e+05   2.1500000e+05   3.5430800e+05   3.4455300e+05   3.5955600e+05   3.2781700e+05   4.5419400e+05   4.5956900e+05   2.8475500e+05   3.0701600e+05   4.6492300e+05   5.1133600e+05
   1.7572000e+05   1.5654000e+05   1.5981500e+05   1.7495700e+05   1.1663300e+05   1.1496100e+05   2.2022600e+05   2.4337700e+05   0.0000000e+00   8.0179000e+04   7.9832000e+04   8.7619000e+04   1.2454000e+05   1.0544800e+05   1.7321700e+05   1.5321800e+05   7.9020000e+04   9.6607000e+04   1.0956300e+05   1.1507600e+05   7.8798000e+04   1.0611900e+05   1.1576900e+05   1.0243200e+05   8.7493000e+04   9.1696000e+04   1.3301800e+05   1.2562800e+05   1.4808100e+05   1.4916700e+05   1.0133600e+05   8.5070000e+04   1.2193300e+05   1.1352500e+05   6.5183000e+04   7.0254000e+04   1.4569100e+05   1.5993400e+05   2.3924200e+05   2.2661400e+05   8.6350000e+04   7.1850000e+04   1.7261900e+05   1.6777600e+05   9.4569000e+04   1.0152200e+05   2.3007800e+05   2.8831100e+05   8.4814000e+04   9.0711000e+04   1.8129100e+05   9.7671000e+04   9.9844000e+04   1.0690700e+05   3.6336100e+05   3.6078900e+05   1.5854500e+05   1.7708500e+05   1.1128200e+05   1.0513600e+05   1.2068900e+05   1.1531400e+05   8.0461000e+04   1.3047700e+05   8.5485000e+04   1.0511400e+05   1.9982700e+05   1.9313500e+05   7.5040000e+04   5.0011000e+04   7.7448000e+04   8.8742000e+04   1.6650800e+05   1.2813900e+05   8.3404000e+04   6.4903000e+04   1.2842400e+05   1.2773300e+05   4.5397000e+04   4.5423000e+04   1.8237700e+05   1.8935300e+05   1.9088500e+05   1.6988900e+05   3.1009300e+05   2.7765900e+05   1.1991300e+05   1.4184100e+05   2.8292900e+05   3.4171100e+05
   1.9542300e+05   1.7505200e+05   1.8006200e+05   1.8534800e+05   1.3166000e+05   1.3271900e+05   2.3682600e+05   2.6524200e+05   8.0179000e+04   0.0000000e+00   9.0071000e+04   1.0010200e+05   1.3502200e+05   1.2230500e+05   1.9932000e+05   1.6868400e+05   8.9747000e+04   1.1051300e+05   1.2831500e+05   1.3872900e+05   8.6098000e+04   1.2138100e+05   1.3594100e+05   1.2742300e+05   9.8408000e+04   9.7707000e+04   1.5537300e+05   1.4598800e+05   1.5733800e+05   1.7058100e+05   1.1742800e+05   1.0837600e+05   1.4568500e+05   1.3029700e+05   7.8233000e+04   8.2285000e+04   1.9214400e+05   1.6429300e+05   2.5317300e+05   2.4389600e+05   1.0067600e+05   9.2470000e+04   1.7458700e+05   1.8722000e+05   1.0794200e+05   1.2209700e+05   2.5308600e+05   2.9157500e+05   1.0760600e+05   1.1830400e+05   2.0912800e+05   1.1771000e+05   1.1371600e+05   1.1756200e+05   3.9111700e+05   3.7388700e+05   1.8055100e+05   2.0037400e+05   1.3548800e+05   1.3073000e+05   1.4924600e+05   1.4066100e+05   1.0012200e+05   1.5504300e+05   1.0547200e+05   1.2991800e+05   2.1597800e+05   2.1743500e+05   1.0027900e+05   7.1961000e+04   9.2779000e+04   9.8978000e+04   1.6991700e+05   1.5038600e+05   7.7849000e+04   8.2426000e+04   1.4038700e+05   1.3271900e+05   6.2104000e+04   5.8663000e+04   1.8314500e+05   2.0503200e+05   2.0949700e+05   1.8312000e+05   3.0631400e+05   3.1429400e+05   1.3573400e+05   1.6139800e+05   3.1207600e+05   3.2695700e+05
   1.8500000e+05   1.6500000e+05   1.7000000e+05   1.8000000e+05   1.2834300e+05   1.3490900e+05   2.3000000e+05   2.4500000e+05   7.9832000e+04   9.0071000e+04   0.0000000e+00   9.0000000e+04   1.2500000e+05   1.1000000e+05   1.8279700e+05   1.5793900e+05   8.0000000e+04   1.0000000e+05   1.1500000e+05   1.2000000e+05   8.8691000e+04   9.9027000e+04   1.2500000e+05   1.0500000e+05   7.7452000e+04   8.0553000e+04   1.3804100e+05   1.2661000e+05   1.4831100e+05   1.3428900e+05   9.7553000e+04   8.0885000e+04   1.2500000e+05   1.1000000e+05   5.6782000e+04   5.6156000e+04   1.6581600e+05   1.5418700e+05   2.4421000e+05   2.5275200e+05   6.8110000e+04   6.9831000e+04   1.5129100e+05   1.6557600e+05   9.0000000e+04   1.0000000e+05   2.1192800e+05   2.6722000e+05   8.5000000e+04   9.0000000e+04   1.8005000e+05   1.0500000e+05   8.9987000e+04   1.0452200e+05   3.7628400e+05   3.4754500e+05   1.6000000e+05   1.7500000e+05   1.1000000e+05   1.0500000e+05   1.2500000e+05   1.2000000e+05   8.0000000e+04   1.3000000e+05   8.5000000e+04   1.1000000e+05   1.9834300e+05   2.0155400e+05   8.0000000e+04   5.5000000e+04   9.0405000e+04   8.8973000e+04   1.4569900e+05   1.1929300e+05   6.9180000e+04   7.2548000e+04   1.1645900e+05   1.2063100e+05   4.5000000e+04   4.5000000e+04   1.8053000e+05   1.8629500e+05   2.0187800e+05   1.5833400e+05   2.8102400e+05   2.7432000e+05   1.3500400e+05   1.5364900e+05   3.0616800e+05   3.0869300e+05
   1.9000000e+05   1.7000000e+05   1.7000000e+05   1.8500000e+05   1.1704400e+05   1.3347000e+05   2.4000000e+05   2.6000000e+05   8.7619000e+04   1.0010200e+05   9.0000000e+04   0.0000000e+00   1.3500000e+05   1.1000000e+05   1.7259900e+05   1.5911500e+05   9.0000000e+04   1.1000000e+05   1.2500000e+05   1.3000000e+05   9.0612000e+04   9.4525000e+04   1.3500000e+05   1.1500000e+05   9.3750000e+04   9.8253000e+04   1.5205600e+05   1.4059300e+05   1.6234500e+05   1.6344000e+05   1.1163000e+05   9.0474000e+04   1.3500000e+05   1.2000000e+05   6.7906000e+04   6.6834000e+04   1.6538600e+05   1.5835000e+05   2.6629300e+05   2.3691400e+05   7.6736000e+04   8.4109000e+04   1.6557000e+05   1.6213100e+05   1.0000000e+05   1.1000000e+05   2.4837200e+05   2.7937100e+05   9.5000000e+04   1.0000000e+05   1.9033100e+05   1.1000000e+05   1.1287100e+05   1.1954600e+05   3.6476500e+05   3.6380100e+05   1.7000000e+05   1.8000000e+05   1.2000000e+05   1.1500000e+05   1.3000000e+05   1.3000000e+05   9.0000000e+04   1.3500000e+05   9.5000000e+04   1.2000000e+05   1.9844200e+05   2.1515900e+05   9.0000000e+04   6.5000000e+04   9.4594000e+04   9.7372000e+04   1.4943200e+05   1.3809600e+05   7.9590000e+04   8.0527000e+04   1.2771800e+05   1.2078400e+05   5.5000000e+04   5.5000000e+04   1.7403400e+05   1.9028700e+05   1.9983900e+05   1.6430500e+05   3.0475000e+05   2.8153700e+05   1.2378200e+05   1.6411900e+05   2.9259100e+05   3.1745500e+05
   2.3000000e+05   2.1000000e+05   2.1500000e+05   2.2000000e+05   1.7075500e+05   1.6508600e+05   2.7500000e+05   3.0000000e+05   1.2454000e+05   1.3502200e+05   1.2500000e+05   1.3500000e+05   0.0000000e+00   1.4500000e+05   1.9334700e+05   1.9813400e+05   1.2000000e+05   1.4000000e+05   1.6000000e+05   1.6500000e+05   1.1818200e+05   1.3599600e+05   1.7000000e+05   1.5000000e+05   1.2474300e+05   1.4096700e+05   1.9873100e+05   1.7428900e+05   1.9983100e+05   1.9671800e+05   1.4585300e+05   1.3016700e+05   1.7000000e+05   1.5500000e+05   1.0759700e+05   1.1115500e+05   2.0307400e+05   2.0056100e+05   2.8954600e+05   2.8651900e+05   1.2496800e+05   1.2626800e+05   2.1637400e+05   2.0888800e+05   1.4000000e+05   1.5000000e+05   3.2054100e+05   3.2176000e+05   1.3500000e+05   1.4000000e+05   2.3465700e+05   1.5000000e+05   1.5235500e+05   1.6155200e+05   3.5199000e+05   4.2769700e+05   2.0500000e+05   2.2500000e+05   1.6000000e+05   1.5500000e+05   1.7500000e+05   1.7000000e+05   1.2500000e+05   1.7500000e+05   1.3500000e+05   1.5500000e+05   2.4983900e+05   2.4307200e+05   1.3000000e+05   1.0500000e+05   1.2460500e+05   1.4367700e+05   1.8278900e+05   1.8786400e+05   1.1521900e+05   1.1120300e+05   1.7219200e+05   1.6302100e+05   9.5000000e+04   9.5000000e+04   2.1613500e+05   2.2470100e+05   2.5888300e+05   1.9428100e+05   3.4711800e+05   3.1494700e+05   1.8176400e+05   1.9138900e+05   3.2635900e+05   3.6289900e+05
   2.1000000e+05   1.9500000e+05   2.0000000e+05   2.0500000e+05   1.3310000e+05   1.5570400e+05   2.6000000e+05   2.8000000e+05   1.0544800e+05   1.2230500e+05   1.1000000e+05   1.1000000e+05   1.4500000e+05   0.0000000e+00   1.9511000e+05   1.8726400e+05   1.1000000e+05   1.3000000e+05   1.4000000e+05   1.4500000e+05   1.1214700e+05   1.1449800e+05   1.5000000e+05   1.3500000e+05   1.0786500e+05   1.1996400e+05   1.6358900e+05   1.7069200e+05   1.8607000e+05   1.7231700e+05   1.2887500e+05   1.1504300e+05   1.5500000e+05   1.4500000e+05   1.0121000e+05   8.9065000e+04   1.9379300e+05   1.7227100e+05   2.7193100e+05   2.5492100e+05   1.1332800e+05   1.0472100e+05   2.0433800e+05   1.8898500e+05   1.1504000e+05   1.3000000e+05   2.7623700e+05   3.0055600e+05   1.1000000e+05   1.2000000e+05   2.1549900e+05   1.3500000e+05   1.2319200e+05   1.2598800e+05   3.6203900e+05   3.8650400e+05   1.8500000e+05   1.9500000e+05   1.4000000e+05   1.3500000e+05   1.5000000e+05   1.4500000e+05   1.1500000e+05   1.6000000e+05   1.2000000e+05   1.4500000e+05   2.3321600e+05   2.2618800e+05   1.1000000e+05   9.0000000e+04   1.1332900e+05   1.2396600e+05   1.7169200e+05   1.4649500e+05   8.7168000e+04   1.0160300e+05   1.5472000e+05   1.5486700e+05   8.0000000e+04   8.0000000e+04   2.0100400e+05   2.0413100e+05   2.1632100e+05   1.9708500e+05   3.1560400e+05   3.2006200e+05   1.6166000e+05   1.7233200e+05   3.0519100e+05   3.7472900e+05
   2.8065200e+05   2.4879500e+05   2.5635500e+05   2.7226300e+05   2.1487800e+05   2.1088900e+05   3.1521600e+05   3.4184500e+05   1.7321700e+05   1.9932000e+05   1.8279700e+05   1.7259900e+05   1.9334700e+05   1.9511000e+05   0.0000000e+00   2.1784900e+05   1.6279800e+05   1.9285500e+05   2.1227400e+05   2.0294600e+05   1.6220300e+05   1.6576500e+05   1.9856600e+05   1.7459200e+05   1.5140900e+05   1.6014500e+05   2.0653300e+05   2.3915200e+05   2.3641200e+05   2.2662800e+05   1.6841600e+05   1.4980800e+05   1.7466800e+05   1.7184100e+05   1.3499600e+05   1.2292100e+05   2.3092000e+05   2.1909400e+05   3.2954700e+05   2.9654800e+05   1.5611500e+05   1.4087700e+05   2.5295100e+05   2.2906900e+05   1.5315700e+05   1.5824800e+05   3.1019700e+05   3.7197800e+05   1.5008700e+05   1.6692500e+05   2.6575500e+05   1.6052200e+05   1.3944300e+05   1.6860300e+05   4.2636900e+05   4.2013800e+05   2.3667900e+05   2.6128800e+05   2.0588800e+05   1.8899900e+05   2.0102000e+05   2.0027600e+05   1.5841200e+05   1.9604400e+05   1.6620300e+05   1.8564300e+05   2.9815200e+05   2.8159400e+05   1.7540700e+05   1.3685700e+05   1.7187300e+05   1.6099700e+05   2.2053300e+05   2.2211800e+05   1.4942000e+05   1.5301200e+05   2.1237100e+05   2.1650400e+05   1.4314900e+05   1.4996200e+05   2.9666200e+05   2.8008300e+05   2.6421400e+05   2.3561800e+05   3.5038400e+05   3.9438500e+05   2.3893400e+05   2.3752000e+05   3.8929100e+05   4.5677700e+05
   2.5882800e+05   2.3743400e+05   2.4068100e+05   2.5682600e+05   1.8551400e+05   1.9778100e+05   2.9702000e+05   3.2793300e+05   1.5321800e+05   1.6868400e+05   1.5793900e+05   1.5911500e+05   1.9813400e+05   1.8726400e+05   2.1784900e+05   0.0000000e+00   1.5982900e+05   1.7480100e+05   1.9195800e+05   1.9784300e+05   1.7372400e+05   1.7534000e+05   1.9857300e+05   1.8306200e+05   1.7616400e+05   1.5785600e+05   2.1322000e+05   2.1165600e+05   2.3399500e+05   2.3812300e+05   1.8411200e+05   1.5565300e+05   2.0206100e+05   1.9127500e+05   1.3846800e+05   1.3860300e+05   2.4014100e+05   2.4002900e+05   3.0144200e+05   2.5963500e+05   1.7471700e+05   1.5896400e+05   2.5265100e+05   2.6537600e+05   1.5982300e+05   1.7303900e+05   3.1895500e+05   3.7932800e+05   1.6796400e+05   1.8666500e+05   2.8246300e+05   2.0013900e+05   1.6232400e+05   1.9359900e+05   4.1550500e+05   4.6370400e+05   2.4204300e+05   2.6246000e+05   1.8939500e+05   1.8461000e+05   1.9436400e+05   1.9662700e+05   1.6346500e+05   2.0508800e+05   1.7945200e+05   2.0017500e+05   2.9334900e+05   2.6895400e+05   1.5346000e+05   1.2921500e+05   1.7487800e+05   1.7672100e+05   2.3483700e+05   2.1619500e+05   1.5603400e+05   1.6720700e+05   2.0911300e+05   2.0810600e+05   1.2911500e+05   1.4298800e+05   2.6434300e+05   2.6439800e+05   2.5826400e+05   2.2589500e+05   3.4873600e+05   3.6531700e+05   2.0751600e+05   2.2775200e+05   3.3786000e+05   4.3832600e+05
   1.8000000e+05   1.6500000e+05   1.7000000e+05   1.8000000e+05   1.1243100e+05   1.2451500e+05   2.3500000e+05   2.5500000e+05   7.9020000e+04   8.9747000e+04   8.0000000e+04   9.0000000e+04   1.2000000e+05   1.1000000e+05   1.6279800e+05   1.5982900e+05   0.0000000e+00   1.0000000e+05   1.1500000e+05   1.2000000e+05   9.8112000e+04   9.7515000e+04   1.2500000e+05   1.0500000e+05   8.4643000e+04   9.8173000e+04   1.5028400e+05   1.2656900e+05   1.5182200e+05   1.6826600e+05   1.0671800e+05   9.5044000e+04   1.3000000e+05   1.2000000e+05   7.5104000e+04   6.9371000e+04   1.6516900e+05   1.7227400e+05   2.6358900e+05   2.1666700e+05   9.1363000e+04   8.1595000e+04   1.7883600e+05   1.6829600e+05   9.5005000e+04   1.0500000e+05   2.4321000e+05   2.8718000e+05   9.0000000e+04   9.5000000e+04   1.8621600e+05   1.1000000e+05   8.8721000e+04   1.2726500e+05   3.2050100e+05   3.7533600e+05   1.6500000e+05   1.7500000e+05   1.1500000e+05   1.1000000e+05   1.3000000e+05   1.2500000e+05   8.5000000e+04   1.3500000e+05   9.0000000e+04   1.1500000e+05   2.1456600e+05   2.0283900e+05   8.5000000e+04   6.0000000e+04   8.7002000e+04   8.7290000e+04   1.4403700e+05   1.4392400e+05   6.9901000e+04   7.5185000e+04   1.2671900e+05   1.3231300e+05   5.0000000e+04   5.0000000e+04   1.8019400e+05   1.7999600e+05   1.8665300e+05   1.6118700e+05   2.8813500e+05   2.8032300e+05   1.2478000e+05   1.3746800e+05   2.8779200e+05   3.5444100e+05
   2.0500000e+05   1.8500000e+05   1.9000000e+05   2.0000000e+05   1.3285800e+05   1.4439600e+05   2.5000000e+05   2.7500000e+05   9.6607000e+04   1.1051300e+05   1.0000000e+05   1.1000000e+05   1.4000000e+05   1.3000000e+05   1.9285500e+05   1.7480100e+05   1.0000000e+05   0.0000000e+00   1.3000000e+05   1.3500000e+05   1.1353100e+05   1.2146100e+05   1.4000000e+05   1.2000000e+05   9.8115000e+04   1.0795200e+05   1.5168200e+05   1.6100800e+05   1.6667300e+05   1.6735300e+05   1.1002800e+05   1.0003200e+05   1.4000000e+05   1.3000000e+05   7.8012000e+04   7.3501000e+04   1.7955600e+05   1.9043100e+05   2.7623000e+05   2.7346700e+05   1.0142700e+05   1.0011300e+05   1.8707900e+05   1.8929800e+05   1.1500200e+05   1.2500000e+05   2.7968200e+05   3.1950200e+05   1.0500000e+05   1.1500000e+05   2.0501800e+05   1.2500000e+05   1.2128800e+05   1.3808400e+05   3.3342800e+05   3.5902900e+05   1.8500000e+05   2.0000000e+05   1.3500000e+05   1.3500000e+05   1.5000000e+05   1.4500000e+05   1.0500000e+05   1.5000000e+05   1.1000000e+05   1.3500000e+05   2.3073400e+05   2.2645200e+05   1.0500000e+05   8.0000000e+04   1.1104000e+05   1.1241000e+05   1.6376600e+05   1.6083600e+05   8.8375000e+04   8.7483000e+04   1.4977900e+05   1.5853600e+05   7.0000000e+04   7.0000000e+04   1.8594000e+05   2.0367500e+05   1.9838600e+05   1.9702300e+05   3.1617700e+05   3.1639600e+05   1.3888300e+05   1.5552200e+05   3.0341900e+05   3.4165300e+05
   2.2500000e+05   2.0500000e+05   2.1000000e+05   2.2000000e+05   1.6380000e+05   1.8184200e+05   2.7500000e+05   2.9000000e+05   1.0956300e+05   1.2831500e+05   1.1500000e+05   1.2500000e+05   1.6000000e+05   1.4000000e+05   2.1227400e+05   1.9195800e+05   1.1500000e+05   1.3000000e+05   0.0000000e+00   1.5500000e+05   1.3226900e+05   1.4971600e+05   1.6000000e+05   1.4000000e+05   1.2909700e+05   1.2657200e+05   1.6345900e+05   1.8541900e+05   1.8431900e+05   1.7439900e+05   1.3275100e+05   1.2426100e+05   1.6000000e+05   1.5000000e+05   9.8710000e+04   9.4193000e+04   1.9852500e+05   1.9173500e+05   2.7939800e+05   2.9873600e+05   1.3010000e+05   1.1626100e+05   2.1254900e+05   2.1325500e+05   1.3500000e+05   1.4500000e+05   2.8272200e+05   3.4310700e+05   1.3000000e+05   1.3500000e+05   2.2538600e+05   1.5000000e+05   1.4058900e+05   1.5415300e+05   3.7099200e+05   4.0612100e+05   2.0500000e+05   2.2000000e+05   1.5500000e+05   1.5500000e+05   1.6500000e+05   1.6500000e+05   1.2000000e+05   1.7000000e+05   1.3000000e+05   1.5500000e+05   2.5815300e+05   2.5335800e+05   1.2500000e+05   1.0000000e+05   1.3871600e+05   1.3059900e+05   1.8292000e+05   1.7579400e+05   1.1173700e+05   1.0917400e+05   1.7331400e+05   1.6790500e+05   9.6009000e+04   9.0000000e+04   2.0873900e+05   2.1915000e+05   2.3740800e+05   2.0781400e+05   3.3223400e+05   3.2204300e+05   1.6822900e+05   1.7618000e+05   3.2781700e+05   3.6858600e+05
   2.2500000e+05   2.0500000e+05   2.1000000e+05   2.2000000e+05   1.4603000e+05   1.6842800e+05   2.7500000e+05   2.9500000e+05   1.1507600e+05   1.3872900e+05   1.2000000e+05   1.3000000e+05   1.6500000e+05   1.4500000e+05   2.0294600e+05   1.9784300e+05   1.2000000e+05   1.3500000e+05   1.5500000e+05   0.0000000e+00   1.3009000e+05   1.3364700e+05   1.6500000e+05   1.4500000e+05   1.3123600e+05   1.3064000e+05   1.7250900e+05   1.8011700e+05   2.0587500e+05   1.9865400e+05   1.3930200e+05   1.2994500e+05   1.6500000e+05   1.5500000e+05   1.0634300e+05   9.7493000e+04   2.1496400e+05   1.9903700e+05   2.9504000e+05   2.6896300e+05   1.4208200e+05   1.1707100e+05   2.0318200e+05   2.0482400e+05   1.3502700e+05   1.4500000e+05   2.7142800e+05   3.3030900e+05   1.3000000e+05   1.3500000e+05   2.2534100e+05   1.4500000e+05   1.4440800e+05   1.3867200e+05   4.0311400e+05   3.9570100e+05   2.0500000e+05   2.1500000e+05   1.5500000e+05   1.5500000e+05   1.7000000e+05   1.6500000e+05   1.2500000e+05   1.7000000e+05   1.3000000e+05   1.5500000e+05   2.5029900e+05   2.4735800e+05   1.2500000e+05   9.5000000e+04   1.4494600e+05   1.2297300e+05   1.6999200e+05   1.5875800e+05   1.1506000e+05   1.1568600e+05   1.7861700e+05   1.7148000e+05   9.5000000e+04   9.0000000e+04   2.0957700e+05   2.2878700e+05   2.2490400e+05   2.0788400e+05   3.3056300e+05   3.2977300e+05   1.4069900e+05   1.8113000e+05   3.6055000e+05   3.8073800e+05
   1.9300400e+05   1.6692400e+05   1.8330600e+05   1.9213900e+05   1.3464800e+05   1.4864700e+05   2.5340000e+05   2.6328700e+05   7.8798000e+04   8.6098000e+04   8.8691000e+04   9.0612000e+04   1.1818200e+05   1.1214700e+05   1.6220300e+05   1.7372400e+05   9.8112000e+04   1.1353100e+05   1.3226900e+05   1.3009000e+05   0.0000000e+00   9.8307000e+04   1.3555900e+05   1.1063600e+05   1.0353900e+05   1.0583200e+05   1.3921600e+05   1.5865600e+05   1.6576000e+05   1.6232200e+05   1.2398100e+05   1.1143300e+05   1.3803700e+05   1.3971600e+05   8.4923000e+04   8.7932000e+04   1.9648400e+05   2.0886300e+05   2.6276600e+05   2.9178300e+05   1.2707400e+05   1.0692200e+05   1.7340300e+05   2.0294000e+05   1.1248100e+05   1.3156200e+05   2.6767600e+05   2.9081300e+05   9.9538000e+04   1.0409900e+05   2.0070700e+05   1.1836100e+05   1.1067700e+05   1.2158300e+05   3.8773100e+05   3.6440500e+05   1.6984000e+05   1.8315100e+05   1.2754200e+05   1.1544100e+05   1.3907700e+05   1.2172600e+05   8.3089000e+04   1.4306300e+05   8.3366000e+04   1.2186000e+05   2.2571100e+05   2.3038900e+05   9.5790000e+04   7.9097000e+04   1.0085700e+05   1.0487400e+05   1.7757300e+05   1.4735500e+05   9.0664000e+04   9.4609000e+04   1.4137100e+05   1.3738800e+05   7.4216000e+04   7.8388000e+04   1.9801400e+05   2.0252800e+05   1.9600500e+05   1.7755500e+05   3.2317700e+05   2.9632700e+05   1.3152400e+05   1.6835000e+05   3.3236300e+05   3.3618200e+05
   1.9130000e+05   1.7476600e+05   1.7974900e+05   1.8539700e+05   1.2842600e+05   1.2128200e+05   2.3973800e+05   2.7146700e+05   1.0611900e+05   1.2138100e+05   9.9027000e+04   9.4525000e+04   1.3599600e+05   1.1449800e+05   1.6576500e+05   1.7534000e+05   9.7515000e+04   1.2146100e+05   1.4971600e+05   1.3364700e+05   9.8307000e+04   0.0000000e+00   1.2855400e+05   1.1250000e+05   8.1431000e+04   1.0525500e+05   1.3793900e+05   1.4853500e+05   1.6044300e+05   1.6421400e+05   1.1854200e+05   1.0656400e+05   1.3324300e+05   1.3194100e+05   8.1683000e+04   8.5901000e+04   1.6441900e+05   1.9792500e+05   2.6002200e+05   2.3986500e+05   1.1899500e+05   7.9711000e+04   1.7719900e+05   1.7969200e+05   1.0575000e+05   9.9926000e+04   2.7233300e+05   2.9745200e+05   8.8944000e+04   1.0066900e+05   1.9565000e+05   1.1845700e+05   1.3265000e+05   1.5000100e+05   3.8896600e+05   3.8563300e+05   1.7877600e+05   1.9524000e+05   1.2926900e+05   1.3784500e+05   1.3868100e+05   1.3929300e+05   8.8986000e+04   1.3817100e+05   1.0243200e+05   1.2285800e+05   2.1299700e+05   2.0466700e+05   7.9386000e+04   6.7142000e+04   1.2557200e+05   9.6421000e+04   1.6902600e+05   1.5339200e+05   7.5924000e+04   9.0563000e+04   1.3856400e+05   1.5511300e+05   5.8522000e+04   7.5514000e+04   2.1917400e+05   2.1071500e+05   1.9900400e+05   1.6497100e+05   3.0105100e+05   2.8741300e+05   1.3232300e+05   1.7716700e+05   2.9977000e+05   3.2736000e+05
   2.2500000e+05   2.0500000e+05   2.1000000e+05   2.2000000e+05   1.5110600e+05   1.6171400e+05   2.7500000e+05   2.9000000e+05   1.1576900e+05   1.3594100e+05   1.2500000e+05   1.3500000e+05   1.7000000e+05   1.5000000e+05   1.9856600e+05   1.9857300e+05   1.2500000e+05   1.4000000e+05   1.6000000e+05   1.6500000e+05   1.3555900e+05   1.2855400e+05   0.0000000e+00   1.5000000e+05   1.2700400e+05   1.3913200e+05   1.7515300e+05   1.7964100e+05   1.8178500e+05   2.0365800e+05   1.3669800e+05   1.3489200e+05   1.7000000e+05   1.6000000e+05   1.1260100e+05   1.0381000e+05   2.1042200e+05   2.1107700e+05   2.8241600e+05   3.0197500e+05   1.3635400e+05   1.2078200e+05   1.9620000e+05   2.0356200e+05   1.3500000e+05   1.4500000e+05   2.9589000e+05   3.4999800e+05   1.3000000e+05   1.3500000e+05   2.2692000e+05   1.5000000e+05   1.3995200e+05   1.5054300e+05   3.9637300e+05   4.4359900e+05   2.0500000e+05   2.2000000e+05   1.5500000e+05   1.5500000e+05   1.7000000e+05   1.6500000e+05   1.2500000e+05   1.7500000e+05   1.3000000e+05   1.5500000e+05   2.3889700e+05   2.3595500e+05   1.2500000e+05   1.0500000e+05   1.4223300e+05   1.2627100e+05   1.9842700e+05   1.8552300e+05   1.1028600e+05   1.1442900e+05   1.7026200e+05   1.6800900e+05   9.0000000e+04   9.0000000e+04   2.2264800e+05   2.2627900e+05   2.2647400e+05   2.0681400e+05   3.3087200e+05   3.3356800e+05   1.6770700e+05   1.9574400e+05   3.2875900e+05   3.6197300e+05
   2.1000000e+05   1.8500000e+05   1.9500000e+05   2.0500000e+05   1.4808000e+05   1.4761500e+05   2.6000000e+05   2.7500000e+05   1.0243200e+05   1.2742300e+05   1.0500000e+05   1.1500000e+05   1.5000000e+05   1.3500000e+05   1.7459200e+05   1.8306200e+05   1.0500000e+05   1.2000000e+05   1.4000000e+05   1.4500000e+05   1.1063600e+05   1.1250000e+05   1.5000000e+05   0.0000000e+00   1.1370800e+05   1.1010900e+05   1.8469500e+05   1.8089600e+05   1.7346300e+05   1.8015400e+05   1.1485000e+05   1.0987000e+05   1.4500000e+05   1.3500000e+05   8.1434000e+04   7.5431000e+04   1.8122600e+05   2.1125500e+05   2.7051900e+05   2.6262700e+05   1.1661600e+05   1.0337200e+05   1.9757300e+05   1.9713600e+05   1.2000000e+05   1.3000000e+05   2.8476600e+05   3.3386900e+05   1.1500000e+05   1.2000000e+05   2.1718700e+05   1.3500000e+05   1.2342000e+05   1.3290100e+05   3.6595200e+05   4.0453700e+05   1.9000000e+05   2.0500000e+05   1.4000000e+05   1.4000000e+05   1.5500000e+05   1.5000000e+05   1.0500000e+05   1.5500000e+05   1.1500000e+05   1.4000000e+05   2.4169700e+05   2.3004800e+05   1.1000000e+05   9.0000000e+04   1.2658100e+05   1.0645000e+05   1.8304400e+05   1.7529700e+05   9.5211000e+04   1.0958200e+05   1.5118000e+05   1.6503900e+05   7.5001000e+04   7.5000000e+04   2.2335300e+05   2.0712200e+05   2.1018100e+05   1.8623400e+05   3.3159500e+05   3.2262000e+05   1.4200100e+05   1.7673400e+05   3.0575000e+05   3.8242300e+05
   1.9059100e+05   1.6686300e+05   1.7362400e+05   1.8146800e+05   1.2271300e+05   1.2486600e+05   2.3802500e+05   2.5643000e+05   8.7493000e+04   9.8408000e+04   7.7452000e+04   9.3750000e+04   1.2474300e+05   1.0786500e+05   1.5140900e+05   1.7616400e+05   8.4643000e+04   9.8115000e+04   1.2909700e+05   1.3123600e+05   1.0353900e+05   8.1431000e+04   1.2700400e+05   1.1370800e+05   0.0000000e+00   8.9597000e+04   1.5129100e+05   1.5134700e+05   1.4716700e+05   1.5305700e+05   1.0181800e+05   9.9185000e+04   1.2295800e+05   1.1752400e+05   6.4246000e+04   5.7815000e+04   1.7957600e+05   1.9927800e+05   2.6606000e+05   2.4499000e+05   9.3226000e+04   7.9748000e+04   1.8675400e+05   1.7988000e+05   1.1026700e+05   1.1370000e+05   2.5718300e+05   3.3523000e+05   9.3602000e+04   9.5004000e+04   2.0260100e+05   1.1618000e+05   1.1070600e+05   1.1479200e+05   3.6234200e+05   3.8723600e+05   1.7051900e+05   1.7690300e+05   1.0808500e+05   1.1130500e+05   1.2789700e+05   1.2756400e+05   8.5230000e+04   1.2757400e+05   9.2732000e+04   1.1571800e+05   2.0843000e+05   2.0401300e+05   8.6682000e+04   6.7235000e+04   9.2060000e+04   9.1653000e+04   1.4068100e+05   1.4148700e+05   6.8930000e+04   8.4488000e+04   1.2878200e+05   1.4182300e+05   5.1408000e+04   4.9646000e+04   1.9695100e+05   1.7909300e+05   2.0323000e+05   1.7861300e+05   2.9638200e+05   3.1915200e+05   1.2147700e+05   1.3765600e+05   2.9347600e+05   3.6718200e+05
   1.9252300e+05   1.6825500e+05   1.7750900e+05   1.8573100e+05   1.1469900e+05   1.2945400e+05   2.3642500e+05   2.5473200e+05   9.1696000e+04   9.7707000e+04   8.0553000e+04   9.8253000e+04   1.4096700e+05   1.1996400e+05   1.6014500e+05   1.5785600e+05   9.8173000e+04   1.0795200e+05   1.2657200e+05   1.3064000e+05   1.0583200e+05   1.0525500e+05   1.3913200e+05   1.1010900e+05   8.9597000e+04   0.0000000e+00   1.4300500e+05   1.5103300e+05   1.7497200e+05   1.6540300e+05   1.0992600e+05   1.0138300e+05   1.3500100e+05   1.3167900e+05   8.0250000e+04   6.8280000e+04   1.8646300e+05   1.8506100e+05   2.6748200e+05   2.8859500e+05   1.0857900e+05   1.0653600e+05   2.1111300e+05   1.9549600e+05   1.1545500e+05   1.2022400e+05   2.5266100e+05   3.2115700e+05   9.5742000e+04   1.0728800e+05   2.0423400e+05   1.2186100e+05   1.1043500e+05   1.1943900e+05   3.7641800e+05   3.7120900e+05   1.8548200e+05   1.9032700e+05   1.2904800e+05   1.3533600e+05   1.5165400e+05   1.5214400e+05   9.6857000e+04   1.4706000e+05   1.1939300e+05   1.4762500e+05   2.2427300e+05   2.2936600e+05   1.0929500e+05   8.9723000e+04   1.2302300e+05   1.0356200e+05   1.5976300e+05   1.7384800e+05   9.9256000e+04   1.0437400e+05   1.3846600e+05   1.4930500e+05   7.0908000e+04   6.6363000e+04   2.0352000e+05   1.9693700e+05   2.4284100e+05   1.9987000e+05   3.0742100e+05   3.3096400e+05   1.3244100e+05   1.4300600e+05   3.0500900e+05   3.7525800e+05
   2.3201800e+05   2.2782700e+05   2.5634000e+05   2.3375900e+05   1.7238200e+05   1.8539900e+05   2.7966200e+05   2.7883600e+05   1.3301800e+05   1.5537300e+05   1.3804100e+05   1.5205600e+05   1.9873100e+05   1.6358900e+05   2.0653300e+05   2.1322000e+05   1.5028400e+05   1.5168200e+05   1.6345900e+05   1.7250900e+05   1.3921600e+05   1.3793900e+05   1.7515300e+05   1.8469500e+05   1.5129100e+05   1.4300500e+05   0.0000000e+00   2.1335700e+05   1.9626500e+05   2.2195400e+05   1.7069100e+05   1.4534500e+05   1.8599000e+05   1.6556900e+05   1.3125800e+05   1.0884200e+05   2.3052700e+05   2.0790600e+05   3.0021100e+05   3.0724400e+05   1.3969900e+05   1.4596800e+05   2.2342600e+05   2.1054900e+05   1.3112900e+05   1.5152700e+05   2.9588600e+05   3.2890800e+05   1.1181500e+05   1.2015300e+05   2.2324600e+05   1.5347600e+05   1.4434900e+05   1.5057600e+05   3.7626000e+05   3.6455800e+05   2.1071400e+05   2.2841500e+05   1.5059100e+05   1.3901300e+05   1.5514600e+05   1.6326400e+05   1.4442400e+05   1.6352500e+05   1.3517800e+05   1.5646400e+05   2.4128500e+05   2.4989800e+05   1.2391300e+05   1.1627800e+05   1.5316700e+05   1.5247600e+05   2.1275800e+05   2.0396000e+05   1.3792800e+05   1.5044200e+05   2.0239300e+05   1.8469500e+05   1.1164000e+05   1.0417400e+05   2.4207300e+05   2.4882900e+05   2.7701500e+05   2.5303900e+05   3.5665300e+05   3.5183700e+05   1.9211400e+05   2.3465000e+05   3.6249400e+05   4.0725700e+05
   2.2747900e+05   2.1317000e+05   2.2570900e+05   2.1525300e+05   1.8620700e+05   1.6767800e+05   2.7992200e+05   3.0796700e+05   1.2562800e+05   1.4598800e+05   1.2661000e+05   1.4059300e+05   1.7428900e+05   1.7069200e+05   2.3915200e+05   2.1165600e+05   1.2656900e+05   1.6100800e+05   1.8541900e+05   1.8011700e+05   1.5865600e+05   1.4853500e+05   1.7964100e+05   1.8089600e+05   1.5134700e+05   1.5103300e+05   2.1335700e+05   0.0000000e+00   2.1295400e+05   2.1338200e+05   1.5711600e+05   1.6172200e+05   1.8031500e+05   1.7174500e+05   1.1522000e+05   1.1994100e+05   2.0543100e+05   2.2552500e+05   2.7610500e+05   3.1343700e+05   1.7092400e+05   1.3667300e+05   2.3556700e+05   2.1278400e+05   1.5412500e+05   1.6503100e+05   3.2765000e+05   3.4337200e+05   1.5515800e+05   1.6751400e+05   2.6255900e+05   1.5819700e+05   1.6708500e+05   1.8649800e+05   4.0398300e+05   3.7637400e+05   2.1369000e+05   2.3506000e+05   1.6943000e+05   1.7906400e+05   1.8229100e+05   1.8427000e+05   1.4916100e+05   1.8286400e+05   1.4072700e+05   1.8271100e+05   2.5936000e+05   2.7791000e+05   1.5056100e+05   1.4004700e+05   1.5762800e+05   1.4453200e+05   2.1098100e+05   2.3786000e+05   1.4745800e+05   1.3268500e+05   1.7840500e+05   1.9547500e+05   1.1159900e+05   1.1737000e+05   2.2242900e+05   2.3642400e+05   2.4957200e+05   2.3281500e+05   3.5950400e+05   3.3739300e+05   1.7639700e+05   1.9770100e+05   3.5596000e+05   3.9079000e+05
   2.4642100e+05   2.3030000e+05   2.5082400e+05   2.4637100e+05   1.9156300e+05   1.9891500e+05   3.0601500e+05   3.1365800e+05   1.4808100e+05   1.5733800e+05   1.4831100e+05   1.6234500e+05   1.9983100e+05   1.8607000e+05   2.3641200e+05   2.3399500e+05   1.5182200e+05   1.6667300e+05   1.8431900e+05   2.0587500e+05   1.6576000e+05   1.6044300e+05   1.8178500e+05   1.7346300e+05   1.4716700e+05   1.7497200e+05   1.9626500e+05   2.1295400e+05   0.0000000e+00   2.2919900e+05   1.7002200e+05   1.7499800e+05   2.1185900e+05   1.9586700e+05   1.2923000e+05   1.3319000e+05   2.2674700e+05   2.2610800e+05   2.8502000e+05   3.0955600e+05   1.7410100e+05   1.4861800e+05   2.4542500e+05   2.4502000e+05   1.7888900e+05   1.8245400e+05   3.5989100e+05   3.6548300e+05   1.4819200e+05   1.6158500e+05   2.5730900e+05   1.8101900e+05   1.7867100e+05   1.6285000e+05   3.9303600e+05   3.9437300e+05   2.5141500e+05   2.5248700e+05   1.8399600e+05   1.9224500e+05   1.9547000e+05   2.0326700e+05   1.4470600e+05   2.0282100e+05   1.4793500e+05   1.8135500e+05   2.5032000e+05   2.6863000e+05   1.3267700e+05   1.2919400e+05   1.5317800e+05   1.6157200e+05   2.0726800e+05   1.9731500e+05   1.3545300e+05   1.3144000e+05   1.7480400e+05   1.8570300e+05   1.0547200e+05   9.9595000e+04   2.3365100e+05   2.4101800e+05   2.6043900e+05   2.4664200e+05   3.4744600e+05   3.5202200e+05   1.7613100e+05   1.9676900e+05   3.8244400e+05   3.9768800e+05
   2.4356200e+05   2.2659500e+05   2.3277900e+05   2.2910500e+05   1.6906000e+05   1.6749900e+05   3.0661500e+05   3.2417900e+05   1.4916700e+05   1.7058100e+05   1.3428900e+05   1.6344000e+05   1.9671800e+05   1.7231700e+05   2.2662800e+05   2.3812300e+05   1.6826600e+05   1.6735300e+05   1.7439900e+05   1.9865400e+05   1.6232200e+05   1.6421400e+05   2.0365800e+05   1.8015400e+05   1.5305700e+05   1.6540300e+05   2.2195400e+05   2.1338200e+05   2.2919900e+05   0.0000000e+00   1.8304000e+05   1.6883600e+05   1.9363800e+05   1.7181600e+05   1.4110100e+05   1.2342800e+05   2.2054700e+05   2.5030300e+05   2.9330000e+05   3.1909400e+05   1.6311700e+05   1.6384700e+05   2.5139800e+05   2.6237500e+05   1.7412200e+05   1.8310200e+05   3.5224300e+05   3.9390200e+05   1.7469500e+05   1.8266300e+05   2.7209100e+05   1.8777700e+05   1.7156500e+05   1.9675200e+05   4.1886300e+05   4.2304900e+05   2.5720800e+05   2.6480400e+05   1.9282900e+05   1.8472500e+05   2.1042600e+05   1.9872500e+05   1.6393400e+05   2.0887600e+05   1.8366400e+05   2.0474100e+05   2.7056900e+05   2.8158200e+05   1.5424200e+05   1.4904300e+05   1.7665200e+05   1.8894600e+05   2.3602100e+05   2.3534400e+05   1.5430600e+05   1.4405500e+05   2.0254100e+05   2.0646100e+05   1.2710900e+05   1.2186400e+05   2.4074700e+05   2.6259400e+05   2.7589300e+05   2.6653200e+05   3.8315600e+05   3.6074400e+05   1.9148200e+05   1.9311600e+05   3.8313300e+05   3.9052400e+05
   2.1457700e+05   1.8341900e+05   1.9942200e+05   1.9890500e+05   1.4191200e+05   1.4572100e+05   2.6056200e+05   2.7260100e+05   1.0133600e+05   1.1742800e+05   9.7553000e+04   1.1163000e+05   1.4585300e+05   1.2887500e+05   1.6841600e+05   1.8411200e+05   1.0671800e+05   1.1002800e+05   1.3275100e+05   1.3930200e+05   1.2398100e+05   1.1854200e+05   1.3669800e+05   1.1485000e+05   1.0181800e+05   1.0992600e+05   1.7069100e+05   1.5711600e+05   1.7002200e+05   1.8304000e+05   0.0000000e+00   1.2287000e+05   1.4873200e+05   1.3159800e+05   9.9916000e+04   7.4728000e+04   1.7583800e+05   2.0560600e+05   2.6143800e+05   2.8690400e+05   1.0280600e+05   1.0356600e+05   2.0244600e+05   1.8424900e+05   1.2661600e+05   1.2201000e+05   2.6442500e+05   3.3198200e+05   1.0518100e+05   1.1252900e+05   1.9787500e+05   1.2948000e+05   1.1241000e+05   1.4122700e+05   4.0105200e+05   3.7734100e+05   1.9222700e+05   2.0475600e+05   1.3230300e+05   1.3783700e+05   1.5107500e+05   1.4607900e+05   1.0327600e+05   1.5985400e+05   1.1866900e+05   1.4130700e+05   2.1647100e+05   2.2914700e+05   1.0506200e+05   8.5661000e+04   1.0515400e+05   1.1019500e+05   1.6209800e+05   1.9817500e+05   1.0731000e+05   1.0473500e+05   1.5356200e+05   1.4662200e+05   6.5818000e+04   7.1689000e+04   1.9959400e+05   1.9594300e+05   2.0992500e+05   2.1531500e+05   3.3138300e+05   3.2127000e+05   1.6126800e+05   1.5999700e+05   3.1664000e+05   3.8093800e+05
   1.9099600e+05   1.7462300e+05   1.8263700e+05   1.8919600e+05   1.1955500e+05   1.3314500e+05   2.4140200e+05   2.6369500e+05   8.5070000e+04   1.0837600e+05   8.0885000e+04   9.0474000e+04   1.3016700e+05   1.1504300e+05   1.4980800e+05   1.5565300e+05   9.5044000e+04   1.0003200e+05   1.2426100e+05   1.2994500e+05   1.1143300e+05   1.0656400e+05   1.3489200e+05   1.0987000e+05   9.9185000e+04   1.0138300e+05   1.4534500e+05   1.6172200e+05   1.7499800e+05   1.6883600e+05   1.2287000e+05   0.0000000e+00   1.4643200e+05   1.3322000e+05   8.3848000e+04   7.7235000e+04   1.9240400e+05   2.1343500e+05   2.4245900e+05   2.6458100e+05   1.0369800e+05   9.9997000e+04   1.9297900e+05   1.7323000e+05   1.2302000e+05   1.2408700e+05   2.6220300e+05   3.0579100e+05   9.9024000e+04   1.0592900e+05   1.9502700e+05   1.1779100e+05   1.1539500e+05   1.1702700e+05   3.7962700e+05   3.6169000e+05   1.8027100e+05   1.9341900e+05   1.2538700e+05   1.2491200e+05   1.4441000e+05   1.3882400e+05   8.8735000e+04   1.4618300e+05   1.0296100e+05   1.3501800e+05   2.1540100e+05   2.2214200e+05   1.0300800e+05   8.1812000e+04   9.9331000e+04   1.1800800e+05   1.5510300e+05   1.7655600e+05   9.2031000e+04   9.8633000e+04   1.4802300e+05   1.4722700e+05   6.0429000e+04   5.9455000e+04   1.8226500e+05   1.9936100e+05   2.0476900e+05   1.9683300e+05   3.2109600e+05   3.3611000e+05   1.4042300e+05   1.2396100e+05   2.9661900e+05   3.4853900e+05
   2.3500000e+05   2.1500000e+05   2.2500000e+05   2.2500000e+05   1.7917500e+05   1.7584100e+05   2.8000000e+05   3.0000000e+05   1.2193300e+05   1.4568500e+05   1.2500000e+05   1.3500000e+05   1.7000000e+05   1.5500000e+05   1.7466800e+05   2.0206100e+05   1.3000000e+05   1.4000000e+05   1.6000000e+05   1.6500000e+05   1.3803700e+05   1.3324300e+05   1.7000000e+05   1.4500000e+05   1.2295800e+05   1.3500100e+05   1.8599000e+05   1.8031500e+05   2.1185900e+05   1.9363800e+05   1.4873200e+05   1.4643200e+05   0.0000000e+00   1.5500000e+05   1.0998500e+05   1.0072600e+05   2.1136500e+05   2.4123200e+05   2.6783300e+05   2.8739100e+05   1.4219300e+05   1.3143600e+05   2.0928900e+05   2.0484600e+05   1.4960600e+05   1.5000000e+05   2.8313600e+05   3.2771700e+05   1.3500000e+05   1.4000000e+05   2.3269200e+05   1.5000000e+05   1.3934800e+05   1.5283700e+05   4.0585000e+05   4.1307600e+05   2.1000000e+05   2.2500000e+05   1.6000000e+05   1.6000000e+05   1.7000000e+05   1.6500000e+05   1.3000000e+05   1.8000000e+05   1.3500000e+05   1.6500000e+05   2.3682200e+05   2.5916100e+05   1.3000000e+05   1.1000000e+05   1.3465300e+05   1.5145600e+05   1.9492100e+05   1.9560100e+05   1.3022600e+05   1.2772500e+05   1.5673100e+05   1.8274400e+05   9.5000000e+04   9.5000000e+04   2.2932000e+05   2.3693000e+05   2.1849500e+05   2.1984400e+05   3.3801000e+05   3.6368700e+05   1.8273300e+05   1.8115200e+05   3.1556100e+05   3.8477600e+05
   2.2000000e+05   2.0500000e+05   2.1000000e+05   2.1000000e+05   1.5804300e+05   1.6423600e+05   2.7000000e+05   2.9000000e+05   1.1352500e+05   1.3029700e+05   1.1000000e+05   1.2000000e+05   1.5500000e+05   1.4500000e+05   1.7184100e+05   1.9127500e+05   1.2000000e+05   1.3000000e+05   1.5000000e+05   1.5500000e+05   1.3971600e+05   1.3194100e+05   1.6000000e+05   1.3500000e+05   1.1752400e+05   1.3167900e+05   1.6556900e+05   1.7174500e+05   1.9586700e+05   1.7181600e+05   1.3159800e+05   1.3322000e+05   1.5500000e+05   0.0000000e+00   9.2376000e+04   8.4935000e+04   2.0560600e+05   2.0511800e+05   2.4350200e+05   2.6655000e+05   1.2364300e+05   1.0787400e+05   1.8865100e+05   1.8970300e+05   1.3000000e+05   1.4000000e+05   2.6110300e+05   3.4582000e+05   1.2500000e+05   1.3000000e+05   2.3399900e+05   1.3500000e+05   1.1839100e+05   1.3777200e+05   4.0222300e+05   3.8282000e+05   2.0000000e+05   2.1500000e+05   1.5000000e+05   1.5000000e+05   1.6000000e+05   1.5500000e+05   1.2000000e+05   1.7000000e+05   1.2500000e+05   1.5500000e+05   2.1739200e+05   2.4614500e+05   1.1500000e+05   1.0000000e+05   1.2372300e+05   1.3334300e+05   1.8352600e+05   1.7265700e+05   1.1842300e+05   1.2610700e+05   1.4144800e+05   1.7763800e+05   8.5000000e+04   8.5000000e+04   2.1816000e+05   2.3473900e+05   2.3149200e+05   2.0071600e+05   3.3936500e+05   3.6246400e+05   1.7200600e+05   1.7430800e+05   3.0747800e+05   3.6695400e+05
   1.6169200e+05   1.4573400e+05   1.5967900e+05   1.6220100e+05   9.4023000e+04   1.0477700e+05   2.2117200e+05   2.3288600e+05   6.5183000e+04   7.8233000e+04   5.6782000e+04   6.7906000e+04   1.0759700e+05   1.0121000e+05   1.3499600e+05   1.3846800e+05   7.5104000e+04   7.8012000e+04   9.8710000e+04   1.0634300e+05   8.4923000e+04   8.1683000e+04   1.1260100e+05   8.1434000e+04   6.4246000e+04   8.0250000e+04   1.3125800e+05   1.1522000e+05   1.2923000e+05   1.4110100e+05   9.9916000e+04   8.3848000e+04   1.0998500e+05   9.2376000e+04   0.0000000e+00   4.1234000e+04   1.4663100e+05   1.5249000e+05   2.1322200e+05   2.1828700e+05   7.1635000e+04   5.8015000e+04   1.3711500e+05   1.5026900e+05   9.2550000e+04   8.6548000e+04   2.2070900e+05   3.0515400e+05   7.9382000e+04   8.5332000e+04   1.7862500e+05   8.6901000e+04   7.6628000e+04   7.2484000e+04   3.2868400e+05   3.1314900e+05   1.3634100e+05   1.5532500e+05   9.4967000e+04   9.1694000e+04   1.0194100e+05   9.7610000e+04   6.3326000e+04   1.1837300e+05   6.5504000e+04   1.0204600e+05   1.7243000e+05   1.9077900e+05   5.5590000e+04   4.0900000e+04   6.2328000e+04   7.3936000e+04   1.2126300e+05   1.1421900e+05   5.6985000e+04   6.4077000e+04   9.2181000e+04   1.1061000e+05   3.1098000e+04   3.0635000e+04   1.5682300e+05   1.5960200e+05   2.0189400e+05   1.5240400e+05   2.6592200e+05   2.8954000e+05   1.2868700e+05   1.2029800e+05   2.6751900e+05   3.1743100e+05
   1.6581100e+05   1.5528300e+05   1.5573900e+05   1.5888700e+05   1.0861800e+05   9.5822000e+04   2.1848800e+05   2.4427000e+05   7.0254000e+04   8.2285000e+04   5.6156000e+04   6.6834000e+04   1.1115500e+05   8.9065000e+04   1.2292100e+05   1.3860300e+05   6.9371000e+04   7.3501000e+04   9.4193000e+04   9.7493000e+04   8.7932000e+04   8.5901000e+04   1.0381000e+05   7.5431000e+04   5.7815000e+04   6.8280000e+04   1.0884200e+05   1.1994100e+05   1.3319000e+05   1.2342800e+05   7.4728000e+04   7.7235000e+04   1.0072600e+05   8.4935000e+04   4.1234000e+04   0.0000000e+00   1.4093500e+05   1.4560700e+05   2.1355300e+05   2.0392400e+05   6.0389000e+04   6.0063000e+04   1.4297500e+05   1.4290600e+05   7.8085000e+04   7.5911000e+04   2.3069200e+05   2.8146300e+05   6.5137000e+04   6.8634000e+04   1.6222400e+05   7.3966000e+04   6.9818000e+04   7.9601000e+04   3.2249900e+05   3.1872100e+05   1.4343400e+05   1.5813100e+05   8.9428000e+04   9.5301000e+04   1.1031600e+05   1.0006500e+05   5.9753000e+04   1.0957900e+05   6.9051000e+04   9.9726000e+04   1.6804100e+05   1.7972700e+05   6.0469000e+04   4.7892000e+04   7.3226000e+04   8.0354000e+04   1.3572900e+05   1.3055800e+05   5.9234000e+04   7.1747000e+04   9.7595000e+04   1.1074300e+05   3.1442000e+04   3.4137000e+04   1.4681600e+05   1.6360100e+05   1.7730100e+05   1.7281200e+05   2.9375300e+05   2.8391700e+05   1.1892800e+05   1.1992700e+05   2.5947200e+05   3.2306900e+05
   2.8509900e+05   2.6459100e+05   2.9105900e+05   2.6995900e+05   2.0037200e+05   1.8751500e+05   3.1108700e+05   3.3445200e+05   1.4569100e+05   1.9214400e+05   1.6581600e+05   1.6538600e+05   2.0307400e+05   1.9379300e+05   2.3092000e+05   2.4014100e+05   1.6516900e+05   1.7955600e+05   1.9852500e+05   2.1496400e+05   1.9648400e+05   1.6441900e+05   2.1042200e+05   1.8122600e+05   1.7957600e+05   1.8646300e+05   2.3052700e+05   2.0543100e+05   2.2674700e+05   2.2054700e+05   1.7583800e+05   1.9240400e+05   2.1136500e+05   2.0560600e+05   1.4663100e+05   1.4093500e+05   0.0000000e+00   2.5985300e+05   3.2157800e+05   3.0502800e+05   1.6757800e+05   1.8767500e+05   2.6757600e+05   2.4161400e+05   1.7130600e+05   1.7632100e+05   3.2195000e+05   3.8649000e+05   1.5816700e+05   1.6476000e+05   2.6385300e+05   1.8025300e+05   1.6195200e+05   1.8430900e+05   4.3938100e+05   4.3642600e+05   2.6141500e+05   2.5457900e+05   1.9014100e+05   1.8738000e+05   2.1920400e+05   1.8748500e+05   1.5370700e+05   2.1317100e+05   1.7154000e+05   2.1526200e+05   2.9608900e+05   3.0079600e+05   1.7280300e+05   1.5808300e+05   1.9447200e+05   1.8221500e+05   2.4857000e+05   2.4606600e+05   1.7908100e+05   1.7799400e+05   2.0424700e+05   2.2697900e+05   1.2782700e+05   1.3787700e+05   2.6458600e+05   2.7618900e+05   2.8577200e+05   2.6623800e+05   3.7424400e+05   3.7244500e+05   2.0856800e+05   2.2902400e+05   3.9876400e+05   4.7331100e+05
   2.7825600e+05   2.5838500e+05   2.6142400e+05   2.5445500e+05   2.1227800e+05   2.0695400e+05   3.2486700e+05   3.5796700e+05   1.5993400e+05   1.6429300e+05   1.5418700e+05   1.5835000e+05   2.0056100e+05   1.7227100e+05   2.1909400e+05   2.4002900e+05   1.7227400e+05   1.9043100e+05   1.9173500e+05   1.9903700e+05   2.0886300e+05   1.9792500e+05   2.1107700e+05   2.1125500e+05   1.9927800e+05   1.8506100e+05   2.0790600e+05   2.2552500e+05   2.2610800e+05   2.5030300e+05   2.0560600e+05   2.1343500e+05   2.4123200e+05   2.0511800e+05   1.5249000e+05   1.4560700e+05   2.5985300e+05   0.0000000e+00   3.3791600e+05   3.4957600e+05   1.7905700e+05   1.9225400e+05   2.8737000e+05   2.8878500e+05   2.1685400e+05   2.1266600e+05   3.6437100e+05   4.2469600e+05   1.7607500e+05   1.6691300e+05   2.6974100e+05   1.8666500e+05   1.9104900e+05   2.1990100e+05   4.7052100e+05   4.7068700e+05   2.7060700e+05   2.7706700e+05   2.0596900e+05   2.0012700e+05   2.1253000e+05   2.0446700e+05   1.6877700e+05   2.2405700e+05   1.8430900e+05   2.2962200e+05   3.1254100e+05   3.0989600e+05   1.7519800e+05   1.4778700e+05   1.8125100e+05   1.7004800e+05   2.2631300e+05   2.4122500e+05   1.7461900e+05   1.7623900e+05   2.2463800e+05   2.3705600e+05   1.3749700e+05   1.2301600e+05   2.6300300e+05   2.6792200e+05   2.9823500e+05   2.7557800e+05   4.0822600e+05   3.9246200e+05   2.4157800e+05   2.4814400e+05   3.9226400e+05   4.2246100e+05
   3.4954000e+05   3.2424100e+05   3.3035700e+05   3.3518500e+05   3.1697800e+05   2.6049500e+05   4.1464300e+05   4.2305000e+05   2.3924200e+05   2.5317300e+05   2.4421000e+05   2.6629300e+05   2.8954600e+05   2.7193100e+05   3.2954700e+05   3.0144200e+05   2.6358900e+05   2.7623000e+05   2.7939800e+05   2.9504000e+05   2.6276600e+05   2.6002200e+05   2.8241600e+05   2.7051900e+05   2.6606000e+05   2.6748200e+05   3.0021100e+05   2.7610500e+05   2.8502000e+05   2.9330000e+05   2.6143800e+05   2.4245900e+05   2.6783300e+05   2.4350200e+05   2.1322200e+05   2.1355300e+05   3.2157800e+05   3.3791600e+05   0.0000000e+00   3.6163700e+05   2.3226400e+05   2.0863800e+05   3.1711900e+05   3.0979100e+05   2.4878500e+05   2.5014500e+05   3.8121400e+05   4.2959700e+05   2.3100200e+05   2.5452000e+05   3.1659900e+05   2.3176300e+05   2.5652900e+05   2.8796500e+05   5.2611700e+05   4.8768000e+05   3.1996900e+05   3.1455200e+05   2.5458200e+05   2.6034100e+05   2.8375300e+05   2.7538200e+05   2.1258800e+05   2.6504300e+05   2.4877000e+05   2.5840300e+05   3.4098900e+05   3.2299000e+05   2.5290600e+05   2.3904100e+05   2.1705300e+05   2.3781100e+05   3.0168000e+05   2.9920700e+05   2.2021800e+05   2.2505400e+05   2.6153900e+05   2.7871500e+05   1.9465100e+05   1.9933800e+05   3.2045000e+05   3.2244700e+05   3.5462500e+05   3.5227100e+05   4.5963000e+05   4.4361900e+05   3.0457800e+05   3.0446100e+05   4.7496200e+05   5.4454900e+05
   3.4825800e+05   3.4387300e+05   3.4143400e+05   3.1870700e+05   2.9858800e+05   2.8589200e+05   4.0647800e+05   4.1998200e+05   2.2661400e+05   2.4389600e+05   2.5275200e+05   2.3691400e+05   2.8651900e+05   2.5492100e+05   2.9654800e+05   2.5963500e+05   2.1666700e+05   2.7346700e+05   2.9873600e+05   2.6896300e+05   2.9178300e+05   2.3986500e+05   3.0197500e+05   2.6262700e+05   2.4499000e+05   2.8859500e+05   3.0724400e+05   3.1343700e+05   3.0955600e+05   3.1909400e+05   2.8690400e+05   2.6458100e+05   2.8739100e+05   2.6655000e+05   2.1828700e+05   2.0392400e+05   3.0502800e+05   3.4957600e+05   3.6163700e+05   0.0000000e+00   2.5483300e+05   2.2352300e+05   3.4925100e+05   3.4189000e+05   2.6547800e+05   2.7478300e+05   3.9559200e+05   4.7830800e+05   2.6219100e+05   2.7074100e+05   3.5868000e+05   2.7034300e+05   2.6445000e+05   2.8766500e+05   5.2311200e+05   5.3343200e+05   3.3037800e+05   3.6639600e+05   2.9175700e+05   2.8676900e+05   3.1395800e+05   3.2534800e+05   2.4454100e+05   2.9202800e+05   2.8556600e+05   3.5677200e+05   3.7598500e+05   3.6353200e+05   2.7390700e+05   2.8168500e+05   2.8716600e+05   2.8515100e+05   3.3771700e+05   3.3085000e+05   2.5172300e+05   2.7505000e+05   2.9831200e+05   3.0599600e+05   2.2435500e+05   2.2660900e+05   3.4683100e+05   3.4838400e+05   3.6186900e+05   3.4784300e+05   4.8125100e+05   5.0793800e+05   3.0195800e+05   3.3200300e+05   4.6998400e+05   5.1947500e+05
   2.0104500e+05   1.8333700e+05   1.9548200e+05   1.8637700e+05   1.2603500e+05   1.1005300e+05   2.3900200e+05   2.6040000e+05   8.6350000e+04   1.0067600e+05   6.8110000e+04   7.6736000e+04   1.2496800e+05   1.1332800e+05   1.5611500e+05   1.7471700e+05   9.1363000e+04   1.0142700e+05   1.3010000e+05   1.4208200e+05   1.2707400e+05   1.1899500e+05   1.3635400e+05   1.1661600e+05   9.3226000e+04   1.0857900e+05   1.3969900e+05   1.7092400e+05   1.7410100e+05   1.6311700e+05   1.0280600e+05   1.0369800e+05   1.4219300e+05   1.2364300e+05   7.1635000e+04   6.0389000e+04   1.6757800e+05   1.7905700e+05   2.3226400e+05   2.5483300e+05   0.0000000e+00   9.0187000e+04   1.7199200e+05   1.8554600e+05   1.1514800e+05   1.2035200e+05   2.3986000e+05   2.9903500e+05   1.0610800e+05   1.1005100e+05   2.0760100e+05   1.1666300e+05   1.2413600e+05   1.1714200e+05   3.6873400e+05   3.4454500e+05   1.8776100e+05   1.9969700e+05   1.3786500e+05   1.2816000e+05   1.3836400e+05   1.2894500e+05   8.6727000e+04   1.4351300e+05   9.5552000e+04   1.2764700e+05   1.9613900e+05   2.0112200e+05   9.0508000e+04   6.8546000e+04   1.1716800e+05   1.0772600e+05   1.6152200e+05   1.4562500e+05   1.0375500e+05   1.0826700e+05   1.4299800e+05   1.5027200e+05   6.2954000e+04   6.7704000e+04   2.0114300e+05   1.8926200e+05   2.0981000e+05   1.9819200e+05   3.2270600e+05   3.3695700e+05   1.2347300e+05   1.3745000e+05   3.0399500e+05   3.4963300e+05
   1.7749900e+05   1.6966800e+05   1.7805400e+05   1.6631000e+05   1.1230000e+05   1.0285300e+05   2.3691400e+05   2.5909400e+05   7.1850000e+04   9.2470000e+04   6.9831000e+04   8.4109000e+04   1.2626800e+05   1.0472100e+05   1.4087700e+05   1.5896400e+05   8.1595000e+04   1.0011300e+05   1.1626100e+05   1.1707100e+05   1.0692200e+05   7.9711000e+04   1.2078200e+05   1.0337200e+05   7.9748000e+04   1.0653600e+05   1.4596800e+05   1.3667300e+05   1.4861800e+05   1.6384700e+05   1.0356600e+05   9.9997000e+04   1.3143600e+05   1.0787400e+05   5.8015000e+04   6.0063000e+04   1.8767500e+05   1.9225400e+05   2.0863800e+05   2.2352300e+05   9.0187000e+04   0.0000000e+00   1.8834400e+05   1.7898800e+05   1.0880800e+05   1.2367200e+05   2.4501200e+05   3.1139000e+05   9.4731000e+04   1.0042500e+05   1.8913300e+05   1.1676300e+05   9.4502000e+04   1.1118600e+05   3.4460800e+05   3.3128000e+05   1.8361900e+05   1.8472500e+05   1.2117400e+05   1.2167500e+05   1.3101100e+05   1.2484500e+05   8.1445000e+04   1.3766300e+05   9.0286000e+04   1.3397300e+05   1.9626900e+05   2.1943000e+05   1.0053900e+05   6.9321000e+04   9.6789000e+04   1.0057200e+05   1.5491100e+05   1.4804300e+05   9.0699000e+04   9.9175000e+04   1.2842500e+05   1.4737100e+05   4.9207000e+04   5.3364000e+04   1.9146300e+05   1.8821200e+05   1.8023100e+05   1.8503600e+05   2.9175700e+05   3.2619300e+05   1.1908300e+05   1.3546800e+05   2.7793000e+05   3.3149200e+05
   2.6602200e+05   2.4574500e+05   2.6201200e+05   2.7347500e+05   2.0640100e+05   2.0051400e+05   3.2477900e+05   3.5602200e+05   1.7261900e+05   1.7458700e+05   1.5129100e+05   1.6557000e+05   2.1637400e+05   2.0433800e+05   2.5295100e+05   2.5265100e+05   1.7883600e+05   1.8707900e+05   2.1254900e+05   2.0318200e+05   1.7340300e+05   1.7719900e+05   1.9620000e+05   1.9757300e+05   1.8675400e+05   2.1111300e+05   2.2342600e+05   2.3556700e+05   2.4542500e+05   2.5139800e+05   2.0244600e+05   1.9297900e+05   2.0928900e+05   1.8865100e+05   1.3711500e+05   1.4297500e+05   2.6757600e+05   2.8737000e+05   3.1711900e+05   3.4925100e+05   1.7199200e+05   1.8834400e+05   0.0000000e+00   2.7508800e+05   1.9711100e+05   2.0539900e+05   3.7075200e+05   3.9379100e+05   1.8242800e+05   1.9806300e+05   2.9637100e+05   2.1493700e+05   1.9340200e+05   1.8253300e+05   4.3539100e+05   4.5066100e+05   2.5206300e+05   2.5316100e+05   2.0119100e+05   1.8339000e+05   2.1111100e+05   2.1413100e+05   1.6962000e+05   2.2088100e+05   1.7036500e+05   2.0274800e+05   2.7813200e+05   2.8575000e+05   1.8055400e+05   1.4948100e+05   1.7716000e+05   1.8426700e+05   2.4840200e+05   2.5289300e+05   1.7303700e+05   1.8280500e+05   1.9487700e+05   2.3745000e+05   1.4124900e+05   1.3060400e+05   2.7362400e+05   2.6748200e+05   2.7651900e+05   2.7727200e+05   3.6799600e+05   3.9676800e+05   2.0972100e+05   2.2906800e+05   3.8032100e+05   4.0518600e+05
   2.7226300e+05   2.5947600e+05   2.5977900e+05   2.6364700e+05   2.0532100e+05   2.2659400e+05   3.4082500e+05   3.5418300e+05   1.6777600e+05   1.8722000e+05   1.6557600e+05   1.6213100e+05   2.0888800e+05   1.8898500e+05   2.2906900e+05   2.6537600e+05   1.6829600e+05   1.8929800e+05   2.1325500e+05   2.0482400e+05   2.0294000e+05   1.7969200e+05   2.0356200e+05   1.9713600e+05   1.7988000e+05   1.9549600e+05   2.1054900e+05   2.1278400e+05   2.4502000e+05   2.6237500e+05   1.8424900e+05   1.7323000e+05   2.0484600e+05   1.8970300e+05   1.5026900e+05   1.4290600e+05   2.4161400e+05   2.8878500e+05   3.0979100e+05   3.4189000e+05   1.8554600e+05   1.7898800e+05   2.7508800e+05   0.0000000e+00   1.8045300e+05   1.9091000e+05   3.5000000e+05   3.6115900e+05   1.8358200e+05   1.9887800e+05   2.7808000e+05   1.9291600e+05   1.8348900e+05   1.8855800e+05   4.6579300e+05   4.9207000e+05   2.5526500e+05   2.5471000e+05   1.8458000e+05   1.8353900e+05   2.0384200e+05   2.0297000e+05   1.7309900e+05   2.2668400e+05   1.8450800e+05   2.2032500e+05   2.9696700e+05   3.0395600e+05   1.8312800e+05   1.6819900e+05   1.9720200e+05   1.7801900e+05   2.3988400e+05   2.3397200e+05   1.7934700e+05   1.8511200e+05   2.0187000e+05   2.3295600e+05   1.3190300e+05   1.3446200e+05   2.8286100e+05   2.9635300e+05   2.9870100e+05   3.0217800e+05   4.2912400e+05   4.2196800e+05   2.3725200e+05   1.9466500e+05   3.7546300e+05   4.2633800e+05
   2.0335600e+05   1.8101800e+05   1.9148400e+05   1.9000000e+05   1.2515700e+05   1.2507500e+05   2.5341900e+05   2.6653700e+05   9.4569000e+04   1.0794200e+05   9.0000000e+04   1.0000000e+05   1.4000000e+05   1.1504000e+05   1.5315700e+05   1.5982300e+05   9.5005000e+04   1.1500200e+05   1.3500000e+05   1.3502700e+05   1.1248100e+05   1.0575000e+05   1.3500000e+05   1.2000000e+05   1.1026700e+05   1.1545500e+05   1.3112900e+05   1.5412500e+05   1.7888900e+05   1.7412200e+05   1.2661600e+05   1.2302000e+05   1.4960600e+05   1.3000000e+05   9.2550000e+04   7.8085000e+04   1.7130600e+05   2.1685400e+05   2.4878500e+05   2.6547800e+05   1.1514800e+05   1.0880800e+05   1.9711100e+05   1.8045300e+05   0.0000000e+00   1.2000400e+05   2.5442800e+05   3.1280200e+05   1.0500000e+05   1.1000700e+05   2.0457700e+05   1.2000100e+05   1.2190800e+05   1.2090300e+05   3.7631600e+05   4.0592600e+05   1.8000100e+05   1.9000000e+05   1.3001100e+05   1.3000000e+05   1.4501000e+05   1.3500500e+05   8.5005000e+04   1.4500000e+05   1.0504700e+05   1.3504700e+05   2.2185700e+05   2.0878800e+05   1.0000000e+05   8.0000000e+04   1.1775500e+05   1.0674800e+05   1.6549800e+05   1.6796900e+05   1.0483200e+05   1.0455400e+05   1.2736100e+05   1.5330800e+05   6.5000000e+04   6.5003000e+04   2.1612900e+05   1.8769900e+05   2.1374100e+05   1.9757800e+05   3.2051200e+05   3.3055900e+05   1.5038300e+05   1.4063900e+05   3.0242200e+05   3.5021100e+05
   2.1000000e+05   1.9500000e+05   1.9500000e+05   2.0000000e+05   1.3773500e+05   1.3005100e+05   2.5500000e+05   2.8000000e+05   1.0152200e+05   1.2209700e+05   1.0000000e+05   1.1000000e+05   1.5000000e+05   1.3000000e+05   1.5824800e+05   1.7303900e+05   1.0500000e+05   1.2500000e+05   1.4500000e+05   1.4500000e+05   1.3156200e+05   9.9926000e+04   1.4500000e+05   1.3000000e+05   1.1370000e+05   1.2022400e+05   1.5152700e+05   1.6503100e+05   1.8245400e+05   1.8310200e+05   1.2201000e+05   1.2408700e+05   1.5000000e+05   1.4000000e+05   8.6548000e+04   7.5911000e+04   1.7632100e+05   2.1266600e+05   2.5014500e+05   2.7478300e+05   1.2035200e+05   1.2367200e+05   2.0539900e+05   1.9091000e+05   1.2000400e+05   0.0000000e+00   2.6028500e+05   3.3385800e+05   1.2000000e+05   1.2500000e+05   2.2162500e+05   1.3500000e+05   1.2535600e+05   1.2968800e+05   3.8994300e+05   3.9568200e+05   1.9000000e+05   2.1000000e+05   1.4500000e+05   1.4500000e+05   1.6000000e+05   1.5000000e+05   1.1000000e+05   1.6500000e+05   1.2000000e+05   1.5000000e+05   2.4274400e+05   2.3158100e+05   1.1500000e+05   9.5000000e+04   1.2292300e+05   1.2814800e+05   1.7646700e+05   2.0485900e+05   1.1364800e+05   1.1981300e+05   1.3737700e+05   1.6010000e+05   7.5000000e+04   7.5000000e+04   2.0667300e+05   2.0159300e+05   2.1103200e+05   2.0266100e+05   3.2673200e+05   3.2754400e+05   1.5181800e+05   1.4798900e+05   3.0485600e+05   3.8395200e+05
   3.6019000e+05   3.3537600e+05   3.2904300e+05   3.4959400e+05   2.5908300e+05   2.5062600e+05   3.8338000e+05   4.2042300e+05   2.3007800e+05   2.5308600e+05   2.1192800e+05   2.4837200e+05   3.2054100e+05   2.7623700e+05   3.1019700e+05   3.1895500e+05   2.4321000e+05   2.7968200e+05   2.8272200e+05   2.7142800e+05   2.6767600e+05   2.7233300e+05   2.9589000e+05   2.8476600e+05   2.5718300e+05   2.5266100e+05   2.9588600e+05   3.2765000e+05   3.5989100e+05   3.5224300e+05   2.6442500e+05   2.6220300e+05   2.8313600e+05   2.6110300e+05   2.2070900e+05   2.3069200e+05   3.2195000e+05   3.6437100e+05   3.8121400e+05   3.9559200e+05   2.3986000e+05   2.4501200e+05   3.7075200e+05   3.5000000e+05   2.5442800e+05   2.6028500e+05   0.0000000e+00   4.6509200e+05   2.7583200e+05   2.6704300e+05   3.4474700e+05   2.6321800e+05   2.7699300e+05   2.8201600e+05   5.8124200e+05   5.1695500e+05   3.3532200e+05   3.4362200e+05   2.6519000e+05   2.7588600e+05   2.9351300e+05   3.1132600e+05   2.6307300e+05   3.3844600e+05   2.7504400e+05   2.7872200e+05   3.5947100e+05   3.5899500e+05   2.4944700e+05   2.3631100e+05   2.5411500e+05   2.7898600e+05   2.9779300e+05   3.3930200e+05   2.5638200e+05   2.4936800e+05   2.9308400e+05   3.2484800e+05   2.2383500e+05   2.4011900e+05   3.5677700e+05   3.5963500e+05   3.6708400e+05   3.3698800e+05   4.7886500e+05   4.6083100e+05   3.2303800e+05   2.9551200e+05   4.3839000e+05   4.9384700e+05
   3.9315000e+05   3.7798500e+05   3.3945900e+05   3.6017100e+05   2.9909700e+05   2.8103200e+05   4.3562100e+05   4.7568800e+05   2.8831100e+05   2.9157500e+05   2.6722000e+05   2.7937100e+05   3.2176000e+05   3.0055600e+05   3.7197800e+05   3.7932800e+05   2.8718000e+05   3.1950200e+05   3.4310700e+05   3.3030900e+05   2.9081300e+05   2.9745200e+05   3.4999800e+05   3.3386900e+05   3.3523000e+05   3.2115700e+05   3.2890800e+05   3.4337200e+05   3.6548300e+05   3.9390200e+05   3.3198200e+05   3.0579100e+05   3.2771700e+05   3.4582000e+05   3.0515400e+05   2.8146300e+05   3.8649000e+05   4.2469600e+05   4.2959700e+05   4.7830800e+05   2.9903500e+05   3.1139000e+05   3.9379100e+05   3.6115900e+05   3.1280200e+05   3.3385800e+05   4.6509200e+05   0.0000000e+00   3.0492700e+05   3.1951100e+05   4.1113800e+05   3.3182100e+05   3.0764900e+05   3.0872500e+05   5.6393600e+05   5.5457400e+05   3.6055500e+05   3.7924600e+05   3.1161800e+05   3.2350700e+05   3.5185400e+05   3.5696000e+05   2.9144100e+05   3.4461300e+05   2.8686500e+05   3.0566100e+05   3.9817600e+05   4.1819800e+05   3.0317300e+05   2.8071600e+05   3.0842900e+05   2.9540800e+05   3.2791200e+05   3.5725000e+05   2.6047400e+05   2.7047100e+05   3.2085700e+05   3.2384800e+05   2.4549000e+05   2.6072700e+05   3.7798400e+05   3.7759600e+05   3.9121600e+05   3.6833900e+05   4.9124400e+05   4.9138700e+05   3.4110800e+05   3.4939700e+05   4.8938800e+05   5.4120300e+05
   1.9500000e+05   1.8000000e+05   1.8000000e+05   1.8500000e+05   1.2030700e+05   1.1919000e+05   2.4500000e+05   2.6500000e+05   8.4814000e+04   1.0760600e+05   8.5000000e+04   9.5000000e+04   1.3500000e+05   1.1000000e+05   1.5008700e+05   1.6796400e+05   9.0000000e+04   1.0500000e+05   1.3000000e+05   1.3000000e+05   9.9538000e+04   8.8944000e+04   1.3000000e+05   1.1500000e+05   9.3602000e+04   9.5742000e+04   1.1181500e+05   1.5515800e+05   1.4819200e+05   1.7469500e+05   1.0518100e+05   9.9024000e+04   1.3500000e+05   1.2500000e+05   7.9382000e+04   6.5137000e+04   1.5816700e+05   1.7607500e+05   2.3100200e+05   2.6219100e+05   1.0610800e+05   9.4731000e+04   1.8242800e+05   1.8358200e+05   1.0500000e+05   1.2000000e+05   2.7583200e+05   3.0492700e+05   0.0000000e+00   1.0500000e+05   1.9878000e+05   1.1500000e+05   1.1212800e+05   1.2207000e+05   3.5580400e+05   3.6742500e+05   1.8000000e+05   1.8000000e+05   1.2500000e+05   1.2500000e+05   1.3000000e+05   1.3000000e+05   8.5000000e+04   1.4000000e+05   9.5000000e+04   1.2500000e+05   2.0012500e+05   2.2252800e+05   9.0000000e+04   7.0000000e+04   1.0507800e+05   8.6815000e+04   1.4822500e+05   1.7208100e+05   8.0067000e+04   8.5547000e+04   1.2594200e+05   1.4849200e+05   5.5361000e+04   5.5000000e+04   1.7640500e+05   1.8277600e+05   2.1399500e+05   1.7570100e+05   2.8696000e+05   3.0192000e+05   1.3555500e+05   1.3579300e+05   3.1144900e+05   3.3110700e+05
   2.0000000e+05   1.8500000e+05   1.8500000e+05   1.9000000e+05   1.4331500e+05   1.1827900e+05   2.4000000e+05   2.7000000e+05   9.0711000e+04   1.1830400e+05   9.0000000e+04   1.0000000e+05   1.4000000e+05   1.2000000e+05   1.6692500e+05   1.8666500e+05   9.5000000e+04   1.1500000e+05   1.3500000e+05   1.3500000e+05   1.0409900e+05   1.0066900e+05   1.3500000e+05   1.2000000e+05   9.5004000e+04   1.0728800e+05   1.2015300e+05   1.6751400e+05   1.6158500e+05   1.8266300e+05   1.1252900e+05   1.0592900e+05   1.4000000e+05   1.3000000e+05   8.5332000e+04   6.8634000e+04   1.6476000e+05   1.6691300e+05   2.5452000e+05   2.7074100e+05   1.1005100e+05   1.0042500e+05   1.9806300e+05   1.9887800e+05   1.1000700e+05   1.2500000e+05   2.6704300e+05   3.1951100e+05   1.0500000e+05   0.0000000e+00   2.0217400e+05   1.2000000e+05   1.0928700e+05   1.2237200e+05   3.6713400e+05   3.8823000e+05   1.8500000e+05   1.9000000e+05   1.3000000e+05   1.3000000e+05   1.3500000e+05   1.4000000e+05   9.5000000e+04   1.5000000e+05   1.0500000e+05   1.3500000e+05   2.1907300e+05   2.2756200e+05   1.0000000e+05   8.0000000e+04   1.0967300e+05   1.0384600e+05   1.6417700e+05   1.9722300e+05   8.9345000e+04   1.0776800e+05   1.3753200e+05   1.5937500e+05   6.5000000e+04   6.5000000e+04   1.9838300e+05   1.9329100e+05   2.2934500e+05   1.8166800e+05   3.0265200e+05   3.3587900e+05   1.3836600e+05   1.3206300e+05   3.2420700e+05   3.6607900e+05
   2.8515300e+05   2.7630200e+05   2.6102000e+05   2.8576600e+05   2.1836700e+05   2.1300200e+05   3.4598200e+05   3.6546000e+05   1.8129100e+05   2.0912800e+05   1.8005000e+05   1.9033100e+05   2.3465700e+05   2.1549900e+05   2.6575500e+05   2.8246300e+05   1.8621600e+05   2.0501800e+05   2.2538600e+05   2.2534100e+05   2.0070700e+05   1.9565000e+05   2.2692000e+05   2.1718700e+05   2.0260100e+05   2.0423400e+05   2.2324600e+05   2.6255900e+05   2.5730900e+05   2.7209100e+05   1.9787500e+05   1.9502700e+05   2.3269200e+05   2.3399900e+05   1.7862500e+05   1.6222400e+05   2.6385300e+05   2.6974100e+05   3.1659900e+05   3.5868000e+05   2.0760100e+05   1.8913300e+05   2.9637100e+05   2.7808000e+05   2.0457700e+05   2.2162500e+05   3.4474700e+05   4.1113800e+05   1.9878000e+05   2.0217400e+05   0.0000000e+00   2.1009700e+05   1.8800900e+05   2.2237700e+05   4.5456800e+05   4.6654000e+05   2.7598000e+05   2.7517900e+05   2.2477600e+05   2.2147600e+05   2.3044200e+05   2.3022500e+05   1.8034200e+05   2.3795000e+05   2.0017300e+05   2.1744700e+05   3.0074800e+05   3.0341200e+05   1.9071300e+05   1.7581500e+05   1.9312900e+05   1.8841300e+05   2.3809200e+05   2.6245500e+05   1.7918200e+05   2.0380600e+05   2.3349700e+05   2.4539000e+05   1.5239600e+05   1.6130000e+05   2.9066700e+05   2.8438300e+05   3.0614500e+05   2.8598800e+05   3.8301700e+05   4.2271300e+05   2.1304400e+05   2.2804100e+05   3.9426600e+05   4.3350800e+05
   2.0000000e+05   2.0000000e+05   2.0000000e+05   2.0500000e+05   1.4372300e+05   1.3655200e+05   2.5500000e+05   2.8500000e+05   9.7671000e+04   1.1771000e+05   1.0500000e+05   1.1000000e+05   1.5000000e+05   1.3500000e+05   1.6052200e+05   2.0013900e+05   1.1000000e+05   1.2500000e+05   1.5000000e+05   1.4500000e+05   1.1836100e+05   1.1845700e+05   1.5000000e+05   1.3500000e+05   1.1618000e+05   1.2186100e+05   1.5347600e+05   1.5819700e+05   1.8101900e+05   1.8777700e+05   1.2948000e+05   1.1779100e+05   1.5000000e+05   1.3500000e+05   8.6901000e+04   7.3966000e+04   1.8025300e+05   1.8666500e+05   2.3176300e+05   2.7034300e+05   1.1666300e+05   1.1676300e+05   2.1493700e+05   1.9291600e+05   1.2000100e+05   1.3500000e+05   2.6321800e+05   3.3182100e+05   1.1500000e+05   1.2000000e+05   2.1009700e+05   0.0000000e+00   1.3063500e+05   1.2958900e+05   3.9071600e+05   3.6780400e+05   1.9500000e+05   2.0000000e+05   1.4000000e+05   1.4000000e+05   1.5000000e+05   1.5000000e+05   1.0500000e+05   1.6000000e+05   1.1000000e+05   1.3500000e+05   2.1892800e+05   2.2757000e+05   1.0500000e+05   9.0000000e+04   1.1027200e+05   9.2641000e+04   1.6508800e+05   1.9396900e+05   1.0388800e+05   1.1207300e+05   1.4115500e+05   1.5912100e+05   7.0000000e+04   7.0000000e+04   2.3285800e+05   2.0554400e+05   2.0057400e+05   2.0069400e+05   3.1804900e+05   3.8252100e+05   1.3829400e+05   1.5308700e+05   2.9798100e+05   3.4025600e+05
   2.0855800e+05   1.9377600e+05   2.1491200e+05   2.0076100e+05   1.4068400e+05   1.3601500e+05   2.6502200e+05   2.6666600e+05   9.9844000e+04   1.1371600e+05   8.9987000e+04   1.1287100e+05   1.5235500e+05   1.2319200e+05   1.3944300e+05   1.6232400e+05   8.8721000e+04   1.2128800e+05   1.4058900e+05   1.4440800e+05   1.1067700e+05   1.3265000e+05   1.3995200e+05   1.2342000e+05   1.1070600e+05   1.1043500e+05   1.4434900e+05   1.6708500e+05   1.7867100e+05   1.7156500e+05   1.1241000e+05   1.1539500e+05   1.3934800e+05   1.1839100e+05   7.6628000e+04   6.9818000e+04   1.6195200e+05   1.9104900e+05   2.5652900e+05   2.6445000e+05   1.2413600e+05   9.4502000e+04   1.9340200e+05   1.8348900e+05   1.2190800e+05   1.2535600e+05   2.7699300e+05   3.0764900e+05   1.1212800e+05   1.0928700e+05   1.8800900e+05   1.3063500e+05   0.0000000e+00   1.2395600e+05   3.8669500e+05   3.8088400e+05   1.9453100e+05   1.9416500e+05   1.2621300e+05   1.2596000e+05   1.4193700e+05   1.3823200e+05   9.3714000e+04   1.4385300e+05   1.0433500e+05   1.3850100e+05   2.2084300e+05   2.1159300e+05   9.2391000e+04   7.1300000e+04   1.0745600e+05   9.6726000e+04   1.5400100e+05   2.0577700e+05   1.0852800e+05   1.0538100e+05   1.2583500e+05   1.4398200e+05   7.1205000e+04   6.1472000e+04   2.2237000e+05   2.2427800e+05   2.3091700e+05   1.8969500e+05   3.2530700e+05   3.5329500e+05   1.5736500e+05   1.7481600e+05   3.2492000e+05   3.6459300e+05
   2.1805400e+05   1.8973800e+05   2.0573900e+05   2.1582600e+05   1.3968200e+05   1.4157200e+05   2.7287000e+05   2.9089800e+05   1.0690700e+05   1.1756200e+05   1.0452200e+05   1.1954600e+05   1.6155200e+05   1.2598800e+05   1.6860300e+05   1.9359900e+05   1.2726500e+05   1.3808400e+05   1.5415300e+05   1.3867200e+05   1.2158300e+05   1.5000100e+05   1.5054300e+05   1.3290100e+05   1.1479200e+05   1.1943900e+05   1.5057600e+05   1.8649800e+05   1.6285000e+05   1.9675200e+05   1.4122700e+05   1.1702700e+05   1.5283700e+05   1.3777200e+05   7.2484000e+04   7.9601000e+04   1.8430900e+05   2.1990100e+05   2.8796500e+05   2.8766500e+05   1.1714200e+05   1.1118600e+05   1.8253300e+05   1.8855800e+05   1.2090300e+05   1.2968800e+05   2.8201600e+05   3.0872500e+05   1.2207000e+05   1.2237200e+05   2.2237700e+05   1.2958900e+05   1.2395600e+05   0.0000000e+00   3.8171400e+05   3.9684500e+05   1.9078800e+05   2.0118700e+05   1.4060100e+05   1.4898500e+05   1.6424400e+05   1.5647200e+05   1.1506000e+05   1.6779700e+05   1.2527100e+05   1.5160000e+05   2.3035200e+05   2.2327100e+05   1.1021500e+05   9.5001000e+04   1.2665500e+05   1.1965400e+05   1.5313700e+05   2.0000900e+05   9.8063000e+04   1.1624000e+05   1.3721000e+05   1.6729000e+05   8.6125000e+04   8.7681000e+04   2.0821000e+05   2.1647800e+05   2.2971400e+05   1.9661600e+05   3.3359800e+05   3.7108600e+05   1.7659600e+05   1.8431200e+05   3.4744000e+05   3.9109200e+05
   4.6804200e+05   4.6579700e+05   4.5291800e+05   4.1381700e+05   3.8205000e+05   3.9741400e+05   5.1250100e+05   5.4960800e+05   3.6336100e+05   3.9111700e+05   3.7628400e+05   3.6476500e+05   3.5199000e+05   3.6203900e+05   4.2636900e+05   4.1550500e+05   3.2050100e+05   3.3342800e+05   3.7099200e+05   4.0311400e+05   3.8773100e+05   3.8896600e+05   3.9637300e+05   3.6595200e+05   3.6234200e+05   3.7641800e+05   3.7626000e+05   4.0398300e+05   3.9303600e+05   4.1886300e+05   4.0105200e+05   3.7962700e+05   4.0585000e+05   4.0222300e+05   3.2868400e+05   3.2249900e+05   4.3938100e+05   4.7052100e+05   5.2611700e+05   5.2311200e+05   3.6873400e+05   3.4460800e+05   4.3539100e+05   4.6579300e+05   3.7631600e+05   3.8994300e+05   5.8124200e+05   5.6393600e+05   3.5580400e+05   3.6713400e+05   4.5456800e+05   3.9071600e+05   3.8669500e+05   3.8171400e+05   0.0000000e+00   5.9716000e+05   4.1505200e+05   4.0399700e+05   3.7622900e+05   3.7929800e+05   3.9354600e+05   3.7007000e+05   3.2264100e+05   3.9196900e+05   3.6805400e+05   3.8726700e+05   4.7343600e+05   4.4709400e+05   3.2413400e+05   3.1730700e+05   3.1056100e+05   3.4746800e+05   3.8360400e+05   4.2300100e+05   3.3077400e+05   3.4732300e+05   3.7638900e+05   4.2839200e+05   3.2751000e+05   3.2329200e+05   4.5117700e+05   4.4377000e+05   4.3491300e+05   4.0056200e+05   5.8245500e+05   5.6476000e+05   3.6010000e+05   4.0947800e+05   5.9916300e+05   6.1449000e+05
   4.2422700e+05   4.1990900e+05   4.2453600e+05   4.3420200e+05   3.9051200e+05   3.6222000e+05   4.7510400e+05   5.2132700e+05   3.6078900e+05   3.7388700e+05   3.4754500e+05   3.6380100e+05   4.2769700e+05   3.8650400e+05   4.2013800e+05   4.6370400e+05   3.7533600e+05   3.5902900e+05   4.0612100e+05   3.9570100e+05   3.6440500e+05   3.8563300e+05   4.4359900e+05   4.0453700e+05   3.8723600e+05   3.7120900e+05   3.6455800e+05   3.7637400e+05   3.9437300e+05   4.2304900e+05   3.7734100e+05   3.6169000e+05   4.1307600e+05   3.8282000e+05   3.1314900e+05   3.1872100e+05   4.3642600e+05   4.7068700e+05   4.8768000e+05   5.3343200e+05   3.4454500e+05   3.3128000e+05   4.5066100e+05   4.9207000e+05   4.0592600e+05   3.9568200e+05   5.1695500e+05   5.5457400e+05   3.6742500e+05   3.8823000e+05   4.6654000e+05   3.6780400e+05   3.8088400e+05   3.9684500e+05   5.9716000e+05   0.0000000e+00   4.7278700e+05   4.5848000e+05   3.8842900e+05   3.9843200e+05   4.0162000e+05   3.8818400e+05   3.6860000e+05   4.1083600e+05   3.7165900e+05   3.9783100e+05   4.7683900e+05   4.6537500e+05   3.3929800e+05   3.4788800e+05   3.6731600e+05   3.5152100e+05   4.1193500e+05   4.7562800e+05   3.1375100e+05   3.3138800e+05   3.7898800e+05   3.7459400e+05   2.7946600e+05   3.0006400e+05   4.2694700e+05   4.2532800e+05   4.6657300e+05   4.0042300e+05   5.7160200e+05   5.4993000e+05   3.7984400e+05   3.7279100e+05   5.1760400e+05   6.0724000e+05
   2.7000000e+05   2.5000000e+05   2.5500000e+05   2.6000000e+05   1.9606500e+05   1.8657200e+05   3.2000000e+05   3.3500000e+05   1.5854500e+05   1.8055100e+05   1.6000000e+05   1.7000000e+05   2.0500000e+05   1.8500000e+05   2.3667900e+05   2.4204300e+05   1.6500000e+05   1.8500000e+05   2.0500000e+05   2.0500000e+05   1.6984000e+05   1.7877600e+05   2.0500000e+05   1.9000000e+05   1.7051900e+05   1.8548200e+05   2.1071400e+05   2.1369000e+05   2.5141500e+05   2.5720800e+05   1.9222700e+05   1.8027100e+05   2.1000000e+05   2.0000000e+05   1.3634100e+05   1.4343400e+05   2.6141500e+05   2.7060700e+05   3.1996900e+05   3.3037800e+05   1.8776100e+05   1.8361900e+05   2.5206300e+05   2.5526500e+05   1.8000100e+05   1.9000000e+05   3.3532200e+05   3.6055500e+05   1.8000000e+05   1.8500000e+05   2.7598000e+05   1.9500000e+05   1.9453100e+05   1.9078800e+05   4.1505200e+05   4.7278700e+05   0.0000000e+00   2.5500000e+05   2.0500000e+05   2.0500000e+05   2.1500000e+05   2.1500000e+05   1.6500000e+05   2.2500000e+05   1.8500000e+05   2.1000000e+05   3.0405400e+05   2.9969300e+05   1.7500000e+05   1.5500000e+05   1.8302300e+05   1.8651700e+05   2.1470100e+05   2.9314700e+05   1.6573300e+05   1.6341300e+05   2.1007500e+05   2.3346700e+05   1.3500000e+05   1.3500000e+05   2.8414200e+05   2.6364900e+05   2.9581700e+05   2.5789700e+05   3.6781900e+05   3.9022000e+05   2.2615000e+05   2.1800500e+05   3.7388700e+05   4.2699600e+05
   2.8000000e+05   2.7000000e+05   2.6500000e+05   2.7500000e+05   2.0062200e+05   1.8901900e+05   3.2500000e+05   3.4500000e+05   1.7708500e+05   2.0037400e+05   1.7500000e+05   1.8000000e+05   2.2500000e+05   1.9500000e+05   2.6128800e+05   2.6246000e+05   1.7500000e+05   2.0000000e+05   2.2000000e+05   2.1500000e+05   1.8315100e+05   1.9524000e+05   2.2000000e+05   2.0500000e+05   1.7690300e+05   1.9032700e+05   2.2841500e+05   2.3506000e+05   2.5248700e+05   2.6480400e+05   2.0475600e+05   1.9341900e+05   2.2500000e+05   2.1500000e+05   1.5532500e+05   1.5813100e+05   2.5457900e+05   2.7706700e+05   3.1455200e+05   3.6639600e+05   1.9969700e+05   1.8472500e+05   2.5316100e+05   2.5471000e+05   1.9000000e+05   2.1000000e+05   3.4362200e+05   3.7924600e+05   1.8000000e+05   1.9000000e+05   2.7517900e+05   2.0000000e+05   1.9416500e+05   2.0118700e+05   4.0399700e+05   4.5848000e+05   2.5500000e+05   0.0000000e+00   2.1000000e+05   2.1000000e+05   2.2000000e+05   2.2000000e+05   1.7500000e+05   2.3000000e+05   1.9000000e+05   2.1500000e+05   2.9754200e+05   3.0217900e+05   1.8000000e+05   1.6000000e+05   1.9112900e+05   1.8642600e+05   2.2007800e+05   2.9414300e+05   1.7993600e+05   1.7596600e+05   2.1353300e+05   2.3371200e+05   1.5000000e+05   1.5500000e+05   3.0037600e+05   2.7811200e+05   2.6798900e+05   2.7749900e+05   3.8205500e+05   4.0959400e+05   2.3201900e+05   2.3796800e+05   3.8629100e+05   4.4852400e+05
   2.2000000e+05   2.0500000e+05   2.0500000e+05   2.1000000e+05   1.4070800e+05   1.6408700e+05   2.7000000e+05   2.8500000e+05   1.1128200e+05   1.3548800e+05   1.1000000e+05   1.2000000e+05   1.6000000e+05   1.4000000e+05   2.0588800e+05   1.8939500e+05   1.1500000e+05   1.3500000e+05   1.5500000e+05   1.5500000e+05   1.2754200e+05   1.2926900e+05   1.5500000e+05   1.4000000e+05   1.0808500e+05   1.2904800e+05   1.5059100e+05   1.6943000e+05   1.8399600e+05   1.9282900e+05   1.3230300e+05   1.2538700e+05   1.6000000e+05   1.5000000e+05   9.4967000e+04   8.9428000e+04   1.9014100e+05   2.0596900e+05   2.5458200e+05   2.9175700e+05   1.3786500e+05   1.2117400e+05   2.0119100e+05   1.8458000e+05   1.3001100e+05   1.4500000e+05   2.6519000e+05   3.1161800e+05   1.2500000e+05   1.3000000e+05   2.2477600e+05   1.4000000e+05   1.2621300e+05   1.4060100e+05   3.7622900e+05   3.8842900e+05   2.0500000e+05   2.1000000e+05   0.0000000e+00   1.5000000e+05   1.5500000e+05   1.6000000e+05   1.1500000e+05   1.6500000e+05   1.3000000e+05   1.5000000e+05   2.3813600e+05   2.3683200e+05   1.2000000e+05   1.0000000e+05   1.2644600e+05   1.2259900e+05   1.7370800e+05   2.2610900e+05   1.1483200e+05   1.2382000e+05   1.5466500e+05   1.8156100e+05   8.6085000e+04   9.0000000e+04   2.2455500e+05   2.2362300e+05   2.1118100e+05   1.9621800e+05   3.3360600e+05   3.4099300e+05   1.8022900e+05   1.6929800e+05   3.2471300e+05   3.6017900e+05
   2.1500000e+05   2.0000000e+05   2.0000000e+05   2.0500000e+05   1.4263200e+05   1.3864200e+05   2.6000000e+05   2.8500000e+05   1.0513600e+05   1.3073000e+05   1.0500000e+05   1.1500000e+05   1.5500000e+05   1.3500000e+05   1.8899900e+05   1.8461000e+05   1.1000000e+05   1.3500000e+05   1.5500000e+05   1.5500000e+05   1.1544100e+05   1.3784500e+05   1.5500000e+05   1.4000000e+05   1.1130500e+05   1.3533600e+05   1.3901300e+05   1.7906400e+05   1.9224500e+05   1.8472500e+05   1.3783700e+05   1.2491200e+05   1.6000000e+05   1.5000000e+05   9.1694000e+04   9.5301000e+04   1.8738000e+05   2.0012700e+05   2.6034100e+05   2.8676900e+05   1.2816000e+05   1.2167500e+05   1.8339000e+05   1.8353900e+05   1.3000000e+05   1.4500000e+05   2.7588600e+05   3.2350700e+05   1.2500000e+05   1.3000000e+05   2.2147600e+05   1.4000000e+05   1.2596000e+05   1.4898500e+05   3.7929800e+05   3.9843200e+05   2.0500000e+05   2.1000000e+05   1.5000000e+05   0.0000000e+00   1.5500000e+05   1.5500000e+05   1.0500000e+05   1.6500000e+05   1.2500000e+05   1.5000000e+05   2.2948300e+05   2.3422100e+05   1.1500000e+05   9.5000000e+04   1.2472000e+05   1.1617400e+05   1.6332500e+05   2.2224000e+05   1.2105700e+05   1.1466600e+05   1.5747900e+05   1.6331500e+05   8.0000000e+04   8.5000000e+04   2.1855900e+05   2.0856700e+05   2.0818400e+05   2.0632100e+05   3.4409300e+05   3.5176600e+05   1.8318800e+05   1.6937100e+05   3.1927500e+05   3.6311500e+05
   2.3500000e+05   2.2000000e+05   2.2000000e+05   2.2500000e+05   1.4397200e+05   1.5430800e+05   2.8000000e+05   3.0000000e+05   1.2068900e+05   1.4924600e+05   1.2500000e+05   1.3000000e+05   1.7500000e+05   1.5000000e+05   2.0102000e+05   1.9436400e+05   1.3000000e+05   1.5000000e+05   1.6500000e+05   1.7000000e+05   1.3907700e+05   1.3868100e+05   1.7000000e+05   1.5500000e+05   1.2789700e+05   1.5165400e+05   1.5514600e+05   1.8229100e+05   1.9547000e+05   2.1042600e+05   1.5107500e+05   1.4441000e+05   1.7000000e+05   1.6000000e+05   1.0194100e+05   1.1031600e+05   2.1920400e+05   2.1253000e+05   2.8375300e+05   3.1395800e+05   1.3836400e+05   1.3101100e+05   2.1111100e+05   2.0384200e+05   1.4501000e+05   1.6000000e+05   2.9351300e+05   3.5185400e+05   1.3000000e+05   1.3500000e+05   2.3044200e+05   1.5000000e+05   1.4193700e+05   1.6424400e+05   3.9354600e+05   4.0162000e+05   2.1500000e+05   2.2000000e+05   1.5500000e+05   1.5500000e+05   0.0000000e+00   1.6500000e+05   1.2500000e+05   1.7500000e+05   1.4000000e+05   1.6000000e+05   2.5006300e+05   2.5609100e+05   1.3500000e+05   1.1000000e+05   1.3587000e+05   1.5049500e+05   1.8561300e+05   2.4721500e+05   1.2949700e+05   1.3543400e+05   1.7456400e+05   1.7939900e+05   1.0000000e+05   9.5000000e+04   2.3356100e+05   2.2577500e+05   2.2957800e+05   2.0974100e+05   3.4183200e+05   3.6943600e+05   2.0226400e+05   2.0414000e+05   3.4504700e+05   4.0285400e+05
   2.3000000e+05   2.1500000e+05   2.1500000e+05   2.2000000e+05   1.4998300e+05   1.7720300e+05   2.7500000e+05   3.0000000e+05   1.1531400e+05   1.4066100e+05   1.2000000e+05   1.3000000e+05   1.7000000e+05   1.4500000e+05   2.0027600e+05   1.9662700e+05   1.2500000e+05   1.4500000e+05   1.6500000e+05   1.6500000e+05   1.2172600e+05   1.3929300e+05   1.6500000e+05   1.5000000e+05   1.2756400e+05   1.5214400e+05   1.6326400e+05   1.8427000e+05   2.0326700e+05   1.9872500e+05   1.4607900e+05   1.3882400e+05   1.6500000e+05   1.5500000e+05   9.7610000e+04   1.0006500e+05   1.8748500e+05   2.0446700e+05   2.7538200e+05   3.2534800e+05   1.2894500e+05   1.2484500e+05   2.1413100e+05   2.0297000e+05   1.3500500e+05   1.5000000e+05   3.1132600e+05   3.5696000e+05   1.3000000e+05   1.4000000e+05   2.3022500e+05   1.5000000e+05   1.3823200e+05   1.5647200e+05   3.7007000e+05   3.8818400e+05   2.1500000e+05   2.2000000e+05   1.6000000e+05   1.5500000e+05   1.6500000e+05   0.0000000e+00   1.2500000e+05   1.6500000e+05   1.4000000e+05   1.6500000e+05   2.5188100e+05   2.5654100e+05   1.3500000e+05   1.1000000e+05   1.3647900e+05   1.4293500e+05   1.7874600e+05   2.4174800e+05   1.2922000e+05   1.3304200e+05   1.7746300e+05   1.7804800e+05   1.0000000e+05   9.5000000e+04   2.4054300e+05   2.2020700e+05   2.3997900e+05   2.0182000e+05   3.5923400e+05   3.7059200e+05   2.0012800e+05   1.9946600e+05   3.2548200e+05   3.9593600e+05
   1.9000000e+05   1.7000000e+05   1.7000000e+05   1.8000000e+05   1.1449300e+05   1.4172900e+05   2.3500000e+05   2.5000000e+05   8.0461000e+04   1.0012200e+05   8.0000000e+04   9.0000000e+04   1.2500000e+05   1.1500000e+05   1.5841200e+05   1.6346500e+05   8.5000000e+04   1.0500000e+05   1.2000000e+05   1.2500000e+05   8.3089000e+04   8.8986000e+04   1.2500000e+05   1.0500000e+05   8.5230000e+04   9.6857000e+04   1.4442400e+05   1.4916100e+05   1.4470600e+05   1.6393400e+05   1.0327600e+05   8.8735000e+04   1.3000000e+05   1.2000000e+05   6.3326000e+04   5.9753000e+04   1.5370700e+05   1.6877700e+05   2.1258800e+05   2.4454100e+05   8.6727000e+04   8.1445000e+04   1.6962000e+05   1.7309900e+05   8.5005000e+04   1.1000000e+05   2.6307300e+05   2.9144100e+05   8.5000000e+04   9.5000000e+04   1.8034200e+05   1.0500000e+05   9.3714000e+04   1.1506000e+05   3.2264100e+05   3.6860000e+05   1.6500000e+05   1.7500000e+05   1.1500000e+05   1.0500000e+05   1.2500000e+05   1.2500000e+05   0.0000000e+00   1.3500000e+05   9.5000000e+04   1.2000000e+05   2.0902800e+05   2.1282200e+05   9.0000000e+04   6.5000000e+04   8.6011000e+04   8.7095000e+04   1.3048500e+05   1.9892500e+05   7.3585000e+04   8.6115000e+04   1.2486500e+05   1.3979000e+05   5.0000000e+04   5.0000000e+04   1.8558800e+05   1.8173400e+05   2.0209300e+05   1.4488400e+05   3.1879300e+05   3.0591100e+05   1.4034400e+05   1.4125100e+05   3.0074300e+05   3.3293100e+05
   2.4000000e+05   2.2000000e+05   2.2500000e+05   2.3500000e+05   1.6745500e+05   1.8446600e+05   2.9000000e+05   3.0500000e+05   1.3047700e+05   1.5504300e+05   1.3000000e+05   1.3500000e+05   1.7500000e+05   1.6000000e+05   1.9604400e+05   2.0508800e+05   1.3500000e+05   1.5000000e+05   1.7000000e+05   1.7000000e+05   1.4306300e+05   1.3817100e+05   1.7500000e+05   1.5500000e+05   1.2757400e+05   1.4706000e+05   1.6352500e+05   1.8286400e+05   2.0282100e+05   2.0887600e+05   1.5985400e+05   1.4618300e+05   1.8000000e+05   1.7000000e+05   1.1837300e+05   1.0957900e+05   2.1317100e+05   2.2405700e+05   2.6504300e+05   2.9202800e+05   1.4351300e+05   1.3766300e+05   2.2088100e+05   2.2668400e+05   1.4500000e+05   1.6500000e+05   3.3844600e+05   3.4461300e+05   1.4000000e+05   1.5000000e+05   2.3795000e+05   1.6000000e+05   1.4385300e+05   1.6779700e+05   3.9196900e+05   4.1083600e+05   2.2500000e+05   2.3000000e+05   1.6500000e+05   1.6500000e+05   1.7500000e+05   1.6500000e+05   1.3500000e+05   0.0000000e+00   1.4500000e+05   1.7500000e+05   2.6319600e+05   2.6392900e+05   1.4000000e+05   1.2000000e+05   1.4051700e+05   1.4034300e+05   1.9152900e+05   2.3478100e+05   1.2954400e+05   1.3742900e+05   1.7415700e+05   1.9591200e+05   1.0000000e+05   1.0500000e+05   2.4190900e+05   2.2439800e+05   2.6568000e+05   2.0328700e+05   3.6357800e+05   3.6985900e+05   1.7937800e+05   1.9089400e+05   3.4012200e+05   3.9894600e+05
   2.0000000e+05   1.8500000e+05   1.8500000e+05   1.9000000e+05   1.2065300e+05   1.4217400e+05   2.4000000e+05   2.6500000e+05   8.5485000e+04   1.0547200e+05   8.5000000e+04   9.5000000e+04   1.3500000e+05   1.2000000e+05   1.6620300e+05   1.7945200e+05   9.0000000e+04   1.1000000e+05   1.3000000e+05   1.3000000e+05   8.3366000e+04   1.0243200e+05   1.3000000e+05   1.1500000e+05   9.2732000e+04   1.1939300e+05   1.3517800e+05   1.4072700e+05   1.4793500e+05   1.8366400e+05   1.1866900e+05   1.0296100e+05   1.3500000e+05   1.2500000e+05   6.5504000e+04   6.9051000e+04   1.7154000e+05   1.8430900e+05   2.4877000e+05   2.8556600e+05   9.5552000e+04   9.0286000e+04   1.7036500e+05   1.8450800e+05   1.0504700e+05   1.2000000e+05   2.7504400e+05   2.8686500e+05   9.5000000e+04   1.0500000e+05   2.0017300e+05   1.1000000e+05   1.0433500e+05   1.2527100e+05   3.6805400e+05   3.7165900e+05   1.8500000e+05   1.9000000e+05   1.3000000e+05   1.2500000e+05   1.4000000e+05   1.4000000e+05   9.5000000e+04   1.4500000e+05   0.0000000e+00   1.3500000e+05   2.3086600e+05   2.2329800e+05   1.0500000e+05   8.0000000e+04   9.5912000e+04   1.0843500e+05   1.6051900e+05   2.0853700e+05   9.9787000e+04   9.9328000e+04   1.4381800e+05   1.6434900e+05   7.0000000e+04   6.5000000e+04   1.9019000e+05   1.8308900e+05   2.2277000e+05   1.6979500e+05   3.0471500e+05   3.1413400e+05   1.4442200e+05   1.4540000e+05   3.0864000e+05   3.6774000e+05
   2.2500000e+05   2.0500000e+05   2.0500000e+05   2.1500000e+05   1.5359900e+05   1.7578200e+05   2.5500000e+05   2.8500000e+05   1.0511400e+05   1.2991800e+05   1.1000000e+05   1.2000000e+05   1.5500000e+05   1.4500000e+05   1.8564300e+05   2.0017500e+05   1.1500000e+05   1.3500000e+05   1.5500000e+05   1.5500000e+05   1.2186000e+05   1.2285800e+05   1.5500000e+05   1.4000000e+05   1.1571800e+05   1.4762500e+05   1.5646400e+05   1.8271100e+05   1.8135500e+05   2.0474100e+05   1.4130700e+05   1.3501800e+05   1.6500000e+05   1.5500000e+05   1.0204600e+05   9.9726000e+04   2.1526200e+05   2.2962200e+05   2.5840300e+05   3.5677200e+05   1.2764700e+05   1.3397300e+05   2.0274800e+05   2.2032500e+05   1.3504700e+05   1.5000000e+05   2.7872200e+05   3.0566100e+05   1.2500000e+05   1.3500000e+05   2.1744700e+05   1.3500000e+05   1.3850100e+05   1.5160000e+05   3.8726700e+05   3.9783100e+05   2.1000000e+05   2.1500000e+05   1.5000000e+05   1.5000000e+05   1.6000000e+05   1.6500000e+05   1.2000000e+05   1.7500000e+05   1.3500000e+05   0.0000000e+00   2.4635900e+05   2.4467300e+05   1.3000000e+05   1.0500000e+05   1.2604900e+05   1.2956300e+05   1.9277700e+05   2.4357200e+05   1.2546800e+05   1.3311000e+05   1.7619400e+05   1.8702500e+05   9.5000000e+04   9.0000000e+04   2.1556200e+05   2.2643900e+05   2.4012000e+05   1.8979500e+05   3.2373400e+05   3.4899000e+05   1.5807500e+05   1.8305600e+05   3.3805900e+05   3.8203500e+05
   3.0834200e+05   2.8586200e+05   2.8346400e+05   2.9809000e+05   2.4056000e+05   2.4893900e+05   3.3880800e+05   3.6576700e+05   1.9982700e+05   2.1597800e+05   1.9834300e+05   1.9844200e+05   2.4983900e+05   2.3321600e+05   2.9815200e+05   2.9334900e+05   2.1456600e+05   2.3073400e+05   2.5815300e+05   2.5029900e+05   2.2571100e+05   2.1299700e+05   2.3889700e+05   2.4169700e+05   2.0843000e+05   2.2427300e+05   2.4128500e+05   2.5936000e+05   2.5032000e+05   2.7056900e+05   2.1647100e+05   2.1540100e+05   2.3682200e+05   2.1739200e+05   1.7243000e+05   1.6804100e+05   2.9608900e+05   3.1254100e+05   3.4098900e+05   3.7598500e+05   1.9613900e+05   1.9626900e+05   2.7813200e+05   2.9696700e+05   2.2185700e+05   2.4274400e+05   3.5947100e+05   3.9817600e+05   2.0012500e+05   2.1907300e+05   3.0074800e+05   2.1892800e+05   2.2084300e+05   2.3035200e+05   4.7343600e+05   4.7683900e+05   3.0405400e+05   2.9754200e+05   2.3813600e+05   2.2948300e+05   2.5006300e+05   2.5188100e+05   2.0902800e+05   2.6319600e+05   2.3086600e+05   2.4635900e+05   0.0000000e+00   3.2477200e+05   2.0922600e+05   1.9845500e+05   2.1931500e+05   2.0215200e+05   2.5558400e+05   2.8207900e+05   1.9366100e+05   2.0869600e+05   2.4686100e+05   2.6535000e+05   1.9095300e+05   1.6636900e+05   3.0043200e+05   3.0945500e+05   3.2110900e+05   2.8852700e+05   4.1793500e+05   4.3876700e+05   2.6327800e+05   2.6947200e+05   4.2192200e+05   4.7940800e+05
   2.9746200e+05   2.8031200e+05   2.8049900e+05   2.9263900e+05   2.2040400e+05   2.3699500e+05   3.3981100e+05   3.6940100e+05   1.9313500e+05   2.1743500e+05   2.0155400e+05   2.1515900e+05   2.4307200e+05   2.2618800e+05   2.8159400e+05   2.6895400e+05   2.0283900e+05   2.2645200e+05   2.5335800e+05   2.4735800e+05   2.3038900e+05   2.0466700e+05   2.3595500e+05   2.3004800e+05   2.0401300e+05   2.2936600e+05   2.4989800e+05   2.7791000e+05   2.6863000e+05   2.8158200e+05   2.2914700e+05   2.2214200e+05   2.5916100e+05   2.4614500e+05   1.9077900e+05   1.7972700e+05   3.0079600e+05   3.0989600e+05   3.2299000e+05   3.6353200e+05   2.0112200e+05   2.1943000e+05   2.8575000e+05   3.0395600e+05   2.0878800e+05   2.3158100e+05   3.5899500e+05   4.1819800e+05   2.2252800e+05   2.2756200e+05   3.0341200e+05   2.2757000e+05   2.1159300e+05   2.2327100e+05   4.4709400e+05   4.6537500e+05   2.9969300e+05   3.0217900e+05   2.3683200e+05   2.3422100e+05   2.5609100e+05   2.5654100e+05   2.1282200e+05   2.6392900e+05   2.2329800e+05   2.4467300e+05   3.2477200e+05   0.0000000e+00   2.1273300e+05   1.9607800e+05   2.3197200e+05   2.2614500e+05   2.6723100e+05   2.8095700e+05   2.0886000e+05   2.1988600e+05   2.4774700e+05   2.5334900e+05   1.8090100e+05   1.8511800e+05   3.0101300e+05   3.0439600e+05   2.8326000e+05   2.7821000e+05   4.1890300e+05   4.4354500e+05   2.5693200e+05   2.9659800e+05   4.3170400e+05   4.5989900e+05
   1.9000000e+05   1.7000000e+05   1.7500000e+05   1.8000000e+05   1.2585800e+05   1.2509600e+05   2.3500000e+05   2.5000000e+05   7.5040000e+04   1.0027900e+05   8.0000000e+04   9.0000000e+04   1.3000000e+05   1.1000000e+05   1.7540700e+05   1.5346000e+05   8.5000000e+04   1.0500000e+05   1.2500000e+05   1.2500000e+05   9.5790000e+04   7.9386000e+04   1.2500000e+05   1.1000000e+05   8.6682000e+04   1.0929500e+05   1.2391300e+05   1.5056100e+05   1.3267700e+05   1.5424200e+05   1.0506200e+05   1.0300800e+05   1.3000000e+05   1.1500000e+05   5.5590000e+04   6.0469000e+04   1.7280300e+05   1.7519800e+05   2.5290600e+05   2.7390700e+05   9.0508000e+04   1.0053900e+05   1.8055400e+05   1.8312800e+05   1.0000000e+05   1.1500000e+05   2.4944700e+05   3.0317300e+05   9.0000000e+04   1.0000000e+05   1.9071300e+05   1.0500000e+05   9.2391000e+04   1.1021500e+05   3.2413400e+05   3.3929800e+05   1.7500000e+05   1.8000000e+05   1.2000000e+05   1.1500000e+05   1.3500000e+05   1.3500000e+05   9.0000000e+04   1.4000000e+05   1.0500000e+05   1.3000000e+05   2.0922600e+05   2.1273300e+05   0.0000000e+00   7.5000000e+04   9.1115000e+04   1.0075100e+05   1.5907000e+05   1.7641900e+05   8.9577000e+04   1.0476500e+05   1.3286800e+05   1.4375300e+05   6.6513000e+04   6.0000000e+04   1.9727600e+05   1.8338600e+05   1.9058100e+05   1.7388200e+05   3.1669800e+05   3.1395300e+05   1.5277300e+05   1.4056800e+05   2.8046900e+05   3.7023600e+05
   1.6500000e+05   1.3500000e+05   1.5000000e+05   1.5500000e+05   9.9813000e+04   1.0812600e+05   2.1000000e+05   2.2500000e+05   5.0011000e+04   7.1961000e+04   5.5000000e+04   6.5000000e+04   1.0500000e+05   9.0000000e+04   1.3685700e+05   1.2921500e+05   6.0000000e+04   8.0000000e+04   1.0000000e+05   9.5000000e+04   7.9097000e+04   6.7142000e+04   1.0500000e+05   9.0000000e+04   6.7235000e+04   8.9723000e+04   1.1627800e+05   1.4004700e+05   1.2919400e+05   1.4904300e+05   8.5661000e+04   8.1812000e+04   1.1000000e+05   1.0000000e+05   4.0900000e+04   4.7892000e+04   1.5808300e+05   1.4778700e+05   2.3904100e+05   2.8168500e+05   6.8546000e+04   6.9321000e+04   1.4948100e+05   1.6819900e+05   8.0000000e+04   9.5000000e+04   2.3631100e+05   2.8071600e+05   7.0000000e+04   8.0000000e+04   1.7581500e+05   9.0000000e+04   7.1300000e+04   9.5001000e+04   3.1730700e+05   3.4788800e+05   1.5500000e+05   1.6000000e+05   1.0000000e+05   9.5000000e+04   1.1000000e+05   1.1000000e+05   6.5000000e+04   1.2000000e+05   8.0000000e+04   1.0500000e+05   1.9845500e+05   1.9607800e+05   7.5000000e+04   0.0000000e+00   7.3490000e+04   7.3932000e+04   1.3328600e+05   1.4134200e+05   6.5015000e+04   7.7324000e+04   1.1696800e+05   1.1983300e+05   4.0000000e+04   3.5000000e+04   1.7234000e+05   1.6268200e+05   1.6622200e+05   1.4625200e+05   2.9982100e+05   2.9242200e+05   1.1609900e+05   1.2729000e+05   2.3949500e+05   3.3242300e+05
   2.0071300e+05   1.8233100e+05   1.8821000e+05   1.9279000e+05   1.4686300e+05   1.2914000e+05   2.4139300e+05   2.5677100e+05   7.7448000e+04   9.2779000e+04   9.0405000e+04   9.4594000e+04   1.2460500e+05   1.1332900e+05   1.7187300e+05   1.7487800e+05   8.7002000e+04   1.1104000e+05   1.3871600e+05   1.4494600e+05   1.0085700e+05   1.2557200e+05   1.4223300e+05   1.2658100e+05   9.2060000e+04   1.2302300e+05   1.5316700e+05   1.5762800e+05   1.5317800e+05   1.7665200e+05   1.0515400e+05   9.9331000e+04   1.3465300e+05   1.2372300e+05   6.2328000e+04   7.3226000e+04   1.9447200e+05   1.8125100e+05   2.1705300e+05   2.8716600e+05   1.1716800e+05   9.6789000e+04   1.7716000e+05   1.9720200e+05   1.1775500e+05   1.2292300e+05   2.5411500e+05   3.0842900e+05   1.0507800e+05   1.0967300e+05   1.9312900e+05   1.1027200e+05   1.0745600e+05   1.2665500e+05   3.1056100e+05   3.6731600e+05   1.8302300e+05   1.9112900e+05   1.2644600e+05   1.2472000e+05   1.3587000e+05   1.3647900e+05   8.6011000e+04   1.4051700e+05   9.5912000e+04   1.2604900e+05   2.1931500e+05   2.3197200e+05   9.1115000e+04   7.3490000e+04   0.0000000e+00   1.1993100e+05   1.8442800e+05   1.9060700e+05   1.0392500e+05   1.1308300e+05   1.5316800e+05   1.6603500e+05   7.9383000e+04   7.1623000e+04   2.1206900e+05   1.9400400e+05   2.1897900e+05   1.9833500e+05   3.3088500e+05   3.3373400e+05   1.5780300e+05   1.5936500e+05   3.0007900e+05   3.4178900e+05
   2.0298000e+05   1.8027800e+05   1.9187300e+05   1.8987500e+05   1.2650200e+05   1.2577400e+05   2.6068900e+05   2.6830900e+05   8.8742000e+04   9.8978000e+04   8.8973000e+04   9.7372000e+04   1.4367700e+05   1.2396600e+05   1.6099700e+05   1.7672100e+05   8.7290000e+04   1.1241000e+05   1.3059900e+05   1.2297300e+05   1.0487400e+05   9.6421000e+04   1.2627100e+05   1.0645000e+05   9.1653000e+04   1.0356200e+05   1.5247600e+05   1.4453200e+05   1.6157200e+05   1.8894600e+05   1.1019500e+05   1.1800800e+05   1.5145600e+05   1.3334300e+05   7.3936000e+04   8.0354000e+04   1.8221500e+05   1.7004800e+05   2.3781100e+05   2.8515100e+05   1.0772600e+05   1.0057200e+05   1.8426700e+05   1.7801900e+05   1.0674800e+05   1.2814800e+05   2.7898600e+05   2.9540800e+05   8.6815000e+04   1.0384600e+05   1.8841300e+05   9.2641000e+04   9.6726000e+04   1.1965400e+05   3.4746800e+05   3.5152100e+05   1.8651700e+05   1.8642600e+05   1.2259900e+05   1.1617400e+05   1.5049500e+05   1.4293500e+05   8.7095000e+04   1.4034300e+05   1.0843500e+05   1.2956300e+05   2.0215200e+05   2.2614500e+05   1.0075100e+05   7.3932000e+04   1.1993100e+05   0.0000000e+00   1.6161900e+05   1.5794300e+05   9.9901000e+04   1.0205200e+05   1.4151600e+05   1.5418400e+05   7.5435000e+04   5.9060000e+04   1.9377200e+05   2.0055000e+05   1.9416600e+05   1.8673400e+05   3.0670500e+05   3.2056900e+05   1.4306500e+05   1.6303900e+05   2.9879200e+05   3.5253500e+05
   2.8533000e+05   2.6362600e+05   2.6788000e+05   2.5195800e+05   2.0944500e+05   2.1561100e+05   3.0625300e+05   3.2431800e+05   1.6650800e+05   1.6991700e+05   1.4569900e+05   1.4943200e+05   1.8278900e+05   1.7169200e+05   2.2053300e+05   2.3483700e+05   1.4403700e+05   1.6376600e+05   1.8292000e+05   1.6999200e+05   1.7757300e+05   1.6902600e+05   1.9842700e+05   1.8304400e+05   1.4068100e+05   1.5976300e+05   2.1275800e+05   2.1098100e+05   2.0726800e+05   2.3602100e+05   1.6209800e+05   1.5510300e+05   1.9492100e+05   1.8352600e+05   1.2126300e+05   1.3572900e+05   2.4857000e+05   2.2631300e+05   3.0168000e+05   3.3771700e+05   1.6152200e+05   1.5491100e+05   2.4840200e+05   2.3988400e+05   1.6549800e+05   1.7646700e+05   2.9779300e+05   3.2791200e+05   1.4822500e+05   1.6417700e+05   2.3809200e+05   1.6508800e+05   1.5400100e+05   1.5313700e+05   3.8360400e+05   4.1193500e+05   2.1470100e+05   2.2007800e+05   1.7370800e+05   1.6332500e+05   1.8561300e+05   1.7874600e+05   1.3048500e+05   1.9152900e+05   1.6051900e+05   1.9277700e+05   2.5558400e+05   2.6723100e+05   1.5907000e+05   1.3328600e+05   1.8442800e+05   1.6161900e+05   0.0000000e+00   2.1053300e+05   1.6986700e+05   1.5298700e+05   2.0726400e+05   2.1299100e+05   1.4134100e+05   1.3285600e+05   2.5406500e+05   2.5618900e+05   2.6620300e+05   2.9026800e+05   3.9451900e+05   4.0231100e+05   2.2776600e+05   2.2349300e+05   3.7485600e+05   4.0474500e+05
   2.1964900e+05   2.0847500e+05   2.2753400e+05   2.1406900e+05   1.6764700e+05   1.6237400e+05   2.9084700e+05   2.9154000e+05   1.2813900e+05   1.5038600e+05   1.1929300e+05   1.3809600e+05   1.8786400e+05   1.4649500e+05   2.2211800e+05   2.1619500e+05   1.4392400e+05   1.6083600e+05   1.7579400e+05   1.5875800e+05   1.4735500e+05   1.5339200e+05   1.8552300e+05   1.7529700e+05   1.4148700e+05   1.7384800e+05   2.0396000e+05   2.3786000e+05   1.9731500e+05   2.3534400e+05   1.9817500e+05   1.7655600e+05   1.9560100e+05   1.7265700e+05   1.1421900e+05   1.3055800e+05   2.4606600e+05   2.4122500e+05   2.9920700e+05   3.3085000e+05   1.4562500e+05   1.4804300e+05   2.5289300e+05   2.3397200e+05   1.6796900e+05   2.0485900e+05   3.3930200e+05   3.5725000e+05   1.7208100e+05   1.9722300e+05   2.6245500e+05   1.9396900e+05   2.0577700e+05   2.0000900e+05   4.2300100e+05   4.7562800e+05   2.9314700e+05   2.9414300e+05   2.2610900e+05   2.2224000e+05   2.4721500e+05   2.4174800e+05   1.9892500e+05   2.3478100e+05   2.0853700e+05   2.4357200e+05   2.8207900e+05   2.8095700e+05   1.7641900e+05   1.4134200e+05   1.9060700e+05   1.5794300e+05   2.1053300e+05   0.0000000e+00   1.5496700e+05   1.4497500e+05   1.7257400e+05   1.7150100e+05   1.1794500e+05   1.1600800e+05   2.4440200e+05   2.3408300e+05   2.4230000e+05   2.0795300e+05   3.2074700e+05   3.6083000e+05   2.2449700e+05   1.7280700e+05   3.2172600e+05   3.8254900e+05
   1.9096700e+05   1.6404900e+05   1.7022900e+05   1.7964400e+05   1.1850200e+05   1.2393500e+05   2.2408500e+05   2.5345300e+05   8.3404000e+04   7.7849000e+04   6.9180000e+04   7.9590000e+04   1.1521900e+05   8.7168000e+04   1.4942000e+05   1.5603400e+05   6.9901000e+04   8.8375000e+04   1.1173700e+05   1.1506000e+05   9.0664000e+04   7.5924000e+04   1.1028600e+05   9.5211000e+04   6.8930000e+04   9.9256000e+04   1.3792800e+05   1.4745800e+05   1.3545300e+05   1.5430600e+05   1.0731000e+05   9.2031000e+04   1.3022600e+05   1.1842300e+05   5.6985000e+04   5.9234000e+04   1.7908100e+05   1.7461900e+05   2.2021800e+05   2.5172300e+05   1.0375500e+05   9.0699000e+04   1.7303700e+05   1.7934700e+05   1.0483200e+05   1.1364800e+05   2.5638200e+05   2.6047400e+05   8.0067000e+04   8.9345000e+04   1.7918200e+05   1.0388800e+05   1.0852800e+05   9.8063000e+04   3.3077400e+05   3.1375100e+05   1.6573300e+05   1.7993600e+05   1.1483200e+05   1.2105700e+05   1.2949700e+05   1.2922000e+05   7.3585000e+04   1.2954400e+05   9.9787000e+04   1.2546800e+05   1.9366100e+05   2.0886000e+05   8.9577000e+04   6.5015000e+04   1.0392500e+05   9.9901000e+04   1.6986700e+05   1.5496700e+05   0.0000000e+00   9.6280000e+04   1.3584000e+05   1.2693600e+05   6.0060000e+04   4.1683000e+04   1.6486800e+05   1.6436300e+05   1.8961300e+05   1.5981800e+05   2.7704100e+05   2.8927200e+05   1.4262300e+05   1.4348300e+05   2.7844100e+05   3.5693200e+05
   1.7611700e+05   1.6530700e+05   1.6438400e+05   1.6392100e+05   1.0862300e+05   1.1567800e+05   2.2238900e+05   2.3752700e+05   6.4903000e+04   8.2426000e+04   7.2548000e+04   8.0527000e+04   1.1120300e+05   1.0160300e+05   1.5301200e+05   1.6720700e+05   7.5185000e+04   8.7483000e+04   1.0917400e+05   1.1568600e+05   9.4609000e+04   9.0563000e+04   1.1442900e+05   1.0958200e+05   8.4488000e+04   1.0437400e+05   1.5044200e+05   1.3268500e+05   1.3144000e+05   1.4405500e+05   1.0473500e+05   9.8633000e+04   1.2772500e+05   1.2610700e+05   6.4077000e+04   7.1747000e+04   1.7799400e+05   1.7623900e+05   2.2505400e+05   2.7505000e+05   1.0826700e+05   9.9175000e+04   1.8280500e+05   1.8511200e+05   1.0455400e+05   1.1981300e+05   2.4936800e+05   2.7047100e+05   8.5547000e+04   1.0776800e+05   2.0380600e+05   1.1207300e+05   1.0538100e+05   1.1624000e+05   3.4732300e+05   3.3138800e+05   1.6341300e+05   1.7596600e+05   1.2382000e+05   1.1466600e+05   1.3543400e+05   1.3304200e+05   8.6115000e+04   1.3742900e+05   9.9328000e+04   1.3311000e+05   2.0869600e+05   2.1988600e+05   1.0476500e+05   7.7324000e+04   1.1308300e+05   1.0205200e+05   1.5298700e+05   1.4497500e+05   9.6280000e+04   0.0000000e+00   1.3572000e+05   1.3409600e+05   6.4384000e+04   4.7262000e+04   1.7584600e+05   1.7587400e+05   2.0549300e+05   1.4797700e+05   2.9978600e+05   3.1366600e+05   1.4315900e+05   1.3174600e+05   2.9466000e+05   3.4992000e+05
   2.1579700e+05   2.1546400e+05   2.1784700e+05   2.1543800e+05   1.7617200e+05   1.7309800e+05   2.7884200e+05   3.0056200e+05   1.2842400e+05   1.4038700e+05   1.1645900e+05   1.2771800e+05   1.7219200e+05   1.5472000e+05   2.1237100e+05   2.0911300e+05   1.2671900e+05   1.4977900e+05   1.7331400e+05   1.7861700e+05   1.4137100e+05   1.3856400e+05   1.7026200e+05   1.5118000e+05   1.2878200e+05   1.3846600e+05   2.0239300e+05   1.7840500e+05   1.7480400e+05   2.0254100e+05   1.5356200e+05   1.4802300e+05   1.5673100e+05   1.4144800e+05   9.2181000e+04   9.7595000e+04   2.0424700e+05   2.2463800e+05   2.6153900e+05   2.9831200e+05   1.4299800e+05   1.2842500e+05   1.9487700e+05   2.0187000e+05   1.2736100e+05   1.3737700e+05   2.9308400e+05   3.2085700e+05   1.2594200e+05   1.3753200e+05   2.3349700e+05   1.4115500e+05   1.2583500e+05   1.3721000e+05   3.7638900e+05   3.7898800e+05   2.1007500e+05   2.1353300e+05   1.5466500e+05   1.5747900e+05   1.7456400e+05   1.7746300e+05   1.2486500e+05   1.7415700e+05   1.4381800e+05   1.7619400e+05   2.4686100e+05   2.4774700e+05   1.3286800e+05   1.1696800e+05   1.5316800e+05   1.4151600e+05   2.0726400e+05   1.7257400e+05   1.3584000e+05   1.3572000e+05   0.0000000e+00   1.8341800e+05   1.0905600e+05   1.1146200e+05   2.5051300e+05   2.3597400e+05   2.5977600e+05   2.1666600e+05   3.4835000e+05   3.7743700e+05   2.1468600e+05   2.1031100e+05   3.4694400e+05   4.1598400e+05
   2.2635600e+05   2.1002800e+05   2.0401200e+05   2.1653000e+05   1.5857000e+05   1.6122900e+05   2.7947500e+05   3.0230100e+05   1.2773300e+05   1.3271900e+05   1.2063100e+05   1.2078400e+05   1.6302100e+05   1.5486700e+05   2.1650400e+05   2.0810600e+05   1.3231300e+05   1.5853600e+05   1.6790500e+05   1.7148000e+05   1.3738800e+05   1.5511300e+05   1.6800900e+05   1.6503900e+05   1.4182300e+05   1.4930500e+05   1.8469500e+05   1.9547500e+05   1.8570300e+05   2.0646100e+05   1.4662200e+05   1.4722700e+05   1.8274400e+05   1.7763800e+05   1.1061000e+05   1.1074300e+05   2.2697900e+05   2.3705600e+05   2.7871500e+05   3.0599600e+05   1.5027200e+05   1.4737100e+05   2.3745000e+05   2.3295600e+05   1.5330800e+05   1.6010000e+05   3.2484800e+05   3.2384800e+05   1.4849200e+05   1.5937500e+05   2.4539000e+05   1.5912100e+05   1.4398200e+05   1.6729000e+05   4.2839200e+05   3.7459400e+05   2.3346700e+05   2.3371200e+05   1.8156100e+05   1.6331500e+05   1.7939900e+05   1.7804800e+05   1.3979000e+05   1.9591200e+05   1.6434900e+05   1.8702500e+05   2.6535000e+05   2.5334900e+05   1.4375300e+05   1.1983300e+05   1.6603500e+05   1.5418400e+05   2.1299100e+05   1.7150100e+05   1.2693600e+05   1.3409600e+05   1.8341800e+05   0.0000000e+00   1.0152000e+05   9.3047000e+04   2.5648200e+05   2.2244000e+05   2.2916600e+05   1.9185800e+05   3.5152500e+05   3.4323400e+05   1.9323900e+05   1.9601000e+05   3.2102800e+05   3.9425300e+05
   1.5000000e+05   1.3500000e+05   1.4000000e+05   1.4500000e+05   8.2014000e+04   8.5009000e+04   2.0000000e+05   2.1500000e+05   4.5397000e+04   6.2104000e+04   4.5000000e+04   5.5000000e+04   9.5000000e+04   8.0000000e+04   1.4314900e+05   1.2911500e+05   5.0000000e+04   7.0000000e+04   9.6009000e+04   9.5000000e+04   7.4216000e+04   5.8522000e+04   9.0000000e+04   7.5001000e+04   5.1408000e+04   7.0908000e+04   1.1164000e+05   1.1159900e+05   1.0547200e+05   1.2710900e+05   6.5818000e+04   6.0429000e+04   9.5000000e+04   8.5000000e+04   3.1098000e+04   3.1442000e+04   1.2782700e+05   1.3749700e+05   1.9465100e+05   2.2435500e+05   6.2954000e+04   4.9207000e+04   1.4124900e+05   1.3190300e+05   6.5000000e+04   7.5000000e+04   2.2383500e+05   2.4549000e+05   5.5361000e+04   6.5000000e+04   1.5239600e+05   7.0000000e+04   7.1205000e+04   8.6125000e+04   3.2751000e+05   2.7946600e+05   1.3500000e+05   1.5000000e+05   8.6085000e+04   8.0000000e+04   1.0000000e+05   1.0000000e+05   5.0000000e+04   1.0000000e+05   7.0000000e+04   9.5000000e+04   1.9095300e+05   1.8090100e+05   6.6513000e+04   4.0000000e+04   7.9383000e+04   7.5435000e+04   1.4134100e+05   1.1794500e+05   6.0060000e+04   6.4384000e+04   1.0905600e+05   1.0152000e+05   0.0000000e+00   2.5000000e+04   1.8599300e+05   1.5029400e+05   1.4269100e+05   1.1993400e+05   2.8080200e+05   2.8957700e+05   1.2783200e+05   1.1966300e+05   2.7633300e+05   3.1389800e+05
   1.5000000e+05   1.3000000e+05   1.4000000e+05   1.4500000e+05   8.6848000e+04   9.6872000e+04   1.9500000e+05   2.1500000e+05   4.5423000e+04   5.8663000e+04   4.5000000e+04   5.5000000e+04   9.5000000e+04   8.0000000e+04   1.4996200e+05   1.4298800e+05   5.0000000e+04   7.0000000e+04   9.0000000e+04   9.0000000e+04   7.8388000e+04   7.5514000e+04   9.0000000e+04   7.5000000e+04   4.9646000e+04   6.6363000e+04   1.0417400e+05   1.1737000e+05   9.9595000e+04   1.2186400e+05   7.1689000e+04   5.9455000e+04   9.5000000e+04   8.5000000e+04   3.0635000e+04   3.4137000e+04   1.3787700e+05   1.2301600e+05   1.9933800e+05   2.2660900e+05   6.7704000e+04   5.3364000e+04   1.3060400e+05   1.3446200e+05   6.5003000e+04   7.5000000e+04   2.4011900e+05   2.6072700e+05   5.5000000e+04   6.5000000e+04   1.6130000e+05   7.0000000e+04   6.1472000e+04   8.7681000e+04   3.2329200e+05   3.0006400e+05   1.3500000e+05   1.5500000e+05   9.0000000e+04   8.5000000e+04   9.5000000e+04   9.5000000e+04   5.0000000e+04   1.0500000e+05   6.5000000e+04   9.0000000e+04   1.6636900e+05   1.8511800e+05   6.0000000e+04   3.5000000e+04   7.1623000e+04   5.9060000e+04   1.3285600e+05   1.1600800e+05   4.1683000e+04   4.7262000e+04   1.1146200e+05   9.3047000e+04   2.5000000e+04   0.0000000e+00   1.6704000e+05   1.5272500e+05   1.2494400e+05   1.3031000e+05   2.6118900e+05   2.9727900e+05   9.1757000e+04   1.1678300e+05   2.6405100e+05   3.0732400e+05
   2.8491100e+05   2.6527900e+05   2.6245000e+05   2.7104200e+05   2.1459400e+05   2.1426000e+05   3.2572700e+05   3.5430800e+05   1.8237700e+05   1.8314500e+05   1.8053000e+05   1.7403400e+05   2.1613500e+05   2.0100400e+05   2.9666200e+05   2.6434300e+05   1.8019400e+05   1.8594000e+05   2.0873900e+05   2.0957700e+05   1.9801400e+05   2.1917400e+05   2.2264800e+05   2.2335300e+05   1.9695100e+05   2.0352000e+05   2.4207300e+05   2.2242900e+05   2.3365100e+05   2.4074700e+05   1.9959400e+05   1.8226500e+05   2.2932000e+05   2.1816000e+05   1.5682300e+05   1.4681600e+05   2.6458600e+05   2.6300300e+05   3.2045000e+05   3.4683100e+05   2.0114300e+05   1.9146300e+05   2.7362400e+05   2.8286100e+05   2.1612900e+05   2.0667300e+05   3.5677700e+05   3.7798400e+05   1.7640500e+05   1.9838300e+05   2.9066700e+05   2.3285800e+05   2.2237000e+05   2.0821000e+05   4.5117700e+05   4.2694700e+05   2.8414200e+05   3.0037600e+05   2.2455500e+05   2.1855900e+05   2.3356100e+05   2.4054300e+05   1.8558800e+05   2.4190900e+05   1.9019000e+05   2.1556200e+05   3.0043200e+05   3.0101300e+05   1.9727600e+05   1.7234000e+05   2.1206900e+05   1.9377200e+05   2.5406500e+05   2.4440200e+05   1.6486800e+05   1.7584600e+05   2.5051300e+05   2.5648200e+05   1.8599300e+05   1.6704000e+05   0.0000000e+00   2.5632000e+05   2.7431000e+05   2.7108900e+05   3.9010200e+05   3.8708500e+05   2.2665100e+05   2.6010600e+05   3.8476700e+05   4.2046200e+05
   2.8395900e+05   2.5798400e+05   2.6780800e+05   2.6153500e+05   2.0753600e+05   1.9616900e+05   3.3244700e+05   3.4455300e+05   1.8935300e+05   2.0503200e+05   1.8629500e+05   1.9028700e+05   2.2470100e+05   2.0413100e+05   2.8008300e+05   2.6439800e+05   1.7999600e+05   2.0367500e+05   2.1915000e+05   2.2878700e+05   2.0252800e+05   2.1071500e+05   2.2627900e+05   2.0712200e+05   1.7909300e+05   1.9693700e+05   2.4882900e+05   2.3642400e+05   2.4101800e+05   2.6259400e+05   1.9594300e+05   1.9936100e+05   2.3693000e+05   2.3473900e+05   1.5960200e+05   1.6360100e+05   2.7618900e+05   2.6792200e+05   3.2244700e+05   3.4838400e+05   1.8926200e+05   1.8821200e+05   2.6748200e+05   2.9635300e+05   1.8769900e+05   2.0159300e+05   3.5963500e+05   3.7759600e+05   1.8277600e+05   1.9329100e+05   2.8438300e+05   2.0554400e+05   2.2427800e+05   2.1647800e+05   4.4377000e+05   4.2532800e+05   2.6364900e+05   2.7811200e+05   2.2362300e+05   2.0856700e+05   2.2577500e+05   2.2020700e+05   1.8173400e+05   2.2439800e+05   1.8308900e+05   2.2643900e+05   3.0945500e+05   3.0439600e+05   1.8338600e+05   1.6268200e+05   1.9400400e+05   2.0055000e+05   2.5618900e+05   2.3408300e+05   1.6436300e+05   1.7587400e+05   2.3597400e+05   2.2244000e+05   1.5029400e+05   1.5272500e+05   2.5632000e+05   0.0000000e+00   2.7690000e+05   2.5029500e+05   3.8720600e+05   4.0083200e+05   2.4631400e+05   2.5041700e+05   3.9955600e+05   4.2373300e+05
   2.8426000e+05   2.8236300e+05   2.8877800e+05   2.9061500e+05   2.2933400e+05   2.2203600e+05   3.5115400e+05   3.5955600e+05   1.9088500e+05   2.0949700e+05   2.0187800e+05   1.9983900e+05   2.5888300e+05   2.1632100e+05   2.6421400e+05   2.5826400e+05   1.8665300e+05   1.9838600e+05   2.3740800e+05   2.2490400e+05   1.9600500e+05   1.9900400e+05   2.2647400e+05   2.1018100e+05   2.0323000e+05   2.4284100e+05   2.7701500e+05   2.4957200e+05   2.6043900e+05   2.7589300e+05   2.0992500e+05   2.0476900e+05   2.1849500e+05   2.3149200e+05   2.0189400e+05   1.7730100e+05   2.8577200e+05   2.9823500e+05   3.5462500e+05   3.6186900e+05   2.0981000e+05   1.8023100e+05   2.7651900e+05   2.9870100e+05   2.1374100e+05   2.1103200e+05   3.6708400e+05   3.9121600e+05   2.1399500e+05   2.2934500e+05   3.0614500e+05   2.0057400e+05   2.3091700e+05   2.2971400e+05   4.3491300e+05   4.6657300e+05   2.9581700e+05   2.6798900e+05   2.1118100e+05   2.0818400e+05   2.2957800e+05   2.3997900e+05   2.0209300e+05   2.6568000e+05   2.2277000e+05   2.4012000e+05   3.2110900e+05   2.8326000e+05   1.9058100e+05   1.6622200e+05   2.1897900e+05   1.9416600e+05   2.6620300e+05   2.4230000e+05   1.8961300e+05   2.0549300e+05   2.5977600e+05   2.2916600e+05   1.4269100e+05   1.2494400e+05   2.7431000e+05   2.7690000e+05   0.0000000e+00   2.6832100e+05   4.1167000e+05   3.7676700e+05   2.5706200e+05   2.8233600e+05   4.0130400e+05   4.5298600e+05
   2.5671200e+05   2.5132100e+05   2.4738800e+05   2.3799100e+05   1.8395900e+05   1.6971800e+05   3.1360700e+05   3.2781700e+05   1.6988900e+05   1.8312000e+05   1.5833400e+05   1.6430500e+05   1.9428100e+05   1.9708500e+05   2.3561800e+05   2.2589500e+05   1.6118700e+05   1.9702300e+05   2.0781400e+05   2.0788400e+05   1.7755500e+05   1.6497100e+05   2.0681400e+05   1.8623400e+05   1.7861300e+05   1.9987000e+05   2.5303900e+05   2.3281500e+05   2.4664200e+05   2.6653200e+05   2.1531500e+05   1.9683300e+05   2.1984400e+05   2.0071600e+05   1.5240400e+05   1.7281200e+05   2.6623800e+05   2.7557800e+05   3.5227100e+05   3.4784300e+05   1.9819200e+05   1.8503600e+05   2.7727200e+05   3.0217800e+05   1.9757800e+05   2.0266100e+05   3.3698800e+05   3.6833900e+05   1.7570100e+05   1.8166800e+05   2.8598800e+05   2.0069400e+05   1.8969500e+05   1.9661600e+05   4.0056200e+05   4.0042300e+05   2.5789700e+05   2.7749900e+05   1.9621800e+05   2.0632100e+05   2.0974100e+05   2.0182000e+05   1.4488400e+05   2.0328700e+05   1.6979500e+05   1.8979500e+05   2.8852700e+05   2.7821000e+05   1.7388200e+05   1.4625200e+05   1.9833500e+05   1.8673400e+05   2.9026800e+05   2.0795300e+05   1.5981800e+05   1.4797700e+05   2.1666600e+05   1.9185800e+05   1.1993400e+05   1.3031000e+05   2.7108900e+05   2.5029500e+05   2.6832100e+05   0.0000000e+00   3.7310900e+05   3.6146700e+05   2.2041000e+05   1.9686900e+05   3.6096700e+05   4.1442000e+05
   3.8922400e+05   3.8359200e+05   3.9355800e+05   4.0961600e+05   3.3180900e+05   3.0722900e+05   4.2358100e+05   4.5419400e+05   3.1009300e+05   3.0631400e+05   2.8102400e+05   3.0475000e+05   3.4711800e+05   3.1560400e+05   3.5038400e+05   3.4873600e+05   2.8813500e+05   3.1617700e+05   3.3223400e+05   3.3056300e+05   3.2317700e+05   3.0105100e+05   3.3087200e+05   3.3159500e+05   2.9638200e+05   3.0742100e+05   3.5665300e+05   3.5950400e+05   3.4744600e+05   3.8315600e+05   3.3138300e+05   3.2109600e+05   3.3801000e+05   3.3936500e+05   2.6592200e+05   2.9375300e+05   3.7424400e+05   4.0822600e+05   4.5963000e+05   4.8125100e+05   3.2270600e+05   2.9175700e+05   3.6799600e+05   4.2912400e+05   3.2051200e+05   3.2673200e+05   4.7886500e+05   4.9124400e+05   2.8696000e+05   3.0265200e+05   3.8301700e+05   3.1804900e+05   3.2530700e+05   3.3359800e+05   5.8245500e+05   5.7160200e+05   3.6781900e+05   3.8205500e+05   3.3360600e+05   3.4409300e+05   3.4183200e+05   3.5923400e+05   3.1879300e+05   3.6357800e+05   3.0471500e+05   3.2373400e+05   4.1793500e+05   4.1890300e+05   3.1669800e+05   2.9982100e+05   3.3088500e+05   3.0670500e+05   3.9451900e+05   3.2074700e+05   2.7704100e+05   2.9978600e+05   3.4835000e+05   3.5152500e+05   2.8080200e+05   2.6118900e+05   3.9010200e+05   3.8720600e+05   4.1167000e+05   3.7310900e+05   0.0000000e+00   5.0110600e+05   3.5123400e+05   3.5571000e+05   4.9077200e+05   5.9113000e+05
   3.8667000e+05   3.7694300e+05   3.8406200e+05   3.9176300e+05   3.1215300e+05   3.3334600e+05   4.4146700e+05   4.5956900e+05   2.7765900e+05   3.1429400e+05   2.7432000e+05   2.8153700e+05   3.1494700e+05   3.2006200e+05   3.9438500e+05   3.6531700e+05   2.8032300e+05   3.1639600e+05   3.2204300e+05   3.2977300e+05   2.9632700e+05   2.8741300e+05   3.3356800e+05   3.2262000e+05   3.1915200e+05   3.3096400e+05   3.5183700e+05   3.3739300e+05   3.5202200e+05   3.6074400e+05   3.2127000e+05   3.3611000e+05   3.6368700e+05   3.6246400e+05   2.8954000e+05   2.8391700e+05   3.7244500e+05   3.9246200e+05   4.4361900e+05   5.0793800e+05   3.3695700e+05   3.2619300e+05   3.9676800e+05   4.2196800e+05   3.3055900e+05   3.2754400e+05   4.6083100e+05   4.9138700e+05   3.0192000e+05   3.3587900e+05   4.2271300e+05   3.8252100e+05   3.5329500e+05   3.7108600e+05   5.6476000e+05   5.4993000e+05   3.9022000e+05   4.0959400e+05   3.4099300e+05   3.5176600e+05   3.6943600e+05   3.7059200e+05   3.0591100e+05   3.6985900e+05   3.1413400e+05   3.4899000e+05   4.3876700e+05   4.4354500e+05   3.1395300e+05   2.9242200e+05   3.3373400e+05   3.2056900e+05   4.0231100e+05   3.6083000e+05   2.8927200e+05   3.1366600e+05   3.7743700e+05   3.4323400e+05   2.8957700e+05   2.9727900e+05   3.8708500e+05   4.0083200e+05   3.7676700e+05   3.6146700e+05   5.0110600e+05   0.0000000e+00   3.7176000e+05   3.8124800e+05   5.1903000e+05   5.7926200e+05
   2.3059100e+05   2.2323200e+05   2.4882300e+05   2.1940400e+05   1.4544800e+05   1.4017300e+05   2.6668100e+05   2.8475500e+05   1.1991300e+05   1.3573400e+05   1.3500400e+05   1.2378200e+05   1.8176400e+05   1.6166000e+05   2.3893400e+05   2.0751600e+05   1.2478000e+05   1.3888300e+05   1.6822900e+05   1.4069900e+05   1.3152400e+05   1.3232300e+05   1.6770700e+05   1.4200100e+05   1.2147700e+05   1.3244100e+05   1.9211400e+05   1.7639700e+05   1.7613100e+05   1.9148200e+05   1.6126800e+05   1.4042300e+05   1.8273300e+05   1.7200600e+05   1.2868700e+05   1.1892800e+05   2.0856800e+05   2.4157800e+05   3.0457800e+05   3.0195800e+05   1.2347300e+05   1.1908300e+05   2.0972100e+05   2.3725200e+05   1.5038300e+05   1.5181800e+05   3.2303800e+05   3.4110800e+05   1.3555500e+05   1.3836600e+05   2.1304400e+05   1.3829400e+05   1.5736500e+05   1.7659600e+05   3.6010000e+05   3.7984400e+05   2.2615000e+05   2.3201900e+05   1.8022900e+05   1.8318800e+05   2.0226400e+05   2.0012800e+05   1.4034400e+05   1.7937800e+05   1.4442200e+05   1.5807500e+05   2.6327800e+05   2.5693200e+05   1.5277300e+05   1.1609900e+05   1.5780300e+05   1.4306500e+05   2.2776600e+05   2.2449700e+05   1.4262300e+05   1.4315900e+05   2.1468600e+05   1.9323900e+05   1.2783200e+05   9.1757000e+04   2.2665100e+05   2.4631400e+05   2.5706200e+05   2.2041000e+05   3.5123400e+05   3.7176000e+05   0.0000000e+00   1.8560000e+05   3.4374200e+05   4.1778700e+05
   2.4393200e+05   2.2000900e+05   2.2275500e+05   2.5079000e+05   2.1480200e+05   1.7186500e+05   3.0741600e+05   3.0701600e+05   1.4184100e+05   1.6139800e+05   1.5364900e+05   1.6411900e+05   1.9138900e+05   1.7233200e+05   2.3752000e+05   2.2775200e+05   1.3746800e+05   1.5552200e+05   1.7618000e+05   1.8113000e+05   1.6835000e+05   1.7716700e+05   1.9574400e+05   1.7673400e+05   1.3765600e+05   1.4300600e+05   2.3465000e+05   1.9770100e+05   1.9676900e+05   1.9311600e+05   1.5999700e+05   1.2396100e+05   1.8115200e+05   1.7430800e+05   1.2029800e+05   1.1992700e+05   2.2902400e+05   2.4814400e+05   3.0446100e+05   3.3200300e+05   1.3745000e+05   1.3546800e+05   2.2906800e+05   1.9466500e+05   1.4063900e+05   1.4798900e+05   2.9551200e+05   3.4939700e+05   1.3579300e+05   1.3206300e+05   2.2804100e+05   1.5308700e+05   1.7481600e+05   1.8431200e+05   4.0947800e+05   3.7279100e+05   2.1800500e+05   2.3796800e+05   1.6929800e+05   1.6937100e+05   2.0414000e+05   1.9946600e+05   1.4125100e+05   1.9089400e+05   1.4540000e+05   1.8305600e+05   2.6947200e+05   2.9659800e+05   1.4056800e+05   1.2729000e+05   1.5936500e+05   1.6303900e+05   2.2349300e+05   1.7280700e+05   1.4348300e+05   1.3174600e+05   2.1031100e+05   1.9601000e+05   1.1966300e+05   1.1678300e+05   2.6010600e+05   2.5041700e+05   2.8233600e+05   1.9686900e+05   3.5571000e+05   3.8124800e+05   1.8560000e+05   0.0000000e+00   3.5339400e+05   4.3912300e+05
   3.8670800e+05   3.7600700e+05   3.7785600e+05   3.7843200e+05   2.9769600e+05   3.2445900e+05   4.6277700e+05   4.6492300e+05   2.8292900e+05   3.1207600e+05   3.0616800e+05   2.9259100e+05   3.2635900e+05   3.0519100e+05   3.8929100e+05   3.3786000e+05   2.8779200e+05   3.0341900e+05   3.2781700e+05   3.6055000e+05   3.3236300e+05   2.9977000e+05   3.2875900e+05   3.0575000e+05   2.9347600e+05   3.0500900e+05   3.6249400e+05   3.5596000e+05   3.8244400e+05   3.8313300e+05   3.1664000e+05   2.9661900e+05   3.1556100e+05   3.0747800e+05   2.6751900e+05   2.5947200e+05   3.9876400e+05   3.9226400e+05   4.7496200e+05   4.6998400e+05   3.0399500e+05   2.7793000e+05   3.8032100e+05   3.7546300e+05   3.0242200e+05   3.0485600e+05   4.3839000e+05   4.8938800e+05   3.1144900e+05   3.2420700e+05   3.9426600e+05   2.9798100e+05   3.2492000e+05   3.4744000e+05   5.9916300e+05   5.1760400e+05   3.7388700e+05   3.8629100e+05   3.2471300e+05   3.1927500e+05   3.4504700e+05   3.2548200e+05   3.0074300e+05   3.4012200e+05   3.0864000e+05   3.3805900e+05   4.2192200e+05   4.3170400e+05   2.8046900e+05   2.3949500e+05   3.0007900e+05   2.9879200e+05   3.7485600e+05   3.2172600e+05   2.7844100e+05   2.9466000e+05   3.4694400e+05   3.2102800e+05   2.7633300e+05   2.6405100e+05   3.8476700e+05   3.9955600e+05   4.0130400e+05   3.6096700e+05   4.9077200e+05   5.1903000e+05   3.4374200e+05   3.5339400e+05   0.0000000e+00   5.2929200e+05
   4.2711600e+05   3.9813800e+05   3.9752800e+05   4.3059100e+05   3.9851800e+05   3.9622500e+05   5.1492400e+05   5.1133600e+05   3.4171100e+05   3.2695700e+05   3.0869300e+05   3.1745500e+05   3.6289900e+05   3.7472900e+05   4.5677700e+05   4.3832600e+05   3.5444100e+05   3.4165300e+05   3.6858600e+05   3.8073800e+05   3.3618200e+05   3.2736000e+05   3.6197300e+05   3.8242300e+05   3.6718200e+05   3.7525800e+05   4.0725700e+05   3.9079000e+05   3.9768800e+05   3.9052400e+05   3.8093800e+05   3.4853900e+05   3.8477600e+05   3.6695400e+05   3.1743100e+05   3.2306900e+05   4.7331100e+05   4.2246100e+05   5.4454900e+05   5.1947500e+05   3.4963300e+05   3.3149200e+05   4.0518600e+05   4.2633800e+05   3.5021100e+05   3.8395200e+05   4.9384700e+05   5.4120300e+05   3.3110700e+05   3.6607900e+05   4.3350800e+05   3.4025600e+05   3.6459300e+05   3.9109200e+05   6.1449000e+05   6.0724000e+05   4.2699600e+05   4.4852400e+05   3.6017900e+05   3.6311500e+05   4.0285400e+05   3.9593600e+05   3.3293100e+05   3.9894600e+05   3.6774000e+05   3.8203500e+05   4.7940800e+05   4.5989900e+05   3.7023600e+05   3.3242300e+05   3.4178900e+05   3.5253500e+05   4.0474500e+05   3.8254900e+05   3.5693200e+05   3.4992000e+05   4.1598400e+05   3.9425300e+05   3.1389800e+05   3.0732400e+05   4.2046200e+05   4.2373300e+05   4.5298600e+05   4.1442000e+05   5.9113000e+05   5.7926200e+05   4.1778700e+05   4.3912300e+05   5.2929200e+05   0.0000000e+00
