# Supplementary material for: Autistic traits and individual brain differences: functional network efficiency reflects attentional and social impairments, structural nodal efficiencies index systemising and theory-of-mind skills
Source: Mol Autism. 2021 Jan 21;12:3. doi: 10.1186/s13229-020-00377-8 (PMC7818759; doi:10.1186/s13229-020-00377-8)
Supplement: Supplementary file 9 — Additional file 9. Brain-behaviour correlations. README file detailing data curation; AAL-90 region masks in NIfTI format; spreadseehts of Spearman correlations; code and data for the correlational analysis. [file 13229_2020_377_MOESM9_ESM.zip › Paul_Arora_et_al_data/Physiological/BBC/analysis/Diffusion_Analaysis/adj_matrixes/NOS_weighted/symmetric/connection_matrix_sym_aHU0404.txt]

   0.0000000e+00   1.0785370e+06   9.4800000e+05   1.0570440e+06   7.4112900e+05   7.5752100e+05   1.0868750e+06   1.2373910e+06   6.5317600e+05   7.8810600e+05   7.2792100e+05   7.2257500e+05   8.7115600e+05   7.4723800e+05   7.9078700e+05   7.7068100e+05   6.2940600e+05   7.3557300e+05   7.6330200e+05   8.0933400e+05   6.1563500e+05   5.7855400e+05   9.5259400e+05   8.1722400e+05   7.2391100e+05   7.1239200e+05   6.6766500e+05   5.9919600e+05   7.6055600e+05   7.6297400e+05   7.7931800e+05   7.3518300e+05   8.9109700e+05   8.0408800e+05   6.1442300e+05   5.9504000e+05   6.5549200e+05   6.7448300e+05   7.0628900e+05   7.0156200e+05   5.4162100e+05   5.1320500e+05   8.5335500e+05   8.6490000e+05   7.9335300e+05   8.2305200e+05   7.4847200e+05   8.3873800e+05   7.8440500e+05   8.2880600e+05   9.9571200e+05   7.6358100e+05   6.7376600e+05   6.1970400e+05   8.4416300e+05   8.5958200e+05   1.0985900e+06   9.8804300e+05   7.9397500e+05   8.2079700e+05   8.5474000e+05   7.5540800e+05   7.0936400e+05   7.3953400e+05   7.6802700e+05   8.0754700e+05   1.1135520e+06   1.1641930e+06   8.5442300e+05   7.5412200e+05   6.3937400e+05   6.2053700e+05   7.0459200e+05   7.5102300e+05   5.4745300e+05   5.6195000e+05   7.1692500e+05   7.4288700e+05   5.6853000e+05   5.9004600e+05   8.9510900e+05   8.9456400e+05   6.8897600e+05   7.0246700e+05   1.0127100e+06   1.0013870e+06   6.0761100e+05   5.9416300e+05   8.5580700e+05   8.3644900e+05
   1.0785370e+06   0.0000000e+00   9.7500200e+05   1.0780490e+06   7.5129600e+05   7.8061400e+05   1.1080510e+06   1.2284060e+06   7.0338300e+05   8.1445900e+05   7.5586900e+05   7.5938000e+05   9.3170000e+05   8.2562200e+05   8.3188200e+05   7.9178500e+05   6.9952600e+05   7.7657500e+05   7.7553400e+05   7.9621700e+05   6.1276500e+05   6.0104900e+05   9.4166100e+05   8.3100000e+05   7.3280400e+05   7.1295500e+05   7.2017400e+05   6.5335200e+05   7.6261100e+05   7.6990400e+05   8.0869000e+05   7.4776500e+05   9.5528400e+05   8.7912700e+05   6.3198600e+05   5.8547600e+05   7.1131600e+05   7.4223000e+05   6.7993500e+05   7.3106800e+05   6.0915900e+05   6.2142700e+05   1.0030430e+06   9.1094500e+05   8.3340000e+05   9.3761000e+05   8.2797400e+05   8.7340900e+05   8.0768600e+05   8.2277700e+05   1.0107660e+06   7.9262100e+05   6.8343500e+05   6.4613200e+05   8.9403900e+05   8.8505100e+05   1.1035510e+06   1.0408700e+06   8.2354000e+05   7.7565300e+05   9.0578400e+05   8.3088600e+05   7.3619100e+05   7.6821500e+05   7.9190200e+05   8.3739600e+05   1.1653120e+06   1.2175190e+06   8.8397000e+05   7.8447700e+05   7.1443400e+05   7.3440000e+05   8.2082200e+05   8.5502300e+05   6.4679100e+05   6.4516100e+05   7.6375200e+05   8.0415200e+05   6.0275500e+05   5.8183000e+05   9.2715100e+05   9.3450400e+05   7.5140300e+05   6.8856000e+05   1.0726830e+06   1.0658730e+06   6.5887700e+05   6.4700200e+05   8.6688200e+05   9.2282200e+05
   9.4800000e+05   9.7500200e+05   0.0000000e+00   9.0983100e+05   6.2981900e+05   6.8807400e+05   1.0162100e+06   1.0981140e+06   5.6963800e+05   6.5126400e+05   6.2273000e+05   6.3141300e+05   7.7450500e+05   6.7800900e+05   6.8396200e+05   6.5939500e+05   5.7506000e+05   6.9338100e+05   6.6707300e+05   7.0543800e+05   5.0886000e+05   4.5801700e+05   7.7878600e+05   7.2281500e+05   5.9755700e+05   5.8421500e+05   6.0701200e+05   6.0368300e+05   6.6600600e+05   6.9687600e+05   6.9499300e+05   6.1673000e+05   8.5469400e+05   8.1352900e+05   5.3676000e+05   4.9621200e+05   5.6840600e+05   5.9234900e+05   5.6855700e+05   5.8533500e+05   5.0451500e+05   4.6329000e+05   8.2191700e+05   7.9022800e+05   7.1851800e+05   7.6334100e+05   6.7061700e+05   6.9475700e+05   6.8407400e+05   7.0171300e+05   8.4148400e+05   6.4587400e+05   5.4653800e+05   5.0435600e+05   7.5882100e+05   7.3720600e+05   9.1999300e+05   8.8284900e+05   7.1109600e+05   6.2396900e+05   7.4268700e+05   6.3282000e+05   5.7405400e+05   6.3967100e+05   6.0552800e+05   6.8683300e+05   9.8965000e+05   1.0663410e+06   7.4134800e+05   6.2507400e+05   5.4541200e+05   4.9846000e+05   6.0563900e+05   6.6741400e+05   4.6924500e+05   4.4966000e+05   5.9117500e+05   6.2790400e+05   4.8387900e+05   4.6932800e+05   7.5621700e+05   7.5948800e+05   6.0778100e+05   6.0413500e+05   9.3023500e+05   9.4778100e+05   5.2926900e+05   5.1022800e+05   7.7632700e+05   8.1331100e+05
   1.0570440e+06   1.0780490e+06   9.0983100e+05   0.0000000e+00   7.2471100e+05   6.8379900e+05   1.0129410e+06   1.1556690e+06   6.5472100e+05   7.7641200e+05   6.8897300e+05   6.9351200e+05   8.5794900e+05   7.8907500e+05   7.7925600e+05   7.7208300e+05   6.4782300e+05   7.3033100e+05   7.2564400e+05   7.6692800e+05   5.8102500e+05   5.9727300e+05   9.2260100e+05   8.1028700e+05   6.9039400e+05   6.5698000e+05   6.4391900e+05   5.9925200e+05   7.2889700e+05   7.2688900e+05   7.8133200e+05   6.9499800e+05   9.0065200e+05   8.3998100e+05   6.0248900e+05   5.3686900e+05   6.3208800e+05   6.8406500e+05   6.4727500e+05   6.6483300e+05   5.5287100e+05   5.4403700e+05   8.7789300e+05   8.7666500e+05   7.5990800e+05   8.2879300e+05   7.1638200e+05   7.7592600e+05   7.4950300e+05   7.7449300e+05   8.9129000e+05   7.3446000e+05   6.0759500e+05   5.9307700e+05   8.5116300e+05   8.5109200e+05   1.0021000e+06   9.5903900e+05   8.0516100e+05   7.7734300e+05   8.0568600e+05   7.2308900e+05   6.2572000e+05   7.2275000e+05   7.2859300e+05   7.7872400e+05   1.1149120e+06   1.1200450e+06   8.5746600e+05   6.9143300e+05   6.5921100e+05   6.3695100e+05   7.0679200e+05   8.0635000e+05   5.8487700e+05   5.5299000e+05   7.0366600e+05   7.0276600e+05   5.7319900e+05   5.4284600e+05   8.8779100e+05   8.8644200e+05   6.8293500e+05   6.2339900e+05   9.7543400e+05   9.7854800e+05   6.1658700e+05   5.7745800e+05   8.3347900e+05   8.5012000e+05
   7.4112900e+05   7.5129600e+05   6.2981900e+05   7.2471100e+05   0.0000000e+00   4.4322500e+05   7.4408900e+05   9.1842500e+05   3.7210000e+05   4.5294700e+05   3.9562700e+05   4.2207100e+05   5.4787500e+05   4.7949300e+05   4.9543900e+05   4.7210300e+05   3.5173100e+05   4.3436700e+05   4.2354300e+05   4.9918000e+05   2.8502900e+05   2.4565900e+05   5.7237500e+05   4.7981800e+05   3.4883300e+05   3.6707800e+05   3.3982600e+05   3.1910600e+05   4.5175700e+05   4.8641200e+05   4.4792500e+05   3.7157300e+05   6.0795000e+05   5.4791800e+05   3.3461000e+05   2.4275500e+05   3.3748200e+05   3.5912300e+05   3.5139000e+05   3.7565800e+05   2.6349800e+05   2.7579600e+05   5.6089200e+05   5.8194100e+05   5.0355300e+05   5.7320400e+05   4.2344000e+05   4.8311900e+05   4.1988600e+05   5.2633600e+05   6.0647100e+05   4.2340200e+05   3.1644600e+05   2.9597200e+05   5.2451400e+05   5.5705700e+05   6.6213200e+05   6.3971900e+05   4.9730900e+05   4.7837500e+05   5.3523100e+05   3.9298600e+05   3.2642600e+05   4.4954500e+05   4.2990800e+05   4.6630500e+05   8.2054900e+05   8.3784300e+05   4.7762400e+05   4.2925500e+05   3.2070000e+05   3.1815600e+05   3.9596300e+05   4.5518700e+05   2.5846400e+05   2.7527600e+05   3.9615700e+05   4.1066500e+05   2.5579300e+05   2.3745700e+05   5.8116600e+05   5.5307400e+05   3.7243100e+05   3.4446800e+05   7.0270300e+05   6.6563800e+05   3.0617300e+05   2.8648600e+05   5.5930500e+05   5.9616400e+05
   7.5752100e+05   7.8061400e+05   6.8807400e+05   6.8379900e+05   4.4322500e+05   0.0000000e+00   7.6467200e+05   9.2079200e+05   3.8391800e+05   4.9468100e+05   3.9171500e+05   4.0441800e+05   5.6056500e+05   5.0134300e+05   4.9337600e+05   4.9351800e+05   3.3405400e+05   4.6176900e+05   4.0888800e+05   5.0253000e+05   3.0853800e+05   2.7215700e+05   5.8258800e+05   4.7339400e+05   3.8776700e+05   3.7900300e+05   3.9241600e+05   3.4307500e+05   4.6730200e+05   4.6448600e+05   5.0185700e+05   4.0928300e+05   6.0195200e+05   5.7660800e+05   3.4121800e+05   2.9957700e+05   3.4195700e+05   3.9536000e+05   3.5716300e+05   4.0072400e+05   2.8053300e+05   2.8611500e+05   6.2302100e+05   5.8094000e+05   5.0484200e+05   5.6752300e+05   4.5286300e+05   5.1897100e+05   4.3869200e+05   5.0263900e+05   6.1959000e+05   4.6314800e+05   2.8680800e+05   2.7064300e+05   5.5644500e+05   5.5420400e+05   6.3660500e+05   6.3319100e+05   4.6163700e+05   4.8572600e+05   5.1442200e+05   4.1413800e+05   3.5554400e+05   4.0764200e+05   3.9227800e+05   4.8949100e+05   8.0680500e+05   8.4068500e+05   4.6635000e+05   4.4794900e+05   3.5995300e+05   3.1683300e+05   4.0696100e+05   4.6252000e+05   2.3452600e+05   2.5467400e+05   3.8823000e+05   4.3589400e+05   2.5270400e+05   2.4566600e+05   5.8594100e+05   5.8811100e+05   3.9120000e+05   3.3823000e+05   7.1647500e+05   7.1117900e+05   2.8246500e+05   2.7242700e+05   5.5561100e+05   5.7517100e+05
   1.0868750e+06   1.1080510e+06   1.0162100e+06   1.0129410e+06   7.4408900e+05   7.6467200e+05   0.0000000e+00   1.3030920e+06   7.4482700e+05   8.3393300e+05   7.5585000e+05   7.3651800e+05   8.8193800e+05   8.7082200e+05   8.6547800e+05   8.7284000e+05   7.5344600e+05   8.5600100e+05   8.0235500e+05   8.7386800e+05   6.2289200e+05   6.2053600e+05   9.5683800e+05   8.4834900e+05   7.6791400e+05   7.7759400e+05   7.4814600e+05   7.0283400e+05   8.2136400e+05   8.3781200e+05   8.1995000e+05   7.4224400e+05   9.2756900e+05   9.1987800e+05   6.4757100e+05   5.9266900e+05   7.4140400e+05   7.5436400e+05   7.3681800e+05   7.6107300e+05   6.1931500e+05   6.0621600e+05   9.3465300e+05   9.9123700e+05   8.2086300e+05   9.1987600e+05   7.9016700e+05   8.1910000e+05   7.9681700e+05   8.4021000e+05   9.9492800e+05   7.8930500e+05   6.6824000e+05   6.4760100e+05   9.0303300e+05   9.0636200e+05   1.0044390e+06   9.9423800e+05   8.2007800e+05   8.5674600e+05   9.0411900e+05   7.7704600e+05   7.2001300e+05   7.7185800e+05   7.9456800e+05   8.3652700e+05   1.1357910e+06   1.1993060e+06   8.4150600e+05   8.0188100e+05   7.1798600e+05   6.9522900e+05   7.6468800e+05   8.6581200e+05   6.4441200e+05   6.4861400e+05   7.6914100e+05   7.8239500e+05   6.1093600e+05   6.0368300e+05   9.0955100e+05   8.9111300e+05   7.5661300e+05   7.2011500e+05   1.0326040e+06   1.0718540e+06   6.9303500e+05   6.2320400e+05   8.5672100e+05   9.4416100e+05
   1.2373910e+06   1.2284060e+06   1.0981140e+06   1.1556690e+06   9.1842500e+05   9.2079200e+05   1.3030920e+06   0.0000000e+00   8.2398300e+05   9.4088700e+05   8.7530500e+05   8.8343000e+05   1.0078290e+06   9.3518100e+05   9.1831500e+05   9.5285800e+05   8.2841600e+05   9.5053200e+05   9.7500500e+05   1.0081520e+06   7.5248700e+05   7.1369100e+05   1.0090420e+06   9.1692300e+05   8.0590200e+05   8.2997700e+05   8.5235900e+05   8.4063200e+05   9.2735300e+05   9.0597400e+05   9.1784200e+05   8.0573600e+05   1.0323240e+06   1.0010590e+06   7.2364900e+05   6.9853700e+05   7.9551300e+05   8.5063200e+05   8.6625100e+05   8.4051300e+05   7.3282400e+05   7.2678800e+05   1.0632620e+06   1.0818100e+06   9.5549800e+05   1.0572570e+06   9.2084500e+05   9.4918900e+05   9.0833800e+05   9.6590600e+05   1.1240910e+06   9.0093500e+05   7.6952200e+05   7.7586300e+05   1.0401280e+06   1.0219510e+06   1.1714370e+06   1.1022980e+06   9.1851800e+05   9.4629400e+05   9.6685000e+05   8.5081300e+05   7.9631600e+05   8.1601300e+05   8.6522100e+05   9.3903500e+05   1.2432850e+06   1.2970000e+06   9.5138900e+05   9.1131600e+05   8.1764300e+05   8.2246400e+05   9.0157900e+05   9.1061400e+05   7.1313000e+05   6.9587800e+05   8.1695000e+05   8.8312500e+05   7.1224900e+05   7.1777400e+05   1.0983430e+06   1.0859500e+06   8.8469400e+05   8.2016200e+05   1.1239660e+06   1.1655210e+06   7.7054900e+05   7.3310800e+05   9.6369800e+05   1.0440710e+06
   6.5317600e+05   7.0338300e+05   5.6963800e+05   6.5472100e+05   3.7210000e+05   3.8391800e+05   7.4482700e+05   8.2398300e+05   0.0000000e+00   4.1795800e+05   3.5162800e+05   3.8420200e+05   4.9708700e+05   4.4707500e+05   4.3365200e+05   4.4897400e+05   3.1226400e+05   4.3517800e+05   4.0690200e+05   4.5365100e+05   2.4502500e+05   1.7817400e+05   5.1635900e+05   3.9558700e+05   2.8537400e+05   3.2547900e+05   3.0965500e+05   2.7560000e+05   3.8302800e+05   3.8039800e+05   4.0780000e+05   3.0717600e+05   5.6459000e+05   4.9019800e+05   2.5249900e+05   2.1178200e+05   2.8654400e+05   3.2073000e+05   3.3722700e+05   3.3759100e+05   2.1752400e+05   2.0178300e+05   5.9015200e+05   5.3118300e+05   4.0829400e+05   4.8022900e+05   3.8731800e+05   4.0463000e+05   3.6950400e+05   4.2904400e+05   5.4059500e+05   3.6999700e+05   2.3554600e+05   2.3731500e+05   4.6503400e+05   4.6918500e+05   6.2143300e+05   5.7297300e+05   4.2324000e+05   3.9735900e+05   4.5584300e+05   3.4276000e+05   2.8600700e+05   3.4457100e+05   3.3123300e+05   4.5614200e+05   7.3076100e+05   7.8604000e+05   4.4602400e+05   3.5914400e+05   2.6103100e+05   2.6517500e+05   3.5426600e+05   4.0000800e+05   1.8954600e+05   1.9369600e+05   3.2892200e+05   3.3956200e+05   1.8396400e+05   1.9949000e+05   5.0241400e+05   5.2922300e+05   3.4413200e+05   2.7232700e+05   6.1736000e+05   6.1539900e+05   2.5028500e+05   2.1766800e+05   4.3737000e+05   5.1587100e+05
   7.8810600e+05   8.1445900e+05   6.5126400e+05   7.7641200e+05   4.5294700e+05   4.9468100e+05   8.3393300e+05   9.4088700e+05   4.1795800e+05   0.0000000e+00   4.1582200e+05   4.4171800e+05   5.7284200e+05   5.0967200e+05   5.3231200e+05   5.2510500e+05   4.2542500e+05   5.1986000e+05   4.8339900e+05   5.3054100e+05   3.2272300e+05   3.0241400e+05   5.8336500e+05   4.9978700e+05   3.7346200e+05   4.0940000e+05   4.0575300e+05   3.6826200e+05   4.4705600e+05   4.9166600e+05   5.2526700e+05   4.2683300e+05   6.6843000e+05   5.8106500e+05   3.1142500e+05   2.8157200e+05   3.8922900e+05   4.0759200e+05   3.9233200e+05   4.1115800e+05   3.0558100e+05   3.1459400e+05   6.8734700e+05   6.2019800e+05   5.4883700e+05   5.3721300e+05   4.7451700e+05   5.3219100e+05   4.9259700e+05   5.3561200e+05   6.1703700e+05   4.8402300e+05   3.5091700e+05   3.4802600e+05   5.7847700e+05   5.7514800e+05   7.3058400e+05   6.7439100e+05   5.0343100e+05   4.8815500e+05   5.7471600e+05   5.0227700e+05   4.0122000e+05   4.6798500e+05   4.4301800e+05   5.2004400e+05   8.4321600e+05   9.0078800e+05   5.2848000e+05   4.5197900e+05   3.8987100e+05   3.6083200e+05   4.7427800e+05   5.2549200e+05   3.0137100e+05   3.2024600e+05   4.3925300e+05   4.6816600e+05   2.9543200e+05   3.0259200e+05   6.5743400e+05   6.4542100e+05   4.6628500e+05   3.9015600e+05   7.2828900e+05   7.2191800e+05   3.3005300e+05   3.3786200e+05   5.6067700e+05   6.5451300e+05
   7.2792100e+05   7.5586900e+05   6.2273000e+05   6.8897300e+05   3.9562700e+05   3.9171500e+05   7.5585000e+05   8.7530500e+05   3.5162800e+05   4.1582200e+05   0.0000000e+00   4.0062100e+05   5.5786000e+05   4.6105900e+05   4.8312400e+05   4.4775600e+05   3.6182400e+05   4.2167900e+05   3.9232200e+05   4.8337200e+05   2.3706400e+05   2.4669900e+05   5.8392700e+05   4.4545700e+05   3.5964100e+05   3.7280100e+05   3.6829400e+05   3.2613000e+05   4.1572800e+05   4.0814600e+05   4.5749000e+05   3.2394900e+05   5.7948700e+05   4.7636400e+05   2.4627500e+05   2.2042400e+05   3.2369800e+05   3.2620400e+05   3.2683800e+05   3.5217400e+05   2.4091400e+05   2.5435300e+05   5.7681700e+05   5.4977000e+05   4.7100100e+05   4.8538600e+05   4.2611900e+05   4.6729400e+05   4.2212100e+05   4.6447000e+05   6.1132500e+05   4.1893400e+05   3.0181800e+05   2.7027900e+05   4.9259500e+05   5.2423400e+05   6.6365800e+05   6.1638000e+05   4.6534700e+05   4.5439400e+05   5.0394300e+05   4.4622200e+05   3.6040700e+05   4.0837400e+05   4.0242100e+05   4.8805900e+05   7.5308700e+05   8.1742300e+05   4.8804200e+05   3.7758600e+05   3.2364400e+05   3.0298900e+05   4.0334900e+05   4.3289500e+05   2.4283300e+05   2.4820900e+05   3.6845100e+05   3.9139700e+05   2.2734200e+05   2.2908500e+05   5.6601400e+05   5.5503300e+05   3.9856000e+05   3.4225500e+05   6.6409500e+05   6.9330100e+05   2.9072100e+05   2.7878300e+05   4.8774700e+05   5.9129300e+05
   7.2257500e+05   7.5938000e+05   6.3141300e+05   6.9351200e+05   4.2207100e+05   4.0441800e+05   7.3651800e+05   8.8343000e+05   3.8420200e+05   4.4171800e+05   4.0062100e+05   0.0000000e+00   5.5709300e+05   4.5020300e+05   4.6492300e+05   4.5198400e+05   3.6434700e+05   4.3838000e+05   4.2906600e+05   5.1332300e+05   3.0511700e+05   2.6743700e+05   5.9091200e+05   5.0163900e+05   3.5884900e+05   4.0602800e+05   4.0858200e+05   3.6713500e+05   4.6784400e+05   4.4623200e+05   4.8061200e+05   3.3342000e+05   6.2877600e+05   5.1250900e+05   2.9215100e+05   2.5123600e+05   3.4241600e+05   3.7586000e+05   3.7090300e+05   3.9937000e+05   2.6080300e+05   2.5458900e+05   5.9516500e+05   5.6343700e+05   4.7764400e+05   5.3534400e+05   4.1134800e+05   4.8672300e+05   4.4162000e+05   4.9689900e+05   6.1944900e+05   4.0840900e+05   3.1814400e+05   3.0214100e+05   5.4847800e+05   5.2219800e+05   6.9153800e+05   6.4663500e+05   4.9958400e+05   4.5913000e+05   5.1170400e+05   4.3845500e+05   3.6900100e+05   4.4211000e+05   4.1944900e+05   5.2940800e+05   8.1640000e+05   8.1685400e+05   5.1950800e+05   4.2115600e+05   3.3675500e+05   3.4528400e+05   3.8106500e+05   4.2596100e+05   2.4635100e+05   2.7230700e+05   3.7377000e+05   3.9981900e+05   2.6937000e+05   2.4371000e+05   5.7202700e+05   5.5421900e+05   3.8811200e+05   3.4605700e+05   6.7451400e+05   6.8822200e+05   3.1456000e+05   3.0255700e+05   5.3879800e+05   6.1099700e+05
   8.7115600e+05   9.3170000e+05   7.7450500e+05   8.5794900e+05   5.4787500e+05   5.6056500e+05   8.8193800e+05   1.0078290e+06   4.9708700e+05   5.7284200e+05   5.5786000e+05   5.5709300e+05   0.0000000e+00   6.1606100e+05   6.1985200e+05   6.2651400e+05   4.9750100e+05   6.0426500e+05   5.8339200e+05   6.3456800e+05   4.3714100e+05   3.7837800e+05   7.2374900e+05   6.2754500e+05   5.0913900e+05   5.1888800e+05   4.9425100e+05   4.6704600e+05   5.9128100e+05   5.7926100e+05   6.2238000e+05   5.1269000e+05   7.2912300e+05   6.6660700e+05   4.2974800e+05   3.8580100e+05   4.9125800e+05   5.1512900e+05   4.8962100e+05   5.2601300e+05   3.8261700e+05   3.9391100e+05   7.2344800e+05   7.1647100e+05   6.2957200e+05   6.6131700e+05   5.8226200e+05   6.3502900e+05   5.7454200e+05   6.3521900e+05   7.4468700e+05   5.2930200e+05   4.5002200e+05   3.9729200e+05   7.0259700e+05   7.1624600e+05   8.2215500e+05   8.0520100e+05   6.2062500e+05   6.0023300e+05   6.6808700e+05   5.5240800e+05   4.8701600e+05   5.5022100e+05   5.6618700e+05   6.6287200e+05   9.5234000e+05   9.6923400e+05   6.8872400e+05   5.4935700e+05   4.9738100e+05   4.5252600e+05   5.4953100e+05   5.4277500e+05   3.8088900e+05   3.9834500e+05   5.3383300e+05   5.4384800e+05   3.9285800e+05   3.8322900e+05   6.9554100e+05   7.0534400e+05   5.3007900e+05   4.7900900e+05   7.9333400e+05   8.2393500e+05   4.3523200e+05   4.2784300e+05   6.5806900e+05   7.0955500e+05
   7.4723800e+05   8.2562200e+05   6.7800900e+05   7.8907500e+05   4.7949300e+05   5.0134300e+05   8.7082200e+05   9.3518100e+05   4.4707500e+05   5.0967200e+05   4.6105900e+05   4.5020300e+05   6.1606100e+05   0.0000000e+00   5.5132300e+05   5.7948600e+05   4.2498800e+05   5.3237200e+05   5.3995400e+05   5.7875400e+05   3.8018700e+05   3.3197300e+05   6.7805400e+05   5.4398800e+05   4.6437800e+05   4.9466100e+05   4.6877900e+05   4.4687900e+05   5.0839400e+05   5.0316100e+05   5.4754000e+05   4.6446000e+05   6.8501200e+05   6.3699300e+05   3.7816100e+05   3.1655200e+05   4.0478200e+05   4.2604900e+05   4.2858000e+05   4.4948900e+05   3.2593500e+05   3.1151600e+05   6.3935700e+05   6.4798900e+05   5.7027500e+05   6.3783700e+05   5.3743900e+05   5.7740100e+05   5.2051600e+05   5.7387300e+05   6.5661000e+05   4.6372200e+05   3.6634700e+05   3.5569100e+05   5.9178300e+05   6.4353200e+05   7.5643300e+05   7.2612800e+05   5.8356600e+05   5.2523100e+05   5.9287900e+05   4.7038400e+05   4.2748900e+05   4.7744600e+05   4.9571900e+05   5.8406500e+05   8.8701300e+05   9.3793600e+05   6.1637100e+05   5.1508900e+05   4.0722200e+05   3.7694700e+05   4.8495700e+05   5.3508200e+05   3.3706000e+05   3.4974800e+05   4.9888300e+05   5.2323900e+05   3.1289900e+05   3.2809500e+05   6.3458000e+05   6.6471700e+05   5.3027800e+05   4.2373200e+05   7.1054900e+05   7.5103900e+05   3.6838700e+05   3.5747300e+05   6.0270200e+05   5.9616900e+05
   7.9078700e+05   8.3188200e+05   6.8396200e+05   7.7925600e+05   4.9543900e+05   4.9337600e+05   8.6547800e+05   9.1831500e+05   4.3365200e+05   5.3231200e+05   4.8312400e+05   4.6492300e+05   6.1985200e+05   5.5132300e+05   0.0000000e+00   5.6279800e+05   4.1491300e+05   5.0414400e+05   5.0086200e+05   5.7284900e+05   3.8601400e+05   3.4006100e+05   6.6614600e+05   5.4016000e+05   4.7969500e+05   4.3984600e+05   4.2835400e+05   4.1949100e+05   5.1722100e+05   4.6805600e+05   5.4264600e+05   4.4968400e+05   6.9935700e+05   6.3974100e+05   3.7001200e+05   3.4345700e+05   4.1459700e+05   4.0473400e+05   4.3001100e+05   4.4698700e+05   3.0178300e+05   2.9539100e+05   6.1873400e+05   6.3316800e+05   5.5519400e+05   6.4487200e+05   5.4558300e+05   5.5002900e+05   5.2452300e+05   5.6011900e+05   6.9878700e+05   4.5433800e+05   3.6600700e+05   3.4404500e+05   5.7076000e+05   5.9090700e+05   7.4712200e+05   7.4769400e+05   5.6458100e+05   5.2855300e+05   5.8388100e+05   4.9498500e+05   4.3137500e+05   5.0569800e+05   4.7263600e+05   5.6170300e+05   8.8734300e+05   9.2333600e+05   5.4930000e+05   5.0130700e+05   4.2100500e+05   4.0538000e+05   4.8707800e+05   5.1197600e+05   3.0874300e+05   3.1703100e+05   4.6323200e+05   5.2927500e+05   3.1984200e+05   3.3783300e+05   6.3680100e+05   6.7454100e+05   4.8310200e+05   4.3639800e+05   7.5899000e+05   7.8158200e+05   3.8120600e+05   3.6321400e+05   6.0219000e+05   6.2794300e+05
   7.7068100e+05   7.9178500e+05   6.5939500e+05   7.7208300e+05   4.7210300e+05   4.9351800e+05   8.7284000e+05   9.5285800e+05   4.4897400e+05   5.2510500e+05   4.4775600e+05   4.5198400e+05   6.2651400e+05   5.7948600e+05   5.6279800e+05   0.0000000e+00   4.3850400e+05   5.3023100e+05   5.0417300e+05   5.5292000e+05   3.3844900e+05   3.1569000e+05   6.5549200e+05   5.5254500e+05   4.8172700e+05   4.9768500e+05   4.4418000e+05   4.1244600e+05   5.4722100e+05   4.9007800e+05   5.5704200e+05   4.3098400e+05   6.7922100e+05   6.2590600e+05   3.5152800e+05   3.5196800e+05   4.2215900e+05   4.3320300e+05   4.1413400e+05   4.4741900e+05   3.4645400e+05   3.2661100e+05   7.0245800e+05   6.7551800e+05   5.6236300e+05   6.4082500e+05   5.3039000e+05   5.6943500e+05   5.2603200e+05   5.3199800e+05   6.9551200e+05   4.8688300e+05   3.6230200e+05   3.9009000e+05   6.3454600e+05   6.3623800e+05   7.7706900e+05   7.2391900e+05   5.9713400e+05   5.2113800e+05   5.9333000e+05   4.8831900e+05   4.3000700e+05   5.0749700e+05   5.0253200e+05   5.5454800e+05   8.7420600e+05   9.4272700e+05   5.4752200e+05   4.9466800e+05   4.0206600e+05   3.7982000e+05   4.6279700e+05   5.0467100e+05   3.0505500e+05   3.0635800e+05   4.5558200e+05   5.0855400e+05   3.2822500e+05   2.9315100e+05   5.9636300e+05   5.8362100e+05   4.4144700e+05   3.9701100e+05   7.2524300e+05   7.9506900e+05   3.8428200e+05   3.4623100e+05   5.8091900e+05   6.2549700e+05
   6.2940600e+05   6.9952600e+05   5.7506000e+05   6.4782300e+05   3.5173100e+05   3.3405400e+05   7.5344600e+05   8.2841600e+05   3.1226400e+05   4.2542500e+05   3.6182400e+05   3.6434700e+05   4.9750100e+05   4.2498800e+05   4.1491300e+05   4.3850400e+05   0.0000000e+00   3.8075600e+05   3.5938500e+05   4.4351000e+05   2.4803700e+05   2.2365200e+05   5.1233700e+05   4.2729400e+05   3.0070500e+05   2.9187300e+05   2.8569100e+05   2.5929900e+05   3.7475600e+05   3.8433400e+05   4.2174900e+05   3.2237400e+05   5.2524500e+05   4.6909300e+05   2.0334800e+05   2.0135700e+05   2.6381300e+05   2.8231400e+05   3.1366000e+05   2.9664900e+05   1.7896800e+05   1.8226700e+05   5.8033500e+05   5.2487600e+05   4.2636900e+05   4.7772400e+05   3.7046200e+05   4.1621000e+05   3.6284300e+05   4.4812300e+05   5.6238600e+05   3.7083100e+05   2.7798100e+05   2.5569300e+05   4.9130900e+05   4.7500900e+05   6.4130100e+05   6.0799900e+05   4.5892200e+05   4.0807100e+05   5.0671600e+05   4.0213700e+05   3.2539400e+05   3.7616000e+05   3.9396900e+05   4.3009900e+05   7.5244600e+05   8.3423600e+05   4.5416800e+05   3.7476300e+05   3.1629200e+05   3.1375000e+05   3.8249800e+05   4.1903200e+05   1.9553000e+05   2.2297800e+05   3.3504900e+05   3.7082000e+05   1.9473900e+05   1.8997800e+05   5.0972800e+05   5.0946200e+05   3.5565300e+05   2.6466700e+05   5.9810000e+05   6.8315500e+05   2.4585100e+05   2.4020000e+05   4.5024600e+05   4.9199500e+05
   7.3557300e+05   7.7657500e+05   6.9338100e+05   7.3033100e+05   4.3436700e+05   4.6176900e+05   8.5600100e+05   9.5053200e+05   4.3517800e+05   5.1986000e+05   4.2167900e+05   4.3838000e+05   6.0426500e+05   5.3237200e+05   5.0414400e+05   5.3023100e+05   3.8075600e+05   0.0000000e+00   4.7247600e+05   5.3578400e+05   3.0236700e+05   2.7849400e+05   6.0047100e+05   5.0925000e+05   3.9011600e+05   4.0683900e+05   3.7216200e+05   3.6592400e+05   4.7993500e+05   4.4620500e+05   4.8967800e+05   3.9696600e+05   6.7758200e+05   5.7994200e+05   3.2523000e+05   3.0784800e+05   3.6188900e+05   3.4769200e+05   3.6422300e+05   3.5524300e+05   2.7186600e+05   2.9102900e+05   6.6979800e+05   6.3376300e+05   5.4670600e+05   5.8672900e+05   4.7404400e+05   5.1881300e+05   4.6272300e+05   5.1688300e+05   6.4952600e+05   4.7299400e+05   3.4257800e+05   3.3813800e+05   5.4604100e+05   5.7659100e+05   6.9407000e+05   6.3527600e+05   5.0781100e+05   4.9516600e+05   5.6889900e+05   4.3583200e+05   3.5467300e+05   4.4990000e+05   4.4679900e+05   5.1273600e+05   8.1397200e+05   8.7577100e+05   5.4257800e+05   4.5461700e+05   3.6989800e+05   3.3600600e+05   4.4515300e+05   4.7005900e+05   2.9174500e+05   2.8950500e+05   4.2453900e+05   4.4443500e+05   2.5598400e+05   2.8076100e+05   6.0686600e+05   5.9062100e+05   4.3007800e+05   3.8234000e+05   6.7669700e+05   7.1246500e+05   3.3956100e+05   3.1667000e+05   5.3089300e+05   6.1660600e+05
   7.6330200e+05   7.7553400e+05   6.6707300e+05   7.2564400e+05   4.2354300e+05   4.0888800e+05   8.0235500e+05   9.7500500e+05   4.0690200e+05   4.8339900e+05   3.9232200e+05   4.2906600e+05   5.8339200e+05   5.3995400e+05   5.0086200e+05   5.0417300e+05   3.5938500e+05   4.7247600e+05   0.0000000e+00   5.4587900e+05   3.1201400e+05   2.7564700e+05   6.1833100e+05   5.3078500e+05   4.0363600e+05   4.1251000e+05   3.9999800e+05   3.9046300e+05   4.9101500e+05   4.8606400e+05   5.1779100e+05   4.3739000e+05   6.8058800e+05   6.0026100e+05   3.5753800e+05   3.4765000e+05   3.9650900e+05   3.8601800e+05   4.3583200e+05   4.5529800e+05   3.2750600e+05   3.2990000e+05   6.8941200e+05   6.3625900e+05   5.7755500e+05   5.8383900e+05   4.9751200e+05   5.7656400e+05   4.8260400e+05   5.6191100e+05   6.6892600e+05   5.2201400e+05   4.0377900e+05   3.5064300e+05   5.6740700e+05   6.3175500e+05   7.3657600e+05   7.2199100e+05   5.8874900e+05   5.3389300e+05   6.2840600e+05   4.9932100e+05   3.9676400e+05   4.7195100e+05   4.8808700e+05   5.5844400e+05   8.6381000e+05   9.1233900e+05   5.1684000e+05   4.8335900e+05   3.7435700e+05   3.6907800e+05   4.6683600e+05   4.8155400e+05   2.7862400e+05   3.1369900e+05   4.4855200e+05   4.5256900e+05   3.1607700e+05   2.5317100e+05   5.8471800e+05   5.6899900e+05   4.0544300e+05   3.8444500e+05   6.9434800e+05   7.2286800e+05   3.2655400e+05   3.0434800e+05   5.3118100e+05   6.0361500e+05
   8.0933400e+05   7.9621700e+05   7.0543800e+05   7.6692800e+05   4.9918000e+05   5.0253000e+05   8.7386800e+05   1.0081520e+06   4.5365100e+05   5.3054100e+05   4.8337200e+05   5.1332300e+05   6.3456800e+05   5.7875400e+05   5.7284900e+05   5.5292000e+05   4.4351000e+05   5.3578400e+05   5.4587900e+05   0.0000000e+00   3.6528300e+05   3.5212200e+05   6.7444000e+05   5.5941100e+05   4.5328200e+05   4.8716800e+05   4.4977900e+05   4.2932000e+05   5.4224900e+05   5.5243300e+05   5.3249100e+05   4.6095100e+05   7.3411800e+05   6.1250600e+05   3.8725400e+05   3.5824400e+05   4.0934300e+05   4.4328400e+05   4.7006200e+05   4.7779800e+05   3.2805800e+05   3.6669400e+05   7.2463400e+05   6.7050100e+05   5.6414800e+05   6.3331800e+05   5.8171200e+05   5.9454200e+05   5.3997000e+05   5.6626000e+05   6.8021800e+05   5.4903600e+05   4.0769300e+05   3.9110600e+05   6.6122700e+05   6.4536700e+05   7.6889100e+05   7.5172500e+05   6.0984200e+05   5.8356100e+05   6.7009600e+05   5.2370400e+05   4.7224700e+05   5.2553100e+05   5.3410800e+05   5.8041300e+05   9.1268100e+05   9.5140000e+05   6.1714700e+05   5.2082800e+05   4.4277800e+05   4.0838500e+05   5.2003100e+05   5.3547100e+05   3.4041000e+05   3.7298000e+05   5.3463700e+05   5.3273500e+05   3.3355400e+05   3.2634600e+05   6.5331300e+05   6.6226300e+05   4.7170900e+05   4.3739500e+05   8.0712000e+05   7.6560100e+05   3.7870100e+05   3.4664000e+05   5.9032800e+05   6.7734200e+05
   6.1563500e+05   6.1276500e+05   5.0886000e+05   5.8102500e+05   2.8502900e+05   3.0853800e+05   6.2289200e+05   7.5248700e+05   2.4502500e+05   3.2272300e+05   2.3706400e+05   3.0511700e+05   4.3714100e+05   3.8018700e+05   3.8601400e+05   3.3844900e+05   2.4803700e+05   3.0236700e+05   3.1201400e+05   3.6528300e+05   0.0000000e+00   1.3503000e+05   4.6242600e+05   3.5053800e+05   2.2972300e+05   2.5766000e+05   2.4762600e+05   2.2177000e+05   3.4662500e+05   3.1735800e+05   3.1308400e+05   2.5203000e+05   4.7041000e+05   4.1375700e+05   1.6321700e+05   1.4856600e+05   2.1108500e+05   2.4343500e+05   2.3546200e+05   2.6269300e+05   1.2710100e+05   1.2607900e+05   4.8781200e+05   4.3022300e+05   3.5067800e+05   4.2503700e+05   3.3761900e+05   3.1954700e+05   3.0924300e+05   3.6476700e+05   4.6739700e+05   2.8623800e+05   1.6957400e+05   1.6414000e+05   3.8335800e+05   3.7731100e+05   5.6420100e+05   5.1452400e+05   3.6214200e+05   3.2462900e+05   3.9934300e+05   2.8366800e+05   2.0583500e+05   2.6968700e+05   2.7017500e+05   3.3427900e+05   6.6109500e+05   7.0733300e+05   3.9350300e+05   2.8497000e+05   2.0653100e+05   1.8103500e+05   2.8772700e+05   3.2944300e+05   1.1448500e+05   1.4023500e+05   2.7341700e+05   2.9251400e+05   1.2618400e+05   9.7313000e+04   4.2992600e+05   4.2632600e+05   2.5288200e+05   2.3195700e+05   5.3123700e+05   5.6988600e+05   1.8342700e+05   1.8160200e+05   3.9027000e+05   4.7336100e+05
   5.7855400e+05   6.0104900e+05   4.5801700e+05   5.9727300e+05   2.4565900e+05   2.7215700e+05   6.2053600e+05   7.1369100e+05   1.7817400e+05   3.0241400e+05   2.4669900e+05   2.6743700e+05   3.7837800e+05   3.3197300e+05   3.4006100e+05   3.1569000e+05   2.2365200e+05   2.7849400e+05   2.7564700e+05   3.5212200e+05   1.3503000e+05   0.0000000e+00   4.3815200e+05   3.1511800e+05   2.1605000e+05   2.3142300e+05   2.2800400e+05   1.7742600e+05   2.9311600e+05   2.8990700e+05   3.2053600e+05   2.3139000e+05   4.4603700e+05   4.0664800e+05   1.3116700e+05   1.1040100e+05   1.7777700e+05   2.0442900e+05   1.8187400e+05   2.1373700e+05   9.6481000e+04   1.0475800e+05   4.6390100e+05   4.2690400e+05   3.2850100e+05   3.8219500e+05   3.1029600e+05   3.2572600e+05   2.7651300e+05   3.4416300e+05   4.8052900e+05   2.8477500e+05   1.6657800e+05   1.6462200e+05   3.6442500e+05   3.8024900e+05   5.3215300e+05   5.1727200e+05   3.6868500e+05   3.1047400e+05   3.8828100e+05   2.8209000e+05   1.9823200e+05   2.6185600e+05   2.7287700e+05   3.4834000e+05   6.3652900e+05   6.9596300e+05   3.6734500e+05   2.8044300e+05   2.0041300e+05   1.8492300e+05   2.7496800e+05   3.1872300e+05   1.0585800e+05   1.2662300e+05   2.6003700e+05   2.7722800e+05   1.0875100e+05   9.4105000e+04   4.0461100e+05   4.0161400e+05   2.4124900e+05   2.1273900e+05   5.2385800e+05   5.6356400e+05   1.3872500e+05   1.4113300e+05   3.5901800e+05   4.2558500e+05
   9.5259400e+05   9.4166100e+05   7.7878600e+05   9.2260100e+05   5.7237500e+05   5.8258800e+05   9.5683800e+05   1.0090420e+06   5.1635900e+05   5.8336500e+05   5.8392700e+05   5.9091200e+05   7.2374900e+05   6.7805400e+05   6.6614600e+05   6.5549200e+05   5.1233700e+05   6.0047100e+05   6.1833100e+05   6.7444000e+05   4.6242600e+05   4.3815200e+05   0.0000000e+00   6.5711300e+05   5.1965700e+05   5.5547000e+05   5.2595900e+05   4.8084200e+05   6.0922400e+05   6.1601200e+05   6.2165900e+05   5.4452400e+05   7.6159200e+05   6.8927200e+05   4.7558300e+05   4.7280100e+05   5.1120400e+05   5.0923100e+05   5.2063700e+05   5.1867000e+05   4.3217000e+05   4.3817300e+05   8.0640300e+05   7.5033500e+05   6.1208300e+05   7.1469300e+05   5.8653900e+05   6.5679700e+05   5.8951900e+05   6.6494900e+05   7.8703600e+05   5.9217900e+05   4.6993700e+05   4.9420500e+05   7.1142100e+05   7.1502500e+05   8.7045900e+05   8.3358400e+05   6.9586300e+05   6.4554900e+05   7.1001600e+05   5.9888700e+05   5.3085100e+05   6.0988000e+05   6.0083700e+05   6.7553500e+05   9.7461000e+05   1.0259740e+06   6.9095500e+05   5.9514200e+05   4.9856300e+05   5.3211500e+05   6.0421400e+05   6.2866200e+05   4.1676700e+05   4.4672500e+05   5.8878800e+05   6.0088300e+05   4.1128500e+05   3.8781000e+05   7.4794200e+05   7.4610000e+05   5.6073400e+05   5.4333100e+05   8.5918600e+05   8.8251700e+05   4.7320400e+05   4.7196700e+05   6.8037600e+05   7.5199400e+05
   8.1722400e+05   8.3100000e+05   7.2281500e+05   8.1028700e+05   4.7981800e+05   4.7339400e+05   8.4834900e+05   9.1692300e+05   3.9558700e+05   4.9978700e+05   4.4545700e+05   5.0163900e+05   6.2754500e+05   5.4398800e+05   5.4016000e+05   5.5254500e+05   4.2729400e+05   5.0925000e+05   5.3078500e+05   5.5941100e+05   3.5053800e+05   3.1511800e+05   6.5711300e+05   0.0000000e+00   4.5507000e+05   4.4530100e+05   4.3092800e+05   3.9712200e+05   5.3049000e+05   4.7695400e+05   5.0613600e+05   4.2596600e+05   6.5171900e+05   5.9477900e+05   3.2302400e+05   2.7595600e+05   3.9461200e+05   4.1981400e+05   4.0794600e+05   4.0120000e+05   3.1995600e+05   3.4340000e+05   6.9122300e+05   6.2413000e+05   5.3901000e+05   6.0645200e+05   4.9714900e+05   5.2763800e+05   4.8023200e+05   5.4343000e+05   6.7073800e+05   4.9727100e+05   3.7083700e+05   3.7382500e+05   5.6662200e+05   5.9707000e+05   7.2404300e+05   7.5321400e+05   5.7961300e+05   5.1478600e+05   5.8303900e+05   4.8490100e+05   4.2368800e+05   4.6878900e+05   4.4327200e+05   5.4613200e+05   8.6795600e+05   8.8130000e+05   5.3554600e+05   4.9052000e+05   3.9943600e+05   3.8248300e+05   4.5106800e+05   5.1726500e+05   3.3518700e+05   3.5741600e+05   4.3616500e+05   4.9515300e+05   3.1194000e+05   3.1775200e+05   6.2993700e+05   6.4763300e+05   4.8544400e+05   4.3941600e+05   7.5797800e+05   8.0064800e+05   3.7060400e+05   3.6425700e+05   6.4020400e+05   6.5437200e+05
   7.2391100e+05   7.3280400e+05   5.9755700e+05   6.9039400e+05   3.4883300e+05   3.8776700e+05   7.6791400e+05   8.0590200e+05   2.8537400e+05   3.7346200e+05   3.5964100e+05   3.5884900e+05   5.0913900e+05   4.6437800e+05   4.7969500e+05   4.8172700e+05   3.0070500e+05   3.9011600e+05   4.0363600e+05   4.5328200e+05   2.2972300e+05   2.1605000e+05   5.1965700e+05   4.5507000e+05   0.0000000e+00   3.5437400e+05   3.3703300e+05   3.2438600e+05   3.8910500e+05   4.1620800e+05   3.7812600e+05   3.5841500e+05   5.7331600e+05   4.8670300e+05   2.6231200e+05   2.1988400e+05   3.2527600e+05   3.1244100e+05   3.2199400e+05   3.4332700e+05   2.0276100e+05   2.1630100e+05   5.7783800e+05   5.1266100e+05   4.4191200e+05   4.9887800e+05   3.8834100e+05   4.5649400e+05   4.0192100e+05   4.4745200e+05   5.7864900e+05   3.9983200e+05   2.6203900e+05   2.4076800e+05   4.4377500e+05   5.1554700e+05   6.5539100e+05   5.9965500e+05   4.5274900e+05   4.2747800e+05   5.0513600e+05   3.8114100e+05   3.0735700e+05   3.9955700e+05   3.8064900e+05   4.4593100e+05   7.9850900e+05   7.8904900e+05   4.6219100e+05   4.2442600e+05   3.1739800e+05   2.9213300e+05   3.6272700e+05   4.3218100e+05   2.2717500e+05   2.4482900e+05   3.6843700e+05   3.9141100e+05   2.2601600e+05   2.0588400e+05   5.2925900e+05   5.6143700e+05   3.9539600e+05   3.2819000e+05   6.6863600e+05   7.1539800e+05   2.6636700e+05   2.5027500e+05   5.2864400e+05   5.4842100e+05
   7.1239200e+05   7.1295500e+05   5.8421500e+05   6.5698000e+05   3.6707800e+05   3.7900300e+05   7.7759400e+05   8.2997700e+05   3.2547900e+05   4.0940000e+05   3.7280100e+05   4.0602800e+05   5.1888800e+05   4.9466100e+05   4.3984600e+05   4.9768500e+05   2.9187300e+05   4.0683900e+05   4.1251000e+05   4.8716800e+05   2.5766000e+05   2.3142300e+05   5.5547000e+05   4.4530100e+05   3.5437400e+05   0.0000000e+00   3.3942100e+05   3.1650900e+05   4.4561700e+05   4.6329100e+05   4.1789100e+05   3.5326200e+05   6.0762500e+05   4.9960200e+05   2.6346000e+05   2.5928900e+05   3.3222700e+05   3.1501000e+05   3.2529100e+05   3.2864300e+05   2.2811600e+05   2.4915200e+05   5.9933600e+05   5.2465000e+05   4.6548900e+05   5.6156500e+05   4.2931300e+05   4.9177700e+05   4.1274500e+05   4.7631300e+05   6.1808000e+05   4.1775700e+05   2.7772900e+05   2.6056100e+05   4.9937600e+05   5.2684800e+05   6.6490300e+05   6.2679600e+05   4.5264200e+05   4.3131600e+05   4.7606400e+05   3.9357200e+05   3.2169300e+05   4.0482600e+05   3.7101600e+05   4.5647800e+05   7.5695500e+05   8.0727600e+05   4.4508600e+05   4.0255600e+05   3.0178100e+05   3.0875600e+05   4.0031800e+05   4.0955500e+05   2.3813100e+05   2.4753500e+05   3.7016400e+05   4.0314700e+05   2.0666700e+05   2.3246900e+05   5.0125200e+05   5.6305400e+05   3.8674700e+05   3.3054600e+05   6.7510000e+05   6.9255700e+05   2.7001400e+05   2.4838300e+05   5.1609700e+05   5.5005200e+05
   6.6766500e+05   7.2017400e+05   6.0701200e+05   6.4391900e+05   3.3982600e+05   3.9241600e+05   7.4814600e+05   8.5235900e+05   3.0965500e+05   4.0575300e+05   3.6829400e+05   4.0858200e+05   4.9425100e+05   4.6877900e+05   4.2835400e+05   4.4418000e+05   2.8569100e+05   3.7216200e+05   3.9999800e+05   4.4977900e+05   2.4762600e+05   2.2800400e+05   5.2595900e+05   4.3092800e+05   3.3703300e+05   3.3942100e+05   0.0000000e+00   3.0490900e+05   4.1153600e+05   4.1458400e+05   4.4178100e+05   3.3522000e+05   5.7505500e+05   4.7776900e+05   2.4963300e+05   2.2943100e+05   2.7288000e+05   3.2272800e+05   3.2587600e+05   3.3081900e+05   1.9656800e+05   2.1971100e+05   5.4333700e+05   4.9160400e+05   4.7085400e+05   5.0521500e+05   3.9416100e+05   4.4726600e+05   3.9787700e+05   4.7800900e+05   5.5828000e+05   3.5450200e+05   2.5463100e+05   2.4310000e+05   4.5120900e+05   4.9922900e+05   6.6319400e+05   6.3087200e+05   3.9517800e+05   4.0757000e+05   4.9173000e+05   3.7592100e+05   3.0525600e+05   3.7265100e+05   3.9529800e+05   4.6665700e+05   7.4645100e+05   8.1269800e+05   4.5751400e+05   3.9985200e+05   2.9396000e+05   3.1278100e+05   4.2116600e+05   3.9083400e+05   2.1491100e+05   2.5023500e+05   3.6121700e+05   3.7683400e+05   1.9454100e+05   2.0956400e+05   5.3264300e+05   5.6000700e+05   3.5053100e+05   2.9759300e+05   6.2979500e+05   6.4885500e+05   2.5893600e+05   2.6740400e+05   4.7634800e+05   5.2872800e+05
   5.9919600e+05   6.5335200e+05   6.0368300e+05   5.9925200e+05   3.1910600e+05   3.4307500e+05   7.0283400e+05   8.4063200e+05   2.7560000e+05   3.6826200e+05   3.2613000e+05   3.6713500e+05   4.6704600e+05   4.4687900e+05   4.1949100e+05   4.1244600e+05   2.5929900e+05   3.6592400e+05   3.9046300e+05   4.2932000e+05   2.2177000e+05   1.7742600e+05   4.8084200e+05   3.9712200e+05   3.2438600e+05   3.1650900e+05   3.0490900e+05   0.0000000e+00   3.4590700e+05   3.7457000e+05   4.1924000e+05   3.0934300e+05   5.1430300e+05   4.4145000e+05   2.0543600e+05   1.9053200e+05   2.4671200e+05   2.7797800e+05   2.8687300e+05   3.2303500e+05   1.7082700e+05   1.6142600e+05   4.8622700e+05   4.3498200e+05   3.9286400e+05   4.6497600e+05   3.4798300e+05   3.9453300e+05   3.5216500e+05   3.6676200e+05   5.2654900e+05   3.3551800e+05   2.3567100e+05   2.5549500e+05   4.6034100e+05   4.6371000e+05   6.0603600e+05   5.6049700e+05   4.1725600e+05   4.0608200e+05   4.3987900e+05   3.6455800e+05   2.6723800e+05   3.5112500e+05   3.3965600e+05   4.5027200e+05   7.2048400e+05   7.7875100e+05   4.1368300e+05   3.1616100e+05   2.6817300e+05   2.7976400e+05   3.5101900e+05   3.7656300e+05   1.8903000e+05   2.0279200e+05   3.1051400e+05   3.1409100e+05   1.5102700e+05   1.4477800e+05   4.9606300e+05   4.9160000e+05   2.8251900e+05   2.5821800e+05   5.5237800e+05   5.7313700e+05   1.9138600e+05   2.1158100e+05   4.2363200e+05   4.6800500e+05
   7.6055600e+05   7.6261100e+05   6.6600600e+05   7.2889700e+05   4.5175700e+05   4.6730200e+05   8.2136400e+05   9.2735300e+05   3.8302800e+05   4.4705600e+05   4.1572800e+05   4.6784400e+05   5.9128100e+05   5.0839400e+05   5.1722100e+05   5.4722100e+05   3.7475600e+05   4.7993500e+05   4.9101500e+05   5.4224900e+05   3.4662500e+05   2.9311600e+05   6.0922400e+05   5.3049000e+05   3.8910500e+05   4.4561700e+05   4.1153600e+05   3.4590700e+05   0.0000000e+00   5.0270200e+05   4.8965300e+05   3.9783100e+05   6.1740500e+05   5.8439800e+05   3.3491200e+05   3.3147800e+05   3.7913200e+05   4.1080500e+05   3.8118500e+05   4.1835300e+05   2.7767900e+05   2.8979200e+05   6.1475300e+05   5.9545200e+05   5.2643500e+05   5.8461300e+05   4.9062700e+05   5.2510700e+05   4.7960000e+05   5.2614600e+05   6.0422100e+05   4.4351300e+05   3.1825500e+05   3.3015600e+05   5.5856300e+05   5.5799200e+05   6.8500300e+05   6.7026600e+05   5.0992500e+05   4.8698900e+05   5.4321300e+05   4.9102100e+05   3.8282900e+05   4.3903400e+05   4.6030800e+05   5.7552200e+05   8.2301100e+05   8.7902500e+05   5.1938500e+05   4.3110700e+05   3.6250500e+05   3.4878300e+05   4.6205400e+05   4.8124000e+05   2.9245700e+05   2.9882500e+05   4.3589200e+05   4.3388200e+05   2.7699200e+05   2.8411700e+05   6.0627600e+05   6.2085700e+05   4.1363400e+05   3.8171300e+05   6.8768800e+05   7.0160600e+05   3.2090000e+05   3.5369200e+05   5.6092700e+05   6.2272700e+05
   7.6297400e+05   7.6990400e+05   6.9687600e+05   7.2688900e+05   4.8641200e+05   4.6448600e+05   8.3781200e+05   9.0597400e+05   3.8039800e+05   4.9166600e+05   4.0814600e+05   4.4623200e+05   5.7926100e+05   5.0316100e+05   4.6805600e+05   4.9007800e+05   3.8433400e+05   4.4620500e+05   4.8606400e+05   5.5243300e+05   3.1735800e+05   2.8990700e+05   6.1601200e+05   4.7695400e+05   4.1620800e+05   4.6329100e+05   4.1458400e+05   3.7457000e+05   5.0270200e+05   0.0000000e+00   5.2503200e+05   4.5636500e+05   6.7846700e+05   6.0800200e+05   3.7165200e+05   3.5231200e+05   4.0218300e+05   4.3033800e+05   4.5582200e+05   4.3521800e+05   3.0671600e+05   3.2193400e+05   6.7107200e+05   6.7437200e+05   5.3094300e+05   6.4715300e+05   4.8174600e+05   5.7996500e+05   5.3315800e+05   5.6612300e+05   6.7038500e+05   5.1446700e+05   3.8596400e+05   3.7205500e+05   5.7559900e+05   5.6707400e+05   7.1063500e+05   7.0065000e+05   5.5524400e+05   4.9810400e+05   5.6167200e+05   4.9281200e+05   3.8719200e+05   4.6805200e+05   4.8244300e+05   5.6909100e+05   8.8842300e+05   9.0992900e+05   5.8910500e+05   4.9682500e+05   3.9637100e+05   3.7810700e+05   4.9483900e+05   4.8538600e+05   2.9127900e+05   3.3674300e+05   4.5692600e+05   4.6791900e+05   3.0252500e+05   3.0037500e+05   6.3239700e+05   6.4336200e+05   4.0682900e+05   3.6730500e+05   7.0144000e+05   7.3775600e+05   3.1849000e+05   3.2722400e+05   5.2829000e+05   6.1791000e+05
   7.7931800e+05   8.0869000e+05   6.9499300e+05   7.8133200e+05   4.4792500e+05   5.0185700e+05   8.1995000e+05   9.1784200e+05   4.0780000e+05   5.2526700e+05   4.5749000e+05   4.8061200e+05   6.2238000e+05   5.4754000e+05   5.4264600e+05   5.5704200e+05   4.2174900e+05   4.8967800e+05   5.1779100e+05   5.3249100e+05   3.1308400e+05   3.2053600e+05   6.2165900e+05   5.0613600e+05   3.7812600e+05   4.1789100e+05   4.4178100e+05   4.1924000e+05   4.8965300e+05   5.2503200e+05   0.0000000e+00   4.5077500e+05   6.6321000e+05   5.9621300e+05   3.2277400e+05   3.3945100e+05   4.2757900e+05   4.4159400e+05   3.9440400e+05   4.1227300e+05   3.0489700e+05   3.1254200e+05   6.6935600e+05   6.7043700e+05   5.3338500e+05   5.8653300e+05   4.9101900e+05   5.3832800e+05   5.3628900e+05   5.5259700e+05   6.8670900e+05   5.1943200e+05   3.6562300e+05   3.4993800e+05   5.8337000e+05   6.0557500e+05   7.3337300e+05   7.4303500e+05   5.8275100e+05   5.2821500e+05   6.1055100e+05   4.8101300e+05   4.0071200e+05   4.3048900e+05   4.8279200e+05   5.7977100e+05   8.6807600e+05   8.6985400e+05   5.3975600e+05   4.4652400e+05   3.9890900e+05   4.0800800e+05   4.6559700e+05   5.0518700e+05   2.9853900e+05   3.3050300e+05   4.6145900e+05   4.9153100e+05   3.0375100e+05   3.0684500e+05   6.5389500e+05   6.8106300e+05   4.6374900e+05   4.4588400e+05   7.5780000e+05   7.7452000e+05   3.6966500e+05   3.6350200e+05   5.6132500e+05   6.3804600e+05
   7.3518300e+05   7.4776500e+05   6.1673000e+05   6.9499800e+05   3.7157300e+05   4.0928300e+05   7.4224400e+05   8.0573600e+05   3.0717600e+05   4.2683300e+05   3.2394900e+05   3.3342000e+05   5.1269000e+05   4.6446000e+05   4.4968400e+05   4.3098400e+05   3.2237400e+05   3.9696600e+05   4.3739000e+05   4.6095100e+05   2.5203000e+05   2.3139000e+05   5.4452400e+05   4.2596600e+05   3.5841500e+05   3.5326200e+05   3.3522000e+05   3.0934300e+05   3.9783100e+05   4.5636500e+05   4.5077500e+05   0.0000000e+00   5.8311000e+05   5.2115200e+05   2.5831400e+05   2.4210500e+05   3.0701300e+05   3.4043400e+05   3.3258400e+05   3.4890200e+05   2.0395300e+05   2.3319100e+05   5.6677800e+05   6.0928500e+05   4.9290100e+05   5.4432300e+05   4.3790700e+05   4.4552400e+05   4.4522900e+05   4.8402900e+05   6.1238700e+05   4.2524000e+05   2.8627900e+05   2.5803900e+05   5.0333100e+05   5.3398500e+05   6.6326900e+05   6.4110600e+05   4.8600100e+05   4.5013700e+05   5.3099600e+05   4.3640200e+05   3.3923700e+05   4.1006200e+05   4.1334600e+05   4.5530200e+05   7.9519600e+05   8.0302600e+05   4.8248100e+05   4.0986600e+05   3.1609900e+05   2.9751000e+05   4.1897600e+05   4.3166100e+05   2.4769300e+05   2.7808800e+05   3.9379100e+05   4.2613400e+05   2.5076900e+05   2.2837900e+05   6.0000800e+05   5.7928600e+05   3.9367100e+05   3.4114200e+05   6.6714600e+05   7.0820500e+05   2.9686600e+05   2.8207500e+05   4.7984100e+05   5.6118500e+05
   8.9109700e+05   9.5528400e+05   8.5469400e+05   9.0065200e+05   6.0795000e+05   6.0195200e+05   9.2756900e+05   1.0323240e+06   5.6459000e+05   6.6843000e+05   5.7948700e+05   6.2877600e+05   7.2912300e+05   6.8501200e+05   6.9935700e+05   6.7922100e+05   5.2524500e+05   6.7758200e+05   6.8058800e+05   7.3411800e+05   4.7041000e+05   4.4603700e+05   7.6159200e+05   6.5171900e+05   5.7331600e+05   6.0762500e+05   5.7505500e+05   5.1430300e+05   6.1740500e+05   6.7846700e+05   6.6321000e+05   5.8311000e+05   0.0000000e+00   7.7070600e+05   5.1234900e+05   4.8361700e+05   5.0941600e+05   5.9622000e+05   5.4302600e+05   5.4912700e+05   4.5136200e+05   4.8955700e+05   8.3951300e+05   7.6872200e+05   7.2184100e+05   7.5910900e+05   6.6047200e+05   6.9428300e+05   6.3217800e+05   6.6801600e+05   8.2323700e+05   6.3530300e+05   5.0971700e+05   4.8601300e+05   7.3400300e+05   7.5573200e+05   8.6942100e+05   8.6292100e+05   6.9541400e+05   6.5810900e+05   7.3538400e+05   6.2393500e+05   5.4965300e+05   6.1117700e+05   6.1835500e+05   7.0630900e+05   1.0188820e+06   1.0270100e+06   7.2299100e+05   6.1866900e+05   5.3976500e+05   5.3684400e+05   6.5901600e+05   6.9008100e+05   4.9312600e+05   4.9135100e+05   6.1491400e+05   6.2194600e+05   4.5606900e+05   4.4308700e+05   7.9419500e+05   7.8399000e+05   6.1908900e+05   5.8493700e+05   8.8954800e+05   8.9149500e+05   4.7530900e+05   4.9616500e+05   6.8683800e+05   7.6478200e+05
   8.0408800e+05   8.7912700e+05   8.1352900e+05   8.3998100e+05   5.4791800e+05   5.7660800e+05   9.1987800e+05   1.0010590e+06   4.9019800e+05   5.8106500e+05   4.7636400e+05   5.1250900e+05   6.6660700e+05   6.3699300e+05   6.3974100e+05   6.2590600e+05   4.6909300e+05   5.7994200e+05   6.0026100e+05   6.1250600e+05   4.1375700e+05   4.0664800e+05   6.8927200e+05   5.9477900e+05   4.8670300e+05   4.9960200e+05   4.7776900e+05   4.4145000e+05   5.8439800e+05   6.0800200e+05   5.9621300e+05   5.2115200e+05   7.7070600e+05   0.0000000e+00   4.0189000e+05   3.9397400e+05   4.8170500e+05   4.9455000e+05   4.6401200e+05   5.2318500e+05   3.7165500e+05   3.7470200e+05   7.6439300e+05   7.0692400e+05   6.5067700e+05   7.0521300e+05   5.7949900e+05   5.9421100e+05   5.5583200e+05   5.9556000e+05   7.6337100e+05   5.7446200e+05   4.1763800e+05   4.4121600e+05   7.0071400e+05   6.3527400e+05   8.0446300e+05   8.0049100e+05   6.5066100e+05   5.7816700e+05   6.6767500e+05   5.5334700e+05   4.8236400e+05   5.6027200e+05   5.5346100e+05   5.9224700e+05   9.5966500e+05   9.5660000e+05   6.5821000e+05   5.5160900e+05   4.8392500e+05   4.7482900e+05   5.5689500e+05   5.7903600e+05   4.2655300e+05   4.0907200e+05   5.3909800e+05   5.4356300e+05   3.8681200e+05   3.7606000e+05   7.1202500e+05   6.8415600e+05   5.3835600e+05   4.7813000e+05   8.1079600e+05   8.6097300e+05   4.4173700e+05   4.3249400e+05   6.4054800e+05   7.1665400e+05
   6.1442300e+05   6.3198600e+05   5.3676000e+05   6.0248900e+05   3.3461000e+05   3.4121800e+05   6.4757100e+05   7.2364900e+05   2.5249900e+05   3.1142500e+05   2.4627500e+05   2.9215100e+05   4.2974800e+05   3.7816100e+05   3.7001200e+05   3.5152800e+05   2.0334800e+05   3.2523000e+05   3.5753800e+05   3.8725400e+05   1.6321700e+05   1.3116700e+05   4.7558300e+05   3.2302400e+05   2.6231200e+05   2.6346000e+05   2.4963300e+05   2.0543600e+05   3.3491200e+05   3.7165200e+05   3.2277400e+05   2.5831400e+05   5.1234900e+05   4.0189000e+05   0.0000000e+00   1.1940100e+05   2.0909600e+05   2.2622200e+05   2.3513900e+05   2.5682400e+05   1.1480100e+05   1.3879900e+05   4.8174000e+05   4.6284300e+05   3.7042700e+05   4.6947000e+05   3.4541500e+05   3.4445800e+05   3.2189400e+05   3.5137800e+05   4.8102500e+05   2.8278300e+05   1.7754400e+05   1.9405100e+05   4.0099100e+05   4.0496400e+05   5.9931700e+05   5.4831200e+05   3.9719700e+05   3.3912900e+05   4.1225600e+05   3.2551900e+05   2.4756800e+05   2.9987100e+05   2.9719300e+05   3.5397100e+05   6.7780300e+05   7.4868300e+05   3.4772200e+05   2.9494500e+05   2.1721200e+05   2.2251300e+05   3.2070200e+05   3.3348800e+05   1.5907300e+05   1.5142400e+05   2.7908200e+05   2.5808900e+05   1.2500500e+05   1.1329900e+05   4.6616200e+05   4.5965600e+05   3.0114200e+05   2.2753100e+05   5.5487100e+05   5.7053700e+05   1.6366800e+05   1.9877100e+05   3.9254100e+05   4.6789900e+05
   5.9504000e+05   5.8547600e+05   4.9621200e+05   5.3686900e+05   2.4275500e+05   2.9957700e+05   5.9266900e+05   6.9853700e+05   2.1178200e+05   2.8157200e+05   2.2042400e+05   2.5123600e+05   3.8580100e+05   3.1655200e+05   3.4345700e+05   3.5196800e+05   2.0135700e+05   3.0784800e+05   3.4765000e+05   3.5824400e+05   1.4856600e+05   1.1040100e+05   4.7280100e+05   2.7595600e+05   2.1988400e+05   2.5928900e+05   2.2943100e+05   1.9053200e+05   3.3147800e+05   3.5231200e+05   3.3945100e+05   2.4210500e+05   4.8361700e+05   3.9397400e+05   1.1940100e+05   0.0000000e+00   1.8141100e+05   2.1005100e+05   2.3908900e+05   2.4133400e+05   1.1052800e+05   9.7312000e+04   4.2446300e+05   4.3186700e+05   3.2009900e+05   3.7888500e+05   2.9128400e+05   2.9080200e+05   3.0999600e+05   3.0652700e+05   4.7923400e+05   2.8384300e+05   1.4915500e+05   1.5948000e+05   3.6863300e+05   3.7534500e+05   5.6082000e+05   5.3516600e+05   3.5291800e+05   3.0222500e+05   3.9257900e+05   2.7133000e+05   2.0345500e+05   2.7565200e+05   2.6126200e+05   3.4845500e+05   6.1857000e+05   7.1281300e+05   3.4215100e+05   2.6188400e+05   1.8744400e+05   1.6204700e+05   2.6507800e+05   2.7421500e+05   1.0524600e+05   1.1459300e+05   2.4100300e+05   2.5437600e+05   9.0582000e+04   9.1572000e+04   4.3717000e+05   4.3483100e+05   2.5156100e+05   2.1147700e+05   4.9334100e+05   5.4095600e+05   1.4536900e+05   1.4816700e+05   3.7926500e+05   4.1182500e+05
   6.5549200e+05   7.1131600e+05   5.6840600e+05   6.3208800e+05   3.3748200e+05   3.4195700e+05   7.4140400e+05   7.9551300e+05   2.8654400e+05   3.8922900e+05   3.2369800e+05   3.4241600e+05   4.9125800e+05   4.0478200e+05   4.1459700e+05   4.2215900e+05   2.6381300e+05   3.6188900e+05   3.9650900e+05   4.0934300e+05   2.1108500e+05   1.7777700e+05   5.1120400e+05   3.9461200e+05   3.2527600e+05   3.3222700e+05   2.7288000e+05   2.4671200e+05   3.7913200e+05   4.0218300e+05   4.2757900e+05   3.0701300e+05   5.0941600e+05   4.8170500e+05   2.0909600e+05   1.8141100e+05   0.0000000e+00   2.9007900e+05   3.3081500e+05   3.3528000e+05   1.9279100e+05   2.1154100e+05   5.2127900e+05   5.3880800e+05   4.1861400e+05   4.7357000e+05   3.7979200e+05   4.2759900e+05   4.0429500e+05   4.2831900e+05   5.9822300e+05   3.9850800e+05   2.6592100e+05   2.5809000e+05   4.8755300e+05   4.8004300e+05   6.4184800e+05   6.3056300e+05   4.1614000e+05   3.8406700e+05   4.8795500e+05   3.7652800e+05   2.8208200e+05   3.4072300e+05   3.6295800e+05   4.3469200e+05   7.1475100e+05   8.2630300e+05   4.2549900e+05   3.6155100e+05   2.8995400e+05   2.8862400e+05   3.5147600e+05   3.9655100e+05   2.0184500e+05   2.1845700e+05   3.0464800e+05   3.5106000e+05   1.6251500e+05   1.7113400e+05   4.9792500e+05   5.0893300e+05   3.5588100e+05   3.0305100e+05   6.1337300e+05   6.3063200e+05   2.4353000e+05   2.3318200e+05   4.3932800e+05   5.0910400e+05
   6.7448300e+05   7.4223000e+05   5.9234900e+05   6.8406500e+05   3.5912300e+05   3.9536000e+05   7.5436400e+05   8.5063200e+05   3.2073000e+05   4.0759200e+05   3.2620400e+05   3.7586000e+05   5.1512900e+05   4.2604900e+05   4.0473400e+05   4.3320300e+05   2.8231400e+05   3.4769200e+05   3.8601800e+05   4.4328400e+05   2.4343500e+05   2.0442900e+05   5.0923100e+05   4.1981400e+05   3.1244100e+05   3.1501000e+05   3.2272800e+05   2.7797800e+05   4.1080500e+05   4.3033800e+05   4.4159400e+05   3.4043400e+05   5.9622000e+05   4.9455000e+05   2.2622200e+05   2.1005100e+05   2.9007900e+05   0.0000000e+00   3.1875200e+05   3.2678400e+05   1.9934100e+05   1.9703800e+05   5.4350500e+05   5.1295600e+05   4.1739600e+05   5.1083100e+05   3.6138600e+05   4.1284900e+05   3.5893700e+05   4.1574300e+05   5.8155700e+05   3.8118500e+05   2.6881100e+05   2.4077600e+05   4.7425100e+05   4.7944200e+05   6.4584800e+05   6.5795400e+05   4.6895800e+05   4.2393800e+05   4.7913000e+05   3.7931300e+05   2.6563600e+05   3.4685200e+05   3.8908000e+05   4.4486800e+05   7.6439000e+05   8.6245200e+05   4.6646900e+05   3.9622400e+05   2.9522700e+05   2.8144900e+05   3.8332700e+05   4.2076400e+05   2.1028600e+05   2.5080000e+05   3.6273100e+05   3.3698900e+05   1.7362600e+05   1.9551100e+05   5.2011700e+05   5.3459300e+05   3.8535000e+05   3.0629000e+05   6.3008400e+05   6.6156700e+05   2.3609100e+05   2.5549700e+05   4.8916600e+05   5.6305400e+05
   7.0628900e+05   6.7993500e+05   5.6855700e+05   6.4727500e+05   3.5139000e+05   3.5716300e+05   7.3681800e+05   8.6625100e+05   3.3722700e+05   3.9233200e+05   3.2683800e+05   3.7090300e+05   4.8962100e+05   4.2858000e+05   4.3001100e+05   4.1413400e+05   3.1366000e+05   3.6422300e+05   4.3583200e+05   4.7006200e+05   2.3546200e+05   1.8187400e+05   5.2063700e+05   4.0794600e+05   3.2199400e+05   3.2529100e+05   3.2587600e+05   2.8687300e+05   3.8118500e+05   4.5582200e+05   3.9440400e+05   3.3258400e+05   5.4302600e+05   4.6401200e+05   2.3513900e+05   2.3908900e+05   3.3081500e+05   3.1875200e+05   0.0000000e+00   3.2722000e+05   2.0985800e+05   2.0763700e+05   5.5550700e+05   5.4659700e+05   4.7437500e+05   5.5337500e+05   4.2993800e+05   4.9234700e+05   4.3443600e+05   4.6129300e+05   5.8878400e+05   4.0131600e+05   2.8648100e+05   2.6548700e+05   4.9946600e+05   5.3764900e+05   6.7559600e+05   6.8194300e+05   4.7458300e+05   4.6285700e+05   5.1203500e+05   3.9679000e+05   3.1038500e+05   3.6978000e+05   4.0147300e+05   4.7950600e+05   7.8064700e+05   8.2618100e+05   4.6704300e+05   3.5445200e+05   2.9253400e+05   2.8367600e+05   3.5377800e+05   4.2439700e+05   2.2478800e+05   2.4320300e+05   3.7492100e+05   3.8017500e+05   1.8584300e+05   1.7591400e+05   5.0327200e+05   5.1313200e+05   3.5442600e+05   3.1126100e+05   6.1622600e+05   6.4294500e+05   2.4320800e+05   2.3973700e+05   4.8143300e+05   5.2606100e+05
   7.0156200e+05   7.3106800e+05   5.8533500e+05   6.6483300e+05   3.7565800e+05   4.0072400e+05   7.6107300e+05   8.4051300e+05   3.3759100e+05   4.1115800e+05   3.5217400e+05   3.9937000e+05   5.2601300e+05   4.4948900e+05   4.4698700e+05   4.4741900e+05   2.9664900e+05   3.5524300e+05   4.5529800e+05   4.7779800e+05   2.6269300e+05   2.1373700e+05   5.1867000e+05   4.0120000e+05   3.4332700e+05   3.2864300e+05   3.3081900e+05   3.2303500e+05   4.1835300e+05   4.3521800e+05   4.1227300e+05   3.4890200e+05   5.4912700e+05   5.2318500e+05   2.5682400e+05   2.4133400e+05   3.3528000e+05   3.2678400e+05   3.2722000e+05   0.0000000e+00   2.0888800e+05   2.2161600e+05   5.9714700e+05   5.7663200e+05   4.5407100e+05   5.1978800e+05   3.9326200e+05   4.4942700e+05   3.9449600e+05   4.3707700e+05   5.6079300e+05   4.2374700e+05   2.4222100e+05   2.2907800e+05   5.0475400e+05   4.8522100e+05   6.4556300e+05   6.9688400e+05   4.3711800e+05   4.1210500e+05   4.8859800e+05   3.9368400e+05   3.0348800e+05   3.8280400e+05   3.6760900e+05   4.2944300e+05   7.9668600e+05   7.9375800e+05   4.4236600e+05   3.6786900e+05   2.8984900e+05   2.9101300e+05   3.5920900e+05   4.2288000e+05   2.2690200e+05   2.1570200e+05   3.7644900e+05   3.6465800e+05   2.1191900e+05   2.1655600e+05   5.5462900e+05   5.4337000e+05   3.3803800e+05   3.1523800e+05   6.1792400e+05   6.2408600e+05   2.4332100e+05   2.5504300e+05   4.6307700e+05   5.1488800e+05
   5.4162100e+05   6.0915900e+05   5.0451500e+05   5.5287100e+05   2.6349800e+05   2.8053300e+05   6.1931500e+05   7.3282400e+05   2.1752400e+05   3.0558100e+05   2.4091400e+05   2.6080300e+05   3.8261700e+05   3.2593500e+05   3.0178300e+05   3.4645400e+05   1.7896800e+05   2.7186600e+05   3.2750600e+05   3.2805800e+05   1.2710100e+05   9.6481000e+04   4.3217000e+05   3.1995600e+05   2.0276100e+05   2.2811600e+05   1.9656800e+05   1.7082700e+05   2.7767900e+05   3.0671600e+05   3.0489700e+05   2.0395300e+05   4.5136200e+05   3.7165500e+05   1.1480100e+05   1.1052800e+05   1.9279100e+05   1.9934100e+05   2.0985800e+05   2.0888800e+05   0.0000000e+00   9.7971000e+04   4.4350900e+05   4.2365600e+05   3.0994000e+05   3.9977200e+05   2.6794600e+05   3.0979400e+05   3.0593400e+05   3.1826200e+05   4.6143100e+05   2.9235000e+05   1.5062000e+05   1.1322100e+05   3.8399100e+05   3.5009300e+05   4.9643600e+05   5.3290600e+05   3.2857100e+05   2.9458300e+05   3.6501400e+05   2.6280400e+05   1.8927100e+05   2.6616100e+05   2.3638000e+05   3.4021100e+05   6.5488200e+05   6.6362900e+05   3.2345700e+05   2.6449300e+05   1.8690600e+05   1.8227900e+05   2.7533800e+05   3.0825500e+05   1.0497200e+05   1.1661500e+05   2.5217500e+05   2.6161200e+05   9.3039000e+04   6.2085000e+04   4.3841500e+05   4.0569300e+05   2.2623800e+05   2.1540700e+05   4.9419000e+05   5.2184800e+05   1.3921700e+05   1.4486800e+05   3.6596100e+05   4.1860100e+05
   5.1320500e+05   6.2142700e+05   4.6329000e+05   5.4403700e+05   2.7579600e+05   2.8611500e+05   6.0621600e+05   7.2678800e+05   2.0178300e+05   3.1459400e+05   2.5435300e+05   2.5458900e+05   3.9391100e+05   3.1151600e+05   2.9539100e+05   3.2661100e+05   1.8226700e+05   2.9102900e+05   3.2990000e+05   3.6669400e+05   1.2607900e+05   1.0475800e+05   4.3817300e+05   3.4340000e+05   2.1630100e+05   2.4915200e+05   2.1971100e+05   1.6142600e+05   2.8979200e+05   3.2193400e+05   3.1254200e+05   2.3319100e+05   4.8955700e+05   3.7470200e+05   1.3879900e+05   9.7312000e+04   2.1154100e+05   1.9703800e+05   2.0763700e+05   2.2161600e+05   9.7971000e+04   0.0000000e+00   4.4148700e+05   4.2265500e+05   3.1042400e+05   4.0778600e+05   2.6600100e+05   3.2252500e+05   3.2676100e+05   3.2138700e+05   4.7712900e+05   2.7730300e+05   1.2375400e+05   1.5187500e+05   3.8615900e+05   3.6867700e+05   5.0819600e+05   5.3193800e+05   3.3792200e+05   3.1207000e+05   3.8572700e+05   2.7359500e+05   1.9936400e+05   2.5703300e+05   2.4516300e+05   3.1618800e+05   6.5478300e+05   7.0062200e+05   3.2493600e+05   2.5361700e+05   1.8526000e+05   1.8247300e+05   2.3831100e+05   2.9723900e+05   1.0817900e+05   1.0806700e+05   2.2530500e+05   2.3223900e+05   8.0794000e+04   8.3103000e+04   4.1437500e+05   4.5240400e+05   2.5043500e+05   1.9396300e+05   5.3292100e+05   5.1893000e+05   1.2516700e+05   1.6772900e+05   3.6410700e+05   4.0934600e+05
   8.5335500e+05   1.0030430e+06   8.2191700e+05   8.7789300e+05   5.6089200e+05   6.2302100e+05   9.3465300e+05   1.0632620e+06   5.9015200e+05   6.8734700e+05   5.7681700e+05   5.9516500e+05   7.2344800e+05   6.3935700e+05   6.1873400e+05   7.0245800e+05   5.8033500e+05   6.6979800e+05   6.8941200e+05   7.2463400e+05   4.8781200e+05   4.6390100e+05   8.0640300e+05   6.9122300e+05   5.7783800e+05   5.9933600e+05   5.4333700e+05   4.8622700e+05   6.1475300e+05   6.7107200e+05   6.6935600e+05   5.6677800e+05   8.3951300e+05   7.6439300e+05   4.8174000e+05   4.2446300e+05   5.2127900e+05   5.4350500e+05   5.5550700e+05   5.9714700e+05   4.4350900e+05   4.4148700e+05   0.0000000e+00   7.5747800e+05   6.7276700e+05   7.6632800e+05   6.5361600e+05   6.8469600e+05   6.5602700e+05   6.7610500e+05   7.9496700e+05   5.9855700e+05   4.6966400e+05   4.5567600e+05   7.5643500e+05   6.7323000e+05   8.1797000e+05   8.6210400e+05   6.6754800e+05   6.5179700e+05   7.6406000e+05   6.1831500e+05   5.2597700e+05   5.5173500e+05   5.9310300e+05   6.8573800e+05   1.0036240e+06   1.0253610e+06   6.5939100e+05   6.0015800e+05   5.1862400e+05   5.0812300e+05   5.9067900e+05   6.1789200e+05   4.3336900e+05   4.6800200e+05   5.5637300e+05   5.7071800e+05   4.5345400e+05   4.1330100e+05   7.4859600e+05   7.6297300e+05   5.7404700e+05   5.3190200e+05   8.7944900e+05   8.8221500e+05   4.7703600e+05   4.9670400e+05   6.8123100e+05   7.5252500e+05
   8.6490000e+05   9.1094500e+05   7.9022800e+05   8.7666500e+05   5.8194100e+05   5.8094000e+05   9.9123700e+05   1.0818100e+06   5.3118300e+05   6.2019800e+05   5.4977000e+05   5.6343700e+05   7.1647100e+05   6.4798900e+05   6.3316800e+05   6.7551800e+05   5.2487600e+05   6.3376300e+05   6.3625900e+05   6.7050100e+05   4.3022300e+05   4.2690400e+05   7.5033500e+05   6.2413000e+05   5.1266100e+05   5.2465000e+05   4.9160400e+05   4.3498200e+05   5.9545200e+05   6.7437200e+05   6.7043700e+05   6.0928500e+05   7.6872200e+05   7.0692400e+05   4.6284300e+05   4.3186700e+05   5.3880800e+05   5.1295600e+05   5.4659700e+05   5.7663200e+05   4.2365600e+05   4.2265500e+05   7.5747800e+05   0.0000000e+00   6.6343800e+05   7.1626400e+05   5.7947400e+05   6.6305100e+05   6.1686000e+05   6.7387000e+05   7.9685200e+05   5.8990100e+05   4.6391900e+05   4.7266400e+05   7.2999900e+05   6.6497100e+05   8.4169100e+05   8.4567800e+05   6.6857400e+05   6.3267700e+05   7.1107400e+05   5.8442300e+05   5.1244000e+05   6.0480600e+05   5.9705700e+05   6.5602400e+05   9.9823700e+05   1.0376660e+06   6.6340000e+05   5.9655600e+05   4.6951600e+05   4.9191500e+05   5.8850200e+05   5.9834200e+05   4.3693400e+05   4.6749600e+05   5.5462200e+05   5.7393800e+05   4.4144800e+05   4.1309700e+05   7.3549800e+05   7.2569600e+05   5.8216000e+05   5.0394000e+05   8.2790300e+05   8.5166400e+05   4.3185500e+05   4.4209000e+05   6.7715800e+05   7.2712900e+05
   7.9335300e+05   8.3340000e+05   7.1851800e+05   7.5990800e+05   5.0355300e+05   5.0484200e+05   8.2086300e+05   9.5549800e+05   4.0829400e+05   5.4883700e+05   4.7100100e+05   4.7764400e+05   6.2957200e+05   5.7027500e+05   5.5519400e+05   5.6236300e+05   4.2636900e+05   5.4670600e+05   5.7755500e+05   5.6414800e+05   3.5067800e+05   3.2850100e+05   6.1208300e+05   5.3901000e+05   4.4191200e+05   4.6548900e+05   4.7085400e+05   3.9286400e+05   5.2643500e+05   5.3094300e+05   5.3338500e+05   4.9290100e+05   7.2184100e+05   6.5067700e+05   3.7042700e+05   3.2009900e+05   4.1861400e+05   4.1739600e+05   4.7437500e+05   4.5407100e+05   3.0994000e+05   3.1042400e+05   6.7276700e+05   6.6343800e+05   0.0000000e+00   6.7931500e+05   4.6264100e+05   5.0465600e+05   5.2637200e+05   5.5081800e+05   7.4712400e+05   5.2089000e+05   3.6850900e+05   3.4982400e+05   5.9676800e+05   5.7993900e+05   7.2258300e+05   7.4757000e+05   5.6709800e+05   5.3586400e+05   6.1445900e+05   4.9326000e+05   4.0377500e+05   5.3495400e+05   5.1079000e+05   5.5897600e+05   8.8081800e+05   9.7527600e+05   5.6429700e+05   5.2975800e+05   4.3117200e+05   4.1153800e+05   4.3263800e+05   4.8550400e+05   3.6229300e+05   3.8684300e+05   4.6224100e+05   4.6698400e+05   3.3266400e+05   3.0539400e+05   6.6151300e+05   6.5520200e+05   4.9063700e+05   4.4317000e+05   7.6663300e+05   7.5330400e+05   3.4704600e+05   3.6096300e+05   5.6918900e+05   6.4698500e+05
   8.2305200e+05   9.3761000e+05   7.6334100e+05   8.2879300e+05   5.7320400e+05   5.6752300e+05   9.1987600e+05   1.0572570e+06   4.8022900e+05   5.3721300e+05   4.8538600e+05   5.3534400e+05   6.6131700e+05   6.3783700e+05   6.4487200e+05   6.4082500e+05   4.7772400e+05   5.8672900e+05   5.8383900e+05   6.3331800e+05   4.2503700e+05   3.8219500e+05   7.1469300e+05   6.0645200e+05   4.9887800e+05   5.6156500e+05   5.0521500e+05   4.6497600e+05   5.8461300e+05   6.4715300e+05   5.8653300e+05   5.4432300e+05   7.5910900e+05   7.0521300e+05   4.6947000e+05   3.7888500e+05   4.7357000e+05   5.1083100e+05   5.5337500e+05   5.1978800e+05   3.9977200e+05   4.0778600e+05   7.6632800e+05   7.1626400e+05   6.7931500e+05   0.0000000e+00   5.8241400e+05   6.1657500e+05   6.1519900e+05   6.0785800e+05   7.8821500e+05   6.0133700e+05   4.5492900e+05   5.0013500e+05   7.1591900e+05   6.8978200e+05   8.4202200e+05   8.1945600e+05   6.0070200e+05   5.8406700e+05   7.1911100e+05   6.0170400e+05   5.3752800e+05   6.0624100e+05   6.0138800e+05   6.5690700e+05   9.4781900e+05   9.8883700e+05   6.3917200e+05   5.4464700e+05   4.9027900e+05   4.9189600e+05   5.6683200e+05   6.1967200e+05   4.2468000e+05   4.1956700e+05   5.0462200e+05   5.3004100e+05   3.8034700e+05   3.8247500e+05   7.2858400e+05   6.9083700e+05   5.6466300e+05   4.9656700e+05   8.0215800e+05   8.2728600e+05   4.4850400e+05   4.3330600e+05   6.7166900e+05   7.0760900e+05
   7.4847200e+05   8.2797400e+05   6.7061700e+05   7.1638200e+05   4.2344000e+05   4.5286300e+05   7.9016700e+05   9.2084500e+05   3.8731800e+05   4.7451700e+05   4.2611900e+05   4.1134800e+05   5.8226200e+05   5.3743900e+05   5.4558300e+05   5.3039000e+05   3.7046200e+05   4.7404400e+05   4.9751200e+05   5.8171200e+05   3.3761900e+05   3.1029600e+05   5.8653900e+05   4.9714900e+05   3.8834100e+05   4.2931300e+05   3.9416100e+05   3.4798300e+05   4.9062700e+05   4.8174600e+05   4.9101900e+05   4.3790700e+05   6.6047200e+05   5.7949900e+05   3.4541500e+05   2.9128400e+05   3.7979200e+05   3.6138600e+05   4.2993800e+05   3.9326200e+05   2.6794600e+05   2.6600100e+05   6.5361600e+05   5.7947400e+05   4.6264100e+05   5.8241400e+05   0.0000000e+00   5.2051100e+05   4.7947800e+05   5.1226700e+05   6.4827700e+05   4.5214200e+05   3.2555600e+05   3.0578000e+05   5.2778100e+05   5.0448300e+05   7.0123800e+05   6.9660100e+05   5.4570000e+05   4.8633400e+05   5.6193600e+05   4.5400300e+05   3.7106400e+05   4.9233300e+05   4.9045400e+05   5.2739600e+05   8.4911700e+05   8.8140400e+05   4.9875300e+05   4.0925600e+05   3.7760200e+05   3.6130600e+05   4.4597400e+05   4.7354700e+05   3.1155900e+05   3.1909600e+05   4.8330400e+05   4.3119200e+05   3.0462600e+05   2.6691800e+05   6.1537700e+05   5.8824100e+05   4.5566700e+05   3.7284600e+05   6.8228500e+05   6.9502600e+05   3.1890000e+05   3.3550700e+05   5.6964700e+05   5.9200200e+05
   8.3873800e+05   8.7340900e+05   6.9475700e+05   7.7592600e+05   4.8311900e+05   5.1897100e+05   8.1910000e+05   9.4918900e+05   4.0463000e+05   5.3219100e+05   4.6729400e+05   4.8672300e+05   6.3502900e+05   5.7740100e+05   5.5002900e+05   5.6943500e+05   4.1621000e+05   5.1881300e+05   5.7656400e+05   5.9454200e+05   3.1954700e+05   3.2572600e+05   6.5679700e+05   5.2763800e+05   4.5649400e+05   4.9177700e+05   4.4726600e+05   3.9453300e+05   5.2510700e+05   5.7996500e+05   5.3832800e+05   4.4552400e+05   6.9428300e+05   5.9421100e+05   3.4445800e+05   2.9080200e+05   4.2759900e+05   4.1284900e+05   4.9234700e+05   4.4942700e+05   3.0979400e+05   3.2252500e+05   6.8469600e+05   6.6305100e+05   5.0465600e+05   6.1657500e+05   5.2051100e+05   0.0000000e+00   5.0156700e+05   5.3928200e+05   7.1328000e+05   4.7904700e+05   3.5828100e+05   3.8282600e+05   6.1500500e+05   6.0028500e+05   7.7535000e+05   7.9750900e+05   5.8199300e+05   5.6744200e+05   6.0542400e+05   5.2165000e+05   4.2749100e+05   4.8919000e+05   5.0967600e+05   5.6061700e+05   9.1568300e+05   9.1115700e+05   5.7994000e+05   4.9678600e+05   3.8400600e+05   3.8431200e+05   4.6318400e+05   5.0936400e+05   3.3347500e+05   3.6052800e+05   5.0648300e+05   4.6997100e+05   3.3380000e+05   3.0308200e+05   6.5744500e+05   6.7211100e+05   4.8183200e+05   4.0852200e+05   7.4112700e+05   7.3633400e+05   3.5932400e+05   3.7584000e+05   5.8266500e+05   6.4987000e+05
   7.8440500e+05   8.0768600e+05   6.8407400e+05   7.4950300e+05   4.1988600e+05   4.3869200e+05   7.9681700e+05   9.0833800e+05   3.6950400e+05   4.9259700e+05   4.2212100e+05   4.4162000e+05   5.7454200e+05   5.2051600e+05   5.2452300e+05   5.2603200e+05   3.6284300e+05   4.6272300e+05   4.8260400e+05   5.3997000e+05   3.0924300e+05   2.7651300e+05   5.8951900e+05   4.8023200e+05   4.0192100e+05   4.1274500e+05   3.9787700e+05   3.5216500e+05   4.7960000e+05   5.3315800e+05   5.3628900e+05   4.4522900e+05   6.3217800e+05   5.5583200e+05   3.2189400e+05   3.0999600e+05   4.0429500e+05   3.5893700e+05   4.3443600e+05   3.9449600e+05   3.0593400e+05   3.2676100e+05   6.5602700e+05   6.1686000e+05   5.2637200e+05   6.1519900e+05   4.7947800e+05   5.0156700e+05   0.0000000e+00   5.1588100e+05   6.6436300e+05   4.6406800e+05   3.1022300e+05   3.3109600e+05   5.7644700e+05   5.6257800e+05   7.4977300e+05   7.0741800e+05   5.1460000e+05   5.2346600e+05   5.9197500e+05   4.6434000e+05   3.7343200e+05   4.2881300e+05   4.6428600e+05   5.3044600e+05   8.7793900e+05   8.7075200e+05   5.5342700e+05   4.6545200e+05   3.3697400e+05   3.4971400e+05   4.1654000e+05   4.4429100e+05   3.0818300e+05   3.2004300e+05   4.3112800e+05   4.0134500e+05   2.6919100e+05   2.5868100e+05   6.2181200e+05   6.0473200e+05   4.1277400e+05   3.9658800e+05   7.3256400e+05   7.1399600e+05   2.9777800e+05   2.9737300e+05   5.3140300e+05   5.9817300e+05
   8.2880600e+05   8.2277700e+05   7.0171300e+05   7.7449300e+05   5.2633600e+05   5.0263900e+05   8.4021000e+05   9.6590600e+05   4.2904400e+05   5.3561200e+05   4.6447000e+05   4.9689900e+05   6.3521900e+05   5.7387300e+05   5.6011900e+05   5.3199800e+05   4.4812300e+05   5.1688300e+05   5.6191100e+05   5.6626000e+05   3.6476700e+05   3.4416300e+05   6.6494900e+05   5.4343000e+05   4.4745200e+05   4.7631300e+05   4.7800900e+05   3.6676200e+05   5.2614600e+05   5.6612300e+05   5.5259700e+05   4.8402900e+05   6.6801600e+05   5.9556000e+05   3.5137800e+05   3.0652700e+05   4.2831900e+05   4.1574300e+05   4.6129300e+05   4.3707700e+05   3.1826200e+05   3.2138700e+05   6.7610500e+05   6.7387000e+05   5.5081800e+05   6.0785800e+05   5.1226700e+05   5.3928200e+05   5.1588100e+05   0.0000000e+00   6.8423600e+05   4.9492600e+05   3.7145100e+05   3.6704000e+05   6.0851800e+05   6.1700600e+05   7.6331200e+05   7.4906600e+05   5.4708400e+05   5.4771900e+05   6.3775900e+05   4.5144100e+05   4.0404200e+05   4.7959600e+05   5.0434500e+05   5.6956100e+05   8.8509600e+05   8.9121900e+05   5.8499400e+05   5.1523700e+05   3.8927700e+05   3.9764600e+05   4.7625500e+05   4.7870400e+05   3.2074200e+05   3.3264600e+05   4.5643200e+05   4.6402100e+05   3.2047100e+05   2.8853100e+05   6.6542700e+05   6.4656500e+05   4.5683300e+05   4.2176900e+05   7.5240500e+05   7.5372900e+05   3.7226400e+05   3.7416800e+05   6.3186700e+05   6.6068100e+05
   9.9571200e+05   1.0107660e+06   8.4148400e+05   8.9129000e+05   6.0647100e+05   6.1959000e+05   9.9492800e+05   1.1240910e+06   5.4059500e+05   6.1703700e+05   6.1132500e+05   6.1944900e+05   7.4468700e+05   6.5661000e+05   6.9878700e+05   6.9551200e+05   5.6238600e+05   6.4952600e+05   6.6892600e+05   6.8021800e+05   4.6739700e+05   4.8052900e+05   7.8703600e+05   6.7073800e+05   5.7864900e+05   6.1808000e+05   5.5828000e+05   5.2654900e+05   6.0422100e+05   6.7038500e+05   6.8670900e+05   6.1238700e+05   8.2323700e+05   7.6337100e+05   4.8102500e+05   4.7923400e+05   5.9822300e+05   5.8155700e+05   5.8878400e+05   5.6079300e+05   4.6143100e+05   4.7712900e+05   7.9496700e+05   7.9685200e+05   7.4712400e+05   7.8821500e+05   6.4827700e+05   7.1328000e+05   6.6436300e+05   6.8423600e+05   0.0000000e+00   6.2463900e+05   4.9285500e+05   5.1213700e+05   7.6566400e+05   7.4791100e+05   9.1414000e+05   8.8122600e+05   6.7794300e+05   6.8203800e+05   7.3306600e+05   6.1321700e+05   5.0743800e+05   5.7038500e+05   6.3556000e+05   6.9022000e+05   1.0020430e+06   1.0298150e+06   7.0710300e+05   6.4877200e+05   5.8889400e+05   5.3529100e+05   5.7797100e+05   5.9660900e+05   4.6398000e+05   4.8503700e+05   5.7874400e+05   6.2077900e+05   4.5983400e+05   4.1917000e+05   7.8690700e+05   7.9988400e+05   5.9052600e+05   5.7501000e+05   9.0085300e+05   8.7676700e+05   4.6781700e+05   4.8395200e+05   7.4043900e+05   7.9955100e+05
   7.6358100e+05   7.9262100e+05   6.4587400e+05   7.3446000e+05   4.2340200e+05   4.6314800e+05   7.8930500e+05   9.0093500e+05   3.6999700e+05   4.8402300e+05   4.1893400e+05   4.0840900e+05   5.2930200e+05   4.6372200e+05   4.5433800e+05   4.8688300e+05   3.7083100e+05   4.7299400e+05   5.2201400e+05   5.4903600e+05   2.8623800e+05   2.8477500e+05   5.9217900e+05   4.9727100e+05   3.9983200e+05   4.1775700e+05   3.5450200e+05   3.3551800e+05   4.4351300e+05   5.1446700e+05   5.1943200e+05   4.2524000e+05   6.3530300e+05   5.7446200e+05   2.8278300e+05   2.8384300e+05   3.9850800e+05   3.8118500e+05   4.0131600e+05   4.2374700e+05   2.9235000e+05   2.7730300e+05   5.9855700e+05   5.8990100e+05   5.2089000e+05   6.0133700e+05   4.5214200e+05   4.7904700e+05   4.6406800e+05   4.9492600e+05   6.2463900e+05   0.0000000e+00   3.0503900e+05   3.0925900e+05   5.6440100e+05   5.2166700e+05   6.7760600e+05   6.7203100e+05   5.0369600e+05   5.3488700e+05   5.8285000e+05   4.3862800e+05   3.4203500e+05   4.1346200e+05   4.3438700e+05   4.8404500e+05   8.2496800e+05   8.8339600e+05   4.7081700e+05   4.1742800e+05   3.5043600e+05   3.4364500e+05   4.0090600e+05   4.7212500e+05   2.8428800e+05   2.8000000e+05   3.4619000e+05   4.0137300e+05   2.4397600e+05   2.6049800e+05   6.0093200e+05   6.0387600e+05   4.1661900e+05   3.5956600e+05   6.9001100e+05   7.2828200e+05   2.9703100e+05   2.9918800e+05   5.3494600e+05   6.1039200e+05
   6.7376600e+05   6.8343500e+05   5.4653800e+05   6.0759500e+05   3.1644600e+05   2.8680800e+05   6.6824000e+05   7.6952200e+05   2.3554600e+05   3.5091700e+05   3.0181800e+05   3.1814400e+05   4.5002200e+05   3.6634700e+05   3.6600700e+05   3.6230200e+05   2.7798100e+05   3.4257800e+05   4.0377900e+05   4.0769300e+05   1.6957400e+05   1.6657800e+05   4.6993700e+05   3.7083700e+05   2.6203900e+05   2.7772900e+05   2.5463100e+05   2.3567100e+05   3.1825500e+05   3.8596400e+05   3.6562300e+05   2.8627900e+05   5.0971700e+05   4.1763800e+05   1.7754400e+05   1.4915500e+05   2.6592100e+05   2.6881100e+05   2.8648100e+05   2.4222100e+05   1.5062000e+05   1.2375400e+05   4.6966400e+05   4.6391900e+05   3.6850900e+05   4.5492900e+05   3.2555600e+05   3.5828100e+05   3.1022300e+05   3.7145100e+05   4.9285500e+05   3.0503900e+05   0.0000000e+00   1.8629600e+05   4.3211900e+05   4.3705600e+05   5.9127600e+05   5.6091800e+05   3.5417400e+05   3.8311000e+05   4.5041500e+05   3.3676800e+05   2.4058200e+05   3.0518200e+05   3.1742900e+05   4.0773400e+05   6.9739400e+05   8.0007000e+05   3.7023500e+05   3.2248300e+05   2.3683800e+05   2.3159900e+05   2.8891100e+05   3.1249700e+05   1.5033700e+05   1.6724900e+05   2.8468800e+05   3.1130900e+05   1.4630200e+05   1.1904600e+05   4.6711800e+05   4.8984100e+05   3.0366700e+05   2.6962300e+05   6.2054300e+05   6.2060400e+05   1.9933200e+05   1.7299900e+05   4.2004100e+05   4.7409000e+05
   6.1970400e+05   6.4613200e+05   5.0435600e+05   5.9307700e+05   2.9597200e+05   2.7064300e+05   6.4760100e+05   7.7586300e+05   2.3731500e+05   3.4802600e+05   2.7027900e+05   3.0214100e+05   3.9729200e+05   3.5569100e+05   3.4404500e+05   3.9009000e+05   2.5569300e+05   3.3813800e+05   3.5064300e+05   3.9110600e+05   1.6414000e+05   1.6462200e+05   4.9420500e+05   3.7382500e+05   2.4076800e+05   2.6056100e+05   2.4310000e+05   2.5549500e+05   3.3015600e+05   3.7205500e+05   3.4993800e+05   2.5803900e+05   4.8601300e+05   4.4121600e+05   1.9405100e+05   1.5948000e+05   2.5809000e+05   2.4077600e+05   2.6548700e+05   2.2907800e+05   1.1322100e+05   1.5187500e+05   4.5567600e+05   4.7266400e+05   3.4982400e+05   5.0013500e+05   3.0578000e+05   3.8282600e+05   3.3109600e+05   3.6704000e+05   5.1213700e+05   3.0925900e+05   1.8629600e+05   0.0000000e+00   4.0122600e+05   4.1200200e+05   5.6129100e+05   5.8339800e+05   3.6253200e+05   3.6883300e+05   4.0342800e+05   3.4591000e+05   2.4535100e+05   2.9729300e+05   3.0601500e+05   3.6193000e+05   7.4999800e+05   7.6510900e+05   3.8072200e+05   3.2132200e+05   1.9556400e+05   2.1683200e+05   2.7073500e+05   3.2992700e+05   1.5268700e+05   1.4874400e+05   2.6338100e+05   2.6886700e+05   1.1118300e+05   1.1379600e+05   4.6592200e+05   4.5326600e+05   3.1700600e+05   2.2814000e+05   5.6928900e+05   5.7955100e+05   1.6997000e+05   1.7633900e+05   3.8463700e+05   4.2748700e+05
   8.4416300e+05   8.9403900e+05   7.5882100e+05   8.5116300e+05   5.2451400e+05   5.5644500e+05   9.0303300e+05   1.0401280e+06   4.6503400e+05   5.7847700e+05   4.9259500e+05   5.4847800e+05   7.0259700e+05   5.9178300e+05   5.7076000e+05   6.3454600e+05   4.9130900e+05   5.4604100e+05   5.6740700e+05   6.6122700e+05   3.8335800e+05   3.6442500e+05   7.1142100e+05   5.6662200e+05   4.4377500e+05   4.9937600e+05   4.5120900e+05   4.6034100e+05   5.5856300e+05   5.7559900e+05   5.8337000e+05   5.0333100e+05   7.3400300e+05   7.0071400e+05   4.0099100e+05   3.6863300e+05   4.8755300e+05   4.7425100e+05   4.9946600e+05   5.0475400e+05   3.8399100e+05   3.8615900e+05   7.5643500e+05   7.2999900e+05   5.9676800e+05   7.1591900e+05   5.2778100e+05   6.1500500e+05   5.7644700e+05   6.0851800e+05   7.6566400e+05   5.6440100e+05   4.3211900e+05   4.0122600e+05   0.0000000e+00   6.3785000e+05   7.7641400e+05   8.4523300e+05   6.0212700e+05   6.0611100e+05   6.2442500e+05   5.7264600e+05   4.6521100e+05   5.5299500e+05   5.3494100e+05   5.8173600e+05   9.2815400e+05   9.4852400e+05   5.9104400e+05   5.5286500e+05   4.2672100e+05   4.5942700e+05   5.0388500e+05   5.5296900e+05   3.9793600e+05   3.9387300e+05   5.4294900e+05   5.3299000e+05   3.8816000e+05   3.3679200e+05   6.8773800e+05   6.9929600e+05   5.5281600e+05   4.7765600e+05   7.8848200e+05   8.3063700e+05   4.3767800e+05   4.4855400e+05   6.0386900e+05   6.6070600e+05
   8.5958200e+05   8.8505100e+05   7.3720600e+05   8.5109200e+05   5.5705700e+05   5.5420400e+05   9.0636200e+05   1.0219510e+06   4.6918500e+05   5.7514800e+05   5.2423400e+05   5.2219800e+05   7.1624600e+05   6.4353200e+05   5.9090700e+05   6.3623800e+05   4.7500900e+05   5.7659100e+05   6.3175500e+05   6.4536700e+05   3.7731100e+05   3.8024900e+05   7.1502500e+05   5.9707000e+05   5.1554700e+05   5.2684800e+05   4.9922900e+05   4.6371000e+05   5.5799200e+05   5.6707400e+05   6.0557500e+05   5.3398500e+05   7.5573200e+05   6.3527400e+05   4.0496400e+05   3.7534500e+05   4.8004300e+05   4.7944200e+05   5.3764900e+05   4.8522100e+05   3.5009300e+05   3.6867700e+05   6.7323000e+05   6.6497100e+05   5.7993900e+05   6.8978200e+05   5.0448300e+05   6.0028500e+05   5.6257800e+05   6.1700600e+05   7.4791100e+05   5.2166700e+05   4.3705600e+05   4.1200200e+05   6.3785000e+05   0.0000000e+00   8.0823900e+05   8.7412400e+05   6.6828600e+05   6.1369200e+05   6.4374400e+05   5.3599200e+05   5.0258200e+05   5.5307500e+05   5.3609900e+05   6.0767300e+05   9.4372800e+05   1.0167780e+06   6.3010300e+05   5.7604700e+05   4.7414700e+05   4.7371900e+05   4.7994600e+05   5.6091100e+05   4.0956700e+05   3.8251300e+05   5.2936000e+05   5.1582900e+05   4.0643600e+05   3.8431000e+05   7.3105900e+05   7.3422800e+05   5.7946000e+05   4.7743400e+05   8.2721600e+05   8.1058100e+05   4.2551000e+05   4.4350800e+05   6.2222500e+05   7.1021800e+05
   1.0985900e+06   1.1035510e+06   9.1999300e+05   1.0021000e+06   6.6213200e+05   6.3660500e+05   1.0044390e+06   1.1714370e+06   6.2143300e+05   7.3058400e+05   6.6365800e+05   6.9153800e+05   8.2215500e+05   7.5643300e+05   7.4712200e+05   7.7706900e+05   6.4130100e+05   6.9407000e+05   7.3657600e+05   7.6889100e+05   5.6420100e+05   5.3215300e+05   8.7045900e+05   7.2404300e+05   6.5539100e+05   6.6490300e+05   6.6319400e+05   6.0603600e+05   6.8500300e+05   7.1063500e+05   7.3337300e+05   6.6326900e+05   8.6942100e+05   8.0446300e+05   5.9931700e+05   5.6082000e+05   6.4184800e+05   6.4584800e+05   6.7559600e+05   6.4556300e+05   4.9643600e+05   5.0819600e+05   8.1797000e+05   8.4169100e+05   7.2258300e+05   8.4202200e+05   7.0123800e+05   7.7535000e+05   7.4977300e+05   7.6331200e+05   9.1414000e+05   6.7760600e+05   5.9127600e+05   5.6129100e+05   7.7641400e+05   8.0823900e+05   0.0000000e+00   9.7645200e+05   7.7449600e+05   7.5484200e+05   8.3074500e+05   7.3866100e+05   6.5247600e+05   7.3611000e+05   6.9722900e+05   7.4396200e+05   1.0785640e+06   1.1405240e+06   8.1273200e+05   7.4759300e+05   6.6896700e+05   6.7614900e+05   6.9627500e+05   7.2476600e+05   5.4914400e+05   5.5520000e+05   6.8334600e+05   6.7042800e+05   5.4889400e+05   5.8901700e+05   9.4205800e+05   9.1466200e+05   6.9328700e+05   6.9929100e+05   9.8993600e+05   9.5900100e+05   5.7134700e+05   5.7275100e+05   8.2526000e+05   8.9820000e+05
   9.8804300e+05   1.0408700e+06   8.8284900e+05   9.5903900e+05   6.3971900e+05   6.3319100e+05   9.9423800e+05   1.1022980e+06   5.7297300e+05   6.7439100e+05   6.1638000e+05   6.4663500e+05   8.0520100e+05   7.2612800e+05   7.4769400e+05   7.2391900e+05   6.0799900e+05   6.3527600e+05   7.2199100e+05   7.5172500e+05   5.1452400e+05   5.1727200e+05   8.3358400e+05   7.5321400e+05   5.9965500e+05   6.2679600e+05   6.3087200e+05   5.6049700e+05   6.7026600e+05   7.0065000e+05   7.4303500e+05   6.4110600e+05   8.6292100e+05   8.0049100e+05   5.4831200e+05   5.3516600e+05   6.3056300e+05   6.5795400e+05   6.8194300e+05   6.9688400e+05   5.3290600e+05   5.3193800e+05   8.6210400e+05   8.4567800e+05   7.4757000e+05   8.1945600e+05   6.9660100e+05   7.9750900e+05   7.0741800e+05   7.4906600e+05   8.8122600e+05   6.7203100e+05   5.6091800e+05   5.8339800e+05   8.4523300e+05   8.7412400e+05   9.7645200e+05   0.0000000e+00   8.0466300e+05   7.6485600e+05   8.0868400e+05   7.1686900e+05   6.4274600e+05   7.2156300e+05   7.1113000e+05   7.7147800e+05   1.0825040e+06   1.1578510e+06   7.9137900e+05   7.0302300e+05   6.4525400e+05   6.8332800e+05   7.1999600e+05   7.3602200e+05   5.8472900e+05   5.6929200e+05   7.1800700e+05   6.7287400e+05   5.2433400e+05   5.2442900e+05   8.7439900e+05   8.9196500e+05   6.5315900e+05   6.5074500e+05   9.7485300e+05   9.6754200e+05   5.7643700e+05   5.7978500e+05   7.8558800e+05   8.5446400e+05
   7.9397500e+05   8.2354000e+05   7.1109600e+05   8.0516100e+05   4.9730900e+05   4.6163700e+05   8.2007800e+05   9.1851800e+05   4.2324000e+05   5.0343100e+05   4.6534700e+05   4.9958400e+05   6.2062500e+05   5.8356600e+05   5.6458100e+05   5.9713400e+05   4.5892200e+05   5.0781100e+05   5.8874900e+05   6.0984200e+05   3.6214200e+05   3.6868500e+05   6.9586300e+05   5.7961300e+05   4.5274900e+05   4.5264200e+05   3.9517800e+05   4.1725600e+05   5.0992500e+05   5.5524400e+05   5.8275100e+05   4.8600100e+05   6.9541400e+05   6.5066100e+05   3.9719700e+05   3.5291800e+05   4.1614000e+05   4.6895800e+05   4.7458300e+05   4.3711800e+05   3.2857100e+05   3.3792200e+05   6.6754800e+05   6.6857400e+05   5.6709800e+05   6.0070200e+05   5.4570000e+05   5.8199300e+05   5.1460000e+05   5.4708400e+05   6.7794300e+05   5.0369600e+05   3.5417400e+05   3.6253200e+05   6.0212700e+05   6.6828600e+05   7.7449600e+05   8.0466300e+05   0.0000000e+00   5.5529900e+05   6.1021900e+05   5.0495500e+05   4.0379600e+05   4.8276600e+05   4.8718500e+05   5.8435400e+05   8.8848700e+05   9.2688000e+05   5.8138800e+05   5.0276500e+05   4.1228200e+05   4.2656400e+05   4.8389500e+05   5.3815000e+05   3.4130700e+05   3.2703000e+05   4.8717200e+05   4.5919000e+05   3.0455200e+05   3.0541100e+05   6.3984900e+05   6.5101900e+05   4.5228500e+05   4.1635100e+05   7.3206400e+05   7.5341600e+05   3.4469600e+05   3.7145400e+05   5.9269700e+05   6.4448100e+05
   8.2079700e+05   7.7565300e+05   6.2396900e+05   7.7734300e+05   4.7837500e+05   4.8572600e+05   8.5674600e+05   9.4629400e+05   3.9735900e+05   4.8815500e+05   4.5439400e+05   4.5913000e+05   6.0023300e+05   5.2523100e+05   5.2855300e+05   5.2113800e+05   4.0807100e+05   4.9516600e+05   5.3389300e+05   5.8356100e+05   3.2462900e+05   3.1047400e+05   6.4554900e+05   5.1478600e+05   4.2747800e+05   4.3131600e+05   4.0757000e+05   4.0608200e+05   4.8698900e+05   4.9810400e+05   5.2821500e+05   4.5013700e+05   6.5810900e+05   5.7816700e+05   3.3912900e+05   3.0222500e+05   3.8406700e+05   4.2393800e+05   4.6285700e+05   4.1210500e+05   2.9458300e+05   3.1207000e+05   6.5179700e+05   6.3267700e+05   5.3586400e+05   5.8406700e+05   4.8633400e+05   5.6744200e+05   5.2346600e+05   5.4771900e+05   6.8203800e+05   5.3488700e+05   3.8311000e+05   3.6883300e+05   6.0611100e+05   6.1369200e+05   7.5484200e+05   7.6485600e+05   5.5529900e+05   0.0000000e+00   5.9406900e+05   4.9449900e+05   4.2480500e+05   4.8106500e+05   5.0132900e+05   5.7010400e+05   8.9432100e+05   9.2114700e+05   6.0085400e+05   5.4167700e+05   4.0529400e+05   4.2151100e+05   4.4924300e+05   4.8283000e+05   3.1810900e+05   3.3177000e+05   4.6007500e+05   4.4139700e+05   3.1547900e+05   3.1941900e+05   6.5730300e+05   6.6925300e+05   4.5112800e+05   4.2566900e+05   7.6494500e+05   7.8657200e+05   3.4649300e+05   3.6724500e+05   5.7735800e+05   6.4859200e+05
   8.5474000e+05   9.0578400e+05   7.4268700e+05   8.0568600e+05   5.3523100e+05   5.1442200e+05   9.0411900e+05   9.6685000e+05   4.5584300e+05   5.7471600e+05   5.0394300e+05   5.1170400e+05   6.6808700e+05   5.9287900e+05   5.8388100e+05   5.9333000e+05   5.0671600e+05   5.6889900e+05   6.2840600e+05   6.7009600e+05   3.9934300e+05   3.8828100e+05   7.1001600e+05   5.8303900e+05   5.0513600e+05   4.7606400e+05   4.9173000e+05   4.3987900e+05   5.4321300e+05   5.6167200e+05   6.1055100e+05   5.3099600e+05   7.3538400e+05   6.6767500e+05   4.1225600e+05   3.9257900e+05   4.8795500e+05   4.7913000e+05   5.1203500e+05   4.8859800e+05   3.6501400e+05   3.8572700e+05   7.6406000e+05   7.1107400e+05   6.1445900e+05   7.1911100e+05   5.6193600e+05   6.0542400e+05   5.9197500e+05   6.3775900e+05   7.3306600e+05   5.8285000e+05   4.5041500e+05   4.0342800e+05   6.2442500e+05   6.4374400e+05   8.3074500e+05   8.0868400e+05   6.1021900e+05   5.9406900e+05   0.0000000e+00   5.3026000e+05   4.6118300e+05   5.1223200e+05   5.0966900e+05   6.0837800e+05   9.2418000e+05   9.7845900e+05   6.0229500e+05   5.2965900e+05   4.6492500e+05   4.2900500e+05   4.7197700e+05   5.3003400e+05   3.7304200e+05   3.8275700e+05   4.9345100e+05   4.8732400e+05   3.6437100e+05   3.4636500e+05   7.1885400e+05   7.1635900e+05   4.9009300e+05   4.8521600e+05   8.2316800e+05   8.1514100e+05   4.1547800e+05   3.9279500e+05   5.9319600e+05   6.7638700e+05
   7.5540800e+05   8.3088600e+05   6.3282000e+05   7.2308900e+05   3.9298600e+05   4.1413800e+05   7.7704600e+05   8.5081300e+05   3.4276000e+05   5.0227700e+05   4.4622200e+05   4.3845500e+05   5.5240800e+05   4.7038400e+05   4.9498500e+05   4.8831900e+05   4.0213700e+05   4.3583200e+05   4.9932100e+05   5.2370400e+05   2.8366800e+05   2.8209000e+05   5.9888700e+05   4.8490100e+05   3.8114100e+05   3.9357200e+05   3.7592100e+05   3.6455800e+05   4.9102100e+05   4.9281200e+05   4.8101300e+05   4.3640200e+05   6.2393500e+05   5.5334700e+05   3.2551900e+05   2.7133000e+05   3.7652800e+05   3.7931300e+05   3.9679000e+05   3.9368400e+05   2.6280400e+05   2.7359500e+05   6.1831500e+05   5.8442300e+05   4.9326000e+05   6.0170400e+05   4.5400300e+05   5.2165000e+05   4.6434000e+05   4.5144100e+05   6.1321700e+05   4.3862800e+05   3.3676800e+05   3.4591000e+05   5.7264600e+05   5.3599200e+05   7.3866100e+05   7.1686900e+05   5.0495500e+05   4.9449900e+05   5.3026000e+05   0.0000000e+00   3.6719000e+05   4.6704800e+05   4.6102400e+05   5.4032500e+05   8.2875100e+05   8.8699900e+05   5.3187800e+05   4.6183500e+05   3.7964000e+05   3.3788400e+05   4.0822400e+05   4.6027600e+05   2.7046300e+05   2.7018700e+05   3.8588400e+05   4.2866100e+05   2.6894200e+05   2.5163000e+05   6.0425300e+05   5.9212800e+05   3.9802600e+05   3.5810100e+05   7.2057400e+05   7.3303300e+05   3.4352600e+05   3.0719000e+05   5.3761100e+05   6.0590000e+05
   7.0936400e+05   7.3619100e+05   5.7405400e+05   6.2572000e+05   3.2642600e+05   3.5554400e+05   7.2001300e+05   7.9631600e+05   2.8600700e+05   4.0122000e+05   3.6040700e+05   3.6900100e+05   4.8701600e+05   4.2748900e+05   4.3137500e+05   4.3000700e+05   3.2539400e+05   3.5467300e+05   3.9676400e+05   4.7224700e+05   2.0583500e+05   1.9823200e+05   5.3085100e+05   4.2368800e+05   3.0735700e+05   3.2169300e+05   3.0525600e+05   2.6723800e+05   3.8282900e+05   3.8719200e+05   4.0071200e+05   3.3923700e+05   5.4965300e+05   4.8236400e+05   2.4756800e+05   2.0345500e+05   2.8208200e+05   2.6563600e+05   3.1038500e+05   3.0348800e+05   1.8927100e+05   1.9936400e+05   5.2597700e+05   5.1244000e+05   4.0377500e+05   5.3752800e+05   3.7106400e+05   4.2749100e+05   3.7343200e+05   4.0404200e+05   5.0743800e+05   3.4203500e+05   2.4058200e+05   2.4535100e+05   4.6521100e+05   5.0258200e+05   6.5247600e+05   6.4274600e+05   4.0379600e+05   4.2480500e+05   4.6118300e+05   3.6719000e+05   0.0000000e+00   3.7431200e+05   3.4583000e+05   3.9920500e+05   7.5057400e+05   8.1627000e+05   4.4356000e+05   3.6564700e+05   2.9500700e+05   2.6991300e+05   3.1720600e+05   3.8276600e+05   2.0798200e+05   2.1348300e+05   3.3579700e+05   3.3931300e+05   1.9696300e+05   1.8442300e+05   5.2877400e+05   5.2309100e+05   3.2747800e+05   3.1494500e+05   5.9522300e+05   6.6670400e+05   2.4148300e+05   2.2425500e+05   4.5591300e+05   5.2634400e+05
   7.3953400e+05   7.6821500e+05   6.3967100e+05   7.2275000e+05   4.4954500e+05   4.0764200e+05   7.7185800e+05   8.1601300e+05   3.4457100e+05   4.6798500e+05   4.0837400e+05   4.4211000e+05   5.5022100e+05   4.7744600e+05   5.0569800e+05   5.0749700e+05   3.7616000e+05   4.4990000e+05   4.7195100e+05   5.2553100e+05   2.6968700e+05   2.6185600e+05   6.0988000e+05   4.6878900e+05   3.9955700e+05   4.0482600e+05   3.7265100e+05   3.5112500e+05   4.3903400e+05   4.6805200e+05   4.3048900e+05   4.1006200e+05   6.1117700e+05   5.6027200e+05   2.9987100e+05   2.7565200e+05   3.4072300e+05   3.4685200e+05   3.6978000e+05   3.8280400e+05   2.6616100e+05   2.5703300e+05   5.5173500e+05   6.0480600e+05   5.3495400e+05   6.0624100e+05   4.9233300e+05   4.8919000e+05   4.2881300e+05   4.7959600e+05   5.7038500e+05   4.1346200e+05   3.0518200e+05   2.9729300e+05   5.5299500e+05   5.5307500e+05   7.3611000e+05   7.2156300e+05   4.8276600e+05   4.8106500e+05   5.1223200e+05   4.6704800e+05   3.7431200e+05   0.0000000e+00   4.0329500e+05   5.0468800e+05   8.2148600e+05   8.8523000e+05   5.3641100e+05   4.3106600e+05   3.5692500e+05   3.4783200e+05   3.9714100e+05   4.4993800e+05   2.8112900e+05   2.8615000e+05   4.1688600e+05   4.0329300e+05   2.5226400e+05   2.4561700e+05   6.0138900e+05   5.9200300e+05   4.0576100e+05   3.8200500e+05   6.7136000e+05   7.3582500e+05   3.2832700e+05   2.9464500e+05   5.4178400e+05   5.9402200e+05
   7.6802700e+05   7.9190200e+05   6.0552800e+05   7.2859300e+05   4.2990800e+05   3.9227800e+05   7.9456800e+05   8.6522100e+05   3.3123300e+05   4.4301800e+05   4.0242100e+05   4.1944900e+05   5.6618700e+05   4.9571900e+05   4.7263600e+05   5.0253200e+05   3.9396900e+05   4.4679900e+05   4.8808700e+05   5.3410800e+05   2.7017500e+05   2.7287700e+05   6.0083700e+05   4.4327200e+05   3.8064900e+05   3.7101600e+05   3.9529800e+05   3.3965600e+05   4.6030800e+05   4.8244300e+05   4.8279200e+05   4.1334600e+05   6.1835500e+05   5.5346100e+05   2.9719300e+05   2.6126200e+05   3.6295800e+05   3.8908000e+05   4.0147300e+05   3.6760900e+05   2.3638000e+05   2.4516300e+05   5.9310300e+05   5.9705700e+05   5.1079000e+05   6.0138800e+05   4.9045400e+05   5.0967600e+05   4.6428600e+05   5.0434500e+05   6.3556000e+05   4.3438700e+05   3.1742900e+05   3.0601500e+05   5.3494100e+05   5.3609900e+05   6.9722900e+05   7.1113000e+05   4.8718500e+05   5.0132900e+05   5.0966900e+05   4.6102400e+05   3.4583000e+05   4.0329500e+05   0.0000000e+00   4.8822500e+05   7.6213900e+05   8.6930900e+05   5.1330600e+05   4.0689600e+05   3.2737900e+05   3.3394000e+05   3.5999300e+05   3.9506400e+05   2.4774900e+05   2.6255300e+05   4.1992000e+05   4.2351700e+05   2.6236100e+05   2.2834800e+05   5.8716800e+05   6.0296800e+05   3.9164200e+05   3.5635200e+05   6.4907600e+05   6.9392600e+05   3.0678300e+05   2.6656900e+05   5.4255500e+05   6.1526900e+05
   8.0754700e+05   8.3739600e+05   6.8683300e+05   7.7872400e+05   4.6630500e+05   4.8949100e+05   8.3652700e+05   9.3903500e+05   4.5614200e+05   5.2004400e+05   4.8805900e+05   5.2940800e+05   6.6287200e+05   5.8406500e+05   5.6170300e+05   5.5454800e+05   4.3009900e+05   5.1273600e+05   5.5844400e+05   5.8041300e+05   3.3427900e+05   3.4834000e+05   6.7553500e+05   5.4613200e+05   4.4593100e+05   4.5647800e+05   4.6665700e+05   4.5027200e+05   5.7552200e+05   5.6909100e+05   5.7977100e+05   4.5530200e+05   7.0630900e+05   5.9224700e+05   3.5397100e+05   3.4845500e+05   4.3469200e+05   4.4486800e+05   4.7950600e+05   4.2944300e+05   3.4021100e+05   3.1618800e+05   6.8573800e+05   6.5602400e+05   5.5897600e+05   6.5690700e+05   5.2739600e+05   5.6061700e+05   5.3044600e+05   5.6956100e+05   6.9022000e+05   4.8404500e+05   4.0773400e+05   3.6193000e+05   5.8173600e+05   6.0767300e+05   7.4396200e+05   7.7147800e+05   5.8435400e+05   5.7010400e+05   6.0837800e+05   5.4032500e+05   3.9920500e+05   5.0468800e+05   4.8822500e+05   0.0000000e+00   8.8994300e+05   9.4168100e+05   6.1942100e+05   4.8716900e+05   3.9012400e+05   4.0251300e+05   4.4277600e+05   5.0355900e+05   3.1657300e+05   3.4876700e+05   4.8443300e+05   4.9301500e+05   3.4402200e+05   3.0620300e+05   6.6823800e+05   6.6139700e+05   4.6664700e+05   4.1568900e+05   7.7291700e+05   7.7491800e+05   3.8035200e+05   3.5318200e+05   5.8347200e+05   6.3460800e+05
   1.1135520e+06   1.1653120e+06   9.8965000e+05   1.1149120e+06   8.2054900e+05   8.0680500e+05   1.1357910e+06   1.2432850e+06   7.3076100e+05   8.4321600e+05   7.5308700e+05   8.1640000e+05   9.5234000e+05   8.8701300e+05   8.8734300e+05   8.7420600e+05   7.5244600e+05   8.1397200e+05   8.6381000e+05   9.1268100e+05   6.6109500e+05   6.3652900e+05   9.7461000e+05   8.6795600e+05   7.9850900e+05   7.5695500e+05   7.4645100e+05   7.2048400e+05   8.2301100e+05   8.8842300e+05   8.6807600e+05   7.9519600e+05   1.0188820e+06   9.5966500e+05   6.7780300e+05   6.1857000e+05   7.1475100e+05   7.6439000e+05   7.8064700e+05   7.9668600e+05   6.5488200e+05   6.5478300e+05   1.0036240e+06   9.9823700e+05   8.8081800e+05   9.4781900e+05   8.4911700e+05   9.1568300e+05   8.7793900e+05   8.8509600e+05   1.0020430e+06   8.2496800e+05   6.9739400e+05   7.4999800e+05   9.2815400e+05   9.4372800e+05   1.0785640e+06   1.0825040e+06   8.8848700e+05   8.9432100e+05   9.2418000e+05   8.2875100e+05   7.5057400e+05   8.2148600e+05   7.6213900e+05   8.8994300e+05   0.0000000e+00   1.2893680e+06   9.4097400e+05   8.1896700e+05   7.4466800e+05   7.2962500e+05   7.6308600e+05   8.3360600e+05   6.5148900e+05   6.2978300e+05   7.7819600e+05   7.8589500e+05   6.6018400e+05   6.4677400e+05   9.8570500e+05   9.5494000e+05   7.6337700e+05   7.4109300e+05   1.1049380e+06   1.1215670e+06   7.0428400e+05   7.0535800e+05   9.0595600e+05   9.4275500e+05
   1.1641930e+06   1.2175190e+06   1.0663410e+06   1.1200450e+06   8.3784300e+05   8.4068500e+05   1.1993060e+06   1.2970000e+06   7.8604000e+05   9.0078800e+05   8.1742300e+05   8.1685400e+05   9.6923400e+05   9.3793600e+05   9.2333600e+05   9.4272700e+05   8.3423600e+05   8.7577100e+05   9.1233900e+05   9.5140000e+05   7.0733300e+05   6.9596300e+05   1.0259740e+06   8.8130000e+05   7.8904900e+05   8.0727600e+05   8.1269800e+05   7.7875100e+05   8.7902500e+05   9.0992900e+05   8.6985400e+05   8.0302600e+05   1.0270100e+06   9.5660000e+05   7.4868300e+05   7.1281300e+05   8.2630300e+05   8.6245200e+05   8.2618100e+05   7.9375800e+05   6.6362900e+05   7.0062200e+05   1.0253610e+06   1.0376660e+06   9.7527600e+05   9.8883700e+05   8.8140400e+05   9.1115700e+05   8.7075200e+05   8.9121900e+05   1.0298150e+06   8.8339600e+05   8.0007000e+05   7.6510900e+05   9.4852400e+05   1.0167780e+06   1.1405240e+06   1.1578510e+06   9.2688000e+05   9.2114700e+05   9.7845900e+05   8.8699900e+05   8.1627000e+05   8.8523000e+05   8.6930900e+05   9.4168100e+05   1.2893680e+06   0.0000000e+00   9.8143500e+05   8.8122500e+05   8.0204000e+05   8.0531300e+05   8.6380000e+05   8.6639400e+05   7.1734700e+05   7.7219400e+05   8.7445500e+05   8.6427600e+05   7.0503600e+05   6.8659100e+05   1.0716120e+06   1.0410770e+06   8.7612500e+05   7.9289600e+05   1.1330340e+06   1.1322860e+06   7.2882900e+05   7.2413500e+05   9.8154300e+05   1.0598000e+06
   8.5442300e+05   8.8397000e+05   7.4134800e+05   8.5746600e+05   4.7762400e+05   4.6635000e+05   8.4150600e+05   9.5138900e+05   4.4602400e+05   5.2848000e+05   4.8804200e+05   5.1950800e+05   6.8872400e+05   6.1637100e+05   5.4930000e+05   5.4752200e+05   4.5416800e+05   5.4257800e+05   5.1684000e+05   6.1714700e+05   3.9350300e+05   3.6734500e+05   6.9095500e+05   5.3554600e+05   4.6219100e+05   4.4508600e+05   4.5751400e+05   4.1368300e+05   5.1938500e+05   5.8910500e+05   5.3975600e+05   4.8248100e+05   7.2299100e+05   6.5821000e+05   3.4772200e+05   3.4215100e+05   4.2549900e+05   4.6646900e+05   4.6704300e+05   4.4236600e+05   3.2345700e+05   3.2493600e+05   6.5939100e+05   6.6340000e+05   5.6429700e+05   6.3917200e+05   4.9875300e+05   5.7994000e+05   5.5342700e+05   5.8499400e+05   7.0710300e+05   4.7081700e+05   3.7023500e+05   3.8072200e+05   5.9104400e+05   6.3010300e+05   8.1273200e+05   7.9137900e+05   5.8138800e+05   6.0085400e+05   6.0229500e+05   5.3187800e+05   4.4356000e+05   5.3641100e+05   5.1330600e+05   6.1942100e+05   9.4097400e+05   9.8143500e+05   0.0000000e+00   5.4696000e+05   4.4356600e+05   4.0875000e+05   4.4861500e+05   5.3581700e+05   3.8890700e+05   3.7924100e+05   5.0582400e+05   4.7085400e+05   3.2131300e+05   3.4079600e+05   7.1841100e+05   6.5213600e+05   5.2340700e+05   4.9105300e+05   8.2476200e+05   8.1127200e+05   3.8997300e+05   4.0198700e+05   6.1033300e+05   6.4598400e+05
   7.5412200e+05   7.8447700e+05   6.2507400e+05   6.9143300e+05   4.2925500e+05   4.4794900e+05   8.0188100e+05   9.1131600e+05   3.5914400e+05   4.5197900e+05   3.7758600e+05   4.2115600e+05   5.4935700e+05   5.1508900e+05   5.0130700e+05   4.9466800e+05   3.7476300e+05   4.5461700e+05   4.8335900e+05   5.2082800e+05   2.8497000e+05   2.8044300e+05   5.9514200e+05   4.9052000e+05   4.2442600e+05   4.0255600e+05   3.9985200e+05   3.1616100e+05   4.3110700e+05   4.9682500e+05   4.4652400e+05   4.0986600e+05   6.1866900e+05   5.5160900e+05   2.9494500e+05   2.6188400e+05   3.6155100e+05   3.9622400e+05   3.5445200e+05   3.6786900e+05   2.6449300e+05   2.5361700e+05   6.0015800e+05   5.9655600e+05   5.2975800e+05   5.4464700e+05   4.0925600e+05   4.9678600e+05   4.6545200e+05   5.1523700e+05   6.4877200e+05   4.1742800e+05   3.2248300e+05   3.2132200e+05   5.5286500e+05   5.7604700e+05   7.4759300e+05   7.0302300e+05   5.0276500e+05   5.4167700e+05   5.2965900e+05   4.6183500e+05   3.6564700e+05   4.3106600e+05   4.0689600e+05   4.8716900e+05   8.1896700e+05   8.8122500e+05   5.4696000e+05   0.0000000e+00   3.8384200e+05   3.5022800e+05   3.9850300e+05   4.6600600e+05   3.2710800e+05   2.9122600e+05   4.4008200e+05   4.2101400e+05   2.7234900e+05   2.7034900e+05   6.3521900e+05   5.8910500e+05   4.1066200e+05   3.7246000e+05   7.2169400e+05   7.3283500e+05   3.3847300e+05   2.9978900e+05   5.1924300e+05   5.9375500e+05
   6.3937400e+05   7.1443400e+05   5.4541200e+05   6.5921100e+05   3.2070000e+05   3.5995300e+05   7.1798600e+05   8.1764300e+05   2.6103100e+05   3.8987100e+05   3.2364400e+05   3.3675500e+05   4.9738100e+05   4.0722200e+05   4.2100500e+05   4.0206600e+05   3.1629200e+05   3.6989800e+05   3.7435700e+05   4.4277800e+05   2.0653100e+05   2.0041300e+05   4.9856300e+05   3.9943600e+05   3.1739800e+05   3.0178100e+05   2.9396000e+05   2.6817300e+05   3.6250500e+05   3.9637100e+05   3.9890900e+05   3.1609900e+05   5.3976500e+05   4.8392500e+05   2.1721200e+05   1.8744400e+05   2.8995400e+05   2.9522700e+05   2.9253400e+05   2.8984900e+05   1.8690600e+05   1.8526000e+05   5.1862400e+05   4.6951600e+05   4.3117200e+05   4.9027900e+05   3.7760200e+05   3.8400600e+05   3.3697400e+05   3.8927700e+05   5.8889400e+05   3.5043600e+05   2.3683800e+05   1.9556400e+05   4.2672100e+05   4.7414700e+05   6.6896700e+05   6.4525400e+05   4.1228200e+05   4.0529400e+05   4.6492500e+05   3.7964000e+05   2.9500700e+05   3.5692500e+05   3.2737900e+05   3.9012400e+05   7.4466800e+05   8.0204000e+05   4.4356600e+05   3.8384200e+05   0.0000000e+00   2.6362200e+05   3.0079100e+05   3.7970900e+05   1.9799700e+05   2.1396000e+05   3.4085100e+05   3.1946500e+05   1.9138500e+05   1.6785100e+05   5.2176700e+05   5.2485500e+05   3.4325400e+05   3.0570800e+05   6.4384700e+05   6.2960000e+05   2.4106200e+05   2.3892800e+05   4.7392500e+05   4.9565900e+05
   6.2053700e+05   7.3440000e+05   4.9846000e+05   6.3695100e+05   3.1815600e+05   3.1683300e+05   6.9522900e+05   8.2246400e+05   2.6517500e+05   3.6083200e+05   3.0298900e+05   3.4528400e+05   4.5252600e+05   3.7694700e+05   4.0538000e+05   3.7982000e+05   3.1375000e+05   3.3600600e+05   3.6907800e+05   4.0838500e+05   1.8103500e+05   1.8492300e+05   5.3211500e+05   3.8248300e+05   2.9213300e+05   3.0875600e+05   3.1278100e+05   2.7976400e+05   3.4878300e+05   3.7810700e+05   4.0800800e+05   2.9751000e+05   5.3684400e+05   4.7482900e+05   2.2251300e+05   1.6204700e+05   2.8862400e+05   2.8144900e+05   2.8367600e+05   2.9101300e+05   1.8227900e+05   1.8247300e+05   5.0812300e+05   4.9191500e+05   4.1153800e+05   4.9189600e+05   3.6130600e+05   3.8431200e+05   3.4971400e+05   3.9764600e+05   5.3529100e+05   3.4364500e+05   2.3159900e+05   2.1683200e+05   4.5942700e+05   4.7371900e+05   6.7614900e+05   6.8332800e+05   4.2656400e+05   4.2151100e+05   4.2900500e+05   3.3788400e+05   2.6991300e+05   3.4783200e+05   3.3394000e+05   4.0251300e+05   7.2962500e+05   8.0531300e+05   4.0875000e+05   3.5022800e+05   2.6362200e+05   0.0000000e+00   3.2173200e+05   3.8036100e+05   1.8809800e+05   1.8422000e+05   3.2326800e+05   2.9908800e+05   1.7688900e+05   1.5466500e+05   5.2365200e+05   5.3480800e+05   3.0487400e+05   2.6554900e+05   6.2772600e+05   6.2408000e+05   2.2243800e+05   2.0864600e+05   4.4921600e+05   5.1386500e+05
   7.0459200e+05   8.2082200e+05   6.0563900e+05   7.0679200e+05   3.9596300e+05   4.0696100e+05   7.6468800e+05   9.0157900e+05   3.5426600e+05   4.7427800e+05   4.0334900e+05   3.8106500e+05   5.4953100e+05   4.8495700e+05   4.8707800e+05   4.6279700e+05   3.8249800e+05   4.4515300e+05   4.6683600e+05   5.2003100e+05   2.8772700e+05   2.7496800e+05   6.0421400e+05   4.5106800e+05   3.6272700e+05   4.0031800e+05   4.2116600e+05   3.5101900e+05   4.6205400e+05   4.9483900e+05   4.6559700e+05   4.1897600e+05   6.5901600e+05   5.5689500e+05   3.2070200e+05   2.6507800e+05   3.5147600e+05   3.8332700e+05   3.5377800e+05   3.5920900e+05   2.7533800e+05   2.3831100e+05   5.9067900e+05   5.8850200e+05   4.3263800e+05   5.6683200e+05   4.4597400e+05   4.6318400e+05   4.1654000e+05   4.7625500e+05   5.7797100e+05   4.0090600e+05   2.8891100e+05   2.7073500e+05   5.0388500e+05   4.7994600e+05   6.9627500e+05   7.1999600e+05   4.8389500e+05   4.4924300e+05   4.7197700e+05   4.0822400e+05   3.1720600e+05   3.9714100e+05   3.5999300e+05   4.4277600e+05   7.6308600e+05   8.6380000e+05   4.4861500e+05   3.9850300e+05   3.0079100e+05   3.2173200e+05   0.0000000e+00   3.9673100e+05   2.4618100e+05   2.4174100e+05   3.9129900e+05   3.7670700e+05   2.1343000e+05   2.2175200e+05   5.6800900e+05   5.6025400e+05   3.7382000e+05   3.2386300e+05   6.4851000e+05   6.9292500e+05   3.2386400e+05   3.0754000e+05   5.0742800e+05   5.8609200e+05
   7.5102300e+05   8.5502300e+05   6.6741400e+05   8.0635000e+05   4.5518700e+05   4.6252000e+05   8.6581200e+05   9.1061400e+05   4.0000800e+05   5.2549200e+05   4.3289500e+05   4.2596100e+05   5.4277500e+05   5.3508200e+05   5.1197600e+05   5.0467100e+05   4.1903200e+05   4.7005900e+05   4.8155400e+05   5.3547100e+05   3.2944300e+05   3.1872300e+05   6.2866200e+05   5.1726500e+05   4.3218100e+05   4.0955500e+05   3.9083400e+05   3.7656300e+05   4.8124000e+05   4.8538600e+05   5.0518700e+05   4.3166100e+05   6.9008100e+05   5.7903600e+05   3.3348800e+05   2.7421500e+05   3.9655100e+05   4.2076400e+05   4.2439700e+05   4.2288000e+05   3.0825500e+05   2.9723900e+05   6.1789200e+05   5.9834200e+05   4.8550400e+05   6.1967200e+05   4.7354700e+05   5.0936400e+05   4.4429100e+05   4.7870400e+05   5.9660900e+05   4.7212500e+05   3.1249700e+05   3.2992700e+05   5.5296900e+05   5.6091100e+05   7.2476600e+05   7.3602200e+05   5.3815000e+05   4.8283000e+05   5.3003400e+05   4.6027600e+05   3.8276600e+05   4.4993800e+05   3.9506400e+05   5.0355900e+05   8.3360600e+05   8.6639400e+05   5.3581700e+05   4.6600600e+05   3.7970900e+05   3.8036100e+05   3.9673100e+05   0.0000000e+00   2.8233600e+05   3.0505200e+05   4.5086500e+05   4.3017800e+05   2.6668900e+05   2.4151500e+05   6.0016200e+05   5.9872000e+05   4.7297700e+05   3.8630100e+05   6.8015300e+05   7.1567100e+05   3.3158200e+05   3.7293100e+05   5.5585300e+05   6.2596900e+05
   5.4745300e+05   6.4679100e+05   4.6924500e+05   5.8487700e+05   2.5846400e+05   2.3452600e+05   6.4441200e+05   7.1313000e+05   1.8954600e+05   3.0137100e+05   2.4283300e+05   2.4635100e+05   3.8088900e+05   3.3706000e+05   3.0874300e+05   3.0505500e+05   1.9553000e+05   2.9174500e+05   2.7862400e+05   3.4041000e+05   1.1448500e+05   1.0585800e+05   4.1676700e+05   3.3518700e+05   2.2717500e+05   2.3813100e+05   2.1491100e+05   1.8903000e+05   2.9245700e+05   2.9127900e+05   2.9853900e+05   2.4769300e+05   4.9312600e+05   4.2655300e+05   1.5907300e+05   1.0524600e+05   2.0184500e+05   2.1028600e+05   2.2478800e+05   2.2690200e+05   1.0497200e+05   1.0817900e+05   4.3336900e+05   4.3693400e+05   3.6229300e+05   4.2468000e+05   3.1155900e+05   3.3347500e+05   3.0818300e+05   3.2074200e+05   4.6398000e+05   2.8428800e+05   1.5033700e+05   1.5268700e+05   3.9793600e+05   4.0956700e+05   5.4914400e+05   5.8472900e+05   3.4130700e+05   3.1810900e+05   3.7304200e+05   2.7046300e+05   2.0798200e+05   2.8112900e+05   2.4774900e+05   3.1657300e+05   6.5148900e+05   7.1734700e+05   3.8890700e+05   3.2710800e+05   1.9799700e+05   1.8809800e+05   2.4618100e+05   2.8233600e+05   0.0000000e+00   1.1835000e+05   2.7487600e+05   2.4804200e+05   8.1435000e+04   7.2147000e+04   4.2720500e+05   4.1032600e+05   2.6090900e+05   1.9180500e+05   5.3011000e+05   5.5020500e+05   1.6580400e+05   1.7313600e+05   3.7511600e+05   4.1339500e+05
   5.6195000e+05   6.4516100e+05   4.4966000e+05   5.5299000e+05   2.7527600e+05   2.5467400e+05   6.4861400e+05   6.9587800e+05   1.9369600e+05   3.2024600e+05   2.4820900e+05   2.7230700e+05   3.9834500e+05   3.4974800e+05   3.1703100e+05   3.0635800e+05   2.2297800e+05   2.8950500e+05   3.1369900e+05   3.7298000e+05   1.4023500e+05   1.2662300e+05   4.4672500e+05   3.5741600e+05   2.4482900e+05   2.4753500e+05   2.5023500e+05   2.0279200e+05   2.9882500e+05   3.3674300e+05   3.3050300e+05   2.7808800e+05   4.9135100e+05   4.0907200e+05   1.5142400e+05   1.1459300e+05   2.1845700e+05   2.5080000e+05   2.4320300e+05   2.1570200e+05   1.1661500e+05   1.0806700e+05   4.6800200e+05   4.6749600e+05   3.8684300e+05   4.1956700e+05   3.1909600e+05   3.6052800e+05   3.2004300e+05   3.3264600e+05   4.8503700e+05   2.8000000e+05   1.6724900e+05   1.4874400e+05   3.9387300e+05   3.8251300e+05   5.5520000e+05   5.6929200e+05   3.2703000e+05   3.3177000e+05   3.8275700e+05   2.7018700e+05   2.1348300e+05   2.8615000e+05   2.6255300e+05   3.4876700e+05   6.2978300e+05   7.7219400e+05   3.7924100e+05   2.9122600e+05   2.1396000e+05   1.8422000e+05   2.4174100e+05   3.0505200e+05   1.1835000e+05   0.0000000e+00   2.8192200e+05   2.7694900e+05   1.2409700e+05   9.8224000e+04   4.5818300e+05   4.1996900e+05   2.6792000e+05   2.2553400e+05   5.5038800e+05   5.7479000e+05   1.6730700e+05   1.6677300e+05   3.6310200e+05   4.3895400e+05
   7.1692500e+05   7.6375200e+05   5.9117500e+05   7.0366600e+05   3.9615700e+05   3.8823000e+05   7.6914100e+05   8.1695000e+05   3.2892200e+05   4.3925300e+05   3.6845100e+05   3.7377000e+05   5.3383300e+05   4.9888300e+05   4.6323200e+05   4.5558200e+05   3.3504900e+05   4.2453900e+05   4.4855200e+05   5.3463700e+05   2.7341700e+05   2.6003700e+05   5.8878800e+05   4.3616500e+05   3.6843700e+05   3.7016400e+05   3.6121700e+05   3.1051400e+05   4.3589200e+05   4.5692600e+05   4.6145900e+05   3.9379100e+05   6.1491400e+05   5.3909800e+05   2.7908200e+05   2.4100300e+05   3.0464800e+05   3.6273100e+05   3.7492100e+05   3.7644900e+05   2.5217500e+05   2.2530500e+05   5.5637300e+05   5.5462200e+05   4.6224100e+05   5.0462200e+05   4.8330400e+05   5.0648300e+05   4.3112800e+05   4.5643200e+05   5.7874400e+05   3.4619000e+05   2.8468800e+05   2.6338100e+05   5.4294900e+05   5.2936000e+05   6.8334600e+05   7.1800700e+05   4.8717200e+05   4.6007500e+05   4.9345100e+05   3.8588400e+05   3.3579700e+05   4.1688600e+05   4.1992000e+05   4.8443300e+05   7.7819600e+05   8.7445500e+05   5.0582400e+05   4.4008200e+05   3.4085100e+05   3.2326800e+05   3.9129900e+05   4.5086500e+05   2.7487600e+05   2.8192200e+05   0.0000000e+00   3.7472300e+05   2.3673500e+05   2.1687800e+05   5.8883200e+05   5.4512700e+05   4.0866100e+05   3.8303000e+05   6.8706000e+05   6.7244000e+05   2.9930000e+05   2.8112800e+05   4.9363300e+05   5.8540200e+05
   7.4288700e+05   8.0415200e+05   6.2790400e+05   7.0276600e+05   4.1066500e+05   4.3589400e+05   7.8239500e+05   8.8312500e+05   3.3956200e+05   4.6816600e+05   3.9139700e+05   3.9981900e+05   5.4384800e+05   5.2323900e+05   5.2927500e+05   5.0855400e+05   3.7082000e+05   4.4443500e+05   4.5256900e+05   5.3273500e+05   2.9251400e+05   2.7722800e+05   6.0088300e+05   4.9515300e+05   3.9141100e+05   4.0314700e+05   3.7683400e+05   3.1409100e+05   4.3388200e+05   4.6791900e+05   4.9153100e+05   4.2613400e+05   6.2194600e+05   5.4356300e+05   2.5808900e+05   2.5437600e+05   3.5106000e+05   3.3698900e+05   3.8017500e+05   3.6465800e+05   2.6161200e+05   2.3223900e+05   5.7071800e+05   5.7393800e+05   4.6698400e+05   5.3004100e+05   4.3119200e+05   4.6997100e+05   4.0134500e+05   4.6402100e+05   6.2077900e+05   4.0137300e+05   3.1130900e+05   2.6886700e+05   5.3299000e+05   5.1582900e+05   6.7042800e+05   6.7287400e+05   4.5919000e+05   4.4139700e+05   4.8732400e+05   4.2866100e+05   3.3931300e+05   4.0329300e+05   4.2351700e+05   4.9301500e+05   7.8589500e+05   8.6427600e+05   4.7085400e+05   4.2101400e+05   3.1946500e+05   2.9908800e+05   3.7670700e+05   4.3017800e+05   2.4804200e+05   2.7694900e+05   3.7472300e+05   0.0000000e+00   2.3013600e+05   2.2260100e+05   5.6150000e+05   5.7468400e+05   3.9739200e+05   3.4548300e+05   7.0154200e+05   7.1338500e+05   2.9543100e+05   2.8932300e+05   5.1964500e+05   5.5952100e+05
   5.6853000e+05   6.0275500e+05   4.8387900e+05   5.7319900e+05   2.5579300e+05   2.5270400e+05   6.1093600e+05   7.1224900e+05   1.8396400e+05   2.9543200e+05   2.2734200e+05   2.6937000e+05   3.9285800e+05   3.1289900e+05   3.1984200e+05   3.2822500e+05   1.9473900e+05   2.5598400e+05   3.1607700e+05   3.3355400e+05   1.2618400e+05   1.0875100e+05   4.1128500e+05   3.1194000e+05   2.2601600e+05   2.0666700e+05   1.9454100e+05   1.5102700e+05   2.7699200e+05   3.0252500e+05   3.0375100e+05   2.5076900e+05   4.5606900e+05   3.8681200e+05   1.2500500e+05   9.0582000e+04   1.6251500e+05   1.7362600e+05   1.8584300e+05   2.1191900e+05   9.3039000e+04   8.0794000e+04   4.5345400e+05   4.4144800e+05   3.3266400e+05   3.8034700e+05   3.0462600e+05   3.3380000e+05   2.6919100e+05   3.2047100e+05   4.5983400e+05   2.4397600e+05   1.4630200e+05   1.1118300e+05   3.8816000e+05   4.0643600e+05   5.4889400e+05   5.2433400e+05   3.0455200e+05   3.1547900e+05   3.6437100e+05   2.6894200e+05   1.9696300e+05   2.5226400e+05   2.6236100e+05   3.4402200e+05   6.6018400e+05   7.0503600e+05   3.2131300e+05   2.7234900e+05   1.9138500e+05   1.7688900e+05   2.1343000e+05   2.6668900e+05   8.1435000e+04   1.2409700e+05   2.3673500e+05   2.3013600e+05   0.0000000e+00   6.9969000e+04   3.9649600e+05   4.2066600e+05   2.5670100e+05   1.9225100e+05   5.6762400e+05   5.5928600e+05   1.6077600e+05   1.3594300e+05   3.9313200e+05   4.3819000e+05
   5.9004600e+05   5.8183000e+05   4.6932800e+05   5.4284600e+05   2.3745700e+05   2.4566600e+05   6.0368300e+05   7.1777400e+05   1.9949000e+05   3.0259200e+05   2.2908500e+05   2.4371000e+05   3.8322900e+05   3.2809500e+05   3.3783300e+05   2.9315100e+05   1.8997800e+05   2.8076100e+05   2.5317100e+05   3.2634600e+05   9.7313000e+04   9.4105000e+04   3.8781000e+05   3.1775200e+05   2.0588400e+05   2.3246900e+05   2.0956400e+05   1.4477800e+05   2.8411700e+05   3.0037500e+05   3.0684500e+05   2.2837900e+05   4.4308700e+05   3.7606000e+05   1.1329900e+05   9.1572000e+04   1.7113400e+05   1.9551100e+05   1.7591400e+05   2.1655600e+05   6.2085000e+04   8.3103000e+04   4.1330100e+05   4.1309700e+05   3.0539400e+05   3.8247500e+05   2.6691800e+05   3.0308200e+05   2.5868100e+05   2.8853100e+05   4.1917000e+05   2.6049800e+05   1.1904600e+05   1.1379600e+05   3.3679200e+05   3.8431000e+05   5.8901700e+05   5.2442900e+05   3.0541100e+05   3.1941900e+05   3.4636500e+05   2.5163000e+05   1.8442300e+05   2.4561700e+05   2.2834800e+05   3.0620300e+05   6.4677400e+05   6.8659100e+05   3.4079600e+05   2.7034900e+05   1.6785100e+05   1.5466500e+05   2.2175200e+05   2.4151500e+05   7.2147000e+04   9.8224000e+04   2.1687800e+05   2.2260100e+05   6.9969000e+04   0.0000000e+00   3.9002600e+05   4.0278700e+05   2.1424800e+05   1.9896500e+05   5.3882100e+05   5.3657700e+05   1.3190800e+05   1.2953800e+05   3.8164100e+05   4.0141300e+05
   8.9510900e+05   9.2715100e+05   7.5621700e+05   8.8779100e+05   5.8116600e+05   5.8594100e+05   9.0955100e+05   1.0983430e+06   5.0241400e+05   6.5743400e+05   5.6601400e+05   5.7202700e+05   6.9554100e+05   6.3458000e+05   6.3680100e+05   5.9636300e+05   5.0972800e+05   6.0686600e+05   5.8471800e+05   6.5331300e+05   4.2992600e+05   4.0461100e+05   7.4794200e+05   6.2993700e+05   5.2925900e+05   5.0125200e+05   5.3264300e+05   4.9606300e+05   6.0627600e+05   6.3239700e+05   6.5389500e+05   6.0000800e+05   7.9419500e+05   7.1202500e+05   4.6616200e+05   4.3717000e+05   4.9792500e+05   5.2011700e+05   5.0327200e+05   5.5462900e+05   4.3841500e+05   4.1437500e+05   7.4859600e+05   7.3549800e+05   6.6151300e+05   7.2858400e+05   6.1537700e+05   6.5744500e+05   6.2181200e+05   6.6542700e+05   7.8690700e+05   6.0093200e+05   4.6711800e+05   4.6592200e+05   6.8773800e+05   7.3105900e+05   9.4205800e+05   8.7439900e+05   6.3984900e+05   6.5730300e+05   7.1885400e+05   6.0425300e+05   5.2877400e+05   6.0138900e+05   5.8716800e+05   6.6823800e+05   9.8570500e+05   1.0716120e+06   7.1841100e+05   6.3521900e+05   5.2176700e+05   5.2365200e+05   5.6800900e+05   6.0016200e+05   4.2720500e+05   4.5818300e+05   5.8883200e+05   5.6150000e+05   3.9649600e+05   3.9002600e+05   0.0000000e+00   7.3079100e+05   5.8233400e+05   5.6278000e+05   8.6248900e+05   8.7096400e+05   4.7006800e+05   4.6099900e+05   7.0674300e+05   7.5302200e+05
   8.9456400e+05   9.3450400e+05   7.5948800e+05   8.8644200e+05   5.5307400e+05   5.8811100e+05   8.9111300e+05   1.0859500e+06   5.2922300e+05   6.4542100e+05   5.5503300e+05   5.5421900e+05   7.0534400e+05   6.6471700e+05   6.7454100e+05   5.8362100e+05   5.0946200e+05   5.9062100e+05   5.6899900e+05   6.6226300e+05   4.2632600e+05   4.0161400e+05   7.4610000e+05   6.4763300e+05   5.6143700e+05   5.6305400e+05   5.6000700e+05   4.9160000e+05   6.2085700e+05   6.4336200e+05   6.8106300e+05   5.7928600e+05   7.8399000e+05   6.8415600e+05   4.5965600e+05   4.3483100e+05   5.0893300e+05   5.3459300e+05   5.1313200e+05   5.4337000e+05   4.0569300e+05   4.5240400e+05   7.6297300e+05   7.2569600e+05   6.5520200e+05   6.9083700e+05   5.8824100e+05   6.7211100e+05   6.0473200e+05   6.4656500e+05   7.9988400e+05   6.0387600e+05   4.8984100e+05   4.5326600e+05   6.9929600e+05   7.3422800e+05   9.1466200e+05   8.9196500e+05   6.5101900e+05   6.6925300e+05   7.1635900e+05   5.9212800e+05   5.2309100e+05   5.9200300e+05   6.0296800e+05   6.6139700e+05   9.5494000e+05   1.0410770e+06   6.5213600e+05   5.8910500e+05   5.2485500e+05   5.3480800e+05   5.6025400e+05   5.9872000e+05   4.1032600e+05   4.1996900e+05   5.4512700e+05   5.7468400e+05   4.2066600e+05   4.0278700e+05   7.3079100e+05   0.0000000e+00   5.6345900e+05   5.2502800e+05   8.7730000e+05   8.9610500e+05   4.6324500e+05   4.7120000e+05   6.8026800e+05   7.2363900e+05
   6.8897600e+05   7.5140300e+05   6.0778100e+05   6.8293500e+05   3.7243100e+05   3.9120000e+05   7.5661300e+05   8.8469400e+05   3.4413200e+05   4.6628500e+05   3.9856000e+05   3.8811200e+05   5.3007900e+05   5.3027800e+05   4.8310200e+05   4.4144700e+05   3.5565300e+05   4.3007800e+05   4.0544300e+05   4.7170900e+05   2.5288200e+05   2.4124900e+05   5.6073400e+05   4.8544400e+05   3.9539600e+05   3.8674700e+05   3.5053100e+05   2.8251900e+05   4.1363400e+05   4.0682900e+05   4.6374900e+05   3.9367100e+05   6.1908900e+05   5.3835600e+05   3.0114200e+05   2.5156100e+05   3.5588100e+05   3.8535000e+05   3.5442600e+05   3.3803800e+05   2.2623800e+05   2.5043500e+05   5.7404700e+05   5.8216000e+05   4.9063700e+05   5.6466300e+05   4.5566700e+05   4.8183200e+05   4.1277400e+05   4.5683300e+05   5.9052600e+05   4.1661900e+05   3.0366700e+05   3.1700600e+05   5.5281600e+05   5.7946000e+05   6.9328700e+05   6.5315900e+05   4.5228500e+05   4.5112800e+05   4.9009300e+05   3.9802600e+05   3.2747800e+05   4.0576100e+05   3.9164200e+05   4.6664700e+05   7.6337700e+05   8.7612500e+05   5.2340700e+05   4.1066200e+05   3.4325400e+05   3.0487400e+05   3.7382000e+05   4.7297700e+05   2.6090900e+05   2.6792000e+05   4.0866100e+05   3.9739200e+05   2.5670100e+05   2.1424800e+05   5.8233400e+05   5.6345900e+05   0.0000000e+00   3.7936000e+05   7.1656600e+05   7.1757000e+05   2.4449900e+05   2.7112100e+05   4.9082300e+05   5.4009900e+05
   7.0246700e+05   6.8856000e+05   6.0413500e+05   6.2339900e+05   3.4446800e+05   3.3823000e+05   7.2011500e+05   8.2016200e+05   2.7232700e+05   3.9015600e+05   3.4225500e+05   3.4605700e+05   4.7900900e+05   4.2373200e+05   4.3639800e+05   3.9701100e+05   2.6466700e+05   3.8234000e+05   3.8444500e+05   4.3739500e+05   2.3195700e+05   2.1273900e+05   5.4333100e+05   4.3941600e+05   3.2819000e+05   3.3054600e+05   2.9759300e+05   2.5821800e+05   3.8171300e+05   3.6730500e+05   4.4588400e+05   3.4114200e+05   5.8493700e+05   4.7813000e+05   2.2753100e+05   2.1147700e+05   3.0305100e+05   3.0629000e+05   3.1126100e+05   3.1523800e+05   2.1540700e+05   1.9396300e+05   5.3190200e+05   5.0394000e+05   4.4317000e+05   4.9656700e+05   3.7284600e+05   4.0852200e+05   3.9658800e+05   4.2176900e+05   5.7501000e+05   3.5956600e+05   2.6962300e+05   2.2814000e+05   4.7765600e+05   4.7743400e+05   6.9929100e+05   6.5074500e+05   4.1635100e+05   4.2566900e+05   4.8521600e+05   3.5810100e+05   3.1494500e+05   3.8200500e+05   3.5635200e+05   4.1568900e+05   7.4109300e+05   7.9289600e+05   4.9105300e+05   3.7246000e+05   3.0570800e+05   2.6554900e+05   3.2386300e+05   3.8630100e+05   1.9180500e+05   2.2553400e+05   3.8303000e+05   3.4548300e+05   1.9225100e+05   1.9896500e+05   5.6278000e+05   5.2502800e+05   3.7936000e+05   0.0000000e+00   6.4215600e+05   6.3492800e+05   2.4516900e+05   2.3507800e+05   4.6636400e+05   5.5054000e+05
   1.0127100e+06   1.0726830e+06   9.3023500e+05   9.7543400e+05   7.0270300e+05   7.1647500e+05   1.0326040e+06   1.1239660e+06   6.1736000e+05   7.2828900e+05   6.6409500e+05   6.7451400e+05   7.9333400e+05   7.1054900e+05   7.5899000e+05   7.2524300e+05   5.9810000e+05   6.7669700e+05   6.9434800e+05   8.0712000e+05   5.3123700e+05   5.2385800e+05   8.5918600e+05   7.5797800e+05   6.6863600e+05   6.7510000e+05   6.2979500e+05   5.5237800e+05   6.8768800e+05   7.0144000e+05   7.5780000e+05   6.6714600e+05   8.8954800e+05   8.1079600e+05   5.5487100e+05   4.9334100e+05   6.1337300e+05   6.3008400e+05   6.1622600e+05   6.1792400e+05   4.9419000e+05   5.3292100e+05   8.7944900e+05   8.2790300e+05   7.6663300e+05   8.0215800e+05   6.8228500e+05   7.4112700e+05   7.3256400e+05   7.5240500e+05   9.0085300e+05   6.9001100e+05   6.2054300e+05   5.6928900e+05   7.8848200e+05   8.2721600e+05   9.8993600e+05   9.7485300e+05   7.3206400e+05   7.6494500e+05   8.2316800e+05   7.2057400e+05   5.9522300e+05   6.7136000e+05   6.4907600e+05   7.7291700e+05   1.1049380e+06   1.1330340e+06   8.2476200e+05   7.2169400e+05   6.4384700e+05   6.2772600e+05   6.4851000e+05   6.8015300e+05   5.3011000e+05   5.5038800e+05   6.8706000e+05   7.0154200e+05   5.6762400e+05   5.3882100e+05   8.6248900e+05   8.7730000e+05   7.1656600e+05   6.4215600e+05   0.0000000e+00   9.5017600e+05   5.7293400e+05   5.9689900e+05   8.3470300e+05   8.6608200e+05
   1.0013870e+06   1.0658730e+06   9.4778100e+05   9.7854800e+05   6.6563800e+05   7.1117900e+05   1.0718540e+06   1.1655210e+06   6.1539900e+05   7.2191800e+05   6.9330100e+05   6.8822200e+05   8.2393500e+05   7.5103900e+05   7.8158200e+05   7.9506900e+05   6.8315500e+05   7.1246500e+05   7.2286800e+05   7.6560100e+05   5.6988600e+05   5.6356400e+05   8.8251700e+05   8.0064800e+05   7.1539800e+05   6.9255700e+05   6.4885500e+05   5.7313700e+05   7.0160600e+05   7.3775600e+05   7.7452000e+05   7.0820500e+05   8.9149500e+05   8.6097300e+05   5.7053700e+05   5.4095600e+05   6.3063200e+05   6.6156700e+05   6.4294500e+05   6.2408600e+05   5.2184800e+05   5.1893000e+05   8.8221500e+05   8.5166400e+05   7.5330400e+05   8.2728600e+05   6.9502600e+05   7.3633400e+05   7.1399600e+05   7.5372900e+05   8.7676700e+05   7.2828200e+05   6.2060400e+05   5.7955100e+05   8.3063700e+05   8.1058100e+05   9.5900100e+05   9.6754200e+05   7.5341600e+05   7.8657200e+05   8.1514100e+05   7.3303300e+05   6.6670400e+05   7.3582500e+05   6.9392600e+05   7.7491800e+05   1.1215670e+06   1.1322860e+06   8.1127200e+05   7.3283500e+05   6.2960000e+05   6.2408000e+05   6.9292500e+05   7.1567100e+05   5.5020500e+05   5.7479000e+05   6.7244000e+05   7.1338500e+05   5.5928600e+05   5.3657700e+05   8.7096400e+05   8.9610500e+05   7.1757000e+05   6.3492800e+05   9.5017600e+05   0.0000000e+00   5.9595500e+05   6.1410900e+05   8.3402600e+05   8.7673600e+05
   6.0761100e+05   6.5887700e+05   5.2926900e+05   6.1658700e+05   3.0617300e+05   2.8246500e+05   6.9303500e+05   7.7054900e+05   2.5028500e+05   3.3005300e+05   2.9072100e+05   3.1456000e+05   4.3523200e+05   3.6838700e+05   3.8120600e+05   3.8428200e+05   2.4585100e+05   3.3956100e+05   3.2655400e+05   3.7870100e+05   1.8342700e+05   1.3872500e+05   4.7320400e+05   3.7060400e+05   2.6636700e+05   2.7001400e+05   2.5893600e+05   1.9138600e+05   3.2090000e+05   3.1849000e+05   3.6966500e+05   2.9686600e+05   4.7530900e+05   4.4173700e+05   1.6366800e+05   1.4536900e+05   2.4353000e+05   2.3609100e+05   2.4320800e+05   2.4332100e+05   1.3921700e+05   1.2516700e+05   4.7703600e+05   4.3185500e+05   3.4704600e+05   4.4850400e+05   3.1890000e+05   3.5932400e+05   2.9777800e+05   3.7226400e+05   4.6781700e+05   2.9703100e+05   1.9933200e+05   1.6997000e+05   4.3767800e+05   4.2551000e+05   5.7134700e+05   5.7643700e+05   3.4469600e+05   3.4649300e+05   4.1547800e+05   3.4352600e+05   2.4148300e+05   3.2832700e+05   3.0678300e+05   3.8035200e+05   7.0428400e+05   7.2882900e+05   3.8997300e+05   3.3847300e+05   2.4106200e+05   2.2243800e+05   3.2386400e+05   3.3158200e+05   1.6580400e+05   1.6730700e+05   2.9930000e+05   2.9543100e+05   1.6077600e+05   1.3190800e+05   4.7006800e+05   4.6324500e+05   2.4449900e+05   2.4516900e+05   5.7293400e+05   5.9595500e+05   0.0000000e+00   2.0781300e+05   4.1574700e+05   4.5500900e+05
   5.9416300e+05   6.4700200e+05   5.1022800e+05   5.7745800e+05   2.8648600e+05   2.7242700e+05   6.2320400e+05   7.3310800e+05   2.1766800e+05   3.3786200e+05   2.7878300e+05   3.0255700e+05   4.2784300e+05   3.5747300e+05   3.6321400e+05   3.4623100e+05   2.4020000e+05   3.1667000e+05   3.0434800e+05   3.4664000e+05   1.8160200e+05   1.4113300e+05   4.7196700e+05   3.6425700e+05   2.5027500e+05   2.4838300e+05   2.6740400e+05   2.1158100e+05   3.5369200e+05   3.2722400e+05   3.6350200e+05   2.8207500e+05   4.9616500e+05   4.3249400e+05   1.9877100e+05   1.4816700e+05   2.3318200e+05   2.5549700e+05   2.3973700e+05   2.5504300e+05   1.4486800e+05   1.6772900e+05   4.9670400e+05   4.4209000e+05   3.6096300e+05   4.3330600e+05   3.3550700e+05   3.7584000e+05   2.9737300e+05   3.7416800e+05   4.8395200e+05   2.9918800e+05   1.7299900e+05   1.7633900e+05   4.4855400e+05   4.4350800e+05   5.7275100e+05   5.7978500e+05   3.7145400e+05   3.6724500e+05   3.9279500e+05   3.0719000e+05   2.2425500e+05   2.9464500e+05   2.6656900e+05   3.5318200e+05   7.0535800e+05   7.2413500e+05   4.0198700e+05   2.9978900e+05   2.3892800e+05   2.0864600e+05   3.0754000e+05   3.7293100e+05   1.7313600e+05   1.6677300e+05   2.8112800e+05   2.8932300e+05   1.3594300e+05   1.2953800e+05   4.6099900e+05   4.7120000e+05   2.7112100e+05   2.3507800e+05   5.9689900e+05   6.1410900e+05   2.0781300e+05   0.0000000e+00   4.1988000e+05   4.5907200e+05
   8.5580700e+05   8.6688200e+05   7.7632700e+05   8.3347900e+05   5.5930500e+05   5.5561100e+05   8.5672100e+05   9.6369800e+05   4.3737000e+05   5.6067700e+05   4.8774700e+05   5.3879800e+05   6.5806900e+05   6.0270200e+05   6.0219000e+05   5.8091900e+05   4.5024600e+05   5.3089300e+05   5.3118100e+05   5.9032800e+05   3.9027000e+05   3.5901800e+05   6.8037600e+05   6.4020400e+05   5.2864400e+05   5.1609700e+05   4.7634800e+05   4.2363200e+05   5.6092700e+05   5.2829000e+05   5.6132500e+05   4.7984100e+05   6.8683800e+05   6.4054800e+05   3.9254100e+05   3.7926500e+05   4.3932800e+05   4.8916600e+05   4.8143300e+05   4.6307700e+05   3.6596100e+05   3.6410700e+05   6.8123100e+05   6.7715800e+05   5.6918900e+05   6.7166900e+05   5.6964700e+05   5.8266500e+05   5.3140300e+05   6.3186700e+05   7.4043900e+05   5.3494600e+05   4.2004100e+05   3.8463700e+05   6.0386900e+05   6.2222500e+05   8.2526000e+05   7.8558800e+05   5.9269700e+05   5.7735800e+05   5.9319600e+05   5.3761100e+05   4.5591300e+05   5.4178400e+05   5.4255500e+05   5.8347200e+05   9.0595600e+05   9.8154300e+05   6.1033300e+05   5.1924300e+05   4.7392500e+05   4.4921600e+05   5.0742800e+05   5.5585300e+05   3.7511600e+05   3.6310200e+05   4.9363300e+05   5.1964500e+05   3.9313200e+05   3.8164100e+05   7.0674300e+05   6.8026800e+05   4.9082300e+05   4.6636400e+05   8.3470300e+05   8.3402600e+05   4.1574700e+05   4.1988000e+05   0.0000000e+00   7.0456900e+05
   8.3644900e+05   9.2282200e+05   8.1331100e+05   8.5012000e+05   5.9616400e+05   5.7517100e+05   9.4416100e+05   1.0440710e+06   5.1587100e+05   6.5451300e+05   5.9129300e+05   6.1099700e+05   7.0955500e+05   5.9616900e+05   6.2794300e+05   6.2549700e+05   4.9199500e+05   6.1660600e+05   6.0361500e+05   6.7734200e+05   4.7336100e+05   4.2558500e+05   7.5199400e+05   6.5437200e+05   5.4842100e+05   5.5005200e+05   5.2872800e+05   4.6800500e+05   6.2272700e+05   6.1791000e+05   6.3804600e+05   5.6118500e+05   7.6478200e+05   7.1665400e+05   4.6789900e+05   4.1182500e+05   5.0910400e+05   5.6305400e+05   5.2606100e+05   5.1488800e+05   4.1860100e+05   4.0934600e+05   7.5252500e+05   7.2712900e+05   6.4698500e+05   7.0760900e+05   5.9200200e+05   6.4987000e+05   5.9817300e+05   6.6068100e+05   7.9955100e+05   6.1039200e+05   4.7409000e+05   4.2748700e+05   6.6070600e+05   7.1021800e+05   8.9820000e+05   8.5446400e+05   6.4448100e+05   6.4859200e+05   6.7638700e+05   6.0590000e+05   5.2634400e+05   5.9402200e+05   6.1526900e+05   6.3460800e+05   9.4275500e+05   1.0598000e+06   6.4598400e+05   5.9375500e+05   4.9565900e+05   5.1386500e+05   5.8609200e+05   6.2596900e+05   4.1339500e+05   4.3895400e+05   5.8540200e+05   5.5952100e+05   4.3819000e+05   4.0141300e+05   7.5302200e+05   7.2363900e+05   5.4009900e+05   5.5054000e+05   8.6608200e+05   8.7673600e+05   4.5500900e+05   4.5907200e+05   7.0456900e+05   0.0000000e+00
