# Supplementary material for: Autistic traits and individual brain differences: functional network efficiency reflects attentional and social impairments, structural nodal efficiencies index systemising and theory-of-mind skills
Source: Mol Autism. 2021 Jan 21;12:3. doi: 10.1186/s13229-020-00377-8 (PMC7818759; doi:10.1186/s13229-020-00377-8)
Supplement: Supplementary file 9 — Additional file 9. Brain-behaviour correlations. README file detailing data curation; AAL-90 region masks in NIfTI format; spreadseehts of Spearman correlations; code and data for the correlational analysis. [file 13229_2020_377_MOESM9_ESM.zip › Paul_Arora_et_al_data/Physiological/BBC/analysis/Diffusion_Analaysis/adj_matrixes/NOS_weighted/symmetric/connection_matrix_sym_aHU0399.txt]

   0.0000000e+00   7.6401500e+05   8.2349300e+05   8.8292100e+05   5.2280300e+05   5.5117400e+05   9.0833100e+05   9.6183400e+05   5.4053400e+05   5.6642600e+05   5.1534000e+05   5.2320600e+05   6.8159700e+05   6.1616900e+05   6.0156900e+05   5.8125800e+05   5.1061500e+05   5.3191600e+05   6.0689200e+05   7.1125700e+05   4.6719500e+05   4.5258700e+05   7.3852500e+05   7.2048500e+05   5.1914100e+05   5.0913500e+05   5.0381900e+05   4.8969300e+05   5.7237600e+05   6.1196400e+05   6.2563900e+05   5.7706800e+05   6.5368700e+05   6.9272300e+05   4.6271900e+05   4.4594100e+05   5.4457900e+05   5.5062100e+05   5.4423400e+05   5.3390000e+05   4.4734000e+05   4.5871300e+05   6.8555700e+05   7.1976300e+05   7.1351000e+05   7.8417600e+05   6.5817900e+05   6.2792100e+05   6.4054500e+05   6.0927100e+05   7.2278900e+05   5.2996100e+05   4.8149300e+05   5.0610100e+05   6.8224200e+05   7.5515300e+05   8.2799300e+05   7.9758500e+05   6.6522300e+05   7.2695300e+05   7.2763200e+05   6.3778000e+05   5.6999700e+05   6.8134700e+05   5.1891900e+05   6.3187100e+05   9.3480600e+05   9.9113900e+05   5.2892800e+05   5.1243500e+05   5.0598500e+05   5.3762500e+05   5.9790700e+05   5.7005800e+05   4.4097800e+05   4.5813600e+05   5.5752700e+05   5.5513600e+05   4.5855000e+05   4.3642500e+05   7.0343300e+05   6.8467400e+05   5.5737000e+05   5.4328700e+05   8.0093200e+05   7.6775800e+05   5.0435100e+05   5.1923100e+05   6.6812100e+05   7.0922900e+05
   7.6401500e+05   0.0000000e+00   8.1224400e+05   8.9620600e+05   5.0232600e+05   5.5687100e+05   9.2146600e+05   9.6691300e+05   5.3200400e+05   5.5670600e+05   5.1486200e+05   4.8443100e+05   6.4295400e+05   5.8807200e+05   5.8667500e+05   5.6739300e+05   5.4078400e+05   5.6385400e+05   6.5871900e+05   7.0406900e+05   4.0378500e+05   4.0081600e+05   7.3845200e+05   7.1432800e+05   4.7624300e+05   4.8885000e+05   4.3238100e+05   4.3014600e+05   5.2444300e+05   5.6923100e+05   5.8419100e+05   5.2431000e+05   6.4683200e+05   6.7044700e+05   4.2755500e+05   4.0572400e+05   4.8985800e+05   4.7876100e+05   5.0474900e+05   5.4264900e+05   4.5198900e+05   4.5049200e+05   6.8259300e+05   7.3060000e+05   6.7135600e+05   7.0103900e+05   6.3621600e+05   6.3031900e+05   6.1943100e+05   5.7733900e+05   7.0989000e+05   5.6295700e+05   4.7307200e+05   5.0196800e+05   6.6193000e+05   6.9209500e+05   7.8174600e+05   7.4799200e+05   6.2862300e+05   6.5475500e+05   6.5185100e+05   5.9106000e+05   5.1454100e+05   6.2061500e+05   4.7777900e+05   5.9969900e+05   9.3525700e+05   1.0172510e+06   5.5017200e+05   5.2543300e+05   4.8472700e+05   5.1161100e+05   5.5329800e+05   5.8028600e+05   4.1532600e+05   4.2902400e+05   4.6926000e+05   5.0014900e+05   4.1496300e+05   3.9409600e+05   7.0784100e+05   6.8283500e+05   5.5359600e+05   5.2305100e+05   7.8116400e+05   7.4510800e+05   4.5936900e+05   4.6587800e+05   6.1686800e+05   6.1805100e+05
   8.2349300e+05   8.1224400e+05   0.0000000e+00   9.1928100e+05   5.4099300e+05   5.6667600e+05   9.3521000e+05   9.4710300e+05   5.0435200e+05   5.4544300e+05   5.2101400e+05   5.4205100e+05   7.0892200e+05   6.2160300e+05   6.1592300e+05   5.9990900e+05   5.4183900e+05   5.5376100e+05   6.8839600e+05   7.5187700e+05   4.3409600e+05   4.5654400e+05   7.8855000e+05   7.7855100e+05   5.3170900e+05   5.6897600e+05   5.3554900e+05   5.0586800e+05   5.7754800e+05   6.2342900e+05   6.3098100e+05   5.5432400e+05   6.6582000e+05   7.0045700e+05   4.4615300e+05   4.1551900e+05   5.2078200e+05   5.2741100e+05   5.2786300e+05   5.4304900e+05   4.3495100e+05   4.1376600e+05   6.3489200e+05   6.8889600e+05   6.4692400e+05   6.8704600e+05   5.9876500e+05   6.1366200e+05   6.1718000e+05   5.7385900e+05   6.9001600e+05   5.4235100e+05   4.3606600e+05   4.6548800e+05   6.4401000e+05   6.8560800e+05   7.8479700e+05   7.8996600e+05   5.9371900e+05   7.0427300e+05   6.6397900e+05   5.6187000e+05   4.7635100e+05   6.2307800e+05   4.7957200e+05   6.3032100e+05   8.9530700e+05   1.0699420e+06   5.5447500e+05   5.1544900e+05   4.6135700e+05   5.4104700e+05   5.9560000e+05   5.7695900e+05   4.0969700e+05   4.4378200e+05   5.2429100e+05   5.4964600e+05   4.4624400e+05   4.3325700e+05   7.7576900e+05   6.9605700e+05   5.5791800e+05   5.4403700e+05   8.1913000e+05   7.5402200e+05   5.3299500e+05   5.0620600e+05   6.6378300e+05   6.9193400e+05
   8.8292100e+05   8.9620600e+05   9.1928100e+05   0.0000000e+00   6.1326700e+05   6.0298400e+05   9.8594100e+05   1.0285740e+06   6.1444400e+05   6.3746800e+05   5.8652300e+05   5.8376100e+05   7.4905300e+05   7.1726900e+05   7.1387500e+05   6.7789900e+05   5.8519600e+05   5.9916100e+05   6.8003600e+05   8.0207600e+05   5.2987600e+05   5.5603700e+05   8.4970300e+05   7.6095700e+05   5.6655100e+05   6.1251600e+05   5.4094500e+05   6.1212600e+05   6.6623500e+05   6.9023700e+05   6.7968800e+05   6.6948100e+05   7.5583000e+05   7.6558600e+05   5.6531800e+05   5.3689700e+05   6.2675900e+05   6.1619800e+05   6.3300800e+05   6.1184100e+05   5.4272300e+05   5.6508200e+05   7.3562400e+05   8.1608700e+05   7.5074900e+05   7.9769000e+05   7.3176700e+05   7.1591900e+05   7.2265900e+05   6.7332100e+05   7.5852200e+05   6.3310100e+05   5.5207600e+05   5.5676800e+05   7.7908400e+05   8.4037000e+05   9.0278500e+05   9.0947200e+05   6.5912000e+05   7.7999800e+05   7.7937300e+05   6.8066500e+05   6.4482900e+05   7.4100500e+05   5.9079500e+05   7.3172500e+05   1.0024060e+06   1.1654210e+06   6.5610900e+05   6.0083600e+05   5.6032200e+05   5.8693700e+05   7.2497000e+05   6.5225200e+05   5.4448600e+05   5.2723600e+05   6.3379600e+05   6.3921400e+05   5.3777600e+05   5.2743200e+05   8.3992900e+05   8.1117100e+05   6.5715100e+05   6.1403700e+05   9.1743800e+05   8.6282300e+05   5.8090500e+05   5.8907400e+05   7.3085400e+05   7.8036500e+05
   5.2280300e+05   5.0232600e+05   5.4099300e+05   6.1326700e+05   0.0000000e+00   2.7234100e+05   6.6355200e+05   7.0628200e+05   2.5659500e+05   2.9786900e+05   2.8309600e+05   2.5676600e+05   4.2224400e+05   3.7573700e+05   3.2217300e+05   3.1864100e+05   2.7014700e+05   3.0145900e+05   3.7897900e+05   4.9517400e+05   1.8830300e+05   1.9457100e+05   5.0882600e+05   4.7214000e+05   2.4030900e+05   2.8503400e+05   2.1550000e+05   2.3119300e+05   3.1895600e+05   3.4170700e+05   3.5074200e+05   2.7562900e+05   4.2101900e+05   4.5840600e+05   1.9512700e+05   1.6866100e+05   2.8207500e+05   2.8227200e+05   3.0178100e+05   2.9665400e+05   1.9334300e+05   2.1390200e+05   4.3261700e+05   4.7285600e+05   4.2634900e+05   4.5612900e+05   3.8115100e+05   3.5458600e+05   3.6982900e+05   3.4481300e+05   4.4289700e+05   3.1277900e+05   2.0018000e+05   2.1814500e+05   4.1857400e+05   4.4274400e+05   5.3295400e+05   5.1701800e+05   3.3781600e+05   4.5170500e+05   3.7998700e+05   3.2703700e+05   2.4262800e+05   3.7169000e+05   2.4531600e+05   3.4971300e+05   6.4898800e+05   7.4144200e+05   3.2224900e+05   2.6427300e+05   2.2340200e+05   2.7192600e+05   2.9818600e+05   3.4396800e+05   1.9680400e+05   1.8749300e+05   2.6775700e+05   2.6763000e+05   1.8872900e+05   1.6022600e+05   5.0460400e+05   4.8463800e+05   3.0492300e+05   2.8061600e+05   5.3068900e+05   5.1850200e+05   2.7316600e+05   2.4178800e+05   4.1624100e+05   4.2456200e+05
   5.5117400e+05   5.5687100e+05   5.6667600e+05   6.0298400e+05   2.7234100e+05   0.0000000e+00   6.6221100e+05   7.1253700e+05   2.7477500e+05   3.1389900e+05   2.8737000e+05   2.4727400e+05   4.2883100e+05   3.7091300e+05   3.4245300e+05   3.2669100e+05   2.8078500e+05   3.0455900e+05   4.0117900e+05   5.1124100e+05   2.1365700e+05   2.2046100e+05   5.0645000e+05   4.7659400e+05   2.6589700e+05   2.9178500e+05   2.1669300e+05   2.0976400e+05   2.9740200e+05   3.1013000e+05   3.3919500e+05   2.9819200e+05   4.0529600e+05   4.4519500e+05   1.9315200e+05   1.9333100e+05   2.4338200e+05   2.6440100e+05   3.0902800e+05   2.9006100e+05   2.1225000e+05   1.8806100e+05   4.0547200e+05   4.5802100e+05   4.0983100e+05   4.4790900e+05   3.7367300e+05   3.1835100e+05   3.5499300e+05   3.4226100e+05   4.8858300e+05   3.1954900e+05   2.1576400e+05   2.2062700e+05   4.3781800e+05   4.4694600e+05   5.6903000e+05   5.2719000e+05   3.4550500e+05   4.7882000e+05   3.8759800e+05   3.7613300e+05   2.7873300e+05   3.7439700e+05   2.2439600e+05   3.4089900e+05   6.8811500e+05   7.4250400e+05   2.9544000e+05   2.8044800e+05   2.5268900e+05   2.6927200e+05   3.1295400e+05   3.3002600e+05   2.0139000e+05   2.0244200e+05   2.6477800e+05   2.6300500e+05   1.8303500e+05   1.7287300e+05   4.8411700e+05   4.6549600e+05   3.1782400e+05   2.6410200e+05   5.2393300e+05   5.4464900e+05   2.6958500e+05   2.7692300e+05   4.3947800e+05   4.5574400e+05
   9.0833100e+05   9.2146600e+05   9.3521000e+05   9.8594100e+05   6.6355200e+05   6.6221100e+05   0.0000000e+00   1.0800560e+06   6.2812000e+05   6.9931000e+05   6.8766100e+05   6.7156500e+05   8.2157500e+05   7.4840600e+05   7.0697200e+05   7.1114500e+05   6.4983000e+05   6.8003400e+05   7.5380000e+05   8.2821500e+05   5.7282700e+05   5.9125800e+05   8.8642000e+05   8.4390100e+05   6.5169800e+05   6.3107000e+05   6.1802000e+05   6.5719500e+05   7.0624500e+05   7.0893100e+05   7.1577900e+05   6.5020400e+05   7.6262900e+05   8.1354200e+05   5.7559800e+05   5.8152100e+05   6.4167800e+05   6.8671600e+05   7.0478500e+05   6.8091900e+05   5.5204700e+05   5.7147600e+05   8.0874600e+05   8.4996800e+05   7.9425100e+05   8.6366500e+05   7.2082700e+05   7.2616900e+05   7.4879900e+05   6.9118300e+05   8.6472100e+05   6.7274000e+05   6.0393500e+05   6.2511700e+05   7.9298600e+05   8.4948000e+05   9.4124900e+05   9.1284400e+05   7.5449200e+05   8.7166600e+05   8.0279500e+05   7.5012400e+05   6.5783100e+05   7.8508300e+05   6.7617300e+05   7.5142800e+05   1.0793110e+06   1.1232660e+06   6.9423100e+05   6.6729100e+05   6.4165300e+05   6.6149800e+05   7.2688700e+05   7.3626800e+05   5.9206900e+05   5.9163500e+05   6.2857700e+05   6.6411200e+05   5.7016300e+05   5.8023600e+05   8.6913200e+05   8.5075700e+05   7.1186100e+05   6.6984700e+05   9.1257900e+05   8.9798700e+05   6.4145500e+05   6.6330000e+05   8.1213300e+05   8.4339200e+05
   9.6183400e+05   9.6691300e+05   9.4710300e+05   1.0285740e+06   7.0628200e+05   7.1253700e+05   1.0800560e+06   0.0000000e+00   6.9785300e+05   7.3615700e+05   7.0975400e+05   6.7103900e+05   8.6669200e+05   7.7692700e+05   7.3984400e+05   7.4439600e+05   6.8668600e+05   7.3196100e+05   8.2532600e+05   8.9331600e+05   6.0215100e+05   6.0664300e+05   9.1180300e+05   8.7556200e+05   6.2887200e+05   6.5592400e+05   6.3732200e+05   6.4190400e+05   7.2119000e+05   7.6377700e+05   7.5580400e+05   7.2087800e+05   8.2075300e+05   8.3205100e+05   5.8548400e+05   5.7766100e+05   6.5602000e+05   6.7409600e+05   6.9944100e+05   7.0574100e+05   6.2067100e+05   5.8743800e+05   8.3491800e+05   8.7661000e+05   8.5273400e+05   9.0724700e+05   8.0372500e+05   7.3991500e+05   7.5902500e+05   7.4367600e+05   9.3186800e+05   7.2622500e+05   6.2785200e+05   6.1038000e+05   8.0476800e+05   8.2263800e+05   9.7704100e+05   9.6974600e+05   7.7261000e+05   8.9013100e+05   8.2686800e+05   7.8033300e+05   6.7452800e+05   7.8072800e+05   6.4621900e+05   7.9093400e+05   1.0549720e+06   1.1465270e+06   6.9033900e+05   6.6217700e+05   6.0308300e+05   6.7711700e+05   7.4113000e+05   7.3966000e+05   5.8727900e+05   6.0677500e+05   6.4685600e+05   6.6970600e+05   5.5036900e+05   5.4439900e+05   9.3292000e+05   8.8022400e+05   7.0867300e+05   6.9395300e+05   9.1987900e+05   9.4591500e+05   6.6828800e+05   6.8053400e+05   8.4002400e+05   8.8802700e+05
   5.4053400e+05   5.3200400e+05   5.0435200e+05   6.1444400e+05   2.5659500e+05   2.7477500e+05   6.2812000e+05   6.9785300e+05   0.0000000e+00   3.0368700e+05   2.7341900e+05   2.4844800e+05   4.1355200e+05   3.0906900e+05   2.9493800e+05   2.9912000e+05   2.3066200e+05   2.7481000e+05   3.8166100e+05   4.6814300e+05   1.7661900e+05   1.6054600e+05   4.9991500e+05   4.5576200e+05   2.3453000e+05   2.6392000e+05   2.1714500e+05   1.9742000e+05   2.8119700e+05   3.1095100e+05   2.9543000e+05   2.7674800e+05   3.9804400e+05   3.9441700e+05   1.7981500e+05   1.7023600e+05   2.3183800e+05   2.3068600e+05   2.6933000e+05   2.7853200e+05   1.5683400e+05   1.7791500e+05   3.9049200e+05   4.1976700e+05   4.3246900e+05   4.5969900e+05   3.5535100e+05   3.4704500e+05   3.4493100e+05   3.2486900e+05   4.5272000e+05   2.7559000e+05   1.8802500e+05   2.1522300e+05   4.3887300e+05   4.4290200e+05   5.5455200e+05   5.5972300e+05   3.2697500e+05   4.5848600e+05   4.1587200e+05   3.6519100e+05   2.5237300e+05   3.5655000e+05   2.2490300e+05   3.7927200e+05   6.5463000e+05   7.6008800e+05   2.8708200e+05   2.4821600e+05   2.3382700e+05   2.4966800e+05   3.1448500e+05   3.4574700e+05   1.8653300e+05   1.8721700e+05   2.2218700e+05   2.4072900e+05   1.5707000e+05   1.6619300e+05   5.1337500e+05   4.6062600e+05   2.9727400e+05   2.7213200e+05   4.9723200e+05   4.8745500e+05   2.2684700e+05   2.4254400e+05   3.9112300e+05   4.1816500e+05
   5.6642600e+05   5.5670600e+05   5.4544300e+05   6.3746800e+05   2.9786900e+05   3.1389900e+05   6.9931000e+05   7.3615700e+05   3.0368700e+05   0.0000000e+00   2.9078500e+05   2.9866800e+05   4.6373300e+05   3.7122100e+05   3.6230400e+05   3.2946000e+05   2.7371500e+05   3.3355700e+05   4.1899100e+05   5.0235200e+05   2.1510000e+05   2.1430700e+05   5.2712900e+05   4.8053600e+05   2.7147500e+05   3.0002800e+05   2.4703900e+05   2.6310100e+05   3.6059400e+05   3.6613900e+05   3.5706500e+05   3.1366600e+05   4.4000200e+05   4.6660900e+05   1.9440800e+05   2.0013600e+05   2.5689600e+05   2.9878100e+05   2.9683600e+05   2.9489100e+05   2.0796200e+05   1.8562500e+05   4.0008800e+05   4.9073500e+05   4.7270000e+05   4.8418000e+05   3.6610800e+05   3.4978900e+05   3.6401000e+05   3.5534800e+05   4.7020900e+05   3.2476400e+05   2.3279900e+05   2.5348900e+05   4.5506400e+05   4.5785300e+05   5.6117300e+05   5.5710800e+05   3.6477600e+05   4.5787700e+05   4.3260600e+05   3.6800700e+05   2.6955600e+05   3.9405200e+05   2.8242700e+05   4.1063000e+05   7.2311300e+05   7.8848000e+05   3.3705300e+05   3.1754600e+05   2.5103400e+05   2.5129800e+05   3.1449300e+05   3.4035800e+05   2.1587700e+05   2.3457800e+05   2.7883900e+05   2.9642600e+05   1.9915100e+05   1.8910200e+05   5.3240200e+05   4.8855800e+05   3.3470000e+05   2.8885100e+05   5.4732100e+05   5.2633200e+05   2.6007100e+05   2.8609800e+05   4.5227100e+05   4.6676000e+05
   5.1534000e+05   5.1486200e+05   5.2101400e+05   5.8652300e+05   2.8309600e+05   2.8737000e+05   6.8766100e+05   7.0975400e+05   2.7341900e+05   2.9078500e+05   0.0000000e+00   2.5285500e+05   4.1284500e+05   3.7217600e+05   3.5101100e+05   3.2406100e+05   2.5047700e+05   3.0075200e+05   3.7940900e+05   4.7363600e+05   2.0645400e+05   2.0041900e+05   5.0483300e+05   4.7510000e+05   2.3292100e+05   2.5680800e+05   2.0627600e+05   2.2547300e+05   3.2291500e+05   3.3058700e+05   3.4666100e+05   3.0478200e+05   3.9416000e+05   4.3184700e+05   1.8655800e+05   1.7200100e+05   2.4796100e+05   2.5745100e+05   2.6868000e+05   2.7689700e+05   1.8146000e+05   1.8617000e+05   3.6367500e+05   4.5981600e+05   4.1112600e+05   4.6422000e+05   3.5458000e+05   3.3459700e+05   3.5995600e+05   3.3679300e+05   4.6024000e+05   2.9555900e+05   2.1242300e+05   2.2586200e+05   4.0681000e+05   4.2102900e+05   5.7490000e+05   5.3007000e+05   3.5573100e+05   4.0883400e+05   4.2080200e+05   3.4598800e+05   2.6742200e+05   3.8943600e+05   2.3041400e+05   3.7908800e+05   6.7908400e+05   7.3614800e+05   2.9322100e+05   2.7112800e+05   2.2666700e+05   2.3315200e+05   3.1383800e+05   3.2148000e+05   1.7854400e+05   1.7918700e+05   2.5206100e+05   2.8081300e+05   1.7029100e+05   1.5975200e+05   4.8738600e+05   4.5193800e+05   2.9205400e+05   2.5383400e+05   5.4824600e+05   5.0466500e+05   2.4712900e+05   2.4156500e+05   4.2801900e+05   4.4906500e+05
   5.2320600e+05   4.8443100e+05   5.4205100e+05   5.8376100e+05   2.5676600e+05   2.4727400e+05   6.7156500e+05   6.7103900e+05   2.4844800e+05   2.9866800e+05   2.5285500e+05   0.0000000e+00   3.8126100e+05   3.3387100e+05   3.1063500e+05   2.8068100e+05   2.6315000e+05   2.8035300e+05   3.8204600e+05   4.6072200e+05   1.6257700e+05   1.7322300e+05   4.6459300e+05   4.1607000e+05   2.0319800e+05   2.5062400e+05   2.0819100e+05   2.1801700e+05   3.2475000e+05   3.0818400e+05   3.2446500e+05   2.7887700e+05   3.5015400e+05   4.1293100e+05   1.6291800e+05   1.6478100e+05   2.4676100e+05   2.5348800e+05   2.5495400e+05   2.5511800e+05   1.6531900e+05   1.6614000e+05   3.8614700e+05   4.5014000e+05   3.9287300e+05   4.2792900e+05   3.4195700e+05   3.1394600e+05   3.5386400e+05   3.2592400e+05   4.4227500e+05   3.0212800e+05   1.9970300e+05   2.0293400e+05   4.0481100e+05   4.1873700e+05   5.6031400e+05   5.2515000e+05   3.5244800e+05   4.0351900e+05   4.0533600e+05   3.5037500e+05   2.4561300e+05   3.6523100e+05   2.2893800e+05   3.3540400e+05   6.3592700e+05   7.0870100e+05   2.9995500e+05   2.7876200e+05   1.9521100e+05   2.2573400e+05   3.1075600e+05   3.2650500e+05   1.6702300e+05   1.6877900e+05   2.3729400e+05   2.4420700e+05   1.4619100e+05   1.3878000e+05   4.6961800e+05   4.6256900e+05   3.3531100e+05   2.4918100e+05   5.4383200e+05   4.8563400e+05   2.1222400e+05   2.0340500e+05   3.9184400e+05   4.2530200e+05
   6.8159700e+05   6.4295400e+05   7.0892200e+05   7.4905300e+05   4.2224400e+05   4.2883100e+05   8.2157500e+05   8.6669200e+05   4.1355200e+05   4.6373300e+05   4.1284500e+05   3.8126100e+05   0.0000000e+00   5.0085200e+05   4.6199700e+05   4.4399200e+05   4.1031200e+05   4.3362300e+05   5.2292000e+05   6.0725600e+05   3.3000800e+05   3.2915200e+05   6.0276600e+05   5.9707700e+05   3.7796700e+05   4.0101100e+05   3.8747000e+05   3.8306800e+05   4.5942500e+05   4.6726700e+05   5.0499700e+05   4.6726000e+05   5.3171600e+05   5.5711900e+05   3.3831500e+05   3.5177400e+05   4.2063200e+05   4.2366100e+05   4.1215400e+05   4.2683100e+05   3.3186600e+05   3.2942200e+05   5.6468600e+05   6.3403900e+05   5.9999700e+05   6.1039300e+05   5.1677400e+05   5.1021900e+05   5.3579300e+05   4.6539500e+05   6.2552500e+05   4.5545800e+05   3.3397700e+05   3.5787100e+05   5.1488900e+05   5.7668900e+05   7.1638300e+05   6.9174100e+05   5.1413300e+05   5.6967500e+05   5.5801900e+05   5.1570200e+05   3.9496400e+05   5.1501200e+05   3.7614300e+05   5.0211100e+05   8.1462300e+05   8.8426600e+05   4.5229100e+05   4.3157200e+05   3.8013200e+05   4.0238200e+05   4.9740000e+05   4.9352500e+05   3.3476800e+05   3.3437900e+05   4.3398900e+05   4.3687400e+05   3.2549800e+05   3.4134600e+05   6.6887800e+05   5.9709800e+05   4.4176700e+05   4.0733400e+05   7.0267900e+05   6.2785400e+05   3.9770900e+05   3.5929000e+05   5.7929500e+05   6.0425600e+05
   6.1616900e+05   5.8807200e+05   6.2160300e+05   7.1726900e+05   3.7573700e+05   3.7091300e+05   7.4840600e+05   7.7692700e+05   3.0906900e+05   3.7122100e+05   3.7217600e+05   3.3387100e+05   5.0085200e+05   0.0000000e+00   3.9026200e+05   3.7622300e+05   3.4731900e+05   3.5979900e+05   4.6469400e+05   4.9961000e+05   2.4442300e+05   2.5264200e+05   5.5192800e+05   5.1490900e+05   3.2580600e+05   3.6239900e+05   3.1552000e+05   2.9228700e+05   3.8499700e+05   3.7129100e+05   3.8621500e+05   3.5941200e+05   4.3692100e+05   4.8073100e+05   2.6628200e+05   2.7280000e+05   3.7629200e+05   3.4632300e+05   3.5846400e+05   3.7977100e+05   2.5538100e+05   2.5041300e+05   4.9119000e+05   5.3781900e+05   4.7027200e+05   4.9983300e+05   4.4511000e+05   4.2705300e+05   4.6998200e+05   4.2096400e+05   5.6393100e+05   3.7375500e+05   2.6648200e+05   2.8065800e+05   4.6522800e+05   5.2139100e+05   6.5499000e+05   5.6919700e+05   4.3787800e+05   5.2145500e+05   4.9350000e+05   4.2314700e+05   3.0119800e+05   4.3255100e+05   3.3693900e+05   4.2990600e+05   7.3639000e+05   7.7310700e+05   3.6458200e+05   3.4589400e+05   2.8873900e+05   3.3738600e+05   3.7189800e+05   3.6686400e+05   2.4327300e+05   2.6486900e+05   3.2599400e+05   3.3789800e+05   2.3394500e+05   2.2812900e+05   5.5701700e+05   5.3248100e+05   3.7279400e+05   3.5200100e+05   5.8911500e+05   5.8493600e+05   3.4156700e+05   3.1086500e+05   4.8321600e+05   5.0575100e+05
   6.0156900e+05   5.8667500e+05   6.1592300e+05   7.1387500e+05   3.2217300e+05   3.4245300e+05   7.0697200e+05   7.3984400e+05   2.9493800e+05   3.6230400e+05   3.5101100e+05   3.1063500e+05   4.6199700e+05   3.9026200e+05   0.0000000e+00   3.7024600e+05   3.1485600e+05   3.5507400e+05   4.5283400e+05   5.2772100e+05   2.5224500e+05   2.6170100e+05   5.4773700e+05   5.3979000e+05   3.1186000e+05   3.3470500e+05   2.9892900e+05   3.0593800e+05   4.1486600e+05   3.7828200e+05   3.9880700e+05   3.8325900e+05   4.7472500e+05   5.0492600e+05   2.6367900e+05   2.3430900e+05   3.1497400e+05   3.2334600e+05   3.3741600e+05   3.5439000e+05   2.5032900e+05   2.4236600e+05   4.5797200e+05   5.3517900e+05   4.9948300e+05   4.7389100e+05   3.9454300e+05   3.6102200e+05   3.8990600e+05   4.1623500e+05   5.3991700e+05   3.7362100e+05   2.7216500e+05   2.7032800e+05   4.3204500e+05   4.8453000e+05   5.7473700e+05   5.4789800e+05   4.0176900e+05   4.5050700e+05   4.6380200e+05   3.7852300e+05   3.0354100e+05   4.1008300e+05   3.0523100e+05   4.1797600e+05   7.1009000e+05   7.5787000e+05   3.4434200e+05   3.1253200e+05   2.8796400e+05   2.8358300e+05   3.5392300e+05   3.7464900e+05   2.2968900e+05   2.2244000e+05   3.0282200e+05   2.9907600e+05   2.1160100e+05   2.1950400e+05   5.3296200e+05   5.1334800e+05   3.5599200e+05   3.6008100e+05   5.9307000e+05   5.7486400e+05   2.6437300e+05   2.7653600e+05   4.4503600e+05   4.5832300e+05
   5.8125800e+05   5.6739300e+05   5.9990900e+05   6.7789900e+05   3.1864100e+05   3.2669100e+05   7.1114500e+05   7.4439600e+05   2.9912000e+05   3.2946000e+05   3.2406100e+05   2.8068100e+05   4.4399200e+05   3.7622300e+05   3.7024600e+05   0.0000000e+00   2.7988500e+05   3.3847200e+05   4.4349600e+05   5.0316900e+05   2.5720100e+05   2.3618700e+05   5.4620200e+05   5.0401700e+05   2.7011400e+05   2.8545600e+05   2.4586800e+05   2.4656800e+05   3.6273700e+05   3.4665000e+05   3.6599800e+05   3.4821900e+05   4.4004700e+05   4.6005200e+05   2.6229300e+05   2.2284400e+05   3.0758400e+05   3.2560900e+05   3.3383100e+05   3.3031500e+05   2.4043600e+05   2.3655400e+05   4.6691700e+05   5.0640000e+05   4.6582800e+05   4.9352700e+05   3.9076000e+05   3.5567400e+05   3.9750900e+05   3.9989800e+05   5.2724400e+05   3.7521600e+05   2.5799100e+05   2.3698900e+05   4.6615000e+05   4.9512300e+05   5.9300000e+05   5.5656600e+05   4.1307600e+05   4.9383200e+05   4.7732400e+05   4.0236200e+05   3.1738000e+05   4.1646100e+05   2.7865100e+05   3.8474900e+05   6.9769500e+05   7.6349600e+05   3.3380400e+05   3.3504200e+05   2.7957500e+05   2.8312700e+05   3.2106700e+05   3.4992200e+05   2.2051600e+05   2.3772800e+05   3.1756500e+05   2.9737900e+05   2.1178100e+05   1.8229700e+05   5.3389000e+05   5.0049400e+05   3.4476900e+05   3.0557200e+05   5.7729600e+05   5.7276900e+05   2.5829700e+05   2.8083800e+05   4.7184100e+05   4.5277500e+05
   5.1061500e+05   5.4078400e+05   5.4183900e+05   5.8519600e+05   2.7014700e+05   2.8078500e+05   6.4983000e+05   6.8668600e+05   2.3066200e+05   2.7371500e+05   2.5047700e+05   2.6315000e+05   4.1031200e+05   3.4731900e+05   3.1485600e+05   2.7988500e+05   0.0000000e+00   2.7297300e+05   3.5704600e+05   4.4208800e+05   1.7868100e+05   1.5824800e+05   4.6803900e+05   4.0989900e+05   2.1452200e+05   2.4440000e+05   1.8732500e+05   2.0206200e+05   2.9619500e+05   2.7629800e+05   2.9521100e+05   2.8916000e+05   3.7798200e+05   3.8571400e+05   1.6819800e+05   1.7417600e+05   2.2012900e+05   2.4222900e+05   2.4933700e+05   2.4030500e+05   1.7183500e+05   1.7611800e+05   3.9036300e+05   4.3626500e+05   3.8627600e+05   4.1197900e+05   3.5486400e+05   3.2967600e+05   3.4032100e+05   3.3658600e+05   4.3606000e+05   2.7943000e+05   1.6597800e+05   1.9484900e+05   3.7905600e+05   4.2232900e+05   5.4085600e+05   4.9913500e+05   3.4375600e+05   4.4037300e+05   4.2096500e+05   3.3262900e+05   2.2683000e+05   3.3618500e+05   2.4233100e+05   3.3785500e+05   6.3027800e+05   7.0417300e+05   2.5373400e+05   2.5850600e+05   2.1747500e+05   2.3663600e+05   2.9793900e+05   3.2204700e+05   1.5124300e+05   1.5110400e+05   2.2395700e+05   2.4092300e+05   1.6709300e+05   1.4944600e+05   4.7684400e+05   4.5109800e+05   2.9730200e+05   2.6785500e+05   5.3996300e+05   4.8494200e+05   2.2981500e+05   2.4301900e+05   4.1296700e+05   4.2234400e+05
   5.3191600e+05   5.6385400e+05   5.5376100e+05   5.9916100e+05   3.0145900e+05   3.0455900e+05   6.8003400e+05   7.3196100e+05   2.7481000e+05   3.3355700e+05   3.0075200e+05   2.8035300e+05   4.3362300e+05   3.5979900e+05   3.5507400e+05   3.3847200e+05   2.7297300e+05   0.0000000e+00   4.1994300e+05   4.6657700e+05   2.0879400e+05   1.8383300e+05   4.8644400e+05   4.7192800e+05   2.8025200e+05   3.0712800e+05   2.5515200e+05   2.5494100e+05   3.6892900e+05   3.2853600e+05   3.5977400e+05   3.4534400e+05   4.2826600e+05   4.5880200e+05   2.4627900e+05   2.0075000e+05   2.7574700e+05   2.7413200e+05   3.3138500e+05   3.0139200e+05   2.1826700e+05   1.9321100e+05   4.0031600e+05   4.2050700e+05   4.5507200e+05   4.8386100e+05   3.6289600e+05   3.4084300e+05   3.7476300e+05   3.6207000e+05   4.5868400e+05   3.1448100e+05   2.3624900e+05   2.4847800e+05   4.1103700e+05   4.4655700e+05   5.4977400e+05   5.3523300e+05   3.7685600e+05   4.6815600e+05   4.1515800e+05   3.6185600e+05   2.5215800e+05   3.8522800e+05   2.6805900e+05   3.9757800e+05   6.9346400e+05   7.5559700e+05   3.2146100e+05   3.0077700e+05   2.5436000e+05   2.4367600e+05   3.2646100e+05   3.5070400e+05   2.0027500e+05   2.0422600e+05   2.5842700e+05   2.7900200e+05   1.6798900e+05   1.5315100e+05   4.8541900e+05   4.7775400e+05   3.2625000e+05   2.7977700e+05   5.5070100e+05   5.2948100e+05   2.5428900e+05   2.5565300e+05   4.3801800e+05   4.6368700e+05
   6.0689200e+05   6.5871900e+05   6.8839600e+05   6.8003600e+05   3.7897900e+05   4.0117900e+05   7.5380000e+05   8.2532600e+05   3.8166100e+05   4.1899100e+05   3.7940900e+05   3.8204600e+05   5.2292000e+05   4.6469400e+05   4.5283400e+05   4.4349600e+05   3.5704600e+05   4.1994300e+05   0.0000000e+00   5.9037700e+05   3.1334400e+05   3.0518600e+05   5.9745900e+05   5.5071600e+05   3.6884000e+05   3.9777600e+05   3.4350300e+05   3.4140100e+05   4.2923600e+05   4.3624400e+05   4.7620900e+05   4.3746200e+05   5.0015500e+05   5.3236600e+05   3.2306300e+05   3.0566500e+05   3.7716600e+05   3.6049100e+05   4.3881900e+05   4.0909000e+05   3.1189000e+05   3.1190100e+05   5.1551500e+05   5.7979100e+05   5.5648900e+05   5.7255800e+05   4.6384500e+05   4.8617600e+05   4.7682500e+05   4.5366600e+05   5.6470000e+05   3.6931900e+05   3.1489000e+05   3.2926800e+05   5.0932200e+05   5.6269300e+05   6.7075600e+05   6.6321700e+05   4.7885900e+05   5.8201400e+05   5.2364100e+05   5.1040800e+05   3.7276200e+05   4.9522100e+05   3.6742300e+05   4.9133300e+05   7.9886200e+05   8.8343300e+05   4.3806700e+05   4.2384700e+05   3.5849100e+05   3.7436600e+05   4.5486400e+05   5.0377800e+05   2.9974100e+05   2.8465700e+05   3.7704200e+05   3.9003600e+05   2.7651000e+05   2.8278700e+05   5.9586600e+05   5.7179500e+05   4.5405500e+05   3.8536700e+05   6.6069800e+05   6.5526400e+05   3.3938800e+05   3.5643800e+05   5.2813000e+05   5.6699500e+05
   7.1125700e+05   7.0406900e+05   7.5187700e+05   8.0207600e+05   4.9517400e+05   5.1124100e+05   8.2821500e+05   8.9331600e+05   4.6814300e+05   5.0235200e+05   4.7363600e+05   4.6072200e+05   6.0725600e+05   4.9961000e+05   5.2772100e+05   5.0316900e+05   4.4208800e+05   4.6657700e+05   5.9037700e+05   0.0000000e+00   3.5644000e+05   3.3810000e+05   6.3361100e+05   6.1352200e+05   4.4305400e+05   4.7567100e+05   4.0608500e+05   4.0958000e+05   5.2418600e+05   5.0163800e+05   5.1733300e+05   5.3474800e+05   6.3092400e+05   6.4150200e+05   4.0620900e+05   3.9231200e+05   4.6544500e+05   4.4805300e+05   4.9830100e+05   4.9714100e+05   3.8206500e+05   3.8299500e+05   5.9544700e+05   6.4235300e+05   6.3087400e+05   6.1335000e+05   5.2793900e+05   5.4744500e+05   5.4611800e+05   5.2927600e+05   6.2025700e+05   4.5561000e+05   3.7715200e+05   3.8920300e+05   6.0307800e+05   6.1702500e+05   7.1191100e+05   6.9823500e+05   5.4312400e+05   6.1928400e+05   6.0768900e+05   5.7927000e+05   4.3808700e+05   5.8410100e+05   4.4177200e+05   5.6295200e+05   9.0851200e+05   9.6648100e+05   5.2695000e+05   5.1453100e+05   4.4563300e+05   4.5786700e+05   5.2569700e+05   5.4032900e+05   3.9812500e+05   4.0477800e+05   4.6479800e+05   4.7299500e+05   3.5887200e+05   3.6759900e+05   6.9723200e+05   6.7296600e+05   5.3957600e+05   4.4519100e+05   7.7403100e+05   6.8352200e+05   4.2666600e+05   4.6014200e+05   6.2630300e+05   6.5360300e+05
   4.6719500e+05   4.0378500e+05   4.3409600e+05   5.2987600e+05   1.8830300e+05   2.1365700e+05   5.7282700e+05   6.0215100e+05   1.7661900e+05   2.1510000e+05   2.0645400e+05   1.6257700e+05   3.3000800e+05   2.4442300e+05   2.5224500e+05   2.5720100e+05   1.7868100e+05   2.0879400e+05   3.1334400e+05   3.5644000e+05   0.0000000e+00   9.1966000e+04   3.9863400e+05   3.5937200e+05   1.6193400e+05   1.7481900e+05   1.2864100e+05   1.5482100e+05   2.3454900e+05   2.2753900e+05   2.3903500e+05   2.5247100e+05   2.9066300e+05   3.1613100e+05   8.4230000e+04   6.6820000e+04   1.4692300e+05   1.7498100e+05   1.7396000e+05   2.0316500e+05   9.8102000e+04   8.3656000e+04   3.0079100e+05   3.3933200e+05   3.6571000e+05   3.2143800e+05   2.4533900e+05   2.3483600e+05   2.5953500e+05   2.4790900e+05   3.7783400e+05   2.1334200e+05   9.8172000e+04   1.2014100e+05   2.9763700e+05   3.0740200e+05   4.4625700e+05   4.3745100e+05   2.8390300e+05   3.4701300e+05   3.0375700e+05   2.5587600e+05   1.5152300e+05   2.8264600e+05   1.5048100e+05   2.8449300e+05   5.7699400e+05   6.3953600e+05   2.0546700e+05   2.0757400e+05   1.3973600e+05   1.4105600e+05   2.3246300e+05   2.4359400e+05   9.9721000e+04   7.9573000e+04   1.4433400e+05   1.5703600e+05   7.2781000e+04   6.7887000e+04   4.0611700e+05   3.8735500e+05   2.2907900e+05   1.5800700e+05   4.5867000e+05   4.2184800e+05   1.6418600e+05   1.9663200e+05   3.2225600e+05   3.3012500e+05
   4.5258700e+05   4.0081600e+05   4.5654400e+05   5.5603700e+05   1.9457100e+05   2.2046100e+05   5.9125800e+05   6.0664300e+05   1.6054600e+05   2.1430700e+05   2.0041900e+05   1.7322300e+05   3.2915200e+05   2.5264200e+05   2.6170100e+05   2.3618700e+05   1.5824800e+05   1.8383300e+05   3.0518600e+05   3.3810000e+05   9.1966000e+04   0.0000000e+00   4.2018300e+05   3.6633900e+05   1.4890900e+05   1.7425600e+05   1.2362000e+05   1.3362700e+05   2.3890400e+05   2.1004400e+05   2.4396500e+05   2.2573100e+05   3.0252300e+05   3.2405700e+05   1.0580700e+05   8.6317000e+04   1.6344500e+05   1.5365200e+05   1.7755600e+05   1.9371600e+05   7.9791000e+04   9.4593000e+04   3.2707200e+05   3.7454100e+05   3.3960700e+05   3.4409700e+05   2.5450800e+05   2.3073300e+05   2.5621000e+05   2.7942000e+05   3.5584800e+05   1.8822200e+05   1.1140700e+05   1.1955400e+05   3.2030900e+05   3.4723400e+05   4.4011100e+05   4.3911500e+05   2.8072400e+05   3.3473800e+05   3.0730000e+05   2.8350500e+05   1.5493000e+05   2.8991500e+05   1.5423100e+05   2.6973600e+05   5.3498800e+05   6.5429800e+05   1.9160900e+05   1.8778400e+05   1.1422900e+05   1.5674900e+05   2.2065700e+05   2.6784500e+05   1.0110000e+05   8.4222000e+04   1.6548200e+05   1.7908900e+05   7.4265000e+04   6.5973000e+04   4.0515700e+05   3.8373400e+05   2.2596100e+05   1.6223000e+05   4.5147700e+05   4.0661800e+05   1.5474100e+05   1.8260200e+05   3.0657000e+05   3.1159400e+05
   7.3852500e+05   7.3845200e+05   7.8855000e+05   8.4970300e+05   5.0882600e+05   5.0645000e+05   8.8642000e+05   9.1180300e+05   4.9991500e+05   5.2712900e+05   5.0483300e+05   4.6459300e+05   6.0276600e+05   5.5192800e+05   5.4773700e+05   5.4620200e+05   4.6803900e+05   4.8644400e+05   5.9745900e+05   6.3361100e+05   3.9863400e+05   4.2018300e+05   0.0000000e+00   6.5859500e+05   4.6143000e+05   4.6053200e+05   4.2594700e+05   4.1899700e+05   5.4529900e+05   5.0884200e+05   5.4611000e+05   5.3646100e+05   6.1186000e+05   6.3500000e+05   4.2135400e+05   3.9758900e+05   4.7547100e+05   4.4364400e+05   4.9205700e+05   4.9438500e+05   4.0929700e+05   4.0720300e+05   5.9925100e+05   6.4850900e+05   6.0062900e+05   5.9502500e+05   5.6432300e+05   5.5028000e+05   5.8526200e+05   5.6045700e+05   6.5371400e+05   4.8575600e+05   3.9593500e+05   4.2479200e+05   6.3191600e+05   6.0182900e+05   7.2832800e+05   7.1660200e+05   5.5187400e+05   6.4590900e+05   6.0655600e+05   5.3261300e+05   4.1562600e+05   5.6821700e+05   4.4070500e+05   5.5519500e+05   8.6564100e+05   9.4699000e+05   4.8176800e+05   4.7402800e+05   4.7577600e+05   4.8624200e+05   5.3128900e+05   5.5669500e+05   4.0904500e+05   3.8888500e+05   4.8607000e+05   4.9082200e+05   3.7058200e+05   3.5690900e+05   7.2607800e+05   6.6107300e+05   5.0370500e+05   4.7563300e+05   7.6638200e+05   7.0506900e+05   4.5975400e+05   4.5642000e+05   6.3518000e+05   6.2235100e+05
   7.2048500e+05   7.1432800e+05   7.7855100e+05   7.6095700e+05   4.7214000e+05   4.7659400e+05   8.4390100e+05   8.7556200e+05   4.5576200e+05   4.8053600e+05   4.7510000e+05   4.1607000e+05   5.9707700e+05   5.1490900e+05   5.3979000e+05   5.0401700e+05   4.0989900e+05   4.7192800e+05   5.5071600e+05   6.1352200e+05   3.5937200e+05   3.6633900e+05   6.5859500e+05   0.0000000e+00   4.3488000e+05   4.5278600e+05   3.9186800e+05   4.1190100e+05   5.0663100e+05   5.1207800e+05   5.3750500e+05   5.2659800e+05   5.9259700e+05   6.2911900e+05   3.9063800e+05   3.7729800e+05   4.5142000e+05   4.5342900e+05   4.9807900e+05   4.7445400e+05   3.9347100e+05   3.6190200e+05   5.6734000e+05   6.6994300e+05   6.1176200e+05   6.3747400e+05   5.8248400e+05   5.3259800e+05   5.3959200e+05   5.5405000e+05   6.5639400e+05   4.7900000e+05   4.0575600e+05   4.3352900e+05   5.8538800e+05   5.9061600e+05   7.3106800e+05   7.0438900e+05   5.5579500e+05   6.0454600e+05   5.9978600e+05   5.6692900e+05   4.5074300e+05   5.6779600e+05   4.2215100e+05   5.3996500e+05   8.4658400e+05   8.9995200e+05   4.8333300e+05   4.5006400e+05   4.2006600e+05   4.3526500e+05   4.9783200e+05   5.3515900e+05   3.8236000e+05   3.6000400e+05   4.2679400e+05   4.5386600e+05   3.5996100e+05   3.4979000e+05   7.0804200e+05   6.5923500e+05   4.6694800e+05   4.3879100e+05   7.1128600e+05   7.0593800e+05   4.3291800e+05   4.5485000e+05   6.1384400e+05   6.0232700e+05
   5.1914100e+05   4.7624300e+05   5.3170900e+05   5.6655100e+05   2.4030900e+05   2.6589700e+05   6.5169800e+05   6.2887200e+05   2.3453000e+05   2.7147500e+05   2.3292100e+05   2.0319800e+05   3.7796700e+05   3.2580600e+05   3.1186000e+05   2.7011400e+05   2.1452200e+05   2.8025200e+05   3.6884000e+05   4.4305400e+05   1.6193400e+05   1.4890900e+05   4.6143000e+05   4.3488000e+05   0.0000000e+00   2.3315400e+05   1.8905300e+05   1.9561200e+05   2.9383600e+05   2.5707200e+05   2.9573500e+05   2.9688100e+05   3.8223600e+05   4.2191100e+05   1.7519300e+05   1.5448300e+05   2.1853400e+05   2.2918900e+05   2.7812300e+05   2.4800200e+05   1.6093100e+05   1.4539200e+05   3.9278700e+05   4.1453100e+05   4.0086000e+05   4.1290000e+05   3.2380500e+05   3.5219400e+05   3.1666400e+05   3.2427200e+05   4.1469500e+05   2.6059500e+05   1.7736500e+05   2.0002400e+05   3.5442000e+05   3.6902200e+05   5.0991500e+05   5.0513200e+05   3.3578900e+05   4.0678100e+05   3.6649800e+05   3.2804400e+05   2.4845900e+05   3.4331800e+05   1.9427500e+05   3.2951200e+05   6.6248100e+05   7.0499200e+05   2.4279300e+05   2.3780700e+05   2.1130800e+05   2.2297300e+05   2.9234200e+05   2.8477300e+05   1.5689400e+05   1.5464000e+05   2.3821100e+05   2.3540700e+05   1.3999200e+05   1.3385300e+05   4.9111400e+05   4.7237400e+05   2.8089500e+05   2.5099700e+05   5.0678300e+05   5.2384800e+05   2.0811000e+05   2.2685300e+05   4.0123400e+05   3.8419800e+05
   5.0913500e+05   4.8885000e+05   5.6897600e+05   6.1251600e+05   2.8503400e+05   2.9178500e+05   6.3107000e+05   6.5592400e+05   2.6392000e+05   3.0002800e+05   2.5680800e+05   2.5062400e+05   4.0101100e+05   3.6239900e+05   3.3470500e+05   2.8545600e+05   2.4440000e+05   3.0712800e+05   3.9777600e+05   4.7567100e+05   1.7481900e+05   1.7425600e+05   4.6053200e+05   4.5278600e+05   2.3315400e+05   0.0000000e+00   2.1915900e+05   2.3883800e+05   3.0084900e+05   2.6443700e+05   3.2951500e+05   3.3792700e+05   3.7407700e+05   3.8260400e+05   1.8643200e+05   1.6929600e+05   2.2177700e+05   2.4826100e+05   2.5979400e+05   2.9032900e+05   1.8128800e+05   1.4518400e+05   3.9762400e+05   4.2499200e+05   4.2887100e+05   4.3905200e+05   3.0355300e+05   3.1707500e+05   3.3294400e+05   3.4356700e+05   4.4341000e+05   2.6090700e+05   1.7987300e+05   1.8970100e+05   3.7839500e+05   4.2353900e+05   5.2941700e+05   4.9741700e+05   3.2838300e+05   4.1776100e+05   4.0079600e+05   3.3792800e+05   2.2963400e+05   3.3907700e+05   2.1572200e+05   3.3612400e+05   6.8881300e+05   7.5158300e+05   2.8062100e+05   2.7034800e+05   2.1972300e+05   2.3436300e+05   2.8730300e+05   3.3329100e+05   1.8238900e+05   1.6238100e+05   2.3880100e+05   2.6921800e+05   1.4337000e+05   1.3865600e+05   4.6847600e+05   4.8474400e+05   3.0477500e+05   2.4009200e+05   5.2820200e+05   5.1271200e+05   2.3269500e+05   2.4487500e+05   4.0991800e+05   4.2026100e+05
   5.0381900e+05   4.3238100e+05   5.3554900e+05   5.4094500e+05   2.1550000e+05   2.1669300e+05   6.1802000e+05   6.3732200e+05   2.1714500e+05   2.4703900e+05   2.0627600e+05   2.0819100e+05   3.8747000e+05   3.1552000e+05   2.9892900e+05   2.4586800e+05   1.8732500e+05   2.5515200e+05   3.4350300e+05   4.0608500e+05   1.2864100e+05   1.2362000e+05   4.2594700e+05   3.9186800e+05   1.8905300e+05   2.1915900e+05   0.0000000e+00   1.5981300e+05   2.5789300e+05   2.1967300e+05   2.7278100e+05   2.9548100e+05   3.6871600e+05   3.5163100e+05   1.3287800e+05   1.2671800e+05   1.9856400e+05   2.1726000e+05   2.6348100e+05   2.4080900e+05   1.5137300e+05   1.3907000e+05   3.5802100e+05   3.7547100e+05   3.7959500e+05   4.3067800e+05   2.7657400e+05   2.8037300e+05   3.1027900e+05   3.2281700e+05   4.1369700e+05   2.3063400e+05   1.2624200e+05   1.6872500e+05   3.3348100e+05   3.7851900e+05   5.2818600e+05   4.7966600e+05   3.1085600e+05   3.8768300e+05   3.6083700e+05   2.8414500e+05   2.0770200e+05   3.1086900e+05   1.8674800e+05   3.2718000e+05   6.4889800e+05   7.0890600e+05   2.3613400e+05   2.2155700e+05   1.7165600e+05   1.9891900e+05   2.7915700e+05   3.0028800e+05   1.3511400e+05   1.2174500e+05   2.0287600e+05   1.9190000e+05   1.2801000e+05   1.0113600e+05   4.3125400e+05   4.1472500e+05   2.5216300e+05   2.0985500e+05   4.7115100e+05   4.4369900e+05   2.0844800e+05   1.8713100e+05   3.5680200e+05   3.8416100e+05
   4.8969300e+05   4.3014600e+05   5.0586800e+05   6.1212600e+05   2.3119300e+05   2.0976400e+05   6.5719500e+05   6.4190400e+05   1.9742000e+05   2.6310100e+05   2.2547300e+05   2.1801700e+05   3.8306800e+05   2.9228700e+05   3.0593800e+05   2.4656800e+05   2.0206200e+05   2.5494100e+05   3.4140100e+05   4.0958000e+05   1.5482100e+05   1.3362700e+05   4.1899700e+05   4.1190100e+05   1.9561200e+05   2.3883800e+05   1.5981300e+05   0.0000000e+00   2.6049200e+05   2.4540100e+05   3.0766700e+05   2.9155300e+05   3.5038800e+05   3.6398100e+05   1.6230300e+05   1.4125000e+05   2.0962600e+05   1.9781200e+05   2.4729200e+05   2.5431200e+05   1.4156200e+05   1.5446900e+05   3.7585200e+05   3.7747400e+05   3.8061400e+05   4.1581600e+05   3.0363400e+05   2.8515600e+05   3.3566000e+05   3.6712300e+05   4.0735900e+05   2.3969200e+05   1.5473100e+05   1.6620600e+05   3.4223500e+05   3.5787000e+05   5.0484400e+05   4.9912000e+05   3.1486500e+05   3.9199500e+05   3.7364600e+05   2.9738000e+05   1.8567100e+05   3.2148400e+05   2.0301600e+05   3.2047400e+05   6.4153100e+05   7.0552200e+05   2.3981600e+05   2.1248100e+05   1.6680000e+05   2.0095000e+05   2.7263000e+05   2.9141300e+05   1.3635700e+05   1.2538700e+05   2.2290200e+05   2.1181400e+05   1.2644700e+05   1.3230800e+05   4.5347500e+05   4.3886700e+05   2.6094500e+05   1.9502700e+05   5.0163000e+05   4.2893000e+05   2.0042300e+05   1.9748800e+05   3.6023700e+05   4.0349400e+05
   5.7237600e+05   5.2444300e+05   5.7754800e+05   6.6623500e+05   3.1895600e+05   2.9740200e+05   7.0624500e+05   7.2119000e+05   2.8119700e+05   3.6059400e+05   3.2291500e+05   3.2475000e+05   4.5942500e+05   3.8499700e+05   4.1486600e+05   3.6273700e+05   2.9619500e+05   3.6892900e+05   4.2923600e+05   5.2418600e+05   2.3454900e+05   2.3890400e+05   5.4529900e+05   5.0663100e+05   2.9383600e+05   3.0084900e+05   2.5789300e+05   2.6049200e+05   0.0000000e+00   3.6429000e+05   3.8657600e+05   3.7084500e+05   4.9095600e+05   4.7746400e+05   2.4577000e+05   2.3139000e+05   3.1755600e+05   3.1345000e+05   3.4590400e+05   3.5109600e+05   2.3167400e+05   2.3703400e+05   4.7075900e+05   4.5952200e+05   5.1120900e+05   4.9649000e+05   3.9476900e+05   3.7403300e+05   4.4459600e+05   4.2642200e+05   5.0778900e+05   3.3612600e+05   2.5658000e+05   2.7446800e+05   4.5520900e+05   4.9616000e+05   5.8743000e+05   5.7456800e+05   4.3063100e+05   4.7430700e+05   4.6490800e+05   3.9356200e+05   2.8701500e+05   4.1864000e+05   2.9585900e+05   3.9344300e+05   7.3669500e+05   8.1790700e+05   3.3393600e+05   3.3910600e+05   2.6602100e+05   2.8337700e+05   3.5929600e+05   3.7559800e+05   2.3878300e+05   2.2858100e+05   3.0425100e+05   3.0891600e+05   2.1785400e+05   2.2150500e+05   5.4795800e+05   5.2503400e+05   3.4933400e+05   2.8693200e+05   5.5581600e+05   5.2095100e+05   2.7644900e+05   2.7347900e+05   4.3837000e+05   4.4265500e+05
   6.1196400e+05   5.6923100e+05   6.2342900e+05   6.9023700e+05   3.4170700e+05   3.1013000e+05   7.0893100e+05   7.6377700e+05   3.1095100e+05   3.6613900e+05   3.3058700e+05   3.0818400e+05   4.6726700e+05   3.7129100e+05   3.7828200e+05   3.4665000e+05   2.7629800e+05   3.2853600e+05   4.3624400e+05   5.0163800e+05   2.2753900e+05   2.1004400e+05   5.0884200e+05   5.1207800e+05   2.5707200e+05   2.6443700e+05   2.1967300e+05   2.4540100e+05   3.6429000e+05   0.0000000e+00   3.4651700e+05   3.4497000e+05   4.0602600e+05   4.3169200e+05   2.0866900e+05   1.9130400e+05   2.5769000e+05   2.8183800e+05   3.1934700e+05   3.0354100e+05   1.9945100e+05   2.1299700e+05   4.2106900e+05   4.3937500e+05   4.9379500e+05   5.0427100e+05   3.6964300e+05   3.7961800e+05   3.9441600e+05   3.9757600e+05   5.1243500e+05   3.4824500e+05   2.6066100e+05   3.0969300e+05   4.9621900e+05   5.5036700e+05   6.2952700e+05   6.0034500e+05   4.4706900e+05   5.2727500e+05   5.2912000e+05   4.3812000e+05   3.4126800e+05   4.5990000e+05   3.3964600e+05   4.3224300e+05   7.4432300e+05   8.6089800e+05   3.5863000e+05   3.5224300e+05   3.0569900e+05   3.3992600e+05   4.0978000e+05   3.9769700e+05   2.8842900e+05   2.5957600e+05   3.2369000e+05   3.6160300e+05   2.3831800e+05   2.4030000e+05   5.6441400e+05   5.5806700e+05   3.8989500e+05   3.1682100e+05   6.0839600e+05   5.7466900e+05   2.9289100e+05   3.1835800e+05   4.9092000e+05   4.8718200e+05
   6.2563900e+05   5.8419100e+05   6.3098100e+05   6.7968800e+05   3.5074200e+05   3.3919500e+05   7.1577900e+05   7.5580400e+05   2.9543000e+05   3.5706500e+05   3.4666100e+05   3.2446500e+05   5.0499700e+05   3.8621500e+05   3.9880700e+05   3.6599800e+05   2.9521100e+05   3.5977400e+05   4.7620900e+05   5.1733300e+05   2.3903500e+05   2.4396500e+05   5.4611000e+05   5.3750500e+05   2.9573500e+05   3.2951500e+05   2.7278100e+05   3.0766700e+05   3.8657600e+05   3.4651700e+05   0.0000000e+00   3.6334800e+05   4.5197600e+05   5.0288800e+05   2.6253300e+05   2.4447100e+05   3.0321200e+05   2.9490800e+05   3.6570700e+05   3.3216000e+05   2.2216000e+05   2.3201200e+05   4.3267600e+05   4.8092800e+05   5.0848300e+05   4.8243300e+05   3.5619100e+05   3.8596100e+05   3.8677600e+05   3.8129400e+05   4.9534700e+05   3.6317500e+05   2.5085000e+05   3.0008200e+05   4.7311300e+05   4.7559900e+05   6.3761700e+05   5.7973200e+05   4.1619400e+05   4.8416400e+05   4.6651500e+05   4.1221500e+05   3.0759700e+05   4.1067900e+05   2.9857000e+05   4.0545700e+05   7.3837300e+05   8.2333500e+05   3.4939000e+05   3.3624100e+05   3.1303000e+05   3.0124100e+05   3.7906300e+05   3.8201900e+05   2.5657800e+05   2.3901700e+05   3.3123800e+05   3.5281500e+05   2.4958400e+05   2.3111000e+05   5.4033000e+05   5.4104900e+05   3.8966000e+05   3.2917800e+05   6.3455000e+05   5.6668100e+05   3.0052000e+05   3.4849300e+05   4.7007100e+05   4.7728500e+05
   5.7706800e+05   5.2431000e+05   5.5432400e+05   6.6948100e+05   2.7562900e+05   2.9819200e+05   6.5020400e+05   7.2087800e+05   2.7674800e+05   3.1366600e+05   3.0478200e+05   2.7887700e+05   4.6726000e+05   3.5941200e+05   3.8325900e+05   3.4821900e+05   2.8916000e+05   3.4534400e+05   4.3746200e+05   5.3474800e+05   2.5247100e+05   2.2573100e+05   5.3646100e+05   5.2659800e+05   2.9688100e+05   3.3792700e+05   2.9548100e+05   2.9155300e+05   3.7084500e+05   3.4497000e+05   3.6334800e+05   0.0000000e+00   4.2533400e+05   4.6068700e+05   2.4623900e+05   2.2313600e+05   2.8827400e+05   2.7626700e+05   3.4482400e+05   3.2349800e+05   2.3158900e+05   2.2662400e+05   4.4110400e+05   4.8363500e+05   4.9363600e+05   4.7160200e+05   4.0008200e+05   3.8472500e+05   3.9873100e+05   3.8748000e+05   5.0045200e+05   3.3186300e+05   2.4238200e+05   2.4575100e+05   4.5372400e+05   4.6234700e+05   6.0697000e+05   5.7169500e+05   4.2176900e+05   4.8620200e+05   4.4691900e+05   4.3033300e+05   3.0729300e+05   4.0594100e+05   2.6897700e+05   3.7394900e+05   7.3044700e+05   8.0632200e+05   3.0543400e+05   3.0431700e+05   2.8025900e+05   2.8570000e+05   3.5853500e+05   3.4708200e+05   2.0230500e+05   1.9553500e+05   2.7371600e+05   2.8157900e+05   1.9063000e+05   1.7453800e+05   4.6366100e+05   4.8973400e+05   3.2965600e+05   2.6797500e+05   5.7429500e+05   5.2518800e+05   2.6440800e+05   2.6326300e+05   4.4824700e+05   4.4573400e+05
   6.5368700e+05   6.4683200e+05   6.6582000e+05   7.5583000e+05   4.2101900e+05   4.0529600e+05   7.6262900e+05   8.2075300e+05   3.9804400e+05   4.4000200e+05   3.9416000e+05   3.5015400e+05   5.3171600e+05   4.3692100e+05   4.7472500e+05   4.4004700e+05   3.7798200e+05   4.2826600e+05   5.0015500e+05   6.3092400e+05   2.9066300e+05   3.0252300e+05   6.1186000e+05   5.9259700e+05   3.8223600e+05   3.7407700e+05   3.6871600e+05   3.5038800e+05   4.9095600e+05   4.0602600e+05   4.5197600e+05   4.2533400e+05   0.0000000e+00   5.5039000e+05   3.2723400e+05   3.0968600e+05   3.8560800e+05   3.7875100e+05   4.5234200e+05   4.1488500e+05   3.1387700e+05   2.9929800e+05   4.8294500e+05   5.9583600e+05   5.7633000e+05   5.6128900e+05   4.6634300e+05   4.4996500e+05   4.7822900e+05   4.6023800e+05   5.9074600e+05   4.0516000e+05   3.3049000e+05   3.6679000e+05   5.4531100e+05   5.2511800e+05   6.7274600e+05   6.5794700e+05   4.8881800e+05   5.4039500e+05   5.3321000e+05   4.9386100e+05   3.7131500e+05   4.7503700e+05   3.5970200e+05   4.3681500e+05   8.1815000e+05   8.9737700e+05   3.9589300e+05   3.9405400e+05   3.4018100e+05   3.5304400e+05   4.4639900e+05   4.3409200e+05   2.7309200e+05   3.0759900e+05   4.0603600e+05   4.0204000e+05   2.9167400e+05   2.5731300e+05   5.5551600e+05   6.0985700e+05   4.4889600e+05   3.7881200e+05   6.5658400e+05   6.4191600e+05   3.5504800e+05   3.7234200e+05   5.2697800e+05   5.4095000e+05
   6.9272300e+05   6.7044700e+05   7.0045700e+05   7.6558600e+05   4.5840600e+05   4.4519500e+05   8.1354200e+05   8.3205100e+05   3.9441700e+05   4.6660900e+05   4.3184700e+05   4.1293100e+05   5.5711900e+05   4.8073100e+05   5.0492600e+05   4.6005200e+05   3.8571400e+05   4.5880200e+05   5.3236600e+05   6.4150200e+05   3.1613100e+05   3.2405700e+05   6.3500000e+05   6.2911900e+05   4.2191100e+05   3.8260400e+05   3.5163100e+05   3.6398100e+05   4.7746400e+05   4.3169200e+05   5.0288800e+05   4.6068700e+05   5.5039000e+05   0.0000000e+00   3.3698500e+05   3.1390600e+05   4.0072600e+05   3.8807300e+05   4.5264900e+05   4.2490300e+05   3.2124400e+05   3.0402800e+05   5.0931300e+05   5.8876300e+05   5.9350200e+05   6.0770600e+05   4.9328800e+05   4.7906600e+05   4.6764200e+05   5.4595100e+05   6.2470100e+05   4.4135100e+05   3.3710100e+05   3.5870900e+05   6.0724200e+05   5.8650800e+05   6.8923800e+05   6.9034300e+05   4.9109200e+05   5.6404500e+05   5.3726000e+05   4.8729800e+05   3.8733000e+05   5.0073100e+05   3.8745900e+05   4.6258900e+05   7.8518200e+05   8.5124500e+05   3.8124700e+05   3.9879300e+05   3.6464400e+05   3.4917700e+05   4.5247600e+05   4.5910600e+05   3.1839300e+05   3.2495200e+05   4.1990700e+05   4.0078400e+05   2.8135000e+05   2.8957600e+05   6.4051300e+05   6.4602800e+05   4.5870300e+05   4.0127800e+05   6.6367500e+05   6.8316200e+05   3.8244500e+05   4.0471400e+05   5.7328800e+05   5.7989600e+05
   4.6271900e+05   4.2755500e+05   4.4615300e+05   5.6531800e+05   1.9512700e+05   1.9315200e+05   5.7559800e+05   5.8548400e+05   1.7981500e+05   1.9440800e+05   1.8655800e+05   1.6291800e+05   3.3831500e+05   2.6628200e+05   2.6367900e+05   2.6229300e+05   1.6819800e+05   2.4627900e+05   3.2306300e+05   4.0620900e+05   8.4230000e+04   1.0580700e+05   4.2135400e+05   3.9063800e+05   1.7519300e+05   1.8643200e+05   1.3287800e+05   1.6230300e+05   2.4577000e+05   2.0866900e+05   2.6253300e+05   2.4623900e+05   3.2723400e+05   3.3698500e+05   0.0000000e+00   1.0328000e+05   1.8600200e+05   1.9922300e+05   2.2189800e+05   2.1938300e+05   1.1814500e+05   1.0953600e+05   3.5628400e+05   3.7157600e+05   3.3893400e+05   3.8018500e+05   2.8570900e+05   2.6340800e+05   2.7549200e+05   2.9281800e+05   3.8060300e+05   2.1538700e+05   1.3043500e+05   1.4192600e+05   3.4502700e+05   3.4942400e+05   4.7921300e+05   4.6392300e+05   2.8548700e+05   3.6639700e+05   3.5478400e+05   2.9428800e+05   1.7905600e+05   3.0489500e+05   1.6088400e+05   2.6493900e+05   6.3265800e+05   6.8454600e+05   2.1034500e+05   1.9826200e+05   1.6669000e+05   1.7338300e+05   2.7019800e+05   2.3870700e+05   1.1543600e+05   1.0747400e+05   1.8769800e+05   1.9089100e+05   9.6379000e+04   8.3015000e+04   4.2730200e+05   4.0511000e+05   2.4088800e+05   2.0934000e+05   4.6753200e+05   4.1780400e+05   1.4801900e+05   2.1787100e+05   3.1936600e+05   3.2299100e+05
   4.4594100e+05   4.0572400e+05   4.1551900e+05   5.3689700e+05   1.6866100e+05   1.9333100e+05   5.8152100e+05   5.7766100e+05   1.7023600e+05   2.0013600e+05   1.7200100e+05   1.6478100e+05   3.5177400e+05   2.7280000e+05   2.3430900e+05   2.2284400e+05   1.7417600e+05   2.0075000e+05   3.0566500e+05   3.9231200e+05   6.6820000e+04   8.6317000e+04   3.9758900e+05   3.7729800e+05   1.5448300e+05   1.6929600e+05   1.2671800e+05   1.4125000e+05   2.3139000e+05   1.9130400e+05   2.4447100e+05   2.2313600e+05   3.0968600e+05   3.1390600e+05   1.0328000e+05   0.0000000e+00   1.6799700e+05   1.5897900e+05   1.9592500e+05   2.0228800e+05   8.4008000e+04   7.4383000e+04   3.1511500e+05   3.5205500e+05   3.4448100e+05   3.5148100e+05   2.5262100e+05   2.3963700e+05   2.6744100e+05   2.6783000e+05   3.6822800e+05   1.8556800e+05   1.0563900e+05   1.1801700e+05   3.0777300e+05   3.2464300e+05   4.5233800e+05   4.4568100e+05   2.7084200e+05   3.3277800e+05   3.1363200e+05   2.4719300e+05   1.6708500e+05   3.0219400e+05   1.4678400e+05   2.3820200e+05   5.8530600e+05   6.7801000e+05   1.8342100e+05   1.7514900e+05   1.5385600e+05   1.5008500e+05   2.3655100e+05   2.1199600e+05   1.0468200e+05   8.8732000e+04   1.6797100e+05   1.6511500e+05   7.3275000e+04   5.5580000e+04   3.9775300e+05   3.7906400e+05   1.9877800e+05   1.9963000e+05   4.3919400e+05   3.7148400e+05   1.2825600e+05   1.8812200e+05   3.1897400e+05   3.1113500e+05
   5.4457900e+05   4.8985800e+05   5.2078200e+05   6.2675900e+05   2.8207500e+05   2.4338200e+05   6.4167800e+05   6.5602000e+05   2.3183800e+05   2.5689600e+05   2.4796100e+05   2.4676100e+05   4.2063200e+05   3.7629200e+05   3.1497400e+05   3.0758400e+05   2.2012900e+05   2.7574700e+05   3.7716600e+05   4.6544500e+05   1.4692300e+05   1.6344500e+05   4.7547100e+05   4.5142000e+05   2.1853400e+05   2.2177700e+05   1.9856400e+05   2.0962600e+05   3.1755600e+05   2.5769000e+05   3.0321200e+05   2.8827400e+05   3.8560800e+05   4.0072600e+05   1.8600200e+05   1.6799700e+05   0.0000000e+00   2.5831300e+05   2.8884200e+05   3.0487600e+05   1.5958600e+05   1.6632800e+05   4.0783100e+05   4.1349900e+05   4.2055900e+05   4.4011900e+05   3.0898700e+05   3.2192800e+05   3.2278300e+05   3.3194900e+05   4.4205600e+05   2.4152600e+05   1.6538000e+05   1.8228700e+05   3.9083400e+05   4.0690300e+05   5.3714000e+05   5.2496900e+05   3.5442100e+05   4.1889000e+05   4.0320800e+05   3.2149800e+05   2.4559400e+05   3.7395600e+05   2.1374500e+05   3.2961900e+05   6.4786800e+05   7.4344700e+05   2.6208900e+05   2.6503800e+05   2.4015200e+05   2.3284700e+05   3.3662200e+05   2.9974200e+05   1.6225600e+05   1.6073500e+05   2.2317200e+05   2.1980200e+05   1.4701100e+05   1.3987000e+05   4.4015700e+05   4.5525300e+05   2.9638400e+05   2.6197300e+05   5.0999600e+05   4.5721000e+05   2.0721100e+05   2.5333700e+05   4.1378200e+05   4.1781100e+05
   5.5062100e+05   4.7876100e+05   5.2741100e+05   6.1619800e+05   2.8227200e+05   2.6440100e+05   6.8671600e+05   6.7409600e+05   2.3068600e+05   2.9878100e+05   2.5745100e+05   2.5348800e+05   4.2366100e+05   3.4632300e+05   3.2334600e+05   3.2560900e+05   2.4222900e+05   2.7413200e+05   3.6049100e+05   4.4805300e+05   1.7498100e+05   1.5365200e+05   4.4364400e+05   4.5342900e+05   2.2918900e+05   2.4826100e+05   2.1726000e+05   1.9781200e+05   3.1345000e+05   2.8183800e+05   2.9490800e+05   2.7626700e+05   3.7875100e+05   3.8807300e+05   1.9922300e+05   1.5897900e+05   2.5831300e+05   0.0000000e+00   2.5366200e+05   2.6725200e+05   1.4286400e+05   1.8609000e+05   4.3129000e+05   4.2968200e+05   4.3070800e+05   4.6650900e+05   3.1160100e+05   3.0334300e+05   3.1384600e+05   3.3649400e+05   4.2731200e+05   2.6819500e+05   1.8430300e+05   1.8924600e+05   3.9229300e+05   4.4167200e+05   5.3166100e+05   5.3348400e+05   3.1421000e+05   3.9875500e+05   3.8379800e+05   3.1430300e+05   2.4528700e+05   3.7460800e+05   2.1901500e+05   3.2886700e+05   6.4913900e+05   7.6051300e+05   2.9487000e+05   2.5618200e+05   2.2167900e+05   2.2749500e+05   2.9717100e+05   3.0223100e+05   1.7676200e+05   1.7168800e+05   2.4350900e+05   2.2302700e+05   1.3577000e+05   1.2365000e+05   4.5318400e+05   4.4562900e+05   2.8278800e+05   2.5963500e+05   5.1735100e+05   4.6909200e+05   2.1942000e+05   2.5484600e+05   4.1820400e+05   4.0810300e+05
   5.4423400e+05   5.0474900e+05   5.2786300e+05   6.3300800e+05   3.0178100e+05   3.0902800e+05   7.0478500e+05   6.9944100e+05   2.6933000e+05   2.9683600e+05   2.6868000e+05   2.5495400e+05   4.1215400e+05   3.5846400e+05   3.3741600e+05   3.3383100e+05   2.4933700e+05   3.3138500e+05   4.3881900e+05   4.9830100e+05   1.7396000e+05   1.7755600e+05   4.9205700e+05   4.9807900e+05   2.7812300e+05   2.5979400e+05   2.6348100e+05   2.4729200e+05   3.4590400e+05   3.1934700e+05   3.6570700e+05   3.4482400e+05   4.5234200e+05   4.5264900e+05   2.2189800e+05   1.9592500e+05   2.8884200e+05   2.5366200e+05   0.0000000e+00   3.2080200e+05   1.8012200e+05   2.1062700e+05   4.4051600e+05   4.4223100e+05   4.4019800e+05   4.8628000e+05   3.5164600e+05   3.3587600e+05   3.6794600e+05   3.6839300e+05   4.8460100e+05   2.9470900e+05   2.1180500e+05   2.5864600e+05   4.3703400e+05   4.6212600e+05   5.6775200e+05   5.5908100e+05   3.7311200e+05   4.5188600e+05   3.9595100e+05   3.1726800e+05   2.5067600e+05   4.0323200e+05   2.4326800e+05   3.5988400e+05   6.8695000e+05   7.9939900e+05   2.8037900e+05   2.6467300e+05   2.5345600e+05   2.7235200e+05   3.3510800e+05   3.2650800e+05   2.0576500e+05   2.1464400e+05   2.6640600e+05   2.6725600e+05   1.7146600e+05   1.8035700e+05   5.0451300e+05   4.8856800e+05   3.2673800e+05   2.7402700e+05   5.3777800e+05   4.8739200e+05   2.2781400e+05   2.5905000e+05   4.3991800e+05   4.4107600e+05
   5.3390000e+05   5.4264900e+05   5.4304900e+05   6.1184100e+05   2.9665400e+05   2.9006100e+05   6.8091900e+05   7.0574100e+05   2.7853200e+05   2.9489100e+05   2.7689700e+05   2.5511800e+05   4.2683100e+05   3.7977100e+05   3.5439000e+05   3.3031500e+05   2.4030500e+05   3.0139200e+05   4.0909000e+05   4.9714100e+05   2.0316500e+05   1.9371600e+05   4.9438500e+05   4.7445400e+05   2.4800200e+05   2.9032900e+05   2.4080900e+05   2.5431200e+05   3.5109600e+05   3.0354100e+05   3.3216000e+05   3.2349800e+05   4.1488500e+05   4.2490300e+05   2.1938300e+05   2.0228800e+05   3.0487600e+05   2.6725200e+05   3.2080200e+05   0.0000000e+00   1.7041100e+05   1.9913900e+05   4.1662500e+05   4.6828800e+05   4.7257900e+05   4.7838600e+05   3.6163900e+05   3.4040000e+05   3.3570000e+05   3.7197300e+05   4.5804800e+05   3.0476300e+05   2.4299200e+05   2.3000300e+05   4.5392400e+05   4.4717700e+05   6.0671400e+05   5.6698000e+05   3.6096400e+05   4.3092100e+05   4.2999600e+05   3.8475900e+05   2.8555300e+05   4.1154900e+05   2.7465200e+05   3.7476300e+05   6.9472700e+05   8.0562500e+05   3.0260600e+05   2.9573100e+05   2.4950000e+05   2.8414300e+05   3.6412800e+05   3.5574200e+05   2.3831500e+05   2.3216500e+05   2.8195800e+05   2.9567500e+05   2.1794700e+05   1.8472200e+05   4.9911200e+05   4.9705100e+05   3.3430300e+05   2.7725300e+05   5.6329200e+05   5.0219400e+05   2.5071700e+05   3.0218500e+05   4.5590500e+05   4.3450800e+05
   4.4734000e+05   4.5198900e+05   4.3495100e+05   5.4272300e+05   1.9334300e+05   2.1225000e+05   5.5204700e+05   6.2067100e+05   1.5683400e+05   2.0796200e+05   1.8146000e+05   1.6531900e+05   3.3186600e+05   2.5538100e+05   2.5032900e+05   2.4043600e+05   1.7183500e+05   2.1826700e+05   3.1189000e+05   3.8206500e+05   9.8102000e+04   7.9791000e+04   4.0929700e+05   3.9347100e+05   1.6093100e+05   1.8128800e+05   1.5137300e+05   1.4156200e+05   2.3167400e+05   1.9945100e+05   2.2216000e+05   2.3158900e+05   3.1387700e+05   3.2124400e+05   1.1814500e+05   8.4008000e+04   1.5958600e+05   1.4286400e+05   1.8012200e+05   1.7041100e+05   0.0000000e+00   8.0564000e+04   3.4015100e+05   3.3887500e+05   3.3991000e+05   3.3373300e+05   2.3264700e+05   2.3521600e+05   2.1798000e+05   2.5077600e+05   3.7235100e+05   2.0439800e+05   1.1849900e+05   1.2791800e+05   3.3659000e+05   3.4585500e+05   4.4779400e+05   4.4136200e+05   2.3672600e+05   3.0391200e+05   2.9625300e+05   2.6596300e+05   1.7584600e+05   2.7534100e+05   1.4393300e+05   2.6612600e+05   5.5768800e+05   6.8593800e+05   1.8439000e+05   1.9373800e+05   1.5691900e+05   1.8088000e+05   2.2854200e+05   2.4131900e+05   1.1468000e+05   1.2221800e+05   1.8332400e+05   1.7227500e+05   8.0521000e+04   7.0196000e+04   3.9432800e+05   4.2406400e+05   2.4803600e+05   1.9572500e+05   4.4207900e+05   4.1368700e+05   1.5579400e+05   1.6337300e+05   3.2153100e+05   3.3891300e+05
   4.5871300e+05   4.5049200e+05   4.1376600e+05   5.6508200e+05   2.1390200e+05   1.8806100e+05   5.7147600e+05   5.8743800e+05   1.7791500e+05   1.8562500e+05   1.8617000e+05   1.6614000e+05   3.2942200e+05   2.5041300e+05   2.4236600e+05   2.3655400e+05   1.7611800e+05   1.9321100e+05   3.1190100e+05   3.8299500e+05   8.3656000e+04   9.4593000e+04   4.0720300e+05   3.6190200e+05   1.4539200e+05   1.4518400e+05   1.3907000e+05   1.5446900e+05   2.3703400e+05   2.1299700e+05   2.3201200e+05   2.2662400e+05   2.9929800e+05   3.0402800e+05   1.0953600e+05   7.4383000e+04   1.6632800e+05   1.8609000e+05   2.1062700e+05   1.9913900e+05   8.0564000e+04   0.0000000e+00   3.2362600e+05   3.3762400e+05   3.3398800e+05   3.4318500e+05   2.4789500e+05   2.5627400e+05   2.5503000e+05   2.9713700e+05   3.7533400e+05   1.9623700e+05   1.0076900e+05   1.3877300e+05   3.2068900e+05   3.2681900e+05   4.5947800e+05   4.6109500e+05   2.4977000e+05   3.0694900e+05   3.0303300e+05   2.4609000e+05   1.7423100e+05   2.8344600e+05   1.5333900e+05   2.7714300e+05   5.7217200e+05   6.8543500e+05   1.7679700e+05   1.8946600e+05   1.3994700e+05   1.7101100e+05   2.2682000e+05   2.0865000e+05   7.5220000e+04   9.0121000e+04   1.6424800e+05   1.7700700e+05   7.1841000e+04   6.3136000e+04   3.7363900e+05   3.9274200e+05   1.9460000e+05   1.6551600e+05   4.2445100e+05   4.0022300e+05   1.4994400e+05   1.5110700e+05   3.2745900e+05   3.3832600e+05
   6.8555700e+05   6.8259300e+05   6.3489200e+05   7.3562400e+05   4.3261700e+05   4.0547200e+05   8.0874600e+05   8.3491800e+05   3.9049200e+05   4.0008800e+05   3.6367500e+05   3.8614700e+05   5.6468600e+05   4.9119000e+05   4.5797200e+05   4.6691700e+05   3.9036300e+05   4.0031600e+05   5.1551500e+05   5.9544700e+05   3.0079100e+05   3.2707200e+05   5.9925100e+05   5.6734000e+05   3.9278700e+05   3.9762400e+05   3.5802100e+05   3.7585200e+05   4.7075900e+05   4.2106900e+05   4.3267600e+05   4.4110400e+05   4.8294500e+05   5.0931300e+05   3.5628400e+05   3.1511500e+05   4.0783100e+05   4.3129000e+05   4.4051600e+05   4.1662500e+05   3.4015100e+05   3.2362600e+05   0.0000000e+00   5.9899600e+05   5.9931000e+05   5.8279000e+05   4.6513000e+05   5.0637200e+05   5.0379900e+05   5.0304700e+05   6.2366900e+05   4.5476800e+05   3.3954900e+05   3.4108200e+05   5.2820400e+05   5.9687800e+05   7.0666700e+05   6.9910800e+05   5.0146500e+05   5.2263400e+05   5.2718100e+05   4.6198900e+05   3.9384700e+05   5.1110700e+05   4.0532700e+05   4.9633800e+05   7.8269300e+05   8.9510900e+05   3.8677800e+05   4.0639000e+05   3.5752700e+05   3.7554700e+05   4.6726200e+05   4.2951500e+05   3.1307100e+05   3.2988100e+05   4.1501900e+05   4.1552700e+05   3.1329200e+05   3.1212700e+05   5.9172100e+05   6.2478700e+05   4.0843000e+05   3.6155700e+05   6.3510500e+05   5.8873600e+05   3.5640200e+05   3.8503200e+05   5.5113700e+05   5.7937000e+05
   7.1976300e+05   7.3060000e+05   6.8889600e+05   8.1608700e+05   4.7285600e+05   4.5802100e+05   8.4996800e+05   8.7661000e+05   4.1976700e+05   4.9073500e+05   4.5981600e+05   4.5014000e+05   6.3403900e+05   5.3781900e+05   5.3517900e+05   5.0640000e+05   4.3626500e+05   4.2050700e+05   5.7979100e+05   6.4235300e+05   3.3933200e+05   3.7454100e+05   6.4850900e+05   6.6994300e+05   4.1453100e+05   4.2499200e+05   3.7547100e+05   3.7747400e+05   4.5952200e+05   4.3937500e+05   4.8092800e+05   4.8363500e+05   5.9583600e+05   5.8876300e+05   3.7157600e+05   3.5205500e+05   4.1349900e+05   4.2968200e+05   4.4223100e+05   4.6828800e+05   3.3887500e+05   3.3762400e+05   5.9899600e+05   0.0000000e+00   6.2806200e+05   5.7109600e+05   4.5841200e+05   4.5056500e+05   5.1989000e+05   5.2349300e+05   6.2950400e+05   4.3144500e+05   3.8373600e+05   4.0438100e+05   6.1872500e+05   6.1300300e+05   6.8359000e+05   6.8030600e+05   4.9897000e+05   5.4557900e+05   5.4131800e+05   4.7826900e+05   4.2315500e+05   5.3676800e+05   4.0019100e+05   5.0171500e+05   7.9582100e+05   9.2857700e+05   4.3658000e+05   4.1616300e+05   3.7743600e+05   4.0919400e+05   5.1024400e+05   4.6753100e+05   3.4657400e+05   3.5773800e+05   4.3592400e+05   4.1721400e+05   3.4730700e+05   3.2365000e+05   6.1852000e+05   6.2501000e+05   4.2692500e+05   4.2602100e+05   7.0713100e+05   6.5176600e+05   4.1442400e+05   3.9854900e+05   5.9434900e+05   6.1559200e+05
   7.1351000e+05   6.7135600e+05   6.4692400e+05   7.5074900e+05   4.2634900e+05   4.0983100e+05   7.9425100e+05   8.5273400e+05   4.3246900e+05   4.7270000e+05   4.1112600e+05   3.9287300e+05   5.9999700e+05   4.7027200e+05   4.9948300e+05   4.6582800e+05   3.8627600e+05   4.5507200e+05   5.5648900e+05   6.3087400e+05   3.6571000e+05   3.3960700e+05   6.0062900e+05   6.1176200e+05   4.0086000e+05   4.2887100e+05   3.7959500e+05   3.8061400e+05   5.1120900e+05   4.9379500e+05   5.0848300e+05   4.9363600e+05   5.7633000e+05   5.9350200e+05   3.3893400e+05   3.4448100e+05   4.2055900e+05   4.3070800e+05   4.4019800e+05   4.7257900e+05   3.3991000e+05   3.3398800e+05   5.9931000e+05   6.2806200e+05   0.0000000e+00   6.1848600e+05   5.0192100e+05   4.9506100e+05   4.9644000e+05   4.9379400e+05   6.1998300e+05   4.4879700e+05   3.8047200e+05   4.0821000e+05   5.9598800e+05   6.0566900e+05   7.0269200e+05   6.7272700e+05   4.8883800e+05   5.4572800e+05   5.5443600e+05   5.0215100e+05   4.1892800e+05   5.3473500e+05   4.1318600e+05   4.9099300e+05   7.9293900e+05   8.9321000e+05   4.4269300e+05   4.2928400e+05   4.0055200e+05   3.9529100e+05   4.8201300e+05   5.0506000e+05   3.4244100e+05   3.5594000e+05   4.0075500e+05   4.0932700e+05   3.2096900e+05   3.1561800e+05   5.8520900e+05   5.9137500e+05   4.4200200e+05   4.2679400e+05   6.2578300e+05   5.6497700e+05   3.8264800e+05   3.9663100e+05   5.8046800e+05   5.9793600e+05
   7.8417600e+05   7.0103900e+05   6.8704600e+05   7.9769000e+05   4.5612900e+05   4.4790900e+05   8.6366500e+05   9.0724700e+05   4.5969900e+05   4.8418000e+05   4.6422000e+05   4.2792900e+05   6.1039300e+05   4.9983300e+05   4.7389100e+05   4.9352700e+05   4.1197900e+05   4.8386100e+05   5.7255800e+05   6.1335000e+05   3.2143800e+05   3.4409700e+05   5.9502500e+05   6.3747400e+05   4.1290000e+05   4.3905200e+05   4.3067800e+05   4.1581600e+05   4.9649000e+05   5.0427100e+05   4.8243300e+05   4.7160200e+05   5.6128900e+05   6.0770600e+05   3.8018500e+05   3.5148100e+05   4.4011900e+05   4.6650900e+05   4.8628000e+05   4.7838600e+05   3.3373300e+05   3.4318500e+05   5.8279000e+05   5.7109600e+05   6.1848600e+05   0.0000000e+00   4.8953200e+05   5.1519000e+05   5.5695300e+05   5.6932000e+05   6.2584900e+05   4.5015000e+05   3.6017900e+05   4.0045800e+05   6.1977300e+05   6.1508100e+05   7.1723000e+05   6.9420200e+05   5.4235700e+05   6.1487500e+05   5.9419500e+05   5.1156100e+05   4.1479600e+05   5.4741600e+05   4.2676600e+05   4.9628500e+05   8.3211100e+05   9.1497300e+05   4.7287100e+05   4.4625100e+05   4.2627100e+05   4.3467700e+05   4.7460200e+05   4.7854400e+05   3.4475800e+05   4.0212000e+05   4.1652800e+05   4.3177800e+05   3.4578900e+05   3.5968100e+05   6.8402400e+05   6.8101100e+05   5.0578000e+05   4.4162000e+05   6.8069700e+05   6.4972200e+05   4.2220600e+05   4.4608000e+05   6.0967600e+05   6.2116700e+05
   6.5817900e+05   6.3621600e+05   5.9876500e+05   7.3176700e+05   3.8115100e+05   3.7367300e+05   7.2082700e+05   8.0372500e+05   3.5535100e+05   3.6610800e+05   3.5458000e+05   3.4195700e+05   5.1677400e+05   4.4511000e+05   3.9454300e+05   3.9076000e+05   3.5486400e+05   3.6289600e+05   4.6384500e+05   5.2793900e+05   2.4533900e+05   2.5450800e+05   5.6432300e+05   5.8248400e+05   3.2380500e+05   3.0355300e+05   2.7657400e+05   3.0363400e+05   3.9476900e+05   3.6964300e+05   3.5619100e+05   4.0008200e+05   4.6634300e+05   4.9328800e+05   2.8570900e+05   2.5262100e+05   3.0898700e+05   3.1160100e+05   3.5164600e+05   3.6163900e+05   2.3264700e+05   2.4789500e+05   4.6513000e+05   4.5841200e+05   5.0192100e+05   4.8953200e+05   0.0000000e+00   3.9006300e+05   3.9985000e+05   4.0665000e+05   4.8107300e+05   3.2546700e+05   2.4594400e+05   2.6603900e+05   4.7256800e+05   4.8643400e+05   5.9882300e+05   6.2330200e+05   4.1134300e+05   5.2688400e+05   4.7816900e+05   3.8124900e+05   3.1539300e+05   4.3841900e+05   3.0436000e+05   4.1473600e+05   7.2788700e+05   8.3490000e+05   3.3252700e+05   3.2344600e+05   2.9216500e+05   3.3118200e+05   4.0239200e+05   3.3325000e+05   2.3389900e+05   2.4399600e+05   2.9644800e+05   3.3032000e+05   2.5900500e+05   2.3675900e+05   5.4182900e+05   5.5993000e+05   3.8469800e+05   3.4515400e+05   5.7966300e+05   5.6694800e+05   3.2791100e+05   3.4169800e+05   4.7804500e+05   4.8607400e+05
   6.2792100e+05   6.3031900e+05   6.1366200e+05   7.1591900e+05   3.5458600e+05   3.1835100e+05   7.2616900e+05   7.3991500e+05   3.4704500e+05   3.4978900e+05   3.3459700e+05   3.1394600e+05   5.1021900e+05   4.2705300e+05   3.6102200e+05   3.5567400e+05   3.2967600e+05   3.4084300e+05   4.8617600e+05   5.4744500e+05   2.3483600e+05   2.3073300e+05   5.5028000e+05   5.3259800e+05   3.5219400e+05   3.1707500e+05   2.8037300e+05   2.8515600e+05   3.7403300e+05   3.7961800e+05   3.8596100e+05   3.8472500e+05   4.4996500e+05   4.7906600e+05   2.6340800e+05   2.3963700e+05   3.2192800e+05   3.0334300e+05   3.3587600e+05   3.4040000e+05   2.3521600e+05   2.5627400e+05   5.0637200e+05   4.5056500e+05   4.9506100e+05   5.1519000e+05   3.9006300e+05   0.0000000e+00   4.2526200e+05   4.0355700e+05   5.0549900e+05   3.4064600e+05   2.7808700e+05   2.6425900e+05   4.5664000e+05   4.9402900e+05   6.0641800e+05   5.7316100e+05   4.0027800e+05   4.9074300e+05   5.0133900e+05   4.0521400e+05   3.2148200e+05   4.5473300e+05   2.9480800e+05   3.9143200e+05   7.4716500e+05   8.1731900e+05   3.6657500e+05   3.2482800e+05   2.8448600e+05   2.9324900e+05   3.7726300e+05   3.6205100e+05   2.3651500e+05   2.7936900e+05   3.2548100e+05   3.2538800e+05   2.4189200e+05   2.5324600e+05   5.6375000e+05   5.5493000e+05   3.8803600e+05   3.5547300e+05   5.8573300e+05   5.5390700e+05   2.9858500e+05   3.2738900e+05   4.7829000e+05   4.7168700e+05
   6.4054500e+05   6.1943100e+05   6.1718000e+05   7.2265900e+05   3.6982900e+05   3.5499300e+05   7.4879900e+05   7.5902500e+05   3.4493100e+05   3.6401000e+05   3.5995600e+05   3.5386400e+05   5.3579300e+05   4.6998200e+05   3.8990600e+05   3.9750900e+05   3.4032100e+05   3.7476300e+05   4.7682500e+05   5.4611800e+05   2.5953500e+05   2.5621000e+05   5.8526200e+05   5.3959200e+05   3.1666400e+05   3.3294400e+05   3.1027900e+05   3.3566000e+05   4.4459600e+05   3.9441600e+05   3.8677600e+05   3.9873100e+05   4.7822900e+05   4.6764200e+05   2.7549200e+05   2.6744100e+05   3.2278300e+05   3.1384600e+05   3.6794600e+05   3.3570000e+05   2.1798000e+05   2.5503000e+05   5.0379900e+05   5.1989000e+05   4.9644000e+05   5.5695300e+05   3.9985000e+05   4.2526200e+05   0.0000000e+00   4.1870400e+05   5.3727700e+05   3.8287500e+05   2.8704500e+05   2.9382000e+05   4.8094600e+05   5.3542300e+05   6.4810000e+05   6.1933600e+05   4.5358500e+05   4.8973600e+05   5.2428800e+05   4.0567800e+05   3.2148900e+05   4.6751600e+05   3.1433500e+05   4.3461800e+05   7.6627000e+05   8.2877000e+05   3.6391400e+05   3.6856200e+05   3.0063900e+05   3.3772600e+05   3.7663800e+05   3.8768500e+05   2.8257500e+05   2.6779600e+05   3.4365700e+05   3.5088100e+05   2.1500300e+05   2.2537700e+05   5.3537400e+05   5.8512800e+05   4.0609700e+05   3.5523900e+05   6.1410000e+05   5.8511300e+05   3.2623700e+05   3.5521200e+05   4.9577100e+05   4.9802000e+05
   6.0927100e+05   5.7733900e+05   5.7385900e+05   6.7332100e+05   3.4481300e+05   3.4226100e+05   6.9118300e+05   7.4367600e+05   3.2486900e+05   3.5534800e+05   3.3679300e+05   3.2592400e+05   4.6539500e+05   4.2096400e+05   4.1623500e+05   3.9989800e+05   3.3658600e+05   3.6207000e+05   4.5366600e+05   5.2927600e+05   2.4790900e+05   2.7942000e+05   5.6045700e+05   5.5405000e+05   3.2427200e+05   3.4356700e+05   3.2281700e+05   3.6712300e+05   4.2642200e+05   3.9757600e+05   3.8129400e+05   3.8748000e+05   4.6023800e+05   5.4595100e+05   2.9281800e+05   2.6783000e+05   3.3194900e+05   3.3649400e+05   3.6839300e+05   3.7197300e+05   2.5077600e+05   2.9713700e+05   5.0304700e+05   5.2349300e+05   4.9379400e+05   5.6932000e+05   4.0665000e+05   4.0355700e+05   4.1870400e+05   0.0000000e+00   5.3641200e+05   3.5176600e+05   2.8002000e+05   2.9258400e+05   4.9469900e+05   5.3092300e+05   5.9823600e+05   6.0881300e+05   4.9037400e+05   4.5809800e+05   5.0446600e+05   4.1090500e+05   2.9479700e+05   4.4286200e+05   2.8512200e+05   3.7667600e+05   7.5551200e+05   8.1465200e+05   3.3559100e+05   3.2784200e+05   2.5528600e+05   3.0312100e+05   4.0276600e+05   3.7334100e+05   2.3845600e+05   2.5171600e+05   3.0935700e+05   3.3128300e+05   2.1602000e+05   2.2508500e+05   5.3366600e+05   5.3174000e+05   3.5718600e+05   3.2845400e+05   5.5464400e+05   5.5126000e+05   2.7819500e+05   3.2360700e+05   4.9418300e+05   4.8522500e+05
   7.2278900e+05   7.0989000e+05   6.9001600e+05   7.5852200e+05   4.4289700e+05   4.8858300e+05   8.6472100e+05   9.3186800e+05   4.5272000e+05   4.7020900e+05   4.6024000e+05   4.4227500e+05   6.2552500e+05   5.6393100e+05   5.3991700e+05   5.2724400e+05   4.3606000e+05   4.5868400e+05   5.6470000e+05   6.2025700e+05   3.7783400e+05   3.5584800e+05   6.5371400e+05   6.5639400e+05   4.1469500e+05   4.4341000e+05   4.1369700e+05   4.0735900e+05   5.0778900e+05   5.1243500e+05   4.9534700e+05   5.0045200e+05   5.9074600e+05   6.2470100e+05   3.8060300e+05   3.6822800e+05   4.4205600e+05   4.2731200e+05   4.8460100e+05   4.5804800e+05   3.7235100e+05   3.7533400e+05   6.2366900e+05   6.2950400e+05   6.1998300e+05   6.2584900e+05   4.8107300e+05   5.0549900e+05   5.3727700e+05   5.3641200e+05   0.0000000e+00   5.1872400e+05   3.9447700e+05   3.8739200e+05   5.8166200e+05   6.3484700e+05   7.4760200e+05   7.2776000e+05   5.7250000e+05   5.9439700e+05   6.3408700e+05   5.6388300e+05   4.7199800e+05   5.6771200e+05   4.2490000e+05   5.0526700e+05   8.7190400e+05   9.7127000e+05   4.7418700e+05   4.7055500e+05   4.2172200e+05   4.2423200e+05   5.2301400e+05   4.9580200e+05   3.5687800e+05   3.9691900e+05   4.5291300e+05   4.7890200e+05   3.7825200e+05   3.7527100e+05   6.6085000e+05   6.5232000e+05   4.8339400e+05   4.4389900e+05   6.9212000e+05   7.0566200e+05   4.1554800e+05   4.3093400e+05   5.8791300e+05   6.0782600e+05
   5.2996100e+05   5.6295700e+05   5.4235100e+05   6.3310100e+05   3.1277900e+05   3.1954900e+05   6.7274000e+05   7.2622500e+05   2.7559000e+05   3.2476400e+05   2.9555900e+05   3.0212800e+05   4.5545800e+05   3.7375500e+05   3.7362100e+05   3.7521600e+05   2.7943000e+05   3.1448100e+05   3.6931900e+05   4.5561000e+05   2.1334200e+05   1.8822200e+05   4.8575600e+05   4.7900000e+05   2.6059500e+05   2.6090700e+05   2.3063400e+05   2.3969200e+05   3.3612600e+05   3.4824500e+05   3.6317500e+05   3.3186300e+05   4.0516000e+05   4.4135100e+05   2.1538700e+05   1.8556800e+05   2.4152600e+05   2.6819500e+05   2.9470900e+05   3.0476300e+05   2.0439800e+05   1.9623700e+05   4.5476800e+05   4.3144500e+05   4.4879700e+05   4.5015000e+05   3.2546700e+05   3.4064600e+05   3.8287500e+05   3.5176600e+05   5.1872400e+05   0.0000000e+00   2.3816200e+05   2.4704000e+05   4.3534600e+05   4.9097300e+05   5.6596200e+05   5.2476000e+05   4.0578600e+05   4.6556600e+05   4.6703000e+05   3.9512500e+05   2.8216300e+05   4.3505400e+05   3.0294900e+05   3.7683100e+05   7.4804200e+05   7.7464200e+05   3.0735100e+05   3.2570700e+05   2.8596700e+05   3.0556200e+05   3.4259800e+05   3.4163000e+05   2.2579600e+05   2.4373800e+05   3.0022000e+05   2.8757700e+05   2.3492900e+05   2.0665500e+05   5.2456600e+05   5.3083300e+05   3.6055700e+05   3.2735800e+05   5.6819900e+05   5.8274400e+05   2.8481600e+05   3.1166200e+05   4.9205100e+05   4.5643500e+05
   4.8149300e+05   4.7307200e+05   4.3606600e+05   5.5207600e+05   2.0018000e+05   2.1576400e+05   6.0393500e+05   6.2785200e+05   1.8802500e+05   2.3279900e+05   2.1242300e+05   1.9970300e+05   3.3397700e+05   2.6648200e+05   2.7216500e+05   2.5799100e+05   1.6597800e+05   2.3624900e+05   3.1489000e+05   3.7715200e+05   9.8172000e+04   1.1140700e+05   3.9593500e+05   4.0575600e+05   1.7736500e+05   1.7987300e+05   1.2624200e+05   1.5473100e+05   2.5658000e+05   2.6066100e+05   2.5085000e+05   2.4238200e+05   3.3049000e+05   3.3710100e+05   1.3043500e+05   1.0563900e+05   1.6538000e+05   1.8430300e+05   2.1180500e+05   2.4299200e+05   1.1849900e+05   1.0076900e+05   3.3954900e+05   3.8373600e+05   3.8047200e+05   3.6017900e+05   2.4594400e+05   2.7808700e+05   2.8704500e+05   2.8002000e+05   3.9447700e+05   2.3816200e+05   0.0000000e+00   1.7157800e+05   3.6154800e+05   3.7016400e+05   4.5963500e+05   4.6217400e+05   3.0045100e+05   3.5817900e+05   3.3949700e+05   2.9135100e+05   1.8825200e+05   3.2408300e+05   1.8583300e+05   2.6926700e+05   6.4250200e+05   6.9196500e+05   2.4284700e+05   2.2457100e+05   1.7159700e+05   1.9932600e+05   3.1423800e+05   2.7014900e+05   1.5138500e+05   1.6516800e+05   2.0756200e+05   2.0277200e+05   1.2175700e+05   1.0025300e+05   3.9824200e+05   4.0886100e+05   2.4382400e+05   1.8988400e+05   4.5050200e+05   4.3310400e+05   1.8777500e+05   1.8891800e+05   3.5690900e+05   3.6975800e+05
   5.0610100e+05   5.0196800e+05   4.6548800e+05   5.5676800e+05   2.1814500e+05   2.2062700e+05   6.2511700e+05   6.1038000e+05   2.1522300e+05   2.5348900e+05   2.2586200e+05   2.0293400e+05   3.5787100e+05   2.8065800e+05   2.7032800e+05   2.3698900e+05   1.9484900e+05   2.4847800e+05   3.2926800e+05   3.8920300e+05   1.2014100e+05   1.1955400e+05   4.2479200e+05   4.3352900e+05   2.0002400e+05   1.8970100e+05   1.6872500e+05   1.6620600e+05   2.7446800e+05   3.0969300e+05   3.0008200e+05   2.4575100e+05   3.6679000e+05   3.5870900e+05   1.4192600e+05   1.1801700e+05   1.8228700e+05   1.8924600e+05   2.5864600e+05   2.3000300e+05   1.2791800e+05   1.3877300e+05   3.4108200e+05   4.0438100e+05   4.0821000e+05   4.0045800e+05   2.6603900e+05   2.6425900e+05   2.9382000e+05   2.9258400e+05   3.8739200e+05   2.4704000e+05   1.7157800e+05   0.0000000e+00   3.8066100e+05   4.1493200e+05   4.9466900e+05   4.9721400e+05   3.2528800e+05   3.8537400e+05   3.3528800e+05   3.0958600e+05   2.1844700e+05   3.3013400e+05   2.1981400e+05   2.8760500e+05   6.4900100e+05   6.9688000e+05   2.4190500e+05   2.2338200e+05   1.6839800e+05   2.1043400e+05   2.9781200e+05   2.6004000e+05   1.7088300e+05   1.6873000e+05   2.1355500e+05   2.1971600e+05   1.4254100e+05   1.2759800e+05   4.1486500e+05   4.0806300e+05   2.6282300e+05   2.3496800e+05   4.9684100e+05   4.8510900e+05   2.0503900e+05   2.3008000e+05   3.9277800e+05   3.8194400e+05
   6.8224200e+05   6.6193000e+05   6.4401000e+05   7.7908400e+05   4.1857400e+05   4.3781800e+05   7.9298600e+05   8.0476800e+05   4.3887300e+05   4.5506400e+05   4.0681000e+05   4.0481100e+05   5.1488900e+05   4.6522800e+05   4.3204500e+05   4.6615000e+05   3.7905600e+05   4.1103700e+05   5.0932200e+05   6.0307800e+05   2.9763700e+05   3.2030900e+05   6.3191600e+05   5.8538800e+05   3.5442000e+05   3.7839500e+05   3.3348100e+05   3.4223500e+05   4.5520900e+05   4.9621900e+05   4.7311300e+05   4.5372400e+05   5.4531100e+05   6.0724200e+05   3.4502700e+05   3.0777300e+05   3.9083400e+05   3.9229300e+05   4.3703400e+05   4.5392400e+05   3.3659000e+05   3.2068900e+05   5.2820400e+05   6.1872500e+05   5.9598800e+05   6.1977300e+05   4.7256800e+05   4.5664000e+05   4.8094600e+05   4.9469900e+05   5.8166200e+05   4.3534600e+05   3.6154800e+05   3.8066100e+05   0.0000000e+00   5.8676000e+05   6.9525900e+05   6.6858100e+05   4.9383300e+05   5.5767000e+05   5.2570700e+05   5.0777900e+05   3.8421100e+05   5.1999000e+05   3.7569100e+05   4.5038700e+05   8.5016700e+05   8.8040700e+05   4.1884900e+05   4.4608900e+05   3.7250700e+05   3.8522300e+05   4.8559200e+05   4.5791400e+05   3.1385600e+05   3.3446500e+05   4.0048000e+05   4.1965300e+05   3.1148100e+05   2.9485300e+05   6.1256100e+05   6.2940200e+05   4.6150100e+05   4.3763900e+05   6.7479900e+05   6.2883100e+05   3.8893700e+05   4.2471000e+05   5.8985000e+05   5.6052700e+05
   7.5515300e+05   6.9209500e+05   6.8560800e+05   8.4037000e+05   4.4274400e+05   4.4694600e+05   8.4948000e+05   8.2263800e+05   4.4290200e+05   4.5785300e+05   4.2102900e+05   4.1873700e+05   5.7668900e+05   5.2139100e+05   4.8453000e+05   4.9512300e+05   4.2232900e+05   4.4655700e+05   5.6269300e+05   6.1702500e+05   3.0740200e+05   3.4723400e+05   6.0182900e+05   5.9061600e+05   3.6902200e+05   4.2353900e+05   3.7851900e+05   3.5787000e+05   4.9616000e+05   5.5036700e+05   4.7559900e+05   4.6234700e+05   5.2511800e+05   5.8650800e+05   3.4942400e+05   3.2464300e+05   4.0690300e+05   4.4167200e+05   4.6212600e+05   4.4717700e+05   3.4585500e+05   3.2681900e+05   5.9687800e+05   6.1300300e+05   6.0566900e+05   6.1508100e+05   4.8643400e+05   4.9402900e+05   5.3542300e+05   5.3092300e+05   6.3484700e+05   4.9097300e+05   3.7016400e+05   4.1493200e+05   5.8676000e+05   0.0000000e+00   6.5023600e+05   6.8610000e+05   5.4307300e+05   5.5533200e+05   5.2647400e+05   5.0208600e+05   4.4087100e+05   5.3764400e+05   4.4645700e+05   4.9993500e+05   8.2353300e+05   8.6573600e+05   4.1495200e+05   4.4855300e+05   3.9162300e+05   3.9987100e+05   4.8762400e+05   4.6499100e+05   3.2599300e+05   3.2470800e+05   4.0218400e+05   4.2984600e+05   3.5366100e+05   3.4328800e+05   6.0443100e+05   6.5700700e+05   4.7514500e+05   4.2695500e+05   6.5526500e+05   6.3490600e+05   4.0465400e+05   4.5363400e+05   5.9913500e+05   5.9350000e+05
   8.2799300e+05   7.8174600e+05   7.8479700e+05   9.0278500e+05   5.3295400e+05   5.6903000e+05   9.4124900e+05   9.7704100e+05   5.5455200e+05   5.6117300e+05   5.7490000e+05   5.6031400e+05   7.1638300e+05   6.5499000e+05   5.7473700e+05   5.9300000e+05   5.4085600e+05   5.4977400e+05   6.7075600e+05   7.1191100e+05   4.4625700e+05   4.4011100e+05   7.2832800e+05   7.3106800e+05   5.0991500e+05   5.2941700e+05   5.2818600e+05   5.0484400e+05   5.8743000e+05   6.2952700e+05   6.3761700e+05   6.0697000e+05   6.7274600e+05   6.8923800e+05   4.7921300e+05   4.5233800e+05   5.3714000e+05   5.3166100e+05   5.6775200e+05   6.0671400e+05   4.4779400e+05   4.5947800e+05   7.0666700e+05   6.8359000e+05   7.0269200e+05   7.1723000e+05   5.9882300e+05   6.0641800e+05   6.4810000e+05   5.9823600e+05   7.4760200e+05   5.6596200e+05   4.5963500e+05   4.9466900e+05   6.9525900e+05   6.5023600e+05   0.0000000e+00   8.1564400e+05   6.4358100e+05   6.7397500e+05   7.0611400e+05   6.1001200e+05   5.4345900e+05   6.5875400e+05   5.3119300e+05   6.4699300e+05   1.0108680e+06   1.0175520e+06   5.3738500e+05   5.6187900e+05   5.0211600e+05   5.4236900e+05   6.2010800e+05   5.7789500e+05   4.6207200e+05   4.8035100e+05   5.1367500e+05   5.4346300e+05   4.5362200e+05   4.3125600e+05   7.4452100e+05   7.5698300e+05   6.1978800e+05   5.7740400e+05   7.8857100e+05   7.7776100e+05   5.0379900e+05   5.1125700e+05   7.1360900e+05   7.1225700e+05
   7.9758500e+05   7.4799200e+05   7.8996600e+05   9.0947200e+05   5.1701800e+05   5.2719000e+05   9.1284400e+05   9.6974600e+05   5.5972300e+05   5.5710800e+05   5.3007000e+05   5.2515000e+05   6.9174100e+05   5.6919700e+05   5.4789800e+05   5.5656600e+05   4.9913500e+05   5.3523300e+05   6.6321700e+05   6.9823500e+05   4.3745100e+05   4.3911500e+05   7.1660200e+05   7.0438900e+05   5.0513200e+05   4.9741700e+05   4.7966600e+05   4.9912000e+05   5.7456800e+05   6.0034500e+05   5.7973200e+05   5.7169500e+05   6.5794700e+05   6.9034300e+05   4.6392300e+05   4.4568100e+05   5.2496900e+05   5.3348400e+05   5.5908100e+05   5.6698000e+05   4.4136200e+05   4.6109500e+05   6.9910800e+05   6.8030600e+05   6.7272700e+05   6.9420200e+05   6.2330200e+05   5.7316100e+05   6.1933600e+05   6.0881300e+05   7.2776000e+05   5.2476000e+05   4.6217400e+05   4.9721400e+05   6.6858100e+05   6.8610000e+05   8.1564400e+05   0.0000000e+00   6.5302000e+05   7.0654500e+05   6.9200700e+05   6.3576800e+05   5.5139100e+05   6.5389300e+05   5.5051300e+05   5.9816500e+05   1.0030970e+06   1.0034270e+06   5.3097800e+05   5.3115400e+05   4.7724000e+05   5.1124400e+05   5.7766300e+05   5.4088600e+05   4.6842700e+05   4.8886900e+05   5.3539800e+05   5.3880900e+05   4.3349100e+05   4.0846300e+05   7.5091900e+05   7.6196400e+05   5.6553700e+05   5.2329600e+05   7.5035600e+05   7.4294100e+05   5.0261600e+05   5.0264900e+05   6.7519800e+05   6.1821200e+05
   6.6522300e+05   6.2862300e+05   5.9371900e+05   6.5912000e+05   3.3781600e+05   3.4550500e+05   7.5449200e+05   7.7261000e+05   3.2697500e+05   3.6477600e+05   3.5573100e+05   3.5244800e+05   5.1413300e+05   4.3787800e+05   4.0176900e+05   4.1307600e+05   3.4375600e+05   3.7685600e+05   4.7885900e+05   5.4312400e+05   2.8390300e+05   2.8072400e+05   5.5187400e+05   5.5579500e+05   3.3578900e+05   3.2838300e+05   3.1085600e+05   3.1486500e+05   4.3063100e+05   4.4706900e+05   4.1619400e+05   4.2176900e+05   4.8881800e+05   4.9109200e+05   2.8548700e+05   2.7084200e+05   3.5442100e+05   3.1421000e+05   3.7311200e+05   3.6096400e+05   2.3672600e+05   2.4977000e+05   5.0146500e+05   4.9897000e+05   4.8883800e+05   5.4235700e+05   4.1134300e+05   4.0027800e+05   4.5358500e+05   4.9037400e+05   5.7250000e+05   4.0578600e+05   3.0045100e+05   3.2528800e+05   4.9383300e+05   5.4307300e+05   6.4358100e+05   6.5302000e+05   0.0000000e+00   5.1682200e+05   4.9461600e+05   4.5199600e+05   3.5231900e+05   4.8376000e+05   3.5063400e+05   4.4021200e+05   8.5495000e+05   8.4669900e+05   4.0038800e+05   3.6768700e+05   3.3138200e+05   3.7466800e+05   4.7268600e+05   4.0859800e+05   2.6812300e+05   2.9892600e+05   3.5974800e+05   3.6343200e+05   2.5985900e+05   2.4974900e+05   5.9645100e+05   5.9429000e+05   3.9219200e+05   3.6445300e+05   6.2227700e+05   6.1362500e+05   3.2870900e+05   3.3043600e+05   4.9949000e+05   4.8478900e+05
   7.2695300e+05   6.5475500e+05   7.0427300e+05   7.7999800e+05   4.5170500e+05   4.7882000e+05   8.7166600e+05   8.9013100e+05   4.5848600e+05   4.5787700e+05   4.0883400e+05   4.0351900e+05   5.6967500e+05   5.2145500e+05   4.5050700e+05   4.9383200e+05   4.4037300e+05   4.6815600e+05   5.8201400e+05   6.1928400e+05   3.4701300e+05   3.3473800e+05   6.4590900e+05   6.0454600e+05   4.0678100e+05   4.1776100e+05   3.8768300e+05   3.9199500e+05   4.7430700e+05   5.2727500e+05   4.8416400e+05   4.8620200e+05   5.4039500e+05   5.6404500e+05   3.6639700e+05   3.3277800e+05   4.1889000e+05   3.9875500e+05   4.5188600e+05   4.3092100e+05   3.0391200e+05   3.0694900e+05   5.2263400e+05   5.4557900e+05   5.4572800e+05   6.1487500e+05   5.2688400e+05   4.9074300e+05   4.8973600e+05   4.5809800e+05   5.9439700e+05   4.6556600e+05   3.5817900e+05   3.8537400e+05   5.5767000e+05   5.5533200e+05   6.7397500e+05   7.0654500e+05   5.1682200e+05   0.0000000e+00   5.3549300e+05   4.8464400e+05   3.7693800e+05   5.2329900e+05   4.1179000e+05   4.9559400e+05   8.9111200e+05   8.8614600e+05   4.0603200e+05   4.1191300e+05   3.5841200e+05   3.7801800e+05   4.8403000e+05   4.7822900e+05   3.5921400e+05   3.5305900e+05   3.7213400e+05   4.2306900e+05   3.1459700e+05   3.3085800e+05   5.6434800e+05   6.1429900e+05   4.5763800e+05   4.3522500e+05   7.1004000e+05   7.4197100e+05   4.4094300e+05   3.9947000e+05   5.6253200e+05   5.5290700e+05
   7.2763200e+05   6.5185100e+05   6.6397900e+05   7.7937300e+05   3.7998700e+05   3.8759800e+05   8.0279500e+05   8.2686800e+05   4.1587200e+05   4.3260600e+05   4.2080200e+05   4.0533600e+05   5.5801900e+05   4.9350000e+05   4.6380200e+05   4.7732400e+05   4.2096500e+05   4.1515800e+05   5.2364100e+05   6.0768900e+05   3.0375700e+05   3.0730000e+05   6.0655600e+05   5.9978600e+05   3.6649800e+05   4.0079600e+05   3.6083700e+05   3.7364600e+05   4.6490800e+05   5.2912000e+05   4.6651500e+05   4.4691900e+05   5.3321000e+05   5.3726000e+05   3.5478400e+05   3.1363200e+05   4.0320800e+05   3.8379800e+05   3.9595100e+05   4.2999600e+05   2.9625300e+05   3.0303300e+05   5.2718100e+05   5.4131800e+05   5.5443600e+05   5.9419500e+05   4.7816900e+05   5.0133900e+05   5.2428800e+05   5.0446600e+05   6.3408700e+05   4.6703000e+05   3.3949700e+05   3.3528800e+05   5.2570700e+05   5.2647400e+05   7.0611400e+05   6.9200700e+05   4.9461600e+05   5.3549300e+05   0.0000000e+00   5.1598000e+05   4.0283000e+05   4.9642200e+05   3.9076200e+05   4.5705800e+05   8.5737100e+05   9.2071700e+05   4.1484400e+05   4.2367500e+05   3.6662400e+05   3.5507100e+05   4.5665200e+05   4.6673900e+05   3.1889800e+05   3.3990300e+05   4.0476300e+05   3.9714000e+05   2.9477600e+05   3.0724400e+05   6.1250800e+05   6.1723400e+05   4.6320200e+05   4.1166500e+05   6.8092500e+05   6.5791300e+05   3.8402100e+05   3.8915400e+05   5.9495200e+05   5.9341400e+05
   6.3778000e+05   5.9106000e+05   5.6187000e+05   6.8066500e+05   3.2703700e+05   3.7613300e+05   7.5012400e+05   7.8033300e+05   3.6519100e+05   3.6800700e+05   3.4598800e+05   3.5037500e+05   5.1570200e+05   4.2314700e+05   3.7852300e+05   4.0236200e+05   3.3262900e+05   3.6185600e+05   5.1040800e+05   5.7927000e+05   2.5587600e+05   2.8350500e+05   5.3261300e+05   5.6692900e+05   3.2804400e+05   3.3792800e+05   2.8414500e+05   2.9738000e+05   3.9356200e+05   4.3812000e+05   4.1221500e+05   4.3033300e+05   4.9386100e+05   4.8729800e+05   2.9428800e+05   2.4719300e+05   3.2149800e+05   3.1430300e+05   3.1726800e+05   3.8475900e+05   2.6596300e+05   2.4609000e+05   4.6198900e+05   4.7826900e+05   5.0215100e+05   5.1156100e+05   3.8124900e+05   4.0521400e+05   4.0567800e+05   4.1090500e+05   5.6388300e+05   3.9512500e+05   2.9135100e+05   3.0958600e+05   5.0777900e+05   5.0208600e+05   6.1001200e+05   6.3576800e+05   4.5199600e+05   4.8464400e+05   5.1598000e+05   0.0000000e+00   3.6265700e+05   4.6137400e+05   3.7054300e+05   4.4210600e+05   7.8408500e+05   8.3482300e+05   3.7107000e+05   3.5848000e+05   3.1752100e+05   3.4320000e+05   4.1083800e+05   3.7647600e+05   2.6131500e+05   2.7440400e+05   3.1063700e+05   3.4892500e+05   2.4018300e+05   2.4235900e+05   5.5575200e+05   5.5812700e+05   3.8499800e+05   3.4856700e+05   5.9798900e+05   6.1174200e+05   3.0472900e+05   3.0951900e+05   5.0557800e+05   5.2104200e+05
   5.6999700e+05   5.1454100e+05   4.7635100e+05   6.4482900e+05   2.4262800e+05   2.7873300e+05   6.5783100e+05   6.7452800e+05   2.5237300e+05   2.6955600e+05   2.6742200e+05   2.4561300e+05   3.9496400e+05   3.0119800e+05   3.0354100e+05   3.1738000e+05   2.2683000e+05   2.5215800e+05   3.7276200e+05   4.3808700e+05   1.5152300e+05   1.5493000e+05   4.1562600e+05   4.5074300e+05   2.4845900e+05   2.2963400e+05   2.0770200e+05   1.8567100e+05   2.8701500e+05   3.4126800e+05   3.0759700e+05   3.0729300e+05   3.7131500e+05   3.8733000e+05   1.7905600e+05   1.6708500e+05   2.4559400e+05   2.4528700e+05   2.5067600e+05   2.8555300e+05   1.7584600e+05   1.7423100e+05   3.9384700e+05   4.2315500e+05   4.1892800e+05   4.1479600e+05   3.1539300e+05   3.2148200e+05   3.2148900e+05   2.9479700e+05   4.7199800e+05   2.8216300e+05   1.8825200e+05   2.1844700e+05   3.8421100e+05   4.4087100e+05   5.4345900e+05   5.5139100e+05   3.5231900e+05   3.7693800e+05   4.0283000e+05   3.6265700e+05   0.0000000e+00   3.4537700e+05   2.4324400e+05   2.8967200e+05   6.9295200e+05   7.4844700e+05   2.4941200e+05   2.4670700e+05   2.1406100e+05   2.1289300e+05   2.8902200e+05   2.8248300e+05   1.7129400e+05   1.9178400e+05   2.3825000e+05   2.6828700e+05   1.6259000e+05   1.3455700e+05   4.7099900e+05   4.5757800e+05   3.1256300e+05   2.6638200e+05   5.3115900e+05   4.9319900e+05   2.3296000e+05   2.4960800e+05   4.3543000e+05   4.4784800e+05
   6.8134700e+05   6.2061500e+05   6.2307800e+05   7.4100500e+05   3.7169000e+05   3.7439700e+05   7.8508300e+05   7.8072800e+05   3.5655000e+05   3.9405200e+05   3.8943600e+05   3.6523100e+05   5.1501200e+05   4.3255100e+05   4.1008300e+05   4.1646100e+05   3.3618500e+05   3.8522800e+05   4.9522100e+05   5.8410100e+05   2.8264600e+05   2.8991500e+05   5.6821700e+05   5.6779600e+05   3.4331800e+05   3.3907700e+05   3.1086900e+05   3.2148400e+05   4.1864000e+05   4.5990000e+05   4.1067900e+05   4.0594100e+05   4.7503700e+05   5.0073100e+05   3.0489500e+05   3.0219400e+05   3.7395600e+05   3.7460800e+05   4.0323200e+05   4.1154900e+05   2.7534100e+05   2.8344600e+05   5.1110700e+05   5.3676800e+05   5.3473500e+05   5.4741600e+05   4.3841900e+05   4.5473300e+05   4.6751600e+05   4.4286200e+05   5.6771200e+05   4.3505400e+05   3.2408300e+05   3.3013400e+05   5.1999000e+05   5.3764400e+05   6.5875400e+05   6.5389300e+05   4.8376000e+05   5.2329900e+05   4.9642200e+05   4.6137400e+05   3.4537700e+05   0.0000000e+00   3.4628600e+05   4.2803200e+05   7.8877000e+05   8.3438000e+05   3.8293500e+05   3.8803100e+05   3.0941100e+05   3.2768700e+05   4.0339900e+05   3.7702900e+05   2.5160100e+05   2.6277500e+05   3.2986400e+05   3.4134200e+05   2.7306100e+05   2.5410500e+05   5.5111100e+05   5.7175100e+05   4.0643400e+05   3.7708500e+05   6.4164900e+05   5.7313400e+05   2.9856000e+05   3.4780300e+05   5.3155200e+05   5.5126500e+05
   5.1891900e+05   4.7777900e+05   4.7957200e+05   5.9079500e+05   2.4531600e+05   2.2439600e+05   6.7617300e+05   6.4621900e+05   2.2490300e+05   2.8242700e+05   2.3041400e+05   2.2893800e+05   3.7614300e+05   3.3693900e+05   3.0523100e+05   2.7865100e+05   2.4233100e+05   2.6805900e+05   3.6742300e+05   4.4177200e+05   1.5048100e+05   1.5423100e+05   4.4070500e+05   4.2215100e+05   1.9427500e+05   2.1572200e+05   1.8674800e+05   2.0301600e+05   2.9585900e+05   3.3964600e+05   2.9857000e+05   2.6897700e+05   3.5970200e+05   3.8745900e+05   1.6088400e+05   1.4678400e+05   2.1374500e+05   2.1901500e+05   2.4326800e+05   2.7465200e+05   1.4393300e+05   1.5333900e+05   4.0532700e+05   4.0019100e+05   4.1318600e+05   4.2676600e+05   3.0436000e+05   2.9480800e+05   3.1433500e+05   2.8512200e+05   4.2490000e+05   3.0294900e+05   1.8583300e+05   2.1981400e+05   3.7569100e+05   4.4645700e+05   5.3119300e+05   5.5051300e+05   3.5063400e+05   4.1179000e+05   3.9076200e+05   3.7054300e+05   2.4324400e+05   3.4628600e+05   0.0000000e+00   3.2288400e+05   6.9804900e+05   7.1629400e+05   2.4210000e+05   2.6952400e+05   2.2847300e+05   2.2410900e+05   2.9508800e+05   2.8651100e+05   1.5124200e+05   1.7276000e+05   2.3097300e+05   2.4455100e+05   1.6280900e+05   1.3569400e+05   4.5945900e+05   4.6709100e+05   2.8185200e+05   2.6918600e+05   5.2810400e+05   4.4860200e+05   2.0618000e+05   2.1617800e+05   3.7242700e+05   3.9046400e+05
   6.3187100e+05   5.9969900e+05   6.3032100e+05   7.3172500e+05   3.4971300e+05   3.4089900e+05   7.5142800e+05   7.9093400e+05   3.7927200e+05   4.1063000e+05   3.7908800e+05   3.3540400e+05   5.0211100e+05   4.2990600e+05   4.1797600e+05   3.8474900e+05   3.3785500e+05   3.9757800e+05   4.9133300e+05   5.6295200e+05   2.8449300e+05   2.6973600e+05   5.5519500e+05   5.3996500e+05   3.2951200e+05   3.3612400e+05   3.2718000e+05   3.2047400e+05   3.9344300e+05   4.3224300e+05   4.0545700e+05   3.7394900e+05   4.3681500e+05   4.6258900e+05   2.6493900e+05   2.3820200e+05   3.2961900e+05   3.2886700e+05   3.5988400e+05   3.7476300e+05   2.6612600e+05   2.7714300e+05   4.9633800e+05   5.0171500e+05   4.9099300e+05   4.9628500e+05   4.1473600e+05   3.9143200e+05   4.3461800e+05   3.7667600e+05   5.0526700e+05   3.7683100e+05   2.6926700e+05   2.8760500e+05   4.5038700e+05   4.9993500e+05   6.4699300e+05   5.9816500e+05   4.4021200e+05   4.9559400e+05   4.5705800e+05   4.4210600e+05   2.8967200e+05   4.2803200e+05   3.2288400e+05   0.0000000e+00   7.3129400e+05   7.6736500e+05   3.1933300e+05   3.1957100e+05   2.9112300e+05   2.8685200e+05   3.6022200e+05   3.7054100e+05   2.4288100e+05   2.5209000e+05   2.8354200e+05   3.2244600e+05   2.2557000e+05   2.1895300e+05   5.7302300e+05   5.5591600e+05   3.9710900e+05   3.6303500e+05   6.0399500e+05   5.7433000e+05   2.9756300e+05   3.6625400e+05   5.2638400e+05   5.2085200e+05
   9.3480600e+05   9.3525700e+05   8.9530700e+05   1.0024060e+06   6.4898800e+05   6.8811500e+05   1.0793110e+06   1.0549720e+06   6.5463000e+05   7.2311300e+05   6.7908400e+05   6.3592700e+05   8.1462300e+05   7.3639000e+05   7.1009000e+05   6.9769500e+05   6.3027800e+05   6.9346400e+05   7.9886200e+05   9.0851200e+05   5.7699400e+05   5.3498800e+05   8.6564100e+05   8.4658400e+05   6.6248100e+05   6.8881300e+05   6.4889800e+05   6.4153100e+05   7.3669500e+05   7.4432300e+05   7.3837300e+05   7.3044700e+05   8.1815000e+05   7.8518200e+05   6.3265800e+05   5.8530600e+05   6.4786800e+05   6.4913900e+05   6.8695000e+05   6.9472700e+05   5.5768800e+05   5.7217200e+05   7.8269300e+05   7.9582100e+05   7.9293900e+05   8.3211100e+05   7.2788700e+05   7.4716500e+05   7.6627000e+05   7.5551200e+05   8.7190400e+05   7.4804200e+05   6.4250200e+05   6.4900100e+05   8.5016700e+05   8.2353300e+05   1.0108680e+06   1.0030970e+06   8.5495000e+05   8.9111200e+05   8.5737100e+05   7.8408500e+05   6.9295200e+05   7.8877000e+05   6.9804900e+05   7.3129400e+05   0.0000000e+00   1.1422000e+06   7.0526600e+05   7.0948500e+05   6.4030100e+05   6.4177200e+05   6.9065000e+05   7.1853800e+05   5.7968400e+05   5.8577900e+05   6.7705100e+05   6.7813300e+05   5.8467900e+05   5.7237900e+05   8.9730600e+05   8.6491800e+05   6.9123600e+05   6.3663200e+05   9.0512600e+05   9.2367200e+05   6.4241300e+05   6.9311900e+05   8.6011700e+05   8.3529900e+05
   9.9113900e+05   1.0172510e+06   1.0699420e+06   1.1654210e+06   7.4144200e+05   7.4250400e+05   1.1232660e+06   1.1465270e+06   7.6008800e+05   7.8848000e+05   7.3614800e+05   7.0870100e+05   8.8426600e+05   7.7310700e+05   7.5787000e+05   7.6349600e+05   7.0417300e+05   7.5559700e+05   8.8343300e+05   9.6648100e+05   6.3953600e+05   6.5429800e+05   9.4699000e+05   8.9995200e+05   7.0499200e+05   7.5158300e+05   7.0890600e+05   7.0552200e+05   8.1790700e+05   8.6089800e+05   8.2333500e+05   8.0632200e+05   8.9737700e+05   8.5124500e+05   6.8454600e+05   6.7801000e+05   7.4344700e+05   7.6051300e+05   7.9939900e+05   8.0562500e+05   6.8593800e+05   6.8543500e+05   8.9510900e+05   9.2857700e+05   8.9321000e+05   9.1497300e+05   8.3490000e+05   8.1731900e+05   8.2877000e+05   8.1465200e+05   9.7127000e+05   7.7464200e+05   6.9196500e+05   6.9688000e+05   8.8040700e+05   8.6573600e+05   1.0175520e+06   1.0034270e+06   8.4669900e+05   8.8614600e+05   9.2071700e+05   8.3482300e+05   7.4844700e+05   8.3438000e+05   7.1629400e+05   7.6736500e+05   1.1422000e+06   0.0000000e+00   7.4826800e+05   7.6518300e+05   7.3969900e+05   7.1357400e+05   7.6889800e+05   7.6911000e+05   6.3974200e+05   6.4300100e+05   7.1245100e+05   7.5074500e+05   6.4562000e+05   6.5469900e+05   9.5843000e+05   9.0831700e+05   7.8073400e+05   7.4293000e+05   1.0030950e+06   9.9819100e+05   6.8690000e+05   7.1359400e+05   8.7580100e+05   8.6768100e+05
   5.2892800e+05   5.5017200e+05   5.5447500e+05   6.5610900e+05   3.2224900e+05   2.9544000e+05   6.9423100e+05   6.9033900e+05   2.8708200e+05   3.3705300e+05   2.9322100e+05   2.9995500e+05   4.5229100e+05   3.6458200e+05   3.4434200e+05   3.3380400e+05   2.5373400e+05   3.2146100e+05   4.3806700e+05   5.2695000e+05   2.0546700e+05   1.9160900e+05   4.8176800e+05   4.8333300e+05   2.4279300e+05   2.8062100e+05   2.3613400e+05   2.3981600e+05   3.3393600e+05   3.5863000e+05   3.4939000e+05   3.0543400e+05   3.9589300e+05   3.8124700e+05   2.1034500e+05   1.8342100e+05   2.6208900e+05   2.9487000e+05   2.8037900e+05   3.0260600e+05   1.8439000e+05   1.7679700e+05   3.8677800e+05   4.3658000e+05   4.4269300e+05   4.7287100e+05   3.3252700e+05   3.6657500e+05   3.6391400e+05   3.3559100e+05   4.7418700e+05   3.0735100e+05   2.4284700e+05   2.4190500e+05   4.1884900e+05   4.1495200e+05   5.3738500e+05   5.3097800e+05   4.0038800e+05   4.0603200e+05   4.1484400e+05   3.7107000e+05   2.4941200e+05   3.8293500e+05   2.4210000e+05   3.1933300e+05   7.0526600e+05   7.4826800e+05   0.0000000e+00   3.0291000e+05   2.2301700e+05   2.4413500e+05   2.9352400e+05   3.1918900e+05   1.8768700e+05   1.8175400e+05   2.4682200e+05   2.9864000e+05   1.8628600e+05   1.8270300e+05   4.8195100e+05   4.6685500e+05   3.4888500e+05   2.9814800e+05   5.5827800e+05   5.2163700e+05   2.8254900e+05   2.9703800e+05   4.7753700e+05   4.4789300e+05
   5.1243500e+05   5.2543300e+05   5.1544900e+05   6.0083600e+05   2.6427300e+05   2.8044800e+05   6.6729100e+05   6.6217700e+05   2.4821600e+05   3.1754600e+05   2.7112800e+05   2.7876200e+05   4.3157200e+05   3.4589400e+05   3.1253200e+05   3.3504200e+05   2.5850600e+05   3.0077700e+05   4.2384700e+05   5.1453100e+05   2.0757400e+05   1.8778400e+05   4.7402800e+05   4.5006400e+05   2.3780700e+05   2.7034800e+05   2.2155700e+05   2.1248100e+05   3.3910600e+05   3.5224300e+05   3.3624100e+05   3.0431700e+05   3.9405400e+05   3.9879300e+05   1.9826200e+05   1.7514900e+05   2.6503800e+05   2.5618200e+05   2.6467300e+05   2.9573100e+05   1.9373800e+05   1.8946600e+05   4.0639000e+05   4.1616300e+05   4.2928400e+05   4.4625100e+05   3.2344600e+05   3.2482800e+05   3.6856200e+05   3.2784200e+05   4.7055500e+05   3.2570700e+05   2.2457100e+05   2.2338200e+05   4.4608900e+05   4.4855300e+05   5.6187900e+05   5.3115400e+05   3.6768700e+05   4.1191300e+05   4.2367500e+05   3.5848000e+05   2.4670700e+05   3.8803100e+05   2.6952400e+05   3.1957100e+05   7.0948500e+05   7.6518300e+05   3.0291000e+05   0.0000000e+00   2.5734100e+05   2.5971000e+05   3.0570300e+05   3.1500400e+05   1.7606800e+05   1.8349800e+05   2.4744100e+05   2.7297800e+05   1.7425700e+05   1.6604900e+05   4.6473500e+05   4.6896500e+05   3.2710400e+05   2.8676400e+05   5.5037100e+05   4.9540100e+05   2.5847300e+05   2.5214100e+05   4.2446300e+05   4.1713200e+05
   5.0598500e+05   4.8472700e+05   4.6135700e+05   5.6032200e+05   2.2340200e+05   2.5268900e+05   6.4165300e+05   6.0308300e+05   2.3382700e+05   2.5103400e+05   2.2666700e+05   1.9521100e+05   3.8013200e+05   2.8873900e+05   2.8796400e+05   2.7957500e+05   2.1747500e+05   2.5436000e+05   3.5849100e+05   4.4563300e+05   1.3973600e+05   1.1422900e+05   4.7577600e+05   4.2006600e+05   2.1130800e+05   2.1972300e+05   1.7165600e+05   1.6680000e+05   2.6602100e+05   3.0569900e+05   3.1303000e+05   2.8025900e+05   3.4018100e+05   3.6464400e+05   1.6669000e+05   1.5385600e+05   2.4015200e+05   2.2167900e+05   2.5345600e+05   2.4950000e+05   1.5691900e+05   1.3994700e+05   3.5752700e+05   3.7743600e+05   4.0055200e+05   4.2627100e+05   2.9216500e+05   2.8448600e+05   3.0063900e+05   2.5528600e+05   4.2172200e+05   2.8596700e+05   1.7159700e+05   1.6839800e+05   3.7250700e+05   3.9162300e+05   5.0211600e+05   4.7724000e+05   3.3138200e+05   3.5841200e+05   3.6662400e+05   3.1752100e+05   2.1406100e+05   3.0941100e+05   2.2847300e+05   2.9112300e+05   6.4030100e+05   7.3969900e+05   2.2301700e+05   2.5734100e+05   0.0000000e+00   2.1709700e+05   2.6030400e+05   2.7848900e+05   1.3515400e+05   1.4330500e+05   2.0193000e+05   2.4013000e+05   1.3818400e+05   1.2703000e+05   4.0033000e+05   4.3922000e+05   2.8836500e+05   2.5364300e+05   5.1453100e+05   4.7351700e+05   2.4595300e+05   2.0489400e+05   3.9413000e+05   3.6122000e+05
   5.3762500e+05   5.1161100e+05   5.4104700e+05   5.8693700e+05   2.7192600e+05   2.6927200e+05   6.6149800e+05   6.7711700e+05   2.4966800e+05   2.5129800e+05   2.3315200e+05   2.2573400e+05   4.0238200e+05   3.3738600e+05   2.8358300e+05   2.8312700e+05   2.3663600e+05   2.4367600e+05   3.7436600e+05   4.5786700e+05   1.4105600e+05   1.5674900e+05   4.8624200e+05   4.3526500e+05   2.2297300e+05   2.3436300e+05   1.9891900e+05   2.0095000e+05   2.8337700e+05   3.3992600e+05   3.0124100e+05   2.8570000e+05   3.5304400e+05   3.4917700e+05   1.7338300e+05   1.5008500e+05   2.3284700e+05   2.2749500e+05   2.7235200e+05   2.8414300e+05   1.8088000e+05   1.7101100e+05   3.7554700e+05   4.0919400e+05   3.9529100e+05   4.3467700e+05   3.3118200e+05   2.9324900e+05   3.3772600e+05   3.0312100e+05   4.2423200e+05   3.0556200e+05   1.9932600e+05   2.1043400e+05   3.8522300e+05   3.9987100e+05   5.4236900e+05   5.1124400e+05   3.7466800e+05   3.7801800e+05   3.5507100e+05   3.4320000e+05   2.1289300e+05   3.2768700e+05   2.2410900e+05   2.8685200e+05   6.4177200e+05   7.1357400e+05   2.4413500e+05   2.5971000e+05   2.1709700e+05   0.0000000e+00   2.5546600e+05   2.8470300e+05   1.4864000e+05   1.5997700e+05   2.2854700e+05   2.5731300e+05   1.4202000e+05   1.3556400e+05   4.4167100e+05   4.3586000e+05   2.7667000e+05   2.5489700e+05   5.1023100e+05   4.9259800e+05   2.4001400e+05   2.3703900e+05   3.9996200e+05   3.9191900e+05
   5.9790700e+05   5.5329800e+05   5.9560000e+05   7.2497000e+05   2.9818600e+05   3.1295400e+05   7.2688700e+05   7.4113000e+05   3.1448500e+05   3.1449300e+05   3.1383800e+05   3.1075600e+05   4.9740000e+05   3.7189800e+05   3.5392300e+05   3.2106700e+05   2.9793900e+05   3.2646100e+05   4.5486400e+05   5.2569700e+05   2.3246300e+05   2.2065700e+05   5.3128900e+05   4.9783200e+05   2.9234200e+05   2.8730300e+05   2.7915700e+05   2.7263000e+05   3.5929600e+05   4.0978000e+05   3.7906300e+05   3.5853500e+05   4.4639900e+05   4.5247600e+05   2.7019800e+05   2.3655100e+05   3.3662200e+05   2.9717100e+05   3.3510800e+05   3.6412800e+05   2.2854200e+05   2.2682000e+05   4.6726200e+05   5.1024400e+05   4.8201300e+05   4.7460200e+05   4.0239200e+05   3.7726300e+05   3.7663800e+05   4.0276600e+05   5.2301400e+05   3.4259800e+05   3.1423800e+05   2.9781200e+05   4.8559200e+05   4.8762400e+05   6.2010800e+05   5.7766300e+05   4.7268600e+05   4.8403000e+05   4.5665200e+05   4.1083800e+05   2.8902200e+05   4.0339900e+05   2.9508800e+05   3.6022200e+05   6.9065000e+05   7.6889800e+05   2.9352400e+05   3.0570300e+05   2.6030400e+05   2.5546600e+05   0.0000000e+00   3.4378900e+05   1.9808400e+05   1.7553700e+05   2.4301600e+05   3.0489900e+05   1.9472900e+05   1.8014800e+05   5.0597100e+05   4.7087500e+05   3.1854600e+05   3.1813500e+05   5.7912600e+05   5.3847300e+05   2.7643100e+05   2.7396000e+05   4.5855900e+05   4.5578800e+05
   5.7005800e+05   5.8028600e+05   5.7695900e+05   6.5225200e+05   3.4396800e+05   3.3002600e+05   7.3626800e+05   7.3966000e+05   3.4574700e+05   3.4035800e+05   3.2148000e+05   3.2650500e+05   4.9352500e+05   3.6686400e+05   3.7464900e+05   3.4992200e+05   3.2204700e+05   3.5070400e+05   5.0377800e+05   5.4032900e+05   2.4359400e+05   2.6784500e+05   5.5669500e+05   5.3515900e+05   2.8477300e+05   3.3329100e+05   3.0028800e+05   2.9141300e+05   3.7559800e+05   3.9769700e+05   3.8201900e+05   3.4708200e+05   4.3409200e+05   4.5910600e+05   2.3870700e+05   2.1199600e+05   2.9974200e+05   3.0223100e+05   3.2650800e+05   3.5574200e+05   2.4131900e+05   2.0865000e+05   4.2951500e+05   4.6753100e+05   5.0506000e+05   4.7854400e+05   3.3325000e+05   3.6205100e+05   3.8768500e+05   3.7334100e+05   4.9580200e+05   3.4163000e+05   2.7014900e+05   2.6004000e+05   4.5791400e+05   4.6499100e+05   5.7789500e+05   5.4088600e+05   4.0859800e+05   4.7822900e+05   4.6673900e+05   3.7647600e+05   2.8248300e+05   3.7702900e+05   2.8651100e+05   3.7054100e+05   7.1853800e+05   7.6911000e+05   3.1918900e+05   3.1500400e+05   2.7848900e+05   2.8470300e+05   3.4378900e+05   0.0000000e+00   2.1553600e+05   1.9505500e+05   2.9374600e+05   3.1458900e+05   2.0808700e+05   2.1768400e+05   5.4261800e+05   5.0837400e+05   3.7226800e+05   3.2546500e+05   5.9802800e+05   5.3173500e+05   2.6428500e+05   2.9707200e+05   4.4461900e+05   4.4362200e+05
   4.4097800e+05   4.1532600e+05   4.0969700e+05   5.4448600e+05   1.9680400e+05   2.0139000e+05   5.9206900e+05   5.8727900e+05   1.8653300e+05   2.1587700e+05   1.7854400e+05   1.6702300e+05   3.3476800e+05   2.4327300e+05   2.2968900e+05   2.2051600e+05   1.5124300e+05   2.0027500e+05   2.9974100e+05   3.9812500e+05   9.9721000e+04   1.0110000e+05   4.0904500e+05   3.8236000e+05   1.5689400e+05   1.8238900e+05   1.3511400e+05   1.3635700e+05   2.3878300e+05   2.8842900e+05   2.5657800e+05   2.0230500e+05   2.7309200e+05   3.1839300e+05   1.1543600e+05   1.0468200e+05   1.6225600e+05   1.7676200e+05   2.0576500e+05   2.3831500e+05   1.1468000e+05   7.5220000e+04   3.1307100e+05   3.4657400e+05   3.4244100e+05   3.4475800e+05   2.3389900e+05   2.3651500e+05   2.8257500e+05   2.3845600e+05   3.5687800e+05   2.2579600e+05   1.5138500e+05   1.7088300e+05   3.1385600e+05   3.2599300e+05   4.6207200e+05   4.6842700e+05   2.6812300e+05   3.5921400e+05   3.1889800e+05   2.6131500e+05   1.7129400e+05   2.5160100e+05   1.5124200e+05   2.4288100e+05   5.7968400e+05   6.3974200e+05   1.8768700e+05   1.7606800e+05   1.3515400e+05   1.4864000e+05   1.9808400e+05   2.1553600e+05   0.0000000e+00   9.9258000e+04   1.5647200e+05   1.8868200e+05   8.2395000e+04   8.2064000e+04   3.8918500e+05   3.6879500e+05   2.3794300e+05   1.9532900e+05   4.7690000e+05   4.4994600e+05   1.3988300e+05   1.6335300e+05   3.8522400e+05   3.1261400e+05
   4.5813600e+05   4.2902400e+05   4.4378200e+05   5.2723600e+05   1.8749300e+05   2.0244200e+05   5.9163500e+05   6.0677500e+05   1.8721700e+05   2.3457800e+05   1.7918700e+05   1.6877900e+05   3.3437900e+05   2.6486900e+05   2.2244000e+05   2.3772800e+05   1.5110400e+05   2.0422600e+05   2.8465700e+05   4.0477800e+05   7.9573000e+04   8.4222000e+04   3.8888500e+05   3.6000400e+05   1.5464000e+05   1.6238100e+05   1.2174500e+05   1.2538700e+05   2.2858100e+05   2.5957600e+05   2.3901700e+05   1.9553500e+05   3.0759900e+05   3.2495200e+05   1.0747400e+05   8.8732000e+04   1.6073500e+05   1.7168800e+05   2.1464400e+05   2.3216500e+05   1.2221800e+05   9.0121000e+04   3.2988100e+05   3.5773800e+05   3.5594000e+05   4.0212000e+05   2.4399600e+05   2.7936900e+05   2.6779600e+05   2.5171600e+05   3.9691900e+05   2.4373800e+05   1.6516800e+05   1.6873000e+05   3.3446500e+05   3.2470800e+05   4.8035100e+05   4.8886900e+05   2.9892600e+05   3.5305900e+05   3.3990300e+05   2.7440400e+05   1.9178400e+05   2.6277500e+05   1.7276000e+05   2.5209000e+05   5.8577900e+05   6.4300100e+05   1.8175400e+05   1.8349800e+05   1.4330500e+05   1.5997700e+05   1.7553700e+05   1.9505500e+05   9.9258000e+04   0.0000000e+00   1.6641100e+05   1.8264900e+05   7.9296000e+04   7.9155000e+04   3.8761600e+05   3.8288900e+05   2.3324200e+05   1.9803800e+05   4.3405800e+05   4.4501000e+05   1.4326500e+05   1.7781900e+05   3.7678000e+05   3.2527900e+05
   5.5752700e+05   4.6926000e+05   5.2429100e+05   6.3379600e+05   2.6775700e+05   2.6477800e+05   6.2857700e+05   6.4685600e+05   2.2218700e+05   2.7883900e+05   2.5206100e+05   2.3729400e+05   4.3398900e+05   3.2599400e+05   3.0282200e+05   3.1756500e+05   2.2395700e+05   2.5842700e+05   3.7704200e+05   4.6479800e+05   1.4433400e+05   1.6548200e+05   4.8607000e+05   4.2679400e+05   2.3821100e+05   2.3880100e+05   2.0287600e+05   2.2290200e+05   3.0425100e+05   3.2369000e+05   3.3123800e+05   2.7371600e+05   4.0603600e+05   4.1990700e+05   1.8769800e+05   1.6797100e+05   2.2317200e+05   2.4350900e+05   2.6640600e+05   2.8195800e+05   1.8332400e+05   1.6424800e+05   4.1501900e+05   4.3592400e+05   4.0075500e+05   4.1652800e+05   2.9644800e+05   3.2548100e+05   3.4365700e+05   3.0935700e+05   4.5291300e+05   3.0022000e+05   2.0756200e+05   2.1355500e+05   4.0048000e+05   4.0218400e+05   5.1367500e+05   5.3539800e+05   3.5974800e+05   3.7213400e+05   4.0476300e+05   3.1063700e+05   2.3825000e+05   3.2986400e+05   2.3097300e+05   2.8354200e+05   6.7705100e+05   7.1245100e+05   2.4682200e+05   2.4744100e+05   2.0193000e+05   2.2854700e+05   2.4301600e+05   2.9374600e+05   1.5647200e+05   1.6641100e+05   0.0000000e+00   2.5069800e+05   1.4762800e+05   1.5851400e+05   4.4804900e+05   4.4451500e+05   2.9176700e+05   2.5579500e+05   5.4050400e+05   4.9796200e+05   2.1582300e+05   2.2872300e+05   4.0363000e+05   3.9153300e+05
   5.5513600e+05   5.0014900e+05   5.4964600e+05   6.3921400e+05   2.6763000e+05   2.6300500e+05   6.6411200e+05   6.6970600e+05   2.4072900e+05   2.9642600e+05   2.8081300e+05   2.4420700e+05   4.3687400e+05   3.3789800e+05   2.9907600e+05   2.9737900e+05   2.4092300e+05   2.7900200e+05   3.9003600e+05   4.7299500e+05   1.5703600e+05   1.7908900e+05   4.9082200e+05   4.5386600e+05   2.3540700e+05   2.6921800e+05   1.9190000e+05   2.1181400e+05   3.0891600e+05   3.6160300e+05   3.5281500e+05   2.8157900e+05   4.0204000e+05   4.0078400e+05   1.9089100e+05   1.6511500e+05   2.1980200e+05   2.2302700e+05   2.6725600e+05   2.9567500e+05   1.7227500e+05   1.7700700e+05   4.1552700e+05   4.1721400e+05   4.0932700e+05   4.3177800e+05   3.3032000e+05   3.2538800e+05   3.5088100e+05   3.3128300e+05   4.7890200e+05   2.8757700e+05   2.0277200e+05   2.1971600e+05   4.1965300e+05   4.2984600e+05   5.4346300e+05   5.3880900e+05   3.6343200e+05   4.2306900e+05   3.9714000e+05   3.4892500e+05   2.6828700e+05   3.4134200e+05   2.4455100e+05   3.2244600e+05   6.7813300e+05   7.5074500e+05   2.9864000e+05   2.7297800e+05   2.4013000e+05   2.5731300e+05   3.0489900e+05   3.1458900e+05   1.8868200e+05   1.8264900e+05   2.5069800e+05   0.0000000e+00   1.8104900e+05   1.8063900e+05   4.8860800e+05   4.8620800e+05   3.0038100e+05   2.7766100e+05   5.6255500e+05   5.0504500e+05   2.4236300e+05   2.7619700e+05   4.5881100e+05   4.2442800e+05
   4.5855000e+05   4.1496300e+05   4.4624400e+05   5.3777600e+05   1.8872900e+05   1.8303500e+05   5.7016300e+05   5.5036900e+05   1.5707000e+05   1.9915100e+05   1.7029100e+05   1.4619100e+05   3.2549800e+05   2.3394500e+05   2.1160100e+05   2.1178100e+05   1.6709300e+05   1.6798900e+05   2.7651000e+05   3.5887200e+05   7.2781000e+04   7.4265000e+04   3.7058200e+05   3.5996100e+05   1.3999200e+05   1.4337000e+05   1.2801000e+05   1.2644700e+05   2.1785400e+05   2.3831800e+05   2.4958400e+05   1.9063000e+05   2.9167400e+05   2.8135000e+05   9.6379000e+04   7.3275000e+04   1.4701100e+05   1.3577000e+05   1.7146600e+05   2.1794700e+05   8.0521000e+04   7.1841000e+04   3.1329200e+05   3.4730700e+05   3.2096900e+05   3.4578900e+05   2.5900500e+05   2.4189200e+05   2.1500300e+05   2.1602000e+05   3.7825200e+05   2.3492900e+05   1.2175700e+05   1.4254100e+05   3.1148100e+05   3.5366100e+05   4.5362200e+05   4.3349100e+05   2.5985900e+05   3.1459700e+05   2.9477600e+05   2.4018300e+05   1.6259000e+05   2.7306100e+05   1.6280900e+05   2.2557000e+05   5.8467900e+05   6.4562000e+05   1.8628600e+05   1.7425700e+05   1.3818400e+05   1.4202000e+05   1.9472900e+05   2.0808700e+05   8.2395000e+04   7.9296000e+04   1.4762800e+05   1.8104900e+05   0.0000000e+00   6.5174000e+04   3.7270000e+05   3.4679500e+05   2.1916700e+05   1.7488000e+05   4.3482000e+05   4.1367200e+05   1.2982200e+05   1.8407400e+05   3.3686400e+05   3.3295500e+05
   4.3642500e+05   3.9409600e+05   4.3325700e+05   5.2743200e+05   1.6022600e+05   1.7287300e+05   5.8023600e+05   5.4439900e+05   1.6619300e+05   1.8910200e+05   1.5975200e+05   1.3878000e+05   3.4134600e+05   2.2812900e+05   2.1950400e+05   1.8229700e+05   1.4944600e+05   1.5315100e+05   2.8278700e+05   3.6759900e+05   6.7887000e+04   6.5973000e+04   3.5690900e+05   3.4979000e+05   1.3385300e+05   1.3865600e+05   1.0113600e+05   1.3230800e+05   2.2150500e+05   2.4030000e+05   2.3111000e+05   1.7453800e+05   2.5731300e+05   2.8957600e+05   8.3015000e+04   5.5580000e+04   1.3987000e+05   1.2365000e+05   1.8035700e+05   1.8472200e+05   7.0196000e+04   6.3136000e+04   3.1212700e+05   3.2365000e+05   3.1561800e+05   3.5968100e+05   2.3675900e+05   2.5324600e+05   2.2537700e+05   2.2508500e+05   3.7527100e+05   2.0665500e+05   1.0025300e+05   1.2759800e+05   2.9485300e+05   3.4328800e+05   4.3125600e+05   4.0846300e+05   2.4974900e+05   3.3085800e+05   3.0724400e+05   2.4235900e+05   1.3455700e+05   2.5410500e+05   1.3569400e+05   2.1895300e+05   5.7237900e+05   6.5469900e+05   1.8270300e+05   1.6604900e+05   1.2703000e+05   1.3556400e+05   1.8014800e+05   2.1768400e+05   8.2064000e+04   7.9155000e+04   1.5851400e+05   1.8063900e+05   6.5174000e+04   0.0000000e+00   3.8521000e+05   3.4155300e+05   2.2948900e+05   1.6904400e+05   4.2696800e+05   4.0796500e+05   1.3730800e+05   1.7140200e+05   3.2240000e+05   3.3604600e+05
   7.0343300e+05   7.0784100e+05   7.7576900e+05   8.3992900e+05   5.0460400e+05   4.8411700e+05   8.6913200e+05   9.3292000e+05   5.1337500e+05   5.3240200e+05   4.8738600e+05   4.6961800e+05   6.6887800e+05   5.5701700e+05   5.3296200e+05   5.3389000e+05   4.7684400e+05   4.8541900e+05   5.9586600e+05   6.9723200e+05   4.0611700e+05   4.0515700e+05   7.2607800e+05   7.0804200e+05   4.9111400e+05   4.6847600e+05   4.3125400e+05   4.5347500e+05   5.4795800e+05   5.6441400e+05   5.4033000e+05   4.6366100e+05   5.5551600e+05   6.4051300e+05   4.2730200e+05   3.9775300e+05   4.4015700e+05   4.5318400e+05   5.0451300e+05   4.9911200e+05   3.9432800e+05   3.7363900e+05   5.9172100e+05   6.1852000e+05   5.8520900e+05   6.8402400e+05   5.4182900e+05   5.6375000e+05   5.3537400e+05   5.3366600e+05   6.6085000e+05   5.2456600e+05   3.9824200e+05   4.1486500e+05   6.1256100e+05   6.0443100e+05   7.4452100e+05   7.5091900e+05   5.9645100e+05   5.6434800e+05   6.1250800e+05   5.5575200e+05   4.7099900e+05   5.5111100e+05   4.5945900e+05   5.7302300e+05   8.9730600e+05   9.5843000e+05   4.8195100e+05   4.6473500e+05   4.0033000e+05   4.4167100e+05   5.0597100e+05   5.4261800e+05   3.8918500e+05   3.8761600e+05   4.4804900e+05   4.8860800e+05   3.7270000e+05   3.8521000e+05   0.0000000e+00   6.4308100e+05   5.6225700e+05   4.8613500e+05   7.4010100e+05   7.0300400e+05   4.6893300e+05   5.2356200e+05   6.4474300e+05   6.3512400e+05
   6.8467400e+05   6.8283500e+05   6.9605700e+05   8.1117100e+05   4.8463800e+05   4.6549600e+05   8.5075700e+05   8.8022400e+05   4.6062600e+05   4.8855800e+05   4.5193800e+05   4.6256900e+05   5.9709800e+05   5.3248100e+05   5.1334800e+05   5.0049400e+05   4.5109800e+05   4.7775400e+05   5.7179500e+05   6.7296600e+05   3.8735500e+05   3.8373400e+05   6.6107300e+05   6.5923500e+05   4.7237400e+05   4.8474400e+05   4.1472500e+05   4.3886700e+05   5.2503400e+05   5.5806700e+05   5.4104900e+05   4.8973400e+05   6.0985700e+05   6.4602800e+05   4.0511000e+05   3.7906400e+05   4.5525300e+05   4.4562900e+05   4.8856800e+05   4.9705100e+05   4.2406400e+05   3.9274200e+05   6.2478700e+05   6.2501000e+05   5.9137500e+05   6.8101100e+05   5.5993000e+05   5.5493000e+05   5.8512800e+05   5.3174000e+05   6.5232000e+05   5.3083300e+05   4.0886100e+05   4.0806300e+05   6.2940200e+05   6.5700700e+05   7.5698300e+05   7.6196400e+05   5.9429000e+05   6.1429900e+05   6.1723400e+05   5.5812700e+05   4.5757800e+05   5.7175100e+05   4.6709100e+05   5.5591600e+05   8.6491800e+05   9.0831700e+05   4.6685500e+05   4.6896500e+05   4.3922000e+05   4.3586000e+05   4.7087500e+05   5.0837400e+05   3.6879500e+05   3.8288900e+05   4.4451500e+05   4.8620800e+05   3.4679500e+05   3.4155300e+05   6.4308100e+05   0.0000000e+00   5.2843500e+05   4.8300300e+05   7.4280500e+05   7.0253400e+05   4.1334200e+05   4.8645500e+05   6.2299700e+05   6.2882700e+05
   5.5737000e+05   5.5359600e+05   5.5791800e+05   6.5715100e+05   3.0492300e+05   3.1782400e+05   7.1186100e+05   7.0867300e+05   2.9727400e+05   3.3470000e+05   2.9205400e+05   3.3531100e+05   4.4176700e+05   3.7279400e+05   3.5599200e+05   3.4476900e+05   2.9730200e+05   3.2625000e+05   4.5405500e+05   5.3957600e+05   2.2907900e+05   2.2596100e+05   5.0370500e+05   4.6694800e+05   2.8089500e+05   3.0477500e+05   2.5216300e+05   2.6094500e+05   3.4933400e+05   3.8989500e+05   3.8966000e+05   3.2965600e+05   4.4889600e+05   4.5870300e+05   2.4088800e+05   1.9877800e+05   2.9638400e+05   2.8278800e+05   3.2673800e+05   3.3430300e+05   2.4803600e+05   1.9460000e+05   4.0843000e+05   4.2692500e+05   4.4200200e+05   5.0578000e+05   3.8469800e+05   3.8803600e+05   4.0609700e+05   3.5718600e+05   4.8339400e+05   3.6055700e+05   2.4382400e+05   2.6282300e+05   4.6150100e+05   4.7514500e+05   6.1978800e+05   5.6553700e+05   3.9219200e+05   4.5763800e+05   4.6320200e+05   3.8499800e+05   3.1256300e+05   4.0643400e+05   2.8185200e+05   3.9710900e+05   6.9123600e+05   7.8073400e+05   3.4888500e+05   3.2710400e+05   2.8836500e+05   2.7667000e+05   3.1854600e+05   3.7226800e+05   2.3794300e+05   2.3324200e+05   2.9176700e+05   3.0038100e+05   2.1916700e+05   2.2948900e+05   5.6225700e+05   5.2843500e+05   0.0000000e+00   3.1212900e+05   5.9278600e+05   5.6286600e+05   2.9312800e+05   3.1477100e+05   4.6251100e+05   4.7179600e+05
   5.4328700e+05   5.2305100e+05   5.4403700e+05   6.1403700e+05   2.8061600e+05   2.6410200e+05   6.6984700e+05   6.9395300e+05   2.7213200e+05   2.8885100e+05   2.5383400e+05   2.4918100e+05   4.0733400e+05   3.5200100e+05   3.6008100e+05   3.0557200e+05   2.6785500e+05   2.7977700e+05   3.8536700e+05   4.4519100e+05   1.5800700e+05   1.6223000e+05   4.7563300e+05   4.3879100e+05   2.5099700e+05   2.4009200e+05   2.0985500e+05   1.9502700e+05   2.8693200e+05   3.1682100e+05   3.2917800e+05   2.6797500e+05   3.7881200e+05   4.0127800e+05   2.0934000e+05   1.9963000e+05   2.6197300e+05   2.5963500e+05   2.7402700e+05   2.7725300e+05   1.9572500e+05   1.6551600e+05   3.6155700e+05   4.2602100e+05   4.2679400e+05   4.4162000e+05   3.4515400e+05   3.5547300e+05   3.5523900e+05   3.2845400e+05   4.4389900e+05   3.2735800e+05   1.8988400e+05   2.3496800e+05   4.3763900e+05   4.2695500e+05   5.7740400e+05   5.2329600e+05   3.6445300e+05   4.3522500e+05   4.1166500e+05   3.4856700e+05   2.6638200e+05   3.7708500e+05   2.6918600e+05   3.6303500e+05   6.3663200e+05   7.4293000e+05   2.9814800e+05   2.8676400e+05   2.5364300e+05   2.5489700e+05   3.1813500e+05   3.2546500e+05   1.9532900e+05   1.9803800e+05   2.5579500e+05   2.7766100e+05   1.7488000e+05   1.6904400e+05   4.8613500e+05   4.8300300e+05   3.1212900e+05   0.0000000e+00   5.3414100e+05   5.0794100e+05   2.4561300e+05   2.6199400e+05   4.0729000e+05   4.3670200e+05
   8.0093200e+05   7.8116400e+05   8.1913000e+05   9.1743800e+05   5.3068900e+05   5.2393300e+05   9.1257900e+05   9.1987900e+05   4.9723200e+05   5.4732100e+05   5.4824600e+05   5.4383200e+05   7.0267900e+05   5.8911500e+05   5.9307000e+05   5.7729600e+05   5.3996300e+05   5.5070100e+05   6.6069800e+05   7.7403100e+05   4.5867000e+05   4.5147700e+05   7.6638200e+05   7.1128600e+05   5.0678300e+05   5.2820200e+05   4.7115100e+05   5.0163000e+05   5.5581600e+05   6.0839600e+05   6.3455000e+05   5.7429500e+05   6.5658400e+05   6.6367500e+05   4.6753200e+05   4.3919400e+05   5.0999600e+05   5.1735100e+05   5.3777800e+05   5.6329200e+05   4.4207900e+05   4.2445100e+05   6.3510500e+05   7.0713100e+05   6.2578300e+05   6.8069700e+05   5.7966300e+05   5.8573300e+05   6.1410000e+05   5.5464400e+05   6.9212000e+05   5.6819900e+05   4.5050200e+05   4.9684100e+05   6.7479900e+05   6.5526500e+05   7.8857100e+05   7.5035600e+05   6.2227700e+05   7.1004000e+05   6.8092500e+05   5.9798900e+05   5.3115900e+05   6.4164900e+05   5.2810400e+05   6.0399500e+05   9.0512600e+05   1.0030950e+06   5.5827800e+05   5.5037100e+05   5.1453100e+05   5.1023100e+05   5.7912600e+05   5.9802800e+05   4.7690000e+05   4.3405800e+05   5.4050400e+05   5.6255500e+05   4.3482000e+05   4.2696800e+05   7.4010100e+05   7.4280500e+05   5.9278600e+05   5.3414100e+05   0.0000000e+00   7.9037100e+05   5.1745900e+05   5.1017800e+05   6.5616500e+05   6.9640200e+05
   7.6775800e+05   7.4510800e+05   7.5402200e+05   8.6282300e+05   5.1850200e+05   5.4464900e+05   8.9798700e+05   9.4591500e+05   4.8745500e+05   5.2633200e+05   5.0466500e+05   4.8563400e+05   6.2785400e+05   5.8493600e+05   5.7486400e+05   5.7276900e+05   4.8494200e+05   5.2948100e+05   6.5526400e+05   6.8352200e+05   4.2184800e+05   4.0661800e+05   7.0506900e+05   7.0593800e+05   5.2384800e+05   5.1271200e+05   4.4369900e+05   4.2893000e+05   5.2095100e+05   5.7466900e+05   5.6668100e+05   5.2518800e+05   6.4191600e+05   6.8316200e+05   4.1780400e+05   3.7148400e+05   4.5721000e+05   4.6909200e+05   4.8739200e+05   5.0219400e+05   4.1368700e+05   4.0022300e+05   5.8873600e+05   6.5176600e+05   5.6497700e+05   6.4972200e+05   5.6694800e+05   5.5390700e+05   5.8511300e+05   5.5126000e+05   7.0566200e+05   5.8274400e+05   4.3310400e+05   4.8510900e+05   6.2883100e+05   6.3490600e+05   7.7776100e+05   7.4294100e+05   6.1362500e+05   7.4197100e+05   6.5791300e+05   6.1174200e+05   4.9319900e+05   5.7313400e+05   4.4860200e+05   5.7433000e+05   9.2367200e+05   9.9819100e+05   5.2163700e+05   4.9540100e+05   4.7351700e+05   4.9259800e+05   5.3847300e+05   5.3173500e+05   4.4994600e+05   4.4501000e+05   4.9796200e+05   5.0504500e+05   4.1367200e+05   4.0796500e+05   7.0300400e+05   7.0253400e+05   5.6286600e+05   5.0794100e+05   7.9037100e+05   0.0000000e+00   4.5861900e+05   5.3168700e+05   7.0034100e+05   7.1841700e+05
   5.0435100e+05   4.5936900e+05   5.3299500e+05   5.8090500e+05   2.7316600e+05   2.6958500e+05   6.4145500e+05   6.6828800e+05   2.2684700e+05   2.6007100e+05   2.4712900e+05   2.1222400e+05   3.9770900e+05   3.4156700e+05   2.6437300e+05   2.5829700e+05   2.2981500e+05   2.5428900e+05   3.3938800e+05   4.2666600e+05   1.6418600e+05   1.5474100e+05   4.5975400e+05   4.3291800e+05   2.0811000e+05   2.3269500e+05   2.0844800e+05   2.0042300e+05   2.7644900e+05   2.9289100e+05   3.0052000e+05   2.6440800e+05   3.5504800e+05   3.8244500e+05   1.4801900e+05   1.2825600e+05   2.0721100e+05   2.1942000e+05   2.2781400e+05   2.5071700e+05   1.5579400e+05   1.4994400e+05   3.5640200e+05   4.1442400e+05   3.8264800e+05   4.2220600e+05   3.2791100e+05   2.9858500e+05   3.2623700e+05   2.7819500e+05   4.1554800e+05   2.8481600e+05   1.8777500e+05   2.0503900e+05   3.8893700e+05   4.0465400e+05   5.0379900e+05   5.0261600e+05   3.2870900e+05   4.4094300e+05   3.8402100e+05   3.0472900e+05   2.3296000e+05   2.9856000e+05   2.0618000e+05   2.9756300e+05   6.4241300e+05   6.8690000e+05   2.8254900e+05   2.5847300e+05   2.4595300e+05   2.4001400e+05   2.7643100e+05   2.6428500e+05   1.3988300e+05   1.4326500e+05   2.1582300e+05   2.4236300e+05   1.2982200e+05   1.3730800e+05   4.6893300e+05   4.1334200e+05   2.9312800e+05   2.4561300e+05   5.1745900e+05   4.5861900e+05   0.0000000e+00   2.1615600e+05   3.9005200e+05   3.8494000e+05
   5.1923100e+05   4.6587800e+05   5.0620600e+05   5.8907400e+05   2.4178800e+05   2.7692300e+05   6.6330000e+05   6.8053400e+05   2.4254400e+05   2.8609800e+05   2.4156500e+05   2.0340500e+05   3.5929000e+05   3.1086500e+05   2.7653600e+05   2.8083800e+05   2.4301900e+05   2.5565300e+05   3.5643800e+05   4.6014200e+05   1.9663200e+05   1.8260200e+05   4.5642000e+05   4.5485000e+05   2.2685300e+05   2.4487500e+05   1.8713100e+05   1.9748800e+05   2.7347900e+05   3.1835800e+05   3.4849300e+05   2.6326300e+05   3.7234200e+05   4.0471400e+05   2.1787100e+05   1.8812200e+05   2.5333700e+05   2.5484600e+05   2.5905000e+05   3.0218500e+05   1.6337300e+05   1.5110700e+05   3.8503200e+05   3.9854900e+05   3.9663100e+05   4.4608000e+05   3.4169800e+05   3.2738900e+05   3.5521200e+05   3.2360700e+05   4.3093400e+05   3.1166200e+05   1.8891800e+05   2.3008000e+05   4.2471000e+05   4.5363400e+05   5.1125700e+05   5.0264900e+05   3.3043600e+05   3.9947000e+05   3.8915400e+05   3.0951900e+05   2.4960800e+05   3.4780300e+05   2.1617800e+05   3.6625400e+05   6.9311900e+05   7.1359400e+05   2.9703800e+05   2.5214100e+05   2.0489400e+05   2.3703900e+05   2.7396000e+05   2.9707200e+05   1.6335300e+05   1.7781900e+05   2.2872300e+05   2.7619700e+05   1.8407400e+05   1.7140200e+05   5.2356200e+05   4.8645500e+05   3.1477100e+05   2.6199400e+05   5.1017800e+05   5.3168700e+05   2.1615600e+05   0.0000000e+00   4.1204800e+05   4.0240900e+05
   6.6812100e+05   6.1686800e+05   6.6378300e+05   7.3085400e+05   4.1624100e+05   4.3947800e+05   8.1213300e+05   8.4002400e+05   3.9112300e+05   4.5227100e+05   4.2801900e+05   3.9184400e+05   5.7929500e+05   4.8321600e+05   4.4503600e+05   4.7184100e+05   4.1296700e+05   4.3801800e+05   5.2813000e+05   6.2630300e+05   3.2225600e+05   3.0657000e+05   6.3518000e+05   6.1384400e+05   4.0123400e+05   4.0991800e+05   3.5680200e+05   3.6023700e+05   4.3837000e+05   4.9092000e+05   4.7007100e+05   4.4824700e+05   5.2697800e+05   5.7328800e+05   3.1936600e+05   3.1897400e+05   4.1378200e+05   4.1820400e+05   4.3991800e+05   4.5590500e+05   3.2153100e+05   3.2745900e+05   5.5113700e+05   5.9434900e+05   5.8046800e+05   6.0967600e+05   4.7804500e+05   4.7829000e+05   4.9577100e+05   4.9418300e+05   5.8791300e+05   4.9205100e+05   3.5690900e+05   3.9277800e+05   5.8985000e+05   5.9913500e+05   7.1360900e+05   6.7519800e+05   4.9949000e+05   5.6253200e+05   5.9495200e+05   5.0557800e+05   4.3543000e+05   5.3155200e+05   3.7242700e+05   5.2638400e+05   8.6011700e+05   8.7580100e+05   4.7753700e+05   4.2446300e+05   3.9413000e+05   3.9996200e+05   4.5855900e+05   4.4461900e+05   3.8522400e+05   3.7678000e+05   4.0363000e+05   4.5881100e+05   3.3686400e+05   3.2240000e+05   6.4474300e+05   6.2299700e+05   4.6251100e+05   4.0729000e+05   6.5616500e+05   7.0034100e+05   3.9005200e+05   4.1204800e+05   0.0000000e+00   5.8617800e+05
   7.0922900e+05   6.1805100e+05   6.9193400e+05   7.8036500e+05   4.2456200e+05   4.5574400e+05   8.4339200e+05   8.8802700e+05   4.1816500e+05   4.6676000e+05   4.4906500e+05   4.2530200e+05   6.0425600e+05   5.0575100e+05   4.5832300e+05   4.5277500e+05   4.2234400e+05   4.6368700e+05   5.6699500e+05   6.5360300e+05   3.3012500e+05   3.1159400e+05   6.2235100e+05   6.0232700e+05   3.8419800e+05   4.2026100e+05   3.8416100e+05   4.0349400e+05   4.4265500e+05   4.8718200e+05   4.7728500e+05   4.4573400e+05   5.4095000e+05   5.7989600e+05   3.2299100e+05   3.1113500e+05   4.1781100e+05   4.0810300e+05   4.4107600e+05   4.3450800e+05   3.3891300e+05   3.3832600e+05   5.7937000e+05   6.1559200e+05   5.9793600e+05   6.2116700e+05   4.8607400e+05   4.7168700e+05   4.9802000e+05   4.8522500e+05   6.0782600e+05   4.5643500e+05   3.6975800e+05   3.8194400e+05   5.6052700e+05   5.9350000e+05   7.1225700e+05   6.1821200e+05   4.8478900e+05   5.5290700e+05   5.9341400e+05   5.2104200e+05   4.4784800e+05   5.5126500e+05   3.9046400e+05   5.2085200e+05   8.3529900e+05   8.6768100e+05   4.4789300e+05   4.1713200e+05   3.6122000e+05   3.9191900e+05   4.5578800e+05   4.4362200e+05   3.1261400e+05   3.2527900e+05   3.9153300e+05   4.2442800e+05   3.3295500e+05   3.3604600e+05   6.3512400e+05   6.2882700e+05   4.7179600e+05   4.3670200e+05   6.9640200e+05   7.1841700e+05   3.8494000e+05   4.0240900e+05   5.8617800e+05   0.0000000e+00
