# Supplementary material for: Autistic traits and individual brain differences: functional network efficiency reflects attentional and social impairments, structural nodal efficiencies index systemising and theory-of-mind skills
Source: Mol Autism. 2021 Jan 21;12:3. doi: 10.1186/s13229-020-00377-8 (PMC7818759; doi:10.1186/s13229-020-00377-8)
Supplement: Supplementary file 9 — Additional file 9. Brain-behaviour correlations. README file detailing data curation; AAL-90 region masks in NIfTI format; spreadseehts of Spearman correlations; code and data for the correlational analysis. [file 13229_2020_377_MOESM9_ESM.zip › Paul_Arora_et_al_data/Physiological/BBC/analysis/Diffusion_Analaysis/adj_matrixes/NOS_weighted/symmetric/connection_matrix_sym_aHU0207.txt]

   0.0000000e+00   6.9523300e+05   6.3676900e+05   6.7164400e+05   4.4364300e+05   3.6524400e+05   6.5355200e+05   6.8705900e+05   3.9449900e+05   4.4218200e+05   3.9284900e+05   4.2299600e+05   4.4702800e+05   4.8984000e+05   4.7280000e+05   4.8606800e+05   3.9988500e+05   4.9594200e+05   5.1993600e+05   5.6251100e+05   3.2681600e+05   3.1235300e+05   6.0668900e+05   5.5078900e+05   3.5849800e+05   3.6265100e+05   3.7381400e+05   3.7012100e+05   4.5747200e+05   4.9759000e+05   5.3441100e+05   4.8272200e+05   6.2267000e+05   6.5211500e+05   3.7820200e+05   3.4796700e+05   4.1844000e+05   3.8403900e+05   4.1315300e+05   4.2002000e+05   3.5105100e+05   3.3770000e+05   6.6653900e+05   6.0746100e+05   5.9942900e+05   4.9618800e+05   5.1173800e+05   4.8496900e+05   4.8218800e+05   4.1431900e+05   7.5933800e+05   4.4608800e+05   4.1907100e+05   3.0805800e+05   5.5254000e+05   5.6257600e+05   6.3754000e+05   7.1751700e+05   5.2876700e+05   4.4780700e+05   5.9943100e+05   4.3178700e+05   3.9375800e+05   4.4943400e+05   4.6592900e+05   4.9312000e+05   7.2160800e+05   7.4290600e+05   4.5899500e+05   3.9151500e+05   3.8390900e+05   3.9283200e+05   4.3183600e+05   4.8090500e+05   3.2363900e+05   3.4834400e+05   4.3450300e+05   4.7663400e+05   3.2499200e+05   3.6939900e+05   5.8928100e+05   7.0798200e+05   4.5259200e+05   4.7363100e+05   7.1383000e+05   8.3041600e+05   4.1757800e+05   4.1435500e+05   5.9375700e+05   5.3080200e+05
   6.9523300e+05   0.0000000e+00   7.0668200e+05   8.3381300e+05   5.4614100e+05   4.8014500e+05   7.4241600e+05   8.2502100e+05   5.0034800e+05   5.1267700e+05   4.8283400e+05   5.0593100e+05   5.1989600e+05   5.5818200e+05   6.2362600e+05   6.3662700e+05   5.0584200e+05   5.5308900e+05   6.4334200e+05   6.8844100e+05   4.2987700e+05   3.9021400e+05   6.9013900e+05   6.6444900e+05   4.8866000e+05   4.7509200e+05   4.6872300e+05   4.5479500e+05   5.7638700e+05   6.1382100e+05   5.9475000e+05   5.5683400e+05   7.6828200e+05   7.6573900e+05   4.7307800e+05   4.2764600e+05   4.9811100e+05   4.7973600e+05   5.0131000e+05   4.6979400e+05   4.1047600e+05   4.0998300e+05   7.3244200e+05   6.7998000e+05   6.8197200e+05   6.1610600e+05   6.2672500e+05   6.1871600e+05   6.2647200e+05   5.2894200e+05   8.0945100e+05   5.5622600e+05   5.1598500e+05   4.2744700e+05   6.5526200e+05   6.7254000e+05   7.0519700e+05   8.8401000e+05   6.8145400e+05   5.8996000e+05   7.1505100e+05   5.5265800e+05   5.0052000e+05   5.6723100e+05   5.7076900e+05   5.9665900e+05   8.7387400e+05   8.4649700e+05   5.4493800e+05   5.4537500e+05   5.0648900e+05   5.2069800e+05   6.0206300e+05   5.9116300e+05   4.5238600e+05   4.1634400e+05   4.7830000e+05   5.4573700e+05   4.2070900e+05   4.2615000e+05   6.8432200e+05   8.2932000e+05   6.0404000e+05   6.1576900e+05   8.4784000e+05   8.8156800e+05   5.0628200e+05   5.0525900e+05   7.0879700e+05   6.1627200e+05
   6.3676900e+05   7.0668200e+05   0.0000000e+00   6.9923900e+05   4.8418600e+05   4.0055400e+05   6.7524000e+05   7.4423400e+05   4.5145800e+05   4.5432300e+05   4.0049100e+05   4.2109100e+05   4.5486800e+05   5.2046400e+05   5.3737200e+05   5.1902700e+05   4.3644400e+05   4.9526900e+05   5.9206300e+05   6.0979100e+05   3.7665900e+05   4.0067300e+05   6.1054500e+05   5.3354400e+05   3.7503100e+05   4.2122700e+05   3.9073100e+05   4.2093200e+05   5.1322000e+05   5.5350000e+05   5.3089400e+05   4.6270600e+05   6.3062400e+05   7.1633200e+05   4.0890800e+05   4.0951800e+05   4.3835700e+05   4.3562800e+05   4.5903800e+05   4.6515900e+05   3.6236700e+05   3.5056900e+05   6.8492000e+05   6.3078200e+05   6.2643200e+05   5.0580900e+05   4.9913700e+05   5.3842700e+05   5.7449300e+05   4.6825800e+05   7.4099500e+05   4.7101300e+05   4.2426100e+05   3.5762700e+05   5.6809700e+05   5.7032500e+05   6.6610600e+05   7.8404200e+05   6.0108900e+05   5.1852900e+05   6.1335000e+05   4.9860800e+05   4.5790400e+05   5.1404200e+05   4.9989900e+05   5.5488900e+05   8.1632600e+05   8.3865200e+05   4.9152300e+05   4.6521900e+05   4.2389800e+05   4.3875600e+05   4.5880900e+05   5.0397600e+05   3.8339200e+05   3.6004600e+05   4.5790600e+05   4.7533300e+05   3.1566700e+05   3.8491900e+05   6.2721800e+05   7.4936500e+05   4.6904200e+05   5.2690000e+05   7.4180900e+05   8.2873100e+05   4.2884000e+05   4.1500200e+05   5.8847400e+05   5.7044900e+05
   6.7164400e+05   8.3381300e+05   6.9923900e+05   0.0000000e+00   5.4934100e+05   5.4007600e+05   8.2728500e+05   8.3899400e+05   4.8502000e+05   5.3589400e+05   5.2141400e+05   5.4502600e+05   6.0097000e+05   5.9840900e+05   6.5661300e+05   6.2694100e+05   5.7113700e+05   5.7542300e+05   6.5050400e+05   7.2619100e+05   5.0448600e+05   4.9991600e+05   7.2011700e+05   6.8637600e+05   5.2236000e+05   5.6151400e+05   5.2556900e+05   4.9110400e+05   5.9672000e+05   6.4865500e+05   6.2202900e+05   5.9701700e+05   7.9720000e+05   7.6345000e+05   5.0702400e+05   5.0069100e+05   5.5286600e+05   5.2594800e+05   5.1337500e+05   5.2269700e+05   4.9715200e+05   4.5404600e+05   7.8777000e+05   6.6233000e+05   7.0475700e+05   6.1272400e+05   6.1232300e+05   5.9017000e+05   6.0383500e+05   5.3152400e+05   8.2629000e+05   5.4033600e+05   5.1755800e+05   4.3227200e+05   6.4091400e+05   6.3568500e+05   7.4684400e+05   8.3204300e+05   6.2421600e+05   5.8814200e+05   6.9901600e+05   5.3585700e+05   4.7652500e+05   5.6793400e+05   5.6500500e+05   6.0642100e+05   8.7302400e+05   8.3179800e+05   5.2894400e+05   5.1590500e+05   4.6401600e+05   4.8056900e+05   5.1866700e+05   5.6299900e+05   4.3473200e+05   3.9986400e+05   4.8698500e+05   5.4518800e+05   4.3442100e+05   4.2215300e+05   7.0052700e+05   8.2860100e+05   5.7913500e+05   5.7215600e+05   8.0510700e+05   8.3337400e+05   4.9883200e+05   5.0471500e+05   7.1869700e+05   6.1953200e+05
   4.4364300e+05   5.4614100e+05   4.8418600e+05   5.4934100e+05   0.0000000e+00   2.3420200e+05   4.6127800e+05   5.5380600e+05   2.3873000e+05   2.5392600e+05   1.9791900e+05   2.4782000e+05   2.9809100e+05   2.9647800e+05   3.4814400e+05   3.1555100e+05   2.5909100e+05   2.9782400e+05   3.6283900e+05   4.2632300e+05   1.4377400e+05   1.9214800e+05   4.4146300e+05   4.0557000e+05   2.2690200e+05   2.4545900e+05   2.2406200e+05   2.1857300e+05   3.0357000e+05   3.4747800e+05   3.8189700e+05   3.3402600e+05   4.7014000e+05   4.9032500e+05   2.2158300e+05   2.0473500e+05   2.5535600e+05   2.6239400e+05   2.6900200e+05   2.8379800e+05   1.8740900e+05   1.7115900e+05   5.2510900e+05   4.1539300e+05   4.7121800e+05   3.5824700e+05   3.7422900e+05   3.5717100e+05   3.5997800e+05   2.7053500e+05   5.9635200e+05   2.9653400e+05   2.5595400e+05   1.5245800e+05   4.1636300e+05   4.2155100e+05   4.5586200e+05   5.7894300e+05   3.9377400e+05   3.2308600e+05   4.4929500e+05   3.0652300e+05   2.4308200e+05   3.3209500e+05   3.2169400e+05   3.7482700e+05   6.0610400e+05   5.9573200e+05   2.8812100e+05   2.6372000e+05   2.2726600e+05   2.5769700e+05   3.0547200e+05   3.0079800e+05   1.6467700e+05   1.6694700e+05   2.6109600e+05   3.0469200e+05   1.2804700e+05   1.8444000e+05   4.1769000e+05   5.7303000e+05   2.9764300e+05   3.2030000e+05   5.7910000e+05   5.6909200e+05   2.2925800e+05   2.4542900e+05   4.4667100e+05   3.2734300e+05
   3.6524400e+05   4.8014500e+05   4.0055400e+05   5.4007600e+05   2.3420200e+05   0.0000000e+00   4.4284100e+05   5.4202000e+05   2.0383200e+05   2.3957600e+05   1.8801900e+05   2.2346200e+05   2.4364100e+05   2.4730500e+05   3.0858900e+05   3.0285300e+05   2.5758700e+05   2.9967200e+05   3.2453600e+05   3.7992500e+05   1.3144700e+05   1.4180900e+05   3.9884800e+05   3.8035900e+05   1.8249700e+05   1.9403000e+05   1.7289500e+05   1.7371400e+05   2.7242300e+05   3.2323400e+05   2.9440200e+05   2.7761400e+05   4.2243700e+05   4.4974600e+05   1.9051900e+05   1.6827500e+05   2.3310700e+05   2.4415300e+05   2.5809900e+05   2.3153900e+05   1.5844200e+05   1.4386000e+05   4.9490800e+05   4.2929200e+05   4.3103000e+05   3.2267100e+05   3.6266100e+05   3.2817300e+05   3.1344400e+05   2.5881000e+05   5.3173300e+05   2.6240600e+05   2.3721200e+05   1.2973400e+05   3.8680100e+05   4.0215800e+05   4.2141500e+05   5.1438400e+05   3.3294500e+05   2.9109300e+05   3.9895300e+05   2.7725100e+05   2.1040200e+05   3.1744300e+05   2.6123900e+05   3.2801200e+05   6.1290000e+05   6.0844200e+05   2.7608900e+05   2.2275700e+05   1.9643600e+05   2.3404200e+05   2.5273700e+05   2.6800100e+05   1.6445200e+05   1.7048400e+05   2.3782400e+05   2.6424800e+05   1.1729800e+05   1.4419000e+05   4.1730800e+05   5.8109400e+05   2.5952700e+05   2.9201600e+05   5.2415700e+05   5.9845300e+05   2.1422600e+05   2.1594400e+05   4.0775600e+05   3.0668600e+05
   6.5355200e+05   7.4241600e+05   6.7524000e+05   8.2728500e+05   4.6127800e+05   4.4284100e+05   0.0000000e+00   7.8116700e+05   4.7809300e+05   5.0194600e+05   4.6577900e+05   5.0536100e+05   5.2704100e+05   5.3689100e+05   5.3441000e+05   5.7315300e+05   5.0757300e+05   5.6806600e+05   5.9063400e+05   6.4899100e+05   3.9747400e+05   4.0468900e+05   6.9851700e+05   6.4178600e+05   4.4189400e+05   4.4401100e+05   4.5466100e+05   4.3588700e+05   5.4072700e+05   5.7620800e+05   5.4581900e+05   5.2610600e+05   6.9730200e+05   7.3589500e+05   4.5924000e+05   4.0852200e+05   4.6905800e+05   4.7804800e+05   5.1552600e+05   4.8093300e+05   3.4977100e+05   3.6593600e+05   7.0474400e+05   6.0108500e+05   6.3369100e+05   5.3432100e+05   5.8482700e+05   5.5965300e+05   5.6237900e+05   4.8748700e+05   7.6299400e+05   4.4626200e+05   4.6284000e+05   3.7982400e+05   5.9705500e+05   6.2322300e+05   7.2567800e+05   7.6848900e+05   6.2218100e+05   5.1629100e+05   6.4056400e+05   4.9953900e+05   4.4177900e+05   5.2667000e+05   5.0778500e+05   5.5652700e+05   8.2673100e+05   8.2621400e+05   5.0352600e+05   4.9341500e+05   4.4787900e+05   4.7854700e+05   5.1240200e+05   5.0469900e+05   3.8785100e+05   4.0894500e+05   4.6934500e+05   4.7021800e+05   3.7794900e+05   3.8960700e+05   6.7790500e+05   8.1541800e+05   5.3669700e+05   5.5414500e+05   8.0497300e+05   9.0450200e+05   4.7851600e+05   4.7581500e+05   6.3923800e+05   5.7628700e+05
   6.8705900e+05   8.2502100e+05   7.4423400e+05   8.3899400e+05   5.5380600e+05   5.4202000e+05   7.8116700e+05   0.0000000e+00   5.3856300e+05   5.7689500e+05   5.0799700e+05   5.9081500e+05   6.0306800e+05   6.2031700e+05   6.4311700e+05   6.5576700e+05   5.5780400e+05   6.4581300e+05   6.9423200e+05   8.0477500e+05   4.8835600e+05   4.9512900e+05   7.6505600e+05   7.4772400e+05   5.4353700e+05   5.4189800e+05   5.2524100e+05   5.4677400e+05   6.3410300e+05   7.0554500e+05   6.8175500e+05   6.0844700e+05   7.4992100e+05   8.6158900e+05   5.8976000e+05   5.3642600e+05   5.7870100e+05   5.6530400e+05   6.1302000e+05   6.0551500e+05   4.8936900e+05   4.8936500e+05   8.0828500e+05   7.6413700e+05   7.4687100e+05   6.9156900e+05   6.9816400e+05   6.5742700e+05   6.6458200e+05   6.1503400e+05   9.1281100e+05   5.7180200e+05   5.5825000e+05   5.1640600e+05   7.2810500e+05   7.6269400e+05   8.1949600e+05   8.9643700e+05   7.3211500e+05   6.3512200e+05   7.5298000e+05   6.4231400e+05   5.8623100e+05   7.0007800e+05   6.8128400e+05   7.1719000e+05   9.5720100e+05   9.5977900e+05   6.3073400e+05   5.9761400e+05   5.5305100e+05   5.9421600e+05   6.3670000e+05   6.7373600e+05   5.1435400e+05   4.9530100e+05   5.9074400e+05   6.0503400e+05   4.8113200e+05   4.9016500e+05   7.0409500e+05   8.8117800e+05   6.2887700e+05   6.1720900e+05   8.8671600e+05   9.8009300e+05   5.7239300e+05   5.3878900e+05   7.3397900e+05   6.4928400e+05
   3.9449900e+05   5.0034800e+05   4.5145800e+05   4.8502000e+05   2.3873000e+05   2.0383200e+05   4.7809300e+05   5.3856300e+05   0.0000000e+00   2.3797100e+05   1.7656400e+05   2.4708100e+05   2.8742900e+05   2.8965200e+05   3.1773300e+05   3.1639600e+05   2.3188200e+05   3.0646700e+05   3.4899300e+05   3.9668500e+05   1.3334400e+05   1.4448200e+05   4.1571900e+05   3.6294100e+05   1.9117800e+05   1.8390100e+05   1.8550600e+05   1.8379600e+05   2.5698900e+05   3.1810900e+05   2.7053000e+05   2.8251500e+05   4.2682000e+05   5.3094600e+05   1.8882100e+05   1.3892300e+05   2.2359900e+05   2.1540700e+05   2.1966300e+05   2.3712400e+05   1.3515700e+05   1.3084200e+05   4.6680600e+05   3.8812300e+05   3.8873800e+05   3.4215700e+05   3.4167400e+05   3.0310400e+05   2.7835200e+05   2.2644100e+05   5.3607900e+05   2.1966900e+05   2.3645000e+05   1.3283600e+05   3.6254000e+05   3.7751400e+05   4.5919900e+05   5.3436100e+05   3.7370300e+05   2.6488900e+05   3.6001500e+05   2.7004800e+05   2.2486500e+05   2.8398000e+05   2.8390900e+05   3.6118900e+05   5.8163700e+05   5.7399200e+05   2.6562000e+05   2.2283800e+05   1.7624400e+05   2.1641700e+05   2.6163800e+05   2.6413100e+05   1.4920600e+05   1.5353000e+05   2.2863000e+05   2.4593500e+05   1.1556200e+05   1.3740700e+05   3.8126800e+05   5.2145600e+05   2.8505000e+05   3.0370000e+05   5.2625800e+05   5.8033500e+05   2.3237600e+05   1.8891700e+05   3.8457700e+05   3.6439200e+05
   4.4218200e+05   5.1267700e+05   4.5432300e+05   5.3589400e+05   2.5392600e+05   2.3957600e+05   5.0194600e+05   5.7689500e+05   2.3797100e+05   0.0000000e+00   2.0452200e+05   2.5817800e+05   3.0099800e+05   2.9699600e+05   3.3007600e+05   3.2584000e+05   2.5758300e+05   3.0399800e+05   3.6474700e+05   3.9789400e+05   1.6566500e+05   1.4665700e+05   4.0065400e+05   3.9355300e+05   2.1374600e+05   2.3098700e+05   2.0863400e+05   1.9833100e+05   2.9263600e+05   3.6147700e+05   3.1555700e+05   3.2469400e+05   4.4308100e+05   4.9364500e+05   1.9413400e+05   1.7121900e+05   2.3686600e+05   2.3223100e+05   2.5988900e+05   2.6558800e+05   1.6146500e+05   1.4718400e+05   5.2561800e+05   4.2698200e+05   4.0709500e+05   3.3317500e+05   3.6228700e+05   3.1391300e+05   2.8125400e+05   2.4252200e+05   5.4361700e+05   2.4347000e+05   2.2775100e+05   1.4034700e+05   3.7141000e+05   3.7261800e+05   4.1054700e+05   5.6201700e+05   3.9816700e+05   2.9785500e+05   4.0669700e+05   3.0086600e+05   2.0977800e+05   2.9758000e+05   3.2354300e+05   3.6256600e+05   5.7983200e+05   6.3816900e+05   2.8888100e+05   2.5588800e+05   2.1611900e+05   2.4053700e+05   2.8981500e+05   3.1547100e+05   1.9116500e+05   2.1916200e+05   2.6227500e+05   2.7049400e+05   1.5069800e+05   1.6896700e+05   4.3406200e+05   5.7926500e+05   2.8629400e+05   3.3983900e+05   5.7813000e+05   6.0160400e+05   2.4912500e+05   2.4697200e+05   3.9823100e+05   3.5608300e+05
   3.9284900e+05   4.8283400e+05   4.0049100e+05   5.2141400e+05   1.9791900e+05   1.8801900e+05   4.6577900e+05   5.0799700e+05   1.7656400e+05   2.0452200e+05   0.0000000e+00   1.9941900e+05   2.5311600e+05   2.6599900e+05   2.8705800e+05   2.8827700e+05   2.2036300e+05   2.7555300e+05   3.3028000e+05   3.8132800e+05   1.2372700e+05   1.5140600e+05   3.7337300e+05   3.6122500e+05   1.8106200e+05   2.1038600e+05   1.8504300e+05   1.6101100e+05   2.8372400e+05   3.4317500e+05   3.1536100e+05   3.1461300e+05   4.3674000e+05   4.7077100e+05   1.9260500e+05   1.7196800e+05   2.3735500e+05   2.2450500e+05   2.1864600e+05   2.2613100e+05   1.3168500e+05   1.3259900e+05   4.9131600e+05   4.3334400e+05   3.8280400e+05   3.2004100e+05   3.3170600e+05   2.8017300e+05   2.7928000e+05   2.3142300e+05   5.2350500e+05   2.4172400e+05   2.0725900e+05   1.2523100e+05   3.4725700e+05   3.6435800e+05   4.0127700e+05   5.2550800e+05   3.4583000e+05   2.6283000e+05   3.8365200e+05   2.8528500e+05   1.9200300e+05   2.7322300e+05   2.9303900e+05   3.3404700e+05   5.8540100e+05   6.2028800e+05   2.8099700e+05   2.0691000e+05   1.6910400e+05   2.1847600e+05   2.5321100e+05   2.5531300e+05   1.4262700e+05   1.3700400e+05   2.3473800e+05   2.5016600e+05   1.1419700e+05   1.2950700e+05   4.1383400e+05   5.5834200e+05   2.8390400e+05   2.7979300e+05   4.9581800e+05   5.3599900e+05   1.8656900e+05   1.9259300e+05   3.8860200e+05   3.1435000e+05
   4.2299600e+05   5.0593100e+05   4.2109100e+05   5.4502600e+05   2.4782000e+05   2.2346200e+05   5.0536100e+05   5.9081500e+05   2.4708100e+05   2.5817800e+05   1.9941900e+05   0.0000000e+00   2.7967500e+05   3.0915000e+05   3.5386000e+05   3.2426800e+05   2.4802300e+05   2.9615900e+05   3.5143800e+05   4.1158700e+05   1.4966300e+05   1.5853300e+05   4.4041400e+05   3.8925700e+05   2.1745500e+05   2.0424300e+05   2.0518000e+05   1.8301600e+05   2.9585500e+05   3.6560400e+05   3.1373300e+05   3.0270200e+05   4.4489400e+05   5.0494200e+05   2.1907300e+05   2.0781500e+05   2.5683200e+05   2.4272000e+05   2.5776000e+05   2.7337300e+05   1.9079100e+05   1.7374400e+05   4.8935200e+05   4.6828000e+05   4.2318300e+05   3.5315900e+05   4.0526000e+05   3.2564200e+05   2.9748400e+05   2.4519900e+05   5.5732900e+05   2.9828900e+05   2.6698900e+05   1.5718100e+05   3.9663700e+05   3.9238200e+05   4.4606600e+05   5.8057600e+05   3.8748300e+05   2.9956100e+05   4.1291000e+05   3.1745200e+05   2.4648800e+05   2.9387700e+05   3.2597000e+05   3.4390800e+05   5.8166900e+05   5.8581300e+05   2.8659400e+05   2.6849600e+05   2.2059400e+05   2.2693900e+05   2.7539800e+05   3.0287600e+05   1.7640800e+05   1.9518900e+05   2.6991500e+05   2.8747200e+05   1.5005000e+05   1.7740000e+05   4.2948500e+05   5.5829400e+05   3.0387100e+05   3.0762900e+05   5.5055800e+05   6.1449300e+05   2.2442500e+05   2.2284400e+05   4.1748700e+05   3.2323200e+05
   4.4702800e+05   5.1989600e+05   4.5486800e+05   6.0097000e+05   2.9809100e+05   2.4364100e+05   5.2704100e+05   6.0306800e+05   2.8742900e+05   3.0099800e+05   2.5311600e+05   2.7967500e+05   0.0000000e+00   3.3915100e+05   4.0427400e+05   3.3185500e+05   2.7753000e+05   3.4277700e+05   3.7962400e+05   4.3237400e+05   2.0144500e+05   1.9994800e+05   4.8838200e+05   4.1834700e+05   2.6272600e+05   2.5133800e+05   2.3363900e+05   2.5080400e+05   3.1000800e+05   3.9048100e+05   3.2677700e+05   3.3151500e+05   4.6083800e+05   5.0805700e+05   2.4808700e+05   2.2464200e+05   2.6758900e+05   2.4696900e+05   2.9865300e+05   2.8282900e+05   1.9873000e+05   1.9187500e+05   4.8661000e+05   4.8315400e+05   4.7672200e+05   3.7145000e+05   4.2146900e+05   3.5515300e+05   3.5394000e+05   2.8359500e+05   5.7094900e+05   3.0194800e+05   2.7321000e+05   1.8788200e+05   4.2122000e+05   4.4959800e+05   4.8671200e+05   6.3485500e+05   4.0079100e+05   3.4637600e+05   4.2923000e+05   2.9175300e+05   2.7543200e+05   3.6687400e+05   3.5864000e+05   3.7469000e+05   6.5502000e+05   6.0953700e+05   3.2569900e+05   2.6016400e+05   2.4530700e+05   2.6282600e+05   2.8222200e+05   3.2503000e+05   2.0141500e+05   2.1532500e+05   3.0672500e+05   2.9968700e+05   1.8061200e+05   1.9711400e+05   4.5451300e+05   6.0450900e+05   3.4556200e+05   3.6343300e+05   5.6936100e+05   6.2819100e+05   2.5301500e+05   2.6163000e+05   4.7949000e+05   3.3744800e+05
   4.8984000e+05   5.5818200e+05   5.2046400e+05   5.9840900e+05   2.9647800e+05   2.4730500e+05   5.3689100e+05   6.2031700e+05   2.8965200e+05   2.9699600e+05   2.6599900e+05   3.0915000e+05   3.3915100e+05   0.0000000e+00   4.1933100e+05   3.8003100e+05   3.0965700e+05   3.8995500e+05   4.0386100e+05   4.7233600e+05   2.1882500e+05   2.2051200e+05   4.7852900e+05   4.2393600e+05   2.7180700e+05   2.7460900e+05   2.9790600e+05   2.4215400e+05   3.4373500e+05   3.9373500e+05   4.0769000e+05   3.7674300e+05   5.3177900e+05   5.7093400e+05   2.6066600e+05   2.4301400e+05   3.0042900e+05   2.7674000e+05   3.1001300e+05   3.1160600e+05   2.1884800e+05   2.0452400e+05   5.4176400e+05   4.9179800e+05   5.2789100e+05   4.2343200e+05   4.5151600e+05   3.6870600e+05   3.5041200e+05   3.0417300e+05   6.2339200e+05   3.3127200e+05   2.9664700e+05   2.2478500e+05   4.6161400e+05   4.5234200e+05   4.7396200e+05   6.0484700e+05   4.1044800e+05   3.3410600e+05   4.3791900e+05   3.2509300e+05   3.1316100e+05   3.7553200e+05   3.6152200e+05   3.8767700e+05   7.1285200e+05   7.1052300e+05   3.7020500e+05   3.2966800e+05   2.8715800e+05   3.0467000e+05   3.3684800e+05   3.6847100e+05   2.1204600e+05   2.4748200e+05   3.3968300e+05   3.2950600e+05   2.1378400e+05   2.2924800e+05   4.7316400e+05   6.4038300e+05   3.5710500e+05   3.5873100e+05   6.0929500e+05   6.5792900e+05   2.9157500e+05   2.8461600e+05   4.7911300e+05   3.8323000e+05
   4.7280000e+05   6.2362600e+05   5.3737200e+05   6.5661300e+05   3.4814400e+05   3.0858900e+05   5.3441000e+05   6.4311700e+05   3.1773300e+05   3.3007600e+05   2.8705800e+05   3.5386000e+05   4.0427400e+05   4.1933100e+05   0.0000000e+00   4.3523500e+05   3.4631400e+05   4.0412900e+05   4.8206000e+05   4.7931400e+05   2.7783900e+05   2.6978600e+05   5.2433100e+05   4.7621500e+05   3.0484400e+05   2.9285000e+05   3.2635900e+05   2.7768500e+05   3.5228100e+05   4.2208700e+05   4.3713500e+05   4.1285900e+05   5.6212700e+05   5.8897000e+05   3.2562200e+05   2.9719800e+05   3.0987100e+05   3.2421700e+05   3.5934500e+05   3.6563100e+05   2.7511800e+05   2.6078000e+05   6.4467400e+05   5.7157900e+05   5.0076500e+05   4.8132800e+05   4.9773100e+05   4.1910900e+05   4.0037300e+05   3.6493300e+05   6.6190400e+05   3.5057300e+05   3.6074200e+05   2.9875000e+05   5.0604800e+05   4.7318200e+05   5.1231400e+05   6.1619600e+05   4.6154300e+05   3.8179900e+05   5.0721600e+05   3.4689300e+05   3.1165600e+05   4.0015200e+05   4.1687900e+05   4.1495000e+05   7.1359600e+05   7.0260700e+05   3.6547400e+05   3.4618000e+05   3.1283700e+05   3.2216200e+05   3.7222600e+05   3.9243500e+05   2.7572600e+05   2.5634600e+05   3.7625400e+05   3.3882600e+05   2.2738600e+05   2.4730000e+05   4.8641700e+05   6.3222500e+05   3.6433600e+05   4.0396400e+05   6.5906600e+05   6.9262100e+05   3.2201000e+05   3.1221700e+05   5.0518500e+05   4.2446300e+05
   4.8606800e+05   6.3662700e+05   5.1902700e+05   6.2694100e+05   3.1555100e+05   3.0285300e+05   5.7315300e+05   6.5576700e+05   3.1639600e+05   3.2584000e+05   2.8827700e+05   3.2426800e+05   3.3185500e+05   3.8003100e+05   4.3523500e+05   0.0000000e+00   3.3579500e+05   4.2891200e+05   4.5351700e+05   5.0707500e+05   2.5840200e+05   2.3816100e+05   5.1540000e+05   4.7051600e+05   2.7501400e+05   2.5957800e+05   2.7607700e+05   3.0047400e+05   3.5943000e+05   4.9541400e+05   4.5452500e+05   3.9177500e+05   5.6289700e+05   6.0469200e+05   3.0951900e+05   2.7428600e+05   3.3688700e+05   3.4153700e+05   3.2458700e+05   3.1557300e+05   2.4434900e+05   2.1572700e+05   5.6688300e+05   4.8771000e+05   4.8295400e+05   4.3602900e+05   4.7416000e+05   4.0499800e+05   3.9777300e+05   3.4238800e+05   6.2199900e+05   3.1974500e+05   3.1928200e+05   2.5648800e+05   4.5605000e+05   4.4563200e+05   5.3507800e+05   6.4294200e+05   4.8845600e+05   3.8229200e+05   5.0293000e+05   3.3664100e+05   2.7393300e+05   3.6774000e+05   3.8641400e+05   4.2519200e+05   7.2206100e+05   6.9008800e+05   3.3363600e+05   2.8057800e+05   2.6288700e+05   3.0166600e+05   3.4034600e+05   3.5302300e+05   2.0759000e+05   2.4424300e+05   3.0593100e+05   3.1774400e+05   1.9854700e+05   2.3995300e+05   4.5400100e+05   6.2902400e+05   3.5669200e+05   3.9097100e+05   6.3202500e+05   6.5421900e+05   2.8028200e+05   2.7606100e+05   4.7170000e+05   3.9208300e+05
   3.9988500e+05   5.0584200e+05   4.3644400e+05   5.7113700e+05   2.5909100e+05   2.5758700e+05   5.0757300e+05   5.5780400e+05   2.3188200e+05   2.5758300e+05   2.2036300e+05   2.4802300e+05   2.7753000e+05   3.0965700e+05   3.4631400e+05   3.3579500e+05   0.0000000e+00   3.2999400e+05   3.3765600e+05   4.0962200e+05   1.5926500e+05   1.6001000e+05   3.9425500e+05   3.6363000e+05   2.0786500e+05   2.1349700e+05   2.1592700e+05   1.9486700e+05   2.6514700e+05   3.1995400e+05   3.2405800e+05   3.0229300e+05   4.6439000e+05   5.4445200e+05   2.1043700e+05   2.0789800e+05   2.4989200e+05   2.2948000e+05   2.5007300e+05   2.5536600e+05   1.7323900e+05   1.3920900e+05   4.8754900e+05   4.0624000e+05   3.9109700e+05   3.3975700e+05   3.6463100e+05   3.1055700e+05   2.9488600e+05   2.4971100e+05   5.6113700e+05   2.2009300e+05   2.1978100e+05   1.5239300e+05   3.6588600e+05   3.9878700e+05   4.5004300e+05   5.3546800e+05   3.7876500e+05   2.9047900e+05   4.2116300e+05   2.6908200e+05   2.3260700e+05   2.9861300e+05   3.0544800e+05   3.6603400e+05   6.0302100e+05   5.7577400e+05   2.6987200e+05   2.4589600e+05   2.2727400e+05   2.2619500e+05   2.6410000e+05   2.7290200e+05   1.3427800e+05   1.7017200e+05   2.6533700e+05   2.4720400e+05   1.4431000e+05   1.6019300e+05   4.1287700e+05   5.7535400e+05   2.7480100e+05   3.1220000e+05   5.5819500e+05   5.9382500e+05   2.2275500e+05   2.0803900e+05   3.9540300e+05   3.5907000e+05
   4.9594200e+05   5.5308900e+05   4.9526900e+05   5.7542300e+05   2.9782400e+05   2.9967200e+05   5.6806600e+05   6.4581300e+05   3.0646700e+05   3.0399800e+05   2.7555300e+05   2.9615900e+05   3.4277700e+05   3.8995500e+05   4.0412900e+05   4.2891200e+05   3.2999400e+05   0.0000000e+00   4.1533700e+05   4.7309500e+05   2.2260200e+05   2.2875200e+05   4.7444000e+05   4.6731900e+05   3.0072900e+05   3.1890300e+05   2.9836000e+05   2.7755000e+05   3.5652900e+05   4.5283000e+05   4.1747600e+05   3.7592500e+05   5.1027000e+05   5.9119100e+05   2.6516400e+05   2.6146700e+05   3.2186300e+05   3.1831800e+05   3.1172000e+05   3.0329200e+05   2.4816400e+05   2.2833300e+05   5.6053100e+05   5.0442700e+05   4.8536900e+05   4.3508900e+05   4.4335800e+05   3.9737400e+05   3.9102000e+05   3.3144100e+05   6.0863300e+05   3.3100000e+05   3.2240500e+05   2.3885200e+05   4.5436700e+05   4.5200500e+05   5.0579300e+05   6.1714300e+05   4.1635500e+05   3.3359500e+05   4.7603500e+05   3.3839700e+05   2.9854700e+05   3.8970800e+05   3.9265000e+05   4.0447800e+05   6.5071100e+05   6.7214700e+05   3.5081400e+05   3.2136700e+05   2.8548900e+05   2.9178900e+05   3.4919200e+05   3.4401400e+05   2.1335200e+05   2.5596000e+05   3.4520800e+05   3.2291900e+05   1.9568400e+05   2.2298800e+05   4.5465800e+05   6.4368700e+05   3.2415200e+05   3.5432700e+05   6.2170600e+05   6.6289400e+05   2.8251300e+05   2.9988700e+05   4.7578400e+05   4.1628200e+05
   5.1993600e+05   6.4334200e+05   5.9206300e+05   6.5050400e+05   3.6283900e+05   3.2453600e+05   5.9063400e+05   6.9423200e+05   3.4899300e+05   3.6474700e+05   3.3028000e+05   3.5143800e+05   3.7962400e+05   4.0386100e+05   4.8206000e+05   4.5351700e+05   3.3765600e+05   4.1533700e+05   0.0000000e+00   5.1931000e+05   2.8284900e+05   2.6993300e+05   5.3926100e+05   4.7316600e+05   2.9460000e+05   2.8935200e+05   3.5043200e+05   2.7115600e+05   3.6032800e+05   4.6798300e+05   4.4024100e+05   3.9483500e+05   5.4541600e+05   6.2812000e+05   3.3485200e+05   2.6800000e+05   3.3480600e+05   3.4893600e+05   3.2628600e+05   3.3342500e+05   2.8928700e+05   2.6045400e+05   6.0357200e+05   5.2163200e+05   5.1290600e+05   4.0846200e+05   4.7044700e+05   4.1593000e+05   4.1507200e+05   3.5734200e+05   6.3353200e+05   3.7981000e+05   3.6863800e+05   2.4915100e+05   4.6738500e+05   4.9304000e+05   5.6349200e+05   6.2316500e+05   4.9288700e+05   3.8607000e+05   5.3292000e+05   4.0230300e+05   3.1256700e+05   4.0246400e+05   3.9092600e+05   4.3645200e+05   7.1172900e+05   7.3235000e+05   4.1430600e+05   3.5930500e+05   3.1834400e+05   3.1275700e+05   4.1755800e+05   4.2441600e+05   2.8514500e+05   2.7876800e+05   3.7171000e+05   3.6528500e+05   2.4984900e+05   2.7778900e+05   5.3413800e+05   6.7938600e+05   4.0177300e+05   4.1082100e+05   6.6169800e+05   7.1468500e+05   3.4666200e+05   3.4592500e+05   4.9676000e+05   4.4006500e+05
   5.6251100e+05   6.8844100e+05   6.0979100e+05   7.2619100e+05   4.2632300e+05   3.7992500e+05   6.4899100e+05   8.0477500e+05   3.9668500e+05   3.9789400e+05   3.8132800e+05   4.1158700e+05   4.3237400e+05   4.7233600e+05   4.7931400e+05   5.0707500e+05   4.0962200e+05   4.7309500e+05   5.1931000e+05   0.0000000e+00   3.2176000e+05   3.2466800e+05   6.1917700e+05   5.7205700e+05   3.7704300e+05   3.6060100e+05   3.9313400e+05   3.8136100e+05   4.4937000e+05   5.2271600e+05   5.3735600e+05   4.9929700e+05   6.4369000e+05   6.7839800e+05   3.7552000e+05   3.5693100e+05   4.1343300e+05   4.1130700e+05   4.1243500e+05   4.4846500e+05   3.2395900e+05   3.1165800e+05   6.4050000e+05   6.2019500e+05   6.1609800e+05   5.1973300e+05   5.4906800e+05   4.7401900e+05   4.9385300e+05   4.3467800e+05   7.0442800e+05   4.1879000e+05   4.2323500e+05   3.1973400e+05   5.3857000e+05   5.3797600e+05   6.3765100e+05   7.6791400e+05   5.4430800e+05   4.4438900e+05   5.7803700e+05   5.0178900e+05   3.9465000e+05   4.9728100e+05   4.7394700e+05   5.5266000e+05   8.0293300e+05   7.5574700e+05   4.3357400e+05   4.2921600e+05   4.1430700e+05   4.2414000e+05   4.4170800e+05   4.7990100e+05   3.5088400e+05   3.8295900e+05   4.4813000e+05   4.4267100e+05   3.1564600e+05   3.7613500e+05   6.1017300e+05   7.4707400e+05   4.9646300e+05   4.9639300e+05   7.5296400e+05   7.8963700e+05   3.9336500e+05   4.1258500e+05   6.1734800e+05   5.3391000e+05
   3.2681600e+05   4.2987700e+05   3.7665900e+05   5.0448600e+05   1.4377400e+05   1.3144700e+05   3.9747400e+05   4.8835600e+05   1.3334400e+05   1.6566500e+05   1.2372700e+05   1.4966300e+05   2.0144500e+05   2.1882500e+05   2.7783900e+05   2.5840200e+05   1.5926500e+05   2.2260200e+05   2.8284900e+05   3.2176000e+05   0.0000000e+00   7.5674000e+04   3.6443200e+05   3.0822100e+05   1.3123700e+05   1.1595100e+05   1.2696600e+05   1.0083300e+05   1.7920200e+05   2.5811300e+05   2.5789200e+05   2.1979100e+05   3.7768300e+05   4.0581700e+05   1.2261000e+05   1.1250400e+05   1.4175100e+05   1.6427300e+05   1.6009000e+05   1.8538800e+05   9.1080000e+04   8.6517000e+04   4.3232700e+05   3.7080500e+05   3.7077100e+05   2.9382600e+05   2.6655900e+05   2.3280800e+05   2.7094100e+05   1.6158200e+05   4.7708800e+05   1.9003000e+05   1.8542300e+05   9.9748000e+04   3.0068900e+05   3.1923600e+05   4.0717300e+05   5.0682800e+05   3.1428300e+05   2.2394700e+05   3.7789800e+05   2.3221500e+05   1.5529500e+05   1.9453900e+05   2.4852200e+05   2.7434700e+05   5.4418100e+05   5.6599700e+05   2.1619100e+05   1.6588800e+05   1.5806600e+05   1.7724100e+05   2.0099300e+05   2.3085300e+05   7.5642000e+04   1.0768400e+05   1.8318600e+05   1.9764400e+05   7.7865000e+04   1.1093800e+05   3.5858600e+05   5.0016300e+05   2.3308400e+05   2.2104900e+05   4.4995300e+05   4.9653100e+05   1.3158200e+05   1.4727800e+05   3.3241000e+05   2.3474800e+05
   3.1235300e+05   3.9021400e+05   4.0067300e+05   4.9991600e+05   1.9214800e+05   1.4180900e+05   4.0468900e+05   4.9512900e+05   1.4448200e+05   1.4665700e+05   1.5140600e+05   1.5853300e+05   1.9994800e+05   2.2051200e+05   2.6978600e+05   2.3816100e+05   1.6001000e+05   2.2875200e+05   2.6993300e+05   3.2466800e+05   7.5674000e+04   0.0000000e+00   3.5379000e+05   2.9064600e+05   1.1507800e+05   1.2873900e+05   1.1893700e+05   1.1790500e+05   1.7677100e+05   2.5659000e+05   2.6849100e+05   2.2212200e+05   3.8504100e+05   4.3339100e+05   1.3451600e+05   1.2801900e+05   1.4944100e+05   1.4100100e+05   1.7398900e+05   1.5224400e+05   6.9422000e+04   5.9298000e+04   4.4049200e+05   3.1293100e+05   3.5244300e+05   2.5436300e+05   2.8999400e+05   2.2074900e+05   2.3490900e+05   1.5457500e+05   5.0049300e+05   1.4678200e+05   1.6084700e+05   7.0585000e+04   3.0518500e+05   3.0665900e+05   3.4128600e+05   5.0921000e+05   3.0260400e+05   2.1880900e+05   3.4394800e+05   2.4892900e+05   1.5594400e+05   2.0761200e+05   2.3880800e+05   2.8183200e+05   5.4005500e+05   5.3593700e+05   2.0765200e+05   1.7325300e+05   1.3209100e+05   1.4386100e+05   2.0827600e+05   2.2688200e+05   8.4784000e+04   9.4393000e+04   1.6892000e+05   1.8798600e+05   6.2977000e+04   9.5313000e+04   3.7830000e+05   4.8525400e+05   2.2506800e+05   2.2152100e+05   4.8315300e+05   4.8654900e+05   1.4303700e+05   1.3932800e+05   3.3128800e+05   2.5985800e+05
   6.0668900e+05   6.9013900e+05   6.1054500e+05   7.2011700e+05   4.4146300e+05   3.9884800e+05   6.9851700e+05   7.6505600e+05   4.1571900e+05   4.0065400e+05   3.7337300e+05   4.4041400e+05   4.8838200e+05   4.7852900e+05   5.2433100e+05   5.1540000e+05   3.9425500e+05   4.7444000e+05   5.3926100e+05   6.1917700e+05   3.6443200e+05   3.5379000e+05   0.0000000e+00   5.5644400e+05   4.0236900e+05   3.8369500e+05   4.1113000e+05   4.2924900e+05   4.6810700e+05   5.5090200e+05   5.7056200e+05   4.8312100e+05   6.5593100e+05   7.0711700e+05   4.4161100e+05   3.9631500e+05   4.6809600e+05   4.5766900e+05   4.5943100e+05   4.0245300e+05   3.3608000e+05   3.4435900e+05   7.2279900e+05   6.2597200e+05   6.1854600e+05   5.3657000e+05   5.8104100e+05   5.2402000e+05   5.1490800e+05   4.9141100e+05   8.4851800e+05   4.2428100e+05   4.4451500e+05   3.5212200e+05   5.7586300e+05   5.8942200e+05   6.5515500e+05   7.7822400e+05   5.5634300e+05   4.8012800e+05   6.3244500e+05   4.9323000e+05   4.0498700e+05   4.7155300e+05   5.1153500e+05   5.6229800e+05   8.1453000e+05   8.0938300e+05   4.5474100e+05   4.2053200e+05   4.0206600e+05   4.2768900e+05   4.5777400e+05   4.8601800e+05   3.3590600e+05   3.2467700e+05   4.3087000e+05   4.2420900e+05   3.4825200e+05   3.5169400e+05   5.9179800e+05   7.6351900e+05   4.8231900e+05   4.8346500e+05   7.7228900e+05   7.4817100e+05   3.9815600e+05   4.2681500e+05   6.0044400e+05   5.5611800e+05
   5.5078900e+05   6.6444900e+05   5.3354400e+05   6.8637600e+05   4.0557000e+05   3.8035900e+05   6.4178600e+05   7.4772400e+05   3.6294100e+05   3.9355300e+05   3.6122500e+05   3.8925700e+05   4.1834700e+05   4.2393600e+05   4.7621500e+05   4.7051600e+05   3.6363000e+05   4.6731900e+05   4.7316600e+05   5.7205700e+05   3.0822100e+05   2.9064600e+05   5.5644400e+05   0.0000000e+00   3.3849400e+05   3.8106900e+05   3.3877600e+05   3.1857400e+05   3.9099900e+05   4.7718100e+05   4.9245300e+05   4.4812700e+05   5.7950500e+05   6.5215800e+05   3.3580100e+05   3.0188100e+05   3.6528200e+05   3.4246700e+05   3.7351100e+05   3.4380900e+05   2.7944300e+05   2.6168700e+05   5.9740100e+05   5.7853600e+05   5.5085000e+05   4.5768300e+05   5.1817200e+05   4.5669200e+05   4.6109500e+05   4.0085100e+05   7.1515900e+05   3.8144800e+05   4.1658800e+05   3.1368100e+05   5.0933100e+05   5.2297100e+05   6.1052000e+05   7.0151700e+05   5.1193600e+05   4.4157500e+05   5.4180800e+05   4.4507100e+05   3.5476000e+05   4.4550300e+05   4.8379500e+05   5.0469600e+05   7.7914100e+05   8.0471300e+05   4.1775900e+05   4.1038900e+05   3.8308200e+05   3.8541100e+05   4.2280100e+05   4.9213700e+05   3.0871100e+05   3.1696300e+05   3.7491400e+05   4.0073500e+05   3.0034100e+05   3.3457100e+05   5.8093000e+05   7.1385500e+05   4.3713600e+05   4.4763800e+05   7.0880600e+05   7.1834800e+05   3.4414300e+05   3.8964100e+05   5.7344900e+05   5.1706400e+05
   3.5849800e+05   4.8866000e+05   3.7503100e+05   5.2236000e+05   2.2690200e+05   1.8249700e+05   4.4189400e+05   5.4353700e+05   1.9117800e+05   2.1374600e+05   1.8106200e+05   2.1745500e+05   2.6272600e+05   2.7180700e+05   3.0484400e+05   2.7501400e+05   2.0786500e+05   3.0072900e+05   2.9460000e+05   3.7704300e+05   1.3123700e+05   1.1507800e+05   4.0236900e+05   3.3849400e+05   0.0000000e+00   1.8131200e+05   1.8453000e+05   1.6335300e+05   2.4909100e+05   3.2899500e+05   2.8153900e+05   2.7230200e+05   4.1291700e+05   4.9016300e+05   2.0436000e+05   1.6921700e+05   2.2122300e+05   1.9721500e+05   2.2758900e+05   2.1996700e+05   1.5350200e+05   1.3380100e+05   4.5555500e+05   3.9218300e+05   3.7723500e+05   2.8838300e+05   3.3957600e+05   2.8832200e+05   2.8162200e+05   2.0612900e+05   5.3823200e+05   2.2002600e+05   2.2383500e+05   1.2590500e+05   3.5769000e+05   3.6903300e+05   4.2927000e+05   5.0993000e+05   3.6782900e+05   2.7548700e+05   3.7536600e+05   2.7516700e+05   2.1158500e+05   3.0127600e+05   2.8334700e+05   3.0367300e+05   6.3285700e+05   6.2620700e+05   2.6587100e+05   2.1990200e+05   1.7480000e+05   2.0453400e+05   2.5602100e+05   3.2298000e+05   1.2221100e+05   1.4374500e+05   2.1804600e+05   2.6118200e+05   1.2279800e+05   1.3727100e+05   4.0958600e+05   5.4096500e+05   2.6518100e+05   2.9884800e+05   5.5716100e+05   5.6749500e+05   1.9003000e+05   1.9348300e+05   3.9103500e+05   3.1723100e+05
   3.6265100e+05   4.7509200e+05   4.2122700e+05   5.6151400e+05   2.4545900e+05   1.9403000e+05   4.4401100e+05   5.4189800e+05   1.8390100e+05   2.3098700e+05   2.1038600e+05   2.0424300e+05   2.5133800e+05   2.7460900e+05   2.9285000e+05   2.5957800e+05   2.1349700e+05   3.1890300e+05   2.8935200e+05   3.6060100e+05   1.1595100e+05   1.2873900e+05   3.8369500e+05   3.8106900e+05   1.8131200e+05   0.0000000e+00   1.6283700e+05   1.7791300e+05   2.2191900e+05   2.9398200e+05   3.0487100e+05   2.7784700e+05   4.2414100e+05   4.4988200e+05   1.7757900e+05   1.3579200e+05   2.1715200e+05   1.8298900e+05   1.8575300e+05   1.8901000e+05   1.2154800e+05   1.1020600e+05   4.4762500e+05   4.0450700e+05   3.6964900e+05   2.9002600e+05   3.3823700e+05   2.6692500e+05   2.8583700e+05   2.3561700e+05   5.4682400e+05   2.5460900e+05   2.1368700e+05   1.3135000e+05   3.7516900e+05   3.7544400e+05   4.0599100e+05   5.1682500e+05   3.7600100e+05   2.9499000e+05   3.7622100e+05   2.4830000e+05   2.1042200e+05   3.0686400e+05   2.7703900e+05   3.6224800e+05   6.4429600e+05   5.8147500e+05   2.6228600e+05   2.5627800e+05   2.1341400e+05   1.9936700e+05   2.7350700e+05   2.9969700e+05   1.4589000e+05   1.6064400e+05   2.1403900e+05   2.5877500e+05   1.0495100e+05   1.2434400e+05   4.2013200e+05   5.6322700e+05   2.8820000e+05   3.0862000e+05   5.8637800e+05   5.8686400e+05   1.9526200e+05   1.9426800e+05   3.8467100e+05   3.3032500e+05
   3.7381400e+05   4.6872300e+05   3.9073100e+05   5.2556900e+05   2.2406200e+05   1.7289500e+05   4.5466100e+05   5.2524100e+05   1.8550600e+05   2.0863400e+05   1.8504300e+05   2.0518000e+05   2.3363900e+05   2.9790600e+05   3.2635900e+05   2.7607700e+05   2.1592700e+05   2.9836000e+05   3.5043200e+05   3.9313400e+05   1.2696600e+05   1.1893700e+05   4.1113000e+05   3.3877600e+05   1.8453000e+05   1.6283700e+05   0.0000000e+00   1.9155700e+05   2.2505300e+05   3.2428800e+05   3.4638300e+05   2.8760100e+05   4.2596500e+05   4.9997700e+05   2.1976800e+05   1.4581700e+05   2.0585200e+05   1.9314900e+05   2.4789100e+05   2.3033000e+05   1.7545600e+05   1.2629100e+05   4.5598200e+05   3.9114900e+05   3.9584700e+05   3.2506700e+05   3.3107900e+05   2.6697100e+05   2.9913200e+05   2.4843000e+05   5.2790100e+05   2.5344500e+05   2.1823900e+05   1.3658000e+05   3.3702700e+05   3.6049500e+05   3.9072000e+05   5.2075800e+05   3.3425600e+05   2.6112700e+05   3.7843500e+05   2.4458000e+05   1.8564700e+05   2.7185400e+05   2.6733700e+05   2.7019100e+05   5.8090900e+05   5.1007500e+05   2.3322500e+05   2.0115800e+05   1.8041700e+05   2.0785900e+05   2.2666500e+05   2.8752200e+05   1.1867100e+05   1.4134300e+05   2.1792800e+05   2.5405500e+05   1.1179100e+05   1.4435900e+05   3.9240500e+05   5.2729700e+05   2.8517100e+05   3.0253300e+05   5.5456000e+05   5.4463300e+05   1.8275600e+05   1.8818500e+05   3.5676200e+05   3.0749400e+05
   3.7012100e+05   4.5479500e+05   4.2093200e+05   4.9110400e+05   2.1857300e+05   1.7371400e+05   4.3588700e+05   5.4677400e+05   1.8379600e+05   1.9833100e+05   1.6101100e+05   1.8301600e+05   2.5080400e+05   2.4215400e+05   2.7768500e+05   3.0047400e+05   1.9486700e+05   2.7755000e+05   2.7115600e+05   3.8136100e+05   1.0083300e+05   1.1790500e+05   4.2924900e+05   3.1857400e+05   1.6335300e+05   1.7791300e+05   1.9155700e+05   0.0000000e+00   2.1699600e+05   2.9380000e+05   3.1187200e+05   2.7209700e+05   4.3552300e+05   4.5882400e+05   1.7440300e+05   1.2795200e+05   2.0524000e+05   1.9315000e+05   1.9678500e+05   1.9917900e+05   1.2508300e+05   1.0604200e+05   4.4568300e+05   3.4565000e+05   3.6259300e+05   2.6342500e+05   3.1208400e+05   2.6426800e+05   2.8416600e+05   2.2849700e+05   4.9151400e+05   2.1078500e+05   1.9531200e+05   1.2512000e+05   3.4975300e+05   3.3162800e+05   3.8990500e+05   5.2033400e+05   3.0392500e+05   2.6358300e+05   3.7208100e+05   2.6206800e+05   1.8418300e+05   2.7373700e+05   2.6921600e+05   2.9207100e+05   6.0930100e+05   5.4949600e+05   2.3831500e+05   2.1312100e+05   1.8150400e+05   1.8743800e+05   2.2408500e+05   2.9119200e+05   1.3811400e+05   1.2947800e+05   1.9669800e+05   2.5431500e+05   1.2420500e+05   1.3110900e+05   3.5459000e+05   5.2083600e+05   2.9866500e+05   2.7665400e+05   5.5461000e+05   5.9797300e+05   1.5230800e+05   1.9470200e+05   3.8536800e+05   3.0089300e+05
   4.5747200e+05   5.7638700e+05   5.1322000e+05   5.9672000e+05   3.0357000e+05   2.7242300e+05   5.4072700e+05   6.3410300e+05   2.5698900e+05   2.9263600e+05   2.8372400e+05   2.9585500e+05   3.1000800e+05   3.4373500e+05   3.5228100e+05   3.5943000e+05   2.6514700e+05   3.5652900e+05   3.6032800e+05   4.4937000e+05   1.7920200e+05   1.7677100e+05   4.6810700e+05   3.9099900e+05   2.4909100e+05   2.2191900e+05   2.2505300e+05   2.1699600e+05   0.0000000e+00   3.5535800e+05   3.6187700e+05   3.2187800e+05   4.6059500e+05   4.9936200e+05   2.4747100e+05   1.9814300e+05   2.6052900e+05   2.7180000e+05   2.9312000e+05   2.6729700e+05   2.1813800e+05   2.0128200e+05   5.7687500e+05   4.8886300e+05   4.7929700e+05   3.8325300e+05   4.1016800e+05   3.6513300e+05   3.8450800e+05   3.1563000e+05   5.7798100e+05   2.9978700e+05   2.9598000e+05   2.1356900e+05   4.5136300e+05   4.5512200e+05   4.9249500e+05   6.0781300e+05   4.0303200e+05   3.6270000e+05   4.7726500e+05   3.1511800e+05   2.6257100e+05   3.6186500e+05   3.5476100e+05   4.0146300e+05   7.2602400e+05   6.8412800e+05   3.3802900e+05   3.3669800e+05   2.8408000e+05   3.0455100e+05   3.3415700e+05   4.0158400e+05   2.2620200e+05   2.5034200e+05   3.2440400e+05   3.6264900e+05   2.1453500e+05   2.2012000e+05   4.8280500e+05   6.3579100e+05   3.8528400e+05   3.8023800e+05   6.1402400e+05   6.9951600e+05   2.9097500e+05   3.0054900e+05   4.9138100e+05   3.9100400e+05
   4.9759000e+05   6.1382100e+05   5.5350000e+05   6.4865500e+05   3.4747800e+05   3.2323400e+05   5.7620800e+05   7.0554500e+05   3.1810900e+05   3.6147700e+05   3.4317500e+05   3.6560400e+05   3.9048100e+05   3.9373500e+05   4.2208700e+05   4.9541400e+05   3.1995400e+05   4.5283000e+05   4.6798300e+05   5.2271600e+05   2.5811300e+05   2.5659000e+05   5.5090200e+05   4.7718100e+05   3.2899500e+05   2.9398200e+05   3.2428800e+05   2.9380000e+05   3.5535800e+05   0.0000000e+00   4.4530700e+05   4.5509800e+05   5.7894900e+05   5.9748600e+05   3.3569700e+05   3.3481900e+05   3.6716100e+05   3.6154800e+05   3.9553100e+05   3.6859900e+05   3.0990800e+05   2.8030100e+05   6.4248600e+05   5.5246900e+05   5.5621300e+05   4.6756400e+05   4.7313100e+05   4.6341100e+05   4.3378700e+05   3.6566000e+05   6.4164400e+05   3.7181500e+05   3.6312500e+05   2.5399000e+05   4.9297900e+05   4.9005400e+05   5.5977800e+05   6.7748800e+05   4.8350000e+05   4.3430800e+05   5.1302800e+05   3.9918100e+05   3.7003900e+05   4.3999000e+05   4.2637500e+05   4.8647500e+05   7.6235300e+05   7.6351600e+05   4.3082200e+05   3.7274300e+05   3.6564500e+05   3.6530800e+05   4.2470600e+05   4.6251600e+05   2.8445900e+05   3.1870300e+05   3.8122200e+05   4.3759000e+05   2.9333500e+05   3.0870300e+05   5.7703800e+05   7.1386900e+05   4.3736900e+05   4.4945500e+05   6.7690800e+05   7.2213200e+05   3.4379500e+05   3.3235300e+05   5.4000200e+05   4.7807400e+05
   5.3441100e+05   5.9475000e+05   5.3089400e+05   6.2202900e+05   3.8189700e+05   2.9440200e+05   5.4581900e+05   6.8175500e+05   2.7053000e+05   3.1555700e+05   3.1536100e+05   3.1373300e+05   3.2677700e+05   4.0769000e+05   4.3713500e+05   4.5452500e+05   3.2405800e+05   4.1747600e+05   4.4024100e+05   5.3735600e+05   2.5789200e+05   2.6849100e+05   5.7056200e+05   4.9245300e+05   2.8153900e+05   3.0487100e+05   3.4638300e+05   3.1187200e+05   3.6187700e+05   4.4530700e+05   0.0000000e+00   4.1097100e+05   5.2322900e+05   5.5993000e+05   3.0338900e+05   2.6446400e+05   3.0804100e+05   3.0923500e+05   3.3884400e+05   3.3308500e+05   2.5424000e+05   2.0985700e+05   5.6383200e+05   5.1053200e+05   5.1537400e+05   3.9111200e+05   4.7000100e+05   4.1121100e+05   3.6501400e+05   3.4738100e+05   5.6274300e+05   3.0820800e+05   3.1388700e+05   2.0525500e+05   4.3726500e+05   4.5967900e+05   4.9416800e+05   6.1412800e+05   4.3976700e+05   3.8017300e+05   5.2595600e+05   3.5660700e+05   3.0572800e+05   3.9703700e+05   3.9279400e+05   4.5216700e+05   7.3142100e+05   7.2568200e+05   3.6277200e+05   3.2130900e+05   2.8579100e+05   3.2021000e+05   3.5682100e+05   3.9104300e+05   2.3955700e+05   2.2757300e+05   2.9859200e+05   3.5708100e+05   2.0788300e+05   2.6060400e+05   5.1312600e+05   6.2764200e+05   3.7577000e+05   4.2363700e+05   6.9197300e+05   7.1317700e+05   2.9258900e+05   3.0275300e+05   5.4600900e+05   4.3627000e+05
   4.8272200e+05   5.5683400e+05   4.6270600e+05   5.9701700e+05   3.3402600e+05   2.7761400e+05   5.2610600e+05   6.0844700e+05   2.8251500e+05   3.2469400e+05   3.1461300e+05   3.0270200e+05   3.3151500e+05   3.7674300e+05   4.1285900e+05   3.9177500e+05   3.0229300e+05   3.7592500e+05   3.9483500e+05   4.9929700e+05   2.1979100e+05   2.2212200e+05   4.8312100e+05   4.4812700e+05   2.7230200e+05   2.7784700e+05   2.8760100e+05   2.7209700e+05   3.2187800e+05   4.5509800e+05   4.1097100e+05   0.0000000e+00   5.0576300e+05   5.7830000e+05   2.9487900e+05   2.6605300e+05   3.1001000e+05   2.9365100e+05   3.1044900e+05   3.1949600e+05   2.6209800e+05   2.3192700e+05   5.7634800e+05   5.0976300e+05   4.8441400e+05   3.7857800e+05   4.3213000e+05   4.0285000e+05   3.9979900e+05   3.3069000e+05   6.0411100e+05   3.6017700e+05   3.2214600e+05   2.2930400e+05   4.2974600e+05   4.6924100e+05   5.2750700e+05   6.2490000e+05   4.4382400e+05   3.9187600e+05   4.9560300e+05   3.2714400e+05   2.8771700e+05   3.9676800e+05   3.9749900e+05   4.0257600e+05   7.3621900e+05   6.7407200e+05   3.5460400e+05   3.4474000e+05   2.6790000e+05   2.7589900e+05   3.1977100e+05   3.7834000e+05   2.2461400e+05   2.2130500e+05   3.0613400e+05   3.6825100e+05   2.0443300e+05   2.2339200e+05   5.1007500e+05   6.0553300e+05   3.5634100e+05   3.8436600e+05   6.3907600e+05   6.3565500e+05   2.5027000e+05   2.5277400e+05   4.6972200e+05   4.0432800e+05
   6.2267000e+05   7.6828200e+05   6.3062400e+05   7.9720000e+05   4.7014000e+05   4.2243700e+05   6.9730200e+05   7.4992100e+05   4.2682000e+05   4.4308100e+05   4.3674000e+05   4.4489400e+05   4.6083800e+05   5.3177900e+05   5.6212700e+05   5.6289700e+05   4.6439000e+05   5.1027000e+05   5.4541600e+05   6.4369000e+05   3.7768300e+05   3.8504100e+05   6.5593100e+05   5.7950500e+05   4.1291700e+05   4.2414100e+05   4.2596500e+05   4.3552300e+05   4.6059500e+05   5.7894900e+05   5.2322900e+05   5.0576300e+05   0.0000000e+00   7.3670400e+05   4.3011800e+05   4.0862300e+05   4.4933400e+05   4.3230900e+05   4.6526100e+05   4.6152400e+05   3.9366500e+05   3.5156300e+05   7.1686400e+05   6.8705100e+05   6.4150000e+05   5.2965100e+05   6.2683100e+05   5.4838500e+05   5.5440500e+05   5.2519900e+05   8.4283900e+05   4.9224000e+05   4.8450100e+05   3.8904900e+05   6.2501000e+05   6.3467300e+05   7.0927500e+05   8.3393500e+05   6.4192900e+05   5.5590000e+05   6.8115600e+05   5.5162700e+05   4.9627200e+05   5.5463600e+05   5.7358600e+05   5.5603900e+05   9.0336700e+05   7.8798200e+05   5.4088200e+05   4.6265900e+05   4.2688700e+05   4.6684000e+05   5.0261600e+05   5.6757100e+05   3.7464800e+05   3.9006100e+05   4.5796100e+05   5.1308300e+05   3.4667500e+05   4.0711400e+05   6.7314600e+05   7.6470800e+05   5.2157800e+05   5.3067000e+05   7.7421700e+05   7.8723200e+05   4.1744500e+05   4.5245100e+05   6.4054200e+05   5.4004600e+05
   6.5211500e+05   7.6573900e+05   7.1633200e+05   7.6345000e+05   4.9032500e+05   4.4974600e+05   7.3589500e+05   8.6158900e+05   5.3094600e+05   4.9364500e+05   4.7077100e+05   5.0494200e+05   5.0805700e+05   5.7093400e+05   5.8897000e+05   6.0469200e+05   5.4445200e+05   5.9119100e+05   6.2812000e+05   6.7839800e+05   4.0581700e+05   4.3339100e+05   7.0711700e+05   6.5215800e+05   4.9016300e+05   4.4988200e+05   4.9997700e+05   4.5882400e+05   4.9936200e+05   5.9748600e+05   5.5993000e+05   5.7830000e+05   7.3670400e+05   0.0000000e+00   4.5737900e+05   4.1805400e+05   4.4627700e+05   4.3231500e+05   4.6750200e+05   4.9591300e+05   4.1810100e+05   4.1494400e+05   7.4962300e+05   6.6146900e+05   6.5593500e+05   5.6831600e+05   6.4883400e+05   5.5918800e+05   5.5272800e+05   5.3701100e+05   8.4556700e+05   4.6787600e+05   4.7177500e+05   3.9439000e+05   6.6244900e+05   6.4548200e+05   7.2757900e+05   8.2562300e+05   6.5326600e+05   5.7036400e+05   7.1361800e+05   5.5514800e+05   4.8283100e+05   6.0191600e+05   5.7454800e+05   6.4163400e+05   9.5007900e+05   8.3574500e+05   5.5258700e+05   4.8710400e+05   4.9127100e+05   5.1116700e+05   5.5052200e+05   6.0126200e+05   4.2282600e+05   4.3321000e+05   5.1879800e+05   5.7240900e+05   4.0953600e+05   4.4192400e+05   7.2747800e+05   8.7231000e+05   6.2511100e+05   5.5973300e+05   8.8918500e+05   8.0545200e+05   4.5754400e+05   4.6034800e+05   6.8460400e+05   5.9990800e+05
   3.7820200e+05   4.7307800e+05   4.0890800e+05   5.0702400e+05   2.2158300e+05   1.9051900e+05   4.5924000e+05   5.8976000e+05   1.8882100e+05   1.9413400e+05   1.9260500e+05   2.1907300e+05   2.4808700e+05   2.6066600e+05   3.2562200e+05   3.0951900e+05   2.1043700e+05   2.6516400e+05   3.3485200e+05   3.7552000e+05   1.2261000e+05   1.3451600e+05   4.4161100e+05   3.3580100e+05   2.0436000e+05   1.7757900e+05   2.1976800e+05   1.7440300e+05   2.4747100e+05   3.3569700e+05   3.0338900e+05   2.9487900e+05   4.3011800e+05   4.5737900e+05   0.0000000e+00   1.5389400e+05   1.9174700e+05   1.8320000e+05   2.0921800e+05   1.9758500e+05   1.4638400e+05   1.3010800e+05   4.7370000e+05   3.6140000e+05   3.9904900e+05   3.2621600e+05   3.6920300e+05   3.1343200e+05   3.0364200e+05   2.3025500e+05   5.1449900e+05   2.0155300e+05   2.1576100e+05   1.3151700e+05   3.4510400e+05   3.2752900e+05   3.7106600e+05   5.3765200e+05   3.2557300e+05   3.0012500e+05   3.8736200e+05   2.8025400e+05   1.8851800e+05   2.6921400e+05   2.7239000e+05   3.0437600e+05   6.3465500e+05   5.2335500e+05   2.2085100e+05   2.1787300e+05   1.7236200e+05   2.0037300e+05   2.5666100e+05   3.0381200e+05   1.2229600e+05   1.4252100e+05   2.1036300e+05   2.7809300e+05   1.3126000e+05   1.3527800e+05   3.9320900e+05   5.5890700e+05   2.7343200e+05   2.9324100e+05   5.4364900e+05   5.3580100e+05   1.8242300e+05   1.6508400e+05   3.9987100e+05   2.9892300e+05
   3.4796700e+05   4.2764600e+05   4.0951800e+05   5.0069100e+05   2.0473500e+05   1.6827500e+05   4.0852200e+05   5.3642600e+05   1.3892300e+05   1.7121900e+05   1.7196800e+05   2.0781500e+05   2.2464200e+05   2.4301400e+05   2.9719800e+05   2.7428600e+05   2.0789800e+05   2.6146700e+05   2.6800000e+05   3.5693100e+05   1.1250400e+05   1.2801900e+05   3.9631500e+05   3.0188100e+05   1.6921700e+05   1.3579200e+05   1.4581700e+05   1.2795200e+05   1.9814300e+05   3.3481900e+05   2.6446400e+05   2.6605300e+05   4.0862300e+05   4.1805400e+05   1.5389400e+05   0.0000000e+00   1.8781000e+05   1.6142200e+05   2.0840100e+05   1.9800300e+05   1.2385800e+05   1.0733100e+05   4.4575900e+05   3.6332300e+05   3.8457100e+05   2.9320300e+05   3.4423400e+05   2.6189700e+05   2.8528300e+05   1.8945300e+05   4.9273200e+05   1.8537800e+05   1.7972200e+05   1.2964200e+05   3.1804500e+05   3.1631000e+05   3.6356500e+05   5.0458600e+05   3.1811500e+05   2.6312700e+05   3.7884100e+05   2.5689300e+05   1.5317000e+05   2.5840700e+05   2.4376500e+05   2.9104700e+05   6.1401300e+05   5.6810400e+05   2.2185800e+05   1.9356500e+05   1.3839300e+05   1.8966100e+05   2.2990200e+05   2.5628900e+05   1.0177000e+05   1.0776200e+05   1.7688100e+05   2.3846100e+05   8.3642000e+04   1.0308300e+05   3.7080700e+05   5.3897500e+05   2.5931900e+05   2.5209000e+05   5.0885800e+05   5.3498100e+05   1.5602200e+05   1.5806800e+05   3.3264900e+05   2.7301100e+05
   4.1844000e+05   4.9811100e+05   4.3835700e+05   5.5286600e+05   2.5535600e+05   2.3310700e+05   4.6905800e+05   5.7870100e+05   2.2359900e+05   2.3686600e+05   2.3735500e+05   2.5683200e+05   2.6758900e+05   3.0042900e+05   3.0987100e+05   3.3688700e+05   2.4989200e+05   3.2186300e+05   3.3480600e+05   4.1343300e+05   1.4175100e+05   1.4944100e+05   4.6809600e+05   3.6528200e+05   2.2122300e+05   2.1715200e+05   2.0585200e+05   2.0524000e+05   2.6052900e+05   3.6716100e+05   3.0804100e+05   3.1001000e+05   4.4933400e+05   4.4627700e+05   1.9174700e+05   1.8781000e+05   0.0000000e+00   2.3623500e+05   2.5948700e+05   2.3321500e+05   1.5497900e+05   1.3035200e+05   4.4181100e+05   4.3924200e+05   4.1637100e+05   3.3673400e+05   3.4824200e+05   2.6980800e+05   3.2390100e+05   2.5380100e+05   5.4896100e+05   2.4728700e+05   2.1851900e+05   1.5880400e+05   3.5662400e+05   3.5106600e+05   4.2425500e+05   5.5682300e+05   3.6241900e+05   3.0563600e+05   4.5635600e+05   3.0576400e+05   1.9379100e+05   3.1168400e+05   3.1577300e+05   3.4865600e+05   6.4910200e+05   6.2333400e+05   2.8227400e+05   2.2541800e+05   2.0146700e+05   2.3704600e+05   2.8169900e+05   3.1631700e+05   1.6824700e+05   1.6972900e+05   2.2751100e+05   2.6461000e+05   1.5078100e+05   1.6256100e+05   4.4467300e+05   5.6824200e+05   2.9935100e+05   3.1483200e+05   5.7375700e+05   6.5378000e+05   1.9116900e+05   2.0765800e+05   4.0972700e+05   3.5766800e+05
   3.8403900e+05   4.7973600e+05   4.3562800e+05   5.2594800e+05   2.6239400e+05   2.4415300e+05   4.7804800e+05   5.6530400e+05   2.1540700e+05   2.3223100e+05   2.2450500e+05   2.4272000e+05   2.4696900e+05   2.7674000e+05   3.2421700e+05   3.4153700e+05   2.2948000e+05   3.1831800e+05   3.4893600e+05   4.1130700e+05   1.6427300e+05   1.4100100e+05   4.5766900e+05   3.4246700e+05   1.9721500e+05   1.8298900e+05   1.9314900e+05   1.9315000e+05   2.7180000e+05   3.6154800e+05   3.0923500e+05   2.9365100e+05   4.3230900e+05   4.3231500e+05   1.8320000e+05   1.6142200e+05   2.3623500e+05   0.0000000e+00   2.3321800e+05   2.2688100e+05   1.4760200e+05   1.2649900e+05   4.7904400e+05   4.3202000e+05   4.1017500e+05   3.1649700e+05   3.6185100e+05   2.8978500e+05   3.1680400e+05   2.6412600e+05   5.4186400e+05   2.1776800e+05   2.1918900e+05   1.3193700e+05   3.5315900e+05   3.7981500e+05   4.4270300e+05   5.3497400e+05   3.6424600e+05   3.1275000e+05   4.0806300e+05   3.2836800e+05   2.3455100e+05   3.3102900e+05   3.0023400e+05   3.1951000e+05   6.0857800e+05   6.1211400e+05   2.8737600e+05   2.5825100e+05   1.8999700e+05   2.2950200e+05   2.6931300e+05   3.3882300e+05   1.4709800e+05   1.7098900e+05   2.1582600e+05   2.7205700e+05   1.4179200e+05   1.5288300e+05   4.4428100e+05   5.3125900e+05   2.9100600e+05   3.1076000e+05   5.5968300e+05   6.6395200e+05   1.9809700e+05   2.0893500e+05   4.1855800e+05   3.3579800e+05
   4.1315300e+05   5.0131000e+05   4.5903800e+05   5.1337500e+05   2.6900200e+05   2.5809900e+05   5.1552600e+05   6.1302000e+05   2.1966300e+05   2.5988900e+05   2.1864600e+05   2.5776000e+05   2.9865300e+05   3.1001300e+05   3.5934500e+05   3.2458700e+05   2.5007300e+05   3.1172000e+05   3.2628600e+05   4.1243500e+05   1.6009000e+05   1.7398900e+05   4.5943100e+05   3.7351100e+05   2.2758900e+05   1.8575300e+05   2.4789100e+05   1.9678500e+05   2.9312000e+05   3.9553100e+05   3.3884400e+05   3.1044900e+05   4.6526100e+05   4.6750200e+05   2.0921800e+05   2.0840100e+05   2.5948700e+05   2.3321800e+05   0.0000000e+00   2.4336400e+05   1.8404800e+05   1.7025200e+05   5.4027000e+05   4.3513000e+05   4.3113100e+05   3.6775800e+05   4.1383700e+05   3.3366800e+05   3.4340900e+05   2.7348300e+05   5.5521200e+05   2.5799500e+05   2.6058900e+05   1.7373300e+05   4.0338700e+05   4.1412300e+05   4.5891500e+05   5.8580000e+05   3.9542800e+05   3.3660400e+05   4.3833500e+05   3.1119400e+05   2.5031200e+05   3.5041400e+05   3.0174900e+05   3.4163500e+05   6.1358500e+05   6.1784000e+05   2.8297900e+05   2.6057500e+05   2.2886800e+05   2.6744200e+05   3.0532100e+05   3.7867100e+05   1.8306000e+05   1.6980300e+05   2.4061900e+05   2.9999200e+05   1.6754600e+05   1.9959200e+05   4.6575700e+05   5.2938100e+05   3.3416000e+05   3.6718700e+05   6.0161000e+05   6.7572200e+05   2.2122700e+05   2.4142300e+05   4.2445700e+05   3.7473300e+05
   4.2002000e+05   4.6979400e+05   4.6515900e+05   5.2269700e+05   2.8379800e+05   2.3153900e+05   4.8093300e+05   6.0551500e+05   2.3712400e+05   2.6558800e+05   2.2613100e+05   2.7337300e+05   2.8282900e+05   3.1160600e+05   3.6563100e+05   3.1557300e+05   2.5536600e+05   3.0329200e+05   3.3342500e+05   4.4846500e+05   1.8538800e+05   1.5224400e+05   4.0245300e+05   3.4380900e+05   2.1996700e+05   1.8901000e+05   2.3033000e+05   1.9917900e+05   2.6729700e+05   3.6859900e+05   3.3308500e+05   3.1949600e+05   4.6152400e+05   4.9591300e+05   1.9758500e+05   1.9800300e+05   2.3321500e+05   2.2688100e+05   2.4336400e+05   0.0000000e+00   1.4824600e+05   1.4040000e+05   5.2125400e+05   4.0324800e+05   3.9163300e+05   3.1536900e+05   3.4575300e+05   2.9201700e+05   3.3475400e+05   2.6017900e+05   5.4613700e+05   2.3199400e+05   2.1349500e+05   1.3856500e+05   3.9387100e+05   3.9321800e+05   4.5559800e+05   5.8343100e+05   4.0566600e+05   3.1036500e+05   4.3507400e+05   2.9268900e+05   2.3741900e+05   3.2487100e+05   3.1876200e+05   3.6153600e+05   6.4955800e+05   5.7192600e+05   3.0382100e+05   2.5846700e+05   2.1292800e+05   2.7543400e+05   2.8957700e+05   3.3746700e+05   1.6593400e+05   2.0505000e+05   2.2522100e+05   2.8675800e+05   1.6151300e+05   1.8775900e+05   4.6427100e+05   5.6313400e+05   3.5246900e+05   3.5465700e+05   6.1649600e+05   6.2307300e+05   2.2877500e+05   2.5101300e+05   4.3466500e+05   3.4760300e+05
   3.5105100e+05   4.1047600e+05   3.6236700e+05   4.9715200e+05   1.8740900e+05   1.5844200e+05   3.4977100e+05   4.8936900e+05   1.3515700e+05   1.6146500e+05   1.3168500e+05   1.9079100e+05   1.9873000e+05   2.1884800e+05   2.7511800e+05   2.4434900e+05   1.7323900e+05   2.4816400e+05   2.8928700e+05   3.2395900e+05   9.1080000e+04   6.9422000e+04   3.3608000e+05   2.7944300e+05   1.5350200e+05   1.2154800e+05   1.7545600e+05   1.2508300e+05   2.1813800e+05   3.0990800e+05   2.5424000e+05   2.6209800e+05   3.9366500e+05   4.1810100e+05   1.4638400e+05   1.2385800e+05   1.5497900e+05   1.4760200e+05   1.8404800e+05   1.4824600e+05   0.0000000e+00   8.4557000e+04   4.4610000e+05   3.3093900e+05   3.2664400e+05   2.6456600e+05   3.0161900e+05   2.2747900e+05   2.5243000e+05   1.7592100e+05   4.2856300e+05   1.5654600e+05   1.6479300e+05   7.2116000e+04   3.1390900e+05   3.0135100e+05   3.8974400e+05   5.2661100e+05   3.0652300e+05   2.4004200e+05   3.6203100e+05   2.0695300e+05   1.5923800e+05   2.2109500e+05   2.3530400e+05   2.5623100e+05   5.5243500e+05   5.0780200e+05   2.0235500e+05   1.6876900e+05   1.3433400e+05   1.6144500e+05   2.1538500e+05   2.6195600e+05   8.2367000e+04   1.0171100e+05   1.5263000e+05   1.9722000e+05   8.0492000e+04   9.1075000e+04   4.0210200e+05   5.1431900e+05   2.5307100e+05   2.6372100e+05   4.8761500e+05   5.3957800e+05   1.3554900e+05   1.3844400e+05   3.2974500e+05   2.4962200e+05
   3.3770000e+05   4.0998300e+05   3.5056900e+05   4.5404600e+05   1.7115900e+05   1.4386000e+05   3.6593600e+05   4.8936500e+05   1.3084200e+05   1.4718400e+05   1.3259900e+05   1.7374400e+05   1.9187500e+05   2.0452400e+05   2.6078000e+05   2.1572700e+05   1.3920900e+05   2.2833300e+05   2.6045400e+05   3.1165800e+05   8.6517000e+04   5.9298000e+04   3.4435900e+05   2.6168700e+05   1.3380100e+05   1.1020600e+05   1.2629100e+05   1.0604200e+05   2.0128200e+05   2.8030100e+05   2.0985700e+05   2.3192700e+05   3.5156300e+05   4.1494400e+05   1.3010800e+05   1.0733100e+05   1.3035200e+05   1.2649900e+05   1.7025200e+05   1.4040000e+05   8.4557000e+04   0.0000000e+00   4.4340400e+05   3.3174800e+05   3.2763300e+05   2.6477200e+05   2.9708700e+05   2.3111600e+05   2.5489500e+05   1.6725700e+05   4.5799300e+05   1.3130800e+05   1.3481000e+05   6.0005000e+04   2.9259800e+05   2.8902200e+05   3.8643300e+05   5.0553600e+05   3.0459600e+05   2.3930700e+05   3.1327300e+05   1.8143100e+05   1.3448100e+05   2.0784400e+05   2.0476000e+05   2.3968800e+05   5.5653700e+05   5.0658400e+05   1.8545800e+05   1.4081000e+05   1.1405900e+05   1.5155700e+05   2.0499100e+05   2.5994200e+05   8.4253000e+04   1.0059000e+05   1.4375700e+05   1.7887300e+05   5.3787000e+04   9.8476000e+04   3.6575800e+05   4.7772200e+05   2.2782200e+05   2.4047700e+05   4.8802200e+05   4.8956400e+05   1.1479600e+05   1.2607700e+05   3.2112800e+05   2.5846900e+05
   6.6653900e+05   7.3244200e+05   6.8492000e+05   7.8777000e+05   5.2510900e+05   4.9490800e+05   7.0474400e+05   8.0828500e+05   4.6680600e+05   5.2561800e+05   4.9131600e+05   4.8935200e+05   4.8661000e+05   5.4176400e+05   6.4467400e+05   5.6688300e+05   4.8754900e+05   5.6053100e+05   6.0357200e+05   6.4050000e+05   4.3232700e+05   4.4049200e+05   7.2279900e+05   5.9740100e+05   4.5555500e+05   4.4762500e+05   4.5598200e+05   4.4568300e+05   5.7687500e+05   6.4248600e+05   5.6383200e+05   5.7634800e+05   7.1686400e+05   7.4962300e+05   4.7370000e+05   4.4575900e+05   4.4181100e+05   4.7904400e+05   5.4027000e+05   5.2125400e+05   4.4610000e+05   4.4340400e+05   0.0000000e+00   6.4849600e+05   7.1000700e+05   6.2840200e+05   6.5366300e+05   5.9241100e+05   5.7473900e+05   5.1187400e+05   8.2452700e+05   4.9450200e+05   4.7197000e+05   4.0393600e+05   6.7367900e+05   6.5654500e+05   7.4232400e+05   8.0787400e+05   6.6692000e+05   5.4731600e+05   6.9920700e+05   5.3454700e+05   4.9981900e+05   6.1459600e+05   5.2975700e+05   6.2224200e+05   9.3791900e+05   9.1222400e+05   5.2137000e+05   5.1986100e+05   4.4725600e+05   5.0850700e+05   5.2226500e+05   5.6584000e+05   3.9865800e+05   4.3876400e+05   4.8708900e+05   5.3804700e+05   4.2481800e+05   4.3644500e+05   6.6250900e+05   7.9538300e+05   5.8445000e+05   5.9768700e+05   8.3861800e+05   8.2306800e+05   4.6276600e+05   4.6941300e+05   6.9600500e+05   6.5519600e+05
   6.0746100e+05   6.7998000e+05   6.3078200e+05   6.6233000e+05   4.1539300e+05   4.2929200e+05   6.0108500e+05   7.6413700e+05   3.8812300e+05   4.2698200e+05   4.3334400e+05   4.6828000e+05   4.8315400e+05   4.9179800e+05   5.7157900e+05   4.8771000e+05   4.0624000e+05   5.0442700e+05   5.2163200e+05   6.2019500e+05   3.7080500e+05   3.1293100e+05   6.2597200e+05   5.7853600e+05   3.9218300e+05   4.0450700e+05   3.9114900e+05   3.4565000e+05   4.8886300e+05   5.5246900e+05   5.1053200e+05   5.0976300e+05   6.8705100e+05   6.6146900e+05   3.6140000e+05   3.6332300e+05   4.3924200e+05   4.3202000e+05   4.3513000e+05   4.0324800e+05   3.3093900e+05   3.3174800e+05   6.4849600e+05   0.0000000e+00   5.5632500e+05   5.1853100e+05   5.4172000e+05   5.0081900e+05   5.0718800e+05   4.5199300e+05   7.5294500e+05   3.6834600e+05   3.7266900e+05   3.1625400e+05   5.3769900e+05   5.0116000e+05   5.9746600e+05   6.8721500e+05   5.5434000e+05   4.7310100e+05   6.0666300e+05   4.8120100e+05   4.1217000e+05   4.9758100e+05   4.7836900e+05   5.3133400e+05   7.7352500e+05   8.4374900e+05   4.4206200e+05   4.2249900e+05   3.7723000e+05   4.3193200e+05   4.6467400e+05   5.0688500e+05   3.6540500e+05   3.8048300e+05   4.0037200e+05   4.0717400e+05   3.2818600e+05   3.5436900e+05   6.2187500e+05   7.3853300e+05   5.1058600e+05   5.3741400e+05   7.6361400e+05   8.0175300e+05   4.0331900e+05   3.8783300e+05   5.9691400e+05   5.4997000e+05
   5.9942900e+05   6.8197200e+05   6.2643200e+05   7.0475700e+05   4.7121800e+05   4.3103000e+05   6.3369100e+05   7.4687100e+05   3.8873800e+05   4.0709500e+05   3.8280400e+05   4.2318300e+05   4.7672200e+05   5.2789100e+05   5.0076500e+05   4.8295400e+05   3.9109700e+05   4.8536900e+05   5.1290600e+05   6.1609800e+05   3.7077100e+05   3.5244300e+05   6.1854600e+05   5.5085000e+05   3.7723500e+05   3.6964900e+05   3.9584700e+05   3.6259300e+05   4.7929700e+05   5.5621300e+05   5.1537400e+05   4.8441400e+05   6.4150000e+05   6.5593500e+05   3.9904900e+05   3.8457100e+05   4.1637100e+05   4.1017500e+05   4.3113100e+05   3.9163300e+05   3.2664400e+05   3.2763300e+05   7.1000700e+05   5.5632500e+05   0.0000000e+00   5.2661800e+05   5.6310400e+05   5.1352300e+05   5.2124100e+05   4.6516000e+05   7.6630800e+05   3.8989900e+05   4.1498400e+05   3.4371100e+05   5.7848300e+05   6.1658700e+05   6.4762400e+05   7.4113300e+05   5.9631700e+05   4.9917900e+05   5.8519500e+05   4.5917500e+05   4.2875800e+05   5.3529300e+05   4.4704200e+05   5.6516800e+05   8.1143300e+05   8.1513400e+05   4.4471000e+05   4.4287500e+05   4.1993400e+05   4.2690200e+05   4.8290100e+05   5.2332600e+05   3.3185400e+05   3.6132000e+05   4.1991400e+05   4.1127500e+05   3.3772200e+05   3.6460400e+05   6.4900200e+05   7.7403300e+05   5.2855000e+05   5.4238700e+05   7.5429200e+05   7.8203500e+05   4.0414500e+05   3.9387500e+05   6.3269000e+05   5.1328500e+05
   4.9618800e+05   6.1610600e+05   5.0580900e+05   6.1272400e+05   3.5824700e+05   3.2267100e+05   5.3432100e+05   6.9156900e+05   3.4215700e+05   3.3317500e+05   3.2004100e+05   3.5315900e+05   3.7145000e+05   4.2343200e+05   4.8132800e+05   4.3602900e+05   3.3975700e+05   4.3508900e+05   4.0846200e+05   5.1973300e+05   2.9382600e+05   2.5436300e+05   5.3657000e+05   4.5768300e+05   2.8838300e+05   2.9002600e+05   3.2506700e+05   2.6342500e+05   3.8325300e+05   4.6756400e+05   3.9111200e+05   3.7857800e+05   5.2965100e+05   5.6831600e+05   3.2621600e+05   2.9320300e+05   3.3673400e+05   3.1649700e+05   3.6775800e+05   3.1536900e+05   2.6456600e+05   2.6477200e+05   6.2840200e+05   5.1853100e+05   5.2661800e+05   0.0000000e+00   4.7444300e+05   4.1565400e+05   4.3325700e+05   3.6696400e+05   6.6994400e+05   3.1470900e+05   3.0432000e+05   2.1680900e+05   4.6503500e+05   4.9314600e+05   5.0400100e+05   5.9934400e+05   4.3953100e+05   3.7616700e+05   4.6753300e+05   3.7966100e+05   3.0088400e+05   4.0705100e+05   3.6777100e+05   4.0592600e+05   6.5671900e+05   6.8468100e+05   3.5635300e+05   3.4014100e+05   3.0394900e+05   3.1484300e+05   3.3384100e+05   4.2257800e+05   2.2314200e+05   2.8280000e+05   3.2209000e+05   3.2234500e+05   2.3135700e+05   2.5025700e+05   5.2007300e+05   6.7492400e+05   4.4471200e+05   4.0602400e+05   6.8430900e+05   6.9451700e+05   3.0163200e+05   2.9242000e+05   5.4088900e+05   4.3329600e+05
   5.1173800e+05   6.2672500e+05   4.9913700e+05   6.1232300e+05   3.7422900e+05   3.6266100e+05   5.8482700e+05   6.9816400e+05   3.4167400e+05   3.6228700e+05   3.3170600e+05   4.0526000e+05   4.2146900e+05   4.5151600e+05   4.9773100e+05   4.7416000e+05   3.6463100e+05   4.4335800e+05   4.7044700e+05   5.4906800e+05   2.6655900e+05   2.8999400e+05   5.8104100e+05   5.1817200e+05   3.3957600e+05   3.3823700e+05   3.3107900e+05   3.1208400e+05   4.1016800e+05   4.7313100e+05   4.7000100e+05   4.3213000e+05   6.2683100e+05   6.4883400e+05   3.6920300e+05   3.4423400e+05   3.4824200e+05   3.6185100e+05   4.1383700e+05   3.4575300e+05   3.0161900e+05   2.9708700e+05   6.5366300e+05   5.4172000e+05   5.6310400e+05   4.7444300e+05   0.0000000e+00   4.1802800e+05   4.5947300e+05   4.0085400e+05   7.3611900e+05   3.8416200e+05   4.0553700e+05   3.1897600e+05   5.2186000e+05   5.4774400e+05   5.8981600e+05   6.9262200e+05   5.3371900e+05   4.5419600e+05   5.1316400e+05   4.4164200e+05   3.5746500e+05   4.6749600e+05   4.3081500e+05   4.5563100e+05   6.9498300e+05   7.7063900e+05   4.2937300e+05   3.7151400e+05   3.2989100e+05   3.5411700e+05   4.2836100e+05   4.9846700e+05   2.9726100e+05   3.3135200e+05   3.6346800e+05   3.7358700e+05   3.0172700e+05   2.8318600e+05   5.7086000e+05   6.5043600e+05   4.2005900e+05   4.0605800e+05   6.8180800e+05   7.2994800e+05   3.3521600e+05   3.5819100e+05   5.7159900e+05   4.6808800e+05
   4.8496900e+05   6.1871600e+05   5.3842700e+05   5.9017000e+05   3.5717100e+05   3.2817300e+05   5.5965300e+05   6.5742700e+05   3.0310400e+05   3.1391300e+05   2.8017300e+05   3.2564200e+05   3.5515300e+05   3.6870600e+05   4.1910900e+05   4.0499800e+05   3.1055700e+05   3.9737400e+05   4.1593000e+05   4.7401900e+05   2.3280800e+05   2.2074900e+05   5.2402000e+05   4.5669200e+05   2.8832200e+05   2.6692500e+05   2.6697100e+05   2.6426800e+05   3.6513300e+05   4.6341100e+05   4.1121100e+05   4.0285000e+05   5.4838500e+05   5.5918800e+05   3.1343200e+05   2.6189700e+05   2.6980800e+05   2.8978500e+05   3.3366800e+05   2.9201700e+05   2.2747900e+05   2.3111600e+05   5.9241100e+05   5.0081900e+05   5.1352300e+05   4.1565400e+05   4.1802800e+05   0.0000000e+00   3.8986500e+05   3.1707800e+05   6.0634900e+05   2.9442900e+05   2.8249500e+05   2.2633200e+05   4.1737500e+05   4.5728400e+05   4.8196000e+05   6.0712200e+05   4.0450400e+05   3.9925700e+05   4.9125300e+05   4.0052600e+05   3.1842500e+05   3.8748200e+05   3.7451500e+05   4.1791100e+05   6.6947000e+05   6.4617000e+05   3.7052800e+05   3.6626900e+05   3.1030700e+05   3.4836600e+05   4.2270300e+05   4.5811200e+05   2.7289900e+05   3.1189800e+05   3.2518100e+05   3.4444500e+05   2.7391700e+05   2.7905200e+05   5.1420800e+05   6.5422100e+05   3.9662900e+05   4.1109400e+05   6.8893100e+05   7.7534400e+05   3.2576000e+05   3.4008800e+05   5.3756600e+05   4.4276400e+05
   4.8218800e+05   6.2647200e+05   5.7449300e+05   6.0383500e+05   3.5997800e+05   3.1344400e+05   5.6237900e+05   6.6458200e+05   2.7835200e+05   2.8125400e+05   2.7928000e+05   2.9748400e+05   3.5394000e+05   3.5041200e+05   4.0037300e+05   3.9777300e+05   2.9488600e+05   3.9102000e+05   4.1507200e+05   4.9385300e+05   2.7094100e+05   2.3490900e+05   5.1490800e+05   4.6109500e+05   2.8162200e+05   2.8583700e+05   2.9913200e+05   2.8416600e+05   3.8450800e+05   4.3378700e+05   3.6501400e+05   3.9979900e+05   5.5440500e+05   5.5272800e+05   3.0364200e+05   2.8528300e+05   3.2390100e+05   3.1680400e+05   3.4340900e+05   3.3475400e+05   2.5243000e+05   2.5489500e+05   5.7473900e+05   5.0718800e+05   5.2124100e+05   4.3325700e+05   4.5947300e+05   3.8986500e+05   0.0000000e+00   3.3487200e+05   6.3280100e+05   3.1242100e+05   3.0773800e+05   2.4113400e+05   4.5121100e+05   4.5493100e+05   5.2250100e+05   6.5070400e+05   4.5145600e+05   3.6652200e+05   5.2764000e+05   3.9387200e+05   3.1748800e+05   4.0307300e+05   3.6252200e+05   4.2545800e+05   7.0880800e+05   7.1500900e+05   3.6526700e+05   3.4514600e+05   3.3214900e+05   3.3550800e+05   4.0943200e+05   4.1612600e+05   2.4703000e+05   2.9014000e+05   3.1466300e+05   3.2815600e+05   2.5180800e+05   2.8263500e+05   5.2249200e+05   6.8214000e+05   3.8801500e+05   4.1216100e+05   6.7537800e+05   7.5405900e+05   3.2655800e+05   3.3145600e+05   5.3475300e+05   4.4454300e+05
   4.1431900e+05   5.2894200e+05   4.6825800e+05   5.3152400e+05   2.7053500e+05   2.5881000e+05   4.8748700e+05   6.1503400e+05   2.2644100e+05   2.4252200e+05   2.3142300e+05   2.4519900e+05   2.8359500e+05   3.0417300e+05   3.6493300e+05   3.4238800e+05   2.4971100e+05   3.3144100e+05   3.5734200e+05   4.3467800e+05   1.6158200e+05   1.5457500e+05   4.9141100e+05   4.0085100e+05   2.0612900e+05   2.3561700e+05   2.4843000e+05   2.2849700e+05   3.1563000e+05   3.6566000e+05   3.4738100e+05   3.3069000e+05   5.2519900e+05   5.3701100e+05   2.3025500e+05   1.8945300e+05   2.5380100e+05   2.6412600e+05   2.7348300e+05   2.6017900e+05   1.7592100e+05   1.6725700e+05   5.1187400e+05   4.5199300e+05   4.6516000e+05   3.6696400e+05   4.0085400e+05   3.1707800e+05   3.3487200e+05   0.0000000e+00   5.6146500e+05   2.3041100e+05   2.3932900e+05   1.7105700e+05   3.9936100e+05   4.0225100e+05   4.8009100e+05   5.9679000e+05   3.9674700e+05   3.2521300e+05   4.2486300e+05   3.0486000e+05   2.2462300e+05   3.2440900e+05   2.9013100e+05   3.5358700e+05   6.1091600e+05   5.7921300e+05   2.6870900e+05   2.7273700e+05   2.4055800e+05   2.4097600e+05   2.7760500e+05   3.7475300e+05   1.8308800e+05   2.0949500e+05   2.5225800e+05   2.4667500e+05   1.4578800e+05   1.7629300e+05   4.2601200e+05   5.5025500e+05   3.3449000e+05   3.6230900e+05   5.8249100e+05   6.5587500e+05   2.3587400e+05   2.3694100e+05   4.2919400e+05   3.6331300e+05
   7.5933800e+05   8.0945100e+05   7.4099500e+05   8.2629000e+05   5.9635200e+05   5.3173300e+05   7.6299400e+05   9.1281100e+05   5.3607900e+05   5.4361700e+05   5.2350500e+05   5.5732900e+05   5.7094900e+05   6.2339200e+05   6.6190400e+05   6.2199900e+05   5.6113700e+05   6.0863300e+05   6.3353200e+05   7.0442800e+05   4.7708800e+05   5.0049300e+05   8.4851800e+05   7.1515900e+05   5.3823200e+05   5.4682400e+05   5.2790100e+05   4.9151400e+05   5.7798100e+05   6.4164400e+05   5.6274300e+05   6.0411100e+05   8.4283900e+05   8.4556700e+05   5.1449900e+05   4.9273200e+05   5.4896100e+05   5.4186400e+05   5.5521200e+05   5.4613700e+05   4.2856300e+05   4.5799300e+05   8.2452700e+05   7.5294500e+05   7.6630800e+05   6.6994400e+05   7.3611900e+05   6.0634900e+05   6.3280100e+05   5.6146500e+05   0.0000000e+00   5.3427600e+05   5.4525800e+05   4.6944200e+05   6.9796300e+05   6.9440300e+05   7.6144100e+05   8.4446400e+05   6.3141700e+05   6.0785400e+05   7.6849100e+05   6.5201600e+05   5.5000800e+05   6.4429800e+05   6.5831800e+05   6.9854400e+05   9.1413600e+05   9.0667200e+05   6.3157400e+05   5.7220900e+05   5.0932700e+05   5.5151800e+05   6.1525300e+05   6.8142000e+05   4.8134000e+05   5.0241700e+05   5.2499400e+05   5.4029800e+05   4.6534100e+05   5.1254500e+05   7.7360200e+05   8.8332000e+05   6.4579700e+05   6.5321200e+05   8.6977500e+05   9.2220900e+05   5.3676800e+05   5.1770100e+05   7.2628500e+05   6.5634200e+05
   4.4608800e+05   5.5622600e+05   4.7101300e+05   5.4033600e+05   2.9653400e+05   2.6240600e+05   4.4626200e+05   5.7180200e+05   2.1966900e+05   2.4347000e+05   2.4172400e+05   2.9828900e+05   3.0194800e+05   3.3127200e+05   3.5057300e+05   3.1974500e+05   2.2009300e+05   3.3100000e+05   3.7981000e+05   4.1879000e+05   1.9003000e+05   1.4678200e+05   4.2428100e+05   3.8144800e+05   2.2002600e+05   2.5460900e+05   2.5344500e+05   2.1078500e+05   2.9978700e+05   3.7181500e+05   3.0820800e+05   3.6017700e+05   4.9224000e+05   4.6787600e+05   2.0155300e+05   1.8537800e+05   2.4728700e+05   2.1776800e+05   2.5799500e+05   2.3199400e+05   1.5654600e+05   1.3130800e+05   4.9450200e+05   3.6834600e+05   3.8989900e+05   3.1470900e+05   3.8416200e+05   2.9442900e+05   3.1242100e+05   2.3041100e+05   5.3427600e+05   0.0000000e+00   2.0318400e+05   1.4892000e+05   3.7614700e+05   3.7313000e+05   4.4003400e+05   5.8575900e+05   3.9548100e+05   3.0752300e+05   4.2948600e+05   2.8796500e+05   2.1381900e+05   3.0203600e+05   2.7744900e+05   3.3266800e+05   5.9658800e+05   6.5213300e+05   3.0717500e+05   3.1389800e+05   2.6043500e+05   2.5634600e+05   2.9997800e+05   3.5024800e+05   1.3276400e+05   1.8151900e+05   2.3033300e+05   2.4962200e+05   1.8031900e+05   2.2992800e+05   4.5704100e+05   6.0003100e+05   3.5790900e+05   3.2069500e+05   6.1122800e+05   5.7178800e+05   2.3890500e+05   2.3180800e+05   4.2949800e+05   3.4242900e+05
   4.1907100e+05   5.1598500e+05   4.2426100e+05   5.1755800e+05   2.5595400e+05   2.3721200e+05   4.6284000e+05   5.5825000e+05   2.3645000e+05   2.2775100e+05   2.0725900e+05   2.6698900e+05   2.7321000e+05   2.9664700e+05   3.6074200e+05   3.1928200e+05   2.1978100e+05   3.2240500e+05   3.6863800e+05   4.2323500e+05   1.8542300e+05   1.6084700e+05   4.4451500e+05   4.1658800e+05   2.2383500e+05   2.1368700e+05   2.1823900e+05   1.9531200e+05   2.9598000e+05   3.6312500e+05   3.1388700e+05   3.2214600e+05   4.8450100e+05   4.7177500e+05   2.1576100e+05   1.7972200e+05   2.1851900e+05   2.1918900e+05   2.6058900e+05   2.1349500e+05   1.6479300e+05   1.3481000e+05   4.7197000e+05   3.7266900e+05   4.1498400e+05   3.0432000e+05   4.0553700e+05   2.8249500e+05   3.0773800e+05   2.3932900e+05   5.4525800e+05   2.0318400e+05   0.0000000e+00   1.3960800e+05   3.7204400e+05   3.8729100e+05   4.2460800e+05   5.5057100e+05   3.6938400e+05   2.8923700e+05   3.9935200e+05   2.8081700e+05   2.2514100e+05   2.8937500e+05   2.7461700e+05   3.1623700e+05   5.7740700e+05   6.3003900e+05   2.8666100e+05   2.1848200e+05   2.1109900e+05   2.4519900e+05   3.1017700e+05   3.3204700e+05   1.5258900e+05   1.7833500e+05   2.2322400e+05   2.0620500e+05   1.2948200e+05   1.4684000e+05   3.8443600e+05   5.7149800e+05   3.0953300e+05   2.9881300e+05   5.5173900e+05   5.4158400e+05   2.0561400e+05   2.0540600e+05   4.0372900e+05   3.5652600e+05
   3.0805800e+05   4.2744700e+05   3.5762700e+05   4.3227200e+05   1.5245800e+05   1.2973400e+05   3.7982400e+05   5.1640600e+05   1.3283600e+05   1.4034700e+05   1.2523100e+05   1.5718100e+05   1.8788200e+05   2.2478500e+05   2.9875000e+05   2.5648800e+05   1.5239300e+05   2.3885200e+05   2.4915100e+05   3.1973400e+05   9.9748000e+04   7.0585000e+04   3.5212200e+05   3.1368100e+05   1.2590500e+05   1.3135000e+05   1.3658000e+05   1.2512000e+05   2.1356900e+05   2.5399000e+05   2.0525500e+05   2.2930400e+05   3.8904900e+05   3.9439000e+05   1.3151700e+05   1.2964200e+05   1.5880400e+05   1.3193700e+05   1.7373300e+05   1.3856500e+05   7.2116000e+04   6.0005000e+04   4.0393600e+05   3.1625400e+05   3.4371100e+05   2.1680900e+05   3.1897600e+05   2.2633200e+05   2.4113400e+05   1.7105700e+05   4.6944200e+05   1.4892000e+05   1.3960800e+05   0.0000000e+00   3.0268300e+05   3.0975400e+05   3.7024800e+05   4.7947800e+05   2.9852100e+05   2.3354500e+05   3.5298300e+05   2.1530300e+05   1.3813500e+05   2.1410700e+05   2.1647500e+05   2.3683100e+05   4.6752200e+05   5.2328900e+05   2.1997800e+05   1.4087400e+05   1.1712300e+05   1.4588100e+05   1.9202900e+05   2.4765900e+05   7.1666000e+04   8.6559000e+04   1.5010200e+05   1.3344700e+05   5.6386000e+04   7.1675000e+04   3.3911500e+05   4.5788100e+05   2.1579300e+05   2.4298600e+05   5.0056400e+05   5.1462600e+05   1.1767600e+05   1.3286300e+05   3.3161700e+05   2.9308900e+05
   5.5254000e+05   6.5526200e+05   5.6809700e+05   6.4091400e+05   4.1636300e+05   3.8680100e+05   5.9705500e+05   7.2810500e+05   3.6254000e+05   3.7141000e+05   3.4725700e+05   3.9663700e+05   4.2122000e+05   4.6161400e+05   5.0604800e+05   4.5605000e+05   3.6588600e+05   4.5436700e+05   4.6738500e+05   5.3857000e+05   3.0068900e+05   3.0518500e+05   5.7586300e+05   5.0933100e+05   3.5769000e+05   3.7516900e+05   3.3702700e+05   3.4975300e+05   4.5136300e+05   4.9297900e+05   4.3726500e+05   4.2974600e+05   6.2501000e+05   6.6244900e+05   3.4510400e+05   3.1804500e+05   3.5662400e+05   3.5315900e+05   4.0338700e+05   3.9387100e+05   3.1390900e+05   2.9259800e+05   6.7367900e+05   5.3769900e+05   5.7848300e+05   4.6503500e+05   5.2186000e+05   4.1737500e+05   4.5121100e+05   3.9936100e+05   6.9796300e+05   3.7614700e+05   3.7204400e+05   3.0268300e+05   0.0000000e+00   5.1897500e+05   6.0456700e+05   7.0330700e+05   4.8661800e+05   4.3567800e+05   5.6033500e+05   4.1724200e+05   3.4906900e+05   4.6486100e+05   4.1970800e+05   4.7916300e+05   6.9777600e+05   7.4864300e+05   4.4534700e+05   3.9136900e+05   3.6323400e+05   3.8275300e+05   4.2214900e+05   4.7419400e+05   2.8616700e+05   3.1850200e+05   3.6642900e+05   3.6743500e+05   3.0727600e+05   2.9582700e+05   5.6769200e+05   7.3071300e+05   4.6627600e+05   4.5565700e+05   7.2425300e+05   7.3295300e+05   3.1942000e+05   3.6246500e+05   5.6080500e+05   4.9717900e+05
   5.6257600e+05   6.7254000e+05   5.7032500e+05   6.3568500e+05   4.2155100e+05   4.0215800e+05   6.2322300e+05   7.6269400e+05   3.7751400e+05   3.7261800e+05   3.6435800e+05   3.9238200e+05   4.4959800e+05   4.5234200e+05   4.7318200e+05   4.4563200e+05   3.9878700e+05   4.5200500e+05   4.9304000e+05   5.3797600e+05   3.1923600e+05   3.0665900e+05   5.8942200e+05   5.2297100e+05   3.6903300e+05   3.7544400e+05   3.6049500e+05   3.3162800e+05   4.5512200e+05   4.9005400e+05   4.5967900e+05   4.6924100e+05   6.3467300e+05   6.4548200e+05   3.2752900e+05   3.1631000e+05   3.5106600e+05   3.7981500e+05   4.1412300e+05   3.9321800e+05   3.0135100e+05   2.8902200e+05   6.5654500e+05   5.0116000e+05   6.1658700e+05   4.9314600e+05   5.4774400e+05   4.5728400e+05   4.5493100e+05   4.0225100e+05   6.9440300e+05   3.7313000e+05   3.8729100e+05   3.0975400e+05   5.1897500e+05   0.0000000e+00   5.6768000e+05   7.0633800e+05   5.3301800e+05   4.5107500e+05   5.7714000e+05   4.8580700e+05   3.7987900e+05   4.8426700e+05   4.7809500e+05   5.3713200e+05   7.5915100e+05   7.6602500e+05   4.4295900e+05   4.2392500e+05   3.9611900e+05   3.8805400e+05   4.6111400e+05   5.0604100e+05   3.1234700e+05   3.3819200e+05   3.7346900e+05   3.7762000e+05   3.1431200e+05   3.4994400e+05   6.0016000e+05   7.3923600e+05   4.8703800e+05   4.9972000e+05   7.2854600e+05   7.3972900e+05   3.5599500e+05   3.7091400e+05   5.7406300e+05   4.7500300e+05
   6.3754000e+05   7.0519700e+05   6.6610600e+05   7.4684400e+05   4.5586200e+05   4.2141500e+05   7.2567800e+05   8.1949600e+05   4.5919900e+05   4.1054700e+05   4.0127700e+05   4.4606600e+05   4.8671200e+05   4.7396200e+05   5.1231400e+05   5.3507800e+05   4.5004300e+05   5.0579300e+05   5.6349200e+05   6.3765100e+05   4.0717300e+05   3.4128600e+05   6.5515500e+05   6.1052000e+05   4.2927000e+05   4.0599100e+05   3.9072000e+05   3.8990500e+05   4.9249500e+05   5.5977800e+05   4.9416800e+05   5.2750700e+05   7.0927500e+05   7.2757900e+05   3.7106600e+05   3.6356500e+05   4.2425500e+05   4.4270300e+05   4.5891500e+05   4.5559800e+05   3.8974400e+05   3.8643300e+05   7.4232400e+05   5.9746600e+05   6.4762400e+05   5.0400100e+05   5.8981600e+05   4.8196000e+05   5.2250100e+05   4.8009100e+05   7.6144100e+05   4.4003400e+05   4.2460800e+05   3.7024800e+05   6.0456700e+05   5.6768000e+05   0.0000000e+00   7.5554600e+05   6.0464100e+05   4.9664200e+05   6.1828300e+05   4.9720000e+05   4.2614300e+05   5.2479100e+05   5.0475300e+05   5.4348900e+05   7.9713200e+05   8.0698700e+05   5.1466800e+05   4.5162500e+05   4.5216300e+05   4.6974000e+05   5.1039200e+05   5.6456100e+05   3.8428300e+05   3.9047000e+05   4.4682900e+05   4.2451500e+05   3.3928600e+05   3.7104200e+05   6.0687500e+05   7.5463900e+05   5.2298300e+05   5.3417600e+05   7.8105100e+05   8.4463600e+05   4.5165400e+05   4.3049300e+05   6.5310800e+05   5.2367300e+05
   7.1751700e+05   8.8401000e+05   7.8404200e+05   8.3204300e+05   5.7894300e+05   5.1438400e+05   7.6848900e+05   8.9643700e+05   5.3436100e+05   5.6201700e+05   5.2550800e+05   5.8057600e+05   6.3485500e+05   6.0484700e+05   6.1619600e+05   6.4294200e+05   5.3546800e+05   6.1714300e+05   6.2316500e+05   7.6791400e+05   5.0682800e+05   5.0921000e+05   7.7822400e+05   7.0151700e+05   5.0993000e+05   5.1682500e+05   5.2075800e+05   5.2033400e+05   6.0781300e+05   6.7748800e+05   6.1412800e+05   6.2490000e+05   8.3393500e+05   8.2562300e+05   5.3765200e+05   5.0458600e+05   5.5682300e+05   5.3497400e+05   5.8580000e+05   5.8343100e+05   5.2661100e+05   5.0553600e+05   8.0787400e+05   6.8721500e+05   7.4113300e+05   5.9934400e+05   6.9262200e+05   6.0712200e+05   6.5070400e+05   5.9679000e+05   8.4446400e+05   5.8575900e+05   5.5057100e+05   4.7947800e+05   7.0330700e+05   7.0633800e+05   7.5554600e+05   0.0000000e+00   7.2092100e+05   6.1538400e+05   7.3609700e+05   5.9324100e+05   5.7276700e+05   6.2845400e+05   6.0438100e+05   6.9272200e+05   9.1196600e+05   9.1299200e+05   6.3890600e+05   6.2006600e+05   5.7748200e+05   5.6228500e+05   6.4649100e+05   6.8278600e+05   5.2218200e+05   5.5668700e+05   5.8923700e+05   5.8803300e+05   5.2918200e+05   5.1628300e+05   7.4976700e+05   8.6352300e+05   6.7887900e+05   6.9959200e+05   9.1178200e+05   9.3170700e+05   5.4248300e+05   5.3481400e+05   7.6985300e+05   6.6207100e+05
   5.2876700e+05   6.8145400e+05   6.0108900e+05   6.2421600e+05   3.9377400e+05   3.3294500e+05   6.2218100e+05   7.3211500e+05   3.7370300e+05   3.9816700e+05   3.4583000e+05   3.8748300e+05   4.0079100e+05   4.1044800e+05   4.6154300e+05   4.8845600e+05   3.7876500e+05   4.1635500e+05   4.9288700e+05   5.4430800e+05   3.1428300e+05   3.0260400e+05   5.5634300e+05   5.1193600e+05   3.6782900e+05   3.7600100e+05   3.3425600e+05   3.0392500e+05   4.0303200e+05   4.8350000e+05   4.3976700e+05   4.4382400e+05   6.4192900e+05   6.5326600e+05   3.2557300e+05   3.1811500e+05   3.6241900e+05   3.6424600e+05   3.9542800e+05   4.0566600e+05   3.0652300e+05   3.0459600e+05   6.6692000e+05   5.5434000e+05   5.9631700e+05   4.3953100e+05   5.3371900e+05   4.0450400e+05   4.5145600e+05   3.9674700e+05   6.3141700e+05   3.9548100e+05   3.6938400e+05   2.9852100e+05   4.8661800e+05   5.3301800e+05   6.0464100e+05   7.2092100e+05   0.0000000e+00   4.4875800e+05   5.5891200e+05   4.5795000e+05   4.0102700e+05   4.3720000e+05   4.2834300e+05   5.0285900e+05   7.2983300e+05   7.3984300e+05   4.0297800e+05   3.6788300e+05   3.2254900e+05   3.7716500e+05   4.3700200e+05   4.8999400e+05   3.0489600e+05   3.1354700e+05   3.4381600e+05   3.8073000e+05   2.6773800e+05   2.7210500e+05   5.3963100e+05   6.6660300e+05   4.3230500e+05   4.5618800e+05   7.4765200e+05   7.6579800e+05   3.7134300e+05   3.3293200e+05   5.7816300e+05   4.5824300e+05
   4.4780700e+05   5.8996000e+05   5.1852900e+05   5.8814200e+05   3.2308600e+05   2.9109300e+05   5.1629100e+05   6.3512200e+05   2.6488900e+05   2.9785500e+05   2.6283000e+05   2.9956100e+05   3.4637600e+05   3.3410600e+05   3.8179900e+05   3.8229200e+05   2.9047900e+05   3.3359500e+05   3.8607000e+05   4.4438900e+05   2.2394700e+05   2.1880900e+05   4.8012800e+05   4.4157500e+05   2.7548700e+05   2.9499000e+05   2.6112700e+05   2.6358300e+05   3.6270000e+05   4.3430800e+05   3.8017300e+05   3.9187600e+05   5.5590000e+05   5.7036400e+05   3.0012500e+05   2.6312700e+05   3.0563600e+05   3.1275000e+05   3.3660400e+05   3.1036500e+05   2.4004200e+05   2.3930700e+05   5.4731600e+05   4.7310100e+05   4.9917900e+05   3.7616700e+05   4.5419600e+05   3.9925700e+05   3.6652200e+05   3.2521300e+05   6.0785400e+05   3.0752300e+05   2.8923700e+05   2.3354500e+05   4.3567800e+05   4.5107500e+05   4.9664200e+05   6.1538400e+05   4.4875800e+05   0.0000000e+00   4.9390100e+05   3.5072900e+05   2.7596600e+05   3.7388200e+05   3.7936900e+05   4.4073500e+05   6.4848700e+05   7.2851800e+05   3.3332600e+05   2.6474300e+05   2.7178400e+05   2.9406500e+05   3.5581600e+05   4.4721300e+05   2.1219400e+05   2.5809700e+05   3.1986900e+05   3.2520700e+05   2.3573300e+05   2.6163800e+05   4.7250300e+05   6.4954800e+05   3.7653500e+05   3.5208400e+05   6.3856700e+05   6.9410400e+05   2.9116800e+05   2.8925200e+05   4.8956200e+05   3.9413600e+05
   5.9943100e+05   7.1505100e+05   6.1335000e+05   6.9901600e+05   4.4929500e+05   3.9895300e+05   6.4056400e+05   7.5298000e+05   3.6001500e+05   4.0669700e+05   3.8365200e+05   4.1291000e+05   4.2923000e+05   4.3791900e+05   5.0721600e+05   5.0293000e+05   4.2116300e+05   4.7603500e+05   5.3292000e+05   5.7803700e+05   3.7789800e+05   3.4394800e+05   6.3244500e+05   5.4180800e+05   3.7536600e+05   3.7622100e+05   3.7843500e+05   3.7208100e+05   4.7726500e+05   5.1302800e+05   5.2595600e+05   4.9560300e+05   6.8115600e+05   7.1361800e+05   3.8736200e+05   3.7884100e+05   4.5635600e+05   4.0806300e+05   4.3833500e+05   4.3507400e+05   3.6203100e+05   3.1327300e+05   6.9920700e+05   6.0666300e+05   5.8519500e+05   4.6753300e+05   5.1316400e+05   4.9125300e+05   5.2764000e+05   4.2486300e+05   7.6849100e+05   4.2948600e+05   3.9935200e+05   3.5298300e+05   5.6033500e+05   5.7714000e+05   6.1828300e+05   7.3609700e+05   5.5891200e+05   4.9390100e+05   0.0000000e+00   4.9002900e+05   4.1720300e+05   4.9035600e+05   5.0008700e+05   5.6091200e+05   7.5951200e+05   8.5530000e+05   4.7413300e+05   4.1893900e+05   3.8460100e+05   4.0279000e+05   4.7020700e+05   5.2159600e+05   3.6402200e+05   3.8997600e+05   4.2861100e+05   4.3017000e+05   3.2502900e+05   3.3624600e+05   5.7766500e+05   7.5193300e+05   4.7755100e+05   4.7099400e+05   7.2445900e+05   7.7989300e+05   3.7614000e+05   3.9483000e+05   6.0157800e+05   5.2506200e+05
   4.3178700e+05   5.5265800e+05   4.9860800e+05   5.3585700e+05   3.0652300e+05   2.7725100e+05   4.9953900e+05   6.4231400e+05   2.7004800e+05   3.0086600e+05   2.8528500e+05   3.1745200e+05   2.9175300e+05   3.2509300e+05   3.4689300e+05   3.3664100e+05   2.6908200e+05   3.3839700e+05   4.0230300e+05   5.0178900e+05   2.3221500e+05   2.4892900e+05   4.9323000e+05   4.4507100e+05   2.7516700e+05   2.4830000e+05   2.4458000e+05   2.6206800e+05   3.1511800e+05   3.9918100e+05   3.5660700e+05   3.2714400e+05   5.5162700e+05   5.5514800e+05   2.8025400e+05   2.5689300e+05   3.0576400e+05   3.2836800e+05   3.1119400e+05   2.9268900e+05   2.0695300e+05   1.8143100e+05   5.3454700e+05   4.8120100e+05   4.5917500e+05   3.7966100e+05   4.4164200e+05   4.0052600e+05   3.9387200e+05   3.0486000e+05   6.5201600e+05   2.8796500e+05   2.8081700e+05   2.1530300e+05   4.1724200e+05   4.8580700e+05   4.9720000e+05   5.9324100e+05   4.5795000e+05   3.5072900e+05   4.9002900e+05   0.0000000e+00   2.8569100e+05   3.5552000e+05   3.5932500e+05   3.9449000e+05   6.5970000e+05   6.9778900e+05   3.5682600e+05   3.0580800e+05   2.4393500e+05   2.6634500e+05   3.1210200e+05   3.4419300e+05   2.0456200e+05   2.3630100e+05   2.9234900e+05   3.0099500e+05   2.1353100e+05   2.3125500e+05   4.3498300e+05   5.6780100e+05   3.5379300e+05   3.7957400e+05   6.2280200e+05   6.4562500e+05   2.4601900e+05   2.4299400e+05   4.3968100e+05   3.7376700e+05
   3.9375800e+05   5.0052000e+05   4.5790400e+05   4.7652500e+05   2.4308200e+05   2.1040200e+05   4.4177900e+05   5.8623100e+05   2.2486500e+05   2.0977800e+05   1.9200300e+05   2.4648800e+05   2.7543200e+05   3.1316100e+05   3.1165600e+05   2.7393300e+05   2.3260700e+05   2.9854700e+05   3.1256700e+05   3.9465000e+05   1.5529500e+05   1.5594400e+05   4.0498700e+05   3.5476000e+05   2.1158500e+05   2.1042200e+05   1.8564700e+05   1.8418300e+05   2.6257100e+05   3.7003900e+05   3.0572800e+05   2.8771700e+05   4.9627200e+05   4.8283100e+05   1.8851800e+05   1.5317000e+05   1.9379100e+05   2.3455100e+05   2.5031200e+05   2.3741900e+05   1.5923800e+05   1.3448100e+05   4.9981900e+05   4.1217000e+05   4.2875800e+05   3.0088400e+05   3.5746500e+05   3.1842500e+05   3.1748800e+05   2.2462300e+05   5.5000800e+05   2.1381900e+05   2.2514100e+05   1.3813500e+05   3.4906900e+05   3.7987900e+05   4.2614300e+05   5.7276700e+05   4.0102700e+05   2.7596600e+05   4.1720300e+05   2.8569100e+05   0.0000000e+00   2.9551000e+05   2.8030400e+05   3.4910800e+05   5.9801900e+05   5.8297800e+05   2.5391100e+05   2.3849200e+05   2.0999200e+05   2.3228000e+05   2.5475500e+05   2.9959000e+05   1.2699000e+05   1.6864600e+05   1.8870900e+05   1.9914500e+05   1.3398300e+05   1.3667400e+05   3.9342500e+05   4.8566200e+05   2.8740500e+05   3.0735600e+05   5.4573000e+05   5.5216400e+05   2.0036200e+05   1.8633200e+05   4.1303800e+05   3.3040600e+05
   4.4943400e+05   5.6723100e+05   5.1404200e+05   5.6793400e+05   3.3209500e+05   3.1744300e+05   5.2667000e+05   7.0007800e+05   2.8398000e+05   2.9758000e+05   2.7322300e+05   2.9387700e+05   3.6687400e+05   3.7553200e+05   4.0015200e+05   3.6774000e+05   2.9861300e+05   3.8970800e+05   4.0246400e+05   4.9728100e+05   1.9453900e+05   2.0761200e+05   4.7155300e+05   4.4550300e+05   3.0127600e+05   3.0686400e+05   2.7185400e+05   2.7373700e+05   3.6186500e+05   4.3999000e+05   3.9703700e+05   3.9676800e+05   5.5463600e+05   6.0191600e+05   2.6921400e+05   2.5840700e+05   3.1168400e+05   3.3102900e+05   3.5041400e+05   3.2487100e+05   2.2109500e+05   2.0784400e+05   6.1459600e+05   4.9758100e+05   5.3529300e+05   4.0705100e+05   4.6749600e+05   3.8748200e+05   4.0307300e+05   3.2440900e+05   6.4429800e+05   3.0203600e+05   2.8937500e+05   2.1410700e+05   4.6486100e+05   4.8426700e+05   5.2479100e+05   6.2845400e+05   4.3720000e+05   3.7388200e+05   4.9035600e+05   3.5552000e+05   2.9551000e+05   0.0000000e+00   3.6559600e+05   4.2901700e+05   6.4748300e+05   6.2895300e+05   3.1839000e+05   2.8649400e+05   2.9056200e+05   3.0302400e+05   3.5469800e+05   4.0694000e+05   2.3171500e+05   2.7660300e+05   2.9718100e+05   2.9017700e+05   1.9372100e+05   1.7787800e+05   4.5522200e+05   6.1062200e+05   4.0143600e+05   3.7935700e+05   6.3741500e+05   6.0407200e+05   2.5908400e+05   2.5981200e+05   4.5976400e+05   3.9578100e+05
   4.6592900e+05   5.7076900e+05   4.9989900e+05   5.6500500e+05   3.2169400e+05   2.6123900e+05   5.0778500e+05   6.8128400e+05   2.8390900e+05   3.2354300e+05   2.9303900e+05   3.2597000e+05   3.5864000e+05   3.6152200e+05   4.1687900e+05   3.8641400e+05   3.0544800e+05   3.9265000e+05   3.9092600e+05   4.7394700e+05   2.4852200e+05   2.3880800e+05   5.1153500e+05   4.8379500e+05   2.8334700e+05   2.7703900e+05   2.6733700e+05   2.6921600e+05   3.5476100e+05   4.2637500e+05   3.9279400e+05   3.9749900e+05   5.7358600e+05   5.7454800e+05   2.7239000e+05   2.4376500e+05   3.1577300e+05   3.0023400e+05   3.0174900e+05   3.1876200e+05   2.3530400e+05   2.0476000e+05   5.2975700e+05   4.7836900e+05   4.4704200e+05   3.6777100e+05   4.3081500e+05   3.7451500e+05   3.6252200e+05   2.9013100e+05   6.5831800e+05   2.7744900e+05   2.7461700e+05   2.1647500e+05   4.1970800e+05   4.7809500e+05   5.0475300e+05   6.0438100e+05   4.2834300e+05   3.7936900e+05   5.0008700e+05   3.5932500e+05   2.8030400e+05   3.6559600e+05   0.0000000e+00   3.9339400e+05   6.5233500e+05   6.9108000e+05   3.5323200e+05   3.0762900e+05   2.6063900e+05   2.9982600e+05   3.2581100e+05   4.0009800e+05   2.1063200e+05   2.5744300e+05   3.0051900e+05   3.1693700e+05   2.1788300e+05   2.1970000e+05   4.3786800e+05   6.2316200e+05   3.6692800e+05   3.9782800e+05   6.4327700e+05   6.5777700e+05   2.8426600e+05   3.0209000e+05   4.7146400e+05   3.9339300e+05
   4.9312000e+05   5.9665900e+05   5.5488900e+05   6.0642100e+05   3.7482700e+05   3.2801200e+05   5.5652700e+05   7.1719000e+05   3.6118900e+05   3.6256600e+05   3.3404700e+05   3.4390800e+05   3.7469000e+05   3.8767700e+05   4.1495000e+05   4.2519200e+05   3.6603400e+05   4.0447800e+05   4.3645200e+05   5.5266000e+05   2.7434700e+05   2.8183200e+05   5.6229800e+05   5.0469600e+05   3.0367300e+05   3.6224800e+05   2.7019100e+05   2.9207100e+05   4.0146300e+05   4.8647500e+05   4.5216700e+05   4.0257600e+05   5.5603900e+05   6.4163400e+05   3.0437600e+05   2.9104700e+05   3.4865600e+05   3.1951000e+05   3.4163500e+05   3.6153600e+05   2.5623100e+05   2.3968800e+05   6.2224200e+05   5.3133400e+05   5.6516800e+05   4.0592600e+05   4.5563100e+05   4.1791100e+05   4.2545800e+05   3.5358700e+05   6.9854400e+05   3.3266800e+05   3.1623700e+05   2.3683100e+05   4.7916300e+05   5.3713200e+05   5.4348900e+05   6.9272200e+05   5.0285900e+05   4.4073500e+05   5.6091200e+05   3.9449000e+05   3.4910800e+05   4.2901700e+05   3.9339400e+05   0.0000000e+00   7.0545200e+05   6.8398600e+05   3.9266400e+05   3.4534000e+05   3.1214000e+05   3.5622800e+05   3.8175300e+05   4.0538800e+05   2.8373500e+05   2.9365100e+05   3.6121000e+05   3.5366200e+05   2.4932700e+05   2.5233600e+05   4.8413200e+05   6.6469400e+05   3.9764900e+05   4.1322500e+05   6.8042200e+05   7.2170800e+05   3.4844600e+05   3.2899400e+05   5.0607300e+05   3.9629000e+05
   7.2160800e+05   8.7387400e+05   8.1632600e+05   8.7302400e+05   6.0610400e+05   6.1290000e+05   8.2673100e+05   9.5720100e+05   5.8163700e+05   5.7983200e+05   5.8540100e+05   5.8166900e+05   6.5502000e+05   7.1285200e+05   7.1359600e+05   7.2206100e+05   6.0302100e+05   6.5071100e+05   7.1172900e+05   8.0293300e+05   5.4418100e+05   5.4005500e+05   8.1453000e+05   7.7914100e+05   6.3285700e+05   6.4429600e+05   5.8090900e+05   6.0930100e+05   7.2602400e+05   7.6235300e+05   7.3142100e+05   7.3621900e+05   9.0336700e+05   9.5007900e+05   6.3465500e+05   6.1401300e+05   6.4910200e+05   6.0857800e+05   6.1358500e+05   6.4955800e+05   5.5243500e+05   5.5653700e+05   9.3791900e+05   7.7352500e+05   8.1143300e+05   6.5671900e+05   6.9498300e+05   6.6947000e+05   7.0880800e+05   6.1091600e+05   9.1413600e+05   5.9658800e+05   5.7740700e+05   4.6752200e+05   6.9777600e+05   7.5915100e+05   7.9713200e+05   9.1196600e+05   7.2983300e+05   6.4848700e+05   7.5951200e+05   6.5970000e+05   5.9801900e+05   6.4748300e+05   6.5233500e+05   7.0545200e+05   0.0000000e+00   9.9671700e+05   7.0641900e+05   6.6303400e+05   6.0593200e+05   6.0015600e+05   6.5070800e+05   6.6689100e+05   5.2915100e+05   5.5796700e+05   6.0544200e+05   6.0114000e+05   4.8825100e+05   4.9919500e+05   7.4451200e+05   8.8833900e+05   6.6941000e+05   6.9242700e+05   9.0921800e+05   9.3793400e+05   5.6672300e+05   5.9803400e+05   7.9367000e+05   6.9384900e+05
   7.4290600e+05   8.4649700e+05   8.3865200e+05   8.3179800e+05   5.9573200e+05   6.0844200e+05   8.2621400e+05   9.5977900e+05   5.7399200e+05   6.3816900e+05   6.2028800e+05   5.8581300e+05   6.0953700e+05   7.1052300e+05   7.0260700e+05   6.9008800e+05   5.7577400e+05   6.7214700e+05   7.3235000e+05   7.5574700e+05   5.6599700e+05   5.3593700e+05   8.0938300e+05   8.0471300e+05   6.2620700e+05   5.8147500e+05   5.1007500e+05   5.4949600e+05   6.8412800e+05   7.6351600e+05   7.2568200e+05   6.7407200e+05   7.8798200e+05   8.3574500e+05   5.2335500e+05   5.6810400e+05   6.2333400e+05   6.1211400e+05   6.1784000e+05   5.7192600e+05   5.0780200e+05   5.0658400e+05   9.1222400e+05   8.4374900e+05   8.1513400e+05   6.8468100e+05   7.7063900e+05   6.4617000e+05   7.1500900e+05   5.7921300e+05   9.0667200e+05   6.5213300e+05   6.3003900e+05   5.2328900e+05   7.4864300e+05   7.6602500e+05   8.0698700e+05   9.1299200e+05   7.3984300e+05   7.2851800e+05   8.5530000e+05   6.9778900e+05   5.8297800e+05   6.2895300e+05   6.9108000e+05   6.8398600e+05   9.9671700e+05   0.0000000e+00   6.6079300e+05   6.0026200e+05   6.4631600e+05   6.0460400e+05   6.2412700e+05   6.4344200e+05   5.1910900e+05   5.3917900e+05   6.7008300e+05   5.9293400e+05   4.9155600e+05   5.0851900e+05   8.2069700e+05   8.9334100e+05   6.5930300e+05   6.7012200e+05   9.6938300e+05   9.8752400e+05   6.2244600e+05   6.0618300e+05   7.9461400e+05   7.0155800e+05
   4.5899500e+05   5.4493800e+05   4.9152300e+05   5.2894400e+05   2.8812100e+05   2.7608900e+05   5.0352600e+05   6.3073400e+05   2.6562000e+05   2.8888100e+05   2.8099700e+05   2.8659400e+05   3.2569900e+05   3.7020500e+05   3.6547400e+05   3.3363600e+05   2.6987200e+05   3.5081400e+05   4.1430600e+05   4.3357400e+05   2.1619100e+05   2.0765200e+05   4.5474100e+05   4.1775900e+05   2.6587100e+05   2.6228600e+05   2.3322500e+05   2.3831500e+05   3.3802900e+05   4.3082200e+05   3.6277200e+05   3.5460400e+05   5.4088200e+05   5.5258700e+05   2.2085100e+05   2.2185800e+05   2.8227400e+05   2.8737600e+05   2.8297900e+05   3.0382100e+05   2.0235500e+05   1.8545800e+05   5.2137000e+05   4.4206200e+05   4.4471000e+05   3.5635300e+05   4.2937300e+05   3.7052800e+05   3.6526700e+05   2.6870900e+05   6.3157400e+05   3.0717500e+05   2.8666100e+05   2.1997800e+05   4.4534700e+05   4.4295900e+05   5.1466800e+05   6.3890600e+05   4.0297800e+05   3.3332600e+05   4.7413300e+05   3.5682600e+05   2.5391100e+05   3.1839000e+05   3.5323200e+05   3.9266400e+05   7.0641900e+05   6.6079300e+05   0.0000000e+00   2.9440800e+05   2.7954300e+05   2.8112400e+05   3.1833000e+05   3.6521500e+05   2.0219900e+05   2.4565500e+05   2.9825200e+05   2.9498100e+05   1.8862700e+05   2.1433800e+05   4.5010600e+05   5.5026800e+05   3.4600900e+05   3.8939000e+05   6.1380800e+05   6.2207800e+05   2.4170500e+05   2.6925400e+05   4.7702800e+05   4.1993300e+05
   3.9151500e+05   5.4537500e+05   4.6521900e+05   5.1590500e+05   2.6372000e+05   2.2275700e+05   4.9341500e+05   5.9761400e+05   2.2283800e+05   2.5588800e+05   2.0691000e+05   2.6849600e+05   2.6016400e+05   3.2966800e+05   3.4618000e+05   2.8057800e+05   2.4589600e+05   3.2136700e+05   3.5930500e+05   4.2921600e+05   1.6588800e+05   1.7325300e+05   4.2053200e+05   4.1038900e+05   2.1990200e+05   2.5627800e+05   2.0115800e+05   2.1312100e+05   3.3669800e+05   3.7274300e+05   3.2130900e+05   3.4474000e+05   4.6265900e+05   4.8710400e+05   2.1787300e+05   1.9356500e+05   2.2541800e+05   2.5825100e+05   2.6057500e+05   2.5846700e+05   1.6876900e+05   1.4081000e+05   5.1986100e+05   4.2249900e+05   4.4287500e+05   3.4014100e+05   3.7151400e+05   3.6626900e+05   3.4514600e+05   2.7273700e+05   5.7220900e+05   3.1389800e+05   2.1848200e+05   1.4087400e+05   3.9136900e+05   4.2392500e+05   4.5162500e+05   6.2006600e+05   3.6788300e+05   2.6474300e+05   4.1893900e+05   3.0580800e+05   2.3849200e+05   2.8649400e+05   3.0762900e+05   3.4534000e+05   6.6303400e+05   6.0026200e+05   2.9440800e+05   0.0000000e+00   2.2842500e+05   2.3489600e+05   3.0013400e+05   3.1900900e+05   1.8234000e+05   2.1568400e+05   2.3131900e+05   2.5106600e+05   1.6194400e+05   1.7364400e+05   4.4684200e+05   5.7582500e+05   3.5049700e+05   3.6116200e+05   5.6036500e+05   6.2083200e+05   2.0649100e+05   2.3031900e+05   4.4004600e+05   3.5586200e+05
   3.8390900e+05   5.0648900e+05   4.2389800e+05   4.6401600e+05   2.2726600e+05   1.9643600e+05   4.4787900e+05   5.5305100e+05   1.7624400e+05   2.1611900e+05   1.6910400e+05   2.2059400e+05   2.4530700e+05   2.8715800e+05   3.1283700e+05   2.6288700e+05   2.2727400e+05   2.8548900e+05   3.1834400e+05   4.1430700e+05   1.5806600e+05   1.3209100e+05   4.0206600e+05   3.8308200e+05   1.7480000e+05   2.1341400e+05   1.8041700e+05   1.8150400e+05   2.8408000e+05   3.6564500e+05   2.8579100e+05   2.6790000e+05   4.2688700e+05   4.9127100e+05   1.7236200e+05   1.3839300e+05   2.0146700e+05   1.8999700e+05   2.2886800e+05   2.1292800e+05   1.3433400e+05   1.1405900e+05   4.4725600e+05   3.7723000e+05   4.1993400e+05   3.0394900e+05   3.2989100e+05   3.1030700e+05   3.3214900e+05   2.4055800e+05   5.0932700e+05   2.6043500e+05   2.1109900e+05   1.1712300e+05   3.6323400e+05   3.9611900e+05   4.5216300e+05   5.7748200e+05   3.2254900e+05   2.7178400e+05   3.8460100e+05   2.4393500e+05   2.0999200e+05   2.9056200e+05   2.6063900e+05   3.1214000e+05   6.0593200e+05   6.4631600e+05   2.7954300e+05   2.2842500e+05   0.0000000e+00   2.0679800e+05   2.5323600e+05   2.7977900e+05   1.3919200e+05   1.4823100e+05   1.9404600e+05   2.2195200e+05   1.2735100e+05   1.2777200e+05   3.9848600e+05   5.4828600e+05   2.9845500e+05   2.8598300e+05   5.2815400e+05   5.9328600e+05   1.9606700e+05   2.0505600e+05   3.8789700e+05   3.1513200e+05
   3.9283200e+05   5.2069800e+05   4.3875600e+05   4.8056900e+05   2.5769700e+05   2.3404200e+05   4.7854700e+05   5.9421600e+05   2.1641700e+05   2.4053700e+05   2.1847600e+05   2.2693900e+05   2.6282600e+05   3.0467000e+05   3.2216200e+05   3.0166600e+05   2.2619500e+05   2.9178900e+05   3.1275700e+05   4.2414000e+05   1.7724100e+05   1.4386100e+05   4.2768900e+05   3.8541100e+05   2.0453400e+05   1.9936700e+05   2.0785900e+05   1.8743800e+05   3.0455100e+05   3.6530800e+05   3.2021000e+05   2.7589900e+05   4.6684000e+05   5.1116700e+05   2.0037300e+05   1.8966100e+05   2.3704600e+05   2.2950200e+05   2.6744200e+05   2.7543400e+05   1.6144500e+05   1.5155700e+05   5.0850700e+05   4.3193200e+05   4.2690200e+05   3.1484300e+05   3.5411700e+05   3.4836600e+05   3.3550800e+05   2.4097600e+05   5.5151800e+05   2.5634600e+05   2.4519900e+05   1.4588100e+05   3.8275300e+05   3.8805400e+05   4.6974000e+05   5.6228500e+05   3.7716500e+05   2.9406500e+05   4.0279000e+05   2.6634500e+05   2.3228000e+05   3.0302400e+05   2.9982600e+05   3.5622800e+05   6.0015600e+05   6.0460400e+05   2.8112400e+05   2.3489600e+05   2.0679800e+05   0.0000000e+00   2.5098600e+05   2.7611600e+05   1.4044200e+05   1.4425800e+05   2.1580200e+05   2.4094300e+05   1.2174700e+05   1.4470500e+05   3.7521500e+05   5.4290000e+05   2.9639100e+05   2.8403900e+05   5.5997600e+05   5.9648900e+05   1.9341800e+05   1.9398300e+05   3.9483600e+05   3.2634300e+05
   4.3183600e+05   6.0206300e+05   4.5880900e+05   5.1866700e+05   3.0547200e+05   2.5273700e+05   5.1240200e+05   6.3670000e+05   2.6163800e+05   2.8981500e+05   2.5321100e+05   2.7539800e+05   2.8222200e+05   3.3684800e+05   3.7222600e+05   3.4034600e+05   2.6410000e+05   3.4919200e+05   4.1755800e+05   4.4170800e+05   2.0099300e+05   2.0827600e+05   4.5777400e+05   4.2280100e+05   2.5602100e+05   2.7350700e+05   2.2666500e+05   2.2408500e+05   3.3415700e+05   4.2470600e+05   3.5682100e+05   3.1977100e+05   5.0261600e+05   5.5052200e+05   2.5666100e+05   2.2990200e+05   2.8169900e+05   2.6931300e+05   3.0532100e+05   2.8957700e+05   2.1538500e+05   2.0499100e+05   5.2226500e+05   4.6467400e+05   4.8290100e+05   3.3384100e+05   4.2836100e+05   4.2270300e+05   4.0943200e+05   2.7760500e+05   6.1525300e+05   2.9997800e+05   3.1017700e+05   1.9202900e+05   4.2214900e+05   4.6111400e+05   5.1039200e+05   6.4649100e+05   4.3700200e+05   3.5581600e+05   4.7020700e+05   3.1210200e+05   2.5475500e+05   3.5469800e+05   3.2581100e+05   3.8175300e+05   6.5070800e+05   6.2412700e+05   3.1833000e+05   3.0013400e+05   2.5323600e+05   2.5098600e+05   0.0000000e+00   3.3901100e+05   1.9098700e+05   1.9015000e+05   2.6690000e+05   3.2343100e+05   1.9273300e+05   2.0162700e+05   4.2528500e+05   6.0928200e+05   3.3479900e+05   3.5287300e+05   5.9946800e+05   6.1669500e+05   2.4219100e+05   2.5718400e+05   4.2763000e+05   3.6387200e+05
   4.8090500e+05   5.9116300e+05   5.0397600e+05   5.6299900e+05   3.0079800e+05   2.6800100e+05   5.0469900e+05   6.7373600e+05   2.6413100e+05   3.1547100e+05   2.5531300e+05   3.0287600e+05   3.2503000e+05   3.6847100e+05   3.9243500e+05   3.5302300e+05   2.7290200e+05   3.4401400e+05   4.2441600e+05   4.7990100e+05   2.3085300e+05   2.2688200e+05   4.8601800e+05   4.9213700e+05   3.2298000e+05   2.9969700e+05   2.8752200e+05   2.9119200e+05   4.0158400e+05   4.6251600e+05   3.9104300e+05   3.7834000e+05   5.6757100e+05   6.0126200e+05   3.0381200e+05   2.5628900e+05   3.1631700e+05   3.3882300e+05   3.7867100e+05   3.3746700e+05   2.6195600e+05   2.5994200e+05   5.6584000e+05   5.0688500e+05   5.2332600e+05   4.2257800e+05   4.9846700e+05   4.5811200e+05   4.1612600e+05   3.7475300e+05   6.8142000e+05   3.5024800e+05   3.3204700e+05   2.4765900e+05   4.7419400e+05   5.0604100e+05   5.6456100e+05   6.8278600e+05   4.8999400e+05   4.4721300e+05   5.2159600e+05   3.4419300e+05   2.9959000e+05   4.0694000e+05   4.0009800e+05   4.0538800e+05   6.6689100e+05   6.4344200e+05   3.6521500e+05   3.1900900e+05   2.7977900e+05   2.7611600e+05   3.3901100e+05   0.0000000e+00   2.2791000e+05   2.6004200e+05   2.7955900e+05   3.1977800e+05   2.0904400e+05   2.0463900e+05   4.5010100e+05   5.9166900e+05   3.5030900e+05   3.7684400e+05   6.2799800e+05   6.1098300e+05   2.6189800e+05   2.6133000e+05   4.4112800e+05   3.6793100e+05
   3.2363900e+05   4.5238600e+05   3.8339200e+05   4.3473200e+05   1.6467700e+05   1.6445200e+05   3.8785100e+05   5.1435400e+05   1.4920600e+05   1.9116500e+05   1.4262700e+05   1.7640800e+05   2.0141500e+05   2.1204600e+05   2.7572600e+05   2.0759000e+05   1.3427800e+05   2.1335200e+05   2.8514500e+05   3.5088400e+05   7.5642000e+04   8.4784000e+04   3.3590600e+05   3.0871100e+05   1.2221100e+05   1.4589000e+05   1.1867100e+05   1.3811400e+05   2.2620200e+05   2.8445900e+05   2.3955700e+05   2.2461400e+05   3.7464800e+05   4.2282600e+05   1.2229600e+05   1.0177000e+05   1.6824700e+05   1.4709800e+05   1.8306000e+05   1.6593400e+05   8.2367000e+04   8.4253000e+04   3.9865800e+05   3.6540500e+05   3.3185400e+05   2.2314200e+05   2.9726100e+05   2.7289900e+05   2.4703000e+05   1.8308800e+05   4.8134000e+05   1.3276400e+05   1.5258900e+05   7.1666000e+04   2.8616700e+05   3.1234700e+05   3.8428300e+05   5.2218200e+05   3.0489600e+05   2.1219400e+05   3.6402200e+05   2.0456200e+05   1.2699000e+05   2.3171500e+05   2.1063200e+05   2.8373500e+05   5.2915100e+05   5.1910900e+05   2.0219900e+05   1.8234000e+05   1.3919200e+05   1.4044200e+05   1.9098700e+05   2.2791000e+05   0.0000000e+00   1.1713400e+05   1.6467700e+05   1.9796500e+05   7.9038000e+04   1.0474000e+05   3.2870400e+05   4.9819500e+05   2.2086100e+05   2.5074800e+05   4.9988800e+05   4.7470100e+05   1.4466200e+05   1.2257300e+05   3.2092900e+05   2.8649500e+05
   3.4834400e+05   4.1634400e+05   3.6004600e+05   3.9986400e+05   1.6694700e+05   1.7048400e+05   4.0894500e+05   4.9530100e+05   1.5353000e+05   2.1916200e+05   1.3700400e+05   1.9518900e+05   2.1532500e+05   2.4748200e+05   2.5634600e+05   2.4424300e+05   1.7017200e+05   2.5596000e+05   2.7876800e+05   3.8295900e+05   1.0768400e+05   9.4393000e+04   3.2467700e+05   3.1696300e+05   1.4374500e+05   1.6064400e+05   1.4134300e+05   1.2947800e+05   2.5034200e+05   3.1870300e+05   2.2757300e+05   2.2130500e+05   3.9006100e+05   4.3321000e+05   1.4252100e+05   1.0776200e+05   1.6972900e+05   1.7098900e+05   1.6980300e+05   2.0505000e+05   1.0171100e+05   1.0059000e+05   4.3876400e+05   3.8048300e+05   3.6132000e+05   2.8280000e+05   3.3135200e+05   3.1189800e+05   2.9014000e+05   2.0949500e+05   5.0241700e+05   1.8151900e+05   1.7833500e+05   8.6559000e+04   3.1850200e+05   3.3819200e+05   3.9047000e+05   5.5668700e+05   3.1354700e+05   2.5809700e+05   3.8997600e+05   2.3630100e+05   1.6864600e+05   2.7660300e+05   2.5744300e+05   2.9365100e+05   5.5796700e+05   5.3917900e+05   2.4565500e+05   2.1568400e+05   1.4823100e+05   1.4425800e+05   1.9015000e+05   2.6004200e+05   1.1713400e+05   0.0000000e+00   1.8162600e+05   1.9427900e+05   8.9602000e+04   9.0263000e+04   3.3449400e+05   5.2433100e+05   2.1598000e+05   2.5933300e+05   4.9889800e+05   4.7220500e+05   1.3569600e+05   1.1664800e+05   3.4958600e+05   2.7874600e+05
   4.3450300e+05   4.7830000e+05   4.5790600e+05   4.8698500e+05   2.6109600e+05   2.3782400e+05   4.6934500e+05   5.9074400e+05   2.2863000e+05   2.6227500e+05   2.3473800e+05   2.6991500e+05   3.0672500e+05   3.3968300e+05   3.7625400e+05   3.0593100e+05   2.6533700e+05   3.4520800e+05   3.7171000e+05   4.4813000e+05   1.8318600e+05   1.6892000e+05   4.3087000e+05   3.7491400e+05   2.1804600e+05   2.1403900e+05   2.1792800e+05   1.9669800e+05   3.2440400e+05   3.8122200e+05   2.9859200e+05   3.0613400e+05   4.5796100e+05   5.1879800e+05   2.1036300e+05   1.7688100e+05   2.2751100e+05   2.1582600e+05   2.4061900e+05   2.2522100e+05   1.5263000e+05   1.4375700e+05   4.8708900e+05   4.0037200e+05   4.1991400e+05   3.2209000e+05   3.6346800e+05   3.2518100e+05   3.1466300e+05   2.5225800e+05   5.2499400e+05   2.3033300e+05   2.2322400e+05   1.5010200e+05   3.6642900e+05   3.7346900e+05   4.4682900e+05   5.8923700e+05   3.4381600e+05   3.1986900e+05   4.2861100e+05   2.9234900e+05   1.8870900e+05   2.9718100e+05   3.0051900e+05   3.6121000e+05   6.0544200e+05   6.7008300e+05   2.9825200e+05   2.3131900e+05   1.9404600e+05   2.1580200e+05   2.6690000e+05   2.7955900e+05   1.6467700e+05   1.8162600e+05   0.0000000e+00   2.6445700e+05   1.5057600e+05   1.8078800e+05   4.3150200e+05   5.5471200e+05   3.1527800e+05   3.2059900e+05   5.4863800e+05   5.4865400e+05   2.2234000e+05   2.0683900e+05   3.9985800e+05   3.2357700e+05
   4.7663400e+05   5.4573700e+05   4.7533300e+05   5.4518800e+05   3.0469200e+05   2.6424800e+05   4.7021800e+05   6.0503400e+05   2.4593500e+05   2.7049400e+05   2.5016600e+05   2.8747200e+05   2.9968700e+05   3.2950600e+05   3.3882600e+05   3.1774400e+05   2.4720400e+05   3.2291900e+05   3.6528500e+05   4.4267100e+05   1.9764400e+05   1.8798600e+05   4.2420900e+05   4.0073500e+05   2.6118200e+05   2.5877500e+05   2.5405500e+05   2.5431500e+05   3.6264900e+05   4.3759000e+05   3.5708100e+05   3.6825100e+05   5.1308300e+05   5.7240900e+05   2.7809300e+05   2.3846100e+05   2.6461000e+05   2.7205700e+05   2.9999200e+05   2.8675800e+05   1.9722000e+05   1.7887300e+05   5.3804700e+05   4.0717400e+05   4.1127500e+05   3.2234500e+05   3.7358700e+05   3.4444500e+05   3.2815600e+05   2.4667500e+05   5.4029800e+05   2.4962200e+05   2.0620500e+05   1.3344700e+05   3.6743500e+05   3.7762000e+05   4.2451500e+05   5.8803300e+05   3.8073000e+05   3.2520700e+05   4.3017000e+05   3.0099500e+05   1.9914500e+05   2.9017700e+05   3.1693700e+05   3.5366200e+05   6.0114000e+05   5.9293400e+05   2.9498100e+05   2.5106600e+05   2.2195200e+05   2.4094300e+05   3.2343100e+05   3.1977800e+05   1.9796500e+05   1.9427900e+05   2.6445700e+05   0.0000000e+00   1.9427000e+05   2.1520700e+05   4.3467300e+05   5.8928100e+05   3.4178300e+05   3.6085400e+05   6.0555000e+05   6.3659100e+05   2.4763300e+05   2.7048000e+05   4.5247500e+05   3.8658000e+05
   3.2499200e+05   4.2070900e+05   3.1566700e+05   4.3442100e+05   1.2804700e+05   1.1729800e+05   3.7794900e+05   4.8113200e+05   1.1556200e+05   1.5069800e+05   1.1419700e+05   1.5005000e+05   1.8061200e+05   2.1378400e+05   2.2738600e+05   1.9854700e+05   1.4431000e+05   1.9568400e+05   2.4984900e+05   3.1564600e+05   7.7865000e+04   6.2977000e+04   3.4825200e+05   3.0034100e+05   1.2279800e+05   1.0495100e+05   1.1179100e+05   1.2420500e+05   2.1453500e+05   2.9333500e+05   2.0788300e+05   2.0443300e+05   3.4667500e+05   4.0953600e+05   1.3126000e+05   8.3642000e+04   1.5078100e+05   1.4179200e+05   1.6754600e+05   1.6151300e+05   8.0492000e+04   5.3787000e+04   4.2481800e+05   3.2818600e+05   3.3772200e+05   2.3135700e+05   3.0172700e+05   2.7391700e+05   2.5180800e+05   1.4578800e+05   4.6534100e+05   1.8031900e+05   1.2948200e+05   5.6386000e+04   3.0727600e+05   3.1431200e+05   3.3928600e+05   5.2918200e+05   2.6773800e+05   2.3573300e+05   3.2502900e+05   2.1353100e+05   1.3398300e+05   1.9372100e+05   2.1788300e+05   2.4932700e+05   4.8825100e+05   4.9155600e+05   1.8862700e+05   1.6194400e+05   1.2735100e+05   1.2174700e+05   1.9273300e+05   2.0904400e+05   7.9038000e+04   8.9602000e+04   1.5057600e+05   1.9427000e+05   0.0000000e+00   8.8714000e+04   3.1713600e+05   4.2587900e+05   2.1455900e+05   2.2718500e+05   4.6986700e+05   5.6668500e+05   1.2830800e+05   1.1766500e+05   3.2180700e+05   2.5020200e+05
   3.6939900e+05   4.2615000e+05   3.8491900e+05   4.2215300e+05   1.8444000e+05   1.4419000e+05   3.8960700e+05   4.9016500e+05   1.3740700e+05   1.6896700e+05   1.2950700e+05   1.7740000e+05   1.9711400e+05   2.2924800e+05   2.4730000e+05   2.3995300e+05   1.6019300e+05   2.2298800e+05   2.7778900e+05   3.7613500e+05   1.1093800e+05   9.5313000e+04   3.5169400e+05   3.3457100e+05   1.3727100e+05   1.2434400e+05   1.4435900e+05   1.3110900e+05   2.2012000e+05   3.0870300e+05   2.6060400e+05   2.2339200e+05   4.0711400e+05   4.4192400e+05   1.3527800e+05   1.0308300e+05   1.6256100e+05   1.5288300e+05   1.9959200e+05   1.8775900e+05   9.1075000e+04   9.8476000e+04   4.3644500e+05   3.5436900e+05   3.6460400e+05   2.5025700e+05   2.8318600e+05   2.7905200e+05   2.8263500e+05   1.7629300e+05   5.1254500e+05   2.2992800e+05   1.4684000e+05   7.1675000e+04   2.9582700e+05   3.4994400e+05   3.7104200e+05   5.1628300e+05   2.7210500e+05   2.6163800e+05   3.3624600e+05   2.3125500e+05   1.3667400e+05   1.7787800e+05   2.1970000e+05   2.5233600e+05   4.9919500e+05   5.0851900e+05   2.1433800e+05   1.7364400e+05   1.2777200e+05   1.4470500e+05   2.0162700e+05   2.0463900e+05   1.0474000e+05   9.0263000e+04   1.8078800e+05   2.1520700e+05   8.8714000e+04   0.0000000e+00   3.1703700e+05   4.7592100e+05   2.3133200e+05   2.2597300e+05   5.0021400e+05   5.3857900e+05   1.5399500e+05   1.4811300e+05   3.5229000e+05   2.8060100e+05
   5.8928100e+05   6.8432200e+05   6.2721800e+05   7.0052700e+05   4.1769000e+05   4.1730800e+05   6.7790500e+05   7.0409500e+05   3.8126800e+05   4.3406200e+05   4.1383400e+05   4.2948500e+05   4.5451300e+05   4.7316400e+05   4.8641700e+05   4.5400100e+05   4.1287700e+05   4.5465800e+05   5.3413800e+05   6.1017300e+05   3.5858600e+05   3.7830000e+05   5.9179800e+05   5.8093000e+05   4.0958600e+05   4.2013200e+05   3.9240500e+05   3.5459000e+05   4.8280500e+05   5.7703800e+05   5.1312600e+05   5.1007500e+05   6.7314600e+05   7.2747800e+05   3.9320900e+05   3.7080700e+05   4.4467300e+05   4.4428100e+05   4.6575700e+05   4.6427100e+05   4.0210200e+05   3.6575800e+05   6.6250900e+05   6.2187500e+05   6.4900200e+05   5.2007300e+05   5.7086000e+05   5.1420800e+05   5.2249200e+05   4.2601200e+05   7.7360200e+05   4.5704100e+05   3.8443600e+05   3.3911500e+05   5.6769200e+05   6.0016000e+05   6.0687500e+05   7.4976700e+05   5.3963100e+05   4.7250300e+05   5.7766500e+05   4.3498300e+05   3.9342500e+05   4.5522200e+05   4.3786800e+05   4.8413200e+05   7.4451200e+05   8.2069700e+05   4.5010600e+05   4.4684200e+05   3.9848600e+05   3.7521500e+05   4.2528500e+05   4.5010100e+05   3.2870400e+05   3.3449400e+05   4.3150200e+05   4.3467300e+05   3.1713600e+05   3.1703700e+05   0.0000000e+00   7.6077200e+05   4.4380800e+05   4.9770900e+05   7.0538300e+05   7.1875200e+05   3.6608600e+05   3.9238900e+05   5.8417500e+05   4.8742500e+05
   7.0798200e+05   8.2932000e+05   7.4936500e+05   8.2860100e+05   5.7303000e+05   5.8109400e+05   8.1541800e+05   8.8117800e+05   5.2145600e+05   5.7926500e+05   5.5834200e+05   5.5829400e+05   6.0450900e+05   6.4038300e+05   6.3222500e+05   6.2902400e+05   5.7535400e+05   6.4368700e+05   6.7938600e+05   7.4707400e+05   5.0016300e+05   4.8525400e+05   7.6351900e+05   7.1385500e+05   5.4096500e+05   5.6322700e+05   5.2729700e+05   5.2083600e+05   6.3579100e+05   7.1386900e+05   6.2764200e+05   6.0553300e+05   7.6470800e+05   8.7231000e+05   5.5890700e+05   5.3897500e+05   5.6824200e+05   5.3125900e+05   5.2938100e+05   5.6313400e+05   5.1431900e+05   4.7772200e+05   7.9538300e+05   7.3853300e+05   7.7403300e+05   6.7492400e+05   6.5043600e+05   6.5422100e+05   6.8214000e+05   5.5025500e+05   8.8332000e+05   6.0003100e+05   5.7149800e+05   4.5788100e+05   7.3071300e+05   7.3923600e+05   7.5463900e+05   8.6352300e+05   6.6660300e+05   6.4954800e+05   7.5193300e+05   5.6780100e+05   4.8566200e+05   6.1062200e+05   6.2316200e+05   6.6469400e+05   8.8833900e+05   8.9334100e+05   5.5026800e+05   5.7582500e+05   5.4828600e+05   5.4290000e+05   6.0928200e+05   5.9166900e+05   4.9819500e+05   5.2433100e+05   5.5471200e+05   5.8928100e+05   4.2587900e+05   4.7592100e+05   7.6077200e+05   0.0000000e+00   5.9988800e+05   6.3924700e+05   8.5382800e+05   8.9422800e+05   5.7293100e+05   5.2994900e+05   7.4006100e+05   6.5355600e+05
   4.5259200e+05   6.0404000e+05   4.6904200e+05   5.7913500e+05   2.9764300e+05   2.5952700e+05   5.3669700e+05   6.2887700e+05   2.8505000e+05   2.8629400e+05   2.8390400e+05   3.0387100e+05   3.4556200e+05   3.5710500e+05   3.6433600e+05   3.5669200e+05   2.7480100e+05   3.2415200e+05   4.0177300e+05   4.9646300e+05   2.3308400e+05   2.2506800e+05   4.8231900e+05   4.3713600e+05   2.6518100e+05   2.8820000e+05   2.8517100e+05   2.9866500e+05   3.8528400e+05   4.3736900e+05   3.7577000e+05   3.5634100e+05   5.2157800e+05   6.2511100e+05   2.7343200e+05   2.5931900e+05   2.9935100e+05   2.9100600e+05   3.3416000e+05   3.5246900e+05   2.5307100e+05   2.2782200e+05   5.8445000e+05   5.1058600e+05   5.2855000e+05   4.4471200e+05   4.2005900e+05   3.9662900e+05   3.8801500e+05   3.3449000e+05   6.4579700e+05   3.5790900e+05   3.0953300e+05   2.1579300e+05   4.6627600e+05   4.8703800e+05   5.2298300e+05   6.7887900e+05   4.3230500e+05   3.7653500e+05   4.7755100e+05   3.5379300e+05   2.8740500e+05   4.0143600e+05   3.6692800e+05   3.9764900e+05   6.6941000e+05   6.5930300e+05   3.4600900e+05   3.5049700e+05   2.9845500e+05   2.9639100e+05   3.3479900e+05   3.5030900e+05   2.2086100e+05   2.1598000e+05   3.1527800e+05   3.4178300e+05   2.1455900e+05   2.3133200e+05   4.4380800e+05   5.9988800e+05   0.0000000e+00   3.8079700e+05   5.9518000e+05   6.5146200e+05   2.5884000e+05   2.8450700e+05   4.6536300e+05   4.0712800e+05
   4.7363100e+05   6.1576900e+05   5.2690000e+05   5.7215600e+05   3.2030000e+05   2.9201600e+05   5.5414500e+05   6.1720900e+05   3.0370000e+05   3.3983900e+05   2.7979300e+05   3.0762900e+05   3.6343300e+05   3.5873100e+05   4.0396400e+05   3.9097100e+05   3.1220000e+05   3.5432700e+05   4.1082100e+05   4.9639300e+05   2.2104900e+05   2.2152100e+05   4.8346500e+05   4.4763800e+05   2.9884800e+05   3.0862000e+05   3.0253300e+05   2.7665400e+05   3.8023800e+05   4.4945500e+05   4.2363700e+05   3.8436600e+05   5.3067000e+05   5.5973300e+05   2.9324100e+05   2.5209000e+05   3.1483200e+05   3.1076000e+05   3.6718700e+05   3.5465700e+05   2.6372100e+05   2.4047700e+05   5.9768700e+05   5.3741400e+05   5.4238700e+05   4.0602400e+05   4.0605800e+05   4.1109400e+05   4.1216100e+05   3.6230900e+05   6.5321200e+05   3.2069500e+05   2.9881300e+05   2.4298600e+05   4.5565700e+05   4.9972000e+05   5.3417600e+05   6.9959200e+05   4.5618800e+05   3.5208400e+05   4.7099400e+05   3.7957400e+05   3.0735600e+05   3.7935700e+05   3.9782800e+05   4.1322500e+05   6.9242700e+05   6.7012200e+05   3.8939000e+05   3.6116200e+05   2.8598300e+05   2.8403900e+05   3.5287300e+05   3.7684400e+05   2.5074800e+05   2.5933300e+05   3.2059900e+05   3.6085400e+05   2.2718500e+05   2.2597300e+05   4.9770900e+05   6.3924700e+05   3.8079700e+05   0.0000000e+00   6.3363700e+05   6.8111200e+05   3.0982800e+05   2.7633300e+05   4.6513000e+05   4.3135700e+05
   7.1383000e+05   8.4784000e+05   7.4180900e+05   8.0510700e+05   5.7910000e+05   5.2415700e+05   8.0497300e+05   8.8671600e+05   5.2625800e+05   5.7813000e+05   4.9581800e+05   5.5055800e+05   5.6936100e+05   6.0929500e+05   6.5906600e+05   6.3202500e+05   5.5819500e+05   6.2170600e+05   6.6169800e+05   7.5296400e+05   4.4995300e+05   4.8315300e+05   7.7228900e+05   7.0880600e+05   5.5716100e+05   5.8637800e+05   5.5456000e+05   5.5461000e+05   6.1402400e+05   6.7690800e+05   6.9197300e+05   6.3907600e+05   7.7421700e+05   8.8918500e+05   5.4364900e+05   5.0885800e+05   5.7375700e+05   5.5968300e+05   6.0161000e+05   6.1649600e+05   4.8761500e+05   4.8802200e+05   8.3861800e+05   7.6361400e+05   7.5429200e+05   6.8430900e+05   6.8180800e+05   6.8893100e+05   6.7537800e+05   5.8249100e+05   8.6977500e+05   6.1122800e+05   5.5173900e+05   5.0056400e+05   7.2425300e+05   7.2854600e+05   7.8105100e+05   9.1178200e+05   7.4765200e+05   6.3856700e+05   7.2445900e+05   6.2280200e+05   5.4573000e+05   6.3741500e+05   6.4327700e+05   6.8042200e+05   9.0921800e+05   9.6938300e+05   6.1380800e+05   5.6036500e+05   5.2815400e+05   5.5997600e+05   5.9946800e+05   6.2799800e+05   4.9988800e+05   4.9889800e+05   5.4863800e+05   6.0555000e+05   4.6986700e+05   5.0021400e+05   7.0538300e+05   8.5382800e+05   5.9518000e+05   6.3363700e+05   0.0000000e+00   9.0593400e+05   5.4792200e+05   5.3168300e+05   7.0629200e+05   6.8392900e+05
   8.3041600e+05   8.8156800e+05   8.2873100e+05   8.3337400e+05   5.6909200e+05   5.9845300e+05   9.0450200e+05   9.8009300e+05   5.8033500e+05   6.0160400e+05   5.3599900e+05   6.1449300e+05   6.2819100e+05   6.5792900e+05   6.9262100e+05   6.5421900e+05   5.9382500e+05   6.6289400e+05   7.1468500e+05   7.8963700e+05   4.9653100e+05   4.8654900e+05   7.4817100e+05   7.1834800e+05   5.6749500e+05   5.8686400e+05   5.4463300e+05   5.9797300e+05   6.9951600e+05   7.2213200e+05   7.1317700e+05   6.3565500e+05   7.8723200e+05   8.0545200e+05   5.3580100e+05   5.3498100e+05   6.5378000e+05   6.6395200e+05   6.7572200e+05   6.2307300e+05   5.3957800e+05   4.8956400e+05   8.2306800e+05   8.0175300e+05   7.8203500e+05   6.9451700e+05   7.2994800e+05   7.7534400e+05   7.5405900e+05   6.5587500e+05   9.2220900e+05   5.7178800e+05   5.4158400e+05   5.1462600e+05   7.3295300e+05   7.3972900e+05   8.4463600e+05   9.3170700e+05   7.6579800e+05   6.9410400e+05   7.7989300e+05   6.4562500e+05   5.5216400e+05   6.0407200e+05   6.5777700e+05   7.2170800e+05   9.3793400e+05   9.8752400e+05   6.2207800e+05   6.2083200e+05   5.9328600e+05   5.9648900e+05   6.1669500e+05   6.1098300e+05   4.7470100e+05   4.7220500e+05   5.4865400e+05   6.3659100e+05   5.6668500e+05   5.3857900e+05   7.1875200e+05   8.9422800e+05   6.5146200e+05   6.8111200e+05   9.0593400e+05   0.0000000e+00   5.5981800e+05   5.6987100e+05   7.6911700e+05   7.4917400e+05
   4.1757800e+05   5.0628200e+05   4.2884000e+05   4.9883200e+05   2.2925800e+05   2.1422600e+05   4.7851600e+05   5.7239300e+05   2.3237600e+05   2.4912500e+05   1.8656900e+05   2.2442500e+05   2.5301500e+05   2.9157500e+05   3.2201000e+05   2.8028200e+05   2.2275500e+05   2.8251300e+05   3.4666200e+05   3.9336500e+05   1.3158200e+05   1.4303700e+05   3.9815600e+05   3.4414300e+05   1.9003000e+05   1.9526200e+05   1.8275600e+05   1.5230800e+05   2.9097500e+05   3.4379500e+05   2.9258900e+05   2.5027000e+05   4.1744500e+05   4.5754400e+05   1.8242300e+05   1.5602200e+05   1.9116900e+05   1.9809700e+05   2.2122700e+05   2.2877500e+05   1.3554900e+05   1.1479600e+05   4.6276600e+05   4.0331900e+05   4.0414500e+05   3.0163200e+05   3.3521600e+05   3.2576000e+05   3.2655800e+05   2.3587400e+05   5.3676800e+05   2.3890500e+05   2.0561400e+05   1.1767600e+05   3.1942000e+05   3.5599500e+05   4.5165400e+05   5.4248300e+05   3.7134300e+05   2.9116800e+05   3.7614000e+05   2.4601900e+05   2.0036200e+05   2.5908400e+05   2.8426600e+05   3.4844600e+05   5.6672300e+05   6.2244600e+05   2.4170500e+05   2.0649100e+05   1.9606700e+05   1.9341800e+05   2.4219100e+05   2.6189800e+05   1.4466200e+05   1.3569600e+05   2.2234000e+05   2.4763300e+05   1.2830800e+05   1.5399500e+05   3.6608600e+05   5.7293100e+05   2.5884000e+05   3.0982800e+05   5.4792200e+05   5.5981800e+05   0.0000000e+00   1.7335200e+05   3.7915200e+05   3.2517100e+05
   4.1435500e+05   5.0525900e+05   4.1500200e+05   5.0471500e+05   2.4542900e+05   2.1594400e+05   4.7581500e+05   5.3878900e+05   1.8891700e+05   2.4697200e+05   1.9259300e+05   2.2284400e+05   2.6163000e+05   2.8461600e+05   3.1221700e+05   2.7606100e+05   2.0803900e+05   2.9988700e+05   3.4592500e+05   4.1258500e+05   1.4727800e+05   1.3932800e+05   4.2681500e+05   3.8964100e+05   1.9348300e+05   1.9426800e+05   1.8818500e+05   1.9470200e+05   3.0054900e+05   3.3235300e+05   3.0275300e+05   2.5277400e+05   4.5245100e+05   4.6034800e+05   1.6508400e+05   1.5806800e+05   2.0765800e+05   2.0893500e+05   2.4142300e+05   2.5101300e+05   1.3844400e+05   1.2607700e+05   4.6941300e+05   3.8783300e+05   3.9387500e+05   2.9242000e+05   3.5819100e+05   3.4008800e+05   3.3145600e+05   2.3694100e+05   5.1770100e+05   2.3180800e+05   2.0540600e+05   1.3286300e+05   3.6246500e+05   3.7091400e+05   4.3049300e+05   5.3481400e+05   3.3293200e+05   2.8925200e+05   3.9483000e+05   2.4299400e+05   1.8633200e+05   2.5981200e+05   3.0209000e+05   3.2899400e+05   5.9803400e+05   6.0618300e+05   2.6925400e+05   2.3031900e+05   2.0505600e+05   1.9398300e+05   2.5718400e+05   2.6133000e+05   1.2257300e+05   1.1664800e+05   2.0683900e+05   2.7048000e+05   1.1766500e+05   1.4811300e+05   3.9238900e+05   5.2994900e+05   2.8450700e+05   2.7633300e+05   5.3168300e+05   5.6987100e+05   1.7335200e+05   0.0000000e+00   4.0119900e+05   3.1934600e+05
   5.9375700e+05   7.0879700e+05   5.8847400e+05   7.1869700e+05   4.4667100e+05   4.0775600e+05   6.3923800e+05   7.3397900e+05   3.8457700e+05   3.9823100e+05   3.8860200e+05   4.1748700e+05   4.7949000e+05   4.7911300e+05   5.0518500e+05   4.7170000e+05   3.9540300e+05   4.7578400e+05   4.9676000e+05   6.1734800e+05   3.3241000e+05   3.3128800e+05   6.0044400e+05   5.7344900e+05   3.9103500e+05   3.8467100e+05   3.5676200e+05   3.8536800e+05   4.9138100e+05   5.4000200e+05   5.4600900e+05   4.6972200e+05   6.4054200e+05   6.8460400e+05   3.9987100e+05   3.3264900e+05   4.0972700e+05   4.1855800e+05   4.2445700e+05   4.3466500e+05   3.2974500e+05   3.2112800e+05   6.9600500e+05   5.9691400e+05   6.3269000e+05   5.4088900e+05   5.7159900e+05   5.3756600e+05   5.3475300e+05   4.2919400e+05   7.2628500e+05   4.2949800e+05   4.0372900e+05   3.3161700e+05   5.6080500e+05   5.7406300e+05   6.5310800e+05   7.6985300e+05   5.7816300e+05   4.8956200e+05   6.0157800e+05   4.3968100e+05   4.1303800e+05   4.5976400e+05   4.7146400e+05   5.0607300e+05   7.9367000e+05   7.9461400e+05   4.7702800e+05   4.4004600e+05   3.8789700e+05   3.9483600e+05   4.2763000e+05   4.4112800e+05   3.2092900e+05   3.4958600e+05   3.9985800e+05   4.5247500e+05   3.2180700e+05   3.5229000e+05   5.8417500e+05   7.4006100e+05   4.6536300e+05   4.6513000e+05   7.0629200e+05   7.6911700e+05   3.7915200e+05   4.0119900e+05   0.0000000e+00   5.0401900e+05
   5.3080200e+05   6.1627200e+05   5.7044900e+05   6.1953200e+05   3.2734300e+05   3.0668600e+05   5.7628700e+05   6.4928400e+05   3.6439200e+05   3.5608300e+05   3.1435000e+05   3.2323200e+05   3.3744800e+05   3.8323000e+05   4.2446300e+05   3.9208300e+05   3.5907000e+05   4.1628200e+05   4.4006500e+05   5.3391000e+05   2.3474800e+05   2.5985800e+05   5.5611800e+05   5.1706400e+05   3.1723100e+05   3.3032500e+05   3.0749400e+05   3.0089300e+05   3.9100400e+05   4.7807400e+05   4.3627000e+05   4.0432800e+05   5.4004600e+05   5.9990800e+05   2.9892300e+05   2.7301100e+05   3.5766800e+05   3.3579800e+05   3.7473300e+05   3.4760300e+05   2.4962200e+05   2.5846900e+05   6.5519600e+05   5.4997000e+05   5.1328500e+05   4.3329600e+05   4.6808800e+05   4.4276400e+05   4.4454300e+05   3.6331300e+05   6.5634200e+05   3.4242900e+05   3.5652600e+05   2.9308900e+05   4.9717900e+05   4.7500300e+05   5.2367300e+05   6.6207100e+05   4.5824300e+05   3.9413600e+05   5.2506200e+05   3.7376700e+05   3.3040600e+05   3.9578100e+05   3.9339300e+05   3.9629000e+05   6.9384900e+05   7.0155800e+05   4.1993300e+05   3.5586200e+05   3.1513200e+05   3.2634300e+05   3.6387200e+05   3.6793100e+05   2.8649500e+05   2.7874600e+05   3.2357700e+05   3.8658000e+05   2.5020200e+05   2.8060100e+05   4.8742500e+05   6.5355600e+05   4.0712800e+05   4.3135700e+05   6.8392900e+05   7.4917400e+05   3.2517100e+05   3.1934600e+05   5.0401900e+05   0.0000000e+00
