# Supplementary material for: Autistic traits and individual brain differences: functional network efficiency reflects attentional and social impairments, structural nodal efficiencies index systemising and theory-of-mind skills
Source: Mol Autism. 2021 Jan 21;12:3. doi: 10.1186/s13229-020-00377-8 (PMC7818759; doi:10.1186/s13229-020-00377-8)
Supplement: Supplementary file 9 — Additional file 9. Brain-behaviour correlations. README file detailing data curation; AAL-90 region masks in NIfTI format; spreadseehts of Spearman correlations; code and data for the correlational analysis. [file 13229_2020_377_MOESM9_ESM.zip › Paul_Arora_et_al_data/Physiological/BBC/analysis/Diffusion_Analaysis/adj_matrixes/NOS_weighted/asymmetric/connection_matrix_asym_aHU0040.txt]

   0.0000000e+00   4.4285300e+05   4.4063900e+05   4.2081200e+05   4.2151300e+05   4.2417200e+05   4.2065600e+05   4.0383100e+05   3.8891800e+05   4.0729100e+05   4.1845200e+05   4.2554400e+05   4.1835000e+05   4.1479100e+05   4.4653700e+05   4.3113100e+05   4.1417500e+05   4.1533500e+05   4.1478100e+05   3.8252500e+05   3.8641900e+05   4.1995600e+05   4.2865500e+05   4.1267500e+05   4.2676000e+05   4.2537900e+05   4.0487300e+05   3.9683300e+05   3.9254300e+05   3.9452200e+05   3.9051400e+05   4.2599000e+05   4.1481900e+05   4.2144700e+05   4.2008300e+05   4.2567900e+05   4.0920800e+05   4.0686800e+05   3.7429500e+05   4.1467800e+05   4.2674500e+05   4.2790600e+05   4.1501900e+05   4.0030000e+05   4.0163100e+05   4.2639900e+05   4.2002000e+05   4.2119600e+05   4.0133700e+05   4.0427800e+05   4.0181500e+05   4.1759100e+05   4.0597900e+05   4.0829900e+05   4.0902200e+05   4.2288300e+05   4.1236500e+05   3.8807100e+05   3.9396400e+05   4.1319300e+05   4.0497100e+05   4.1366900e+05   3.9139300e+05   3.9413100e+05   4.1472800e+05   4.1540400e+05   4.0782700e+05   4.0719300e+05   4.0200400e+05   3.6993600e+05   3.8912100e+05   3.9350100e+05   3.9465200e+05   4.1823400e+05   4.2449800e+05   4.1601000e+05   4.0562200e+05   3.9585000e+05   4.1221100e+05   3.9642200e+05   3.8628800e+05   4.2019800e+05   4.1647800e+05   4.3356000e+05   4.3623100e+05   4.0731200e+05   3.7877900e+05   3.8912600e+05   3.9647300e+05   4.0066900e+05
   4.9283600e+05   0.0000000e+00   4.9730400e+05   4.9772900e+05   5.0101400e+05   4.7305900e+05   4.8394900e+05   4.5462100e+05   4.8661000e+05   4.7138000e+05   4.8252100e+05   4.9178100e+05   4.9923400e+05   4.6880000e+05   4.3562800e+05   4.6622800e+05   4.3677000e+05   4.2348000e+05   4.3858000e+05   4.6377400e+05   4.4727300e+05   4.5502500e+05   4.4062700e+05   4.6614000e+05   5.0129400e+05   4.7042300e+05   4.7729800e+05   4.6768700e+05   4.6304200e+05   4.5695300e+05   4.5400800e+05   4.6545600e+05   4.7105300e+05   4.8190000e+05   4.7304500e+05   4.4150600e+05   4.7446900e+05   4.6320700e+05   4.9573500e+05   4.8448100e+05   4.9036600e+05   5.0245700e+05   4.6841300e+05   4.6939900e+05   4.6051200e+05   5.1507200e+05   4.8463300e+05   4.7055800e+05   4.8744700e+05   4.9882100e+05   4.6647300e+05   4.7889900e+05   4.8694500e+05   5.2656300e+05   5.0273300e+05   5.2588600e+05   5.4238500e+05   5.0364000e+05   4.8889100e+05   4.8366900e+05   5.0917400e+05   5.0824000e+05   5.1183400e+05   4.9254800e+05   4.9374900e+05   4.7201700e+05   4.9618000e+05   4.9139000e+05   5.3089400e+05   5.0946100e+05   5.0575300e+05   5.3227200e+05   4.9839100e+05   4.8464400e+05   4.6572000e+05   4.7702300e+05   4.6498500e+05   4.3426200e+05   4.4694800e+05   4.6028500e+05   4.5859500e+05   4.6814900e+05   4.8799800e+05   4.7507700e+05   5.0860300e+05   5.0127600e+05   4.9425600e+05   4.7376500e+05   4.8050800e+05   4.7127000e+05
   4.0371400e+05   4.5503600e+05   0.0000000e+00   4.3125000e+05   3.8882600e+05   4.0884500e+05   4.3843200e+05   4.3402400e+05   4.1479500e+05   3.9836100e+05   4.2645800e+05   4.3728700e+05   4.4323900e+05   4.3058800e+05   4.1994600e+05   4.1077300e+05   4.4105300e+05   4.0884200e+05   4.0635900e+05   4.1056300e+05   4.2668600e+05   3.9953700e+05   4.2483700e+05   3.8654100e+05   4.0191300e+05   4.1132100e+05   4.0832000e+05   3.8839400e+05   4.3849800e+05   4.4761900e+05   3.7376300e+05   4.0665800e+05   3.9468400e+05   3.9697200e+05   4.0196300e+05   3.9823700e+05   3.8654000e+05   3.8728100e+05   4.1668800e+05   3.9141800e+05   4.0526000e+05   4.0785900e+05   3.7797600e+05   3.9767800e+05   4.3489000e+05   4.4149200e+05   4.2914500e+05   4.0145200e+05   3.9230900e+05   4.0425800e+05   4.5127300e+05   4.2801000e+05   4.2794300e+05   4.0222700e+05   4.2581000e+05   4.3154000e+05   4.2252100e+05   4.0643500e+05   4.4807200e+05   4.1026900e+05   4.2290900e+05   4.3936900e+05   4.2658600e+05   4.1635100e+05   4.1979200e+05   4.1126600e+05   4.5639200e+05   4.3865300e+05   4.3000100e+05   4.0490300e+05   4.0134000e+05   4.2919500e+05   4.4850300e+05   4.5063900e+05   4.1668000e+05   3.9444500e+05   4.0866100e+05   4.0666700e+05   4.2121400e+05   4.2968000e+05   4.3735900e+05   4.1734100e+05   4.0072900e+05   4.1252000e+05   4.2286100e+05   4.2977600e+05   4.2948300e+05   4.1003600e+05   3.9836500e+05   4.1055000e+05
   4.0738700e+05   3.9432100e+05   3.8477600e+05   0.0000000e+00   3.7923700e+05   4.3110600e+05   4.1900200e+05   4.0698300e+05   3.9414800e+05   3.9802100e+05   3.8412300e+05   3.9248600e+05   3.9954900e+05   4.1023500e+05   4.0664700e+05   3.9991400e+05   3.8565100e+05   4.0163800e+05   3.8861400e+05   3.7936200e+05   3.7591600e+05   3.8903700e+05   3.8785700e+05   4.0078200e+05   3.6885400e+05   3.8717400e+05   3.8184200e+05   3.9509700e+05   4.0425900e+05   3.9370800e+05   4.0057600e+05   3.9042200e+05   3.9239100e+05   3.8048400e+05   4.1429400e+05   4.2532200e+05   4.1104600e+05   3.9386100e+05   3.8220300e+05   4.1098300e+05   4.1810300e+05   4.3148400e+05   4.4129100e+05   4.1907100e+05   4.3348700e+05   4.1214600e+05   4.1651200e+05   4.4641500e+05   4.3665400e+05   4.4060300e+05   4.3216800e+05   4.6483700e+05   4.5888900e+05   4.1414000e+05   4.1607100e+05   3.9968400e+05   4.1957700e+05   4.0961500e+05   4.4454500e+05   4.3270500e+05   4.1101300e+05   3.6387100e+05   4.0542800e+05   4.0353600e+05   4.2750700e+05   4.0126100e+05   3.8718100e+05   3.9933900e+05   4.3604400e+05   4.0570000e+05   4.3047500e+05   4.2931400e+05   4.3351400e+05   4.3505000e+05   4.0522800e+05   3.9734700e+05   4.5256900e+05   4.3425300e+05   4.2516400e+05   4.1305000e+05   4.1640100e+05   4.3381000e+05   4.4483000e+05   4.2361500e+05   4.0874200e+05   4.0968600e+05   4.0908000e+05   4.0783500e+05   4.0380400e+05   3.8289400e+05
   1.2238500e+05   1.1556400e+05   1.3525300e+05   1.2887900e+05   0.0000000e+00   1.2602600e+05   1.0388600e+05   1.0552500e+05   1.1931600e+05   1.2771300e+05   1.1917200e+05   1.1257700e+05   1.2393800e+05   1.0746000e+05   1.4074500e+05   1.2719300e+05   1.1799600e+05   1.2602600e+05   1.0551900e+05   1.1040000e+05   1.1268600e+05   1.2235100e+05   1.1828800e+05   1.1153700e+05   1.1580400e+05   1.0758900e+05   1.0742900e+05   1.1576300e+05   1.3018300e+05   1.2909100e+05   1.1101800e+05   1.1779100e+05   1.1294500e+05   1.0583100e+05   1.3615000e+05   1.2574800e+05   1.1781000e+05   1.1864700e+05   1.3230000e+05   1.0874000e+05   1.0137400e+05   1.1210100e+05   1.2388000e+05   1.1226600e+05   1.0333300e+05   1.1694100e+05   1.1958300e+05   1.1276500e+05   1.1905600e+05   1.0906800e+05   1.2819400e+05   1.1814700e+05   1.0588600e+05   1.2455000e+05   1.3013400e+05   1.0345700e+05   1.1356300e+05   1.1736900e+05   1.0700500e+05   1.0706400e+05   1.1160200e+05   1.1726100e+05   1.0857100e+05   1.2677300e+05   1.1837100e+05   1.1633600e+05   1.3395400e+05   1.3292900e+05   1.2992200e+05   1.2103500e+05   1.1973800e+05   1.1697300e+05   1.1695600e+05   1.1905500e+05   1.1067900e+05   1.2351100e+05   1.1672900e+05   1.2026900e+05   1.2356000e+05   1.1649500e+05   1.1765600e+05   1.2213600e+05   1.1247200e+05   1.0694700e+05   1.1096700e+05   1.0496400e+05   1.0380700e+05   1.2167100e+05   1.2774900e+05   1.0853000e+05
   1.4247100e+05   1.1908900e+05   1.3177100e+05   1.3066200e+05   1.1638000e+05   0.0000000e+00   1.2894700e+05   1.3154000e+05   1.2185000e+05   1.3696500e+05   1.4831700e+05   9.7425000e+04   1.2089800e+05   1.3746800e+05   1.4053300e+05   1.2191500e+05   1.3368300e+05   1.2617500e+05   1.2302600e+05   1.2350700e+05   1.2229200e+05   9.8564000e+04   1.1287000e+05   1.1904500e+05   1.3274400e+05   1.1296700e+05   1.3234800e+05   1.3374600e+05   1.1111800e+05   1.1517500e+05   1.0218000e+05   1.0788900e+05   1.1332700e+05   9.9311000e+04   1.0954300e+05   1.1200000e+05   1.0854400e+05   1.1798500e+05   1.1499400e+05   1.1355100e+05   1.2724300e+05   1.0087000e+05   8.9287000e+04   1.2324000e+05   1.2472300e+05   1.0967700e+05   1.0542500e+05   1.1596100e+05   1.2249400e+05   1.1163800e+05   1.1357500e+05   1.2813200e+05   1.1608800e+05   1.2354400e+05   1.1414400e+05   1.0780700e+05   1.0734600e+05   1.1922400e+05   1.2341900e+05   1.3386000e+05   1.1865700e+05   1.2745100e+05   1.2436500e+05   1.1599200e+05   1.2589600e+05   1.1520800e+05   1.2714500e+05   1.2973600e+05   1.1286900e+05   1.2336500e+05   1.2983900e+05   1.3705800e+05   1.3355800e+05   1.1126500e+05   1.2464500e+05   1.3463200e+05   1.4212400e+05   1.2526000e+05   1.2985200e+05   1.5263400e+05   1.2685500e+05   1.2773700e+05   1.2388400e+05   1.2425400e+05   1.3647200e+05   1.2599200e+05   1.3363800e+05   1.2950800e+05   1.4086900e+05   1.2274800e+05
   5.5687300e+05   5.3837600e+05   5.2109600e+05   4.9728400e+05   4.9928100e+05   4.8886700e+05   0.0000000e+00   5.0285400e+05   5.2084400e+05   5.2832800e+05   5.1315400e+05   5.3081000e+05   5.3726700e+05   5.2670600e+05   5.4340300e+05   5.0463400e+05   4.8852300e+05   5.2189700e+05   4.9852400e+05   5.0603600e+05   5.2254900e+05   5.3259400e+05   5.2059900e+05   5.2745000e+05   5.0167400e+05   5.1077700e+05   5.0490800e+05   4.9601700e+05   4.9597200e+05   5.1140200e+05   5.1347500e+05   5.1253700e+05   5.1542300e+05   5.0613600e+05   4.9332700e+05   5.0758700e+05   5.1562100e+05   4.9327100e+05   5.1124200e+05   4.9581500e+05   5.0737600e+05   5.0609500e+05   4.9052300e+05   4.7906200e+05   5.1119400e+05   5.1720200e+05   5.0536800e+05   5.0226000e+05   4.8546900e+05   4.9230700e+05   5.0774800e+05   4.7573700e+05   4.6177700e+05   4.8592700e+05   5.1334900e+05   5.1047100e+05   5.1392700e+05   4.8739900e+05   5.1032100e+05   5.1230100e+05   5.0962800e+05   4.9433000e+05   4.8535700e+05   5.1753200e+05   5.2537200e+05   5.3951800e+05   5.5671100e+05   5.1559100e+05   4.9612900e+05   5.0355400e+05   5.1489600e+05   5.1813300e+05   5.2568000e+05   5.2496100e+05   5.0549600e+05   5.1792700e+05   5.3450700e+05   5.1564500e+05   5.3755600e+05   5.7296800e+05   5.6616700e+05   5.6300500e+05   5.2768300e+05   5.2126500e+05   5.2270800e+05   5.1515500e+05   5.0039700e+05   4.9329400e+05   4.9843300e+05   5.1613200e+05
   6.3201200e+05   6.1742600e+05   6.2969800e+05   6.4228600e+05   6.1836400e+05   5.9328000e+05   5.8746500e+05   0.0000000e+00   6.1275200e+05   6.1065800e+05   6.6579400e+05   6.4335300e+05   6.4704500e+05   6.0220100e+05   6.1992600e+05   5.7920400e+05   6.0147700e+05   6.1909500e+05   6.1682900e+05   6.0031600e+05   5.9819600e+05   6.2985900e+05   6.1099200e+05   5.7141900e+05   6.0778300e+05   6.1240200e+05   5.8348400e+05   6.0270700e+05   6.2660600e+05   6.1062600e+05   6.1562100e+05   5.8335300e+05   6.1699000e+05   6.0942300e+05   6.2931900e+05   6.3201900e+05   6.1393600e+05   6.0462000e+05   5.9853700e+05   6.3680700e+05   6.2561800e+05   6.0223100e+05   6.2279300e+05   6.0712000e+05   6.0032500e+05   5.8342300e+05   6.2705400e+05   6.3898000e+05   6.3910200e+05   6.3627400e+05   6.4195000e+05   6.0103700e+05   6.0313400e+05   6.0790200e+05   5.8396500e+05   5.9819600e+05   6.1989500e+05   6.2784600e+05   6.2121000e+05   6.2773900e+05   6.2141400e+05   6.2338300e+05   5.9489500e+05   5.8360400e+05   6.0080700e+05   6.1603900e+05   5.9091000e+05   6.1276500e+05   6.3932100e+05   6.4511000e+05   6.0228500e+05   6.1504700e+05   6.2374800e+05   6.2523000e+05   5.8562600e+05   6.2207600e+05   6.1784700e+05   6.0087500e+05   5.9084700e+05   6.0434800e+05   5.9165800e+05   6.3820200e+05   6.4544900e+05   6.3592700e+05   6.1503400e+05   6.2358800e+05   6.0844200e+05   6.0108500e+05   6.2792500e+05   6.2090400e+05
   1.0837700e+05   1.0346300e+05   1.0884500e+05   9.5068000e+04   1.0143300e+05   1.1722500e+05   1.2546600e+05   1.1579300e+05   0.0000000e+00   1.0587300e+05   9.8429000e+04   9.5871000e+04   9.2330000e+04   1.0733100e+05   1.1768000e+05   1.0837900e+05   1.1042200e+05   1.1974400e+05   1.0652300e+05   1.0892100e+05   1.0341000e+05   1.0512100e+05   1.1323900e+05   1.1680200e+05   1.1405900e+05   1.1714100e+05   1.1567200e+05   1.0225400e+05   1.0019700e+05   1.0335800e+05   9.9925000e+04   1.0250000e+05   1.0917300e+05   1.1064100e+05   1.1645600e+05   1.1437700e+05   1.0909700e+05   1.1832300e+05   1.1240600e+05   1.0516300e+05   1.0519000e+05   1.0894900e+05   1.0020400e+05   9.6809000e+04   1.0631400e+05   1.1381900e+05   1.0981200e+05   1.0237200e+05   1.0845200e+05   1.0354100e+05   1.0122700e+05   1.0724700e+05   1.0765500e+05   1.0485500e+05   1.0151600e+05   1.0254100e+05   1.0573600e+05   1.1575300e+05   1.1022000e+05   1.0879300e+05   1.0914200e+05   1.0314200e+05   9.0996000e+04   9.2825000e+04   1.0968700e+05   1.1019100e+05   1.0962500e+05   1.2374000e+05   1.2150900e+05   1.1774100e+05   1.2222900e+05   1.1115400e+05   9.5949000e+04   9.5728000e+04   9.8012000e+04   1.0829100e+05   1.2252300e+05   1.3933700e+05   1.1007300e+05   1.1187700e+05   1.1677100e+05   1.0804200e+05   1.1419700e+05   1.0148900e+05   8.7474000e+04   8.6670000e+04   9.6673000e+04   1.1314300e+05   1.1133100e+05   1.1794400e+05
   1.5609400e+05   1.5960200e+05   1.5184100e+05   1.5899800e+05   1.6362200e+05   1.4975700e+05   1.4532500e+05   1.3901900e+05   1.7012900e+05   0.0000000e+00   1.6478900e+05   1.6115600e+05   1.6007900e+05   1.5918800e+05   1.7227200e+05   1.5432400e+05   1.5251600e+05   1.6997900e+05   1.6222000e+05   1.4726400e+05   1.4485600e+05   1.5641800e+05   1.6005700e+05   1.6290500e+05   1.5349300e+05   1.6404300e+05   1.5916100e+05   1.5312200e+05   1.3761900e+05   1.3466900e+05   1.4557800e+05   1.4735000e+05   1.6124400e+05   1.5717100e+05   1.5396400e+05   1.4011600e+05   1.3440500e+05   1.4743300e+05   1.7453100e+05   1.6253500e+05   1.5476200e+05   1.4194200e+05   1.4108000e+05   1.5676400e+05   1.5820100e+05   1.6656000e+05   1.5020300e+05   1.5237900e+05   1.5020700e+05   1.7059200e+05   1.6499900e+05   1.5598000e+05   1.5551800e+05   1.5191300e+05   1.6385300e+05   1.6141000e+05   1.5982500e+05   1.6088100e+05   1.5285600e+05   1.6029000e+05   1.4773100e+05   1.5628500e+05   1.6074000e+05   1.5535400e+05   1.7262100e+05   1.7155600e+05   1.7769300e+05   1.5618000e+05   1.4622100e+05   1.5995600e+05   1.5857200e+05   1.7015700e+05   1.6460500e+05   1.6207600e+05   1.5428400e+05   1.6512000e+05   1.5037500e+05   1.4120200e+05   1.5287600e+05   1.6145600e+05   1.7605700e+05   1.7259100e+05   1.6068000e+05   1.6482100e+05   1.5473700e+05   1.3994000e+05   1.4078100e+05   1.5979700e+05   1.5758400e+05   1.6196000e+05
   1.2065900e+05   1.2067700e+05   1.2308400e+05   1.2802500e+05   1.2092800e+05   1.1762000e+05   1.2737300e+05   1.2746200e+05   1.2371900e+05   1.2810300e+05   0.0000000e+00   1.2355600e+05   1.2695700e+05   1.2588700e+05   1.1827800e+05   1.1810900e+05   1.1970200e+05   1.0739700e+05   1.2500200e+05   1.2208100e+05   1.2796500e+05   1.3194400e+05   1.1853200e+05   1.1464200e+05   1.2248300e+05   1.1945900e+05   1.3017200e+05   1.3687800e+05   1.3096000e+05   1.2439800e+05   1.1036500e+05   1.1664800e+05   1.1730600e+05   1.1769600e+05   1.2652900e+05   1.2636600e+05   1.3310700e+05   1.4433700e+05   1.3711200e+05   1.2398300e+05   1.2101000e+05   1.1653800e+05   1.2599900e+05   1.0857600e+05   1.2120100e+05   1.1749300e+05   1.1902000e+05   1.2121800e+05   1.2877700e+05   1.2127700e+05   1.1607600e+05   1.1855700e+05   1.1782300e+05   1.2257100e+05   1.2072400e+05   1.2464700e+05   1.1639000e+05   1.2740400e+05   1.1810500e+05   1.1666500e+05   1.1314800e+05   1.2784600e+05   1.4049200e+05   1.1438800e+05   1.0493100e+05   1.0210800e+05   1.0846900e+05   1.0812200e+05   1.0800100e+05   1.1684500e+05   1.0626400e+05   1.1804000e+05   1.1891800e+05   1.0754700e+05   1.0407500e+05   1.0996000e+05   1.1836000e+05   1.2072400e+05   1.2067500e+05   1.0124100e+05   1.0735800e+05   1.1406400e+05   1.2804700e+05   1.3008800e+05   1.1805300e+05   1.3311900e+05   1.2867300e+05   1.1999800e+05   1.3349800e+05   1.2458000e+05
   1.6508700e+05   1.5563500e+05   1.5615100e+05   1.7262000e+05   1.6686300e+05   1.6475500e+05   1.7083900e+05   1.6565900e+05   1.6745900e+05   1.5790800e+05   1.6450100e+05   0.0000000e+00   1.7560900e+05   1.6528700e+05   1.5408200e+05   1.5870600e+05   1.5786400e+05   1.7110800e+05   1.7504900e+05   1.7011100e+05   1.8779300e+05   1.8543700e+05   1.5775800e+05   1.6145700e+05   1.6993500e+05   1.5370900e+05   1.5938300e+05   1.5491700e+05   1.6615200e+05   1.6599600e+05   1.5967000e+05   1.5536600e+05   1.7443000e+05   1.5560900e+05   1.6554700e+05   1.7209800e+05   1.6581300e+05   1.5842300e+05   1.5334700e+05   1.5277000e+05   1.6431600e+05   1.6575600e+05   1.6750800e+05   1.5839200e+05   1.5515100e+05   1.4530800e+05   1.5817900e+05   1.7074900e+05   1.6464100e+05   1.7260000e+05   1.6972900e+05   1.7561600e+05   1.6361100e+05   1.5731100e+05   1.6650500e+05   1.6078300e+05   1.5237900e+05   1.6422700e+05   1.5730400e+05   1.6876500e+05   1.6434300e+05   1.6903500e+05   1.5887100e+05   1.5306700e+05   1.5714500e+05   1.5684200e+05   1.5972700e+05   1.7770800e+05   1.8191300e+05   1.8410200e+05   1.4730500e+05   1.5057500e+05   1.4608200e+05   1.6575900e+05   1.6337700e+05   1.5261600e+05   1.4999300e+05   1.6883600e+05   1.6462000e+05   1.5427000e+05   1.4234000e+05   1.4913800e+05   1.3716700e+05   1.6160300e+05   1.5441100e+05   1.5316800e+05   1.3907300e+05   1.4854000e+05   1.5656800e+05   1.6557900e+05
   2.3297300e+05   2.4382500e+05   2.5101300e+05   2.6340000e+05   3.0936800e+05   2.6580500e+05   2.6851800e+05   2.7005500e+05   2.6203300e+05   2.4700200e+05   2.4520700e+05   2.4996200e+05   0.0000000e+00   2.5287400e+05   2.7205200e+05   2.6810900e+05   2.5799600e+05   2.7127500e+05   2.6174700e+05   2.6187500e+05   2.6694300e+05   2.7216100e+05   2.6809200e+05   2.5099000e+05   2.7235400e+05   2.6192900e+05   2.5297900e+05   2.7321400e+05   2.8144700e+05   2.6882500e+05   2.5499800e+05   2.5128200e+05   2.5556400e+05   2.4804000e+05   2.7063800e+05   2.7602400e+05   2.5347800e+05   2.6088700e+05   2.7167700e+05   2.9444500e+05   2.8079500e+05   2.6342600e+05   2.5633500e+05   2.4266600e+05   2.6532900e+05   2.7723700e+05   2.6055800e+05   2.7884900e+05   2.7663100e+05   2.8072000e+05   2.5360700e+05   2.3684300e+05   2.6585400e+05   2.5775500e+05   2.8075400e+05   2.6968700e+05   2.7955600e+05   2.7924700e+05   2.8698800e+05   2.9359300e+05   2.8326700e+05   2.6541200e+05   2.8679500e+05   2.8396000e+05   3.1106000e+05   3.1151900e+05   2.8280100e+05   2.8802200e+05   2.7928800e+05   2.8478300e+05   2.7032800e+05   2.6908400e+05   2.7927000e+05   2.8727200e+05   3.3007500e+05   2.7966100e+05   2.6428100e+05   2.7008500e+05   2.4622700e+05   2.7119500e+05   2.5642700e+05   2.4319100e+05   2.4710500e+05   2.5007200e+05   2.7543300e+05   2.5937900e+05   2.4298500e+05   2.3357700e+05   2.1002100e+05   2.3553500e+05
   2.1947700e+05   2.4317700e+05   2.1822200e+05   2.2636500e+05   2.2522400e+05   2.2456500e+05   2.2001100e+05   2.3005000e+05   2.2313600e+05   2.3375000e+05   2.4122000e+05   2.4194200e+05   2.4007600e+05   0.0000000e+00   2.3282800e+05   2.1960200e+05   2.1351700e+05   2.2347000e+05   2.2874000e+05   2.3254400e+05   2.2522800e+05   2.3089100e+05   2.2833900e+05   2.0980000e+05   2.2352800e+05   2.1132500e+05   2.1410200e+05   2.0506000e+05   2.1762900e+05   2.2806900e+05   1.9387600e+05   2.2265800e+05   2.3025300e+05   2.3999300e+05   2.2348300e+05   2.2249400e+05   1.9950000e+05   2.1174300e+05   2.0358400e+05   2.2444800e+05   2.2977900e+05   2.3514500e+05   2.0838500e+05   2.3627400e+05   2.1510700e+05   2.1732700e+05   1.8174500e+05   1.9642900e+05   2.1947100e+05   2.2911200e+05   2.3096900e+05   2.2519200e+05   2.3964300e+05   2.4337500e+05   2.5684700e+05   2.2897000e+05   2.1438900e+05   2.2605300e+05   2.3153000e+05   2.3262600e+05   2.5089200e+05   2.5579000e+05   2.1232100e+05   2.1718200e+05   2.2783100e+05   2.4596000e+05   2.1968400e+05   2.2582700e+05   2.4133200e+05   2.2996600e+05   2.4144500e+05   2.4769600e+05   2.1382300e+05   2.0822000e+05   2.1111000e+05   2.3683200e+05   2.4237200e+05   2.3316700e+05   2.4047200e+05   2.3636500e+05   2.4662100e+05   2.4311500e+05   2.1923400e+05   2.2720000e+05   2.3240700e+05   2.2099900e+05   2.2911300e+05   2.2412400e+05   2.3668000e+05   2.2494700e+05
   2.0296500e+05   1.9656000e+05   1.9889100e+05   2.2146300e+05   1.9733600e+05   2.0935800e+05   1.9901400e+05   2.1747700e+05   2.0376300e+05   1.9144600e+05   2.1501100e+05   2.0401200e+05   2.1388600e+05   2.0432400e+05   0.0000000e+00   1.9863100e+05   2.1088100e+05   2.0814100e+05   1.9339000e+05   1.9773300e+05   1.9752600e+05   1.9765000e+05   2.0741100e+05   2.3876400e+05   2.2584500e+05   2.1254700e+05   2.1085800e+05   2.1804600e+05   2.0520800e+05   2.0367100e+05   2.0968000e+05   2.0528500e+05   1.8899100e+05   2.1140100e+05   2.0962600e+05   2.1336000e+05   2.1245500e+05   2.1246900e+05   2.0096500e+05   2.0357200e+05   2.0703500e+05   1.9920200e+05   2.1878600e+05   1.9530700e+05   1.9045000e+05   2.0369500e+05   2.1622400e+05   2.2997300e+05   2.1255900e+05   2.0323000e+05   1.9521800e+05   1.9960000e+05   2.0814000e+05   2.0811300e+05   1.9973200e+05   2.0328500e+05   1.9311000e+05   1.9899100e+05   1.9754300e+05   2.0336500e+05   2.0175300e+05   1.9500300e+05   1.9273800e+05   2.1664400e+05   1.9710400e+05   2.1391600e+05   2.1384500e+05   2.0548200e+05   2.1877900e+05   2.0544000e+05   1.9768200e+05   1.9097800e+05   2.0598000e+05   2.0380100e+05   2.1650000e+05   1.9440000e+05   1.8479000e+05   1.9987500e+05   2.0340100e+05   2.2011000e+05   2.1938500e+05   2.0315200e+05   2.2099700e+05   2.0862200e+05   2.1781400e+05   2.1101100e+05   2.0430800e+05   2.1034300e+05   2.1769200e+05   2.2741000e+05
   1.9993500e+05   1.9960500e+05   1.9901300e+05   1.9391900e+05   1.7735000e+05   1.8668100e+05   1.6889600e+05   1.9625900e+05   1.9196100e+05   1.9391200e+05   1.9084500e+05   1.7718700e+05   1.7969400e+05   1.5804000e+05   1.9949900e+05   0.0000000e+00   2.1228200e+05   1.9845100e+05   1.9680200e+05   1.9179300e+05   1.6658200e+05   1.6851200e+05   1.4845100e+05   1.5864000e+05   1.7584300e+05   1.9440800e+05   1.7766700e+05   1.6933900e+05   1.7827000e+05   1.9615100e+05   2.1185500e+05   2.0590500e+05   1.7676700e+05   1.9730200e+05   2.0252500e+05   1.7572600e+05   1.7526600e+05   1.7026100e+05   1.6723700e+05   1.8928200e+05   1.9488000e+05   1.8688100e+05   1.7266000e+05   1.9006300e+05   1.8820800e+05   2.0292100e+05   1.9475800e+05   1.9591900e+05   1.7831700e+05   1.8348400e+05   1.8244900e+05   2.0468800e+05   2.0452600e+05   1.9128500e+05   1.6488900e+05   1.8136500e+05   1.9457600e+05   1.9722500e+05   2.1279600e+05   2.0301400e+05   1.9355800e+05   2.0382000e+05   2.0329700e+05   1.9386400e+05   1.9507000e+05   2.0788100e+05   2.1447400e+05   1.9698900e+05   1.6572800e+05   1.9937800e+05   1.7085600e+05   1.7651100e+05   1.9503600e+05   2.0980700e+05   2.1126000e+05   2.2567600e+05   2.2251200e+05   2.0349300e+05   1.8679000e+05   1.9572800e+05   1.8986100e+05   1.9113200e+05   1.7553400e+05   1.8465900e+05   1.8553100e+05   1.8526300e+05   1.8985500e+05   1.9867600e+05   1.9218200e+05   1.9879100e+05
   1.1200700e+05   1.1579000e+05   1.1491300e+05   1.1239300e+05   1.2987100e+05   1.4210500e+05   1.1817700e+05   1.1382000e+05   1.2786000e+05   1.0754400e+05   1.1821900e+05   9.6947000e+04   1.2825200e+05   1.1874800e+05   1.1919400e+05   1.2379200e+05   0.0000000e+00   9.6929000e+04   1.0787600e+05   1.1397900e+05   1.0041200e+05   9.5442000e+04   9.6176000e+04   8.8586000e+04   1.0845100e+05   1.0603800e+05   1.0440000e+05   1.0493500e+05   1.1040500e+05   1.1986800e+05   1.3068200e+05   1.2126400e+05   1.3201200e+05   1.3980100e+05   1.2920500e+05   1.3147600e+05   1.2788100e+05   1.4161600e+05   1.3515900e+05   1.1985700e+05   1.1475000e+05   1.1193800e+05   1.1242200e+05   1.1767900e+05   1.2457300e+05   1.2148800e+05   1.2260600e+05   1.2676000e+05   1.3718400e+05   1.2431400e+05   1.0224900e+05   1.1693900e+05   1.1175200e+05   1.0785000e+05   1.2976900e+05   1.2432500e+05   1.1740000e+05   1.0463400e+05   1.1464600e+05   1.2888800e+05   1.2300900e+05   1.2536200e+05   1.1650000e+05   1.1008400e+05   1.1809000e+05   1.2154100e+05   1.2479700e+05   1.0984100e+05   1.0465200e+05   1.0990300e+05   1.1310900e+05   1.3070400e+05   1.1951900e+05   1.1620300e+05   1.1786000e+05   1.0607800e+05   1.2133200e+05   1.1846000e+05   1.1521800e+05   1.1680800e+05   1.2439100e+05   1.2089700e+05   1.2387700e+05   1.1646000e+05   1.1564700e+05   1.1514600e+05   1.1351900e+05   1.1717800e+05   1.1743100e+05   1.1166300e+05
   1.6372000e+05   1.7302500e+05   2.0349700e+05   1.8773900e+05   1.7633000e+05   1.7673800e+05   1.7888500e+05   1.7841400e+05   1.9510900e+05   1.5599900e+05   1.7112100e+05   1.6923900e+05   1.8973600e+05   1.6935100e+05   1.5490500e+05   1.6036700e+05   1.7682400e+05   0.0000000e+00   1.8448600e+05   1.7420300e+05   1.7672100e+05   1.9431400e+05   1.7862700e+05   1.5558700e+05   1.6512700e+05   1.8058600e+05   1.8181000e+05   1.9357500e+05   1.8476500e+05   1.8045400e+05   1.6948000e+05   1.5149700e+05   1.6896600e+05   1.6404400e+05   1.8268800e+05   1.7316900e+05   1.5622400e+05   1.5922400e+05   1.6085000e+05   1.6542200e+05   1.8808000e+05   1.6707900e+05   1.6905200e+05   1.6140500e+05   1.5180900e+05   1.5421900e+05   1.6955100e+05   1.6260600e+05   1.5525300e+05   1.5672200e+05   1.6503300e+05   1.7011100e+05   1.6325400e+05   1.7074700e+05   1.6203400e+05   1.7704800e+05   1.8005200e+05   1.9136200e+05   1.9198900e+05   1.7345900e+05   1.7709500e+05   1.5573200e+05   1.7724300e+05   1.6692300e+05   1.5951900e+05   1.5441500e+05   1.6397200e+05   1.8041600e+05   1.7671300e+05   1.6990900e+05   1.7359600e+05   1.7007500e+05   1.9448600e+05   1.9203300e+05   1.6777800e+05   1.6303600e+05   1.8214200e+05   1.6547100e+05   1.8414900e+05   1.7379000e+05   1.5053700e+05   1.7012300e+05   2.0188700e+05   1.9016200e+05   1.7609700e+05   1.7051700e+05   1.7843700e+05   1.7599200e+05   1.7203800e+05   1.6729600e+05
   2.7900700e+05   2.8133100e+05   2.8698400e+05   2.7256300e+05   2.7071500e+05   2.7263500e+05   2.7055800e+05   2.7275500e+05   2.8116900e+05   2.9724700e+05   2.8182200e+05   2.7821400e+05   2.6328400e+05   2.7292300e+05   2.8738500e+05   2.9742800e+05   2.7294700e+05   2.6077700e+05   0.0000000e+00   2.9252800e+05   2.7342700e+05   2.7007400e+05   2.9075700e+05   2.8703300e+05   2.7070600e+05   2.7863900e+05   2.7756700e+05   3.0105900e+05   2.9058600e+05   2.8723700e+05   2.9188100e+05   2.9989600e+05   2.8392800e+05   2.8948800e+05   2.8722100e+05   2.6829600e+05   2.7360600e+05   2.6782800e+05   2.8965100e+05   2.8365300e+05   2.8529300e+05   2.8698900e+05   2.5391800e+05   2.6232800e+05   2.7247700e+05   2.7577200e+05   2.8693200e+05   2.7881900e+05   2.5602100e+05   2.5465700e+05   2.4270000e+05   2.6181600e+05   2.6844900e+05   2.8099700e+05   2.4917500e+05   2.5244900e+05   2.6063600e+05   2.4461900e+05   2.5347600e+05   2.7064600e+05   2.8261300e+05   2.5258000e+05   2.5697900e+05   2.7812900e+05   2.6865000e+05   2.8513200e+05   2.6131900e+05   2.6811400e+05   2.8074500e+05   2.9393300e+05   2.7369400e+05   2.6903100e+05   2.7044400e+05   2.8672500e+05   2.7788000e+05   2.6859600e+05   2.5978900e+05   2.7250900e+05   2.7482700e+05   2.7776600e+05   2.6744100e+05   2.6443500e+05   2.8623900e+05   2.7565400e+05   2.9626700e+05   2.8626800e+05   2.7336500e+05   2.6902900e+05   2.8022700e+05   2.7352600e+05
   3.1211900e+05   2.9640300e+05   3.0397400e+05   2.9320400e+05   2.7123000e+05   2.9460600e+05   3.1695400e+05   2.9392900e+05   3.0743400e+05   2.8849400e+05   3.1004100e+05   3.2453900e+05   2.9869800e+05   2.9373000e+05   2.9879100e+05   2.6730600e+05   2.8630600e+05   2.7510100e+05   3.0393200e+05   0.0000000e+00   2.6974100e+05   2.8803100e+05   2.8608600e+05   2.8861600e+05   2.8899500e+05   2.7560300e+05   2.8802900e+05   2.8762600e+05   2.8117900e+05   2.9561100e+05   2.9454600e+05   2.7371400e+05   2.7545900e+05   2.8569200e+05   2.7802800e+05   2.7661100e+05   2.8033600e+05   2.8503900e+05   2.6148700e+05   2.7422100e+05   2.8394600e+05   2.6724500e+05   2.9125900e+05   3.0029900e+05   2.8748000e+05   2.8609400e+05   2.8032200e+05   2.9176900e+05   2.7222900e+05   2.8344200e+05   2.7825900e+05   2.8153200e+05   2.7555400e+05   2.7620700e+05   2.8874500e+05   2.7462500e+05   2.8728600e+05   2.8262300e+05   2.7252300e+05   2.7999800e+05   2.9069100e+05   3.0245400e+05   2.8930300e+05   2.8653900e+05   2.8466900e+05   3.0234800e+05   3.0969200e+05   3.1085700e+05   2.9554400e+05   3.0433900e+05   3.0210500e+05   3.2088500e+05   3.2384400e+05   3.3240500e+05   3.2340500e+05   3.0393700e+05   2.8752000e+05   2.9478100e+05   3.1087600e+05   3.3147900e+05   2.8208000e+05   2.9032700e+05   2.9714600e+05   2.9998200e+05   3.0189500e+05   3.2034200e+05   3.1870400e+05   2.9382600e+05   2.8196300e+05   2.8025100e+05
   4.5244000e+04   5.5199000e+04   4.7476000e+04   4.1251000e+04   4.0559000e+04   4.4064000e+04   3.7542000e+04   4.0286000e+04   4.6946000e+04   4.4201000e+04   4.1865000e+04   4.2643000e+04   4.5799000e+04   3.5308000e+04   3.1933000e+04   4.4333000e+04   5.7621000e+04   4.6127000e+04   3.9723000e+04   4.7130000e+04   0.0000000e+00   4.0715000e+04   3.3972000e+04   4.0227000e+04   4.6430000e+04   5.5444000e+04   4.5790000e+04   3.9428000e+04   4.5135000e+04   4.0511000e+04   4.3076000e+04   4.4436000e+04   4.6567000e+04   4.0461000e+04   3.9700000e+04   4.0309000e+04   4.2658000e+04   3.6620000e+04   4.5670000e+04   4.8144000e+04   4.1502000e+04   3.6454000e+04   3.3965000e+04   4.0331000e+04   3.9524000e+04   3.8307000e+04   3.8676000e+04   3.2954000e+04   3.7929000e+04   4.0678000e+04   4.1630000e+04   4.0072000e+04   4.5246000e+04   4.4891000e+04   4.1266000e+04   6.0351000e+04   4.4891000e+04   3.8551000e+04   3.3170000e+04   3.5354000e+04   3.4637000e+04   3.6714000e+04   4.5031000e+04   5.6717000e+04   4.6704000e+04   3.7034000e+04   4.0317000e+04   4.3081000e+04   4.6167000e+04   3.4801000e+04   4.8042000e+04   5.0156000e+04   5.2129000e+04   3.7335000e+04   5.0613000e+04   3.9548000e+04   5.4300000e+04   5.2602000e+04   4.8395000e+04   4.0940000e+04   4.9067000e+04   5.0064000e+04   4.4556000e+04   4.8937000e+04   4.2745000e+04   4.7851000e+04   4.4411000e+04   3.9495000e+04   3.8170000e+04   4.7115000e+04
   4.8217000e+04   5.9385000e+04   5.7106000e+04   5.1963000e+04   5.9220000e+04   5.0044000e+04   5.0312000e+04   4.7238000e+04   5.4625000e+04   5.3784000e+04   5.4052000e+04   4.7805000e+04   4.7994000e+04   5.4840000e+04   4.6921000e+04   4.6831000e+04   5.2238000e+04   5.2938000e+04   4.8542000e+04   5.5900000e+04   4.9565000e+04   0.0000000e+00   4.4420000e+04   4.6520000e+04   4.4001000e+04   5.5748000e+04   5.0574000e+04   4.1569000e+04   4.7336000e+04   5.1895000e+04   4.8697000e+04   6.1535000e+04   5.1251000e+04   5.8104000e+04   4.7599000e+04   5.7481000e+04   4.7046000e+04   5.2836000e+04   5.0563000e+04   4.8700000e+04   5.2372000e+04   5.1714000e+04   5.6574000e+04   4.5909000e+04   4.4281000e+04   5.2360000e+04   5.2659000e+04   5.1317000e+04   5.8573000e+04   5.3748000e+04   6.1160000e+04   5.2740000e+04   4.6249000e+04   5.7383000e+04   5.0591000e+04   5.7710000e+04   5.2777000e+04   4.9860000e+04   4.5399000e+04   3.7714000e+04   4.3440000e+04   3.7242000e+04   3.8885000e+04   7.0446000e+04   4.9232000e+04   5.3018000e+04   5.2837000e+04   4.6001000e+04   4.2213000e+04   5.0470000e+04   4.4722000e+04   4.7894000e+04   5.2836000e+04   4.8133000e+04   3.9159000e+04   4.9294000e+04   4.0108000e+04   4.3288000e+04   4.2622000e+04   4.3689000e+04   4.8154000e+04   4.4994000e+04   3.8611000e+04   4.9244000e+04   4.7949000e+04   4.2250000e+04   4.7655000e+04   5.4527000e+04   5.8632000e+04   4.3172000e+04
   3.4865100e+05   3.3595000e+05   3.5689800e+05   3.4654700e+05   3.3862800e+05   3.4387100e+05   3.2763400e+05   3.3544100e+05   3.5150700e+05   3.4235100e+05   3.3924600e+05   3.3781400e+05   3.4166900e+05   3.6968200e+05   3.6893300e+05   3.7002700e+05   3.6194600e+05   3.4558800e+05   3.4902400e+05   3.6636600e+05   3.6697600e+05   3.6834300e+05   0.0000000e+00   3.4592900e+05   3.4155500e+05   3.6880600e+05   3.7029300e+05   3.5168100e+05   3.4096300e+05   3.3857400e+05   3.5132700e+05   3.7523000e+05   3.6917200e+05   3.4658300e+05   3.4595600e+05   3.4337200e+05   3.5562500e+05   3.6044000e+05   3.4736200e+05   3.5416300e+05   3.6211400e+05   3.5282500e+05   3.6431100e+05   3.5610100e+05   3.4349800e+05   3.7023800e+05   3.6782700e+05   3.6675400e+05   3.6398400e+05   3.5224600e+05   3.5867200e+05   3.5119200e+05   3.6921900e+05   3.6088200e+05   3.2690700e+05   3.2850900e+05   3.5675100e+05   3.7656600e+05   3.6943300e+05   3.5064200e+05   3.6629800e+05   3.8477100e+05   3.6987100e+05   3.7622900e+05   3.6114000e+05   3.5020700e+05   3.5437700e+05   3.5796800e+05   3.5234200e+05   3.4965600e+05   3.7464500e+05   3.7123800e+05   3.6336900e+05   3.5196200e+05   3.4164600e+05   3.4855800e+05   3.5657500e+05   3.6894800e+05   3.5828800e+05   3.2893300e+05   3.2374200e+05   3.6542100e+05   3.4440700e+05   3.4859000e+05   3.3452600e+05   3.3297100e+05   3.4496200e+05   3.5908400e+05   3.5292000e+05   3.4300600e+05
   2.4813500e+05   2.4182100e+05   2.4231400e+05   2.2625600e+05   2.5365000e+05   2.2992200e+05   2.4693200e+05   2.2288700e+05   2.3730100e+05   2.3418700e+05   2.2587600e+05   2.2471300e+05   2.5247000e+05   2.4064000e+05   2.5247800e+05   2.3935000e+05   2.3484700e+05   2.4677400e+05   2.6963300e+05   2.5704300e+05   2.6295200e+05   2.5872800e+05   2.6697600e+05   0.0000000e+00   2.5268800e+05   2.5484200e+05   2.6830900e+05   2.6354900e+05   2.4997400e+05   2.3439700e+05   2.3790600e+05   2.5165400e+05   2.6393300e+05   2.4386000e+05   2.3777600e+05   2.4506200e+05   2.5045600e+05   2.4684600e+05   2.5852300e+05   2.5884300e+05   2.6291400e+05   2.6319500e+05   2.6364700e+05   2.5188500e+05   2.5293300e+05   2.5971900e+05   2.6566600e+05   2.7152300e+05   2.5793000e+05   2.4889500e+05   2.6629600e+05   2.5543400e+05   2.7321600e+05   2.6566300e+05   2.6518400e+05   2.4242700e+05   2.7383800e+05   2.5546900e+05   2.5360800e+05   2.5136300e+05   2.4357700e+05   2.3924600e+05   2.4174400e+05   2.3620000e+05   2.2008200e+05   2.3119600e+05   2.2665400e+05   2.2936900e+05   2.5610000e+05   2.6747900e+05   2.7004000e+05   2.4479400e+05   2.4843700e+05   2.7018300e+05   2.9307900e+05   2.8476200e+05   2.8467000e+05   2.6655900e+05   2.7433400e+05   2.6712300e+05   2.8480900e+05   2.4504200e+05   2.5707300e+05   2.5588900e+05   2.5596000e+05   2.4969800e+05   2.3657600e+05   2.2957000e+05   2.3795100e+05   2.4990800e+05
   9.8992000e+04   1.0204500e+05   1.0489000e+05   9.2368000e+04   9.2527000e+04   1.0256000e+05   1.0907200e+05   9.9933000e+04   9.5994000e+04   1.0549800e+05   1.0502900e+05   1.0553200e+05   9.9639000e+04   9.2865000e+04   9.4762000e+04   1.0953000e+05   9.7032000e+04   9.2431000e+04   9.1047000e+04   9.9098000e+04   1.0519700e+05   9.9061000e+04   1.0038300e+05   9.3245000e+04   0.0000000e+00   9.8439000e+04   9.7008000e+04   8.9277000e+04   9.7461000e+04   1.1299200e+05   9.7591000e+04   9.6688000e+04   9.7047000e+04   9.0252000e+04   1.0187100e+05   9.7073000e+04   9.4257000e+04   9.3024000e+04   9.5702000e+04   9.2109000e+04   9.8522000e+04   9.6952000e+04   9.4816000e+04   9.2734000e+04   1.0299000e+05   9.9867000e+04   9.3824000e+04   9.7517000e+04   9.0631000e+04   9.3457000e+04   9.6334000e+04   9.4367000e+04   9.6760000e+04   9.3393000e+04   9.5362000e+04   1.0300600e+05   1.0643400e+05   1.0625600e+05   8.8202000e+04   8.7917000e+04   9.7345000e+04   1.0681200e+05   1.0705800e+05   9.8633000e+04   9.4037000e+04   9.3001000e+04   1.0894100e+05   1.0309900e+05   9.9353000e+04   9.3495000e+04   1.0619300e+05   1.0553400e+05   1.0875000e+05   1.0029600e+05   1.0931900e+05   1.0664800e+05   1.1238300e+05   1.1137400e+05   1.1203100e+05   9.7674000e+04   1.0045400e+05   9.5358000e+04   1.1131400e+05   1.0494900e+05   1.0647700e+05   1.0412200e+05   1.0274100e+05   1.0277600e+05   9.9097000e+04   1.0799100e+05
   1.2857200e+05   1.1368500e+05   1.1706600e+05   1.1727200e+05   1.1460000e+05   1.2392000e+05   1.2947900e+05   1.2988800e+05   1.2194700e+05   1.2221200e+05   1.2059200e+05   1.3441000e+05   1.4317500e+05   1.5160200e+05   1.3665000e+05   1.3883600e+05   1.3146000e+05   1.3327900e+05   1.3835800e+05   1.5446500e+05   1.4733400e+05   1.3796100e+05   1.2974100e+05   1.3271600e+05   1.4640300e+05   0.0000000e+00   1.4150800e+05   1.4238600e+05   1.2907200e+05   1.3207400e+05   1.2754200e+05   1.4301900e+05   1.3962900e+05   1.3685600e+05   1.1641300e+05   1.1932400e+05   1.2618000e+05   1.2029600e+05   1.2390000e+05   1.2482700e+05   1.0452100e+05   1.1369700e+05   1.1696900e+05   1.2273300e+05   1.2521100e+05   1.1207000e+05   1.1731000e+05   1.1793400e+05   1.1678600e+05   1.3615600e+05   1.3422100e+05   1.2717100e+05   1.3163000e+05   1.2426800e+05   1.2938100e+05   1.3468400e+05   1.5519600e+05   1.3889300e+05   1.3005900e+05   1.3666900e+05   1.3846300e+05   1.3177600e+05   1.3491700e+05   1.3325100e+05   1.3877900e+05   1.4147100e+05   1.2711600e+05   1.1116100e+05   1.3045800e+05   1.3710300e+05   1.4273100e+05   1.2833900e+05   1.2677700e+05   1.1664100e+05   1.1985300e+05   1.2373400e+05   1.2971200e+05   1.4749800e+05   1.3529600e+05   1.2683800e+05   1.1314400e+05   1.1460900e+05   1.2076100e+05   1.3890100e+05   1.4808200e+05   1.1774900e+05   1.1426200e+05   1.1430400e+05   1.2672900e+05   1.4034100e+05
   9.2061000e+04   9.2719000e+04   8.2996000e+04   8.0993000e+04   9.0302000e+04   8.2989000e+04   8.6223000e+04   8.5548000e+04   9.2522000e+04   9.3012000e+04   9.5986000e+04   9.1165000e+04   8.2357000e+04   7.8215000e+04   9.2189000e+04   8.5682000e+04   8.6471000e+04   9.7361000e+04   7.8460000e+04   7.3910000e+04   9.0239000e+04   8.5622000e+04   8.7670000e+04   7.9658000e+04   7.8105000e+04   8.3273000e+04   0.0000000e+00   9.3765000e+04   1.0519800e+05   1.1271400e+05   9.2723000e+04   8.5411000e+04   9.5905000e+04   1.0294700e+05   1.0078400e+05   1.1611900e+05   1.0467300e+05   9.7774000e+04   9.9450000e+04   9.3698000e+04   9.8487000e+04   9.2097000e+04   9.7633000e+04   8.4478000e+04   9.9931000e+04   1.0100000e+05   9.6996000e+04   9.8652000e+04   9.9021000e+04   9.8957000e+04   9.8371000e+04   9.5262000e+04   8.9737000e+04   1.0732900e+05   1.0996900e+05   9.5078000e+04   9.1311000e+04   8.4951000e+04   9.2107000e+04   1.0093600e+05   9.8146000e+04   9.1598000e+04   9.5962000e+04   8.8614000e+04   1.0273800e+05   1.0282800e+05   1.0719800e+05   1.1928200e+05   1.0037700e+05   9.9053000e+04   9.9576000e+04   1.0273800e+05   1.0991500e+05   1.0938800e+05   8.5358000e+04   8.3121000e+04   8.0410000e+04   8.7207000e+04   9.9645000e+04   8.7018000e+04   7.5772000e+04   9.4939000e+04   9.3992000e+04   1.0057100e+05   8.6664000e+04   8.4761000e+04   8.7669000e+04   1.0959200e+05   1.0529200e+05   9.5009000e+04
   7.4184000e+04   1.0453600e+05   1.0396600e+05   9.2129000e+04   9.1892000e+04   9.6672000e+04   8.9041000e+04   9.1021000e+04   8.5838000e+04   9.3994000e+04   1.0214300e+05   9.5858000e+04   1.0275900e+05   8.7768000e+04   9.8407000e+04   9.6544000e+04   9.8519000e+04   8.7305000e+04   8.4176000e+04   8.3032000e+04   8.9449000e+04   8.3961000e+04   8.1969000e+04   7.7954000e+04   8.3126000e+04   8.5559000e+04   9.5795000e+04   0.0000000e+00   8.0323000e+04   7.9506000e+04   6.6843000e+04   7.2909000e+04   8.3973000e+04   7.8581000e+04   7.6907000e+04   6.9926000e+04   6.1014000e+04   6.0161000e+04   7.3622000e+04   6.1843000e+04   8.0376000e+04   6.4342000e+04   7.2076000e+04   7.2445000e+04   7.7487000e+04   9.1036000e+04   7.5774000e+04   7.4196000e+04   8.3905000e+04   7.0795000e+04   6.7825000e+04   8.5306000e+04   8.0421000e+04   7.4441000e+04   6.7554000e+04   7.6739000e+04   7.5777000e+04   7.0636000e+04   8.4220000e+04   8.7510000e+04   8.2472000e+04   7.5869000e+04   7.7973000e+04   8.9314000e+04   9.0670000e+04   9.3878000e+04   9.9731000e+04   9.3267000e+04   9.6588000e+04   8.8325000e+04   8.8373000e+04   9.4382000e+04   8.7781000e+04   9.0904000e+04   8.7049000e+04   8.5851000e+04   1.0184600e+05   8.9582000e+04   8.9103000e+04   8.5748000e+04   9.4734000e+04   9.6119000e+04   8.5097000e+04   8.1564000e+04   9.2336000e+04   9.6980000e+04   1.0555600e+05   8.6411000e+04   9.7823000e+04   9.6119000e+04
   2.4465200e+05   2.7191800e+05   2.8665700e+05   2.6505300e+05   2.6984300e+05   2.5619300e+05   2.3922200e+05   2.7485600e+05   2.7027000e+05   2.5224800e+05   2.3725000e+05   2.4529100e+05   2.5336100e+05   2.6048100e+05   2.4422700e+05   2.4421200e+05   2.2146800e+05   2.3136600e+05   2.2157900e+05   2.1724600e+05   2.1649700e+05   2.2998600e+05   2.1824200e+05   2.0510000e+05   2.1739600e+05   2.3203600e+05   2.1789900e+05   2.2355400e+05   0.0000000e+00   2.0023500e+05   2.0628200e+05   2.0345900e+05   2.1406500e+05   2.2254200e+05   2.3900500e+05   2.0208400e+05   2.1181700e+05   2.0343800e+05   2.0355100e+05   2.1455900e+05   2.1124400e+05   2.1326200e+05   2.3012900e+05   2.1872400e+05   2.2827900e+05   2.2465700e+05   2.1090400e+05   2.1841800e+05   2.0913900e+05   2.3060900e+05   2.4409000e+05   2.5982000e+05   2.5174300e+05   2.4776400e+05   2.5565500e+05   2.3953500e+05   2.5192600e+05   2.7060900e+05   2.6647400e+05   2.4269300e+05   2.4222900e+05   2.4362500e+05   2.3644300e+05   2.7592800e+05   2.8120000e+05   2.6617400e+05   2.5082200e+05   2.5653600e+05   2.4840500e+05   2.4100500e+05   2.5341700e+05   2.5095900e+05   2.5663300e+05   2.7579800e+05   2.7813200e+05   2.6520100e+05   2.7152600e+05   2.6631200e+05   2.6497800e+05   2.5624700e+05   2.6853600e+05   2.6343600e+05   2.4001500e+05   2.4929300e+05   2.6531500e+05   2.4685300e+05   2.4051800e+05   2.5431200e+05   2.5460200e+05   2.4968700e+05
   2.0572000e+05   2.0240400e+05   1.9604600e+05   2.1273400e+05   2.1559900e+05   2.0847600e+05   2.1445700e+05   2.1600600e+05   2.1167600e+05   2.0845900e+05   2.0835400e+05   2.1332800e+05   2.2610500e+05   2.1748800e+05   2.1627500e+05   2.0992300e+05   2.2032900e+05   2.0844200e+05   2.3533500e+05   2.1695500e+05   2.1267400e+05   2.2952800e+05   2.1601900e+05   2.0008400e+05   1.9907600e+05   2.2542200e+05   2.3013300e+05   2.2970400e+05   2.3398100e+05   0.0000000e+00   2.4126700e+05   2.2675000e+05   2.3215000e+05   2.4021700e+05   2.2733900e+05   2.2292100e+05   2.2152000e+05   2.1186600e+05   2.2757800e+05   2.1372600e+05   2.2072200e+05   2.3941300e+05   2.1063600e+05   2.1051300e+05   2.1202700e+05   2.1404300e+05   2.1763000e+05   2.1464800e+05   2.0710500e+05   2.1183000e+05   1.9959000e+05   2.2225500e+05   2.1592800e+05   2.0030100e+05   2.0775400e+05   2.0235200e+05   2.1443500e+05   2.0559000e+05   2.2921000e+05   2.2134100e+05   2.1487900e+05   2.1516700e+05   2.0531000e+05   2.1389300e+05   2.1830900e+05   2.2051100e+05   2.1178400e+05   2.0450700e+05   2.1800500e+05   1.9986800e+05   1.8888500e+05   2.0154000e+05   2.0691600e+05   2.0684500e+05   1.9733400e+05   1.8490000e+05   2.0628900e+05   1.9875200e+05   2.1117300e+05   1.9400100e+05   1.8508000e+05   1.9363400e+05   1.8306600e+05   1.8404500e+05   1.9872800e+05   1.9144900e+05   1.9009900e+05   1.8572100e+05   1.9512800e+05   1.9541900e+05
   2.4798200e+05   2.3538600e+05   2.3241000e+05   2.2617900e+05   2.4399000e+05   2.3809300e+05   2.1363800e+05   2.2613900e+05   2.2648200e+05   2.4883100e+05   2.2443800e+05   2.3914600e+05   2.3150600e+05   2.2815500e+05   2.3588700e+05   2.1784300e+05   2.1808700e+05   2.3410900e+05   2.2450500e+05   2.2613900e+05   2.0619000e+05   2.1234800e+05   2.0588600e+05   2.2388500e+05   2.0454200e+05   2.1765200e+05   1.9361200e+05   1.9717400e+05   2.0570200e+05   2.1130300e+05   0.0000000e+00   2.0533100e+05   1.9570700e+05   1.9588800e+05   2.0558900e+05   2.2183800e+05   2.0874600e+05   1.9114600e+05   2.2440900e+05   2.2576600e+05   2.2058700e+05   2.3446700e+05   2.4144800e+05   2.2311800e+05   2.1931000e+05   2.2690900e+05   2.2849700e+05   2.3686900e+05   2.1899700e+05   2.0909600e+05   2.3172500e+05   2.0834600e+05   2.0893500e+05   2.0861600e+05   2.1796600e+05   2.2805700e+05   2.2493500e+05   2.1315700e+05   2.2043100e+05   2.1354700e+05   2.1741400e+05   2.2803300e+05   2.0712700e+05   2.1915100e+05   2.1772200e+05   2.0309900e+05   2.1408400e+05   2.2387000e+05   2.0052900e+05   2.0895900e+05   2.0408600e+05   2.1764800e+05   1.8723700e+05   1.8434500e+05   2.0710200e+05   2.0041500e+05   2.0140400e+05   1.8940800e+05   1.8794900e+05   2.1445100e+05   2.1472300e+05   1.9528200e+05   2.2238300e+05   2.1881600e+05   2.0998800e+05   2.2571400e+05   2.2967900e+05   2.2375900e+05   2.3484900e+05   2.4588800e+05
   2.6137900e+05   2.3421800e+05   2.3512800e+05   2.1928400e+05   2.2742300e+05   2.3286500e+05   2.3815800e+05   2.5879900e+05   2.3132700e+05   2.4105900e+05   2.2140900e+05   2.2241900e+05   2.3447200e+05   2.4999000e+05   2.3568400e+05   2.1776500e+05   2.1037700e+05   2.2692000e+05   2.3322400e+05   2.2642100e+05   2.2815200e+05   2.4337000e+05   2.4301100e+05   2.3429300e+05   2.1388300e+05   2.2441600e+05   2.3915500e+05   2.4935000e+05   2.3090700e+05   2.2808200e+05   2.1200100e+05   0.0000000e+00   2.2815800e+05   2.1828400e+05   1.9314900e+05   2.1920200e+05   2.0866700e+05   2.0331200e+05   2.3798200e+05   1.9955800e+05   2.0757900e+05   2.0982700e+05   2.2032800e+05   2.0457900e+05   2.0467900e+05   2.1278600e+05   2.1709100e+05   2.2542500e+05   2.1077300e+05   1.9267300e+05   2.0624400e+05   2.3449200e+05   2.2337000e+05   2.1745400e+05   2.0681600e+05   2.1011500e+05   2.1098500e+05   2.1033700e+05   2.3084700e+05   2.2895800e+05   2.1436900e+05   2.2972400e+05   2.1857100e+05   2.1024000e+05   2.3138100e+05   2.4263500e+05   2.2704100e+05   2.1178000e+05   2.1618200e+05   2.1683700e+05   2.2401200e+05   2.2152900e+05   2.0630000e+05   2.2249200e+05   2.4111500e+05   2.4055100e+05   2.3151500e+05   2.2591900e+05   2.2579800e+05   2.2971600e+05   2.0764600e+05   2.4027500e+05   2.4320000e+05   2.2873400e+05   2.3254800e+05   2.4042600e+05   2.2646700e+05   2.3011100e+05   2.4145200e+05   2.5725300e+05
   3.6235600e+05   3.4526100e+05   3.2750600e+05   3.4667800e+05   3.7144400e+05   3.5863000e+05   3.5823800e+05   3.6735100e+05   3.7464600e+05   3.5119300e+05   3.4224900e+05   3.3236800e+05   3.5589400e+05   3.7681700e+05   3.6975100e+05   3.4870400e+05   3.6463200e+05   3.2703300e+05   3.3819600e+05   3.4149700e+05   3.2647900e+05   3.5350500e+05   3.3020100e+05   3.4602300e+05   3.3140400e+05   3.2378500e+05   3.4301200e+05   3.2661300e+05   3.2593600e+05   3.3226000e+05   3.3371900e+05   3.3144200e+05   0.0000000e+00   3.2048500e+05   3.1776200e+05   3.3820500e+05   3.5598000e+05   3.4650400e+05   3.3513400e+05   3.4722600e+05   3.4356400e+05   3.3872500e+05   3.4261800e+05   3.5182000e+05   3.5840700e+05   3.4569800e+05   3.3928400e+05   3.7378500e+05   3.8126200e+05   3.5260600e+05   3.3229600e+05   3.3930300e+05   3.2446800e+05   3.3564900e+05   3.6468700e+05   3.6343600e+05   3.6481900e+05   3.4590100e+05   3.4720600e+05   3.3410200e+05   3.2023100e+05   3.3370700e+05   3.3855000e+05   3.5018900e+05   3.5267500e+05   3.5009700e+05   3.4346900e+05   3.4786500e+05   3.5485200e+05   3.4444700e+05   3.5620900e+05   3.7021200e+05   3.6503700e+05   3.7802600e+05   3.5157900e+05   3.5165700e+05   3.7105200e+05   3.5381500e+05   3.5582700e+05   3.7246700e+05   3.8019200e+05   3.7114400e+05   3.6660800e+05   3.4430300e+05   3.6960400e+05   3.7382800e+05   3.6528100e+05   3.5641400e+05   3.5050800e+05   3.6383100e+05
   3.3491000e+05   3.2781300e+05   3.4260000e+05   3.3896200e+05   3.1282600e+05   3.1886700e+05   3.3787500e+05   3.6087200e+05   3.4067400e+05   3.1022600e+05   3.2528900e+05   3.3074600e+05   3.4018800e+05   3.3927600e+05   3.2980200e+05   3.2147500e+05   3.1383700e+05   3.2997300e+05   3.5383800e+05   3.4008800e+05   3.1071900e+05   2.8650200e+05   3.1794000e+05   3.4193200e+05   3.4969200e+05   2.9623100e+05   3.0720300e+05   3.0166400e+05   3.1733100e+05   3.2323700e+05   3.4798400e+05   3.2170000e+05   3.1224300e+05   0.0000000e+00   3.4698200e+05   3.4950000e+05   3.6537800e+05   3.3062500e+05   3.2844700e+05   3.6425800e+05   3.6380300e+05   3.5305400e+05   3.3496900e+05   3.1675200e+05   3.3471000e+05   3.6497200e+05   3.5637700e+05   3.5647100e+05   3.5610200e+05   3.3389600e+05   3.2855900e+05   3.4619300e+05   3.4418500e+05   3.6485600e+05   3.4689300e+05   3.4106500e+05   3.4439200e+05   3.3374500e+05   3.2412700e+05   3.1868300e+05   3.3538100e+05   3.3607900e+05   3.1720600e+05   3.3610200e+05   3.3259500e+05   3.4762200e+05   3.2009400e+05   3.3473600e+05   3.2151400e+05   3.4853200e+05   3.4397500e+05   3.5054900e+05   3.2080900e+05   3.4757700e+05   3.2172200e+05   3.3983800e+05   3.3905400e+05   2.9354400e+05   3.3916700e+05   3.5567400e+05   3.3685500e+05   3.4410500e+05   3.2227500e+05   3.2091500e+05   3.3087600e+05   3.5185400e+05   3.3555500e+05   3.3891900e+05   3.1872400e+05   3.3682100e+05
   9.5878000e+04   1.0157900e+05   1.0053700e+05   1.0159100e+05   8.9956000e+04   7.5133000e+04   8.4589000e+04   8.1762000e+04   9.1835000e+04   9.4045000e+04   9.0173000e+04   8.3877000e+04   7.2829000e+04   8.5700000e+04   8.3932000e+04   8.6203000e+04   8.2481000e+04   9.2291000e+04   8.7289000e+04   8.0635000e+04   7.4074000e+04   7.7482000e+04   8.3203000e+04   7.9633000e+04   8.7956000e+04   9.0885000e+04   9.3336000e+04   8.0803000e+04   8.8989000e+04   8.2605000e+04   8.2590000e+04   8.6544000e+04   9.4725000e+04   7.9284000e+04   0.0000000e+00   7.3544000e+04   7.2476000e+04   8.1690000e+04   9.1508000e+04   9.6459000e+04   8.3074000e+04   8.1492000e+04   8.8551000e+04   8.7429000e+04   8.1673000e+04   8.6783000e+04   8.4376000e+04   8.3260000e+04   8.6445000e+04   9.9244000e+04   9.1987000e+04   9.4764000e+04   7.9489000e+04   7.6092000e+04   6.7224000e+04   8.6091000e+04   9.2386000e+04   9.2141000e+04   9.9965000e+04   8.0396000e+04   7.9415000e+04   8.1643000e+04   8.6538000e+04   8.7714000e+04   8.7635000e+04   9.6376000e+04   9.6492000e+04   9.5575000e+04   9.1994000e+04   9.6592000e+04   8.3455000e+04   9.5247000e+04   8.9940000e+04   8.9947000e+04   7.4831000e+04   8.0180000e+04   8.9454000e+04   8.6203000e+04   9.6025000e+04   9.3211000e+04   1.0215600e+05   8.0995000e+04   7.7726000e+04   7.7810000e+04   8.0189000e+04   8.6192000e+04   1.0500400e+05   9.6071000e+04   8.6609000e+04   9.0493000e+04
   5.1923000e+04   5.3779000e+04   4.0566000e+04   5.4500000e+04   5.0989000e+04   5.6212000e+04   5.8763000e+04   6.5149000e+04   6.0155000e+04   6.2898000e+04   5.0101000e+04   5.7573000e+04   5.4785000e+04   5.8918000e+04   5.5474000e+04   5.3889000e+04   4.9544000e+04   5.8799000e+04   5.9468000e+04   5.4258000e+04   4.9050000e+04   5.3059000e+04   5.7919000e+04   4.9983000e+04   5.3383000e+04   5.7074000e+04   6.4956000e+04   6.3226000e+04   5.9700000e+04   6.9059000e+04   6.3956000e+04   6.2522000e+04   6.7560000e+04   6.7570000e+04   6.2681000e+04   0.0000000e+00   6.1252000e+04   6.0343000e+04   5.3922000e+04   5.8558000e+04   6.0327000e+04   5.6955000e+04   5.5865000e+04   5.2417000e+04   5.5167000e+04   6.0784000e+04   5.9703000e+04   5.0603000e+04   5.7405000e+04   5.8925000e+04   5.8122000e+04   5.8654000e+04   5.6780000e+04   5.9768000e+04   6.4658000e+04   6.1321000e+04   6.2769000e+04   6.1360000e+04   6.3832000e+04   6.8533000e+04   6.5756000e+04   6.6141000e+04   6.0151000e+04   5.8959000e+04   5.9106000e+04   4.9547000e+04   5.5908000e+04   6.4056000e+04   6.0162000e+04   6.1220000e+04   5.5745000e+04   6.0401000e+04   6.3092000e+04   6.2932000e+04   5.3057000e+04   5.6304000e+04   5.7279000e+04   5.7617000e+04   6.0890000e+04   6.8663000e+04   6.0538000e+04   7.2162000e+04   6.1199000e+04   6.3944000e+04   6.3192000e+04   7.1380000e+04   6.8824000e+04   6.5060000e+04   5.9772000e+04   5.2356000e+04
   1.9584400e+05   1.8718500e+05   1.6596000e+05   1.8754500e+05   1.6619600e+05   1.7631900e+05   1.7238000e+05   1.8584200e+05   1.5286300e+05   1.6311700e+05   1.7749200e+05   1.8783400e+05   1.8206100e+05   1.8090200e+05   1.7783300e+05   1.7634100e+05   1.6625400e+05   1.7469300e+05   1.7687900e+05   1.8403800e+05   1.8480800e+05   1.8589200e+05   1.6851800e+05   1.8112500e+05   1.7996600e+05   1.7086000e+05   1.9111400e+05   1.6712300e+05   1.8560700e+05   1.9163800e+05   1.7559800e+05   1.7132600e+05   1.6987400e+05   1.6490900e+05   1.7690700e+05   1.7460300e+05   0.0000000e+00   1.8166900e+05   1.9370800e+05   1.7088100e+05   1.6950600e+05   1.6751600e+05   1.6373200e+05   1.6599700e+05   1.5985300e+05   1.7721900e+05   1.6683900e+05   1.8783800e+05   1.7020900e+05   1.7756800e+05   1.5085700e+05   1.6009900e+05   1.5655900e+05   1.7049200e+05   1.8462400e+05   1.8018000e+05   1.8290600e+05   2.0357900e+05   1.7648900e+05   1.5689100e+05   1.4936100e+05   1.8543200e+05   1.8543300e+05   1.8875000e+05   1.9076000e+05   1.7900900e+05   1.7276400e+05   1.5989800e+05   1.7374800e+05   1.7528500e+05   1.9522200e+05   1.9116700e+05   1.9187000e+05   1.6721300e+05   1.6183300e+05   1.8883500e+05   2.2392000e+05   1.9027200e+05   1.8317500e+05   1.9320900e+05   1.7455600e+05   1.7837000e+05   1.9033800e+05   2.0657400e+05   1.9200400e+05   1.9981800e+05   1.8350400e+05   1.8166700e+05   1.8376900e+05   1.8317400e+05
   1.3495800e+05   1.3931600e+05   1.5623600e+05   1.4125100e+05   1.4907500e+05   1.3830200e+05   1.3967700e+05   1.4037300e+05   1.3086100e+05   1.3584300e+05   1.1247400e+05   1.3146700e+05   1.5639700e+05   1.4194800e+05   1.3880500e+05   1.4779700e+05   1.2935900e+05   1.2734400e+05   1.2382800e+05   1.2226200e+05   1.3474300e+05   1.5200100e+05   1.7207600e+05   1.4874300e+05   1.3414300e+05   1.3940100e+05   1.5159000e+05   1.4429400e+05   1.2755900e+05   1.3382400e+05   1.1400700e+05   1.2317400e+05   1.3494300e+05   1.3877200e+05   1.4855900e+05   1.4714700e+05   1.3457500e+05   0.0000000e+00   1.2900000e+05   1.2325600e+05   1.2629600e+05   1.1810100e+05   1.3001900e+05   1.0868600e+05   1.1541700e+05   1.2096100e+05   1.3748900e+05   1.1026100e+05   1.4608700e+05   1.1878100e+05   1.2826900e+05   1.4243700e+05   1.4063700e+05   1.2603200e+05   1.3440100e+05   1.4036500e+05   1.4411800e+05   1.3065400e+05   1.3728700e+05   1.3322500e+05   1.2637500e+05   1.5755000e+05   1.6790200e+05   1.5587300e+05   1.5530600e+05   1.4767900e+05   1.4235900e+05   1.4935000e+05   1.1585600e+05   1.3653900e+05   1.3154300e+05   1.7392900e+05   1.5322800e+05   1.5505600e+05   1.5652800e+05   1.5311800e+05   1.1956200e+05   1.2747800e+05   1.4080900e+05   1.4587100e+05   1.4173900e+05   1.6551400e+05   1.5512100e+05   1.4949000e+05   1.4304100e+05   1.4518000e+05   1.4433100e+05   1.5654000e+05   1.4443800e+05   1.3815100e+05
   1.8128500e+05   1.8052100e+05   1.7450900e+05   1.7241700e+05   1.7378200e+05   1.7410500e+05   1.6546100e+05   1.7230900e+05   1.8701600e+05   1.7663700e+05   1.6732600e+05   1.7025000e+05   1.5211400e+05   1.5812500e+05   1.5891500e+05   1.6722300e+05   1.3786400e+05   1.4013400e+05   1.5259300e+05   1.5759200e+05   1.6100700e+05   1.7451300e+05   1.5255600e+05   1.4327000e+05   1.4229300e+05   1.4956500e+05   1.4684200e+05   1.5324300e+05   1.5925300e+05   1.6836000e+05   1.5271500e+05   1.4293000e+05   1.3744400e+05   1.4771400e+05   1.3143300e+05   1.4929000e+05   1.4642200e+05   1.4396400e+05   0.0000000e+00   1.6138300e+05   1.3768700e+05   1.2483600e+05   1.2862700e+05   1.5019800e+05   1.6731000e+05   1.6792200e+05   1.5503600e+05   1.5117000e+05   1.5936000e+05   1.5726000e+05   1.5394300e+05   1.6811600e+05   1.7599000e+05   1.5821400e+05   1.6417600e+05   1.8024500e+05   1.7705900e+05   1.8301200e+05   1.7054400e+05   1.6737900e+05   1.7654100e+05   1.7684100e+05   1.7223400e+05   1.8001800e+05   1.8129200e+05   1.7473800e+05   1.5615100e+05   1.6237300e+05   1.8627800e+05   1.7445900e+05   1.7772700e+05   1.6666900e+05   1.7137100e+05   1.7046800e+05   1.5948800e+05   1.7948500e+05   1.8770200e+05   1.8190700e+05   1.8018900e+05   1.7068200e+05   1.5783900e+05   1.7087700e+05   1.8743700e+05   1.7632000e+05   1.5704600e+05   1.5633600e+05   1.6982800e+05   1.7671300e+05   1.8976900e+05   1.8262900e+05
   1.5768400e+05   1.5062700e+05   1.5626400e+05   1.4722200e+05   1.4046600e+05   1.7040900e+05   1.4361400e+05   1.5028100e+05   1.6786800e+05   1.5473300e+05   1.7588300e+05   1.5856600e+05   1.7919900e+05   1.5786100e+05   1.6137800e+05   1.6524700e+05   1.6737500e+05   1.5818400e+05   1.5238800e+05   1.8414800e+05   1.6915000e+05   1.5918600e+05   1.3253900e+05   1.4704000e+05   1.4958000e+05   1.4543600e+05   1.6039400e+05   1.5095400e+05   1.5760900e+05   1.2991600e+05   1.3422900e+05   1.3361900e+05   1.5575900e+05   1.4271500e+05   1.3503300e+05   1.6078100e+05   1.6016500e+05   1.4464900e+05   1.6457400e+05   0.0000000e+00   1.4743900e+05   1.3173400e+05   1.5659300e+05   1.4086900e+05   1.4646600e+05   1.5410000e+05   1.3467900e+05   1.5558800e+05   1.5313800e+05   1.5435100e+05   1.6072000e+05   1.5613400e+05   1.4463900e+05   1.5863600e+05   1.5712700e+05   1.7636800e+05   1.6136500e+05   1.5275800e+05   1.5970700e+05   1.6778600e+05   1.6061700e+05   1.6117000e+05   1.4807300e+05   1.5241500e+05   1.5418600e+05   1.5657200e+05   1.4008100e+05   1.4250900e+05   1.5781200e+05   1.4362000e+05   1.3099500e+05   1.4374600e+05   1.4061000e+05   1.4040700e+05   1.3921200e+05   1.4974400e+05   1.6132600e+05   1.4788800e+05   1.4720000e+05   1.5612500e+05   1.5335100e+05   1.4742900e+05   1.4759900e+05   1.5199300e+05   1.5784300e+05   1.6953300e+05   1.5420100e+05   1.4848900e+05   1.5484200e+05   1.4512500e+05
   5.7630000e+04   4.7302000e+04   4.6477000e+04   5.5163000e+04   4.1344000e+04   5.6831000e+04   4.4398000e+04   4.7408000e+04   5.1139000e+04   5.3022000e+04   6.0376000e+04   6.5786000e+04   4.0072000e+04   4.1810000e+04   5.5139000e+04   4.7219000e+04   5.2699000e+04   5.4929000e+04   5.6396000e+04   5.5785000e+04   4.8526000e+04   3.7843000e+04   5.5379000e+04   6.5420000e+04   6.3265000e+04   5.7569000e+04   5.6216000e+04   5.0708000e+04   5.0322000e+04   4.4289000e+04   4.9422000e+04   5.0397000e+04   5.1815000e+04   5.5771000e+04   2.4077000e+04   4.2171000e+04   4.8237000e+04   6.3487000e+04   6.0127000e+04   6.0927000e+04   0.0000000e+00   4.5244000e+04   4.5820000e+04   5.6859000e+04   7.4669000e+04   6.1708000e+04   6.0631000e+04   5.9744000e+04   4.8473000e+04   4.9967000e+04   5.5147000e+04   5.7479000e+04   5.4465000e+04   6.0080000e+04   4.1544000e+04   4.4640000e+04   3.6412000e+04   4.2482000e+04   5.0745000e+04   5.2907000e+04   5.5960000e+04   3.4054000e+04   3.5351000e+04   4.7104000e+04   4.6425000e+04   4.8300000e+04   5.0542000e+04   6.5188000e+04   5.4436000e+04   4.1562000e+04   4.6871000e+04   5.8634000e+04   6.8659000e+04   4.9771000e+04   5.4373000e+04   5.8677000e+04   4.4615000e+04   4.5921000e+04   6.3049000e+04   5.2536000e+04   5.4180000e+04   5.2470000e+04   4.7855000e+04   6.2472000e+04   3.6358000e+04   4.5443000e+04   5.3218000e+04   4.3687000e+04   5.1667000e+04   4.5481000e+04
   2.6982000e+04   3.3099000e+04   4.4392000e+04   4.3968000e+04   4.2145000e+04   3.7079000e+04   4.1548000e+04   4.6542000e+04   4.4794000e+04   3.9744000e+04   3.7761000e+04   4.5065000e+04   3.6227000e+04   3.9267000e+04   3.7514000e+04   4.2588000e+04   4.0986000e+04   4.0946000e+04   3.1999000e+04   3.4197000e+04   3.1646000e+04   3.5790000e+04   4.2118000e+04   4.3511000e+04   3.6810000e+04   4.0163000e+04   2.9850000e+04   3.2647000e+04   4.0481000e+04   3.5925000e+04   3.2485000e+04   3.5601000e+04   3.3653000e+04   3.3288000e+04   3.0404000e+04   3.1350000e+04   3.7711000e+04   3.8914000e+04   4.5865000e+04   3.3304000e+04   3.5400000e+04   0.0000000e+00   3.0878000e+04   4.0589000e+04   4.6539000e+04   3.4102000e+04   4.2593000e+04   3.4902000e+04   4.1732000e+04   4.3904000e+04   5.2240000e+04   4.8885000e+04   4.1908000e+04   4.1165000e+04   3.7995000e+04   4.1028000e+04   3.8844000e+04   4.6452000e+04   3.2515000e+04   3.2901000e+04   4.4515000e+04   3.6081000e+04   3.3334000e+04   4.4325000e+04   3.9131000e+04   3.3418000e+04   3.3531000e+04   2.6937000e+04   3.8605000e+04   4.5012000e+04   4.3272000e+04   3.7747000e+04   3.8838000e+04   4.3844000e+04   3.7902000e+04   3.8433000e+04   4.5293000e+04   4.4547000e+04   3.3933000e+04   3.6259000e+04   2.9761000e+04   3.3877000e+04   3.4600000e+04   4.0630000e+04   3.4841000e+04   4.2499000e+04   4.5443000e+04   4.4712000e+04   3.9719000e+04   3.2439000e+04
   3.5281000e+05   3.5735200e+05   3.4543500e+05   3.5402600e+05   3.4287700e+05   3.2770200e+05   3.6067100e+05   3.7188900e+05   3.6920000e+05   3.3570700e+05   3.4122000e+05   3.5580400e+05   3.4113700e+05   3.3609100e+05   3.4906400e+05   3.6212700e+05   3.6470200e+05   3.8127400e+05   3.7019100e+05   3.4855600e+05   3.4820000e+05   3.4154400e+05   3.3121700e+05   3.2646500e+05   3.3366900e+05   3.3007300e+05   3.1613700e+05   3.3363200e+05   3.5953500e+05   3.3747900e+05   3.2600400e+05   3.4057200e+05   3.5064400e+05   3.5323400e+05   3.5470800e+05   3.3588700e+05   3.3468100e+05   3.3179100e+05   3.2551200e+05   3.4893500e+05   3.5495300e+05   3.5028200e+05   0.0000000e+00   3.6721400e+05   3.2053900e+05   3.3998400e+05   3.4160700e+05   3.6928600e+05   3.4206300e+05   3.2543400e+05   3.2386000e+05   3.4231600e+05   3.3184900e+05   3.4468800e+05   3.4950300e+05   3.5531600e+05   3.5391800e+05   3.3664300e+05   3.3689800e+05   3.3948900e+05   3.6730400e+05   3.5830500e+05   3.4274800e+05   3.5577400e+05   3.3807200e+05   3.5840900e+05   3.4163700e+05   3.6457100e+05   3.6910900e+05   3.8198200e+05   3.3625300e+05   3.3560200e+05   3.5886000e+05   3.7784900e+05   3.6474700e+05   3.7996900e+05   3.7538700e+05   3.7376900e+05   3.7146300e+05   3.4645700e+05   3.4661300e+05   3.6022600e+05   3.2639700e+05   3.4450800e+05   3.4241400e+05   3.5114300e+05   3.5963100e+05   3.5772200e+05   3.5532800e+05   3.7790800e+05
   3.2027900e+05   3.2753500e+05   3.4526400e+05   3.4678600e+05   3.1444800e+05   2.9050400e+05   3.2413200e+05   3.1454900e+05   3.4276700e+05   3.2873200e+05   3.6347300e+05   3.2737700e+05   3.1979300e+05   3.0104000e+05   3.2600000e+05   3.2712600e+05   3.2826300e+05   2.9801100e+05   3.0749200e+05   3.2392500e+05   3.4139600e+05   3.4224500e+05   3.6106300e+05   3.3874200e+05   3.0568700e+05   2.8658700e+05   2.9132200e+05   3.0894200e+05   3.1327500e+05   3.0373700e+05   3.3234800e+05   3.2399700e+05   3.2572900e+05   3.3266900e+05   3.3841800e+05   3.1885200e+05   2.9904400e+05   3.0599800e+05   3.2063400e+05   3.1230900e+05   3.2135700e+05   3.1568400e+05   3.2659500e+05   0.0000000e+00   3.1105700e+05   3.0317900e+05   3.0060300e+05   3.0578500e+05   3.2937900e+05   3.2608900e+05   3.1863500e+05   3.1388800e+05   3.3165100e+05   3.3843800e+05   3.2302700e+05   3.3450800e+05   3.3388100e+05   3.3305900e+05   3.1390500e+05   2.9270000e+05   3.0034000e+05   3.0654600e+05   3.2782100e+05   3.5120200e+05   3.4472500e+05   3.5575500e+05   3.5530800e+05   3.1281300e+05   3.1474500e+05   3.0522300e+05   3.2421100e+05   3.2636900e+05   3.2268300e+05   3.3429800e+05   3.5606100e+05   3.5004200e+05   3.4839600e+05   3.3743400e+05   3.6250200e+05   3.2397800e+05   3.1949800e+05   3.1115700e+05   3.5151600e+05   3.5238500e+05   3.4438200e+05   3.1589100e+05   3.3961300e+05   3.1948900e+05   3.2637600e+05   3.1209600e+05
   2.7977900e+05   2.8164600e+05   2.9340000e+05   2.8209600e+05   2.7937900e+05   2.8241900e+05   2.9434900e+05   2.6989700e+05   2.6218300e+05   2.8727300e+05   2.7643100e+05   2.8150800e+05   2.8204000e+05   2.9321200e+05   3.0459900e+05   2.9171500e+05   2.6767300e+05   2.6635000e+05   2.7491200e+05   2.8217800e+05   3.1923400e+05   3.1648700e+05   3.1436200e+05   3.0208300e+05   3.0446200e+05   2.8942400e+05   2.7252700e+05   2.9757400e+05   3.0092000e+05   3.0023500e+05   2.9730300e+05   2.8098700e+05   2.8549000e+05   3.0714000e+05   3.0434100e+05   2.7275700e+05   2.9369700e+05   2.9728600e+05   2.8749900e+05   2.8787400e+05   2.9940900e+05   3.1159500e+05   3.0714500e+05   2.8669000e+05   0.0000000e+00   3.0086300e+05   2.9458900e+05   2.7644500e+05   2.9370600e+05   2.9460000e+05   2.8598300e+05   3.0341200e+05   3.0935200e+05   3.0758200e+05   3.0749300e+05   3.0840900e+05   2.9424700e+05   2.9791100e+05   3.0215900e+05   2.8375800e+05   2.8432500e+05   2.8620100e+05   2.9430200e+05   2.9715400e+05   2.9981700e+05   3.0708600e+05   2.7637300e+05   2.7755600e+05   2.7012100e+05   2.8809200e+05   2.8714300e+05   2.8492100e+05   3.0695900e+05   3.0057400e+05   2.9913100e+05   2.8797800e+05   3.0828300e+05   2.9257900e+05   2.7434400e+05   2.8525200e+05   2.8385500e+05   2.8294900e+05   2.8135400e+05   2.8812700e+05   2.8189200e+05   2.7983800e+05   2.8658100e+05   2.6131700e+05   2.7008800e+05   2.7897600e+05
   3.4092000e+05   3.4123200e+05   3.5716000e+05   3.3993200e+05   3.6398700e+05   3.5094800e+05   3.3649600e+05   3.3966700e+05   3.6147000e+05   3.5905200e+05   3.5564300e+05   3.6049900e+05   3.4529500e+05   3.3383700e+05   3.4752100e+05   3.5706700e+05   3.4357200e+05   3.7002500e+05   3.4019600e+05   3.4830100e+05   3.5633600e+05   3.7830000e+05   3.5744900e+05   3.4882300e+05   3.4656800e+05   3.3544500e+05   3.1268400e+05   3.3702200e+05   3.3831700e+05   3.5606000e+05   3.6276500e+05   3.4087900e+05   3.1592100e+05   3.1690800e+05   3.3580900e+05   3.4008500e+05   3.4550100e+05   3.5231200e+05   3.6768800e+05   3.3758100e+05   3.2711400e+05   3.4243800e+05   3.5082400e+05   3.3462900e+05   3.5081300e+05   0.0000000e+00   3.3553800e+05   3.2211100e+05   3.4540600e+05   3.5611600e+05   3.5196600e+05   3.3482100e+05   3.3176700e+05   3.3299900e+05   3.1359500e+05   3.1894700e+05   3.2809500e+05   3.4691600e+05   3.5636300e+05   3.4198700e+05   3.2260100e+05   3.3002900e+05   3.2965100e+05   3.2985800e+05   3.2945700e+05   3.4403900e+05   3.3292000e+05   3.5656500e+05   3.4385000e+05   3.3054700e+05   3.2920900e+05   3.3142700e+05   3.3356900e+05   3.0807300e+05   3.2533600e+05   3.2352900e+05   3.5423300e+05   3.4212600e+05   3.2932900e+05   3.2136800e+05   3.3509900e+05   2.9959700e+05   3.3594900e+05   3.4233100e+05   3.5453900e+05   3.3166600e+05   3.2727900e+05   3.3374400e+05   3.6724200e+05   3.4180600e+05
   2.6742200e+05   2.4029100e+05   2.5485500e+05   2.7213400e+05   2.6303400e+05   2.7811600e+05   2.7232900e+05   2.5558800e+05   2.8309200e+05   2.7482400e+05   2.6147600e+05   2.3097400e+05   2.6159400e+05   2.5899700e+05   2.5449400e+05   2.6997700e+05   2.6498400e+05   2.5282000e+05   2.4599600e+05   2.4880000e+05   2.5443700e+05   2.4811900e+05   2.5908900e+05   2.4785100e+05   2.4223700e+05   2.4834000e+05   2.5875900e+05   2.4849100e+05   2.4516700e+05   2.4895700e+05   2.6960400e+05   2.6736800e+05   2.6931300e+05   2.6271800e+05   2.6599700e+05   2.6565500e+05   2.7135200e+05   2.6828900e+05   2.7925400e+05   2.8233800e+05   2.7208200e+05   2.3402500e+05   2.4487000e+05   2.4905600e+05   2.6677200e+05   2.7208000e+05   0.0000000e+00   2.7841400e+05   2.8413000e+05   2.5139200e+05   2.4939700e+05   2.5457300e+05   2.6494000e+05   2.5000700e+05   2.4950300e+05   2.4998000e+05   2.5484400e+05   2.4976800e+05   2.6393200e+05   2.6703000e+05   2.6361200e+05   2.6363700e+05   2.5617000e+05   2.7217000e+05   2.6989500e+05   2.6329600e+05   2.6359600e+05   2.7471000e+05   2.7077400e+05   2.7166500e+05   2.5014800e+05   2.3745300e+05   2.5713200e+05   2.3630800e+05   2.5582000e+05   2.6289800e+05   2.7213400e+05   2.6487000e+05   2.5685900e+05   2.5781600e+05   2.4744400e+05   2.4625200e+05   2.4329800e+05   2.4349700e+05   2.7341000e+05   2.5767800e+05   2.5547100e+05   2.4586800e+05   2.5114400e+05   2.4474300e+05
   2.6519400e+05   2.6634600e+05   2.6990900e+05   2.5001100e+05   2.6887900e+05   2.5535400e+05   2.7082400e+05   2.7602600e+05   2.9416400e+05   2.8042100e+05   2.9380800e+05   2.7140300e+05   2.6040400e+05   2.7148700e+05   2.8625900e+05   2.9029300e+05   2.7844500e+05   2.6751000e+05   2.7648200e+05   2.6328700e+05   2.7427700e+05   2.6522200e+05   2.6542600e+05   2.6341200e+05   2.6560300e+05   2.8348500e+05   2.7521400e+05   2.5846800e+05   2.5886400e+05   2.7434700e+05   2.6116500e+05   2.7960200e+05   3.0863400e+05   2.9865700e+05   2.8662100e+05   2.5609900e+05   2.9565300e+05   2.6621600e+05   2.8103700e+05   2.6770800e+05   2.7674300e+05   2.8585400e+05   2.9232400e+05   2.6998100e+05   2.8522400e+05   2.8258100e+05   2.8066400e+05   0.0000000e+00   2.8821500e+05   2.6875000e+05   2.6508600e+05   2.6231000e+05   2.4392400e+05   2.5935500e+05   2.8058900e+05   2.7673200e+05   2.6885600e+05   2.6833600e+05   2.6957900e+05   2.5660200e+05   2.6407800e+05   2.7337300e+05   2.7748800e+05   2.7690200e+05   2.9059000e+05   2.9667400e+05   2.9025900e+05   2.5973800e+05   3.0273500e+05   2.8262900e+05   2.8478100e+05   2.8415800e+05   2.9914000e+05   2.7487400e+05   2.7266500e+05   2.6676700e+05   2.6526400e+05   2.6357400e+05   2.7046100e+05   2.7738000e+05   2.7888200e+05   2.6997900e+05   2.7830800e+05   2.7180900e+05   2.4123700e+05   2.3332300e+05   2.5272600e+05   2.7100200e+05   2.5603600e+05   2.6241900e+05
   2.0489600e+05   2.1275500e+05   2.0903800e+05   2.0616700e+05   2.0320400e+05   2.0414000e+05   2.0027700e+05   1.9441700e+05   1.9741700e+05   1.9915200e+05   1.9932500e+05   2.1015600e+05   1.9296100e+05   1.9389300e+05   1.9774500e+05   1.8857900e+05   1.9385600e+05   1.9940300e+05   1.8628500e+05   2.0322900e+05   1.8635100e+05   1.9777800e+05   2.1441900e+05   1.8634600e+05   1.7297300e+05   2.0156900e+05   2.1928500e+05   1.9433900e+05   1.8911100e+05   1.9619400e+05   1.8841600e+05   1.8879200e+05   1.7209000e+05   1.9826300e+05   1.8656300e+05   1.8185400e+05   1.9490600e+05   2.0841500e+05   1.9179900e+05   1.8685000e+05   1.9105800e+05   1.9766300e+05   1.8892100e+05   2.0582900e+05   1.9130000e+05   2.1031400e+05   2.1129000e+05   2.0975900e+05   0.0000000e+00   1.9157600e+05   1.9137500e+05   2.0654800e+05   1.8740400e+05   2.1673900e+05   2.0539300e+05   2.0653900e+05   1.9030700e+05   2.0674200e+05   1.9843600e+05   1.9394900e+05   1.7987600e+05   1.9483700e+05   1.9735200e+05   1.9304800e+05   2.1098100e+05   2.1755400e+05   1.9740300e+05   1.9949600e+05   1.9589200e+05   1.8497100e+05   1.7586200e+05   2.0518600e+05   2.0982900e+05   2.0493800e+05   1.9904600e+05   1.8983200e+05   1.9670700e+05   1.9144700e+05   1.8315700e+05   1.8305600e+05   1.6654700e+05   1.9063200e+05   1.9807100e+05   2.0270000e+05   1.6093700e+05   1.7736900e+05   1.8680500e+05   2.0698800e+05   2.0340900e+05   2.0676000e+05
   2.5092200e+05   2.5461700e+05   2.6475700e+05   2.6615200e+05   2.5289700e+05   2.5523200e+05   2.4670700e+05   2.4120700e+05   2.1932600e+05   2.7675100e+05   2.1902100e+05   2.3547100e+05   2.4954800e+05   2.3950100e+05   2.1344200e+05   2.1606800e+05   2.3282100e+05   2.2341800e+05   2.5787600e+05   2.3232900e+05   2.2022600e+05   2.1987400e+05   2.1828200e+05   2.3596300e+05   2.1196500e+05   2.2099700e+05   2.0615800e+05   2.2834700e+05   2.0926300e+05   1.9951500e+05   2.0465300e+05   1.9611600e+05   1.9195200e+05   2.0333500e+05   2.1662000e+05   2.0987200e+05   2.0029600e+05   2.0908300e+05   2.1028600e+05   2.6810000e+05   2.1289700e+05   2.0228900e+05   2.3392000e+05   2.2653200e+05   2.2791000e+05   2.3580900e+05   2.4656600e+05   2.1931800e+05   2.3143100e+05   0.0000000e+00   2.3029600e+05   2.3767900e+05   2.4899000e+05   2.4991400e+05   2.3796000e+05   2.4381400e+05   2.4556600e+05   2.4420000e+05   2.4058000e+05   2.4714100e+05   2.3953500e+05   2.5656100e+05   2.5436100e+05   2.8688000e+05   2.6248300e+05   2.4183600e+05   2.5615700e+05   2.4811700e+05   2.2144800e+05   2.3328200e+05   2.6473500e+05   2.6599900e+05   2.6441400e+05   2.5654100e+05   2.1856500e+05   2.5508900e+05   2.4715900e+05   2.3719000e+05   2.8183900e+05   2.5619000e+05   2.4089900e+05   2.4567200e+05   2.4220100e+05   2.3799500e+05   2.3621100e+05   2.4255200e+05   2.4377500e+05   2.6973000e+05   2.5681500e+05   2.3510400e+05
   3.2070900e+05   3.0448900e+05   2.8917200e+05   3.0982100e+05   3.2289600e+05   3.1108700e+05   3.1970900e+05   3.4461400e+05   3.1574500e+05   3.0174300e+05   3.1640900e+05   3.2447700e+05   3.0048600e+05   3.0115200e+05   3.2965300e+05   3.2705700e+05   3.3854700e+05   3.3355800e+05   3.4014700e+05   3.2170800e+05   3.1428300e+05   3.0612000e+05   3.0912700e+05   3.1727700e+05   3.2996900e+05   3.3287200e+05   3.2929400e+05   3.1762500e+05   2.9956200e+05   3.1915600e+05   3.2919600e+05   2.9484800e+05   2.7959800e+05   2.9362200e+05   2.9268900e+05   2.9832700e+05   3.3265500e+05   3.4448000e+05   3.2611400e+05   3.0444100e+05   2.8901400e+05   2.9998000e+05   3.0135400e+05   3.1133100e+05   3.2450700e+05   3.1710500e+05   3.0857300e+05   3.1439600e+05   3.4121800e+05   3.2199600e+05   0.0000000e+00   2.8622700e+05   3.0010100e+05   3.0350300e+05   3.0036600e+05   2.9753900e+05   3.2044700e+05   3.0820000e+05   2.9033600e+05   3.0420600e+05   2.9961900e+05   2.8788300e+05   3.0808000e+05   3.1189100e+05   3.0616700e+05   3.2362800e+05   3.2051700e+05   3.0869300e+05   3.0634000e+05   3.0182400e+05   3.1873000e+05   3.0054700e+05   3.1689100e+05   3.1641100e+05   3.2733700e+05   3.1579400e+05   3.1996100e+05   3.3685500e+05   3.3656900e+05   3.2648100e+05   3.1983900e+05   3.0610000e+05   3.1255300e+05   3.0617800e+05   3.0147900e+05   3.2876900e+05   3.4272100e+05   3.3122300e+05   3.4038800e+05   3.3805500e+05
   1.8025100e+05   1.7658500e+05   1.9176200e+05   1.9997000e+05   1.8400900e+05   1.9101600e+05   1.9308300e+05   1.7588000e+05   1.8197700e+05   1.8042100e+05   1.9629100e+05   1.9265200e+05   2.0775400e+05   1.8871000e+05   1.9503700e+05   2.0556300e+05   1.9710400e+05   1.8753000e+05   1.9849800e+05   1.8383000e+05   2.0884100e+05   2.0009000e+05   2.0655900e+05   2.1972200e+05   2.2676500e+05   1.9633200e+05   1.9206200e+05   2.0962800e+05   1.8723400e+05   2.0615600e+05   2.0843100e+05   1.9160700e+05   1.9592600e+05   2.1247200e+05   2.1651300e+05   2.2666600e+05   2.1324500e+05   1.9974400e+05   2.0337700e+05   2.1601900e+05   1.9388700e+05   2.0596400e+05   2.0952500e+05   2.0373100e+05   1.8069100e+05   1.7946400e+05   1.8454600e+05   1.9195800e+05   1.9505100e+05   1.8391400e+05   1.9498100e+05   0.0000000e+00   1.8804700e+05   1.8529500e+05   1.9535600e+05   1.7430500e+05   1.9244000e+05   1.8399500e+05   1.8310700e+05   1.8190400e+05   1.8627400e+05   1.7573900e+05   1.9280000e+05   1.9138100e+05   1.8961300e+05   1.8353700e+05   1.8990100e+05   1.7675100e+05   1.7532100e+05   2.0371200e+05   1.8725500e+05   1.8194600e+05   1.7087800e+05   1.7649600e+05   1.7043000e+05   1.8365600e+05   1.7728200e+05   1.9303200e+05   1.9731100e+05   1.7568600e+05   1.7648900e+05   1.8932300e+05   1.7692000e+05   1.9640800e+05   1.8273200e+05   1.9486400e+05   1.9227800e+05   1.8021900e+05   1.8703100e+05   1.8872600e+05
   9.0215000e+04   1.0127100e+05   9.2371000e+04   9.6654000e+04   1.0269900e+05   1.1160800e+05   1.0421200e+05   9.3567000e+04   9.9060000e+04   9.1100000e+04   1.0096900e+05   1.0456800e+05   1.0342300e+05   1.0938800e+05   1.0506400e+05   9.8048000e+04   1.0104700e+05   9.2057000e+04   1.0543700e+05   1.1499300e+05   1.0988300e+05   1.0336300e+05   1.0570700e+05   9.6836000e+04   1.0202000e+05   9.2643000e+04   9.0413000e+04   9.2776000e+04   1.0837000e+05   9.1662000e+04   9.5520000e+04   9.4398000e+04   8.6226000e+04   9.3095000e+04   9.6785000e+04   9.4827000e+04   1.0775900e+05   1.1652700e+05   1.0317100e+05   9.8529000e+04   1.0532700e+05   9.8223000e+04   9.2115000e+04   9.6453000e+04   9.7003000e+04   9.3921000e+04   1.1119400e+05   1.0721000e+05   1.1068100e+05   1.0620600e+05   1.0800300e+05   1.0652300e+05   0.0000000e+00   9.4139000e+04   9.3347000e+04   1.0215700e+05   9.8177000e+04   1.0881100e+05   1.0112000e+05   9.1480000e+04   9.3553000e+04   8.0397000e+04   8.5712000e+04   9.3127000e+04   9.6064000e+04   9.8982000e+04   9.1140000e+04   9.2624000e+04   9.4026000e+04   9.4578000e+04   8.8720000e+04   8.7134000e+04   9.0008000e+04   8.3332000e+04   8.5523000e+04   8.4345000e+04   9.3645000e+04   9.3968000e+04   9.9001000e+04   1.0407700e+05   1.0025300e+05   8.4495000e+04   7.8981000e+04   9.0111000e+04   8.9302000e+04   1.0333000e+05   9.8159000e+04   1.0176000e+05   9.4708000e+04   9.5237000e+04
   1.1391300e+05   1.2616000e+05   1.3126300e+05   1.2102800e+05   1.2416200e+05   1.1287300e+05   1.2913500e+05   1.1337500e+05   1.0627900e+05   1.2955700e+05   1.3147800e+05   1.2211500e+05   1.2181800e+05   1.2123300e+05   1.1793300e+05   1.2848900e+05   1.3469100e+05   1.2729400e+05   1.2098700e+05   1.3471400e+05   1.1836600e+05   1.4224400e+05   1.2723000e+05   1.1567800e+05   1.2028100e+05   1.3352500e+05   1.1171900e+05   1.3462500e+05   1.3465800e+05   1.2016500e+05   1.1206100e+05   1.2252900e+05   1.1570600e+05   1.2322700e+05   1.2776600e+05   1.0731900e+05   1.1574400e+05   1.2833400e+05   1.1623000e+05   1.1660100e+05   1.3081800e+05   1.2970900e+05   1.3269400e+05   1.0981800e+05   1.0117600e+05   1.1900400e+05   1.1846500e+05   1.1671600e+05   1.2646400e+05   1.1591300e+05   1.1839000e+05   1.2411100e+05   1.3202600e+05   0.0000000e+00   1.1631400e+05   1.3378600e+05   1.3902300e+05   1.1840400e+05   1.1382600e+05   1.1866800e+05   1.2795700e+05   1.2195200e+05   1.0199500e+05   1.2147900e+05   1.0952200e+05   1.0428000e+05   1.1768600e+05   1.3464700e+05   1.4074100e+05   1.2964900e+05   1.4135000e+05   1.1531800e+05   9.7397000e+04   1.2080400e+05   1.2577100e+05   1.3916600e+05   1.2844300e+05   1.2245200e+05   1.2622900e+05   1.0836200e+05   1.0284900e+05   1.2363900e+05   1.2767300e+05   1.0967400e+05   1.1412800e+05   1.2209600e+05   1.2273000e+05   1.3372600e+05   1.3130200e+05   1.0883700e+05
   2.9096200e+05   2.9231200e+05   2.8495800e+05   2.9602600e+05   3.0739900e+05   3.0875000e+05   2.8367000e+05   2.8517700e+05   2.7238200e+05   2.7560900e+05   2.7724500e+05   3.0576700e+05   2.8026200e+05   2.6732200e+05   2.9847500e+05   2.9326400e+05   2.8528700e+05   2.7617400e+05   2.8972300e+05   2.7602800e+05   2.5523800e+05   2.5200500e+05   2.5135400e+05   2.6786500e+05   2.6811700e+05   2.6195600e+05   2.7352700e+05   2.7890600e+05   2.6027900e+05   2.6539800e+05   2.6289400e+05   2.6924600e+05   2.8401800e+05   2.8363300e+05   2.5460900e+05   2.6303400e+05   2.6171900e+05   2.6822900e+05   2.8995000e+05   2.6952200e+05   2.7072800e+05   2.7889500e+05   2.8748600e+05   3.1195400e+05   2.9715400e+05   2.9312300e+05   3.1259400e+05   2.6042600e+05   2.8051800e+05   2.6233100e+05   2.7787800e+05   2.7879500e+05   2.7906300e+05   3.1412000e+05   0.0000000e+00   2.8629000e+05   2.9842300e+05   2.8017600e+05   2.7599500e+05   2.6237700e+05   2.6261100e+05   2.6326700e+05   2.7882000e+05   2.8029000e+05   2.8357600e+05   2.7678100e+05   2.6271400e+05   2.9203300e+05   2.6716400e+05   2.5840700e+05   2.9530600e+05   3.0502800e+05   2.7844000e+05   2.5119600e+05   2.7525900e+05   2.7162400e+05   2.8538400e+05   2.9094800e+05   2.8906900e+05   2.7633900e+05   2.7236500e+05   2.7704200e+05   2.7493000e+05   2.8391000e+05   2.9508500e+05   2.6765600e+05   2.7175400e+05   2.6318100e+05   2.6578400e+05   2.7502600e+05
   2.6349000e+05   2.8071600e+05   3.0404500e+05   3.0324500e+05   2.8874900e+05   2.7810700e+05   2.9422900e+05   2.6269000e+05   2.7928900e+05   2.7657700e+05   2.6988800e+05   3.0182800e+05   2.9670900e+05   3.0377800e+05   3.0731400e+05   2.7490300e+05   2.9738800e+05   2.8995900e+05   2.9164800e+05   2.7941700e+05   2.6876700e+05   2.7214000e+05   3.0006900e+05   2.8364100e+05   2.7576500e+05   2.9259100e+05   2.8052000e+05   2.9379600e+05   2.8288000e+05   2.8601600e+05   2.9019500e+05   2.7641100e+05   2.7264700e+05   2.6496700e+05   2.6928800e+05   2.7363700e+05   2.8350200e+05   2.7147100e+05   2.9353000e+05   2.9239900e+05   2.6527400e+05   2.4621200e+05   2.5390200e+05   2.5983700e+05   2.4597900e+05   2.7247000e+05   2.6916100e+05   2.4485800e+05   2.5587100e+05   2.8822700e+05   2.8168500e+05   2.7450700e+05   2.8621400e+05   2.7725900e+05   2.6095000e+05   0.0000000e+00   2.7834700e+05   2.8977200e+05   2.9303200e+05   2.8402100e+05   2.7588100e+05   2.6994300e+05   2.6840000e+05   2.8016200e+05   2.5679700e+05   2.9075600e+05   2.9384900e+05   2.7591800e+05   2.7435600e+05   2.8727300e+05   2.9004600e+05   2.7859800e+05   2.6833600e+05   2.6592100e+05   2.9856000e+05   2.9155400e+05   2.8066400e+05   2.6006000e+05   2.5635200e+05   2.6448900e+05   2.8298100e+05   2.8223100e+05   2.7915400e+05   2.7423600e+05   2.7609600e+05   2.7775100e+05   3.0711600e+05   2.9368700e+05   2.6894600e+05   2.7264600e+05
   3.8218200e+05   3.7357500e+05   3.3722600e+05   3.6040700e+05   3.5698000e+05   3.7215400e+05   3.5478200e+05   3.5981500e+05   3.7563300e+05   3.7336300e+05   3.8506300e+05   3.4061400e+05   3.3714900e+05   3.5546300e+05   3.6060100e+05   3.3638500e+05   3.3970500e+05   3.5090100e+05   3.7177700e+05   3.6213200e+05   3.5114300e+05   3.3361700e+05   3.5205100e+05   3.7030600e+05   3.5028900e+05   3.5795400e+05   3.8320600e+05   3.6130500e+05   3.7519300e+05   3.6456000e+05   3.4708700e+05   3.7822200e+05   3.7591600e+05   3.7980600e+05   3.7548000e+05   3.7212000e+05   3.7898600e+05   3.6915800e+05   3.4853600e+05   3.8480400e+05   4.0179000e+05   4.0488700e+05   3.8446400e+05   3.8721400e+05   3.8131400e+05   3.8281700e+05   3.7371500e+05   3.7180600e+05   3.6438600e+05   3.5848800e+05   3.7521300e+05   3.6824500e+05   3.7985500e+05   3.6470200e+05   3.8671700e+05   3.7011000e+05   0.0000000e+00   3.6801300e+05   3.9303800e+05   3.8386800e+05   3.6526800e+05   3.7880100e+05   4.0697200e+05   3.9283100e+05   3.6420500e+05   3.6160600e+05   3.4609600e+05   3.8258800e+05   3.7481500e+05   3.6427500e+05   3.5821000e+05   3.5692500e+05   3.6241400e+05   3.9097000e+05   3.8378100e+05   3.8861100e+05   4.0954300e+05   3.8537400e+05   3.9530400e+05   3.7913400e+05   3.8585100e+05   3.8326600e+05   3.8453000e+05   3.6619200e+05   3.8108000e+05   3.8864500e+05   3.8331200e+05   3.8323200e+05   3.8987300e+05   3.8974600e+05
   4.8329500e+05   4.6117200e+05   4.3529900e+05   4.7372700e+05   4.7124300e+05   4.5751600e+05   4.3214500e+05   4.4211400e+05   4.5445300e+05   4.5373400e+05   4.5896100e+05   4.4852400e+05   4.3753100e+05   4.8562400e+05   4.8274000e+05   4.8890700e+05   4.7266000e+05   4.8772600e+05   4.9062500e+05   4.7423000e+05   4.3122800e+05   4.3268200e+05   4.5543000e+05   4.5054200e+05   4.5658800e+05   4.3710200e+05   4.4385500e+05   4.6416600e+05   4.6308100e+05   4.7152700e+05   4.7884900e+05   4.8952500e+05   4.6155100e+05   4.3699000e+05   4.3384500e+05   4.3116200e+05   4.3920000e+05   4.4511400e+05   4.6568200e+05   4.2456500e+05   4.5931600e+05   3.9502100e+05   4.3758300e+05   4.7306100e+05   4.5029400e+05   4.3847100e+05   4.2986000e+05   4.2350900e+05   4.4893200e+05   4.6234800e+05   4.8271100e+05   4.7273100e+05   4.5546900e+05   4.6383100e+05   4.8129400e+05   4.8948000e+05   4.3110100e+05   0.0000000e+00   4.4243500e+05   4.2379900e+05   4.4364400e+05   4.3771500e+05   4.4685700e+05   4.4814600e+05   4.5014500e+05   4.3374800e+05   4.5804100e+05   4.9880500e+05   4.8888900e+05   4.9159800e+05   4.8618800e+05   4.9798800e+05   5.0178300e+05   5.0186000e+05   4.5753500e+05   4.6464500e+05   4.5699500e+05   4.5707700e+05   4.7423100e+05   4.4904300e+05   4.7351000e+05   4.6716100e+05   4.7175800e+05   4.6105300e+05   4.3313200e+05   4.7562800e+05   5.0395500e+05   5.0649900e+05   4.7987500e+05   4.6736900e+05
   2.1870100e+05   2.3495400e+05   2.1779300e+05   2.1758600e+05   2.3168700e+05   2.1227800e+05   2.0344500e+05   2.1277000e+05   2.2464200e+05   2.1495300e+05   2.0247100e+05   2.0335600e+05   2.0435900e+05   2.2325200e+05   2.0997100e+05   2.0270400e+05   1.9186000e+05   1.9754400e+05   2.2405600e+05   2.2153900e+05   1.9110000e+05   2.2257900e+05   2.3678300e+05   2.2980600e+05   2.3337100e+05   2.2918000e+05   2.1231500e+05   2.0296500e+05   2.2408700e+05   2.3065900e+05   2.2012100e+05   2.1587100e+05   2.0685400e+05   2.1078200e+05   2.0785100e+05   2.2593800e+05   2.3269300e+05   2.1853900e+05   2.0529100e+05   2.0260400e+05   1.9504500e+05   2.2349400e+05   2.2735800e+05   2.2647800e+05   2.1684700e+05   1.9915900e+05   1.9982600e+05   1.9551800e+05   1.9544600e+05   2.0018900e+05   2.1792300e+05   2.1826700e+05   2.1018500e+05   2.1126300e+05   1.9533300e+05   1.8770200e+05   1.9528800e+05   2.1914400e+05   0.0000000e+00   2.3665700e+05   2.3560900e+05   2.1210200e+05   2.0937100e+05   2.2243600e+05   2.1994600e+05   2.2180900e+05   2.2230900e+05   2.2463500e+05   2.2255000e+05   1.9628500e+05   2.0574900e+05   2.0812000e+05   2.0303200e+05   2.1561000e+05   2.1365200e+05   2.2618600e+05   2.2259500e+05   2.1118100e+05   2.1744900e+05   2.2035900e+05   2.1114100e+05   2.3446300e+05   2.2015600e+05   2.1213000e+05   2.3625300e+05   2.3238200e+05   2.2733000e+05   2.3787600e+05   2.3330900e+05   2.3918400e+05
   2.7659400e+05   2.6902600e+05   2.8583900e+05   3.0432000e+05   2.8262400e+05   2.5889200e+05   2.6901500e+05   2.6789800e+05   3.0156100e+05   2.9362900e+05   2.9127700e+05   2.6348500e+05   2.6698400e+05   2.6560200e+05   2.8730500e+05   2.7660400e+05   2.7892800e+05   2.9471500e+05   2.8392000e+05   2.8257200e+05   2.5962300e+05   2.6621800e+05   2.5660300e+05   2.6776200e+05   2.6183500e+05   2.5762400e+05   2.6132700e+05   3.1222400e+05   2.9238500e+05   3.1135500e+05   2.8494100e+05   2.7197400e+05   2.8125800e+05   2.7140400e+05   2.8301400e+05   3.0744500e+05   2.9514700e+05   2.8010900e+05   2.6285500e+05   2.8500400e+05   3.1544400e+05   2.8560400e+05   2.9437100e+05   3.2170100e+05   3.1976700e+05   2.8509900e+05   2.7591800e+05   2.5387500e+05   2.6857800e+05   2.5980200e+05   2.6828300e+05   2.7394500e+05   2.8458200e+05   2.9798700e+05   3.1645800e+05   3.0787700e+05   3.0476600e+05   3.0192600e+05   2.9537300e+05   0.0000000e+00   2.8790400e+05   2.8906200e+05   2.6736700e+05   2.6338800e+05   2.6886800e+05   2.8566400e+05   2.7551700e+05   2.9349000e+05   2.8911700e+05   2.9632300e+05   2.7433900e+05   2.5250200e+05   2.6283100e+05   2.9632200e+05   2.6408500e+05   2.8318500e+05   2.5725300e+05   2.7943000e+05   2.7018700e+05   3.0131500e+05   2.9680400e+05   3.0254900e+05   3.0698500e+05   2.9096000e+05   2.8216800e+05   2.6191500e+05   2.6418100e+05   2.6044300e+05   2.6994700e+05   2.8779500e+05
   2.6554300e+05   2.7055200e+05   2.6588300e+05   2.5969000e+05   2.9204500e+05   2.8281900e+05   2.7325200e+05   2.5703300e+05   2.8605100e+05   2.7605900e+05   2.8627300e+05   2.6943900e+05   2.5351200e+05   2.5871200e+05   2.6470600e+05   2.5633000e+05   2.7316700e+05   2.7249900e+05   2.7500700e+05   2.6882200e+05   2.9052600e+05   2.9393900e+05   2.8810000e+05   2.6162200e+05   2.7691900e+05   2.7809400e+05   2.7044500e+05   2.4484600e+05   2.5699400e+05   2.5483000e+05   2.4801200e+05   2.6341400e+05   2.6175400e+05   2.8274600e+05   2.6840400e+05   2.7705200e+05   2.6838600e+05   2.8361800e+05   2.7978000e+05   2.7303400e+05   2.6623100e+05   2.8900800e+05   2.8302700e+05   2.7336300e+05   2.7272600e+05   2.6288100e+05   2.7279200e+05   2.8368100e+05   2.7995100e+05   2.7184500e+05   2.6888200e+05   2.8738700e+05   2.8128900e+05   2.6227400e+05   2.7803100e+05   2.8588600e+05   2.7519600e+05   2.7134600e+05   2.6885500e+05   2.7590900e+05   0.0000000e+00   2.8215200e+05   2.7293900e+05   2.6495100e+05   2.6105400e+05   2.6835100e+05   2.7371600e+05   2.6677100e+05   2.7376700e+05   2.7072100e+05   2.7472000e+05   2.9058100e+05   2.7068400e+05   2.7050800e+05   2.7433800e+05   2.5713200e+05   2.4267000e+05   2.5619000e+05   2.7767300e+05   2.9319900e+05   2.8583700e+05   2.9534600e+05   3.0067900e+05   2.9129800e+05   3.1442400e+05   2.8001600e+05   2.8192100e+05   2.7831300e+05   2.8136200e+05   2.7262300e+05
   2.4924700e+05   2.7760500e+05   2.9050300e+05   2.6428100e+05   2.7043800e+05   2.7207900e+05   2.5656800e+05   2.5985600e+05   2.6364600e+05   3.0221200e+05   2.9187100e+05   2.7606900e+05   2.5727400e+05   2.6881100e+05   2.7474100e+05   2.7119300e+05   2.4555800e+05   2.5898700e+05   2.6701600e+05   2.6183700e+05   2.7259200e+05   2.7784500e+05   2.7224300e+05   2.9130400e+05   3.0936500e+05   2.7572400e+05   2.6648700e+05   2.8428000e+05   2.7379300e+05   2.5978000e+05   2.6296100e+05   2.6956500e+05   2.5717600e+05   2.6950100e+05   3.0312900e+05   3.0552800e+05   2.9915600e+05   3.0900400e+05   2.7904000e+05   2.7356100e+05   2.7706000e+05   2.7113600e+05   2.8513900e+05   2.8778500e+05   2.9062200e+05   2.9713000e+05   2.7804200e+05   2.9128600e+05   2.6815000e+05   2.8961900e+05   2.9768600e+05   2.9594800e+05   2.8771800e+05   3.0392800e+05   3.1439500e+05   3.1837000e+05   2.9209000e+05   2.7657100e+05   2.9368100e+05   2.9951200e+05   3.0405000e+05   0.0000000e+00   2.7561200e+05   2.7829400e+05   2.5354600e+05   2.7157200e+05   2.7972900e+05   2.8560800e+05   3.0797600e+05   2.9034400e+05   2.7296400e+05   2.9311800e+05   2.8682800e+05   2.8325000e+05   2.7732000e+05   2.9150400e+05   2.6145200e+05   2.5808100e+05   2.6953700e+05   2.7268800e+05   2.5826200e+05   2.8193400e+05   2.9437100e+05   2.8132400e+05   2.8724900e+05   2.6482000e+05   2.6491500e+05   2.5106000e+05   2.6008200e+05   2.5706400e+05
   9.2743000e+04   9.7399000e+04   9.2768000e+04   8.2761000e+04   8.8885000e+04   8.7090000e+04   8.7639000e+04   9.2938000e+04   9.3395000e+04   9.6827000e+04   8.7656000e+04   8.6033000e+04   8.9794000e+04   8.5277000e+04   8.4918000e+04   8.6431000e+04   8.9096000e+04   9.0828000e+04   9.1602000e+04   8.9420000e+04   8.4266000e+04   8.7140000e+04   9.1903000e+04   8.9513000e+04   9.0533000e+04   9.8510000e+04   9.9211000e+04   8.8026000e+04   9.2656000e+04   9.5227000e+04   9.6203000e+04   1.0003200e+05   9.4772000e+04   8.5848000e+04   9.2430000e+04   1.0367600e+05   1.0018400e+05   9.4781000e+04   9.1923000e+04   8.9960000e+04   9.2127000e+04   9.1902000e+04   1.0753200e+05   9.6085000e+04   9.0646000e+04   8.6924000e+04   7.6957000e+04   8.1773000e+04   8.3376000e+04   8.9879000e+04   1.0603900e+05   1.1334800e+05   1.0412300e+05   9.2726000e+04   9.2254000e+04   8.8051000e+04   8.0224000e+04   9.0494000e+04   1.0198200e+05   1.0306000e+05   1.0144700e+05   1.0239900e+05   0.0000000e+00   9.2399000e+04   9.2284000e+04   8.5938000e+04   7.7804000e+04   9.8185000e+04   9.8086000e+04   8.3629000e+04   9.5894000e+04   1.0072500e+05   9.4482000e+04   9.0564000e+04   8.4740000e+04   9.5337000e+04   8.1632000e+04   9.8277000e+04   1.0047200e+05   8.9706000e+04   1.0179200e+05   1.0541300e+05   9.0320000e+04   8.6013000e+04   9.3569000e+04   9.4068000e+04   9.0018000e+04   1.0050100e+05   1.0275900e+05   8.0596000e+04
   2.2401100e+05   2.4324000e+05   2.5025600e+05   2.5808500e+05   2.4084700e+05   2.4018300e+05   2.4072200e+05   2.4052300e+05   2.3722600e+05   2.3858500e+05   2.6578400e+05   2.4542900e+05   2.4086200e+05   2.5879000e+05   2.6587100e+05   2.4982600e+05   2.4030300e+05   2.4966500e+05   2.3676900e+05   2.3360200e+05   2.4578200e+05   2.6278100e+05   2.8075600e+05   2.6412500e+05   2.6146000e+05   2.3675400e+05   2.2401700e+05   2.3622800e+05   2.6340000e+05   2.6604400e+05   2.5967100e+05   2.3779000e+05   2.4069100e+05   2.5215700e+05   2.5800100e+05   2.3688600e+05   2.5009100e+05   2.4961100e+05   2.5880400e+05   2.3829500e+05   2.4646400e+05   2.3288600e+05   2.4953700e+05   2.4233600e+05   2.4381400e+05   2.5783600e+05   2.6137300e+05   2.5764900e+05   2.6066000e+05   2.4443500e+05   2.6464400e+05   2.6411400e+05   2.6140100e+05   2.4792100e+05   2.5573100e+05   2.5002800e+05   2.4070800e+05   2.5193200e+05   2.5788700e+05   2.4654100e+05   2.5409300e+05   2.5133000e+05   2.4064600e+05   0.0000000e+00   2.3178700e+05   2.3621600e+05   2.4967200e+05   2.4531000e+05   2.3753100e+05   2.3414500e+05   2.5551000e+05   2.4134200e+05   2.4001300e+05   2.3249300e+05   2.2854200e+05   2.3751300e+05   2.5033000e+05   2.3958800e+05   2.3589900e+05   2.4308100e+05   2.3194500e+05   2.1875300e+05   2.2297600e+05   2.4447400e+05   2.4453900e+05   2.3377500e+05   2.3835900e+05   2.3146500e+05   2.3817300e+05   2.3488000e+05
   1.5446000e+05   1.4057300e+05   1.3759200e+05   1.4021300e+05   1.6389400e+05   1.6480400e+05   1.5312300e+05   1.4923800e+05   1.5774200e+05   1.4554000e+05   1.3989400e+05   1.3930300e+05   1.5232000e+05   1.4781900e+05   1.4167900e+05   1.5653600e+05   1.5632800e+05   1.4945700e+05   1.5738800e+05   1.5834400e+05   1.5089200e+05   1.5730400e+05   1.5233600e+05   1.6017800e+05   1.5764000e+05   1.5026500e+05   1.5389300e+05   1.4193900e+05   1.3831100e+05   1.3693800e+05   1.5387000e+05   1.4448900e+05   1.6461000e+05   1.4908300e+05   1.3668000e+05   1.3957500e+05   1.4750300e+05   1.4103200e+05   1.4625300e+05   1.3716200e+05   1.3798000e+05   1.4708100e+05   1.6465500e+05   1.5977200e+05   1.4767800e+05   1.5534200e+05   1.5872900e+05   1.5774200e+05   1.6473400e+05   1.5525100e+05   1.5536400e+05   1.4266000e+05   1.4670900e+05   1.5592200e+05   1.4365900e+05   1.4565300e+05   1.4089800e+05   1.3186900e+05   1.5971400e+05   1.5338200e+05   1.4328600e+05   1.3599000e+05   1.4234000e+05   1.4933600e+05   0.0000000e+00   1.5792100e+05   1.5495100e+05   1.5202100e+05   1.3777200e+05   1.4856700e+05   1.4625800e+05   1.4051800e+05   1.3639900e+05   1.5742700e+05   1.6571100e+05   1.5851200e+05   1.4543900e+05   1.3684500e+05   1.3223600e+05   1.2691900e+05   1.2829600e+05   1.3925400e+05   1.4302700e+05   1.4149800e+05   1.4842600e+05   1.5499600e+05   1.4576100e+05   1.4740800e+05   1.4538800e+05   1.5559600e+05
   2.3853400e+05   2.3393500e+05   2.4200000e+05   2.4009100e+05   2.4052000e+05   2.4554300e+05   2.4828800e+05   2.2856800e+05   2.2770000e+05   2.2597500e+05   2.2310600e+05   2.3668600e+05   2.4443400e+05   2.6952700e+05   2.5742100e+05   2.5464200e+05   2.0834600e+05   2.3083200e+05   2.3760400e+05   2.3463900e+05   2.3491300e+05   2.2888100e+05   2.1201700e+05   2.3139200e+05   2.4581000e+05   2.5363900e+05   2.3478700e+05   2.3636600e+05   2.3431600e+05   2.3459400e+05   2.3603900e+05   2.2650000e+05   2.2885700e+05   2.1501200e+05   2.0465900e+05   2.1498400e+05   2.2253400e+05   2.2906400e+05   2.3269500e+05   2.3314800e+05   2.3473400e+05   2.3180100e+05   2.3681100e+05   2.3871800e+05   2.3944800e+05   2.5097000e+05   2.3960100e+05   2.5028700e+05   2.5328400e+05   2.2750300e+05   2.3192800e+05   2.3112100e+05   2.3180200e+05   2.3022100e+05   2.4966000e+05   2.4475000e+05   2.3350600e+05   2.1981500e+05   2.2404200e+05   2.2404800e+05   2.3211600e+05   2.3649300e+05   2.5554300e+05   2.3419900e+05   2.1991800e+05   0.0000000e+00   2.2175100e+05   2.0184400e+05   2.1323600e+05   2.1492700e+05   2.3958200e+05   2.2437500e+05   2.2697400e+05   2.1800500e+05   2.0841000e+05   2.2758800e+05   2.1777500e+05   1.8381000e+05   2.1874900e+05   2.3989400e+05   2.3854400e+05   2.3403800e+05   2.2240900e+05   2.4845600e+05   2.3480200e+05   2.1331800e+05   2.1103800e+05   2.3265500e+05   2.2864400e+05   2.2606500e+05
   4.8638900e+05   5.1727400e+05   5.1574500e+05   5.3407200e+05   5.0464400e+05   4.8618500e+05   5.1830900e+05   5.7024800e+05   5.2608500e+05   5.0458600e+05   5.2310600e+05   5.2338900e+05   5.4261400e+05   5.1017100e+05   5.3384900e+05   5.2950900e+05   5.0269900e+05   4.9290800e+05   5.4556400e+05   5.2150400e+05   4.9521100e+05   5.0287600e+05   5.0458200e+05   5.2509300e+05   5.1081300e+05   5.1598900e+05   5.2147000e+05   5.3887200e+05   5.3280500e+05   5.0761400e+05   5.0401200e+05   5.1143200e+05   5.0980500e+05   5.2181300e+05   5.2249000e+05   5.3288100e+05   5.5409100e+05   5.1791400e+05   5.1410700e+05   5.5191400e+05   5.7031000e+05   5.3839800e+05   5.2538800e+05   5.0865900e+05   5.2560700e+05   5.6544800e+05   5.4973300e+05   5.2501000e+05   5.4203700e+05   5.4024300e+05   5.2686500e+05   5.4009100e+05   5.4728600e+05   5.4925100e+05   5.5074700e+05   5.0713100e+05   5.3935300e+05   5.7722400e+05   5.5957700e+05   5.4364900e+05   5.1054600e+05   5.0926100e+05   5.1063600e+05   5.3624800e+05   5.3144200e+05   5.1040800e+05   0.0000000e+00   5.1364700e+05   5.1376900e+05   5.2821400e+05   5.3891400e+05   4.9159100e+05   4.8164800e+05   4.5775600e+05   4.9822700e+05   5.2622700e+05   5.1294100e+05   5.2256200e+05   5.0658400e+05   4.8164200e+05   4.6443000e+05   4.8886700e+05   4.9732100e+05   5.0476400e+05   5.1255700e+05   4.9521400e+05   5.0287900e+05   5.4140300e+05   5.2552900e+05   4.9987000e+05
   6.1257000e+05   6.4744600e+05   6.0770300e+05   5.6996800e+05   6.1422200e+05   5.7690300e+05   6.3066100e+05   6.1137300e+05   6.0320800e+05   5.6862400e+05   5.8516400e+05   5.8463700e+05   5.9803800e+05   6.5034800e+05   5.8315300e+05   5.8154300e+05   5.6067000e+05   5.8251000e+05   6.1951100e+05   6.2015900e+05   5.8254500e+05   5.5938800e+05   5.5598800e+05   5.5427800e+05   6.1659800e+05   6.1041800e+05   6.1976100e+05   5.8679000e+05   6.0950300e+05   6.7682700e+05   6.5034400e+05   6.3569600e+05   6.1549600e+05   6.0213000e+05   5.9593000e+05   5.9621800e+05   6.2203400e+05   6.1601100e+05   6.5513700e+05   6.6082000e+05   6.1308300e+05   6.2404500e+05   6.2378100e+05   6.4040700e+05   6.1028600e+05   5.9696600e+05   5.9513600e+05   6.1130200e+05   6.1385700e+05   6.4092000e+05   6.6527500e+05   6.1328400e+05   5.5456900e+05   5.4991600e+05   5.8069600e+05   5.8673300e+05   6.6753400e+05   6.2621300e+05   6.1627200e+05   5.9634800e+05   5.8433200e+05   5.7328200e+05   6.4488400e+05   6.5553700e+05   6.5225800e+05   6.3400600e+05   6.0388300e+05   0.0000000e+00   6.3555600e+05   5.6186300e+05   5.7726700e+05   5.6984800e+05   6.5830400e+05   6.1053400e+05   5.8476600e+05   5.8622900e+05   6.0435600e+05   5.8838200e+05   5.9138300e+05   6.0189100e+05   5.9194400e+05   5.9679800e+05   5.8297100e+05   6.2153600e+05   6.2313300e+05   5.7951900e+05   5.9735800e+05   5.3730200e+05   5.7860700e+05   5.6526300e+05
   1.9642100e+05   1.8568700e+05   1.8518900e+05   1.8171600e+05   1.7049500e+05   1.8714700e+05   2.0180100e+05   1.9762600e+05   1.9886100e+05   1.9975100e+05   1.7953500e+05   1.5663100e+05   1.8519300e+05   1.9081800e+05   1.7261200e+05   1.8974600e+05   1.7814000e+05   1.9411600e+05   1.7917400e+05   1.7906700e+05   1.7383300e+05   1.7171400e+05   1.7427600e+05   1.7525100e+05   1.9463700e+05   1.9374700e+05   1.4281000e+05   1.4274000e+05   1.6890800e+05   1.7162800e+05   1.8697300e+05   1.8263500e+05   1.7899500e+05   1.7619500e+05   1.6612900e+05   1.8405400e+05   1.8894200e+05   2.0615800e+05   1.8616300e+05   1.6393600e+05   1.6223500e+05   1.6242600e+05   1.7376700e+05   2.0287900e+05   1.9998400e+05   1.7946400e+05   1.7062300e+05   1.5568000e+05   1.7703100e+05   1.6493500e+05   1.8714000e+05   2.0758200e+05   2.1235100e+05   1.9419200e+05   1.7125500e+05   1.6384400e+05   1.8467600e+05   1.7924200e+05   1.8208600e+05   1.8617600e+05   1.7063400e+05   1.6663100e+05   1.8353400e+05   1.6499700e+05   1.7464400e+05   1.7157200e+05   1.9087100e+05   1.9395600e+05   0.0000000e+00   1.8871300e+05   1.7666000e+05   1.7574700e+05   1.7700400e+05   1.6653000e+05   1.7505100e+05   1.7955500e+05   1.6247000e+05   1.6642800e+05   1.5830600e+05   1.5379400e+05   1.4674200e+05   1.5150300e+05   1.7149400e+05   1.8463500e+05   1.6723900e+05   1.6849400e+05   1.4624400e+05   1.6847200e+05   1.9063200e+05   1.7297000e+05
   1.2451200e+05   1.3933600e+05   1.2474200e+05   1.2165200e+05   1.1985700e+05   1.1979100e+05   1.2855200e+05   1.2653800e+05   1.2367100e+05   1.2066100e+05   1.2282900e+05   1.1636400e+05   1.0267800e+05   1.0945400e+05   9.8425000e+04   1.0114700e+05   9.7311000e+04   1.0258100e+05   1.1356300e+05   1.0977200e+05   1.1003900e+05   1.1602300e+05   1.2270700e+05   1.1891100e+05   1.1724000e+05   1.2319500e+05   1.0945300e+05   1.2199500e+05   1.2332100e+05   1.1099000e+05   1.2667700e+05   1.2379600e+05   1.2192200e+05   9.1844000e+04   1.2369400e+05   1.1006400e+05   1.1007900e+05   1.1307200e+05   1.1551800e+05   1.1286300e+05   1.2801400e+05   1.1517500e+05   1.2872600e+05   1.2251600e+05   1.2003900e+05   1.3238700e+05   1.2811200e+05   1.0231800e+05   1.1411400e+05   1.3697600e+05   1.4028000e+05   1.1732100e+05   1.0741700e+05   1.3816600e+05   1.4625700e+05   1.2879100e+05   1.0118800e+05   1.1420900e+05   1.1713400e+05   1.1184200e+05   1.2085700e+05   9.4518000e+04   1.1615300e+05   1.1609200e+05   1.1455300e+05   1.3114400e+05   1.1541400e+05   1.2303400e+05   1.1864000e+05   0.0000000e+00   1.0649800e+05   1.0100900e+05   1.2909800e+05   1.3901600e+05   1.2342800e+05   1.3041600e+05   1.2660600e+05   1.3492500e+05   1.3039900e+05   1.2586400e+05   1.1981800e+05   1.1331700e+05   1.2200600e+05   1.2924900e+05   1.1944300e+05   1.0353500e+05   1.3638600e+05   1.4525800e+05   1.4002600e+05   1.2780900e+05
   1.5560900e+05   1.3303300e+05   1.4688400e+05   1.3996000e+05   1.3946000e+05   1.4311600e+05   1.4074100e+05   1.3990300e+05   1.4131200e+05   1.5608700e+05   1.5909500e+05   1.3495700e+05   1.5101100e+05   1.4278600e+05   1.3846200e+05   1.4488900e+05   1.5593100e+05   1.3604700e+05   1.4597000e+05   1.4454000e+05   1.4880800e+05   1.5082500e+05   1.5296400e+05   1.6158700e+05   1.5108800e+05   1.4407800e+05   1.6569800e+05   1.4300400e+05   1.5719300e+05   1.4226600e+05   1.4866900e+05   1.4008200e+05   1.6307700e+05   1.5265000e+05   1.2886900e+05   1.5119200e+05   1.3755000e+05   1.5058300e+05   1.4401800e+05   1.5945700e+05   1.4857300e+05   1.4521100e+05   1.4622200e+05   1.5489600e+05   1.4620500e+05   1.3840300e+05   1.2835000e+05   1.2635900e+05   1.5100700e+05   1.3395100e+05   1.4044600e+05   1.4192900e+05   1.3914800e+05   1.3731400e+05   1.2787700e+05   1.4810600e+05   1.4903300e+05   1.3042200e+05   1.5156900e+05   1.5022300e+05   1.6140200e+05   1.5504800e+05   1.5484400e+05   1.4246400e+05   1.3978300e+05   1.4216300e+05   1.4533200e+05   1.4717000e+05   1.3561400e+05   1.4547400e+05   0.0000000e+00   1.6649100e+05   1.5415200e+05   1.6064600e+05   1.7264800e+05   1.6755400e+05   1.6937700e+05   1.5923300e+05   1.5037900e+05   1.6655100e+05   1.6852200e+05   1.4516800e+05   1.4547100e+05   1.4910500e+05   1.4765700e+05   1.4135900e+05   1.5506800e+05   1.4980400e+05   1.3030600e+05   1.3075000e+05
   1.7043900e+05   1.7483500e+05   1.7126300e+05   1.8737800e+05   1.6309400e+05   1.7180200e+05   1.6270600e+05   1.6593100e+05   1.6935200e+05   1.7397400e+05   1.5569000e+05   1.4800300e+05   1.6601800e+05   1.7010500e+05   1.6491900e+05   1.5699300e+05   1.5826100e+05   1.6428200e+05   1.7394100e+05   1.5366400e+05   1.4126100e+05   1.5538200e+05   1.5808000e+05   1.5870100e+05   1.7272000e+05   1.5149900e+05   1.5198900e+05   1.7082900e+05   1.6797200e+05   1.5955600e+05   1.5683700e+05   1.6765400e+05   1.6661600e+05   1.8216200e+05   1.7611700e+05   1.6189300e+05   1.4841600e+05   1.6732800e+05   1.6606000e+05   1.6889300e+05   1.6467600e+05   1.6333900e+05   1.5374700e+05   1.7307800e+05   1.4841600e+05   1.6790000e+05   1.6580300e+05   1.7074000e+05   1.8132400e+05   1.6372100e+05   1.6513100e+05   1.7886800e+05   1.6192200e+05   1.6749300e+05   1.5776000e+05   1.6484700e+05   1.6221200e+05   1.5893600e+05   1.5970100e+05   1.5487400e+05   1.4916000e+05   1.7036900e+05   1.7571400e+05   1.6076100e+05   1.6130400e+05   1.6364400e+05   1.5676000e+05   1.9262200e+05   1.7364400e+05   1.5093400e+05   1.5971400e+05   0.0000000e+00   1.7106600e+05   1.5724500e+05   1.6335400e+05   1.7591500e+05   1.4887800e+05   1.6656800e+05   1.6321900e+05   1.6478100e+05   1.5167200e+05   1.5937300e+05   1.6938800e+05   1.8136000e+05   1.5700900e+05   1.6159100e+05   1.6796900e+05   1.6451000e+05   1.8076600e+05   1.6359500e+05
   1.8559400e+05   2.2929500e+05   2.1060700e+05   2.4393600e+05   2.2365600e+05   2.1730500e+05   2.0650200e+05   2.1540100e+05   1.9675900e+05   2.1122000e+05   2.2342600e+05   2.1116800e+05   1.9712200e+05   2.2678000e+05   2.1929500e+05   1.9352000e+05   1.9727700e+05   2.3017100e+05   2.2171400e+05   2.2069500e+05   2.0380200e+05   1.8846200e+05   1.9614100e+05   2.0116300e+05   1.8785000e+05   2.0538400e+05   1.9347700e+05   1.8471200e+05   1.9880900e+05   1.9911900e+05   1.9163900e+05   1.9154600e+05   2.0911400e+05   2.1872400e+05   2.2487700e+05   2.1751300e+05   2.0254700e+05   1.9193300e+05   2.3136600e+05   2.1217100e+05   2.3648500e+05   2.1272700e+05   2.1935700e+05   2.2464500e+05   2.3173100e+05   2.2369900e+05   2.1095500e+05   2.0642500e+05   2.0451700e+05   2.1367300e+05   2.0608300e+05   2.1708600e+05   2.2213400e+05   1.8688200e+05   2.0006000e+05   2.1358800e+05   2.0058200e+05   1.9915500e+05   1.7593000e+05   1.9071300e+05   2.2873800e+05   2.1876200e+05   2.2012000e+05   2.0515100e+05   2.0831100e+05   2.2075400e+05   2.0381200e+05   1.9541500e+05   2.1225000e+05   2.4796100e+05   2.1578500e+05   2.1156700e+05   0.0000000e+00   2.1815700e+05   2.1742700e+05   2.0728600e+05   2.2913300e+05   2.0376600e+05   2.1371100e+05   1.8839400e+05   2.0199900e+05   1.9029000e+05   2.0718800e+05   1.9956000e+05   1.9301100e+05   1.7527400e+05   1.9293800e+05   2.1669400e+05   2.2292900e+05   1.9486600e+05
   1.8284600e+05   2.3025700e+05   2.1825300e+05   2.3028800e+05   2.3644600e+05   2.1013200e+05   2.0358200e+05   2.2404100e+05   2.5247600e+05   2.4101200e+05   2.5860800e+05   2.2710300e+05   2.1687900e+05   2.1099400e+05   2.1719200e+05   2.1734700e+05   2.4197900e+05   2.2737200e+05   2.3650100e+05   2.2151200e+05   2.2059400e+05   2.1140500e+05   2.1290000e+05   2.0296000e+05   2.2801600e+05   2.2928000e+05   2.4170600e+05   1.9689100e+05   2.0486400e+05   2.2653200e+05   2.1066000e+05   2.0617100e+05   2.2291300e+05   2.3750400e+05   2.2401900e+05   2.1230900e+05   2.2009300e+05   2.3666200e+05   2.2722000e+05   2.4012200e+05   2.5173500e+05   2.3493000e+05   2.3832000e+05   2.3565700e+05   2.2522100e+05   2.3578300e+05   2.4842900e+05   2.5596500e+05   2.4517800e+05   2.5382400e+05   2.3742700e+05   2.5141700e+05   2.4401600e+05   2.1924400e+05   2.3968300e+05   2.3410600e+05   2.4896000e+05   2.3287400e+05   2.3544700e+05   2.4486600e+05   2.1963400e+05   2.3822700e+05   2.4304900e+05   2.5415800e+05   2.2371300e+05   2.2523900e+05   2.5371100e+05   2.7359300e+05   2.3766900e+05   2.1836300e+05   2.1753700e+05   2.0891700e+05   2.4906500e+05   0.0000000e+00   2.2729200e+05   2.1674600e+05   2.2896200e+05   2.0515400e+05   2.1831900e+05   2.3682200e+05   1.9775600e+05   2.1907700e+05   2.3822700e+05   2.1295900e+05   2.1633000e+05   2.1750700e+05   2.2889700e+05   2.2233800e+05   2.2840800e+05   2.0110400e+05
   6.8309000e+04   6.2888000e+04   7.4177000e+04   6.1307000e+04   5.8805000e+04   6.1809000e+04   5.3999000e+04   6.6165000e+04   5.1582000e+04   5.1546000e+04   5.9887000e+04   6.1590000e+04   5.9600000e+04   5.4345000e+04   5.5546000e+04   6.0432000e+04   5.4282000e+04   5.6939000e+04   5.8619000e+04   6.9218000e+04   6.6987000e+04   6.1329000e+04   6.6238000e+04   6.2020000e+04   6.1789000e+04   6.4339000e+04   7.3355000e+04   6.2306000e+04   5.7188000e+04   6.4995000e+04   6.9197000e+04   5.3727000e+04   6.6697000e+04   6.2274000e+04   5.3855000e+04   5.4941000e+04   6.2470000e+04   6.3537000e+04   6.1702000e+04   6.7564000e+04   5.4732000e+04   5.4050000e+04   4.6293000e+04   5.8402000e+04   6.4131000e+04   6.4209000e+04   5.2699000e+04   4.4336000e+04   5.9549000e+04   5.7700000e+04   7.0517000e+04   5.6155000e+04   5.3119000e+04   5.8028000e+04   6.3430000e+04   6.3025000e+04   5.5835000e+04   5.5111000e+04   5.0366000e+04   4.0700000e+04   5.3067000e+04   5.5347000e+04   5.8876000e+04   6.2156000e+04   4.7593000e+04   6.3380000e+04   6.0953000e+04   6.5324000e+04   6.0406000e+04   6.9623000e+04   6.1572000e+04   5.8635000e+04   6.7574000e+04   7.2300000e+04   0.0000000e+00   5.4105000e+04   6.2139000e+04   7.8593000e+04   6.7881000e+04   6.0017000e+04   5.8061000e+04   6.3353000e+04   6.1269000e+04   6.8512000e+04   7.5874000e+04   6.6427000e+04   6.5705000e+04   6.8594000e+04   5.1661000e+04   7.1078000e+04
   6.4720000e+04   6.2641000e+04   6.3307000e+04   6.6839000e+04   5.7092000e+04   6.3934000e+04   5.5981000e+04   5.9897000e+04   5.8644000e+04   5.8556000e+04   5.9954000e+04   6.0513000e+04   5.8008000e+04   6.1830000e+04   6.3975000e+04   6.5184000e+04   6.2774000e+04   7.0434000e+04   8.9295000e+04   6.8778000e+04   6.6435000e+04   6.7156000e+04   6.8268000e+04   6.9952000e+04   6.6251000e+04   7.2023000e+04   7.6599000e+04   7.5415000e+04   6.2248000e+04   6.0894000e+04   5.2923000e+04   5.3446000e+04   6.5975000e+04   6.4914000e+04   5.2651000e+04   4.7341000e+04   5.6166000e+04   6.5891000e+04   5.3690000e+04   5.7083000e+04   4.9524000e+04   5.4601000e+04   6.6775000e+04   6.5396000e+04   6.5675000e+04   5.7882000e+04   6.5251000e+04   6.3173000e+04   6.4669000e+04   6.8557000e+04   5.9555000e+04   5.9687000e+04   6.6044000e+04   7.4390000e+04   6.4302000e+04   7.6279000e+04   7.2153000e+04   6.7825000e+04   7.4486000e+04   7.5562000e+04   6.4578000e+04   7.2152000e+04   6.8669000e+04   7.3987000e+04   7.1251000e+04   7.5372000e+04   6.3512000e+04   6.7407000e+04   7.4630000e+04   6.6621000e+04   6.4478000e+04   6.6406000e+04   7.5815000e+04   6.2044000e+04   6.2258000e+04   0.0000000e+00   6.2709000e+04   5.6884000e+04   5.8598000e+04   6.3009000e+04   6.1524000e+04   5.9261000e+04   5.4926000e+04   6.2560000e+04   7.4531000e+04   7.4326000e+04   7.5473000e+04   6.4411000e+04   6.2494000e+04   7.1545000e+04
   2.0008900e+05   2.0067100e+05   2.1821200e+05   2.0854100e+05   2.0630000e+05   1.9651800e+05   1.8741300e+05   1.9129300e+05   1.8118900e+05   1.8462500e+05   2.0250300e+05   2.1169200e+05   1.8421800e+05   1.8755100e+05   1.9888000e+05   1.9979000e+05   1.9361200e+05   1.9527800e+05   1.8674400e+05   1.6295300e+05   1.7350600e+05   2.0325500e+05   2.0568100e+05   1.9238100e+05   2.0511900e+05   1.8862800e+05   1.8488400e+05   1.7676200e+05   1.7451600e+05   1.9319500e+05   1.9796500e+05   2.1235900e+05   2.0363700e+05   2.1112900e+05   1.8103400e+05   1.8161300e+05   1.8335100e+05   2.0092400e+05   1.8421200e+05   1.8925600e+05   1.7711600e+05   1.9287900e+05   1.7182500e+05   2.0016900e+05   2.1241400e+05   1.9665200e+05   1.9273900e+05   1.8389300e+05   1.6364000e+05   1.6420400e+05   1.7367900e+05   1.9183200e+05   2.1409500e+05   2.1768300e+05   2.0223200e+05   2.0219800e+05   1.7851300e+05   1.4531500e+05   1.6611300e+05   1.9131900e+05   1.9799700e+05   2.0301200e+05   2.0357100e+05   2.0593400e+05   1.8989600e+05   1.6742100e+05   1.8002800e+05   2.0396000e+05   1.8573000e+05   1.8601900e+05   1.9389300e+05   1.8545100e+05   1.8284600e+05   1.8867500e+05   2.1442700e+05   1.6946700e+05   0.0000000e+00   1.8057100e+05   1.7781500e+05   1.7403800e+05   1.9615500e+05   2.0707900e+05   2.0177600e+05   1.9349900e+05   2.0161500e+05   1.7924500e+05   1.8252000e+05   1.8187400e+05   2.0660700e+05   1.9125800e+05
   2.0072100e+05   2.0073900e+05   1.9222100e+05   2.1031800e+05   2.0742400e+05   1.9923200e+05   2.0027400e+05   2.1817900e+05   2.1385900e+05   2.0938500e+05   1.9360000e+05   2.0400700e+05   2.0332600e+05   2.3170400e+05   2.0481200e+05   1.8243300e+05   2.0554300e+05   1.9762400e+05   2.0127300e+05   2.0828600e+05   1.8493800e+05   2.0423800e+05   2.1403900e+05   1.9101100e+05   1.8654300e+05   1.9492700e+05   2.0063500e+05   2.0603300e+05   2.0852600e+05   2.0462800e+05   2.0478400e+05   1.8514200e+05   1.7752100e+05   1.8746600e+05   1.8926400e+05   1.8898200e+05   2.0194000e+05   2.1704400e+05   2.0000600e+05   1.9558400e+05   1.9578000e+05   1.9502600e+05   1.8409500e+05   1.9415700e+05   1.9385700e+05   2.0340300e+05   2.2248800e+05   2.0212600e+05   1.9880400e+05   1.8897200e+05   1.9644500e+05   2.1052500e+05   2.0542200e+05   1.9758300e+05   1.9145100e+05   2.0433800e+05   1.9541000e+05   2.1022100e+05   1.9597900e+05   1.9521400e+05   1.8761100e+05   2.0000000e+05   1.9634600e+05   1.9430800e+05   1.8067200e+05   1.9059300e+05   2.0116900e+05   2.0450600e+05   2.0176400e+05   2.1331800e+05   2.0658800e+05   1.8039100e+05   1.8018800e+05   2.1470900e+05   2.0807000e+05   2.0427700e+05   1.9825000e+05   0.0000000e+00   1.8962500e+05   2.0584000e+05   1.9694100e+05   1.9417200e+05   1.8452100e+05   1.9668300e+05   2.1385100e+05   2.1064800e+05   1.8072600e+05   1.9738800e+05   1.9125200e+05   2.0790500e+05
   4.0654000e+04   3.9124000e+04   3.8357000e+04   3.6316000e+04   3.6122000e+04   3.6784000e+04   3.4317000e+04   4.2266000e+04   3.5767000e+04   4.0087000e+04   3.5776000e+04   3.4138000e+04   3.5979000e+04   4.0763000e+04   4.3908000e+04   3.6183000e+04   3.7651000e+04   3.8128000e+04   3.3843000e+04   3.7354000e+04   3.0458000e+04   2.9687000e+04   2.9360000e+04   2.4342000e+04   2.6971000e+04   2.7425000e+04   2.3041000e+04   2.6902000e+04   2.4181000e+04   2.1514000e+04   2.7440000e+04   3.1796000e+04   4.5198000e+04   3.6350000e+04   3.0403000e+04   3.2566000e+04   3.4573000e+04   3.8579000e+04   3.6549000e+04   3.1630000e+04   2.6985000e+04   2.9750000e+04   3.6025000e+04   4.0368000e+04   3.0624000e+04   3.3107000e+04   3.1885000e+04   3.8250000e+04   3.5285000e+04   3.4854000e+04   2.9319000e+04   3.0220000e+04   3.1853000e+04   2.9287000e+04   3.0614000e+04   2.9015000e+04   2.8572000e+04   3.0772000e+04   3.4683000e+04   3.4616000e+04   3.7207000e+04   4.1875000e+04   3.8114000e+04   3.9120000e+04   4.3171000e+04   4.2551000e+04   3.9003000e+04   4.1649000e+04   4.0604000e+04   3.7051000e+04   3.8770000e+04   3.3393000e+04   3.9468000e+04   4.0247000e+04   3.8612000e+04   3.8475000e+04   3.4814000e+04   3.5669000e+04   0.0000000e+00   3.6336000e+04   3.8584000e+04   4.0154000e+04   3.4136000e+04   3.5535000e+04   3.1092000e+04   3.0656000e+04   2.9583000e+04   2.7863000e+04   2.7275000e+04   2.2281000e+04
   2.0918000e+04   1.7644000e+04   1.7869000e+04   2.2127000e+04   2.0920000e+04   2.3520000e+04   2.1861000e+04   2.2560000e+04   2.0356000e+04   2.3338000e+04   2.4649000e+04   2.0664000e+04   2.4129000e+04   2.6586000e+04   2.7960000e+04   2.7102000e+04   2.8170000e+04   2.6995000e+04   3.0621000e+04   3.0967000e+04   2.6818000e+04   3.4271000e+04   3.1070000e+04   3.1185000e+04   2.7174000e+04   3.2194000e+04   3.1903000e+04   3.3084000e+04   3.9098000e+04   4.0591000e+04   3.2669000e+04   3.3768000e+04   2.6060000e+04   2.9251000e+04   2.9931000e+04   3.6234000e+04   3.2934000e+04   3.1805000e+04   3.1429000e+04   2.8286000e+04   3.2023000e+04   2.7734000e+04   3.2798000e+04   3.5400000e+04   3.4066000e+04   2.9059000e+04   2.6616000e+04   3.5551000e+04   2.8555000e+04   3.1242000e+04   3.2221000e+04   2.6086000e+04   3.1295000e+04   3.1858000e+04   2.2389000e+04   3.1723000e+04   2.9317000e+04   2.2483000e+04   2.2726000e+04   2.6042000e+04   1.7364000e+04   1.9541000e+04   2.0534000e+04   1.6663000e+04   1.8444000e+04   2.4513000e+04   1.8551000e+04   2.0724000e+04   1.7314000e+04   2.4255000e+04   2.3785000e+04   1.6492000e+04   1.4914000e+04   2.3753000e+04   2.3626000e+04   2.1764000e+04   1.5818000e+04   1.8147000e+04   2.1550000e+04   0.0000000e+00   1.6809000e+04   1.8551000e+04   1.9760000e+04   1.9267000e+04   1.3088000e+04   2.1031000e+04   2.1479000e+04   2.3406000e+04   2.3294000e+04   2.2555000e+04
   3.2131200e+05   3.1362900e+05   3.0765500e+05   3.0377500e+05   2.8346700e+05   3.0489300e+05   3.0685200e+05   3.1927800e+05   3.2242400e+05   3.0256000e+05   3.0001100e+05   3.0921900e+05   3.1564800e+05   3.1112200e+05   3.0504800e+05   2.9881100e+05   2.8983200e+05   2.9076200e+05   2.7952900e+05   2.8470000e+05   3.0030000e+05   3.0532900e+05   2.9216400e+05   3.0171400e+05   3.1415500e+05   3.0784900e+05   3.1069500e+05   2.9379200e+05   2.9065500e+05   3.0069000e+05   2.6779700e+05   2.7943000e+05   2.9900400e+05   3.1701300e+05   3.2282000e+05   3.3139100e+05   3.2473700e+05   2.9738200e+05   2.8145700e+05   3.0539900e+05   3.0563700e+05   3.1402700e+05   3.1676800e+05   3.1564600e+05   3.1727200e+05   3.2315700e+05   3.1982100e+05   3.2781200e+05   3.2021700e+05   3.1391000e+05   3.1334800e+05   3.2215000e+05   3.1826600e+05   3.0648800e+05   3.1457000e+05   3.0544700e+05   3.2203500e+05   3.1984600e+05   3.0740100e+05   3.0082600e+05   3.0778400e+05   3.0561600e+05   3.1873500e+05   3.1096200e+05   3.0464700e+05   3.1414500e+05   3.1428900e+05   3.0097800e+05   2.9762100e+05   3.0884200e+05   3.2011800e+05   3.2535700e+05   3.1363400e+05   3.0160700e+05   3.1733100e+05   3.3375900e+05   3.4073000e+05   3.3637400e+05   3.1745600e+05   3.1630600e+05   0.0000000e+00   3.1584300e+05   3.1229800e+05   3.0568600e+05   3.1061600e+05   3.0006200e+05   3.3177700e+05   3.3778000e+05   3.0465600e+05   3.2327900e+05
   3.5163500e+05   3.6544900e+05   3.4873600e+05   3.3497600e+05   3.4782300e+05   3.6554000e+05   3.9911000e+05   3.8099000e+05   3.7217200e+05   3.6761000e+05   3.5683600e+05   3.3279400e+05   3.5924700e+05   3.6583200e+05   3.7773800e+05   3.7399000e+05   3.6894300e+05   3.5432200e+05   3.5130700e+05   3.6433200e+05   3.6431100e+05   3.7595700e+05   3.6517900e+05   3.8255000e+05   3.5493900e+05   3.5664500e+05   3.8859900e+05   3.9107400e+05   3.6861300e+05   3.7570700e+05   3.7490400e+05   3.6121400e+05   3.6922000e+05   3.6726600e+05   3.7340400e+05   3.7095300e+05   3.8519900e+05   3.8141800e+05   3.8370100e+05   3.8113300e+05   3.9174400e+05   3.6749000e+05   3.4768300e+05   3.5852800e+05   3.6589100e+05   3.6583700e+05   3.6243500e+05   3.5899100e+05   3.6858300e+05   3.5440500e+05   3.5437200e+05   3.5730600e+05   3.7331800e+05   3.6716500e+05   3.5447400e+05   3.4407300e+05   3.5908800e+05   3.6309400e+05   3.4723700e+05   3.6587900e+05   3.7062600e+05   3.8255000e+05   3.7159800e+05   3.5181000e+05   3.4434000e+05   3.4599800e+05   3.4012300e+05   3.6786200e+05   3.4436400e+05   3.6015500e+05   3.6927600e+05   3.5181400e+05   3.6372500e+05   3.6606400e+05   3.6314100e+05   3.5173700e+05   3.5254400e+05   3.7171900e+05   3.8181700e+05   3.6427400e+05   3.5141200e+05   0.0000000e+00   3.5988200e+05   3.6077500e+05   3.5461800e+05   3.8139300e+05   3.6014500e+05   3.6978800e+05   3.5757200e+05   3.4672700e+05
   1.9777700e+05   1.9513800e+05   2.1078400e+05   2.1343800e+05   2.0874800e+05   2.0493300e+05   2.0276400e+05   1.9774900e+05   2.2002200e+05   2.0163200e+05   1.9884100e+05   1.9937400e+05   1.9730000e+05   2.0385800e+05   2.0275700e+05   2.0793800e+05   2.0707700e+05   2.0245400e+05   1.9203400e+05   1.9602100e+05   2.0773000e+05   1.9123600e+05   2.0727100e+05   1.8265000e+05   1.9580100e+05   1.9045000e+05   2.0903600e+05   2.0584900e+05   2.0437700e+05   1.8755400e+05   1.9245600e+05   2.1673200e+05   2.0659400e+05   1.9519100e+05   1.9168400e+05   1.8944100e+05   2.0618800e+05   1.9010600e+05   2.1046900e+05   2.1533600e+05   2.2104600e+05   2.1102000e+05   1.8775300e+05   1.8393000e+05   2.0982700e+05   2.2736800e+05   2.1721200e+05   2.2286400e+05   2.1741800e+05   2.0541000e+05   1.9737900e+05   2.0023400e+05   2.0854100e+05   1.9656700e+05   1.9111100e+05   1.8311400e+05   2.0386500e+05   2.0771200e+05   2.1362000e+05   2.2073200e+05   2.1399500e+05   1.9613600e+05   1.9606600e+05   2.0125700e+05   2.0187100e+05   2.0114800e+05   2.0506300e+05   2.0440400e+05   2.0193600e+05   1.9756700e+05   2.1442800e+05   2.1517200e+05   1.9438900e+05   1.9900300e+05   1.9822100e+05   2.2123400e+05   2.0797100e+05   2.1716700e+05   2.0799400e+05   2.0998400e+05   1.9509300e+05   2.0037800e+05   0.0000000e+00   2.0076400e+05   2.1610100e+05   2.2155700e+05   2.0673900e+05   1.9906000e+05   1.9735700e+05   1.9332200e+05
   1.8958500e+05   1.7979600e+05   1.6671400e+05   1.4280800e+05   1.6543700e+05   1.9678500e+05   1.8664400e+05   1.8489900e+05   1.8272800e+05   1.6222200e+05   1.5699900e+05   1.7791500e+05   1.7013900e+05   1.8128600e+05   1.8579500e+05   1.8006700e+05   1.6691400e+05   1.6030300e+05   1.8062200e+05   1.9209300e+05   1.8807000e+05   1.8657200e+05   1.8647200e+05   1.7592800e+05   1.7225600e+05   1.7727200e+05   1.7921900e+05   1.9255300e+05   1.9554500e+05   2.0873200e+05   2.1473500e+05   2.0533000e+05   1.7579000e+05   1.5683800e+05   1.5522100e+05   1.6366200e+05   1.6988000e+05   1.8046200e+05   1.8758900e+05   1.7459800e+05   1.7277200e+05   1.8669700e+05   1.7599200e+05   1.7947100e+05   1.8505000e+05   1.8235100e+05   1.7965900e+05   1.6622600e+05   1.7506900e+05   1.7490700e+05   1.9508300e+05   1.8294400e+05   1.6638000e+05   1.8155400e+05   1.9086000e+05   1.9630400e+05   2.0397700e+05   2.0817500e+05   1.7923000e+05   1.7427900e+05   1.6699700e+05   1.6512300e+05   1.4311300e+05   1.7251000e+05   1.8831600e+05   2.1159500e+05   2.0540000e+05   1.9651100e+05   1.8759000e+05   1.7192300e+05   1.8506300e+05   1.7518600e+05   1.7764000e+05   1.8708900e+05   1.7820100e+05   1.8053000e+05   1.8105200e+05   1.8635900e+05   1.9233500e+05   1.9230500e+05   2.1479300e+05   2.1765300e+05   1.7933100e+05   0.0000000e+00   1.8696500e+05   1.7369500e+05   1.8486400e+05   2.0233700e+05   2.3273700e+05   2.2044400e+05
   3.6822200e+05   3.6093400e+05   3.7638300e+05   3.6627800e+05   3.8106800e+05   3.6226800e+05   3.7115900e+05   3.5989400e+05   3.6141200e+05   3.6137800e+05   3.6607700e+05   3.6250900e+05   3.7387400e+05   3.6510900e+05   3.7404900e+05   3.6355500e+05   3.7310900e+05   3.6248600e+05   3.7123300e+05   3.6792900e+05   3.7744800e+05   3.5237600e+05   3.4339700e+05   3.3593800e+05   3.3578700e+05   3.5861700e+05   3.6052700e+05   3.7458700e+05   3.8654000e+05   3.6625600e+05   3.5393300e+05   3.6219000e+05   3.5601100e+05   3.6040000e+05   3.6181800e+05   3.6378400e+05   3.8132600e+05   3.6565200e+05   3.7164700e+05   3.8391000e+05   4.1294400e+05   3.7654700e+05   3.5214800e+05   3.3836700e+05   3.3175800e+05   3.4854900e+05   3.5076500e+05   3.6214600e+05   3.7795100e+05   3.8267500e+05   3.9148700e+05   3.7964000e+05   3.6762400e+05   3.6351300e+05   3.6016600e+05   3.5948900e+05   3.9584500e+05   3.8757600e+05   3.8294800e+05   4.1386800e+05   4.1079100e+05   3.7973400e+05   3.6785200e+05   3.6475500e+05   3.8258700e+05   4.0793100e+05   4.1569500e+05   4.0740600e+05   4.0039600e+05   3.9710000e+05   3.8506800e+05   3.8712000e+05   3.7634400e+05   3.7853900e+05   3.9020100e+05   4.0956800e+05   4.2050300e+05   4.0791200e+05   3.9287600e+05   3.6707300e+05   3.5353800e+05   3.5088200e+05   3.5829200e+05   3.7422100e+05   0.0000000e+00   3.9187400e+05   3.8780200e+05   3.7938200e+05   3.7768400e+05   3.7330500e+05
   3.8966600e+05   4.0686000e+05   4.2706800e+05   4.1008700e+05   3.9123900e+05   3.9994500e+05   3.9065100e+05   4.0138500e+05   4.0469400e+05   4.1913500e+05   4.0945700e+05   4.0434300e+05   3.9927500e+05   4.1840200e+05   4.1608700e+05   4.1958000e+05   4.1722600e+05   4.1914100e+05   4.2648700e+05   3.9232700e+05   4.2003000e+05   4.1872000e+05   4.1561200e+05   4.1697300e+05   4.1181900e+05   4.0428300e+05   4.1421800e+05   4.2682700e+05   4.0217900e+05   3.8899800e+05   3.9912300e+05   4.2060700e+05   4.2045600e+05   4.0726400e+05   4.0913900e+05   4.0809900e+05   4.0726200e+05   3.7989100e+05   3.8240000e+05   3.8638000e+05   4.0683200e+05   4.0403400e+05   3.7126200e+05   3.7710400e+05   3.8451300e+05   4.1318400e+05   3.8960900e+05   3.8171900e+05   3.8676600e+05   4.2427900e+05   4.0870000e+05   3.9005700e+05   3.9451900e+05   4.0981600e+05   4.1241700e+05   4.0236900e+05   4.1866800e+05   3.9991100e+05   4.0837600e+05   4.0596200e+05   3.9455800e+05   4.0882400e+05   4.1456500e+05   4.2299400e+05   4.1219500e+05   4.1959200e+05   4.2306900e+05   4.1988500e+05   4.1407500e+05   4.0057900e+05   3.9938700e+05   4.1149400e+05   4.0053500e+05   4.0896300e+05   4.2867400e+05   4.1361000e+05   4.1464000e+05   4.0745500e+05   3.9952400e+05   3.9541900e+05   3.9342700e+05   4.3398500e+05   4.0218600e+05   3.9022400e+05   3.9191600e+05   0.0000000e+00   4.1617000e+05   3.9291500e+05   3.9642200e+05   4.0514000e+05
   8.5220000e+04   8.3935000e+04   8.5052000e+04   9.2937000e+04   9.5882000e+04   8.2616000e+04   8.6409000e+04   9.9904000e+04   8.9293000e+04   1.0268500e+05   1.1915300e+05   1.0815400e+05   9.5988000e+04   9.8501000e+04   8.7966000e+04   1.1620700e+05   1.0402000e+05   9.6491000e+04   9.1543000e+04   1.1155500e+05   1.2152400e+05   1.1012800e+05   1.1540500e+05   9.6889000e+04   1.1223500e+05   1.0041300e+05   9.0761000e+04   1.0536500e+05   9.3276000e+04   1.0094300e+05   1.0335400e+05   1.1233200e+05   1.1749500e+05   9.9732000e+04   9.3725000e+04   8.0902000e+04   8.5881000e+04   9.2744000e+04   8.4398000e+04   9.2777000e+04   8.7987000e+04   8.1603000e+04   9.1310000e+04   1.0998000e+05   1.0753200e+05   9.8133000e+04   9.9871000e+04   1.0467500e+05   1.0147600e+05   1.1053300e+05   1.1631000e+05   1.0098300e+05   1.0561000e+05   9.6758000e+04   9.5156000e+04   1.1668200e+05   9.7337000e+04   1.1279400e+05   9.8994000e+04   1.0128600e+05   1.0834300e+05   1.2739900e+05   1.2259200e+05   1.0746100e+05   1.0350100e+05   9.5592000e+04   9.3968000e+04   8.9444000e+04   7.9327000e+04   9.4968000e+04   9.8655000e+04   9.7872000e+04   1.0853300e+05   9.7187000e+04   9.8197000e+04   8.8294000e+04   8.1282000e+04   9.1468000e+04   8.8641000e+04   9.0587000e+04   7.5188000e+04   7.6259000e+04   9.4281000e+04   8.1814000e+04   8.4911000e+04   7.2376000e+04   0.0000000e+00   9.0036000e+04   9.2848000e+04   8.0322000e+04
   1.1492400e+05   1.3143100e+05   1.4027700e+05   1.3550700e+05   1.3789000e+05   1.2854400e+05   1.3915600e+05   1.2738000e+05   1.2250300e+05   1.2604500e+05   1.2439400e+05   1.1210200e+05   1.0491400e+05   1.1004300e+05   1.1230800e+05   1.2353000e+05   1.3374200e+05   1.1175200e+05   1.4036900e+05   1.3057900e+05   1.3600400e+05   1.1663700e+05   1.2869200e+05   1.1743600e+05   1.3777000e+05   1.4434700e+05   1.3867700e+05   1.2021300e+05   1.2908700e+05   1.0796000e+05   1.1524100e+05   1.2172600e+05   1.0941000e+05   1.2928400e+05   1.4122300e+05   1.2543800e+05   1.2675400e+05   1.3179500e+05   1.2767200e+05   1.3583100e+05   1.4329000e+05   1.1336100e+05   1.2315300e+05   1.1700000e+05   1.1223100e+05   1.1371200e+05   1.1059400e+05   1.1669100e+05   1.1601300e+05   1.3734800e+05   1.4153100e+05   1.3216700e+05   1.3014600e+05   1.3387600e+05   1.3303100e+05   1.2974200e+05   1.1678900e+05   1.2743500e+05   1.3410300e+05   1.4049500e+05   1.4323700e+05   1.4050400e+05   1.2864600e+05   1.2707000e+05   1.2236600e+05   1.0888300e+05   1.1443200e+05   1.1673300e+05   1.3012100e+05   1.2175700e+05   1.3864300e+05   1.4136700e+05   1.5500100e+05   1.4771500e+05   1.3047300e+05   1.3009500e+05   1.6107400e+05   1.4695000e+05   1.3080500e+05   1.2477900e+05   1.3292100e+05   1.3821900e+05   1.4521100e+05   1.3403200e+05   1.4162600e+05   1.3379100e+05   1.4262900e+05   0.0000000e+00   1.1458600e+05   1.0643800e+05
   2.3538900e+05   2.5480100e+05   2.7519200e+05   2.6835700e+05   2.7340200e+05   2.5529900e+05   2.4283400e+05   2.3961200e+05   2.4314900e+05   2.3696500e+05   2.5883700e+05   2.8043000e+05   2.4914000e+05   2.3882400e+05   2.3357400e+05   2.4541500e+05   2.4574000e+05   2.5997400e+05   2.6907100e+05   2.4789900e+05   2.3091100e+05   2.3444200e+05   2.4498200e+05   2.4417500e+05   2.4144200e+05   2.3871000e+05   2.2828400e+05   2.4759300e+05   2.6138100e+05   2.4222800e+05   2.3170200e+05   2.3477200e+05   2.5213700e+05   2.4843700e+05   2.4520900e+05   2.4856100e+05   2.3077800e+05   2.4705500e+05   2.3366600e+05   2.4110800e+05   2.3898500e+05   2.4630000e+05   2.4744400e+05   2.5957100e+05   2.4404400e+05   2.4932900e+05   2.3282200e+05   2.2099500e+05   2.1901300e+05   2.5616900e+05   2.4930100e+05   2.4286400e+05   2.3198200e+05   2.5924700e+05   2.5183600e+05   2.2713900e+05   2.4875200e+05   2.4968100e+05   2.2966700e+05   2.4792500e+05   2.5779200e+05   2.5467600e+05   2.6006500e+05   2.5854000e+05   2.4775900e+05   2.4486200e+05   2.4626200e+05   2.5109600e+05   2.6610800e+05   2.5762300e+05   2.5674100e+05   2.4831100e+05   2.3306300e+05   2.4916200e+05   2.6109200e+05   2.6175900e+05   2.5402500e+05   2.6583100e+05   2.4730100e+05   2.6245300e+05   2.7323800e+05   2.6873800e+05   2.4502900e+05   2.4461900e+05   2.5713500e+05   2.5564500e+05   2.5280800e+05   2.7779900e+05   0.0000000e+00   2.3388100e+05
   2.9149700e+05   2.7616800e+05   2.4780200e+05   2.5912300e+05   2.6197700e+05   2.7283700e+05   3.0862600e+05   2.9776500e+05   2.8055100e+05   2.7912800e+05   2.9002200e+05   2.9125200e+05   2.9134100e+05   2.7372400e+05   2.9391700e+05   3.0765200e+05   2.9924700e+05   2.8295700e+05   2.7594800e+05   2.5345400e+05   2.6172100e+05   2.7994100e+05   2.9567100e+05   2.8895700e+05   2.8800000e+05   2.8665600e+05   3.0357600e+05   2.7150200e+05   2.6544600e+05   2.6168500e+05   2.5490000e+05   2.9538900e+05   2.7766800e+05   2.8155400e+05   2.6769500e+05   2.7844400e+05   2.6900200e+05   2.6903300e+05   2.6990400e+05   2.9258800e+05   2.8203900e+05   2.7681200e+05   2.7802100e+05   2.8659600e+05   3.0460400e+05   2.8905500e+05   2.7919500e+05   2.7928000e+05   2.7201300e+05   2.8016800e+05   3.1061600e+05   2.8500200e+05   2.7019800e+05   2.7252300e+05   2.7390600e+05   2.9720200e+05   3.0535200e+05   2.8812700e+05   2.7809400e+05   2.8181600e+05   2.9493800e+05   2.8075400e+05   2.6852300e+05   2.9921000e+05   2.9748100e+05   2.8372700e+05   2.9911900e+05   3.1096300e+05   2.9090700e+05   2.7722500e+05   2.8439100e+05   3.0212200e+05   3.0221900e+05   2.8931600e+05   2.8558300e+05   2.8482600e+05   2.7464300e+05   2.8551800e+05   2.8565400e+05   2.9849300e+05   3.0869400e+05   3.0010600e+05   3.0238900e+05   2.8824200e+05   2.7369600e+05   2.7688500e+05   2.7533300e+05   2.9236800e+05   3.1240000e+05   0.0000000e+00
