# Supplementary material for: Autistic traits and individual brain differences: functional network efficiency reflects attentional and social impairments, structural nodal efficiencies index systemising and theory-of-mind skills
Source: Mol Autism. 2021 Jan 21;12:3. doi: 10.1186/s13229-020-00377-8 (PMC7818759; doi:10.1186/s13229-020-00377-8)
Supplement: Supplementary file 9 — Additional file 9. Brain-behaviour correlations. README file detailing data curation; AAL-90 region masks in NIfTI format; spreadseehts of Spearman correlations; code and data for the correlational analysis. [file 13229_2020_377_MOESM9_ESM.zip › Paul_Arora_et_al_data/Physiological/BBC/analysis/Diffusion_Analaysis/adj_matrixes/NOS_weighted/asymmetric/connection_matrix_asym_aHU0446.txt]

   0.0000000e+00   4.8487000e+05   5.1200600e+05   5.2463500e+05   5.3248000e+05   4.9464200e+05   5.0247200e+05   4.7043200e+05   4.5733800e+05   4.9137200e+05   4.6573900e+05   4.7527200e+05   4.8938500e+05   4.8260500e+05   5.1534300e+05   5.1844500e+05   5.2594900e+05   5.1130500e+05   4.9798200e+05   5.1795900e+05   4.9541100e+05   5.0813100e+05   4.8784700e+05   5.3463600e+05   5.1369500e+05   5.0053600e+05   4.9912200e+05   4.8479700e+05   5.1034900e+05   5.0650900e+05   5.0965700e+05   5.0598300e+05   5.1053200e+05   5.0018000e+05   5.1155400e+05   4.8174400e+05   5.0068500e+05   4.7879700e+05   4.7907700e+05   4.6069400e+05   4.7183700e+05   4.7846800e+05   4.6254200e+05   4.5154700e+05   4.5617600e+05   4.6066000e+05   4.8305400e+05   4.9220700e+05   4.7637200e+05   4.8153700e+05   4.5863500e+05   4.4966600e+05   4.7149800e+05   4.8782100e+05   4.7402100e+05   4.7598600e+05   4.2912100e+05   4.5753800e+05   4.6702800e+05   4.7376100e+05   4.6861700e+05   4.6476900e+05   4.8808900e+05   4.8181600e+05   4.8413000e+05   4.8492200e+05   4.7038900e+05   4.6878200e+05   4.6055400e+05   4.3973000e+05   4.6452700e+05   4.8755200e+05   4.9753800e+05   4.8741700e+05   4.9097200e+05   4.8210800e+05   4.6093000e+05   4.6957100e+05   4.6280600e+05   4.6836500e+05   4.6424400e+05   4.9297400e+05   4.9094700e+05   4.9156700e+05   4.9036400e+05   4.7322900e+05   4.7097700e+05   4.7576900e+05   4.8128800e+05   4.7860700e+05
   3.4699500e+05   0.0000000e+00   3.7405400e+05   3.5062300e+05   3.4206900e+05   3.2699300e+05   3.5492300e+05   3.6559700e+05   3.6799300e+05   3.3843900e+05   3.2796800e+05   3.3435800e+05   3.7535100e+05   3.5122500e+05   3.4607900e+05   3.4919600e+05   3.7486000e+05   3.5123900e+05   3.4574900e+05   3.6805700e+05   3.5125200e+05   3.3746300e+05   3.1998900e+05   3.4013000e+05   3.2916200e+05   3.7405100e+05   3.5020900e+05   3.4334000e+05   3.4104300e+05   3.5365000e+05   3.9418100e+05   3.4913200e+05   3.6148600e+05   3.7034800e+05   3.5950700e+05   3.8177000e+05   3.2466700e+05   3.3086900e+05   2.9902000e+05   3.2330200e+05   3.1968800e+05   3.1392600e+05   3.5313700e+05   3.6616400e+05   3.5067900e+05   3.4277200e+05   3.3764600e+05   3.6189400e+05   3.5301800e+05   3.1130500e+05   3.2172000e+05   3.1593500e+05   3.2579800e+05   3.3440400e+05   3.3663500e+05   3.5079400e+05   3.4153200e+05   3.3920300e+05   3.4735400e+05   3.6647200e+05   3.7394700e+05   3.5700300e+05   3.4960900e+05   3.5722300e+05   3.5248900e+05   3.5883300e+05   3.3717700e+05   3.3408200e+05   3.1444600e+05   3.4670300e+05   3.6727400e+05   3.4598200e+05   3.4671800e+05   3.5515800e+05   3.4610300e+05   3.3927100e+05   3.6199200e+05   3.7214200e+05   3.9609200e+05   3.5162300e+05   3.4632900e+05   3.4646800e+05   3.4720100e+05   3.3956400e+05   3.4311800e+05   3.5061900e+05   3.2829700e+05   3.5815800e+05   3.5021800e+05   3.3995400e+05
   4.1935700e+05   4.1944600e+05   0.0000000e+00   4.1897200e+05   4.6793600e+05   4.3502900e+05   4.0785400e+05   4.2137700e+05   4.2135000e+05   4.4247900e+05   4.2339200e+05   4.4017000e+05   4.3125300e+05   4.3034900e+05   4.1343600e+05   4.3314400e+05   4.4303200e+05   4.3382700e+05   4.2243400e+05   4.1566800e+05   4.3574600e+05   4.6544100e+05   4.6062800e+05   4.3975500e+05   4.3807400e+05   4.4003700e+05   3.9957800e+05   4.3663600e+05   4.5805500e+05   4.6078300e+05   4.4167000e+05   4.3673400e+05   4.4992100e+05   4.4145300e+05   4.2416500e+05   4.3872100e+05   4.3620700e+05   4.2717000e+05   4.5457600e+05   4.5339700e+05   4.2118500e+05   4.4856800e+05   4.0224900e+05   4.3878600e+05   4.5474200e+05   4.3095700e+05   4.1031300e+05   4.1797600e+05   4.1121300e+05   4.4280800e+05   4.1779200e+05   4.5956800e+05   4.3990400e+05   4.2282900e+05   4.0836700e+05   4.3126500e+05   4.4725900e+05   4.4119600e+05   4.1408300e+05   4.0929800e+05   3.9669900e+05   4.1144400e+05   4.2547200e+05   4.2533000e+05   4.1831100e+05   4.1641800e+05   4.2010400e+05   4.2468400e+05   4.2010900e+05   4.0195900e+05   3.9286100e+05   4.3318700e+05   4.1417700e+05   4.2085100e+05   3.8949200e+05   4.3492100e+05   4.3779800e+05   4.5992900e+05   4.1265500e+05   4.0537100e+05   4.2300000e+05   4.1006900e+05   4.1965100e+05   4.4316900e+05   4.2755500e+05   4.0399800e+05   4.3497600e+05   4.3202300e+05   4.4685600e+05   4.2137000e+05
   4.9254000e+05   4.8263100e+05   4.8355700e+05   0.0000000e+00   4.8807900e+05   4.9785700e+05   5.0042500e+05   5.4091900e+05   5.1072200e+05   4.7599500e+05   4.5668000e+05   4.9975200e+05   5.2666400e+05   4.8657700e+05   5.0073400e+05   4.8475200e+05   4.9720100e+05   4.9901000e+05   4.8100100e+05   4.7514500e+05   4.9219700e+05   4.9661000e+05   4.2599800e+05   4.6393900e+05   5.0584500e+05   5.1531300e+05   4.8330000e+05   4.9545500e+05   5.2401500e+05   4.8815300e+05   4.8474900e+05   5.1738000e+05   5.2302300e+05   5.2500700e+05   5.3916700e+05   5.2199400e+05   5.0112700e+05   4.8948200e+05   4.9435300e+05   5.2393300e+05   5.0567400e+05   4.7343400e+05   4.7396400e+05   5.1041600e+05   5.1001500e+05   4.9990000e+05   4.6621700e+05   4.6085800e+05   4.5617500e+05   4.5623600e+05   4.9376700e+05   4.8997100e+05   4.6337500e+05   4.8008300e+05   5.0264900e+05   4.8822100e+05   4.9049100e+05   5.1600100e+05   5.0040700e+05   4.7337900e+05   4.5113100e+05   4.8763200e+05   4.9264600e+05   5.0037400e+05   5.1291200e+05   4.8137500e+05   4.8812500e+05   5.0755800e+05   4.8740900e+05   4.9330500e+05   4.8092500e+05   5.0414200e+05   5.3157000e+05   5.1331500e+05   4.9237400e+05   5.1682800e+05   5.2165100e+05   4.9371200e+05   4.7254200e+05   5.0371900e+05   5.1664000e+05   4.9671100e+05   5.0388600e+05   4.9464600e+05   5.1830400e+05   4.7741200e+05   4.8468200e+05   4.9642700e+05   4.9893300e+05   4.9409800e+05
   1.9900400e+05   1.9824900e+05   1.7661700e+05   1.6212000e+05   0.0000000e+00   1.7329400e+05   1.7907000e+05   1.7890000e+05   1.5760900e+05   1.7530500e+05   1.7663400e+05   1.6822800e+05   1.8298800e+05   1.8315500e+05   1.6986600e+05   1.6288600e+05   1.6947000e+05   1.8465400e+05   1.6037100e+05   1.6300600e+05   1.5829900e+05   1.6289100e+05   1.6199800e+05   1.7054500e+05   1.7411700e+05   1.5916100e+05   1.7014200e+05   1.6187700e+05   1.7830800e+05   1.9789300e+05   1.7736100e+05   1.9213400e+05   1.9505800e+05   1.9589400e+05   1.8554100e+05   1.9587600e+05   1.9055900e+05   1.8082000e+05   1.9163700e+05   1.9204200e+05   1.6342700e+05   2.0610500e+05   1.7335000e+05   1.7252500e+05   1.7584000e+05   1.8586700e+05   1.8642700e+05   1.7894900e+05   1.8332000e+05   1.7458400e+05   1.8855700e+05   1.8879100e+05   1.8337600e+05   1.7982700e+05   1.6871800e+05   1.8367600e+05   1.7803700e+05   1.7575700e+05   1.7459400e+05   1.6201500e+05   1.8241000e+05   1.9513400e+05   1.6145600e+05   1.8467900e+05   2.0072400e+05   1.5776200e+05   1.7439400e+05   1.7852000e+05   1.8243600e+05   1.7894700e+05   1.6042700e+05   1.4894600e+05   1.6296500e+05   1.8666900e+05   1.7978500e+05   1.5758300e+05   1.6300400e+05   1.9687300e+05   1.8097400e+05   1.7679600e+05   1.9161200e+05   1.9642700e+05   1.8033100e+05   1.8451800e+05   2.0050100e+05   1.7620500e+05   2.0170000e+05   1.6835400e+05   1.9733400e+05   1.7449900e+05
   1.9257100e+05   1.8224000e+05   1.8537300e+05   1.5676600e+05   1.8279100e+05   0.0000000e+00   1.8702600e+05   1.6545900e+05   1.9491600e+05   1.7940000e+05   1.7643300e+05   1.8389700e+05   1.9690800e+05   1.8792700e+05   2.0534500e+05   1.9523900e+05   1.9232000e+05   1.8765700e+05   1.8859300e+05   1.8651000e+05   1.7825300e+05   1.8044900e+05   2.0265500e+05   1.9931100e+05   1.9047900e+05   1.8627800e+05   1.6906900e+05   1.7461400e+05   1.8131000e+05   1.7765900e+05   1.9899400e+05   1.9660700e+05   1.9678100e+05   1.7220700e+05   1.7637500e+05   1.9008600e+05   1.6482100e+05   1.7973800e+05   1.7933100e+05   1.8913100e+05   1.8842300e+05   1.7499900e+05   1.6969700e+05   1.9823700e+05   2.0298000e+05   1.4838700e+05   1.7038300e+05   2.0647100e+05   1.8262800e+05   1.7374800e+05   1.8289400e+05   2.0091500e+05   1.7665100e+05   1.6663400e+05   1.6000900e+05   1.8102200e+05   1.8513900e+05   1.6201200e+05   1.5780500e+05   1.7809400e+05   1.6799500e+05   1.5004400e+05   1.5650000e+05   1.7328600e+05   1.7812600e+05   1.7099000e+05   1.5611400e+05   1.8425900e+05   1.8400300e+05   1.5804100e+05   1.5755400e+05   1.9206400e+05   2.0210300e+05   1.7655400e+05   1.8752600e+05   1.8527800e+05   1.8286000e+05   1.7919300e+05   1.9548700e+05   1.9233700e+05   2.0569700e+05   1.8053400e+05   1.9056500e+05   1.8658600e+05   2.0043400e+05   1.6888700e+05   1.5856200e+05   1.8850400e+05   1.9832300e+05   1.8306700e+05
   5.4989200e+05   5.6919800e+05   5.7520300e+05   5.5283600e+05   5.6226800e+05   5.8193500e+05   0.0000000e+00   5.8930500e+05   5.7627600e+05   5.6908300e+05   5.7748100e+05   5.9328600e+05   5.4685200e+05   5.8801600e+05   5.7078400e+05   5.6364900e+05   5.5746800e+05   5.3516100e+05   5.5852300e+05   5.4280700e+05   5.7023800e+05   5.6676300e+05   5.7396100e+05   5.5675800e+05   5.6838400e+05   5.8070900e+05   5.8985300e+05   5.4373800e+05   5.8947300e+05   5.6675500e+05   5.6305300e+05   5.4069900e+05   5.5082300e+05   5.1745500e+05   4.9669200e+05   5.2086900e+05   5.3977300e+05   5.6018500e+05   5.7404100e+05   5.7609400e+05   5.6648200e+05   5.3232300e+05   5.5169800e+05   5.4280000e+05   5.4851100e+05   5.3661200e+05   5.3241100e+05   5.3069500e+05   5.7101600e+05   5.6324700e+05   5.4404500e+05   5.4607900e+05   5.6313300e+05   5.7730600e+05   5.7773400e+05   5.4473900e+05   5.7473000e+05   5.6137600e+05   5.3761100e+05   5.6252300e+05   5.6666600e+05   5.5551600e+05   5.5710700e+05   5.3537000e+05   5.5909600e+05   5.5143500e+05   5.3918200e+05   5.6172900e+05   5.8237000e+05   5.6591700e+05   5.7428800e+05   5.6410300e+05   5.5345300e+05   5.4359500e+05   5.3163700e+05   5.3435100e+05   5.7420300e+05   5.5252500e+05   5.5466000e+05   5.6278900e+05   5.4685900e+05   4.9944600e+05   5.1348600e+05   5.2953700e+05   5.2953500e+05   5.4387200e+05   5.5316300e+05   5.4635300e+05   5.4245400e+05   5.8322700e+05
   5.7202100e+05   5.5944400e+05   5.6105000e+05   5.5575000e+05   5.7969100e+05   5.6101300e+05   5.6722300e+05   0.0000000e+00   5.5333900e+05   5.2701300e+05   5.4013400e+05   5.5108800e+05   5.4795600e+05   5.4814100e+05   5.4866900e+05   5.2815900e+05   5.2444700e+05   5.2927000e+05   5.3603700e+05   5.7272500e+05   5.5964800e+05   5.7288200e+05   5.6118700e+05   5.4320500e+05   5.6739600e+05   5.7727600e+05   5.3660300e+05   5.3138900e+05   5.3754300e+05   5.5270400e+05   5.6169700e+05   5.3946500e+05   5.3429700e+05   5.3259400e+05   5.4529400e+05   5.5335700e+05   5.2415900e+05   5.6214900e+05   5.8799700e+05   6.1120200e+05   5.7553200e+05   5.9246900e+05   5.7027300e+05   5.8602200e+05   5.7171100e+05   5.8040400e+05   5.5182400e+05   5.5735800e+05   5.7316700e+05   5.9794500e+05   5.8212000e+05   5.8717300e+05   5.5867400e+05   5.7930700e+05   5.6697900e+05   5.8029400e+05   5.7058300e+05   5.6623100e+05   5.9198400e+05   6.1607700e+05   6.0517200e+05   5.9723500e+05   5.5901400e+05   5.5788300e+05   5.7930200e+05   6.0051900e+05   5.9451000e+05   5.8001200e+05   5.5347000e+05   5.8676700e+05   5.7933400e+05   5.8192300e+05   5.7301600e+05   5.7677700e+05   5.7818100e+05   5.9159700e+05   5.8066800e+05   5.7848900e+05   6.0539400e+05   5.8378900e+05   5.7091800e+05   5.6072300e+05   5.8249800e+05   5.9479600e+05   5.4100800e+05   5.5508800e+05   5.4365300e+05   5.3318000e+05   5.3612800e+05   5.5469500e+05
   1.6984000e+05   1.7440300e+05   1.5883300e+05   1.5652600e+05   1.3178500e+05   1.3954300e+05   1.6374500e+05   1.6553600e+05   0.0000000e+00   1.4436600e+05   1.4337800e+05   1.3683100e+05   1.3825500e+05   1.5579900e+05   1.8395800e+05   1.6862700e+05   1.6667500e+05   1.5368000e+05   1.5324400e+05   1.3588500e+05   1.3203100e+05   1.4506500e+05   1.3162200e+05   1.5091600e+05   1.4676200e+05   1.3737800e+05   1.6071600e+05   1.6015500e+05   1.4903500e+05   1.3747100e+05   1.5839500e+05   1.6327000e+05   1.4384200e+05   1.3451400e+05   1.3320400e+05   1.6065700e+05   1.5580700e+05   1.6327900e+05   1.5108400e+05   1.2549100e+05   1.4220900e+05   1.4956500e+05   1.3596300e+05   1.5197800e+05   1.6625900e+05   1.3438800e+05   1.4348000e+05   1.3829600e+05   1.3173200e+05   1.3510500e+05   1.1483700e+05   1.1905000e+05   1.1867900e+05   1.4637600e+05   1.6956100e+05   1.4486000e+05   1.4701300e+05   1.4776100e+05   1.4321700e+05   1.3932700e+05   1.5148500e+05   1.5672900e+05   1.4228200e+05   1.3238500e+05   1.4234200e+05   1.5130200e+05   1.5459300e+05   1.5023400e+05   1.4716700e+05   1.2941400e+05   1.3520600e+05   1.4461700e+05   1.3771600e+05   1.4192900e+05   1.6370500e+05   1.4785500e+05   1.5938900e+05   1.4597300e+05   1.4198400e+05   1.3898200e+05   1.3564400e+05   1.3486100e+05   1.3609200e+05   1.6514100e+05   1.7155900e+05   1.5332800e+05   1.5739900e+05   1.4647900e+05   1.4743200e+05   1.5797500e+05
   1.5888100e+05   1.7764500e+05   1.6910100e+05   1.6735400e+05   1.4982000e+05   1.5091400e+05   1.5211000e+05   1.6077900e+05   1.4885900e+05   0.0000000e+00   1.4732900e+05   1.6183800e+05   1.5821700e+05   1.5062900e+05   1.6053200e+05   1.5726200e+05   1.4589900e+05   1.4945900e+05   1.4490300e+05   1.5850400e+05   1.6400500e+05   1.6406200e+05   1.6086700e+05   1.3792800e+05   1.4036600e+05   1.6515600e+05   1.6850100e+05   1.7252500e+05   1.7029400e+05   1.6668400e+05   1.6322500e+05   1.5140300e+05   1.4170300e+05   1.6276200e+05   1.5988200e+05   1.4670700e+05   1.5587600e+05   1.6088400e+05   1.5449400e+05   1.6050300e+05   1.6027700e+05   1.5969200e+05   1.4698300e+05   1.4407600e+05   1.4203300e+05   1.3566700e+05   1.5558800e+05   1.4458400e+05   1.5489700e+05   1.5115200e+05   1.4669000e+05   1.6070200e+05   1.6232000e+05   1.4388900e+05   1.5199200e+05   1.4552100e+05   1.6095600e+05   1.5906700e+05   1.4910000e+05   1.7158000e+05   1.6180700e+05   1.6216600e+05   1.6167900e+05   1.5377500e+05   1.5060500e+05   1.5530500e+05   1.5214000e+05   1.4443100e+05   1.6939900e+05   1.4232000e+05   1.4353000e+05   1.7527500e+05   1.7394600e+05   1.4805800e+05   1.3961700e+05   1.5665800e+05   1.5838000e+05   1.7045400e+05   1.7777600e+05   1.6747300e+05   1.4371800e+05   1.5284900e+05   1.5840700e+05   1.6774800e+05   1.7870800e+05   1.6103200e+05   1.4154400e+05   1.4013300e+05   1.4773100e+05   1.3939200e+05
   1.2826200e+05   1.1614000e+05   1.2641500e+05   1.2050800e+05   1.2429200e+05   1.3521500e+05   1.4554900e+05   1.4951000e+05   1.5247400e+05   1.3563400e+05   0.0000000e+00   1.3771000e+05   1.4392100e+05   1.3774100e+05   1.4036600e+05   1.1724400e+05   1.1859000e+05   1.1220900e+05   1.2731900e+05   1.5960900e+05   1.6392200e+05   1.5393700e+05   1.4399500e+05   1.3790600e+05   1.4530600e+05   1.4029500e+05   1.3901500e+05   1.4300700e+05   1.3690800e+05   1.5194300e+05   1.6006100e+05   1.4110100e+05   1.5095500e+05   1.4396100e+05   1.4747800e+05   1.3212700e+05   1.2654600e+05   1.3377000e+05   1.3628000e+05   1.3221600e+05   1.4379400e+05   1.4327700e+05   1.4982900e+05   1.4983500e+05   1.4023100e+05   1.3970400e+05   1.4874000e+05   1.4688600e+05   1.2689100e+05   1.3144900e+05   1.2744100e+05   1.2850200e+05   1.3756100e+05   1.3021500e+05   1.3029600e+05   1.2850500e+05   1.2464200e+05   1.2696100e+05   1.2102700e+05   1.2655900e+05   1.2857800e+05   1.4249300e+05   1.5762400e+05   1.5290800e+05   1.4261800e+05   1.4206000e+05   1.3519400e+05   1.1744800e+05   1.1588600e+05   1.4235500e+05   1.3894600e+05   1.2704900e+05   1.2674900e+05   1.4190800e+05   1.5478100e+05   1.5285200e+05   1.4229500e+05   1.3936600e+05   1.3572900e+05   1.2260300e+05   1.3561700e+05   1.4121300e+05   1.3013500e+05   1.4929900e+05   1.3123100e+05   1.3531300e+05   1.5440100e+05   1.4754900e+05   1.4830500e+05   1.4569800e+05
   1.5413400e+05   1.4669100e+05   1.3892900e+05   1.4302200e+05   1.3067000e+05   1.4839800e+05   1.6264100e+05   1.5640100e+05   1.5040800e+05   1.4405100e+05   1.3402100e+05   0.0000000e+00   1.3332500e+05   1.5552000e+05   1.5684900e+05   1.4221200e+05   1.4906500e+05   1.6064700e+05   1.5652300e+05   1.4149800e+05   1.4647100e+05   1.4380000e+05   1.5492200e+05   1.6144800e+05   1.5056300e+05   1.4888600e+05   1.4881200e+05   1.3763700e+05   1.5271900e+05   1.4537300e+05   1.6514000e+05   1.5371000e+05   1.5115600e+05   1.5558400e+05   1.5956300e+05   1.5971300e+05   1.6150300e+05   1.4530500e+05   1.5619700e+05   1.4279000e+05   1.3129800e+05   1.4284700e+05   1.3873600e+05   1.4270400e+05   1.5272800e+05   1.4665300e+05   1.4938200e+05   1.4202000e+05   1.3979400e+05   1.3743700e+05   1.3701400e+05   1.4565200e+05   1.5770200e+05   1.6522500e+05   1.6360400e+05   1.5014900e+05   1.4545600e+05   1.3660200e+05   1.3699900e+05   1.2669300e+05   1.3910600e+05   1.5222200e+05   1.5343800e+05   1.4558800e+05   1.5134700e+05   1.4939300e+05   1.5799300e+05   1.4674200e+05   1.4210400e+05   1.3521000e+05   1.3039900e+05   1.4259800e+05   1.4027400e+05   1.5959700e+05   1.5553200e+05   1.4527800e+05   1.4582800e+05   1.5205100e+05   1.4437000e+05   1.4339300e+05   1.3356800e+05   1.3965600e+05   1.6143000e+05   1.6308000e+05   1.4789900e+05   1.6399900e+05   1.6611400e+05   1.4638800e+05   1.3153700e+05   1.4500300e+05
   2.4306200e+05   2.4438600e+05   2.4917500e+05   2.3970000e+05   2.4104300e+05   2.4238700e+05   2.5684200e+05   2.4971700e+05   2.4467100e+05   2.4526000e+05   2.3167700e+05   2.4030900e+05   0.0000000e+00   2.3210500e+05   2.3291600e+05   2.5663500e+05   2.5404300e+05   2.4043100e+05   2.1842500e+05   2.2553200e+05   2.4369300e+05   2.3765200e+05   2.5587100e+05   2.5229000e+05   2.3754200e+05   2.1546400e+05   2.2630200e+05   2.3655500e+05   2.4267500e+05   2.5117200e+05   2.5604700e+05   2.5087400e+05   2.6036400e+05   2.3447300e+05   2.3948500e+05   2.4024300e+05   2.2387000e+05   2.3115800e+05   2.4251700e+05   2.4865400e+05   2.3892100e+05   2.3966600e+05   2.3072600e+05   2.4775200e+05   2.5959900e+05   2.4755700e+05   2.3590200e+05   2.3821200e+05   2.4741200e+05   2.3808000e+05   2.4634900e+05   2.5470700e+05   2.4697000e+05   2.2439300e+05   2.3411100e+05   2.4258200e+05   2.4659100e+05   2.3144800e+05   2.3775600e+05   2.5051400e+05   2.3519500e+05   2.4275400e+05   2.4901300e+05   2.3677300e+05   2.4376800e+05   2.3919600e+05   2.2619300e+05   2.2454700e+05   2.4757000e+05   2.4320100e+05   2.4317800e+05   2.3279400e+05   2.3645400e+05   2.3875800e+05   2.3342100e+05   2.2766100e+05   2.3959200e+05   2.3977300e+05   2.5892200e+05   2.5563400e+05   2.3549400e+05   2.3694300e+05   2.7163600e+05   2.6264600e+05   2.5750300e+05   2.4279500e+05   2.3913700e+05   2.0978500e+05   2.1950900e+05   2.4303300e+05
   2.2197000e+05   2.2605200e+05   2.0850700e+05   2.2653800e+05   2.3483000e+05   2.0118500e+05   2.0686900e+05   2.3869100e+05   2.2671600e+05   2.1730600e+05   2.1663300e+05   2.2590800e+05   2.1657400e+05   0.0000000e+00   2.0847800e+05   1.8948200e+05   1.7831900e+05   1.9579100e+05   2.0941000e+05   2.1003200e+05   2.1848500e+05   2.1965200e+05   2.1408400e+05   2.3062500e+05   2.3701900e+05   2.3418900e+05   2.0981900e+05   1.9568500e+05   2.1208400e+05   2.0661600e+05   2.1146800e+05   2.1354400e+05   2.2383700e+05   2.2486700e+05   2.4100000e+05   2.3678100e+05   2.0893000e+05   2.1447100e+05   2.1943100e+05   1.9765500e+05   2.1954400e+05   2.1502100e+05   2.2058600e+05   2.3398400e+05   2.2327200e+05   2.2465700e+05   2.2659400e+05   2.3391900e+05   2.0715800e+05   1.9869500e+05   2.1383100e+05   2.0506200e+05   1.9534800e+05   2.1795900e+05   2.1413000e+05   2.2173500e+05   2.1581500e+05   2.0276800e+05   2.1763600e+05   2.2001000e+05   2.1486800e+05   2.0027600e+05   1.8078700e+05   2.3409700e+05   2.2794400e+05   2.0934100e+05   1.9873800e+05   1.9126000e+05   1.9494900e+05   2.2588800e+05   2.2291200e+05   1.9709700e+05   2.0623500e+05   2.1160700e+05   2.3190600e+05   2.2926200e+05   2.3331400e+05   2.3665600e+05   2.0971600e+05   2.1797500e+05   1.9773400e+05   2.1921200e+05   2.2501900e+05   2.2850700e+05   2.4524700e+05   2.5086100e+05   2.1849300e+05   2.3083500e+05   2.2303500e+05   2.4440400e+05
   2.1176100e+05   2.2765900e+05   2.2145800e+05   2.2948000e+05   2.2963400e+05   2.2954600e+05   2.3913300e+05   2.6609000e+05   2.3984400e+05   2.3547900e+05   2.2787500e+05   2.1511800e+05   2.0823300e+05   2.0429100e+05   0.0000000e+00   1.9606200e+05   2.0804500e+05   2.1384000e+05   2.2555000e+05   2.2351300e+05   2.3147200e+05   2.2303500e+05   1.9452600e+05   1.9765100e+05   2.1172800e+05   2.2055400e+05   2.0775300e+05   1.9831200e+05   2.0749100e+05   2.1850800e+05   2.2666100e+05   2.0577600e+05   2.2339100e+05   2.2237500e+05   2.2083200e+05   2.2754500e+05   2.0753700e+05   2.1341800e+05   2.0268100e+05   2.1843200e+05   2.1374600e+05   2.2061300e+05   2.0391300e+05   2.0529200e+05   1.9976600e+05   2.1073700e+05   2.2714900e+05   1.9512600e+05   2.1988700e+05   2.0858700e+05   2.0619700e+05   2.2176400e+05   2.2441700e+05   1.9809900e+05   1.9976500e+05   2.0121000e+05   2.1355800e+05   2.2270300e+05   2.2644400e+05   2.2304800e+05   2.0455800e+05   1.9990500e+05   2.0672000e+05   1.8376000e+05   1.9176400e+05   1.9756500e+05   2.1028200e+05   1.8357500e+05   1.8266600e+05   2.0444500e+05   2.2749800e+05   2.2275000e+05   2.1062600e+05   2.2784400e+05   2.1310500e+05   1.9700700e+05   1.7927000e+05   1.9196900e+05   2.1432600e+05   2.1191800e+05   2.0958500e+05   2.0381200e+05   2.0475800e+05   2.2562000e+05   2.4528600e+05   2.2382800e+05   2.2316600e+05   2.2659400e+05   2.1845800e+05   2.1606000e+05
   2.2001800e+05   1.9924600e+05   1.9638500e+05   1.8954600e+05   1.6928600e+05   1.9575100e+05   1.7636100e+05   1.9904600e+05   2.0057000e+05   2.0256200e+05   1.9965800e+05   2.0579800e+05   1.8882100e+05   1.9918300e+05   1.9982500e+05   0.0000000e+00   2.1008300e+05   1.9618700e+05   1.8987900e+05   1.9554200e+05   1.7099100e+05   1.7959700e+05   1.9047700e+05   1.9073200e+05   1.9060400e+05   1.9494300e+05   1.9229700e+05   2.0083700e+05   2.0021200e+05   1.8254200e+05   1.9970400e+05   2.0369300e+05   1.8218500e+05   1.6990200e+05   1.6109500e+05   1.7085400e+05   1.8829000e+05   1.7697400e+05   1.8190600e+05   1.7355500e+05   1.8095000e+05   1.8462300e+05   1.8339000e+05   1.9526200e+05   2.0134400e+05   1.9984500e+05   1.8365400e+05   2.0327000e+05   1.8967200e+05   2.0234600e+05   1.8371600e+05   1.8463200e+05   1.7445300e+05   1.8471200e+05   2.0334000e+05   2.0087800e+05   1.8136700e+05   2.0628600e+05   1.6979700e+05   1.8305100e+05   1.9474100e+05   1.8829300e+05   1.9106500e+05   1.9955000e+05   1.9997900e+05   1.7791300e+05   2.0589400e+05   1.9457100e+05   1.8906200e+05   1.8245900e+05   1.8646800e+05   1.8887600e+05   1.9956400e+05   2.1155200e+05   1.9990000e+05   2.0847700e+05   1.8980100e+05   1.9352200e+05   1.8365000e+05   1.8237700e+05   1.7856500e+05   2.0719300e+05   1.9994400e+05   2.0190900e+05   2.0368800e+05   1.9125100e+05   1.9178900e+05   1.9968100e+05   1.9281800e+05   2.0877400e+05
   1.2213700e+05   1.1954200e+05   1.1333200e+05   1.0200900e+05   1.0220400e+05   8.7394000e+04   1.0725400e+05   1.1417600e+05   1.2746300e+05   1.4386700e+05   1.2837700e+05   1.1711500e+05   1.1862300e+05   1.0342400e+05   1.0997800e+05   1.1179800e+05   0.0000000e+00   1.2814300e+05   1.1716500e+05   1.0614400e+05   1.0919100e+05   1.0208100e+05   1.1556700e+05   1.2622500e+05   9.3944000e+04   1.1033900e+05   1.0944400e+05   1.1701200e+05   1.0173400e+05   9.9629000e+04   1.0385200e+05   1.1019600e+05   1.0643700e+05   1.0730900e+05   9.5513000e+04   1.1206600e+05   9.7672000e+04   1.0778000e+05   1.1883400e+05   1.2293300e+05   1.1832500e+05   1.2122000e+05   1.1336700e+05   1.0102000e+05   1.0899400e+05   1.2124900e+05   1.2538800e+05   1.3167500e+05   1.1885700e+05   1.0938900e+05   1.0112900e+05   1.1748100e+05   1.2432600e+05   1.1474300e+05   1.2350900e+05   1.2296700e+05   8.1939000e+04   9.0060000e+04   8.7696000e+04   9.8157000e+04   1.2132900e+05   1.2847400e+05   1.2930400e+05   9.9216000e+04   1.0120300e+05   1.0321300e+05   9.4033000e+04   9.3414000e+04   9.4709000e+04   1.1552700e+05   1.2558900e+05   1.1521600e+05   1.0410500e+05   1.0282900e+05   1.0078200e+05   1.0028400e+05   1.1141100e+05   1.1801800e+05   1.3107800e+05   1.3749700e+05   1.2792500e+05   1.1705100e+05   1.0717000e+05   1.1935600e+05   1.0758100e+05   1.0267200e+05   1.0902700e+05   1.1642100e+05   1.2310400e+05   1.2137200e+05
   1.6331600e+05   1.5737000e+05   1.5864500e+05   1.6174300e+05   1.6211800e+05   1.7323600e+05   1.7166000e+05   1.7250100e+05   1.8499300e+05   1.6450700e+05   1.4587400e+05   1.6699000e+05   1.8016800e+05   1.6606100e+05   1.7964900e+05   1.6493600e+05   1.5857600e+05   0.0000000e+00   1.7397900e+05   1.7470000e+05   1.9892700e+05   1.8818100e+05   1.9179300e+05   1.8570100e+05   1.8940400e+05   1.7337700e+05   1.7179700e+05   1.8584600e+05   1.6642600e+05   1.6668100e+05   1.7333500e+05   1.9849600e+05   1.9497100e+05   2.0151600e+05   2.0238600e+05   1.9391100e+05   1.7535300e+05   1.8871300e+05   1.7045400e+05   1.7130400e+05   1.6976500e+05   1.8124200e+05   1.8064800e+05   2.0964200e+05   1.7919500e+05   1.6708300e+05   1.6562400e+05   1.8181700e+05   1.8247800e+05   1.7532500e+05   1.8160400e+05   1.8028600e+05   1.7515100e+05   2.0321500e+05   1.8388200e+05   1.8625400e+05   1.9627100e+05   1.9690600e+05   1.6665400e+05   1.7020700e+05   1.7091200e+05   1.6059000e+05   1.6471600e+05   1.7895200e+05   1.5258700e+05   1.6767800e+05   1.6524300e+05   1.8955800e+05   1.8227300e+05   1.8008300e+05   1.6228300e+05   1.6361900e+05   1.5476500e+05   1.6674400e+05   1.7639400e+05   1.7752500e+05   1.8795800e+05   1.7957200e+05   1.7302600e+05   1.8681900e+05   1.7033100e+05   1.6647400e+05   1.6105600e+05   1.7338300e+05   1.5883100e+05   1.7706700e+05   1.5599300e+05   1.6672500e+05   1.6639400e+05   1.7125300e+05
   2.4320100e+05   2.6338800e+05   2.6286000e+05   2.3360600e+05   2.5439100e+05   2.6520400e+05   2.5508100e+05   2.5108100e+05   2.5924600e+05   2.5320200e+05   2.5423000e+05   2.8451900e+05   2.8493800e+05   2.7963000e+05   2.6188300e+05   2.5751600e+05   2.5507300e+05   2.5159500e+05   0.0000000e+00   2.6141000e+05   2.7064400e+05   2.6946200e+05   2.6981200e+05   2.5840400e+05   2.2939600e+05   2.5486000e+05   2.5190100e+05   2.5054500e+05   2.5690100e+05   2.2915100e+05   2.4279000e+05   2.3408300e+05   2.4281300e+05   2.3740000e+05   2.2754300e+05   2.2143600e+05   2.0738300e+05   2.0958400e+05   2.2734700e+05   2.3801600e+05   2.2516400e+05   2.1603100e+05   2.1670500e+05   2.1487900e+05   2.0562300e+05   2.3188100e+05   2.2229900e+05   2.2261300e+05   2.3328000e+05   2.2226100e+05   2.2230800e+05   2.1471500e+05   2.2449200e+05   2.0937700e+05   2.3839800e+05   2.4626200e+05   2.3347500e+05   2.3259500e+05   2.1904300e+05   2.3025500e+05   2.0978700e+05   2.1580400e+05   2.2539100e+05   2.3462100e+05   2.2591100e+05   2.2438600e+05   2.4305200e+05   2.4175400e+05   2.3807200e+05   2.2512300e+05   2.1836200e+05   2.1501300e+05   2.0288400e+05   2.2945900e+05   2.2714500e+05   2.4117900e+05   2.4339400e+05   2.3855100e+05   2.2967500e+05   2.1929300e+05   2.3970700e+05   2.2653900e+05   2.3864800e+05   2.4997800e+05   2.6717300e+05   2.5105100e+05   2.4363600e+05   2.4325300e+05   2.3592800e+05   2.1506900e+05
   2.6929500e+05   2.6451500e+05   2.4442300e+05   2.3221300e+05   2.7027300e+05   2.8744000e+05   2.8325000e+05   2.7582700e+05   2.6039900e+05   2.5409700e+05   2.6860500e+05   2.7970200e+05   2.8530600e+05   2.8371400e+05   2.8215200e+05   2.6668200e+05   2.7847700e+05   2.6715800e+05   2.5038600e+05   0.0000000e+00   2.5961900e+05   2.8976700e+05   2.8802300e+05   2.7740800e+05   2.7260900e+05   2.5689300e+05   2.7577500e+05   2.6237100e+05   2.8470000e+05   2.7060500e+05   2.9745200e+05   2.9853100e+05   2.7229100e+05   2.6837500e+05   2.7282600e+05   2.8659400e+05   2.7876900e+05   2.7184700e+05   2.8776800e+05   2.9541900e+05   2.8582100e+05   2.9007300e+05   2.9295900e+05   2.7654400e+05   2.9199700e+05   2.8485700e+05   2.9530200e+05   2.8602900e+05   2.9279500e+05   2.8426300e+05   2.8488700e+05   2.9172300e+05   2.7142400e+05   2.8498800e+05   2.9106400e+05   2.9521800e+05   2.9864600e+05   2.9127600e+05   2.9698700e+05   2.7804500e+05   2.7614300e+05   2.6386000e+05   2.8486700e+05   3.0201600e+05   3.0737000e+05   3.0109700e+05   2.7936900e+05   2.8174900e+05   2.6421300e+05   2.7311500e+05   2.7265000e+05   3.0543600e+05   2.9658400e+05   2.8076500e+05   2.7019000e+05   2.5852200e+05   2.6456500e+05   2.6963900e+05   2.6482900e+05   2.7817900e+05   2.9316300e+05   2.7786500e+05   2.6902200e+05   2.7348400e+05   2.8465300e+05   2.8207900e+05   2.7818100e+05   2.7673600e+05   2.8958800e+05   2.7338000e+05
   5.7007000e+04   6.6529000e+04   7.0343000e+04   5.8428000e+04   4.5197000e+04   4.3586000e+04   4.7478000e+04   4.9896000e+04   5.2266000e+04   5.3830000e+04   5.0926000e+04   5.0891000e+04   5.7481000e+04   4.5922000e+04   4.8126000e+04   5.0926000e+04   4.7385000e+04   5.8839000e+04   4.6914000e+04   4.9614000e+04   0.0000000e+00   5.5540000e+04   4.6601000e+04   5.7123000e+04   5.3544000e+04   4.9447000e+04   4.9722000e+04   4.1696000e+04   3.9927000e+04   4.9521000e+04   6.3816000e+04   4.9656000e+04   5.6258000e+04   5.5474000e+04   5.6150000e+04   4.1593000e+04   4.1308000e+04   4.8811000e+04   4.7518000e+04   4.1042000e+04   3.9120000e+04   4.4696000e+04   5.3971000e+04   5.7704000e+04   5.8579000e+04   5.2222000e+04   4.9437000e+04   4.6503000e+04   4.5655000e+04   4.5279000e+04   5.2197000e+04   4.2258000e+04   4.5952000e+04   5.2094000e+04   7.0917000e+04   6.0487000e+04   6.3926000e+04   6.9133000e+04   6.8944000e+04   6.8225000e+04   7.3693000e+04   6.6358000e+04   5.8996000e+04   6.0763000e+04   5.9703000e+04   5.5190000e+04   5.3668000e+04   5.6929000e+04   6.1043000e+04   5.5957000e+04   5.8228000e+04   4.8240000e+04   5.7729000e+04   4.7152000e+04   4.2796000e+04   4.1216000e+04   4.7081000e+04   5.2848000e+04   6.3992000e+04   5.7635000e+04   6.3574000e+04   6.6650000e+04   6.0821000e+04   6.1575000e+04   6.1662000e+04   6.6989000e+04   6.4985000e+04   6.1472000e+04   5.2121000e+04   5.4367000e+04
   6.2063000e+04   4.9696000e+04   4.6912000e+04   6.0271000e+04   6.6191000e+04   5.1182000e+04   4.9843000e+04   4.9933000e+04   4.3695000e+04   5.9005000e+04   6.4308000e+04   6.8588000e+04   5.0374000e+04   4.6377000e+04   4.9361000e+04   5.2178000e+04   5.2434000e+04   5.6241000e+04   4.5776000e+04   5.0494000e+04   5.2799000e+04   0.0000000e+00   5.1778000e+04   6.8111000e+04   5.2308000e+04   4.8137000e+04   4.8636000e+04   3.9438000e+04   5.1085000e+04   5.2093000e+04   4.3619000e+04   5.0826000e+04   6.2932000e+04   5.4591000e+04   6.7463000e+04   6.2301000e+04   5.6933000e+04   4.2484000e+04   5.0467000e+04   6.2037000e+04   4.7498000e+04   5.0862000e+04   4.7790000e+04   4.0643000e+04   5.0359000e+04   5.0743000e+04   4.5845000e+04   3.5454000e+04   3.4658000e+04   3.7072000e+04   4.3033000e+04   5.0433000e+04   4.8014000e+04   5.1215000e+04   5.2481000e+04   6.0950000e+04   5.8318000e+04   4.8653000e+04   3.9322000e+04   3.7593000e+04   4.2846000e+04   3.8494000e+04   4.7381000e+04   4.4546000e+04   4.9465000e+04   5.9406000e+04   6.3795000e+04   4.6049000e+04   4.7944000e+04   5.0623000e+04   6.1640000e+04   4.3526000e+04   5.0130000e+04   4.6859000e+04   5.9944000e+04   5.8087000e+04   6.3044000e+04   4.5856000e+04   4.8848000e+04   4.4910000e+04   4.5010000e+04   4.3803000e+04   4.1762000e+04   4.8054000e+04   4.5987000e+04   4.8652000e+04   5.9103000e+04   5.4683000e+04   5.0082000e+04   5.9512000e+04
   3.1510900e+05   3.0677600e+05   3.1589900e+05   3.1319000e+05   2.9704100e+05   3.0346400e+05   3.1128700e+05   3.0003200e+05   3.0094300e+05   3.0885300e+05   2.9916500e+05   3.1243200e+05   2.7927000e+05   2.7938000e+05   3.1519900e+05   3.1703100e+05   2.8728700e+05   2.9767300e+05   3.0358200e+05   3.0268900e+05   3.2158600e+05   3.0834600e+05   0.0000000e+00   3.1923800e+05   3.2151000e+05   3.1711000e+05   3.0787600e+05   2.9794600e+05   3.0073500e+05   3.2490700e+05   3.3252200e+05   3.1210100e+05   3.0192000e+05   2.9574200e+05   3.1562900e+05   3.3088000e+05   3.4233800e+05   3.1024400e+05   3.3443700e+05   3.3678400e+05   3.6503500e+05   3.5761700e+05   3.4186000e+05   3.2873100e+05   3.5517900e+05   3.5619100e+05   3.4215000e+05   3.5307800e+05   3.5766000e+05   3.7343400e+05   3.7003000e+05   3.3474700e+05   3.4826300e+05   3.4746400e+05   3.6995800e+05   3.6707100e+05   3.4807500e+05   3.7041500e+05   3.6613500e+05   3.5276600e+05   3.6060500e+05   3.6799300e+05   3.5526600e+05   3.6434100e+05   3.7581800e+05   3.5622800e+05   3.5211400e+05   3.5288500e+05   3.5423400e+05   3.5528900e+05   3.6286200e+05   3.4828700e+05   3.3879600e+05   3.4347200e+05   3.4236200e+05   3.4772700e+05   3.4601500e+05   3.3733400e+05   3.2898600e+05   3.5357300e+05   3.3145700e+05   3.2992900e+05   3.1935300e+05   3.3385000e+05   3.5201900e+05   3.2822600e+05   3.1358500e+05   3.1574700e+05   3.0012000e+05   3.1589800e+05
   2.7832700e+05   2.9442400e+05   2.7691800e+05   2.8281800e+05   3.1038800e+05   2.9595300e+05   2.9991100e+05   3.0888600e+05   3.1045200e+05   2.9574300e+05   3.0138000e+05   3.0281300e+05   3.1035400e+05   3.0506100e+05   2.9793000e+05   3.1144700e+05   3.1212900e+05   2.9739200e+05   2.9801500e+05   2.7957600e+05   2.9425400e+05   2.8237000e+05   3.0919000e+05   0.0000000e+00   2.9479400e+05   2.9846600e+05   2.9978700e+05   3.0258100e+05   3.0398100e+05   2.6858600e+05   2.7660600e+05   2.8371000e+05   3.0916900e+05   3.1243100e+05   3.0917000e+05   3.0045900e+05   2.9381000e+05   2.7549600e+05   2.7937800e+05   2.6626100e+05   3.0874600e+05   2.9850400e+05   2.8418600e+05   2.7883600e+05   2.9217500e+05   2.9765400e+05   2.8545200e+05   2.8281000e+05   2.8175800e+05   2.8748100e+05   3.0359600e+05   3.0538000e+05   3.0388000e+05   2.7431200e+05   2.9766000e+05   2.8014400e+05   2.9208300e+05   3.2312100e+05   2.9594100e+05   2.8753700e+05   2.9197000e+05   2.8878600e+05   3.0844800e+05   3.0668200e+05   2.9698200e+05   2.9155500e+05   2.9138500e+05   3.1951300e+05   2.9101100e+05   2.9426500e+05   3.0557300e+05   3.0057300e+05   2.8510100e+05   2.9110900e+05   2.8706000e+05   2.9064800e+05   3.0530200e+05   3.0693400e+05   2.8300000e+05   2.8774700e+05   2.9725300e+05   2.9669900e+05   2.9376300e+05   2.8414900e+05   2.8859200e+05   2.8288700e+05   2.9514600e+05   2.8752700e+05   2.9217100e+05   2.8532800e+05
   1.6233200e+05   1.4995000e+05   1.5026300e+05   1.3392500e+05   1.4912500e+05   1.4473600e+05   1.3885800e+05   1.4224800e+05   1.2134800e+05   1.1842000e+05   1.3840400e+05   1.6101300e+05   1.4043400e+05   1.2807700e+05   1.2133600e+05   1.2346200e+05   1.2280400e+05   1.4127500e+05   1.2980300e+05   1.2320400e+05   1.3139800e+05   1.2173900e+05   1.2666200e+05   1.1766700e+05   0.0000000e+00   1.0062100e+05   1.0739800e+05   1.2565800e+05   1.2545200e+05   1.2033300e+05   1.1918200e+05   1.0297900e+05   1.1491700e+05   1.1880500e+05   1.2115500e+05   1.1924500e+05   1.1880200e+05   1.1391400e+05   1.1307200e+05   1.0391100e+05   1.1070000e+05   1.1935200e+05   1.0515400e+05   1.0667400e+05   9.6906000e+04   9.8834000e+04   1.1422900e+05   1.0858100e+05   1.1754900e+05   1.2112600e+05   9.9239000e+04   1.2213700e+05   1.3198500e+05   1.2850700e+05   1.2157200e+05   1.2940400e+05   1.3743600e+05   1.1963000e+05   1.3316500e+05   1.4851600e+05   1.4125900e+05   1.3015900e+05   1.2803000e+05   1.2793000e+05   1.3371500e+05   1.5017300e+05   1.3536400e+05   1.1621400e+05   1.0246500e+05   1.2241000e+05   1.2134400e+05   1.4134800e+05   1.2828100e+05   1.1507500e+05   1.0466400e+05   1.3462600e+05   1.4418800e+05   1.3886300e+05   1.2936900e+05   1.2608200e+05   1.2646200e+05   1.3963000e+05   1.3516000e+05   1.4092200e+05   1.3529400e+05   1.4052500e+05   1.4167600e+05   1.4826000e+05   1.4975600e+05   1.5489800e+05
   1.5666600e+05   1.4949500e+05   1.5020200e+05   1.3939700e+05   1.4689100e+05   1.5276100e+05   1.5461400e+05   1.4719700e+05   1.5410400e+05   1.6498700e+05   1.5932300e+05   1.5233100e+05   1.4461800e+05   1.4980700e+05   1.7202600e+05   1.6327400e+05   1.6525300e+05   1.4766900e+05   1.3229100e+05   1.4621600e+05   1.6106600e+05   1.6578700e+05   1.5520200e+05   1.4943000e+05   1.6325900e+05   0.0000000e+00   1.6111000e+05   1.4593200e+05   1.4946800e+05   1.5663200e+05   1.5400800e+05   1.5692700e+05   1.5173200e+05   1.4891900e+05   1.5168900e+05   1.4600000e+05   1.6392400e+05   1.6035800e+05   1.6640600e+05   1.5068700e+05   1.6571000e+05   1.6237200e+05   1.7219200e+05   1.6374900e+05   1.5892700e+05   1.6628800e+05   1.6498600e+05   1.6258800e+05   1.7483300e+05   1.7827200e+05   1.4035100e+05   1.6404900e+05   1.6640300e+05   1.5054500e+05   1.3306000e+05   1.5408600e+05   1.7602100e+05   1.5624300e+05   1.5015400e+05   1.4128600e+05   1.6195900e+05   1.5030900e+05   1.4236700e+05   1.6708500e+05   1.5511900e+05   1.5607000e+05   1.5373400e+05   1.4522400e+05   1.6406000e+05   1.6064000e+05   1.4271600e+05   1.4142100e+05   1.2674100e+05   1.3663300e+05   1.5719700e+05   1.5474900e+05   1.4613200e+05   1.5574800e+05   1.3795900e+05   1.4096500e+05   1.3664500e+05   1.3845300e+05   1.5247000e+05   1.4378500e+05   1.5975600e+05   1.4587500e+05   1.4881200e+05   1.5965500e+05   1.4541000e+05   1.4980600e+05
   1.2794200e+05   1.1712200e+05   1.1302600e+05   1.2133900e+05   1.2082200e+05   1.1399100e+05   1.1165800e+05   1.2197000e+05   1.0721000e+05   1.2151900e+05   1.1969900e+05   1.1028200e+05   1.0276300e+05   1.0750900e+05   1.1184000e+05   1.0810000e+05   1.1741100e+05   1.0625200e+05   1.3974600e+05   1.0677600e+05   1.1505500e+05   1.3310300e+05   1.1280400e+05   1.1275600e+05   1.3606800e+05   1.2143900e+05   0.0000000e+00   1.1294700e+05   1.1656900e+05   1.1408500e+05   1.1710500e+05   1.1874500e+05   1.2269400e+05   1.3055000e+05   1.2972500e+05   1.1114900e+05   1.0899800e+05   1.4761700e+05   1.3154200e+05   1.1026200e+05   1.1283000e+05   1.1423100e+05   1.1314000e+05   1.2106600e+05   1.2622400e+05   1.1374400e+05   1.1140800e+05   1.1839600e+05   1.2023000e+05   1.1111400e+05   1.2629200e+05   1.1645200e+05   1.1665200e+05   1.1997800e+05   1.2740800e+05   1.2179500e+05   1.1571900e+05   1.1859400e+05   1.2376800e+05   1.2875900e+05   1.2101100e+05   1.2927600e+05   1.2986400e+05   1.2115100e+05   1.3351100e+05   1.2092600e+05   1.0292700e+05   1.3550600e+05   1.4675600e+05   1.4437600e+05   1.1581800e+05   1.1625800e+05   1.1871800e+05   1.2414100e+05   1.0721300e+05   1.1557100e+05   1.1192900e+05   1.2493100e+05   1.1604100e+05   1.0724400e+05   1.0572000e+05   1.2723400e+05   1.1948900e+05   1.2129400e+05   1.1657500e+05   1.1767300e+05   1.1139400e+05   1.3799500e+05   1.2741600e+05   1.2227100e+05
   1.1359600e+05   1.1617300e+05   9.7066000e+04   1.0265100e+05   9.4909000e+04   1.2716600e+05   1.0846300e+05   9.2320000e+04   9.6178000e+04   1.0220900e+05   1.0523500e+05   1.2578200e+05   1.1325200e+05   8.7770000e+04   9.8610000e+04   1.1660400e+05   1.1955000e+05   9.8371000e+04   1.0056300e+05   1.0485300e+05   1.1273200e+05   1.0898400e+05   1.0083800e+05   1.0295800e+05   9.6817000e+04   1.0984300e+05   1.0225600e+05   0.0000000e+00   1.0003900e+05   1.1112900e+05   1.1004500e+05   1.2195800e+05   1.0146000e+05   1.0631300e+05   1.0018500e+05   1.0937200e+05   1.1116700e+05   1.2146600e+05   9.5719000e+04   1.1162300e+05   1.1954700e+05   1.3958100e+05   1.2695200e+05   1.0798800e+05   1.1433200e+05   1.2627800e+05   1.3538800e+05   1.4409100e+05   1.1850100e+05   1.1758800e+05   1.0722700e+05   1.2530800e+05   1.3043400e+05   1.3592100e+05   1.0927600e+05   1.0082200e+05   9.7170000e+04   1.0824300e+05   1.2190700e+05   1.1581200e+05   1.0772400e+05   1.1216900e+05   1.0199500e+05   1.1882000e+05   1.3362000e+05   1.2189200e+05   1.0978200e+05   1.1113300e+05   1.1020600e+05   1.1876000e+05   1.2556400e+05   1.0973600e+05   1.2442100e+05   1.1077000e+05   1.1575200e+05   1.1487400e+05   1.3167900e+05   1.1213100e+05   1.2271200e+05   1.2564800e+05   1.2471400e+05   1.1246800e+05   1.1008400e+05   1.0666200e+05   1.0716700e+05   1.1930300e+05   1.1665800e+05   1.0691300e+05   9.6110000e+04   1.0252900e+05
   1.9789500e+05   1.9340000e+05   1.9626600e+05   1.9102500e+05   1.9643300e+05   1.9474600e+05   2.0686100e+05   2.1151900e+05   2.0690800e+05   2.0939300e+05   2.1321900e+05   2.0106400e+05   1.8912100e+05   1.9942300e+05   1.9061900e+05   1.9799100e+05   1.9323700e+05   2.0552800e+05   2.0692100e+05   2.1376400e+05   2.1285900e+05   2.1186800e+05   2.1061400e+05   2.2018100e+05   2.0084100e+05   1.9490200e+05   2.0826100e+05   1.8738300e+05   0.0000000e+00   2.0160500e+05   2.2172300e+05   2.0876100e+05   1.9044900e+05   1.9328300e+05   1.9275700e+05   1.8660900e+05   1.9025100e+05   2.0458700e+05   2.0683000e+05   1.9515900e+05   1.9376200e+05   1.8777900e+05   1.8211300e+05   1.9101800e+05   2.0643400e+05   1.9519200e+05   1.9707800e+05   1.9778200e+05   1.9066000e+05   1.7444900e+05   1.7758400e+05   1.7770200e+05   1.7160300e+05   1.7439800e+05   1.8049700e+05   1.8269100e+05   1.7385500e+05   1.7240900e+05   1.7352400e+05   1.7635200e+05   1.8829500e+05   1.7740400e+05   1.7200600e+05   1.8146100e+05   1.9138700e+05   1.7704200e+05   1.8259900e+05   1.7305900e+05   1.6863400e+05   1.7168400e+05   1.6341900e+05   1.5781800e+05   1.6772100e+05   1.7488800e+05   1.7594300e+05   1.7740100e+05   1.8083300e+05   1.7461500e+05   1.7532400e+05   1.7924500e+05   1.7928800e+05   1.8359100e+05   1.6404500e+05   1.8139200e+05   1.9015500e+05   2.0794700e+05   1.9089500e+05   1.8909100e+05   1.9923400e+05   2.0058200e+05
   2.5513400e+05   2.4489500e+05   2.5546100e+05   2.5638100e+05   2.4470400e+05   2.5654100e+05   2.4609100e+05   2.4630200e+05   2.3144300e+05   2.2341900e+05   2.3271800e+05   2.3866800e+05   2.3936000e+05   2.3454000e+05   2.3401900e+05   2.1629800e+05   2.2138200e+05   2.4282900e+05   2.3338000e+05   2.2574800e+05   2.4431500e+05   2.4486200e+05   2.3528100e+05   2.4501800e+05   2.4872800e+05   2.3908700e+05   2.3094300e+05   2.3683200e+05   2.3984500e+05   0.0000000e+00   2.6934000e+05   2.5648600e+05   2.5116700e+05   2.6851300e+05   2.6356200e+05   2.6506600e+05   2.5984000e+05   2.6799200e+05   2.5004500e+05   2.6957700e+05   2.6196200e+05   2.5933900e+05   2.5129000e+05   2.4031100e+05   2.4410200e+05   2.4256500e+05   2.2691300e+05   2.3084600e+05   2.3722800e+05   2.3038200e+05   2.2537300e+05   2.4231900e+05   2.2834200e+05   2.2752600e+05   2.1998000e+05   2.3169900e+05   2.2676800e+05   2.3138800e+05   2.2203600e+05   2.3082500e+05   2.2696000e+05   2.2795500e+05   2.1901200e+05   2.3196600e+05   2.3910500e+05   2.3394500e+05   2.2781700e+05   2.2145400e+05   2.3640200e+05   2.3323800e+05   2.3231600e+05   2.3671100e+05   2.2703700e+05   2.2825100e+05   2.2469300e+05   2.2529500e+05   2.2789300e+05   2.3526500e+05   2.1892100e+05   2.1938000e+05   2.2523900e+05   2.2601200e+05   2.2341100e+05   2.2418200e+05   2.2873700e+05   2.3282200e+05   2.4661900e+05   2.3599500e+05   2.3922600e+05   2.4376400e+05
   1.7575700e+05   1.8648000e+05   1.7964500e+05   1.5721100e+05   1.6465200e+05   1.6633400e+05   1.6464200e+05   1.5557600e+05   1.7853700e+05   1.7527200e+05   1.7669900e+05   1.6944700e+05   1.7559200e+05   1.6698300e+05   1.6318200e+05   1.7492000e+05   1.7436600e+05   1.6749900e+05   1.7169800e+05   1.6408400e+05   1.6547000e+05   1.5702100e+05   1.7281000e+05   1.5873100e+05   1.7420900e+05   1.7523500e+05   1.7521200e+05   1.6441500e+05   1.5626700e+05   1.7441100e+05   0.0000000e+00   1.5989900e+05   1.6852500e+05   1.5780000e+05   1.4669100e+05   1.4715000e+05   1.5309200e+05   1.6610700e+05   1.6670100e+05   1.7236800e+05   1.5266700e+05   1.4025400e+05   1.4099200e+05   1.4263800e+05   1.4503600e+05   1.4719300e+05   1.4255000e+05   1.4389400e+05   1.4914100e+05   1.5558000e+05   1.4946300e+05   1.4471700e+05   1.4423300e+05   1.3345500e+05   1.5987200e+05   1.7091100e+05   1.7103600e+05   1.6288400e+05   1.5819200e+05   1.4996900e+05   1.6514100e+05   1.9139900e+05   1.6761100e+05   1.6654800e+05   1.7460200e+05   1.6867400e+05   1.7743100e+05   1.7073800e+05   1.6874900e+05   1.7647700e+05   1.7718300e+05   1.6645200e+05   1.7472000e+05   1.5757300e+05   1.5589300e+05   1.7043500e+05   1.7124400e+05   1.5428500e+05   1.5779700e+05   1.8171000e+05   1.5555500e+05   1.6252800e+05   1.6068100e+05   1.4341000e+05   1.6528300e+05   1.7039500e+05   1.5314700e+05   1.6215600e+05   1.4334900e+05   1.5553200e+05
   1.4132800e+05   1.3468100e+05   1.3938600e+05   1.4118600e+05   1.4087600e+05   1.4484600e+05   1.1388000e+05   1.0868500e+05   1.3295600e+05   1.4687600e+05   1.3819700e+05   1.3457800e+05   1.3033000e+05   1.2806600e+05   1.3789000e+05   1.4149200e+05   1.3603500e+05   1.3802200e+05   1.4328000e+05   1.3486200e+05   1.3496500e+05   1.1581900e+05   1.3247200e+05   1.3235900e+05   1.2360300e+05   1.2001000e+05   1.2889900e+05   1.2716800e+05   1.2474700e+05   1.3356200e+05   1.1766500e+05   0.0000000e+00   1.2479700e+05   1.2475300e+05   1.3341700e+05   1.2212700e+05   1.3704700e+05   1.1566700e+05   1.2553000e+05   1.1899200e+05   1.2568300e+05   1.2587200e+05   1.4180900e+05   1.1959000e+05   1.2143200e+05   1.2522700e+05   1.3685900e+05   1.1765600e+05   1.2864600e+05   1.1092600e+05   1.1788200e+05   1.0611300e+05   1.0921200e+05   1.1886600e+05   1.2732700e+05   1.1028600e+05   9.5914000e+04   1.2598000e+05   1.3606300e+05   1.3049800e+05   1.1662700e+05   1.1078400e+05   1.0757100e+05   1.1820000e+05   1.2047800e+05   1.2146400e+05   1.1723600e+05   1.1051300e+05   1.2735500e+05   1.3902300e+05   1.4547000e+05   1.4560600e+05   1.4788400e+05   1.1913700e+05   1.4210800e+05   1.3110100e+05   1.3419300e+05   1.3173300e+05   1.3683500e+05   1.3122400e+05   1.2576000e+05   1.2141200e+05   1.2689100e+05   1.3448700e+05   1.3425300e+05   1.2979600e+05   1.2859600e+05   1.4236100e+05   1.3996500e+05   1.4313400e+05
   2.5925500e+05   2.6088000e+05   2.7506100e+05   2.8561500e+05   2.7094800e+05   2.7215800e+05   2.5837500e+05   2.5978300e+05   2.8357000e+05   2.6787200e+05   2.8207600e+05   2.7555300e+05   2.7002500e+05   2.7517800e+05   2.9138400e+05   2.8764700e+05   2.9337700e+05   2.7662800e+05   2.7557000e+05   2.7717600e+05   2.5852100e+05   2.7834800e+05   2.7911700e+05   2.7572700e+05   2.7399300e+05   2.6079400e+05   2.6096800e+05   2.8430900e+05   2.7946000e+05   2.8081700e+05   2.7362800e+05   2.6021600e+05   0.0000000e+00   2.8009000e+05   2.8015500e+05   2.5942500e+05   2.6927000e+05   2.8246200e+05   2.6021000e+05   2.5980300e+05   2.6018700e+05   2.6740200e+05   2.8585600e+05   2.7504400e+05   2.7834900e+05   2.8070700e+05   2.7686000e+05   2.8589700e+05   2.6785700e+05   2.7484800e+05   2.7538300e+05   2.7397900e+05   2.5850000e+05   3.0017800e+05   2.9750000e+05   2.8184200e+05   2.7611300e+05   2.7466600e+05   2.6197700e+05   2.6645600e+05   3.0173400e+05   3.0578100e+05   2.7416200e+05   2.8667700e+05   2.8185000e+05   2.8436600e+05   2.8856200e+05   2.9389800e+05   3.0012200e+05   2.8465900e+05   2.9372000e+05   2.9352200e+05   2.7852100e+05   2.8094800e+05   2.9774800e+05   2.9701700e+05   2.7152000e+05   2.7396100e+05   2.6946700e+05   2.6043900e+05   2.7978800e+05   2.7456200e+05   2.7848600e+05   2.5856400e+05   2.6397200e+05   2.8083900e+05   2.8573300e+05   2.7340300e+05   2.5438500e+05   2.6286400e+05
   2.7509300e+05   2.8896000e+05   2.8181200e+05   2.7794700e+05   2.8471900e+05   2.8040500e+05   2.7806100e+05   2.9451900e+05   2.6740000e+05   2.6917200e+05   2.9259700e+05   2.9681800e+05   2.7150600e+05   2.7031500e+05   2.7106300e+05   2.8661200e+05   2.7217500e+05   2.8098400e+05   2.8655000e+05   2.7428700e+05   2.6606100e+05   2.6674900e+05   2.9067600e+05   2.6387600e+05   2.8759400e+05   2.6942700e+05   2.7400500e+05   2.7401000e+05   2.5573000e+05   3.0832600e+05   2.8455500e+05   2.6688900e+05   2.6027400e+05   0.0000000e+00   2.6472900e+05   2.6561700e+05   2.5039000e+05   2.7189300e+05   2.8518600e+05   2.7970900e+05   2.5660500e+05   2.4232300e+05   2.7710100e+05   2.8387500e+05   2.9592700e+05   2.8496400e+05   2.8843000e+05   2.7877100e+05   2.9502300e+05   2.7405900e+05   2.7611300e+05   2.6296700e+05   2.7015600e+05   2.7867100e+05   2.6879100e+05   2.6303200e+05   2.6636000e+05   2.7037200e+05   2.6167400e+05   2.6289900e+05   2.7333900e+05   2.7839800e+05   2.7026400e+05   2.8137800e+05   2.7963200e+05   2.7240000e+05   2.8899300e+05   2.8243800e+05   2.8015300e+05   2.8917500e+05   2.8559100e+05   2.7803200e+05   2.8746300e+05   2.9441600e+05   2.7299100e+05   2.6242100e+05   2.8140800e+05   2.7565600e+05   2.9048900e+05   2.7497600e+05   2.7803700e+05   2.7180800e+05   2.5628700e+05   2.6917600e+05   2.7378300e+05   2.6756700e+05   2.8825800e+05   2.7128200e+05   2.6423200e+05   2.5450300e+05
   8.0150000e+04   8.6666000e+04   9.2230000e+04   8.7954000e+04   8.3956000e+04   9.1941000e+04   8.9738000e+04   8.9465000e+04   8.8652000e+04   7.8224000e+04   8.6243000e+04   7.7402000e+04   8.0078000e+04   8.4715000e+04   8.5822000e+04   8.1418000e+04   7.9047000e+04   7.4320000e+04   7.8246000e+04   7.7878000e+04   8.4734000e+04   7.5320000e+04   7.3529000e+04   7.3969000e+04   7.8154000e+04   7.1217000e+04   6.4992000e+04   8.2004000e+04   8.0429000e+04   7.1172000e+04   6.8904000e+04   7.5788000e+04   7.9742000e+04   8.9545000e+04   0.0000000e+00   7.2678000e+04   8.2534000e+04   8.4984000e+04   8.0723000e+04   7.0646000e+04   7.3957000e+04   7.8701000e+04   7.9986000e+04   7.1584000e+04   8.2922000e+04   8.8706000e+04   7.8988000e+04   8.0318000e+04   9.1391000e+04   8.2181000e+04   8.0297000e+04   7.6790000e+04   7.2712000e+04   7.6072000e+04   7.4781000e+04   7.8918000e+04   8.5239000e+04   7.5979000e+04   7.1241000e+04   7.3555000e+04   8.4241000e+04   9.3033000e+04   8.3021000e+04   8.7302000e+04   8.8585000e+04   8.6668000e+04   9.1193000e+04   8.2563000e+04   8.3334000e+04   8.6261000e+04   8.9068000e+04   8.9464000e+04   8.2813000e+04   9.1240000e+04   8.4867000e+04   7.7750000e+04   8.2687000e+04   7.8487000e+04   9.1925000e+04   9.3034000e+04   9.6658000e+04   8.7199000e+04   9.5552000e+04   8.5907000e+04   8.1320000e+04   8.6151000e+04   8.9072000e+04   8.2011000e+04   8.2936000e+04   8.7450000e+04
   4.9329000e+04   5.2817000e+04   5.4581000e+04   6.2472000e+04   5.8826000e+04   5.2144000e+04   4.9253000e+04   5.8297000e+04   5.7199000e+04   5.6664000e+04   5.8173000e+04   5.0586000e+04   6.1764000e+04   6.2787000e+04   6.0983000e+04   5.1522000e+04   5.1909000e+04   6.7096000e+04   5.8400000e+04   5.4596000e+04   5.2922000e+04   5.9515000e+04   5.6802000e+04   5.8595000e+04   4.2832000e+04   5.2396000e+04   5.0168000e+04   5.2164000e+04   4.8726000e+04   4.3659000e+04   5.1079000e+04   5.5341000e+04   6.2464000e+04   5.5158000e+04   4.8267000e+04   0.0000000e+00   5.3587000e+04   6.6317000e+04   5.0660000e+04   5.5860000e+04   5.5374000e+04   5.4899000e+04   5.8358000e+04   5.6710000e+04   5.0774000e+04   5.4644000e+04   5.7284000e+04   5.7590000e+04   4.6541000e+04   5.4009000e+04   5.8280000e+04   5.8745000e+04   5.4825000e+04   5.3548000e+04   5.5992000e+04   5.4735000e+04   6.4982000e+04   5.0949000e+04   4.7422000e+04   4.9329000e+04   5.0638000e+04   5.2921000e+04   4.3841000e+04   5.2836000e+04   6.1880000e+04   6.2284000e+04   4.3120000e+04   4.7181000e+04   5.0498000e+04   5.4646000e+04   5.6903000e+04   4.6530000e+04   4.1742000e+04   4.3479000e+04   5.7552000e+04   5.4724000e+04   4.7051000e+04   4.8930000e+04   5.3994000e+04   5.8820000e+04   5.9912000e+04   6.4668000e+04   5.5420000e+04   4.9698000e+04   5.1911000e+04   5.7923000e+04   6.0017000e+04   5.6575000e+04   6.7410000e+04   6.8157000e+04
   1.5188100e+05   1.5709400e+05   1.6082700e+05   1.7868900e+05   1.7749400e+05   1.7370200e+05   1.4579600e+05   1.5055000e+05   1.5327500e+05   1.5464500e+05   1.5863200e+05   1.6857900e+05   1.7560600e+05   1.5648000e+05   1.7716500e+05   1.9600000e+05   1.8421700e+05   1.7179500e+05   1.6697800e+05   1.6350600e+05   1.7934200e+05   1.6521500e+05   1.6009900e+05   1.6707000e+05   1.7853300e+05   1.7908600e+05   1.7627000e+05   1.8559700e+05   1.7050900e+05   1.5371300e+05   1.5856500e+05   1.6008500e+05   1.6452800e+05   1.5064000e+05   1.4773300e+05   1.5381800e+05   0.0000000e+00   1.6560300e+05   1.5412400e+05   1.4575000e+05   1.6979700e+05   1.7959000e+05   1.7486100e+05   1.7395300e+05   1.5476200e+05   1.6447400e+05   1.6544900e+05   1.6188600e+05   1.4535000e+05   1.4993400e+05   1.7443300e+05   1.8851800e+05   1.8571300e+05   1.7325400e+05   1.7658900e+05   1.8253900e+05   1.8469000e+05   1.9394000e+05   1.6172300e+05   1.6381700e+05   1.6465700e+05   1.7329300e+05   1.4951000e+05   1.5943300e+05   1.6697400e+05   1.6071300e+05   1.7628100e+05   1.7400200e+05   1.6745600e+05   1.5254800e+05   1.5646900e+05   1.7169700e+05   1.6177200e+05   1.5828700e+05   1.6337400e+05   1.6554300e+05   1.7545000e+05   1.7626600e+05   1.6262800e+05   1.4923500e+05   1.5488200e+05   1.6114000e+05   1.7199500e+05   1.7137800e+05   1.6402000e+05   1.5668100e+05   1.5809400e+05   1.6124500e+05   1.4465700e+05   1.4208600e+05
   1.8859500e+05   1.6795600e+05   1.5882100e+05   1.5438100e+05   1.7333100e+05   1.6313200e+05   1.6706400e+05   1.7133800e+05   1.7104800e+05   1.8313900e+05   1.9602300e+05   2.0108800e+05   1.7877200e+05   1.5650600e+05   1.8062600e+05   1.7411100e+05   1.7186500e+05   1.6885400e+05   1.4570400e+05   1.6062800e+05   1.6708000e+05   1.6541300e+05   1.6494100e+05   1.7245300e+05   1.7237700e+05   1.7488800e+05   1.6613700e+05   1.5469300e+05   1.5205600e+05   1.5900900e+05   1.4564300e+05   1.6405900e+05   1.8181200e+05   1.6517300e+05   1.5659100e+05   1.7956500e+05   1.8684900e+05   0.0000000e+00   1.9599600e+05   1.9174600e+05   1.8887600e+05   1.6539300e+05   1.5607800e+05   1.6864900e+05   1.7332200e+05   1.7996600e+05   1.7150300e+05   1.7450100e+05   1.8429900e+05   1.7354600e+05   1.7110300e+05   1.7873300e+05   1.7456200e+05   1.6997500e+05   1.6940700e+05   1.5356100e+05   1.6486100e+05   1.6919600e+05   1.5646700e+05   1.6601800e+05   1.8123800e+05   1.6493000e+05   1.6661400e+05   1.7722300e+05   1.6944000e+05   1.8149200e+05   1.8439300e+05   1.7438900e+05   1.6528600e+05   1.8514500e+05   1.9025800e+05   1.7997800e+05   1.6929500e+05   1.7935500e+05   1.7748500e+05   1.7293900e+05   1.7588600e+05   1.7742600e+05   1.7330100e+05   1.7975100e+05   1.7357000e+05   1.7726400e+05   1.9307400e+05   1.7668500e+05   1.7679900e+05   1.7193300e+05   1.6999700e+05   1.7910300e+05   1.8093200e+05   1.8740000e+05
   1.7928300e+05   1.8223800e+05   1.6815200e+05   1.6867700e+05   1.5300400e+05   1.5688300e+05   1.5293700e+05   1.6195100e+05   1.7072700e+05   1.8869300e+05   1.8752700e+05   1.9305600e+05   1.6962600e+05   1.5286200e+05   1.4857800e+05   1.4531400e+05   1.4490800e+05   1.6495900e+05   1.5522400e+05   1.6933200e+05   1.6317300e+05   1.6184100e+05   1.4825900e+05   1.4755300e+05   1.3517900e+05   1.3033000e+05   1.3122900e+05   1.4295500e+05   1.3904500e+05   1.3492200e+05   1.5201800e+05   1.7423900e+05   1.4551600e+05   1.2840200e+05   1.2534200e+05   1.2352400e+05   1.2373300e+05   1.3838100e+05   0.0000000e+00   1.5556300e+05   1.4954500e+05   1.5591800e+05   1.5502800e+05   1.4579000e+05   1.4245400e+05   1.4571200e+05   1.4047700e+05   1.4356400e+05   1.5226900e+05   1.5685600e+05   1.5798300e+05   1.5839900e+05   1.6082200e+05   1.6517100e+05   1.6002800e+05   1.4583900e+05   1.5189800e+05   1.5683000e+05   1.5741000e+05   1.6341800e+05   1.5580100e+05   1.6322200e+05   1.6007300e+05   1.5652600e+05   1.4549500e+05   1.4463600e+05   1.4799700e+05   1.5967200e+05   1.6253100e+05   1.5254500e+05   1.4886500e+05   1.4759900e+05   1.5519700e+05   1.4647400e+05   1.5387400e+05   1.6301700e+05   1.6910700e+05   1.4918900e+05   1.6806500e+05   1.7605100e+05   1.6745400e+05   1.8003100e+05   1.5926100e+05   1.5711700e+05   1.6524400e+05   1.6220900e+05   1.4784100e+05   1.6134100e+05   1.7059100e+05   1.7961900e+05
   1.7285700e+05   1.7694200e+05   1.7068600e+05   1.5450300e+05   1.6723100e+05   1.7719900e+05   1.8916900e+05   1.8441400e+05   1.7003900e+05   1.6194600e+05   1.7330700e+05   1.4954600e+05   1.7419600e+05   1.7993600e+05   1.9269200e+05   1.8082700e+05   1.7730500e+05   1.6914400e+05   1.9393300e+05   1.8279100e+05   1.7393200e+05   1.8096700e+05   1.8000800e+05   1.8384300e+05   1.9797800e+05   1.8198600e+05   1.8636000e+05   1.8929500e+05   1.9384800e+05   1.7712900e+05   1.7420500e+05   1.8086600e+05   1.7595800e+05   1.7810000e+05   1.9861900e+05   1.8224000e+05   1.8733300e+05   1.6183400e+05   1.7780600e+05   0.0000000e+00   1.7458600e+05   1.8167800e+05   1.8383100e+05   1.8035200e+05   1.8095900e+05   1.8568400e+05   1.8639300e+05   1.8120000e+05   1.8974700e+05   1.8211200e+05   1.7157800e+05   1.6825700e+05   1.6823700e+05   1.5088000e+05   1.5228100e+05   1.7683000e+05   1.7312900e+05   1.6908700e+05   1.7016800e+05   1.6081500e+05   1.6174600e+05   1.6224200e+05   1.9202700e+05   1.8977800e+05   1.8598800e+05   1.8307000e+05   1.7631700e+05   1.7348700e+05   1.8252300e+05   1.9230700e+05   1.6419100e+05   1.5661400e+05   1.5275300e+05   1.5327200e+05   1.6249700e+05   1.8930200e+05   1.8781000e+05   1.7742300e+05   1.6624200e+05   1.6442000e+05   1.5431000e+05   1.5077800e+05   1.5855900e+05   1.5591200e+05   1.6474100e+05   1.6797800e+05   1.6158100e+05   1.6941300e+05   1.7916800e+05   1.8170400e+05
   5.0562000e+04   5.0499000e+04   4.4991000e+04   5.4512000e+04   5.6067000e+04   4.6403000e+04   5.1893000e+04   5.9011000e+04   6.1226000e+04   6.2238000e+04   5.1888000e+04   4.2889000e+04   5.7954000e+04   5.3953000e+04   5.0390000e+04   5.5063000e+04   5.7463000e+04   5.9345000e+04   6.8609000e+04   6.1865000e+04   5.9515000e+04   5.7259000e+04   5.4123000e+04   4.5220000e+04   4.6567000e+04   5.7312000e+04   6.1863000e+04   6.3901000e+04   6.1824000e+04   6.3296000e+04   6.0624000e+04   5.8045000e+04   6.1990000e+04   5.1121000e+04   5.6934000e+04   6.3060000e+04   6.9445000e+04   6.3329000e+04   6.5497000e+04   7.0100000e+04   0.0000000e+00   6.0610000e+04   5.8957000e+04   6.2058000e+04   5.6717000e+04   5.2588000e+04   6.3577000e+04   5.1991000e+04   5.5949000e+04   6.1226000e+04   5.2717000e+04   5.1246000e+04   4.6963000e+04   4.0151000e+04   4.1425000e+04   4.4578000e+04   5.3112000e+04   5.8848000e+04   5.5631000e+04   5.8657000e+04   4.4101000e+04   3.7947000e+04   4.0102000e+04   4.8065000e+04   5.2166000e+04   5.6237000e+04   5.1524000e+04   5.1894000e+04   4.8811000e+04   4.2367000e+04   5.4635000e+04   4.8340000e+04   5.9654000e+04   6.2134000e+04   5.3934000e+04   6.3369000e+04   6.1236000e+04   5.6381000e+04   5.9423000e+04   6.2725000e+04   5.5756000e+04   5.9071000e+04   5.4968000e+04   5.9144000e+04   5.4853000e+04   5.8421000e+04   5.7678000e+04   5.5694000e+04   5.8138000e+04   5.8780000e+04
   6.0315000e+04   7.0090000e+04   6.4613000e+04   6.6948000e+04   5.7215000e+04   6.0677000e+04   6.3843000e+04   7.1681000e+04   7.8283000e+04   6.6172000e+04   6.8852000e+04   5.1836000e+04   4.7612000e+04   6.8756000e+04   7.1170000e+04   7.6726000e+04   6.3997000e+04   6.9652000e+04   6.2030000e+04   5.1078000e+04   6.3907000e+04   7.3927000e+04   6.2927000e+04   6.2151000e+04   6.0422000e+04   5.9139000e+04   5.3108000e+04   5.4386000e+04   4.8159000e+04   5.4789000e+04   5.0121000e+04   6.3825000e+04   5.9728000e+04   6.2154000e+04   6.3160000e+04   7.0701000e+04   5.8196000e+04   5.7552000e+04   5.8565000e+04   5.6550000e+04   5.3680000e+04   0.0000000e+00   5.3370000e+04   4.8609000e+04   6.6157000e+04   6.0052000e+04   6.4515000e+04   6.4745000e+04   5.4105000e+04   5.4813000e+04   5.8136000e+04   5.6561000e+04   5.6267000e+04   5.8633000e+04   6.5831000e+04   6.4853000e+04   6.2358000e+04   5.7421000e+04   5.3295000e+04   6.4117000e+04   6.9108000e+04   6.2330000e+04   6.1629000e+04   5.8987000e+04   7.3088000e+04   7.0269000e+04   5.7591000e+04   4.9616000e+04   6.2245000e+04   7.7050000e+04   7.1987000e+04   6.1375000e+04   6.3129000e+04   6.2164000e+04   7.0994000e+04   6.2407000e+04   6.9096000e+04   7.7405000e+04   6.8586000e+04   5.7691000e+04   5.3125000e+04   5.7591000e+04   5.9913000e+04   6.1782000e+04   6.6420000e+04   6.3590000e+04   6.4131000e+04   5.7320000e+04   5.6623000e+04   5.3415000e+04
   2.8146600e+05   3.0525100e+05   3.0474800e+05   3.1349000e+05   3.0619500e+05   3.0910100e+05   2.8220500e+05   2.8859100e+05   3.0702200e+05   2.9561500e+05   2.8374800e+05   2.8608400e+05   2.8117200e+05   3.0055700e+05   3.1087600e+05   2.8755600e+05   3.2456100e+05   3.0578900e+05   2.9009400e+05   3.0684000e+05   2.9748500e+05   2.9318700e+05   2.8350800e+05   2.8435300e+05   2.9767200e+05   2.9447500e+05   3.1237800e+05   3.3207600e+05   3.1508100e+05   2.9649100e+05   3.1496100e+05   3.0078100e+05   2.9289200e+05   3.1034200e+05   3.0807900e+05   3.1253400e+05   2.9243000e+05   2.8810800e+05   2.8560800e+05   3.0218200e+05   3.1020500e+05   2.8763400e+05   0.0000000e+00   3.1510800e+05   3.1627700e+05   3.0507800e+05   3.0014900e+05   3.0887700e+05   3.0632600e+05   3.2436400e+05   3.1391500e+05   3.0805400e+05   2.9608200e+05   3.1912100e+05   3.2102700e+05   3.0569700e+05   3.1718700e+05   3.2871700e+05   3.2595800e+05   3.1520100e+05   3.1430700e+05   3.1235600e+05   3.0643000e+05   3.0810500e+05   3.1434600e+05   3.3767400e+05   3.3220800e+05   3.2170600e+05   3.5013100e+05   3.2966300e+05   3.1060500e+05   3.0292900e+05   3.0289100e+05   2.9161200e+05   2.9521900e+05   2.9047400e+05   2.9642600e+05   2.9486800e+05   2.9483500e+05   3.0833900e+05   3.1394400e+05   3.0015300e+05   3.1322500e+05   3.0507800e+05   3.1149900e+05   2.8905000e+05   2.6258600e+05   2.6516900e+05   2.6726800e+05   2.6482200e+05
   3.1319900e+05   3.3019800e+05   3.2581600e+05   3.3570300e+05   3.0831400e+05   3.0926000e+05   3.1120600e+05   3.1434900e+05   3.2254000e+05   3.0602600e+05   2.9315000e+05   2.9551200e+05   2.8615300e+05   3.0268000e+05   3.2744700e+05   3.1929500e+05   3.2086500e+05   3.1953000e+05   3.2153600e+05   3.2687500e+05   3.3232300e+05   3.2232600e+05   3.1566400e+05   2.9205600e+05   3.1319400e+05   3.1296800e+05   3.1420300e+05   2.9741300e+05   2.8247500e+05   3.0100100e+05   2.9577200e+05   3.0483200e+05   3.1520500e+05   3.1499300e+05   3.3628700e+05   3.1583200e+05   3.0922000e+05   2.8889600e+05   3.0345400e+05   3.0844700e+05   2.8656000e+05   2.8727300e+05   3.2036300e+05   0.0000000e+00   3.1878000e+05   3.1358500e+05   3.3875400e+05   3.3973700e+05   2.9817700e+05   3.0792400e+05   3.2377600e+05   3.1243800e+05   3.1252300e+05   3.0679300e+05   2.9508700e+05   3.2144600e+05   3.2719600e+05   3.2516000e+05   3.2432800e+05   3.0345500e+05   3.2669000e+05   3.2404000e+05   3.3040900e+05   3.2615600e+05   3.1057800e+05   3.1103700e+05   2.9505100e+05   2.8822000e+05   3.2040900e+05   3.1214600e+05   3.2229600e+05   3.0107500e+05   2.8850000e+05   2.9906600e+05   2.9985500e+05   3.0543800e+05   2.9983200e+05   2.9214700e+05   3.1555000e+05   3.0858300e+05   3.3595700e+05   3.0473600e+05   3.1073900e+05   3.1947700e+05   2.9868300e+05   2.7068400e+05   3.1100600e+05   2.7680800e+05   2.9885900e+05   3.0259200e+05
   3.0258200e+05   2.9311800e+05   3.0700800e+05   3.2381500e+05   3.2960200e+05   3.1535700e+05   3.2078900e+05   3.0735400e+05   3.0308000e+05   3.0185600e+05   3.1848400e+05   3.2843100e+05   3.2577300e+05   3.1286100e+05   3.0765000e+05   3.2623700e+05   3.1014000e+05   3.1836200e+05   3.3327000e+05   3.3513200e+05   3.1044000e+05   3.1689600e+05   3.0338900e+05   3.2249700e+05   3.0051900e+05   3.1091300e+05   3.1520900e+05   3.2845300e+05   3.1209200e+05   3.3558500e+05   3.3798200e+05   3.3443800e+05   3.0328400e+05   3.0263900e+05   2.9811700e+05   3.0886400e+05   2.8601600e+05   3.0376100e+05   3.0035500e+05   3.1734400e+05   3.0644300e+05   3.0031800e+05   3.0351400e+05   3.0147900e+05   0.0000000e+00   2.9062400e+05   2.9108200e+05   2.9777600e+05   2.9777000e+05   2.9714100e+05   3.0426500e+05   3.0776300e+05   3.1307500e+05   2.9148500e+05   2.8194700e+05   2.9854800e+05   2.8220000e+05   2.8918600e+05   2.8216500e+05   2.9364200e+05   3.2006000e+05   3.1485900e+05   2.9220600e+05   2.7532900e+05   2.8648000e+05   2.9214300e+05   2.9428600e+05   3.0016600e+05   2.8422300e+05   3.0650400e+05   3.0357500e+05   3.0366300e+05   2.9241100e+05   3.1453100e+05   2.9287500e+05   3.0234500e+05   3.0347200e+05   3.3072400e+05   3.2425300e+05   3.1144500e+05   3.1092000e+05   2.9648700e+05   2.8230700e+05   2.8496300e+05   3.0259700e+05   2.8564500e+05   3.0497900e+05   3.0417700e+05   3.0042100e+05   2.8788500e+05
   4.0657900e+05   3.5672500e+05   3.6899600e+05   3.7853600e+05   3.3658700e+05   3.5048000e+05   3.5897500e+05   3.8027100e+05   3.4998500e+05   3.4971600e+05   3.7213500e+05   3.6354800e+05   3.6602200e+05   3.8760800e+05   3.6631700e+05   3.3898900e+05   3.3256000e+05   3.4551500e+05   3.6413700e+05   3.6351300e+05   3.5491400e+05   3.4975500e+05   3.4576900e+05   3.4033100e+05   3.3024500e+05   3.2530100e+05   3.4551200e+05   3.5170000e+05   3.4695900e+05   3.3864200e+05   3.3465300e+05   3.1868500e+05   3.3534000e+05   3.5693400e+05   3.2068900e+05   3.0993900e+05   3.3454900e+05   3.4141200e+05   3.4564500e+05   3.4305300e+05   3.5815000e+05   3.3654600e+05   3.5472200e+05   3.2892400e+05   3.3457900e+05   0.0000000e+00   3.6020600e+05   3.5139600e+05   3.4303100e+05   3.3137300e+05   3.3684100e+05   3.4580000e+05   3.3139000e+05   3.5819700e+05   3.5377300e+05   3.4005100e+05   3.4048800e+05   3.4027600e+05   3.3517800e+05   3.3957100e+05   3.3746800e+05   3.4709300e+05   3.3689200e+05   3.5003900e+05   3.5598400e+05   3.3684600e+05   3.8211100e+05   3.6816300e+05   3.4368300e+05   3.4303800e+05   3.3993700e+05   3.4265800e+05   3.3211400e+05   3.5285100e+05   3.6189100e+05   3.6973000e+05   3.7550100e+05   3.4514100e+05   3.6916900e+05   3.8148300e+05   3.6350800e+05   3.4986900e+05   3.6242700e+05   3.6128500e+05   3.3536700e+05   3.3520200e+05   3.4814700e+05   3.5677100e+05   3.6111500e+05   3.7759800e+05
   2.1173500e+05   1.9863400e+05   1.9801900e+05   1.9563800e+05   2.1321200e+05   2.0820600e+05   2.0547200e+05   1.9306100e+05   2.0055900e+05   1.9769200e+05   2.1998000e+05   2.2495500e+05   2.1570900e+05   2.1774700e+05   2.1308600e+05   2.1307300e+05   1.8889400e+05   1.9576000e+05   2.0034600e+05   1.9939700e+05   1.9076600e+05   2.1153000e+05   2.2121000e+05   2.4097900e+05   2.1398500e+05   2.1919800e+05   2.0513700e+05   1.9431400e+05   1.9282300e+05   2.0413700e+05   2.1881800e+05   2.2190600e+05   2.1672100e+05   2.2877400e+05   2.2022200e+05   2.2076100e+05   2.1404800e+05   2.0887500e+05   2.1800600e+05   2.2436800e+05   2.2397800e+05   2.3472600e+05   2.2730500e+05   2.2665800e+05   2.2592500e+05   2.2531700e+05   0.0000000e+00   2.1168300e+05   2.0824100e+05   2.2839500e+05   2.1102100e+05   2.1543300e+05   2.1131100e+05   2.1452100e+05   2.0542900e+05   2.0670900e+05   2.1030500e+05   2.0042300e+05   2.1683100e+05   2.1959400e+05   2.1817300e+05   2.1077300e+05   2.1913500e+05   2.1468000e+05   2.0866300e+05   2.1528900e+05   2.0596900e+05   2.1216400e+05   2.0460500e+05   2.2137600e+05   2.2014300e+05   2.2270600e+05   2.1604400e+05   2.3617200e+05   2.3740800e+05   2.0886500e+05   2.0894100e+05   2.2394600e+05   2.1363800e+05   1.9893700e+05   2.0799800e+05   2.0129600e+05   2.1208700e+05   2.2266200e+05   2.0387900e+05   2.1471000e+05   2.0421900e+05   2.0946500e+05   1.9539600e+05   2.1608600e+05
   3.1163900e+05   2.9939800e+05   3.1173700e+05   2.8180000e+05   2.7900700e+05   2.8741100e+05   2.8910900e+05   2.6984100e+05   3.0472600e+05   3.2007500e+05   3.1531700e+05   3.2689700e+05   3.1450900e+05   3.0204400e+05   2.9596700e+05   2.8785200e+05   2.8388000e+05   2.8785100e+05   2.8738700e+05   2.7142000e+05   3.0070000e+05   3.1387600e+05   3.1806300e+05   2.9292900e+05   2.9676900e+05   3.1489200e+05   3.1733200e+05   3.3292200e+05   3.2787600e+05   3.2047000e+05   3.1541700e+05   2.9945300e+05   3.1404400e+05   3.2035400e+05   3.0956100e+05   3.1117900e+05   2.9762300e+05   3.2770300e+05   3.2413600e+05   3.0100200e+05   3.1181400e+05   3.1312600e+05   3.1561800e+05   3.2229000e+05   3.0302300e+05   2.8855700e+05   3.1750200e+05   0.0000000e+00   3.0677900e+05   3.0605200e+05   3.0162800e+05   2.9961200e+05   2.8752100e+05   2.7869700e+05   2.9298300e+05   3.1070600e+05   3.0101300e+05   2.9755200e+05   2.8960800e+05   2.9529900e+05   3.1345900e+05   3.1152700e+05   3.1006700e+05   2.9798200e+05   3.0161700e+05   2.9967600e+05   2.8640600e+05   2.7561500e+05   2.9224800e+05   3.0129200e+05   3.0842400e+05   3.2197000e+05   3.2044600e+05   3.2975700e+05   3.1362800e+05   2.9006000e+05   2.9925500e+05   3.0568200e+05   3.1450300e+05   3.2208000e+05   3.2378900e+05   3.1219800e+05   3.0419000e+05   3.2247100e+05   3.2606700e+05   3.1939700e+05   3.1436700e+05   3.3512100e+05   3.2888800e+05   3.3286100e+05
   2.9490000e+05   2.8962800e+05   2.8580500e+05   2.7701400e+05   2.7631600e+05   3.0123500e+05   2.7878700e+05   2.7791000e+05   2.7525700e+05   2.6846800e+05   2.7907900e+05   2.7509500e+05   2.8383700e+05   2.6894100e+05   2.5871100e+05   2.8318500e+05   2.8095700e+05   2.9466400e+05   2.6999600e+05   2.7943600e+05   2.6081400e+05   2.6261900e+05   2.8950300e+05   2.8936900e+05   2.8424600e+05   2.6489700e+05   2.8853100e+05   2.5709100e+05   2.6604200e+05   2.7272000e+05   2.7883600e+05   2.6971800e+05   2.6638500e+05   2.8263900e+05   2.8340300e+05   2.5468200e+05   2.7302500e+05   2.7640500e+05   2.9265600e+05   2.7241100e+05   2.6924700e+05   2.6971800e+05   2.8528200e+05   2.8573600e+05   2.9378200e+05   2.6024500e+05   2.8585900e+05   2.5025600e+05   0.0000000e+00   2.8301400e+05   2.9511200e+05   2.6220200e+05   2.4551200e+05   2.4843700e+05   2.5801100e+05   2.5889800e+05   2.6708200e+05   2.6826400e+05   2.6556200e+05   2.4400500e+05   2.3635700e+05   2.5723700e+05   2.9083400e+05   2.9415300e+05   2.9098700e+05   2.7566300e+05   2.6680100e+05   2.7080300e+05   2.7870500e+05   2.7484200e+05   2.9737900e+05   2.8382200e+05   2.8283700e+05   2.8137100e+05   2.7735700e+05   2.9064500e+05   2.7714600e+05   2.9354400e+05   2.7988400e+05   2.8738400e+05   2.6963200e+05   2.8896800e+05   2.7836000e+05   2.7986000e+05   2.7937900e+05   2.8329800e+05   2.9308000e+05   2.5897700e+05   2.6383400e+05   2.8897800e+05
   2.6880400e+05   2.6372600e+05   2.7484300e+05   2.7413800e+05   2.7134000e+05   2.5584800e+05   2.7138500e+05   2.6552700e+05   2.5150800e+05   2.4462900e+05   2.6961500e+05   2.7050500e+05   2.6698800e+05   2.9351800e+05   2.7959800e+05   2.7060000e+05   2.7877200e+05   2.9285700e+05   2.8730800e+05   2.7509100e+05   2.8854200e+05   2.4914600e+05   2.4220000e+05   2.5637300e+05   2.8224400e+05   2.5793700e+05   2.5829100e+05   2.6042500e+05   2.6685100e+05   2.6154300e+05   2.5721000e+05   2.4830300e+05   2.5319500e+05   2.6075400e+05   2.5860800e+05   2.5699100e+05   2.6941600e+05   2.6158900e+05   2.6131700e+05   2.7513500e+05   2.6895700e+05   2.5732000e+05   2.4359200e+05   2.3744700e+05   2.5761500e+05   2.4956200e+05   2.3855100e+05   2.2468600e+05   2.3866600e+05   0.0000000e+00   2.3778300e+05   2.4394700e+05   2.4902300e+05   2.1699100e+05   2.2212600e+05   2.3992300e+05   2.2744800e+05   2.2871700e+05   2.3920700e+05   2.4518300e+05   2.0943600e+05   2.3330500e+05   2.3051900e+05   2.3605700e+05   2.5074700e+05   2.3050300e+05   2.3753600e+05   2.3728700e+05   2.3937400e+05   2.3277500e+05   2.3924900e+05   2.5402700e+05   2.5035100e+05   2.3583100e+05   2.3619200e+05   2.3447200e+05   2.5448000e+05   2.5853000e+05   2.6891100e+05   2.5260800e+05   2.4556100e+05   2.4972500e+05   2.5697500e+05   2.7232800e+05   2.7826400e+05   2.8074400e+05   2.7391700e+05   2.6132700e+05   2.6844400e+05   2.6740400e+05
   3.6848100e+05   3.5704100e+05   3.5255800e+05   3.4965800e+05   3.4550400e+05   3.3974100e+05   3.5583400e+05   3.5036300e+05   3.6166300e+05   3.6776900e+05   3.7275900e+05   3.7040300e+05   3.6533500e+05   3.7162100e+05   3.6016900e+05   3.6466000e+05   3.6267100e+05   3.7621000e+05   3.7484000e+05   3.8178800e+05   3.7216300e+05   3.5871700e+05   3.8949700e+05   3.9289200e+05   3.8007900e+05   3.7331900e+05   3.7388700e+05   3.8979400e+05   3.8260800e+05   3.7055800e+05   3.8202900e+05   3.7798300e+05   3.9193300e+05   3.5250700e+05   3.9495600e+05   4.0516200e+05   3.9868200e+05   3.8078600e+05   3.8887200e+05   3.7511800e+05   3.9049000e+05   4.0099400e+05   3.8747600e+05   4.1194300e+05   3.9270700e+05   3.7910500e+05   4.0187600e+05   4.0832200e+05   3.7504500e+05   3.7031500e+05   0.0000000e+00   3.8945000e+05   3.7841900e+05   3.9680900e+05   3.8188400e+05   3.9608900e+05   4.1290800e+05   4.0228400e+05   4.0036300e+05   3.6686500e+05   3.7984100e+05   3.7938800e+05   4.0539400e+05   3.9067100e+05   4.0835700e+05   3.8540000e+05   3.9850500e+05   3.7383800e+05   3.8611100e+05   3.9041900e+05   3.8624800e+05   3.8700500e+05   4.0072900e+05   3.8048900e+05   3.9002300e+05   3.6899100e+05   3.8354000e+05   3.7196300e+05   3.8070500e+05   3.6675400e+05   3.9406200e+05   3.7853300e+05   3.8839900e+05   3.9267400e+05   3.7086500e+05   3.6183000e+05   3.5271900e+05   3.6335900e+05   3.6532400e+05   3.7319700e+05
   2.1049800e+05   2.1667700e+05   2.1365600e+05   2.1037700e+05   2.2716700e+05   2.2842800e+05   2.1650100e+05   2.1689900e+05   2.2789200e+05   2.3056500e+05   2.2385000e+05   2.1421300e+05   2.1764500e+05   2.3156600e+05   2.5639700e+05   2.2343200e+05   2.1804200e+05   2.1362300e+05   2.3102800e+05   2.3245900e+05   2.3904700e+05   2.1662900e+05   2.0560200e+05   2.0985900e+05   2.2201600e+05   2.2356900e+05   2.0591600e+05   2.2243200e+05   2.2536000e+05   2.3154500e+05   2.1963800e+05   2.0079300e+05   1.9215500e+05   2.1812100e+05   2.1439800e+05   2.0161800e+05   1.9619500e+05   2.0973600e+05   2.2296900e+05   2.0926400e+05   2.1538000e+05   1.9874400e+05   1.9352100e+05   1.9084600e+05   1.9786100e+05   1.9379700e+05   2.1151600e+05   2.1525200e+05   1.9653500e+05   1.9067500e+05   1.9485700e+05   0.0000000e+00   1.8292600e+05   2.0496900e+05   2.1544900e+05   2.1812000e+05   1.9453300e+05   1.9892300e+05   2.1795300e+05   2.0439700e+05   1.9749900e+05   2.0030800e+05   2.0132800e+05   2.0762700e+05   2.1950300e+05   2.1423800e+05   1.9948200e+05   2.0582200e+05   1.9848600e+05   2.0401400e+05   1.8893900e+05   2.0579100e+05   1.8986200e+05   2.1272700e+05   1.9943900e+05   2.0578200e+05   2.0110200e+05   1.9945300e+05   2.1709400e+05   2.2076100e+05   1.9489600e+05   1.8985700e+05   1.9894700e+05   2.1716800e+05   2.1334600e+05   2.1819600e+05   2.0979000e+05   2.2267400e+05   2.2361200e+05   2.1723100e+05
   1.2457100e+05   1.0618200e+05   1.1317700e+05   1.1781500e+05   1.1247900e+05   1.1805800e+05   1.2027300e+05   1.3097700e+05   1.2816400e+05   1.2582100e+05   1.3034600e+05   1.3349400e+05   1.2028600e+05   1.3399700e+05   1.3525200e+05   1.3749000e+05   1.2756000e+05   1.2263800e+05   1.2285300e+05   1.1118200e+05   1.0421100e+05   1.1030500e+05   1.1668300e+05   1.2506800e+05   1.1035200e+05   1.2053800e+05   1.1187700e+05   1.0828600e+05   1.1958500e+05   1.2233500e+05   1.0286800e+05   1.1144900e+05   1.1181500e+05   1.0581700e+05   1.0448100e+05   1.0073200e+05   1.0389600e+05   1.1831800e+05   1.2264500e+05   1.0682900e+05   1.0587800e+05   1.1005700e+05   1.0899000e+05   1.0332400e+05   1.0416600e+05   1.0048100e+05   1.0242000e+05   1.0386400e+05   1.0020500e+05   9.7027000e+04   1.0203500e+05   9.5221000e+04   0.0000000e+00   9.0020000e+04   9.3564000e+04   8.6045000e+04   8.8870000e+04   9.3975000e+04   9.5192000e+04   9.3694000e+04   9.0525000e+04   8.7665000e+04   7.9823000e+04   8.3491000e+04   8.9338000e+04   9.2615000e+04   9.7453000e+04   1.0060200e+05   1.0127900e+05   1.0961400e+05   1.0763200e+05   9.7356000e+04   1.0593200e+05   1.1706800e+05   1.1164700e+05   1.1120300e+05   1.1108800e+05   1.1434100e+05   1.2119100e+05   1.1608800e+05   1.0914000e+05   1.2316100e+05   1.1577400e+05   1.1107200e+05   1.1670700e+05   1.2175200e+05   1.0934900e+05   1.0989400e+05   1.3320000e+05   1.2383800e+05
   1.1397700e+05   1.1577300e+05   1.1033200e+05   9.7269000e+04   1.0952800e+05   1.1083900e+05   1.0787100e+05   1.1079200e+05   1.0094600e+05   9.0084000e+04   1.0221400e+05   9.9145000e+04   1.1045200e+05   1.0126900e+05   1.0203400e+05   1.0180900e+05   1.1625100e+05   1.1027900e+05   1.0300800e+05   9.7737000e+04   1.0678000e+05   1.1861500e+05   1.1174500e+05   1.2690000e+05   1.2012700e+05   1.1415100e+05   1.0773200e+05   1.0413600e+05   9.1863000e+04   1.0653600e+05   9.0397000e+04   1.0774600e+05   1.0618500e+05   9.9171000e+04   9.8756000e+04   9.6997000e+04   9.8756000e+04   9.3150000e+04   9.9246000e+04   1.1508000e+05   1.1565900e+05   1.1544500e+05   1.2094500e+05   1.2159200e+05   1.1335100e+05   1.1518100e+05   1.0975500e+05   1.1620800e+05   1.0884600e+05   1.1061700e+05   1.0601800e+05   1.0018300e+05   1.0832900e+05   0.0000000e+00   1.2065100e+05   1.2176600e+05   1.1631800e+05   8.6802000e+04   1.1086300e+05   1.2370000e+05   1.1417700e+05   1.1812800e+05   1.1293600e+05   1.0060300e+05   1.1388100e+05   1.0271200e+05   1.0710900e+05   1.1346000e+05   1.1172100e+05   1.0359000e+05   9.9826000e+04   9.4561000e+04   9.6358000e+04   1.1650800e+05   9.8829000e+04   1.0467700e+05   1.0620700e+05   9.7062000e+04   8.5713000e+04   7.6280000e+04   9.3375000e+04   8.9174000e+04   1.0460600e+05   1.1198100e+05   1.0717100e+05   1.0283600e+05   1.1438100e+05   1.0361000e+05   9.8170000e+04   1.0861700e+05
   3.1787700e+05   3.2469100e+05   3.0961800e+05   2.8394900e+05   2.8897800e+05   2.9363900e+05   3.0949200e+05   2.9521800e+05   2.9753800e+05   3.1972700e+05   3.1329900e+05   2.9429700e+05   2.8188400e+05   3.0696900e+05   2.9761300e+05   3.0069200e+05   2.9261300e+05   2.9902000e+05   3.0818000e+05   3.2075300e+05   3.1975800e+05   3.1235900e+05   2.9612200e+05   2.9531300e+05   2.8755300e+05   2.9384600e+05   3.0920400e+05   3.3492700e+05   2.9533800e+05   3.1400900e+05   3.2251300e+05   2.9601500e+05   2.9532100e+05   3.0513000e+05   3.0273500e+05   2.6248400e+05   2.5785300e+05   2.6345700e+05   2.8053200e+05   2.7754200e+05   2.8065100e+05   2.5825300e+05   2.6820400e+05   2.7953100e+05   2.8936800e+05   2.7601800e+05   2.7616700e+05   2.8968500e+05   2.7532400e+05   2.4888000e+05   2.5898800e+05   2.8093300e+05   2.9948100e+05   2.9101400e+05   0.0000000e+00   2.9425400e+05   2.9638400e+05   2.6953900e+05   2.7017400e+05   2.5697600e+05   2.9274000e+05   3.0126900e+05   2.9290900e+05   3.0155500e+05   2.8698600e+05   2.9567900e+05   2.8701800e+05   2.7918400e+05   2.8508500e+05   3.0371000e+05   2.9524500e+05   2.6905200e+05   2.9124000e+05   2.8847400e+05   3.0783300e+05   3.0011800e+05   2.7147900e+05   2.7807500e+05   2.9592100e+05   3.1444100e+05   2.8658100e+05   3.0141900e+05   2.9444200e+05   2.9097300e+05   3.0245100e+05   3.1254900e+05   3.0982800e+05   3.1077000e+05   2.8465500e+05   2.9955900e+05
   3.1089500e+05   3.0075400e+05   2.8375600e+05   2.9069800e+05   3.0987400e+05   3.1375800e+05   2.9481400e+05   3.2363800e+05   3.2759700e+05   3.1307100e+05   3.2417400e+05   3.1147500e+05   3.0010300e+05   3.0664600e+05   3.0670500e+05   2.9350900e+05   2.9476800e+05   2.9851900e+05   2.9932700e+05   2.8717800e+05   3.1428600e+05   3.0988900e+05   3.3441500e+05   3.2418100e+05   3.0803800e+05   3.1748000e+05   3.1677200e+05   2.8103400e+05   2.9361800e+05   3.0110600e+05   2.9958400e+05   3.2184900e+05   3.2555400e+05   2.9018500e+05   2.9759300e+05   2.8462400e+05   3.0153600e+05   3.2461000e+05   3.1243300e+05   3.0830600e+05   3.0680500e+05   3.1862900e+05   3.0619700e+05   3.0754600e+05   3.3625300e+05   3.2393500e+05   3.1066300e+05   3.1309900e+05   2.7137200e+05   2.7566300e+05   3.0979400e+05   2.7806900e+05   2.9659200e+05   3.0329700e+05   3.2591500e+05   0.0000000e+00   2.9051000e+05   2.9274100e+05   2.9871400e+05   2.9687400e+05   2.9672500e+05   2.9937500e+05   2.8191600e+05   3.0070600e+05   3.0490100e+05   2.9630200e+05   3.1089800e+05   3.2491900e+05   3.2957000e+05   3.3224600e+05   3.4863700e+05   3.6206600e+05   3.2870000e+05   3.3615600e+05   3.4681200e+05   3.3453400e+05   3.2844100e+05   3.0418300e+05   3.0292900e+05   3.1152400e+05   3.3182400e+05   3.2118800e+05   3.0178100e+05   2.9797400e+05   3.1836300e+05   3.4498200e+05   3.1254900e+05   3.2220400e+05   3.3000000e+05   3.5317100e+05
   5.5849500e+05   5.4252200e+05   5.2105900e+05   4.9165900e+05   5.0987300e+05   5.1757500e+05   4.9726200e+05   5.2639100e+05   5.4672000e+05   5.3943700e+05   5.2492400e+05   5.1188700e+05   5.0562400e+05   5.0360800e+05   4.9537700e+05   4.9083600e+05   5.1278300e+05   4.9567400e+05   5.1990100e+05   5.2492400e+05   5.2640200e+05   5.4270000e+05   4.7384000e+05   4.9834800e+05   4.9710600e+05   4.9775100e+05   4.9201600e+05   4.8890800e+05   4.7969000e+05   5.2104200e+05   5.2298900e+05   5.2977500e+05   5.3370400e+05   5.3175100e+05   5.0172300e+05   5.2032700e+05   5.0609300e+05   5.2336100e+05   4.8998800e+05   4.9043400e+05   4.9737800e+05   5.3047900e+05   5.3052600e+05   5.4697800e+05   5.1841700e+05   5.1314300e+05   5.1745800e+05   5.3358800e+05   5.2887100e+05   5.1750200e+05   5.3844700e+05   5.6216600e+05   5.5782100e+05   5.0887700e+05   5.0925800e+05   5.1625900e+05   0.0000000e+00   5.1845400e+05   5.2551500e+05   5.2392200e+05   5.3555000e+05   5.3146300e+05   5.1927500e+05   5.2129500e+05   5.3406300e+05   5.1354900e+05   5.2117900e+05   5.3162000e+05   5.5319300e+05   5.4496000e+05   5.2385300e+05   5.1745100e+05   5.5393500e+05   5.4060600e+05   5.1191200e+05   5.2518900e+05   5.1122700e+05   5.2501800e+05   5.1749300e+05   5.5525500e+05   5.4666000e+05   5.1485200e+05   5.4374300e+05   5.2509100e+05   5.5397200e+05   5.2765200e+05   5.2491800e+05   5.6814800e+05   5.8544900e+05   5.8811800e+05
   4.3088100e+05   4.3145000e+05   4.4882600e+05   4.7308800e+05   4.6718900e+05   4.5757800e+05   4.4566400e+05   4.6462900e+05   4.5734600e+05   4.6350400e+05   4.6470300e+05   4.4853000e+05   4.5104800e+05   4.5624100e+05   4.3872300e+05   4.5769400e+05   4.4161200e+05   4.2395100e+05   4.1927900e+05   4.0729100e+05   4.1227000e+05   4.0919700e+05   4.2138700e+05   4.0674800e+05   4.1358200e+05   4.3216600e+05   4.4301100e+05   4.2799500e+05   4.0111200e+05   4.1442500e+05   4.0007600e+05   3.9866400e+05   4.0979400e+05   4.4665500e+05   4.1485400e+05   4.0843200e+05   4.1904400e+05   4.2410300e+05   4.1887400e+05   4.2959500e+05   4.1353800e+05   4.0901300e+05   4.2930200e+05   4.3027600e+05   4.3393200e+05   4.5540700e+05   4.5129500e+05   4.3527200e+05   4.2896800e+05   4.1856600e+05   4.3245000e+05   4.6849900e+05   4.4851700e+05   4.4015900e+05   4.8593400e+05   4.8316300e+05   4.7035700e+05   0.0000000e+00   4.6944100e+05   4.2616400e+05   4.2362800e+05   4.2280800e+05   4.4981600e+05   4.6969800e+05   4.6663900e+05   4.4042600e+05   4.9322200e+05   5.0707100e+05   4.8910300e+05   4.7382400e+05   4.6276000e+05   4.6004900e+05   4.2903200e+05   4.6259500e+05   4.5555200e+05   4.5512900e+05   4.5662900e+05   4.5121400e+05   4.7890200e+05   4.6891600e+05   4.7750500e+05   4.9665100e+05   4.9501900e+05   4.5626500e+05   4.7055200e+05   4.9624100e+05   4.7423700e+05   4.6395300e+05   4.5599300e+05   4.0887000e+05
   4.3087700e+05   4.2087300e+05   4.5429200e+05   4.3640800e+05   4.4234600e+05   4.4145100e+05   4.4698400e+05   4.3026700e+05   4.5543000e+05   4.7573900e+05   4.6515800e+05   4.6510000e+05   4.2859000e+05   4.2072800e+05   4.2395400e+05   4.3630500e+05   4.5106100e+05   4.4795100e+05   4.5066900e+05   4.6496500e+05   4.8720500e+05   4.4548300e+05   4.4851800e+05   4.4287700e+05   4.4507400e+05   4.4941900e+05   4.5173500e+05   4.5812000e+05   4.4005900e+05   4.5089500e+05   4.6281800e+05   4.4948500e+05   4.6580800e+05   4.6990500e+05   4.9093000e+05   4.6350600e+05   4.3446600e+05   4.5281600e+05   4.4354100e+05   4.4073200e+05   4.3521100e+05   4.4399400e+05   4.3146200e+05   4.5553300e+05   4.5543500e+05   4.4509700e+05   4.4965800e+05   4.6979400e+05   4.3834300e+05   4.0846800e+05   4.1096400e+05   4.0426700e+05   4.4575500e+05   4.1453200e+05   4.3972600e+05   4.1728400e+05   4.0389000e+05   4.4126500e+05   0.0000000e+00   4.2936000e+05   4.4689800e+05   4.4714100e+05   4.3704800e+05   4.1940100e+05   4.1681900e+05   4.1796700e+05   4.4124000e+05   4.2790500e+05   4.1926100e+05   4.4466900e+05   4.4082500e+05   4.4591800e+05   4.2637200e+05   4.4317300e+05   4.4326900e+05   4.2732300e+05   4.2540900e+05   4.1557100e+05   4.6696000e+05   4.6666700e+05   4.4587400e+05   4.1493500e+05   4.2277100e+05   4.2842400e+05   4.3995100e+05   4.5874900e+05   4.4218700e+05   4.2764100e+05   4.2852500e+05   4.3236400e+05
   4.1938900e+05   4.1501400e+05   4.0791800e+05   4.2013600e+05   4.7802600e+05   4.7759400e+05   4.6385100e+05   5.0097700e+05   4.7565800e+05   4.3336700e+05   4.3462100e+05   4.3725700e+05   4.4144800e+05   4.5648500e+05   4.3379800e+05   4.4313400e+05   4.4489000e+05   4.8261500e+05   5.0413100e+05   4.5991000e+05   4.1586500e+05   4.3940400e+05   4.5261500e+05   4.3704200e+05   4.4242800e+05   4.7448500e+05   4.5829500e+05   4.6068000e+05   4.3162100e+05   4.1874200e+05   4.4884400e+05   4.3815300e+05   4.5669200e+05   4.3328000e+05   4.1646400e+05   4.4227200e+05   4.7211600e+05   4.3878800e+05   4.3398600e+05   4.3780100e+05   4.5897600e+05   4.8005500e+05   4.7776700e+05   4.4136500e+05   4.2863400e+05   4.1596900e+05   4.3947000e+05   4.2474500e+05   4.2730600e+05   4.1825200e+05   4.5508600e+05   4.4881800e+05   4.3181600e+05   4.4377100e+05   4.4033200e+05   4.4462200e+05   4.4637400e+05   4.5003600e+05   4.3554400e+05   0.0000000e+00   4.7027900e+05   4.4994400e+05   4.3823700e+05   4.8426200e+05   4.6673600e+05   4.5128200e+05   4.1470400e+05   4.4237900e+05   4.5068300e+05   4.6939700e+05   4.5545600e+05   4.6413700e+05   4.6804700e+05   4.6416000e+05   4.7542000e+05   4.9193400e+05   4.7314000e+05   4.3577100e+05   4.4106100e+05   4.4557800e+05   4.8810300e+05   4.7877800e+05   4.4491000e+05   4.5382900e+05   4.3495700e+05   4.5141200e+05   4.5694900e+05   4.7150100e+05   4.5916000e+05   4.4879000e+05
   3.9840400e+05   4.1643800e+05   4.3779800e+05   4.1698500e+05   4.2037000e+05   4.2237200e+05   4.1270700e+05   4.0744300e+05   3.8862600e+05   3.8395000e+05   4.0799800e+05   4.0151300e+05   3.8810800e+05   3.9299400e+05   3.9667200e+05   3.8507300e+05   3.9850100e+05   3.8967500e+05   4.1050400e+05   4.0853500e+05   4.0026700e+05   3.9372200e+05   4.1116900e+05   4.0032700e+05   4.2968000e+05   4.1099600e+05   3.9919700e+05   3.8797700e+05   3.8775300e+05   3.9356400e+05   3.8569200e+05   4.2423900e+05   4.1025600e+05   3.9727700e+05   4.2893300e+05   4.2338200e+05   4.0494800e+05   3.9977600e+05   4.0433000e+05   4.0807400e+05   4.0390400e+05   3.9517300e+05   4.0073900e+05   4.0943600e+05   4.3082100e+05   4.2016500e+05   4.1263400e+05   4.0386200e+05   4.0451100e+05   4.0187200e+05   4.0623600e+05   4.0392000e+05   3.8937200e+05   3.8007400e+05   3.7831400e+05   3.8624900e+05   3.9358000e+05   4.0139200e+05   4.0386400e+05   3.8700200e+05   0.0000000e+00   4.1958900e+05   4.0219300e+05   3.8847200e+05   3.7936500e+05   3.8263900e+05   4.0532100e+05   4.2890000e+05   4.0096700e+05   4.0118500e+05   3.7722500e+05   3.7734100e+05   4.0778600e+05   3.8966400e+05   4.1556800e+05   4.1560500e+05   4.1543900e+05   4.3161000e+05   4.2237600e+05   4.3361300e+05   4.2287900e+05   4.1332700e+05   4.0821200e+05   4.0614600e+05   4.1135600e+05   4.0067300e+05   4.0160900e+05   4.0565000e+05   3.8683800e+05   3.6025600e+05
   2.8921600e+05   2.8068100e+05   2.8383300e+05   2.7663000e+05   2.7650200e+05   2.7305600e+05   2.7691700e+05   3.0337800e+05   2.9306900e+05   2.8488100e+05   2.8858600e+05   2.9084900e+05   2.6688600e+05   2.6766900e+05   2.5554100e+05   2.5966400e+05   2.7465500e+05   2.7938700e+05   2.7288300e+05   2.9348900e+05   2.9555500e+05   2.8715700e+05   2.9228600e+05   2.7655000e+05   2.7268700e+05   2.8072500e+05   2.6826700e+05   2.7408200e+05   2.9389900e+05   2.8700500e+05   2.8946900e+05   2.9909300e+05   2.7378800e+05   2.7196600e+05   2.7413400e+05   2.9578500e+05   2.9251200e+05   2.8960600e+05   2.6084900e+05   2.7515600e+05   2.7994000e+05   2.6300800e+05   2.5589000e+05   2.7103000e+05   2.6889700e+05   2.7568700e+05   2.6880900e+05   2.7625400e+05   2.8766900e+05   2.7897900e+05   2.6386100e+05   2.4539000e+05   2.7225700e+05   2.7775900e+05   2.7110300e+05   2.8998300e+05   2.6196600e+05   2.7198300e+05   2.5810900e+05   2.7134600e+05   2.9127700e+05   0.0000000e+00   2.9442200e+05   2.9247100e+05   2.8902100e+05   2.7550100e+05   2.7844600e+05   2.5243600e+05   2.4543800e+05   2.6497500e+05   2.6849700e+05   2.7260400e+05   2.8653600e+05   2.9447700e+05   2.7998200e+05   2.7954100e+05   2.8561300e+05   2.9149300e+05   2.9730600e+05   2.8950000e+05   2.7534300e+05   2.7189300e+05   2.7952500e+05   2.8522700e+05   2.7000600e+05   2.7171100e+05   2.7515100e+05   2.7046800e+05   2.5621100e+05   2.7994000e+05
   1.8363800e+05   1.9041100e+05   1.8127100e+05   1.9099700e+05   1.8675800e+05   1.8656600e+05   1.7955500e+05   1.7325400e+05   1.7392500e+05   1.8706500e+05   1.8527800e+05   2.0095000e+05   1.9382900e+05   1.8910500e+05   1.8137100e+05   1.7695900e+05   1.9163000e+05   1.7257200e+05   1.7209600e+05   1.6796600e+05   1.8375000e+05   1.8827600e+05   1.9715200e+05   1.9261800e+05   1.7406700e+05   1.6856000e+05   1.7108500e+05   1.8841800e+05   1.8625200e+05   1.8592700e+05   1.9244800e+05   1.8049000e+05   1.7211700e+05   1.6908700e+05   1.5933700e+05   1.7798700e+05   1.7470700e+05   1.7651500e+05   1.8645800e+05   1.8052100e+05   1.6809800e+05   1.7836900e+05   1.8272100e+05   1.9170300e+05   1.8893700e+05   1.9356500e+05   2.0885800e+05   2.0147300e+05   2.0229100e+05   1.9143400e+05   1.6262600e+05   1.7999300e+05   1.8787000e+05   1.9020100e+05   1.9502400e+05   1.9544400e+05   2.0019300e+05   1.9208600e+05   1.9729200e+05   1.9892400e+05   1.9380400e+05   2.1779500e+05   0.0000000e+00   1.8839100e+05   1.9144200e+05   1.9239000e+05   1.9362200e+05   1.8287400e+05   1.8137800e+05   1.9684600e+05   2.0050800e+05   1.9129700e+05   1.8882200e+05   1.9960800e+05   1.8776700e+05   1.9081300e+05   1.9685900e+05   1.9407200e+05   2.0875700e+05   1.9585500e+05   2.0966000e+05   1.9902500e+05   2.0371000e+05   2.0485600e+05   1.9135800e+05   2.0703700e+05   1.9227200e+05   1.8151300e+05   1.9582300e+05   1.7748100e+05
   2.6847400e+05   2.8971500e+05   2.6709500e+05   2.5960700e+05   2.5096000e+05   2.6954500e+05   2.4863500e+05   2.4025800e+05   2.5190400e+05   2.9323900e+05   2.9506000e+05   2.5848400e+05   2.7125700e+05   2.6383700e+05   2.1111900e+05   2.4544100e+05   2.4095800e+05   2.3029300e+05   2.5491500e+05   2.5710200e+05   2.3655100e+05   2.3133400e+05   2.4339100e+05   2.3850800e+05   2.5558600e+05   2.5351200e+05   2.4139200e+05   2.6266600e+05   2.4346400e+05   2.4561500e+05   2.3589400e+05   2.4537700e+05   2.2587500e+05   2.5511700e+05   2.6434000e+05   2.5841300e+05   2.4461900e+05   2.3574900e+05   2.4858700e+05   2.4642000e+05   2.4124900e+05   2.4787000e+05   2.5324900e+05   2.5395300e+05   2.4259100e+05   2.3280800e+05   2.3693200e+05   2.4709000e+05   2.2723100e+05   2.4682200e+05   2.4393000e+05   2.4483900e+05   2.5188100e+05   2.3334800e+05   2.4257300e+05   2.5819100e+05   2.6538600e+05   2.6268300e+05   2.5731900e+05   2.6361800e+05   2.5222000e+05   2.5016800e+05   2.5871000e+05   0.0000000e+00   2.6568300e+05   2.2544900e+05   2.5755300e+05   2.7365100e+05   2.7895600e+05   2.5652200e+05   2.5736900e+05   2.5937200e+05   2.6010300e+05   2.5068100e+05   2.4994300e+05   2.5895900e+05   2.7284700e+05   2.7849400e+05   2.5414200e+05   2.2897800e+05   2.4893400e+05   2.5662800e+05   2.6274900e+05   2.6253200e+05   2.6798400e+05   2.5801300e+05   2.5557400e+05   2.6230100e+05   2.5080700e+05   2.6300300e+05
   1.7926300e+05   2.1256100e+05   2.0551500e+05   1.9040400e+05   1.8800000e+05   1.7466400e+05   1.8493600e+05   1.8255500e+05   1.8666100e+05   1.8377700e+05   1.8383700e+05   2.0016000e+05   1.9648100e+05   1.8686400e+05   1.7972600e+05   1.7065800e+05   1.7475100e+05   1.7885000e+05   1.7840600e+05   1.8543900e+05   1.7543300e+05   1.8023200e+05   1.7290800e+05   1.7917500e+05   1.8064000e+05   1.8665300e+05   1.9332100e+05   1.7653000e+05   1.7925100e+05   1.9257700e+05   1.8812600e+05   1.7679700e+05   1.7212200e+05   1.8012400e+05   1.8115700e+05   1.8330000e+05   1.9330400e+05   1.7720500e+05   1.8305200e+05   1.8216000e+05   1.8269900e+05   1.8521500e+05   1.8166500e+05   1.6955400e+05   1.9325200e+05   1.8320500e+05   1.9465800e+05   1.8179400e+05   1.8851800e+05   1.7882400e+05   1.7978000e+05   1.6774000e+05   1.6174300e+05   1.9792300e+05   1.9954200e+05   1.9468300e+05   1.9788100e+05   1.8158000e+05   1.8617200e+05   1.7753900e+05   1.8225500e+05   1.7873400e+05   1.7080800e+05   1.9492700e+05   0.0000000e+00   2.1858100e+05   2.0517000e+05   1.9470800e+05   1.9509300e+05   1.9315100e+05   1.9309200e+05   1.9315300e+05   1.9470700e+05   2.1918800e+05   2.2160500e+05   2.0668100e+05   1.8979700e+05   1.9270600e+05   1.9537600e+05   1.9378900e+05   1.9382000e+05   2.0597100e+05   2.0307700e+05   2.0731600e+05   2.1026500e+05   2.0129800e+05   1.9642200e+05   1.8899400e+05   1.8429200e+05   1.7797500e+05
   3.1037300e+05   3.1792700e+05   3.3021400e+05   3.5346700e+05   3.7021700e+05   3.5459900e+05   3.3581700e+05   3.5311400e+05   3.4475800e+05   3.5347700e+05   3.3058100e+05   3.3335200e+05   3.3065300e+05   3.3674300e+05   3.3210600e+05   3.2426800e+05   3.5645400e+05   3.6203800e+05   3.5363200e+05   3.3680100e+05   3.3241100e+05   3.3805100e+05   3.3341000e+05   3.4646700e+05   3.4162400e+05   3.2607800e+05   3.2917200e+05   3.3184700e+05   3.3272100e+05   3.4333700e+05   3.5742500e+05   3.3806600e+05   3.5245900e+05   3.6302500e+05   3.5779900e+05   3.5782900e+05   3.5028100e+05   3.4234400e+05   3.5343500e+05   3.5160400e+05   3.3667400e+05   3.2274400e+05   3.2647100e+05   3.3105700e+05   3.4787800e+05   3.2680200e+05   3.1836800e+05   3.2763800e+05   3.3525400e+05   3.2845100e+05   3.2511900e+05   3.1133000e+05   3.3246800e+05   3.2838800e+05   3.2120500e+05   3.2114600e+05   3.0770800e+05   3.0444900e+05   3.1591800e+05   3.2031100e+05   3.3348600e+05   3.2541700e+05   3.0989800e+05   2.9480400e+05   3.3675000e+05   0.0000000e+00   3.4140600e+05   3.4549800e+05   3.4871100e+05   3.2781000e+05   3.3369500e+05   3.3715100e+05   3.3378000e+05   3.2222800e+05   3.0583200e+05   3.1085400e+05   3.1183000e+05   3.4629600e+05   3.3301800e+05   3.3060400e+05   3.5062800e+05   3.5054300e+05   3.2702500e+05   3.4489200e+05   3.6170900e+05   3.9002600e+05   3.6106700e+05   3.4775300e+05   3.1940500e+05   3.2714000e+05
   4.5058100e+05   4.6800100e+05   4.4484700e+05   4.5924600e+05   4.7858000e+05   4.9289300e+05   4.8969500e+05   4.7810800e+05   4.8847300e+05   5.0033700e+05   4.8795400e+05   4.8055300e+05   4.8211700e+05   4.3014400e+05   4.6265200e+05   5.0299600e+05   4.6649200e+05   4.7888500e+05   4.9016300e+05   4.9692400e+05   4.8144800e+05   4.7827000e+05   4.7421900e+05   4.5380100e+05   4.5074700e+05   4.6244200e+05   4.7201200e+05   4.7603200e+05   4.9122200e+05   4.7490200e+05   4.8570300e+05   4.8410900e+05   4.6650300e+05   4.9064900e+05   4.7963900e+05   4.5790900e+05   4.6806600e+05   5.0996800e+05   4.9332900e+05   4.8719600e+05   4.8214900e+05   4.5056700e+05   4.6379600e+05   4.9099900e+05   4.9307100e+05   4.8182000e+05   4.7673100e+05   4.6113500e+05   4.7315000e+05   4.8505200e+05   4.7133800e+05   4.6805500e+05   4.6157600e+05   4.7398200e+05   4.9489000e+05   4.8505700e+05   4.8921400e+05   4.9315000e+05   4.6663200e+05   5.0687700e+05   4.8524800e+05   5.0372000e+05   5.0113600e+05   4.9878900e+05   5.1139900e+05   4.9621700e+05   0.0000000e+00   4.7945000e+05   4.8730900e+05   4.5937200e+05   4.7167100e+05   4.8483800e+05   4.6271200e+05   4.8466200e+05   5.0007500e+05   5.0031700e+05   4.7470600e+05   4.6666600e+05   4.9197800e+05   4.8100400e+05   4.6912200e+05   4.8914600e+05   4.6269500e+05   4.5824100e+05   4.6751500e+05   4.8421700e+05   4.7673900e+05   4.6277400e+05   4.9751500e+05   4.8672600e+05
   6.3023700e+05   6.3255100e+05   6.1806100e+05   6.2849000e+05   6.3433500e+05   6.5854600e+05   6.5396100e+05   6.4930300e+05   6.5181300e+05   6.3527800e+05   6.0790300e+05   6.2317600e+05   6.1907200e+05   6.5274900e+05   6.6803100e+05   6.7243500e+05   6.4683700e+05   6.4219200e+05   6.2307600e+05   6.0490000e+05   6.0562200e+05   6.0234500e+05   6.2445300e+05   6.1128400e+05   6.3802900e+05   6.0389700e+05   5.9671200e+05   6.4493500e+05   6.2830500e+05   5.9140000e+05   6.2219400e+05   6.2640600e+05   6.3404300e+05   6.2415000e+05   6.1376100e+05   5.9564600e+05   6.3085700e+05   6.7127700e+05   6.4637500e+05   6.4880000e+05   6.2674600e+05   6.6259800e+05   6.7154600e+05   6.4963400e+05   6.5540400e+05   7.0034400e+05   6.6106400e+05   6.6109900e+05   6.3577900e+05   6.3048900e+05   6.3492100e+05   6.3281400e+05   6.2005500e+05   6.5550800e+05   6.4842300e+05   6.1948400e+05   6.1436000e+05   6.1218700e+05   6.1017700e+05   6.0590600e+05   6.0072700e+05   6.1495800e+05   6.2365800e+05   6.2846200e+05   6.2269500e+05   6.1849000e+05   6.0285300e+05   0.0000000e+00   6.1294000e+05   6.2285400e+05   6.1569700e+05   6.2472900e+05   5.9290600e+05   6.0737700e+05   6.0036800e+05   6.0366500e+05   5.9807100e+05   5.8481900e+05   6.0011500e+05   6.1702300e+05   6.0647700e+05   6.2103500e+05   6.0243000e+05   5.9181300e+05   5.8181500e+05   6.0082600e+05   6.0930700e+05   6.1069900e+05   6.3778300e+05   6.3396300e+05
   1.2628500e+05   1.3910200e+05   1.6104900e+05   1.5636700e+05   1.4459100e+05   1.5088200e+05   1.4485400e+05   1.3676600e+05   1.5405500e+05   1.6263100e+05   1.5772000e+05   1.5256000e+05   1.5170700e+05   1.4594200e+05   1.3948400e+05   1.3661500e+05   1.5440300e+05   1.5003900e+05   1.6144100e+05   1.3317000e+05   1.2957700e+05   1.2880200e+05   1.5484000e+05   1.3817300e+05   1.2851000e+05   1.3854700e+05   1.4043800e+05   1.3706400e+05   1.3643900e+05   1.1945600e+05   1.5378100e+05   1.4024200e+05   1.4510200e+05   1.5283100e+05   1.4075800e+05   1.4113300e+05   1.5442900e+05   1.6445600e+05   1.7119200e+05   1.4844900e+05   1.5570400e+05   1.5405300e+05   1.4314500e+05   1.6104700e+05   1.5297300e+05   1.6512100e+05   1.5911700e+05   1.5977100e+05   1.5679100e+05   1.6144000e+05   1.8049200e+05   1.6952200e+05   1.6910900e+05   1.6647500e+05   1.7153100e+05   1.7335000e+05   1.6929100e+05   1.6459900e+05   1.5804100e+05   1.6119400e+05   1.7814800e+05   1.6299500e+05   1.8769500e+05   1.6833300e+05   1.5008500e+05   1.4578600e+05   1.5388600e+05   1.4742400e+05   0.0000000e+00   1.3533000e+05   1.4462500e+05   1.4070700e+05   1.3504100e+05   1.3314600e+05   1.3696900e+05   1.4304200e+05   1.3213500e+05   1.4918700e+05   1.4362700e+05   1.2001700e+05   1.4283800e+05   1.4083500e+05   1.4281500e+05   1.5064400e+05   1.2607100e+05   1.3438200e+05   1.2247600e+05   1.3232600e+05   1.3651800e+05   1.4398500e+05
   1.2723600e+05   1.1416200e+05   1.1293400e+05   1.3643900e+05   1.3584600e+05   1.2796100e+05   1.0403200e+05   1.2392000e+05   1.1835800e+05   1.2918700e+05   1.4019500e+05   1.1973600e+05   1.4973500e+05   1.2973300e+05   1.4277300e+05   1.5873500e+05   1.3895600e+05   1.4811000e+05   1.3431400e+05   1.5558700e+05   1.3929400e+05   1.3449800e+05   1.3676200e+05   1.3625000e+05   1.2924700e+05   1.3169900e+05   1.3297900e+05   1.4538800e+05   1.3677100e+05   1.3293500e+05   1.2839900e+05   1.2567900e+05   1.3334800e+05   1.3173000e+05   1.3859900e+05   1.3421600e+05   1.3768100e+05   1.2322200e+05   1.1391200e+05   1.3430500e+05   1.2100300e+05   1.1970200e+05   1.3643200e+05   1.4364800e+05   1.4139400e+05   1.1802100e+05   1.2104600e+05   1.2466300e+05   1.3144800e+05   1.1742500e+05   1.0928900e+05   1.1968000e+05   1.2016100e+05   1.3534500e+05   1.2371300e+05   1.3561400e+05   1.2487200e+05   1.2003000e+05   1.2822500e+05   1.1877600e+05   1.2894400e+05   1.3439400e+05   1.2253400e+05   1.3444600e+05   1.1893400e+05   1.2225200e+05   1.3369600e+05   1.2593400e+05   1.2667800e+05   0.0000000e+00   1.4686900e+05   1.4396700e+05   1.3098300e+05   1.4568000e+05   1.2931500e+05   1.1842400e+05   1.3704600e+05   1.2569100e+05   1.2976300e+05   1.3520400e+05   1.1374800e+05   1.2262100e+05   1.2070000e+05   1.1288400e+05   1.1430700e+05   1.2699600e+05   1.1750200e+05   1.1518300e+05   1.3351500e+05   1.2109700e+05
   1.0689500e+05   1.2649300e+05   9.6419000e+04   9.9371000e+04   1.1357100e+05   1.2837800e+05   1.0440500e+05   9.6897000e+04   1.1253500e+05   1.3656800e+05   1.1051700e+05   1.1047200e+05   1.1648600e+05   1.1654800e+05   1.2379200e+05   1.1489800e+05   1.2366700e+05   1.1148500e+05   1.1879200e+05   1.0779700e+05   1.0349400e+05   1.0109200e+05   1.0210500e+05   9.5023000e+04   1.0544600e+05   9.9534000e+04   9.7233000e+04   1.0127800e+05   9.6551000e+04   1.1314800e+05   1.0219000e+05   1.0079000e+05   1.0451800e+05   1.1735400e+05   1.0644200e+05   9.0269000e+04   1.1047900e+05   1.0194800e+05   8.8134000e+04   8.9637000e+04   1.0179900e+05   1.1657500e+05   1.0833200e+05   9.8276000e+04   1.0141700e+05   1.1121500e+05   1.1208500e+05   9.9632000e+04   1.0363800e+05   1.2412900e+05   1.2691400e+05   1.1879300e+05   1.2377700e+05   1.2460200e+05   1.1513700e+05   1.1901000e+05   1.2026900e+05   1.3510000e+05   1.2134600e+05   1.2412200e+05   1.1752700e+05   1.1881000e+05   1.1768000e+05   1.1327400e+05   1.0153000e+05   1.1083800e+05   1.0052300e+05   1.1491000e+05   1.1809200e+05   1.0133400e+05   0.0000000e+00   1.0851400e+05   1.0583200e+05   8.8783000e+04   8.8027000e+04   1.0024800e+05   1.1210000e+05   7.8581000e+04   8.6907000e+04   1.0961900e+05   1.0522000e+05   1.0020800e+05   9.5210000e+04   1.1064900e+05   1.0848500e+05   9.7306000e+04   1.1110000e+05   1.2195300e+05   9.7704000e+04   1.1232500e+05
   1.1679600e+05   1.3031100e+05   1.2883200e+05   1.3437500e+05   1.2555900e+05   1.3765300e+05   1.4408100e+05   1.3990600e+05   1.3714400e+05   1.5610600e+05   1.3421500e+05   1.3760700e+05   1.3187100e+05   1.3049700e+05   1.3963100e+05   1.3602600e+05   1.2800200e+05   1.3881700e+05   1.2754200e+05   1.3445900e+05   1.2044000e+05   1.3684800e+05   1.4073500e+05   1.3137600e+05   1.2901600e+05   1.3191500e+05   1.4038500e+05   1.4554800e+05   1.3506100e+05   1.2798600e+05   1.1772800e+05   1.3414300e+05   1.2945800e+05   1.2605200e+05   1.2416100e+05   1.4510100e+05   1.2301900e+05   1.2328000e+05   1.3313500e+05   1.3182800e+05   1.2996300e+05   1.2697900e+05   1.2599100e+05   1.3064000e+05   1.3437000e+05   1.3521800e+05   1.2987200e+05   1.3170600e+05   1.3701700e+05   1.4464300e+05   1.3833800e+05   1.3139800e+05   1.3374100e+05   1.4175700e+05   1.3223400e+05   1.4174800e+05   1.2118700e+05   1.3744900e+05   1.3272900e+05   1.2424600e+05   1.3165300e+05   1.2529600e+05   1.4181700e+05   1.4426000e+05   1.3724900e+05   1.2154100e+05   1.2619900e+05   1.3601800e+05   1.4527700e+05   1.3496900e+05   1.2870400e+05   0.0000000e+00   1.1479700e+05   1.4408100e+05   1.4556200e+05   1.3110100e+05   1.2433500e+05   1.3878600e+05   1.4205700e+05   1.3655600e+05   1.1868700e+05   1.3672800e+05   1.3333900e+05   1.4404600e+05   1.3380700e+05   1.1889400e+05   1.1565200e+05   1.2431800e+05   1.3822800e+05   1.1870500e+05
   2.3928900e+05   2.3955600e+05   2.3725700e+05   2.2985400e+05   1.9608600e+05   1.9306900e+05   2.0540600e+05   2.1031800e+05   2.1547400e+05   2.0990700e+05   2.2508100e+05   2.1694100e+05   2.0275100e+05   2.0960400e+05   2.2312500e+05   2.2199900e+05   2.1258300e+05   2.1712400e+05   2.2078900e+05   1.9481500e+05   1.8593700e+05   2.0961600e+05   2.3822400e+05   2.1210300e+05   2.0146000e+05   2.0311000e+05   2.2436600e+05   2.3499700e+05   2.2183000e+05   2.1569900e+05   2.0600900e+05   2.0705300e+05   1.9850900e+05   1.9936800e+05   2.0677900e+05   2.1240700e+05   2.1174600e+05   2.1193100e+05   2.1698500e+05   2.0310500e+05   1.9843500e+05   2.2499400e+05   2.3141800e+05   2.1534700e+05   2.2178900e+05   2.3656100e+05   2.3832200e+05   2.0337300e+05   2.2250400e+05   2.1274500e+05   2.2282000e+05   2.2684000e+05   2.1173100e+05   2.2274900e+05   1.9980600e+05   2.0574400e+05   2.2057900e+05   1.9893000e+05   2.2317800e+05   2.0250200e+05   1.9908600e+05   2.1407000e+05   2.3423300e+05   2.1445900e+05   2.0236300e+05   2.0979400e+05   2.2118200e+05   2.0730800e+05   2.2752100e+05   2.3718200e+05   2.2359100e+05   2.0825700e+05   0.0000000e+00   2.1495400e+05   2.2327800e+05   2.1047600e+05   2.1941200e+05   2.0964800e+05   2.1355500e+05   2.2425300e+05   2.4498800e+05   2.2025200e+05   2.1673600e+05   1.8556400e+05   2.0864000e+05   2.1093400e+05   1.9982100e+05   2.0977200e+05   2.1515800e+05   2.0206900e+05
   2.4889100e+05   2.7241000e+05   2.9754800e+05   2.7331500e+05   2.7979600e+05   2.7094100e+05   2.7872700e+05   2.5936600e+05   2.6329000e+05   2.7044600e+05   2.8322200e+05   2.5521300e+05   2.5260200e+05   2.3991300e+05   2.5526600e+05   2.5364000e+05   2.6903600e+05   2.6941400e+05   2.4316500e+05   2.2300100e+05   2.4717100e+05   2.5267200e+05   2.2722900e+05   2.4663400e+05   2.6944100e+05   2.5005500e+05   2.5948900e+05   2.5158400e+05   2.6492100e+05   2.3271100e+05   2.5177000e+05   2.3336800e+05   2.3191200e+05   2.3493200e+05   2.5065500e+05   2.9480600e+05   2.5008000e+05   2.3035500e+05   2.5291900e+05   2.4045500e+05   2.3399900e+05   2.6929300e+05   2.7541600e+05   2.6355200e+05   2.6002000e+05   2.6773500e+05   2.6945800e+05   2.6880000e+05   2.7613700e+05   2.4563300e+05   2.2997600e+05   2.3381300e+05   2.3960300e+05   2.6908800e+05   2.6597200e+05   2.7346100e+05   2.5255000e+05   2.1575600e+05   2.3380700e+05   2.3902300e+05   2.5513400e+05   2.3313600e+05   2.2859500e+05   2.4245300e+05   2.3571900e+05   2.6161800e+05   2.7139300e+05   2.6211300e+05   2.4246900e+05   2.3560400e+05   2.5715000e+05   2.5236800e+05   2.3839700e+05   0.0000000e+00   2.6747200e+05   2.4914900e+05   2.3319800e+05   2.4771400e+05   2.4428200e+05   2.5433200e+05   2.4260800e+05   2.3098300e+05   2.5654000e+05   2.5998500e+05   2.6752100e+05   2.6110400e+05   2.6225200e+05   2.6516500e+05   2.3338000e+05   2.4777900e+05
   5.7310000e+04   5.4536000e+04   5.4011000e+04   5.4246000e+04   6.5097000e+04   5.8533000e+04   6.2604000e+04   5.6583000e+04   5.4493000e+04   6.0797000e+04   5.4153000e+04   5.6238000e+04   5.5922000e+04   6.2367000e+04   5.6037000e+04   4.9559000e+04   5.3197000e+04   5.0706000e+04   5.1407000e+04   4.7957000e+04   5.4016000e+04   5.2206000e+04   5.9726000e+04   5.1050000e+04   4.6054000e+04   4.1221000e+04   5.0248000e+04   4.8308000e+04   4.7871000e+04   4.6619000e+04   5.5128000e+04   5.1336000e+04   4.9771000e+04   4.9385000e+04   5.4953000e+04   5.2523000e+04   5.7502000e+04   5.6166000e+04   5.0745000e+04   5.8379000e+04   6.1278000e+04   5.3592000e+04   5.4770000e+04   5.6510000e+04   5.6628000e+04   5.3500000e+04   5.0615000e+04   4.9975000e+04   5.4243000e+04   5.5649000e+04   5.4542000e+04   5.6440000e+04   5.0632000e+04   5.5187000e+04   5.4682000e+04   5.0178000e+04   5.5800000e+04   6.0203000e+04   6.8155000e+04   6.0548000e+04   6.3904000e+04   5.6880000e+04   5.8355000e+04   5.9826000e+04   7.1232000e+04   5.4787000e+04   5.2306000e+04   4.9978000e+04   4.5587000e+04   5.3341000e+04   5.3750000e+04   5.2735000e+04   5.6126000e+04   5.8850000e+04   0.0000000e+00   5.2062000e+04   6.5888000e+04   5.5465000e+04   5.5135000e+04   4.7975000e+04   4.9808000e+04   4.6393000e+04   5.2972000e+04   4.6662000e+04   5.4633000e+04   4.9903000e+04   5.6270000e+04   5.6371000e+04   5.8882000e+04   5.5263000e+04
   5.1693000e+04   6.1174000e+04   5.9232000e+04   5.5361000e+04   6.2255000e+04   5.9282000e+04   5.4926000e+04   6.2320000e+04   6.3282000e+04   5.0671000e+04   6.1142000e+04   6.0171000e+04   6.4884000e+04   6.9490000e+04   6.0302000e+04   6.0624000e+04   6.5632000e+04   7.5484000e+04   7.2733000e+04   6.7123000e+04   6.9002000e+04   5.9427000e+04   7.2524000e+04   6.2441000e+04   5.9065000e+04   5.3324000e+04   6.0361000e+04   6.0792000e+04   5.7968000e+04   5.2650000e+04   4.5898000e+04   5.1201000e+04   4.8113000e+04   4.9401000e+04   5.3219000e+04   5.4468000e+04   4.4640000e+04   5.4840000e+04   5.6987000e+04   4.4283000e+04   5.5166000e+04   5.3859000e+04   5.9670000e+04   5.7725000e+04   4.3063000e+04   5.3783000e+04   5.4574000e+04   7.9569000e+04   7.0934000e+04   6.0962000e+04   6.7323000e+04   5.6716000e+04   6.1172000e+04   6.1710000e+04   6.6683000e+04   6.4147000e+04   7.7796000e+04   7.9909000e+04   7.3154000e+04   6.3989000e+04   6.1442000e+04   5.6935000e+04   5.2844000e+04   5.5153000e+04   5.9125000e+04   6.3564000e+04   5.7575000e+04   5.7657000e+04   5.8535000e+04   5.2597000e+04   5.2807000e+04   5.5992000e+04   5.5737000e+04   5.6997000e+04   4.4823000e+04   0.0000000e+00   5.5539000e+04   6.6872000e+04   6.7830000e+04   5.9842000e+04   5.9910000e+04   5.2849000e+04   6.3877000e+04   5.9258000e+04   5.3536000e+04   4.8640000e+04   5.5731000e+04   6.8861000e+04   6.3349000e+04   5.9477000e+04
   1.5374600e+05   1.6666600e+05   1.6378600e+05   1.5049100e+05   1.4933800e+05   1.5917300e+05   1.5814900e+05   1.4262800e+05   1.4450000e+05   1.4667900e+05   1.5109500e+05   1.6930300e+05   1.7476600e+05   1.7330500e+05   1.6249900e+05   1.6295700e+05   1.5298900e+05   1.5279200e+05   1.5289500e+05   1.6409100e+05   1.6193100e+05   1.7376800e+05   1.5185300e+05   1.5855800e+05   1.5500400e+05   1.5865400e+05   1.4845800e+05   1.4357400e+05   1.6942200e+05   1.5751100e+05   1.5584700e+05   1.5951400e+05   1.7517200e+05   1.6612600e+05   1.5798000e+05   1.5073900e+05   1.5191100e+05   1.5464800e+05   1.6205200e+05   1.6718700e+05   1.6865800e+05   1.7182400e+05   1.6708900e+05   1.5760100e+05   1.6593400e+05   1.7340600e+05   1.6363800e+05   1.5735200e+05   1.6597700e+05   1.6433400e+05   1.5782800e+05   1.6260400e+05   1.5456000e+05   1.5692300e+05   1.6780600e+05   1.7689900e+05   1.7099000e+05   1.5559600e+05   1.6556000e+05   1.6728100e+05   1.4950300e+05   1.4794800e+05   1.6076400e+05   1.6673900e+05   1.6171900e+05   1.6803600e+05   1.6137100e+05   1.6528000e+05   1.6083700e+05   1.5729000e+05   1.5881900e+05   1.6237000e+05   1.6577100e+05   1.5951000e+05   1.7331100e+05   1.6144100e+05   0.0000000e+00   1.3741800e+05   1.5191200e+05   1.5605100e+05   1.5745500e+05   1.6613500e+05   1.6461500e+05   1.6259300e+05   1.5569400e+05   1.6113400e+05   1.7029900e+05   1.4665500e+05   1.4997700e+05   1.5802200e+05
   1.9051700e+05   1.8948500e+05   2.1586500e+05   2.0857300e+05   1.7565200e+05   1.7427300e+05   1.9029800e+05   1.8928800e+05   1.7341700e+05   1.6662300e+05   2.0378800e+05   2.1546700e+05   1.9708000e+05   1.8007400e+05   1.7972000e+05   1.7467400e+05   1.8221500e+05   1.9590500e+05   1.8765600e+05   1.9697600e+05   1.9335500e+05   1.9257600e+05   1.9426100e+05   1.9570300e+05   1.8700800e+05   1.8741000e+05   1.7659500e+05   1.9191300e+05   1.9526600e+05   1.9664700e+05   1.8521300e+05   1.8486800e+05   2.0438100e+05   2.1327100e+05   2.1146900e+05   1.9043700e+05   1.9047600e+05   1.9806400e+05   1.9646400e+05   1.9955300e+05   1.9974100e+05   1.9581500e+05   1.8131200e+05   1.9370900e+05   1.8412100e+05   1.8004900e+05   2.0250900e+05   2.0030900e+05   2.1066700e+05   1.9572400e+05   1.8192300e+05   1.7670300e+05   1.8305000e+05   1.7675600e+05   1.8110100e+05   1.8412000e+05   1.8999700e+05   1.9049200e+05   1.8836300e+05   1.8838600e+05   1.8829900e+05   1.8542000e+05   1.8098900e+05   1.7962400e+05   1.8568300e+05   1.8109900e+05   1.7296900e+05   1.8983300e+05   1.8412000e+05   1.8043000e+05   1.8300400e+05   1.9525500e+05   1.9656000e+05   1.9207600e+05   1.6868600e+05   1.7626300e+05   1.8946600e+05   0.0000000e+00   1.8106300e+05   1.9122800e+05   1.9117500e+05   2.0634200e+05   1.8370000e+05   1.8597100e+05   1.8863700e+05   1.7629400e+05   1.7344900e+05   1.8220500e+05   1.8221200e+05   1.8351200e+05
   3.0636000e+04   2.6946000e+04   3.9388000e+04   3.3259000e+04   3.1642000e+04   3.8584000e+04   3.2326000e+04   4.5574000e+04   4.2185000e+04   3.5003000e+04   3.3146000e+04   3.5558000e+04   4.2929000e+04   3.8940000e+04   3.3173000e+04   3.1789000e+04   3.5131000e+04   4.0153000e+04   3.5473000e+04   3.4797000e+04   3.3658000e+04   2.8384000e+04   4.1708000e+04   3.3538000e+04   3.7906000e+04   3.2370000e+04   2.6546000e+04   3.4771000e+04   2.7193000e+04   2.8701000e+04   2.9503000e+04   4.0088000e+04   3.6288000e+04   3.4925000e+04   3.4321000e+04   3.3168000e+04   4.0291000e+04   3.5742000e+04   3.2463000e+04   3.7316000e+04   4.3320000e+04   3.6745000e+04   3.6192000e+04   3.9786000e+04   4.7456000e+04   4.8167000e+04   4.3410000e+04   4.1353000e+04   4.9446000e+04   4.4671000e+04   4.5692000e+04   4.3852000e+04   4.8879000e+04   4.4260000e+04   3.9439000e+04   3.8569000e+04   4.5182000e+04   5.2565000e+04   4.1437000e+04   4.0758000e+04   5.0123000e+04   4.2275000e+04   3.5589000e+04   3.6432000e+04   3.7193000e+04   3.3489000e+04   3.5668000e+04   3.4818000e+04   3.1437000e+04   2.8447000e+04   3.3957000e+04   3.5514000e+04   3.3504000e+04   2.7698000e+04   3.1858000e+04   3.0654000e+04   3.3458000e+04   3.4089000e+04   0.0000000e+00   3.4211000e+04   3.6078000e+04   3.2949000e+04   3.8007000e+04   4.0066000e+04   4.0731000e+04   3.9448000e+04   3.6636000e+04   3.5918000e+04   4.3720000e+04   3.9066000e+04
   2.7397000e+04   2.5842000e+04   2.8733000e+04   2.9428000e+04   2.7782000e+04   2.4959000e+04   3.0566000e+04   3.1354000e+04   2.0994000e+04   2.7973000e+04   3.2723000e+04   3.1050000e+04   2.5375000e+04   2.8255000e+04   2.1462000e+04   2.5211000e+04   2.8316000e+04   2.2757000e+04   2.7987000e+04   2.7070000e+04   3.0925000e+04   2.7399000e+04   2.8540000e+04   2.7149000e+04   3.2034000e+04   2.7874000e+04   2.8334000e+04   3.2517000e+04   3.3756000e+04   2.7310000e+04   3.5781000e+04   3.3166000e+04   3.3035000e+04   3.0066000e+04   3.3649000e+04   3.3893000e+04   3.8449000e+04   3.6524000e+04   3.2788000e+04   3.6945000e+04   2.4853000e+04   3.5803000e+04   3.0079000e+04   3.1235000e+04   2.7201000e+04   2.1099000e+04   3.1983000e+04   3.3050000e+04   3.1441000e+04   2.2877000e+04   2.5675000e+04   2.8267000e+04   2.6364000e+04   2.7616000e+04   1.8537000e+04   2.6288000e+04   2.4283000e+04   1.7893000e+04   1.4161000e+04   2.1484000e+04   2.1574000e+04   2.1735000e+04   2.5305000e+04   1.8530000e+04   2.1201000e+04   1.9777000e+04   2.5622000e+04   2.4393000e+04   2.1933000e+04   2.1862000e+04   2.1451000e+04   2.4126000e+04   2.2625000e+04   2.6588000e+04   2.3932000e+04   2.3137000e+04   2.3180000e+04   2.4203000e+04   3.1827000e+04   0.0000000e+00   2.6568000e+04   2.3069000e+04   2.8326000e+04   3.5030000e+04   3.1577000e+04   3.1683000e+04   2.7278000e+04   2.6851000e+04   3.1415000e+04   2.8311000e+04
   3.4759100e+05   3.4382100e+05   3.6084700e+05   3.6892400e+05   3.6000800e+05   3.6705600e+05   3.8344600e+05   3.7757500e+05   3.7815700e+05   3.6811600e+05   3.6379000e+05   3.5973400e+05   3.7128300e+05   3.8557800e+05   3.7768200e+05   4.0259100e+05   4.0985300e+05   3.9225300e+05   3.5685600e+05   3.5604300e+05   3.7311700e+05   3.9257800e+05   4.0074900e+05   3.8740600e+05   3.9160000e+05   3.8657300e+05   3.7631200e+05   3.6168400e+05   3.5948800e+05   3.8162800e+05   3.7604000e+05   3.7531800e+05   3.8533700e+05   3.8321400e+05   3.7739100e+05   3.8479700e+05   3.7657000e+05   3.6698700e+05   3.7792600e+05   3.9750500e+05   3.9885900e+05   3.6957900e+05   3.6443600e+05   3.6524800e+05   3.5066000e+05   3.8643100e+05   3.7954500e+05   3.5382600e+05   3.7359700e+05   3.8102300e+05   3.7576300e+05   3.9491000e+05   3.8004300e+05   3.8608400e+05   3.8086500e+05   3.6778600e+05   3.6231300e+05   3.4681900e+05   3.4552600e+05   3.6229900e+05   3.4316400e+05   3.6588200e+05   3.7407300e+05   3.8213000e+05   4.0360700e+05   4.0293000e+05   3.7858500e+05   3.5685500e+05   3.6885500e+05   3.8209800e+05   3.8075200e+05   3.5794000e+05   3.6515000e+05   3.4166400e+05   3.3751100e+05   3.5619300e+05   3.6006700e+05   3.8288700e+05   3.6244300e+05   3.7459100e+05   0.0000000e+00   3.8205800e+05   3.7335400e+05   3.5715500e+05   3.5962600e+05   3.4970200e+05   3.5181900e+05   3.6203000e+05   3.6524000e+05   3.6407200e+05
   4.2376400e+05   4.3090100e+05   4.3106000e+05   4.2640800e+05   4.4129900e+05   4.2164500e+05   4.3085600e+05   4.0610600e+05   4.4297000e+05   4.0261400e+05   4.2080300e+05   4.3361100e+05   4.3703300e+05   4.1888400e+05   4.3019200e+05   4.4337100e+05   4.1168300e+05   4.3486200e+05   4.2569800e+05   4.3337300e+05   4.5543300e+05   4.5057000e+05   4.2362000e+05   4.0871700e+05   4.2659200e+05   4.5980000e+05   4.4203000e+05   4.1009400e+05   4.1136300e+05   3.9067300e+05   4.1027000e+05   4.0624100e+05   4.2397800e+05   4.3165200e+05   4.5547800e+05   4.2775800e+05   4.3388100e+05   4.1982300e+05   4.3336100e+05   4.2637200e+05   4.4438800e+05   3.9990500e+05   3.8739100e+05   4.0829900e+05   4.0132000e+05   3.9629600e+05   3.9152700e+05   4.1469800e+05   4.2693100e+05   4.1184300e+05   4.0172300e+05   4.1262100e+05   4.2109600e+05   4.1149300e+05   4.1941500e+05   4.0333300e+05   4.0791700e+05   4.0869100e+05   4.0142900e+05   3.9833900e+05   3.7193600e+05   3.7940300e+05   3.8887900e+05   4.1270200e+05   4.1658600e+05   4.0075800e+05   3.9925900e+05   4.1167300e+05   4.0936800e+05   4.0946900e+05   4.0761000e+05   3.9046100e+05   3.9259200e+05   3.9038700e+05   4.1177700e+05   4.3003700e+05   3.9735200e+05   3.8986600e+05   4.0573300e+05   4.0255000e+05   4.1569800e+05   0.0000000e+00   4.2641300e+05   4.3521400e+05   4.3638500e+05   4.4954000e+05   4.3891800e+05   4.2404500e+05   4.0325800e+05   4.1325900e+05
   2.0563800e+05   2.0975500e+05   2.1284600e+05   2.1301600e+05   1.7789300e+05   1.8486100e+05   1.9327300e+05   1.8997200e+05   1.7118700e+05   1.8821200e+05   1.8218800e+05   1.8495800e+05   1.9767500e+05   2.0466800e+05   1.8940800e+05   1.8005800e+05   1.8641700e+05   1.6642000e+05   1.9186500e+05   1.8060800e+05   1.8369300e+05   1.9324400e+05   1.8676400e+05   1.6631400e+05   1.9215700e+05   1.7908500e+05   1.9385300e+05   2.0483000e+05   2.1068900e+05   2.0650700e+05   2.0311700e+05   2.1558300e+05   1.8036800e+05   1.7589000e+05   1.7380400e+05   1.7275600e+05   1.9033600e+05   1.8263300e+05   2.0307400e+05   1.9999400e+05   1.7811600e+05   1.8428900e+05   1.8876600e+05   1.9862800e+05   1.8213200e+05   1.7778500e+05   1.8952800e+05   1.8080900e+05   1.9033200e+05   1.8730100e+05   1.9887600e+05   1.6488300e+05   1.8247200e+05   1.9365800e+05   1.9768000e+05   1.8140800e+05   1.8416700e+05   1.7066700e+05   1.7111900e+05   1.9596600e+05   1.8938000e+05   1.8791300e+05   1.8801600e+05   1.8377400e+05   1.7416700e+05   2.0018300e+05   1.7622600e+05   1.8869800e+05   1.8984300e+05   1.8334000e+05   1.6890900e+05   1.8090800e+05   1.7414700e+05   1.6645500e+05   1.7883200e+05   1.9173300e+05   1.8266400e+05   1.9087600e+05   2.0926500e+05   1.8364500e+05   1.7924000e+05   1.7141200e+05   0.0000000e+00   1.8897700e+05   2.0481700e+05   1.7088500e+05   1.9299900e+05   1.9318400e+05   1.9588000e+05   1.9840900e+05
   1.7718200e+05   1.7916400e+05   1.7681400e+05   1.7169400e+05   1.6138400e+05   1.7612700e+05   1.8496000e+05   1.7609900e+05   1.8874600e+05   1.7440200e+05   1.6731900e+05   1.8888600e+05   1.7352100e+05   1.7642900e+05   1.5516800e+05   1.6014400e+05   1.6574100e+05   1.7708000e+05   1.6532300e+05   1.7807900e+05   1.8492200e+05   1.7182100e+05   1.5279000e+05   1.7136700e+05   1.7478700e+05   1.6432800e+05   1.5802700e+05   1.7410400e+05   1.6827400e+05   1.7723400e+05   1.6182400e+05   1.6918700e+05   1.7241700e+05   1.5375700e+05   1.7241800e+05   1.7382400e+05   2.0601300e+05   1.7466700e+05   1.5684300e+05   1.7048200e+05   1.8135900e+05   1.7244700e+05   1.5953800e+05   1.5824900e+05   1.6038000e+05   1.8460500e+05   1.8016000e+05   1.8322900e+05   1.9291900e+05   1.5770200e+05   1.8299900e+05   1.6901900e+05   1.5553500e+05   1.6672000e+05   1.6277100e+05   1.8246400e+05   1.9458900e+05   1.8388300e+05   1.8853900e+05   1.8635800e+05   1.8840900e+05   1.8945900e+05   1.9723700e+05   1.7286200e+05   1.7567300e+05   1.7868900e+05   1.6966600e+05   1.6135900e+05   1.6961400e+05   1.9045500e+05   1.6881900e+05   1.6437700e+05   1.5564300e+05   1.6639900e+05   1.7629200e+05   1.8345400e+05   1.9430600e+05   1.5112200e+05   1.6600800e+05   1.5338900e+05   1.6948600e+05   1.4462100e+05   1.6657600e+05   0.0000000e+00   1.8334800e+05   1.7971700e+05   1.6616800e+05   1.6944500e+05   1.6345500e+05   1.7529400e+05
   5.2827200e+05   5.0985300e+05   5.1131500e+05   5.1940600e+05   5.0902500e+05   5.2047900e+05   5.3904500e+05   5.1978000e+05   5.3039300e+05   4.9578000e+05   5.0991100e+05   5.0621600e+05   4.9933900e+05   4.8994800e+05   5.2080600e+05   5.3775800e+05   5.4389500e+05   5.2440100e+05   5.3297700e+05   5.1779900e+05   5.3751500e+05   5.3348300e+05   5.2384600e+05   5.1548200e+05   5.0111100e+05   5.2254900e+05   5.2658500e+05   4.9320300e+05   4.9625300e+05   4.9484000e+05   5.3704100e+05   5.4582700e+05   5.4842800e+05   5.2382600e+05   5.1702300e+05   5.1059500e+05   4.9121800e+05   5.0691600e+05   5.2982500e+05   5.1191700e+05   5.0856800e+05   4.8313300e+05   5.1638500e+05   4.9651700e+05   5.0413700e+05   5.1019200e+05   4.9958800e+05   4.8410600e+05   4.9137200e+05   4.9654900e+05   4.8920600e+05   4.8070300e+05   5.0735400e+05   5.1868900e+05   4.9828000e+05   4.8289300e+05   4.9051000e+05   4.9007400e+05   5.0913800e+05   5.0030000e+05   4.9176500e+05   4.9532800e+05   5.0755700e+05   5.1124300e+05   5.2697600e+05   5.1203800e+05   4.9641400e+05   5.0023600e+05   4.8534000e+05   4.9970600e+05   5.2733700e+05   5.1714400e+05   4.9505800e+05   5.1137500e+05   5.1294900e+05   4.8027900e+05   5.1861000e+05   5.0536200e+05   4.9876800e+05   5.0385200e+05   5.1734800e+05   4.8622200e+05   4.9434900e+05   5.0633900e+05   0.0000000e+00   5.0453600e+05   4.9983700e+05   5.1865700e+05   5.0748300e+05   5.0935600e+05
   5.4525200e+05   5.3765400e+05   5.0700300e+05   5.1830600e+05   5.0898700e+05   5.1590500e+05   5.0590900e+05   4.9921200e+05   4.8183400e+05   4.8946100e+05   5.0055100e+05   4.7556000e+05   4.8531300e+05   4.9207300e+05   5.0580000e+05   5.1779100e+05   5.1311100e+05   4.9626100e+05   4.7030400e+05   4.5636700e+05   4.7606700e+05   4.9447400e+05   5.1312400e+05   5.1654700e+05   5.2136900e+05   5.0823000e+05   5.1472900e+05   5.0784100e+05   4.8825100e+05   4.8743300e+05   4.7879500e+05   5.0717600e+05   5.0656000e+05   5.1774700e+05   4.9822800e+05   5.1903900e+05   5.1667600e+05   5.0986300e+05   5.1640300e+05   5.0212200e+05   5.1273400e+05   5.1904400e+05   5.1263300e+05   5.0079900e+05   4.8989900e+05   4.7843600e+05   4.9207000e+05   4.8750300e+05   5.1557900e+05   5.2394300e+05   5.1234100e+05   5.0823000e+05   4.9202900e+05   4.7836900e+05   4.8061100e+05   4.9475500e+05   5.1501000e+05   5.1469800e+05   5.2204000e+05   5.1299800e+05   5.0656800e+05   5.0849200e+05   4.7250600e+05   4.7735300e+05   4.8108700e+05   4.9022100e+05   4.7928400e+05   5.0440200e+05   5.4042300e+05   5.2810000e+05   5.2615700e+05   5.0990400e+05   4.7765900e+05   4.8671300e+05   5.0390100e+05   5.0845500e+05   4.9134700e+05   4.8889700e+05   5.3375500e+05   5.5476800e+05   5.1887500e+05   5.0672400e+05   5.1005300e+05   5.0781500e+05   5.0792200e+05   0.0000000e+00   5.0572000e+05   5.1377300e+05   5.1582900e+05   5.1269600e+05
   1.1899900e+05   1.2290600e+05   1.3739300e+05   1.3356200e+05   1.3074000e+05   1.1985400e+05   1.1972700e+05   1.1906400e+05   1.2714200e+05   1.0782400e+05   9.5575000e+04   1.1205400e+05   1.0609100e+05   1.2714100e+05   1.3756300e+05   1.2714300e+05   1.3014500e+05   1.3462700e+05   1.2182300e+05   1.1917100e+05   1.1364300e+05   1.1916100e+05   1.1436300e+05   1.0639500e+05   1.1516300e+05   1.1738900e+05   1.3086200e+05   1.3886200e+05   1.2394700e+05   1.1937100e+05   1.2933900e+05   1.2362000e+05   1.1334900e+05   1.2734700e+05   1.4167100e+05   1.1732000e+05   1.2339000e+05   1.0939100e+05   1.1037300e+05   1.2118300e+05   1.2968600e+05   1.1850800e+05   1.2025500e+05   1.2946000e+05   1.3391500e+05   1.1388800e+05   1.2067500e+05   1.1977900e+05   1.2295100e+05   1.1537800e+05   1.2017300e+05   1.4374000e+05   1.3763300e+05   1.2296200e+05   1.0174300e+05   1.1747200e+05   1.1526300e+05   1.1408000e+05   1.2006700e+05   1.2359500e+05   1.4589800e+05   1.3276100e+05   1.2737200e+05   1.1115800e+05   1.0416300e+05   1.2234500e+05   1.1609300e+05   1.2143200e+05   1.1038200e+05   1.0812900e+05   1.3706300e+05   1.2164900e+05   1.1125200e+05   1.0372200e+05   1.0697900e+05   1.1958500e+05   1.2991400e+05   1.2859200e+05   1.2564100e+05   1.3301300e+05   1.0942100e+05   1.1737600e+05   1.2185500e+05   9.6986000e+04   9.2305000e+04   1.0214600e+05   0.0000000e+00   1.2070600e+05   1.2700400e+05   1.1429300e+05
   1.5126300e+05   1.4124000e+05   1.3037200e+05   1.3256300e+05   1.4351500e+05   1.4776100e+05   1.4207300e+05   1.4080300e+05   1.4093500e+05   1.5125900e+05   1.2378500e+05   1.4531500e+05   1.4115900e+05   1.5621100e+05   1.7427700e+05   1.6544500e+05   1.4234700e+05   1.2684800e+05   1.2594200e+05   1.5152400e+05   1.5383000e+05   1.5042700e+05   1.4059300e+05   1.4061500e+05   1.3109400e+05   1.3541600e+05   1.3284900e+05   1.4176900e+05   1.4537100e+05   1.4458000e+05   1.3926600e+05   1.3553500e+05   1.2574900e+05   1.3895800e+05   1.3901300e+05   1.3126600e+05   1.3358100e+05   1.3978400e+05   1.2916700e+05   1.3829600e+05   1.2924200e+05   1.2731400e+05   1.2817400e+05   1.1866900e+05   1.3129400e+05   1.3543100e+05   1.2329200e+05   1.4392000e+05   1.3573300e+05   1.3832700e+05   1.2130000e+05   1.4770600e+05   1.4072900e+05   1.3673500e+05   1.2575700e+05   1.3009300e+05   1.3113600e+05   1.4270700e+05   1.2861100e+05   1.4163700e+05   1.3282700e+05   1.2336800e+05   1.3511000e+05   1.3051300e+05   1.3933400e+05   1.2960300e+05   1.2768300e+05   1.3781600e+05   1.1877200e+05   1.2632700e+05   1.3777000e+05   1.2206700e+05   1.3390000e+05   1.2875500e+05   1.3279500e+05   1.3147300e+05   1.2125000e+05   1.3823600e+05   1.4095500e+05   1.1913200e+05   1.2392800e+05   1.2578900e+05   1.4012700e+05   1.3869800e+05   1.2262100e+05   1.3823100e+05   1.2872600e+05   0.0000000e+00   1.3590400e+05   1.4474000e+05
   3.2462200e+05   3.2514100e+05   3.3349100e+05   3.4660500e+05   3.5174300e+05   3.5930600e+05   3.5882300e+05   3.4286600e+05   3.3167300e+05   3.2927900e+05   3.4149800e+05   3.3406400e+05   3.4083800e+05   3.3930400e+05   3.3808300e+05   3.4154700e+05   3.3252000e+05   3.1497700e+05   3.2672500e+05   3.2378500e+05   3.2621900e+05   3.3365600e+05   3.1230100e+05   3.1575600e+05   3.2997700e+05   3.1919000e+05   3.1194400e+05   2.9669400e+05   3.2691500e+05   3.0960200e+05   3.0419800e+05   3.1843100e+05   3.2197300e+05   2.9020200e+05   2.9943700e+05   2.9656600e+05   3.0881300e+05   3.1938400e+05   3.5546300e+05   3.3753400e+05   3.3508700e+05   3.3170600e+05   3.2307300e+05   3.2188100e+05   3.2875100e+05   3.1433900e+05   3.0246700e+05   3.2904500e+05   3.4503900e+05   3.4365500e+05   3.5198700e+05   3.4530800e+05   3.4100000e+05   3.6310500e+05   3.6317800e+05   3.4343700e+05   3.3352800e+05   3.3533900e+05   3.3457900e+05   3.2878800e+05   3.3557500e+05   3.4350700e+05   3.4371400e+05   3.5172700e+05   3.3956600e+05   3.4714100e+05   3.5681300e+05   3.2022100e+05   3.2175600e+05   3.2231100e+05   3.3962000e+05   3.3446500e+05   3.3608900e+05   3.5836100e+05   3.5381900e+05   3.2902000e+05   3.2202300e+05   3.3530400e+05   3.4413400e+05   3.3654800e+05   3.2557900e+05   3.2896700e+05   3.3626700e+05   3.2159200e+05   3.3912300e+05   3.4450600e+05   3.7126100e+05   3.5740500e+05   0.0000000e+00   3.1949300e+05
   3.0058200e+05   3.0946500e+05   3.0454900e+05   3.0637700e+05   3.1711800e+05   2.9308000e+05   2.8996300e+05   2.8910800e+05   2.9248700e+05   2.9633100e+05   3.1738900e+05   3.1627500e+05   3.1398900e+05   3.2607000e+05   2.9202900e+05   2.8972300e+05   3.1262700e+05   3.1028700e+05   3.1669800e+05   3.2573000e+05   3.1320400e+05   3.0265100e+05   3.2717600e+05   2.8485400e+05   2.8115500e+05   2.8651100e+05   3.0969800e+05   3.1189700e+05   3.2141700e+05   3.2891200e+05   3.1583300e+05   3.2733400e+05   3.3087400e+05   3.3203500e+05   3.0969100e+05   3.0263700e+05   3.0275200e+05   3.1721100e+05   3.1332200e+05   2.9790800e+05   3.0042900e+05   3.1877000e+05   3.0134100e+05   2.9746000e+05   3.0562000e+05   3.1567500e+05   3.2144600e+05   3.2742300e+05   3.3838200e+05   3.1566700e+05   3.0101400e+05   2.8014800e+05   2.8629600e+05   3.0194700e+05   3.0996800e+05   3.2602100e+05   3.3571300e+05   3.1759800e+05   3.2514100e+05   3.2009800e+05   3.0199100e+05   3.0268200e+05   3.0099800e+05   2.8576800e+05   2.8767600e+05   3.2258200e+05   3.2855300e+05   3.3072000e+05   3.2507200e+05   3.0187400e+05   3.0855300e+05   2.8275600e+05   2.9478500e+05   3.0095400e+05   3.0241500e+05   2.9260300e+05   3.1255000e+05   3.0265700e+05   2.9246100e+05   3.0923800e+05   3.0759000e+05   3.1899900e+05   3.0404100e+05   2.9553600e+05   3.0766600e+05   2.8660800e+05   2.9431400e+05   2.8975200e+05   2.9816800e+05   0.0000000e+00
