# Supplementary material for: Autistic traits and individual brain differences: functional network efficiency reflects attentional and social impairments, structural nodal efficiencies index systemising and theory-of-mind skills
Source: Mol Autism. 2021 Jan 21;12:3. doi: 10.1186/s13229-020-00377-8 (PMC7818759; doi:10.1186/s13229-020-00377-8)
Supplement: Supplementary file 9 — Additional file 9. Brain-behaviour correlations. README file detailing data curation; AAL-90 region masks in NIfTI format; spreadseehts of Spearman correlations; code and data for the correlational analysis. [file 13229_2020_377_MOESM9_ESM.zip › Paul_Arora_et_al_data/Physiological/BBC/analysis/Diffusion_Analaysis/adj_matrixes/NOS_weighted/asymmetric/connection_matrix_asym_aHU0042.txt]

   0.0000000e+00   3.5959100e+05   3.7159600e+05   3.6635200e+05   3.5682700e+05   3.7835600e+05   3.8907000e+05   4.0216100e+05   3.8803700e+05   3.6530500e+05   3.7876000e+05   3.9776100e+05   3.9577900e+05   3.7935100e+05   4.0611600e+05   3.8597700e+05   3.7962400e+05   4.0154600e+05   4.2123600e+05   4.1485500e+05   4.1582600e+05   4.1402000e+05   3.9103200e+05   3.8661400e+05   3.8894600e+05   3.9578300e+05   3.8795200e+05   4.1217900e+05   4.1579800e+05   4.1368700e+05   4.1619300e+05   4.1028600e+05   3.9736500e+05   3.8329300e+05   3.9816100e+05   3.9316500e+05   3.9100300e+05   3.9847000e+05   3.9338900e+05   4.2467700e+05   4.0866200e+05   3.9953800e+05   3.8901600e+05   3.8836500e+05   3.8852700e+05   3.7261600e+05   3.8148100e+05   3.9936500e+05   3.7484100e+05   3.7712400e+05   3.6510600e+05   3.6188900e+05   3.8686100e+05   3.7079600e+05   3.7509400e+05   3.9685500e+05   4.0292000e+05   3.8322100e+05   3.7875200e+05   3.8368000e+05   3.8686200e+05   3.8447400e+05   3.8536000e+05   3.5511900e+05   3.5503300e+05   3.5170900e+05   3.5523700e+05   3.7234000e+05   3.8808500e+05   3.8144700e+05   3.8319000e+05   3.7389600e+05   3.8872600e+05   3.6145400e+05   3.5858300e+05   3.4224700e+05   3.4287400e+05   3.6137100e+05   3.5982000e+05   3.5825600e+05   3.8916100e+05   3.8382600e+05   3.8418500e+05   3.7079800e+05   3.7882400e+05   3.7343200e+05   3.6657200e+05   3.6265900e+05   3.6405000e+05   3.6369200e+05
   4.2942600e+05   0.0000000e+00   4.4406100e+05   4.3327400e+05   4.3548900e+05   4.3550000e+05   4.6404900e+05   4.5200800e+05   4.5510900e+05   4.4322300e+05   4.5366300e+05   4.3581300e+05   4.3322100e+05   4.4721300e+05   4.2672000e+05   4.3033700e+05   4.5156200e+05   4.6393200e+05   4.5939800e+05   4.5863500e+05   4.6896700e+05   4.4467400e+05   4.2051000e+05   4.2062600e+05   4.5494100e+05   4.4546700e+05   4.4578900e+05   4.4540500e+05   4.4808500e+05   4.2274800e+05   4.3310700e+05   4.0245000e+05   4.3025800e+05   4.2807100e+05   4.3861700e+05   4.3295800e+05   4.2501100e+05   4.0844000e+05   4.3008600e+05   4.2376700e+05   4.3163300e+05   4.4560700e+05   4.1702400e+05   4.3092300e+05   4.3726300e+05   4.4577300e+05   4.3236000e+05   4.4974900e+05   4.1266000e+05   4.0632400e+05   4.3448900e+05   4.6350100e+05   4.5501800e+05   4.5877700e+05   4.6117700e+05   4.4524600e+05   4.4977100e+05   4.2263500e+05   4.2865100e+05   4.2492500e+05   4.1953600e+05   4.5243600e+05   4.3741300e+05   4.5474200e+05   4.4040700e+05   4.3770000e+05   4.3722600e+05   4.4710200e+05   4.2910600e+05   4.4412600e+05   4.4823400e+05   4.4985500e+05   4.4640500e+05   4.3734800e+05   4.2198600e+05   4.2704000e+05   4.3760300e+05   4.6293100e+05   4.4581800e+05   4.7095300e+05   4.4593100e+05   4.2741200e+05   4.3801600e+05   4.4754500e+05   4.5066900e+05   4.3785500e+05   4.2750700e+05   4.2084400e+05   4.4363300e+05   4.2840100e+05
   3.7330200e+05   3.7027800e+05   0.0000000e+00   3.5503700e+05   3.9884400e+05   3.9199400e+05   3.8257200e+05   3.7804600e+05   3.5794900e+05   3.9427300e+05   3.8764000e+05   3.7799600e+05   3.7653700e+05   3.5244100e+05   3.5429600e+05   3.9492400e+05   4.1743500e+05   3.6552000e+05   3.6315800e+05   3.8541200e+05   4.0822600e+05   3.7080700e+05   3.6240200e+05   3.7180700e+05   4.0268800e+05   4.0457100e+05   3.8648100e+05   3.9349200e+05   3.6696700e+05   3.9349000e+05   3.8903300e+05   4.0413200e+05   3.9986300e+05   4.1069900e+05   3.8674500e+05   3.8426300e+05   3.7607500e+05   3.9868000e+05   3.9537100e+05   3.8643400e+05   4.0670600e+05   3.4732800e+05   3.7209500e+05   3.9858800e+05   3.9816800e+05   3.7238700e+05   3.5874600e+05   3.7135500e+05   3.7707300e+05   3.6536900e+05   3.9992900e+05   3.8267300e+05   3.7922400e+05   3.6016800e+05   3.6477600e+05   3.5364700e+05   3.6029100e+05   4.1687600e+05   4.0751800e+05   3.9239800e+05   4.0058700e+05   4.0176100e+05   3.7003900e+05   3.8542600e+05   3.9665200e+05   3.8475300e+05   3.8862000e+05   3.8975500e+05   3.9624200e+05   3.6323600e+05   3.8871100e+05   3.6583600e+05   3.7399900e+05   3.8107200e+05   3.8217000e+05   3.8906300e+05   3.6550100e+05   3.8131700e+05   3.7616600e+05   3.8369900e+05   3.6333300e+05   3.8012800e+05   4.0726600e+05   3.6703000e+05   3.8395300e+05   3.5806500e+05   3.8342700e+05   3.9990400e+05   3.6735800e+05   3.6861300e+05
   4.5734400e+05   4.5776200e+05   4.4609600e+05   0.0000000e+00   4.8670400e+05   4.5963800e+05   4.6386900e+05   4.5327100e+05   4.5899400e+05   4.7373200e+05   4.6753200e+05   4.5390100e+05   4.8134700e+05   4.7372600e+05   4.3696400e+05   4.4679300e+05   4.9244300e+05   4.7330200e+05   5.1191200e+05   4.6835500e+05   4.4839200e+05   4.5678000e+05   4.7917700e+05   4.4752900e+05   4.9620900e+05   4.8664700e+05   4.6592400e+05   4.3359400e+05   4.5263800e+05   4.7761100e+05   4.5522200e+05   4.2458700e+05   4.4513400e+05   4.7259300e+05   4.9110400e+05   4.8185300e+05   4.5003700e+05   4.7111600e+05   4.3398500e+05   4.3824800e+05   4.3755900e+05   4.6895500e+05   4.6116300e+05   4.6983000e+05   4.6683300e+05   4.5911700e+05   4.2502200e+05   4.3862300e+05   4.4868600e+05   4.7386500e+05   4.7112500e+05   4.7708200e+05   4.9849200e+05   4.7350400e+05   4.7100200e+05   4.5513700e+05   4.5892300e+05   4.7540700e+05   4.4758900e+05   4.6212700e+05   4.7354400e+05   4.7505000e+05   4.6929800e+05   4.8195400e+05   4.5244900e+05   4.1902300e+05   4.6532600e+05   4.8032200e+05   4.8248800e+05   4.7834700e+05   4.6866500e+05   4.8393900e+05   4.4649000e+05   4.6542900e+05   4.5962300e+05   4.7060400e+05   4.8689100e+05   4.7935500e+05   4.4397700e+05   4.3381900e+05   4.5176800e+05   4.6403200e+05   4.9555800e+05   4.4253200e+05   4.4044600e+05   4.5152500e+05   4.6552300e+05   4.6202500e+05   4.7518500e+05   4.4821200e+05
   1.2569000e+05   1.0352200e+05   1.1700700e+05   1.0841900e+05   0.0000000e+00   1.0434500e+05   1.1155000e+05   1.1143300e+05   1.1412400e+05   1.1609400e+05   1.2087200e+05   1.2680900e+05   1.2044900e+05   1.3119600e+05   1.1547800e+05   1.3262900e+05   1.4919100e+05   1.5136000e+05   1.2113500e+05   1.3693000e+05   1.4044100e+05   1.5054600e+05   1.3753300e+05   1.3219800e+05   1.3472500e+05   1.2734800e+05   1.2199500e+05   1.3268200e+05   1.3022900e+05   1.2298700e+05   1.1387900e+05   1.2381100e+05   1.2638100e+05   1.1194700e+05   1.2717700e+05   1.2937100e+05   1.2459400e+05   1.4539200e+05   1.2020900e+05   1.4342100e+05   1.1954400e+05   1.2425400e+05   1.2904400e+05   1.3696600e+05   1.2926600e+05   1.2862200e+05   1.2292200e+05   1.1399500e+05   1.1705600e+05   1.4827800e+05   1.3531800e+05   1.3637700e+05   1.3029600e+05   1.4512800e+05   1.4204500e+05   1.3076600e+05   1.3035600e+05   1.2690400e+05   1.1926900e+05   1.2262800e+05   1.2414600e+05   1.2039900e+05   1.2666800e+05   1.2622800e+05   1.0912700e+05   1.0828900e+05   1.0256600e+05   1.1773400e+05   1.1338200e+05   1.1818400e+05   1.2236500e+05   1.1795600e+05   1.3210700e+05   1.3966500e+05   1.3349100e+05   1.2582500e+05   1.0899600e+05   1.3713700e+05   1.2619900e+05   1.4608200e+05   1.5818700e+05   1.2219000e+05   1.1881900e+05   1.0690700e+05   1.3380100e+05   1.1856000e+05   1.3470400e+05   1.2120900e+05   1.1710400e+05   1.2242500e+05
   1.4111600e+05   1.4723300e+05   1.3269000e+05   1.4236000e+05   1.2803400e+05   0.0000000e+00   1.5263600e+05   1.3136300e+05   1.4063100e+05   1.3544900e+05   1.4192200e+05   1.5449900e+05   1.4224400e+05   1.3590400e+05   1.3683800e+05   1.6175500e+05   1.5666500e+05   1.5154100e+05   1.3973700e+05   1.2614100e+05   1.3959000e+05   1.4493500e+05   1.5126900e+05   1.5053000e+05   1.2578100e+05   1.1050200e+05   1.3750200e+05   1.3508500e+05   1.3932500e+05   1.3140300e+05   1.4193000e+05   1.5175000e+05   1.4188300e+05   1.3865000e+05   1.4431000e+05   1.4549700e+05   1.3395300e+05   1.5139500e+05   1.6856800e+05   1.4757300e+05   1.4652500e+05   1.4798800e+05   1.5548000e+05   1.3498600e+05   1.3666500e+05   1.4514100e+05   1.5267600e+05   1.4290900e+05   1.2868000e+05   1.2278300e+05   1.1631800e+05   1.3733500e+05   1.2996800e+05   1.5416600e+05   1.4575400e+05   1.3560600e+05   1.3860200e+05   1.5314000e+05   1.4142200e+05   1.4791900e+05   1.7875900e+05   1.5115100e+05   1.2966100e+05   1.5232000e+05   1.5904800e+05   1.3755400e+05   1.3835400e+05   1.3957800e+05   1.3889100e+05   1.4114300e+05   1.2933500e+05   1.2569800e+05   1.4697900e+05   1.3404900e+05   1.3342400e+05   1.4010800e+05   1.2286500e+05   1.4081100e+05   1.4930300e+05   1.2857400e+05   1.4961100e+05   1.4453400e+05   1.4734200e+05   1.4345100e+05   1.2583600e+05   1.2274400e+05   1.5545800e+05   1.4488900e+05   1.4217900e+05   1.3606000e+05
   5.6948100e+05   5.6251600e+05   5.7225200e+05   5.9534900e+05   5.9536800e+05   6.0051200e+05   0.0000000e+00   5.8951700e+05   5.6425800e+05   5.7214200e+05   5.9276300e+05   5.5828300e+05   5.8937400e+05   6.0045000e+05   5.9884100e+05   5.8635300e+05   5.7018300e+05   5.4629500e+05   5.7096100e+05   5.9155700e+05   5.8639300e+05   5.7232800e+05   5.7342400e+05   5.4618500e+05   5.7258200e+05   5.7862700e+05   5.6425100e+05   6.0641900e+05   5.8589000e+05   5.7126500e+05   5.6140500e+05   5.6145400e+05   5.4716100e+05   5.5443900e+05   5.6618100e+05   5.6360200e+05   5.8442400e+05   5.6937000e+05   5.8486400e+05   5.6231900e+05   5.3148900e+05   5.8454800e+05   5.9649300e+05   5.9399400e+05   6.0902600e+05   6.0945000e+05   5.9109400e+05   5.8174700e+05   5.7408700e+05   5.6859600e+05   6.0479500e+05   5.6864900e+05   5.6810800e+05   5.9282600e+05   5.6244200e+05   5.6991800e+05   5.8681200e+05   5.8532700e+05   5.8156900e+05   5.9608100e+05   6.0435600e+05   6.0033900e+05   5.9782500e+05   6.0329500e+05   5.9756800e+05   5.9471100e+05   6.0835100e+05   6.2241300e+05   5.9903700e+05   6.1523400e+05   6.0997000e+05   5.8388900e+05   5.8067800e+05   5.7641900e+05   5.6706800e+05   5.8496400e+05   5.8629400e+05   5.6361200e+05   5.8886000e+05   5.9707700e+05   6.2866000e+05   6.1084600e+05   5.9904100e+05   6.0034100e+05   5.9173300e+05   5.8460500e+05   5.8328700e+05   5.6905000e+05   5.5343900e+05   5.5894700e+05
   7.1654400e+05   7.0943200e+05   7.2515700e+05   7.2240400e+05   7.0556800e+05   7.1004100e+05   7.1314000e+05   0.0000000e+00   7.1392400e+05   7.1932500e+05   7.2157200e+05   6.9611300e+05   6.7248800e+05   6.8817200e+05   7.1011500e+05   7.2057500e+05   7.2164000e+05   7.0970600e+05   7.0372000e+05   7.1417700e+05   7.1869000e+05   7.1441000e+05   6.9257700e+05   6.9463100e+05   6.9396500e+05   6.8739600e+05   7.1699200e+05   7.2947800e+05   7.4775300e+05   7.3586200e+05   7.2600900e+05   7.0137300e+05   7.0113600e+05   6.8171200e+05   6.6395600e+05   6.9000600e+05   7.1970800e+05   7.0821600e+05   6.9671900e+05   7.1456800e+05   7.2565400e+05   7.4051200e+05   7.3884900e+05   7.4511200e+05   7.3266000e+05   7.1058800e+05   7.3563900e+05   7.1806400e+05   7.2530500e+05   7.1172800e+05   7.3707800e+05   7.4113800e+05   7.3558800e+05   7.4556300e+05   7.4497000e+05   7.3501400e+05   7.4793900e+05   7.3671600e+05   7.2879600e+05   7.5532600e+05   7.6178800e+05   7.3119900e+05   7.5975300e+05   7.5053700e+05   7.2805800e+05   7.2134200e+05   7.0655800e+05   7.1728200e+05   7.2457600e+05   7.2177500e+05   7.5927200e+05   7.6631300e+05   7.5880500e+05   7.2332500e+05   7.2082200e+05   7.1970800e+05   7.2459800e+05   7.1924300e+05   7.1837300e+05   7.3980300e+05   7.4532200e+05   7.0985400e+05   7.1061300e+05   7.1121700e+05   7.0781400e+05   7.1430100e+05   7.0582900e+05   7.2186000e+05   7.3556300e+05   7.3366300e+05
   9.8280000e+04   9.4980000e+04   1.0136200e+05   1.0946800e+05   9.3220000e+04   9.2665000e+04   1.0238600e+05   1.0061400e+05   0.0000000e+00   1.0407500e+05   9.2993000e+04   1.1008300e+05   1.0544300e+05   1.0824100e+05   1.0232300e+05   1.0604400e+05   1.0266300e+05   9.4104000e+04   1.0044000e+05   1.0040700e+05   1.0213500e+05   1.0772200e+05   1.0247600e+05   1.0920300e+05   1.1024000e+05   1.0775100e+05   1.0741600e+05   9.9249000e+04   1.0472400e+05   1.1234400e+05   1.0873200e+05   1.1489500e+05   1.0891800e+05   1.2174800e+05   1.1046900e+05   1.0021100e+05   1.0364500e+05   1.0147500e+05   1.0652800e+05   1.2100000e+05   1.1961500e+05   1.1335100e+05   1.2080000e+05   1.1966900e+05   1.1083500e+05   1.0665100e+05   1.0553800e+05   1.1015900e+05   1.0092500e+05   1.0540500e+05   1.1738800e+05   1.2300400e+05   1.1288300e+05   1.1483900e+05   1.0912300e+05   1.2160100e+05   1.1534600e+05   1.0714400e+05   1.1148900e+05   1.0714300e+05   1.1884500e+05   1.1684800e+05   1.0429100e+05   1.0085500e+05   1.1186000e+05   1.1053600e+05   8.7888000e+04   1.0267300e+05   1.0603100e+05   1.0504100e+05   9.7990000e+04   1.0845300e+05   1.0721600e+05   1.0190100e+05   9.9660000e+04   1.0562300e+05   1.0531600e+05   1.0134200e+05   9.6560000e+04   9.9291000e+04   1.0218900e+05   9.7391000e+04   1.0188900e+05   1.0355900e+05   9.2743000e+04   9.5330000e+04   1.0526700e+05   9.0784000e+04   9.0012000e+04   9.8838000e+04
   1.5816600e+05   1.6094200e+05   1.4307300e+05   1.7347800e+05   1.8823300e+05   1.8234700e+05   1.8129200e+05   1.5959900e+05   1.7094100e+05   0.0000000e+00   1.6320600e+05   1.6118800e+05   1.6014700e+05   1.5987100e+05   1.6338500e+05   1.9200900e+05   1.7015400e+05   1.8750800e+05   1.7490100e+05   1.5761200e+05   1.6129200e+05   1.7136300e+05   1.6640800e+05   1.6774900e+05   1.5573500e+05   1.6887500e+05   1.7726300e+05   1.6841000e+05   1.6795900e+05   1.6047200e+05   1.5780600e+05   1.6578200e+05   1.5543700e+05   1.6307000e+05   1.5061400e+05   1.7395700e+05   1.7322300e+05   1.5441600e+05   1.4983800e+05   1.4990900e+05   1.6398400e+05   1.6271000e+05   1.5628300e+05   1.7625800e+05   1.7497200e+05   1.6819500e+05   1.7175200e+05   1.7297600e+05   1.6458500e+05   1.6843000e+05   1.5179200e+05   1.6234300e+05   1.3877500e+05   1.3837900e+05   1.5380800e+05   1.6076800e+05   1.5871600e+05   1.7352500e+05   1.8787700e+05   1.8791700e+05   1.6292200e+05   1.5441500e+05   1.7172900e+05   1.5348600e+05   1.6482400e+05   1.5909700e+05   1.4532100e+05   1.6626200e+05   1.7764600e+05   1.8802400e+05   1.6972500e+05   1.7501700e+05   1.7552100e+05   1.7636600e+05   1.5364800e+05   1.6501900e+05   1.7134100e+05   1.7396800e+05   1.5355600e+05   1.7007900e+05   1.7306500e+05   1.7726600e+05   1.7894800e+05   1.7026600e+05   1.7254500e+05   1.7826000e+05   1.7689400e+05   1.8613100e+05   1.6292400e+05   1.6764400e+05
   1.1175500e+05   1.0287900e+05   1.1345900e+05   1.1359500e+05   1.1137300e+05   1.1042700e+05   1.1063500e+05   1.0271700e+05   1.0742300e+05   1.2254000e+05   0.0000000e+00   1.1891700e+05   1.2453400e+05   1.2445000e+05   1.1766600e+05   1.1149100e+05   1.1122600e+05   1.1826300e+05   1.1538500e+05   1.1650000e+05   1.2156700e+05   1.2260600e+05   1.2947700e+05   1.2413200e+05   1.1807600e+05   1.2290300e+05   1.3105200e+05   1.2891900e+05   1.1992300e+05   1.3005200e+05   1.2758700e+05   1.2588200e+05   1.2037000e+05   1.2318600e+05   1.3005000e+05   1.4262000e+05   1.5054700e+05   1.4639800e+05   1.4039900e+05   1.3541800e+05   1.3023100e+05   1.2345100e+05   1.1315600e+05   1.1763500e+05   1.2184900e+05   1.1603300e+05   1.2232900e+05   1.2899200e+05   1.2569200e+05   1.0408700e+05   9.8447000e+04   1.1212700e+05   1.1490500e+05   1.1456900e+05   1.0422000e+05   1.0627100e+05   1.1026900e+05   1.1354200e+05   1.2635500e+05   1.0689800e+05   1.0604000e+05   1.1126300e+05   1.0821400e+05   1.1690400e+05   1.2241800e+05   1.1939400e+05   1.2290300e+05   1.2554500e+05   1.3144600e+05   1.2423900e+05   1.4289400e+05   1.4540800e+05   1.3355600e+05   1.3640700e+05   1.3562200e+05   1.3968600e+05   1.2629800e+05   1.2514800e+05   1.1966500e+05   1.2766700e+05   1.2901000e+05   1.3341400e+05   1.3171200e+05   1.2278800e+05   1.2533400e+05   1.2553000e+05   1.2543800e+05   1.2253500e+05   1.1295200e+05   1.1345700e+05
   1.5540500e+05   1.6177800e+05   1.5527500e+05   1.5285400e+05   1.5060700e+05   1.5906200e+05   1.5453700e+05   1.5592000e+05   1.5226300e+05   1.5047900e+05   1.5413000e+05   0.0000000e+00   1.6132000e+05   1.4246800e+05   1.3210100e+05   1.2500800e+05   1.3081800e+05   1.3399100e+05   1.2529400e+05   1.1878700e+05   1.1498600e+05   1.3187300e+05   1.4102600e+05   1.3623500e+05   1.2679400e+05   1.3435000e+05   1.2311400e+05   1.2336800e+05   1.4129200e+05   1.2757100e+05   1.2680400e+05   1.3985700e+05   1.3819300e+05   1.4787000e+05   1.3917000e+05   1.4534600e+05   1.4815200e+05   1.5938200e+05   1.4457700e+05   1.4837900e+05   1.4523500e+05   1.4474400e+05   1.4283800e+05   1.4415200e+05   1.2788800e+05   1.4179200e+05   1.6045600e+05   1.5329700e+05   1.5496800e+05   1.5945900e+05   1.6173000e+05   1.5817000e+05   1.6619300e+05   1.4644600e+05   1.4236200e+05   1.3655400e+05   1.3697600e+05   1.3851000e+05   1.4158800e+05   1.4638700e+05   1.5122700e+05   1.5622500e+05   1.4926700e+05   1.3433900e+05   1.3206600e+05   1.3049700e+05   1.3437400e+05   1.3985300e+05   1.3339900e+05   1.3909600e+05   1.3583500e+05   1.4098900e+05   1.3878500e+05   1.4256400e+05   1.3086000e+05   1.4583400e+05   1.3902300e+05   1.4228000e+05   1.3339800e+05   1.2973300e+05   1.3489700e+05   1.2190500e+05   1.4049700e+05   1.4198400e+05   1.4737900e+05   1.4040000e+05   1.5319800e+05   1.5301300e+05   1.5005600e+05   1.5338900e+05
   2.4430800e+05   2.3812700e+05   2.4697900e+05   2.5096200e+05   2.3549200e+05   2.5132800e+05   2.4936100e+05   2.3872800e+05   2.2534000e+05   2.3800600e+05   2.2007600e+05   2.4161300e+05   0.0000000e+00   2.4566800e+05   2.5654400e+05   2.5704800e+05   2.6216400e+05   2.4437100e+05   2.2979800e+05   2.4705000e+05   2.4758500e+05   2.4657600e+05   2.6661800e+05   2.5737200e+05   2.4435400e+05   2.4985500e+05   2.6004200e+05   2.6115300e+05   2.6093100e+05   2.5371600e+05   2.6159000e+05   2.7789900e+05   2.7768900e+05   2.5902600e+05   2.5142100e+05   2.6500200e+05   2.5077700e+05   2.5669900e+05   2.5590000e+05   2.5175300e+05   2.6495300e+05   2.6549200e+05   2.7763800e+05   2.7033300e+05   2.4824800e+05   2.5221400e+05   2.4445700e+05   2.5480600e+05   2.5602400e+05   2.5408100e+05   2.6018000e+05   2.6729500e+05   2.6480400e+05   2.7131200e+05   2.7365400e+05   2.5595100e+05   2.3352700e+05   2.2665600e+05   2.3176000e+05   2.3012800e+05   2.4079000e+05   2.4988700e+05   2.6639200e+05   2.6083700e+05   2.6339000e+05   2.5954300e+05   2.3771300e+05   2.2275500e+05   2.1597700e+05   2.2560300e+05   2.2486500e+05   2.2793500e+05   2.4670200e+05   2.3443400e+05   2.3570700e+05   2.3229500e+05   2.4356000e+05   2.2742900e+05   2.1447300e+05   2.1628800e+05   2.2074200e+05   2.2390900e+05   2.4208300e+05   2.3748800e+05   2.4168000e+05   2.3435100e+05   2.2502000e+05   2.2532200e+05   2.3395500e+05   2.3404400e+05
   1.7634900e+05   1.9481300e+05   1.8781000e+05   2.0399300e+05   2.0931800e+05   1.9119900e+05   1.9017700e+05   1.7759200e+05   1.8871400e+05   1.8430900e+05   1.8101200e+05   2.0203700e+05   1.9308500e+05   0.0000000e+00   2.0552400e+05   2.0215700e+05   2.0755500e+05   2.0804300e+05   1.9286100e+05   1.8606700e+05   1.7488300e+05   2.0301500e+05   1.9474800e+05   2.0305500e+05   1.8823300e+05   1.8456700e+05   1.9749300e+05   1.7677000e+05   1.9004500e+05   1.9102200e+05   1.7524400e+05   1.8732000e+05   1.9114900e+05   1.8637200e+05   1.8938400e+05   1.8945600e+05   1.8983400e+05   1.9785700e+05   1.8089700e+05   1.7881700e+05   1.7479600e+05   1.9458700e+05   1.9859400e+05   2.0156900e+05   2.0090600e+05   1.8999000e+05   1.9416000e+05   1.9952100e+05   1.8605400e+05   1.8935400e+05   1.7004900e+05   2.1094000e+05   1.8597300e+05   2.0477500e+05   1.9847900e+05   1.9134100e+05   1.9309500e+05   1.7161100e+05   1.6059100e+05   1.6874200e+05   1.8709100e+05   2.1036100e+05   1.9403700e+05   1.8483500e+05   1.7903700e+05   1.7473000e+05   1.9344000e+05   1.9056800e+05   1.9198600e+05   1.8405200e+05   1.8176900e+05   2.0756300e+05   1.8912700e+05   1.7665600e+05   1.7379700e+05   1.7706100e+05   1.9368100e+05   1.9890100e+05   1.9341400e+05   1.9694900e+05   1.9111100e+05   1.9169800e+05   1.9218200e+05   2.0189800e+05   2.0206100e+05   1.9737100e+05   2.1082000e+05   2.0324200e+05   1.9051500e+05   1.6895700e+05
   1.8641900e+05   2.1528600e+05   1.8227000e+05   1.8236500e+05   2.0737000e+05   2.1827900e+05   2.1759400e+05   2.1077200e+05   2.0888400e+05   1.8622800e+05   1.9322200e+05   1.9763900e+05   1.8469400e+05   2.0695700e+05   0.0000000e+00   2.1511400e+05   2.1393800e+05   2.2469000e+05   2.0694800e+05   2.0567800e+05   2.1896500e+05   2.0995600e+05   2.0062900e+05   1.9106800e+05   1.7557200e+05   1.9149300e+05   1.8756400e+05   2.1546300e+05   2.1303500e+05   2.2587800e+05   2.1190400e+05   2.0786700e+05   1.9376100e+05   1.9899000e+05   2.0463100e+05   1.9946900e+05   1.9608900e+05   2.1067400e+05   2.0967200e+05   2.1770300e+05   2.0484500e+05   2.0622200e+05   2.1862200e+05   2.2106600e+05   2.0043000e+05   1.9429200e+05   2.1335600e+05   2.0573700e+05   2.1234600e+05   2.0965100e+05   2.0673600e+05   2.1182400e+05   2.0829700e+05   2.1968600e+05   2.3715700e+05   2.2195600e+05   2.1204400e+05   2.1405700e+05   1.9911100e+05   1.9748800e+05   2.0699200e+05   1.8988800e+05   1.9561200e+05   2.0713900e+05   1.9741500e+05   1.9421300e+05   2.0261500e+05   2.3096900e+05   2.2558200e+05   2.1696800e+05   1.9955900e+05   2.0549900e+05   2.2220600e+05   1.9809300e+05   1.9199100e+05   1.9766000e+05   1.8240700e+05   1.8443700e+05   1.9989800e+05   2.2626800e+05   2.1532900e+05   2.2154100e+05   1.9889900e+05   1.9237600e+05   1.9626900e+05   1.9514000e+05   1.9930400e+05   2.0342700e+05   1.9495700e+05   2.0316100e+05
   1.9084200e+05   2.4394900e+05   2.1598300e+05   2.3601300e+05   1.8960200e+05   1.7227800e+05   1.6194400e+05   2.0040000e+05   2.0920800e+05   1.9616300e+05   1.7492900e+05   2.2091100e+05   2.2162000e+05   2.0125500e+05   1.9428700e+05   0.0000000e+00   2.0426100e+05   2.3432800e+05   2.2415500e+05   2.2636700e+05   1.9474600e+05   1.9441400e+05   1.9075000e+05   2.1901300e+05   2.3594200e+05   2.3613800e+05   2.2316800e+05   2.1560100e+05   2.3167900e+05   1.9333700e+05   2.0464200e+05   2.0626200e+05   2.2568200e+05   2.3791500e+05   2.4404000e+05   2.5664100e+05   2.0776700e+05   2.0843900e+05   2.0997600e+05   1.9220500e+05   2.2209000e+05   2.2433700e+05   1.8009500e+05   1.9863300e+05   2.1256200e+05   2.3476100e+05   2.3954900e+05   2.3203800e+05   2.3503500e+05   2.2462900e+05   2.2501600e+05   2.0759700e+05   2.2353000e+05   2.2414200e+05   2.5881300e+05   2.5747600e+05   2.5670500e+05   2.5537200e+05   2.5798000e+05   2.3716400e+05   2.2401700e+05   2.1632200e+05   2.3509200e+05   2.5386600e+05   2.4142900e+05   1.8765300e+05   2.0174700e+05   2.0528000e+05   2.5723700e+05   2.2326800e+05   2.4060600e+05   2.3798800e+05   2.2636800e+05   1.9990400e+05   1.9277600e+05   2.2541100e+05   2.2793200e+05   2.2739500e+05   2.0754700e+05   2.3032100e+05   2.5630100e+05   2.1471700e+05   2.3319600e+05   2.2817500e+05   2.0978300e+05   2.2099200e+05   2.0179500e+05   1.9881300e+05   2.2167000e+05   2.1969500e+05
   1.3186500e+05   1.2923500e+05   1.4223600e+05   1.4720000e+05   1.5737800e+05   1.4149500e+05   1.4958500e+05   1.4188500e+05   1.3041500e+05   1.2218200e+05   1.2361400e+05   1.4277200e+05   1.5051400e+05   1.3109300e+05   1.5282000e+05   1.3920600e+05   0.0000000e+00   1.4038000e+05   1.2897400e+05   1.4248200e+05   1.4638400e+05   1.2811200e+05   1.2411900e+05   1.4192400e+05   1.3597000e+05   1.1852400e+05   1.3145600e+05   1.3733900e+05   1.5612300e+05   1.3414400e+05   1.1775700e+05   1.3841700e+05   1.4961100e+05   1.4713400e+05   1.4849700e+05   1.4311700e+05   1.2735100e+05   1.2027000e+05   1.2745200e+05   1.3955100e+05   1.5610900e+05   1.4922900e+05   1.5761300e+05   1.5139200e+05   1.5135900e+05   1.2194400e+05   1.1464000e+05   1.1700200e+05   1.3092900e+05   1.5600600e+05   1.6880000e+05   1.6656200e+05   1.5651100e+05   1.4547300e+05   1.2910200e+05   1.2896900e+05   1.2658400e+05   1.4170900e+05   1.4860200e+05   1.4371800e+05   1.4295300e+05   1.5572200e+05   1.5455100e+05   1.3767000e+05   1.4298300e+05   1.4443600e+05   1.2345000e+05   1.2388300e+05   1.4300100e+05   1.3666000e+05   1.5005900e+05   1.4101000e+05   1.3037600e+05   1.1854700e+05   1.3799100e+05   1.4066600e+05   1.2345600e+05   1.3923200e+05   1.3779100e+05   1.3649000e+05   1.4958000e+05   1.3538300e+05   1.4832800e+05   1.4045900e+05   1.4046600e+05   1.3247400e+05   1.3624200e+05   1.5850100e+05   1.4862600e+05   1.5128000e+05
   2.0568600e+05   2.0448800e+05   2.0396500e+05   2.1978000e+05   2.1655800e+05   2.0530200e+05   2.0145200e+05   1.9879700e+05   2.1486100e+05   2.2329300e+05   2.2672600e+05   2.2332800e+05   2.0775800e+05   1.9372900e+05   2.0170000e+05   2.0397200e+05   2.0649700e+05   0.0000000e+00   2.0493000e+05   2.0508000e+05   2.0104500e+05   1.8449600e+05   1.9196200e+05   1.9606300e+05   2.1095500e+05   1.9916000e+05   1.8687600e+05   2.0158800e+05   1.9562100e+05   1.9993600e+05   2.0386000e+05   2.1571200e+05   2.3287400e+05   2.3228100e+05   2.0926500e+05   2.1600000e+05   2.1582900e+05   2.0759800e+05   1.9454200e+05   1.9477300e+05   1.9188700e+05   1.9546000e+05   2.2415500e+05   2.2901100e+05   2.1460700e+05   2.1999900e+05   2.2508000e+05   2.2881300e+05   2.1994500e+05   2.1656700e+05   2.0883700e+05   2.1831300e+05   2.4552800e+05   2.3640500e+05   2.2144200e+05   2.3106600e+05   2.4559900e+05   2.5046900e+05   2.2765500e+05   2.3780900e+05   2.2798900e+05   2.1286000e+05   2.1257200e+05   2.4387100e+05   2.3766600e+05   2.3140400e+05   2.3858600e+05   2.2982200e+05   2.2191800e+05   2.0669300e+05   2.1615900e+05   2.1782100e+05   2.1942600e+05   2.0792600e+05   2.0210400e+05   2.0846400e+05   2.2022500e+05   2.3345300e+05   2.3243900e+05   2.2889100e+05   2.3909700e+05   2.1782200e+05   2.1830800e+05   2.0983800e+05   1.9793500e+05   1.9381400e+05   1.9658200e+05   1.9382200e+05   1.9875600e+05   2.0203900e+05
   2.4359200e+05   2.3755800e+05   2.3707200e+05   2.6225300e+05   2.5098800e+05   2.3010100e+05   2.4597200e+05   2.7059400e+05   2.4992300e+05   2.3689400e+05   2.2935100e+05   2.2523400e+05   2.3319400e+05   2.2794600e+05   2.4987400e+05   2.4715800e+05   2.4618000e+05   2.2950100e+05   0.0000000e+00   2.4527000e+05   2.3793800e+05   2.5822700e+05   2.5169800e+05   2.7488100e+05   2.7003000e+05   2.4389300e+05   2.4654500e+05   2.5258500e+05   2.6420200e+05   2.5883000e+05   2.5697500e+05   2.3514100e+05   2.6854100e+05   2.4976900e+05   2.4630700e+05   2.4739000e+05   2.2964300e+05   2.2989300e+05   2.3811700e+05   2.3603200e+05   2.3973500e+05   2.7823100e+05   2.5420500e+05   2.3150000e+05   2.4505200e+05   2.3675300e+05   2.5764800e+05   2.5813200e+05   2.4535900e+05   2.5231100e+05   2.5091500e+05   2.3701600e+05   2.3782200e+05   2.6712800e+05   2.5721000e+05   2.6467800e+05   2.4684600e+05   2.5987000e+05   2.5858200e+05   2.4808900e+05   2.6527300e+05   2.5036500e+05   2.3957000e+05   2.2005000e+05   2.4674400e+05   2.6201200e+05   2.5908200e+05   2.3789200e+05   2.5281300e+05   2.5392300e+05   2.6566200e+05   2.6848000e+05   2.4042100e+05   2.4266600e+05   2.3883300e+05   2.4616200e+05   2.6507400e+05   2.7055800e+05   2.4001400e+05   2.4315400e+05   2.3372300e+05   2.3429000e+05   2.4712000e+05   2.5874400e+05   2.4752900e+05   2.3429200e+05   2.4176900e+05   2.4284800e+05   2.5104300e+05   2.4660700e+05
   2.8974500e+05   3.0502400e+05   3.1776500e+05   2.9050600e+05   2.8077000e+05   2.8369800e+05   2.9317200e+05   3.0290800e+05   2.9408000e+05   2.8687500e+05   2.7909300e+05   2.8253000e+05   2.9240800e+05   3.0308700e+05   3.0658000e+05   2.6180000e+05   2.6503300e+05   2.7776300e+05   2.8335000e+05   0.0000000e+00   2.9821400e+05   2.9277600e+05   2.7903300e+05   2.8088500e+05   2.9127700e+05   3.2278600e+05   3.1485000e+05   3.0770200e+05   3.0213000e+05   2.8583000e+05   2.7783900e+05   2.9344900e+05   3.0543000e+05   2.9194400e+05   2.9268300e+05   2.7828900e+05   2.9076400e+05   2.7705800e+05   3.0144000e+05   2.8282600e+05   2.8622300e+05   2.9034100e+05   3.0479900e+05   2.9210600e+05   2.7287800e+05   2.7956900e+05   2.9405800e+05   2.9571100e+05   2.8275800e+05   2.9711100e+05   3.2561700e+05   2.9297200e+05   2.9325200e+05   2.9994900e+05   2.9499700e+05   2.8826300e+05   3.1895600e+05   3.2807600e+05   2.9579100e+05   2.8866300e+05   2.8796900e+05   3.1041800e+05   2.9623200e+05   2.8338400e+05   2.7491800e+05   2.8576100e+05   3.0138400e+05   3.0420000e+05   3.0527000e+05   3.1151600e+05   2.8557000e+05   2.7941000e+05   2.8813700e+05   2.9963800e+05   3.2521200e+05   3.0308400e+05   3.0638500e+05   3.0160700e+05   2.8436900e+05   3.0815500e+05   2.8929000e+05   2.7732900e+05   2.7720600e+05   2.8807200e+05   3.0468600e+05   3.1161000e+05   3.1469600e+05   2.9052700e+05   2.8379300e+05   2.9403500e+05
   4.0964000e+04   3.6098000e+04   3.8040000e+04   4.0268000e+04   3.5492000e+04   2.7700000e+04   2.8591000e+04   3.9711000e+04   2.8051000e+04   4.5789000e+04   3.5900000e+04   4.3927000e+04   4.3901000e+04   4.8703000e+04   4.4331000e+04   2.8331000e+04   3.1857000e+04   3.4570000e+04   4.5593000e+04   4.6432000e+04   0.0000000e+00   3.4731000e+04   3.9467000e+04   3.4826000e+04   3.1597000e+04   4.2742000e+04   3.9869000e+04   3.3025000e+04   4.7690000e+04   4.8701000e+04   4.0174000e+04   3.5191000e+04   3.7920000e+04   4.5173000e+04   4.4738000e+04   3.3493000e+04   4.8945000e+04   5.7057000e+04   5.1757000e+04   4.6297000e+04   4.9179000e+04   4.5888000e+04   4.3090000e+04   4.1053000e+04   4.1111000e+04   3.4507000e+04   4.6109000e+04   4.0975000e+04   4.6927000e+04   3.9820000e+04   4.3474000e+04   4.1377000e+04   4.2326000e+04   4.5851000e+04   4.1964000e+04   3.3775000e+04   3.9849000e+04   3.8033000e+04   3.9579000e+04   3.1752000e+04   3.9358000e+04   4.2657000e+04   5.5110000e+04   5.1969000e+04   4.0551000e+04   4.3810000e+04   4.8837000e+04   4.3926000e+04   4.2545000e+04   4.4516000e+04   4.4190000e+04   4.4384000e+04   3.8977000e+04   4.4713000e+04   3.4345000e+04   2.4806000e+04   2.3252000e+04   2.2991000e+04   3.1702000e+04   3.2916000e+04   4.2738000e+04   4.4520000e+04   2.9513000e+04   3.3306000e+04   4.0107000e+04   4.4814000e+04   4.0136000e+04   3.6635000e+04   3.3063000e+04   4.5144000e+04
   5.3827000e+04   5.2436000e+04   5.3209000e+04   4.8389000e+04   4.1748000e+04   4.4651000e+04   4.7647000e+04   4.5415000e+04   3.7766000e+04   4.6553000e+04   4.5399000e+04   5.1738000e+04   5.5100000e+04   5.5883000e+04   6.3984000e+04   5.1535000e+04   4.5681000e+04   3.0562000e+04   2.9043000e+04   3.9341000e+04   2.7776000e+04   0.0000000e+00   5.1369000e+04   5.4334000e+04   4.0326000e+04   4.8517000e+04   3.3380000e+04   4.3809000e+04   4.0917000e+04   4.8227000e+04   3.8760000e+04   4.2928000e+04   3.0577000e+04   3.5083000e+04   4.4457000e+04   2.9708000e+04   3.5368000e+04   4.4155000e+04   4.7089000e+04   4.2208000e+04   4.3171000e+04   4.6238000e+04   3.6531000e+04   4.4474000e+04   3.8560000e+04   4.3652000e+04   5.0951000e+04   5.3626000e+04   4.9227000e+04   4.0856000e+04   4.7623000e+04   3.8752000e+04   3.6317000e+04   4.0151000e+04   3.9660000e+04   4.8037000e+04   4.8311000e+04   4.5215000e+04   5.0392000e+04   4.2340000e+04   5.7204000e+04   4.5120000e+04   4.7321000e+04   5.0940000e+04   5.6967000e+04   5.1252000e+04   4.8861000e+04   4.9809000e+04   5.1094000e+04   4.7231000e+04   4.8901000e+04   4.4549000e+04   4.6714000e+04   4.3191000e+04   5.4328000e+04   5.5756000e+04   4.5113000e+04   4.6138000e+04   5.1826000e+04   4.4230000e+04   4.6373000e+04   4.1468000e+04   4.2203000e+04   4.9305000e+04   4.1061000e+04   3.8005000e+04   5.3340000e+04   5.5376000e+04   4.1913000e+04   5.6205000e+04
   4.0048500e+05   4.0115300e+05   4.1591700e+05   4.0273200e+05   4.0144000e+05   3.9728600e+05   3.9097400e+05   3.9375100e+05   3.9960600e+05   4.0512800e+05   3.9653100e+05   3.9508400e+05   3.9483500e+05   3.9316200e+05   3.8426900e+05   4.0913600e+05   4.0931300e+05   3.8085500e+05   3.8924000e+05   3.9913300e+05   4.1280200e+05   4.1559600e+05   0.0000000e+00   3.6760300e+05   3.7803100e+05   3.9310100e+05   3.8760300e+05   3.8363700e+05   4.0770100e+05   3.9383000e+05   3.9857000e+05   3.8468000e+05   3.9207300e+05   4.0850200e+05   3.8725500e+05   3.7977100e+05   4.1312800e+05   4.1818200e+05   3.8760200e+05   3.9584200e+05   3.9807300e+05   4.0779100e+05   4.1426500e+05   4.1760800e+05   3.8180400e+05   3.9936900e+05   3.8264900e+05   4.0243100e+05   4.0386900e+05   4.0815500e+05   3.9853700e+05   3.7015300e+05   3.9598000e+05   3.9958400e+05   4.0567900e+05   4.0727600e+05   3.8282100e+05   3.8194100e+05   3.9908100e+05   3.9935200e+05   3.9438200e+05   3.8809200e+05   4.2311600e+05   4.0417000e+05   3.9711400e+05   4.0158200e+05   3.7647700e+05   3.8884200e+05   3.8878800e+05   3.6779200e+05   3.8928600e+05   3.8827300e+05   3.8523000e+05   3.8880600e+05   3.7805100e+05   4.1421100e+05   4.1318300e+05   4.0173900e+05   3.8524800e+05   3.8468100e+05   4.1089200e+05   4.0685400e+05   4.0782700e+05   3.9706700e+05   4.0714300e+05   4.0717500e+05   4.2192600e+05   4.1638100e+05   4.2905900e+05   4.1118000e+05
   3.0441300e+05   2.9929700e+05   3.3558400e+05   3.2159500e+05   3.1173400e+05   3.1449000e+05   3.2310000e+05   3.2399600e+05   3.1377500e+05   3.1676800e+05   3.1702500e+05   3.3457200e+05   3.3232300e+05   3.2458600e+05   3.1871600e+05   3.2789600e+05   3.4299700e+05   3.5068000e+05   3.4653300e+05   3.2770800e+05   3.3584800e+05   3.3628800e+05   3.2501600e+05   0.0000000e+00   3.3861100e+05   3.2058700e+05   3.3638400e+05   3.3198100e+05   3.1692900e+05   3.2474500e+05   3.2831400e+05   3.1869800e+05   3.0496200e+05   3.2559100e+05   3.3491900e+05   3.3950000e+05   3.3999700e+05   3.0693500e+05   3.0162400e+05   3.2569700e+05   3.2067900e+05   3.2533600e+05   3.2828500e+05   3.1211200e+05   3.2726200e+05   3.1344100e+05   3.3374600e+05   3.3360800e+05   3.1401900e+05   2.9584900e+05   3.1063000e+05   3.3250300e+05   3.1833400e+05   3.1992000e+05   3.0876300e+05   3.1431800e+05   3.3032600e+05   3.1951100e+05   3.2932300e+05   3.3322900e+05   3.2389300e+05   3.1852000e+05   3.3303300e+05   3.3094200e+05   3.3347100e+05   3.2848500e+05   3.2983400e+05   3.1353700e+05   3.2791400e+05   3.2353000e+05   3.1327100e+05   3.1679500e+05   3.1421000e+05   3.3041400e+05   3.3889900e+05   3.3587500e+05   3.2359400e+05   3.1081600e+05   3.1383900e+05   3.4999000e+05   3.3212800e+05   3.1573100e+05   3.1210600e+05   3.1816700e+05   3.0978500e+05   3.0647800e+05   3.2119800e+05   3.0523200e+05   3.0417700e+05   3.0373800e+05
   1.1493500e+05   9.3977000e+04   1.1378100e+05   1.1408000e+05   1.1558200e+05   1.0372200e+05   1.0839600e+05   1.0365000e+05   9.1090000e+04   1.0608700e+05   1.2422000e+05   1.0525100e+05   1.1067900e+05   1.1932800e+05   1.1485700e+05   1.1729200e+05   1.1696100e+05   1.0441300e+05   1.1875400e+05   1.3197300e+05   1.1054800e+05   1.0400300e+05   1.2162900e+05   1.1840700e+05   0.0000000e+00   1.0829500e+05   1.1707000e+05   1.1507700e+05   1.2048100e+05   1.2544800e+05   1.1604800e+05   1.0991900e+05   1.1066400e+05   1.1186300e+05   1.1460100e+05   1.0373600e+05   1.1975900e+05   1.1291100e+05   1.1937000e+05   1.2613800e+05   1.2031500e+05   1.2250700e+05   1.1981600e+05   1.1855900e+05   1.2473300e+05   1.1605100e+05   1.3123500e+05   1.1466600e+05   1.1819600e+05   1.1645700e+05   1.1158300e+05   1.3570800e+05   1.2492400e+05   1.1778300e+05   1.1551400e+05   1.0986900e+05   1.0504000e+05   1.1098600e+05   1.0794500e+05   1.0425700e+05   9.8670000e+04   9.0081000e+04   1.0051800e+05   9.9986000e+04   8.6679000e+04   9.7947000e+04   1.1459400e+05   1.1754700e+05   9.8005000e+04   9.7242000e+04   1.2363400e+05   1.1972100e+05   1.0515900e+05   1.0457400e+05   9.8080000e+04   9.9015000e+04   1.1664000e+05   9.4887000e+04   8.6854000e+04   9.3544000e+04   9.4265000e+04   9.0224000e+04   1.1165700e+05   1.0077200e+05   1.1328600e+05   1.0438300e+05   1.0163900e+05   1.0988500e+05   1.1592600e+05   1.1145000e+05
   1.3838700e+05   1.3444100e+05   1.3084900e+05   1.3198600e+05   1.4670400e+05   1.4069100e+05   1.3969200e+05   1.3908300e+05   1.3851500e+05   1.4491300e+05   1.5601100e+05   1.4637800e+05   1.3644600e+05   1.5126600e+05   1.4209200e+05   1.4549000e+05   1.5548100e+05   1.5072900e+05   1.4502700e+05   1.3933000e+05   1.5212800e+05   1.5238300e+05   1.5873600e+05   1.6279500e+05   1.4708300e+05   0.0000000e+00   1.4945100e+05   1.6002700e+05   1.5222600e+05   1.4476300e+05   1.4905900e+05   1.3884500e+05   1.4726000e+05   1.5361500e+05   1.4673200e+05   1.4375500e+05   1.5966700e+05   1.4728000e+05   1.4351700e+05   1.4021800e+05   1.3560800e+05   1.4284700e+05   1.4071700e+05   1.3951500e+05   1.3658800e+05   1.4144100e+05   1.3187800e+05   1.3385500e+05   1.3090700e+05   1.2573900e+05   1.2044300e+05   1.4153200e+05   1.3679000e+05   1.3678400e+05   1.2512000e+05   1.3095800e+05   1.3318700e+05   1.4262300e+05   1.5407600e+05   1.4286300e+05   1.3985400e+05   1.3927100e+05   1.4276300e+05   1.4060000e+05   1.3302100e+05   1.3246800e+05   1.3638800e+05   1.4202000e+05   1.4068700e+05   1.4592400e+05   1.3217100e+05   1.3094900e+05   1.3806400e+05   1.4514100e+05   1.3069800e+05   1.2736700e+05   1.2303300e+05   1.2537900e+05   1.4063100e+05   1.2786100e+05   1.3273100e+05   1.2983000e+05   1.2129700e+05   1.2227000e+05   1.2991200e+05   1.3547400e+05   1.2142600e+05   1.2289900e+05   1.2642800e+05   1.4109400e+05
   1.1329200e+05   1.0916900e+05   1.0686200e+05   1.1193700e+05   1.0255300e+05   9.4463000e+04   9.9234000e+04   8.3464000e+04   8.5672000e+04   9.9439000e+04   1.1593300e+05   1.1385900e+05   1.0889600e+05   1.0475100e+05   1.1788300e+05   9.5225000e+04   9.6812000e+04   1.0296100e+05   1.0729200e+05   1.0171000e+05   9.9212000e+04   1.0604900e+05   1.0461700e+05   1.2088700e+05   1.0316900e+05   1.0056900e+05   0.0000000e+00   1.1787400e+05   1.2631900e+05   1.2126600e+05   1.0258600e+05   1.0007000e+05   1.0585100e+05   1.3241200e+05   1.2010000e+05   1.0545700e+05   8.7529000e+04   9.7393000e+04   9.8688000e+04   1.0928800e+05   1.1293300e+05   9.8957000e+04   8.5269000e+04   1.0124900e+05   1.1285200e+05   1.2801500e+05   1.0226100e+05   1.0951100e+05   1.0455800e+05   9.5416000e+04   1.0931500e+05   1.1826200e+05   1.0935200e+05   1.2059700e+05   1.0008100e+05   1.0416300e+05   1.0632800e+05   9.9392000e+04   9.7956000e+04   1.0206600e+05   1.1272000e+05   1.0619600e+05   8.3550000e+04   1.0383200e+05   1.1230700e+05   1.0025600e+05   9.4214000e+04   1.0582200e+05   1.1433300e+05   9.1567000e+04   1.0333200e+05   1.1003200e+05   1.0266800e+05   1.0247000e+05   1.0145300e+05   1.0366400e+05   9.7598000e+04   9.6766000e+04   9.9481000e+04   1.0720800e+05   1.1412200e+05   1.0337700e+05   9.4108000e+04   1.0789900e+05   1.0693900e+05   1.0058000e+05   1.1887400e+05   1.2644500e+05   1.3420500e+05   1.1407800e+05
   9.9303000e+04   9.9303000e+04   9.9246000e+04   9.5784000e+04   9.6344000e+04   9.0448000e+04   8.6422000e+04   1.0273300e+05   1.1557000e+05   9.9192000e+04   1.1125800e+05   1.1399300e+05   9.4636000e+04   9.1738000e+04   8.5251000e+04   9.2899000e+04   9.5655000e+04   9.5146000e+04   9.2306000e+04   9.4724000e+04   1.0369700e+05   1.0156500e+05   1.0077700e+05   9.9736000e+04   9.2122000e+04   1.0280000e+05   9.7206000e+04   0.0000000e+00   1.0662100e+05   8.8793000e+04   8.1214000e+04   8.4795000e+04   9.9058000e+04   9.5522000e+04   8.2340000e+04   7.8636000e+04   9.0237000e+04   8.3086000e+04   9.3121000e+04   9.1984000e+04   9.0209000e+04   8.6909000e+04   8.9455000e+04   1.0263900e+05   9.8546000e+04   1.1572500e+05   9.8174000e+04   9.0062000e+04   8.9682000e+04   1.0920600e+05   1.0687300e+05   1.0527400e+05   9.7753000e+04   9.9474000e+04   9.3741000e+04   8.9594000e+04   8.6837000e+04   9.1376000e+04   9.1335000e+04   1.0066400e+05   9.1857000e+04   8.1185000e+04   7.8052000e+04   9.2955000e+04   9.8469000e+04   9.6608000e+04   8.8816000e+04   8.4704000e+04   9.0189000e+04   8.0422000e+04   9.0581000e+04   9.0865000e+04   8.2690000e+04   9.8668000e+04   8.6716000e+04   9.6308000e+04   9.5378000e+04   1.0365200e+05   1.0656400e+05   9.6614000e+04   9.7586000e+04   1.2064900e+05   1.0094700e+05   9.8609000e+04   9.2955000e+04   1.0739900e+05   9.7179000e+04   8.8439000e+04   8.8865000e+04   9.3728000e+04
   1.9163500e+05   1.9537000e+05   1.9539900e+05   1.8088300e+05   1.8103800e+05   1.9171100e+05   1.9777300e+05   1.8275300e+05   1.7957300e+05   1.8037700e+05   1.8116300e+05   1.9751600e+05   2.0317000e+05   1.9695200e+05   1.8840200e+05   2.0089700e+05   1.9515400e+05   2.0450900e+05   2.0486500e+05   1.9431500e+05   1.8748900e+05   1.9764000e+05   2.0759600e+05   2.1124900e+05   1.9072700e+05   1.9963300e+05   2.0894100e+05   2.0065300e+05   0.0000000e+00   2.1977200e+05   2.1149700e+05   2.2306300e+05   2.2417000e+05   2.0114000e+05   1.9054900e+05   2.0624700e+05   1.9808500e+05   2.1165400e+05   2.0923200e+05   2.1161100e+05   2.1004400e+05   2.0427300e+05   1.9596400e+05   2.1111700e+05   1.9642700e+05   1.9897300e+05   2.0080600e+05   2.0835100e+05   2.1035600e+05   2.1706200e+05   2.1697300e+05   1.9697200e+05   2.0151800e+05   1.9641100e+05   1.9923800e+05   2.0034500e+05   2.0472100e+05   2.1029500e+05   1.9505200e+05   2.0400300e+05   1.9876100e+05   2.0160500e+05   2.0332300e+05   2.1606900e+05   2.0092500e+05   2.1876300e+05   1.9812300e+05   2.0003500e+05   2.0392500e+05   2.1325300e+05   2.0271000e+05   2.0028300e+05   2.0705000e+05   2.1569200e+05   1.9580900e+05   2.1103100e+05   2.1156400e+05   1.9320300e+05   1.9938600e+05   1.9103900e+05   1.9542400e+05   1.9674700e+05   1.9039000e+05   1.8067300e+05   1.9248600e+05   1.9884400e+05   2.0584200e+05   1.8682000e+05   1.9511000e+05   1.7789400e+05
   2.2797500e+05   2.2249300e+05   2.2245700e+05   2.2162100e+05   2.2609000e+05   2.1836500e+05   2.1833500e+05   2.0771600e+05   2.1119600e+05   2.1292000e+05   2.1195300e+05   2.1556600e+05   2.0426700e+05   2.1043300e+05   2.1129000e+05   2.3351100e+05   2.2010600e+05   2.1380000e+05   2.1022500e+05   2.1985500e+05   2.1830100e+05   2.1571200e+05   2.2847300e+05   2.1616200e+05   2.0878500e+05   2.2477300e+05   2.1763400e+05   2.1268000e+05   2.0058900e+05   0.0000000e+00   2.4221900e+05   2.2226500e+05   2.2787300e+05   2.2595500e+05   2.0397400e+05   2.2409900e+05   2.2727300e+05   2.2577600e+05   2.0973300e+05   2.1621100e+05   2.3161000e+05   2.3703800e+05   2.2961800e+05   2.2339900e+05   2.2952700e+05   2.2236400e+05   2.2623600e+05   2.1630000e+05   2.2810100e+05   2.1527400e+05   2.2954100e+05   2.3409500e+05   2.3014700e+05   2.3584500e+05   2.3580600e+05   2.3153700e+05   2.1290700e+05   2.1479600e+05   2.1126700e+05   2.1711200e+05   2.1428700e+05   2.2972200e+05   2.1810300e+05   2.3843000e+05   2.2530600e+05   2.2367200e+05   2.1783600e+05   2.1890300e+05   2.3378200e+05   2.3907200e+05   2.4042500e+05   2.3878900e+05   2.4583600e+05   2.2716000e+05   2.2301900e+05   2.5267400e+05   2.3536900e+05   2.2374800e+05   2.2142400e+05   2.4183800e+05   2.4116800e+05   2.3523400e+05   2.4424600e+05   2.4422600e+05   2.5887600e+05   2.3840100e+05   2.1892000e+05   2.2339700e+05   2.4167200e+05   2.2879600e+05
   2.5194600e+05   2.7116500e+05   2.6193800e+05   2.3689100e+05   2.4316200e+05   2.5622600e+05   2.4387600e+05   2.6285200e+05   2.4872400e+05   2.8036300e+05   2.8178700e+05   2.7773800e+05   2.4495600e+05   2.6652500e+05   2.7956900e+05   2.7307500e+05   2.4692000e+05   2.7038100e+05   2.5249700e+05   2.4644900e+05   2.3548600e+05   2.5478700e+05   2.6629000e+05   2.7884700e+05   2.5062800e+05   2.6002600e+05   2.4969600e+05   2.5652900e+05   2.4492000e+05   2.5913000e+05   0.0000000e+00   2.6783000e+05   2.6169200e+05   2.6840900e+05   2.9033400e+05   2.7493200e+05   2.8196800e+05   2.9460700e+05   2.8105800e+05   2.8563100e+05   2.8365700e+05   2.8995400e+05   2.7848900e+05   2.6165000e+05   2.7736600e+05   2.7354400e+05   2.6908700e+05   2.6922200e+05   2.7533600e+05   2.6740100e+05   2.9273600e+05   2.8206400e+05   2.7692500e+05   2.5749500e+05   2.7041200e+05   2.6740300e+05   2.6120600e+05   2.7952100e+05   2.7504700e+05   2.7209200e+05   2.6611600e+05   2.7703800e+05   2.6678500e+05   2.7049700e+05   2.7482800e+05   2.6557800e+05   2.5896600e+05   2.5609800e+05   2.7029400e+05   2.6652700e+05   2.7573100e+05   2.7401500e+05   2.6466000e+05   2.4560900e+05   2.5076100e+05   2.6221300e+05   2.5141700e+05   2.7183200e+05   2.7863400e+05   2.7056100e+05   2.5671900e+05   2.6426300e+05   2.4341700e+05   2.7511600e+05   2.6872700e+05   2.8929900e+05   2.7651900e+05   2.6800900e+05   2.5917200e+05   2.4433500e+05
   1.9168000e+05   1.8568300e+05   2.0145900e+05   2.0422900e+05   2.0854600e+05   2.0031500e+05   1.9753000e+05   2.0045300e+05   1.9583400e+05   2.1972000e+05   2.1057300e+05   2.2065900e+05   1.9307100e+05   2.0633700e+05   1.9166600e+05   1.7486300e+05   1.9797300e+05   2.1303800e+05   2.1528500e+05   2.2151500e+05   2.0347100e+05   1.8704100e+05   2.2101200e+05   2.1170700e+05   2.0678000e+05   2.1815100e+05   2.2287000e+05   2.4025000e+05   2.2710400e+05   2.2202000e+05   2.2980300e+05   0.0000000e+00   2.3059400e+05   2.4129000e+05   2.4293200e+05   2.3602700e+05   2.2392400e+05   2.2741300e+05   2.2510100e+05   2.3612400e+05   2.6583400e+05   1.8710900e+05   2.1364900e+05   2.3346800e+05   2.2603500e+05   2.3336800e+05   2.0676000e+05   2.0463100e+05   1.9754600e+05   2.2965800e+05   1.9865600e+05   1.8842800e+05   1.8654900e+05   1.8486900e+05   1.9753800e+05   1.9159300e+05   1.8838700e+05   1.8896700e+05   2.0925000e+05   1.9936600e+05   1.8597500e+05   2.0387000e+05   1.9932400e+05   1.9041700e+05   1.9117500e+05   2.0231400e+05   2.1344300e+05   2.0754900e+05   2.0837200e+05   2.0517700e+05   2.1421700e+05   2.5876300e+05   2.2366800e+05   2.2082300e+05   2.1593100e+05   2.0559600e+05   2.1667600e+05   2.2368100e+05   2.1304500e+05   1.9412800e+05   2.0872000e+05   2.2379800e+05   2.0860700e+05   1.9612500e+05   2.0606900e+05   1.8327800e+05   1.9747800e+05   2.0796300e+05   1.7925300e+05   1.8556700e+05
   3.6563100e+05   3.7965400e+05   3.6494200e+05   3.9658700e+05   3.8861900e+05   3.7280000e+05   3.6757800e+05   3.8420800e+05   3.8044800e+05   3.6095400e+05   3.7420300e+05   3.8139900e+05   4.0091600e+05   3.8334600e+05   3.7408400e+05   3.5853000e+05   3.6449100e+05   4.0524100e+05   3.9286600e+05   3.6464900e+05   3.5109900e+05   3.5531800e+05   3.6942800e+05   3.7667900e+05   3.6848000e+05   3.7281700e+05   3.6952700e+05   3.5807100e+05   3.6103000e+05   3.6185400e+05   3.5906400e+05   3.9989300e+05   0.0000000e+00   3.7957100e+05   3.5674000e+05   3.8803200e+05   3.7008900e+05   3.9101900e+05   3.7941200e+05   3.7940000e+05   3.7991700e+05   3.8184200e+05   3.6568200e+05   3.7881700e+05   3.6651500e+05   3.7505700e+05   3.9405000e+05   3.9201000e+05   3.9595900e+05   3.9243600e+05   3.6270200e+05   3.8120700e+05   3.7837600e+05   4.0599900e+05   4.0716100e+05   4.1752100e+05   3.8023500e+05   3.8193900e+05   3.8543500e+05   3.7738300e+05   3.9092800e+05   3.8525900e+05   3.7588500e+05   3.4758800e+05   3.5658800e+05   3.8955000e+05   3.7493000e+05   3.7881800e+05   3.4279100e+05   3.6487300e+05   3.7852200e+05   3.6448100e+05   3.7660400e+05   3.8385900e+05   3.7745300e+05   3.8840200e+05   4.1086500e+05   3.8479200e+05   3.9719000e+05   4.1598000e+05   4.1264900e+05   3.9725600e+05   3.9570800e+05   4.0307100e+05   3.8464100e+05   3.8917900e+05   3.8587600e+05   3.8094800e+05   3.6663100e+05   3.7737400e+05
   3.2442900e+05   3.2048600e+05   3.2132000e+05   3.2283200e+05   3.2334000e+05   3.2747900e+05   3.0813800e+05   3.0451900e+05   3.0417800e+05   3.1715800e+05   3.3076000e+05   3.3737600e+05   3.3920300e+05   3.4617400e+05   3.2599700e+05   3.3174400e+05   3.4281900e+05   3.5962800e+05   3.5744100e+05   3.6919700e+05   3.6469600e+05   3.6040500e+05   3.5539300e+05   3.5290300e+05   3.4169600e+05   3.5590600e+05   3.7207400e+05   3.7899000e+05   3.7429500e+05   3.5701100e+05   3.6451300e+05   3.5342800e+05   3.5063900e+05   0.0000000e+00   3.3010600e+05   3.5532000e+05   3.4974400e+05   3.5336000e+05   3.4002800e+05   3.3946200e+05   3.1986200e+05   3.3234100e+05   3.2515300e+05   3.4590200e+05   3.5937600e+05   3.2840000e+05   3.4932700e+05   3.6398900e+05   3.4372600e+05   3.2226200e+05   3.5826200e+05   3.4041300e+05   3.2727900e+05   3.2156500e+05   3.1690600e+05   3.1843600e+05   3.4617500e+05   3.3821600e+05   3.2402000e+05   3.4595400e+05   3.1997600e+05   3.2771000e+05   3.2510100e+05   3.3379000e+05   3.5292400e+05   3.3971000e+05   3.2670000e+05   3.2420000e+05   3.4017500e+05   3.4513700e+05   3.4400100e+05   3.2571800e+05   3.3728700e+05   3.5349500e+05   3.6963400e+05   3.6524500e+05   3.4720800e+05   3.4207400e+05   3.5226100e+05   3.4636100e+05   3.4295800e+05   3.4375000e+05   3.3957900e+05   3.3874200e+05   3.4495400e+05   3.3296400e+05   3.2828300e+05   3.5397600e+05   3.3320800e+05   3.2711100e+05
   1.0472900e+05   9.8902000e+04   8.8433000e+04   9.1957000e+04   9.6077000e+04   9.2150000e+04   1.0380200e+05   1.0909200e+05   9.3070000e+04   1.0326000e+05   9.1882000e+04   8.1943000e+04   1.0126200e+05   9.7433000e+04   9.6922000e+04   9.9270000e+04   9.7936000e+04   9.7893000e+04   1.0350100e+05   9.1079000e+04   8.5776000e+04   8.0828000e+04   8.8402000e+04   8.7783000e+04   8.0206000e+04   8.3568000e+04   7.9903000e+04   8.2773000e+04   1.0865500e+05   9.6039000e+04   8.6126000e+04   8.5546000e+04   9.1643000e+04   7.9280000e+04   0.0000000e+00   8.9918000e+04   9.5607000e+04   8.7196000e+04   9.5149000e+04   9.7439000e+04   9.1516000e+04   9.5460000e+04   9.7072000e+04   9.9909000e+04   1.1370500e+05   1.0564600e+05   9.3699000e+04   8.6969000e+04   8.9513000e+04   8.9098000e+04   1.0185500e+05   8.5357000e+04   9.0964000e+04   8.7292000e+04   9.0870000e+04   1.0217900e+05   9.3547000e+04   9.1265000e+04   8.4104000e+04   9.3248000e+04   8.2738000e+04   9.3043000e+04   8.6853000e+04   7.7042000e+04   8.7535000e+04   8.0711000e+04   8.5811000e+04   9.0909000e+04   9.1746000e+04   9.2190000e+04   9.2368000e+04   8.2372000e+04   8.5207000e+04   9.8695000e+04   9.1684000e+04   8.6092000e+04   9.8103000e+04   9.5256000e+04   8.9566000e+04   9.3158000e+04   9.0976000e+04   9.2607000e+04   1.0593600e+05   9.7618000e+04   9.7198000e+04   8.5882000e+04   8.6886000e+04   1.0455800e+05   9.2815000e+04   1.1089200e+05
   4.9311000e+04   5.6521000e+04   5.3128000e+04   5.2962000e+04   5.5873000e+04   5.5949000e+04   6.0768000e+04   7.1425000e+04   7.1798000e+04   5.2728000e+04   5.7459000e+04   6.2101000e+04   6.2278000e+04   5.1140000e+04   5.5126000e+04   6.3763000e+04   6.4730000e+04   7.2805000e+04   6.1428000e+04   5.8785000e+04   6.0529000e+04   6.9601000e+04   6.8191000e+04   5.1775000e+04   4.6626000e+04   5.5222000e+04   5.9392000e+04   6.7347000e+04   6.4120000e+04   6.3494000e+04   6.2991000e+04   6.8464000e+04   6.6417000e+04   6.9298000e+04   6.9253000e+04   0.0000000e+00   7.1772000e+04   7.8171000e+04   7.8862000e+04   6.3965000e+04   5.8776000e+04   6.3254000e+04   6.4212000e+04   6.4120000e+04   5.7483000e+04   6.1701000e+04   6.0162000e+04   6.5301000e+04   7.0592000e+04   6.4233000e+04   5.5830000e+04   5.3986000e+04   5.0759000e+04   6.4791000e+04   6.2641000e+04   5.9003000e+04   5.6998000e+04   7.0258000e+04   6.9200000e+04   6.9616000e+04   5.9492000e+04   7.0848000e+04   6.6495000e+04   7.2348000e+04   7.2842000e+04   6.9071000e+04   6.4337000e+04   6.3222000e+04   4.8835000e+04   6.6255000e+04   4.9220000e+04   5.8852000e+04   4.5176000e+04   3.8599000e+04   4.1178000e+04   4.7657000e+04   4.9481000e+04   4.6474000e+04   4.7458000e+04   5.8876000e+04   5.1186000e+04   5.6007000e+04   5.8017000e+04   6.4627000e+04   6.0947000e+04   5.8292000e+04   5.4516000e+04   4.0041000e+04   4.1708000e+04   5.2568000e+04
   1.6039900e+05   1.6373900e+05   1.6475300e+05   1.3866900e+05   1.5139600e+05   1.4665100e+05   1.4757100e+05   1.5026000e+05   1.4537000e+05   1.5755100e+05   1.5840100e+05   1.5125400e+05   1.6810800e+05   1.6364400e+05   1.4999800e+05   1.4300900e+05   1.3368500e+05   1.4336600e+05   1.4224400e+05   1.4293800e+05   1.5501100e+05   1.7321800e+05   1.6341700e+05   1.3185600e+05   1.3505900e+05   1.4871700e+05   1.4855500e+05   1.4735300e+05   1.5622400e+05   1.5794900e+05   1.6796400e+05   1.5078900e+05   1.5234700e+05   1.4714400e+05   1.4097500e+05   1.4722600e+05   0.0000000e+00   1.5689600e+05   1.7393800e+05   1.6019200e+05   1.7109300e+05   1.4641800e+05   1.4968100e+05   1.5316800e+05   1.6112500e+05   1.5656900e+05   1.5459300e+05   1.4797400e+05   1.4831800e+05   1.4693400e+05   1.4200200e+05   1.6237600e+05   1.5070600e+05   1.5467100e+05   1.6206600e+05   1.8654300e+05   1.7429500e+05   1.6439200e+05   1.6210200e+05   1.4311700e+05   1.3528700e+05   1.7003000e+05   1.7173300e+05   1.6429200e+05   1.7168800e+05   1.6553100e+05   1.6561700e+05   1.4100900e+05   1.4269100e+05   1.4659600e+05   1.6570500e+05   1.7583600e+05   1.6468500e+05   1.5370800e+05   1.2705800e+05   1.2877300e+05   1.4090900e+05   1.5158800e+05   1.5337600e+05   1.5265900e+05   1.4645100e+05   1.5090000e+05   1.6585500e+05   1.7535900e+05   1.5869900e+05   1.6319400e+05   1.4601600e+05   1.4561400e+05   1.4553300e+05   1.5373800e+05
   1.5658700e+05   1.5657500e+05   1.8410700e+05   1.6648800e+05   2.0229400e+05   1.8901000e+05   1.9435300e+05   2.0210600e+05   1.9067700e+05   1.7650500e+05   1.7411400e+05   1.7914200e+05   1.9474000e+05   1.8420500e+05   1.8747900e+05   2.0086200e+05   1.8652700e+05   1.8181400e+05   1.9345100e+05   1.8734500e+05   2.0955900e+05   1.8013800e+05   1.6554100e+05   1.7575000e+05   1.8205300e+05   1.6394000e+05   1.6981200e+05   1.6197700e+05   1.8663900e+05   2.0403800e+05   2.0200400e+05   1.8604200e+05   1.7120600e+05   1.8632400e+05   1.6717000e+05   1.8512100e+05   1.8677900e+05   0.0000000e+00   1.8758800e+05   2.0532300e+05   1.9009900e+05   1.9208600e+05   1.7279300e+05   1.7937900e+05   1.7157500e+05   1.6084300e+05   1.7964700e+05   2.1446300e+05   1.9350700e+05   1.7516300e+05   1.7505700e+05   1.5878800e+05   1.7635000e+05   1.5492000e+05   1.7383900e+05   1.9212700e+05   1.8575900e+05   1.8853700e+05   1.9573400e+05   2.0771600e+05   2.0243200e+05   1.8147500e+05   1.6527100e+05   1.8554900e+05   1.5900600e+05   1.7362300e+05   1.7921800e+05   1.9321700e+05   2.0322500e+05   2.0322400e+05   1.8011300e+05   1.8665800e+05   1.6515900e+05   1.5716200e+05   1.4848900e+05   1.8103900e+05   1.8922600e+05   1.9859100e+05   1.8741500e+05   1.7600700e+05   1.6179200e+05   1.6733600e+05   1.6934100e+05   1.6521800e+05   1.7457700e+05   1.7952100e+05   1.9857100e+05   1.8264200e+05   1.8323900e+05   1.5639600e+05
   1.4111100e+05   1.4478500e+05   1.5592700e+05   1.6388800e+05   1.6960800e+05   1.6619500e+05   1.4910100e+05   1.4117300e+05   1.4238300e+05   1.3778100e+05   1.4865300e+05   1.7216800e+05   1.5233200e+05   1.6167100e+05   1.5757500e+05   1.4937100e+05   1.2845700e+05   1.4966000e+05   1.5208800e+05   1.5169300e+05   1.4346800e+05   1.2289100e+05   1.2890600e+05   1.5168400e+05   1.6588400e+05   1.4845300e+05   1.3528000e+05   1.3877000e+05   1.5674700e+05   1.4923500e+05   1.5632100e+05   1.4842800e+05   1.4503100e+05   1.4588800e+05   1.4782800e+05   1.3212100e+05   1.6335000e+05   1.4054000e+05   0.0000000e+00   1.4416100e+05   1.4198800e+05   1.5052900e+05   1.5583500e+05   1.6395200e+05   1.5420500e+05   1.3432700e+05   1.2989100e+05   1.2911100e+05   1.4566000e+05   1.5156400e+05   1.6430300e+05   1.6907800e+05   1.4219300e+05   1.3269000e+05   1.4862500e+05   1.5041900e+05   1.5151500e+05   1.4712900e+05   1.5290600e+05   1.5485500e+05   1.7264100e+05   1.6491100e+05   1.6105700e+05   1.6130000e+05   1.6756200e+05   1.6197500e+05   1.6422900e+05   1.5748000e+05   1.6260700e+05   1.4518100e+05   1.4817000e+05   1.4749600e+05   1.5552500e+05   1.4612600e+05   1.5266700e+05   1.3850400e+05   1.4667500e+05   1.3933400e+05   1.3254100e+05   1.5416700e+05   1.7179800e+05   1.6508800e+05   1.4593700e+05   1.5165200e+05   1.4731900e+05   1.5150700e+05   1.5160500e+05   1.4788000e+05   1.5372400e+05   1.5467000e+05
   1.3408900e+05   1.2578800e+05   1.2178200e+05   1.1555500e+05   1.2032900e+05   1.2520200e+05   1.1271800e+05   1.2722000e+05   1.4560300e+05   1.3647700e+05   1.2366400e+05   1.2906200e+05   1.1765200e+05   1.1900800e+05   1.3871300e+05   1.3993400e+05   1.3782900e+05   1.5764300e+05   1.4121800e+05   1.5439900e+05   1.5998000e+05   1.6954200e+05   1.6253200e+05   1.5938600e+05   1.5081800e+05   1.5969800e+05   1.6066900e+05   1.6455900e+05   1.5378100e+05   1.5345300e+05   1.4214700e+05   1.7008900e+05   1.6984700e+05   1.6539600e+05   1.4502000e+05   1.5049000e+05   1.4232400e+05   1.4524200e+05   1.3497600e+05   0.0000000e+00   1.2378800e+05   1.3173300e+05   1.4106900e+05   1.5362000e+05   1.5322500e+05   1.3282400e+05   1.2170900e+05   1.2598400e+05   1.2869100e+05   1.1726300e+05   1.1240500e+05   1.1552400e+05   1.2626500e+05   1.2312800e+05   1.1922200e+05   1.1067500e+05   1.1257200e+05   1.1308600e+05   1.1417000e+05   1.1615900e+05   1.1448200e+05   1.1637800e+05   1.1663900e+05   1.2789500e+05   1.2838600e+05   1.2248800e+05   1.1291600e+05   1.2712600e+05   1.3108900e+05   1.3081400e+05   1.1411300e+05   1.3551100e+05   1.4549300e+05   1.3022900e+05   1.3873600e+05   1.3827400e+05   1.3852000e+05   1.3838100e+05   1.1421000e+05   1.3339400e+05   1.2977100e+05   1.3609800e+05   1.3899300e+05   1.4616600e+05   1.4833800e+05   1.3583400e+05   1.2834400e+05   1.3629900e+05   1.4373100e+05   1.3796000e+05
   5.9829000e+04   6.2853000e+04   6.7268000e+04   6.4548000e+04   6.4250000e+04   6.1689000e+04   6.5508000e+04   6.3120000e+04   6.5059000e+04   6.5619000e+04   5.8910000e+04   6.8650000e+04   5.4173000e+04   5.4885000e+04   5.9528000e+04   6.1995000e+04   6.1703000e+04   5.8154000e+04   5.8540000e+04   6.5448000e+04   4.6875000e+04   5.5992000e+04   4.8801000e+04   6.1890000e+04   5.9294000e+04   6.2177000e+04   5.5169000e+04   5.2097000e+04   5.2325000e+04   4.6240000e+04   6.7127000e+04   6.9227000e+04   5.3093000e+04   5.4460000e+04   5.5721000e+04   4.9056000e+04   5.0804000e+04   4.6379000e+04   4.6227000e+04   5.3771000e+04   0.0000000e+00   5.7332000e+04   5.2639000e+04   5.5755000e+04   4.1347000e+04   5.3716000e+04   5.5529000e+04   5.1733000e+04   5.4260000e+04   5.6817000e+04   4.5702000e+04   5.1242000e+04   4.6183000e+04   5.0658000e+04   5.1099000e+04   5.1420000e+04   5.0059000e+04   4.5916000e+04   4.9961000e+04   5.1488000e+04   5.7737000e+04   4.6093000e+04   5.4393000e+04   5.6459000e+04   5.1409000e+04   4.9821000e+04   5.4853000e+04   5.3689000e+04   4.6624000e+04   4.8965000e+04   6.0504000e+04   5.4577000e+04   6.1218000e+04   5.6817000e+04   4.7673000e+04   4.8194000e+04   5.0852000e+04   5.5302000e+04   6.4096000e+04   6.4746000e+04   5.8254000e+04   4.5352000e+04   4.7297000e+04   4.8893000e+04   5.4559000e+04   4.9573000e+04   6.8222000e+04   6.3171000e+04   4.6904000e+04   4.9076000e+04
   4.6245000e+04   4.8146000e+04   5.0245000e+04   3.8514000e+04   2.9805000e+04   3.3839000e+04   4.4267000e+04   5.2234000e+04   5.3194000e+04   5.3453000e+04   4.8586000e+04   4.3596000e+04   5.4542000e+04   5.2920000e+04   5.2799000e+04   6.0732000e+04   6.6047000e+04   6.2246000e+04   4.7055000e+04   4.7216000e+04   5.3788000e+04   4.8008000e+04   4.9005000e+04   3.9300000e+04   4.8711000e+04   4.9368000e+04   4.9871000e+04   5.6814000e+04   5.4546000e+04   4.2438000e+04   4.0371000e+04   6.1011000e+04   5.8193000e+04   5.7606000e+04   6.4106000e+04   4.6711000e+04   3.5222000e+04   3.9894000e+04   5.1699000e+04   4.8364000e+04   4.4092000e+04   0.0000000e+00   3.7607000e+04   3.5289000e+04   4.7511000e+04   5.5786000e+04   6.3663000e+04   5.0620000e+04   4.1934000e+04   4.9418000e+04   4.5559000e+04   4.3206000e+04   5.4185000e+04   5.6486000e+04   4.1169000e+04   4.3458000e+04   4.7658000e+04   3.6997000e+04   3.4191000e+04   3.3671000e+04   2.9041000e+04   4.0027000e+04   5.2112000e+04   4.2450000e+04   3.6445000e+04   3.8881000e+04   4.4950000e+04   5.4762000e+04   4.2888000e+04   3.7978000e+04   4.8895000e+04   5.2724000e+04   5.1427000e+04   4.6237000e+04   4.9218000e+04   3.5222000e+04   3.6018000e+04   3.4923000e+04   4.8035000e+04   5.3375000e+04   5.3485000e+04   4.1347000e+04   4.4702000e+04   4.7092000e+04   3.3657000e+04   6.0042000e+04   5.7334000e+04   4.1000000e+04   3.8364000e+04   4.9016000e+04
   3.4584700e+05   3.7408300e+05   3.5905400e+05   3.6697000e+05   3.3784800e+05   3.1856600e+05   3.1180300e+05   3.4227200e+05   3.4124700e+05   2.9581400e+05   3.1463300e+05   3.3960000e+05   3.3322500e+05   3.2378400e+05   3.5734800e+05   3.6362000e+05   3.5300000e+05   3.4585200e+05   3.2849000e+05   3.5497000e+05   3.3473800e+05   3.3573400e+05   3.4087500e+05   3.3948400e+05   3.1431000e+05   3.3898300e+05   3.3751000e+05   3.3380600e+05   3.3372400e+05   3.2840600e+05   3.2886500e+05   3.3425000e+05   3.2985900e+05   3.3331100e+05   3.4199700e+05   3.4976300e+05   3.3596200e+05   3.1618000e+05   3.1795200e+05   3.0812600e+05   3.1189200e+05   3.2950600e+05   0.0000000e+00   3.3764000e+05   3.2945800e+05   3.1302900e+05   3.1204600e+05   3.2205000e+05   3.3614500e+05   3.2699400e+05   3.2855700e+05   2.8677200e+05   2.8581500e+05   2.9858500e+05   2.9602700e+05   3.0989400e+05   3.2266800e+05   3.4477300e+05   3.1305700e+05   2.8751600e+05   2.7299500e+05   3.1404600e+05   3.1948000e+05   3.4060600e+05   3.2093800e+05   3.1198400e+05   3.0511900e+05   3.1416100e+05   3.0765400e+05   3.2181000e+05   3.3416400e+05   3.2029000e+05   2.9643800e+05   3.1178800e+05   3.2387900e+05   3.4095600e+05   3.2120500e+05   3.2369900e+05   3.2050700e+05   3.4769500e+05   3.2394400e+05   3.4202300e+05   3.3134400e+05   3.2093500e+05   3.0597600e+05   3.2010700e+05   3.2170500e+05   3.2803600e+05   3.2215700e+05   3.4714600e+05
   3.7350200e+05   3.6615500e+05   3.5661400e+05   3.7242400e+05   3.9619400e+05   3.5163100e+05   3.5449100e+05   3.6672800e+05   3.7596900e+05   3.6032200e+05   3.5124700e+05   3.4205100e+05   3.6009600e+05   3.7468200e+05   3.5482200e+05   3.7457700e+05   3.7048600e+05   3.5937700e+05   3.5081200e+05   3.5560600e+05   3.4890600e+05   3.3926700e+05   3.4118600e+05   3.7078300e+05   3.5787300e+05   3.4919300e+05   3.3363800e+05   3.6210300e+05   3.4656900e+05   3.4945600e+05   3.5423300e+05   3.6309500e+05   3.4851300e+05   3.4905900e+05   3.3615100e+05   3.4414800e+05   3.4661100e+05   3.4914500e+05   3.1723300e+05   3.2476300e+05   3.3627500e+05   3.6258100e+05   3.4383800e+05   0.0000000e+00   3.7278500e+05   3.5938500e+05   3.5152600e+05   3.4525800e+05   3.3597300e+05   3.4935300e+05   3.6463900e+05   3.5837300e+05   3.6607300e+05   3.3790900e+05   3.4729600e+05   3.6788700e+05   3.6084200e+05   3.6327800e+05   3.5486400e+05   3.6523800e+05   3.5188200e+05   3.5640000e+05   3.3374400e+05   3.6421900e+05   3.4294600e+05   3.7591500e+05   3.6702900e+05   3.8322100e+05   3.7979100e+05   3.6987400e+05   3.7717000e+05   3.6734100e+05   3.5254800e+05   3.5978800e+05   3.6246400e+05   3.9482500e+05   3.8839600e+05   3.8358700e+05   3.4750100e+05   3.6148100e+05   3.5913100e+05   3.4458400e+05   3.4800900e+05   3.7393100e+05   3.7937000e+05   3.6481400e+05   3.6973400e+05   3.6131200e+05   3.5208600e+05   3.8962500e+05
   3.5432600e+05   3.2458100e+05   3.1551800e+05   3.3932500e+05   3.3710800e+05   3.4697800e+05   3.4119200e+05   3.6057000e+05   3.5850600e+05   3.2624600e+05   3.4966400e+05   3.4235000e+05   3.3781800e+05   3.2754300e+05   3.1361900e+05   3.4980200e+05   3.3889000e+05   3.5230600e+05   3.4404800e+05   3.4080000e+05   3.2824000e+05   3.4136900e+05   3.4450500e+05   3.2734000e+05   3.1551000e+05   3.2265500e+05   3.3290900e+05   3.1674800e+05   3.3732000e+05   3.4033700e+05   3.3043600e+05   3.3071800e+05   3.2982700e+05   3.4214600e+05   3.3144900e+05   3.1821200e+05   3.0201100e+05   3.0369100e+05   3.2142700e+05   3.1886800e+05   3.1558300e+05   2.9793900e+05   3.0536000e+05   3.0432700e+05   0.0000000e+00   3.0006500e+05   3.0882000e+05   3.0835300e+05   3.0114900e+05   3.1202300e+05   3.1529700e+05   2.9634000e+05   2.7981600e+05   3.0905200e+05   3.0176900e+05   3.0684000e+05   3.1476200e+05   3.1347700e+05   3.2560900e+05   3.1468700e+05   3.4740200e+05   3.1840300e+05   3.2305900e+05   3.3254600e+05   3.2719200e+05   3.3140100e+05   3.2308700e+05   3.3773000e+05   3.5008600e+05   3.4288400e+05   3.4225300e+05   3.5750000e+05   3.3923700e+05   3.5083900e+05   3.3667900e+05   3.4841700e+05   3.5868100e+05   3.4348600e+05   3.5293800e+05   3.5659600e+05   3.5349000e+05   3.3352800e+05   3.3256600e+05   3.5598400e+05   3.5619200e+05   3.5104100e+05   3.3485500e+05   3.6613900e+05   3.2673900e+05   3.3478200e+05
   3.1061600e+05   3.2137500e+05   3.2762600e+05   3.2379500e+05   2.9894600e+05   2.9938700e+05   2.9853500e+05   3.1135800e+05   2.9515100e+05   3.0400600e+05   3.0334300e+05   3.1037400e+05   3.0701800e+05   3.0420900e+05   2.9582100e+05   3.0244500e+05   3.1017900e+05   3.2239900e+05   3.0226000e+05   3.0655800e+05   2.9396900e+05   3.0238500e+05   3.1486900e+05   3.1052500e+05   3.2696400e+05   3.1559400e+05   3.1031300e+05   2.9283400e+05   3.0729100e+05   3.2491400e+05   3.0645100e+05   3.0281400e+05   3.0246100e+05   3.1281900e+05   3.1344600e+05   3.1152400e+05   3.1668100e+05   3.2476700e+05   3.1334800e+05   3.1943700e+05   2.9156600e+05   3.0724800e+05   3.0571900e+05   3.1602400e+05   3.0250200e+05   0.0000000e+00   2.9416600e+05   3.0635900e+05   3.2151800e+05   3.2796300e+05   3.1838800e+05   3.3134400e+05   2.9975400e+05   3.1255400e+05   3.1884000e+05   3.1292700e+05   3.2762400e+05   3.2920900e+05   3.0459200e+05   3.2554200e+05   3.3854500e+05   3.2319800e+05   3.2323500e+05   3.0629300e+05   3.1625900e+05   3.2610100e+05   3.4659300e+05   3.5586900e+05   3.3309200e+05   3.3427100e+05   3.1553800e+05   2.9720600e+05   3.2822300e+05   3.3462500e+05   3.2720800e+05   3.1093200e+05   3.1777400e+05   3.3668800e+05   3.1093600e+05   2.9450000e+05   2.9845000e+05   2.9073000e+05   2.8952200e+05   3.1766700e+05   3.1889700e+05   3.1931600e+05   3.0879100e+05   3.1060200e+05   3.0253300e+05   2.9915500e+05
   2.9306500e+05   2.7826100e+05   2.8330300e+05   2.8285700e+05   2.8605100e+05   2.8393500e+05   2.9084300e+05   2.9797400e+05   3.1192400e+05   2.9398400e+05   2.9852100e+05   2.8978500e+05   2.9052400e+05   2.8084300e+05   2.8621100e+05   2.8287000e+05   2.9029900e+05   2.8874200e+05   3.1905200e+05   3.1096200e+05   3.2200100e+05   2.8858200e+05   2.7749900e+05   2.9496000e+05   2.8048600e+05   3.0143200e+05   2.9391400e+05   3.0076300e+05   2.8848000e+05   2.9529800e+05   2.8920300e+05   3.1179600e+05   2.7943400e+05   3.1516000e+05   2.9368100e+05   2.9998900e+05   3.1267600e+05   3.1617900e+05   3.0095100e+05   3.1320200e+05   2.8070600e+05   2.8226100e+05   2.9289500e+05   2.8180400e+05   3.0391500e+05   2.9035200e+05   0.0000000e+00   3.0555900e+05   3.1395300e+05   3.0087000e+05   2.7227300e+05   2.6105300e+05   2.6454400e+05   2.7654500e+05   3.0258700e+05   3.1900800e+05   2.9906100e+05   2.8319600e+05   2.9707700e+05   2.9832400e+05   2.9497500e+05   2.9665800e+05   2.9007200e+05   2.9231300e+05   2.7817200e+05   2.8243100e+05   2.8822800e+05   2.8303700e+05   2.9327900e+05   3.0586800e+05   3.0781800e+05   3.0778200e+05   2.7363500e+05   2.7401500e+05   2.7474200e+05   2.8745300e+05   2.8316100e+05   2.9947500e+05   3.0418500e+05   3.3733600e+05   3.1885900e+05   3.1289200e+05   2.9809700e+05   3.1474800e+05   3.1304900e+05   3.2530200e+05   3.0595600e+05   2.7548300e+05   3.0515800e+05   3.0194900e+05
   2.9386500e+05   2.6893100e+05   2.8360400e+05   2.9453100e+05   2.8094600e+05   2.8245300e+05   2.7674500e+05   2.5042500e+05   2.5714000e+05   2.6699000e+05   2.7951800e+05   2.8791400e+05   2.8355400e+05   2.9267400e+05   2.8064200e+05   2.7468200e+05   2.6183900e+05   2.5859800e+05   2.6001800e+05   2.5159500e+05   2.5231500e+05   2.7328000e+05   2.8538400e+05   2.9990400e+05   2.9583900e+05   2.7230900e+05   2.6314400e+05   2.4131100e+05   2.4979900e+05   2.4825300e+05   2.4234200e+05   2.6288700e+05   2.9201600e+05   2.8879100e+05   2.7223400e+05   2.8236600e+05   2.7964300e+05   2.6045600e+05   2.6332100e+05   2.5600500e+05   2.4839000e+05   2.8519300e+05   2.7214100e+05   2.6673200e+05   2.6897200e+05   2.6589600e+05   2.6452300e+05   0.0000000e+00   2.7319500e+05   2.8851900e+05   2.8610700e+05   2.8580400e+05   2.6121700e+05   2.5053300e+05   2.4163000e+05   2.5456300e+05   2.7860800e+05   2.7769200e+05   2.7117500e+05   2.6522800e+05   2.6439500e+05   2.6161000e+05   2.6333400e+05   2.5881400e+05   2.6972800e+05   2.7533400e+05   2.6736500e+05   2.5459700e+05   2.4964300e+05   2.7063700e+05   2.7029900e+05   2.7577600e+05   2.9559100e+05   2.9229700e+05   2.8927400e+05   2.5697300e+05   2.6820200e+05   2.7733300e+05   2.7781300e+05   2.7190100e+05   2.6958400e+05   2.8160300e+05   2.8798100e+05   2.7672400e+05   2.7912200e+05   2.8774900e+05   2.8431300e+05   2.9573500e+05   3.1844300e+05   2.9748400e+05
   2.1242500e+05   2.3593500e+05   2.3512100e+05   2.3015100e+05   2.3210800e+05   2.1909600e+05   2.4015100e+05   2.3629800e+05   2.3080100e+05   2.2533700e+05   2.3112200e+05   2.3148300e+05   2.2350600e+05   2.3737300e+05   2.2957500e+05   2.4945400e+05   2.3565600e+05   2.4432600e+05   2.5376900e+05   2.4418400e+05   2.4734000e+05   2.3515600e+05   2.2275800e+05   2.5707700e+05   2.6110400e+05   2.3493000e+05   2.4197400e+05   2.3801200e+05   2.3535100e+05   2.5106400e+05   2.5421700e+05   2.4508300e+05   2.6158500e+05   2.4264900e+05   2.4294500e+05   2.6165300e+05   2.5734300e+05   2.6723700e+05   2.4807500e+05   2.4368400e+05   2.6497700e+05   2.5205500e+05   2.6119300e+05   2.5602400e+05   2.5645000e+05   2.5794000e+05   2.4609200e+05   2.4286500e+05   0.0000000e+00   2.4441300e+05   2.4921200e+05   2.7001100e+05   2.5633100e+05   2.4111000e+05   2.5939500e+05   2.8114800e+05   2.7140600e+05   2.6003900e+05   2.5456200e+05   2.4264000e+05   2.4294800e+05   2.4882000e+05   2.5631200e+05   2.4786400e+05   2.1878500e+05   2.3868200e+05   2.3764000e+05   2.3127500e+05   2.2182100e+05   2.2164900e+05   2.4012900e+05   2.1657700e+05   2.2710200e+05   2.3796000e+05   2.3801400e+05   2.5131900e+05   2.5167000e+05   2.3069000e+05   2.2243700e+05   2.3912900e+05   2.4047800e+05   2.2435200e+05   2.3787500e+05   2.2466600e+05   2.2313100e+05   2.1159400e+05   2.3131900e+05   2.2976500e+05   2.2939100e+05   2.4414200e+05
   2.5389200e+05   2.5296100e+05   2.3803400e+05   2.5998600e+05   2.5493900e+05   2.4503600e+05   2.4758200e+05   2.7329100e+05   2.6859900e+05   2.5808400e+05   2.3838600e+05   2.3400000e+05   2.5556600e+05   2.6555700e+05   2.6477600e+05   2.3602200e+05   2.2553400e+05   2.3817200e+05   2.4245100e+05   2.4792700e+05   2.3505500e+05   2.4571600e+05   2.3719200e+05   2.3094600e+05   2.3158800e+05   2.3598500e+05   2.4307500e+05   2.2370100e+05   2.3835100e+05   2.3135700e+05   2.3607500e+05   2.2829100e+05   2.2628600e+05   2.2920200e+05   2.1396200e+05   2.2207500e+05   2.4096200e+05   2.2718300e+05   2.2525500e+05   1.9931100e+05   2.1801200e+05   2.3091500e+05   2.2304300e+05   2.3134600e+05   2.3574700e+05   2.2623700e+05   2.3091800e+05   2.2138400e+05   2.4361700e+05   0.0000000e+00   2.4296000e+05   2.4395500e+05   2.4181800e+05   2.4793900e+05   2.3089600e+05   2.3724100e+05   2.4227200e+05   2.6584700e+05   2.6777800e+05   2.5088300e+05   2.5383600e+05   2.5469600e+05   2.4994800e+05   2.4867800e+05   2.4469200e+05   2.3893700e+05   2.5499100e+05   2.6114800e+05   2.2994800e+05   2.3810100e+05   2.3812000e+05   2.5998000e+05   2.5449100e+05   2.5054200e+05   2.2932200e+05   2.3963900e+05   2.4199500e+05   2.1814600e+05   2.2988900e+05   2.5499900e+05   2.7552400e+05   2.5551600e+05   2.5136200e+05   2.3676000e+05   2.2988600e+05   2.4465000e+05   2.4183300e+05   2.5399300e+05   2.4583500e+05   2.5353400e+05
   3.6935500e+05   3.7243100e+05   3.7571200e+05   3.6730400e+05   3.6600500e+05   3.9397300e+05   3.8232600e+05   3.8167400e+05   4.2014100e+05   4.1925400e+05   3.8465500e+05   3.5113600e+05   3.8329400e+05   3.6982300e+05   3.8612800e+05   4.3123800e+05   4.2068500e+05   3.8879200e+05   3.6665900e+05   3.7688600e+05   3.8208500e+05   4.0233600e+05   3.8810900e+05   3.9550300e+05   4.0327000e+05   4.0465800e+05   4.0839700e+05   3.9254700e+05   4.0040600e+05   3.8875100e+05   3.7314100e+05   3.8700000e+05   3.8260200e+05   4.0235700e+05   3.9874800e+05   3.6901600e+05   3.7655200e+05   3.6536500e+05   3.8346500e+05   4.0027600e+05   4.0424900e+05   3.9926700e+05   3.5508300e+05   3.7411200e+05   3.7322400e+05   3.8014400e+05   4.0062800e+05   4.2498600e+05   4.0448700e+05   3.8978800e+05   0.0000000e+00   3.7318300e+05   3.5360500e+05   3.6852900e+05   3.8386400e+05   3.5740300e+05   3.8205000e+05   3.8722200e+05   3.9305900e+05   3.9795500e+05   4.0216600e+05   3.8394300e+05   3.6536600e+05   3.5597000e+05   3.9142200e+05   3.9486100e+05   3.7657800e+05   4.0771800e+05   3.8757800e+05   3.6076300e+05   3.6476300e+05   3.5993200e+05   3.7647500e+05   3.6364600e+05   3.6037900e+05   3.4728900e+05   3.7566500e+05   3.8737900e+05   3.8701600e+05   3.9259000e+05   3.8241700e+05   3.5019900e+05   3.7150400e+05   3.7407900e+05   3.8750100e+05   3.7343300e+05   3.9004900e+05   3.8903600e+05   3.7582400e+05   3.8914800e+05
   2.5133100e+05   2.4740900e+05   2.6704600e+05   2.7402000e+05   2.6849600e+05   2.4472700e+05   2.3745800e+05   2.6286200e+05   2.7037100e+05   2.5727200e+05   2.5837600e+05   2.3449400e+05   2.2866500e+05   2.3942500e+05   2.4870400e+05   2.5298200e+05   2.8220900e+05   2.6681500e+05   2.4360900e+05   2.3495500e+05   2.3131600e+05   2.5585000e+05   2.5799800e+05   2.5166800e+05   2.6237200e+05   2.7148900e+05   2.5742800e+05   2.5920900e+05   2.5982800e+05   2.4124400e+05   2.6678900e+05   2.6347400e+05   2.6570100e+05   2.5459900e+05   2.5698100e+05   2.5457100e+05   2.7645200e+05   2.6166100e+05   2.7629700e+05   2.5752400e+05   2.6537800e+05   2.5184800e+05   2.4264000e+05   2.4294900e+05   2.7401300e+05   2.6724200e+05   2.5050900e+05   2.5184800e+05   2.6193000e+05   2.6154600e+05   2.3353700e+05   0.0000000e+00   2.6080200e+05   2.6184000e+05   2.6152800e+05   2.6266200e+05   2.6354100e+05   2.6011400e+05   2.6092000e+05   2.5111100e+05   2.6297500e+05   2.5383900e+05   2.7853100e+05   2.5251900e+05   2.6080500e+05   2.6332800e+05   2.6592800e+05   2.4185000e+05   2.5154800e+05   2.5748600e+05   2.6051600e+05   2.3514000e+05   2.5958800e+05   2.5244100e+05   2.5776800e+05   2.6165400e+05   2.5719200e+05   2.4024400e+05   2.5405600e+05   2.6494400e+05   2.6655500e+05   2.4723700e+05   2.6417900e+05   2.5000600e+05   2.6228900e+05   2.6057300e+05   2.7714400e+05   2.8077700e+05   2.5666700e+05   2.4132400e+05
   1.0303400e+05   1.0012200e+05   1.0072800e+05   9.9671000e+04   8.4351000e+04   1.0344100e+05   1.0485100e+05   1.0294700e+05   8.6559000e+04   7.6940000e+04   9.1998000e+04   9.7182000e+04   9.4508000e+04   9.2324000e+04   1.0126200e+05   9.6918000e+04   9.9659000e+04   9.7600000e+04   9.0000000e+04   1.0282300e+05   1.1159600e+05   1.0869700e+05   1.1166900e+05   1.0857700e+05   9.8535000e+04   1.1413800e+05   1.1967600e+05   1.0996000e+05   1.0156200e+05   8.9851000e+04   1.0240400e+05   1.1285700e+05   1.0702300e+05   9.4593000e+04   1.0430700e+05   9.8097000e+04   1.1021600e+05   1.0195600e+05   9.9141000e+04   1.0082700e+05   1.0411000e+05   9.2174000e+04   1.0478600e+05   8.7480000e+04   8.3552000e+04   8.7003000e+04   1.0125900e+05   1.0499900e+05   9.6934000e+04   9.9277000e+04   9.1043000e+04   9.8635000e+04   0.0000000e+00   8.8579000e+04   1.0167400e+05   9.9156000e+04   9.7220000e+04   9.4399000e+04   8.7346000e+04   9.4325000e+04   9.5549000e+04   9.1411000e+04   8.7439000e+04   8.9457000e+04   1.0360000e+05   1.0465800e+05   1.0136600e+05   8.5428000e+04   8.8384000e+04   9.9088000e+04   1.0952600e+05   1.1124500e+05   1.0776200e+05   9.6298000e+04   1.0443700e+05   1.1311800e+05   1.1575400e+05   1.1352400e+05   1.1206300e+05   1.0795000e+05   1.1116200e+05   1.1100300e+05   9.5368000e+04   9.3117000e+04   9.6678000e+04   1.0751700e+05   1.0458100e+05   1.0312200e+05   1.0657100e+05   9.9366000e+04
   1.0970000e+05   1.0052400e+05   9.4547000e+04   1.0024600e+05   9.8855000e+04   1.0004200e+05   1.1958100e+05   1.0062200e+05   8.0737000e+04   9.4497000e+04   1.0553300e+05   9.4825000e+04   9.7623000e+04   1.1521200e+05   1.1391500e+05   1.0805300e+05   1.1891700e+05   1.2218900e+05   1.0648000e+05   1.1543700e+05   1.0480200e+05   1.1090800e+05   1.1987600e+05   1.0488900e+05   1.1297200e+05   1.0586600e+05   1.0325700e+05   1.0972300e+05   1.1764500e+05   1.2127700e+05   9.7182000e+04   1.0123300e+05   1.0126400e+05   1.1702000e+05   1.0104100e+05   1.0654000e+05   1.0908700e+05   1.0786900e+05   1.0673700e+05   1.0463400e+05   1.0579900e+05   1.0380600e+05   1.0079100e+05   1.0174800e+05   1.0955600e+05   8.8192000e+04   9.4373000e+04   9.8337000e+04   9.9922000e+04   9.3528000e+04   1.0053900e+05   1.0295400e+05   1.0299000e+05   0.0000000e+00   1.0374700e+05   1.0607300e+05   9.6829000e+04   9.7936000e+04   9.2690000e+04   1.0449000e+05   9.5106000e+04   9.5337000e+04   1.0551100e+05   1.0752800e+05   8.7383000e+04   8.5717000e+04   1.0023900e+05   9.0853000e+04   8.5587000e+04   9.2270000e+04   9.2203000e+04   8.9112000e+04   1.0187500e+05   1.0161900e+05   1.1256800e+05   1.0551100e+05   1.1159400e+05   1.1267000e+05   9.0065000e+04   8.8215000e+04   1.0312600e+05   1.1602800e+05   1.2513500e+05   1.0980100e+05   9.5632000e+04   9.3955000e+04   9.5329000e+04   1.1716600e+05   1.0738900e+05   1.1885300e+05
   2.6649000e+05   2.5422400e+05   2.5123200e+05   2.6692000e+05   2.6596600e+05   2.4682700e+05   2.6263200e+05   2.8344300e+05   2.8617900e+05   2.6683500e+05   2.6062000e+05   2.5749100e+05   2.6170600e+05   2.5281400e+05   2.6908700e+05   2.4214100e+05   2.6963600e+05   2.6918800e+05   2.6933100e+05   2.7393200e+05   2.8315500e+05   2.9186900e+05   2.7909500e+05   2.7509300e+05   2.7966700e+05   2.6481100e+05   2.5211400e+05   2.6983600e+05   2.8090800e+05   2.6570800e+05   2.6598600e+05   2.7003500e+05   2.7030900e+05   2.5939700e+05   2.5961500e+05   2.6044700e+05   2.6326200e+05   2.7821400e+05   2.8209900e+05   2.8567500e+05   2.6626000e+05   2.6914600e+05   2.7515200e+05   2.5397200e+05   2.6027300e+05   2.5507400e+05   2.6362000e+05   2.6434200e+05   2.7207900e+05   2.7591700e+05   2.9631500e+05   2.7323100e+05   2.7328400e+05   2.8135900e+05   0.0000000e+00   2.8825700e+05   2.7515400e+05   2.6331000e+05   2.6513700e+05   2.8660700e+05   2.5166100e+05   2.7748800e+05   2.8924600e+05   2.7742300e+05   2.8490000e+05   2.9641100e+05   2.8633300e+05   2.9023400e+05   2.8249600e+05   2.7284500e+05   2.6435000e+05   2.6419600e+05   2.8077200e+05   2.8060900e+05   2.6642100e+05   2.8356100e+05   2.9825700e+05   2.8706300e+05   2.8684600e+05   2.8561400e+05   2.5774600e+05   2.5455100e+05   2.6511200e+05   2.9645300e+05   3.0200400e+05   2.7727200e+05   2.3282900e+05   2.3206000e+05   2.7288400e+05   2.7274900e+05
   3.1222300e+05   2.9745000e+05   3.1551300e+05   3.2795800e+05   3.0710300e+05   3.2760000e+05   3.0844400e+05   3.1231500e+05   3.1104200e+05   3.0108500e+05   2.9479700e+05   3.0687500e+05   2.9710400e+05   3.1634700e+05   3.0757100e+05   3.0595800e+05   3.0777500e+05   2.9649500e+05   3.1447500e+05   2.8862000e+05   2.9566000e+05   3.3003500e+05   3.1673600e+05   3.1277800e+05   3.1584400e+05   3.1614800e+05   3.2710100e+05   3.1157900e+05   3.1704400e+05   3.2181400e+05   3.0505900e+05   3.0552700e+05   3.2272400e+05   3.2084300e+05   3.2627700e+05   3.1848200e+05   3.1293300e+05   3.2539500e+05   3.1650000e+05   2.9612600e+05   3.0873600e+05   2.9261500e+05   2.9978400e+05   3.3515100e+05   3.2705200e+05   3.3661500e+05   3.2238100e+05   3.1994400e+05   3.2577400e+05   2.9810000e+05   3.1161500e+05   2.9453100e+05   2.9899300e+05   3.0351700e+05   2.9085500e+05   0.0000000e+00   3.1603200e+05   3.3421600e+05   3.2783900e+05   3.3717500e+05   3.1532700e+05   2.9466900e+05   3.1085600e+05   2.8833000e+05   3.1231100e+05   3.1608400e+05   3.3623700e+05   3.1930700e+05   3.1136000e+05   3.1360100e+05   3.1637800e+05   3.2848700e+05   3.4359500e+05   3.2045600e+05   3.0041700e+05   3.0176600e+05   2.8198400e+05   2.9964500e+05   3.2642600e+05   3.0790900e+05   2.9494000e+05   3.0613500e+05   2.9770300e+05   2.9569800e+05   3.0711400e+05   3.1960800e+05   3.2360500e+05   3.0999700e+05   3.2040700e+05   3.3401500e+05
   3.8438500e+05   3.7998100e+05   3.9717700e+05   3.8661700e+05   3.7991600e+05   3.9795500e+05   3.7863400e+05   3.7211700e+05   3.7805500e+05   3.9200200e+05   3.7450200e+05   3.7034400e+05   3.7387500e+05   3.7715300e+05   3.8585100e+05   3.8794200e+05   3.9423100e+05   4.0927600e+05   4.0158900e+05   3.7151900e+05   3.7047400e+05   3.6595100e+05   3.8276900e+05   3.8992300e+05   4.0102000e+05   3.8687100e+05   3.8976100e+05   3.8175600e+05   3.7951400e+05   3.6219100e+05   3.6787700e+05   3.3716100e+05   3.5910000e+05   3.5826300e+05   3.9353700e+05   3.9837400e+05   3.8768100e+05   3.9557400e+05   3.7831000e+05   3.7323900e+05   3.7494000e+05   3.9365500e+05   3.9593200e+05   3.7657700e+05   3.7480400e+05   3.9053100e+05   3.8708600e+05   3.8058800e+05   4.0907300e+05   4.0012800e+05   4.1236100e+05   4.1886800e+05   4.0074100e+05   4.0231500e+05   3.9369000e+05   4.2605600e+05   0.0000000e+00   4.1115500e+05   4.0136700e+05   4.0048700e+05   3.6659100e+05   4.0203400e+05   3.8255700e+05   4.0551100e+05   3.9871700e+05   3.6980900e+05   3.8767400e+05   3.8328500e+05   3.8103100e+05   3.9105000e+05   3.7177900e+05   3.7342100e+05   3.5780700e+05   3.3735900e+05   3.5190300e+05   3.4070900e+05   3.6155400e+05   3.4953000e+05   3.7465500e+05   3.8095200e+05   3.6278300e+05   3.6452400e+05   3.7139600e+05   3.7166700e+05   3.5878700e+05   3.3759500e+05   3.5240800e+05   3.4628300e+05   3.4874900e+05   3.6775600e+05
   3.7555900e+05   3.6580800e+05   3.7855600e+05   3.7330600e+05   3.6184700e+05   3.6877500e+05   3.5365800e+05   3.8757800e+05   3.4892900e+05   3.7778800e+05   3.8300500e+05   3.7968300e+05   3.8079400e+05   3.7321100e+05   3.5029400e+05   3.9651600e+05   3.9728100e+05   3.9310100e+05   3.8979900e+05   3.6654600e+05   3.7408300e+05   3.5376900e+05   3.7204700e+05   3.8020700e+05   3.5932000e+05   4.0339500e+05   3.7389500e+05   3.8668400e+05   3.8907800e+05   3.8335400e+05   3.9913000e+05   3.6775400e+05   3.7073700e+05   4.0257300e+05   3.9707500e+05   3.9759700e+05   3.8243800e+05   3.9085000e+05   4.0251300e+05   3.8727500e+05   3.7556800e+05   3.4951900e+05   3.5728400e+05   3.8044800e+05   3.6643500e+05   3.7336400e+05   3.6337700e+05   3.7059600e+05   3.6442000e+05   3.7025400e+05   3.6954800e+05   3.7221900e+05   3.8622400e+05   3.7264200e+05   3.5476400e+05   3.7675500e+05   3.9083000e+05   0.0000000e+00   3.4090900e+05   3.5901500e+05   3.5991900e+05   3.6121100e+05   3.5822100e+05   3.7290800e+05   3.6923400e+05   3.7772300e+05   3.8261500e+05   4.0276400e+05   3.8873200e+05   3.8755100e+05   3.9168900e+05   3.9958100e+05   4.0206000e+05   3.8916800e+05   3.7545900e+05   3.5358300e+05   3.4505900e+05   3.8906500e+05   3.8555400e+05   3.8757300e+05   3.8595100e+05   4.1156700e+05   3.9023600e+05   3.8864000e+05   3.7060300e+05   3.7663200e+05   3.8254300e+05   3.9029200e+05   3.8926400e+05   3.7800700e+05
   2.3120100e+05   2.5263500e+05   2.6254600e+05   2.3575400e+05   2.4640100e+05   2.3104300e+05   2.2744400e+05   2.2778600e+05   2.1714600e+05   2.2404700e+05   2.4660100e+05   2.4627100e+05   2.3545100e+05   2.3198900e+05   2.3249400e+05   2.2109700e+05   2.3557300e+05   2.5087200e+05   2.4536400e+05   2.2232000e+05   2.1224200e+05   2.1621800e+05   2.4008900e+05   2.2234600e+05   2.3859200e+05   2.4218600e+05   2.2519900e+05   2.1780000e+05   2.4073500e+05   2.4288000e+05   2.1276300e+05   2.2191600e+05   2.1082200e+05   2.3740400e+05   2.4398300e+05   2.3881700e+05   2.2819000e+05   2.2431000e+05   2.1620500e+05   2.2368200e+05   2.3989100e+05   2.3335500e+05   2.3774900e+05   2.2556900e+05   2.1776600e+05   2.2347400e+05   2.1773600e+05   2.1401800e+05   2.1240100e+05   2.3601600e+05   2.0797000e+05   2.1929100e+05   2.2599400e+05   2.1614200e+05   2.2974300e+05   2.3471000e+05   2.3166200e+05   2.4599900e+05   0.0000000e+00   2.4442000e+05   2.2747800e+05   2.4769400e+05   2.4558500e+05   2.4270000e+05   2.4634800e+05   2.4050000e+05   2.3243000e+05   2.2197200e+05   2.4445000e+05   2.2470600e+05   2.2247600e+05   2.2295200e+05   2.2634300e+05   2.4273800e+05   2.2289400e+05   2.1770300e+05   2.3267200e+05   2.3955900e+05   2.4128400e+05   2.3987600e+05   2.2212100e+05   2.3345400e+05   2.3829400e+05   2.3456500e+05   2.3828900e+05   2.4036700e+05   2.2738700e+05   2.4204900e+05   2.3593600e+05   2.1939000e+05
   1.9800000e+05   1.9866800e+05   1.8047900e+05   2.0741500e+05   2.1752900e+05   1.9632000e+05   1.9198500e+05   2.0319300e+05   2.0404100e+05   1.9960300e+05   2.0742000e+05   1.9816500e+05   2.0425500e+05   1.9611200e+05   2.0513400e+05   1.9650700e+05   1.9644400e+05   2.0060100e+05   2.0505200e+05   1.9676300e+05   1.9882200e+05   1.9027000e+05   1.9039600e+05   1.9890100e+05   2.0928500e+05   2.0631300e+05   1.9697100e+05   1.8727500e+05   1.7838900e+05   2.0175900e+05   1.9457300e+05   1.9755100e+05   1.9431700e+05   1.9399800e+05   1.9789600e+05   1.9515500e+05   2.0433700e+05   1.9722000e+05   1.9261000e+05   2.0523100e+05   1.8724700e+05   1.9604100e+05   1.9158300e+05   1.9649400e+05   1.8430100e+05   1.9245800e+05   1.8887300e+05   1.8402500e+05   1.8055900e+05   2.0843700e+05   2.1149900e+05   2.0536500e+05   1.9034500e+05   1.7586800e+05   1.7810600e+05   1.9461700e+05   2.0136200e+05   2.2406400e+05   2.1766200e+05   0.0000000e+00   1.7527800e+05   1.7283800e+05   2.0045500e+05   1.8051500e+05   1.8109800e+05   1.9178900e+05   1.8908000e+05   1.6990400e+05   1.7734100e+05   1.9330000e+05   2.0454100e+05   1.9605100e+05   1.8902700e+05   1.6924100e+05   1.8366600e+05   1.8072900e+05   1.7129200e+05   1.9087600e+05   1.8564300e+05   1.8486900e+05   1.7143400e+05   1.8904500e+05   2.0273100e+05   1.8613900e+05   1.9608900e+05   1.9095900e+05   1.9262200e+05   1.9016100e+05   1.8374900e+05   2.0241500e+05
   3.1195000e+05   2.9389300e+05   2.9079800e+05   3.1594900e+05   3.2226000e+05   3.3600900e+05   3.1799600e+05   3.2136400e+05   3.2911500e+05   3.2529600e+05   3.1441700e+05   3.3238300e+05   3.4678200e+05   3.2782900e+05   3.1066700e+05   3.1315700e+05   3.0754000e+05   3.0947500e+05   3.2738700e+05   3.4292300e+05   3.3508100e+05   3.4098400e+05   3.3982200e+05   3.3651700e+05   3.3094900e+05   3.2297600e+05   3.4366800e+05   3.4084900e+05   3.3494800e+05   2.8581400e+05   3.0787800e+05   2.9966000e+05   2.9947600e+05   3.1652000e+05   3.3057700e+05   3.1654700e+05   3.2903800e+05   3.2986100e+05   3.1820100e+05   3.3455000e+05   3.1151500e+05   3.0856200e+05   3.0269200e+05   3.3373800e+05   3.1362700e+05   2.9635300e+05   3.0514500e+05   3.1256400e+05   2.9946800e+05   3.1915200e+05   3.0846000e+05   3.2143300e+05   3.1913400e+05   3.1430600e+05   3.1813200e+05   3.3237200e+05   3.1938600e+05   3.2792700e+05   3.1966600e+05   3.1416000e+05   0.0000000e+00   3.2450000e+05   3.2717600e+05   3.4535200e+05   3.4308000e+05   3.2138100e+05   3.2159500e+05   3.5452000e+05   3.3695600e+05   3.3143800e+05   3.4555500e+05   3.5813700e+05   3.3821400e+05   3.0985000e+05   3.1408000e+05   3.1685300e+05   3.2834900e+05   3.1418800e+05   3.0633200e+05   3.2492100e+05   3.3363700e+05   3.3418300e+05   3.1947800e+05   3.1397900e+05   3.1121500e+05   3.2886400e+05   3.3315500e+05   3.3931500e+05   3.2094500e+05   3.1736900e+05
   2.3263700e+05   2.3586300e+05   2.4504200e+05   2.6892600e+05   2.6464200e+05   2.4216200e+05   2.6103900e+05   2.6280200e+05   2.5149600e+05   2.3441000e+05   2.3658400e+05   2.5407700e+05   2.6377700e+05   2.6174800e+05   2.7164700e+05   2.5645000e+05   2.7485700e+05   2.8458900e+05   2.6210300e+05   2.7338900e+05   2.5798800e+05   2.7807300e+05   2.7267900e+05   2.5773100e+05   2.6249400e+05   2.5969500e+05   2.6615400e+05   2.6857700e+05   2.5495800e+05   2.5678300e+05   2.3980100e+05   2.7925500e+05   2.8793500e+05   2.7264500e+05   2.6008500e+05   2.5419600e+05   2.5021600e+05   2.4961000e+05   2.5934900e+05   2.8120900e+05   2.8949000e+05   2.8289300e+05   2.9219800e+05   2.7895700e+05   2.7966800e+05   2.7723300e+05   2.9760800e+05   2.9786000e+05   2.6201700e+05   2.7784900e+05   2.6935300e+05   2.7491900e+05   2.8651700e+05   2.6602900e+05   2.7046200e+05   2.7098200e+05   2.8562500e+05   2.8901900e+05   2.6042300e+05   2.5311700e+05   2.4713800e+05   0.0000000e+00   2.6907800e+05   2.7575600e+05   2.7077900e+05   2.4974400e+05   2.6177400e+05   2.6031400e+05   2.6201500e+05   2.6686800e+05   2.4523800e+05   2.3846300e+05   2.3492100e+05   2.3798700e+05   2.4454000e+05   2.5525800e+05   2.6197200e+05   2.7540900e+05   2.6950300e+05   2.6807700e+05   2.5351100e+05   2.6270500e+05   2.4986900e+05   2.5404300e+05   2.3569400e+05   2.3934800e+05   2.3921300e+05   2.3093500e+05   2.4118300e+05   2.3609400e+05
   1.0338700e+05   1.1324900e+05   1.0847700e+05   1.1940300e+05   1.1875100e+05   1.2970200e+05   1.0735800e+05   1.0326200e+05   1.1546300e+05   1.0851800e+05   1.2300000e+05   1.2932800e+05   1.2052500e+05   1.1229900e+05   1.1566300e+05   1.2605500e+05   1.3564000e+05   1.2669000e+05   1.2204600e+05   1.2065800e+05   1.2383800e+05   1.3061100e+05   1.3487700e+05   1.3331300e+05   1.3550600e+05   1.1963600e+05   1.1783100e+05   1.1915000e+05   1.2172900e+05   1.2489400e+05   1.1346600e+05   1.1994100e+05   1.2412600e+05   1.2308000e+05   1.2510400e+05   1.2549700e+05   1.1060100e+05   1.1750100e+05   1.1060500e+05   1.1253700e+05   1.1591900e+05   1.1634200e+05   1.2320300e+05   1.2184700e+05   1.3350800e+05   1.1983800e+05   1.2923100e+05   1.1717200e+05   1.2284300e+05   1.1742300e+05   1.1092000e+05   1.1671100e+05   1.1741700e+05   1.1078700e+05   9.9885000e+04   1.0011600e+05   1.0322800e+05   1.0898900e+05   1.0533100e+05   1.1521800e+05   1.1260200e+05   1.0682400e+05   0.0000000e+00   1.0401800e+05   1.1279800e+05   1.1158500e+05   1.1494400e+05   1.1764100e+05   1.1215500e+05   1.1829200e+05   1.2334800e+05   1.2600700e+05   1.1384300e+05   1.1304600e+05   1.1868600e+05   1.1659000e+05   1.2252400e+05   1.2474400e+05   1.3191600e+05   1.2532200e+05   1.1830100e+05   1.0680700e+05   1.2169300e+05   1.2979800e+05   1.2838500e+05   1.1929500e+05   1.2151700e+05   1.1329300e+05   1.1777200e+05   1.1971900e+05
   2.3030800e+05   2.2680900e+05   2.2579900e+05   2.3585900e+05   2.2176700e+05   2.2599900e+05   2.1714400e+05   1.9562000e+05   2.0213200e+05   1.9519700e+05   1.8840600e+05   2.1099400e+05   2.1675100e+05   2.3197500e+05   2.1672300e+05   2.2795100e+05   2.4608800e+05   2.3689300e+05   2.4265700e+05   2.2102700e+05   2.1346700e+05   2.0779400e+05   2.2533300e+05   2.3512300e+05   2.3819600e+05   2.3196500e+05   2.0700600e+05   2.2644800e+05   2.2875900e+05   2.2162600e+05   2.1369900e+05   2.3031200e+05   2.1723600e+05   2.0527600e+05   1.9556200e+05   2.0646900e+05   2.1548900e+05   2.0810100e+05   2.1720800e+05   2.2990900e+05   2.3266800e+05   2.4691800e+05   2.2933200e+05   2.1457600e+05   2.0277300e+05   2.1798200e+05   2.2366900e+05   1.9201400e+05   2.1194000e+05   2.2867400e+05   2.2742900e+05   2.2984300e+05   2.2565500e+05   2.1561700e+05   2.0690300e+05   2.2748400e+05   2.1574600e+05   2.2794600e+05   2.1981800e+05   2.3274800e+05   2.2746300e+05   2.1922400e+05   2.0546100e+05   0.0000000e+00   2.2257300e+05   2.2838500e+05   2.3199100e+05   2.3357200e+05   2.2296100e+05   2.2833900e+05   2.2170000e+05   2.3901500e+05   2.2220300e+05   2.4501000e+05   2.4662300e+05   2.5019900e+05   2.2517000e+05   2.2657800e+05   2.3783300e+05   2.2619400e+05   2.4236600e+05   2.2538100e+05   2.2652300e+05   2.3245800e+05   2.1797500e+05   2.2723000e+05   2.2831500e+05   2.3200900e+05   2.2225600e+05   2.0964600e+05
   1.5266200e+05   1.3758300e+05   1.3246800e+05   1.3130600e+05   1.2756200e+05   1.2679000e+05   1.3800400e+05   1.4346500e+05   1.4493100e+05   1.3446900e+05   1.3606700e+05   1.3708100e+05   1.3609600e+05   1.4244300e+05   1.3326600e+05   1.3688400e+05   1.3339200e+05   1.2589300e+05   1.2237500e+05   1.4335800e+05   1.4697700e+05   1.4381900e+05   1.3836000e+05   1.3504700e+05   1.3284900e+05   1.5219300e+05   1.4628400e+05   1.4092600e+05   1.4798000e+05   1.5382200e+05   1.4773400e+05   1.3301600e+05   1.4360600e+05   1.4062900e+05   1.4881400e+05   1.6182200e+05   1.4687300e+05   1.5310400e+05   1.4420300e+05   1.4233300e+05   1.3656600e+05   1.5024800e+05   1.5272000e+05   1.5580000e+05   1.4358400e+05   1.5618700e+05   1.4642200e+05   1.4501800e+05   1.5075300e+05   1.3498100e+05   1.2930000e+05   1.3377900e+05   1.2551200e+05   1.2808500e+05   1.1905400e+05   1.3578700e+05   1.3463300e+05   1.3584900e+05   1.2082900e+05   1.1978000e+05   1.3178300e+05   1.3417900e+05   1.2932600e+05   1.3019200e+05   0.0000000e+00   1.3213200e+05   1.2994300e+05   1.2624600e+05   1.4394800e+05   1.4066300e+05   1.4715500e+05   1.5197900e+05   1.5366900e+05   1.4355000e+05   1.3517900e+05   1.3876900e+05   1.2608300e+05   1.3209100e+05   1.3250600e+05   1.1706400e+05   1.3018400e+05   1.4515200e+05   1.3710800e+05   1.3902400e+05   1.3862800e+05   1.3636600e+05   1.3044600e+05   1.2861400e+05   1.4336000e+05   1.4049300e+05
   3.2818400e+05   3.0905700e+05   2.7965200e+05   2.8315700e+05   2.8741000e+05   3.0859900e+05   3.0836900e+05   3.0887200e+05   2.9231300e+05   2.8310900e+05   2.8354300e+05   2.8274900e+05   3.0314800e+05   3.1013100e+05   3.0412000e+05   3.2455900e+05   3.0142500e+05   2.9034400e+05   2.7644400e+05   2.8433800e+05   2.9649400e+05   3.0840900e+05   2.9818700e+05   2.9865600e+05   2.9368000e+05   2.8301100e+05   3.1615000e+05   3.3091500e+05   3.2771500e+05   3.1989500e+05   2.9580500e+05   2.8754400e+05   2.8183900e+05   2.9050000e+05   3.1481900e+05   3.2508200e+05   3.1911000e+05   3.2668700e+05   3.1679800e+05   3.1591000e+05   3.1985400e+05   3.3730700e+05   3.2074600e+05   3.1119100e+05   3.1473500e+05   3.0528800e+05   3.0959900e+05   3.2181100e+05   3.2018500e+05   3.5285400e+05   3.2445600e+05   3.0296400e+05   3.0049300e+05   2.9563800e+05   2.8412700e+05   2.8492400e+05   2.9832400e+05   3.0219700e+05   2.9967300e+05   3.2796400e+05   3.2293300e+05   3.2198600e+05   2.9515000e+05   2.9941400e+05   2.8343100e+05   0.0000000e+00   3.1024300e+05   3.1329900e+05   3.1345900e+05   3.0071400e+05   3.0768800e+05   3.2744100e+05   3.1068600e+05   3.0954500e+05   3.0143900e+05   2.9553200e+05   2.7774700e+05   2.8109300e+05   2.9111700e+05   2.9468400e+05   2.9054900e+05   2.8492200e+05   2.8568600e+05   3.1740000e+05   3.1618900e+05   2.9908500e+05   2.7970100e+05   2.7684600e+05   2.8229400e+05   2.9868000e+05
   5.4271200e+05   5.5294400e+05   5.7423700e+05   5.4132300e+05   5.6121800e+05   5.8265500e+05   5.7604200e+05   5.4950400e+05   5.3615500e+05   5.2270300e+05   5.5210800e+05   6.1873700e+05   5.9102500e+05   5.6695500e+05   5.7765300e+05   5.8635400e+05   5.6521800e+05   5.4364000e+05   5.5248100e+05   5.8642400e+05   5.8661400e+05   5.9586700e+05   6.1802000e+05   5.9912300e+05   5.6800700e+05   5.7112400e+05   5.4081600e+05   5.4199500e+05   5.8954300e+05   5.8661400e+05   5.6537200e+05   5.6876300e+05   5.6242000e+05   5.5832000e+05   5.5835600e+05   5.5927900e+05   5.6051700e+05   5.6349900e+05   5.8065600e+05   5.6248500e+05   5.6767400e+05   5.6475800e+05   5.5379200e+05   5.5023300e+05   5.5519800e+05   5.8253900e+05   6.1335200e+05   5.6837700e+05   5.8407300e+05   5.8880100e+05   5.9113500e+05   6.1037800e+05   5.7940500e+05   5.9102700e+05   5.7489300e+05   5.7504600e+05   5.8274800e+05   5.7075100e+05   5.5686600e+05   5.6471900e+05   5.4213500e+05   5.6351100e+05   5.8125800e+05   6.3498800e+05   6.1125800e+05   5.8002100e+05   0.0000000e+00   5.9693600e+05   5.7635500e+05   5.5859600e+05   5.8486800e+05   5.4377700e+05   5.8688900e+05   6.1236000e+05   5.8965100e+05   5.5473100e+05   5.4943400e+05   5.6765200e+05   5.5352500e+05   5.7965300e+05   5.8246100e+05   5.8377500e+05   5.4202000e+05   5.3470800e+05   5.6372500e+05   5.5435800e+05   5.7655400e+05   5.9273600e+05   5.5327900e+05   5.4404300e+05
   5.5682900e+05   5.5631800e+05   5.4361600e+05   5.6018800e+05   5.5463200e+05   5.5333300e+05   5.3317400e+05   5.6294200e+05   5.7207700e+05   5.4707500e+05   5.6475500e+05   5.5042700e+05   5.8592200e+05   5.4202900e+05   5.4552000e+05   5.3054300e+05   5.5394800e+05   5.6102600e+05   5.6348900e+05   5.6612200e+05   5.5056500e+05   5.8800100e+05   5.9828700e+05   5.6735900e+05   5.4566900e+05   5.7444500e+05   5.7250600e+05   5.8720800e+05   5.5729100e+05   5.8597300e+05   5.8855200e+05   5.7113400e+05   5.9563100e+05   5.6051200e+05   5.6136200e+05   5.8126900e+05   5.8327400e+05   5.7032600e+05   5.5683500e+05   5.8976200e+05   6.0097600e+05   5.8728200e+05   5.3824600e+05   5.2968300e+05   5.5697600e+05   5.6803000e+05   5.5173700e+05   5.3229900e+05   5.7013200e+05   5.5576300e+05   5.5187200e+05   5.5841000e+05   5.5122000e+05   5.7549700e+05   5.8035200e+05   5.5990800e+05   5.4967700e+05   5.6308000e+05   5.6338200e+05   5.6438900e+05   5.3629400e+05   5.8577300e+05   5.8613000e+05   6.0196000e+05   5.8352100e+05   5.4324600e+05   5.7358000e+05   0.0000000e+00   5.5383000e+05   5.4593600e+05   5.5810000e+05   5.6479000e+05   5.4499900e+05   5.5024400e+05   5.3699800e+05   5.5826600e+05   5.5976800e+05   5.4020700e+05   5.0686300e+05   5.5367000e+05   5.3642200e+05   5.4890500e+05   5.6723400e+05   5.5175500e+05   5.8155500e+05   5.4668000e+05   5.5230200e+05   5.3039700e+05   5.5480200e+05   5.7681800e+05
   1.2392300e+05   1.3160200e+05   1.3972600e+05   1.4444700e+05   1.3157200e+05   1.4268700e+05   1.2707000e+05   1.2259300e+05   1.3617300e+05   1.5614500e+05   1.5080900e+05   1.4329500e+05   1.3402100e+05   1.3769200e+05   1.3619100e+05   1.5841700e+05   1.7585700e+05   1.7275900e+05   1.3807300e+05   1.4582900e+05   1.5356400e+05   1.5685100e+05   1.5961900e+05   1.5652400e+05   1.3955700e+05   1.5079200e+05   1.5038800e+05   1.6856400e+05   1.4618500e+05   1.5330300e+05   1.4706100e+05   1.6206800e+05   1.5534400e+05   1.4671300e+05   1.4380300e+05   1.4853300e+05   1.7652600e+05   1.5722100e+05   1.5603500e+05   1.5826600e+05   1.6270400e+05   1.9463400e+05   1.6788700e+05   1.5758700e+05   1.5647300e+05   1.5956300e+05   1.7312000e+05   1.7393300e+05   1.5636200e+05   1.6953000e+05   1.6169700e+05   1.6025500e+05   1.7140700e+05   1.8276200e+05   1.7629300e+05   1.7476700e+05   1.6657000e+05   1.7065000e+05   1.6484100e+05   1.5346300e+05   1.7282800e+05   1.8077400e+05   1.5768000e+05   1.6219300e+05   1.7327000e+05   1.5459500e+05   1.4832100e+05   1.5354700e+05   0.0000000e+00   1.6085800e+05   1.7291100e+05   1.6294200e+05   1.3589400e+05   1.4650600e+05   1.4891900e+05   1.3932000e+05   1.3946900e+05   1.4060900e+05   1.5520500e+05   1.5019300e+05   1.3084500e+05   1.4135000e+05   1.1958200e+05   1.3323400e+05   1.3759000e+05   1.2784200e+05   1.4518700e+05   1.2591800e+05   1.1985600e+05   1.3139200e+05
   1.2228800e+05   1.0984300e+05   1.0360500e+05   1.1598900e+05   1.0901200e+05   1.1130500e+05   1.3065800e+05   1.1200400e+05   1.0742300e+05   1.0765200e+05   1.1879000e+05   1.0782900e+05   1.0619200e+05   1.0246300e+05   1.0605900e+05   1.1469600e+05   1.1820300e+05   1.0860100e+05   1.2605200e+05   1.3163100e+05   1.1551800e+05   9.8330000e+04   1.0368300e+05   1.2005400e+05   1.1453700e+05   9.2230000e+04   1.0549500e+05   1.0039600e+05   9.9019000e+04   1.0915100e+05   1.0880800e+05   1.1176200e+05   1.0674800e+05   1.1099100e+05   1.2416800e+05   1.1975700e+05   1.1501800e+05   1.2209500e+05   1.1005200e+05   1.0157500e+05   1.0718800e+05   1.0572500e+05   1.1678200e+05   1.1347500e+05   1.0956600e+05   1.1516700e+05   1.0641000e+05   1.1490600e+05   1.0798400e+05   1.0588200e+05   1.1666100e+05   1.2436700e+05   9.9007000e+04   9.7606000e+04   1.0911200e+05   1.1123100e+05   1.0210800e+05   1.1069200e+05   9.8155000e+04   1.0970100e+05   1.0092900e+05   9.7708000e+04   9.5198000e+04   9.1213000e+04   9.5914000e+04   8.8305000e+04   1.0928100e+05   9.1842000e+04   9.4084000e+04   0.0000000e+00   1.0860100e+05   1.0451400e+05   1.1335200e+05   1.2319900e+05   1.3032100e+05   1.1529500e+05   1.1939900e+05   1.2157700e+05   1.1952600e+05   1.2415500e+05   1.2849700e+05   1.1785700e+05   1.2026200e+05   1.2764200e+05   1.2856600e+05   1.1509000e+05   1.1928200e+05   1.1828400e+05   1.1129500e+05   9.5827000e+04
   1.1403500e+05   1.0622800e+05   1.2696300e+05   1.1568600e+05   1.1883000e+05   1.2169700e+05   1.2950800e+05   1.1136200e+05   1.1306600e+05   1.0793700e+05   1.0544100e+05   1.1613700e+05   1.0996800e+05   1.0256000e+05   1.0421800e+05   1.0082700e+05   1.0836300e+05   1.1929900e+05   1.1912900e+05   1.0649800e+05   1.1944200e+05   1.1187100e+05   1.2270100e+05   1.0639900e+05   1.1726000e+05   1.0819500e+05   1.2052300e+05   1.1067200e+05   1.1444000e+05   1.0872700e+05   1.0812800e+05   1.1731500e+05   1.2959900e+05   1.1209800e+05   1.1062700e+05   9.3348000e+04   1.0613200e+05   1.1608900e+05   1.0899900e+05   1.0723500e+05   1.1211400e+05   1.1190500e+05   1.3128200e+05   1.1356300e+05   1.1151800e+05   1.0153800e+05   1.0951400e+05   1.0660900e+05   1.1091500e+05   1.0001100e+05   1.0560800e+05   1.0770400e+05   1.1741400e+05   1.1112100e+05   1.1188200e+05   9.6750000e+04   1.0728900e+05   1.0342500e+05   1.0145500e+05   1.0494900e+05   1.1514400e+05   1.0053200e+05   1.0700300e+05   1.0373100e+05   1.0910200e+05   1.1209700e+05   1.1092500e+05   1.0264200e+05   1.0521400e+05   1.0665300e+05   0.0000000e+00   1.1248100e+05   1.3201900e+05   1.1813000e+05   1.1294100e+05   1.0797200e+05   1.1838000e+05   1.1437800e+05   1.2024900e+05   1.1897500e+05   1.1390900e+05   1.1353400e+05   1.1619000e+05   9.7173000e+04   1.0125800e+05   1.0668300e+05   9.7168000e+04   1.0645700e+05   1.1668300e+05   1.1374800e+05
   1.5151500e+05   1.4751200e+05   1.5078900e+05   1.4354000e+05   1.4424800e+05   1.4599100e+05   1.4143900e+05   1.4727600e+05   1.5352000e+05   1.3702500e+05   1.3584700e+05   1.3387300e+05   1.3568000e+05   1.4469600e+05   1.6279000e+05   1.4424900e+05   1.4007200e+05   1.3796200e+05   1.3113400e+05   1.2573900e+05   1.4345800e+05   1.4352600e+05   1.3613400e+05   1.2753000e+05   1.3858100e+05   1.3826100e+05   1.4565500e+05   1.3675000e+05   1.2466800e+05   1.3661400e+05   1.3224000e+05   1.3022500e+05   1.4066300e+05   1.3209900e+05   1.4494700e+05   1.3448800e+05   1.3732100e+05   1.3691300e+05   1.2926000e+05   1.3939200e+05   1.4274500e+05   1.4567400e+05   1.3645700e+05   1.4578500e+05   1.4805200e+05   1.4718100e+05   1.4291000e+05   1.4714800e+05   1.4686500e+05   1.4429500e+05   1.4227900e+05   1.4726500e+05   1.4929200e+05   1.4561300e+05   1.4351400e+05   1.3987900e+05   1.4291300e+05   1.3308500e+05   1.3420100e+05   1.4458500e+05   1.4577400e+05   1.3760800e+05   1.2959800e+05   1.2917800e+05   1.4205600e+05   1.4619800e+05   1.3857900e+05   1.3936500e+05   1.3189100e+05   1.4816400e+05   1.6113900e+05   0.0000000e+00   1.4859500e+05   1.3850300e+05   1.4647400e+05   1.5465000e+05   1.6295200e+05   1.5425500e+05   1.3092200e+05   1.4532900e+05   1.4889500e+05   1.5165200e+05   1.5150700e+05   1.4473500e+05   1.5067200e+05   1.4548000e+05   1.5826400e+05   1.5636000e+05   1.4809700e+05   1.3622700e+05
   2.1350200e+05   2.3869200e+05   2.2112100e+05   2.1804000e+05   2.0718300e+05   2.1087800e+05   2.2177500e+05   2.4168700e+05   2.1782100e+05   2.0665700e+05   2.2138400e+05   2.0770200e+05   2.1609600e+05   2.0366900e+05   2.5053400e+05   2.2015400e+05   2.1165800e+05   2.0525500e+05   2.1451800e+05   1.9664900e+05   1.9992900e+05   2.0706400e+05   2.2186900e+05   2.1618300e+05   1.8637900e+05   1.7885900e+05   2.0873400e+05   2.0601800e+05   1.9424800e+05   1.9923200e+05   2.0167200e+05   1.9350900e+05   1.9567100e+05   1.9212400e+05   2.1751400e+05   1.9959800e+05   2.0284600e+05   1.8713600e+05   1.9992500e+05   1.7303700e+05   1.9277600e+05   1.8330700e+05   1.9350700e+05   1.9894800e+05   1.8374600e+05   1.9734500e+05   1.8563100e+05   1.7624200e+05   1.8602500e+05   1.7910900e+05   1.8142000e+05   1.9134200e+05   1.8083900e+05   1.7238000e+05   2.0682500e+05   1.8335000e+05   1.8478900e+05   1.9338700e+05   1.9566400e+05   2.1809000e+05   1.9480400e+05   1.9975100e+05   2.1721600e+05   2.2869400e+05   1.8740100e+05   2.0505700e+05   2.1050100e+05   1.9574500e+05   2.0383100e+05   1.8733100e+05   2.0660500e+05   2.0807300e+05   0.0000000e+00   1.8006300e+05   1.7931200e+05   1.8275300e+05   2.0043600e+05   1.9712700e+05   1.8742400e+05   1.9061000e+05   1.7696400e+05   1.7476400e+05   2.0618800e+05   2.2045500e+05   2.0731500e+05   2.0249100e+05   1.9932300e+05   2.0784400e+05   2.1802300e+05   2.1800700e+05
   2.1808200e+05   2.2807000e+05   2.2640900e+05   2.2339800e+05   2.3311700e+05   2.4430600e+05   2.3907900e+05   2.1721000e+05   2.3268500e+05   2.1840300e+05   2.4033000e+05   2.4563900e+05   2.0955700e+05   2.1583100e+05   2.1013600e+05   2.1755600e+05   1.9952300e+05   2.2817500e+05   2.2892500e+05   2.3168800e+05   1.9871700e+05   1.9549000e+05   1.9492100e+05   1.9467300e+05   2.1384700e+05   2.0637900e+05   2.1427400e+05   2.1596300e+05   2.1035000e+05   2.0002400e+05   2.0686700e+05   1.8687900e+05   1.9432700e+05   1.9831700e+05   2.2239300e+05   2.0995600e+05   2.1223000e+05   1.9959200e+05   1.9478700e+05   1.9880100e+05   1.9587900e+05   1.9400500e+05   2.1523700e+05   1.9381600e+05   2.1689500e+05   2.1498100e+05   2.3822200e+05   2.3800000e+05   2.3134800e+05   2.2603400e+05   2.1712400e+05   2.1467700e+05   2.4175500e+05   2.2575700e+05   2.1699100e+05   2.2473400e+05   2.0414000e+05   2.1938100e+05   1.9726900e+05   2.1052300e+05   2.1289800e+05   1.9675700e+05   2.0163300e+05   2.1422200e+05   2.0420100e+05   1.9208000e+05   2.0277500e+05   1.8800000e+05   1.8511700e+05   2.2301700e+05   1.9645100e+05   1.9972000e+05   1.7816700e+05   0.0000000e+00   1.9750800e+05   2.3031100e+05   1.8817200e+05   2.0873500e+05   2.0628300e+05   1.8743800e+05   1.8479200e+05   2.0480400e+05   1.9760200e+05   2.1609600e+05   2.2206800e+05   2.0643000e+05   1.8861200e+05   2.1523700e+05   2.1468200e+05   2.3606100e+05
   5.5743000e+04   4.5555000e+04   4.2712000e+04   5.4181000e+04   5.2164000e+04   5.5622000e+04   4.9814000e+04   5.2287000e+04   5.2011000e+04   4.9993000e+04   4.9295000e+04   4.5099000e+04   4.5650000e+04   5.0179000e+04   4.7328000e+04   4.3306000e+04   4.6078000e+04   5.0405000e+04   4.8596000e+04   4.6506000e+04   4.2531000e+04   4.1268000e+04   4.2419000e+04   3.9885000e+04   4.3326000e+04   4.2883000e+04   4.6190000e+04   3.4677000e+04   3.5125000e+04   3.6786000e+04   4.1914000e+04   4.7405000e+04   4.4372000e+04   3.2688000e+04   3.2851000e+04   4.1714000e+04   5.1238000e+04   5.0042000e+04   4.8424000e+04   4.5793000e+04   5.8688000e+04   5.5661000e+04   5.3104000e+04   5.3229000e+04   5.3841000e+04   5.4269000e+04   6.4862000e+04   5.2775000e+04   5.4075000e+04   6.1616000e+04   5.2501000e+04   5.3969000e+04   5.5020000e+04   6.1783000e+04   5.5134000e+04   6.0243000e+04   5.9663000e+04   6.1949000e+04   6.1410000e+04   5.4105000e+04   5.7334000e+04   6.5603000e+04   6.5990000e+04   5.0579000e+04   5.2530000e+04   4.6978000e+04   4.7886000e+04   5.7166000e+04   4.4513000e+04   4.4197000e+04   4.3448000e+04   4.1347000e+04   4.4801000e+04   4.4303000e+04   0.0000000e+00   4.6290000e+04   4.3922000e+04   3.8269000e+04   4.3928000e+04   5.1778000e+04   5.1539000e+04   5.7945000e+04   4.8298000e+04   5.0536000e+04   5.1604000e+04   5.0608000e+04   5.2730000e+04   5.2824000e+04   5.2909000e+04   5.3676000e+04
   5.7289000e+04   5.4532000e+04   4.5558000e+04   5.1287000e+04   4.2291000e+04   6.3192000e+04   5.5125000e+04   5.1518000e+04   6.1404000e+04   5.9174000e+04   5.4665000e+04   5.3887000e+04   5.8767000e+04   5.3360000e+04   6.2680000e+04   6.8752000e+04   5.7251000e+04   6.1470000e+04   6.3041000e+04   6.5030000e+04   6.7503000e+04   7.0719000e+04   6.6703000e+04   6.9076000e+04   7.4342000e+04   7.4575000e+04   6.0538000e+04   6.6462000e+04   7.4349000e+04   6.5774000e+04   7.0816000e+04   5.5309000e+04   5.4064000e+04   5.9906000e+04   5.5418000e+04   5.3791000e+04   5.9552000e+04   5.7479000e+04   5.1928000e+04   5.3284000e+04   4.4210000e+04   4.5396000e+04   4.1742000e+04   4.6049000e+04   4.6314000e+04   5.3665000e+04   4.8154000e+04   5.5055000e+04   6.1139000e+04   5.7016000e+04   6.8962000e+04   6.0003000e+04   6.2802000e+04   7.2782000e+04   6.3568000e+04   6.1378000e+04   5.6686000e+04   7.0244000e+04   6.4690000e+04   6.3620000e+04   5.5690000e+04   5.8670000e+04   5.5017000e+04   5.8694000e+04   5.5599000e+04   6.2493000e+04   5.8177000e+04   5.7910000e+04   5.3689000e+04   5.8070000e+04   5.9376000e+04   5.3678000e+04   5.5884000e+04   6.2871000e+04   6.4845000e+04   0.0000000e+00   6.0615000e+04   6.7384000e+04   7.3909000e+04   7.6165000e+04   6.6006000e+04   5.4609000e+04   6.4919000e+04   6.8969000e+04   6.1258000e+04   5.9082000e+04   6.0118000e+04   5.5536000e+04   5.3569000e+04   5.3571000e+04
   1.6693300e+05   1.6691600e+05   1.5448000e+05   1.4227300e+05   1.5392800e+05   1.3843600e+05   1.4142700e+05   1.4362100e+05   1.5051700e+05   1.6664700e+05   1.6301800e+05   1.7166900e+05   1.6177500e+05   1.5516000e+05   1.4610300e+05   1.3651500e+05   1.4336900e+05   1.4319800e+05   1.5373300e+05   1.5513700e+05   1.6315500e+05   1.7495700e+05   1.7042900e+05   1.5196300e+05   1.4800300e+05   1.5023900e+05   1.4677700e+05   1.5965800e+05   1.6428900e+05   1.6691500e+05   1.8360600e+05   1.8956700e+05   1.7943200e+05   1.6665800e+05   1.7398600e+05   1.7721200e+05   1.6680700e+05   1.5902100e+05   2.0140000e+05   2.0505000e+05   1.9610200e+05   1.8394200e+05   1.6644600e+05   1.6523800e+05   1.7782100e+05   1.6874100e+05   1.6919000e+05   1.7846900e+05   1.8373800e+05   1.7913700e+05   2.0278200e+05   1.9338700e+05   1.6505700e+05   1.6617200e+05   1.7235200e+05   1.6847100e+05   1.6660400e+05   1.7124700e+05   1.7248000e+05   1.6791700e+05   1.9203200e+05   1.8960000e+05   1.6156300e+05   1.4723300e+05   1.5508200e+05   1.5925600e+05   1.5029200e+05   1.4314100e+05   1.5545600e+05   1.6995000e+05   1.6704000e+05   1.6560400e+05   1.6130600e+05   1.5329400e+05   1.4971700e+05   1.4388600e+05   0.0000000e+00   1.4378100e+05   1.5661800e+05   1.5755100e+05   1.6115900e+05   1.6118100e+05   1.6558500e+05   1.5720700e+05   1.5307800e+05   1.4975700e+05   1.4274300e+05   1.5411600e+05   1.4975400e+05   1.4575200e+05
   1.4653200e+05   1.3948200e+05   1.3799200e+05   1.4265900e+05   1.5904400e+05   1.6925500e+05   1.7832900e+05   1.7133600e+05   1.5448400e+05   1.4922300e+05   1.3256400e+05   1.5548300e+05   1.6289300e+05   1.7548300e+05   1.5563300e+05   1.6527200e+05   1.5583300e+05   1.5573400e+05   1.5718100e+05   1.6307700e+05   1.5708000e+05   1.6705500e+05   1.6568400e+05   1.5567900e+05   1.6002400e+05   1.6337500e+05   1.6918300e+05   1.7097800e+05   1.4741700e+05   1.6598900e+05   1.5655500e+05   1.5067500e+05   1.5557700e+05   1.5045300e+05   1.4988200e+05   1.5886100e+05   1.6328200e+05   1.6241600e+05   1.5078700e+05   1.5584800e+05   1.5584300e+05   1.5979000e+05   1.5492800e+05   1.5966300e+05   1.6238500e+05   1.8480200e+05   1.7507300e+05   1.6679600e+05   1.6673600e+05   1.6780800e+05   1.6438600e+05   1.7510500e+05   1.8386200e+05   1.7652800e+05   1.5809700e+05   1.8299600e+05   1.6958800e+05   1.6371600e+05   1.7959900e+05   1.7544200e+05   1.6986600e+05   1.7365600e+05   1.8130800e+05   1.8513800e+05   1.6908300e+05   1.5752300e+05   1.6784900e+05   1.7182900e+05   1.8405800e+05   1.8784700e+05   1.8748000e+05   1.8344900e+05   1.6802300e+05   1.8532100e+05   1.8797800e+05   1.8665100e+05   1.7545200e+05   0.0000000e+00   1.6305700e+05   1.6553400e+05   1.7859700e+05   1.6948800e+05   1.7823500e+05   1.4402600e+05   1.3870500e+05   1.5256700e+05   1.6105500e+05   1.7393200e+05   1.7415300e+05   1.6776900e+05
   3.5207000e+04   2.9030000e+04   3.2069000e+04   3.5485000e+04   3.4805000e+04   3.0716000e+04   3.4441000e+04   4.2055000e+04   3.4909000e+04   3.1732000e+04   2.9822000e+04   2.4554000e+04   3.4389000e+04   3.3529000e+04   3.3032000e+04   3.5580000e+04   2.8520000e+04   2.9361000e+04   2.9453000e+04   3.3911000e+04   3.6625000e+04   3.3089000e+04   3.7762000e+04   3.7906000e+04   4.1464000e+04   3.8845000e+04   3.2993000e+04   3.1467000e+04   2.6727000e+04   3.0734000e+04   3.5311000e+04   4.1631000e+04   3.7685000e+04   3.4092000e+04   2.4889000e+04   2.6394000e+04   3.9663000e+04   3.9658000e+04   2.4238000e+04   2.5900000e+04   4.0163000e+04   3.4811000e+04   3.1837000e+04   3.2586000e+04   3.0571000e+04   3.7915000e+04   3.6729000e+04   2.8317000e+04   3.5349000e+04   3.7170000e+04   3.1758000e+04   2.9441000e+04   3.6764000e+04   4.2548000e+04   3.9172000e+04   3.2664000e+04   3.3985000e+04   3.4092000e+04   3.2807000e+04   3.9770000e+04   4.7231000e+04   3.9406000e+04   4.0388000e+04   4.0649000e+04   4.2750000e+04   4.3100000e+04   4.4372000e+04   4.3627000e+04   4.3790000e+04   3.8744000e+04   4.1433000e+04   4.2447000e+04   4.6492000e+04   4.4120000e+04   3.8140000e+04   4.3644000e+04   4.2968000e+04   4.7293000e+04   0.0000000e+00   2.8437000e+04   3.8236000e+04   3.7556000e+04   4.1362000e+04   3.6818000e+04   3.2786000e+04   3.4210000e+04   3.0071000e+04   3.0201000e+04   3.5794000e+04   3.9318000e+04
   3.6679000e+04   3.9998000e+04   3.1264000e+04   3.0467000e+04   2.4781000e+04   3.1824000e+04   3.8369000e+04   3.2697000e+04   3.5187000e+04   2.9329000e+04   2.7097000e+04   2.8775000e+04   3.8772000e+04   3.3299000e+04   3.6622000e+04   3.3600000e+04   2.9339000e+04   3.5224000e+04   2.9360000e+04   3.5897000e+04   4.1693000e+04   4.1143000e+04   3.8148000e+04   3.8223000e+04   3.8496000e+04   3.6189000e+04   2.8069000e+04   3.0210000e+04   4.2032000e+04   4.7835000e+04   4.2606000e+04   3.8447000e+04   3.6616000e+04   3.7015000e+04   4.2737000e+04   4.6245000e+04   3.6357000e+04   3.6476000e+04   3.7518000e+04   3.6336000e+04   3.8036000e+04   2.9971000e+04   3.5888000e+04   3.4528000e+04   3.2930000e+04   3.5065000e+04   3.7020000e+04   3.2355000e+04   3.6146000e+04   3.5269000e+04   2.8542000e+04   2.6947000e+04   2.8723000e+04   3.3153000e+04   2.5645000e+04   2.3463000e+04   2.8710000e+04   3.0947000e+04   2.8714000e+04   2.4679000e+04   2.4073000e+04   3.0213000e+04   2.7380000e+04   3.0946000e+04   3.3566000e+04   3.0290000e+04   3.0205000e+04   3.5058000e+04   3.7509000e+04   3.3600000e+04   3.6633000e+04   3.1386000e+04   3.8101000e+04   3.2330000e+04   3.4054000e+04   3.5311000e+04   3.2103000e+04   3.8000000e+04   3.3870000e+04   0.0000000e+00   3.0645000e+04   3.1866000e+04   2.7688000e+04   2.8221000e+04   3.9424000e+04   3.8668000e+04   3.6999000e+04   3.3532000e+04   3.6343000e+04   3.2475000e+04
   3.4003200e+05   3.2837800e+05   3.3770900e+05   3.4632100e+05   3.3975800e+05   3.5494800e+05   3.4789700e+05   3.3019400e+05   3.6173100e+05   3.4728400e+05   3.5300500e+05   3.5914300e+05   3.3237100e+05   3.3503400e+05   3.3951100e+05   3.4655200e+05   3.5027800e+05   3.5883800e+05   3.6071300e+05   3.5503100e+05   3.4936400e+05   3.5818000e+05   3.6185500e+05   3.4750900e+05   3.3834400e+05   3.4692000e+05   3.4421700e+05   3.3994000e+05   3.4329300e+05   3.2654300e+05   3.6437600e+05   3.5771100e+05   3.3679900e+05   3.5531200e+05   3.5623800e+05   3.4564100e+05   3.5048900e+05   3.3973200e+05   3.4825100e+05   3.3704100e+05   3.3165800e+05   3.5146800e+05   3.5265600e+05   3.4829800e+05   3.3262400e+05   3.1523600e+05   3.3765900e+05   3.3276100e+05   3.1572400e+05   3.1207200e+05   3.1030600e+05   3.3199600e+05   3.3542700e+05   3.4244800e+05   3.3934100e+05   3.1849100e+05   3.4461200e+05   3.4130800e+05   3.3979400e+05   3.3096300e+05   3.1810600e+05   3.3170000e+05   3.3593500e+05   3.2825700e+05   3.5524700e+05   3.6178600e+05   3.3699900e+05   3.1827300e+05   3.3174600e+05   3.2128900e+05   3.2851500e+05   3.3846400e+05   3.4383300e+05   3.2840700e+05   3.1562900e+05   3.2519100e+05   3.2026200e+05   3.3828500e+05   3.2712200e+05   3.3844900e+05   0.0000000e+00   3.5672000e+05   3.3679500e+05   3.2260800e+05   3.1086800e+05   3.1275300e+05   3.5529200e+05   3.5494000e+05   3.6154700e+05   3.5906400e+05
   4.1270300e+05   3.8646300e+05   4.2479500e+05   4.1412500e+05   3.9420300e+05   3.9514000e+05   4.0250100e+05   3.9717200e+05   3.9460600e+05   3.9942300e+05   3.7292000e+05   3.7514800e+05   4.0983800e+05   4.1673500e+05   4.0244800e+05   3.9766100e+05   3.9645600e+05   3.9625500e+05   4.1463600e+05   4.1166800e+05   3.8611700e+05   4.0981700e+05   4.2314500e+05   3.9539300e+05   3.8625700e+05   3.9540100e+05   3.8719400e+05   3.7909900e+05   3.8764700e+05   3.8436800e+05   3.9980400e+05   3.9618900e+05   3.6728800e+05   3.7683900e+05   3.7976100e+05   3.8176300e+05   4.0610300e+05   4.0035800e+05   4.0298800e+05   3.9003400e+05   3.6918100e+05   3.6209700e+05   3.5853900e+05   3.5873900e+05   3.6154200e+05   3.8410900e+05   3.9409900e+05   3.9851300e+05   4.1404300e+05   3.9644500e+05   3.9982300e+05   3.8890700e+05   3.7987900e+05   3.9013100e+05   3.7842100e+05   3.8325800e+05   3.8281300e+05   3.7185300e+05   3.8019200e+05   3.9872200e+05   3.9676500e+05   3.9855500e+05   4.0588300e+05   4.1313600e+05   4.0725400e+05   3.9936700e+05   4.1431200e+05   4.2328000e+05   4.1705400e+05   4.0170800e+05   3.9132900e+05   3.9250300e+05   3.8884000e+05   4.0613400e+05   3.8082700e+05   3.8825900e+05   3.8677900e+05   3.8886400e+05   3.7598000e+05   3.9371100e+05   4.0192900e+05   0.0000000e+00   4.1097300e+05   3.9803800e+05   3.9247000e+05   3.9198800e+05   4.0275300e+05   4.0364900e+05   3.9924700e+05   4.1779100e+05
   1.7952100e+05   1.8013900e+05   1.8182400e+05   1.8948800e+05   1.8816400e+05   1.6984700e+05   1.6282800e+05   1.5512700e+05   1.6059400e+05   1.7208300e+05   1.6757700e+05   1.6137900e+05   1.7175200e+05   1.8697400e+05   1.8087400e+05   1.6671700e+05   1.6401300e+05   1.5907600e+05   1.6886300e+05   1.5847900e+05   1.6467100e+05   1.6637400e+05   1.5789200e+05   1.4768000e+05   1.5270600e+05   1.5363100e+05   1.5080700e+05   1.5330300e+05   1.5295700e+05   1.6473900e+05   1.5609300e+05   1.6361200e+05   1.6043000e+05   1.5312100e+05   1.6067900e+05   1.6520100e+05   1.5171300e+05   1.6842200e+05   1.5936100e+05   1.4890700e+05   1.4055000e+05   1.5398500e+05   1.6083800e+05   1.7004100e+05   1.6660800e+05   1.5469300e+05   1.6537300e+05   1.6577700e+05   1.6504900e+05   1.5525400e+05   1.5100800e+05   1.5411800e+05   1.7359400e+05   1.6123000e+05   1.6257500e+05   1.5745700e+05   1.5277200e+05   1.4862400e+05   1.3773200e+05   1.5737500e+05   1.4270200e+05   1.6224700e+05   1.6422900e+05   1.6972300e+05   1.8143000e+05   1.7500400e+05   1.5947100e+05   1.4856600e+05   1.6042500e+05   1.5140000e+05   1.6554300e+05   1.6601600e+05   1.7276700e+05   1.7084800e+05   1.8801600e+05   1.9249800e+05   1.5861900e+05   1.4463900e+05   1.6397100e+05   1.7300100e+05   1.5756000e+05   1.7726900e+05   0.0000000e+00   1.8050100e+05   1.7066000e+05   1.8308800e+05   1.7207000e+05   1.6124100e+05   1.5679900e+05   1.8482900e+05
   1.3231800e+05   1.2338500e+05   1.3766700e+05   1.5267700e+05   1.4195200e+05   1.3434100e+05   1.3938200e+05   1.5075800e+05   1.4580100e+05   1.4783300e+05   1.3994800e+05   1.3000400e+05   1.2887700e+05   1.2336300e+05   1.2012400e+05   1.5247700e+05   1.3525000e+05   1.2257800e+05   1.3745400e+05   1.3326500e+05   1.3205500e+05   1.3093500e+05   1.4121900e+05   1.4528600e+05   1.2856000e+05   1.3693900e+05   1.4103500e+05   1.4288700e+05   1.5528600e+05   1.4785700e+05   1.2958100e+05   1.2395000e+05   1.2720500e+05   1.5106100e+05   1.4418400e+05   1.3372100e+05   1.3294600e+05   1.0977600e+05   1.3879400e+05   1.3047500e+05   1.2984400e+05   1.3798600e+05   1.5121400e+05   1.3992900e+05   1.4351200e+05   1.3963500e+05   1.3191100e+05   1.3713000e+05   1.4682400e+05   1.4782700e+05   1.4048500e+05   1.1369300e+05   1.3249300e+05   1.3787800e+05   1.4382400e+05   1.4653200e+05   1.5279800e+05   1.1659000e+05   1.2938300e+05   1.4104000e+05   1.2488900e+05   1.3860700e+05   1.3754800e+05   1.3879600e+05   1.3019100e+05   1.3649800e+05   1.3392300e+05   1.5608500e+05   1.5336200e+05   1.5614800e+05   1.5478000e+05   1.4846400e+05   1.4766000e+05   1.5280100e+05   1.5222700e+05   1.4724300e+05   1.5466300e+05   1.4326800e+05   1.4153400e+05   1.3973500e+05   1.5002400e+05   1.6684800e+05   1.5774400e+05   0.0000000e+00   1.5221100e+05   1.4944500e+05   1.3508500e+05   1.3978300e+05   1.5090800e+05   1.2730500e+05
   4.0424800e+05   4.0793100e+05   4.0150900e+05   3.8957700e+05   3.7150400e+05   3.6842400e+05   3.7405400e+05   3.8844300e+05   3.8430900e+05   3.8451900e+05   3.9692200e+05   3.9240100e+05   3.8624100e+05   4.0542300e+05   4.1767200e+05   3.9875600e+05   3.9214200e+05   3.9896100e+05   3.8862500e+05   4.1880200e+05   4.3646600e+05   4.3171600e+05   4.3946700e+05   4.2725600e+05   4.2166800e+05   4.1047300e+05   3.9532000e+05   4.1924800e+05   4.3259600e+05   4.4451800e+05   4.4563800e+05   4.3298300e+05   4.3897100e+05   4.2079300e+05   4.1116600e+05   4.0969600e+05   4.2547100e+05   4.3143700e+05   4.4297600e+05   4.5642700e+05   4.5217300e+05   4.2852500e+05   4.2734200e+05   4.3073800e+05   4.1774800e+05   4.3529000e+05   4.5087100e+05   4.6123900e+05   4.6884900e+05   4.4832900e+05   4.3571300e+05   4.3009500e+05   4.3759200e+05   4.3994700e+05   4.2853300e+05   4.3525400e+05   4.4564500e+05   4.3720000e+05   4.4806900e+05   4.3411300e+05   4.3500500e+05   4.2145200e+05   4.4203400e+05   4.4868200e+05   4.3222900e+05   4.3599800e+05   4.3698400e+05   4.2552200e+05   4.1982600e+05   4.2809900e+05   4.3997200e+05   4.4126200e+05   4.4532200e+05   4.3432500e+05   4.3047400e+05   4.2592700e+05   4.1008900e+05   4.1035200e+05   4.1296800e+05   4.1998600e+05   4.3366500e+05   4.3545200e+05   4.2527100e+05   4.0347600e+05   0.0000000e+00   3.8339500e+05   3.7442800e+05   3.8417700e+05   4.0635000e+05   4.0752500e+05
   4.3667300e+05   4.7213000e+05   4.6516700e+05   4.6411800e+05   4.7905000e+05   4.8850700e+05   4.7458500e+05   4.6828100e+05   4.6586700e+05   4.8316200e+05   4.8442800e+05   4.8165800e+05   4.7963700e+05   4.7415900e+05   4.6844700e+05   4.9024900e+05   4.8750000e+05   4.8323600e+05   4.7154400e+05   4.7999600e+05   4.6249100e+05   4.8111700e+05   4.8570200e+05   4.7616400e+05   4.7906800e+05   5.0535800e+05   5.0915000e+05   4.9943500e+05   5.0291100e+05   5.1539600e+05   5.2220000e+05   5.1164000e+05   5.0043200e+05   5.1206400e+05   5.2698200e+05   5.0451600e+05   5.1896200e+05   5.1431100e+05   5.2766300e+05   4.9824900e+05   5.0025900e+05   4.8192700e+05   4.9490200e+05   4.8766800e+05   4.9608000e+05   4.9895800e+05   4.9136200e+05   4.9417600e+05   4.8838800e+05   4.8035000e+05   4.7411200e+05   4.9132800e+05   4.9311600e+05   5.1727300e+05   4.8231300e+05   4.6897900e+05   4.8066600e+05   4.9875500e+05   4.7094700e+05   4.5559100e+05   4.5095200e+05   4.6616700e+05   4.4939000e+05   4.4256100e+05   4.5672200e+05   4.6545200e+05   4.7968900e+05   4.7518600e+05   4.7437000e+05   4.7100300e+05   4.5840700e+05   4.6167000e+05   4.5901900e+05   4.7762100e+05   4.6628700e+05   4.5885100e+05   4.6072000e+05   4.6380200e+05   4.6838100e+05   4.5771900e+05   4.6238300e+05   4.7246000e+05   4.8060200e+05   4.7738700e+05   4.6226800e+05   0.0000000e+00   4.6010300e+05   4.7585400e+05   4.7717000e+05   4.7305500e+05
   8.0351000e+04   7.8739000e+04   6.9750000e+04   7.6857000e+04   8.7337000e+04   7.8086000e+04   8.0960000e+04   9.4106000e+04   1.0493200e+05   1.0098700e+05   1.0766900e+05   9.3200000e+04   8.5421000e+04   7.4765000e+04   8.8027000e+04   7.9785000e+04   7.9000000e+04   8.8303000e+04   8.7927000e+04   8.5130000e+04   9.1119000e+04   9.0674000e+04   9.8872000e+04   9.1462000e+04   9.2451000e+04   8.3674000e+04   7.8023000e+04   7.5297000e+04   8.4476000e+04   8.4672000e+04   7.2527000e+04   9.0272000e+04   8.7492000e+04   8.7903000e+04   8.1851000e+04   7.9793000e+04   9.2289000e+04   8.4114000e+04   7.8386000e+04   8.2932000e+04   7.5430000e+04   7.1213000e+04   8.8105000e+04   7.9288000e+04   7.8520000e+04   8.0988000e+04   7.2499000e+04   7.5771000e+04   8.9020000e+04   8.2792000e+04   9.5054000e+04   7.7447000e+04   7.5084000e+04   7.7291000e+04   7.6509000e+04   8.2144000e+04   8.1618000e+04   8.3630000e+04   7.5690000e+04   7.8962000e+04   8.9141000e+04   7.6629000e+04   7.4237000e+04   8.7109000e+04   8.4098000e+04   8.0685000e+04   8.1538000e+04   7.8451000e+04   8.9950000e+04   8.5962000e+04   8.1999000e+04   8.2547000e+04   7.2012000e+04   8.0553000e+04   9.2873000e+04   8.5702000e+04   8.3138000e+04   7.7558000e+04   8.3719000e+04   8.6051000e+04   1.0264800e+05   8.8865000e+04   8.5770000e+04   8.7659000e+04   9.4505000e+04   9.4446000e+04   0.0000000e+00   9.3902000e+04   9.4404000e+04   8.2309000e+04
   1.2441100e+05   1.2660400e+05   1.3009000e+05   1.5078400e+05   1.3252200e+05   1.2174800e+05   1.1997500e+05   1.1696300e+05   1.0254800e+05   1.0350500e+05   9.2190000e+04   8.9515000e+04   9.1600000e+04   9.9025000e+04   1.0579700e+05   9.9873000e+04   9.9061000e+04   1.2927900e+05   1.2918600e+05   1.3083600e+05   1.3152200e+05   1.2098400e+05   9.6114000e+04   1.0566700e+05   9.2266000e+04   9.7143000e+04   7.6728000e+04   9.2792000e+04   9.0531000e+04   1.0712300e+05   1.2073000e+05   1.4804100e+05   1.3485400e+05   1.2957700e+05   1.3229000e+05   1.3579200e+05   1.2213700e+05   1.3306500e+05   1.2137100e+05   1.2830800e+05   1.3000200e+05   1.3508600e+05   1.2244700e+05   1.0820200e+05   1.1399200e+05   1.1469100e+05   1.2720400e+05   1.2816900e+05   1.3997000e+05   1.3924900e+05   1.4594800e+05   1.3335000e+05   1.3137800e+05   1.2197000e+05   1.1526100e+05   1.0872000e+05   9.9371000e+04   9.3809000e+04   1.0654000e+05   1.2053900e+05   1.0957400e+05   1.1145700e+05   1.2746900e+05   1.3810900e+05   1.3073200e+05   1.1833100e+05   1.1527200e+05   1.0688000e+05   8.8167000e+04   9.7069000e+04   1.0312300e+05   1.2594000e+05   1.2916700e+05   1.2834900e+05   1.2378700e+05   1.2282400e+05   1.2030700e+05   1.3111700e+05   1.3392700e+05   1.2660600e+05   1.3229000e+05   1.4059200e+05   1.3714000e+05   1.2631700e+05   1.1119600e+05   1.0115600e+05   9.8879000e+04   0.0000000e+00   9.2312000e+04   1.1205400e+05
   2.8212900e+05   2.5858600e+05   2.5516400e+05   2.6911400e+05   2.8754000e+05   2.7448900e+05   2.5336700e+05   2.5983500e+05   2.5430700e+05   2.6355000e+05   2.5265800e+05   2.6452200e+05   2.6889100e+05   2.5214900e+05   2.6858500e+05   2.8163800e+05   2.7401500e+05   2.6501000e+05   2.5623900e+05   2.7013300e+05   2.5582600e+05   2.6179400e+05   2.8024200e+05   2.7507100e+05   2.9408800e+05   2.6703400e+05   2.6574200e+05   2.7013900e+05   2.4307400e+05   2.5227200e+05   2.6687400e+05   2.6052800e+05   2.5766200e+05   2.8768800e+05   2.6619100e+05   2.3897600e+05   2.7192100e+05   2.8089500e+05   2.6938600e+05   2.4011200e+05   2.5831800e+05   2.5995000e+05   2.6100600e+05   2.8393000e+05   2.7658400e+05   2.6962600e+05   2.4763500e+05   2.5536400e+05   2.6582500e+05   2.8392700e+05   2.8849600e+05   2.6567500e+05   2.5056900e+05   2.4705900e+05   2.4644700e+05   2.5122400e+05   2.6222900e+05   2.7081000e+05   2.6792700e+05   2.6752500e+05   2.6984200e+05   2.5712100e+05   2.5253900e+05   2.3811200e+05   2.4814400e+05   2.4561200e+05   2.7198000e+05   2.6345500e+05   2.6642500e+05   2.6523900e+05   2.7750700e+05   2.7839300e+05   2.7128500e+05   2.8564600e+05   2.6037000e+05   2.5801600e+05   2.5633700e+05   2.4437200e+05   2.4582600e+05   2.6462600e+05   2.6152200e+05   2.6651100e+05   2.6198000e+05   2.5263500e+05   2.6092600e+05   2.5111900e+05   2.3509600e+05   2.4881900e+05   0.0000000e+00   2.5931700e+05
   3.1184700e+05   3.0820500e+05   3.2099500e+05   3.2961000e+05   3.2935900e+05   3.1699600e+05   3.4244400e+05   3.2925900e+05   3.1994400e+05   3.1607400e+05   3.0813500e+05   3.1369700e+05   3.1906600e+05   3.3366600e+05   3.2245800e+05   3.1979000e+05   3.2599000e+05   3.2749400e+05   3.0415400e+05   3.3237400e+05   3.2314700e+05   3.2771000e+05   3.0983400e+05   3.1633000e+05   3.3014100e+05   3.3057300e+05   3.0773400e+05   3.2662000e+05   3.2728500e+05   3.4284800e+05   3.3220700e+05   3.3030300e+05   3.1771100e+05   3.3607600e+05   3.4784900e+05   3.2326100e+05   3.0625500e+05   3.4304500e+05   3.4323100e+05   3.4654100e+05   3.3720800e+05   3.0375400e+05   3.2890000e+05   3.4240900e+05   3.2639900e+05   3.5779300e+05   3.6000000e+05   3.6017300e+05   3.4790600e+05   3.5781100e+05   3.3802500e+05   3.4566600e+05   3.5413100e+05   3.7529000e+05   3.5114100e+05   3.2979200e+05   3.4597100e+05   3.4827800e+05   3.4444700e+05   3.3723400e+05   3.5232200e+05   3.5546300e+05   3.2896100e+05   3.4439700e+05   3.2307700e+05   3.2327100e+05   3.1753400e+05   3.2892700e+05   3.2571200e+05   3.3818500e+05   3.3699300e+05   3.4594300e+05   3.2832100e+05   3.3903800e+05   3.4392600e+05   3.3763800e+05   3.2297000e+05   3.1783300e+05   3.2055200e+05   3.2809200e+05   3.1984700e+05   3.0878100e+05   3.1382600e+05   3.2967000e+05   3.2165500e+05   3.2140000e+05   3.1627700e+05   3.2868800e+05   3.1764000e+05   0.0000000e+00
