# Supplementary material for: Autistic traits and individual brain differences: functional network efficiency reflects attentional and social impairments, structural nodal efficiencies index systemising and theory-of-mind skills
Source: Mol Autism. 2021 Jan 21;12:3. doi: 10.1186/s13229-020-00377-8 (PMC7818759; doi:10.1186/s13229-020-00377-8)
Supplement: Supplementary file 9 — Additional file 9. Brain-behaviour correlations. README file detailing data curation; AAL-90 region masks in NIfTI format; spreadseehts of Spearman correlations; code and data for the correlational analysis. [file 13229_2020_377_MOESM9_ESM.zip › Paul_Arora_et_al_data/Physiological/BBC/analysis/Diffusion_Analaysis/adj_matrixes/NOS_weighted/asymmetric/connection_matrix_asym_aHU0244.txt]

   0.0000000e+00   3.9833800e+05   4.0169900e+05   4.1643000e+05   3.9809500e+05   3.9007000e+05   4.1562300e+05   4.3245200e+05   4.2030700e+05   4.2038400e+05   4.0934400e+05   3.7943100e+05   3.9212000e+05   3.9469900e+05   3.9392200e+05   4.1410300e+05   4.1499200e+05   4.1533900e+05   3.9279400e+05   3.9673400e+05   4.2617500e+05   4.3202700e+05   4.1203100e+05   3.6703700e+05   3.7604700e+05   3.8523800e+05   3.6326700e+05   3.8092800e+05   3.8380600e+05   3.7939500e+05   4.2533400e+05   4.1797500e+05   4.0693400e+05   4.1844000e+05   4.1254200e+05   4.1567900e+05   4.0525900e+05   3.8249500e+05   3.9486700e+05   4.4215400e+05   4.1034700e+05   4.1048400e+05   3.9407300e+05   3.8965800e+05   3.9964100e+05   4.0309900e+05   4.1836900e+05   3.8848300e+05   4.0912400e+05   4.1710400e+05   3.9097300e+05   4.0096000e+05   4.1740600e+05   4.1293500e+05   4.2064700e+05   4.1981400e+05   3.9875600e+05   3.9889700e+05   3.9829700e+05   3.8709400e+05   3.7635300e+05   3.8959100e+05   4.1902700e+05   4.1272500e+05   4.0396900e+05   3.8092200e+05   3.6545000e+05   3.5018300e+05   3.6800200e+05   4.0627400e+05   3.9632000e+05   3.8765400e+05   3.8109400e+05   3.9148000e+05   3.8779800e+05   3.9427900e+05   3.9018000e+05   3.9162700e+05   3.9576900e+05   3.8926800e+05   3.9683200e+05   4.0096000e+05   3.9723100e+05   4.0663900e+05   3.7620000e+05   3.6452800e+05   3.7987100e+05   3.9628900e+05   3.9607200e+05   4.1254200e+05
   3.5491100e+05   0.0000000e+00   3.3501700e+05   3.6480200e+05   3.4311500e+05   3.2979900e+05   3.2600500e+05   3.5966700e+05   3.5607300e+05   3.4454200e+05   3.3263700e+05   3.5672800e+05   3.6273700e+05   3.4333800e+05   3.4257400e+05   3.4072300e+05   3.4744300e+05   3.3921900e+05   3.2441800e+05   3.1745600e+05   3.1962200e+05   3.2772100e+05   3.1754000e+05   3.1323000e+05   3.4181900e+05   3.2495500e+05   3.3245900e+05   3.3027000e+05   3.3849500e+05   3.1991600e+05   2.9519300e+05   3.0512400e+05   3.1828400e+05   3.4222100e+05   3.1260400e+05   3.2591200e+05   3.2459400e+05   3.5556300e+05   3.5993500e+05   3.1224700e+05   3.2747700e+05   3.2690000e+05   3.1139000e+05   3.3676100e+05   3.2860600e+05   3.3522700e+05   3.2996600e+05   3.0563600e+05   3.0323100e+05   3.3995900e+05   3.2947800e+05   3.2685000e+05   3.4771600e+05   3.3591800e+05   3.3696600e+05   3.3601000e+05   3.3673500e+05   3.4572500e+05   3.5820900e+05   3.6035400e+05   3.4008800e+05   3.6178600e+05   3.7447600e+05   3.8172900e+05   3.8059000e+05   3.6493200e+05   3.5440200e+05   3.7599700e+05   3.5197300e+05   3.5809400e+05   3.6753100e+05   3.5333000e+05   3.5643500e+05   3.5533900e+05   3.6773200e+05   3.5706900e+05   3.5779000e+05   3.4997400e+05   3.6323600e+05   3.5690400e+05   3.7529900e+05   3.7429900e+05   3.5612700e+05   3.6146000e+05   3.4516100e+05   3.6874900e+05   3.7142200e+05   3.7432100e+05   3.3895100e+05   3.5127200e+05
   3.7737900e+05   3.9699200e+05   0.0000000e+00   4.5263400e+05   4.4545000e+05   4.3077500e+05   3.7918000e+05   3.8350300e+05   3.9783800e+05   4.2774600e+05   4.0566600e+05   4.1096100e+05   4.1364000e+05   4.3795600e+05   4.2810300e+05   3.6622700e+05   4.0957200e+05   4.0901400e+05   4.3094900e+05   4.2003600e+05   4.3301500e+05   4.2202700e+05   3.8959900e+05   4.1435700e+05   4.5226600e+05   4.0317700e+05   4.1338200e+05   3.9808300e+05   3.7900600e+05   3.8289700e+05   4.0146700e+05   4.3011800e+05   4.0838000e+05   3.7401800e+05   3.8611600e+05   4.0780700e+05   3.9238700e+05   4.0119100e+05   3.9317700e+05   4.0389500e+05   3.8364100e+05   3.6624700e+05   3.9207000e+05   4.0469300e+05   4.1143000e+05   3.8849000e+05   4.1172700e+05   3.9241400e+05   4.0505600e+05   4.1158600e+05   4.1506000e+05   4.1022400e+05   4.4582800e+05   4.1655700e+05   4.1533200e+05   4.0004600e+05   4.1134400e+05   4.0934000e+05   4.1330600e+05   4.1105000e+05   4.2428300e+05   4.2374900e+05   4.2673400e+05   3.6868600e+05   4.1175600e+05   4.0036900e+05   4.1096800e+05   4.0545600e+05   3.9515000e+05   3.9818300e+05   3.9268800e+05   3.7924000e+05   3.9469700e+05   4.1201300e+05   4.1260500e+05   4.0128700e+05   3.9473700e+05   4.0054500e+05   4.0221100e+05   3.9540100e+05   4.2250400e+05   4.1250600e+05   4.0924200e+05   3.8540600e+05   4.1260200e+05   3.8904600e+05   4.1232000e+05   3.9331700e+05   4.1142300e+05   4.0135400e+05
   4.6002800e+05   4.8397700e+05   4.9351100e+05   0.0000000e+00   4.6638200e+05   4.7903100e+05   4.6889300e+05   4.6267400e+05   4.7090400e+05   4.8579500e+05   4.7580900e+05   4.4175000e+05   4.4837300e+05   4.5403000e+05   4.5682000e+05   4.9524000e+05   4.6721600e+05   4.5422200e+05   4.5225700e+05   4.5003300e+05   4.7418900e+05   4.5076000e+05   4.6340700e+05   4.6549900e+05   4.5495900e+05   4.4283700e+05   4.5684100e+05   4.7234300e+05   4.5992900e+05   4.6682000e+05   4.8974400e+05   4.7384500e+05   4.5637700e+05   4.4763000e+05   4.6188700e+05   4.8986500e+05   4.9228400e+05   4.7700900e+05   4.7183900e+05   4.8105500e+05   4.6376600e+05   4.5016500e+05   4.4408200e+05   4.7901100e+05   4.4558900e+05   4.6362000e+05   4.6196000e+05   4.4720300e+05   4.7804100e+05   4.6787400e+05   4.9438300e+05   4.2520300e+05   4.3690600e+05   4.5051500e+05   4.3593100e+05   4.5143900e+05   4.3755800e+05   4.6121300e+05   4.1863600e+05   4.2872300e+05   4.2259100e+05   4.4125800e+05   4.5339800e+05   4.6101900e+05   4.5875400e+05   4.6450300e+05   4.4331100e+05   4.5406600e+05   4.6755000e+05   4.4458700e+05   4.6377100e+05   4.6428500e+05   4.7092500e+05   4.5669100e+05   4.9367800e+05   4.5566300e+05   4.3596300e+05   4.7443500e+05   5.0002500e+05   4.8466800e+05   4.5587400e+05   4.9174400e+05   4.8750800e+05   4.8304100e+05   4.4850600e+05   4.5905600e+05   4.9909300e+05   5.2458800e+05   5.0287300e+05   4.6976700e+05
   1.2460000e+05   1.1679200e+05   1.3519100e+05   1.3357500e+05   0.0000000e+00   1.1501300e+05   1.2243600e+05   1.3870200e+05   1.2872800e+05   1.2861500e+05   1.1217400e+05   1.3374100e+05   1.1321200e+05   1.2666200e+05   1.2461500e+05   1.2621100e+05   1.2787900e+05   1.3078900e+05   1.3057900e+05   1.3075600e+05   1.4352300e+05   1.2967800e+05   1.3006500e+05   1.3310500e+05   1.1594900e+05   1.2152900e+05   1.4198600e+05   1.2633800e+05   1.3197000e+05   1.3153100e+05   1.2181000e+05   1.2729300e+05   1.4382400e+05   1.2688700e+05   1.0948600e+05   1.2187500e+05   1.3172300e+05   1.1621800e+05   1.2432200e+05   1.3001200e+05   1.3147300e+05   1.4192000e+05   1.2283300e+05   1.2958300e+05   1.3639300e+05   1.3562700e+05   1.2673900e+05   1.2280800e+05   1.2525100e+05   1.2253800e+05   1.2597400e+05   1.3824200e+05   1.0390600e+05   1.2852500e+05   1.4695700e+05   1.2772300e+05   1.3241200e+05   1.2928300e+05   1.2538000e+05   1.2774700e+05   1.3630000e+05   1.0358300e+05   1.1480800e+05   1.4106700e+05   1.2677900e+05   1.0262300e+05   1.0966800e+05   1.0932900e+05   1.1645200e+05   1.2669000e+05   1.1831400e+05   1.1404200e+05   1.1863300e+05   1.2076900e+05   1.1418600e+05   1.3307700e+05   1.4351600e+05   1.1864600e+05   1.4228300e+05   1.3713300e+05   1.2892100e+05   1.0762800e+05   1.2833000e+05   1.2916700e+05   1.1388200e+05   1.2457400e+05   1.2153200e+05   1.2486000e+05   1.3016800e+05   1.3108600e+05
   1.3939300e+05   1.2032800e+05   1.1424000e+05   1.3544700e+05   1.0438000e+05   0.0000000e+00   1.1840100e+05   1.2479900e+05   1.1156900e+05   1.1047800e+05   1.2383800e+05   1.1216500e+05   1.2929300e+05   1.2827600e+05   1.1541300e+05   1.1281700e+05   9.9898000e+04   9.8455000e+04   1.1414300e+05   9.8268000e+04   1.1657600e+05   1.1951700e+05   1.1544700e+05   1.2270400e+05   1.0214100e+05   9.3648000e+04   1.1429800e+05   1.1142700e+05   1.0866500e+05   1.1449900e+05   1.2071800e+05   9.7751000e+04   1.1458900e+05   1.0532900e+05   1.1537200e+05   1.1696900e+05   1.1676000e+05   1.1666300e+05   9.9533000e+04   1.1180600e+05   1.0709800e+05   1.1936900e+05   1.0977200e+05   9.6584000e+04   9.9512000e+04   9.8626000e+04   1.1101700e+05   1.0835400e+05   1.0605000e+05   1.2691200e+05   1.0670000e+05   1.0799200e+05   1.1624500e+05   1.0635700e+05   9.9718000e+04   1.0982200e+05   1.1219100e+05   1.0616000e+05   1.1434100e+05   1.0566900e+05   1.1865600e+05   1.2123900e+05   1.1608200e+05   1.1318900e+05   1.1034200e+05   1.2010100e+05   1.2614700e+05   1.1738800e+05   1.2984200e+05   1.3795200e+05   1.2941700e+05   1.2366400e+05   1.1075700e+05   1.2785300e+05   1.2077100e+05   1.2972600e+05   1.2808500e+05   1.1833800e+05   1.3469300e+05   1.3339700e+05   1.1200000e+05   1.0880500e+05   1.1523100e+05   1.0480600e+05   1.1341200e+05   1.0573600e+05   1.0263000e+05   1.1471000e+05   1.2386600e+05   1.4054000e+05
   5.3899400e+05   5.2860500e+05   5.4189900e+05   5.5010300e+05   5.6040000e+05   5.5696600e+05   0.0000000e+00   5.7543400e+05   5.6039500e+05   5.6254200e+05   5.4860700e+05   5.4282000e+05   5.7318700e+05   5.7526000e+05   5.5573000e+05   5.3078400e+05   5.4250800e+05   5.1023100e+05   5.4468400e+05   5.4132200e+05   5.4171500e+05   5.3440500e+05   5.6906100e+05   5.7263400e+05   5.6182000e+05   5.4773500e+05   5.3314300e+05   5.4869300e+05   5.2880200e+05   5.3361200e+05   5.4638200e+05   5.5238800e+05   5.6973300e+05   5.6558800e+05   5.6194500e+05   5.4264800e+05   5.6173500e+05   5.5845000e+05   5.6626000e+05   5.5993400e+05   5.8364800e+05   5.7653900e+05   5.7312700e+05   5.6836900e+05   5.7499000e+05   5.4216300e+05   5.4160600e+05   5.4040600e+05   5.5244100e+05   5.6266700e+05   5.6149100e+05   5.2058600e+05   5.3603600e+05   5.5845500e+05   5.7752500e+05   5.4765600e+05   5.2812200e+05   5.3594200e+05   5.2484100e+05   5.4945600e+05   5.3690400e+05   5.4011100e+05   5.6938700e+05   5.4967000e+05   5.4397500e+05   5.4769500e+05   5.4685400e+05   5.4133000e+05   5.5447100e+05   5.4605400e+05   5.4567300e+05   5.2832300e+05   5.3683000e+05   5.2296000e+05   5.2430500e+05   5.3683200e+05   5.3668100e+05   5.4178900e+05   5.3609500e+05   5.5185300e+05   5.2486700e+05   5.4159100e+05   5.2875200e+05   5.2000900e+05   5.1900400e+05   5.2704500e+05   5.3529200e+05   5.1049800e+05   5.0953100e+05   5.1640300e+05
   5.6562500e+05   5.6709700e+05   5.6767600e+05   5.7988300e+05   5.7402400e+05   5.4678400e+05   5.4040400e+05   0.0000000e+00   5.4107300e+05   5.6555800e+05   5.5939600e+05   5.7812300e+05   5.6331800e+05   5.5957300e+05   5.5506000e+05   5.4178800e+05   5.6022400e+05   5.8524500e+05   5.8913400e+05   5.7906300e+05   5.3585500e+05   5.5836700e+05   5.5941100e+05   5.8039400e+05   5.6850900e+05   5.6719200e+05   5.5480600e+05   5.7896400e+05   5.8298100e+05   5.7453600e+05   5.6087200e+05   5.6269100e+05   5.7340300e+05   5.5618500e+05   5.7423800e+05   5.6635200e+05   5.6144200e+05   5.5392700e+05   5.4824400e+05   5.3684900e+05   5.4575900e+05   5.3889500e+05   5.3873200e+05   5.3499600e+05   5.3138400e+05   5.4130600e+05   5.6519600e+05   5.6394100e+05   5.5614900e+05   5.5227900e+05   5.4266600e+05   5.3875600e+05   5.2375300e+05   5.3691100e+05   5.4471200e+05   5.5073400e+05   5.5417100e+05   5.4843400e+05   5.4754800e+05   5.7475000e+05   5.5644400e+05   5.4743700e+05   5.2882700e+05   5.4398200e+05   5.4273400e+05   5.3777100e+05   5.4396400e+05   5.5082400e+05   5.4790900e+05   5.3257100e+05   5.3492000e+05   5.3840600e+05   5.4137200e+05   5.2704800e+05   5.3643700e+05   5.3567100e+05   5.2158200e+05   5.3427200e+05   5.3870500e+05   5.2705800e+05   5.3967200e+05   5.4476000e+05   5.5614300e+05   5.6991000e+05   5.2840300e+05   5.3496900e+05   5.1987200e+05   5.0347800e+05   5.2349300e+05   5.4817100e+05
   1.0708400e+05   1.0775100e+05   1.0477000e+05   1.0970200e+05   1.1042000e+05   1.2257500e+05   1.3370100e+05   1.3133100e+05   0.0000000e+00   1.0509000e+05   1.0534900e+05   1.0940000e+05   1.1540900e+05   1.3280200e+05   1.2775400e+05   1.1772500e+05   1.0592300e+05   1.1383200e+05   1.0797300e+05   1.1463800e+05   9.9603000e+04   1.0690900e+05   1.1362800e+05   1.0294300e+05   1.0846100e+05   1.0299300e+05   1.0509800e+05   9.8299000e+04   9.3631000e+04   9.7632000e+04   9.1651000e+04   1.0558100e+05   9.7411000e+04   1.1269600e+05   1.1100900e+05   1.0674800e+05   1.1063100e+05   1.0784500e+05   1.0393500e+05   9.9369000e+04   1.0329800e+05   1.1085900e+05   1.0234800e+05   1.0935500e+05   9.8109000e+04   9.3002000e+04   1.0441100e+05   1.0704600e+05   1.1637700e+05   1.0444700e+05   1.0594400e+05   1.0665600e+05   1.0958200e+05   1.0856200e+05   9.8771000e+04   1.1385000e+05   1.2454800e+05   1.2148700e+05   1.2754800e+05   1.2301300e+05   1.1735700e+05   1.1086200e+05   1.1954200e+05   1.2015800e+05   1.1462500e+05   1.1085900e+05   1.2189400e+05   1.1239600e+05   1.0737800e+05   1.0950500e+05   1.0360300e+05   1.0813000e+05   1.1619200e+05   1.3178800e+05   1.2125200e+05   1.1420100e+05   1.1196600e+05   1.1085600e+05   1.0167000e+05   9.6947000e+04   1.0876500e+05   1.0952300e+05   1.1074200e+05   1.2289500e+05   1.2582700e+05   1.2410300e+05   1.2314700e+05   1.1450900e+05   1.0166400e+05   1.1133900e+05
   1.2341700e+05   1.2918400e+05   1.3097600e+05   1.3699000e+05   1.3865600e+05   1.4626800e+05   1.4660900e+05   1.4198100e+05   1.4641000e+05   0.0000000e+00   1.4382900e+05   1.3027900e+05   1.2665100e+05   1.3177900e+05   1.3740500e+05   1.4618100e+05   1.4163600e+05   1.4843400e+05   1.5049500e+05   1.4197000e+05   1.3585500e+05   1.3467800e+05   1.3930600e+05   1.3654500e+05   1.3638200e+05   1.4640100e+05   1.4526300e+05   1.5309900e+05   1.4954800e+05   1.4582400e+05   1.3946400e+05   1.4341500e+05   1.2416800e+05   1.3181300e+05   1.3348800e+05   1.3835800e+05   1.3469000e+05   1.3223000e+05   1.3716700e+05   1.3274900e+05   1.2909300e+05   1.1566500e+05   1.2988500e+05   1.4569600e+05   1.4867100e+05   1.2714100e+05   1.3243000e+05   1.4015600e+05   1.2956000e+05   1.3119800e+05   1.2850300e+05   1.3494900e+05   1.3988100e+05   1.5832300e+05   1.5273600e+05   1.4719300e+05   1.3560200e+05   1.2845100e+05   1.2501100e+05   1.3476000e+05   1.3011600e+05   1.2788300e+05   1.3544400e+05   1.4405500e+05   1.3410900e+05   1.2621500e+05   1.2488000e+05   1.3372300e+05   1.2844300e+05   1.2809700e+05   1.3735400e+05   1.3989100e+05   1.3493000e+05   1.3472800e+05   1.3204500e+05   1.3393800e+05   1.4218200e+05   1.3592300e+05   1.3221200e+05   1.2904500e+05   1.4316100e+05   1.4753800e+05   1.4503600e+05   1.4820400e+05   1.4871900e+05   1.4525300e+05   1.3191800e+05   1.3531900e+05   1.5900700e+05   1.4860800e+05
   1.2111000e+05   1.3101000e+05   1.1136100e+05   1.2963300e+05   1.1826100e+05   1.2704300e+05   1.1312300e+05   1.0572500e+05   1.2108500e+05   1.2710400e+05   0.0000000e+00   1.1210500e+05   1.0345900e+05   1.1251800e+05   1.2065900e+05   1.1569500e+05   1.1934700e+05   1.3625100e+05   1.2798800e+05   1.0722200e+05   1.0553100e+05   1.0107200e+05   1.2598700e+05   1.2468600e+05   1.0386900e+05   1.0288700e+05   1.0142100e+05   1.1208300e+05   1.2696500e+05   1.1500500e+05   1.0513700e+05   9.6679000e+04   1.1059500e+05   1.0923100e+05   1.1178600e+05   1.0913800e+05   1.2089200e+05   1.2255500e+05   1.2852900e+05   1.2402900e+05   1.1396400e+05   1.1683000e+05   1.3294600e+05   1.3370300e+05   1.2104300e+05   1.1673700e+05   1.1955800e+05   1.2779200e+05   1.2933300e+05   1.1729700e+05   1.1599400e+05   1.1733800e+05   1.2054700e+05   1.0744900e+05   1.1249500e+05   1.0678300e+05   1.0410800e+05   1.0458400e+05   1.1701400e+05   1.0972500e+05   1.1557100e+05   1.1334300e+05   1.1901300e+05   1.0810700e+05   1.2169800e+05   1.0956200e+05   1.1862500e+05   9.9523000e+04   1.0488200e+05   1.2250500e+05   1.2401700e+05   1.1077900e+05   1.1419900e+05   1.3333200e+05   1.3243000e+05   1.2506400e+05   1.1630800e+05   1.1431100e+05   1.2256500e+05   1.2558900e+05   1.1600900e+05   1.2453200e+05   1.2589600e+05   1.2369100e+05   1.1490500e+05   1.0582000e+05   1.1379000e+05   1.1048900e+05   1.3023400e+05   1.2490200e+05
   1.3463700e+05   1.3438400e+05   1.2828600e+05   1.3462900e+05   1.3008700e+05   1.2904500e+05   1.3785500e+05   1.3949500e+05   1.4160400e+05   1.4693300e+05   1.3397000e+05   0.0000000e+00   1.2368900e+05   1.3397500e+05   1.3635300e+05   1.4412400e+05   1.4411000e+05   1.4535100e+05   1.5497300e+05   1.5044100e+05   1.5554800e+05   1.6635500e+05   1.4638700e+05   1.4472100e+05   1.6337900e+05   1.5142100e+05   1.5304800e+05   1.6489900e+05   1.5566100e+05   1.5681000e+05   1.4665200e+05   1.4730000e+05   1.5157100e+05   1.4997100e+05   1.5329900e+05   1.4351000e+05   1.4355100e+05   1.4158500e+05   1.4747500e+05   1.4650100e+05   1.3446300e+05   1.3832400e+05   1.3500200e+05   1.4819300e+05   1.4006300e+05   1.5675700e+05   1.4497400e+05   1.4711300e+05   1.4301800e+05   1.2147500e+05   1.2488200e+05   1.3814900e+05   1.5604000e+05   1.5037200e+05   1.4542900e+05   1.3982500e+05   1.3660700e+05   1.3642300e+05   1.5331300e+05   1.5581400e+05   1.5415000e+05   1.6240600e+05   1.5964700e+05   1.6018900e+05   1.5891100e+05   1.6060500e+05   1.3922400e+05   1.4674600e+05   1.5436300e+05   1.5613400e+05   1.5999300e+05   1.5075600e+05   1.4429100e+05   1.4614000e+05   1.3994700e+05   1.3810400e+05   1.4059600e+05   1.4367900e+05   1.4277000e+05   1.4107800e+05   1.4841100e+05   1.3006700e+05   1.5346500e+05   1.4818600e+05   1.5723700e+05   1.4973500e+05   1.4138400e+05   1.3192400e+05   1.3428000e+05   1.4128200e+05
   2.5861500e+05   2.5877100e+05   2.5920500e+05   2.4652900e+05   2.5573700e+05   2.3308600e+05   2.3297400e+05   2.2435400e+05   2.5280700e+05   2.4815300e+05   2.5066200e+05   2.4017600e+05   0.0000000e+00   2.4948500e+05   2.5719000e+05   2.5404800e+05   2.3715400e+05   2.3725800e+05   2.5089700e+05   2.5483600e+05   2.4585000e+05   2.3750900e+05   2.4331600e+05   2.1927800e+05   2.2064100e+05   2.2781100e+05   2.3459900e+05   2.2977400e+05   2.2587900e+05   2.2103600e+05   2.0652600e+05   2.0534500e+05   2.2030200e+05   2.1657200e+05   2.3087900e+05   2.4311300e+05   2.4686600e+05   2.3825500e+05   2.3192700e+05   2.2629100e+05   2.1100800e+05   2.2912300e+05   2.1705800e+05   2.1196700e+05   2.2343400e+05   2.2855600e+05   2.3924400e+05   2.3734400e+05   2.6219100e+05   2.4229100e+05   2.2091100e+05   2.2084100e+05   2.3379500e+05   2.2780200e+05   2.3924500e+05   2.2815100e+05   2.4994500e+05   2.4257800e+05   2.5064800e+05   2.5574000e+05   2.6234500e+05   2.5043500e+05   2.4413400e+05   2.4440200e+05   2.3513000e+05   2.2299200e+05   2.2698600e+05   2.3816500e+05   2.2993000e+05   2.2746400e+05   2.3857300e+05   2.4016500e+05   2.4124200e+05   2.3814500e+05   2.3851700e+05   2.1910500e+05   2.2474700e+05   2.2695800e+05   2.3324700e+05   2.2787000e+05   2.3696000e+05   2.3535300e+05   2.3556800e+05   2.2637500e+05   2.2547600e+05   2.1257000e+05   2.3585700e+05   2.4713600e+05   2.2737500e+05   2.2516300e+05
   1.5854900e+05   1.6874400e+05   1.7099200e+05   1.7718800e+05   1.6408900e+05   1.6549200e+05   1.4870300e+05   1.5039800e+05   1.5817200e+05   1.6265500e+05   1.5754500e+05   1.6286600e+05   1.7117800e+05   0.0000000e+00   1.5613100e+05   1.5447000e+05   1.6214800e+05   1.6041800e+05   1.6854300e+05   1.7125300e+05   1.7049500e+05   1.6541200e+05   1.6791100e+05   1.6431300e+05   1.5752300e+05   1.6993300e+05   1.6163000e+05   1.4802500e+05   1.6140000e+05   1.8014000e+05   1.7278300e+05   1.6456600e+05   1.5474300e+05   1.6041300e+05   1.5783900e+05   1.5283200e+05   1.5238100e+05   1.5801200e+05   1.6315700e+05   1.5856100e+05   1.6863700e+05   1.6841700e+05   1.7125500e+05   1.4203100e+05   1.5579000e+05   1.6156300e+05   1.6367500e+05   1.7257300e+05   1.4375900e+05   1.5461700e+05   1.7368900e+05   1.7277600e+05   1.5494900e+05   1.7797200e+05   1.6626400e+05   1.4994800e+05   1.6070800e+05   1.5713800e+05   1.6304500e+05   1.6210600e+05   1.6093200e+05   1.5829800e+05   1.5851000e+05   1.8654300e+05   1.7324100e+05   1.7566200e+05   1.5176300e+05   1.6660800e+05   1.6668900e+05   1.5196200e+05   1.5290300e+05   1.6326900e+05   1.6247600e+05   1.6384200e+05   1.5993300e+05   1.7065300e+05   1.8874200e+05   1.7169600e+05   1.6784400e+05   1.7542500e+05   1.6304900e+05   1.6878700e+05   1.6697900e+05   1.7844100e+05   1.7998300e+05   1.6273000e+05   1.6382200e+05   1.5326700e+05   1.6517500e+05   1.7054600e+05
   2.2938900e+05   2.2622800e+05   2.4179600e+05   2.4553100e+05   2.4471100e+05   2.3087300e+05   2.4545600e+05   2.3943800e+05   2.5432100e+05   2.5970600e+05   2.4753600e+05   2.6381200e+05   2.2293300e+05   2.1941100e+05   0.0000000e+00   2.2055400e+05   2.5571500e+05   2.8912900e+05   2.7874700e+05   2.8168300e+05   2.8163700e+05   2.5390600e+05   2.5492500e+05   2.6073900e+05   2.6917600e+05   2.6853400e+05   2.6891900e+05   2.6136300e+05   2.6811500e+05   2.7691900e+05   2.6249800e+05   2.8396900e+05   2.9819500e+05   2.7365400e+05   2.5538900e+05   2.7327400e+05   2.5873900e+05   2.5737800e+05   2.6792900e+05   2.8260800e+05   2.6744800e+05   2.5904400e+05   2.3159400e+05   2.1565000e+05   2.3224100e+05   2.6707100e+05   2.5916800e+05   2.6676700e+05   2.5701900e+05   2.4711200e+05   2.5850800e+05   2.4156100e+05   2.5225600e+05   2.5614600e+05   2.6348900e+05   2.5726000e+05   2.6160200e+05   2.3782900e+05   2.3443800e+05   2.4126700e+05   2.4551600e+05   2.5292100e+05   2.5927200e+05   2.4881600e+05   2.3033900e+05   2.2970300e+05   2.5181800e+05   2.7076500e+05   2.5250000e+05   2.5975400e+05   2.5900100e+05   2.6074900e+05   2.4979400e+05   2.3334800e+05   2.1745800e+05   2.2810400e+05   2.5987200e+05   2.5870900e+05   2.7036300e+05   2.5341700e+05   2.2465800e+05   2.1705700e+05   2.4707600e+05   2.4967200e+05   2.5295200e+05   2.4619300e+05   2.4474900e+05   2.3885400e+05   2.5110200e+05   2.4825500e+05
   1.9074400e+05   2.0964000e+05   2.0848900e+05   2.0341000e+05   2.0191000e+05   1.8750000e+05   1.7776900e+05   1.6954600e+05   1.9077700e+05   2.1783600e+05   1.9718700e+05   1.9535000e+05   1.8693100e+05   1.7031800e+05   1.7171700e+05   0.0000000e+00   1.7517300e+05   1.7803000e+05   1.7985700e+05   1.7866800e+05   1.7832800e+05   1.7754000e+05   1.8275400e+05   1.7661900e+05   1.8206800e+05   1.6932000e+05   1.6518000e+05   1.5849300e+05   1.5329300e+05   1.4919500e+05   1.6522200e+05   1.6679800e+05   1.7159700e+05   1.8199500e+05   1.6872100e+05   1.6725400e+05   1.6928600e+05   1.7071000e+05   1.6656000e+05   1.6106200e+05   1.5850100e+05   1.7011200e+05   1.6643200e+05   1.6650800e+05   1.8587800e+05   1.9649800e+05   1.8144000e+05   1.8154100e+05   1.6816400e+05   1.9117800e+05   1.8748700e+05   1.9404200e+05   1.7848900e+05   1.9253500e+05   2.0554500e+05   1.9917600e+05   1.8972200e+05   1.9141000e+05   1.7227700e+05   1.9013600e+05   1.6996400e+05   1.7335200e+05   1.6794400e+05   1.7067400e+05   2.0740300e+05   2.0376700e+05   2.0829000e+05   2.1033000e+05   2.0495300e+05   1.8801200e+05   1.7345400e+05   1.8549900e+05   1.7357600e+05   1.9638000e+05   2.1304300e+05   2.0678400e+05   1.8854700e+05   1.7602800e+05   1.8486800e+05   1.8580900e+05   1.8912900e+05   2.0368000e+05   2.0906500e+05   2.1327200e+05   1.9654600e+05   2.0160300e+05   1.9726600e+05   2.0141700e+05   1.9717500e+05   1.9627100e+05
   1.1372700e+05   1.1517500e+05   1.1676300e+05   1.2918300e+05   1.1197300e+05   1.2530900e+05   1.1622800e+05   1.1537100e+05   1.2359100e+05   1.1792500e+05   1.0877100e+05   1.0755000e+05   1.0600200e+05   1.2495700e+05   1.2006700e+05   1.1833200e+05   0.0000000e+00   9.5274000e+04   1.0216500e+05   1.1206200e+05   1.0870900e+05   1.1997300e+05   1.2632200e+05   1.1619500e+05   1.1286200e+05   1.2514500e+05   1.2103900e+05   1.1941800e+05   1.3048300e+05   1.2857300e+05   1.1236600e+05   1.0516300e+05   1.2511300e+05   1.2327300e+05   1.2869300e+05   1.2688000e+05   1.1515600e+05   1.2367800e+05   1.1970200e+05   1.2531600e+05   1.2365400e+05   1.2588800e+05   1.2861500e+05   1.4391300e+05   1.3946500e+05   1.3069400e+05   1.3291200e+05   1.2359900e+05   1.2333700e+05   1.4217800e+05   1.6125300e+05   1.4322400e+05   1.2987100e+05   1.3993300e+05   1.5947200e+05   1.4442200e+05   1.4538300e+05   1.3839400e+05   1.6492500e+05   1.6636800e+05   1.5744900e+05   1.4685900e+05   1.3202000e+05   1.3856800e+05   1.3587800e+05   1.4613400e+05   1.4682400e+05   1.2970600e+05   1.4271000e+05   1.4145700e+05   1.3350200e+05   1.3889900e+05   1.1900400e+05   1.2373900e+05   1.2065500e+05   1.3631200e+05   1.3164100e+05   1.2525100e+05   1.2228700e+05   1.2285900e+05   1.1514400e+05   1.1308100e+05   1.0892000e+05   1.0952300e+05   1.1813100e+05   1.1826200e+05   1.1805700e+05   1.3022500e+05   1.2706900e+05   1.1848400e+05
   1.8543600e+05   1.8608700e+05   1.8138800e+05   1.8420200e+05   1.7059400e+05   1.9960000e+05   1.9501100e+05   1.8388400e+05   1.8577800e+05   2.0513800e+05   1.9351900e+05   1.9359400e+05   1.7954900e+05   1.7654700e+05   1.9660900e+05   1.8410700e+05   2.0534800e+05   0.0000000e+00   1.9597400e+05   1.7937600e+05   1.7533300e+05   1.6810600e+05   1.8494000e+05   1.7714700e+05   1.8584500e+05   1.9011300e+05   1.9829100e+05   1.9252000e+05   1.9129400e+05   1.9007200e+05   1.9061700e+05   1.6634900e+05   1.8250000e+05   1.8575000e+05   1.8349300e+05   1.7480200e+05   1.8907100e+05   1.9828100e+05   1.9004700e+05   1.7431700e+05   1.7429900e+05   1.9894200e+05   2.0414800e+05   2.0488500e+05   1.9210600e+05   1.7873300e+05   1.7266100e+05   1.7137600e+05   1.8666900e+05   1.9614200e+05   1.8789000e+05   1.9273900e+05   1.8715200e+05   1.8618800e+05   1.9897000e+05   2.0140200e+05   2.0136100e+05   1.8607600e+05   1.6329400e+05   1.6656200e+05   1.6416600e+05   1.7723600e+05   1.7380300e+05   1.9621400e+05   2.1033000e+05   1.9776200e+05   1.9588800e+05   1.8003600e+05   1.8786500e+05   1.8332000e+05   1.8894500e+05   1.8093500e+05   1.9605900e+05   1.7573000e+05   1.6738500e+05   1.9424000e+05   1.7862800e+05   1.9913900e+05   2.0852300e+05   2.2779500e+05   1.9523400e+05   1.8614100e+05   1.7364700e+05   1.6096300e+05   1.8331200e+05   1.8930000e+05   1.9442300e+05   1.9038900e+05   2.1572400e+05   2.0368200e+05
   2.4338000e+05   2.5137500e+05   2.6032700e+05   2.6396700e+05   2.4381300e+05   2.4426600e+05   2.5262200e+05   2.4209700e+05   2.4945500e+05   2.5859700e+05   2.5454500e+05   2.4398600e+05   2.5120000e+05   2.6971800e+05   2.5894400e+05   2.7083300e+05   2.8274300e+05   2.5046800e+05   0.0000000e+00   2.5739400e+05   2.6785700e+05   2.7860800e+05   2.7796500e+05   2.8974900e+05   2.9211000e+05   2.5688800e+05   2.5833600e+05   2.4887900e+05   2.4660800e+05   2.7374400e+05   2.6370000e+05   2.3040900e+05   2.4808200e+05   2.6342500e+05   2.3554600e+05   2.3470300e+05   2.5761700e+05   2.5641900e+05   2.4659300e+05   2.5859500e+05   2.5595000e+05   2.5336200e+05   2.5903300e+05   2.5857800e+05   2.4011600e+05   2.5984500e+05   2.5263800e+05   2.7623500e+05   2.6027100e+05   2.6793200e+05   2.7608400e+05   2.5824100e+05   2.4671700e+05   2.6620800e+05   2.6787900e+05   2.7289600e+05   2.4836700e+05   2.3519000e+05   2.6018900e+05   2.4813900e+05   2.5776600e+05   2.4908200e+05   2.4644300e+05   2.6326600e+05   2.4666300e+05   2.5831100e+05   2.6400000e+05   2.4450800e+05   2.4878900e+05   2.6023500e+05   2.6477000e+05   2.5647900e+05   2.6145600e+05   2.8998000e+05   2.5891700e+05   2.5025400e+05   2.7969500e+05   2.6223700e+05   2.4823600e+05   2.6736100e+05   2.7524900e+05   2.7740600e+05   2.6419300e+05   2.5976100e+05   2.5230600e+05   2.5783400e+05   2.5869300e+05   2.6613100e+05   2.3556200e+05   2.4337400e+05
   2.7058700e+05   2.6771400e+05   2.8513900e+05   2.8046900e+05   2.8634300e+05   2.9237200e+05   2.7516400e+05   2.6078900e+05   2.6526700e+05   2.9214600e+05   2.8730200e+05   2.5583900e+05   2.5790800e+05   2.8691700e+05   2.7797000e+05   2.7105100e+05   2.5358100e+05   2.7877800e+05   2.7084500e+05   0.0000000e+00   2.6762000e+05   2.6268200e+05   2.4020400e+05   2.6907300e+05   2.7322200e+05   2.9684700e+05   2.9395500e+05   2.6816100e+05   2.6761000e+05   2.5634500e+05   2.6752300e+05   2.8265100e+05   2.6194200e+05   2.5931000e+05   2.5501900e+05   2.6541100e+05   2.6429000e+05   3.0241000e+05   2.9272300e+05   2.6282800e+05   2.6710700e+05   2.6285900e+05   2.8301700e+05   2.9658000e+05   2.7809300e+05   2.7645900e+05   2.4914500e+05   2.5699500e+05   2.6437800e+05   2.7357600e+05   2.3932600e+05   2.5938200e+05   2.6688500e+05   2.6541000e+05   2.4622300e+05   2.4106600e+05   2.4920900e+05   2.6773500e+05   2.6107600e+05   2.5246300e+05   2.6292700e+05   2.6801700e+05   2.3929300e+05   2.7297800e+05   2.5699000e+05   2.4420500e+05   2.4289300e+05   2.4147700e+05   2.4517000e+05   2.6967600e+05   2.6127400e+05   2.6198200e+05   2.5320100e+05   2.5255100e+05   2.6535000e+05   2.9208200e+05   2.6494200e+05   2.6746100e+05   2.5089300e+05   2.5710300e+05   2.6386600e+05   2.6197200e+05   2.8285200e+05   2.6692000e+05   2.6568500e+05   2.5071300e+05   2.6096100e+05   2.7649300e+05   2.7645900e+05   2.7655500e+05
   4.3348000e+04   5.1962000e+04   5.1920000e+04   5.6026000e+04   5.9155000e+04   4.7660000e+04   3.8862000e+04   3.8986000e+04   4.1451000e+04   4.5232000e+04   4.4073000e+04   4.0604000e+04   4.7148000e+04   4.8930000e+04   5.3925000e+04   5.5717000e+04   5.3165000e+04   5.1114000e+04   3.9299000e+04   3.8616000e+04   0.0000000e+00   3.4966000e+04   3.2079000e+04   3.7004000e+04   3.7991000e+04   4.1811000e+04   5.1071000e+04   3.9345000e+04   5.1133000e+04   3.5021000e+04   2.2967000e+04   3.9343000e+04   4.1635000e+04   3.3058000e+04   3.3369000e+04   4.5151000e+04   3.3454000e+04   5.5913000e+04   5.7623000e+04   5.6745000e+04   5.7405000e+04   5.3208000e+04   4.9557000e+04   4.8369000e+04   5.2119000e+04   5.3231000e+04   4.7868000e+04   5.1438000e+04   5.7590000e+04   5.1776000e+04   5.1036000e+04   4.7616000e+04   3.9282000e+04   5.1991000e+04   5.5531000e+04   4.4175000e+04   4.7508000e+04   6.3260000e+04   5.6612000e+04   6.2414000e+04   4.3712000e+04   4.9229000e+04   5.9118000e+04   5.5172000e+04   4.9663000e+04   4.6970000e+04   4.5690000e+04   4.1867000e+04   4.6794000e+04   4.5623000e+04   5.0157000e+04   4.2078000e+04   3.2794000e+04   4.0701000e+04   5.0802000e+04   5.6920000e+04   5.8609000e+04   5.0324000e+04   4.6591000e+04   5.9008000e+04   5.0060000e+04   4.8433000e+04   4.7894000e+04   6.4456000e+04   5.2187000e+04   5.3026000e+04   5.1330000e+04   4.8528000e+04   4.4705000e+04   4.7511000e+04
   3.6163000e+04   3.8614000e+04   3.6214000e+04   4.6917000e+04   4.5870000e+04   4.3114000e+04   3.2483000e+04   3.5539000e+04   3.8833000e+04   3.7918000e+04   4.2508000e+04   5.2035000e+04   3.9674000e+04   4.0152000e+04   5.0494000e+04   4.2309000e+04   5.0278000e+04   4.3343000e+04   3.9693000e+04   4.8191000e+04   4.9029000e+04   0.0000000e+00   3.7648000e+04   4.2204000e+04   4.4439000e+04   4.1058000e+04   4.2977000e+04   4.4481000e+04   4.9268000e+04   4.4830000e+04   4.1968000e+04   5.0766000e+04   4.5028000e+04   4.4177000e+04   3.5347000e+04   4.4401000e+04   5.3735000e+04   5.5791000e+04   4.3394000e+04   3.1180000e+04   3.3190000e+04   4.8547000e+04   5.2344000e+04   3.0056000e+04   3.8554000e+04   3.5600000e+04   4.3164000e+04   5.2346000e+04   4.2779000e+04   5.2089000e+04   3.5308000e+04   3.9679000e+04   5.0901000e+04   4.4562000e+04   4.1703000e+04   4.8624000e+04   4.4340000e+04   5.3308000e+04   4.3783000e+04   3.6648000e+04   4.7526000e+04   4.1318000e+04   3.9582000e+04   4.5707000e+04   4.5049000e+04   4.2678000e+04   4.7574000e+04   4.2627000e+04   4.3315000e+04   3.5342000e+04   3.9133000e+04   3.5814000e+04   3.9142000e+04   3.7072000e+04   4.1699000e+04   5.1665000e+04   5.1775000e+04   4.5895000e+04   4.7412000e+04   4.0706000e+04   4.3750000e+04   4.5876000e+04   4.7691000e+04   3.9006000e+04   4.7907000e+04   4.3820000e+04   4.8094000e+04   4.6979000e+04   5.1874000e+04   3.4840000e+04
   3.2941600e+05   3.1701000e+05   3.3598900e+05   3.2945800e+05   3.1101200e+05   3.3286600e+05   3.2937000e+05   3.3556200e+05   3.2109400e+05   3.0181600e+05   3.1252700e+05   3.1521500e+05   3.2696800e+05   2.9978000e+05   3.1034900e+05   3.0094500e+05   3.0041600e+05   3.0664000e+05   3.0512300e+05   3.0857900e+05   3.0797000e+05   3.0493600e+05   0.0000000e+00   3.4400600e+05   3.3324200e+05   3.2794800e+05   3.1996400e+05   3.1243300e+05   3.3365700e+05   3.2849100e+05   3.3035800e+05   3.2702900e+05   3.1875100e+05   3.1130600e+05   3.2489500e+05   3.2702400e+05   3.3116000e+05   3.1210900e+05   3.2870100e+05   3.2070000e+05   3.1743000e+05   3.1257400e+05   3.2360200e+05   3.3665600e+05   3.3879000e+05   3.2789000e+05   3.2150200e+05   3.2554300e+05   3.4540000e+05   3.2615300e+05   3.4498000e+05   3.3566500e+05   3.2219600e+05   3.3132000e+05   3.2881200e+05   3.3808100e+05   3.3161900e+05   3.1554700e+05   3.2628900e+05   3.2499300e+05   3.1733400e+05   3.4231400e+05   3.4850800e+05   3.1515800e+05   3.2529100e+05   3.0583500e+05   3.4374400e+05   3.3886200e+05   3.3669600e+05   3.3250700e+05   3.0671200e+05   3.1507500e+05   3.1293100e+05   3.1433600e+05   3.1821100e+05   3.0718700e+05   3.3140700e+05   3.2606700e+05   3.0484300e+05   2.9293400e+05   3.0131900e+05   3.0299800e+05   3.2892400e+05   3.3175200e+05   3.1255800e+05   3.1144600e+05   3.0435900e+05   3.4517600e+05   3.1911300e+05   3.0273900e+05
   2.3740000e+05   2.2359800e+05   2.2732900e+05   2.3270600e+05   2.2050900e+05   2.2785800e+05   2.2833800e+05   2.1365800e+05   2.4004900e+05   2.0716600e+05   2.0559500e+05   2.2185400e+05   2.2386900e+05   2.2966100e+05   2.3436500e+05   2.1743900e+05   2.2312400e+05   2.2621000e+05   2.1690100e+05   2.0454000e+05   2.0617900e+05   2.2695200e+05   2.2412100e+05   0.0000000e+00   2.3408100e+05   2.3595200e+05   2.3312300e+05   2.1470600e+05   2.2937900e+05   2.3342700e+05   2.3193000e+05   2.3835400e+05   2.3707700e+05   2.3232300e+05   2.3902800e+05   2.4457700e+05   2.4739300e+05   2.3223600e+05   2.3583500e+05   2.4731300e+05   2.1849800e+05   2.2682500e+05   2.3650100e+05   2.3904500e+05   2.2345900e+05   2.1201900e+05   2.3094300e+05   2.4175800e+05   2.3636800e+05   2.0889100e+05   2.3673900e+05   2.1725600e+05   2.2343200e+05   2.2273600e+05   2.3084000e+05   2.3635200e+05   2.3823000e+05   2.2135200e+05   2.2889700e+05   2.3381200e+05   2.5421000e+05   2.1944500e+05   2.3401600e+05   2.1754300e+05   2.4251100e+05   2.4028700e+05   2.4494600e+05   2.2550500e+05   2.2282700e+05   2.1955100e+05   2.4298600e+05   2.1951700e+05   2.3727400e+05   2.2731100e+05   2.2441200e+05   2.5515300e+05   2.5081800e+05   2.3084000e+05   2.2625400e+05   2.0927200e+05   2.4834300e+05   2.3643300e+05   2.1954300e+05   2.1991800e+05   2.1156000e+05   2.2398500e+05   2.2308900e+05   2.1582100e+05   2.2800300e+05   2.2657900e+05
   9.6267000e+04   1.1263400e+05   9.6629000e+04   8.1093000e+04   9.3234000e+04   9.7734000e+04   1.0687500e+05   9.1565000e+04   9.2584000e+04   9.7381000e+04   8.7943000e+04   1.0657700e+05   7.9095000e+04   8.4013000e+04   1.0118900e+05   1.0111900e+05   9.3619000e+04   8.7008000e+04   9.0253000e+04   9.7643000e+04   9.4306000e+04   8.8547000e+04   9.2056000e+04   9.3338000e+04   0.0000000e+00   9.8583000e+04   8.8460000e+04   8.5896000e+04   8.5741000e+04   9.9836000e+04   1.1366300e+05   9.6353000e+04   9.8301000e+04   8.0446000e+04   1.0017700e+05   1.0100300e+05   8.5895000e+04   8.5808000e+04   9.1295000e+04   8.3680000e+04   9.3992000e+04   8.4466000e+04   7.8693000e+04   8.3810000e+04   9.1777000e+04   9.0282000e+04   9.1228000e+04   8.1914000e+04   8.7004000e+04   8.7479000e+04   9.7138000e+04   8.7988000e+04   7.9683000e+04   8.7770000e+04   9.5010000e+04   9.3521000e+04   9.0476000e+04   7.9935000e+04   7.8220000e+04   9.4434000e+04   9.8293000e+04   7.3603000e+04   6.6674000e+04   8.3301000e+04   9.1024000e+04   8.5049000e+04   7.7411000e+04   7.7965000e+04   7.7604000e+04   9.4494000e+04   1.0375900e+05   9.6732000e+04   8.7729000e+04   8.4140000e+04   9.0947000e+04   1.1007200e+05   9.7883000e+04   8.3234000e+04   8.9600000e+04   1.1141800e+05   1.1416400e+05   1.1350400e+05   8.4823000e+04   8.1238000e+04   9.7796000e+04   1.0883900e+05   1.0375000e+05   9.2015000e+04   7.8403000e+04   9.5509000e+04
   1.0318900e+05   8.9175000e+04   1.1013100e+05   1.2146500e+05   1.2791700e+05   1.1949700e+05   9.3315000e+04   1.0929300e+05   1.2231000e+05   1.2702200e+05   1.1816800e+05   1.1547900e+05   1.0128500e+05   1.0504700e+05   1.3286100e+05   1.0682400e+05   9.6746000e+04   1.0840100e+05   1.3234500e+05   1.2129000e+05   1.0505600e+05   9.4012000e+04   1.0266900e+05   1.3592000e+05   1.4364100e+05   0.0000000e+00   9.6187000e+04   1.0971100e+05   1.4408800e+05   1.3499800e+05   1.0933200e+05   8.5631000e+04   1.0113000e+05   1.2834300e+05   1.2673700e+05   9.4600000e+04   1.0613200e+05   9.4536000e+04   1.0814000e+05   1.1587600e+05   9.8394000e+04   9.8113000e+04   9.8379000e+04   1.0598400e+05   1.2783900e+05   1.0068800e+05   8.8990000e+04   1.0384200e+05   1.0546800e+05   1.0275800e+05   1.1657300e+05   9.7383000e+04   1.2068400e+05   1.0269700e+05   1.1402500e+05   9.8275000e+04   1.2396800e+05   1.1506700e+05   1.2301800e+05   1.1620300e+05   9.9027000e+04   1.0344400e+05   1.4472700e+05   1.3553500e+05   1.3072300e+05   1.1321600e+05   9.7747000e+04   1.3008700e+05   1.4153900e+05   1.3560200e+05   1.1675100e+05   1.0807100e+05   1.1283600e+05   1.2082900e+05   1.2792000e+05   1.1837400e+05   1.1271800e+05   1.0685000e+05   1.1588400e+05   1.2136200e+05   9.7052000e+04   1.1344900e+05   1.1977100e+05   1.0077700e+05   1.2047600e+05   1.0448800e+05   1.0100800e+05   1.0478900e+05   1.2687600e+05   1.2704400e+05
   9.8209000e+04   9.8667000e+04   1.0073400e+05   1.0311800e+05   1.0101700e+05   9.0648000e+04   1.0268600e+05   9.7394000e+04   1.0410700e+05   9.6808000e+04   9.9558000e+04   1.0618200e+05   1.1458400e+05   1.0869000e+05   1.0213300e+05   1.1274000e+05   1.2226600e+05   1.0585300e+05   1.1516900e+05   1.0089900e+05   9.8677000e+04   1.0422200e+05   1.2417300e+05   1.0435300e+05   9.9752000e+04   8.9410000e+04   0.0000000e+00   9.8122000e+04   9.9189000e+04   1.0055800e+05   1.0107900e+05   1.1420100e+05   1.1248100e+05   1.0673300e+05   1.0057800e+05   8.7188000e+04   8.7202000e+04   8.3235000e+04   9.7740000e+04   9.0047000e+04   9.4496000e+04   7.9630000e+04   8.2216000e+04   8.5164000e+04   9.8293000e+04   9.2390000e+04   9.6748000e+04   9.2366000e+04   8.2871000e+04   9.3949000e+04   1.0231100e+05   1.0101600e+05   8.7726000e+04   8.9229000e+04   9.3846000e+04   1.0153900e+05   9.8987000e+04   1.0270100e+05   9.6853000e+04   9.6670000e+04   1.0437500e+05   9.9876000e+04   1.0447200e+05   1.0787600e+05   8.7486000e+04   9.1167000e+04   1.0428800e+05   1.0180300e+05   1.0090700e+05   1.0650500e+05   7.8786000e+04   9.0400000e+04   1.0896900e+05   1.0080600e+05   1.0268000e+05   9.2619000e+04   9.2436000e+04   9.0640000e+04   1.0047900e+05   1.1183000e+05   9.4276000e+04   9.9217000e+04   1.0149400e+05   8.9826000e+04   1.0678500e+05   9.8130000e+04   9.2122000e+04   9.9911000e+04   1.0770100e+05   1.0875300e+05
   1.0906600e+05   9.2418000e+04   9.3794000e+04   8.7392000e+04   9.0860000e+04   9.8637000e+04   9.5360000e+04   8.0939000e+04   8.3951000e+04   8.8906000e+04   9.1296000e+04   9.1216000e+04   9.3658000e+04   9.0214000e+04   9.3549000e+04   8.4935000e+04   9.1389000e+04   9.7048000e+04   9.0260000e+04   8.2841000e+04   8.2747000e+04   1.0356700e+05   1.0676700e+05   7.9919000e+04   8.7375000e+04   7.8718000e+04   8.7779000e+04   0.0000000e+00   8.2665000e+04   8.3280000e+04   7.7720000e+04   9.0987000e+04   9.5310000e+04   8.2401000e+04   8.2277000e+04   7.9508000e+04   1.0078800e+05   1.0231500e+05   1.0017800e+05   9.5633000e+04   9.9011000e+04   1.0429300e+05   1.1180500e+05   9.3049000e+04   9.8705000e+04   1.0500400e+05   1.1295900e+05   1.0130700e+05   8.0949000e+04   9.3202000e+04   1.0536100e+05   9.0972000e+04   9.7425000e+04   7.1524000e+04   9.4551000e+04   9.3930000e+04   8.2044000e+04   8.6911000e+04   9.7040000e+04   8.3765000e+04   7.8390000e+04   9.4110000e+04   9.1882000e+04   1.0032700e+05   8.5271000e+04   9.2207000e+04   9.4297000e+04   1.0362900e+05   8.8171000e+04   8.6616000e+04   8.4247000e+04   9.7920000e+04   9.1130000e+04   9.7747000e+04   9.2058000e+04   9.0047000e+04   9.6371000e+04   9.8539000e+04   9.4643000e+04   1.0687100e+05   9.5056000e+04   1.0594600e+05   9.5311000e+04   1.0076500e+05   1.0522000e+05   9.8370000e+04   1.0039900e+05   8.6396000e+04   9.7984000e+04   8.6434000e+04
   1.9682600e+05   2.1434800e+05   1.9979700e+05   2.1973700e+05   2.2106000e+05   2.2243700e+05   2.1313100e+05   1.9184200e+05   2.0594800e+05   2.2503100e+05   2.2120200e+05   2.1094400e+05   2.2369300e+05   2.1939400e+05   2.0622400e+05   2.1760600e+05   2.1485300e+05   2.1894000e+05   2.0394300e+05   2.0783900e+05   2.0409300e+05   2.0000800e+05   2.0513200e+05   1.9994300e+05   2.2070300e+05   2.1614400e+05   2.0547400e+05   2.1778600e+05   0.0000000e+00   1.9320100e+05   2.1137100e+05   1.9639200e+05   2.0606600e+05   2.1023600e+05   2.0799000e+05   2.1701200e+05   2.0381800e+05   2.0402500e+05   1.9442400e+05   1.9840300e+05   2.2199800e+05   2.2323500e+05   2.2475400e+05   2.0945100e+05   2.0529500e+05   2.1422100e+05   2.2149000e+05   2.1702200e+05   2.0541600e+05   2.0628500e+05   2.1186700e+05   2.0076800e+05   2.1192600e+05   2.2299900e+05   2.0129000e+05   1.9649700e+05   1.9513200e+05   2.0716700e+05   2.1240500e+05   1.9596200e+05   1.9309100e+05   2.0227100e+05   2.0215200e+05   2.0409300e+05   2.0303800e+05   2.0900200e+05   2.0733200e+05   2.1353100e+05   2.1516200e+05   2.2192500e+05   2.1288500e+05   2.1640100e+05   2.0492400e+05   2.0256400e+05   1.8791200e+05   1.9713500e+05   2.0965100e+05   1.8726100e+05   1.9110400e+05   2.0519600e+05   2.1538200e+05   1.9708800e+05   2.0037800e+05   1.9557500e+05   1.9805400e+05   2.0893100e+05   1.9982100e+05   2.1217800e+05   2.0601000e+05   1.9605300e+05
   1.9926100e+05   2.0071300e+05   2.0906000e+05   2.0269800e+05   1.9696500e+05   2.0945700e+05   2.0086400e+05   1.8112600e+05   1.9816800e+05   1.9938100e+05   2.0354600e+05   1.9883400e+05   2.1409000e+05   1.9638500e+05   1.9837000e+05   2.0143500e+05   2.1098700e+05   2.1561400e+05   2.1864000e+05   2.0381600e+05   2.0629200e+05   2.0316500e+05   2.0930600e+05   2.0884400e+05   2.2472000e+05   2.0649000e+05   2.0652600e+05   2.1071300e+05   2.0631900e+05   0.0000000e+00   2.2455200e+05   2.1558700e+05   2.0005700e+05   2.1766000e+05   2.0325700e+05   2.2569800e+05   2.0092100e+05   1.9208700e+05   2.0919700e+05   1.9492000e+05   2.0548300e+05   2.0628500e+05   2.2116000e+05   2.1713900e+05   2.0393900e+05   1.9702300e+05   2.1570600e+05   2.2508400e+05   2.2855500e+05   2.1561600e+05   2.0851500e+05   2.2008900e+05   2.3055900e+05   2.2988400e+05   2.2919900e+05   2.4599400e+05   2.3325100e+05   2.4738400e+05   2.3109900e+05   2.3546700e+05   2.4320600e+05   2.4110000e+05   2.4787500e+05   2.5124000e+05   2.2573000e+05   2.3906800e+05   2.3656500e+05   2.2447700e+05   2.4166100e+05   2.4958300e+05   2.4795800e+05   2.2710800e+05   2.2979000e+05   2.2229200e+05   2.4133800e+05   2.0963800e+05   2.0747900e+05   2.1719900e+05   2.2686800e+05   2.2951300e+05   2.1250100e+05   1.9802800e+05   1.9972600e+05   2.2910000e+05   2.1974600e+05   2.1506800e+05   2.2039400e+05   2.0292500e+05   2.1090100e+05   2.0202800e+05
   2.4230800e+05   2.2788100e+05   2.3166900e+05   2.3452500e+05   2.3703100e+05   2.1502600e+05   2.2496300e+05   2.3916300e+05   2.3746000e+05   2.0523800e+05   2.4021300e+05   2.2321100e+05   2.3001700e+05   2.1748200e+05   2.1657900e+05   2.0247100e+05   2.3201100e+05   2.2402700e+05   2.0875600e+05   2.0317000e+05   2.2593200e+05   2.1266800e+05   1.9349000e+05   2.2122000e+05   2.1917300e+05   2.0908100e+05   2.0468300e+05   2.1164900e+05   2.1927000e+05   2.2057000e+05   0.0000000e+00   2.2119000e+05   2.2067800e+05   1.9709400e+05   2.2617900e+05   2.2617400e+05   2.2374500e+05   2.5189000e+05   2.3486900e+05   2.2075400e+05   2.1456000e+05   2.2151300e+05   2.3625300e+05   2.2964700e+05   2.1613000e+05   1.9424000e+05   1.9228200e+05   2.0221600e+05   2.0222000e+05   2.0736000e+05   2.0483100e+05   2.1318200e+05   2.2112700e+05   2.0927400e+05   2.1717900e+05   2.1529700e+05   2.2338400e+05   2.1128700e+05   2.4778500e+05   2.1032000e+05   2.1378700e+05   2.2965200e+05   2.2508100e+05   2.1158900e+05   2.2432000e+05   2.2737600e+05   2.1826400e+05   2.0989900e+05   1.9295800e+05   1.9844700e+05   2.3413900e+05   2.0504500e+05   2.0888600e+05   2.0433800e+05   2.0991700e+05   2.0136000e+05   2.1759000e+05   2.0533800e+05   2.1209500e+05   2.2189300e+05   2.1982300e+05   2.1427700e+05   1.8964900e+05   2.2255700e+05   2.2632800e+05   2.3681800e+05   2.1648300e+05   2.2534000e+05   2.4844100e+05   2.4732300e+05
   2.0504900e+05   1.9846400e+05   2.0129200e+05   2.1360900e+05   1.9900900e+05   2.0665300e+05   2.2843900e+05   2.0823200e+05   2.2530700e+05   2.2147400e+05   2.1337700e+05   2.0916600e+05   2.2811700e+05   2.1976400e+05   2.1739700e+05   2.2215100e+05   2.1286900e+05   2.1108600e+05   2.2480000e+05   2.0598100e+05   2.1952700e+05   2.1235700e+05   1.9920500e+05   1.9414200e+05   2.1085500e+05   2.1461700e+05   1.9795500e+05   1.9266100e+05   2.0707100e+05   2.0588400e+05   1.8342000e+05   0.0000000e+00   2.0127100e+05   1.9134900e+05   1.9782300e+05   2.0675600e+05   2.1073100e+05   2.0188000e+05   2.0653300e+05   2.0921500e+05   1.9069100e+05   1.7264100e+05   1.9414000e+05   1.9606800e+05   1.9184100e+05   1.9207300e+05   1.8418400e+05   1.7965200e+05   1.9894400e+05   1.9507500e+05   1.9229800e+05   1.9296000e+05   1.9144800e+05   1.8725100e+05   1.9040400e+05   1.9487200e+05   1.8711300e+05   1.8700700e+05   2.0534900e+05   1.9465500e+05   1.8604900e+05   2.0665300e+05   1.9643600e+05   1.8456000e+05   1.8515900e+05   1.9895000e+05   2.1661100e+05   2.0442700e+05   1.8910200e+05   2.0397300e+05   1.9667300e+05   1.9356700e+05   2.2063500e+05   1.9370400e+05   1.8307100e+05   2.0262600e+05   1.8165900e+05   1.9676000e+05   2.2324500e+05   2.0473200e+05   2.0948500e+05   2.1149000e+05   2.2016000e+05   2.1033500e+05   2.0410400e+05   2.2601200e+05   2.1343300e+05   2.0452900e+05   2.2982500e+05   2.2886500e+05
   3.2175600e+05   3.2177100e+05   3.0880000e+05   3.4281800e+05   3.1768500e+05   3.1736400e+05   3.3420500e+05   3.4002900e+05   3.0786400e+05   3.3819700e+05   3.1755000e+05   3.0744700e+05   3.2494100e+05   3.2135100e+05   3.2896600e+05   3.3731200e+05   3.2073900e+05   2.9926500e+05   3.2831800e+05   3.3438500e+05   3.2570400e+05   3.5126600e+05   3.2030100e+05   3.1915700e+05   3.2086700e+05   3.5529900e+05   3.4539200e+05   3.4163000e+05   3.3800200e+05   3.2158300e+05   3.3316200e+05   3.5411700e+05   0.0000000e+00   3.2822100e+05   3.3175000e+05   3.2677800e+05   3.3635900e+05   3.4232000e+05   3.1672600e+05   3.2366100e+05   3.2906500e+05   3.1053200e+05   3.1483700e+05   3.1123200e+05   3.1355800e+05   3.1685400e+05   3.2839200e+05   3.1050200e+05   3.2575700e+05   3.4464000e+05   3.2387100e+05   3.2360400e+05   3.2915600e+05   3.2622900e+05   3.0867200e+05   3.4800700e+05   3.3356400e+05   3.6206600e+05   3.6201900e+05   3.4212800e+05   3.3745800e+05   3.3289600e+05   3.4328500e+05   3.7041500e+05   3.6926200e+05   3.4854500e+05   3.3158900e+05   3.5661800e+05   3.3940200e+05   3.4638600e+05   3.4142800e+05   3.5817300e+05   3.3836400e+05   3.3801700e+05   3.2774600e+05   3.2673500e+05   3.3935600e+05   3.3079600e+05   3.7137500e+05   3.5130600e+05   3.3497100e+05   3.1437200e+05   3.1556600e+05   3.4128800e+05   3.4654500e+05   3.3819900e+05   3.0100200e+05   3.2456700e+05   3.2379300e+05   3.1776900e+05
   3.0835500e+05   2.9578100e+05   3.1145600e+05   2.9775600e+05   2.9638700e+05   3.0127500e+05   3.1937700e+05   3.0395500e+05   2.9738800e+05   2.8354000e+05   2.7914900e+05   3.2060100e+05   3.1986100e+05   3.0249200e+05   2.9355000e+05   2.9876300e+05   3.0401400e+05   3.2540000e+05   3.1061900e+05   3.1529500e+05   3.0041700e+05   2.9754900e+05   3.1178800e+05   3.1882000e+05   3.3875100e+05   2.7940100e+05   2.7058100e+05   3.0493000e+05   3.1887700e+05   3.1981100e+05   3.0730800e+05   3.0526000e+05   3.0563000e+05   0.0000000e+00   3.3237900e+05   3.3299400e+05   3.1871200e+05   3.1632200e+05   3.5007100e+05   3.3923100e+05   3.2864600e+05   3.3086100e+05   3.1901000e+05   3.3364900e+05   3.3708600e+05   3.3871400e+05   3.1944700e+05   3.5229300e+05   3.2877700e+05   3.1622900e+05   3.1948400e+05   3.5281100e+05   3.3447400e+05   3.3631900e+05   3.2326500e+05   3.0679500e+05   3.2967300e+05   3.1620100e+05   3.2750500e+05   3.1090700e+05   2.9416200e+05   3.3670500e+05   3.3440500e+05   3.0660200e+05   3.0596400e+05   2.9664800e+05   3.2397500e+05   3.1813200e+05   3.3423200e+05   2.8345800e+05   2.9841800e+05   3.0442500e+05   3.1075600e+05   3.0891300e+05   2.8512300e+05   2.9495700e+05   2.8508100e+05   3.2983800e+05   3.3357500e+05   3.1378000e+05   3.0005800e+05   2.9265100e+05   3.0524700e+05   3.2509800e+05   3.0076600e+05   2.9559400e+05   3.0418600e+05   3.4188100e+05   3.0861500e+05   2.9846100e+05
   7.6915000e+04   7.4925000e+04   7.8870000e+04   7.0741000e+04   7.5749000e+04   6.8037000e+04   6.4111000e+04   6.5513000e+04   6.5237000e+04   6.8291000e+04   7.6733000e+04   8.3104000e+04   8.1530000e+04   7.5982000e+04   7.9037000e+04   8.4747000e+04   8.7640000e+04   7.8409000e+04   7.4968000e+04   8.2542000e+04   9.1379000e+04   8.5228000e+04   1.0151500e+05   8.0226000e+04   8.2535000e+04   6.8717000e+04   6.7745000e+04   8.2921000e+04   1.0112200e+05   1.0654400e+05   7.5974000e+04   7.4978000e+04   7.9574000e+04   8.5464000e+04   0.0000000e+00   1.0630700e+05   9.6287000e+04   8.8967000e+04   9.0178000e+04   9.4036000e+04   1.0892300e+05   9.5383000e+04   8.4888000e+04   7.4616000e+04   8.8759000e+04   9.2447000e+04   9.1804000e+04   1.0598100e+05   7.4988000e+04   7.0916000e+04   7.7589000e+04   8.8874000e+04   9.1567000e+04   9.3041000e+04   7.9747000e+04   6.8979000e+04   8.0458000e+04   6.9125000e+04   8.2554000e+04   7.7563000e+04   7.2435000e+04   7.2827000e+04   8.2744000e+04   8.9803000e+04   7.8187000e+04   1.0069500e+05   7.1802000e+04   7.3302000e+04   8.3123000e+04   9.7714000e+04   1.0358700e+05   9.0867000e+04   8.3519000e+04   9.0428000e+04   7.8822000e+04   9.1461000e+04   9.6407000e+04   9.5477000e+04   8.8069000e+04   7.3112000e+04   7.5573000e+04   9.2174000e+04   7.9824000e+04   9.4462000e+04   7.0027000e+04   7.7924000e+04   8.1821000e+04   9.3570000e+04   9.1839000e+04   9.1672000e+04
   4.8138000e+04   3.4518000e+04   5.0268000e+04   3.8994000e+04   3.9620000e+04   4.5324000e+04   4.2178000e+04   4.5478000e+04   3.6052000e+04   3.6397000e+04   4.3538000e+04   3.9134000e+04   4.4919000e+04   4.3935000e+04   4.2690000e+04   4.8004000e+04   4.8335000e+04   4.5431000e+04   4.8074000e+04   4.9054000e+04   4.6478000e+04   5.1413000e+04   5.3815000e+04   4.3467000e+04   6.0691000e+04   5.6882000e+04   5.3686000e+04   5.0960000e+04   6.3231000e+04   6.5149000e+04   6.1022000e+04   5.4820000e+04   6.0538000e+04   6.3201000e+04   5.9186000e+04   0.0000000e+00   5.7803000e+04   5.1580000e+04   5.4771000e+04   4.8823000e+04   6.4358000e+04   6.3039000e+04   6.2049000e+04   6.2709000e+04   6.2598000e+04   5.4989000e+04   5.7330000e+04   4.7459000e+04   6.1278000e+04   5.8284000e+04   5.5770000e+04   6.0629000e+04   5.6954000e+04   5.9129000e+04   5.7341000e+04   5.8385000e+04   5.5355000e+04   5.9238000e+04   4.8526000e+04   5.5211000e+04   5.8209000e+04   5.2487000e+04   5.0942000e+04   5.4456000e+04   4.7181000e+04   5.5568000e+04   4.5593000e+04   5.1582000e+04   4.2224000e+04   3.8761000e+04   4.8148000e+04   4.8215000e+04   5.1753000e+04   5.2146000e+04   4.6750000e+04   5.1009000e+04   4.6696000e+04   4.7651000e+04   5.1486000e+04   4.9873000e+04   4.9702000e+04   4.0930000e+04   4.5885000e+04   4.9202000e+04   4.7264000e+04   4.1754000e+04   4.9945000e+04   4.7876000e+04   4.0093000e+04   4.4020000e+04
   1.7616300e+05   1.7332900e+05   1.7229700e+05   1.9255000e+05   1.8096600e+05   1.6973600e+05   1.8958500e+05   1.9795600e+05   1.7669000e+05   1.7051400e+05   1.5663000e+05   1.6812600e+05   1.7726600e+05   1.6842200e+05   1.6159300e+05   1.6305900e+05   1.4382400e+05   1.3997700e+05   1.5579500e+05   1.7181800e+05   1.6828000e+05   1.4898100e+05   1.5117500e+05   1.4697600e+05   1.3851200e+05   1.5610500e+05   1.5382300e+05   1.3744400e+05   1.5542900e+05   1.7282600e+05   1.4907200e+05   1.6088700e+05   1.4941500e+05   1.3738200e+05   1.3451000e+05   1.4634800e+05   0.0000000e+00   1.5640700e+05   1.4888900e+05   1.4604500e+05   1.4725300e+05   1.4562200e+05   1.4032000e+05   1.3678900e+05   1.4899800e+05   1.4324400e+05   1.3644800e+05   1.4331600e+05   1.4396400e+05   1.5898500e+05   1.4895600e+05   1.3675200e+05   1.4727900e+05   1.5628800e+05   1.3847100e+05   1.3750500e+05   1.5883000e+05   1.5043200e+05   1.6386400e+05   1.6134000e+05   1.4585000e+05   1.5874800e+05   1.5706400e+05   1.6168900e+05   1.4698000e+05   1.5735000e+05   1.6271100e+05   1.6932200e+05   1.6899600e+05   1.5092800e+05   1.7079600e+05   1.5703800e+05   1.5783100e+05   1.6300300e+05   1.6243400e+05   1.7712000e+05   1.8255500e+05   1.5833400e+05   1.6977600e+05   1.6968500e+05   1.5639300e+05   1.6221000e+05   1.6940200e+05   1.9691000e+05   1.7976800e+05   1.7508000e+05   1.7407500e+05   1.7283800e+05   1.6242900e+05   1.9235000e+05
   1.5295000e+05   1.5449100e+05   1.2541600e+05   1.4839000e+05   1.5466600e+05   1.3873100e+05   1.4723200e+05   1.3784400e+05   1.4907400e+05   1.4493000e+05   1.5726200e+05   1.5840700e+05   1.4909000e+05   1.3084900e+05   1.3733300e+05   1.4421000e+05   1.5602000e+05   1.7168400e+05   1.5431400e+05   1.5681600e+05   1.5283200e+05   1.8347300e+05   1.4931500e+05   1.6249600e+05   1.6798300e+05   1.8377700e+05   1.5651700e+05   1.5260400e+05   1.6286500e+05   1.6586000e+05   1.6805300e+05   1.5924000e+05   1.6258700e+05   1.8520600e+05   1.6355800e+05   1.4578900e+05   1.7976100e+05   0.0000000e+00   1.7405800e+05   1.7623100e+05   1.7095000e+05   1.7503000e+05   1.7916100e+05   1.6323000e+05   1.7102400e+05   1.5656600e+05   1.8448800e+05   1.9104800e+05   1.8892600e+05   1.6890600e+05   1.4682700e+05   1.7054400e+05   1.7030400e+05   1.7261000e+05   1.6318100e+05   1.7212400e+05   1.7071400e+05   1.7873100e+05   1.7324600e+05   1.6038700e+05   1.7221500e+05   1.9980900e+05   1.8708500e+05   1.7640400e+05   1.8491100e+05   1.7261800e+05   1.8392500e+05   1.7581300e+05   1.5690200e+05   1.7995900e+05   1.6817100e+05   1.7367100e+05   1.4540800e+05   1.6300400e+05   1.9919000e+05   1.8239200e+05   1.6949800e+05   1.6113400e+05   1.6173800e+05   1.6908900e+05   1.6226700e+05   1.3801200e+05   1.7362900e+05   1.5549900e+05   1.7010000e+05   1.6693300e+05   1.4876600e+05   1.6107400e+05   1.4054200e+05   1.4716200e+05
   1.4705900e+05   1.4774300e+05   1.5029100e+05   1.3709000e+05   1.3869300e+05   1.3610700e+05   1.5264700e+05   1.4720100e+05   1.5542200e+05   1.4059800e+05   1.2047400e+05   1.5169400e+05   1.2104100e+05   1.2135100e+05   1.4583100e+05   1.4133200e+05   1.3276100e+05   1.3793700e+05   1.2871800e+05   1.5017600e+05   1.3166100e+05   1.5498800e+05   1.5034000e+05   1.3711000e+05   1.2812100e+05   1.2230400e+05   1.4414500e+05   1.3760000e+05   1.4673800e+05   1.4904100e+05   1.5833200e+05   1.3404400e+05   1.3196800e+05   1.2933200e+05   1.3064500e+05   1.4390500e+05   1.4175300e+05   1.4299400e+05   0.0000000e+00   1.4237300e+05   1.3903100e+05   1.5574400e+05   1.2651400e+05   1.3165700e+05   1.3625000e+05   1.4080500e+05   1.4763200e+05   1.6165600e+05   1.4400300e+05   1.5620900e+05   1.5567700e+05   1.5885600e+05   1.4987000e+05   1.6434600e+05   1.5660800e+05   1.4998700e+05   1.7106600e+05   1.6123200e+05   1.4923300e+05   1.5471400e+05   1.3164700e+05   1.4275500e+05   1.3788600e+05   1.4258800e+05   1.5174200e+05   1.4411200e+05   1.5336700e+05   1.4469200e+05   1.5371700e+05   1.5656300e+05   1.6316900e+05   1.5518200e+05   1.5685100e+05   1.5662600e+05   1.7032000e+05   1.6723200e+05   1.6764100e+05   1.7489200e+05   1.5244200e+05   1.7081600e+05   1.6844900e+05   1.7125800e+05   1.8675300e+05   1.4871600e+05   1.4646100e+05   1.6190200e+05   1.5845500e+05   1.4152600e+05   1.3620800e+05   1.3953100e+05
   1.6479700e+05   1.5285300e+05   1.4610000e+05   1.5327800e+05   1.6766300e+05   1.4687700e+05   1.5180400e+05   1.6249600e+05   1.5589900e+05   1.4943000e+05   1.4694900e+05   1.4966900e+05   1.6383300e+05   1.4560000e+05   1.4024900e+05   1.5102200e+05   1.5761300e+05   1.4853100e+05   1.5213500e+05   1.3309900e+05   1.3937000e+05   1.5279700e+05   1.3755900e+05   1.4982900e+05   1.5477300e+05   1.4088800e+05   1.3620700e+05   1.4053400e+05   1.6683300e+05   1.5982500e+05   1.6685800e+05   1.5668300e+05   1.5923700e+05   1.4361900e+05   1.6472500e+05   1.4314600e+05   1.4428600e+05   1.6057800e+05   1.5153000e+05   0.0000000e+00   1.5905800e+05   1.4958400e+05   1.4870000e+05   1.5847400e+05   1.8026400e+05   1.7739000e+05   1.7516900e+05   1.7379700e+05   1.7244000e+05   1.7440500e+05   1.8079900e+05   1.9794400e+05   1.9136700e+05   1.6412100e+05   1.7101900e+05   1.8979100e+05   1.9353400e+05   1.8539500e+05   1.7398300e+05   1.6725300e+05   1.8065400e+05   1.7097300e+05   1.8520300e+05   1.8254300e+05   1.6819100e+05   1.5404100e+05   1.4872400e+05   1.6017900e+05   1.6730400e+05   1.7882500e+05   1.6368100e+05   1.7537400e+05   1.5720600e+05   1.5486200e+05   1.4012500e+05   1.3139600e+05   1.5285500e+05   1.5772900e+05   1.5296600e+05   1.4840500e+05   1.5720400e+05   1.5761400e+05   1.6269600e+05   1.5705700e+05   1.5118100e+05   1.4571900e+05   1.6256700e+05   1.5271600e+05   1.3707700e+05   1.5445900e+05
   4.6933000e+04   5.9110000e+04   6.0052000e+04   5.3248000e+04   5.2727000e+04   5.0110000e+04   5.4371000e+04   5.2298000e+04   4.7214000e+04   4.5116000e+04   5.5350000e+04   5.3643000e+04   4.8119000e+04   4.7605000e+04   4.1974000e+04   4.9241000e+04   5.2245000e+04   4.3242000e+04   3.5702000e+04   4.1124000e+04   3.8628000e+04   5.5075000e+04   4.9898000e+04   4.5825000e+04   3.9051000e+04   5.1549000e+04   5.9105000e+04   5.6142000e+04   4.3102000e+04   4.6828000e+04   5.0555000e+04   6.0072000e+04   6.4476000e+04   6.3817000e+04   5.1254000e+04   6.2000000e+04   5.2260000e+04   5.8159000e+04   6.4386000e+04   5.5101000e+04   0.0000000e+00   6.2546000e+04   6.0427000e+04   4.2831000e+04   5.4636000e+04   5.3554000e+04   5.2228000e+04   4.1690000e+04   5.2576000e+04   4.6049000e+04   5.8058000e+04   5.4558000e+04   6.9646000e+04   6.0461000e+04   7.8200000e+04   6.9195000e+04   5.8249000e+04   5.9314000e+04   5.3808000e+04   6.0192000e+04   5.0970000e+04   6.6935000e+04   6.5189000e+04   5.5425000e+04   6.6481000e+04   6.0348000e+04   5.9264000e+04   6.3028000e+04   6.0092000e+04   5.7506000e+04   5.7337000e+04   5.1139000e+04   5.5190000e+04   6.2608000e+04   6.9634000e+04   7.0392000e+04   5.7351000e+04   5.2917000e+04   5.9411000e+04   6.0945000e+04   6.4437000e+04   6.0585000e+04   4.9808000e+04   5.2268000e+04   5.2055000e+04   6.2889000e+04   4.6740000e+04   5.7339000e+04   5.3676000e+04   5.5933000e+04
   4.7166000e+04   5.7140000e+04   5.9201000e+04   5.6360000e+04   4.8498000e+04   5.6208000e+04   5.6530000e+04   4.9336000e+04   6.2976000e+04   6.8200000e+04   6.5680000e+04   4.8076000e+04   5.4821000e+04   5.5125000e+04   5.9610000e+04   6.0833000e+04   6.0208000e+04   5.0320000e+04   5.0748000e+04   4.4605000e+04   4.0694000e+04   6.0902000e+04   5.9676000e+04   6.0689000e+04   5.1312000e+04   4.5145000e+04   4.6163000e+04   4.9889000e+04   4.8902000e+04   5.1264000e+04   4.8876000e+04   3.8418000e+04   4.2484000e+04   5.2153000e+04   4.9069000e+04   5.1132000e+04   4.0181000e+04   3.7766000e+04   4.7932000e+04   4.8568000e+04   4.2756000e+04   0.0000000e+00   5.0285000e+04   4.5364000e+04   4.1093000e+04   4.4409000e+04   3.9285000e+04   4.7032000e+04   4.8372000e+04   5.8838000e+04   5.4802000e+04   4.9545000e+04   6.1716000e+04   5.0201000e+04   4.8225000e+04   5.2747000e+04   5.0746000e+04   5.3668000e+04   5.5531000e+04   4.2319000e+04   4.6820000e+04   4.7269000e+04   6.3317000e+04   5.1222000e+04   4.9919000e+04   4.7317000e+04   4.7616000e+04   4.2512000e+04   4.6334000e+04   5.6947000e+04   4.3702000e+04   5.3980000e+04   5.3681000e+04   5.0239000e+04   4.5603000e+04   4.7446000e+04   4.9040000e+04   5.2534000e+04   5.3928000e+04   5.9722000e+04   5.5272000e+04   5.0965000e+04   5.5453000e+04   5.0824000e+04   5.6241000e+04   5.0687000e+04   5.4360000e+04   4.6306000e+04   5.8637000e+04   4.4705000e+04
   3.4605000e+05   3.4714300e+05   3.2196500e+05   2.8979400e+05   3.4872300e+05   3.4191900e+05   3.3729500e+05   3.4341700e+05   3.4389200e+05   3.3531600e+05   3.4375100e+05   3.3434000e+05   3.4600100e+05   3.3270400e+05   3.1432100e+05   3.1484200e+05   3.1894900e+05   3.2283300e+05   3.2053700e+05   3.4164900e+05   3.5445200e+05   3.3035200e+05   3.4956000e+05   3.0359800e+05   3.2438100e+05   3.2754500e+05   3.3425700e+05   3.3971100e+05   3.3503100e+05   3.0634600e+05   3.2521100e+05   3.3392400e+05   3.3348000e+05   3.4062100e+05   3.3435200e+05   3.3003500e+05   3.2434100e+05   3.4259600e+05   3.4271300e+05   3.4334800e+05   3.5152200e+05   3.4954300e+05   0.0000000e+00   3.3751200e+05   3.2343200e+05   3.2099800e+05   3.1931900e+05   3.0728700e+05   3.5327200e+05   3.4984200e+05   3.3623500e+05   3.5807900e+05   3.4706200e+05   3.2807100e+05   3.3107500e+05   3.3408800e+05   3.4881300e+05   3.4755100e+05   3.3568200e+05   3.3993900e+05   3.4726900e+05   3.5268900e+05   3.5266800e+05   3.5611600e+05   3.4572400e+05   3.3588800e+05   3.1847500e+05   3.5688200e+05   3.4511300e+05   3.2606600e+05   3.3244600e+05   3.6120800e+05   3.6825100e+05   3.4385000e+05   3.5088600e+05   3.4009800e+05   3.6199800e+05   3.4061800e+05   3.2123400e+05   3.3202900e+05   3.5073400e+05   3.6406900e+05   3.6389800e+05   3.5074700e+05   3.5823800e+05   3.4280600e+05   3.3603300e+05   3.5733300e+05   3.4290800e+05   3.6045500e+05
   3.5544700e+05   3.4746400e+05   3.4504200e+05   3.8182300e+05   4.0413200e+05   3.6449500e+05   3.4726000e+05   3.7708400e+05   4.1378700e+05   4.0748400e+05   3.8656200e+05   3.5056200e+05   3.4739000e+05   3.7142200e+05   3.3851100e+05   3.3459500e+05   3.8340500e+05   3.5295300e+05   3.7607700e+05   4.0102000e+05   3.7255800e+05   3.6746300e+05   3.6707700e+05   3.4425300e+05   3.6292500e+05   3.5502400e+05   3.6829100e+05   3.6268400e+05   3.7103800e+05   3.7436800e+05   3.7560200e+05   3.8899700e+05   3.8273900e+05   3.9283400e+05   3.7940300e+05   3.6328800e+05   3.3624800e+05   3.5284400e+05   3.6252800e+05   3.6724200e+05   3.8264700e+05   3.5785200e+05   3.3792300e+05   0.0000000e+00   3.3838000e+05   3.7041300e+05   4.0416600e+05   3.9085700e+05   3.8438200e+05   3.7096200e+05   3.4755100e+05   3.7547500e+05   3.5280300e+05   3.6218200e+05   3.5886000e+05   3.5707400e+05   3.5752000e+05   3.8739700e+05   4.0283700e+05   4.0253300e+05   3.7464500e+05   3.7860400e+05   3.6287700e+05   3.7378500e+05   3.3868500e+05   3.4922100e+05   3.7329000e+05   3.8914400e+05   3.7078500e+05   3.7924500e+05   3.9440100e+05   3.6375500e+05   3.8811500e+05   4.0928100e+05   4.0555100e+05   4.0116800e+05   3.6333200e+05   3.5188600e+05   3.6956500e+05   3.6230900e+05   3.4220800e+05   3.4796800e+05   3.8902600e+05   3.7628600e+05   3.7761200e+05   3.7703400e+05   3.7476600e+05   3.9953500e+05   3.8119000e+05   3.7211600e+05
   2.4800400e+05   2.5867700e+05   2.6296400e+05   2.6879400e+05   2.7834200e+05   2.6157600e+05   2.4969700e+05   2.5648700e+05   2.7676500e+05   2.6976100e+05   2.8650300e+05   2.6224600e+05   2.5286800e+05   2.5790700e+05   2.6571500e+05   2.5421700e+05   2.5358800e+05   2.6970400e+05   2.7724200e+05   2.7855200e+05   2.7100600e+05   2.8210400e+05   2.5990100e+05   2.7659900e+05   2.7541700e+05   2.7200300e+05   2.5845700e+05   2.5372100e+05   2.5081800e+05   2.5476500e+05   2.7558700e+05   2.8087200e+05   2.7760500e+05   2.7441000e+05   2.6653500e+05   2.7229500e+05   2.7497700e+05   2.9101900e+05   2.9219000e+05   2.7653400e+05   2.7727300e+05   2.6790000e+05   2.8287200e+05   2.8605200e+05   0.0000000e+00   2.5816700e+05   2.6774600e+05   2.7665700e+05   2.5974000e+05   2.7131500e+05   2.7743900e+05   3.0348800e+05   2.8900000e+05   2.6512500e+05   2.7401500e+05   2.4996500e+05   2.7345700e+05   2.5560800e+05   2.6284400e+05   2.6683000e+05   2.5221800e+05   2.6077200e+05   2.7154100e+05   2.3609900e+05   2.7628100e+05   2.5865000e+05   2.7652500e+05   2.6834200e+05   2.5411300e+05   2.5489400e+05   2.6280200e+05   2.4752900e+05   2.5755000e+05   2.5780200e+05   2.6437400e+05   2.5340500e+05   2.4988200e+05   2.5394600e+05   2.8219200e+05   2.8019000e+05   2.7249800e+05   2.7213800e+05   2.6042900e+05   2.5280300e+05   2.8239400e+05   2.6003400e+05   2.6754800e+05   2.8119800e+05   2.9333600e+05   2.8179300e+05
   3.9613800e+05   3.8933400e+05   3.5953400e+05   3.4342900e+05   3.3228500e+05   3.3698200e+05   3.6052400e+05   3.9285600e+05   3.9101300e+05   3.9263800e+05   3.8682600e+05   3.5281500e+05   3.6735400e+05   3.5654900e+05   3.3209900e+05   3.4517900e+05   3.8080100e+05   3.7092700e+05   3.6322500e+05   3.7662200e+05   3.4861200e+05   3.7605400e+05   3.4101300e+05   3.1062300e+05   3.2513400e+05   3.6583400e+05   3.6955200e+05   3.8375900e+05   3.8070700e+05   3.3463500e+05   3.6372000e+05   3.7799300e+05   3.3716700e+05   3.4094400e+05   3.8436700e+05   3.7121600e+05   3.5903500e+05   3.5233200e+05   3.4118300e+05   3.7690800e+05   3.4471800e+05   3.2528600e+05   3.1633600e+05   3.5052600e+05   3.6849000e+05   0.0000000e+00   3.5802100e+05   3.2740600e+05   3.7791400e+05   3.5666700e+05   3.0744300e+05   3.1522800e+05   3.6655200e+05   3.5806600e+05   3.6339200e+05   3.5506100e+05   3.5141900e+05   3.5061400e+05   3.1723900e+05   3.1574500e+05   3.3229200e+05   3.6106800e+05   3.5495600e+05   3.8726100e+05   3.7009000e+05   3.5171400e+05   3.7193500e+05   3.6599000e+05   3.3674500e+05   3.2068300e+05   3.5544300e+05   3.5167200e+05   3.7956300e+05   3.9016600e+05   3.7378600e+05   3.8326200e+05   3.5269000e+05   3.4633800e+05   3.6691500e+05   3.8924700e+05   3.6036000e+05   3.6440500e+05   3.7517800e+05   3.6456800e+05   3.7411900e+05   3.5570500e+05   3.4068700e+05   3.5404300e+05   3.8787200e+05   3.8215900e+05
   2.6543400e+05   2.4914900e+05   2.6356500e+05   2.5495900e+05   2.4258000e+05   2.6658000e+05   2.6121500e+05   2.7341200e+05   2.8897600e+05   2.5603300e+05   2.5770800e+05   2.6468000e+05   2.6939300e+05   2.7633000e+05   2.7917300e+05   2.9986000e+05   2.7463200e+05   2.9153800e+05   2.6432900e+05   2.7987800e+05   2.4746500e+05   2.7042400e+05   2.5838900e+05   2.6772500e+05   2.6347000e+05   2.7895500e+05   2.9489200e+05   2.8697100e+05   2.8932000e+05   2.9109400e+05   2.9991800e+05   2.8571600e+05   2.8003900e+05   2.8874900e+05   2.6189000e+05   2.7894500e+05   2.7556700e+05   2.7884200e+05   3.0665900e+05   2.9923300e+05   2.8488000e+05   2.6473000e+05   2.9554900e+05   2.9222600e+05   2.9541300e+05   2.9454800e+05   0.0000000e+00   3.0526900e+05   2.8120100e+05   2.8861000e+05   2.9955400e+05   2.9929000e+05   2.9522800e+05   2.6817700e+05   2.8161500e+05   2.8345400e+05   2.8846000e+05   3.0001700e+05   3.0863300e+05   2.9417200e+05   2.9976200e+05   2.9052300e+05   2.9482100e+05   2.8542400e+05   2.8223700e+05   3.0051400e+05   2.8727800e+05   2.7266400e+05   2.8250400e+05   2.8799800e+05   2.7459400e+05   2.7411500e+05   2.7440100e+05   2.7008600e+05   2.8253300e+05   2.9803400e+05   2.9550900e+05   2.6847100e+05   2.6237700e+05   2.7707300e+05   2.9333700e+05   2.6756700e+05   2.7422700e+05   2.8891100e+05   2.6834000e+05   2.6421500e+05   2.7155800e+05   2.7423000e+05   2.7475600e+05   2.6666800e+05
   3.1649100e+05   3.2132500e+05   3.1155500e+05   2.9584900e+05   2.9316800e+05   3.0753800e+05   3.0906300e+05   3.1140900e+05   3.0241600e+05   2.9608000e+05   2.9314600e+05   3.0363400e+05   3.1232200e+05   3.0267400e+05   3.2335600e+05   2.9944800e+05   3.0068900e+05   3.1906000e+05   3.0435100e+05   3.0921000e+05   2.8964000e+05   3.0694100e+05   3.0633600e+05   3.0851200e+05   3.0817100e+05   3.1222000e+05   2.9852100e+05   2.9313400e+05   3.0982500e+05   3.2077500e+05   3.1190600e+05   2.9385700e+05   2.7527100e+05   2.8310700e+05   3.0059500e+05   2.9702000e+05   3.0126600e+05   2.9370700e+05   3.1392400e+05   3.1212000e+05   3.4947500e+05   3.2909900e+05   3.1710100e+05   3.1311200e+05   2.9962000e+05   3.1502100e+05   3.0577200e+05   0.0000000e+00   3.2336200e+05   3.2615300e+05   3.2529900e+05   3.3116600e+05   3.3362600e+05   3.1888400e+05   3.0065300e+05   3.1639300e+05   3.4089700e+05   3.2413100e+05   3.0388700e+05   3.0869100e+05   3.0317900e+05   3.2374900e+05   3.1642500e+05   3.1148500e+05   3.1277800e+05   3.1438200e+05   3.0193200e+05   3.1033400e+05   3.2619100e+05   2.9620900e+05   2.8710900e+05   3.0443600e+05   3.0935100e+05   3.1263100e+05   3.0459500e+05   3.2603700e+05   3.0296600e+05   3.0333300e+05   3.1876300e+05   3.0902500e+05   2.9244000e+05   2.9959400e+05   3.0031400e+05   3.1864000e+05   3.0676400e+05   3.0440000e+05   3.1243000e+05   3.2088800e+05   3.2035600e+05   2.9461000e+05
   1.5446700e+05   1.6731300e+05   1.5290800e+05   1.5987700e+05   1.5389600e+05   1.4635700e+05   1.5915200e+05   1.4677500e+05   1.5555600e+05   1.5632100e+05   1.5000700e+05   1.5658600e+05   1.5847200e+05   1.6018800e+05   1.7797400e+05   1.4161100e+05   1.4583300e+05   1.6110400e+05   1.7834800e+05   1.6541000e+05   1.6328500e+05   1.6554200e+05   1.8357400e+05   1.8022000e+05   1.6142400e+05   1.5738100e+05   1.7607000e+05   1.6850900e+05   1.8808100e+05   1.6993600e+05   1.8827800e+05   1.9123700e+05   1.6204700e+05   1.8161100e+05   1.8050300e+05   1.6597900e+05   1.6403100e+05   1.5232000e+05   1.6239800e+05   1.5300000e+05   1.5919200e+05   1.5790600e+05   1.5883800e+05   1.6402600e+05   1.7437700e+05   1.6612500e+05   1.5759000e+05   1.6092200e+05   0.0000000e+00   1.3815700e+05   1.4739000e+05   1.6204400e+05   1.4894800e+05   1.6788300e+05   1.6839000e+05   1.5127100e+05   1.6345600e+05   1.5710900e+05   1.5035800e+05   1.5602300e+05   1.6329400e+05   1.6732400e+05   1.6475600e+05   1.5531800e+05   1.5277600e+05   1.7304800e+05   1.8418400e+05   1.6069500e+05   1.5634600e+05   1.6446700e+05   1.7034200e+05   1.6905200e+05   1.7384100e+05   1.5986000e+05   1.5988100e+05   1.7448600e+05   1.6518000e+05   1.7076200e+05   1.6079300e+05   1.6207900e+05   1.6412700e+05   1.8018600e+05   1.8380200e+05   1.4848700e+05   1.4623700e+05   1.5445200e+05   1.6182100e+05   1.5189200e+05   1.4444800e+05   1.3968600e+05
   1.9242700e+05   1.7720500e+05   1.9807100e+05   1.9080100e+05   2.0562000e+05   2.2941200e+05   1.9670100e+05   1.9414000e+05   2.0504200e+05   2.1279700e+05   2.2693200e+05   2.1226800e+05   2.2000000e+05   2.0662600e+05   2.2587700e+05   2.3963200e+05   2.5669400e+05   2.3329200e+05   2.3181400e+05   2.0923100e+05   2.1592900e+05   2.4438800e+05   2.4137900e+05   2.3071900e+05   2.2701200e+05   2.1298600e+05   2.3117900e+05   2.3625000e+05   2.2954500e+05   2.4272100e+05   2.2078200e+05   2.2362300e+05   2.4387400e+05   2.2477200e+05   2.1692600e+05   2.4042900e+05   1.9615200e+05   1.9412700e+05   2.1286100e+05   2.0685900e+05   2.2433900e+05   2.1235200e+05   1.9223300e+05   2.1179700e+05   2.0443600e+05   2.0307300e+05   2.1449500e+05   2.1581100e+05   2.1106000e+05   0.0000000e+00   2.1661500e+05   1.9886400e+05   2.2322600e+05   2.2504200e+05   2.1238700e+05   2.0713800e+05   2.0947000e+05   2.2212600e+05   2.3244100e+05   2.3586300e+05   2.1636500e+05   2.0286600e+05   2.0138900e+05   2.2043900e+05   2.2475600e+05   2.2373800e+05   2.3163400e+05   2.1640500e+05   2.2506900e+05   2.2393000e+05   2.3774900e+05   1.9551700e+05   2.0779500e+05   2.0212800e+05   2.1259400e+05   2.0155400e+05   2.2133900e+05   2.3031700e+05   2.1070300e+05   1.8418200e+05   2.1069800e+05   2.0413100e+05   2.1897400e+05   2.0467000e+05   2.0831600e+05   1.9484300e+05   2.0752600e+05   2.0311700e+05   2.2915900e+05   2.0345000e+05
   2.9294500e+05   2.8232600e+05   2.7777100e+05   2.9435700e+05   2.7458700e+05   2.7288000e+05   2.7329300e+05   2.8658200e+05   2.7161100e+05   2.7520200e+05   2.9097100e+05   2.8407800e+05   3.1560300e+05   3.0714700e+05   2.7916000e+05   2.8198200e+05   2.8876000e+05   2.7948400e+05   2.8888800e+05   2.8151700e+05   3.0342900e+05   2.9712200e+05   3.1033000e+05   2.8480700e+05   2.6468700e+05   2.6675200e+05   2.9287900e+05   2.9061200e+05   2.5363000e+05   2.5770500e+05   2.7843500e+05   2.7690100e+05   2.9291500e+05   2.6497800e+05   2.7049000e+05   2.8509700e+05   2.7136800e+05   2.8910100e+05   2.7187100e+05   2.9719000e+05   2.8036300e+05   2.7451100e+05   2.8876100e+05   2.7833100e+05   2.6705300e+05   2.8070700e+05   2.9753800e+05   3.0754900e+05   2.9611400e+05   2.8344400e+05   0.0000000e+00   2.7814100e+05   2.9607000e+05   3.0641700e+05   3.0084200e+05   2.8686700e+05   2.8485000e+05   2.8080500e+05   2.8584400e+05   2.8247000e+05   2.7439900e+05   2.7080200e+05   2.8170000e+05   3.0258300e+05   2.7644600e+05   2.8654900e+05   2.9220100e+05   2.7407600e+05   2.6449600e+05   2.6980500e+05   2.6828800e+05   2.7281900e+05   2.8707100e+05   2.8627300e+05   2.8367500e+05   2.7064100e+05   2.8293100e+05   2.7127300e+05   2.3770300e+05   2.5218100e+05   2.6639300e+05   2.9807800e+05   3.0676900e+05   2.7112900e+05   2.4884000e+05   2.7622300e+05   2.6242400e+05   2.7182300e+05   2.7542400e+05   2.9533800e+05
   1.7991400e+05   1.6573700e+05   1.4935700e+05   1.5978600e+05   1.7176300e+05   1.8332700e+05   1.8318000e+05   1.6388900e+05   1.4824500e+05   1.4603900e+05   1.4631800e+05   1.7428900e+05   1.7775300e+05   1.7063700e+05   1.5013400e+05   1.4256800e+05   1.5595000e+05   1.8081700e+05   1.7277800e+05   1.7246700e+05   1.4230900e+05   1.4862600e+05   1.7411600e+05   1.7945400e+05   1.8169100e+05   1.6590400e+05   1.8053400e+05   1.6696600e+05   1.5881700e+05   1.6678100e+05   1.7326000e+05   1.8975900e+05   1.8658600e+05   1.6933200e+05   1.8241400e+05   1.7659600e+05   1.8576900e+05   1.9017800e+05   1.7843100e+05   1.8338000e+05   1.6090100e+05   1.6983800e+05   1.6156700e+05   1.7226000e+05   2.0130200e+05   1.9532200e+05   1.8506900e+05   1.6891300e+05   1.7971700e+05   1.7834800e+05   1.9263000e+05   0.0000000e+00   1.8306000e+05   1.8222200e+05   1.6939000e+05   1.8923100e+05   1.9831400e+05   1.9142400e+05   1.8629800e+05   1.7462900e+05   1.7491400e+05   1.7415400e+05   1.7485800e+05   1.9217400e+05   1.7793600e+05   1.8935600e+05   1.9174500e+05   1.9476800e+05   1.8382800e+05   1.8496800e+05   1.9599100e+05   1.8549600e+05   1.9280400e+05   1.8266000e+05   1.6933800e+05   1.7041600e+05   1.7775500e+05   1.8972900e+05   2.0719200e+05   1.7740300e+05   1.7390500e+05   1.7930400e+05   1.5031500e+05   1.6087600e+05   1.7939900e+05   1.6912200e+05   1.5973900e+05   1.5280800e+05   1.5649900e+05   1.7447100e+05
   9.1965000e+04   9.1719000e+04   1.0286600e+05   1.0174500e+05   9.6523000e+04   8.8275000e+04   8.9315000e+04   8.3065000e+04   7.2384000e+04   7.0348000e+04   8.3642000e+04   7.8188000e+04   8.9244000e+04   7.7559000e+04   8.1361000e+04   9.0262000e+04   8.6176000e+04   7.9726000e+04   8.4544000e+04   8.4045000e+04   8.5228000e+04   9.2315000e+04   9.7543000e+04   8.6942000e+04   9.2084000e+04   9.6966000e+04   9.0807000e+04   9.5769000e+04   8.1345000e+04   7.3883000e+04   8.4141000e+04   9.0994000e+04   9.0974000e+04   8.1587000e+04   8.7961000e+04   7.9405000e+04   7.6466000e+04   7.6626000e+04   7.7101000e+04   8.0217000e+04   9.0309000e+04   7.0716000e+04   7.9375000e+04   8.9046000e+04   1.0097000e+05   8.2813000e+04   8.7061000e+04   8.3616000e+04   8.1672000e+04   7.8651000e+04   7.8763000e+04   7.4414000e+04   0.0000000e+00   8.6238000e+04   9.5378000e+04   8.7993000e+04   8.7984000e+04   8.0290000e+04   9.0257000e+04   8.4883000e+04   7.6837000e+04   7.8490000e+04   8.5927000e+04   8.5821000e+04   8.9698000e+04   7.9249000e+04   7.8652000e+04   9.4009000e+04   1.0013800e+05   9.6078000e+04   9.5014000e+04   8.3332000e+04   8.5982000e+04   8.8798000e+04   8.8468000e+04   8.8946000e+04   9.7270000e+04   9.6783000e+04   9.4245000e+04   8.7339000e+04   9.6997000e+04   9.6894000e+04   9.9180000e+04   1.0032500e+05   9.2470000e+04   8.9544000e+04   9.2426000e+04   9.8416000e+04   9.9728000e+04   8.8140000e+04
   8.3754000e+04   8.9956000e+04   6.9336000e+04   7.3608000e+04   9.8141000e+04   9.5833000e+04   9.2577000e+04   8.3838000e+04   8.1320000e+04   8.8355000e+04   8.5604000e+04   9.2628000e+04   9.0034000e+04   7.3372000e+04   6.6822000e+04   8.1281000e+04   6.4981000e+04   7.5997000e+04   7.8880000e+04   7.2006000e+04   8.1877000e+04   7.6781000e+04   7.8724000e+04   7.6126000e+04   6.9692000e+04   7.5289000e+04   6.1835000e+04   6.3061000e+04   7.4488000e+04   7.1656000e+04   7.1897000e+04   7.6496000e+04   7.5133000e+04   7.6231000e+04   7.6883000e+04   7.7095000e+04   7.9812000e+04   8.6582000e+04   7.5821000e+04   7.9495000e+04   9.6065000e+04   1.0269600e+05   9.8243000e+04   9.4273000e+04   9.8127000e+04   1.0146500e+05   9.1432000e+04   9.8670000e+04   1.0175500e+05   1.0713900e+05   1.0206900e+05   9.4638000e+04   9.5489000e+04   0.0000000e+00   9.6925000e+04   1.0293400e+05   1.0401700e+05   9.3191000e+04   9.0941000e+04   9.0580000e+04   8.9183000e+04   8.0544000e+04   8.9602000e+04   9.1649000e+04   8.8573000e+04   8.9383000e+04   8.5685000e+04   8.3537000e+04   8.4637000e+04   8.0026000e+04   8.1363000e+04   9.6549000e+04   8.7301000e+04   9.4704000e+04   7.2430000e+04   7.6911000e+04   8.0577000e+04   8.6424000e+04   9.4906000e+04   9.4168000e+04   8.7195000e+04   9.3638000e+04   1.0033200e+05   8.5520000e+04   8.1054000e+04   8.6521000e+04   9.0284000e+04   8.5320000e+04   9.8187000e+04   9.0914000e+04
   2.8793200e+05   2.7553600e+05   2.9610800e+05   3.2187900e+05   2.9724200e+05   2.6153200e+05   2.5301700e+05   2.5962700e+05   2.7461400e+05   2.7077000e+05   2.5735100e+05   2.6561300e+05   2.9992800e+05   2.9528900e+05   2.9223500e+05   2.8568000e+05   2.8416500e+05   2.7319900e+05   2.5563200e+05   2.7776500e+05   2.7551500e+05   2.8251400e+05   3.0715600e+05   2.9103200e+05   3.2357500e+05   3.2693300e+05   3.1941400e+05   2.9130700e+05   2.9043600e+05   3.0226900e+05   2.7290900e+05   2.9690400e+05   2.7171300e+05   3.1304500e+05   3.2117700e+05   3.2671900e+05   3.0705700e+05   3.0399600e+05   3.0881400e+05   3.2326500e+05   2.9929200e+05   3.0546600e+05   2.9012500e+05   2.9754700e+05   3.0717100e+05   2.8643500e+05   2.7743900e+05   3.0899900e+05   3.2020100e+05   3.2139200e+05   2.9906800e+05   2.9176700e+05   2.8779700e+05   2.9124400e+05   0.0000000e+00   3.0037700e+05   2.9425600e+05   3.2281400e+05   3.2721700e+05   3.1174400e+05   3.2222400e+05   3.1228600e+05   3.0101500e+05   2.8845200e+05   2.8941500e+05   2.9318400e+05   3.1653200e+05   3.2198200e+05   2.8165700e+05   2.8462700e+05   2.9376600e+05   3.1213000e+05   3.2423600e+05   3.1323200e+05   2.9588900e+05   3.1968800e+05   3.2536800e+05   3.0563500e+05   2.9849900e+05   2.9056800e+05   2.9616700e+05   3.1403100e+05   2.9806300e+05   2.9425500e+05   2.6950600e+05   2.9792900e+05   2.8298000e+05   2.7135700e+05   2.8883700e+05   2.7578300e+05
   2.9295400e+05   2.9564000e+05   2.7291800e+05   2.5728900e+05   2.7886100e+05   2.7023100e+05   2.4687800e+05   2.6052600e+05   2.8395000e+05   2.9499200e+05   3.2794100e+05   2.9637700e+05   2.7467100e+05   2.9248700e+05   2.8862000e+05   2.8920800e+05   2.9343000e+05   3.0817500e+05   2.8978500e+05   2.7842300e+05   2.7212600e+05   2.9459800e+05   2.9518500e+05   2.8597500e+05   2.8739300e+05   2.8595900e+05   3.0538600e+05   2.9685200e+05   2.7559900e+05   3.0015500e+05   2.5167700e+05   2.7452100e+05   3.0779200e+05   2.8574600e+05   2.7374100e+05   2.6915800e+05   2.7848600e+05   2.8456300e+05   2.9763200e+05   2.8749000e+05   2.6916000e+05   2.6181200e+05   2.8409900e+05   2.8808600e+05   2.8580700e+05   2.6688400e+05   2.8703700e+05   3.0349700e+05   2.8829400e+05   2.8668600e+05   2.8232500e+05   2.7382700e+05   2.7369300e+05   2.7964900e+05   2.4966300e+05   0.0000000e+00   2.8191700e+05   2.9797300e+05   2.9030400e+05   2.5322200e+05   2.5660800e+05   2.5939300e+05   2.7885900e+05   2.8766200e+05   2.9336200e+05   2.6880800e+05   2.4484500e+05   2.5614400e+05   2.8730300e+05   2.7290200e+05   2.7689300e+05   2.8462500e+05   2.7439200e+05   2.6457900e+05   2.6864100e+05   2.7370800e+05   2.8108800e+05   2.8288900e+05   2.7665600e+05   2.8135300e+05   2.6229000e+05   2.6652400e+05   2.7292500e+05   2.8519400e+05   2.6997200e+05   2.8125200e+05   2.6266000e+05   2.7264500e+05   2.5970500e+05   2.7357800e+05
   3.5327200e+05   3.3827500e+05   3.4034000e+05   3.3610600e+05   3.2150200e+05   3.5672600e+05   3.6011700e+05   3.5185900e+05   3.7176800e+05   3.5548900e+05   3.5877500e+05   3.4007000e+05   3.3183500e+05   3.3669000e+05   3.3385600e+05   3.4934800e+05   3.4528500e+05   3.3543300e+05   3.5201800e+05   3.6693100e+05   3.4742100e+05   3.4089100e+05   3.4789700e+05   3.6203000e+05   3.3125900e+05   3.4395900e+05   3.6125000e+05   3.6051500e+05   3.4651100e+05   3.8779100e+05   3.5406300e+05   3.9295700e+05   3.7760300e+05   3.6474200e+05   3.6117300e+05   3.4104300e+05   3.6293400e+05   3.6446900e+05   3.6221800e+05   3.3781800e+05   3.5645600e+05   3.5395600e+05   3.5210000e+05   3.4053200e+05   3.5288400e+05   3.4802200e+05   3.4586700e+05   3.4927100e+05   3.6654300e+05   3.4487600e+05   3.4815600e+05   3.3892000e+05   3.3366700e+05   3.5308700e+05   3.5787300e+05   3.4113500e+05   0.0000000e+00   3.8058900e+05   3.6939300e+05   3.5577200e+05   3.4077000e+05   3.4436000e+05   3.3574100e+05   3.4070400e+05   3.4341200e+05   3.5423300e+05   3.6134100e+05   3.6452400e+05   3.5846800e+05   3.3061100e+05   3.5393000e+05   3.6643600e+05   3.2558100e+05   3.2785500e+05   3.5919600e+05   3.5956100e+05   3.4071300e+05   3.5482600e+05   3.5738600e+05   3.3913800e+05   3.4783800e+05   3.5235300e+05   3.6869600e+05   3.5419100e+05   3.3196300e+05   3.3655700e+05   3.4113700e+05   3.5487200e+05   3.2954800e+05   3.3565100e+05
   3.7771800e+05   3.6826300e+05   3.6585100e+05   3.5445800e+05   3.4062600e+05   3.3656100e+05   3.2942400e+05   3.3378500e+05   3.2508500e+05   3.5071400e+05   3.4820500e+05   3.7189300e+05   3.5789800e+05   3.7458000e+05   3.6379000e+05   3.6431900e+05   3.5517300e+05   3.5275300e+05   3.7348400e+05   3.4785500e+05   3.5894400e+05   3.6950700e+05   3.7067600e+05   3.6819500e+05   3.6619000e+05   3.6177900e+05   3.6405400e+05   3.6138800e+05   3.8058500e+05   4.0092100e+05   3.9309600e+05   4.1293800e+05   4.1388600e+05   3.8239000e+05   3.8390400e+05   3.9354200e+05   3.7421100e+05   3.8054500e+05   3.8068500e+05   4.0665100e+05   3.9959800e+05   3.9663600e+05   3.6608400e+05   3.6182100e+05   3.6115300e+05   3.8583300e+05   3.6059600e+05   3.9303800e+05   3.9446100e+05   3.8139900e+05   3.6996900e+05   3.4926800e+05   3.5683100e+05   3.3628300e+05   3.3561400e+05   3.5268300e+05   3.6622700e+05   0.0000000e+00   3.5739000e+05   3.6639700e+05   3.3704700e+05   3.5323800e+05   3.5539600e+05   3.7600300e+05   3.5474400e+05   3.5468500e+05   3.7392400e+05   3.7715800e+05   3.6582400e+05   3.7168500e+05   3.6944000e+05   3.7539800e+05   3.7487600e+05   3.7202200e+05   3.7812400e+05   3.8463500e+05   3.8180700e+05   3.5730600e+05   3.8862400e+05   3.8523900e+05   3.6035800e+05   3.7277900e+05   3.7576300e+05   3.7079200e+05   3.5220000e+05   3.4911900e+05   3.6469500e+05   3.6868300e+05   3.7206600e+05   3.6678500e+05
   2.1286900e+05   2.1034900e+05   2.1554400e+05   2.4405000e+05   2.5322800e+05   2.4613300e+05   2.4659200e+05   2.2173500e+05   2.2930600e+05   2.1849100e+05   2.2103800e+05   2.3725100e+05   2.3968300e+05   2.5509800e+05   2.4025800e+05   2.3221100e+05   2.2887200e+05   2.3609400e+05   2.3268600e+05   2.3643400e+05   2.5349200e+05   2.4335800e+05   2.5010900e+05   2.5796500e+05   2.4044800e+05   2.4755700e+05   2.3825100e+05   2.4148800e+05   2.4814100e+05   2.5663800e+05   2.2931400e+05   2.5616500e+05   2.5648400e+05   2.4031300e+05   2.2451900e+05   2.2991100e+05   2.3846000e+05   2.3992700e+05   2.4456900e+05   2.4602900e+05   2.4108200e+05   2.3211400e+05   2.2696600e+05   2.2589000e+05   2.5244300e+05   2.5782700e+05   2.6887900e+05   2.7159600e+05   2.4693900e+05   2.3215600e+05   2.4408100e+05   2.3002200e+05   2.4190900e+05   2.3954000e+05   2.5876300e+05   2.4290000e+05   2.2707900e+05   2.2466000e+05   0.0000000e+00   2.3819500e+05   2.5169500e+05   2.4105500e+05   2.5061600e+05   2.4969700e+05   2.4683900e+05   2.4458500e+05   2.4912400e+05   2.4381800e+05   2.3909700e+05   2.6498700e+05   2.4729800e+05   2.3067200e+05   2.3967000e+05   2.3823500e+05   2.4980100e+05   2.4471000e+05   2.4130400e+05   2.3312100e+05   2.4875600e+05   2.4944900e+05   2.4792800e+05   2.6393700e+05   2.3083400e+05   2.1805400e+05   2.3090200e+05   2.3841700e+05   2.4511000e+05   2.4773100e+05   2.3550500e+05   2.2293300e+05
   2.0628300e+05   2.1857400e+05   2.3238900e+05   2.3000800e+05   2.2029800e+05   2.2742300e+05   2.5287700e+05   2.3401200e+05   2.0407700e+05   2.1358900e+05   2.1181900e+05   2.3416400e+05   2.3069600e+05   2.4542200e+05   2.4839000e+05   2.5085900e+05   2.5405600e+05   2.4941200e+05   2.3259500e+05   2.3038000e+05   2.1664000e+05   2.0620400e+05   2.0269900e+05   2.4701900e+05   2.4710700e+05   2.4374700e+05   2.3891000e+05   2.4132400e+05   2.5668000e+05   2.4758000e+05   2.3458100e+05   2.1227300e+05   2.2625900e+05   2.2897600e+05   2.3779600e+05   2.3884900e+05   2.2328200e+05   2.3766100e+05   2.5315100e+05   2.4529000e+05   2.1604100e+05   2.3066400e+05   2.2421100e+05   2.3053500e+05   2.3359800e+05   2.3748700e+05   2.2170300e+05   2.2042200e+05   2.3572000e+05   2.4267600e+05   2.3059400e+05   2.4488100e+05   2.1851800e+05   2.2156400e+05   2.0940100e+05   2.2092300e+05   2.3800100e+05   2.1995300e+05   2.2607800e+05   0.0000000e+00   2.4188700e+05   2.3609900e+05   2.3889000e+05   2.4185300e+05   2.1887600e+05   1.9791700e+05   2.0495100e+05   2.0220600e+05   2.1343100e+05   2.1476600e+05   2.3163400e+05   2.2115100e+05   2.2699200e+05   2.1984300e+05   2.2082600e+05   2.1598000e+05   2.0099800e+05   2.1438800e+05   2.3267200e+05   2.0924900e+05   2.2625800e+05   2.5012200e+05   2.4637500e+05   2.4469100e+05   2.3680800e+05   2.4036700e+05   2.2411300e+05   2.2024800e+05   2.2281800e+05   2.2461800e+05
   3.4184800e+05   3.3674500e+05   3.3530100e+05   3.1850800e+05   3.0531100e+05   3.1734100e+05   2.9363600e+05   3.0407900e+05   3.1993300e+05   3.2928400e+05   3.2772800e+05   3.3710500e+05   3.1493500e+05   2.8785000e+05   3.0654300e+05   3.2094500e+05   3.2484900e+05   3.3360000e+05   3.3944700e+05   3.3988200e+05   3.3415700e+05   3.2207800e+05   3.1643400e+05   3.3084800e+05   3.4956400e+05   3.4200600e+05   3.4467500e+05   3.4435900e+05   3.3778100e+05   3.2598200e+05   3.2695600e+05   3.3271100e+05   3.2945700e+05   3.0731200e+05   3.0467100e+05   3.1404600e+05   3.2194800e+05   3.1070800e+05   3.0199500e+05   3.1337100e+05   3.2418700e+05   3.4486700e+05   3.4656500e+05   3.2958800e+05   3.4585600e+05   3.2127800e+05   3.1182600e+05   3.0479400e+05   3.1451000e+05   3.1828000e+05   3.2804300e+05   3.3830900e+05   3.4040700e+05   3.3381900e+05   3.1715800e+05   3.2534300e+05   3.2800500e+05   3.1906000e+05   3.3135300e+05   3.2409200e+05   0.0000000e+00   3.4277800e+05   3.2531400e+05   3.3980300e+05   3.4298900e+05   3.3752300e+05   3.3976100e+05   3.3073000e+05   3.2517100e+05   3.1545000e+05   3.2124200e+05   3.0145000e+05   3.2631900e+05   3.3804100e+05   3.4530500e+05   3.4024200e+05   3.3982200e+05   3.4667300e+05   3.7242500e+05   3.6756700e+05   3.2697300e+05   3.2088500e+05   3.1697200e+05   3.2741500e+05   3.2022800e+05   3.2225100e+05   3.0956400e+05   3.0428700e+05   3.3821600e+05   3.5338000e+05
   2.5649600e+05   2.4767400e+05   2.5380300e+05   2.4758600e+05   2.5027900e+05   2.7397400e+05   2.5252200e+05   2.4710500e+05   2.4728800e+05   2.4957600e+05   2.6549600e+05   2.6502400e+05   2.5749000e+05   2.6418300e+05   2.5764100e+05   2.6174200e+05   2.4626200e+05   2.4483900e+05   2.5502800e+05   2.5661300e+05   2.5591100e+05   2.8082200e+05   2.5593500e+05   2.4991800e+05   2.3998900e+05   2.4602000e+05   2.4338000e+05   2.6842500e+05   2.7045200e+05   2.6009900e+05   2.4414300e+05   2.4442800e+05   2.4218200e+05   2.4696000e+05   2.5860500e+05   2.5143000e+05   2.6834200e+05   2.4455000e+05   2.4503100e+05   2.4959700e+05   2.5327900e+05   2.4371400e+05   2.5315200e+05   2.5801100e+05   2.2721100e+05   2.5478700e+05   2.6038300e+05   2.5654500e+05   2.5835500e+05   2.4032400e+05   2.6207900e+05   2.6688800e+05   2.6683700e+05   2.6206700e+05   2.4558600e+05   2.5031900e+05   2.5357700e+05   2.5010000e+05   2.5089600e+05   2.5897100e+05   2.5553900e+05   0.0000000e+00   2.6441300e+05   2.7527100e+05   2.6830800e+05   2.6393900e+05   2.6254400e+05   2.5786500e+05   2.5409700e+05   2.4973100e+05   2.4613100e+05   2.5106600e+05   2.5810200e+05   2.5924000e+05   2.5676700e+05   2.6462600e+05   2.5591300e+05   2.5814500e+05   2.5161000e+05   2.5291300e+05   2.5188800e+05   2.6127400e+05   2.4974600e+05   2.5383100e+05   2.5106400e+05   2.5752600e+05   2.6033400e+05   2.7708300e+05   2.7332800e+05   2.4921900e+05
   1.2071800e+05   1.1733500e+05   1.1776700e+05   1.1683200e+05   1.1173400e+05   1.1188400e+05   1.0236500e+05   9.4369000e+04   1.0915000e+05   1.1766300e+05   1.1130400e+05   9.6340000e+04   1.0738700e+05   1.0354600e+05   1.0602100e+05   1.0556500e+05   9.9040000e+04   9.3085000e+04   9.8809000e+04   1.0267400e+05   1.0528600e+05   1.0692500e+05   1.0262900e+05   9.1918000e+04   1.0891700e+05   9.9964000e+04   1.0049500e+05   9.8149000e+04   1.1350500e+05   9.7623000e+04   1.0091400e+05   1.1854900e+05   1.1593600e+05   1.1059700e+05   1.0507600e+05   1.1658700e+05   1.1647500e+05   1.2286000e+05   1.2409100e+05   1.1670800e+05   1.1910000e+05   1.1078600e+05   1.1395700e+05   1.2097800e+05   1.1716600e+05   1.2623100e+05   1.1007400e+05   1.0461900e+05   1.1568800e+05   1.1238100e+05   1.2393300e+05   1.2288100e+05   1.2023900e+05   1.1365200e+05   1.1159700e+05   1.0433100e+05   1.1413100e+05   1.1987200e+05   1.1578900e+05   1.0535300e+05   1.0371800e+05   9.6734000e+04   0.0000000e+00   1.0538500e+05   1.1161800e+05   1.1732800e+05   1.2183200e+05   1.2598000e+05   1.1640100e+05   1.0711100e+05   1.1174400e+05   1.2461300e+05   1.2615000e+05   1.1766200e+05   9.8702000e+04   1.0503600e+05   1.1055100e+05   1.1883500e+05   1.1045100e+05   1.0298900e+05   1.0236500e+05   9.2817000e+04   9.8179000e+04   1.0852400e+05   1.1051200e+05   1.0217000e+05   1.0907800e+05   1.0926900e+05   9.9692000e+04   1.0946700e+05
   1.9531200e+05   1.9439400e+05   2.2408500e+05   2.3218900e+05   2.1411900e+05   2.2443500e+05   2.1990200e+05   2.0460600e+05   1.9254900e+05   2.0136700e+05   1.9966100e+05   2.0162800e+05   1.9922000e+05   2.1855100e+05   2.0967300e+05   2.0316500e+05   1.9790600e+05   2.1176000e+05   2.1759900e+05   2.0684700e+05   2.0379200e+05   2.0571100e+05   2.1172400e+05   2.1969300e+05   2.1292800e+05   2.0676600e+05   1.9770500e+05   1.9981600e+05   2.0924200e+05   2.1242300e+05   1.9449800e+05   1.8325600e+05   2.0075900e+05   1.8628500e+05   1.9756200e+05   1.9933600e+05   2.0197200e+05   2.0787200e+05   2.0082500e+05   2.0161600e+05   2.0592500e+05   2.1035400e+05   1.9857800e+05   2.0745000e+05   2.0390900e+05   2.1874600e+05   2.2035900e+05   2.1753200e+05   2.0996100e+05   2.0107700e+05   1.8744400e+05   2.0775900e+05   2.0281900e+05   2.1887500e+05   2.1322800e+05   2.2968900e+05   2.3396800e+05   2.0729100e+05   1.9773500e+05   2.0220400e+05   2.0522600e+05   1.9608400e+05   2.1509200e+05   0.0000000e+00   2.1279000e+05   2.1210700e+05   2.2213000e+05   2.1485500e+05   1.9394900e+05   2.0132800e+05   2.0102300e+05   1.8815700e+05   2.0022400e+05   2.2112300e+05   2.2296600e+05   2.2394600e+05   2.1325800e+05   2.1256900e+05   2.2295000e+05   2.2410600e+05   2.0553700e+05   1.9840200e+05   2.0617100e+05   2.2209400e+05   2.1760700e+05   2.2879200e+05   2.2473500e+05   2.0893700e+05   1.8961500e+05   2.0864900e+05
   1.5115200e+05   1.6034800e+05   1.5764000e+05   1.5915400e+05   1.6694300e+05   1.5909900e+05   1.5086800e+05   1.4635100e+05   1.5911300e+05   1.5230600e+05   1.5459800e+05   1.5144000e+05   1.4126200e+05   1.5376800e+05   1.5343900e+05   1.4648200e+05   1.5556900e+05   1.4826700e+05   1.5091800e+05   1.3508000e+05   1.4665700e+05   1.3802600e+05   1.4766000e+05   1.4286400e+05   1.5531800e+05   1.6171300e+05   1.4461400e+05   1.4295200e+05   1.3865500e+05   1.5479000e+05   1.4969300e+05   1.5718700e+05   1.6675200e+05   1.5162900e+05   1.5537500e+05   1.5376800e+05   1.5021400e+05   1.4442600e+05   1.5728000e+05   1.4995800e+05   1.5813300e+05   1.6204200e+05   1.4920100e+05   1.4234500e+05   1.5131400e+05   1.7083500e+05   1.6043800e+05   1.6685300e+05   1.5632300e+05   1.5339100e+05   1.5794500e+05   1.4550800e+05   1.4409300e+05   1.5616300e+05   1.6973500e+05   1.8142800e+05   1.6001800e+05   1.6078200e+05   1.6246400e+05   1.5837600e+05   1.5460900e+05   1.4175100e+05   1.4351300e+05   1.5041700e+05   0.0000000e+00   1.6675300e+05   1.5908800e+05   1.5069300e+05   1.5021700e+05   1.5677700e+05   1.5778000e+05   1.7314200e+05   1.6657300e+05   1.6295800e+05   1.6745300e+05   1.6494400e+05   1.7990400e+05   1.7707700e+05   1.7313000e+05   1.6610600e+05   1.6276500e+05   1.5167900e+05   1.4863300e+05   1.5925000e+05   1.5794600e+05   1.6766800e+05   1.6069700e+05   1.5205400e+05   1.4904100e+05   1.5231100e+05
   2.7192900e+05   2.7093400e+05   2.5163600e+05   2.6459400e+05   2.6906500e+05   2.6768700e+05   2.6927000e+05   2.8050300e+05   2.8777600e+05   2.5639200e+05   2.2813400e+05   2.2888000e+05   2.4055700e+05   2.6685600e+05   2.5179500e+05   2.4858000e+05   2.4447600e+05   2.5606100e+05   2.6360400e+05   2.5571100e+05   2.4394700e+05   2.4689700e+05   2.4448400e+05   2.4579300e+05   2.4888400e+05   2.7497100e+05   2.7416300e+05   2.5056700e+05   2.6046800e+05   2.4440500e+05   2.6618500e+05   2.6077900e+05   2.5160300e+05   2.5571600e+05   2.5087100e+05   2.6487700e+05   2.5113700e+05   2.3895800e+05   2.3696300e+05   2.4638600e+05   2.4039800e+05   2.4877000e+05   2.6545500e+05   2.7338400e+05   2.6966200e+05   2.5446300e+05   2.3633300e+05   2.4374400e+05   2.4071900e+05   2.4523900e+05   2.4561200e+05   2.4713100e+05   2.3847700e+05   2.4741100e+05   2.5681500e+05   2.8062500e+05   2.7430000e+05   2.4901100e+05   2.4897400e+05   2.4987800e+05   2.4896500e+05   2.4983200e+05   2.5985300e+05   2.4370000e+05   2.4178100e+05   0.0000000e+00   2.6198000e+05   2.5099900e+05   2.3529100e+05   2.4057300e+05   2.3606900e+05   2.5326600e+05   2.5654500e+05   2.6079100e+05   2.4081400e+05   2.3631700e+05   2.4956300e+05   2.5152000e+05   2.5307400e+05   2.5978400e+05   2.6833700e+05   2.4718100e+05   2.5237700e+05   2.5542600e+05   2.7030400e+05   2.6076700e+05   2.4445400e+05   2.4518500e+05   2.4607700e+05   2.3652700e+05
   5.5650800e+05   5.5794800e+05   5.0530100e+05   5.2555700e+05   5.3554100e+05   5.6054000e+05   5.2763900e+05   5.6282400e+05   5.7095300e+05   5.2289500e+05   5.1702700e+05   5.1738400e+05   5.5762200e+05   5.0746100e+05   5.3421300e+05   5.3211700e+05   5.5319400e+05   5.4627300e+05   5.5176200e+05   5.2851100e+05   5.3045300e+05   5.4084100e+05   5.6225500e+05   5.3940300e+05   5.3222200e+05   5.5179500e+05   5.9182600e+05   5.7357200e+05   5.5230000e+05   6.1307400e+05   6.0229700e+05   5.8109200e+05   5.6657300e+05   5.9438700e+05   6.2886600e+05   5.8633900e+05   5.5343700e+05   5.5805700e+05   5.6945400e+05   5.6874700e+05   5.8554000e+05   5.7890300e+05   5.8368600e+05   5.8574500e+05   5.5764900e+05   5.8321900e+05   5.3846000e+05   5.0373600e+05   5.2196900e+05   5.4905600e+05   5.5341100e+05   5.4350600e+05   5.5033900e+05   5.4692100e+05   5.8310500e+05   5.6169800e+05   5.3432400e+05   5.3892600e+05   5.6357700e+05   5.9212100e+05   5.8531800e+05   5.8446600e+05   5.6809200e+05   5.6240800e+05   5.7843300e+05   5.8229000e+05   0.0000000e+00   5.7854300e+05   5.8515400e+05   5.7934900e+05   5.8369000e+05   6.0806400e+05   5.9747500e+05   6.2046600e+05   6.0256800e+05   6.1846600e+05   5.7144900e+05   5.7324000e+05   5.8218500e+05   5.6595800e+05   5.4645100e+05   5.6301800e+05   5.7664900e+05   5.6013500e+05   5.5451900e+05   5.7270200e+05   5.6120900e+05   5.4260400e+05   5.1872500e+05   5.5609400e+05
   5.6913500e+05   6.1535600e+05   5.7050500e+05   5.6628800e+05   5.7760200e+05   5.9795100e+05   6.1511000e+05   5.7028000e+05   5.8745600e+05   5.6702600e+05   5.3636200e+05   5.6579900e+05   6.1601000e+05   5.8790900e+05   5.5168500e+05   5.6389500e+05   5.2336600e+05   5.6461600e+05   5.6542700e+05   5.9362200e+05   5.8180800e+05   6.1018700e+05   6.0250400e+05   5.7904800e+05   6.1220100e+05   5.9496800e+05   5.4144000e+05   6.1198300e+05   6.1677900e+05   5.9369600e+05   5.8229000e+05   6.3090400e+05   6.0820100e+05   6.0272700e+05   5.8074200e+05   6.2780400e+05   6.0631700e+05   5.7129900e+05   5.7736500e+05   6.2838000e+05   6.3429200e+05   6.2410100e+05   6.2028200e+05   6.2454900e+05   6.1960700e+05   6.2019200e+05   6.2019100e+05   6.3273400e+05   6.2442900e+05   6.3846400e+05   6.1994800e+05   6.2701200e+05   6.3884300e+05   6.4146500e+05   6.7460000e+05   6.1731100e+05   6.0028000e+05   6.4006600e+05   6.4069000e+05   6.5263500e+05   6.5157400e+05   6.9127500e+05   6.3258900e+05   6.4426000e+05   5.8847600e+05   6.2836200e+05   6.7802300e+05   0.0000000e+00   6.0668600e+05   6.4642700e+05   6.1598700e+05   5.8535000e+05   5.9681600e+05   5.9534400e+05   6.0250800e+05   5.7552000e+05   5.7402600e+05   6.1974800e+05   5.8812800e+05   5.9434000e+05   5.8875000e+05   6.0778700e+05   6.0147800e+05   6.1106500e+05   6.2549000e+05   5.6777400e+05   5.6678900e+05   5.9756900e+05   5.9927700e+05   6.0259700e+05
   1.6895700e+05   1.5294000e+05   1.5948700e+05   1.5605100e+05   1.5961100e+05   1.5735000e+05   1.6171100e+05   1.4567200e+05   1.5062100e+05   1.6438500e+05   1.6202600e+05   1.4386900e+05   1.4394300e+05   1.5889300e+05   1.5790500e+05   1.4996500e+05   1.5330000e+05   1.5515000e+05   1.5186500e+05   1.6833600e+05   1.5570200e+05   1.5150300e+05   1.5469700e+05   1.5486500e+05   1.6223900e+05   1.4637200e+05   1.3222700e+05   1.5187100e+05   1.6445100e+05   1.5294800e+05   1.5372600e+05   1.5194500e+05   1.5842300e+05   1.5455400e+05   1.4338000e+05   1.3186200e+05   1.3903800e+05   1.3056300e+05   1.2097700e+05   1.3787200e+05   1.4294900e+05   1.3940700e+05   1.4189600e+05   1.5228400e+05   1.5319500e+05   1.3750200e+05   1.4147600e+05   1.6116200e+05   1.4847600e+05   1.3839400e+05   1.4692500e+05   1.5469500e+05   1.5377100e+05   1.5054500e+05   1.5103100e+05   1.5847100e+05   1.7313800e+05   1.5014300e+05   1.6357500e+05   1.8072800e+05   1.7925300e+05   1.4639500e+05   1.6888600e+05   1.6893700e+05   1.9051700e+05   1.6269500e+05   1.7593800e+05   1.6401100e+05   0.0000000e+00   1.7115900e+05   1.5852300e+05   1.9195400e+05   1.7887400e+05   1.8543600e+05   1.7744200e+05   1.6236000e+05   1.5155600e+05   1.6513400e+05   1.6002600e+05   1.5598100e+05   1.7826900e+05   1.7268000e+05   1.5952100e+05   1.5461000e+05   1.6642000e+05   1.6481700e+05   1.9902100e+05   1.7622900e+05   1.5969000e+05   1.7522800e+05
   8.7849000e+04   9.1197000e+04   8.7261000e+04   8.1116000e+04   1.0390200e+05   9.4225000e+04   1.0068900e+05   9.5465000e+04   1.1420000e+05   1.0882300e+05   1.0658400e+05   1.1003900e+05   1.1312200e+05   1.1320100e+05   1.1262800e+05   1.0403200e+05   1.1489700e+05   1.1508700e+05   1.0721900e+05   1.0096200e+05   9.7524000e+04   9.6623000e+04   9.0904000e+04   8.2780000e+04   9.1857000e+04   9.7397000e+04   9.3433000e+04   8.7973000e+04   9.2524000e+04   1.0036900e+05   9.4348000e+04   9.3873000e+04   1.1052000e+05   1.1041000e+05   1.0267700e+05   1.0630400e+05   1.0773000e+05   1.0245000e+05   1.0592000e+05   9.6732000e+04   8.7938000e+04   1.0032900e+05   8.1851000e+04   8.8318000e+04   9.4542000e+04   8.2114000e+04   7.7203000e+04   8.7302000e+04   9.5655000e+04   9.6699000e+04   8.2746000e+04   1.0801400e+05   1.1758900e+05   1.0599100e+05   9.4250000e+04   1.1101200e+05   1.1273300e+05   1.0175200e+05   1.0567900e+05   1.0813400e+05   1.2101000e+05   9.8799000e+04   8.9512000e+04   9.2660000e+04   9.7035000e+04   1.0267400e+05   1.0137300e+05   8.8076000e+04   8.9959000e+04   0.0000000e+00   8.6537000e+04   8.7164000e+04   9.8580000e+04   9.5177000e+04   8.5473000e+04   9.5165000e+04   1.0941100e+05   1.0980600e+05   9.8761000e+04   8.9662000e+04   1.0843600e+05   1.1021200e+05   9.7772000e+04   9.7810000e+04   8.2019000e+04   8.2823000e+04   7.6091000e+04   8.1262000e+04   9.0745000e+04   8.0859000e+04
   9.8829000e+04   9.9022000e+04   1.1936100e+05   1.0860300e+05   1.2788000e+05   9.4094000e+04   9.7367000e+04   1.1724100e+05   1.2484100e+05   9.6440000e+04   1.0880100e+05   1.0410400e+05   1.0246500e+05   1.1297900e+05   1.0812500e+05   1.0778500e+05   1.0567600e+05   1.0087900e+05   1.0804900e+05   9.8411000e+04   1.1786500e+05   1.0977400e+05   1.0215100e+05   1.1226000e+05   1.1008500e+05   1.0465100e+05   1.1741400e+05   1.1339700e+05   1.2701900e+05   1.2948400e+05   1.1038000e+05   1.0214000e+05   1.2452500e+05   1.2963800e+05   1.2676600e+05   1.0609400e+05   1.1695200e+05   1.1800800e+05   1.1285700e+05   1.0311200e+05   9.7745000e+04   9.8348000e+04   1.0914700e+05   1.0835700e+05   1.0638300e+05   1.0635400e+05   1.1516700e+05   1.1078300e+05   1.0416600e+05   1.0913800e+05   1.1046000e+05   1.0619200e+05   1.0593400e+05   9.9725000e+04   1.1451100e+05   1.0704700e+05   1.0071000e+05   1.0726900e+05   9.9342000e+04   9.9716000e+04   1.0536100e+05   9.4470000e+04   1.0909800e+05   1.0741100e+05   1.0338300e+05   9.8967000e+04   1.0662000e+05   1.1393300e+05   1.1614100e+05   9.9992000e+04   0.0000000e+00   1.0718300e+05   1.1179500e+05   1.2304300e+05   1.2555100e+05   1.0294800e+05   1.0077600e+05   1.1215700e+05   1.1712100e+05   1.1712400e+05   1.0658300e+05   1.0297000e+05   1.2463500e+05   1.1959700e+05   1.2159000e+05   1.0939700e+05   1.0069800e+05   1.0263600e+05   1.1292200e+05   1.1792000e+05
   1.6079600e+05   1.3089500e+05   1.2530700e+05   1.3799200e+05   1.4219900e+05   1.3209300e+05   1.1639900e+05   1.2676600e+05   1.1440400e+05   1.1988500e+05   1.1788000e+05   1.2169500e+05   1.2367300e+05   1.2435400e+05   1.2647600e+05   1.2595300e+05   1.4140700e+05   1.3506000e+05   1.2507700e+05   1.3799100e+05   1.5512900e+05   1.3188600e+05   1.3251700e+05   1.3801100e+05   1.4721700e+05   1.3492900e+05   1.4532500e+05   1.4757800e+05   1.4535600e+05   1.2294400e+05   1.3261000e+05   1.2664000e+05   1.3151100e+05   1.3178900e+05   1.5411100e+05   1.3524500e+05   1.3804600e+05   1.3108300e+05   1.3136800e+05   1.1787800e+05   1.3369100e+05   1.4790900e+05   1.3229500e+05   1.2073400e+05   1.4128900e+05   1.2925500e+05   1.3596600e+05   1.3143400e+05   1.3423900e+05   1.3638400e+05   1.3268100e+05   1.1972300e+05   1.2684200e+05   1.2978400e+05   1.2379200e+05   1.3486500e+05   1.3195700e+05   1.3215300e+05   1.2922500e+05   1.1098600e+05   1.2325200e+05   1.2628100e+05   1.2917600e+05   1.2157800e+05   1.3465200e+05   1.2683700e+05   1.3748000e+05   1.4230800e+05   1.4237200e+05   1.3483900e+05   1.5229200e+05   0.0000000e+00   1.4862600e+05   1.5281600e+05   1.4780900e+05   1.4639700e+05   1.4574700e+05   1.5108700e+05   1.6605900e+05   1.2947200e+05   1.3335600e+05   1.4223700e+05   1.4209700e+05   1.3158400e+05   1.4807300e+05   1.4568000e+05   1.3439500e+05   1.3609000e+05   1.4188800e+05   1.5225900e+05
   1.3882000e+05   1.3752500e+05   1.4210500e+05   1.5493000e+05   1.4518700e+05   1.6054000e+05   1.5440300e+05   1.5129600e+05   1.5129500e+05   1.6528600e+05   1.6822900e+05   1.7108400e+05   1.7649200e+05   1.6931800e+05   1.8087600e+05   1.6781000e+05   1.6111100e+05   1.6777200e+05   1.7246800e+05   1.7374100e+05   1.8906900e+05   1.6918200e+05   1.6465800e+05   1.8503000e+05   1.8399400e+05   1.9018900e+05   2.1382500e+05   1.9496100e+05   1.9066900e+05   1.8845600e+05   1.9770100e+05   1.8641900e+05   2.1452100e+05   1.9675200e+05   2.0435800e+05   2.0305800e+05   2.2808000e+05   2.0644500e+05   1.8733500e+05   2.1469000e+05   2.1326800e+05   2.1373000e+05   2.0636300e+05   1.9675200e+05   1.7856300e+05   1.8390200e+05   1.7853400e+05   1.8818800e+05   1.7997600e+05   1.9775000e+05   1.9846000e+05   1.8265400e+05   1.8791900e+05   1.9548300e+05   1.8511200e+05   1.7731000e+05   1.7588500e+05   1.8289400e+05   1.8197300e+05   1.8653600e+05   1.8582100e+05   1.7983200e+05   1.7572900e+05   1.9613300e+05   1.8216300e+05   1.7076500e+05   1.8322900e+05   1.6700100e+05   1.7468700e+05   1.7295500e+05   1.6470700e+05   1.7782100e+05   0.0000000e+00   1.8886100e+05   1.7278800e+05   1.6588300e+05   1.7407500e+05   1.7098300e+05   1.5934100e+05   1.6936000e+05   1.7688800e+05   1.6307600e+05   1.4324100e+05   1.6024600e+05   1.6044600e+05   1.6071300e+05   1.5127900e+05   1.6215500e+05   1.5122500e+05   1.4742600e+05
   2.2653400e+05   1.8783900e+05   2.0718300e+05   2.0465700e+05   2.0637000e+05   2.3816200e+05   2.2024600e+05   1.9841900e+05   2.0412400e+05   2.0216200e+05   2.2461100e+05   2.0895300e+05   2.3620800e+05   2.0948900e+05   1.8948000e+05   1.8131200e+05   2.1393600e+05   2.0639800e+05   2.1802400e+05   2.1499900e+05   1.8050700e+05   1.8265000e+05   2.0203400e+05   1.9080200e+05   2.2470500e+05   2.4240600e+05   2.0741500e+05   1.9674100e+05   1.8645800e+05   2.0029000e+05   2.2218800e+05   2.0502400e+05   1.8723500e+05   1.9766400e+05   2.0494000e+05   2.0702300e+05   1.9348300e+05   2.0882900e+05   2.1791000e+05   2.1429900e+05   2.0626200e+05   1.8229400e+05   1.9507000e+05   1.8780500e+05   2.1281000e+05   2.2362500e+05   1.9463800e+05   1.8274200e+05   2.0262400e+05   2.0182300e+05   2.0124800e+05   2.0746500e+05   1.9883500e+05   2.2235100e+05   1.9601900e+05   2.0148900e+05   2.1694400e+05   2.0833900e+05   2.1030800e+05   1.9313000e+05   2.0153600e+05   2.3867000e+05   2.1022700e+05   1.7905600e+05   2.0744000e+05   1.9285700e+05   2.0381300e+05   2.2402600e+05   1.9680400e+05   2.0506600e+05   2.0435200e+05   1.9819800e+05   2.1572200e+05   0.0000000e+00   1.9194500e+05   2.2100500e+05   2.1267500e+05   2.0445500e+05   1.9352400e+05   1.9368000e+05   2.1282500e+05   2.2518400e+05   2.2008700e+05   1.8581900e+05   2.2032700e+05   2.0971400e+05   2.1932300e+05   2.1412300e+05   2.1608000e+05   2.2709800e+05
   5.6842000e+04   4.9232000e+04   4.9301000e+04   4.5573000e+04   5.5463000e+04   4.4642000e+04   5.4511000e+04   4.1722000e+04   5.0134000e+04   4.3128000e+04   4.7594000e+04   4.3431000e+04   5.2035000e+04   5.2878000e+04   5.4369000e+04   5.7709000e+04   6.0068000e+04   5.5191000e+04   5.5121000e+04   4.6935000e+04   5.8253000e+04   5.5212000e+04   4.7160000e+04   4.8705000e+04   4.8923000e+04   5.1359000e+04   4.5741000e+04   4.9988000e+04   5.4133000e+04   5.5402000e+04   4.3869000e+04   4.9251000e+04   4.9026000e+04   5.3433000e+04   4.4761000e+04   4.7811000e+04   4.9979000e+04   5.1279000e+04   4.6703000e+04   5.5801000e+04   5.7595000e+04   4.7021000e+04   5.5589000e+04   4.8878000e+04   4.7924000e+04   4.8998000e+04   5.5095000e+04   5.0528000e+04   5.4815000e+04   5.1234000e+04   4.8073000e+04   5.6225000e+04   6.3356000e+04   5.1183000e+04   5.5984000e+04   5.3426000e+04   5.8610000e+04   4.4461000e+04   5.8968000e+04   5.6444000e+04   6.3594000e+04   6.0779000e+04   5.3585000e+04   6.1011000e+04   6.1578000e+04   5.7534000e+04   5.3292000e+04   6.0749000e+04   5.6702000e+04   5.8724000e+04   5.0435000e+04   6.0762000e+04   6.0781000e+04   6.0251000e+04   0.0000000e+00   5.5162000e+04   6.1220000e+04   5.8704000e+04   5.0129000e+04   4.9270000e+04   4.8257000e+04   4.9988000e+04   6.0977000e+04   5.4193000e+04   5.1942000e+04   4.7524000e+04   4.9426000e+04   5.9444000e+04   5.6810000e+04   5.4470000e+04
   5.3719000e+04   5.6008000e+04   6.4992000e+04   6.6978000e+04   6.0867000e+04   5.7223000e+04   6.6516000e+04   5.9091000e+04   6.0693000e+04   6.5270000e+04   6.7384000e+04   5.8047000e+04   5.7082000e+04   6.2528000e+04   7.8906000e+04   6.5435000e+04   6.3165000e+04   7.2999000e+04   6.1797000e+04   6.4373000e+04   6.4698000e+04   5.6219000e+04   5.4515000e+04   5.3069000e+04   5.0185000e+04   4.7623000e+04   5.2525000e+04   4.6625000e+04   5.2268000e+04   5.1735000e+04   5.0094000e+04   6.4014000e+04   5.7532000e+04   4.3715000e+04   5.2026000e+04   5.8587000e+04   5.2733000e+04   4.7351000e+04   5.8085000e+04   4.8690000e+04   5.9709000e+04   5.7577000e+04   4.9189000e+04   6.0286000e+04   4.6424000e+04   5.7295000e+04   5.3117000e+04   4.7323000e+04   5.3792000e+04   6.2746000e+04   5.9179000e+04   5.8014000e+04   5.9279000e+04   5.7145000e+04   5.8467000e+04   5.6183000e+04   5.9770000e+04   5.4558000e+04   5.4377000e+04   5.8242000e+04   6.1942000e+04   5.6801000e+04   4.2139000e+04   5.4791000e+04   5.8789000e+04   6.4497000e+04   5.6451000e+04   5.5002000e+04   5.7927000e+04   6.1315000e+04   6.3025000e+04   5.3214000e+04   5.7281000e+04   6.2533000e+04   6.3937000e+04   0.0000000e+00   6.2225000e+04   6.1021000e+04   5.5530000e+04   7.0006000e+04   5.7594000e+04   6.2158000e+04   6.7881000e+04   7.3879000e+04   6.0199000e+04   7.2073000e+04   6.1950000e+04   6.7091000e+04   5.6728000e+04   6.9386000e+04
   1.7305900e+05   1.6396200e+05   1.5503100e+05   1.6233800e+05   1.5558600e+05   1.6605700e+05   1.8678400e+05   2.0191900e+05   1.7275300e+05   1.5724800e+05   1.5700600e+05   1.5316200e+05   1.6869100e+05   1.8627100e+05   1.6420200e+05   1.7525500e+05   1.5812400e+05   1.5209300e+05   1.5496800e+05   1.5511400e+05   1.6620800e+05   1.7146700e+05   1.7097700e+05   1.6564500e+05   1.5580600e+05   1.4919800e+05   1.6227500e+05   1.5943400e+05   1.6677700e+05   1.6513700e+05   1.6670900e+05   1.7266600e+05   1.6662600e+05   1.4482300e+05   1.4386500e+05   1.6036800e+05   1.5835100e+05   1.5182300e+05   1.6727300e+05   1.7260600e+05   1.6057000e+05   1.5576100e+05   1.6277100e+05   1.6803900e+05   1.7434500e+05   1.6710900e+05   1.6381200e+05   1.6384000e+05   1.7633000e+05   1.6299200e+05   1.7096600e+05   1.7605600e+05   1.6418000e+05   1.6471300e+05   1.5481100e+05   1.6426900e+05   1.6944500e+05   1.8031400e+05   1.6087800e+05   1.6665400e+05   1.4659400e+05   1.5173000e+05   1.5912200e+05   1.6625900e+05   1.5549600e+05   1.6616300e+05   1.7206500e+05   1.6331600e+05   1.5808800e+05   1.6046400e+05   1.5759000e+05   1.6738200e+05   1.6017500e+05   1.6097700e+05   1.6945200e+05   1.6645500e+05   0.0000000e+00   1.7798400e+05   1.6817500e+05   1.5685700e+05   1.5541100e+05   1.6096600e+05   1.6229700e+05   1.4850900e+05   1.6107700e+05   1.6985300e+05   1.6051700e+05   1.6736300e+05   1.7479200e+05   1.7095100e+05
   1.4727800e+05   1.5311000e+05   1.5553600e+05   1.3432700e+05   1.4881200e+05   1.5259600e+05   1.4678100e+05   1.5487500e+05   1.6001400e+05   1.5925600e+05   1.5608600e+05   1.5714300e+05   1.4370300e+05   1.5273700e+05   1.4409200e+05   1.4353900e+05   1.4558900e+05   1.6192400e+05   1.4228800e+05   1.3498800e+05   1.4195700e+05   1.4881800e+05   1.3603000e+05   1.4776700e+05   1.3590000e+05   1.4397500e+05   1.3386800e+05   1.2994800e+05   1.4963200e+05   1.5308700e+05   1.3352500e+05   1.4491700e+05   1.4066400e+05   1.4821500e+05   1.5207600e+05   1.4357600e+05   1.3264000e+05   1.3282600e+05   1.5090600e+05   1.4125900e+05   1.4163100e+05   1.5174900e+05   1.5024300e+05   1.3381500e+05   1.4772100e+05   1.4070300e+05   1.4852100e+05   1.4801000e+05   1.5301100e+05   1.4443400e+05   1.4719200e+05   1.5325600e+05   1.4985700e+05   1.4375900e+05   1.4482700e+05   1.4359700e+05   1.5164200e+05   1.7411700e+05   1.6979400e+05   1.6762300e+05   1.7329800e+05   1.5319900e+05   1.2633800e+05   1.5737800e+05   1.5140300e+05   1.5547500e+05   1.6174400e+05   1.6094400e+05   1.4974800e+05   1.5039700e+05   1.6739400e+05   1.6276200e+05   1.5938300e+05   1.7050500e+05   1.5697800e+05   1.6449200e+05   1.5982000e+05   0.0000000e+00   1.3895000e+05   1.4618500e+05   1.5084000e+05   1.4773300e+05   1.4928100e+05   1.5866100e+05   1.5220700e+05   1.4539900e+05   1.5429300e+05   1.5079400e+05   1.5408800e+05   1.5419400e+05
   4.7569000e+04   5.0105000e+04   4.3967000e+04   4.0841000e+04   4.0209000e+04   4.3002000e+04   4.7388000e+04   3.2997000e+04   3.5879000e+04   3.9733000e+04   3.6365000e+04   3.9808000e+04   4.6525000e+04   4.2921000e+04   4.0841000e+04   4.0610000e+04   3.4724000e+04   2.8991000e+04   3.0040000e+04   3.6902000e+04   3.5402000e+04   2.6744000e+04   2.4228000e+04   2.5299000e+04   2.9864000e+04   3.4305000e+04   3.3263000e+04   2.4031000e+04   3.0299000e+04   3.3173000e+04   3.0231000e+04   3.5335000e+04   3.2047000e+04   3.3034000e+04   3.3399000e+04   3.7227000e+04   3.5812000e+04   3.4305000e+04   3.1158000e+04   3.7961000e+04   4.3254000e+04   3.9157000e+04   3.8106000e+04   4.0223000e+04   3.7859000e+04   4.3627000e+04   3.9414000e+04   4.0004000e+04   3.7761000e+04   3.5517000e+04   4.5052000e+04   2.9573000e+04   3.0443000e+04   3.2688000e+04   3.3247000e+04   3.2742000e+04   3.4302000e+04   2.8795000e+04   3.1021000e+04   3.1066000e+04   3.0178000e+04   3.4628000e+04   3.6613000e+04   3.2484000e+04   3.1515000e+04   2.7646000e+04   2.8079000e+04   3.3418000e+04   3.5790000e+04   3.2722000e+04   3.2874000e+04   3.7490000e+04   3.7835000e+04   3.6740000e+04   3.6160000e+04   4.2499000e+04   4.0020000e+04   3.8308000e+04   0.0000000e+00   3.8580000e+04   3.7464000e+04   3.9590000e+04   3.9373000e+04   3.7303000e+04   3.7177000e+04   4.5269000e+04   4.6114000e+04   3.9962000e+04   4.0724000e+04   4.4850000e+04
   3.1366000e+04   3.9140000e+04   2.3889000e+04   3.5864000e+04   3.6360000e+04   3.5662000e+04   3.8703000e+04   3.1081000e+04   2.9231000e+04   3.8198000e+04   4.7477000e+04   4.2411000e+04   3.9218000e+04   3.2530000e+04   3.6968000e+04   3.4148000e+04   4.1822000e+04   3.7328000e+04   3.5930000e+04   3.2217000e+04   3.4001000e+04   3.2042000e+04   3.9487000e+04   3.6747000e+04   3.1512000e+04   3.8175000e+04   4.2588000e+04   4.0518000e+04   3.0036000e+04   3.0642000e+04   3.4106000e+04   3.9242000e+04   3.9616000e+04   3.8580000e+04   3.6010000e+04   3.3351000e+04   3.4950000e+04   4.0350000e+04   3.8268000e+04   3.8122000e+04   3.9183000e+04   3.0923000e+04   2.9562000e+04   3.5257000e+04   3.7443000e+04   3.2803000e+04   3.1225000e+04   3.3575000e+04   3.4196000e+04   3.4965000e+04   2.7727000e+04   3.6939000e+04   3.6702000e+04   4.3118000e+04   4.0230000e+04   3.6481000e+04   3.5645000e+04   3.6411000e+04   3.6364000e+04   4.2450000e+04   4.4559000e+04   3.3620000e+04   3.6599000e+04   4.1365000e+04   3.3286000e+04   3.3110000e+04   4.2046000e+04   3.9182000e+04   3.7561000e+04   3.1810000e+04   2.8441000e+04   3.5934000e+04   2.8858000e+04   3.3752000e+04   3.3907000e+04   3.5114000e+04   3.0595000e+04   3.1058000e+04   3.0288000e+04   0.0000000e+00   2.8927000e+04   4.0272000e+04   4.2103000e+04   3.3162000e+04   3.1992000e+04   3.2840000e+04   3.1400000e+04   3.7796000e+04   3.9265000e+04   3.1994000e+04
   3.4491300e+05   3.3944600e+05   3.4465800e+05   3.1458000e+05   3.2874200e+05   3.4564100e+05   3.6015700e+05   3.5466000e+05   3.4220700e+05   3.4062200e+05   3.4716800e+05   3.5584500e+05   3.5281800e+05   3.3669300e+05   3.2685200e+05   3.3728300e+05   3.2125400e+05   3.1720100e+05   3.1447100e+05   3.3122300e+05   3.4350000e+05   3.4543600e+05   3.4712700e+05   3.5964900e+05   3.3106300e+05   3.3805300e+05   3.3376000e+05   3.2204100e+05   3.2190300e+05   3.4843600e+05   3.5249300e+05   3.2806200e+05   2.9932800e+05   3.1593900e+05   3.2141300e+05   3.3464000e+05   3.3064700e+05   3.3788600e+05   3.2554900e+05   3.3149500e+05   3.3148600e+05   3.2568400e+05   3.0349000e+05   3.0096100e+05   2.9763200e+05   3.1432000e+05   3.0560200e+05   3.2299000e+05   3.3702400e+05   3.3018400e+05   3.4587400e+05   3.4485400e+05   3.5064600e+05   3.4716600e+05   3.2922300e+05   3.3608700e+05   3.2850500e+05   3.2208000e+05   3.1879100e+05   3.2761000e+05   3.3790100e+05   3.5725900e+05   3.3528900e+05   3.2474500e+05   3.4561100e+05   3.2248500e+05   3.3836600e+05   3.4400000e+05   3.1734500e+05   3.3600000e+05   3.4212800e+05   3.2597100e+05   3.3287200e+05   3.3801200e+05   3.3811100e+05   3.2887300e+05   3.2626100e+05   3.1113500e+05   3.2293200e+05   3.4039200e+05   0.0000000e+00   3.4538200e+05   3.2520600e+05   3.1546800e+05   3.2754700e+05   3.2316200e+05   3.3977100e+05   3.5923000e+05   3.2824000e+05   3.3449000e+05
   3.7077800e+05   3.6358800e+05   3.5383000e+05   3.8144200e+05   3.5943900e+05   3.4405600e+05   3.5181900e+05   3.6197000e+05   3.8967000e+05   3.7191900e+05   3.8224900e+05   3.6708700e+05   3.7235900e+05   3.7677300e+05   3.8227200e+05   3.6224800e+05   3.4912200e+05   3.4642500e+05   3.5613300e+05   3.6727600e+05   3.9012600e+05   4.0031700e+05   3.9137100e+05   3.5786700e+05   3.4527200e+05   3.4660600e+05   3.6302600e+05   3.7030300e+05   3.7066400e+05   3.7967600e+05   3.6777300e+05   3.8004700e+05   4.0061700e+05   3.7565500e+05   3.7726200e+05   3.7406200e+05   3.7711800e+05   3.8361600e+05   3.6424500e+05   3.8567200e+05   3.8598100e+05   3.8038000e+05   3.8207600e+05   3.9438900e+05   3.8340300e+05   3.8329400e+05   3.7034800e+05   3.7839000e+05   3.7560000e+05   3.6615300e+05   3.8281200e+05   3.7512700e+05   3.7633500e+05   3.8838300e+05   3.8042500e+05   3.6120000e+05   3.9633500e+05   4.0098400e+05   3.8619200e+05   3.6345600e+05   3.5629200e+05   3.5618100e+05   3.7577500e+05   3.7175700e+05   3.5706800e+05   3.7465600e+05   3.8064600e+05   3.7988700e+05   3.9447000e+05   3.8099100e+05   3.7648600e+05   3.7352900e+05   3.7029800e+05   3.9740600e+05   3.8474200e+05   3.8655000e+05   4.0301800e+05   3.9558900e+05   3.7906600e+05   3.6452700e+05   3.6290900e+05   0.0000000e+00   3.7853200e+05   3.7519500e+05   3.6868900e+05   3.7373400e+05   3.7423700e+05   3.5480400e+05   3.4481500e+05   3.5559700e+05
   2.0712100e+05   1.8842700e+05   1.9284300e+05   2.0737700e+05   1.9367100e+05   1.7306500e+05   1.7739100e+05   2.0762800e+05   2.1331500e+05   1.9381400e+05   1.6988500e+05   1.8429400e+05   1.8607800e+05   1.9444500e+05   1.9063700e+05   1.9778100e+05   2.1336800e+05   1.9242400e+05   1.9506600e+05   1.9604600e+05   1.9010400e+05   1.9921600e+05   2.1880800e+05   1.9295100e+05   1.9344000e+05   2.0092900e+05   2.0051400e+05   2.1376500e+05   2.1017000e+05   2.0146000e+05   2.0024400e+05   1.8957200e+05   1.8539400e+05   2.1437500e+05   2.1049000e+05   2.0716300e+05   1.9885700e+05   1.8639400e+05   1.9098900e+05   1.8499600e+05   1.7325200e+05   1.7793800e+05   1.7597200e+05   1.9423900e+05   2.0797100e+05   2.0758200e+05   2.0043700e+05   1.9467100e+05   1.7158000e+05   1.8669500e+05   1.9099000e+05   2.0744800e+05   2.0197700e+05   2.0662100e+05   1.8792200e+05   1.7477000e+05   1.8461000e+05   1.9222400e+05   1.8820400e+05   1.6981200e+05   1.9131000e+05   2.2548500e+05   2.2914000e+05   2.2049000e+05   2.0132700e+05   2.0447900e+05   1.7153200e+05   1.8797100e+05   1.9568900e+05   2.2088100e+05   2.1692600e+05   2.1211000e+05   1.8948700e+05   1.9620200e+05   2.1329800e+05   2.0328100e+05   1.8987400e+05   1.7873800e+05   1.8003900e+05   2.0494300e+05   1.9702800e+05   1.9729800e+05   0.0000000e+00   1.8941300e+05   1.8781000e+05   2.0412400e+05   1.8366400e+05   2.0789600e+05   2.0627300e+05   2.0850600e+05
   1.9296100e+05   2.0380600e+05   1.7672200e+05   2.0336800e+05   2.0406200e+05   1.8962700e+05   2.3188300e+05   2.2815700e+05   2.1223800e+05   1.9736600e+05   2.0623500e+05   2.0348800e+05   1.9818900e+05   2.0386900e+05   2.1363400e+05   2.0851800e+05   2.0029200e+05   2.0815700e+05   1.9644900e+05   2.0348500e+05   2.0709100e+05   2.0795000e+05   2.1740800e+05   2.1415600e+05   2.2512600e+05   2.0010800e+05   2.0271700e+05   1.9881900e+05   2.1638300e+05   2.2600400e+05   2.3187200e+05   2.1468700e+05   2.2230200e+05   1.9483500e+05   2.0355900e+05   2.1037400e+05   2.0330100e+05   1.9500500e+05   2.0107300e+05   2.0829700e+05   2.0988100e+05   2.1725300e+05   2.3741300e+05   2.1973000e+05   2.2298200e+05   2.1114300e+05   2.0234300e+05   1.9681000e+05   2.1726800e+05   1.9286500e+05   1.9057800e+05   1.9717600e+05   2.0146800e+05   2.1339500e+05   2.1950300e+05   2.1831500e+05   1.9909800e+05   1.7832700e+05   1.8361200e+05   2.0053700e+05   2.1316100e+05   2.0148200e+05   2.0796400e+05   2.0926600e+05   2.2058900e+05   2.0840000e+05   2.0092600e+05   1.9660900e+05   2.0106100e+05   2.0349800e+05   1.8586700e+05   1.8282100e+05   1.9236500e+05   2.0164900e+05   2.2713100e+05   2.2670800e+05   2.0131100e+05   1.9190700e+05   2.0473800e+05   2.0447500e+05   1.9497600e+05   1.7527400e+05   1.9116200e+05   0.0000000e+00   2.0947500e+05   1.9897100e+05   1.9172000e+05   2.0503000e+05   2.2206900e+05   2.2395300e+05
   3.6761300e+05   3.7088800e+05   3.9062100e+05   4.1002000e+05   3.9267600e+05   3.9151600e+05   3.7555300e+05   3.6858700e+05   3.6730600e+05   3.4927500e+05   3.6875600e+05   3.6609200e+05   3.8112500e+05   3.8697500e+05   3.8736300e+05   3.7782100e+05   3.5824500e+05   3.5487400e+05   3.5645900e+05   3.5819600e+05   3.7553100e+05   3.8808600e+05   3.7412500e+05   3.8029300e+05   3.7361600e+05   3.6140000e+05   3.5653600e+05   3.7506400e+05   3.6789100e+05   3.8861300e+05   3.7316500e+05   3.8588600e+05   3.8080100e+05   3.8496300e+05   3.7927400e+05   3.7362200e+05   3.7984400e+05   3.8279400e+05   3.7352100e+05   3.5718100e+05   3.7349800e+05   3.9043600e+05   3.8523800e+05   3.8300100e+05   3.7468000e+05   3.4460400e+05   3.6976200e+05   3.8771900e+05   3.7516100e+05   4.0085900e+05   3.9313800e+05   4.0395800e+05   3.9860100e+05   3.9252900e+05   3.8081600e+05   3.8856900e+05   3.7958900e+05   3.9990100e+05   3.9649700e+05   3.9170600e+05   3.9563400e+05   3.9003200e+05   3.8359300e+05   3.7963100e+05   3.7420600e+05   3.9768400e+05   4.0360200e+05   3.9681600e+05   3.9338500e+05   3.7845100e+05   3.9409000e+05   3.9915100e+05   3.9522400e+05   3.9551300e+05   3.9635400e+05   3.8916600e+05   3.9577400e+05   4.1169200e+05   4.1857300e+05   4.0000600e+05   3.7469400e+05   3.6938400e+05   3.8613100e+05   4.0173800e+05   0.0000000e+00   4.1114500e+05   3.7931700e+05   3.8699700e+05   3.7189300e+05   3.6679600e+05
   4.0541200e+05   4.1782200e+05   4.2032600e+05   4.1299400e+05   4.1170700e+05   4.2481000e+05   4.1591100e+05   3.9972800e+05   4.1023400e+05   4.1912600e+05   3.9991100e+05   4.1450800e+05   4.0458700e+05   4.0357500e+05   4.0324700e+05   3.8975600e+05   3.8886800e+05   4.0801300e+05   4.2098200e+05   4.1028600e+05   3.9216900e+05   3.9240700e+05   4.1117000e+05   4.0475700e+05   3.9027000e+05   3.9392700e+05   4.0307900e+05   4.0599000e+05   4.0689100e+05   4.1677400e+05   4.1027400e+05   4.0893200e+05   4.2268400e+05   4.2930200e+05   4.1210600e+05   4.0551300e+05   4.0985900e+05   4.1453800e+05   4.0006100e+05   4.0445800e+05   4.0872900e+05   4.0717300e+05   3.8017400e+05   3.9786100e+05   3.8835800e+05   4.1577500e+05   4.1706100e+05   4.3747200e+05   4.1927100e+05   4.1466000e+05   4.0566000e+05   3.8578800e+05   4.0215000e+05   4.2588200e+05   4.3081700e+05   4.2027800e+05   4.0026400e+05   3.9322700e+05   4.2601800e+05   4.1225000e+05   3.9660700e+05   4.1003500e+05   4.0886000e+05   4.1666200e+05   4.2269400e+05   4.3806800e+05   4.4087800e+05   4.2325100e+05   4.1837500e+05   4.0471400e+05   4.3252600e+05   4.2099400e+05   4.5694000e+05   4.2482600e+05   4.3105700e+05   4.4568000e+05   4.3472300e+05   4.3241300e+05   4.2588600e+05   4.2881400e+05   4.0889200e+05   4.1050500e+05   4.2357300e+05   4.4931800e+05   4.5712000e+05   0.0000000e+00   4.3887600e+05   4.0206000e+05   4.2278800e+05   4.1319900e+05
   1.1189700e+05   1.0225100e+05   9.3902000e+04   8.3136000e+04   9.2271000e+04   8.7308000e+04   9.3409000e+04   1.0297200e+05   1.0214200e+05   1.0259300e+05   1.0129000e+05   1.0666800e+05   1.2009100e+05   1.2301400e+05   1.1824900e+05   9.0862000e+04   9.4124000e+04   8.7739000e+04   8.2580000e+04   9.9129000e+04   9.6934000e+04   8.0267000e+04   1.0835500e+05   1.0737300e+05   1.2127500e+05   1.2009700e+05   1.0466800e+05   7.3245000e+04   9.4148000e+04   9.4995000e+04   9.0027000e+04   8.5353000e+04   8.8150000e+04   8.3087000e+04   8.9907000e+04   1.0972300e+05   1.0205900e+05   8.5840000e+04   7.3214000e+04   7.7107000e+04   7.5889000e+04   8.1466000e+04   8.5372000e+04   7.6353000e+04   8.2341000e+04   8.1980000e+04   9.5062000e+04   1.0812100e+05   8.1262000e+04   8.6425000e+04   6.3644000e+04   6.0758000e+04   7.7189000e+04   7.3093000e+04   8.6064000e+04   8.3722000e+04   7.9516000e+04   1.0225700e+05   8.8070000e+04   7.5290000e+04   6.8891000e+04   7.5336000e+04   6.6664000e+04   9.4940000e+04   9.9847000e+04   1.0245000e+05   9.9424000e+04   8.8829000e+04   7.8123000e+04   8.6775000e+04   8.8283000e+04   8.3342000e+04   8.3883000e+04   8.2999000e+04   8.1664000e+04   9.2334000e+04   9.1005000e+04   9.7342000e+04   9.4809000e+04   9.2488000e+04   8.5133000e+04   8.0285000e+04   7.5763000e+04   6.7831000e+04   9.0325000e+04   8.7127000e+04   0.0000000e+00   9.4238000e+04   1.0987500e+05   1.1306000e+05
   1.2005000e+05   1.1505400e+05   1.1514000e+05   1.0771000e+05   1.0761500e+05   1.2160900e+05   1.1306700e+05   1.1406800e+05   1.0741700e+05   1.0797000e+05   1.0731400e+05   1.1083700e+05   9.8507000e+04   1.0476600e+05   1.2399000e+05   1.1269400e+05   9.1517000e+04   1.0257700e+05   1.2340300e+05   1.0988200e+05   9.5498000e+04   9.7235000e+04   9.8967000e+04   1.1846700e+05   1.2259700e+05   1.2502800e+05   1.1827000e+05   1.1802800e+05   1.3005100e+05   1.1302900e+05   1.1813100e+05   1.0627500e+05   1.0487300e+05   1.1032100e+05   1.0081700e+05   9.5350000e+04   9.3525000e+04   9.7964000e+04   1.1174600e+05   1.1269200e+05   1.2313800e+05   1.1124400e+05   1.0938100e+05   1.0888500e+05   1.0963000e+05   1.0645400e+05   9.4191000e+04   1.0443600e+05   1.0254900e+05   1.1903100e+05   1.2047300e+05   9.4275000e+04   9.8064000e+04   1.0457100e+05   1.0954800e+05   1.0377200e+05   1.0258200e+05   1.1637600e+05   1.0279700e+05   1.0655000e+05   1.0231700e+05   9.1091000e+04   1.0341500e+05   1.2447600e+05   1.2414800e+05   9.4508000e+04   7.4388000e+04   8.5829000e+04   1.1102200e+05   1.1372400e+05   1.1469800e+05   1.0058100e+05   1.0738400e+05   1.1603300e+05   1.0644500e+05   1.2519400e+05   1.0485900e+05   1.0431500e+05   1.0415200e+05   8.9697000e+04   8.3063000e+04   8.7590000e+04   8.4977000e+04   1.0845400e+05   1.0834300e+05   1.1381200e+05   1.1333200e+05   0.0000000e+00   1.1553200e+05   1.0853900e+05
   2.7391100e+05   2.8061600e+05   2.8051600e+05   2.6335100e+05   2.6596300e+05   2.7579600e+05   2.9476900e+05   2.8582900e+05   2.8152900e+05   2.7662000e+05   2.8570900e+05   2.6978400e+05   2.7675300e+05   2.8404900e+05   2.7549000e+05   2.6817200e+05   2.9500900e+05   2.9625700e+05   2.8844500e+05   2.8205100e+05   2.4828100e+05   2.6765100e+05   3.0872000e+05   3.1084900e+05   2.7329600e+05   2.5963100e+05   2.7226100e+05   2.7714900e+05   2.6858100e+05   2.7172300e+05   2.7836700e+05   2.5848300e+05   2.7520500e+05   2.6608200e+05   2.5411400e+05   2.6609600e+05   2.5552200e+05   2.8423300e+05   2.7329900e+05   2.7577100e+05   2.5980400e+05   2.6575600e+05   2.7018600e+05   2.6020200e+05   2.7645700e+05   2.8832500e+05   2.6965100e+05   2.8036700e+05   2.7490300e+05   2.7551700e+05   2.6110500e+05   2.6074700e+05   2.5844400e+05   2.9280300e+05   3.2078100e+05   3.0462800e+05   2.7443200e+05   2.7342600e+05   2.8491400e+05   2.6739200e+05   2.7932600e+05   2.8370700e+05   2.6997500e+05   2.8566200e+05   2.7705100e+05   2.5977100e+05   2.6136400e+05   2.5956000e+05   2.5490900e+05   2.6421000e+05   2.6663400e+05   2.7857200e+05   2.8007400e+05   2.5467400e+05   2.4215100e+05   2.3248400e+05   2.5828900e+05   2.5304000e+05   2.7088300e+05   2.7589400e+05   2.8255600e+05   2.6754300e+05   2.4066100e+05   2.4516300e+05   2.4244800e+05   2.5160400e+05   2.6200900e+05   2.6220200e+05   0.0000000e+00   2.8020300e+05
   2.8225100e+05   2.7100300e+05   2.8370100e+05   2.7766400e+05   2.7811000e+05   2.9988600e+05   3.0142100e+05   2.8159900e+05   2.7850300e+05   2.7791800e+05   2.9006000e+05   2.8129000e+05   2.8258100e+05   2.8643900e+05   2.7664200e+05   2.7014100e+05   2.8102400e+05   2.9144500e+05   2.7886200e+05   2.7625200e+05   2.9458100e+05   3.1018300e+05   3.1098800e+05   2.9960100e+05   2.7451600e+05   2.7017700e+05   2.7397800e+05   2.8857300e+05   2.8159800e+05   3.1062800e+05   2.9737700e+05   3.0924100e+05   2.9432800e+05   2.9894200e+05   2.7623400e+05   2.7999000e+05   2.8537900e+05   2.8546000e+05   2.9675200e+05   2.8759400e+05   3.1281100e+05   3.0271900e+05   2.8405700e+05   2.7866000e+05   2.8446900e+05   2.9473100e+05   3.0663800e+05   2.9513100e+05   2.9972200e+05   2.7686400e+05   2.7072100e+05   2.8601500e+05   2.7421700e+05   3.0004200e+05   2.8945900e+05   3.0268900e+05   2.8128400e+05   2.7252300e+05   2.9501600e+05   2.8049300e+05   2.8186200e+05   2.9855100e+05   2.8726700e+05   3.0510800e+05   3.0361100e+05   2.8691100e+05   2.7402900e+05   2.8153500e+05   2.8828500e+05   3.0871500e+05   3.1659000e+05   2.9913000e+05   2.8312500e+05   2.7919300e+05   2.8798400e+05   2.9005800e+05   2.9042300e+05   3.0027200e+05   3.0083400e+05   3.0451300e+05   3.0768400e+05   3.1228700e+05   2.8667200e+05   2.8870600e+05   2.9007900e+05   2.9620700e+05   3.1444900e+05   2.9551800e+05   3.1002900e+05   0.0000000e+00
