# Supplementary material for: Autistic traits and individual brain differences: functional network efficiency reflects attentional and social impairments, structural nodal efficiencies index systemising and theory-of-mind skills
Source: Mol Autism. 2021 Jan 21;12:3. doi: 10.1186/s13229-020-00377-8 (PMC7818759; doi:10.1186/s13229-020-00377-8)
Supplement: Supplementary file 9 — Additional file 9. Brain-behaviour correlations. README file detailing data curation; AAL-90 region masks in NIfTI format; spreadseehts of Spearman correlations; code and data for the correlational analysis. [file 13229_2020_377_MOESM9_ESM.zip › Paul_Arora_et_al_data/Physiological/BBC/analysis/Diffusion_Analaysis/adj_matrixes/NOS_weighted/asymmetric/connection_matrix_asym_aHU0250.txt]

   0.0000000e+00   2.8259400e+05   2.8356200e+05   2.6393900e+05   2.6466400e+05   2.8285200e+05   2.8333000e+05   2.7959900e+05   2.7148900e+05   2.5613700e+05   2.8531200e+05   2.7384100e+05   2.8087400e+05   2.9082300e+05   2.9114500e+05   2.8677400e+05   2.8685800e+05   2.7400100e+05   2.6307400e+05   2.4947800e+05   2.6378900e+05   2.6459900e+05   2.7645300e+05   2.6607900e+05   2.8428000e+05   2.8098700e+05   2.5330200e+05   2.6671800e+05   2.8258300e+05   2.6261800e+05   2.7454400e+05   2.5489000e+05   2.5056900e+05   2.6813000e+05   2.6336400e+05   2.6437200e+05   2.7598400e+05   2.6566500e+05   2.6733000e+05   2.8874300e+05   2.7672400e+05   2.6388400e+05   2.4759200e+05   2.5204800e+05   2.4179800e+05   2.5676000e+05   2.7757400e+05   2.6677600e+05   2.6047700e+05   3.0577500e+05   2.9244700e+05   2.7284300e+05   2.5952400e+05   2.4976700e+05   2.4587700e+05   2.4207500e+05   2.7289100e+05   2.8323400e+05   2.8763000e+05   2.9685400e+05   3.0034100e+05   2.7696800e+05   2.6592600e+05   2.5335600e+05   2.6840400e+05   2.5608900e+05   2.6411100e+05   2.9210300e+05   2.9381700e+05   2.9093400e+05   2.7258300e+05   2.7187900e+05   2.7283400e+05   2.6946100e+05   2.9436300e+05   2.8919600e+05   2.7617500e+05   2.7418200e+05   2.6621200e+05   2.8040600e+05   2.8583400e+05   2.7141500e+05   2.6311600e+05   2.6993500e+05   2.7472100e+05   2.6386800e+05   2.6813200e+05   2.6475100e+05   2.5452400e+05   2.5270600e+05
   2.8350700e+05   0.0000000e+00   2.9232400e+05   3.2023600e+05   2.7951400e+05   2.8109200e+05   2.9263000e+05   3.0150400e+05   3.0118300e+05   3.0176800e+05   3.0693100e+05   2.7272500e+05   2.9746100e+05   3.0402300e+05   3.0023100e+05   3.1565200e+05   3.2645200e+05   3.1949600e+05   3.1249200e+05   2.9912600e+05   3.0612500e+05   2.9494800e+05   3.0475200e+05   3.1971600e+05   3.1626600e+05   3.0268400e+05   3.0027900e+05   3.1186000e+05   3.1606700e+05   3.5060000e+05   3.1983400e+05   3.2095500e+05   3.1102100e+05   3.0956900e+05   2.9642800e+05   3.0816100e+05   3.1173500e+05   3.1558700e+05   3.0190000e+05   2.8234100e+05   3.0806900e+05   3.1251700e+05   3.1760600e+05   3.0380200e+05   3.2219200e+05   3.4235400e+05   3.4565800e+05   3.2591700e+05   3.3287800e+05   3.3739100e+05   3.4598700e+05   3.3320500e+05   3.1432800e+05   3.2342200e+05   3.4996700e+05   3.4192800e+05   3.3362300e+05   3.3347600e+05   3.3633000e+05   3.2313800e+05   3.1623500e+05   3.0989800e+05   3.1318400e+05   2.9119800e+05   2.9234000e+05   2.8924100e+05   2.8119500e+05   2.8995400e+05   3.2165500e+05   3.0847300e+05   3.0927600e+05   2.9660700e+05   2.8360700e+05   2.9244400e+05   2.9282400e+05   3.0295400e+05   3.0591900e+05   2.8665500e+05   2.7449000e+05   2.9892600e+05   2.9095900e+05   2.8267400e+05   2.7467700e+05   2.9485600e+05   3.1629600e+05   2.9065500e+05   2.7608000e+05   2.7223800e+05   2.9051400e+05   2.8570400e+05
   2.6850100e+05   2.6392000e+05   0.0000000e+00   2.5292400e+05   2.6398100e+05   2.6279600e+05   2.8880300e+05   2.6626000e+05   2.4259600e+05   2.7428600e+05   2.6453100e+05   2.9120100e+05   2.6641900e+05   2.6354400e+05   2.5984000e+05   2.6931000e+05   2.7294900e+05   2.9688100e+05   2.8023700e+05   2.8396100e+05   2.7303900e+05   3.0445800e+05   2.9194900e+05   2.6800600e+05   2.6630800e+05   2.7888500e+05   2.7997800e+05   2.8856100e+05   2.7032500e+05   2.8089300e+05   2.7324300e+05   2.6463200e+05   2.6651600e+05   2.7506700e+05   2.8098600e+05   2.9811900e+05   2.6537500e+05   2.5498900e+05   2.7915200e+05   2.5585700e+05   2.7691200e+05   2.8254700e+05   2.7275100e+05   2.6615500e+05   2.7271400e+05   2.9075900e+05   2.7717900e+05   2.5552500e+05   2.7155500e+05   2.5444900e+05   2.7947900e+05   2.7395700e+05   2.7277500e+05   2.8469800e+05   2.8623500e+05   2.8291800e+05   2.6998200e+05   2.6509800e+05   2.7630800e+05   2.8174500e+05   2.9642000e+05   2.7290400e+05   2.7323800e+05   2.7622700e+05   2.7829100e+05   2.7282300e+05   2.5281400e+05   2.5455000e+05   2.5557000e+05   2.5084900e+05   2.6766500e+05   2.8223000e+05   2.5481000e+05   2.4770400e+05   2.3466300e+05   2.5860600e+05   2.7613300e+05   2.4071200e+05   2.5108200e+05   2.6794200e+05   2.5402400e+05   2.4906500e+05   2.3959300e+05   2.7160000e+05   2.6139200e+05   2.5453400e+05   2.5655200e+05   2.6662600e+05   2.6198900e+05   2.4858600e+05
   3.5631600e+05   3.3657900e+05   3.3129800e+05   0.0000000e+00   3.4392200e+05   3.4096300e+05   3.0514300e+05   3.4297800e+05   3.4236300e+05   3.2622100e+05   3.3763200e+05   3.5023900e+05   3.5084300e+05   3.0650700e+05   3.1476400e+05   3.2158600e+05   3.5309000e+05   3.4857400e+05   3.2936600e+05   3.4059100e+05   3.2545500e+05   3.3470300e+05   3.1250800e+05   3.3048700e+05   3.4190200e+05   3.5732000e+05   3.6813900e+05   3.5740400e+05   3.3095100e+05   3.1829700e+05   3.4705600e+05   3.4215800e+05   3.4515000e+05   3.5105700e+05   3.4636600e+05   3.4174000e+05   3.4666500e+05   3.3249900e+05   3.3191100e+05   3.3074700e+05   3.5054700e+05   3.7541500e+05   3.3740500e+05   3.2816900e+05   3.2469900e+05   3.3037500e+05   3.5072600e+05   3.3125800e+05   3.3604100e+05   3.5563900e+05   3.6039600e+05   3.3365500e+05   3.3142900e+05   3.2041600e+05   3.2920100e+05   3.3546500e+05   3.5615600e+05   3.5204900e+05   3.4225700e+05   3.3188800e+05   3.5068600e+05   3.2765100e+05   3.2792400e+05   3.6931000e+05   3.4280500e+05   3.1282800e+05   3.1220800e+05   3.3077800e+05   3.3166100e+05   3.5904100e+05   3.4763400e+05   3.4949400e+05   3.2391200e+05   3.3713300e+05   3.3996400e+05   3.2506200e+05   2.8880200e+05   3.2404600e+05   3.2940400e+05   3.4180200e+05   3.2105300e+05   3.2122800e+05   3.1761000e+05   3.1867500e+05   3.4262600e+05   3.3419700e+05   3.1448900e+05   3.1066900e+05   3.3137400e+05   3.3806900e+05
   1.2115800e+05   1.2046200e+05   1.2162600e+05   1.1064300e+05   0.0000000e+00   1.4542100e+05   1.2336500e+05   1.2537300e+05   1.1878300e+05   1.3514600e+05   1.1993800e+05   1.0944900e+05   1.2876000e+05   1.1181800e+05   1.2355200e+05   1.1864900e+05   1.2583900e+05   1.2805600e+05   1.1747100e+05   1.2576500e+05   1.1741600e+05   1.3384700e+05   1.4410900e+05   1.4281200e+05   1.3220600e+05   1.2552600e+05   1.0192300e+05   1.2692800e+05   1.3388400e+05   1.1778900e+05   1.3843100e+05   1.1544600e+05   1.2013500e+05   1.1376300e+05   1.1192600e+05   1.3349900e+05   1.1726200e+05   1.1526900e+05   1.1472800e+05   1.1056200e+05   1.1698900e+05   9.2038000e+04   1.1672100e+05   1.0547300e+05   1.1970900e+05   1.2683200e+05   1.1042000e+05   1.1952600e+05   1.1426800e+05   1.0957800e+05   1.1477300e+05   9.3297000e+04   1.1800800e+05   1.1612800e+05   1.0705500e+05   1.2498200e+05   1.2604700e+05   1.2682400e+05   1.2415600e+05   1.2034900e+05   1.3658700e+05   1.2526700e+05   1.2103200e+05   1.0319900e+05   1.1503600e+05   1.0856500e+05   1.2413100e+05   1.1886200e+05   1.3389200e+05   1.2764200e+05   1.2875600e+05   1.2068000e+05   1.1864800e+05   1.0397900e+05   1.0979900e+05   1.0705800e+05   1.3720300e+05   1.1490700e+05   1.1737800e+05   1.2091300e+05   1.0755000e+05   1.4204400e+05   1.2727700e+05   1.3944100e+05   1.1017700e+05   1.2064200e+05   1.1352700e+05   1.2003100e+05   1.1612900e+05   1.2185800e+05
   8.2624000e+04   7.3385000e+04   8.5708000e+04   8.9565000e+04   8.4833000e+04   0.0000000e+00   1.0002100e+05   1.0187500e+05   1.0218500e+05   1.1505500e+05   1.0333700e+05   1.0149400e+05   1.0678100e+05   1.0941400e+05   1.0026000e+05   9.8536000e+04   1.0282600e+05   1.0597100e+05   7.9023000e+04   9.5200000e+04   9.7285000e+04   9.1315000e+04   8.9221000e+04   1.1186600e+05   8.0929000e+04   8.0216000e+04   1.1096000e+05   1.0184600e+05   9.6715000e+04   9.4647000e+04   1.1582700e+05   9.2722000e+04   9.0778000e+04   1.0380100e+05   8.6587000e+04   9.0230000e+04   1.0124200e+05   9.5229000e+04   8.9192000e+04   9.9543000e+04   1.0873800e+05   9.3369000e+04   1.0343700e+05   1.0469900e+05   9.2430000e+04   9.2430000e+04   1.0680200e+05   9.8008000e+04   1.0288400e+05   1.0454500e+05   9.5428000e+04   8.9368000e+04   9.6639000e+04   1.0069000e+05   9.6383000e+04   9.1183000e+04   1.0438000e+05   1.0490300e+05   9.4802000e+04   1.1198200e+05   1.1596800e+05   1.0122700e+05   1.1599000e+05   1.2774800e+05   1.0694300e+05   9.6645000e+04   1.0436700e+05   1.1150100e+05   9.1518000e+04   1.1228500e+05   1.1525600e+05   1.0198700e+05   9.5070000e+04   9.8936000e+04   1.0821800e+05   1.1699800e+05   1.0931100e+05   1.0014900e+05   1.0647300e+05   1.0927800e+05   9.3419000e+04   1.1135500e+05   9.1846000e+04   8.9012000e+04   8.3553000e+04   7.6322000e+04   8.4157000e+04   8.5361000e+04   8.7116000e+04   8.2160000e+04
   4.0076000e+05   4.0801000e+05   3.8598900e+05   4.0448600e+05   3.9359000e+05   3.9361200e+05   0.0000000e+00   4.0576800e+05   4.2225100e+05   4.1851500e+05   3.9676400e+05   3.9284400e+05   3.7788500e+05   3.8486800e+05   3.8567400e+05   3.9648200e+05   4.1327100e+05   4.2353800e+05   4.0608300e+05   3.8117100e+05   3.8133300e+05   4.1677200e+05   3.9291100e+05   3.8910700e+05   3.7616900e+05   3.8090800e+05   3.9439500e+05   3.7674600e+05   3.6428100e+05   3.6989400e+05   3.9014300e+05   4.0152700e+05   3.9692200e+05   3.6997600e+05   3.5314600e+05   3.6640800e+05   3.7919900e+05   3.7676100e+05   3.8635200e+05   3.8134300e+05   3.6701000e+05   3.5292200e+05   3.8035900e+05   3.7931800e+05   3.7733400e+05   3.5593700e+05   3.8047000e+05   3.8392100e+05   3.9922800e+05   3.7425800e+05   3.6766500e+05   3.5203500e+05   3.5994500e+05   3.5004100e+05   3.6606500e+05   4.0192100e+05   3.8526500e+05   3.7131100e+05   3.8301300e+05   3.9125500e+05   3.5586500e+05   3.4045700e+05   3.5822500e+05   3.9631300e+05   4.0937100e+05   3.9789500e+05   3.8502000e+05   4.0009500e+05   4.0356100e+05   4.0691500e+05   4.1007800e+05   4.2701500e+05   3.8471600e+05   3.9510100e+05   3.5350500e+05   3.6930400e+05   3.9003300e+05   3.9772100e+05   3.8665300e+05   4.0593000e+05   4.0984300e+05   3.9281200e+05   4.2494100e+05   3.9566000e+05   3.9390300e+05   4.0654100e+05   4.1720400e+05   3.8782300e+05   3.8912500e+05   3.9865000e+05
   4.1433700e+05   4.0174300e+05   3.8064400e+05   3.8234800e+05   4.0320300e+05   3.9971400e+05   4.0974600e+05   0.0000000e+00   4.1292000e+05   4.1329600e+05   4.2369400e+05   4.1921300e+05   4.1982700e+05   3.9917600e+05   3.9420200e+05   4.0752200e+05   4.1133900e+05   4.1587600e+05   4.1105400e+05   4.2808500e+05   4.1276400e+05   3.9254000e+05   4.0264300e+05   3.7586000e+05   4.0433000e+05   3.9385900e+05   3.9477900e+05   4.0586700e+05   3.7621400e+05   3.6819600e+05   3.7939600e+05   3.8015700e+05   3.6239600e+05   3.8333500e+05   3.9088200e+05   4.0329000e+05   3.7924600e+05   3.9613500e+05   3.9073900e+05   3.8797500e+05   4.0148500e+05   3.6226600e+05   3.6616500e+05   3.8097200e+05   3.8152600e+05   4.0442500e+05   3.9394300e+05   3.9599200e+05   3.8786500e+05   3.6764400e+05   3.7688600e+05   3.6625900e+05   3.5908900e+05   3.7118800e+05   3.9903200e+05   3.8009100e+05   3.9860500e+05   3.7469500e+05   3.6831800e+05   3.5418700e+05   3.3174900e+05   3.4373800e+05   3.7346500e+05   3.8920900e+05   3.8866000e+05   3.7417200e+05   3.5615700e+05   3.7184700e+05   3.7642300e+05   3.9200600e+05   3.8328800e+05   3.7046000e+05   3.5330800e+05   3.5777800e+05   3.9221200e+05   3.8964800e+05   3.9115000e+05   4.0874600e+05   3.9640300e+05   3.9060000e+05   3.6660900e+05   3.6748000e+05   3.5011700e+05   3.7543000e+05   3.9137500e+05   4.0043800e+05   3.9336700e+05   4.0659100e+05   3.9915500e+05   3.9945600e+05
   8.5665000e+04   8.9027000e+04   8.6108000e+04   8.9508000e+04   1.0126000e+05   9.9227000e+04   8.7653000e+04   9.0781000e+04   0.0000000e+00   9.0143000e+04   9.3700000e+04   9.4350000e+04   1.0274700e+05   9.5004000e+04   8.6729000e+04   9.0756000e+04   1.0503500e+05   1.0057100e+05   9.7336000e+04   1.0779200e+05   1.1089900e+05   1.0621300e+05   1.0044500e+05   1.0877400e+05   1.1859000e+05   1.0957200e+05   9.5472000e+04   9.6706000e+04   1.0859600e+05   1.0074800e+05   9.5692000e+04   9.0552000e+04   1.0552600e+05   1.1034300e+05   9.3302000e+04   1.0091300e+05   9.6410000e+04   9.3225000e+04   1.0039700e+05   1.0168100e+05   1.0447200e+05   9.4614000e+04   8.9450000e+04   8.9097000e+04   1.0412100e+05   9.9263000e+04   9.9025000e+04   8.9928000e+04   8.3327000e+04   9.5688000e+04   9.1012000e+04   1.0287700e+05   1.0092500e+05   1.0051800e+05   9.2498000e+04   9.2880000e+04   9.1598000e+04   9.7436000e+04   9.4471000e+04   9.2497000e+04   1.0880000e+05   9.6269000e+04   8.8002000e+04   9.3027000e+04   9.4935000e+04   1.0071800e+05   1.0202000e+05   1.0241700e+05   9.8336000e+04   9.4395000e+04   9.4774000e+04   9.1924000e+04   9.4223000e+04   8.7193000e+04   8.2238000e+04   8.9548000e+04   9.5419000e+04   9.7413000e+04   1.0062900e+05   9.0929000e+04   9.5604000e+04   9.1113000e+04   8.6317000e+04   8.4876000e+04   9.2586000e+04   9.3692000e+04   8.9118000e+04   8.9033000e+04   9.0769000e+04   8.5885000e+04
   1.2916900e+05   1.4082000e+05   1.2911800e+05   1.2297500e+05   1.3592800e+05   1.3180400e+05   1.3367500e+05   1.1814000e+05   1.2792500e+05   0.0000000e+00   1.1848100e+05   1.3660100e+05   1.2829700e+05   1.4090500e+05   1.4304100e+05   1.1456100e+05   1.0619000e+05   1.2945400e+05   1.2948700e+05   1.2960400e+05   1.2439200e+05   1.3886400e+05   1.2281300e+05   1.2185900e+05   1.3442400e+05   1.2263300e+05   1.2352800e+05   1.1266900e+05   1.0979900e+05   1.3664000e+05   1.3894800e+05   1.2887700e+05   1.2066200e+05   1.2807500e+05   1.2506600e+05   1.1510200e+05   1.3427400e+05   1.4121000e+05   1.3421900e+05   1.1880600e+05   1.1054400e+05   1.3050700e+05   1.2656800e+05   1.1565500e+05   1.2768600e+05   1.3800500e+05   1.4534600e+05   1.4831400e+05   1.4689600e+05   1.3733400e+05   1.4016600e+05   1.4303300e+05   1.4019600e+05   1.5259900e+05   1.4890600e+05   1.2608300e+05   1.3261500e+05   1.3286000e+05   1.3262900e+05   1.4274700e+05   1.3454700e+05   1.3485400e+05   1.3796200e+05   1.2971400e+05   1.2550000e+05   1.1707300e+05   1.1201000e+05   1.2598800e+05   1.3717100e+05   1.2412200e+05   1.3459400e+05   1.3869900e+05   1.3304600e+05   1.3735600e+05   1.2188400e+05   1.2975900e+05   1.2560100e+05   1.2845700e+05   1.2937800e+05   1.3690300e+05   1.3303300e+05   1.1453300e+05   1.1552700e+05   1.3028400e+05   1.3176300e+05   1.2247800e+05   1.4380500e+05   1.3439200e+05   1.3190300e+05   1.1956700e+05
   8.9847000e+04   8.1786000e+04   9.3848000e+04   9.5901000e+04   1.1596900e+05   1.1988900e+05   1.1396100e+05   1.0759100e+05   9.3753000e+04   1.0195100e+05   0.0000000e+00   1.0402600e+05   1.0123500e+05   9.6944000e+04   9.1751000e+04   9.9038000e+04   1.0261500e+05   1.0248800e+05   1.0387300e+05   8.0737000e+04   9.4708000e+04   9.4999000e+04   9.8749000e+04   1.0393900e+05   1.0383900e+05   1.0737100e+05   9.5585000e+04   9.9836000e+04   8.5646000e+04   9.5688000e+04   1.2030800e+05   1.0076300e+05   9.7014000e+04   1.0174000e+05   9.9765000e+04   9.8594000e+04   9.6836000e+04   1.0330700e+05   1.0001200e+05   1.1021500e+05   1.0438600e+05   9.8113000e+04   9.4671000e+04   9.1465000e+04   9.1431000e+04   1.0613000e+05   1.0921300e+05   1.0708200e+05   9.3570000e+04   8.6838000e+04   8.9975000e+04   1.1760600e+05   1.0986400e+05   1.0492100e+05   9.4866000e+04   1.0003000e+05   1.0821400e+05   1.0890900e+05   9.1841000e+04   8.9016000e+04   9.0059000e+04   8.1032000e+04   8.4678000e+04   1.0225300e+05   1.0653600e+05   9.6593000e+04   9.0372000e+04   9.5074000e+04   9.5951000e+04   9.5018000e+04   9.1701000e+04   9.6932000e+04   1.0032400e+05   1.0018400e+05   9.6599000e+04   9.6025000e+04   9.9829000e+04   9.6395000e+04   1.0069100e+05   9.8245000e+04   1.0192600e+05   1.0927600e+05   9.7575000e+04   9.4588000e+04   1.1042100e+05   9.9617000e+04   8.4894000e+04   8.0359000e+04   9.1021000e+04   9.3418000e+04
   1.1152200e+05   9.9724000e+04   1.1290300e+05   1.1435300e+05   1.1325900e+05   1.1411200e+05   1.1207200e+05   1.1791700e+05   1.1684500e+05   1.1845100e+05   1.1603300e+05   0.0000000e+00   1.1890800e+05   1.2046900e+05   1.3447700e+05   1.2512600e+05   1.2307700e+05   1.2544000e+05   1.3115000e+05   1.1642500e+05   1.2976800e+05   1.2339600e+05   1.1560200e+05   1.0696800e+05   1.0441000e+05   1.0751900e+05   1.1763100e+05   1.1897400e+05   1.1945400e+05   1.1814100e+05   1.1840100e+05   1.1849400e+05   1.2512300e+05   1.2638200e+05   1.2088000e+05   1.0803100e+05   1.0847700e+05   1.2374100e+05   1.2615400e+05   1.3210200e+05   1.1926200e+05   1.1853000e+05   1.2081500e+05   1.1597400e+05   1.2844200e+05   1.2216600e+05   1.2334900e+05   1.3479100e+05   1.3469400e+05   1.2483100e+05   1.2138800e+05   1.1431100e+05   1.0661600e+05   1.0297900e+05   1.0457300e+05   9.9803000e+04   1.1212000e+05   1.1838800e+05   1.1820800e+05   1.0572200e+05   1.0143900e+05   1.0233300e+05   1.0960500e+05   1.0764300e+05   1.0439100e+05   9.3629000e+04   1.0574000e+05   9.2070000e+04   9.8380000e+04   1.0331800e+05   1.0634200e+05   1.2141300e+05   1.2803300e+05   1.0913400e+05   1.2043900e+05   1.1977200e+05   1.1616100e+05   1.0913900e+05   1.0705100e+05   1.0320600e+05   1.0738300e+05   1.2280400e+05   1.2166500e+05   1.1863000e+05   1.1136200e+05   1.0513700e+05   1.0876900e+05   1.0370100e+05   1.1118400e+05   1.0705400e+05
   2.1309700e+05   2.1299100e+05   2.1261200e+05   2.1515400e+05   2.2222800e+05   2.1401700e+05   2.1568500e+05   2.2953700e+05   2.1692600e+05   2.2401300e+05   2.0947600e+05   2.2356800e+05   0.0000000e+00   1.9773200e+05   2.2330000e+05   2.2041800e+05   2.1970000e+05   2.1949800e+05   2.1361900e+05   2.1667200e+05   2.2112000e+05   2.3220400e+05   2.3539300e+05   2.0369700e+05   2.0248400e+05   1.9984200e+05   2.1514900e+05   2.1585400e+05   2.1367800e+05   2.0990500e+05   2.1178000e+05   2.0350700e+05   2.2302400e+05   2.0974500e+05   1.9811400e+05   2.0151300e+05   2.0724900e+05   2.0555900e+05   2.2418100e+05   2.4074700e+05   2.3300700e+05   2.2761100e+05   2.2679000e+05   2.4448400e+05   2.4527700e+05   2.2838100e+05   2.1315300e+05   2.0930000e+05   2.0111800e+05   2.0315400e+05   2.1821400e+05   2.1749200e+05   2.0752800e+05   2.2363800e+05   2.2965400e+05   2.2400700e+05   2.2370700e+05   2.1567800e+05   2.1585600e+05   2.2690000e+05   2.2795200e+05   2.2062500e+05   2.3413100e+05   2.2774300e+05   2.2557500e+05   2.2304000e+05   2.1989700e+05   2.2599800e+05   2.1221700e+05   2.2048000e+05   2.2353600e+05   2.2214700e+05   2.1928600e+05   2.0914200e+05   2.1603200e+05   2.1963900e+05   2.1698500e+05   2.1808000e+05   2.3062800e+05   2.3350300e+05   2.1798900e+05   2.2798900e+05   2.1936100e+05   2.1299800e+05   2.0860700e+05   2.1286400e+05   1.9593600e+05   2.1549300e+05   2.1015600e+05   2.0696500e+05
   1.7128300e+05   1.5163500e+05   1.5594700e+05   1.5126900e+05   1.4431700e+05   1.4127900e+05   1.5663700e+05   1.5550100e+05   1.6958200e+05   1.7586600e+05   1.8916600e+05   1.5426700e+05   1.4201000e+05   0.0000000e+00   1.5039800e+05   1.6294900e+05   1.5400900e+05   1.6386300e+05   1.4809800e+05   1.5298200e+05   1.5937500e+05   1.5866500e+05   1.4490600e+05   1.4151900e+05   1.4985800e+05   1.5582400e+05   1.5013000e+05   1.6655800e+05   1.5521500e+05   1.7536700e+05   1.6023600e+05   1.5692400e+05   1.5488200e+05   1.3163700e+05   1.3102100e+05   1.3193200e+05   1.3192700e+05   1.4651700e+05   1.6801000e+05   1.8845700e+05   1.7772300e+05   1.7348400e+05   1.6352800e+05   1.5728800e+05   1.4793200e+05   1.5981200e+05   1.5289000e+05   1.5951300e+05   1.6563600e+05   1.6503700e+05   1.4894600e+05   1.5954900e+05   1.6868100e+05   1.5939900e+05   1.4938600e+05   1.4364200e+05   1.6375400e+05   1.7719900e+05   1.7736600e+05   1.8282100e+05   1.6247800e+05   1.5905400e+05   1.6348800e+05   1.6055800e+05   1.5992800e+05   1.5361400e+05   1.4068800e+05   1.5639300e+05   1.5844600e+05   1.7435000e+05   1.8141400e+05   1.6403600e+05   1.8648200e+05   1.6928100e+05   1.6269500e+05   1.8006400e+05   1.6088200e+05   1.5348900e+05   1.5163200e+05   1.5938700e+05   1.3861100e+05   1.4970200e+05   1.3625400e+05   1.5005200e+05   1.5646900e+05   1.6403400e+05   1.5098300e+05   1.8439500e+05   1.9372800e+05   2.0631600e+05
   2.0006300e+05   2.1777600e+05   2.1098000e+05   2.0819800e+05   1.8946000e+05   1.8086800e+05   1.7403100e+05   1.9856300e+05   1.7958300e+05   1.8172400e+05   1.7573600e+05   1.8176600e+05   1.8514100e+05   1.8557200e+05   0.0000000e+00   1.8502400e+05   1.9978400e+05   1.9132700e+05   2.0213800e+05   1.8809700e+05   1.7451900e+05   1.6933000e+05   1.8708500e+05   1.9643700e+05   1.9197700e+05   2.0862500e+05   1.9962500e+05   1.7066800e+05   1.7278400e+05   1.7826500e+05   1.6830800e+05   2.0942300e+05   1.8338100e+05   1.9219100e+05   2.1511800e+05   2.1285600e+05   1.7151400e+05   1.6777200e+05   1.6415700e+05   1.6891500e+05   1.6194800e+05   1.9671700e+05   1.9786700e+05   2.0012600e+05   1.8760000e+05   1.8613800e+05   1.8238300e+05   1.7369600e+05   1.6418300e+05   1.7888100e+05   1.8277100e+05   1.8425100e+05   1.7805100e+05   1.6357200e+05   1.6630800e+05   1.6772700e+05   1.6468600e+05   1.6808400e+05   1.7265300e+05   1.6578300e+05   1.4736500e+05   1.7064700e+05   1.8629400e+05   1.8365000e+05   1.7304300e+05   1.6931900e+05   1.7508300e+05   1.9278900e+05   1.9270600e+05   1.7864900e+05   1.6822200e+05   1.7127400e+05   1.7356300e+05   2.0288500e+05   2.1105200e+05   2.1044500e+05   1.9116000e+05   1.8789700e+05   2.0332200e+05   2.1514900e+05   2.0834600e+05   2.0362300e+05   2.0522900e+05   2.2616200e+05   2.0177100e+05   2.0194400e+05   1.8616000e+05   1.8689900e+05   1.8901700e+05   2.0382300e+05
   1.9651000e+05   2.0054200e+05   1.9350500e+05   1.9800500e+05   1.8103000e+05   1.8682300e+05   1.7952500e+05   1.7576300e+05   1.9089400e+05   1.9599100e+05   1.9535500e+05   1.9071000e+05   1.8245300e+05   1.8486400e+05   1.8127500e+05   0.0000000e+00   1.9444000e+05   1.8683000e+05   2.0198700e+05   1.9019500e+05   1.8673100e+05   1.7665000e+05   1.6677900e+05   1.7569700e+05   1.7706400e+05   1.8420200e+05   1.9450400e+05   1.9414200e+05   1.9773100e+05   2.1523200e+05   1.9852800e+05   2.0756100e+05   1.8860400e+05   1.7929100e+05   1.6848300e+05   1.7639500e+05   1.7274100e+05   2.1069700e+05   2.0043900e+05   1.8784300e+05   1.6337900e+05   1.8083700e+05   1.5401600e+05   1.6506200e+05   1.7425100e+05   1.9410200e+05   2.0735900e+05   2.0452400e+05   1.9212800e+05   1.7895200e+05   1.6324000e+05   1.7629900e+05   1.7104200e+05   1.7006900e+05   1.8452200e+05   1.8779700e+05   1.6958500e+05   1.5935100e+05   1.5842400e+05   1.6684700e+05   1.8306800e+05   1.9178700e+05   1.8276500e+05   1.8923000e+05   1.9739600e+05   1.9785800e+05   2.1252800e+05   1.9995500e+05   1.7166500e+05   1.7581800e+05   1.6672700e+05   1.7619300e+05   1.8600400e+05   1.7787900e+05   2.0118000e+05   2.1214100e+05   2.0640900e+05   2.0983000e+05   1.9087900e+05   1.8301200e+05   1.5775200e+05   1.7394200e+05   1.9674200e+05   1.7686200e+05   1.7120600e+05   1.9468800e+05   1.6770500e+05   1.6735700e+05   1.5624400e+05   1.7017300e+05
   9.8098000e+04   9.7353000e+04   1.0905200e+05   1.0811900e+05   1.0403600e+05   1.1743900e+05   1.1291500e+05   1.1482100e+05   1.0948300e+05   1.0215300e+05   1.0898500e+05   9.3169000e+04   1.0705100e+05   1.2006500e+05   1.0414000e+05   1.0534400e+05   0.0000000e+00   1.1321200e+05   1.1517300e+05   1.0045900e+05   1.0698800e+05   1.1849300e+05   1.1101100e+05   1.1180200e+05   1.0655100e+05   1.1207800e+05   9.9194000e+04   1.0410100e+05   1.0786700e+05   9.5757000e+04   1.1289300e+05   1.1711800e+05   1.2688400e+05   1.1398500e+05   1.0576900e+05   1.0748500e+05   1.2349000e+05   1.0733000e+05   1.1330700e+05   9.1941000e+04   8.7433000e+04   8.4820000e+04   1.2045000e+05   1.2243900e+05   1.0881100e+05   9.2746000e+04   9.2516000e+04   9.0813000e+04   1.0470200e+05   9.7245000e+04   9.7568000e+04   9.4038000e+04   9.5767000e+04   8.6769000e+04   9.3039000e+04   8.8846000e+04   1.0123300e+05   8.3896000e+04   9.4629000e+04   9.7302000e+04   1.0467000e+05   9.1051000e+04   8.7045000e+04   1.0219000e+05   1.0727400e+05   1.0518600e+05   8.7427000e+04   9.4341000e+04   8.7533000e+04   8.5103000e+04   1.0436900e+05   1.1626000e+05   9.6974000e+04   9.3751000e+04   9.6430000e+04   9.7210000e+04   1.0186300e+05   8.8394000e+04   9.0945000e+04   1.0460600e+05   9.1840000e+04   8.9244000e+04   1.1553700e+05   1.0398100e+05   1.0092500e+05   1.0217800e+05   1.0697600e+05   1.0223300e+05   9.4197000e+04   8.9271000e+04
   1.4070000e+05   1.4396700e+05   1.3875600e+05   1.5136100e+05   1.4438800e+05   1.5752900e+05   1.5973700e+05   1.5919300e+05   1.5659300e+05   1.5919100e+05   1.5251400e+05   1.4807100e+05   1.2978300e+05   1.3787600e+05   1.3754000e+05   1.5458000e+05   1.5057700e+05   0.0000000e+00   1.6284700e+05   1.5425900e+05   1.4825300e+05   1.4303600e+05   1.4545000e+05   1.5151900e+05   1.3187100e+05   1.2325400e+05   1.2172600e+05   1.4608900e+05   1.5273000e+05   1.6191500e+05   1.4063400e+05   1.3921500e+05   1.3873900e+05   1.4104200e+05   1.4997100e+05   1.6826600e+05   1.3558900e+05   1.2950800e+05   1.3343900e+05   1.5383600e+05   1.4118600e+05   1.4668100e+05   1.4000100e+05   1.4190400e+05   1.2801800e+05   1.1853700e+05   1.2786100e+05   1.3543500e+05   1.2911600e+05   1.3619900e+05   1.3374700e+05   1.4597200e+05   1.4017100e+05   1.3149300e+05   1.2712500e+05   1.1354200e+05   1.0366100e+05   1.2337400e+05   1.1861700e+05   1.2521400e+05   1.1588200e+05   1.1767400e+05   1.2871000e+05   1.4802500e+05   1.5757300e+05   1.3818400e+05   1.2646300e+05   1.3310100e+05   1.2596700e+05   1.3904300e+05   1.3865400e+05   1.5229700e+05   1.3719600e+05   1.4687300e+05   1.5385500e+05   1.8122700e+05   1.6120600e+05   1.7476300e+05   1.3739700e+05   1.3594900e+05   1.4088400e+05   1.3849200e+05   1.3230500e+05   1.4912300e+05   1.4348500e+05   1.4513700e+05   1.5419900e+05   1.7919000e+05   1.4672300e+05   1.4665800e+05
   1.6332700e+05   1.7502400e+05   1.8699500e+05   1.9406500e+05   1.7387300e+05   1.6810700e+05   1.6574900e+05   1.7145600e+05   1.8014400e+05   1.7595000e+05   1.8838700e+05   1.6781200e+05   1.9143500e+05   1.9951300e+05   1.7022100e+05   1.6432900e+05   1.7574900e+05   1.9189800e+05   0.0000000e+00   1.9461800e+05   1.9156300e+05   1.6440800e+05   1.7352300e+05   1.6813400e+05   1.7139400e+05   1.8266900e+05   1.8777800e+05   1.7765000e+05   1.7788700e+05   1.7486600e+05   1.6570800e+05   1.6431500e+05   1.7409200e+05   1.9669200e+05   2.1252800e+05   1.9664000e+05   1.8841000e+05   1.7663300e+05   1.7312300e+05   1.9817800e+05   1.9683400e+05   1.9891000e+05   1.9673100e+05   1.7859500e+05   1.6492400e+05   1.8322300e+05   1.9539000e+05   1.9116500e+05   1.7304300e+05   1.7342000e+05   1.7273200e+05   1.8440900e+05   1.8829200e+05   1.7893500e+05   1.7031600e+05   1.6098500e+05   1.6308700e+05   1.6339000e+05   1.6726600e+05   1.8295100e+05   1.7940400e+05   1.7213400e+05   1.6256600e+05   1.5932400e+05   1.5785900e+05   1.7971700e+05   1.7805000e+05   1.8216600e+05   1.5892000e+05   1.7951200e+05   1.8503200e+05   1.8104800e+05   1.8972900e+05   2.0157800e+05   1.8867300e+05   1.9192000e+05   1.8757800e+05   1.8110900e+05   1.8804600e+05   1.8667500e+05   1.6431600e+05   1.7579500e+05   1.8935300e+05   1.8519200e+05   1.8010700e+05   1.8455600e+05   1.6537800e+05   1.8777500e+05   1.8189000e+05   1.6800600e+05
   2.3031400e+05   2.1350900e+05   2.2327800e+05   2.5020800e+05   2.4544800e+05   2.4429100e+05   2.5129100e+05   2.2596100e+05   2.2949400e+05   2.6795600e+05   2.4044400e+05   2.3973600e+05   2.4284600e+05   2.4438000e+05   2.3307500e+05   2.2506200e+05   2.2724900e+05   2.4421900e+05   2.4722400e+05   0.0000000e+00   2.3542800e+05   2.2329400e+05   2.2350400e+05   2.2722400e+05   2.5648600e+05   2.3514600e+05   2.3556400e+05   2.3850900e+05   2.4534400e+05   2.4371000e+05   2.4903300e+05   2.3299100e+05   2.3167600e+05   2.5034700e+05   2.4145300e+05   2.5484300e+05   2.5213000e+05   2.5082200e+05   2.3115600e+05   2.2302100e+05   2.4519100e+05   2.3566700e+05   2.4917600e+05   2.4215700e+05   2.2845200e+05   2.4231700e+05   2.5511900e+05   2.4468400e+05   2.5039000e+05   2.5422200e+05   2.2681500e+05   2.3071700e+05   2.5096600e+05   2.6814800e+05   2.4517800e+05   2.5287200e+05   2.3071400e+05   2.3584800e+05   2.4791100e+05   2.5474400e+05   2.6042300e+05   2.3879000e+05   2.4251300e+05   2.3884900e+05   2.5811400e+05   2.6937400e+05   2.4861600e+05   2.4623600e+05   2.3808600e+05   2.4622800e+05   2.2866100e+05   2.3816600e+05   2.4846900e+05   2.4430400e+05   2.5026200e+05   2.6295900e+05   2.5409800e+05   2.3598100e+05   2.4605500e+05   2.5025800e+05   2.4299700e+05   2.4764400e+05   2.4298900e+05   2.5124200e+05   2.6173400e+05   2.3428600e+05   2.4267800e+05   2.3465600e+05   2.4794500e+05   2.5116000e+05
   3.9074000e+04   3.8597000e+04   4.6038000e+04   6.0995000e+04   5.1710000e+04   6.1047000e+04   4.2745000e+04   5.3409000e+04   4.3548000e+04   5.6941000e+04   4.5700000e+04   4.3353000e+04   4.7591000e+04   7.0735000e+04   6.8486000e+04   5.4479000e+04   3.8833000e+04   4.6554000e+04   5.2305000e+04   4.4935000e+04   0.0000000e+00   4.8476000e+04   5.4634000e+04   6.2809000e+04   5.3008000e+04   5.8869000e+04   4.7408000e+04   4.9792000e+04   6.3553000e+04   5.9671000e+04   6.3222000e+04   4.8020000e+04   3.2278000e+04   3.3523000e+04   4.7287000e+04   5.3364000e+04   4.4729000e+04   4.3605000e+04   4.0640000e+04   5.1655000e+04   5.2456000e+04   3.9803000e+04   3.1948000e+04   4.4290000e+04   4.5920000e+04   4.9233000e+04   3.8695000e+04   3.9524000e+04   3.7592000e+04   3.7024000e+04   3.5294000e+04   4.0787000e+04   3.4465000e+04   3.1937000e+04   4.0086000e+04   5.3397000e+04   5.2365000e+04   5.8901000e+04   6.6300000e+04   5.6998000e+04   6.0009000e+04   5.9347000e+04   4.6702000e+04   4.5786000e+04   6.6258000e+04   4.8297000e+04   4.6038000e+04   5.1668000e+04   5.5319000e+04   6.5160000e+04   6.1408000e+04   4.4601000e+04   4.6393000e+04   5.2888000e+04   6.3725000e+04   7.4564000e+04   5.0284000e+04   5.3518000e+04   4.3016000e+04   6.3825000e+04   5.9520000e+04   5.4592000e+04   5.6240000e+04   4.5984000e+04   4.9664000e+04   4.6756000e+04   3.9546000e+04   4.8707000e+04   4.0780000e+04   3.9081000e+04
   4.0150000e+04   4.7114000e+04   4.9388000e+04   4.2498000e+04   4.6296000e+04   3.8441000e+04   4.2282000e+04   3.3431000e+04   3.6260000e+04   3.9810000e+04   4.6850000e+04   4.3886000e+04   3.6912000e+04   3.7120000e+04   4.1422000e+04   4.3274000e+04   3.5747000e+04   4.6361000e+04   3.4819000e+04   3.2261000e+04   4.7394000e+04   0.0000000e+00   4.1820000e+04   3.7902000e+04   3.4119000e+04   2.8572000e+04   3.8507000e+04   3.3799000e+04   3.9803000e+04   4.0375000e+04   3.9854000e+04   4.4329000e+04   4.8350000e+04   4.7049000e+04   3.6829000e+04   4.1686000e+04   4.0288000e+04   4.4459000e+04   4.2882000e+04   3.5805000e+04   5.0412000e+04   4.0197000e+04   3.6352000e+04   3.0274000e+04   4.1458000e+04   4.0438000e+04   4.1534000e+04   5.6228000e+04   5.4998000e+04   5.6041000e+04   5.5494000e+04   5.2963000e+04   5.8636000e+04   3.4667000e+04   5.1645000e+04   4.0048000e+04   4.3044000e+04   3.9242000e+04   5.0036000e+04   5.0342000e+04   4.6131000e+04   4.2978000e+04   3.8640000e+04   3.3228000e+04   3.4504000e+04   4.9115000e+04   3.4052000e+04   5.1034000e+04   4.9266000e+04   3.6977000e+04   5.1548000e+04   4.6024000e+04   4.3350000e+04   4.5714000e+04   3.4206000e+04   3.9689000e+04   4.8156000e+04   3.9238000e+04   3.8753000e+04   3.7683000e+04   4.4744000e+04   4.4429000e+04   5.5434000e+04   4.7996000e+04   4.8963000e+04   4.0587000e+04   3.9588000e+04   5.0719000e+04   4.4555000e+04   4.4206000e+04
   2.4091800e+05   2.3182300e+05   2.4584400e+05   2.3194400e+05   2.3535800e+05   2.4643600e+05   2.1732000e+05   2.2458400e+05   2.2853500e+05   2.1654800e+05   2.3855600e+05   2.3593500e+05   2.3257900e+05   2.2491900e+05   2.2682200e+05   2.0981300e+05   2.2965500e+05   2.1828900e+05   2.1805500e+05   2.3015700e+05   2.3270800e+05   2.1923300e+05   0.0000000e+00   2.0814600e+05   2.2640600e+05   2.3316800e+05   2.2793900e+05   2.2640500e+05   2.2889800e+05   2.3576200e+05   2.3519400e+05   2.3305500e+05   2.2361400e+05   2.1888900e+05   2.0672000e+05   2.2711800e+05   2.3849100e+05   2.2951900e+05   2.3164100e+05   2.1810200e+05   2.2394200e+05   2.2525600e+05   2.1504500e+05   2.2132500e+05   2.2892100e+05   2.2128700e+05   2.2993600e+05   2.2191900e+05   2.2223400e+05   2.1950400e+05   2.4504000e+05   2.1682000e+05   2.2308100e+05   2.0597400e+05   2.1572500e+05   2.4032300e+05   2.1446800e+05   2.3705900e+05   2.4092400e+05   2.1611800e+05   2.4372500e+05   2.2998900e+05   2.1689700e+05   2.1578000e+05   2.2063100e+05   2.3065500e+05   2.2804400e+05   2.2128500e+05   2.2208700e+05   2.2738100e+05   2.3230600e+05   2.2236100e+05   2.2303400e+05   2.1546500e+05   2.3973200e+05   2.3365600e+05   2.3290900e+05   2.3686000e+05   2.5177400e+05   2.4655600e+05   2.4907100e+05   2.3982900e+05   2.4497500e+05   2.4300100e+05   2.4776800e+05   2.5722900e+05   2.3655100e+05   2.4510800e+05   2.4377900e+05   2.3619100e+05
   1.9787300e+05   1.9347900e+05   1.8770600e+05   2.0247600e+05   1.9222800e+05   1.9029900e+05   1.9137500e+05   1.9642800e+05   1.8141000e+05   1.8561400e+05   1.9159200e+05   1.9170200e+05   2.0768100e+05   1.9874900e+05   1.9316900e+05   1.7914700e+05   1.9401500e+05   1.9113100e+05   1.8715000e+05   1.7916700e+05   1.9451900e+05   2.0869700e+05   2.0759100e+05   0.0000000e+00   2.1586600e+05   2.0607100e+05   2.0386800e+05   1.9927900e+05   2.0541900e+05   1.9482500e+05   2.0319300e+05   2.1854500e+05   2.1123500e+05   1.8771300e+05   2.0112200e+05   1.9751800e+05   2.0924700e+05   1.8043500e+05   2.0195300e+05   1.9328100e+05   1.9708600e+05   1.8408200e+05   2.0455300e+05   2.0021200e+05   1.8745900e+05   2.0778200e+05   1.9989300e+05   1.9913000e+05   1.9289000e+05   2.0540000e+05   1.8747800e+05   1.8330000e+05   1.7940000e+05   2.1276600e+05   2.0525300e+05   1.8959400e+05   1.7767600e+05   1.9103800e+05   2.0824100e+05   1.8379300e+05   1.8184500e+05   1.9533400e+05   2.1563300e+05   2.1710900e+05   2.1002300e+05   2.0167500e+05   1.9790100e+05   2.1225600e+05   1.9360400e+05   1.9469200e+05   1.9359700e+05   2.0934700e+05   1.9586700e+05   2.0092800e+05   1.9343700e+05   2.0012900e+05   1.9913900e+05   1.9543300e+05   1.9448800e+05   2.1480100e+05   2.0696300e+05   1.9286700e+05   1.9212200e+05   2.0298500e+05   2.0558200e+05   2.0287100e+05   2.0888100e+05   1.9537500e+05   1.9332500e+05   2.1535600e+05
   8.4660000e+04   8.8887000e+04   8.5563000e+04   8.7956000e+04   8.8376000e+04   7.9002000e+04   9.0996000e+04   9.6321000e+04   8.7993000e+04   9.1625000e+04   8.2159000e+04   8.8260000e+04   9.4602000e+04   8.8174000e+04   7.4876000e+04   7.7986000e+04   9.4933000e+04   1.1102000e+05   1.0692800e+05   1.0844800e+05   9.9190000e+04   1.0505100e+05   1.0967100e+05   1.0008800e+05   0.0000000e+00   1.1354800e+05   1.1237900e+05   1.2570600e+05   1.1035100e+05   1.1324900e+05   1.1598900e+05   1.0859200e+05   1.2275700e+05   1.1008300e+05   1.1585200e+05   1.1593600e+05   1.0050000e+05   1.1252500e+05   1.0991000e+05   1.0249600e+05   9.4769000e+04   1.0491200e+05   1.1213700e+05   1.0054700e+05   9.2052000e+04   1.1996700e+05   1.2072200e+05   1.1661000e+05   1.1531900e+05   1.0511600e+05   1.0859000e+05   1.0157900e+05   1.0297800e+05   1.1045200e+05   1.0209100e+05   1.0493900e+05   1.0730400e+05   9.8403000e+04   1.1412200e+05   1.0033500e+05   1.1265800e+05   9.5554000e+04   9.7000000e+04   1.1898000e+05   1.1127400e+05   1.0058900e+05   1.1718100e+05   1.1408700e+05   1.1034200e+05   9.8183000e+04   1.0588700e+05   1.2239400e+05   9.9597000e+04   9.7719000e+04   8.9071000e+04   9.6984000e+04   9.2969000e+04   8.6486000e+04   1.1036900e+05   1.0439600e+05   9.5769000e+04   9.9118000e+04   9.5113000e+04   9.4794000e+04   9.4607000e+04   8.7878000e+04   9.4296000e+04   8.6039000e+04   8.0911000e+04   9.0237000e+04
   9.7342000e+04   1.1160400e+05   1.0345900e+05   1.0400500e+05   1.0003000e+05   1.0936600e+05   1.0893700e+05   1.0381700e+05   1.0706200e+05   1.0085900e+05   9.4051000e+04   9.7670000e+04   1.0728800e+05   1.0283200e+05   9.8455000e+04   1.0077300e+05   1.0366800e+05   1.0610800e+05   1.0611900e+05   9.9295000e+04   1.0278600e+05   1.0039300e+05   8.7701000e+04   9.4404000e+04   9.8155000e+04   0.0000000e+00   1.0056000e+05   9.7254000e+04   1.0015700e+05   9.8584000e+04   9.6747000e+04   1.0110700e+05   8.3016000e+04   1.0253700e+05   9.1529000e+04   8.6488000e+04   8.2316000e+04   9.5528000e+04   9.3997000e+04   9.2955000e+04   1.0847900e+05   9.5505000e+04   8.9505000e+04   8.6698000e+04   9.4755000e+04   9.1420000e+04   8.4123000e+04   8.7227000e+04   8.3845000e+04   9.8968000e+04   8.7082000e+04   1.0031900e+05   8.8140000e+04   8.5671000e+04   8.9759000e+04   1.0020900e+05   9.3102000e+04   9.8085000e+04   7.6638000e+04   9.1402000e+04   9.4634000e+04   8.7313000e+04   8.7241000e+04   8.5488000e+04   9.2010000e+04   9.1654000e+04   8.7666000e+04   9.2371000e+04   9.5593000e+04   9.8317000e+04   8.6650000e+04   9.2495000e+04   8.7350000e+04   8.8229000e+04   8.8539000e+04   8.2977000e+04   8.0891000e+04   7.8631000e+04   8.8930000e+04   9.8760000e+04   9.3475000e+04   9.8803000e+04   9.2963000e+04   8.8008000e+04   1.0050900e+05   1.0174600e+05   9.4667000e+04   1.0290500e+05   8.3602000e+04   1.0354900e+05
   8.3680000e+04   7.6161000e+04   8.0251000e+04   9.0142000e+04   9.0370000e+04   7.9992000e+04   8.2001000e+04   9.2604000e+04   7.4691000e+04   8.3300000e+04   7.9150000e+04   9.2205000e+04   7.9369000e+04   9.0991000e+04   8.6658000e+04   1.0071400e+05   9.4228000e+04   8.3038000e+04   9.9513000e+04   1.0079900e+05   9.6565000e+04   9.3749000e+04   8.4922000e+04   9.2503000e+04   8.8742000e+04   8.5026000e+04   0.0000000e+00   9.2442000e+04   9.8851000e+04   7.7499000e+04   8.5606000e+04   9.6226000e+04   9.9154000e+04   9.5067000e+04   8.4792000e+04   9.2041000e+04   9.5270000e+04   1.0579500e+05   9.5026000e+04   9.5335000e+04   7.5101000e+04   9.6927000e+04   9.6404000e+04   9.0679000e+04   8.4174000e+04   6.7961000e+04   8.8201000e+04   8.2236000e+04   6.9147000e+04   8.9714000e+04   8.0161000e+04   8.4057000e+04   8.6669000e+04   8.1789000e+04   8.7302000e+04   1.0259200e+05   8.9801000e+04   9.6563000e+04   8.8621000e+04   1.0288500e+05   1.0213700e+05   9.8086000e+04   1.0065500e+05   9.4657000e+04   1.1437000e+05   8.3078000e+04   9.4715000e+04   1.0933200e+05   8.7980000e+04   9.7992000e+04   8.3796000e+04   8.7422000e+04   8.7986000e+04   8.5176000e+04   7.7941000e+04   8.1502000e+04   7.4457000e+04   8.3305000e+04   8.7998000e+04   7.3183000e+04   7.2377000e+04   8.3932000e+04   7.8149000e+04   8.4153000e+04   7.5981000e+04   7.2322000e+04   6.3234000e+04   9.0433000e+04   8.6740000e+04   8.2002000e+04
   6.0439000e+04   6.1060000e+04   7.2675000e+04   6.7962000e+04   6.9565000e+04   6.7749000e+04   6.3847000e+04   6.7025000e+04   5.8378000e+04   6.2780000e+04   6.4574000e+04   7.0829000e+04   6.1933000e+04   5.9588000e+04   6.1293000e+04   7.0419000e+04   7.0835000e+04   7.0976000e+04   6.7346000e+04   7.1323000e+04   7.6435000e+04   7.4923000e+04   7.2641000e+04   6.5019000e+04   5.8455000e+04   7.1015000e+04   7.6591000e+04   0.0000000e+00   6.9353000e+04   5.7820000e+04   6.5493000e+04   6.3236000e+04   7.3750000e+04   6.5316000e+04   5.7626000e+04   6.6256000e+04   7.1675000e+04   6.3239000e+04   5.8667000e+04   7.1204000e+04   6.9898000e+04   7.1812000e+04   7.8516000e+04   8.1116000e+04   7.6973000e+04   8.2437000e+04   6.8787000e+04   7.8838000e+04   7.9804000e+04   5.5620000e+04   5.8420000e+04   6.9626000e+04   6.8539000e+04   5.8597000e+04   7.0069000e+04   7.2506000e+04   8.9884000e+04   6.6471000e+04   7.0603000e+04   6.4690000e+04   8.0890000e+04   9.1166000e+04   7.5669000e+04   6.9611000e+04   7.7335000e+04   6.5896000e+04   7.4706000e+04   8.3112000e+04   8.9080000e+04   7.4341000e+04   6.6988000e+04   8.5356000e+04   8.0136000e+04   8.5334000e+04   6.5378000e+04   8.3883000e+04   8.8198000e+04   7.8695000e+04   8.1500000e+04   7.5462000e+04   8.1456000e+04   9.3755000e+04   7.6425000e+04   7.4974000e+04   8.0200000e+04   6.1032000e+04   6.9813000e+04   6.5799000e+04   7.4461000e+04   6.2134000e+04
   1.5118200e+05   1.5429300e+05   1.5834900e+05   1.6286100e+05   1.5083000e+05   1.4203000e+05   1.5049600e+05   1.4490800e+05   1.5137700e+05   1.4318100e+05   1.4552300e+05   1.5438200e+05   1.4972200e+05   1.6262000e+05   1.5634300e+05   1.6299200e+05   1.7010100e+05   1.5883900e+05   1.6924400e+05   1.6287100e+05   1.4573600e+05   1.8146300e+05   1.8253000e+05   1.8225300e+05   1.7823000e+05   1.6403900e+05   1.7579900e+05   1.8211700e+05   0.0000000e+00   1.8089100e+05   1.7031300e+05   1.6596600e+05   1.5174000e+05   1.5935200e+05   1.6723600e+05   1.5760000e+05   1.5917200e+05   1.5368300e+05   1.6517100e+05   1.5413900e+05   1.6200400e+05   1.7459800e+05   1.8065600e+05   1.9668800e+05   1.8060000e+05   1.8771100e+05   1.7385600e+05   1.8739800e+05   1.9095800e+05   1.8576400e+05   1.8868200e+05   1.8600300e+05   1.8513600e+05   1.7632700e+05   1.7409100e+05   1.7390400e+05   1.6058900e+05   1.7714000e+05   1.9610800e+05   1.7660900e+05   1.7679700e+05   1.9154700e+05   1.7459700e+05   1.8340000e+05   1.9385800e+05   1.6864900e+05   1.8751900e+05   1.8542200e+05   1.7366800e+05   1.8773300e+05   1.8152100e+05   1.4787900e+05   1.7351500e+05   1.8311500e+05   1.6443100e+05   1.7821600e+05   1.8736900e+05   1.7642600e+05   1.8569200e+05   1.6237200e+05   1.7312400e+05   1.7002100e+05   1.7111800e+05   1.8976400e+05   1.9549200e+05   1.9668300e+05   1.8775900e+05   1.5683300e+05   1.6819200e+05   1.4998200e+05
   1.8370000e+05   1.9915300e+05   1.9845200e+05   1.8395100e+05   1.7843900e+05   1.7321800e+05   1.7372200e+05   1.8156400e+05   1.8633100e+05   1.7553700e+05   1.7883300e+05   1.8637500e+05   1.7661000e+05   1.8702700e+05   2.0311600e+05   1.8388600e+05   1.7354300e+05   1.7294000e+05   1.8135100e+05   1.8255300e+05   1.8177200e+05   1.7915700e+05   1.7867700e+05   1.7496400e+05   1.8864200e+05   1.8955800e+05   1.9467400e+05   1.9438400e+05   1.9124400e+05   0.0000000e+00   1.7342100e+05   1.9841500e+05   1.8695000e+05   1.7678400e+05   1.8141000e+05   1.7395500e+05   1.8613100e+05   1.8812200e+05   1.8339100e+05   1.8095100e+05   1.8049100e+05   1.7952400e+05   1.7335400e+05   1.8084900e+05   1.7742800e+05   1.7263500e+05   1.8001800e+05   1.7828500e+05   1.7143500e+05   1.7503600e+05   1.6599600e+05   1.6171000e+05   1.7659400e+05   1.6783300e+05   1.8295500e+05   1.8923500e+05   1.7792500e+05   1.8026400e+05   1.7882100e+05   1.7399600e+05   1.7576300e+05   1.8698300e+05   1.8835800e+05   1.8130400e+05   1.8163000e+05   1.6724600e+05   1.8469000e+05   1.8599200e+05   2.0267600e+05   1.9860400e+05   1.9078800e+05   1.7737600e+05   1.7251200e+05   1.8032900e+05   1.7170500e+05   1.8186600e+05   1.8203400e+05   1.7116200e+05   1.6918400e+05   2.0064000e+05   1.6642400e+05   1.6111700e+05   1.7481200e+05   1.7462100e+05   1.8783200e+05   1.8627400e+05   1.8405200e+05   1.9216700e+05   1.7682400e+05   1.7374800e+05
   1.8536700e+05   1.7612100e+05   1.5579000e+05   1.8131200e+05   1.7291800e+05   1.8859100e+05   1.7656200e+05   1.6918500e+05   1.7929000e+05   1.8565000e+05   1.8966200e+05   1.7220100e+05   1.7013000e+05   1.7855500e+05   1.8505700e+05   1.8379300e+05   1.6584400e+05   1.6739500e+05   1.8047600e+05   1.7026100e+05   1.7292800e+05   1.6393800e+05   1.6945000e+05   1.7699500e+05   1.7767900e+05   1.6588200e+05   1.6900300e+05   1.7526800e+05   1.8407500e+05   1.6977500e+05   0.0000000e+00   1.8774000e+05   1.7020300e+05   1.7344500e+05   1.8942500e+05   1.6577700e+05   1.8128600e+05   1.7453600e+05   1.7137700e+05   1.9230300e+05   1.7466400e+05   1.8849300e+05   1.8564300e+05   1.8102000e+05   1.8282500e+05   1.8746900e+05   2.0071300e+05   1.9314500e+05   1.6871100e+05   1.6654900e+05   1.9422000e+05   1.9788500e+05   1.8420500e+05   1.8078400e+05   1.8390700e+05   1.9032600e+05   1.8060400e+05   1.7986000e+05   1.9995300e+05   1.9805500e+05   1.7553200e+05   1.9188800e+05   2.0051800e+05   1.9035000e+05   1.7761000e+05   1.9538600e+05   1.8988900e+05   1.8966400e+05   1.9764500e+05   2.0953500e+05   1.9142700e+05   1.9480200e+05   1.6566700e+05   1.8068200e+05   1.7780600e+05   1.7955000e+05   1.8230800e+05   1.8223100e+05   1.8648100e+05   1.9286800e+05   1.7264600e+05   1.8327900e+05   1.7813800e+05   1.8127200e+05   1.8374800e+05   1.9139000e+05   1.8089000e+05   1.7306500e+05   1.8166100e+05   1.9136200e+05
   1.4980400e+05   1.5016900e+05   1.5329000e+05   1.4842000e+05   1.4500200e+05   1.4899400e+05   1.6411700e+05   1.6498900e+05   1.6411100e+05   1.6203200e+05   1.6092700e+05   1.5653500e+05   1.6224600e+05   1.5974500e+05   1.6445000e+05   1.6474200e+05   1.5549600e+05   1.7662000e+05   1.6985500e+05   1.5681900e+05   1.6333400e+05   1.7941300e+05   1.6379200e+05   1.7121600e+05   1.6173800e+05   1.6974800e+05   1.6176000e+05   1.7066400e+05   1.7059800e+05   1.6915400e+05   1.8457300e+05   0.0000000e+00   1.8313700e+05   1.8680200e+05   1.8285500e+05   1.8327700e+05   1.8672000e+05   2.1031900e+05   1.7580700e+05   1.7126800e+05   1.6390200e+05   1.6166200e+05   1.7396600e+05   1.6886800e+05   1.6873800e+05   1.7659300e+05   1.6761200e+05   1.6827000e+05   1.6552500e+05   1.6720300e+05   1.6244000e+05   1.5799200e+05   1.6268300e+05   1.7112800e+05   1.6490000e+05   1.7099300e+05   1.8711900e+05   1.7869600e+05   1.8918700e+05   1.7782100e+05   1.8382500e+05   1.8338200e+05   1.8394100e+05   1.9017500e+05   1.8078800e+05   1.8292300e+05   1.7062100e+05   1.7732800e+05   1.6260600e+05   1.6020100e+05   1.6083600e+05   1.6852900e+05   1.4528800e+05   1.5962200e+05   1.6616700e+05   1.5021900e+05   1.3509600e+05   1.7045800e+05   1.4835100e+05   1.6300100e+05   1.4368000e+05   1.5485600e+05   1.7038700e+05   1.6917800e+05   1.7662400e+05   1.8400800e+05   1.7488100e+05   1.5657700e+05   1.5128800e+05   1.6123100e+05
   2.9002600e+05   2.9012100e+05   3.0139200e+05   2.7617900e+05   2.9125800e+05   2.8283500e+05   2.6490400e+05   2.7933800e+05   2.8489300e+05   2.9533400e+05   2.9404700e+05   2.7017800e+05   2.6398900e+05   2.6347700e+05   2.6474800e+05   2.7947300e+05   2.8726100e+05   2.8780500e+05   2.5828300e+05   2.6198600e+05   2.6535900e+05   2.6049400e+05   2.6218800e+05   2.7503600e+05   2.8468600e+05   2.6963100e+05   2.7864500e+05   2.7141200e+05   2.4862800e+05   2.5297400e+05   2.5147800e+05   2.5608000e+05   0.0000000e+00   2.8299500e+05   2.5794300e+05   2.3901400e+05   2.7023900e+05   2.7198300e+05   2.9624800e+05   2.7269700e+05   2.6030200e+05   2.4820800e+05   2.5740900e+05   2.6709100e+05   2.5364500e+05   2.4313000e+05   2.5707500e+05   2.4717600e+05   2.7370900e+05   2.8266400e+05   2.8938500e+05   2.5686600e+05   2.6604000e+05   2.6745300e+05   2.6165700e+05   2.8091400e+05   2.7674500e+05   2.8242200e+05   2.7060500e+05   2.6938100e+05   2.5901500e+05   2.6333900e+05   2.7517500e+05   2.7105000e+05   2.7427100e+05   2.7197400e+05   2.7124900e+05   2.7744500e+05   2.6224700e+05   2.6484200e+05   2.7573300e+05   2.7345600e+05   2.7528900e+05   2.7690700e+05   2.7514100e+05   2.7783200e+05   2.5521800e+05   2.5466600e+05   2.5921000e+05   2.7017200e+05   2.9840600e+05   2.6862000e+05   2.4631400e+05   2.6207400e+05   2.9009400e+05   2.9006200e+05   2.7985600e+05   2.6735800e+05   2.7089000e+05   2.7033000e+05
   3.1594600e+05   3.3261800e+05   3.2757400e+05   3.1510200e+05   3.3204700e+05   3.1439100e+05   3.2444300e+05   3.0190700e+05   3.0050400e+05   3.0252000e+05   3.3498600e+05   3.2536800e+05   2.8911500e+05   2.9457500e+05   3.0212400e+05   3.0876400e+05   3.0240300e+05   3.0243000e+05   3.0271600e+05   3.0735000e+05   2.9582500e+05   3.1027700e+05   2.9069200e+05   2.9820900e+05   2.8939500e+05   2.9492900e+05   2.9911200e+05   2.8163700e+05   2.9537100e+05   2.9853100e+05   2.8358000e+05   3.1236900e+05   3.0027100e+05   0.0000000e+00   2.9793400e+05   2.9710100e+05   2.9477800e+05   3.0428200e+05   2.9984600e+05   3.2023400e+05   2.8881000e+05   2.9190300e+05   3.3499100e+05   3.1781400e+05   3.0203900e+05   2.9012500e+05   3.1321600e+05   3.1866300e+05   3.0494600e+05   3.1051700e+05   3.0621600e+05   3.1455800e+05   3.3283600e+05   3.1905300e+05   3.1094100e+05   2.9891200e+05   3.2911500e+05   3.3977100e+05   3.4504800e+05   3.4958500e+05   3.4425500e+05   3.2930000e+05   3.2653800e+05   3.3127700e+05   3.5427900e+05   3.5647700e+05   3.2845100e+05   3.7313900e+05   3.4710200e+05   3.5260600e+05   3.4333100e+05   3.4602100e+05   3.3506000e+05   3.5212500e+05   3.6533700e+05   3.6424400e+05   3.5443800e+05   3.4274000e+05   3.3153800e+05   3.2713500e+05   3.5266700e+05   3.5874000e+05   3.5611500e+05   3.2301100e+05   3.1222400e+05   3.3885300e+05   3.5553600e+05   3.5439200e+05   3.4337500e+05   3.0382500e+05
   7.9613000e+04   7.3103000e+04   6.8487000e+04   6.6260000e+04   7.0843000e+04   7.7078000e+04   8.2182000e+04   8.4572000e+04   7.4483000e+04   6.4807000e+04   7.7570000e+04   7.6590000e+04   7.3458000e+04   7.4751000e+04   7.1494000e+04   8.0555000e+04   6.4832000e+04   6.6382000e+04   7.0395000e+04   8.1486000e+04   9.0488000e+04   8.2561000e+04   6.8927000e+04   8.5451000e+04   7.5475000e+04   8.4209000e+04   7.4876000e+04   6.2706000e+04   7.1722000e+04   7.0747000e+04   7.4408000e+04   8.0732000e+04   7.4561000e+04   7.4107000e+04   0.0000000e+00   6.4752000e+04   8.2615000e+04   8.5009000e+04   7.1186000e+04   7.0487000e+04   7.6057000e+04   8.3475000e+04   7.3764000e+04   8.1254000e+04   7.8740000e+04   8.1722000e+04   8.1135000e+04   8.1467000e+04   7.6547000e+04   6.1963000e+04   6.2568000e+04   8.4081000e+04   8.0067000e+04   7.4442000e+04   6.7580000e+04   6.7390000e+04   7.4897000e+04   6.9634000e+04   7.5868000e+04   7.1942000e+04   7.1277000e+04   7.4855000e+04   8.2824000e+04   7.2977000e+04   9.0120000e+04   8.4877000e+04   9.1460000e+04   8.4994000e+04   8.9302000e+04   9.3901000e+04   9.4312000e+04   8.3199000e+04   7.7335000e+04   7.9827000e+04   8.9403000e+04   9.0305000e+04   9.3299000e+04   9.1054000e+04   7.0653000e+04   6.9610000e+04   7.4485000e+04   8.2114000e+04   7.6132000e+04   7.3238000e+04   7.1595000e+04   7.3624000e+04   7.5230000e+04   6.4661000e+04   7.8583000e+04   6.2509000e+04
   7.1088000e+04   7.3413000e+04   6.7541000e+04   6.8770000e+04   6.7747000e+04   7.0611000e+04   6.4582000e+04   7.4324000e+04   7.9312000e+04   6.9060000e+04   8.0176000e+04   6.2353000e+04   5.5464000e+04   6.3139000e+04   7.6100000e+04   6.5694000e+04   6.3353000e+04   6.3404000e+04   6.1819000e+04   7.1090000e+04   6.8923000e+04   6.4708000e+04   6.6790000e+04   8.2801000e+04   7.1753000e+04   7.1480000e+04   8.2053000e+04   6.8856000e+04   7.4425000e+04   5.4549000e+04   7.1658000e+04   7.5902000e+04   6.1445000e+04   7.0547000e+04   6.8806000e+04   0.0000000e+00   7.3979000e+04   7.7492000e+04   7.2211000e+04   7.1206000e+04   7.2211000e+04   6.8219000e+04   6.7710000e+04   6.5369000e+04   6.4371000e+04   7.6930000e+04   6.4068000e+04   5.6037000e+04   6.0429000e+04   4.9519000e+04   5.9391000e+04   6.0549000e+04   6.9646000e+04   6.9950000e+04   7.1734000e+04   7.1729000e+04   5.7548000e+04   6.2612000e+04   6.4768000e+04   6.1204000e+04   7.3321000e+04   7.2649000e+04   6.1159000e+04   6.5067000e+04   7.0143000e+04   5.9668000e+04   6.9643000e+04   6.1527000e+04   5.7207000e+04   5.7831000e+04   6.9419000e+04   5.1657000e+04   5.9181000e+04   6.7491000e+04   6.3999000e+04   6.7660000e+04   6.1430000e+04   6.4733000e+04   7.5518000e+04   7.1229000e+04   6.2723000e+04   7.4604000e+04   6.5625000e+04   7.0273000e+04   7.9334000e+04   7.2723000e+04   7.2076000e+04   7.7964000e+04   6.7704000e+04   6.5339000e+04
   1.4461800e+05   1.4104900e+05   1.5653300e+05   1.6241900e+05   1.5138300e+05   1.5679000e+05   1.6478100e+05   1.5967500e+05   1.6410800e+05   1.4445100e+05   1.4385700e+05   1.5000800e+05   1.7107300e+05   1.6794600e+05   1.5825700e+05   1.7116400e+05   1.6511400e+05   1.7308400e+05   1.6066700e+05   1.5050800e+05   1.3366400e+05   1.3313900e+05   1.4284200e+05   1.4953900e+05   1.6329400e+05   1.7700900e+05   1.6637600e+05   1.6978600e+05   1.4793900e+05   1.4953900e+05   1.3951200e+05   1.5224800e+05   1.5307200e+05   1.4683100e+05   1.4707700e+05   1.3824700e+05   0.0000000e+00   1.5286100e+05   1.4333400e+05   1.4881300e+05   1.4714200e+05   1.5957500e+05   1.6749600e+05   1.7419700e+05   1.5907400e+05   1.3383400e+05   1.5159000e+05   1.5960600e+05   1.5306400e+05   1.6292500e+05   1.6301800e+05   1.5807400e+05   1.7925200e+05   1.6276400e+05   1.5008400e+05   1.6258900e+05   1.6091400e+05   1.6824100e+05   1.7052100e+05   1.5896600e+05   1.3889400e+05   1.4234400e+05   1.5307700e+05   1.4801200e+05   1.5640400e+05   1.4443400e+05   1.3863400e+05   1.4629000e+05   1.4966500e+05   1.4816500e+05   1.5512200e+05   1.4679500e+05   1.6025800e+05   1.7121900e+05   1.5102200e+05   1.6613600e+05   1.6083400e+05   1.6747200e+05   1.5511000e+05   1.5467300e+05   1.6461400e+05   1.6406200e+05   1.6252500e+05   1.4871100e+05   1.3927900e+05   1.4752200e+05   1.3610900e+05   1.5648900e+05   1.3407600e+05   1.4249900e+05
   1.6919400e+05   1.5757100e+05   1.4003300e+05   1.3924500e+05   1.6467700e+05   1.7626900e+05   1.6122700e+05   1.6645800e+05   1.4746800e+05   1.5524000e+05   1.3384800e+05   1.4241600e+05   1.2826100e+05   1.5182000e+05   1.5071300e+05   1.4980600e+05   1.3904100e+05   1.4687900e+05   1.3009200e+05   1.3560400e+05   1.4252400e+05   1.4344800e+05   1.5165800e+05   1.5124800e+05   1.3693000e+05   1.3952000e+05   1.5179100e+05   1.3142400e+05   1.3338400e+05   1.2519000e+05   1.2117700e+05   1.2747000e+05   1.4873600e+05   1.4515500e+05   1.6001700e+05   1.4741900e+05   1.2689700e+05   0.0000000e+00   1.3649100e+05   1.3821100e+05   1.4351700e+05   1.5107300e+05   1.4186800e+05   1.4036200e+05   1.5140100e+05   1.4506100e+05   1.3851400e+05   1.3173600e+05   1.3680700e+05   1.4233700e+05   1.5142500e+05   1.4012400e+05   1.5691300e+05   1.3519700e+05   1.3455000e+05   1.4265400e+05   1.3826000e+05   1.4448800e+05   1.2482500e+05   1.2988500e+05   1.3704000e+05   1.3711100e+05   1.2712500e+05   1.3208100e+05   1.3436500e+05   1.2435400e+05   1.3792600e+05   1.4028700e+05   1.4341500e+05   1.4869600e+05   1.2816700e+05   1.3417600e+05   1.3372400e+05   1.3999500e+05   1.5375400e+05   1.4360100e+05   1.4549900e+05   1.4455700e+05   1.5151200e+05   1.5320200e+05   1.4009400e+05   1.3248900e+05   1.4762900e+05   1.4449600e+05   1.5228200e+05   1.4350300e+05   1.3377900e+05   1.4694900e+05   1.4908100e+05   1.7323300e+05
   1.4106900e+05   1.4562800e+05   1.4597200e+05   1.4404300e+05   1.4913600e+05   1.2191200e+05   1.1912300e+05   1.2810800e+05   1.3004800e+05   1.3397300e+05   1.4339200e+05   1.3477800e+05   1.5459400e+05   1.4638700e+05   1.2669100e+05   1.4865300e+05   1.4494200e+05   1.4917100e+05   1.5717400e+05   1.4908900e+05   1.3375300e+05   1.2665600e+05   1.3912300e+05   1.1379900e+05   1.3388400e+05   1.3639100e+05   1.2294900e+05   1.1471600e+05   1.1136100e+05   1.1585600e+05   1.3493700e+05   1.4253800e+05   1.4282300e+05   1.4751600e+05   1.5228300e+05   1.3320800e+05   1.2334200e+05   1.2205500e+05   0.0000000e+00   1.2716300e+05   1.3145700e+05   1.2355100e+05   1.2819100e+05   1.3435900e+05   1.3753600e+05   1.6462800e+05   1.3546000e+05   1.3891000e+05   1.4295000e+05   1.4733500e+05   1.4026000e+05   1.1628200e+05   1.4008500e+05   1.5225500e+05   1.4067100e+05   1.4982700e+05   1.3475400e+05   1.3026300e+05   1.4125200e+05   1.4947400e+05   1.4486600e+05   1.4913500e+05   1.5478800e+05   1.5169900e+05   1.6154300e+05   1.2266100e+05   1.2677900e+05   1.3658100e+05   1.4574600e+05   1.3840300e+05   1.5259200e+05   1.3687300e+05   1.3714400e+05   1.2674400e+05   1.2509000e+05   1.4249000e+05   1.4517400e+05   1.4971600e+05   1.7516100e+05   1.6071100e+05   1.5468400e+05   1.4120400e+05   1.6906000e+05   1.4299500e+05   1.4681600e+05   1.5509700e+05   1.3510300e+05   1.1786300e+05   1.3407400e+05   1.3040600e+05
   1.1127000e+05   1.2108200e+05   1.2670700e+05   1.1833300e+05   1.3370300e+05   1.2501300e+05   1.1294500e+05   1.1373500e+05   1.0846100e+05   1.2123300e+05   1.2970100e+05   1.1787000e+05   1.1710400e+05   1.1088100e+05   1.0265300e+05   1.2977000e+05   1.1227000e+05   1.3378700e+05   1.4013400e+05   1.3641600e+05   1.3074100e+05   1.2473800e+05   1.3161100e+05   1.3162900e+05   1.2331600e+05   1.2530300e+05   1.2930700e+05   1.4413600e+05   1.4252200e+05   1.2824200e+05   1.4595100e+05   1.3117900e+05   1.4187600e+05   1.4666200e+05   1.5151300e+05   1.3269600e+05   1.1240500e+05   1.1673300e+05   1.2081300e+05   0.0000000e+00   1.4836800e+05   1.3933100e+05   1.3910100e+05   1.3494800e+05   1.2547000e+05   1.4147500e+05   1.2057400e+05   1.6395100e+05   1.6722000e+05   1.6369200e+05   1.4586600e+05   1.4746000e+05   1.5930900e+05   1.5431700e+05   1.5030000e+05   1.6082800e+05   1.7180400e+05   1.5026400e+05   1.5774700e+05   1.4021600e+05   1.3782900e+05   1.2972600e+05   1.5018100e+05   1.4664200e+05   1.7859500e+05   1.5664900e+05   1.4772700e+05   1.3987400e+05   1.3564100e+05   1.3349400e+05   1.4670700e+05   1.3778100e+05   1.3897900e+05   1.4190300e+05   1.4381000e+05   1.5104500e+05   1.4842600e+05   1.3397500e+05   1.5113300e+05   1.4262500e+05   1.2686500e+05   1.2755900e+05   1.2279900e+05   1.4356600e+05   1.3342800e+05   1.3389500e+05   1.3320700e+05   1.1740100e+05   1.2160800e+05   1.1239100e+05
   3.3664000e+04   3.9713000e+04   4.9572000e+04   6.8082000e+04   5.2648000e+04   4.5048000e+04   4.8175000e+04   4.2746000e+04   4.7133000e+04   5.3616000e+04   5.8220000e+04   6.9821000e+04   6.4954000e+04   4.5952000e+04   4.5929000e+04   4.9167000e+04   6.2787000e+04   5.7830000e+04   5.3936000e+04   5.2035000e+04   4.6258000e+04   4.8035000e+04   4.5055000e+04   5.1656000e+04   5.7942000e+04   5.3206000e+04   4.4681000e+04   5.6568000e+04   4.6779000e+04   3.6541000e+04   3.4918000e+04   3.9603000e+04   4.1130000e+04   2.8736000e+04   4.2030000e+04   3.6377000e+04   5.5064000e+04   6.7108000e+04   6.1067000e+04   4.9410000e+04   0.0000000e+00   4.5913000e+04   5.2717000e+04   6.2273000e+04   6.5286000e+04   6.9498000e+04   7.1691000e+04   6.4334000e+04   7.1781000e+04   6.0888000e+04   6.9019000e+04   6.5415000e+04   5.7093000e+04   6.4019000e+04   6.9608000e+04   5.3796000e+04   5.1726000e+04   5.8494000e+04   5.6940000e+04   6.1097000e+04   5.6936000e+04   5.8604000e+04   6.0655000e+04   5.7934000e+04   5.3203000e+04   4.7521000e+04   5.4753000e+04   5.2130000e+04   5.4934000e+04   5.3506000e+04   5.2832000e+04   6.3778000e+04   5.4741000e+04   5.8019000e+04   5.7981000e+04   5.2732000e+04   6.5973000e+04   6.0258000e+04   6.8407000e+04   6.8971000e+04   6.3186000e+04   4.2384000e+04   5.0425000e+04   6.2036000e+04   7.1155000e+04   5.5652000e+04   4.9898000e+04   4.5606000e+04   5.0428000e+04   4.3932000e+04
   3.4293000e+04   4.6212000e+04   4.9301000e+04   4.3061000e+04   3.7990000e+04   3.1509000e+04   2.7109000e+04   3.6524000e+04   3.4804000e+04   3.6607000e+04   2.9494000e+04   3.0138000e+04   2.5823000e+04   3.3531000e+04   2.9661000e+04   3.6707000e+04   3.0751000e+04   2.9705000e+04   3.5888000e+04   3.2100000e+04   3.1197000e+04   3.4524000e+04   4.0038000e+04   4.4705000e+04   4.2934000e+04   3.7567000e+04   3.2386000e+04   3.3807000e+04   3.7930000e+04   5.6528000e+04   4.6655000e+04   4.2593000e+04   4.2461000e+04   4.2941000e+04   5.2961000e+04   5.2188000e+04   4.8172000e+04   4.2745000e+04   4.0680000e+04   3.4316000e+04   3.7608000e+04   0.0000000e+00   3.0815000e+04   2.6063000e+04   2.7280000e+04   3.5200000e+04   2.9673000e+04   3.6937000e+04   3.6356000e+04   3.9096000e+04   2.4478000e+04   3.3781000e+04   3.4856000e+04   3.6975000e+04   3.1728000e+04   3.9627000e+04   3.7851000e+04   2.7680000e+04   3.0991000e+04   4.2100000e+04   4.2688000e+04   4.8437000e+04   3.7127000e+04   4.1291000e+04   2.7801000e+04   3.3860000e+04   3.5498000e+04   3.4910000e+04   3.0939000e+04   3.3237000e+04   2.8352000e+04   3.3390000e+04   3.0212000e+04   2.9973000e+04   3.4667000e+04   2.4222000e+04   4.2266000e+04   4.0929000e+04   3.1234000e+04   3.5704000e+04   2.4833000e+04   3.1732000e+04   4.3434000e+04   4.5760000e+04   3.7294000e+04   3.8542000e+04   3.4617000e+04   3.7264000e+04   3.2095000e+04   3.8115000e+04
   4.2154200e+05   4.3002300e+05   4.3925100e+05   4.4405400e+05   4.4167900e+05   4.3163800e+05   4.3159900e+05   4.2339500e+05   4.4052400e+05   4.5788200e+05   4.7009900e+05   4.4736300e+05   4.5157000e+05   3.9317000e+05   4.2930800e+05   4.2750600e+05   4.5167200e+05   4.4606500e+05   4.3706100e+05   4.5085900e+05   4.5369400e+05   4.4151200e+05   4.5111100e+05   4.1953100e+05   4.2089800e+05   4.3550000e+05   4.3139500e+05   4.6637500e+05   4.4942400e+05   4.4363000e+05   4.4116200e+05   4.2255300e+05   4.2188100e+05   4.4668900e+05   4.3731900e+05   4.6626100e+05   4.3611600e+05   4.5634800e+05   4.2669000e+05   4.3031800e+05   3.9177500e+05   3.9373400e+05   0.0000000e+00   4.0859400e+05   4.5195000e+05   4.4017300e+05   4.0678300e+05   4.2401200e+05   4.0892500e+05   3.8945900e+05   3.9300100e+05   3.8864700e+05   3.9233300e+05   4.1227800e+05   4.0254000e+05   4.1346400e+05   4.5308400e+05   4.5797400e+05   4.4944000e+05   4.2959600e+05   3.7461800e+05   3.9875300e+05   3.9746700e+05   4.3178300e+05   4.1585200e+05   4.2631200e+05   4.4752300e+05   4.3808600e+05   4.1731700e+05   4.2387000e+05   4.1026000e+05   3.8485200e+05   3.9352200e+05   4.0196300e+05   4.2401800e+05   4.3850000e+05   4.3493000e+05   4.2229800e+05   4.3347400e+05   4.3731200e+05   3.9513300e+05   4.0296700e+05   3.9940800e+05   3.9379400e+05   4.0735800e+05   4.3097800e+05   4.3854500e+05   4.3746000e+05   4.7330500e+05   4.6278300e+05
   3.1305300e+05   3.3170400e+05   3.2896800e+05   3.5796100e+05   3.4089100e+05   3.5880200e+05   3.4844400e+05   3.5726900e+05   3.4856000e+05   3.5339400e+05   3.6018700e+05   3.6019400e+05   3.3912500e+05   3.3564200e+05   3.4110500e+05   3.6641100e+05   3.5938300e+05   3.6171100e+05   3.3981300e+05   3.3135600e+05   3.3254000e+05   3.1170700e+05   3.0725200e+05   3.3502300e+05   3.4443200e+05   3.3475300e+05   3.7010400e+05   3.5737600e+05   3.2667300e+05   3.3112800e+05   3.3138400e+05   3.3441000e+05   3.1928100e+05   3.2309800e+05   3.2802800e+05   3.2535500e+05   3.2770400e+05   3.3417200e+05   3.3613500e+05   3.4153400e+05   3.3041600e+05   3.3279100e+05   3.3558000e+05   0.0000000e+00   3.1509900e+05   2.9269600e+05   3.0464300e+05   3.2489600e+05   3.3806200e+05   3.2777400e+05   3.6071900e+05   3.4015300e+05   3.5010900e+05   3.2784000e+05   3.4926700e+05   3.3139400e+05   2.9620000e+05   3.2146500e+05   3.3814100e+05   3.5239700e+05   3.5563300e+05   3.4679600e+05   3.5067500e+05   3.4485200e+05   3.4339400e+05   3.4304100e+05   3.5244600e+05   3.2522000e+05   3.2795800e+05   3.3790800e+05   3.4613600e+05   3.3791100e+05   3.2606100e+05   3.1973400e+05   3.4189200e+05   3.5471300e+05   3.3023600e+05   3.5542300e+05   3.2694200e+05   3.2966400e+05   3.1176400e+05   3.5163600e+05   3.7943000e+05   3.2643600e+05   3.0664800e+05   3.1670700e+05   3.3888600e+05   3.3800200e+05   3.3598200e+05   3.3221800e+05
   3.3533000e+05   3.3076900e+05   3.2522500e+05   3.2973900e+05   3.1353500e+05   3.3941700e+05   3.3415200e+05   3.2168400e+05   3.3028700e+05   3.3276800e+05   3.2693300e+05   3.4210700e+05   3.4181100e+05   3.2420100e+05   2.9954900e+05   3.2484100e+05   3.2788000e+05   3.4264100e+05   3.1291900e+05   3.2964200e+05   3.2534100e+05   3.2747000e+05   3.1963200e+05   3.1500700e+05   2.9012200e+05   2.9174300e+05   3.0580600e+05   3.3518500e+05   3.4236100e+05   2.9247800e+05   2.8653600e+05   2.9534800e+05   3.1007500e+05   3.1503700e+05   3.2414300e+05   3.4313300e+05   3.1204100e+05   3.0920300e+05   2.8953100e+05   2.7599400e+05   2.7565100e+05   2.9221100e+05   3.0958300e+05   3.3956500e+05   0.0000000e+00   2.9489700e+05   2.7741900e+05   2.8381400e+05   2.9910300e+05   3.3592900e+05   2.9974100e+05   3.1325100e+05   3.1904300e+05   3.0418400e+05   2.7748900e+05   2.6040300e+05   2.7339200e+05   2.9711200e+05   3.0560500e+05   3.1349500e+05   2.9963700e+05   2.8522500e+05   2.9810900e+05   3.0917500e+05   2.8983000e+05   3.0774900e+05   2.9204900e+05   3.1726000e+05   3.2678700e+05   3.2140000e+05   3.1068400e+05   2.9996800e+05   2.9287500e+05   2.8902500e+05   3.2435900e+05   3.3830800e+05   3.3163800e+05   3.3964900e+05   3.3146800e+05   3.3030900e+05   2.8629800e+05   2.9944200e+05   3.1405600e+05   3.1494400e+05   3.2057600e+05   3.1015900e+05   3.0266700e+05   3.1643700e+05   3.0333800e+05   3.0554900e+05
   2.8243800e+05   3.0965200e+05   2.9505500e+05   2.9156200e+05   3.0329400e+05   3.2456400e+05   3.1743700e+05   3.2022200e+05   3.2516300e+05   2.9492000e+05   2.9483700e+05   2.8731500e+05   3.0219600e+05   2.7529100e+05   2.9866600e+05   2.9192900e+05   2.8172600e+05   2.9465300e+05   2.7013000e+05   2.8984900e+05   2.7355200e+05   2.7156200e+05   2.9814400e+05   3.2452500e+05   3.1145300e+05   3.1287600e+05   3.0283700e+05   2.8445200e+05   2.9481400e+05   2.9543300e+05   3.1488900e+05   3.1976300e+05   3.2757000e+05   2.8178400e+05   3.1012900e+05   2.7478300e+05   2.8246000e+05   2.8009900e+05   2.5859800e+05   2.9796000e+05   3.0431900e+05   3.1382800e+05   2.9422300e+05   2.7736600e+05   2.7769900e+05   0.0000000e+00   2.5520300e+05   2.6787500e+05   2.9343000e+05   2.9240500e+05   2.7174100e+05   2.7176700e+05   2.8813400e+05   2.7423300e+05   2.7194000e+05   2.9768800e+05   3.0675000e+05   3.0222700e+05   2.8022000e+05   2.9240500e+05   3.0032100e+05   2.8391000e+05   2.9297700e+05   2.9717900e+05   2.7649200e+05   2.9078700e+05   2.8070400e+05   2.8490600e+05   2.9101900e+05   2.8808300e+05   2.9787300e+05   2.8461500e+05   2.8953300e+05   2.8435900e+05   2.7955300e+05   2.7524100e+05   2.9213800e+05   2.9042800e+05   3.1530200e+05   2.8382400e+05   2.9691800e+05   2.7446400e+05   2.8920300e+05   2.7812100e+05   2.9132800e+05   3.0357500e+05   2.9519300e+05   3.0387800e+05   3.0182600e+05   2.9852000e+05
   2.7176800e+05   2.7607600e+05   2.5676900e+05   2.5218500e+05   2.4665600e+05   2.5726800e+05   2.5413200e+05   2.5242100e+05   2.5845700e+05   2.5269500e+05   2.4778700e+05   2.6064300e+05   2.7115600e+05   2.5378300e+05   2.3989100e+05   2.6737100e+05   2.5878800e+05   2.4699100e+05   2.7605300e+05   2.6598700e+05   2.4729300e+05   2.5751500e+05   2.3838200e+05   2.2233800e+05   2.6246000e+05   2.7179700e+05   2.8808500e+05   2.7680500e+05   2.6414900e+05   2.5302300e+05   2.4751200e+05   2.4977100e+05   2.4645500e+05   2.6884200e+05   2.9789400e+05   2.8273200e+05   2.7689600e+05   2.5705800e+05   2.5564700e+05   2.6160500e+05   2.5196800e+05   2.6324400e+05   2.7792000e+05   2.9049000e+05   2.9280700e+05   2.7914100e+05   0.0000000e+00   2.5433300e+05   2.5675700e+05   2.7125000e+05   2.7859200e+05   2.9074800e+05   2.6965400e+05   2.8173600e+05   2.8260700e+05   2.5379100e+05   2.8098000e+05   2.8324100e+05   2.8373500e+05   2.7424100e+05   2.6965200e+05   2.7024800e+05   2.8123600e+05   2.8111000e+05   2.8780700e+05   2.7755900e+05   2.8821100e+05   2.8940700e+05   2.8964100e+05   2.8077500e+05   2.6052600e+05   2.7209900e+05   2.6724400e+05   2.6559900e+05   2.6923600e+05   2.9855300e+05   2.8052000e+05   2.6955300e+05   2.6775000e+05   2.5689000e+05   2.5970100e+05   2.6232800e+05   2.5358500e+05   2.7117000e+05   2.6631600e+05   2.6200300e+05   2.6459600e+05   2.5258200e+05   2.6437900e+05   2.9149300e+05
   2.8498700e+05   2.8989400e+05   2.7437200e+05   2.7734800e+05   2.6219800e+05   2.6331100e+05   2.5680700e+05   2.9363500e+05   2.9666900e+05   2.7687600e+05   2.8465500e+05   2.7699700e+05   2.5860800e+05   2.6155900e+05   2.6703700e+05   2.7842300e+05   2.7479300e+05   2.8864100e+05   2.9783300e+05   2.8880100e+05   2.7108200e+05   2.5896500e+05   2.8771200e+05   2.9278500e+05   2.8551400e+05   2.7401800e+05   2.7866800e+05   2.6401200e+05   2.8747800e+05   3.1359100e+05   2.8063400e+05   2.9976400e+05   3.1056000e+05   3.0125000e+05   2.8373400e+05   2.8981600e+05   2.9055300e+05   3.0627300e+05   2.9579600e+05   2.8493000e+05   2.8511000e+05   2.8292500e+05   2.8793500e+05   2.9038600e+05   2.6571900e+05   2.7017200e+05   2.9333500e+05   0.0000000e+00   2.8604100e+05   2.8103900e+05   3.0146700e+05   2.8621000e+05   3.1133600e+05   3.1388600e+05   2.9535600e+05   2.6458500e+05   2.6088800e+05   2.7967700e+05   2.6175300e+05   2.7859700e+05   3.1769300e+05   3.0027400e+05   2.9493400e+05   2.9935100e+05   2.9694200e+05   2.7675000e+05   2.5086900e+05   2.3654200e+05   2.5794100e+05   2.6761800e+05   2.7363400e+05   2.8202200e+05   2.7962000e+05   2.7094700e+05   2.5924700e+05   3.0101100e+05   2.8151900e+05   2.6414500e+05   2.5822900e+05   2.5714100e+05   2.9404200e+05   2.7223800e+05   2.8559400e+05   2.6247500e+05   2.7389700e+05   2.9758100e+05   2.6540800e+05   2.8042300e+05   2.8870700e+05   2.8054200e+05
   2.1798800e+05   2.2967600e+05   2.2111700e+05   2.3299900e+05   2.3011900e+05   2.3156300e+05   2.2908100e+05   2.2215400e+05   2.1979700e+05   2.3248000e+05   2.3536600e+05   2.4365500e+05   2.2421600e+05   2.2510300e+05   2.3120500e+05   2.2861200e+05   2.3667400e+05   2.3471900e+05   2.3443200e+05   2.5346100e+05   2.3100000e+05   2.2995000e+05   2.3093700e+05   2.2182100e+05   2.0890900e+05   2.0637400e+05   2.1398600e+05   2.2308300e+05   2.2945700e+05   2.2788100e+05   2.0053900e+05   2.2848900e+05   2.0298200e+05   2.1382600e+05   2.1463300e+05   2.0193000e+05   2.0887600e+05   2.1155300e+05   2.2550500e+05   2.3625800e+05   2.3318700e+05   2.1883000e+05   2.1810900e+05   2.1542100e+05   2.3144600e+05   2.1787100e+05   2.1160500e+05   2.1590700e+05   0.0000000e+00   2.3730300e+05   2.3620500e+05   2.2474000e+05   2.2639700e+05   1.9488700e+05   2.0713000e+05   2.1934800e+05   2.2200800e+05   2.2539400e+05   2.1089200e+05   2.2276800e+05   2.1668400e+05   2.0404700e+05   2.2514400e+05   2.2441800e+05   2.0893200e+05   2.2346700e+05   2.0548700e+05   2.1935800e+05   2.2199900e+05   2.0024800e+05   1.9924500e+05   2.0871400e+05   2.1909400e+05   2.3189000e+05   2.2744300e+05   2.2624700e+05   2.0761900e+05   2.0301100e+05   2.1527900e+05   2.2235500e+05   2.2640500e+05   2.1662200e+05   2.1494200e+05   2.1968300e+05   2.1231300e+05   2.1168300e+05   2.2655900e+05   2.1513300e+05   2.1070800e+05   2.1421100e+05
   2.0667600e+05   2.1568300e+05   2.1470900e+05   2.1432700e+05   1.9909400e+05   1.9949000e+05   2.0983100e+05   2.0997100e+05   2.0494700e+05   2.2220600e+05   2.1816900e+05   1.9905900e+05   2.0344300e+05   2.0228100e+05   2.0888700e+05   1.8319900e+05   1.9048900e+05   2.1096100e+05   1.9920800e+05   2.2389800e+05   2.0134200e+05   1.8829100e+05   1.9773500e+05   2.0163400e+05   1.9623000e+05   2.0285100e+05   1.9861700e+05   2.1463000e+05   1.9324200e+05   2.1341600e+05   2.0827700e+05   1.9843100e+05   2.1655200e+05   1.7402800e+05   1.9451200e+05   1.8856300e+05   2.1561600e+05   2.0487200e+05   2.0890900e+05   1.8915400e+05   1.9041100e+05   2.0921700e+05   1.9298600e+05   1.9431700e+05   2.0412000e+05   1.7879400e+05   1.8369100e+05   1.8029600e+05   1.9372000e+05   0.0000000e+00   1.9342400e+05   2.0187600e+05   1.8701800e+05   1.8605900e+05   1.8350600e+05   2.3575200e+05   2.2347700e+05   2.1252200e+05   2.1088000e+05   2.0257400e+05   2.0276800e+05   2.1216400e+05   2.2835200e+05   2.1170100e+05   2.0390800e+05   2.1769200e+05   2.0866700e+05   2.0103100e+05   2.2098100e+05   2.2722400e+05   1.9894200e+05   2.2312100e+05   2.0565300e+05   2.1082800e+05   1.9220200e+05   2.2533800e+05   2.4221600e+05   2.3495500e+05   1.9875700e+05   2.2433700e+05   2.3171800e+05   2.0475200e+05   2.1176400e+05   2.3162400e+05   2.1100000e+05   2.1135700e+05   2.0741600e+05   2.2080000e+05   2.0930600e+05   2.0180200e+05
   3.6751600e+05   3.6169500e+05   3.3233200e+05   3.4315000e+05   3.0991100e+05   3.1430500e+05   3.8242200e+05   3.5664900e+05   3.4915000e+05   3.6403200e+05   3.4403300e+05   3.2172600e+05   3.4812000e+05   3.5353100e+05   3.4070000e+05   3.3565200e+05   3.4356300e+05   3.5879700e+05   3.5523500e+05   3.4108000e+05   3.5133700e+05   3.5853900e+05   3.5732500e+05   3.4853800e+05   3.2954400e+05   3.3016500e+05   3.5206700e+05   3.4226500e+05   3.4637000e+05   3.6414400e+05   3.6479000e+05   3.6535100e+05   3.4468400e+05   3.4862200e+05   3.3333300e+05   3.1763400e+05   3.2907800e+05   3.4657200e+05   3.3650700e+05   3.4279500e+05   3.3846200e+05   3.4224000e+05   3.4474900e+05   3.6097000e+05   3.3612700e+05   3.4138600e+05   3.5510600e+05   3.1654800e+05   3.3655400e+05   3.4581200e+05   0.0000000e+00   3.4370200e+05   3.4828400e+05   3.5631800e+05   3.4603100e+05   3.5369300e+05   3.4864500e+05   3.4170800e+05   3.4155700e+05   3.3485900e+05   3.4167000e+05   3.4570500e+05   3.7828000e+05   3.6854400e+05   3.5102600e+05   3.3441900e+05   3.4612400e+05   3.2429000e+05   3.1697500e+05   3.3807100e+05   3.3218700e+05   3.5385400e+05   3.3455200e+05   3.5622200e+05   3.5496700e+05   3.3867800e+05   3.4524700e+05   3.5425400e+05   3.4118000e+05   3.5415100e+05   3.6716700e+05   3.3816800e+05   3.5520900e+05   3.2815500e+05   3.2096400e+05   3.0557100e+05   3.3644200e+05   3.5770500e+05   3.5662600e+05   3.6296600e+05
   2.0300300e+05   1.9994900e+05   1.9628400e+05   1.9823500e+05   1.7764600e+05   1.8113800e+05   1.7521400e+05   1.6874500e+05   1.8071200e+05   1.8706100e+05   1.7525900e+05   1.7858000e+05   1.8003000e+05   1.7637100e+05   1.9385800e+05   1.8711700e+05   1.7968400e+05   1.7874500e+05   1.8230100e+05   1.9932100e+05   1.9911500e+05   2.0175000e+05   1.9740300e+05   1.9626000e+05   1.8583900e+05   1.9910100e+05   2.1595500e+05   2.1647800e+05   2.1625300e+05   2.1602800e+05   2.0459400e+05   2.0896400e+05   1.9983700e+05   1.8458700e+05   2.0335800e+05   2.0008000e+05   2.1241200e+05   2.0983600e+05   2.0654900e+05   2.0416400e+05   2.2620000e+05   2.0848100e+05   2.0568900e+05   2.1501600e+05   2.1231700e+05   2.1802600e+05   2.0648300e+05   1.9203000e+05   1.6658900e+05   1.9903500e+05   2.3357000e+05   0.0000000e+00   2.0309200e+05   1.9457000e+05   1.9851900e+05   2.1201800e+05   1.9777100e+05   1.8465900e+05   2.0375300e+05   2.1837000e+05   1.9933700e+05   1.7206600e+05   1.8230900e+05   1.8732900e+05   1.9660300e+05   2.0022500e+05   1.9649400e+05   1.7766400e+05   1.8980200e+05   1.9628900e+05   1.8617900e+05   1.7819700e+05   2.0292900e+05   1.9309900e+05   1.8901800e+05   1.7854700e+05   1.7148200e+05   2.0058600e+05   1.9578900e+05   1.8476700e+05   1.8572400e+05   1.9777600e+05   2.0061400e+05   1.9422700e+05   1.9938700e+05   1.9103200e+05   1.9192000e+05   1.7329000e+05   1.7495700e+05   1.8775000e+05
   1.1494800e+05   1.1023900e+05   1.0440900e+05   1.3490200e+05   1.3557900e+05   1.2508200e+05   1.2686500e+05   1.3998100e+05   1.2007300e+05   1.1816900e+05   1.1742200e+05   1.3161000e+05   1.2273700e+05   1.2296400e+05   1.0877800e+05   1.1467000e+05   1.1372400e+05   1.1415700e+05   1.1905000e+05   1.2976200e+05   1.2166100e+05   1.0609400e+05   1.2106200e+05   1.2375900e+05   1.2139600e+05   1.0859700e+05   1.0778000e+05   1.1734500e+05   1.1915600e+05   1.3573600e+05   1.2912200e+05   1.1507700e+05   1.1348100e+05   1.3535300e+05   1.2534900e+05   1.2584400e+05   1.2764500e+05   1.3064800e+05   1.2655800e+05   1.2236500e+05   1.1144400e+05   1.2464500e+05   1.3796900e+05   1.3633700e+05   1.2807600e+05   1.2008500e+05   1.1577400e+05   1.1674200e+05   1.3598600e+05   1.3133400e+05   1.2996800e+05   1.2380600e+05   0.0000000e+00   1.3381900e+05   1.2854000e+05   1.2185400e+05   1.3084600e+05   1.3392100e+05   1.3854000e+05   1.2857200e+05   1.2633300e+05   1.1128100e+05   1.1026200e+05   1.4582900e+05   1.3827500e+05   1.3141300e+05   1.4290800e+05   1.2958300e+05   1.1856800e+05   1.1206300e+05   1.2056300e+05   1.2644600e+05   1.0890600e+05   1.0876100e+05   1.1996900e+05   1.0136600e+05   1.0974000e+05   1.1018700e+05   1.2550700e+05   1.3636200e+05   1.1239800e+05   1.0157300e+05   1.1053300e+05   1.2324400e+05   1.2252300e+05   1.2061000e+05   1.1379500e+05   1.2397300e+05   1.3493400e+05   1.2413000e+05
   1.1798600e+05   1.0742700e+05   1.0141900e+05   1.0298500e+05   1.0636600e+05   1.0698400e+05   1.1652700e+05   9.8685000e+04   1.0566000e+05   9.8353000e+04   9.5452000e+04   1.0386300e+05   1.1975500e+05   1.1069600e+05   1.0874100e+05   1.0156800e+05   1.0547100e+05   1.0268400e+05   9.9637000e+04   9.5020000e+04   9.5354000e+04   1.0046200e+05   1.0568800e+05   9.2178000e+04   9.9527000e+04   1.0312600e+05   9.2892000e+04   9.3017000e+04   9.0126000e+04   1.0398600e+05   9.5803000e+04   8.6388000e+04   8.7856000e+04   8.9312000e+04   9.7398000e+04   9.5848000e+04   8.7253000e+04   8.7419000e+04   8.2411000e+04   8.8129000e+04   8.4875000e+04   8.8494000e+04   8.9064000e+04   8.7032000e+04   8.0064000e+04   8.2625000e+04   8.8367000e+04   8.8709000e+04   9.3515000e+04   9.0732000e+04   8.9056000e+04   8.3206000e+04   9.3776000e+04   0.0000000e+00   8.1163000e+04   9.7310000e+04   9.6332000e+04   9.9946000e+04   8.7952000e+04   9.1755000e+04   9.2922000e+04   9.2924000e+04   8.5706000e+04   8.4516000e+04   8.9642000e+04   1.0893800e+05   8.3199000e+04   9.1071000e+04   1.0239400e+05   9.7604000e+04   9.4895000e+04   8.7851000e+04   9.1804000e+04   1.0449200e+05   1.0324300e+05   9.6483000e+04   1.0281900e+05   1.0837700e+05   1.0202000e+05   9.7012000e+04   9.4220000e+04   9.6194000e+04   1.1235600e+05   1.0460600e+05   1.1998700e+05   1.0918100e+05   1.0343600e+05   1.0224600e+05   1.1860000e+05   1.1946200e+05
   2.6119100e+05   2.6531600e+05   2.6968700e+05   2.6915400e+05   2.6684200e+05   2.6353400e+05   2.7187200e+05   2.8140900e+05   2.8441200e+05   2.5906600e+05   2.6381000e+05   2.5460400e+05   2.7085300e+05   2.4986200e+05   2.6318600e+05   2.6662400e+05   2.6335500e+05   2.8403000e+05   2.6290800e+05   2.5454800e+05   2.6164000e+05   2.7910400e+05   2.5914800e+05   2.6886800e+05   2.4274000e+05   2.6617500e+05   2.5733900e+05   2.6507400e+05   2.5842000e+05   2.6468300e+05   2.6303100e+05   2.5567700e+05   2.6049500e+05   2.5391800e+05   2.8200100e+05   2.9352400e+05   2.6905800e+05   2.5457100e+05   2.4672100e+05   2.5666900e+05   2.5093700e+05   2.7645400e+05   2.7511900e+05   2.6767900e+05   2.4491400e+05   2.7186900e+05   2.6397000e+05   2.7566500e+05   2.6040300e+05   2.8481700e+05   2.6024100e+05   2.6934100e+05   2.6165000e+05   2.4299700e+05   0.0000000e+00   2.4652600e+05   2.7865600e+05   2.8018400e+05   2.7804600e+05   2.7883100e+05   2.7013800e+05   2.3629000e+05   2.5991100e+05   2.8693500e+05   2.6483400e+05   2.5798700e+05   2.5347700e+05   2.5696700e+05   2.5272400e+05   2.6261400e+05   2.7913300e+05   2.8475900e+05   2.7836100e+05   2.7273200e+05   2.7933800e+05   2.8296100e+05   2.8427500e+05   2.7390000e+05   2.6152600e+05   2.8144400e+05   2.8246500e+05   2.8299700e+05   2.8504900e+05   2.5659800e+05   2.7761600e+05   2.8506100e+05   2.8316300e+05   2.6839100e+05   3.0357500e+05   2.8156600e+05
   2.7294800e+05   2.4901600e+05   2.3916300e+05   2.4957300e+05   2.4415600e+05   2.5571400e+05   2.3341500e+05   2.4027000e+05   2.6072100e+05   2.5085300e+05   2.6032700e+05   2.8190300e+05   2.7408300e+05   2.5343400e+05   2.5014400e+05   2.5402000e+05   2.5206900e+05   2.4307700e+05   2.6918900e+05   2.5095900e+05   2.4153500e+05   2.2753700e+05   2.5355400e+05   2.5726600e+05   2.5960000e+05   2.6912600e+05   2.6110300e+05   2.6682000e+05   2.6284100e+05   2.6081600e+05   2.5204100e+05   2.5467800e+05   2.5235500e+05   2.6055300e+05   2.6105600e+05   2.6057300e+05   2.7333200e+05   2.5598700e+05   2.6068200e+05   2.6251200e+05   2.7541200e+05   2.5547200e+05   2.4856500e+05   2.4604100e+05   2.5296100e+05   2.4438300e+05   2.5899500e+05   2.5816500e+05   2.5360800e+05   2.5456200e+05   2.4791400e+05   2.5415500e+05   2.8130900e+05   2.6016000e+05   2.6242900e+05   0.0000000e+00   2.7188300e+05   2.5763400e+05   2.5536000e+05   2.5594600e+05   2.6340500e+05   2.5303300e+05   2.5457900e+05   2.4175800e+05   2.6741400e+05   2.3433500e+05   2.4395400e+05   2.5618500e+05   2.6247600e+05   2.4822900e+05   2.4247800e+05   2.3596900e+05   2.5324800e+05   2.4496500e+05   2.4767200e+05   2.5747500e+05   2.6552000e+05   2.4306400e+05   2.6357100e+05   2.6888900e+05   2.4410300e+05   2.5994500e+05   2.4382600e+05   2.5178400e+05   2.5970400e+05   2.5938000e+05   2.7555500e+05   2.5593000e+05   2.5691500e+05   2.4470900e+05
   3.1531400e+05   3.1833800e+05   2.9525200e+05   2.7358300e+05   3.1313900e+05   3.1560100e+05   2.9990100e+05   2.8501400e+05   2.9455500e+05   3.0551100e+05   3.1642900e+05   3.3288300e+05   3.1555600e+05   3.1763600e+05   3.5326300e+05   3.4314300e+05   3.3602000e+05   3.0494700e+05   3.1063200e+05   2.9536200e+05   3.0319600e+05   3.0331000e+05   3.1509900e+05   2.9665600e+05   3.1115200e+05   3.0094700e+05   2.9224000e+05   2.9759600e+05   2.9827500e+05   3.1134000e+05   3.1880900e+05   3.0386900e+05   3.0578900e+05   2.6444000e+05   2.7171900e+05   2.9370100e+05   3.1356400e+05   3.2618300e+05   3.0858700e+05   3.1305300e+05   3.2093400e+05   3.2254500e+05   2.9160600e+05   2.7059800e+05   2.9477600e+05   2.8595500e+05   3.1700200e+05   3.2108500e+05   2.8561300e+05   3.1008300e+05   2.8748400e+05   2.8506000e+05   2.9333600e+05   2.9529800e+05   3.0754300e+05   2.7369500e+05   0.0000000e+00   3.0236000e+05   2.9616900e+05   2.7078500e+05   2.7364900e+05   2.8743400e+05   3.0104600e+05   2.8856800e+05   3.1458400e+05   3.2128100e+05   3.1466200e+05   3.0639500e+05   2.8681200e+05   2.8271900e+05   2.9252600e+05   2.6871900e+05   3.0255600e+05   3.0690100e+05   3.1646000e+05   3.1861900e+05   3.0163100e+05   2.9713300e+05   2.9621200e+05   2.7808400e+05   2.7254300e+05   3.0871800e+05   3.0337400e+05   2.8484100e+05   3.0854000e+05   2.9937000e+05   2.9822200e+05   2.9770700e+05   2.9898100e+05   3.1501800e+05
   3.2962800e+05   3.1111000e+05   3.1056900e+05   3.4168500e+05   3.4849900e+05   3.1447900e+05   3.2777200e+05   3.3058200e+05   3.1990100e+05   3.1916800e+05   3.0342200e+05   3.1394600e+05   3.1640400e+05   3.0958000e+05   3.2087400e+05   3.3343100e+05   3.3957200e+05   3.3697300e+05   3.4864700e+05   3.5638200e+05   3.3029300e+05   3.2589500e+05   3.0132200e+05   2.8602000e+05   3.0373500e+05   3.0358200e+05   3.1286100e+05   3.0101300e+05   2.9882900e+05   3.0970800e+05   3.0970000e+05   3.2855400e+05   3.4179200e+05   3.2766800e+05   3.1747500e+05   2.9599400e+05   3.0057500e+05   3.0576000e+05   3.1479200e+05   2.9340200e+05   3.1894200e+05   3.2539400e+05   3.5114000e+05   3.3472400e+05   3.2991200e+05   3.0139900e+05   3.2810500e+05   3.2484500e+05   3.1233400e+05   3.0316000e+05   2.8735600e+05   3.1631500e+05   2.9807800e+05   2.8671200e+05   3.1869400e+05   3.3157400e+05   3.4479400e+05   0.0000000e+00   3.3103800e+05   3.3689300e+05   3.1590600e+05   3.3222600e+05   3.1977700e+05   3.1164300e+05   3.2996000e+05   3.2854400e+05   3.0979100e+05   3.0755500e+05   3.1814000e+05   3.2414500e+05   3.1082800e+05   2.8785900e+05   3.0823100e+05   3.4164600e+05   3.4053000e+05   3.4135400e+05   3.2621500e+05   3.1756300e+05   3.0620400e+05   3.2322900e+05   3.4100000e+05   3.3663700e+05   3.2171600e+05   3.3623100e+05   3.0739100e+05   3.2028400e+05   3.3878500e+05   3.1848900e+05   2.9775000e+05   3.3238900e+05
   2.1227600e+05   1.9420100e+05   1.9359700e+05   2.1437300e+05   2.0315300e+05   2.1812000e+05   2.0749100e+05   2.1845800e+05   2.1865800e+05   2.0504000e+05   2.0526400e+05   2.2231400e+05   1.9803200e+05   1.8476800e+05   1.9886800e+05   1.9875800e+05   1.9326800e+05   1.7121700e+05   1.8910300e+05   1.6835600e+05   1.9865300e+05   2.2899300e+05   2.1204100e+05   1.9092400e+05   1.6725200e+05   1.7826300e+05   1.8843400e+05   1.8571200e+05   2.0623900e+05   1.9281600e+05   1.7180000e+05   1.8465100e+05   1.7294800e+05   1.8140900e+05   2.0008300e+05   1.8621800e+05   1.9594500e+05   2.0742300e+05   2.0110300e+05   1.7743500e+05   1.6398600e+05   1.8015800e+05   1.9509900e+05   1.9102200e+05   2.0015700e+05   2.2960700e+05   1.9933600e+05   2.1080200e+05   1.9445900e+05   1.9625600e+05   1.6670100e+05   1.7029200e+05   1.9442500e+05   1.9993500e+05   2.0207800e+05   2.2344400e+05   2.3086800e+05   2.2079700e+05   0.0000000e+00   1.9343200e+05   1.9111000e+05   1.8482300e+05   1.9509800e+05   2.0790900e+05   2.1297700e+05   2.0814600e+05   2.1415500e+05   2.0906100e+05   2.0280700e+05   2.0385100e+05   1.8943400e+05   1.9238700e+05   1.9600700e+05   2.0048000e+05   2.0118300e+05   2.1672400e+05   2.4105400e+05   2.0776900e+05   2.1030600e+05   2.0467900e+05   2.0777200e+05   2.0120800e+05   2.0807800e+05   1.9772700e+05   1.8550800e+05   2.0804400e+05   2.1613400e+05   2.2921600e+05   2.2551500e+05   2.2562900e+05
   1.8912000e+05   1.8698800e+05   1.8292700e+05   1.6591800e+05   1.8503700e+05   1.8304700e+05   1.8521600e+05   2.0265600e+05   1.9344600e+05   1.9798100e+05   1.8363500e+05   1.7695300e+05   1.8799400e+05   1.9401700e+05   2.0242200e+05   1.9443400e+05   1.7952600e+05   1.8724400e+05   1.8686200e+05   1.8836400e+05   1.8462700e+05   2.0087300e+05   2.1051500e+05   2.0609100e+05   1.9296800e+05   1.8921300e+05   1.9098500e+05   1.8241200e+05   1.7998500e+05   1.8265500e+05   2.0183500e+05   2.0794100e+05   2.1230400e+05   1.7594000e+05   1.7271000e+05   1.9552700e+05   1.8191800e+05   1.8322000e+05   1.8470900e+05   1.9128800e+05   1.9172800e+05   1.8281400e+05   1.8138100e+05   1.8196700e+05   1.9275900e+05   1.7646900e+05   1.7389000e+05   1.7791100e+05   1.8477500e+05   1.8187700e+05   1.7451600e+05   1.7374900e+05   1.8179800e+05   1.9603400e+05   1.8966800e+05   1.7011200e+05   1.6720100e+05   1.6989100e+05   1.6084900e+05   0.0000000e+00   1.7992400e+05   1.8198400e+05   1.9334600e+05   1.8749700e+05   1.5373900e+05   1.6529100e+05   1.6419300e+05   1.7705700e+05   1.6883500e+05   1.7374700e+05   1.7771800e+05   2.0799700e+05   2.0419500e+05   1.7630200e+05   1.7827300e+05   1.8220700e+05   1.7942500e+05   1.7936300e+05   1.8131200e+05   1.8208900e+05   1.9818300e+05   1.9701100e+05   1.8933900e+05   1.7220800e+05   1.7750700e+05   1.7248600e+05   1.8178500e+05   1.9138300e+05   1.8695800e+05   1.7403400e+05
   2.4640700e+05   2.3254000e+05   2.4060300e+05   2.3859200e+05   2.3852700e+05   2.4670800e+05   2.3985800e+05   2.5602900e+05   2.5215700e+05   2.3268200e+05   2.5443500e+05   2.5388800e+05   2.5035900e+05   2.3355300e+05   2.3936300e+05   2.4510600e+05   2.5477400e+05   2.4943700e+05   2.4730800e+05   2.3391100e+05   2.4758200e+05   2.3403100e+05   2.4221800e+05   2.4973800e+05   2.3586500e+05   2.4613900e+05   2.5973100e+05   2.3956800e+05   2.4861600e+05   2.4194000e+05   2.7257400e+05   2.7897800e+05   2.5453100e+05   2.5020700e+05   2.4964700e+05   2.4094600e+05   2.4057700e+05   2.4986700e+05   2.6041000e+05   2.4633200e+05   2.6838700e+05   2.5346800e+05   2.6363300e+05   2.5074500e+05   2.4765400e+05   2.5089400e+05   2.4645600e+05   2.4071600e+05   2.4648700e+05   2.2933300e+05   2.2926600e+05   2.4452400e+05   2.5684800e+05   2.4101700e+05   2.4539300e+05   2.4850700e+05   2.4679700e+05   2.5039400e+05   2.6264400e+05   2.6611700e+05   0.0000000e+00   2.5042900e+05   2.4969700e+05   2.5569900e+05   2.4872700e+05   2.5233600e+05   2.5420700e+05   2.5632800e+05   2.5953100e+05   2.6216200e+05   2.4893900e+05   2.4934600e+05   2.5835500e+05   2.5530700e+05   2.5893900e+05   2.5605700e+05   2.6237100e+05   2.6367100e+05   2.5060200e+05   2.4489000e+05   2.3065700e+05   2.4255700e+05   2.3417300e+05   2.4934300e+05   2.3177000e+05   2.2439800e+05   2.3459000e+05   2.6492300e+05   2.3549300e+05   2.3172200e+05
   1.8752100e+05   1.9281000e+05   2.0637800e+05   2.1441900e+05   2.1131400e+05   2.0165400e+05   2.0545700e+05   2.0584600e+05   1.9956900e+05   1.9855800e+05   2.0187400e+05   2.0382500e+05   2.0477800e+05   2.0632300e+05   2.0889500e+05   2.0531500e+05   2.1371100e+05   2.2011300e+05   2.1667100e+05   2.0006800e+05   1.9815700e+05   1.9562700e+05   2.0730600e+05   2.1449900e+05   2.1938300e+05   1.9738300e+05   2.1152200e+05   1.9189600e+05   1.9268800e+05   2.0370900e+05   2.1723900e+05   2.1404600e+05   2.3311200e+05   2.1666000e+05   2.1331200e+05   2.1055800e+05   2.1124300e+05   2.0789900e+05   2.0856200e+05   1.8932000e+05   2.0041600e+05   2.1844200e+05   2.2648400e+05   2.1929600e+05   2.2521900e+05   2.1509900e+05   2.1291200e+05   2.1330900e+05   2.1402900e+05   2.0340000e+05   2.0825400e+05   2.1349300e+05   2.0894700e+05   1.9549700e+05   2.0369400e+05   2.0667600e+05   2.0726000e+05   2.2154700e+05   2.2401300e+05   2.1293300e+05   2.0925400e+05   0.0000000e+00   2.0587000e+05   2.0623100e+05   2.0286200e+05   1.8914800e+05   1.9555300e+05   1.9551900e+05   2.0091100e+05   1.9439000e+05   2.1120400e+05   2.0236000e+05   1.9637400e+05   1.9261800e+05   1.8038800e+05   1.9383800e+05   2.0313100e+05   1.8757300e+05   1.9372800e+05   1.8485700e+05   1.9449900e+05   1.9093000e+05   1.8481800e+05   1.9268800e+05   1.9860900e+05   2.0010900e+05   2.1070100e+05   1.9916500e+05   1.9525400e+05   1.9099900e+05
   1.0413300e+05   1.0239000e+05   1.0950300e+05   1.1594700e+05   1.2665700e+05   1.0387600e+05   9.0362000e+04   1.0070900e+05   9.2070000e+04   9.6343000e+04   9.2717000e+04   1.0020300e+05   1.1690900e+05   1.1288900e+05   9.6092000e+04   8.8385000e+04   8.2003000e+04   9.8488000e+04   1.0199900e+05   1.0024000e+05   1.0203600e+05   9.9542000e+04   8.3673000e+04   8.2793000e+04   8.3267000e+04   1.0127700e+05   1.0479800e+05   9.5964000e+04   8.6836000e+04   9.8721000e+04   9.6561000e+04   9.1784000e+04   8.4582000e+04   7.5932000e+04   9.8251000e+04   1.0765500e+05   9.6415000e+04   1.0023500e+05   9.7668000e+04   9.9930000e+04   9.9921000e+04   9.8194000e+04   1.0412400e+05   1.0020800e+05   9.1612000e+04   9.3441000e+04   8.2430000e+04   9.0882000e+04   1.0110400e+05   9.7574000e+04   9.1014000e+04   9.0023000e+04   1.0235300e+05   9.4533000e+04   9.5491000e+04   1.0042400e+05   9.6941000e+04   1.0332900e+05   9.5843000e+04   1.0755600e+05   1.2510700e+05   1.1899200e+05   0.0000000e+00   1.0960800e+05   1.0370400e+05   1.0730800e+05   1.2085700e+05   1.2986600e+05   1.1377400e+05   1.0610500e+05   1.2039800e+05   1.1781400e+05   1.1390300e+05   1.1106400e+05   1.1849300e+05   1.1820900e+05   1.0221100e+05   1.0096500e+05   1.0522800e+05   9.3169000e+04   9.8105000e+04   1.1536000e+05   1.1227000e+05   1.1932400e+05   1.0489100e+05   1.1629600e+05   1.0930000e+05   1.1181000e+05   1.0433000e+05   1.1484800e+05
   1.7304300e+05   1.8363100e+05   1.8003500e+05   1.7683800e+05   1.7603200e+05   1.6210900e+05   1.6305200e+05   1.8118000e+05   1.7807700e+05   1.5951300e+05   1.7133000e+05   1.5934700e+05   1.7260600e+05   1.7317200e+05   1.7849500e+05   1.6712300e+05   1.5352300e+05   1.6815000e+05   1.7533900e+05   1.8004800e+05   1.7268800e+05   1.6256400e+05   1.7095600e+05   1.8521900e+05   1.8560500e+05   1.7644700e+05   1.6247100e+05   1.6580900e+05   1.8008300e+05   1.8795400e+05   1.6861300e+05   1.8024700e+05   1.7729800e+05   1.7404700e+05   1.7105300e+05   1.7619400e+05   1.8836000e+05   1.9787400e+05   1.7737400e+05   1.6110900e+05   1.6959000e+05   1.8112900e+05   1.7808200e+05   1.7275100e+05   1.5916600e+05   1.6774500e+05   1.7668200e+05   1.9562800e+05   1.9838100e+05   1.8448000e+05   1.9039400e+05   1.8064600e+05   1.7834800e+05   1.7767900e+05   1.7197500e+05   1.8208800e+05   1.8221500e+05   1.9881600e+05   1.9685600e+05   1.9513300e+05   1.9557900e+05   1.8521000e+05   1.8868500e+05   0.0000000e+00   1.7535900e+05   1.8448700e+05   1.8329000e+05   1.8414000e+05   1.9045900e+05   1.9972500e+05   1.8738800e+05   1.9385900e+05   1.7253900e+05   1.7474300e+05   1.8707200e+05   1.7600100e+05   1.8206100e+05   1.8108600e+05   1.9109600e+05   1.8663700e+05   1.8921000e+05   1.7631600e+05   1.9059900e+05   1.8630800e+05   2.0342100e+05   1.8876000e+05   1.8191700e+05   1.7663500e+05   1.7320100e+05   1.9401900e+05
   1.2665800e+05   1.2109100e+05   1.3487000e+05   1.2546100e+05   1.3234100e+05   1.2620000e+05   1.3578400e+05   1.2029900e+05   1.2249200e+05   1.1721000e+05   1.2349000e+05   1.1584100e+05   1.1481000e+05   1.2255800e+05   1.1971600e+05   1.2836400e+05   1.2461600e+05   1.1399200e+05   1.1589600e+05   1.0916800e+05   1.0543100e+05   1.1117800e+05   1.2607400e+05   1.2268900e+05   1.0436500e+05   1.0169900e+05   1.0519400e+05   1.1492100e+05   9.4854000e+04   1.1610800e+05   1.1161700e+05   1.1248200e+05   1.0916800e+05   1.0626400e+05   1.0051300e+05   1.1096200e+05   1.0990500e+05   1.0356300e+05   1.0442700e+05   1.1114500e+05   1.0539300e+05   1.0852800e+05   1.0505000e+05   1.0843200e+05   1.1324700e+05   1.0138100e+05   1.0675700e+05   9.8296000e+04   1.1283500e+05   1.0790100e+05   1.0712800e+05   1.2073100e+05   1.2234500e+05   1.2443300e+05   1.0389700e+05   1.2393200e+05   1.2083200e+05   1.2366400e+05   1.2412700e+05   1.1055000e+05   1.1639300e+05   1.1421800e+05   1.1330700e+05   1.2581100e+05   0.0000000e+00   1.2968800e+05   1.1727400e+05   1.2343100e+05   1.2634000e+05   1.2686400e+05   1.2603800e+05   1.0922600e+05   1.1799100e+05   1.2778200e+05   1.0580100e+05   1.0922200e+05   1.1985100e+05   1.1628700e+05   1.2431100e+05   1.4332100e+05   1.3186500e+05   1.3234600e+05   1.3929800e+05   1.3785800e+05   1.1850300e+05   1.2316300e+05   1.2497700e+05   1.1948700e+05   1.3172800e+05   1.3463200e+05
   2.0938200e+05   2.2062200e+05   2.0919900e+05   2.0974900e+05   2.0166300e+05   2.0338400e+05   1.9697200e+05   1.9818300e+05   2.0604900e+05   2.0821500e+05   2.1059000e+05   2.1892800e+05   2.3822300e+05   2.2152500e+05   2.1122900e+05   2.0724300e+05   2.1856400e+05   2.0231600e+05   1.9360900e+05   1.9701600e+05   1.9764300e+05   2.0967100e+05   1.9607100e+05   1.9947500e+05   2.0412100e+05   1.9619500e+05   1.8448300e+05   1.7950600e+05   1.8869500e+05   1.8677200e+05   1.9384600e+05   1.8134900e+05   1.7857600e+05   1.8410100e+05   2.0068300e+05   2.1511800e+05   2.1035000e+05   2.0195500e+05   1.7872300e+05   1.7104900e+05   1.8037400e+05   1.9186100e+05   2.1003000e+05   2.0367700e+05   2.1948200e+05   2.2949400e+05   2.1019500e+05   2.1905900e+05   1.8788300e+05   1.8811200e+05   1.6940600e+05   1.6804400e+05   1.7469500e+05   1.8646600e+05   1.9105200e+05   2.1287200e+05   2.1048100e+05   1.9465500e+05   1.9396400e+05   1.8731300e+05   1.9262800e+05   1.8994400e+05   2.0069800e+05   1.9505600e+05   1.9694700e+05   0.0000000e+00   1.9454800e+05   1.9927400e+05   1.9633600e+05   2.0161700e+05   1.9695000e+05   2.0683600e+05   2.0842900e+05   2.0118200e+05   2.0501600e+05   2.0086300e+05   2.0526500e+05   1.9236600e+05   1.9106900e+05   1.9568900e+05   2.1015100e+05   2.2180600e+05   2.2732100e+05   2.0671500e+05   1.9750100e+05   2.0457600e+05   2.1301200e+05   2.0353500e+05   2.2193900e+05   2.1426200e+05
   4.8891400e+05   4.9806000e+05   4.5658000e+05   4.4603600e+05   4.7921600e+05   4.9424000e+05   5.0787000e+05   4.8675100e+05   4.6251200e+05   4.4845700e+05   4.5915600e+05   4.8985600e+05   4.6316900e+05   4.8499400e+05   4.5233300e+05   4.3697600e+05   4.5350700e+05   4.8352200e+05   4.8302800e+05   4.7521900e+05   4.7428300e+05   4.4622300e+05   4.5651500e+05   4.6200700e+05   4.8090600e+05   4.6335000e+05   4.6676600e+05   4.8145900e+05   4.5635600e+05   4.5957900e+05   4.8446400e+05   4.8435600e+05   4.6806000e+05   4.6761700e+05   4.5529400e+05   4.2830800e+05   4.7604100e+05   4.9540800e+05   4.7426200e+05   4.6705300e+05   4.6613500e+05   4.6951100e+05   4.8366300e+05   4.9882900e+05   4.6802400e+05   4.8310800e+05   4.8158500e+05   4.6551500e+05   4.4882100e+05   4.5470000e+05   4.3679000e+05   4.4900300e+05   4.6466400e+05   4.7110200e+05   4.8350700e+05   4.7667300e+05   5.0270600e+05   4.7654500e+05   4.7790300e+05   4.7251800e+05   4.7461700e+05   4.7250900e+05   4.8011300e+05   5.2778100e+05   4.9940800e+05   5.0660900e+05   0.0000000e+00   4.9076700e+05   4.9338600e+05   5.2425700e+05   5.3997400e+05   5.5984400e+05   5.4881300e+05   5.0389900e+05   4.9533100e+05   5.1788300e+05   5.2485700e+05   5.3804200e+05   5.4359600e+05   5.1658100e+05   5.2689700e+05   4.9501300e+05   4.6975500e+05   5.2463800e+05   4.9231700e+05   4.9349100e+05   4.9094000e+05   5.0275000e+05   4.9478400e+05   4.6835500e+05
   5.0031400e+05   5.1936000e+05   5.5389900e+05   5.6844900e+05   5.3194600e+05   4.9605100e+05   5.1821000e+05   5.2587800e+05   5.1953300e+05   5.3018800e+05   5.3526500e+05   5.7554300e+05   5.4202200e+05   5.4323600e+05   5.5973400e+05   5.1562300e+05   5.2759100e+05   5.5231200e+05   5.6687400e+05   5.5912000e+05   5.5761000e+05   5.4381200e+05   5.3531000e+05   5.1412900e+05   5.4741500e+05   5.5818000e+05   5.5489100e+05   5.6327900e+05   5.3661700e+05   5.4439200e+05   5.0327600e+05   5.3116000e+05   5.3191200e+05   5.3112400e+05   5.5814600e+05   5.4264000e+05   5.5572600e+05   5.3796400e+05   5.2701500e+05   5.2947400e+05   5.2637900e+05   5.0299700e+05   5.3218200e+05   5.4331800e+05   5.1081600e+05   5.2059500e+05   5.5075100e+05   5.4517300e+05   5.2704200e+05   4.9782700e+05   5.1067100e+05   5.1820000e+05   5.7058400e+05   5.3992100e+05   5.1377000e+05   4.9748500e+05   5.2219400e+05   5.6497100e+05   5.7014300e+05   5.3576500e+05   5.0593700e+05   5.2657000e+05   5.4347500e+05   5.5745600e+05   5.1903000e+05   5.1190700e+05   5.2887100e+05   0.0000000e+00   5.1579800e+05   5.3085300e+05   5.3872600e+05   5.2556900e+05   5.2230200e+05   5.1121200e+05   5.5508400e+05   5.2966100e+05   5.5242200e+05   5.5283100e+05   5.2098900e+05   4.9745600e+05   5.3615800e+05   5.3334200e+05   5.5362500e+05   5.4711400e+05   5.2917100e+05   5.5355500e+05   5.5608000e+05   5.2926000e+05   4.9629700e+05   4.8635900e+05
   1.3129500e+05   1.2913200e+05   1.1734800e+05   1.2457100e+05   1.0612200e+05   1.1278700e+05   1.3041000e+05   1.3453200e+05   1.2872700e+05   1.1511500e+05   1.0497400e+05   1.1748700e+05   1.1161900e+05   1.1745900e+05   1.2334100e+05   1.0657100e+05   1.1409200e+05   1.1173700e+05   1.1882900e+05   1.3839200e+05   1.0292400e+05   1.0864600e+05   1.1673800e+05   1.1693100e+05   1.3222900e+05   1.3581400e+05   1.0797400e+05   1.0893800e+05   1.1972000e+05   1.1902500e+05   1.0764600e+05   1.1052700e+05   1.0656500e+05   1.1623100e+05   1.0008900e+05   9.1697000e+04   1.0219700e+05   1.0351300e+05   1.0252200e+05   1.0042400e+05   1.0019000e+05   1.1006800e+05   1.2099400e+05   1.3195400e+05   1.0113600e+05   1.0146200e+05   1.2361500e+05   1.2190200e+05   1.1718500e+05   1.1798400e+05   9.6783000e+04   1.0051800e+05   1.1389600e+05   1.1079900e+05   9.5617000e+04   9.6647000e+04   1.1330100e+05   1.2245500e+05   1.0222300e+05   1.1154100e+05   9.5159000e+04   1.0835700e+05   1.0894600e+05   1.4378000e+05   1.0369900e+05   1.0376900e+05   1.2063400e+05   1.1499000e+05   0.0000000e+00   1.0765900e+05   1.0817300e+05   1.0773400e+05   1.1506500e+05   1.1210200e+05   1.0164800e+05   1.1799500e+05   1.2110500e+05   1.0432700e+05   1.0104600e+05   1.0466400e+05   1.1377500e+05   1.1312300e+05   1.2141100e+05   1.3660500e+05   1.1824400e+05   1.0090100e+05   1.0280100e+05   1.0078600e+05   1.1697900e+05   1.1474500e+05
   1.0940900e+05   1.0347700e+05   1.1489700e+05   1.0699800e+05   1.1697300e+05   1.0974200e+05   1.3305300e+05   1.2084600e+05   1.1040500e+05   1.0169400e+05   1.2399700e+05   1.0958300e+05   1.0430800e+05   9.1403000e+04   1.0821200e+05   1.1815300e+05   1.0923400e+05   8.5305000e+04   9.5728000e+04   1.0300800e+05   1.2986400e+05   1.1912500e+05   1.0496100e+05   1.0606000e+05   1.0401700e+05   1.0559700e+05   9.0552000e+04   9.8896000e+04   1.0001700e+05   1.0582300e+05   9.3096000e+04   9.5134000e+04   9.6415000e+04   1.0763400e+05   8.6144000e+04   8.7973000e+04   7.8480000e+04   1.0227300e+05   9.8862000e+04   1.0101000e+05   9.6837000e+04   1.0696200e+05   1.0018800e+05   1.0359700e+05   9.8122000e+04   1.3063400e+05   1.1419900e+05   1.1144200e+05   9.4137000e+04   1.1016100e+05   9.3742000e+04   1.1566900e+05   1.1041400e+05   1.1607400e+05   1.0416200e+05   1.1060200e+05   9.3576000e+04   1.2008900e+05   1.1405100e+05   1.2327500e+05   9.7843000e+04   1.0412000e+05   1.1633300e+05   1.2700000e+05   1.0300100e+05   1.0360100e+05   9.4052000e+04   1.0513600e+05   1.0096700e+05   0.0000000e+00   9.2141000e+04   9.0475000e+04   9.9649000e+04   9.1348000e+04   9.1717000e+04   8.2604000e+04   9.3428000e+04   9.5585000e+04   9.0825000e+04   9.0754000e+04   9.6622000e+04   9.0733000e+04   1.0431000e+05   8.1758000e+04   9.3749000e+04   9.8030000e+04   1.0565200e+05   9.4724000e+04   1.1586300e+05   1.0247100e+05
   8.3128000e+04   7.9027000e+04   8.3880000e+04   8.3628000e+04   8.5394000e+04   7.7886000e+04   7.7026000e+04   7.6581000e+04   7.8635000e+04   7.7064000e+04   6.8528000e+04   7.1311000e+04   8.1499000e+04   7.8069000e+04   8.0377000e+04   6.4518000e+04   7.7586000e+04   7.7828000e+04   6.4446000e+04   7.3609000e+04   8.2604000e+04   6.8849000e+04   7.4151000e+04   7.5943000e+04   7.4733000e+04   6.4412000e+04   6.5449000e+04   8.0403000e+04   7.7137000e+04   7.3499000e+04   7.3665000e+04   7.3806000e+04   7.6748000e+04   8.7646000e+04   7.2943000e+04   7.1670000e+04   7.3491000e+04   6.9639000e+04   8.3524000e+04   9.1301000e+04   8.1404000e+04   8.0620000e+04   7.9098000e+04   9.5523000e+04   8.4341000e+04   7.2049000e+04   7.3846000e+04   7.9419000e+04   8.9615000e+04   8.4176000e+04   8.3639000e+04   8.9831000e+04   7.3249000e+04   8.3050000e+04   8.3039000e+04   7.6493000e+04   8.3825000e+04   7.5722000e+04   8.9588000e+04   8.0888000e+04   7.8705000e+04   8.7877000e+04   9.0300000e+04   7.9360000e+04   7.8880000e+04   7.1917000e+04   8.4938000e+04   8.2023000e+04   7.8730000e+04   8.0405000e+04   0.0000000e+00   7.4876000e+04   7.6170000e+04   8.1038000e+04   6.6158000e+04   7.4334000e+04   7.6819000e+04   8.3937000e+04   8.1830000e+04   8.6693000e+04   8.6251000e+04   7.8601000e+04   8.0185000e+04   8.3434000e+04   8.9612000e+04   7.7921000e+04   7.2125000e+04   7.6818000e+04   8.1944000e+04   9.0395000e+04
   9.9142000e+04   1.0724900e+05   1.2037400e+05   1.0117000e+05   1.0073700e+05   9.9579000e+04   9.7728000e+04   1.1367400e+05   1.4108200e+05   1.1673400e+05   1.0398200e+05   1.0702700e+05   1.2027400e+05   1.1095400e+05   1.0787700e+05   1.0590700e+05   1.1238000e+05   1.0413400e+05   9.4360000e+04   1.0549800e+05   9.5909000e+04   1.1700400e+05   9.6267000e+04   9.3513000e+04   1.1715000e+05   1.0559900e+05   1.0213900e+05   9.8364000e+04   1.0152000e+05   1.0219200e+05   1.0835000e+05   1.0096300e+05   9.7982000e+04   1.0216300e+05   1.1932100e+05   1.0182400e+05   9.8936000e+04   8.2410000e+04   1.0597800e+05   1.0580000e+05   1.1254400e+05   1.0228400e+05   9.5661000e+04   9.3261000e+04   1.0086300e+05   1.0678900e+05   1.2394800e+05   8.5508000e+04   9.9461000e+04   9.7229000e+04   1.0613500e+05   1.1305600e+05   1.0662400e+05   1.0039600e+05   1.1064200e+05   1.0449500e+05   1.0947300e+05   9.5234000e+04   1.0145600e+05   1.0777000e+05   1.1421500e+05   9.4473000e+04   1.0905600e+05   1.0017100e+05   9.0890000e+04   1.0204800e+05   9.8199000e+04   1.0167900e+05   9.0018000e+04   8.7696000e+04   1.0543900e+05   0.0000000e+00   1.0086800e+05   1.1115200e+05   1.0314300e+05   9.5296000e+04   1.2147900e+05   1.1657600e+05   1.0963400e+05   1.1566900e+05   1.1700500e+05   1.1374500e+05   1.0967000e+05   1.0513200e+05   1.1652600e+05   1.0278300e+05   1.1887400e+05   1.1562300e+05   1.0885000e+05   1.1692500e+05
   2.0280600e+05   1.5795200e+05   1.5409500e+05   1.8463500e+05   1.6426900e+05   1.5945500e+05   1.5951200e+05   1.6762300e+05   1.8117900e+05   1.6046300e+05   1.7146600e+05   1.6636200e+05   1.7571600e+05   1.5849100e+05   1.6843400e+05   1.6996000e+05   1.7007900e+05   1.6596600e+05   1.5600300e+05   1.4767800e+05   1.6992100e+05   1.5786400e+05   1.5613200e+05   1.4327600e+05   1.4119700e+05   1.5229100e+05   1.5259500e+05   1.5380100e+05   1.5781000e+05   1.6419500e+05   1.6628500e+05   1.6095400e+05   1.6036100e+05   1.6672500e+05   1.6274400e+05   1.6642500e+05   1.5442300e+05   1.6389400e+05   1.4348200e+05   1.4602800e+05   1.5800200e+05   1.5241700e+05   1.5716500e+05   1.4871600e+05   1.4447700e+05   1.6593200e+05   1.5488500e+05   1.5500300e+05   1.5527900e+05   1.5717000e+05   1.3230000e+05   1.5995700e+05   1.4405600e+05   1.5830100e+05   1.5331600e+05   1.7039300e+05   1.7341900e+05   1.5136100e+05   1.4572900e+05   1.4183600e+05   1.6361900e+05   1.5569900e+05   1.5672100e+05   1.4154200e+05   1.6096300e+05   1.5526200e+05   1.4193400e+05   1.5417500e+05   1.6650200e+05   1.7751000e+05   1.6317600e+05   1.7525300e+05   0.0000000e+00   1.7160900e+05   1.6646200e+05   1.7350700e+05   1.6623300e+05   1.9059400e+05   1.8018400e+05   1.9665400e+05   1.8246800e+05   1.8881600e+05   1.9022300e+05   1.8120700e+05   1.5848700e+05   1.6964200e+05   1.8178500e+05   1.6370000e+05   1.5312300e+05   1.6689500e+05
   1.6986300e+05   1.7854000e+05   1.8813200e+05   1.7759800e+05   1.8842300e+05   1.7057700e+05   1.7806200e+05   1.9230400e+05   1.9238600e+05   1.9188300e+05   1.9667700e+05   1.8779300e+05   1.9858100e+05   1.9685900e+05   2.0128100e+05   1.8943300e+05   1.9930400e+05   1.9643400e+05   1.7835000e+05   1.8956300e+05   1.7173000e+05   1.9012200e+05   1.9061700e+05   1.8509400e+05   1.5999800e+05   1.8951400e+05   1.8177000e+05   1.7667200e+05   1.9146300e+05   1.8341300e+05   1.7536900e+05   1.5977000e+05   1.7607300e+05   1.7259900e+05   1.6887400e+05   1.8113700e+05   1.8878800e+05   2.0316700e+05   1.7559700e+05   1.6184000e+05   1.7772500e+05   1.8839800e+05   1.8909400e+05   1.7065700e+05   1.8256200e+05   1.7925800e+05   1.8299600e+05   1.8674100e+05   1.7668500e+05   1.7579900e+05   1.7937300e+05   1.7089000e+05   1.7254300e+05   1.7959800e+05   1.6799800e+05   1.6537500e+05   1.6727900e+05   1.7235800e+05   1.6609400e+05   1.6392400e+05   1.6597000e+05   1.7051600e+05   1.6113500e+05   1.5591600e+05   1.6297900e+05   1.8769400e+05   1.6169700e+05   1.8000300e+05   1.9019900e+05   1.9436500e+05   1.7959600e+05   1.5609600e+05   1.9449000e+05   0.0000000e+00   1.8038400e+05   1.7087900e+05   1.7421600e+05   1.8804300e+05   1.6062000e+05   1.6232700e+05   1.7772400e+05   1.7235300e+05   1.7980500e+05   1.7090300e+05   1.7059900e+05   1.6887300e+05   1.8160800e+05   1.8664300e+05   1.8517500e+05   1.8559900e+05
   5.8898000e+04   5.2473000e+04   5.0457000e+04   5.1486000e+04   5.2223000e+04   5.9018000e+04   5.6252000e+04   4.3885000e+04   5.7455000e+04   5.9807000e+04   6.7664000e+04   6.9692000e+04   8.4009000e+04   7.0179000e+04   6.1184000e+04   5.7979000e+04   6.3224000e+04   5.2181000e+04   5.2898000e+04   6.0092000e+04   5.7566000e+04   5.2169000e+04   5.5810000e+04   4.5508000e+04   4.6731000e+04   3.8400000e+04   5.1947000e+04   4.1386000e+04   3.9024000e+04   3.8844000e+04   5.0214000e+04   4.0184000e+04   4.3339000e+04   4.3727000e+04   5.3619000e+04   3.3605000e+04   3.6691000e+04   3.3474000e+04   3.6020000e+04   3.6036000e+04   3.6993000e+04   3.3176000e+04   3.8014000e+04   3.7691000e+04   3.4501000e+04   4.9484000e+04   5.2574000e+04   5.3914000e+04   5.2535000e+04   4.2832000e+04   5.3298000e+04   5.5594000e+04   5.7677000e+04   5.3452000e+04   5.1460000e+04   3.9968000e+04   5.1296000e+04   4.6307000e+04   5.6245000e+04   5.1083000e+04   4.7584000e+04   4.6642000e+04   6.1256000e+04   4.3493000e+04   4.4649000e+04   4.8173000e+04   4.1574000e+04   3.8521000e+04   4.3604000e+04   4.1910000e+04   4.4727000e+04   4.3981000e+04   4.2101000e+04   4.4148000e+04   0.0000000e+00   4.3632000e+04   4.7945000e+04   4.4163000e+04   4.3784000e+04   3.7625000e+04   3.9985000e+04   3.7316000e+04   4.9712000e+04   4.7251000e+04   5.0396000e+04   3.9392000e+04   5.4353000e+04   4.4855000e+04   4.5171000e+04   4.8191000e+04
   4.9640000e+04   4.4141000e+04   3.6315000e+04   4.6893000e+04   5.3089000e+04   5.1302000e+04   3.7542000e+04   5.2494000e+04   4.4139000e+04   5.3199000e+04   4.7758000e+04   5.0515000e+04   4.5293000e+04   5.1014000e+04   5.9971000e+04   4.9241000e+04   5.2178000e+04   5.0840000e+04   5.5237000e+04   4.5157000e+04   5.1177000e+04   5.2051000e+04   5.0351000e+04   4.8468000e+04   5.4993000e+04   5.0274000e+04   5.3194000e+04   6.3605000e+04   4.8355000e+04   5.0611000e+04   5.1669000e+04   4.4461000e+04   4.8645000e+04   4.1552000e+04   4.8567000e+04   4.4094000e+04   4.2074000e+04   4.0082000e+04   4.8687000e+04   4.6986000e+04   4.4692000e+04   4.3354000e+04   4.4865000e+04   4.9223000e+04   4.5447000e+04   6.0619000e+04   5.5171000e+04   4.8201000e+04   5.4803000e+04   6.2751000e+04   5.7100000e+04   5.0845000e+04   4.2284000e+04   5.1618000e+04   5.4898000e+04   4.1863000e+04   5.1667000e+04   5.1902000e+04   5.1951000e+04   4.1758000e+04   4.6827000e+04   5.2320000e+04   4.6374000e+04   4.4212000e+04   5.1672000e+04   4.5818000e+04   4.2981000e+04   4.4003000e+04   4.2177000e+04   4.2652000e+04   4.4031000e+04   4.4521000e+04   4.3385000e+04   5.2279000e+04   5.0398000e+04   0.0000000e+00   3.7632000e+04   4.3609000e+04   4.0495000e+04   4.0261000e+04   4.0818000e+04   4.4723000e+04   4.5584000e+04   3.6232000e+04   3.8771000e+04   5.0467000e+04   3.8107000e+04   3.5874000e+04   4.0682000e+04   4.2540000e+04
   1.4291900e+05   1.2992600e+05   1.3889900e+05   1.4583000e+05   1.3527600e+05   1.2937900e+05   1.3583800e+05   1.3237900e+05   1.4128300e+05   1.3783800e+05   1.4925800e+05   1.5891800e+05   1.4506500e+05   1.4600900e+05   1.3730400e+05   1.3532900e+05   1.4281000e+05   1.3727800e+05   1.4380900e+05   1.5014900e+05   1.3463400e+05   1.4443000e+05   1.4151500e+05   1.4709000e+05   1.3091300e+05   1.3163100e+05   1.3357300e+05   1.4046700e+05   1.3706200e+05   1.4118600e+05   1.4078800e+05   1.3765900e+05   1.3815400e+05   1.5505200e+05   1.5417700e+05   1.4876900e+05   1.3248100e+05   1.3885200e+05   1.4753800e+05   1.3073500e+05   1.3466800e+05   1.5454000e+05   1.5744700e+05   1.3834800e+05   1.3807500e+05   1.3661400e+05   1.4162100e+05   1.4558400e+05   1.4412000e+05   1.3812400e+05   1.4414700e+05   1.4905600e+05   1.5593700e+05   1.5043500e+05   1.4888600e+05   1.6083000e+05   1.5564400e+05   1.3790100e+05   1.4491600e+05   1.3202500e+05   1.5288300e+05   1.5205100e+05   1.6199600e+05   1.5610500e+05   1.4906900e+05   1.4120100e+05   1.3850200e+05   1.4086900e+05   1.5166900e+05   1.5510600e+05   1.5954300e+05   1.5195200e+05   1.4331600e+05   1.5203900e+05   1.6570600e+05   1.4441000e+05   0.0000000e+00   1.4598000e+05   1.4420200e+05   1.4625000e+05   1.5174500e+05   1.4350200e+05   1.4921400e+05   1.3501800e+05   1.4328500e+05   1.3989700e+05   1.3755200e+05   1.2442600e+05   1.4237400e+05   1.4616800e+05
   1.2231900e+05   1.3832900e+05   1.4247300e+05   1.3236400e+05   1.5110600e+05   1.5924100e+05   1.3381600e+05   1.3885700e+05   1.4430500e+05   1.3310300e+05   1.4912200e+05   1.5683700e+05   1.5142500e+05   1.5923400e+05   1.4245600e+05   1.4100200e+05   1.3716900e+05   1.4783600e+05   1.6447400e+05   1.5007700e+05   1.3958900e+05   1.6016600e+05   1.4124800e+05   1.5247100e+05   1.5233500e+05   1.5759600e+05   1.5102900e+05   1.4264000e+05   1.4730000e+05   1.5890600e+05   1.4366800e+05   1.3380200e+05   1.5636700e+05   1.3599700e+05   1.4888400e+05   1.4799300e+05   1.5544500e+05   1.5397300e+05   1.4251500e+05   1.3781100e+05   1.4480900e+05   1.3987200e+05   1.4556200e+05   1.5834500e+05   1.4983600e+05   1.5781600e+05   1.6527800e+05   1.5595500e+05   1.3973700e+05   1.4833200e+05   1.5357300e+05   1.5727700e+05   1.5505900e+05   1.4998100e+05   1.5494200e+05   1.5562500e+05   1.5821100e+05   1.4332700e+05   1.3750300e+05   1.4807600e+05   1.5219700e+05   1.3660800e+05   1.4278500e+05   1.5185100e+05   1.5665000e+05   1.3831200e+05   1.5286300e+05   1.4959300e+05   1.4302100e+05   1.4436400e+05   1.4569100e+05   1.4919600e+05   1.3153600e+05   1.3290100e+05   1.5448400e+05   1.1671100e+05   1.2238700e+05   0.0000000e+00   1.2708600e+05   1.2762600e+05   1.2509500e+05   1.3977600e+05   1.2231200e+05   1.2082300e+05   1.2622900e+05   1.2742200e+05   1.1746800e+05   1.2404200e+05   1.3244200e+05   1.2912600e+05
   2.7211000e+04   2.9196000e+04   2.8576000e+04   2.8016000e+04   3.2438000e+04   3.6678000e+04   3.9743000e+04   3.2751000e+04   3.7258000e+04   2.7424000e+04   2.7470000e+04   2.0492000e+04   3.2371000e+04   3.8858000e+04   2.5242000e+04   2.7583000e+04   3.2482000e+04   3.1962000e+04   2.9464000e+04   2.6742000e+04   3.1953000e+04   2.9903000e+04   3.2669000e+04   2.8776000e+04   2.7405000e+04   2.6378000e+04   3.5877000e+04   2.5158000e+04   2.4605000e+04   2.5535000e+04   3.0543000e+04   2.6565000e+04   2.8821000e+04   2.5246000e+04   2.8497000e+04   3.2574000e+04   2.9722000e+04   3.5931000e+04   3.0006000e+04   3.4497000e+04   2.9013000e+04   3.2179000e+04   2.9182000e+04   3.0323000e+04   2.8360000e+04   3.1990000e+04   3.7718000e+04   3.5004000e+04   3.5188000e+04   2.7220000e+04   2.5607000e+04   3.4741000e+04   3.5242000e+04   3.2230000e+04   3.0836000e+04   3.3307000e+04   3.2913000e+04   3.7253000e+04   3.1480000e+04   2.8944000e+04   3.0138000e+04   2.7480000e+04   2.6182000e+04   2.7566000e+04   2.1956000e+04   3.1963000e+04   3.0925000e+04   2.8364000e+04   2.7523000e+04   2.8823000e+04   3.6710000e+04   3.4430000e+04   3.5323000e+04   3.0307000e+04   3.2910000e+04   3.6456000e+04   3.0043000e+04   2.5551000e+04   0.0000000e+00   2.7613000e+04   2.6417000e+04   2.4819000e+04   2.8180000e+04   2.6780000e+04   2.5395000e+04   2.7488000e+04   3.0328000e+04   2.9278000e+04   2.5209000e+04   2.8837000e+04
   2.1252000e+04   2.3600000e+04   2.7234000e+04   2.3536000e+04   2.1367000e+04   2.1828000e+04   2.5229000e+04   2.7774000e+04   3.5030000e+04   2.1335000e+04   2.5529000e+04   2.3407000e+04   2.3073000e+04   1.9344000e+04   2.1732000e+04   1.9077000e+04   1.4252000e+04   1.8044000e+04   2.3207000e+04   1.9072000e+04   1.4180000e+04   1.8601000e+04   2.1047000e+04   1.7851000e+04   1.8652000e+04   2.0465000e+04   2.1433000e+04   1.6301000e+04   2.5134000e+04   1.8242000e+04   1.9846000e+04   2.2947000e+04   2.3424000e+04   2.2336000e+04   2.3093000e+04   2.0345000e+04   2.1070000e+04   2.3980000e+04   1.3022000e+04   1.6540000e+04   2.0732000e+04   1.3350000e+04   1.6297000e+04   1.8215000e+04   1.2745000e+04   1.6978000e+04   1.7413000e+04   2.3790000e+04   2.1596000e+04   1.8401000e+04   2.7982000e+04   3.0828000e+04   2.1465000e+04   2.1940000e+04   2.2183000e+04   2.5690000e+04   2.2060000e+04   2.3330000e+04   2.4635000e+04   1.7618000e+04   2.2437000e+04   2.3054000e+04   1.5050000e+04   1.9614000e+04   1.7241000e+04   2.0125000e+04   2.0973000e+04   1.8886000e+04   2.1261000e+04   2.3659000e+04   2.3231000e+04   2.1472000e+04   1.7966000e+04   1.8110000e+04   2.0763000e+04   2.2787000e+04   2.3600000e+04   2.0334000e+04   2.7606000e+04   0.0000000e+00   2.4894000e+04   2.4441000e+04   2.4615000e+04   2.6923000e+04   1.8484000e+04   2.2362000e+04   2.2322000e+04   1.9413000e+04   2.1785000e+04   1.7922000e+04
   2.7248700e+05   2.6271700e+05   2.7818400e+05   2.7598500e+05   2.7421900e+05   2.7257800e+05   2.6850100e+05   2.8302200e+05   2.8143300e+05   2.8346100e+05   2.5748000e+05   2.5527200e+05   2.8276000e+05   2.7995700e+05   2.9208600e+05   2.8985500e+05   2.8476800e+05   2.7438300e+05   2.6612900e+05   2.6469200e+05   2.9153300e+05   2.8109400e+05   2.6497000e+05   2.8241100e+05   2.7870300e+05   2.9138600e+05   2.8843800e+05   2.6511800e+05   2.8872800e+05   2.7334300e+05   2.5801000e+05   2.6390000e+05   2.9059800e+05   2.9666900e+05   2.8138100e+05   2.8722200e+05   2.6570400e+05   2.5536700e+05   2.7220300e+05   2.7219100e+05   2.6736900e+05   2.7030700e+05   2.6220900e+05   2.4492300e+05   2.3859700e+05   2.5202900e+05   2.5881300e+05   2.5770900e+05   2.6128400e+05   2.4483500e+05   2.6360600e+05   2.6764900e+05   2.5575100e+05   2.4816800e+05   2.4846300e+05   2.5535900e+05   2.4958600e+05   2.6438600e+05   2.6312100e+05   2.7322200e+05   2.7437200e+05   2.6738300e+05   2.4262300e+05   2.5084400e+05   2.5792700e+05   2.5989700e+05   2.4733000e+05   2.5854600e+05   2.5293400e+05   2.5189000e+05   2.5369700e+05   2.6299200e+05   2.4871600e+05   2.3182800e+05   2.3770400e+05   2.4872900e+05   2.4914900e+05   2.5537800e+05   2.5265400e+05   2.6253200e+05   0.0000000e+00   2.4924600e+05   2.4514700e+05   2.4695100e+05   2.4435700e+05   2.4807500e+05   2.6613200e+05   2.8755700e+05   2.6273200e+05   2.6500700e+05
   3.1281200e+05   3.1585400e+05   3.0504000e+05   3.2284300e+05   3.1618300e+05   2.9498900e+05   2.9957000e+05   2.8301200e+05   2.7937000e+05   2.7211200e+05   2.6682900e+05   2.7026700e+05   2.7920000e+05   2.8414200e+05   2.8949900e+05   2.7507800e+05   2.7827300e+05   2.7547900e+05   2.8204800e+05   2.8869100e+05   2.7552600e+05   2.8334500e+05   2.8200300e+05   2.9502300e+05   2.7173600e+05   2.7489600e+05   2.8484500e+05   2.9474900e+05   2.8008200e+05   2.7411900e+05   2.9448800e+05   3.0578800e+05   3.0611800e+05   2.9730100e+05   3.0297300e+05   3.0257100e+05   3.3619300e+05   3.1229800e+05   3.3533000e+05   3.3236900e+05   3.2961500e+05   3.1507900e+05   3.1326800e+05   2.9973600e+05   2.8792300e+05   2.9440900e+05   2.8947600e+05   2.9063600e+05   2.9313100e+05   2.9961600e+05   2.9581300e+05   2.7922200e+05   2.8453400e+05   2.9025700e+05   2.7313400e+05   2.7884700e+05   2.7958100e+05   2.8246300e+05   2.6332000e+05   2.6900000e+05   2.9692100e+05   2.8734000e+05   2.8270300e+05   2.9965300e+05   3.0005800e+05   3.1062400e+05   3.1542500e+05   3.1412500e+05   3.0263100e+05   3.0486000e+05   3.0527400e+05   2.9699100e+05   2.9666500e+05   3.0636700e+05   3.0632500e+05   3.0947700e+05   2.9988700e+05   3.0347700e+05   2.9618200e+05   2.9429400e+05   3.1211800e+05   0.0000000e+00   3.2908800e+05   3.1912700e+05   3.3171600e+05   3.0065000e+05   3.2577100e+05   3.1878500e+05   3.2037900e+05   3.0843700e+05
   1.6846700e+05   1.6115900e+05   1.6329200e+05   1.7171800e+05   1.7133500e+05   1.6779800e+05   1.7343500e+05   1.7502100e+05   1.8314100e+05   1.7525200e+05   1.6757200e+05   1.7004500e+05   1.7286000e+05   1.5958400e+05   1.5466600e+05   1.6966900e+05   1.5551800e+05   1.5698800e+05   1.5618100e+05   1.6483300e+05   1.5756500e+05   1.4725800e+05   1.4060500e+05   1.3369400e+05   1.4140700e+05   1.3999300e+05   1.3672800e+05   1.5222700e+05   1.5959800e+05   1.5960700e+05   1.6029000e+05   1.4542200e+05   1.3411300e+05   1.5133100e+05   1.5437200e+05   1.6322900e+05   1.6429300e+05   1.5011900e+05   1.5477800e+05   1.4848900e+05   1.6602300e+05   1.5227100e+05   1.6273700e+05   1.5457500e+05   1.6795200e+05   1.6863300e+05   1.6223900e+05   1.5847200e+05   1.5110500e+05   1.5766200e+05   1.5626400e+05   1.5853800e+05   1.6240000e+05   1.6905100e+05   1.6676100e+05   1.5757100e+05   1.5822000e+05   1.6685200e+05   1.7624200e+05   1.6404800e+05   1.6610200e+05   1.6366300e+05   1.7352900e+05   1.7299200e+05   1.7199400e+05   1.6395500e+05   1.6315900e+05   1.5594700e+05   1.4904900e+05   1.6421800e+05   1.5059000e+05   1.5406700e+05   1.7192000e+05   1.5835500e+05   1.4133100e+05   1.4149400e+05   1.5219000e+05   1.4692700e+05   1.6642900e+05   1.6727300e+05   1.5902400e+05   1.6591100e+05   0.0000000e+00   1.5931700e+05   1.6506600e+05   1.5334200e+05   1.7761600e+05   1.7273800e+05   1.8440000e+05   1.8154900e+05
   1.5812900e+05   1.6739700e+05   1.7066500e+05   1.5233000e+05   1.3844400e+05   1.4987600e+05   1.6135600e+05   1.5870500e+05   1.5623200e+05   1.4670900e+05   1.5022300e+05   1.5480900e+05   1.4943100e+05   1.5490500e+05   1.6513000e+05   1.6105100e+05   1.3035100e+05   1.4246900e+05   1.2593900e+05   1.3314000e+05   1.3347900e+05   1.4389100e+05   1.5674400e+05   1.4528000e+05   1.2607800e+05   1.2938400e+05   1.3967700e+05   1.3445200e+05   1.2882400e+05   1.2574400e+05   1.3027800e+05   1.3605800e+05   1.1873900e+05   1.1475300e+05   1.2179700e+05   1.2047200e+05   1.2612500e+05   1.2760300e+05   1.4179500e+05   1.6918000e+05   1.5084900e+05   1.5439100e+05   1.5138100e+05   1.5380100e+05   1.4441600e+05   1.5976900e+05   1.4666900e+05   1.6438000e+05   1.6024200e+05   1.5693400e+05   1.4852800e+05   1.3545200e+05   1.5557100e+05   1.6820400e+05   1.4756600e+05   1.3785700e+05   1.5101100e+05   1.5403000e+05   1.5314900e+05   1.5065100e+05   1.5933700e+05   1.4796600e+05   1.3637000e+05   1.4354200e+05   1.4509700e+05   1.6841200e+05   1.5484300e+05   1.5152200e+05   1.6201600e+05   1.6322900e+05   1.5802200e+05   1.4720000e+05   1.5425400e+05   1.7162800e+05   1.5948500e+05   1.5582400e+05   1.6358500e+05   1.6720100e+05   1.6722200e+05   1.6924600e+05   1.6141800e+05   1.6485100e+05   1.7533000e+05   0.0000000e+00   1.6379100e+05   1.6287600e+05   1.5471900e+05   1.5431000e+05   1.4720300e+05   1.6739400e+05
   3.4044500e+05   3.2229100e+05   3.0362500e+05   3.1315600e+05   2.9926900e+05   2.8711000e+05   3.1810700e+05   3.2728100e+05   3.2542500e+05   3.0383600e+05   3.1738800e+05   3.2138200e+05   3.1943300e+05   3.2283000e+05   3.0824200e+05   3.1423300e+05   3.4373700e+05   3.1426900e+05   3.1052000e+05   3.1297400e+05   3.2476400e+05   3.1578200e+05   3.0676100e+05   3.1444300e+05   3.0936000e+05   3.0853100e+05   3.3173200e+05   3.1346600e+05   3.0151800e+05   2.9746900e+05   3.1365600e+05   3.2682600e+05   3.3058100e+05   3.2330400e+05   3.2272100e+05   3.1715400e+05   3.2123000e+05   3.0824800e+05   3.2854300e+05   3.0652400e+05   3.1902200e+05   3.2576000e+05   3.2163200e+05   3.2893400e+05   3.2902500e+05   3.1443700e+05   3.2210400e+05   3.1597700e+05   3.0987700e+05   3.2368500e+05   3.1873300e+05   3.2960700e+05   3.3029800e+05   3.3729500e+05   3.3948800e+05   3.2321100e+05   3.2385800e+05   3.2203900e+05   3.0809400e+05   3.1280500e+05   3.2583500e+05   3.6317200e+05   3.5752100e+05   3.4847200e+05   3.4432500e+05   3.3406400e+05   3.4354600e+05   3.4628900e+05   3.4147100e+05   3.3438400e+05   3.2854800e+05   3.4918100e+05   3.6337500e+05   3.5198300e+05   3.4584800e+05   3.4912600e+05   3.2698800e+05   3.3390300e+05   3.2233800e+05   3.1988400e+05   3.4620100e+05   3.6394600e+05   3.4804400e+05   3.5907000e+05   0.0000000e+00   3.3477200e+05   3.2579600e+05   3.4695800e+05   3.4673900e+05   3.5255100e+05
   3.5888600e+05   3.6678600e+05   3.5130300e+05   3.6188300e+05   3.6868400e+05   3.6626400e+05   3.4531200e+05   3.8326000e+05   3.8310900e+05   3.9269100e+05   3.7606300e+05   3.8121100e+05   3.5739700e+05   3.7109000e+05   3.5604600e+05   3.5969200e+05   3.5452200e+05   3.5053400e+05   3.5780100e+05   3.4349900e+05   3.4845800e+05   3.5665000e+05   3.4662100e+05   3.5331300e+05   3.4215100e+05   3.3971000e+05   3.2811800e+05   3.2839400e+05   3.3073900e+05   3.4861700e+05   3.5184500e+05   3.4772500e+05   3.4877200e+05   3.2448700e+05   3.1498400e+05   3.1372400e+05   2.9872700e+05   3.0787000e+05   3.1435600e+05   3.1523100e+05   3.2461400e+05   3.3337100e+05   3.3487500e+05   3.2217400e+05   3.4022700e+05   3.1672800e+05   3.1988100e+05   3.2251000e+05   3.1263700e+05   3.2528400e+05   3.1949200e+05   3.2026900e+05   3.3777900e+05   3.4484400e+05   3.2663900e+05   3.3610100e+05   3.4501700e+05   3.1626600e+05   3.2276000e+05   3.2340300e+05   3.4098700e+05   3.1719300e+05   3.3828000e+05   3.3864900e+05   3.5997400e+05   3.2956900e+05   3.2883400e+05   3.3089700e+05   3.1531100e+05   3.0076100e+05   3.3869900e+05   3.3629700e+05   3.3901500e+05   3.4048100e+05   3.5510300e+05   3.6156700e+05   3.4675900e+05   3.3299400e+05   3.3651300e+05   3.5906900e+05   3.7165800e+05   3.6059300e+05   3.5846000e+05   3.3999100e+05   3.4574100e+05   0.0000000e+00   3.7530000e+05   3.7527500e+05   3.5347900e+05   3.5892200e+05
   9.4821000e+04   9.9211000e+04   9.1620000e+04   1.0482500e+05   1.0106000e+05   1.0152900e+05   8.5710000e+04   8.1107000e+04   9.4018000e+04   9.3147000e+04   9.2726000e+04   7.7317000e+04   8.3015000e+04   9.2294000e+04   9.4448000e+04   8.5717000e+04   8.3862000e+04   8.8257000e+04   8.2751000e+04   8.0799000e+04   9.6312000e+04   9.5277000e+04   1.0147400e+05   9.4122000e+04   7.6463000e+04   8.1427000e+04   9.0971000e+04   8.8249000e+04   8.0036000e+04   9.2180000e+04   9.6137000e+04   9.4696000e+04   9.3564000e+04   8.6553000e+04   9.0358000e+04   9.3300000e+04   9.9262000e+04   1.0924600e+05   1.0935100e+05   9.7580000e+04   9.1651000e+04   1.0322200e+05   9.2785000e+04   1.0105000e+05   9.8238000e+04   1.1305100e+05   1.0204800e+05   8.9879000e+04   8.5034000e+04   9.1312000e+04   7.4683000e+04   1.0162300e+05   1.1098300e+05   1.1534200e+05   1.0105700e+05   1.0005800e+05   9.6063000e+04   9.9596000e+04   9.3814000e+04   9.4930000e+04   1.0203400e+05   1.0591800e+05   9.0870000e+04   8.7473000e+04   8.2238000e+04   9.1772000e+04   8.6473000e+04   9.6311000e+04   9.7234000e+04   1.1637300e+05   1.0130700e+05   1.0186000e+05   1.1098800e+05   9.8069000e+04   9.0355000e+04   8.4936000e+04   8.5773000e+04   9.7610000e+04   8.4279000e+04   9.1437000e+04   9.1838000e+04   9.4073000e+04   1.1286400e+05   1.0751400e+05   1.0059100e+05   9.2948000e+04   0.0000000e+00   9.8746000e+04   8.6509000e+04   8.9034000e+04
   1.3314100e+05   1.3319500e+05   1.3691000e+05   1.3078200e+05   1.1246100e+05   1.1507300e+05   1.0359800e+05   1.1672900e+05   1.1421400e+05   1.2524700e+05   1.1821900e+05   1.1549700e+05   1.0675700e+05   1.3352000e+05   1.3105800e+05   1.1906000e+05   1.1546000e+05   1.2445700e+05   1.1580500e+05   1.0201500e+05   1.1510800e+05   1.1490100e+05   1.1646100e+05   1.2304200e+05   1.2803400e+05   1.2543700e+05   1.2945800e+05   9.6109000e+04   1.1076600e+05   1.1226300e+05   1.2256800e+05   1.1717600e+05   1.1678200e+05   1.0492300e+05   9.8984000e+04   1.1044300e+05   1.0909600e+05   1.1892800e+05   1.2161600e+05   1.1715900e+05   9.9644000e+04   1.1168100e+05   1.2085500e+05   1.1318400e+05   1.1931000e+05   1.1034900e+05   1.1137300e+05   1.2251800e+05   8.9559000e+04   1.0211000e+05   1.1616800e+05   1.1378900e+05   1.0981600e+05   1.3161400e+05   1.3983500e+05   1.0988800e+05   1.1474100e+05   1.3128100e+05   1.3247400e+05   1.3547100e+05   1.2479900e+05   1.2002600e+05   1.0156700e+05   9.8248000e+04   1.0583200e+05   1.2975600e+05   1.1592800e+05   1.1695700e+05   1.1195100e+05   1.3475800e+05   1.2353400e+05   1.3563200e+05   1.2219300e+05   1.3616500e+05   1.1274400e+05   1.0933700e+05   1.0004600e+05   1.2088800e+05   1.1429700e+05   1.1004900e+05   9.7131000e+04   1.2917900e+05   1.2617400e+05   1.2424500e+05   1.2719700e+05   1.2255600e+05   1.0451900e+05   0.0000000e+00   1.1852300e+05   1.3682800e+05
   2.2225400e+05   2.1232700e+05   2.1689600e+05   2.2415800e+05   2.4105600e+05   2.4018500e+05   2.1442700e+05   2.0941200e+05   2.1455200e+05   2.2507100e+05   2.4293400e+05   2.4674700e+05   2.2868800e+05   2.4486100e+05   2.3901100e+05   2.1951800e+05   2.0967200e+05   2.3673800e+05   2.5232900e+05   2.4354900e+05   2.1612300e+05   2.0805700e+05   2.1130900e+05   2.1790300e+05   2.1599000e+05   1.9462100e+05   2.3431900e+05   2.4654100e+05   2.3860400e+05   2.1778100e+05   2.0128700e+05   1.9786600e+05   2.0024900e+05   2.2173400e+05   2.2141200e+05   2.1420100e+05   2.1867300e+05   2.0809100e+05   2.0566600e+05   1.9654500e+05   2.0956500e+05   1.8728000e+05   1.9325200e+05   2.0125100e+05   2.0810000e+05   2.1741500e+05   2.1825700e+05   2.0680000e+05   2.0727200e+05   2.0187800e+05   2.0681300e+05   2.1443100e+05   2.1916800e+05   2.2020000e+05   2.1670800e+05   2.2949200e+05   2.3494700e+05   2.2096000e+05   2.0484400e+05   2.1227200e+05   2.1979100e+05   2.1778900e+05   2.3905200e+05   2.3403900e+05   2.3168200e+05   2.2416700e+05   2.2100200e+05   2.3987400e+05   2.2958400e+05   2.1610600e+05   2.2420400e+05   2.0669700e+05   2.1414700e+05   2.3937200e+05   2.2832000e+05   1.9693500e+05   2.1354000e+05   2.1734300e+05   2.1207300e+05   2.2918600e+05   2.2054000e+05   1.8618400e+05   1.8915000e+05   2.0892300e+05   2.2966200e+05   2.2932200e+05   2.0417600e+05   1.9989000e+05   0.0000000e+00   2.1361000e+05
   2.4015800e+05   2.2150900e+05   2.2612300e+05   2.5060900e+05   2.2031200e+05   2.3831300e+05   2.4277300e+05   2.3479700e+05   2.4848700e+05   2.6352200e+05   2.5147200e+05   2.4117700e+05   2.2646000e+05   2.3535200e+05   2.5382200e+05   2.5185200e+05   2.3126500e+05   2.3157400e+05   2.3862200e+05   2.4591800e+05   2.4394500e+05   2.4382200e+05   2.3572800e+05   2.3767200e+05   2.6183300e+05   2.4739900e+05   2.4097600e+05   2.4178500e+05   2.5701500e+05   2.4084600e+05   2.3926000e+05   2.5303500e+05   2.5082800e+05   2.4075900e+05   2.3960900e+05   2.4734500e+05   2.3328400e+05   2.6404600e+05   2.5846300e+05   2.4846900e+05   2.4335300e+05   2.4329300e+05   2.5335100e+05   2.4874200e+05   2.3011200e+05   2.2807100e+05   2.6311900e+05   2.4575400e+05   2.4078600e+05   2.4038800e+05   2.6488000e+05   2.4256700e+05   2.3412900e+05   2.3604900e+05   2.2914400e+05   2.3389400e+05   2.4647700e+05   2.4424700e+05   2.5177200e+05   2.5739300e+05   2.6587800e+05   2.5125600e+05   2.4663500e+05   2.4665000e+05   2.4947200e+05   2.4315000e+05   2.4581100e+05   2.5112400e+05   2.4223200e+05   2.5687600e+05   2.5078100e+05   2.5274600e+05   2.3953000e+05   2.4300800e+05   2.1944400e+05   2.5141700e+05   2.5525600e+05   2.5292600e+05   2.5410800e+05   2.5101800e+05   2.4619000e+05   2.3939400e+05   2.3920000e+05   2.4014900e+05   2.4693600e+05   2.4677000e+05   2.4535600e+05   2.5525800e+05   2.6341500e+05   0.0000000e+00
