# Supplementary material for: Autistic traits and individual brain differences: functional network efficiency reflects attentional and social impairments, structural nodal efficiencies index systemising and theory-of-mind skills
Source: Mol Autism. 2021 Jan 21;12:3. doi: 10.1186/s13229-020-00377-8 (PMC7818759; doi:10.1186/s13229-020-00377-8)
Supplement: Supplementary file 9 — Additional file 9. Brain-behaviour correlations. README file detailing data curation; AAL-90 region masks in NIfTI format; spreadseehts of Spearman correlations; code and data for the correlational analysis. [file 13229_2020_377_MOESM9_ESM.zip › Paul_Arora_et_al_data/Physiological/BBC/analysis/Diffusion_Analaysis/adj_matrixes/NOS_weighted/asymmetric/connection_matrix_asym_aHU0669.txt]

   0.0000000e+00   3.7976000e+05   3.9046100e+05   4.0286300e+05   4.1652000e+05   4.1974000e+05   3.8142500e+05   3.8070400e+05   3.8174300e+05   3.7122000e+05   3.8266400e+05   4.0421600e+05   3.7822300e+05   3.8719300e+05   4.0335300e+05   4.1741000e+05   4.0665200e+05   3.7269500e+05   3.8267800e+05   3.8277200e+05   3.8402500e+05   3.7814300e+05   3.7045800e+05   3.9449700e+05   4.2159800e+05   4.2555900e+05   4.2420800e+05   3.9046000e+05   3.8403000e+05   3.9581800e+05   3.9605600e+05   4.1145800e+05   4.0643600e+05   3.9357800e+05   4.0726600e+05   3.7245100e+05   3.9623300e+05   3.8389700e+05   4.1705300e+05   4.3351900e+05   4.2225900e+05   3.8807800e+05   3.9702600e+05   3.6012800e+05   3.6818000e+05   3.9727300e+05   3.9452100e+05   3.9401200e+05   3.9866400e+05   3.8032500e+05   4.0309500e+05   3.9591600e+05   4.0675700e+05   4.0914700e+05   3.7514500e+05   3.7915000e+05   4.0440500e+05   3.7531600e+05   3.9065400e+05   3.6413900e+05   3.9034600e+05   3.9564500e+05   4.1950300e+05   3.9349700e+05   3.7323100e+05   3.9819700e+05   3.9815400e+05   4.3390100e+05   4.5744100e+05   3.9626400e+05   3.8678700e+05   4.0620800e+05   3.7638100e+05   3.6048100e+05   3.6515300e+05   3.6335400e+05   3.8223200e+05   3.9119900e+05   3.9549100e+05   4.1730100e+05   4.1520100e+05   4.0963700e+05   4.0303100e+05   3.7150000e+05   3.7766900e+05   3.8068000e+05   3.7875700e+05   3.8159100e+05   3.7486600e+05   3.9958100e+05
   3.4254400e+05   0.0000000e+00   3.4181200e+05   3.3603100e+05   3.3321400e+05   3.5420800e+05   3.4076000e+05   3.4285700e+05   3.6768700e+05   3.7459600e+05   3.2568100e+05   3.2504900e+05   3.3776100e+05   3.2441900e+05   3.2949000e+05   3.1058000e+05   3.0795200e+05   3.3405900e+05   3.5042000e+05   3.4788300e+05   3.3871000e+05   3.2418400e+05   3.2313200e+05   3.3183300e+05   3.5701400e+05   3.4676100e+05   3.4756000e+05   3.6433600e+05   3.6158400e+05   3.3806800e+05   3.5918100e+05   3.4541900e+05   3.5019600e+05   3.5404700e+05   3.5225900e+05   3.5615800e+05   3.5537600e+05   3.3391500e+05   3.3344200e+05   3.3442200e+05   3.4187200e+05   3.5685600e+05   3.6394200e+05   3.3816900e+05   3.2847900e+05   3.2862900e+05   3.3638300e+05   3.2395500e+05   3.3164400e+05   3.2355800e+05   3.4482900e+05   3.3899200e+05   3.3975300e+05   3.3580600e+05   3.1615400e+05   3.3559400e+05   3.2799100e+05   3.7243200e+05   3.5774900e+05   3.6862700e+05   3.5487500e+05   3.7323900e+05   3.6108300e+05   3.4343200e+05   3.4518200e+05   3.7373100e+05   3.7146700e+05   3.8089000e+05   3.5709300e+05   3.7293000e+05   3.7194900e+05   3.5596900e+05   3.5496500e+05   3.4275200e+05   3.3462500e+05   3.3983900e+05   3.6113000e+05   3.6562200e+05   3.7115800e+05   3.5171300e+05   3.3663000e+05   3.3081200e+05   3.3457800e+05   3.4950200e+05   3.6778500e+05   3.5215700e+05   3.4818800e+05   3.5041300e+05   3.5962100e+05   3.4742400e+05
   3.2002100e+05   3.1064800e+05   0.0000000e+00   2.9762600e+05   3.0327500e+05   3.1750200e+05   3.4976600e+05   3.3168100e+05   3.3191900e+05   3.2760400e+05   3.7055500e+05   3.3935700e+05   3.4302300e+05   3.3594400e+05   3.2978600e+05   3.5352100e+05   3.6399200e+05   3.5187100e+05   3.7334900e+05   3.6949900e+05   3.5057100e+05   3.5518800e+05   3.4221900e+05   3.2850100e+05   3.5091700e+05   3.8941700e+05   3.6629100e+05   3.4431200e+05   3.5225900e+05   3.3327400e+05   3.4066400e+05   3.4234800e+05   3.7169900e+05   3.4273100e+05   3.7782900e+05   3.5198100e+05   3.5086400e+05   3.6102200e+05   3.3356900e+05   3.2234500e+05   3.4136400e+05   3.8180100e+05   3.8685700e+05   3.4151900e+05   3.8012500e+05   3.3712300e+05   3.2165800e+05   3.6960300e+05   3.4882700e+05   3.6316400e+05   3.5270600e+05   3.3130200e+05   3.3230700e+05   3.0466500e+05   3.6242000e+05   3.6991100e+05   3.2163300e+05   3.2185600e+05   3.2593400e+05   3.5525900e+05   3.5950300e+05   3.3336300e+05   3.4888300e+05   3.3148100e+05   3.2652200e+05   3.3951700e+05   3.4954000e+05   3.3422400e+05   3.1592700e+05   3.2357400e+05   3.3598400e+05   3.4645600e+05   3.5582600e+05   3.3599300e+05   2.7533000e+05   3.3259000e+05   3.6563300e+05   3.5445700e+05   3.3059000e+05   3.1944900e+05   3.0808400e+05   3.2775900e+05   3.1957000e+05   3.2020000e+05   3.2376800e+05   3.3319700e+05   3.1919100e+05   2.9513000e+05   2.9641500e+05   3.2738500e+05
   4.5409500e+05   4.6864200e+05   4.6855500e+05   0.0000000e+00   4.0580400e+05   4.1359900e+05   4.5725300e+05   4.6564900e+05   4.5789500e+05   4.5246100e+05   4.3311000e+05   3.9319000e+05   4.0828600e+05   4.3860600e+05   4.3349100e+05   4.1843500e+05   4.4477100e+05   4.3752100e+05   4.4038000e+05   4.3323700e+05   4.2069700e+05   4.1538900e+05   3.9043200e+05   4.1868500e+05   4.2997500e+05   4.3953400e+05   4.0551100e+05   3.9215400e+05   4.1216100e+05   4.4416000e+05   4.3055400e+05   4.1750200e+05   4.3178400e+05   4.3027000e+05   4.2634200e+05   4.2611300e+05   4.2682900e+05   4.1981800e+05   4.3292300e+05   4.2760700e+05   4.1827000e+05   4.3553500e+05   4.2791500e+05   3.9701000e+05   4.1232200e+05   4.1041300e+05   4.2977400e+05   4.4628600e+05   4.0424000e+05   3.9579500e+05   3.9949900e+05   4.0501300e+05   4.0332200e+05   4.2676800e+05   3.7926400e+05   3.9140900e+05   3.8546200e+05   4.0248200e+05   4.0294600e+05   3.9095300e+05   4.1804000e+05   4.0457600e+05   4.2997300e+05   4.0485200e+05   3.8383100e+05   4.2953800e+05   4.0674600e+05   4.2175600e+05   4.1013600e+05   3.9108100e+05   4.1651600e+05   4.0586400e+05   4.0678200e+05   3.9444800e+05   3.7958500e+05   4.2250800e+05   4.0972400e+05   4.0896900e+05   4.2852400e+05   4.2862900e+05   4.2382300e+05   4.1025700e+05   3.9839400e+05   4.3205600e+05   4.1540600e+05   4.4095200e+05   4.5609100e+05   4.3058600e+05   4.2257600e+05   4.3201200e+05
   1.5193900e+05   1.4898200e+05   1.2492700e+05   1.3389700e+05   0.0000000e+00   1.5270900e+05   1.3450000e+05   1.3468500e+05   1.4901500e+05   1.3402500e+05   1.2768800e+05   1.3130700e+05   1.4137900e+05   1.4415500e+05   1.3822400e+05   1.3615600e+05   1.2340200e+05   1.3029100e+05   1.3620000e+05   1.2029400e+05   1.2819800e+05   1.4224500e+05   1.2653300e+05   1.2471300e+05   1.1955700e+05   1.2863900e+05   1.3549400e+05   1.3114000e+05   1.1015600e+05   1.2772300e+05   1.3349700e+05   1.2282300e+05   1.3347600e+05   1.4125200e+05   1.3583000e+05   1.3093700e+05   1.2075600e+05   1.3205500e+05   1.3105100e+05   1.3175600e+05   1.3448300e+05   1.2322400e+05   1.2442200e+05   1.4608200e+05   1.2974900e+05   1.2964100e+05   1.2320000e+05   1.2353600e+05   1.3197600e+05   1.3513100e+05   1.3353300e+05   1.2408600e+05   1.1333400e+05   1.2675200e+05   1.2232100e+05   1.1787100e+05   1.1519500e+05   1.1812700e+05   1.3652300e+05   1.5406100e+05   1.2909800e+05   1.2796700e+05   1.2070300e+05   1.3751400e+05   1.2577100e+05   1.3708000e+05   1.2396300e+05   1.1557600e+05   1.0615700e+05   1.2485200e+05   1.3148400e+05   1.1896600e+05   1.2537900e+05   1.3794600e+05   1.2962200e+05   1.3590800e+05   1.0634600e+05   1.2650300e+05   1.3210400e+05   1.4036100e+05   1.3050300e+05   1.3010600e+05   1.2882700e+05   1.3062900e+05   1.4109300e+05   1.5312600e+05   1.4076500e+05   1.2909000e+05   1.2557100e+05   1.4056500e+05
   1.2433800e+05   1.1443400e+05   1.2979000e+05   1.3660400e+05   1.2195200e+05   0.0000000e+00   1.2710200e+05   1.2143500e+05   1.4311600e+05   1.2593100e+05   1.3299200e+05   1.4645600e+05   1.3253100e+05   1.2223200e+05   1.1943400e+05   1.3385800e+05   1.2937900e+05   1.1310400e+05   1.3363600e+05   1.2632100e+05   1.1278900e+05   1.1491500e+05   1.2301200e+05   1.3152300e+05   1.3287700e+05   1.2491800e+05   1.3205100e+05   1.3286400e+05   1.2921500e+05   1.4672600e+05   1.4573600e+05   1.4285900e+05   1.2467900e+05   1.3584700e+05   1.2482900e+05   1.3657200e+05   1.1331500e+05   1.2542700e+05   1.3974500e+05   1.2694800e+05   1.2308300e+05   1.4428500e+05   1.5665800e+05   1.6150900e+05   1.4438200e+05   1.5192900e+05   1.5382100e+05   1.2395500e+05   1.4749300e+05   1.4032300e+05   1.3539600e+05   1.2802500e+05   1.3237200e+05   1.4148600e+05   1.3974400e+05   1.2027200e+05   1.3130000e+05   1.4031000e+05   1.5156700e+05   1.1858900e+05   1.1893800e+05   1.2723900e+05   1.4558300e+05   1.5094900e+05   1.3613300e+05   1.2610200e+05   1.1081800e+05   1.3728500e+05   1.3771300e+05   1.2751000e+05   1.2158100e+05   1.2550000e+05   1.2783300e+05   1.2891200e+05   1.2510400e+05   1.2027200e+05   1.3646700e+05   1.4503200e+05   1.3764900e+05   1.3009800e+05   1.1468900e+05   1.3675700e+05   1.3307000e+05   1.2778400e+05   1.2000100e+05   1.3341900e+05   1.3098300e+05   1.3281900e+05   1.4014300e+05   1.1954900e+05
   4.0618100e+05   4.1981900e+05   4.2236200e+05   4.3837000e+05   4.2516600e+05   4.3407200e+05   0.0000000e+00   4.2072100e+05   4.1430300e+05   3.8887400e+05   4.1353900e+05   4.0112500e+05   3.9765200e+05   3.8750200e+05   3.8370600e+05   4.1353400e+05   4.1606600e+05   4.0193600e+05   4.0847500e+05   4.1655100e+05   4.1926600e+05   4.2049400e+05   4.0579700e+05   4.0465100e+05   4.1129200e+05   4.1603300e+05   4.3061100e+05   4.2564400e+05   4.2370600e+05   4.2760100e+05   4.3924600e+05   4.5546500e+05   4.4539300e+05   4.3590400e+05   4.3660700e+05   4.1723300e+05   4.1675500e+05   4.2561800e+05   4.2879200e+05   4.1277600e+05   4.0448200e+05   4.1461100e+05   4.1882300e+05   4.0431000e+05   4.0335500e+05   4.0324400e+05   4.2142700e+05   4.0941000e+05   4.1589500e+05   4.1189700e+05   4.2168300e+05   4.1325300e+05   4.0343300e+05   4.1677900e+05   4.0470800e+05   3.9608800e+05   3.8924100e+05   3.9188400e+05   4.0304700e+05   4.0524500e+05   4.3744700e+05   4.2419900e+05   4.1739700e+05   4.0596700e+05   3.9994900e+05   4.0675200e+05   4.4238800e+05   4.4212800e+05   4.1213400e+05   3.9219500e+05   3.8811600e+05   4.3529700e+05   4.2408800e+05   4.3878300e+05   4.1966900e+05   4.2020500e+05   4.1875400e+05   4.1403200e+05   4.1996400e+05   4.2621600e+05   4.2143900e+05   4.0145600e+05   4.0582800e+05   4.0199300e+05   3.9136500e+05   4.1931100e+05   4.1742500e+05   4.2006200e+05   4.2539500e+05   4.0131800e+05
   5.3113800e+05   5.3287300e+05   5.7585800e+05   5.9314600e+05   6.0422300e+05   6.1431700e+05   5.7479200e+05   0.0000000e+00   5.5657600e+05   5.2323900e+05   5.4445400e+05   5.5518500e+05   5.4128400e+05   5.4366300e+05   5.3143100e+05   5.5756700e+05   5.6775000e+05   5.7209200e+05   5.4315400e+05   5.2779600e+05   5.6685200e+05   5.9532300e+05   5.4066600e+05   5.7777700e+05   5.4566900e+05   5.6127100e+05   5.3555200e+05   5.2619800e+05   5.2809100e+05   5.5595900e+05   5.5383900e+05   5.5230200e+05   5.7001300e+05   5.6311200e+05   5.6140600e+05   5.5877200e+05   5.7456200e+05   5.7411000e+05   5.6928700e+05   5.6512300e+05   5.7191900e+05   5.7295500e+05   5.8081700e+05   5.7520200e+05   5.8226100e+05   5.8630400e+05   5.6684000e+05   5.8336300e+05   5.6189000e+05   5.7925400e+05   5.7935000e+05   5.8634500e+05   5.9937100e+05   5.8392000e+05   5.6143500e+05   5.7083300e+05   5.6777700e+05   5.7186200e+05   5.5786900e+05   5.4689900e+05   5.4235400e+05   5.6298300e+05   5.8064900e+05   5.6933500e+05   5.9154100e+05   6.0788900e+05   5.7941600e+05   5.9793400e+05   5.9917800e+05   5.9074000e+05   5.6873900e+05   5.6636800e+05   5.7218900e+05   5.6979700e+05   5.5148900e+05   5.6629600e+05   5.6159300e+05   5.5767800e+05   5.6831000e+05   5.7641800e+05   5.9890800e+05   6.0241400e+05   5.8647800e+05   5.7370700e+05   5.5789500e+05   5.5790300e+05   5.4953500e+05   5.3689300e+05   5.3563500e+05   5.2303000e+05
   1.0828000e+05   9.2606000e+04   1.0014000e+05   1.0807300e+05   1.1448400e+05   1.1418700e+05   1.1309300e+05   1.1455000e+05   0.0000000e+00   1.1608200e+05   1.1138000e+05   1.0523600e+05   1.0275600e+05   1.0370500e+05   1.0718000e+05   1.1110900e+05   1.1126300e+05   1.1955500e+05   1.1863800e+05   1.1260900e+05   1.0556300e+05   9.8172000e+04   9.9170000e+04   9.1974000e+04   1.0058400e+05   1.1178100e+05   1.1132500e+05   1.2641800e+05   1.1574100e+05   1.0488300e+05   1.0263100e+05   9.8568000e+04   1.2111900e+05   1.2132900e+05   1.1397100e+05   1.0084500e+05   1.0918200e+05   1.0762100e+05   1.1816500e+05   1.2387800e+05   1.1038600e+05   1.2170700e+05   1.3242400e+05   1.1663800e+05   1.0502600e+05   1.2044400e+05   1.2846600e+05   1.2524000e+05   1.3358400e+05   1.2630400e+05   1.2953400e+05   1.3204700e+05   1.3159900e+05   1.3411100e+05   1.3199000e+05   1.2323200e+05   1.3577000e+05   1.2979100e+05   1.1214200e+05   1.1703600e+05   1.3155500e+05   1.4968200e+05   1.3605600e+05   1.2271400e+05   1.2145700e+05   1.1651300e+05   1.2709200e+05   1.2676400e+05   1.1395200e+05   1.2508500e+05   1.3463500e+05   1.1922000e+05   1.2979900e+05   1.2585700e+05   1.2077800e+05   1.2258000e+05   1.1072400e+05   1.2063700e+05   1.2692200e+05   1.2470800e+05   1.0655800e+05   1.2209100e+05   1.3645200e+05   1.2388300e+05   1.1934700e+05   1.1613100e+05   1.1187700e+05   1.0315900e+05   1.0502200e+05   1.0580700e+05
   1.4293000e+05   1.3151700e+05   1.3430400e+05   1.4260800e+05   1.4869000e+05   1.4738300e+05   1.3488200e+05   1.4978700e+05   1.3736400e+05   0.0000000e+00   1.4967800e+05   1.5689800e+05   1.5459600e+05   1.3483000e+05   1.2957100e+05   1.3838200e+05   1.3907700e+05   1.4967900e+05   1.4319800e+05   1.4751300e+05   1.4188800e+05   1.3547500e+05   1.4078300e+05   1.4939500e+05   1.4982600e+05   1.3063400e+05   1.3910600e+05   1.4546200e+05   1.5318800e+05   1.4801200e+05   1.3758900e+05   1.2862100e+05   1.2947600e+05   1.3958500e+05   1.3715100e+05   1.4233700e+05   1.4000200e+05   1.4082800e+05   1.3376300e+05   1.3583100e+05   1.2975500e+05   1.2894300e+05   1.2677900e+05   1.2224700e+05   1.3926300e+05   1.4979600e+05   1.4100700e+05   1.4602800e+05   1.4107000e+05   1.4804300e+05   1.4305900e+05   1.2155700e+05   1.3646100e+05   1.3362100e+05   1.4515600e+05   1.3995000e+05   1.4374400e+05   1.4281200e+05   1.4586700e+05   1.4190200e+05   1.4114300e+05   1.3854000e+05   1.2404000e+05   1.3891100e+05   1.4604300e+05   1.4395000e+05   1.5641500e+05   1.4678100e+05   1.5151500e+05   1.4377700e+05   1.5409700e+05   1.4915600e+05   1.4354100e+05   1.2957600e+05   1.2428500e+05   1.3159500e+05   1.5140900e+05   1.5590200e+05   1.4688600e+05   1.4245200e+05   1.3299900e+05   1.3645300e+05   1.4739500e+05   1.4123100e+05   1.3341900e+05   1.3507500e+05   1.3500300e+05   1.4266000e+05   1.4294900e+05   1.4128200e+05
   1.4041800e+05   1.3154600e+05   1.2427900e+05   1.1833100e+05   1.1472100e+05   1.1161200e+05   1.2084300e+05   1.2510200e+05   1.1807500e+05   1.0706600e+05   0.0000000e+00   9.7757000e+04   9.3289000e+04   1.1066700e+05   1.1071800e+05   1.0573300e+05   1.0432800e+05   1.1497500e+05   1.2769000e+05   1.1787000e+05   1.1242700e+05   1.0789900e+05   1.1979600e+05   1.1680300e+05   1.2300800e+05   1.1610800e+05   1.0846200e+05   1.0716900e+05   1.0094300e+05   1.1592500e+05   1.2583500e+05   1.2725500e+05   1.2658300e+05   1.2811100e+05   1.2493400e+05   1.2858300e+05   1.0849000e+05   1.2673000e+05   1.3656400e+05   1.2503000e+05   1.2396500e+05   1.2888700e+05   1.2681000e+05   1.2798900e+05   1.1851300e+05   1.2031400e+05   1.1155400e+05   1.2578700e+05   1.4002400e+05   1.2229100e+05   1.2309900e+05   1.1858200e+05   1.1988700e+05   1.1174700e+05   1.2140500e+05   1.2247700e+05   1.2006700e+05   1.2463700e+05   1.3293800e+05   1.0755500e+05   9.8294000e+04   1.1896600e+05   1.0894500e+05   1.1394500e+05   1.1871200e+05   1.1232300e+05   1.1033900e+05   1.1128300e+05   1.1548600e+05   1.1684700e+05   1.2777200e+05   1.2790700e+05   1.2825700e+05   1.2817600e+05   1.1891700e+05   1.2454400e+05   1.2265300e+05   1.1908000e+05   1.3222800e+05   1.3324900e+05   1.3752300e+05   1.4354200e+05   1.3997300e+05   1.4635300e+05   1.3915800e+05   1.3677800e+05   1.3761300e+05   1.4688300e+05   1.4647800e+05   1.4178300e+05
   1.5616500e+05   1.5852600e+05   1.6173100e+05   1.4496400e+05   1.5751000e+05   1.5385300e+05   1.5527000e+05   1.6855100e+05   1.5723000e+05   1.5314800e+05   1.3986400e+05   0.0000000e+00   1.4996500e+05   1.4920300e+05   1.5585500e+05   1.4309700e+05   1.4734100e+05   1.6034100e+05   1.4423300e+05   1.6037600e+05   1.4260800e+05   1.3293900e+05   1.4457800e+05   1.3965500e+05   1.4249100e+05   1.3925600e+05   1.2814200e+05   1.3417300e+05   1.3254000e+05   1.5102000e+05   1.3978600e+05   1.3560400e+05   1.5765700e+05   1.5005200e+05   1.5790700e+05   1.6064200e+05   1.5316000e+05   1.3113800e+05   1.4073400e+05   1.3486000e+05   1.4353900e+05   1.4701000e+05   1.3727000e+05   1.5747900e+05   1.5011000e+05   1.3896700e+05   1.3556700e+05   1.5999000e+05   1.5091900e+05   1.4513000e+05   1.4718000e+05   1.4545400e+05   1.4077900e+05   1.3698900e+05   1.2337700e+05   1.3493800e+05   1.4155100e+05   1.3515000e+05   1.5965800e+05   1.5183300e+05   1.5114200e+05   1.5000400e+05   1.4546800e+05   1.4474600e+05   1.3736200e+05   1.4412700e+05   1.4249100e+05   1.4983100e+05   1.3914000e+05   1.2774200e+05   1.3412300e+05   1.5282500e+05   1.4912400e+05   1.4659700e+05   1.5274700e+05   1.5624100e+05   1.6917300e+05   1.5380500e+05   1.5846700e+05   1.5145600e+05   1.5069900e+05   1.4675300e+05   1.5414600e+05   1.6475700e+05   1.6827200e+05   1.6421800e+05   1.4695000e+05   1.4164400e+05   1.3992100e+05   1.4322700e+05
   2.7683000e+05   2.7310200e+05   2.8490200e+05   3.0230800e+05   2.9425800e+05   2.8341800e+05   2.9576900e+05   2.8312700e+05   2.7229100e+05   2.8316300e+05   2.6512500e+05   2.7374600e+05   0.0000000e+00   2.7362200e+05   2.7834100e+05   2.8537500e+05   3.0140100e+05   2.9668000e+05   2.8894300e+05   2.8536500e+05   2.7901300e+05   2.6479400e+05   2.6600500e+05   2.6077800e+05   2.7275800e+05   2.9034400e+05   2.8314200e+05   2.7327900e+05   2.9383300e+05   3.0068500e+05   2.9947200e+05   2.9412500e+05   2.6641800e+05   2.6500600e+05   2.5381100e+05   2.6683500e+05   2.8272400e+05   2.9113500e+05   2.9700300e+05   2.8158700e+05   2.8405600e+05   2.8420100e+05   2.7783200e+05   2.9621300e+05   2.8288500e+05   2.6757800e+05   2.5670200e+05   2.5542800e+05   2.4509200e+05   2.6954400e+05   2.8513000e+05   2.6918100e+05   2.7696100e+05   2.7831900e+05   2.7630900e+05   2.7644700e+05   2.7581000e+05   2.8404100e+05   2.7412700e+05   2.5801900e+05   2.4867900e+05   2.5798700e+05   2.7356600e+05   2.7938100e+05   2.8268700e+05   2.8221700e+05   2.7347800e+05   2.7745100e+05   2.7007300e+05   2.6153000e+05   2.5742800e+05   2.6061700e+05   2.6567400e+05   2.7314200e+05   2.6723500e+05   2.6395700e+05   2.6676700e+05   2.7164700e+05   2.7459500e+05   2.8198500e+05   2.9040500e+05   2.7621600e+05   2.7337400e+05   2.7386000e+05   2.8155500e+05   2.8348700e+05   2.7540500e+05   2.6475300e+05   2.6400800e+05   2.8232300e+05
   2.2615800e+05   2.3986100e+05   2.5145600e+05   2.6278600e+05   2.5803600e+05   2.4070200e+05   2.4319200e+05   2.3589100e+05   2.3605400e+05   2.5200400e+05   2.3434100e+05   2.5420300e+05   2.3566900e+05   0.0000000e+00   2.3433200e+05   2.5990300e+05   2.4225200e+05   2.3514600e+05   2.2834100e+05   2.4481100e+05   2.5032500e+05   2.5901500e+05   2.4428200e+05   2.4159700e+05   2.4063500e+05   2.5954800e+05   2.3730200e+05   2.4370600e+05   2.3075100e+05   2.4096700e+05   2.3385000e+05   2.4425200e+05   2.2744100e+05   2.2840900e+05   2.2829100e+05   2.5359000e+05   2.5087300e+05   2.5160300e+05   2.5190200e+05   2.5291700e+05   2.5033400e+05   2.5162500e+05   2.3575300e+05   2.2590100e+05   2.2889200e+05   2.3802200e+05   2.3830700e+05   2.4305200e+05   2.2650700e+05   2.4393500e+05   2.5170900e+05   2.3829300e+05   2.3600900e+05   2.3692000e+05   2.4210100e+05   2.6886300e+05   2.3901100e+05   2.3605100e+05   2.5449500e+05   2.5260800e+05   2.3852100e+05   2.3491200e+05   2.3897700e+05   2.4576300e+05   2.3783300e+05   2.3764600e+05   2.2210700e+05   2.2154800e+05   2.2478500e+05   2.3292000e+05   2.3829600e+05   2.4145200e+05   2.3654900e+05   2.3080100e+05   2.2663600e+05   2.2571300e+05   2.2823200e+05   2.2286500e+05   2.2149300e+05   2.1971500e+05   2.1595400e+05   2.1951200e+05   2.0339100e+05   2.3348800e+05   2.2576500e+05   2.2913900e+05   2.3715100e+05   2.4139200e+05   2.4479800e+05   2.2198300e+05
   2.1502300e+05   2.1589400e+05   2.0959000e+05   2.0950500e+05   2.0501800e+05   2.2274600e+05   2.2514400e+05   2.4648800e+05   2.3567700e+05   2.5476100e+05   2.3762200e+05   2.2781100e+05   2.2142800e+05   2.2179600e+05   0.0000000e+00   2.1946300e+05   2.1669900e+05   2.1720800e+05   2.3271600e+05   2.3089600e+05   2.4209700e+05   2.4917200e+05   2.3437500e+05   2.3033200e+05   2.3336400e+05   2.5625000e+05   2.4896900e+05   2.5513100e+05   2.7136900e+05   2.6670400e+05   2.4554900e+05   2.6501100e+05   2.4014100e+05   2.3337900e+05   2.4223000e+05   2.4842000e+05   2.6569300e+05   2.8842100e+05   2.6843100e+05   2.5446000e+05   2.4608300e+05   2.4669000e+05   2.5947400e+05   2.7735400e+05   2.6305200e+05   2.7792400e+05   2.7039600e+05   2.5580300e+05   2.5574900e+05   2.6220300e+05   2.5450700e+05   2.6396600e+05   2.5528000e+05   2.5457500e+05   2.1530300e+05   2.2549600e+05   2.4040700e+05   2.2909100e+05   2.5306900e+05   2.5419800e+05   2.4369200e+05   2.4638300e+05   2.1924900e+05   2.3099200e+05   2.3153900e+05   2.3379400e+05   2.0725100e+05   2.2060500e+05   2.3228200e+05   2.3183600e+05   2.2381600e+05   2.3207000e+05   2.3293100e+05   2.3893200e+05   2.3276300e+05   2.2138100e+05   2.2010000e+05   2.2320300e+05   2.3567400e+05   2.3088400e+05   2.2845100e+05   2.2090000e+05   2.1391400e+05   2.3106600e+05   2.2812800e+05   2.2165400e+05   2.3247700e+05   2.3079400e+05   2.2366100e+05   2.2520800e+05
   2.0029100e+05   2.0258700e+05   1.8252900e+05   1.8227900e+05   1.9648200e+05   1.9398400e+05   1.7885100e+05   1.7159000e+05   1.8303900e+05   1.9226900e+05   1.7462300e+05   1.7813500e+05   1.9006800e+05   1.8528000e+05   1.8559700e+05   0.0000000e+00   2.0376900e+05   2.0243900e+05   2.0235900e+05   2.0087500e+05   2.1455500e+05   1.7764100e+05   1.5527200e+05   1.5625500e+05   1.6362900e+05   1.7715100e+05   1.8781100e+05   1.9045300e+05   1.9971800e+05   1.9610600e+05   1.9476900e+05   1.7923300e+05   1.7128300e+05   1.8359800e+05   1.8476300e+05   1.8561100e+05   1.7294400e+05   1.6860300e+05   1.6985800e+05   1.6853200e+05   1.8218600e+05   1.8977400e+05   1.9336400e+05   2.0550000e+05   1.9525200e+05   1.6782500e+05   1.6066600e+05   1.5491400e+05   1.7073000e+05   1.6452200e+05   1.9486800e+05   1.8906000e+05   1.8885400e+05   1.9862500e+05   1.7633700e+05   1.7212900e+05   1.6270200e+05   1.7905800e+05   1.8690800e+05   1.8025700e+05   1.7710200e+05   1.8455300e+05   1.8255200e+05   1.9841900e+05   1.8119900e+05   1.7969100e+05   1.6031900e+05   1.5693000e+05   1.4979400e+05   1.6319300e+05   1.6788800e+05   1.8285700e+05   1.7714800e+05   1.7556300e+05   1.8587100e+05   1.8915900e+05   1.7872500e+05   1.6481400e+05   1.8487700e+05   1.7977100e+05   1.9507800e+05   1.8199700e+05   1.7730100e+05   1.7076400e+05   1.6973500e+05   1.6713800e+05   1.8405300e+05   1.8002100e+05   1.7493400e+05   1.8958600e+05
   1.1709700e+05   1.1527300e+05   1.2488400e+05   1.1921900e+05   1.0963500e+05   1.2079100e+05   1.2447500e+05   1.2354700e+05   1.1557200e+05   1.1872200e+05   1.1402800e+05   1.1714500e+05   1.2938700e+05   1.1921000e+05   1.2137800e+05   1.2898100e+05   0.0000000e+00   1.2773400e+05   1.2560500e+05   1.2154800e+05   1.3788900e+05   1.3301600e+05   1.1953600e+05   1.1084900e+05   1.1601300e+05   1.1977900e+05   1.2362000e+05   1.2940500e+05   1.2683100e+05   1.2596500e+05   1.2906300e+05   1.0973200e+05   1.2739300e+05   1.3026800e+05   1.2758000e+05   1.2736000e+05   1.3533700e+05   1.4755900e+05   1.3875300e+05   1.4063600e+05   1.3292400e+05   1.3524900e+05   1.3425600e+05   1.3501500e+05   1.4940400e+05   1.4240200e+05   1.3737300e+05   1.4163500e+05   1.4635600e+05   1.3409300e+05   1.2857700e+05   1.4154200e+05   1.3283500e+05   1.2717000e+05   1.3623500e+05   1.3035000e+05   1.2395100e+05   1.2773000e+05   1.2059200e+05   1.2798800e+05   1.2024500e+05   1.1164900e+05   1.2748600e+05   1.3763700e+05   1.3448100e+05   1.2753100e+05   1.3565900e+05   1.4577000e+05   1.4293900e+05   1.3628100e+05   1.2434500e+05   1.2582500e+05   1.2602400e+05   1.3148300e+05   1.2954400e+05   1.1411700e+05   1.3245800e+05   1.2939100e+05   1.3392100e+05   1.4052500e+05   1.2647700e+05   1.2701200e+05   1.1932300e+05   1.2139200e+05   1.2467700e+05   1.2787500e+05   1.4714900e+05   1.2625700e+05   1.3091500e+05   1.2221500e+05
   1.9511800e+05   1.8199600e+05   1.8362000e+05   1.8801000e+05   1.9172500e+05   1.9453500e+05   1.9497300e+05   2.0464700e+05   2.0457000e+05   1.9561900e+05   1.7784800e+05   1.8887100e+05   1.7722600e+05   1.8828600e+05   1.9740500e+05   1.8117900e+05   1.7129200e+05   0.0000000e+00   1.9080100e+05   2.0292300e+05   1.8974600e+05   2.0078700e+05   1.8493300e+05   1.8764300e+05   1.8935700e+05   1.6690200e+05   1.9010000e+05   1.8965200e+05   1.7954800e+05   1.9146000e+05   2.0524800e+05   1.8213700e+05   1.6283600e+05   1.7425600e+05   1.8358900e+05   1.8923600e+05   1.9897400e+05   2.0894300e+05   1.9753300e+05   1.8907300e+05   1.7836400e+05   2.0702800e+05   2.0327300e+05   1.9582400e+05   1.7887700e+05   1.9895600e+05   2.0069800e+05   1.9163100e+05   1.7379900e+05   1.7264300e+05   1.6242400e+05   1.8646800e+05   2.0109200e+05   1.8960100e+05   1.7898800e+05   1.8763600e+05   1.9766500e+05   1.9955900e+05   1.7951300e+05   1.8889900e+05   1.7214400e+05   1.6723600e+05   1.5948400e+05   1.7657400e+05   1.8725600e+05   1.8067800e+05   1.7923200e+05   1.7801700e+05   1.6616700e+05   1.6347000e+05   1.8215600e+05   1.9023200e+05   1.7762100e+05   1.7602800e+05   1.8867600e+05   1.8605500e+05   1.9559200e+05   1.7747500e+05   1.7680000e+05   1.9199000e+05   1.9643300e+05   1.7817200e+05   1.9961300e+05   2.0002300e+05   1.9718700e+05   2.0799000e+05   2.0530400e+05   1.8451400e+05   1.9875200e+05   1.9973200e+05
   2.0436500e+05   2.0644100e+05   2.1500900e+05   2.3308500e+05   2.1733700e+05   2.0821200e+05   2.2616700e+05   2.4895100e+05   2.4186300e+05   2.2235500e+05   2.1416100e+05   2.0228200e+05   2.2459100e+05   2.2188700e+05   2.0520700e+05   2.1851100e+05   1.9451500e+05   1.9986700e+05   0.0000000e+00   2.2091100e+05   2.1140600e+05   2.1425300e+05   2.1447600e+05   2.0307200e+05   2.2390700e+05   2.2568000e+05   2.4759800e+05   2.3450100e+05   2.2536200e+05   2.1955100e+05   2.2388800e+05   2.2504100e+05   2.1628800e+05   2.2979000e+05   2.2279800e+05   2.4082800e+05   2.4824000e+05   2.2966700e+05   2.2695700e+05   2.2751500e+05   2.3500400e+05   2.4910800e+05   2.3071400e+05   2.0321800e+05   2.0639400e+05   2.1596300e+05   2.3299200e+05   2.2157900e+05   2.2979400e+05   2.2576900e+05   2.2538300e+05   2.1383500e+05   2.2394300e+05   2.1666600e+05   2.1617100e+05   2.1702800e+05   2.3303900e+05   2.1553900e+05   2.0366900e+05   2.4528800e+05   2.3378500e+05   2.0937300e+05   2.2511200e+05   2.1827000e+05   2.4375600e+05   2.2694700e+05   2.1564100e+05   2.0282800e+05   2.2417500e+05   2.1556000e+05   2.2160100e+05   2.1538300e+05   2.1520600e+05   2.1026800e+05   2.0324600e+05   2.1705800e+05   2.1595600e+05   2.3003100e+05   2.3007200e+05   2.1148100e+05   2.1351700e+05   2.0033500e+05   2.2501700e+05   2.2061400e+05   2.1058100e+05   2.0055800e+05   2.1382100e+05   2.0244200e+05   2.0208600e+05   2.0240400e+05
   2.5559800e+05   2.5812700e+05   2.6325800e+05   2.4701000e+05   2.3180900e+05   2.4272300e+05   2.7184900e+05   2.5402800e+05   2.5532000e+05   2.5589900e+05   2.5167200e+05   2.5735300e+05   2.4435500e+05   2.5176500e+05   2.5802600e+05   2.4769100e+05   2.5814800e+05   2.5345700e+05   2.4316100e+05   0.0000000e+00   2.5145900e+05   2.4908300e+05   2.4553200e+05   2.3537800e+05   2.3899600e+05   2.2311400e+05   2.5680500e+05   2.4909900e+05   2.4628400e+05   2.4693700e+05   2.5883800e+05   2.5698700e+05   2.6662500e+05   2.3926700e+05   2.5093600e+05   2.4876100e+05   2.6921400e+05   2.4854700e+05   2.3718400e+05   2.4422200e+05   2.5545300e+05   2.5171100e+05   2.5349600e+05   2.3042500e+05   2.4209100e+05   2.4356500e+05   2.5808200e+05   2.5056200e+05   2.5995500e+05   2.3661000e+05   2.5351300e+05   2.5440000e+05   2.6441100e+05   2.5868100e+05   2.4450000e+05   2.4492500e+05   2.5025500e+05   2.4227400e+05   2.6026600e+05   2.3145800e+05   2.2541900e+05   2.3141200e+05   2.3534700e+05   2.2726900e+05   2.2287400e+05   2.2723800e+05   2.6678200e+05   2.5313900e+05   2.3869400e+05   2.3825600e+05   2.5832600e+05   2.6380600e+05   2.5250200e+05   2.3508900e+05   2.4136000e+05   2.4176100e+05   2.4767000e+05   2.4571100e+05   2.4137700e+05   2.3217100e+05   2.4363100e+05   2.5151300e+05   2.4514200e+05   2.2698100e+05   2.4135200e+05   2.5555900e+05   2.6734300e+05   2.6306900e+05   2.5887400e+05   2.4248700e+05
   4.4943000e+04   4.8081000e+04   4.7398000e+04   4.8614000e+04   5.3431000e+04   4.5313000e+04   4.2860000e+04   4.3783000e+04   3.7872000e+04   4.0667000e+04   4.2831000e+04   4.9885000e+04   4.8292000e+04   4.4878000e+04   4.6045000e+04   5.1806000e+04   4.4133000e+04   5.2565000e+04   4.1213000e+04   3.7212000e+04   0.0000000e+00   5.5413000e+04   5.7270000e+04   5.3823000e+04   5.2321000e+04   4.8982000e+04   3.4993000e+04   4.1286000e+04   3.2815000e+04   3.4851000e+04   4.3630000e+04   3.7059000e+04   4.1227000e+04   4.5882000e+04   3.6761000e+04   4.0814000e+04   4.5526000e+04   3.8723000e+04   2.8857000e+04   2.9652000e+04   2.8340000e+04   3.7804000e+04   3.8483000e+04   4.0532000e+04   3.4043000e+04   3.1496000e+04   3.8383000e+04   3.5948000e+04   3.0444000e+04   4.0259000e+04   3.8732000e+04   4.2955000e+04   3.7493000e+04   4.6297000e+04   4.4626000e+04   4.1553000e+04   4.2184000e+04   3.0935000e+04   3.0185000e+04   3.4827000e+04   3.3632000e+04   3.4150000e+04   3.7975000e+04   3.5696000e+04   4.3036000e+04   3.5331000e+04   4.5203000e+04   4.7464000e+04   4.3556000e+04   4.0007000e+04   2.5224000e+04   3.6782000e+04   3.0582000e+04   3.5621000e+04   3.5677000e+04   3.5187000e+04   4.3091000e+04   3.9561000e+04   3.0391000e+04   4.4968000e+04   3.8805000e+04   3.8764000e+04   3.4591000e+04   3.6676000e+04   4.3037000e+04   4.2866000e+04   4.3045000e+04   4.6782000e+04   4.2640000e+04   4.0155000e+04
   3.2257000e+04   3.4059000e+04   4.2315000e+04   4.6896000e+04   4.0216000e+04   4.6021000e+04   4.2337000e+04   4.3537000e+04   4.8745000e+04   4.8465000e+04   5.0202000e+04   5.3307000e+04   5.7585000e+04   4.5693000e+04   5.8929000e+04   5.0813000e+04   3.9563000e+04   3.6981000e+04   3.8778000e+04   4.1308000e+04   3.7776000e+04   0.0000000e+00   3.3655000e+04   4.2220000e+04   3.6928000e+04   4.5635000e+04   4.4811000e+04   4.3502000e+04   4.7885000e+04   4.5962000e+04   4.7195000e+04   3.9919000e+04   4.1945000e+04   4.5739000e+04   4.3557000e+04   4.7296000e+04   4.5943000e+04   4.7334000e+04   3.5015000e+04   3.4654000e+04   4.1598000e+04   3.8124000e+04   3.6540000e+04   3.5214000e+04   3.9247000e+04   4.5542000e+04   4.5818000e+04   3.8280000e+04   3.6451000e+04   3.9584000e+04   4.3853000e+04   2.8267000e+04   5.4759000e+04   3.5908000e+04   3.7553000e+04   4.4017000e+04   4.4699000e+04   3.5152000e+04   3.3427000e+04   2.9589000e+04   4.5878000e+04   4.0282000e+04   4.1297000e+04   4.8835000e+04   4.3786000e+04   4.5156000e+04   3.8093000e+04   4.0412000e+04   4.1381000e+04   5.0555000e+04   3.6858000e+04   4.5599000e+04   4.0966000e+04   3.0676000e+04   3.5610000e+04   3.5595000e+04   3.6089000e+04   3.6480000e+04   4.4357000e+04   3.3824000e+04   3.8379000e+04   3.5392000e+04   4.3771000e+04   4.9124000e+04   4.8762000e+04   4.3835000e+04   4.4148000e+04   5.7883000e+04   5.1372000e+04   4.0473000e+04
   2.9742100e+05   2.8372800e+05   2.9463500e+05   3.0376200e+05   2.9306700e+05   3.0290600e+05   3.0383000e+05   2.8439600e+05   2.8315000e+05   2.9629900e+05   3.0184100e+05   3.0519900e+05   2.8242000e+05   2.9558700e+05   2.9164400e+05   3.0893800e+05   2.8746300e+05   2.9012400e+05   2.7983100e+05   2.9872400e+05   3.0367700e+05   3.0246400e+05   0.0000000e+00   2.8437300e+05   2.9522000e+05   3.1514500e+05   2.9522900e+05   2.7860800e+05   3.1139600e+05   3.0958400e+05   3.2275400e+05   3.3129800e+05   3.3193100e+05   3.1683600e+05   3.4373900e+05   3.4128900e+05   3.2270500e+05   3.2674000e+05   3.1602100e+05   3.3735000e+05   3.3028700e+05   3.4397200e+05   3.4624700e+05   3.3677500e+05   3.2957900e+05   3.2738600e+05   3.3568600e+05   3.3512000e+05   3.4288700e+05   3.5429500e+05   3.2969700e+05   3.3221000e+05   3.4278900e+05   3.3529900e+05   3.2454600e+05   3.2415900e+05   3.1973700e+05   3.2364900e+05   3.2284900e+05   3.4462100e+05   3.4130700e+05   3.1783400e+05   3.0977900e+05   3.1252700e+05   3.2806600e+05   3.3663300e+05   3.2053100e+05   3.1499600e+05   3.1327900e+05   3.1534700e+05   2.9591100e+05   3.0893700e+05   3.2426100e+05   3.2642300e+05   3.2502100e+05   3.0727600e+05   3.0931600e+05   2.9987100e+05   3.1644100e+05   2.9528700e+05   3.0268700e+05   2.9640700e+05   2.9035200e+05   2.8574400e+05   2.9851000e+05   2.8191600e+05   3.0094400e+05   2.9186300e+05   3.0316800e+05   3.1417800e+05
   2.7693500e+05   2.6433200e+05   2.5347500e+05   2.6739300e+05   2.6755900e+05   2.6080600e+05   2.6293500e+05   2.5621100e+05   2.5228200e+05   2.8059600e+05   2.6920200e+05   2.6316600e+05   2.7501300e+05   2.6875400e+05   2.7138300e+05   2.6401900e+05   2.6130500e+05   2.5881200e+05   2.7095000e+05   2.7000500e+05   2.6393300e+05   2.7521800e+05   2.5296500e+05   0.0000000e+00   2.6240000e+05   2.7553600e+05   2.7331500e+05   2.5106100e+05   2.5433400e+05   2.7254200e+05   2.6331300e+05   2.6039500e+05   2.5836100e+05   2.5483800e+05   2.6647900e+05   2.5922100e+05   2.6717100e+05   2.6649600e+05   2.6185800e+05   2.6504300e+05   2.7368200e+05   3.0043900e+05   2.9877700e+05   2.7079600e+05   2.9546300e+05   2.8434100e+05   2.9122700e+05   2.9489900e+05   3.0268000e+05   2.8829800e+05   2.9273500e+05   2.8219000e+05   2.7037200e+05   2.7105100e+05   2.7635300e+05   2.6417000e+05   2.7363700e+05   2.6056300e+05   2.5688200e+05   2.6527600e+05   2.9659800e+05   2.7380800e+05   2.5790200e+05   2.8047300e+05   2.6712200e+05   2.6853600e+05   2.7669300e+05   2.8259800e+05   2.6188900e+05   2.7682300e+05   2.8426700e+05   2.7354100e+05   2.7097300e+05   2.7080900e+05   2.5901300e+05   2.6373000e+05   2.6516700e+05   2.5803200e+05   2.4704000e+05   2.4955300e+05   2.6441200e+05   2.6630400e+05   2.5773600e+05   2.5137000e+05   2.5595200e+05   2.8797400e+05   2.9128000e+05   2.9232700e+05   2.6172500e+05   2.6617300e+05
   1.0579500e+05   9.3759000e+04   1.0271000e+05   1.1326700e+05   1.1428500e+05   1.1431100e+05   1.1882000e+05   1.1687500e+05   1.1116700e+05   1.1875000e+05   1.1546200e+05   1.1900500e+05   1.1007200e+05   1.0778200e+05   1.2382800e+05   1.2090700e+05   1.2101000e+05   1.1569700e+05   1.0975200e+05   1.1016200e+05   1.2428700e+05   1.2090000e+05   1.2596300e+05   1.2305900e+05   0.0000000e+00   1.1234400e+05   1.1337800e+05   1.0421700e+05   1.1026800e+05   1.2026200e+05   9.5758000e+04   1.1076300e+05   1.1918600e+05   1.3226900e+05   1.0461000e+05   1.0611100e+05   1.1407000e+05   1.1506700e+05   1.2606500e+05   1.0392000e+05   1.0203000e+05   1.1335400e+05   1.1935200e+05   1.1361200e+05   1.1178900e+05   9.8002000e+04   1.1655500e+05   1.2049400e+05   1.1591700e+05   1.2255000e+05   1.1222300e+05   1.1685300e+05   1.1073900e+05   1.2068600e+05   1.2456500e+05   1.1533800e+05   1.2506600e+05   1.2038900e+05   1.1454000e+05   1.1002300e+05   1.0149700e+05   1.1443900e+05   1.1808400e+05   1.2202400e+05   1.0422900e+05   1.0295800e+05   1.0082700e+05   1.0787900e+05   1.1924800e+05   9.9783000e+04   1.0330400e+05   1.0217900e+05   1.0469900e+05   1.1854200e+05   1.0212400e+05   1.0404500e+05   1.1831500e+05   1.0759800e+05   9.5125000e+04   1.1668700e+05   1.0864200e+05   9.9027000e+04   1.0213500e+05   1.0978900e+05   1.0678600e+05   9.8990000e+04   8.7624000e+04   1.1373100e+05   1.0241400e+05   9.2486000e+04
   1.0543600e+05   1.3382300e+05   1.3955500e+05   1.4276600e+05   1.3045000e+05   1.2669200e+05   1.3493500e+05   1.4410300e+05   1.3390500e+05   1.2924100e+05   1.3608500e+05   1.3461500e+05   1.2575900e+05   1.4348200e+05   1.3708500e+05   1.3503700e+05   1.4258300e+05   1.3403700e+05   1.3106500e+05   1.2823700e+05   1.3433200e+05   1.3093200e+05   1.3765800e+05   1.4113400e+05   1.3923500e+05   0.0000000e+00   1.3067800e+05   1.3112100e+05   1.4621900e+05   1.3032300e+05   1.2242900e+05   1.4084300e+05   1.3477900e+05   1.2771700e+05   1.3898600e+05   1.3080400e+05   1.3635600e+05   1.4344800e+05   1.3854900e+05   1.4293700e+05   1.3951800e+05   1.1835200e+05   1.5091200e+05   1.3895900e+05   1.3324800e+05   1.5254400e+05   1.5626200e+05   1.4936500e+05   1.4953900e+05   1.3935200e+05   1.4638600e+05   1.5832500e+05   1.6820700e+05   1.3745900e+05   1.3205400e+05   1.2749300e+05   1.3010100e+05   1.4124900e+05   1.4946700e+05   1.3203100e+05   1.4252100e+05   1.3997100e+05   1.3063500e+05   1.1949200e+05   1.2488200e+05   1.1732100e+05   1.2822100e+05   1.3758600e+05   1.2406500e+05   1.1206500e+05   1.1851400e+05   1.2778200e+05   1.2775900e+05   1.1705400e+05   1.2592900e+05   1.1829000e+05   1.3707600e+05   1.4555100e+05   1.3227000e+05   1.2752800e+05   1.1109300e+05   1.3398000e+05   1.2322600e+05   1.2145200e+05   1.1553400e+05   1.1929800e+05   1.5060700e+05   1.4474000e+05   1.2781300e+05   1.0172000e+05
   1.2125500e+05   1.2147800e+05   1.1728200e+05   1.1755900e+05   1.3520700e+05   1.1685000e+05   1.0669400e+05   9.5375000e+04   1.0765300e+05   8.9530000e+04   8.8909000e+04   9.6001000e+04   9.7438000e+04   1.0557900e+05   1.0090500e+05   1.1896600e+05   9.5977000e+04   9.0553000e+04   9.3483000e+04   9.1840000e+04   9.2617000e+04   8.2368000e+04   9.3607000e+04   8.5829000e+04   9.4832000e+04   1.0082800e+05   0.0000000e+00   8.6964000e+04   9.4368000e+04   9.7668000e+04   9.9848000e+04   8.0984000e+04   1.0044000e+05   8.8711000e+04   9.4175000e+04   9.2711000e+04   1.0855500e+05   1.0133000e+05   9.6125000e+04   9.3756000e+04   8.4162000e+04   9.7341000e+04   7.3347000e+04   8.6987000e+04   8.6603000e+04   8.1648000e+04   9.3212000e+04   1.0501800e+05   1.1346700e+05   1.1065500e+05   9.4210000e+04   1.0598700e+05   1.2920400e+05   1.2543600e+05   1.2374400e+05   1.1249400e+05   1.1564800e+05   1.3490900e+05   1.3728300e+05   1.2203400e+05   1.1259300e+05   1.1246400e+05   1.2982600e+05   1.4223000e+05   9.6380000e+04   1.0026100e+05   1.2266700e+05   1.0754300e+05   1.1410700e+05   1.4649000e+05   9.2289000e+04   9.5047000e+04   9.4507000e+04   8.8665000e+04   1.0908600e+05   1.2101100e+05   8.4327000e+04   9.2301000e+04   7.4061000e+04   7.3371000e+04   1.0647000e+05   1.3660500e+05   9.6665000e+04   8.9269000e+04   1.0988000e+05   1.2672700e+05   1.2212700e+05   1.1196800e+05   1.2885700e+05   1.1074200e+05
   9.3176000e+04   9.2823000e+04   1.0641300e+05   1.0424400e+05   1.0142600e+05   1.0069900e+05   1.0205500e+05   9.3594000e+04   8.8271000e+04   9.1157000e+04   9.0205000e+04   9.5222000e+04   9.4125000e+04   9.5185000e+04   1.0227000e+05   8.1887000e+04   9.1010000e+04   9.1923000e+04   8.8571000e+04   1.0043000e+05   8.2898000e+04   7.3873000e+04   9.5762000e+04   1.0221900e+05   1.0016000e+05   8.6120000e+04   8.0320000e+04   0.0000000e+00   9.5446000e+04   9.6090000e+04   9.1600000e+04   7.9691000e+04   8.2039000e+04   9.1794000e+04   9.1433000e+04   7.1375000e+04   8.1688000e+04   7.2046000e+04   8.5367000e+04   8.8408000e+04   8.6936000e+04   7.1781000e+04   7.1025000e+04   8.3308000e+04   1.0349600e+05   1.0692600e+05   9.2013000e+04   6.9859000e+04   8.6737000e+04   9.6801000e+04   9.8124000e+04   9.6824000e+04   7.8646000e+04   7.5147000e+04   7.9632000e+04   9.0518000e+04   8.8242000e+04   9.2823000e+04   8.4142000e+04   8.7611000e+04   8.2601000e+04   9.1835000e+04   9.4247000e+04   8.6961000e+04   9.5876000e+04   8.6481000e+04   9.0359000e+04   9.1274000e+04   9.1648000e+04   9.0721000e+04   9.3322000e+04   1.0302000e+05   1.0711000e+05   9.5193000e+04   8.8280000e+04   9.5517000e+04   9.4307000e+04   9.3819000e+04   9.9215000e+04   9.2828000e+04   9.5045000e+04   1.0253100e+05   1.1174600e+05   9.2644000e+04   8.9482000e+04   9.9131000e+04   9.5353000e+04   1.1029700e+05   1.1535600e+05   9.2464000e+04
   1.9291700e+05   2.2678400e+05   2.1252400e+05   2.0053800e+05   1.9670100e+05   2.1018200e+05   2.2323300e+05   1.9065300e+05   2.0356100e+05   2.1086400e+05   1.8823300e+05   1.9295400e+05   2.0625500e+05   1.8580600e+05   1.8634000e+05   1.9265700e+05   1.9160500e+05   1.9655300e+05   2.0936600e+05   1.9805300e+05   1.9204000e+05   2.2147000e+05   2.0717500e+05   1.8925200e+05   1.9523200e+05   1.9862600e+05   2.0245500e+05   1.9876900e+05   0.0000000e+00   1.9689900e+05   2.1372000e+05   1.9829800e+05   2.0831500e+05   1.9240500e+05   2.0852300e+05   1.9045500e+05   1.9815000e+05   2.1842900e+05   1.9912000e+05   1.8572400e+05   1.8689700e+05   2.0236900e+05   2.2467400e+05   2.1209800e+05   1.9561900e+05   2.1062000e+05   1.9153400e+05   1.9437600e+05   1.9405400e+05   1.8444600e+05   2.0136100e+05   2.0447300e+05   1.8990800e+05   1.9157600e+05   2.0260800e+05   2.0415900e+05   1.9156000e+05   1.9388900e+05   2.0239300e+05   2.0867800e+05   2.0836300e+05   1.9345600e+05   2.0002400e+05   1.8927500e+05   2.0366900e+05   2.0533000e+05   2.1162700e+05   2.0391200e+05   2.0769500e+05   2.0082300e+05   1.7931600e+05   1.8059000e+05   2.0629200e+05   2.0370600e+05   1.9757500e+05   1.9873400e+05   1.9358200e+05   2.1899600e+05   2.0432000e+05   2.0317700e+05   1.8193600e+05   2.0744600e+05   2.0291700e+05   2.0195100e+05   2.1602400e+05   2.0389100e+05   1.9918500e+05   1.8430600e+05   1.9408600e+05   1.8419300e+05
   2.0501300e+05   1.9675100e+05   2.0568500e+05   2.1014500e+05   2.0443100e+05   1.9841600e+05   1.9797600e+05   2.1223000e+05   2.0474800e+05   1.9886900e+05   1.9871800e+05   2.0372300e+05   2.2630600e+05   2.1475900e+05   1.9976100e+05   2.1015800e+05   2.3105900e+05   2.1308300e+05   2.0893600e+05   2.0714200e+05   2.1498700e+05   2.2161800e+05   2.0087600e+05   1.9263500e+05   2.1737000e+05   2.1966000e+05   2.1510000e+05   2.2448800e+05   2.1086800e+05   0.0000000e+00   2.0309500e+05   2.1932800e+05   2.0148600e+05   2.0969500e+05   1.9322300e+05   2.0171000e+05   2.0382700e+05   2.1791600e+05   2.1181500e+05   2.1388400e+05   2.1034400e+05   2.1351600e+05   2.2059800e+05   2.0903500e+05   2.0900500e+05   2.1348200e+05   2.0312200e+05   2.0759300e+05   2.1137500e+05   2.0020000e+05   1.9414800e+05   2.0335900e+05   1.9909600e+05   1.9849700e+05   2.0307700e+05   1.9603000e+05   1.9532300e+05   1.9347100e+05   2.0490300e+05   1.9995000e+05   1.9438100e+05   1.9103500e+05   1.9298300e+05   2.1058000e+05   2.0882200e+05   1.9688100e+05   1.8973000e+05   2.0200400e+05   2.1329200e+05   2.2901500e+05   1.9913500e+05   2.0787300e+05   2.1825800e+05   2.3271100e+05   2.1775800e+05   2.0219200e+05   2.1846700e+05   2.0858300e+05   2.0979300e+05   1.9950400e+05   1.9027000e+05   1.9362100e+05   1.9306900e+05   2.0298400e+05   1.9922800e+05   1.9291200e+05   1.8612000e+05   1.9714700e+05   1.9437100e+05   2.0121200e+05
   2.2985800e+05   2.3229400e+05   2.6302000e+05   2.4242100e+05   2.3580200e+05   2.4170700e+05   2.4856000e+05   2.2436900e+05   2.3431100e+05   2.3097900e+05   2.4635900e+05   2.5718200e+05   2.4305000e+05   2.3385900e+05   2.4851900e+05   2.2713100e+05   2.6041400e+05   2.2658600e+05   2.4244300e+05   2.6191200e+05   2.4010100e+05   2.4117500e+05   2.5592400e+05   2.5273500e+05   2.6663600e+05   2.6106400e+05   2.4326500e+05   2.4596800e+05   2.7741600e+05   2.6398400e+05   0.0000000e+00   2.6470100e+05   2.3682700e+05   2.5707100e+05   2.6420400e+05   2.6567900e+05   2.5262300e+05   2.4170800e+05   2.3700100e+05   2.4329100e+05   2.5243500e+05   2.3361600e+05   2.4074700e+05   2.3330900e+05   2.4186900e+05   2.2750300e+05   2.4213400e+05   2.7410800e+05   2.5442500e+05   2.4907300e+05   2.5892800e+05   2.3803500e+05   2.5254900e+05   2.3712500e+05   2.5721300e+05   2.5074300e+05   2.4025300e+05   2.4943300e+05   2.4483200e+05   2.3339400e+05   2.4894900e+05   2.5784900e+05   2.2995400e+05   2.3011800e+05   2.2027200e+05   2.4211100e+05   2.5198800e+05   2.2579400e+05   2.3543000e+05   2.1958100e+05   2.3264300e+05   2.4580900e+05   2.4203800e+05   2.3507600e+05   2.3628900e+05   2.3547500e+05   2.3149900e+05   2.3503000e+05   2.2934300e+05   2.2391400e+05   2.3967500e+05   2.3241700e+05   2.3691700e+05   2.3164600e+05   2.0991600e+05   2.2083700e+05   2.4942600e+05   2.3808200e+05   2.3551700e+05   2.2314900e+05
   2.1247800e+05   2.0450300e+05   2.0269800e+05   1.9542900e+05   2.1459800e+05   2.0861700e+05   2.1119500e+05   2.1542200e+05   2.1367300e+05   2.1015800e+05   1.9668200e+05   1.9902900e+05   2.1504200e+05   2.1279100e+05   2.2254000e+05   1.9812700e+05   2.0496800e+05   1.9124200e+05   2.0092400e+05   2.0202600e+05   2.0557800e+05   2.1304700e+05   2.0476800e+05   1.9415100e+05   2.0104800e+05   2.0120100e+05   2.2048400e+05   2.0207700e+05   2.1485400e+05   1.9249800e+05   2.1437500e+05   0.0000000e+00   1.9316000e+05   2.1153300e+05   2.0385700e+05   2.0911100e+05   2.1051600e+05   2.1276600e+05   2.0212100e+05   2.0177900e+05   2.0191300e+05   1.9077500e+05   2.1641000e+05   1.9702000e+05   2.0352100e+05   1.8932700e+05   1.7387500e+05   1.9638900e+05   2.0043500e+05   1.9895500e+05   1.8716200e+05   1.9600500e+05   1.9600800e+05   1.9128200e+05   2.0113600e+05   1.8897100e+05   2.0603400e+05   1.9527300e+05   2.0114000e+05   1.9205000e+05   2.1048700e+05   2.0069700e+05   2.0455200e+05   2.2238600e+05   2.2853000e+05   1.8914800e+05   1.9193900e+05   1.7852900e+05   1.8953400e+05   1.9762600e+05   2.0993700e+05   1.9847300e+05   1.8569900e+05   1.8965700e+05   1.7861700e+05   1.8314100e+05   1.9516400e+05   2.1492400e+05   1.9401900e+05   1.8930600e+05   1.8151200e+05   1.7476500e+05   1.9117900e+05   2.1821900e+05   2.0357000e+05   1.7900300e+05   1.7848700e+05   2.0004800e+05   1.9910000e+05   2.0939400e+05
   2.6403600e+05   2.6178800e+05   2.5943200e+05   2.3915000e+05   2.5031900e+05   2.7551900e+05   2.6587500e+05   2.6646700e+05   2.4832900e+05   2.4187400e+05   2.5843700e+05   2.9333400e+05   2.7458200e+05   2.5344600e+05   2.6374900e+05   2.8622400e+05   2.7078200e+05   2.6332700e+05   2.5685800e+05   2.7271900e+05   2.6092000e+05   2.8679400e+05   2.7973500e+05   2.6800800e+05   2.7443000e+05   2.7442700e+05   2.7256100e+05   2.7468300e+05   2.6794500e+05   2.9516000e+05   2.7455100e+05   2.8534200e+05   0.0000000e+00   2.6598700e+05   2.9922700e+05   2.9498700e+05   2.6609900e+05   2.6863700e+05   2.6728700e+05   2.8892100e+05   2.9579300e+05   3.0736200e+05   2.5921800e+05   2.5893600e+05   2.8544100e+05   2.8749900e+05   2.5424200e+05   2.4726800e+05   2.4961600e+05   2.7796900e+05   2.7798200e+05   2.5385900e+05   2.5651800e+05   2.6754800e+05   2.8063000e+05   2.6725300e+05   2.6849800e+05   2.7424400e+05   2.5982800e+05   2.8784600e+05   2.7695300e+05   2.6885100e+05   2.6627200e+05   2.9944800e+05   2.7641000e+05   2.5843000e+05   2.5719000e+05   2.7690700e+05   2.8945300e+05   2.8837100e+05   2.8301000e+05   2.8019900e+05   2.8683600e+05   2.8859800e+05   2.8140700e+05   3.0131100e+05   2.8710800e+05   2.5935900e+05   2.5669000e+05   2.7884200e+05   2.7396300e+05   2.8351900e+05   2.5959700e+05   2.5308200e+05   2.8996300e+05   2.7693300e+05   2.8056000e+05   2.6132600e+05   2.5204500e+05   2.6542300e+05
   2.6201600e+05   2.4585300e+05   2.7021500e+05   2.5968900e+05   2.6003200e+05   2.9120600e+05   2.8663900e+05   2.8136100e+05   2.9622900e+05   2.8274000e+05   2.8399000e+05   2.8482600e+05   2.6476900e+05   2.7213400e+05   2.9426600e+05   2.8263000e+05   2.7180400e+05   2.7060700e+05   2.4987400e+05   2.5616400e+05   2.5628400e+05   2.6508600e+05   2.5271400e+05   2.7096700e+05   2.5659000e+05   2.4845600e+05   2.6753000e+05   2.8301000e+05   2.6850800e+05   2.7351100e+05   2.6991300e+05   2.7399300e+05   2.8758100e+05   0.0000000e+00   2.5658200e+05   2.6072300e+05   2.8665200e+05   2.8751900e+05   3.0270700e+05   2.8460800e+05   2.7781300e+05   2.5387100e+05   2.5374800e+05   2.5505100e+05   2.8102400e+05   2.8317200e+05   2.6945900e+05   2.4708800e+05   2.6293600e+05   2.7360000e+05   2.4719000e+05   2.5563800e+05   2.5110600e+05   2.7457600e+05   2.6262700e+05   2.6313800e+05   2.6551200e+05   2.7894500e+05   2.7843500e+05   2.8612000e+05   2.8679400e+05   2.7544600e+05   2.6975900e+05   2.4611000e+05   2.7963300e+05   2.9932300e+05   2.7410600e+05   2.8013300e+05   2.9179700e+05   2.8568600e+05   2.8972600e+05   2.8792500e+05   2.8000200e+05   2.6664300e+05   2.8080600e+05   2.7960100e+05   2.7346400e+05   3.0671800e+05   2.7937500e+05   2.5834600e+05   2.5257100e+05   2.6179800e+05   2.8153400e+05   2.6027500e+05   2.7759900e+05   2.7824300e+05   2.5628500e+05   2.4744900e+05   2.8123800e+05   2.6044500e+05
   7.9897000e+04   7.9634000e+04   7.7838000e+04   7.5491000e+04   7.3215000e+04   6.1059000e+04   7.1738000e+04   6.6835000e+04   6.3248000e+04   7.8197000e+04   6.5999000e+04   7.2686000e+04   7.2880000e+04   8.6691000e+04   7.5140000e+04   7.3991000e+04   8.2051000e+04   6.8831000e+04   7.0001000e+04   7.6085000e+04   7.3036000e+04   6.7731000e+04   6.4900000e+04   8.4342000e+04   7.9757000e+04   8.3353000e+04   7.3776000e+04   8.0504000e+04   7.3844000e+04   7.5231000e+04   8.4573000e+04   8.9560000e+04   8.2641000e+04   7.4040000e+04   0.0000000e+00   7.8946000e+04   7.8750000e+04   8.4815000e+04   7.5645000e+04   6.7531000e+04   6.9368000e+04   7.0938000e+04   7.0783000e+04   6.6947000e+04   7.1228000e+04   6.0204000e+04   6.7638000e+04   6.5213000e+04   6.4261000e+04   6.4400000e+04   7.0370000e+04   7.4075000e+04   7.4958000e+04   7.6574000e+04   8.0713000e+04   6.5466000e+04   7.1100000e+04   5.9929000e+04   6.1313000e+04   5.4470000e+04   6.5021000e+04   6.4500000e+04   7.1925000e+04   7.9213000e+04   7.3957000e+04   7.4601000e+04   8.3310000e+04   7.6697000e+04   7.9701000e+04   7.5879000e+04   6.7776000e+04   6.2334000e+04   4.9608000e+04   5.3497000e+04   6.5380000e+04   7.6974000e+04   7.3778000e+04   7.3820000e+04   7.5603000e+04   7.1094000e+04   7.3162000e+04   6.5305000e+04   6.5788000e+04   7.1314000e+04   7.9762000e+04   7.0776000e+04   6.0941000e+04   6.0575000e+04   6.3757000e+04   7.0478000e+04
   6.1905000e+04   5.4283000e+04   5.4785000e+04   5.3268000e+04   5.8520000e+04   5.2624000e+04   6.1350000e+04   5.9271000e+04   6.8022000e+04   5.9654000e+04   5.0350000e+04   5.2704000e+04   5.4617000e+04   5.5803000e+04   6.8553000e+04   6.2510000e+04   6.2718000e+04   5.8673000e+04   6.2156000e+04   5.6503000e+04   6.0353000e+04   6.0824000e+04   6.0960000e+04   6.9045000e+04   6.9544000e+04   5.4485000e+04   5.2678000e+04   4.6010000e+04   4.6115000e+04   6.0710000e+04   6.3359000e+04   6.1328000e+04   6.4505000e+04   5.1871000e+04   5.2337000e+04   0.0000000e+00   5.3100000e+04   4.7714000e+04   4.5597000e+04   3.6999000e+04   4.6099000e+04   5.8866000e+04   5.3330000e+04   5.6438000e+04   6.7341000e+04   6.0202000e+04   5.0082000e+04   4.8487000e+04   4.5910000e+04   5.5613000e+04   4.7384000e+04   5.0881000e+04   6.9102000e+04   5.3419000e+04   5.1480000e+04   5.0599000e+04   5.1232000e+04   5.0879000e+04   4.4044000e+04   4.2527000e+04   5.0633000e+04   4.9718000e+04   4.2134000e+04   4.4191000e+04   4.4588000e+04   5.3940000e+04   5.0140000e+04   5.4745000e+04   4.8068000e+04   4.0504000e+04   4.0695000e+04   4.6691000e+04   4.6458000e+04   4.2643000e+04   4.8867000e+04   5.0823000e+04   4.7957000e+04   4.4827000e+04   4.3819000e+04   3.8392000e+04   5.2455000e+04   6.0135000e+04   5.4807000e+04   5.1270000e+04   5.1238000e+04   5.1015000e+04   5.8021000e+04   5.9820000e+04   7.0431000e+04   6.3164000e+04
   1.6258400e+05   1.6651200e+05   1.5405000e+05   1.6738800e+05   1.7845100e+05   1.5445800e+05   1.6743000e+05   1.7103600e+05   1.7061100e+05   1.6506900e+05   1.7076500e+05   1.7220300e+05   1.6652900e+05   1.5133500e+05   1.6290600e+05   1.6987300e+05   1.5439300e+05   1.4829100e+05   1.3896300e+05   1.3566100e+05   1.4872000e+05   1.3300000e+05   1.4561100e+05   1.5680900e+05   1.4582200e+05   1.5691100e+05   1.3737700e+05   1.2830600e+05   1.5385900e+05   1.4979900e+05   1.4380700e+05   1.3616600e+05   1.3606800e+05   1.3157900e+05   1.1765300e+05   1.3303400e+05   0.0000000e+00   1.4730100e+05   1.5095200e+05   1.3992000e+05   1.4522900e+05   1.3331300e+05   1.4827900e+05   1.4213900e+05   1.2342800e+05   1.3555300e+05   1.4228600e+05   1.5304200e+05   1.5856800e+05   1.5254000e+05   1.3660100e+05   1.4647300e+05   1.5023600e+05   1.4015400e+05   1.4488400e+05   1.4173800e+05   1.3643600e+05   1.2902000e+05   1.5038200e+05   1.5531100e+05   1.4690100e+05   1.3548300e+05   1.4277100e+05   1.3945800e+05   1.4040100e+05   1.4985400e+05   1.4857100e+05   1.3568800e+05   1.4797000e+05   1.5563000e+05   1.6936500e+05   1.5638100e+05   1.6731800e+05   1.6612700e+05   1.6843200e+05   1.7764300e+05   1.7677000e+05   1.7114800e+05   1.6793000e+05   1.8314400e+05   1.7208800e+05   1.6611500e+05   1.5963400e+05   1.5411600e+05   1.5205300e+05   1.4461000e+05   1.5345600e+05   1.6786000e+05   1.6844900e+05   1.5690700e+05
   1.5481900e+05   1.7241300e+05   1.6943000e+05   1.5294200e+05   1.4950300e+05   1.4915800e+05   1.5501400e+05   1.5807300e+05   1.3645200e+05   1.4765800e+05   1.6621000e+05   1.6087600e+05   1.5041000e+05   1.5375800e+05   1.4279900e+05   1.4920900e+05   1.5276300e+05   1.8207400e+05   1.6207700e+05   1.6689300e+05   1.6837200e+05   1.5934900e+05   1.7240900e+05   1.6405500e+05   1.5799900e+05   1.5226500e+05   1.5266100e+05   1.6081100e+05   1.7381000e+05   1.7340100e+05   1.7734600e+05   1.6479800e+05   1.6881200e+05   1.5451200e+05   1.4953900e+05   1.5611800e+05   1.5922200e+05   0.0000000e+00   1.5610300e+05   1.5563500e+05   1.4749900e+05   1.4953800e+05   1.6964900e+05   1.6964200e+05   1.7243700e+05   1.7299000e+05   1.5664300e+05   1.7558100e+05   1.6892100e+05   1.5690500e+05   1.5287100e+05   1.5495100e+05   1.6660700e+05   1.6222300e+05   1.8350700e+05   1.5612900e+05   1.5470600e+05   1.4922000e+05   1.6919500e+05   1.6952300e+05   1.5784800e+05   1.8010900e+05   1.8334100e+05   1.7845600e+05   1.8034700e+05   1.7814300e+05   1.6059600e+05   1.5029700e+05   1.5342900e+05   1.6579300e+05   1.8056600e+05   1.7901600e+05   1.5540400e+05   1.6930300e+05   1.7004100e+05   1.6391000e+05   1.6133700e+05   1.7817900e+05   1.6669200e+05   1.6449100e+05   1.7488800e+05   1.8195000e+05   1.6539500e+05   1.7555200e+05   1.6688300e+05   1.8086500e+05   1.9866400e+05   1.9769100e+05   1.7952900e+05   1.6737600e+05
   1.3962500e+05   1.3505000e+05   1.4648400e+05   1.3814900e+05   1.4488600e+05   1.3743300e+05   1.4662200e+05   1.5129000e+05   1.5041200e+05   1.4104800e+05   1.4915300e+05   1.3302300e+05   1.3485600e+05   1.3472300e+05   1.4135900e+05   1.4302400e+05   1.4835100e+05   1.4771900e+05   1.6053300e+05   1.4251200e+05   1.4238100e+05   1.4172500e+05   1.5840400e+05   1.5649300e+05   1.7068600e+05   1.5895000e+05   1.4562500e+05   1.6979100e+05   1.7426300e+05   1.7082600e+05   1.6920000e+05   1.5040400e+05   1.3897900e+05   1.4383500e+05   1.3367600e+05   1.4078200e+05   1.5956100e+05   1.6426300e+05   0.0000000e+00   1.7822200e+05   1.6990100e+05   1.5603400e+05   1.8511600e+05   1.5881300e+05   1.4437000e+05   1.6399700e+05   1.6541100e+05   1.6418100e+05   1.7294900e+05   1.6477000e+05   1.7963000e+05   1.8341800e+05   1.8800400e+05   1.6975300e+05   1.7004300e+05   1.5982200e+05   1.6082800e+05   1.6506100e+05   1.6060400e+05   1.6488400e+05   1.9962600e+05   1.8368100e+05   1.5946400e+05   1.5980700e+05   1.5833300e+05   1.6594500e+05   1.5991900e+05   1.4282400e+05   1.4894400e+05   1.5053000e+05   1.5906100e+05   1.5970700e+05   1.6816400e+05   1.6225100e+05   1.4920900e+05   1.4834200e+05   1.4922400e+05   1.5241700e+05   1.6340400e+05   1.5676200e+05   1.5878100e+05   1.5561400e+05   1.4646800e+05   1.4402000e+05   1.5164200e+05   1.5175500e+05   1.4679000e+05   1.2776800e+05   1.3379000e+05   1.4308400e+05
   1.3937900e+05   1.5364200e+05   1.4831200e+05   1.5897600e+05   1.6024700e+05   1.5689900e+05   1.6285900e+05   1.6067000e+05   1.4472900e+05   1.5615200e+05   1.2887400e+05   1.2128000e+05   1.5112700e+05   1.5496700e+05   1.4973600e+05   1.6976600e+05   1.4465400e+05   1.2584400e+05   1.4137000e+05   1.4301700e+05   1.6295000e+05   1.5419300e+05   1.4595600e+05   1.6039500e+05   1.5252300e+05   1.5407900e+05   1.5554900e+05   1.4367200e+05   1.5628700e+05   1.4899600e+05   1.5125100e+05   1.3855200e+05   1.3275700e+05   1.3157700e+05   1.4614600e+05   1.5450700e+05   1.5472000e+05   1.5012200e+05   1.4287000e+05   0.0000000e+00   1.5583100e+05   1.5159500e+05   1.4594300e+05   1.3698800e+05   1.4119500e+05   1.6015200e+05   1.4319700e+05   1.6037800e+05   1.5034500e+05   1.4886500e+05   1.4248500e+05   1.3567800e+05   1.3522900e+05   1.4922100e+05   1.4858600e+05   1.5144600e+05   1.5269000e+05   1.4736700e+05   1.4472300e+05   1.3999600e+05   1.4142100e+05   1.3583300e+05   1.3462900e+05   1.5149400e+05   1.4680000e+05   1.5129600e+05   1.4874900e+05   1.4803100e+05   1.3949600e+05   1.6303200e+05   1.6376200e+05   1.5542800e+05   1.4224700e+05   1.3685500e+05   1.2838200e+05   1.2955300e+05   1.3498600e+05   1.6062100e+05   1.5306400e+05   1.7168300e+05   1.5009300e+05   1.5273100e+05   1.4846200e+05   1.4615700e+05   1.4719500e+05   1.4248400e+05   1.6381600e+05   1.5162300e+05   1.4721600e+05   1.5279700e+05
   5.1456000e+04   5.6486000e+04   4.0041000e+04   4.2519000e+04   4.7025000e+04   4.7360000e+04   5.4015000e+04   4.6893000e+04   5.2817000e+04   5.2619000e+04   5.1658000e+04   5.6452000e+04   5.0126000e+04   5.6853000e+04   5.9788000e+04   4.4727000e+04   5.6693000e+04   5.4869000e+04   5.0544000e+04   4.4182000e+04   4.7640000e+04   4.4715000e+04   4.3073000e+04   4.6963000e+04   5.0279000e+04   5.3149000e+04   5.8298000e+04   5.2950000e+04   4.4629000e+04   5.9565000e+04   4.1412000e+04   4.8095000e+04   4.3995000e+04   4.1568000e+04   4.8830000e+04   4.4248000e+04   5.1003000e+04   4.8409000e+04   3.8011000e+04   3.9415000e+04   0.0000000e+00   4.0783000e+04   4.7953000e+04   4.3982000e+04   4.8839000e+04   4.0738000e+04   3.4958000e+04   4.2727000e+04   4.2798000e+04   4.0101000e+04   3.5866000e+04   4.1054000e+04   4.8741000e+04   5.5778000e+04   4.9310000e+04   4.4662000e+04   3.9652000e+04   4.3017000e+04   4.3898000e+04   3.9372000e+04   4.2508000e+04   4.5984000e+04   5.3946000e+04   4.8320000e+04   4.1377000e+04   3.9980000e+04   4.8704000e+04   4.7836000e+04   4.2414000e+04   3.8381000e+04   4.9612000e+04   5.0944000e+04   3.7989000e+04   4.4689000e+04   3.5320000e+04   3.6996000e+04   4.1791000e+04   4.3180000e+04   4.8460000e+04   4.3561000e+04   4.9523000e+04   5.8596000e+04   3.9110000e+04   4.4919000e+04   4.0012000e+04   4.3157000e+04   5.4569000e+04   3.9599000e+04   4.6476000e+04   3.9499000e+04
   3.2198000e+04   2.9391000e+04   3.1864000e+04   3.5946000e+04   3.0738000e+04   2.9796000e+04   2.6136000e+04   3.4820000e+04   3.1312000e+04   3.3406000e+04   3.6816000e+04   4.1170000e+04   3.8421000e+04   3.4930000e+04   3.1581000e+04   3.1326000e+04   3.7010000e+04   4.6304000e+04   5.1168000e+04   4.7669000e+04   3.7888000e+04   4.1232000e+04   4.5051000e+04   4.5131000e+04   3.2480000e+04   3.5562000e+04   5.1005000e+04   4.9602000e+04   4.0612000e+04   4.1518000e+04   4.3907000e+04   3.9862000e+04   4.7565000e+04   4.9839000e+04   3.8565000e+04   3.1514000e+04   3.6790000e+04   4.2611000e+04   3.4990000e+04   4.2046000e+04   4.4049000e+04   0.0000000e+00   3.4387000e+04   2.6147000e+04   3.5838000e+04   4.7326000e+04   3.9329000e+04   3.1408000e+04   3.6809000e+04   3.2018000e+04   2.8828000e+04   4.2767000e+04   4.3775000e+04   3.3390000e+04   3.6729000e+04   3.2026000e+04   2.8895000e+04   4.0858000e+04   3.8507000e+04   5.4681000e+04   4.8677000e+04   4.8350000e+04   4.5900000e+04   5.7132000e+04   5.2210000e+04   5.5099000e+04   4.5193000e+04   5.0055000e+04   3.9016000e+04   5.3578000e+04   5.7394000e+04   4.4836000e+04   5.1269000e+04   5.5719000e+04   4.8149000e+04   4.4478000e+04   4.5232000e+04   3.8976000e+04   3.6903000e+04   4.6130000e+04   4.1997000e+04   4.0000000e+04   4.6398000e+04   5.0414000e+04   4.5205000e+04   3.9273000e+04   3.8680000e+04   3.5077000e+04   3.6909000e+04   3.1746000e+04
   3.5950300e+05   3.5816200e+05   3.4621400e+05   3.1125500e+05   3.2636000e+05   3.2430700e+05   3.2553200e+05   3.3237500e+05   3.3030000e+05   3.3740900e+05   3.3918900e+05   3.2942700e+05   3.1509900e+05   3.1052200e+05   3.1781900e+05   3.0446800e+05   3.1679100e+05   3.0990500e+05   3.2234100e+05   3.0673500e+05   2.9067300e+05   3.1301100e+05   2.9796200e+05   3.1708200e+05   3.1246000e+05   2.9015900e+05   3.1215400e+05   3.0340200e+05   3.0904100e+05   2.9992400e+05   2.9241700e+05   3.1023100e+05   3.2210800e+05   2.9437200e+05   3.2062600e+05   3.0976300e+05   3.1818200e+05   3.1107200e+05   3.0481200e+05   3.0370500e+05   3.0693200e+05   2.8826700e+05   0.0000000e+00   2.9527700e+05   2.9423600e+05   2.7018500e+05   3.0554900e+05   3.2555400e+05   3.0447800e+05   2.9983000e+05   3.1153200e+05   3.3016200e+05   3.1234700e+05   2.9142000e+05   3.2274400e+05   2.8592800e+05   2.7918300e+05   2.8917600e+05   3.1540800e+05   2.9472700e+05   3.0920000e+05   3.0402100e+05   3.4113600e+05   3.0368300e+05   3.0115600e+05   3.1111100e+05   2.9152800e+05   2.8796900e+05   3.1104500e+05   3.0364800e+05   3.1245400e+05   3.1492400e+05   3.0328700e+05   3.0528400e+05   3.2411300e+05   3.4698400e+05   3.4446900e+05   3.4602200e+05   3.4358700e+05   3.4519200e+05   3.3937100e+05   3.3825500e+05   3.4719200e+05   3.3178800e+05   3.3024600e+05   3.2772700e+05   3.1688900e+05   3.2702600e+05   3.2125100e+05   3.4612600e+05
   3.3503600e+05   3.4090100e+05   3.2722400e+05   3.1510200e+05   3.1011100e+05   3.2064800e+05   3.3781800e+05   3.1561900e+05   3.1151000e+05   3.1669300e+05   3.2653100e+05   3.3064300e+05   3.3289600e+05   3.3128100e+05   2.8800300e+05   3.1487400e+05   3.1984400e+05   3.4420200e+05   3.2237000e+05   3.2045700e+05   3.0119000e+05   3.1778100e+05   3.2923400e+05   2.9632500e+05   2.8702300e+05   3.0193600e+05   3.0888400e+05   3.0154800e+05   3.0302200e+05   3.3008400e+05   3.2035100e+05   3.0176800e+05   3.2164600e+05   3.0879600e+05   3.0999700e+05   3.0006400e+05   3.1056700e+05   3.2154000e+05   3.1121600e+05   3.0954400e+05   2.9860400e+05   3.2689100e+05   3.3149200e+05   0.0000000e+00   3.2809100e+05   3.0944300e+05   2.9637000e+05   2.9306000e+05   3.1793800e+05   3.0165200e+05   2.9561300e+05   2.9859200e+05   3.1737000e+05   3.1041100e+05   3.2463000e+05   3.3563200e+05   3.5307200e+05   3.2979700e+05   3.2332900e+05   3.1038000e+05   3.2827000e+05   3.1813600e+05   3.1923500e+05   3.1365300e+05   3.1110400e+05   3.0893800e+05   3.1058500e+05   3.0896000e+05   3.1227000e+05   3.5122200e+05   3.3441700e+05   3.2470800e+05   2.9183400e+05   3.1290000e+05   2.8777700e+05   2.9646600e+05   3.0022600e+05   3.2273100e+05   3.3119100e+05   3.3299300e+05   3.5357800e+05   3.3502800e+05   3.0640200e+05   3.0510900e+05   2.9899300e+05   3.2218700e+05   3.2503100e+05   3.1517200e+05   3.3477200e+05   3.2142100e+05
   2.6612900e+05   2.7140500e+05   2.2822900e+05   2.3670500e+05   2.3837200e+05   2.2552300e+05   2.4155300e+05   2.4164600e+05   2.6829000e+05   2.5830000e+05   2.4428200e+05   2.4693400e+05   2.5521600e+05   2.5505800e+05   2.5305200e+05   2.4406300e+05   2.4169400e+05   2.3246400e+05   2.5644500e+05   2.6897500e+05   2.4360600e+05   2.5789300e+05   2.3833100e+05   2.5269700e+05   2.6018800e+05   2.5545500e+05   2.7293600e+05   2.7517900e+05   2.2714000e+05   2.2822900e+05   2.3063700e+05   2.1099200e+05   2.3803300e+05   2.5933400e+05   2.5446800e+05   2.5091900e+05   2.5716300e+05   2.6719200e+05   2.3875200e+05   2.4204000e+05   2.2172600e+05   2.3920900e+05   2.5245100e+05   2.4250300e+05   0.0000000e+00   2.3674500e+05   2.3089300e+05   2.3955200e+05   2.4251000e+05   2.3605300e+05   2.5491100e+05   2.6313100e+05   2.5426500e+05   2.4345100e+05   2.4924000e+05   2.5810300e+05   2.4530000e+05   2.4482900e+05   2.2519500e+05   2.4652000e+05   2.8318600e+05   2.6618600e+05   2.5922100e+05   2.3568300e+05   2.1987500e+05   2.2898900e+05   2.5330400e+05   2.4191900e+05   2.5252800e+05   2.6971200e+05   2.7041300e+05   2.6446500e+05   2.4859600e+05   2.4807400e+05   2.4347600e+05   2.5749100e+05   2.4224700e+05   2.5168900e+05   2.6445000e+05   2.6128000e+05   2.7192200e+05   2.6093400e+05   2.3607400e+05   2.3745700e+05   2.4437100e+05   2.3119600e+05   2.6105300e+05   2.4799300e+05   2.5815900e+05   2.3846600e+05
   3.3496100e+05   3.2310000e+05   3.2991900e+05   3.4487500e+05   3.1780800e+05   3.1600100e+05   3.2876700e+05   3.2850400e+05   3.1996800e+05   3.3317900e+05   3.5453300e+05   3.2039900e+05   3.1164200e+05   3.1065200e+05   3.2216700e+05   3.2575500e+05   3.4325200e+05   3.1080900e+05   3.1174400e+05   3.1615500e+05   3.0908600e+05   3.2829900e+05   3.3599000e+05   3.2790200e+05   3.4314700e+05   3.3722800e+05   3.1679500e+05   3.1728700e+05   3.2322300e+05   3.3189100e+05   3.2888100e+05   3.3828300e+05   3.4538600e+05   3.3755000e+05   3.1086300e+05   3.1403700e+05   2.9812300e+05   3.0115400e+05   3.2431700e+05   3.1615800e+05   3.2614500e+05   3.4849400e+05   3.3298000e+05   3.2001400e+05   3.1441800e+05   0.0000000e+00   3.2070500e+05   3.4030300e+05   3.3634300e+05   3.3607200e+05   3.3257100e+05   3.2929200e+05   3.2307900e+05   3.2021400e+05   3.3419100e+05   3.0431300e+05   3.0835900e+05   3.3220000e+05   3.2970500e+05   3.3610200e+05   3.4070900e+05   3.2682600e+05   3.1137200e+05   3.1384900e+05   3.0138200e+05   3.0343900e+05   3.1133700e+05   3.1269200e+05   3.1412400e+05   3.3375400e+05   3.2067800e+05   3.0404300e+05   2.9050500e+05   3.2102600e+05   3.1124800e+05   3.0627900e+05   3.2108500e+05   3.2987000e+05   3.3868200e+05   3.1759700e+05   3.4705200e+05   3.2009500e+05   3.0056800e+05   3.1785300e+05   3.3930300e+05   3.1479600e+05   3.1901800e+05   3.3221700e+05   3.1964100e+05   3.3275300e+05
   2.1956600e+05   2.0691900e+05   2.1422400e+05   2.0963400e+05   2.0624000e+05   2.1182000e+05   2.1226400e+05   2.2113400e+05   2.1790100e+05   2.2683200e+05   2.1393700e+05   2.3375700e+05   2.2710800e+05   2.2401300e+05   2.3508100e+05   2.3224700e+05   2.0898000e+05   1.9871000e+05   1.9696100e+05   2.0559100e+05   2.1649500e+05   2.1864500e+05   2.3623000e+05   2.3001500e+05   2.2701600e+05   1.9859100e+05   2.3056900e+05   2.4142800e+05   2.3538400e+05   2.1559400e+05   2.2495500e+05   2.1744800e+05   2.0634300e+05   2.2206300e+05   2.2901000e+05   2.3229700e+05   2.2550500e+05   2.3225400e+05   1.8910600e+05   2.0359700e+05   2.2653000e+05   2.1882600e+05   2.2621000e+05   2.2862400e+05   2.2127700e+05   2.0867400e+05   0.0000000e+00   2.3024900e+05   2.3832700e+05   2.3082900e+05   2.1301500e+05   2.1927300e+05   2.2243500e+05   1.9227100e+05   2.2170100e+05   2.2167400e+05   2.1278700e+05   2.1957000e+05   2.1680600e+05   2.3140800e+05   2.2707200e+05   2.2296100e+05   2.2648000e+05   2.3236900e+05   2.2761100e+05   2.2588000e+05   2.1355100e+05   2.1160100e+05   1.9905300e+05   2.1506100e+05   2.2340800e+05   2.2676000e+05   2.2846500e+05   2.3133500e+05   2.3403500e+05   2.3500700e+05   2.2949800e+05   2.2049100e+05   2.0344900e+05   1.8504100e+05   2.0012300e+05   2.0381900e+05   2.0943100e+05   2.4148900e+05   2.2408600e+05   2.3449500e+05   2.3707100e+05   2.3047700e+05   2.2940800e+05   2.2671600e+05
   2.1600500e+05   2.4317700e+05   2.4662500e+05   2.5814400e+05   2.7696700e+05   2.5493800e+05   2.6203800e+05   2.4007800e+05   2.5154800e+05   2.4894800e+05   2.5625900e+05   2.3650400e+05   2.4478900e+05   2.4295800e+05   2.4848000e+05   2.5821100e+05   2.6569700e+05   2.5777700e+05   2.5727700e+05   2.6593500e+05   2.8837500e+05   2.7151100e+05   2.5340400e+05   2.4816900e+05   2.5636000e+05   2.8697400e+05   2.6680700e+05   2.4059800e+05   2.7295300e+05   2.7279100e+05   2.8628000e+05   2.8988600e+05   2.8608900e+05   2.5386500e+05   2.4288100e+05   2.5762200e+05   2.6245500e+05   2.7142500e+05   2.7185900e+05   2.7093500e+05   2.6930200e+05   2.6804700e+05   2.7515800e+05   2.9088600e+05   2.7998800e+05   2.5475300e+05   2.5165400e+05   0.0000000e+00   2.8729100e+05   2.7589000e+05   2.6367800e+05   2.6974900e+05   2.4822900e+05   2.6038500e+05   2.7241900e+05   2.6996800e+05   2.7801000e+05   2.7542600e+05   2.8959900e+05   2.7752200e+05   2.8903300e+05   2.7813400e+05   2.6095800e+05   2.5189100e+05   2.6307700e+05   2.8369900e+05   2.5950800e+05   2.6207100e+05   2.9136800e+05   2.7142300e+05   2.8354000e+05   2.9217500e+05   2.7933400e+05   2.7103000e+05   2.6020900e+05   2.3610200e+05   2.5663100e+05   2.6045100e+05   2.3063700e+05   2.3146600e+05   2.4136600e+05   2.6665700e+05   2.6097800e+05   2.5474500e+05   2.3203800e+05   2.2012800e+05   2.3272100e+05   2.2422400e+05   2.4833500e+05   2.3853900e+05
   2.2084300e+05   1.9966700e+05   2.1349700e+05   2.4529000e+05   2.1488900e+05   2.1115000e+05   2.0707200e+05   2.2570500e+05   2.0602500e+05   2.1277000e+05   2.1223600e+05   2.0652900e+05   2.0991900e+05   2.3584300e+05   2.2247800e+05   2.1665700e+05   2.1879000e+05   2.3284300e+05   2.3359400e+05   2.0788500e+05   2.0948700e+05   2.2043300e+05   2.3059500e+05   2.1840800e+05   2.0051300e+05   2.2707500e+05   2.3288100e+05   2.2452900e+05   2.0478900e+05   2.1726300e+05   2.5537800e+05   2.2548000e+05   2.1094500e+05   2.1552500e+05   2.3066800e+05   2.2412700e+05   2.1296500e+05   2.4023500e+05   2.4114200e+05   2.2589500e+05   2.1912000e+05   2.3974000e+05   2.4139700e+05   2.1278300e+05   2.3005200e+05   2.3228700e+05   2.4270600e+05   2.5972300e+05   0.0000000e+00   2.3711500e+05   2.4124900e+05   2.3218700e+05   2.4260200e+05   2.3102400e+05   2.3757400e+05   2.3327900e+05   2.4612900e+05   2.4317500e+05   2.4634600e+05   2.5409400e+05   2.4569000e+05   2.4858700e+05   2.4644100e+05   2.4612900e+05   2.4300800e+05   2.3337100e+05   2.2617700e+05   2.3532000e+05   2.3319900e+05   2.3255300e+05   2.4273400e+05   2.1145200e+05   2.3666400e+05   2.2891800e+05   2.0287100e+05   2.3482500e+05   2.2623600e+05   2.3845500e+05   2.3099800e+05   2.3963600e+05   2.1744400e+05   2.1178000e+05   2.3617800e+05   2.2707800e+05   2.2854700e+05   2.3295100e+05   2.3199400e+05   2.4538100e+05   2.4559500e+05   2.3965500e+05
   1.9636000e+05   2.0192000e+05   1.7790600e+05   1.6934300e+05   1.8057300e+05   1.7863800e+05   1.5312100e+05   1.7053800e+05   1.6165400e+05   1.7570100e+05   1.5933100e+05   1.6617500e+05   1.7198800e+05   1.7174800e+05   1.7007300e+05   1.7175700e+05   1.5976400e+05   1.7898600e+05   1.9275800e+05   1.8286400e+05   1.7328800e+05   1.7841100e+05   1.6591500e+05   1.7244900e+05   1.5269000e+05   1.6704100e+05   1.8419200e+05   1.9360500e+05   1.4998600e+05   1.6895800e+05   1.5832900e+05   1.8276200e+05   1.7467600e+05   1.8639900e+05   1.8021100e+05   1.5414000e+05   1.5851500e+05   1.8968600e+05   1.8321200e+05   1.7288700e+05   1.5870100e+05   1.5957700e+05   1.8058700e+05   1.7580600e+05   1.6487600e+05   1.7548100e+05   1.8559800e+05   1.5642200e+05   1.8409500e+05   0.0000000e+00   1.7454600e+05   1.8513100e+05   1.8849300e+05   1.8792900e+05   1.8771800e+05   1.6455400e+05   1.9126000e+05   1.8404200e+05   2.0457000e+05   2.0452700e+05   2.0660300e+05   1.5652900e+05   1.7473300e+05   1.8965500e+05   2.2146400e+05   1.9953300e+05   1.9111200e+05   1.7905900e+05   1.8258600e+05   1.6747700e+05   1.6287800e+05   1.9137200e+05   1.8972800e+05   1.8085300e+05   1.9853800e+05   1.8372100e+05   2.0342700e+05   2.0651800e+05   2.0172900e+05   1.7033900e+05   1.8030400e+05   1.7044700e+05   1.7995500e+05   1.7739800e+05   1.7011100e+05   1.7239200e+05   1.8818800e+05   1.9801000e+05   1.9036000e+05   1.7469000e+05
   3.0628800e+05   3.1799300e+05   3.4159300e+05   3.5356400e+05   3.4086400e+05   3.4281200e+05   3.1781800e+05   2.9487100e+05   2.9047100e+05   3.0894300e+05   3.0823800e+05   3.2494400e+05   3.5993000e+05   3.4258400e+05   3.3390000e+05   3.4089700e+05   3.3940900e+05   3.2351300e+05   3.3335200e+05   3.1456900e+05   3.3658500e+05   3.3783800e+05   3.1728500e+05   2.9614600e+05   3.1454300e+05   3.3626500e+05   3.3866100e+05   3.0281600e+05   3.0348900e+05   3.2694700e+05   3.2412800e+05   3.2139100e+05   3.4257100e+05   3.3141700e+05   3.1218500e+05   3.1422600e+05   3.3755700e+05   3.5834400e+05   3.5417400e+05   3.4505900e+05   3.2312000e+05   3.1042500e+05   2.9406400e+05   3.0685900e+05   3.4684100e+05   3.4375700e+05   3.2739500e+05   3.1367000e+05   3.4379800e+05   3.2166700e+05   0.0000000e+00   3.2580100e+05   3.3652600e+05   3.0798200e+05   3.1965900e+05   3.1609400e+05   3.2665100e+05   3.3442700e+05   2.9344400e+05   3.0327500e+05   3.1543900e+05   3.2313000e+05   3.1674600e+05   3.2410800e+05   3.3979300e+05   3.3802300e+05   3.5765400e+05   3.3579300e+05   3.2029000e+05   3.2862200e+05   3.4571700e+05   3.3821800e+05   3.4447600e+05   3.4014000e+05   3.4382700e+05   3.4476300e+05   3.6376400e+05   3.3442800e+05   3.4639300e+05   3.2312100e+05   3.1762700e+05   3.0009400e+05   3.4424900e+05   3.4999900e+05   3.4669800e+05   3.5454600e+05   3.2798900e+05   3.0289100e+05   3.2579800e+05   2.9879400e+05
   1.5132900e+05   1.5512600e+05   1.7667800e+05   1.8649400e+05   1.4848500e+05   1.6335800e+05   1.6970200e+05   1.6195600e+05   1.5292200e+05   1.5508000e+05   1.4976400e+05   1.5992800e+05   1.6877000e+05   1.7951100e+05   1.6725500e+05   1.6737900e+05   1.7160100e+05   1.9000000e+05   1.6848200e+05   1.6107800e+05   1.3077400e+05   1.5521600e+05   1.6317500e+05   1.8287300e+05   1.7151100e+05   1.4578100e+05   1.5162500e+05   1.7660800e+05   1.7876200e+05   1.8325700e+05   1.7347800e+05   1.6218500e+05   1.4377000e+05   1.5713700e+05   1.7130400e+05   1.8879500e+05   1.8966000e+05   1.8285900e+05   1.7504400e+05   1.6417500e+05   1.6677700e+05   1.5825500e+05   1.7101300e+05   1.5998200e+05   1.6654700e+05   1.9126700e+05   1.8463000e+05   1.6379600e+05   1.6466200e+05   1.8818400e+05   1.7765400e+05   0.0000000e+00   1.6179500e+05   1.8124800e+05   1.8009600e+05   1.7421600e+05   1.7178000e+05   1.9226500e+05   1.6926400e+05   1.7115400e+05   1.8212100e+05   1.9980900e+05   1.8877900e+05   1.8464800e+05   1.8378700e+05   1.8368900e+05   1.5927200e+05   1.5819100e+05   1.6141000e+05   1.6925900e+05   1.7536800e+05   1.8168500e+05   1.6642600e+05   1.6300300e+05   1.5760600e+05   1.8877800e+05   1.6996000e+05   1.6900700e+05   1.7352200e+05   1.6077300e+05   1.6903100e+05   1.7440200e+05   1.6490800e+05   1.7081300e+05   1.7020200e+05   1.7989000e+05   1.6799600e+05   1.6935000e+05   1.6304700e+05   1.5670100e+05
   6.6391000e+04   6.2010000e+04   8.4952000e+04   7.6808000e+04   5.9620000e+04   7.2788000e+04   8.5468000e+04   8.1677000e+04   7.4338000e+04   7.7446000e+04   9.0092000e+04   8.0031000e+04   7.7268000e+04   6.6302000e+04   8.4097000e+04   8.1805000e+04   7.9081000e+04   9.2887000e+04   8.5159000e+04   9.0883000e+04   9.5276000e+04   7.9182000e+04   8.3828000e+04   7.1808000e+04   6.9586000e+04   8.4319000e+04   7.5581000e+04   8.1345000e+04   8.0313000e+04   8.4599000e+04   9.0002000e+04   7.5108000e+04   6.0628000e+04   6.5278000e+04   8.8394000e+04   1.0206200e+05   9.2264000e+04   8.3941000e+04   8.1804000e+04   6.7480000e+04   7.7879000e+04   9.0153000e+04   1.0346200e+05   1.1272400e+05   9.2912000e+04   9.8110000e+04   7.6717000e+04   8.8004000e+04   9.4374000e+04   9.3091000e+04   8.7131000e+04   8.8506000e+04   0.0000000e+00   9.2045000e+04   8.4193000e+04   9.7520000e+04   9.0641000e+04   9.6606000e+04   9.1561000e+04   7.7291000e+04   7.2048000e+04   6.9050000e+04   7.4701000e+04   7.6585000e+04   6.0330000e+04   7.7958000e+04   8.0532000e+04   8.1840000e+04   7.9099000e+04   7.1347000e+04   6.5607000e+04   6.0142000e+04   6.6009000e+04   6.5200000e+04   7.2794000e+04   7.4078000e+04   7.1411000e+04   6.2436000e+04   5.6484000e+04   5.0866000e+04   6.7431000e+04   6.9924000e+04   6.5117000e+04   7.3378000e+04   5.5308000e+04   7.5438000e+04   6.9624000e+04   6.1956000e+04   5.9616000e+04   6.5976000e+04
   8.1797000e+04   8.6890000e+04   9.3170000e+04   1.0293300e+05   9.7909000e+04   7.8473000e+04   7.4996000e+04   7.6231000e+04   9.1454000e+04   9.0140000e+04   8.9109000e+04   8.6501000e+04   9.5108000e+04   8.4502000e+04   7.0593000e+04   7.8884000e+04   8.3995000e+04   8.1854000e+04   8.6049000e+04   7.8066000e+04   7.1678000e+04   8.2771000e+04   7.5729000e+04   8.5355000e+04   8.6312000e+04   8.2618000e+04   8.0090000e+04   8.7699000e+04   7.8878000e+04   7.3830000e+04   8.3149000e+04   8.4038000e+04   8.4730000e+04   8.5146000e+04   9.1558000e+04   8.5914000e+04   8.5423000e+04   8.5409000e+04   8.4088000e+04   9.1241000e+04   9.1769000e+04   9.8293000e+04   9.7668000e+04   9.2068000e+04   8.8687000e+04   8.4250000e+04   7.8459000e+04   8.9139000e+04   8.7969000e+04   1.0697800e+05   9.2509000e+04   8.8049000e+04   8.5847000e+04   0.0000000e+00   8.5382000e+04   9.2447000e+04   1.0105100e+05   9.4007000e+04   8.3384000e+04   8.9033000e+04   8.5411000e+04   8.4525000e+04   8.8197000e+04   9.0738000e+04   9.8680000e+04   9.5605000e+04   7.9754000e+04   7.6113000e+04   8.0528000e+04   1.0394200e+05   9.5231000e+04   8.9372000e+04   8.3918000e+04   9.0148000e+04   9.6195000e+04   1.0195200e+05   9.9165000e+04   8.7855000e+04   8.9449000e+04   7.9062000e+04   7.6473000e+04   8.8725000e+04   9.2200000e+04   9.7096000e+04   8.6443000e+04   7.9781000e+04   8.7626000e+04   9.2016000e+04   8.7121000e+04   8.7596000e+04
   2.5270300e+05   2.6460800e+05   2.7021800e+05   2.6694000e+05   2.5134700e+05   2.3932200e+05   2.2640400e+05   2.4654700e+05   2.5398300e+05   2.6676900e+05   2.5399800e+05   2.4324400e+05   2.3152000e+05   2.6264400e+05   2.8087500e+05   2.5228200e+05   2.3466000e+05   2.2224800e+05   2.2078600e+05   2.5320900e+05   2.3318300e+05   2.4769300e+05   2.5412100e+05   2.4533800e+05   2.5534800e+05   2.5978700e+05   2.5837100e+05   2.3449400e+05   2.4620800e+05   2.5024600e+05   2.3159200e+05   2.3890500e+05   2.4623000e+05   2.4242500e+05   2.5637800e+05   2.7133900e+05   2.7430900e+05   2.6735100e+05   2.5781800e+05   2.5461200e+05   2.5405400e+05   2.6526600e+05   2.6429300e+05   2.4027100e+05   2.2557300e+05   2.3536200e+05   2.7095900e+05   2.5092200e+05   2.5942700e+05   2.6029300e+05   2.6070500e+05   2.3734700e+05   2.3202300e+05   2.4606800e+05   0.0000000e+00   2.3155800e+05   2.6412200e+05   2.5977500e+05   2.8329400e+05   2.7869400e+05   2.5869600e+05   2.7569300e+05   2.6965000e+05   2.4905600e+05   2.4278400e+05   2.6945900e+05   2.5340200e+05   2.5317000e+05   2.6099800e+05   2.6065500e+05   2.5243000e+05   2.4482400e+05   2.3293700e+05   2.4553700e+05   2.6201600e+05   2.4699300e+05   2.4882800e+05   2.5782200e+05   2.5271400e+05   2.3945600e+05   2.3131700e+05   2.6317100e+05   2.5333500e+05   2.6281300e+05   2.4973000e+05   2.5024900e+05   2.6451300e+05   2.4688400e+05   2.6147400e+05   2.5446700e+05
   2.8635100e+05   2.8315200e+05   2.8090600e+05   2.8566900e+05   2.7863400e+05   2.9116100e+05   2.9075200e+05   3.0486000e+05   2.9554200e+05   3.0278400e+05   3.1337300e+05   2.8921700e+05   2.8363500e+05   2.8645100e+05   2.9411000e+05   2.6294000e+05   2.6121200e+05   2.8922200e+05   2.7465300e+05   2.7122100e+05   2.9712500e+05   3.0194200e+05   2.9744800e+05   2.8473900e+05   2.9323100e+05   2.7854100e+05   2.8775100e+05   2.8144700e+05   2.7743400e+05   2.7049700e+05   2.8623300e+05   3.0775300e+05   3.0409300e+05   3.0792600e+05   3.0740200e+05   2.6939400e+05   2.7300500e+05   2.9774600e+05   2.8571800e+05   2.7178900e+05   2.7089600e+05   2.7953200e+05   2.6051800e+05   2.9453800e+05   2.8725300e+05   2.8574400e+05   2.7594800e+05   2.7194900e+05   2.5653000e+05   2.6720500e+05   2.7186200e+05   2.5513700e+05   2.5039300e+05   2.4751900e+05   2.3208500e+05   0.0000000e+00   2.7276100e+05   2.6416500e+05   2.7912000e+05   2.6786100e+05   2.7448900e+05   2.7936200e+05   2.9201200e+05   2.7548300e+05   2.6722200e+05   2.4718600e+05   2.6900500e+05   2.7020600e+05   2.8665900e+05   3.0234900e+05   3.0480300e+05   2.8980800e+05   2.9615700e+05   2.9607500e+05   2.9213500e+05   2.6710500e+05   2.5180500e+05   2.6629500e+05   2.8002100e+05   2.7854300e+05   2.6018600e+05   2.7501100e+05   2.8020100e+05   2.8822900e+05   2.7507100e+05   2.7049600e+05   2.9569500e+05   2.8369900e+05   2.8448400e+05   3.0056600e+05
   3.9390900e+05   4.0496500e+05   3.8972200e+05   4.0947700e+05   3.8565800e+05   4.1771700e+05   4.0300100e+05   3.8625900e+05   3.5391900e+05   3.6648600e+05   4.1116500e+05   4.1355800e+05   4.1751400e+05   4.0328200e+05   3.8543200e+05   3.9333500e+05   3.9208800e+05   3.9889300e+05   3.7239900e+05   3.8513800e+05   3.8670700e+05   3.8946600e+05   3.9346400e+05   3.8682700e+05   3.9723600e+05   3.6763700e+05   3.6952300e+05   3.8579100e+05   3.9391900e+05   3.9613900e+05   3.8051200e+05   4.1365000e+05   4.1210300e+05   3.8593000e+05   4.3218500e+05   4.0799000e+05   3.9683200e+05   3.9510500e+05   3.9597400e+05   4.0037500e+05   3.8935200e+05   3.9598300e+05   3.9861000e+05   3.8325600e+05   4.0051000e+05   3.9022000e+05   3.8629200e+05   3.8529600e+05   3.8253200e+05   3.6813800e+05   3.7706800e+05   3.6633500e+05   3.7649300e+05   3.8036500e+05   3.6271600e+05   3.8387900e+05   0.0000000e+00   3.9538300e+05   4.0383400e+05   4.0183200e+05   3.8620100e+05   3.8871000e+05   3.8862900e+05   3.9580700e+05   4.0830100e+05   3.8798000e+05   4.1824600e+05   3.8719000e+05   4.0237300e+05   3.8699100e+05   3.7584200e+05   3.9415500e+05   3.9794400e+05   3.8978300e+05   3.9358800e+05   3.9263500e+05   4.0063700e+05   4.0856800e+05   3.8990600e+05   3.9176700e+05   3.7836800e+05   3.8793000e+05   3.7861600e+05   3.9071100e+05   3.9766000e+05   4.0539900e+05   3.9732700e+05   3.9664100e+05   4.0184600e+05   4.0124000e+05
   4.2369300e+05   3.7697200e+05   3.9324600e+05   3.8436800e+05   3.7563800e+05   3.9182300e+05   3.8646900e+05   3.8543700e+05   3.7134200e+05   3.9949800e+05   4.0551800e+05   3.7109900e+05   3.9837500e+05   3.9199500e+05   4.0123800e+05   3.9107400e+05   3.6408300e+05   3.6528500e+05   3.9035500e+05   3.9013000e+05   3.9333700e+05   4.0423100e+05   3.9420200e+05   3.9574600e+05   3.8615100e+05   3.9524600e+05   3.6207800e+05   3.4810100e+05   3.7262900e+05   3.8200300e+05   3.9622500e+05   4.0858000e+05   3.7893700e+05   3.9220300e+05   3.9809200e+05   3.9431200e+05   4.2012800e+05   3.8510000e+05   3.6249600e+05   3.5425400e+05   3.8299700e+05   3.8298300e+05   4.0225700e+05   3.9475900e+05   4.1305400e+05   4.0874500e+05   4.1230000e+05   3.9168700e+05   4.0393500e+05   3.7703700e+05   3.8288400e+05   3.6958300e+05   3.8993600e+05   3.9410900e+05   4.0346300e+05   4.0833300e+05   3.9674300e+05   0.0000000e+00   4.0942300e+05   3.9630900e+05   4.0427600e+05   3.9717800e+05   3.9439000e+05   3.7559900e+05   3.6727000e+05   3.8240900e+05   3.8859900e+05   3.9601900e+05   3.9837500e+05   3.9052500e+05   4.1248400e+05   4.2054300e+05   4.0406500e+05   3.9046500e+05   3.8618600e+05   3.7164800e+05   4.0046000e+05   4.1483500e+05   3.9644500e+05   3.9730500e+05   4.1734800e+05   3.9718400e+05   3.9619700e+05   4.0789200e+05   4.1803600e+05   3.9876300e+05   4.0207700e+05   3.9121900e+05   4.1389200e+05   3.9116300e+05
   2.8261400e+05   3.1494900e+05   2.9076600e+05   2.7913800e+05   2.7408400e+05   2.8262900e+05   3.0127000e+05   3.1228900e+05   2.8302100e+05   2.8693800e+05   2.7723700e+05   2.8211200e+05   2.9801000e+05   2.6300800e+05   2.7433200e+05   2.7986300e+05   2.9653200e+05   2.9637100e+05   2.8577900e+05   2.8497500e+05   2.8834900e+05   2.8051000e+05   2.8568500e+05   2.7376300e+05   3.0513900e+05   2.9676100e+05   2.8700400e+05   2.8650000e+05   2.8385300e+05   2.7868200e+05   2.8862500e+05   3.0781200e+05   3.0447400e+05   2.8452200e+05   2.8929000e+05   2.7856400e+05   2.7468400e+05   2.8608700e+05   2.9135000e+05   2.7135700e+05   3.0091400e+05   3.1246500e+05   2.9748600e+05   2.9349000e+05   2.8728800e+05   2.8107300e+05   2.8598200e+05   2.8185600e+05   2.8958700e+05   2.8545800e+05   2.9655200e+05   2.9302800e+05   2.8107700e+05   2.6928500e+05   2.9539600e+05   2.9145500e+05   3.1301100e+05   2.8815300e+05   0.0000000e+00   2.8171600e+05   2.8068500e+05   2.8617800e+05   2.8336000e+05   2.9510800e+05   2.7818700e+05   2.5647600e+05   2.5429700e+05   2.7468700e+05   3.1411000e+05   3.1901700e+05   2.8583900e+05   3.0728600e+05   3.0138900e+05   2.8377200e+05   2.7084900e+05   2.8042500e+05   2.8086400e+05   2.6929700e+05   3.0645200e+05   2.9000500e+05   2.9660900e+05   2.9833100e+05   2.8601300e+05   3.0224300e+05   2.9359700e+05   2.8439700e+05   2.6995600e+05   2.8684800e+05   2.7246800e+05   2.9036000e+05
   3.1588100e+05   2.8616400e+05   2.9223200e+05   3.0881000e+05   3.1628900e+05   3.3385500e+05   3.1649100e+05   3.2871100e+05   3.3295000e+05   3.2930600e+05   2.9462900e+05   2.9927500e+05   2.8680500e+05   2.9751200e+05   2.8065300e+05   2.9154900e+05   3.1140400e+05   3.1765200e+05   3.3596200e+05   3.4351800e+05   3.1854600e+05   3.0591600e+05   2.9940700e+05   2.8903700e+05   2.7175700e+05   2.7048100e+05   3.0128300e+05   3.3323300e+05   3.2960200e+05   3.2513200e+05   3.3488400e+05   3.2051500e+05   3.2654700e+05   3.0099900e+05   3.0473400e+05   3.1557700e+05   2.9291700e+05   3.0976600e+05   3.2601900e+05   3.3747400e+05   3.3666100e+05   3.3370300e+05   3.2399100e+05   3.0868000e+05   3.2228600e+05   3.1891100e+05   3.1383900e+05   2.9821600e+05   2.7676500e+05   3.1492200e+05   3.2640000e+05   3.3577500e+05   3.2233200e+05   3.0632200e+05   3.2219000e+05   2.9811900e+05   2.9643900e+05   2.9201500e+05   3.0149700e+05   0.0000000e+00   2.9368600e+05   3.0491300e+05   3.1007600e+05   3.1368100e+05   3.1430300e+05   3.1098000e+05   3.2988300e+05   3.2984500e+05   3.2836400e+05   3.0795400e+05   3.1151400e+05   3.2097700e+05   3.1564100e+05   3.0723800e+05   3.1370600e+05   3.1973800e+05   3.0445100e+05   3.0468800e+05   2.9272200e+05   3.0595600e+05   3.3090100e+05   3.3183500e+05   3.2155000e+05   3.1565400e+05   3.3245300e+05   3.1875700e+05   3.4368900e+05   2.8216700e+05   2.8434800e+05   3.0370600e+05
   2.7534000e+05   2.6352900e+05   2.7986900e+05   2.8195800e+05   2.4701400e+05   2.8310700e+05   2.7559900e+05   2.7676800e+05   2.9099900e+05   2.6557000e+05   2.7276800e+05   2.6804600e+05   2.7965200e+05   2.8264000e+05   3.0216900e+05   2.8564600e+05   2.8875200e+05   2.9558600e+05   2.7316900e+05   2.6851600e+05   2.8099400e+05   2.9730100e+05   2.8019600e+05   2.6879400e+05   2.7031500e+05   2.8335400e+05   2.8522300e+05   2.7403400e+05   2.8370300e+05   2.7518400e+05   2.8860500e+05   2.8467800e+05   2.8763300e+05   2.8136200e+05   2.6554100e+05   2.7108000e+05   2.6832700e+05   2.7832100e+05   2.7951400e+05   2.6658700e+05   2.8549600e+05   2.6790800e+05   2.8258600e+05   3.1589500e+05   2.7667500e+05   2.6117800e+05   2.8382500e+05   2.8245700e+05   2.7777500e+05   2.7206800e+05   2.6672700e+05   2.7974300e+05   2.7543100e+05   2.8018000e+05   2.7196500e+05   2.8712400e+05   2.7582500e+05   2.7768700e+05   2.5788400e+05   2.7359100e+05   0.0000000e+00   2.6643700e+05   2.8189600e+05   2.8549400e+05   2.6811100e+05   2.4378400e+05   2.5358500e+05   2.5473300e+05   2.4136500e+05   2.5567100e+05   2.8017400e+05   2.7844600e+05   2.7481900e+05   2.6842100e+05   2.6815500e+05   2.7545500e+05   2.8413100e+05   2.9045900e+05   2.7914800e+05   2.6969800e+05   2.5340100e+05   2.6433000e+05   2.7872900e+05   2.8657500e+05   2.8596000e+05   2.9148300e+05   2.8709700e+05   2.8280400e+05   2.6967500e+05   2.7354900e+05
   2.3246200e+05   2.4573700e+05   2.4781200e+05   2.3242300e+05   2.2618200e+05   2.4437700e+05   2.4164600e+05   2.4352700e+05   2.5083300e+05   2.3146200e+05   2.1906000e+05   2.1831400e+05   2.3549700e+05   2.5394400e+05   2.2673600e+05   2.3903300e+05   2.3822600e+05   2.6166400e+05   2.4011800e+05   2.4105100e+05   2.4717300e+05   2.5233500e+05   2.5455800e+05   2.4792700e+05   2.5037900e+05   2.4587800e+05   2.3089800e+05   2.3594400e+05   2.4344800e+05   2.4094000e+05   2.3979600e+05   2.4457100e+05   2.4032600e+05   2.5025800e+05   2.3963400e+05   2.3599600e+05   2.3431000e+05   2.4004500e+05   2.2976800e+05   2.3305000e+05   2.3273600e+05   2.3805500e+05   2.3122400e+05   2.3576400e+05   2.3283700e+05   2.2933700e+05   2.0774500e+05   2.0690700e+05   2.0947500e+05   2.1667700e+05   2.2763900e+05   2.2618700e+05   2.2785700e+05   2.3541800e+05   2.3438700e+05   2.3140700e+05   2.4233800e+05   2.2512800e+05   2.1852300e+05   1.9948500e+05   2.0900100e+05   0.0000000e+00   2.1367600e+05   2.1353800e+05   2.2170500e+05   2.1738300e+05   2.2369300e+05   2.1324300e+05   2.2526300e+05   2.2672300e+05   2.1886800e+05   2.3605900e+05   2.1821700e+05   2.2855600e+05   2.2718300e+05   2.2589300e+05   2.2966900e+05   2.1183300e+05   2.1291500e+05   2.1292900e+05   2.4475100e+05   2.2243300e+05   2.1861400e+05   2.1843300e+05   2.3777300e+05   2.3728900e+05   2.2543500e+05   2.2772200e+05   2.5298700e+05   2.4381600e+05
   1.0416800e+05   1.1450400e+05   1.1019100e+05   1.0608200e+05   1.0694900e+05   1.1856100e+05   1.1525800e+05   1.1034300e+05   1.0123000e+05   9.2175000e+04   1.0210400e+05   1.0252100e+05   1.0140300e+05   1.0673000e+05   9.9790000e+04   8.9980000e+04   9.5370000e+04   9.0004000e+04   9.3401000e+04   1.0226900e+05   9.6033000e+04   1.0046800e+05   1.0949800e+05   1.1413100e+05   1.1042800e+05   1.0122700e+05   1.0420700e+05   1.1130200e+05   1.1238700e+05   1.0668000e+05   1.1689300e+05   1.1422500e+05   1.0556500e+05   1.0655500e+05   1.0403700e+05   1.0616300e+05   1.1170900e+05   1.1255300e+05   1.0788300e+05   1.1132700e+05   1.1027400e+05   1.0284800e+05   1.0806600e+05   1.3429400e+05   1.1850200e+05   1.0441900e+05   1.0791300e+05   1.0179100e+05   1.0102700e+05   1.1196500e+05   1.1596200e+05   1.1352400e+05   1.1014700e+05   1.0881600e+05   1.0870600e+05   9.8935000e+04   1.0846600e+05   1.1319900e+05   1.1572200e+05   1.1875500e+05   1.0917800e+05   1.1874500e+05   0.0000000e+00   1.0303800e+05   1.0672300e+05   1.0117600e+05   1.0647500e+05   1.1235500e+05   1.0745400e+05   9.4527000e+04   1.1208800e+05   1.0846000e+05   1.1086900e+05   1.1722000e+05   1.1282800e+05   1.1798400e+05   1.2657000e+05   1.0942800e+05   1.1468400e+05   1.0685400e+05   1.1051400e+05   1.1659200e+05   1.2036600e+05   1.2382200e+05   1.1986200e+05   1.2253700e+05   1.1254400e+05   1.1266000e+05   1.0966000e+05   1.1048500e+05
   2.3106200e+05   2.3044500e+05   2.1408300e+05   2.1045400e+05   2.2472000e+05   2.3162600e+05   2.3685700e+05   2.4136400e+05   2.2690100e+05   2.2873800e+05   2.1976200e+05   2.2427900e+05   2.2835400e+05   2.2189800e+05   2.3079800e+05   2.3228900e+05   2.3538300e+05   2.3274800e+05   2.3621100e+05   2.2905300e+05   2.2732900e+05   2.3240800e+05   2.4064100e+05   2.2200100e+05   2.3697400e+05   2.3064800e+05   2.3767000e+05   2.4446700e+05   2.4084200e+05   2.2331700e+05   2.1438600e+05   2.2164700e+05   2.2171100e+05   2.2309300e+05   2.2619300e+05   2.2128600e+05   2.2578000e+05   2.3545300e+05   2.2521400e+05   2.3843700e+05   2.3924800e+05   2.4896800e+05   2.4309800e+05   2.4693200e+05   2.3041600e+05   2.0918100e+05   2.1515000e+05   2.2485500e+05   2.2876000e+05   2.1689200e+05   2.3447900e+05   2.3254000e+05   2.2170300e+05   2.2936400e+05   2.2956100e+05   2.3289500e+05   2.1433600e+05   2.3377300e+05   2.4517500e+05   2.4339600e+05   2.2856600e+05   2.3584100e+05   2.4247100e+05   0.0000000e+00   2.3589100e+05   2.4242900e+05   2.4258800e+05   2.4585200e+05   2.3532400e+05   2.3628400e+05   2.3926200e+05   2.4857900e+05   2.3091400e+05   2.2809400e+05   2.2793000e+05   2.6009200e+05   2.3955300e+05   2.2057600e+05   2.1126100e+05   2.1954600e+05   2.1710300e+05   2.1787900e+05   2.3225900e+05   2.4493300e+05   2.4047400e+05   2.3859900e+05   2.3379600e+05   2.3829000e+05   2.2712100e+05   2.2383700e+05
   1.4215300e+05   1.2403200e+05   1.2738000e+05   1.3230000e+05   1.3087200e+05   1.3977600e+05   1.3661800e+05   1.4668600e+05   1.6141600e+05   1.5613100e+05   1.6321900e+05   1.6571700e+05   1.7090100e+05   1.6354200e+05   1.5217500e+05   1.4771800e+05   1.4982000e+05   1.5358100e+05   1.6870100e+05   1.6060100e+05   1.5858000e+05   1.5783400e+05   1.7215600e+05   1.6550000e+05   1.5144800e+05   1.6088000e+05   1.6937600e+05   1.5270200e+05   1.6089700e+05   1.5231800e+05   1.6352200e+05   1.3668300e+05   1.3689500e+05   1.5171100e+05   1.3061100e+05   1.3145900e+05   1.2651800e+05   1.4432700e+05   1.2984800e+05   1.2083000e+05   1.1276800e+05   1.2533900e+05   1.3064100e+05   1.2127400e+05   1.3236700e+05   1.2868900e+05   1.2765300e+05   1.2572200e+05   1.2283700e+05   1.2322600e+05   1.3369600e+05   1.2962000e+05   1.3008700e+05   1.2358800e+05   1.1716100e+05   1.1391400e+05   1.2535900e+05   1.3106900e+05   1.4300700e+05   1.3438500e+05   1.3410500e+05   1.1979000e+05   1.2710900e+05   1.2817900e+05   0.0000000e+00   1.3243400e+05   1.3409000e+05   1.2863200e+05   1.4187200e+05   1.2650600e+05   1.3691200e+05   1.3077300e+05   1.2898900e+05   1.2487100e+05   1.2528400e+05   1.3838600e+05   1.2746400e+05   1.2894000e+05   1.2045400e+05   1.2375600e+05   1.1600800e+05   1.1917200e+05   1.1805400e+05   1.2820200e+05   1.4032800e+05   1.3102800e+05   1.2703900e+05   1.2327400e+05   1.2778200e+05   1.3142600e+05
   1.9339700e+05   1.9973500e+05   1.9518800e+05   1.9105800e+05   1.9619500e+05   2.0039500e+05   2.2751100e+05   1.9573200e+05   2.0503300e+05   2.1558200e+05   1.9830000e+05   1.9519200e+05   1.9125700e+05   1.9884900e+05   2.1872600e+05   2.0104700e+05   1.8274800e+05   1.9272400e+05   2.0409900e+05   2.0348000e+05   2.2348300e+05   2.1420400e+05   2.1659800e+05   2.0451200e+05   2.0892900e+05   2.1023500e+05   1.8660700e+05   1.9459800e+05   2.0035400e+05   2.2300000e+05   2.0888300e+05   1.9765700e+05   1.9160300e+05   1.9883600e+05   2.2256100e+05   2.2306500e+05   2.0490300e+05   1.8547100e+05   1.9245100e+05   1.6668000e+05   1.6686500e+05   1.8299400e+05   2.0232200e+05   1.9925300e+05   1.9639300e+05   1.8806100e+05   1.8392500e+05   1.7027500e+05   1.9724500e+05   1.8455500e+05   2.0020700e+05   1.8482100e+05   1.8900200e+05   1.7077700e+05   1.6818600e+05   1.8418800e+05   1.9519700e+05   1.8716900e+05   1.9968900e+05   1.9336600e+05   1.8488700e+05   1.9050400e+05   1.8851600e+05   1.8936300e+05   1.8865300e+05   0.0000000e+00   1.9430900e+05   1.8386300e+05   1.8450200e+05   1.6752200e+05   1.7397800e+05   1.8787600e+05   1.9794400e+05   1.8781200e+05   1.8934100e+05   1.9698300e+05   2.0377500e+05   1.9145400e+05   1.9095700e+05   1.8909000e+05   1.8842700e+05   1.8650900e+05   2.0606400e+05   1.8221100e+05   1.7969200e+05   1.6222100e+05   1.7797800e+05   2.0267900e+05   2.0559200e+05   2.0051900e+05
   4.4241000e+05   4.7781800e+05   4.7712200e+05   4.7411100e+05   4.3870800e+05   4.4740100e+05   4.4475900e+05   4.5123800e+05   4.3418100e+05   4.2465100e+05   4.5128400e+05   4.5240600e+05   4.1835200e+05   4.5120100e+05   4.5103900e+05   4.1641100e+05   4.3978900e+05   4.3773900e+05   4.3350000e+05   4.2398500e+05   4.2194600e+05   4.6078600e+05   4.3498000e+05   4.3945600e+05   4.3225000e+05   4.3620000e+05   4.3828800e+05   4.7413900e+05   4.6073300e+05   4.2848800e+05   4.2696200e+05   4.4233400e+05   4.8106500e+05   4.6239700e+05   4.5059500e+05   4.5350200e+05   4.8316600e+05   4.8197100e+05   4.5203100e+05   4.3249000e+05   4.6817600e+05   4.7193400e+05   4.5638700e+05   4.7248400e+05   4.8885600e+05   4.7888400e+05   4.5142400e+05   4.4690400e+05   4.5349700e+05   4.3837100e+05   4.8058900e+05   4.8281400e+05   4.5901400e+05   4.7244000e+05   4.6912500e+05   4.6410400e+05   4.9347000e+05   4.9693000e+05   4.5489700e+05   4.5679500e+05   4.9309500e+05   4.6072000e+05   4.8317600e+05   4.7729900e+05   5.0540500e+05   4.7500300e+05   0.0000000e+00   4.7346100e+05   4.5237800e+05   4.5380300e+05   4.9527700e+05   4.5731700e+05   4.6186800e+05   4.5689700e+05   4.9883500e+05   4.7231600e+05   4.5940600e+05   4.5378500e+05   4.5740500e+05   4.7114900e+05   4.5825400e+05   4.5640000e+05   4.6888600e+05   4.8209500e+05   4.8998500e+05   4.3930900e+05   4.2988300e+05   4.6173100e+05   4.0236900e+05   4.3308700e+05
   4.9569900e+05   4.8606900e+05   4.7124000e+05   4.8350400e+05   4.8490100e+05   5.4361500e+05   5.1113000e+05   4.9334900e+05   4.8331900e+05   4.8070400e+05   5.1792100e+05   4.9602300e+05   5.0871700e+05   5.0077800e+05   4.7282100e+05   4.7760200e+05   5.0546200e+05   5.2053900e+05   5.0480100e+05   4.8795400e+05   4.8700600e+05   4.9284900e+05   5.1596100e+05   5.2213300e+05   5.4198500e+05   5.0640400e+05   4.9717900e+05   4.6454500e+05   4.7518000e+05   4.7646600e+05   5.0885300e+05   5.1381400e+05   4.9614300e+05   4.9293100e+05   4.8553700e+05   5.1306500e+05   5.0261100e+05   5.2912000e+05   5.1763100e+05   5.0043500e+05   4.8893800e+05   5.1324400e+05   4.9243600e+05   5.3178200e+05   5.0676400e+05   4.9982800e+05   4.6571300e+05   4.8305900e+05   4.7873800e+05   4.8956900e+05   4.9132400e+05   4.8659300e+05   4.6336600e+05   4.8107000e+05   4.8748800e+05   4.8770000e+05   4.7737500e+05   4.9285800e+05   4.8206400e+05   4.8808900e+05   4.6807700e+05   4.6638300e+05   4.7940000e+05   4.5726200e+05   5.0378600e+05   4.8895800e+05   5.0848100e+05   0.0000000e+00   4.9790600e+05   4.8605200e+05   4.6585600e+05   4.7051100e+05   4.6791500e+05   4.8576300e+05   4.8671100e+05   4.7872400e+05   4.6625900e+05   4.7863800e+05   5.0584400e+05   4.6412100e+05   4.4377700e+05   4.7237500e+05   4.7682100e+05   4.7428600e+05   5.0177900e+05   4.8711500e+05   4.8248600e+05   4.7775200e+05   5.0639500e+05   4.9105800e+05
   1.2544900e+05   1.3603400e+05   1.1707000e+05   1.2732000e+05   1.1961000e+05   1.2429200e+05   1.1613500e+05   1.1337300e+05   1.1127200e+05   1.2109900e+05   1.2232800e+05   1.4682300e+05   1.2444800e+05   1.1344100e+05   1.0730400e+05   1.2203800e+05   1.2210500e+05   1.2745400e+05   1.3528900e+05   1.3177900e+05   1.0535000e+05   1.2223700e+05   1.3854700e+05   1.2703800e+05   1.3615900e+05   1.4406900e+05   1.3248300e+05   1.2513900e+05   1.1088900e+05   1.2113600e+05   1.1807300e+05   9.8573000e+04   1.2523200e+05   1.1951400e+05   1.0952700e+05   1.3229600e+05   1.2348100e+05   1.1257900e+05   1.1392100e+05   1.1705400e+05   1.0112800e+05   1.1557100e+05   1.2867700e+05   1.2633500e+05   1.1136300e+05   1.1178100e+05   1.0299700e+05   1.0737800e+05   1.1694300e+05   1.2667300e+05   1.1541100e+05   1.2170000e+05   1.0994300e+05   1.1040700e+05   1.1391600e+05   1.4190000e+05   1.2542300e+05   1.3513100e+05   1.1775400e+05   1.4050900e+05   1.2995500e+05   1.2978200e+05   1.1800900e+05   1.2953100e+05   1.2986500e+05   1.3089200e+05   1.3093100e+05   1.4069500e+05   0.0000000e+00   1.2405300e+05   1.2546100e+05   1.2363300e+05   1.2540300e+05   1.2575800e+05   1.2872000e+05   1.2591600e+05   1.1021200e+05   1.1857200e+05   1.2315400e+05   1.2553400e+05   1.2951900e+05   1.4090100e+05   1.3463000e+05   1.3124900e+05   1.2746400e+05   1.3634300e+05   1.4577000e+05   1.3960100e+05   1.3075800e+05   1.2866400e+05
   1.3167100e+05   1.3057000e+05   1.3537100e+05   1.2097500e+05   1.1620600e+05   1.2835900e+05   1.1720200e+05   1.1167500e+05   1.1364600e+05   1.0823600e+05   1.2174500e+05   1.1386700e+05   1.1145100e+05   1.0449500e+05   1.0094100e+05   1.1882500e+05   1.1908100e+05   1.2096200e+05   1.0712600e+05   1.1023400e+05   1.1039700e+05   1.1836500e+05   1.2042000e+05   1.0891900e+05   1.2426400e+05   1.2024900e+05   1.2994700e+05   1.2667900e+05   1.1508100e+05   1.1622700e+05   1.2456700e+05   1.2839900e+05   1.3373100e+05   1.2291800e+05   1.2965000e+05   1.3533200e+05   1.4284400e+05   1.4076000e+05   1.2287600e+05   1.2546000e+05   1.1990800e+05   1.1997800e+05   1.3570800e+05   1.2411800e+05   1.3515400e+05   1.0907600e+05   1.2228800e+05   1.1989300e+05   1.1380400e+05   1.1134500e+05   1.0473700e+05   1.0508200e+05   9.9425000e+04   1.1052400e+05   1.2653500e+05   1.0944000e+05   1.1517200e+05   1.1955300e+05   1.0732400e+05   9.4375000e+04   1.0881400e+05   1.1737700e+05   1.1576300e+05   1.1084900e+05   1.0850400e+05   1.1656800e+05   1.2606100e+05   1.0804300e+05   1.0849400e+05   0.0000000e+00   1.1758600e+05   1.1961900e+05   1.1723100e+05   1.2855100e+05   1.3140900e+05   1.1921700e+05   1.1828100e+05   1.2644300e+05   1.4202200e+05   1.3150800e+05   1.3468300e+05   1.3572000e+05   1.2779000e+05   1.3013800e+05   1.3640100e+05   1.2277700e+05   1.4277400e+05   1.3324300e+05   1.3722800e+05   1.3505300e+05
   1.0542600e+05   1.1240100e+05   1.2312800e+05   9.9006000e+04   1.0268800e+05   1.0606500e+05   1.1920900e+05   1.1452900e+05   1.0435000e+05   1.0718900e+05   1.0695100e+05   1.1487300e+05   1.0328100e+05   1.2773300e+05   1.0961000e+05   9.5246000e+04   9.6810000e+04   9.2002000e+04   1.0804600e+05   1.1132800e+05   1.0035300e+05   1.0302400e+05   9.6089000e+04   1.0355100e+05   1.1382400e+05   1.1309600e+05   1.0872000e+05   1.1368400e+05   1.0020600e+05   1.2917700e+05   1.0431600e+05   1.0740300e+05   1.1868800e+05   1.0638800e+05   1.0881100e+05   1.1464100e+05   1.2112200e+05   9.2560000e+04   9.6803000e+04   1.0708600e+05   1.0986700e+05   1.1839700e+05   1.0270100e+05   1.0663500e+05   9.1696000e+04   1.1232000e+05   1.0755200e+05   1.1863300e+05   1.0837100e+05   1.0811600e+05   1.0133100e+05   1.1486700e+05   1.1197000e+05   1.2088800e+05   1.0597100e+05   9.7831000e+04   9.2298000e+04   1.0258500e+05   1.1084300e+05   1.0063800e+05   8.8926000e+04   1.0149000e+05   9.5667000e+04   1.1354500e+05   9.1848000e+04   8.7007000e+04   9.9038000e+04   1.0857000e+05   1.0784400e+05   1.1164700e+05   0.0000000e+00   9.7240000e+04   8.6402000e+04   1.0141500e+05   1.0171300e+05   1.1041900e+05   1.0493400e+05   9.7842000e+04   9.7786000e+04   1.0139100e+05   1.2136200e+05   1.1791000e+05   9.6644000e+04   9.8812000e+04   9.5166000e+04   1.2088100e+05   1.0910000e+05   9.5191000e+04   1.0073400e+05   1.0155800e+05
   1.2178000e+05   1.1981100e+05   1.2849600e+05   1.3322500e+05   1.2810700e+05   1.2239600e+05   1.3222000e+05   1.5060300e+05   1.4196500e+05   1.3531600e+05   1.3772700e+05   1.4931500e+05   1.2958400e+05   1.4530100e+05   1.3498900e+05   1.2255100e+05   1.2154600e+05   1.3610000e+05   1.4572800e+05   1.3855300e+05   1.3339000e+05   1.2297300e+05   1.4697600e+05   1.4785300e+05   1.3870100e+05   1.3866500e+05   1.3449300e+05   1.5137700e+05   1.3702700e+05   1.4806600e+05   1.5989800e+05   1.2764900e+05   1.3616400e+05   1.3613100e+05   1.3944400e+05   1.4135700e+05   1.4403900e+05   1.4135300e+05   1.4803400e+05   1.4130900e+05   1.4562300e+05   1.4251000e+05   1.3649800e+05   1.4040300e+05   1.3361200e+05   1.3443100e+05   1.4717600e+05   1.3590700e+05   1.3711700e+05   1.3348800e+05   1.3193800e+05   1.3557000e+05   1.3339400e+05   1.4061000e+05   1.3480400e+05   1.3391700e+05   1.2890600e+05   1.3232000e+05   1.5161000e+05   1.3847700e+05   1.4773900e+05   1.4418600e+05   1.3895600e+05   1.2937700e+05   1.2979100e+05   1.4391600e+05   1.3820800e+05   1.3116300e+05   1.1234300e+05   1.4618900e+05   1.2771800e+05   0.0000000e+00   1.4043500e+05   1.1854300e+05   1.1979700e+05   1.3953700e+05   1.4115600e+05   1.3085900e+05   1.2436100e+05   1.1669600e+05   1.2594300e+05   1.3198700e+05   1.2667800e+05   1.2207700e+05   1.0958800e+05   1.2357400e+05   1.2701200e+05   1.3238100e+05   1.2332600e+05   1.1538900e+05
   1.7283600e+05   1.5616700e+05   1.6416700e+05   1.5108900e+05   1.7348200e+05   1.6436400e+05   1.8217700e+05   1.7850800e+05   1.7196400e+05   1.7799900e+05   1.7599600e+05   1.7732500e+05   1.7121200e+05   1.6425900e+05   1.7258700e+05   1.6919100e+05   1.6751700e+05   1.6090900e+05   1.5723400e+05   1.5066800e+05   1.7802400e+05   1.6861300e+05   1.5700000e+05   1.5878100e+05   1.3278400e+05   1.7264200e+05   1.6184000e+05   1.4907900e+05   1.3470900e+05   1.6671500e+05   1.7743700e+05   1.4570300e+05   1.6048300e+05   1.6399500e+05   1.6946600e+05   1.6009400e+05   1.5634000e+05   1.6173400e+05   1.4830300e+05   1.5886600e+05   1.6602900e+05   1.6929900e+05   1.6052400e+05   1.6638400e+05   1.7712600e+05   1.6306500e+05   1.5640500e+05   1.6303100e+05   1.9383300e+05   1.9084800e+05   1.8068700e+05   1.5995500e+05   1.5704300e+05   1.8221400e+05   1.8171300e+05   1.8796800e+05   1.7890300e+05   1.8284900e+05   1.6540200e+05   1.9110800e+05   1.7912300e+05   1.8374800e+05   1.9381400e+05   1.8481200e+05   1.8196500e+05   2.1048800e+05   1.7625600e+05   1.8172100e+05   1.8353300e+05   1.8537300e+05   1.7420600e+05   1.8324700e+05   0.0000000e+00   1.6702200e+05   1.8371300e+05   1.7281900e+05   1.8960200e+05   1.6992100e+05   1.6546300e+05   1.9236500e+05   1.7300800e+05   1.7503900e+05   1.6844100e+05   1.5913300e+05   1.5667400e+05   1.5801200e+05   1.7701300e+05   1.5932100e+05   1.7432800e+05   1.6330700e+05
   2.3651500e+05   2.3430300e+05   2.4817800e+05   2.2896800e+05   2.4114300e+05   2.5659500e+05   2.1918900e+05   2.3582900e+05   2.4190000e+05   2.2938400e+05   2.2453600e+05   2.5677600e+05   2.4641700e+05   2.2217600e+05   2.3546100e+05   2.4699300e+05   2.8012200e+05   2.6331100e+05   2.3346000e+05   2.3999700e+05   2.2636100e+05   2.2908000e+05   2.5554200e+05   2.2554400e+05   2.1436100e+05   2.3598600e+05   2.3096500e+05   2.1388300e+05   2.1012100e+05   2.0406800e+05   2.2446000e+05   2.3243100e+05   2.1032800e+05   2.0361500e+05   2.0243300e+05   2.0483200e+05   2.3271800e+05   2.0966200e+05   2.1307600e+05   2.0466800e+05   2.1110300e+05   1.9331300e+05   1.8732700e+05   2.1659900e+05   2.0688500e+05   1.9989800e+05   1.9680700e+05   1.8568400e+05   1.8477200e+05   1.7851800e+05   2.1274600e+05   1.8135300e+05   1.7132500e+05   1.9079000e+05   2.1423800e+05   1.8442900e+05   1.9891700e+05   2.0316300e+05   1.9835100e+05   1.8390700e+05   2.0275900e+05   2.1181700e+05   1.9968400e+05   1.9153000e+05   2.2834900e+05   2.3558600e+05   2.0727100e+05   2.1420000e+05   1.9814200e+05   1.8956900e+05   1.9415400e+05   2.2331500e+05   2.3556900e+05   0.0000000e+00   1.9748300e+05   2.1840000e+05   2.1394300e+05   2.0863700e+05   2.3741200e+05   2.6799900e+05   2.3081400e+05   2.2824400e+05   2.1658500e+05   2.0837700e+05   2.4391200e+05   2.4271900e+05   2.2370000e+05   2.0968100e+05   2.3483800e+05   2.4044900e+05
   5.0352000e+04   4.6766000e+04   4.5467000e+04   5.0353000e+04   5.2810000e+04   4.4736000e+04   5.1849000e+04   5.2168000e+04   5.0856000e+04   4.7053000e+04   5.5687000e+04   4.9989000e+04   6.8229000e+04   5.7738000e+04   6.1024000e+04   5.2232000e+04   4.4630000e+04   4.9387000e+04   5.3658000e+04   4.2862000e+04   4.9106000e+04   4.8036000e+04   5.5967000e+04   5.8237000e+04   6.4386000e+04   5.6443000e+04   5.0806000e+04   5.9917000e+04   5.3093000e+04   6.2903000e+04   5.3631000e+04   4.8116000e+04   5.3900000e+04   5.5836000e+04   5.8111000e+04   5.1678000e+04   5.3114000e+04   5.2573000e+04   5.4508000e+04   5.7930000e+04   5.0602000e+04   6.1064000e+04   5.8249000e+04   6.3780000e+04   5.9904000e+04   5.5138000e+04   6.3392000e+04   5.6933000e+04   5.7988000e+04   5.1913000e+04   5.5772000e+04   6.3381000e+04   5.7352000e+04   5.0684000e+04   4.8559000e+04   6.1466000e+04   5.7863000e+04   6.1717000e+04   5.3907000e+04   5.1167000e+04   6.0276000e+04   5.0399000e+04   5.3404000e+04   5.7601000e+04   7.0722000e+04   5.5372000e+04   6.9170000e+04   6.1462000e+04   5.4555000e+04   5.9400000e+04   5.5825000e+04   6.4165000e+04   6.7169000e+04   6.7298000e+04   0.0000000e+00   6.3459000e+04   5.5289000e+04   5.8501000e+04   5.6169000e+04   6.5770000e+04   5.4146000e+04   6.8237000e+04   6.7813000e+04   5.8712000e+04   5.8432000e+04   5.8257000e+04   6.5556000e+04   6.2436000e+04   5.6710000e+04   5.8136000e+04
   5.4493000e+04   6.1108000e+04   6.5266000e+04   5.6706000e+04   5.8695000e+04   5.5223000e+04   5.9403000e+04   6.1037000e+04   5.8873000e+04   5.8900000e+04   6.1353000e+04   6.3343000e+04   6.2216000e+04   5.9215000e+04   6.2036000e+04   4.8470000e+04   6.2168000e+04   6.4146000e+04   5.8104000e+04   5.4052000e+04   5.7466000e+04   6.1966000e+04   5.6243000e+04   6.1836000e+04   5.9249000e+04   6.5026000e+04   7.0852000e+04   5.5638000e+04   4.8249000e+04   6.7885000e+04   7.4872000e+04   6.2036000e+04   6.7772000e+04   7.1468000e+04   6.7258000e+04   7.5158000e+04   7.6097000e+04   7.0662000e+04   6.8049000e+04   7.4468000e+04   7.5556000e+04   6.8971000e+04   6.7582000e+04   6.0980000e+04   6.9885000e+04   6.8471000e+04   6.1111000e+04   5.3423000e+04   6.1566000e+04   6.2404000e+04   6.6093000e+04   6.5202000e+04   6.2304000e+04   6.0330000e+04   7.2109000e+04   6.6304000e+04   6.4496000e+04   6.2201000e+04   6.5935000e+04   6.4856000e+04   6.8544000e+04   6.8864000e+04   6.3512000e+04   7.4947000e+04   7.0409000e+04   7.1343000e+04   7.3209000e+04   8.2266000e+04   7.3809000e+04   6.4424000e+04   6.1120000e+04   6.4135000e+04   6.5563000e+04   6.4284000e+04   6.3681000e+04   0.0000000e+00   6.3672000e+04   7.2878000e+04   5.8852000e+04   6.4266000e+04   5.8186000e+04   6.6691000e+04   7.0036000e+04   5.0866000e+04   4.9671000e+04   6.5846000e+04   6.4984000e+04   5.7583000e+04   5.6709000e+04   5.1713000e+04
   1.9181500e+05   1.9814400e+05   1.9480000e+05   2.0027300e+05   1.9189200e+05   1.7813500e+05   1.9279700e+05   1.7078700e+05   1.8393000e+05   1.9759800e+05   1.8794400e+05   1.7357600e+05   1.8772800e+05   1.7937700e+05   1.7404300e+05   1.8296700e+05   2.0201000e+05   1.7528900e+05   1.7820600e+05   1.8002200e+05   1.8849200e+05   1.9001500e+05   1.8814700e+05   1.8037400e+05   1.7892400e+05   1.8773200e+05   1.8251100e+05   1.8925200e+05   1.7321600e+05   1.7094500e+05   1.7386200e+05   1.7531300e+05   1.8436700e+05   1.6716700e+05   1.7883500e+05   1.7529100e+05   1.8051100e+05   1.9203600e+05   1.6656500e+05   1.5781000e+05   1.6384600e+05   1.8030300e+05   1.8296800e+05   1.8114700e+05   1.8411700e+05   1.8822800e+05   1.7640600e+05   1.7188000e+05   1.6707500e+05   1.8200900e+05   1.8447500e+05   1.9760400e+05   2.0195600e+05   1.7117400e+05   1.5183900e+05   1.7188500e+05   1.6911700e+05   1.7666400e+05   1.6876700e+05   1.7241900e+05   1.9629100e+05   1.8824200e+05   1.6438700e+05   1.6738500e+05   1.7272900e+05   1.7062400e+05   1.7376700e+05   1.5952800e+05   1.3983300e+05   1.6902200e+05   1.8639000e+05   1.8582700e+05   1.7185900e+05   1.6955000e+05   1.7980700e+05   1.7833900e+05   0.0000000e+00   1.7202200e+05   1.7288600e+05   1.6564100e+05   1.6912400e+05   1.6694600e+05   1.7808300e+05   1.9130200e+05   1.9490100e+05   1.8674900e+05   2.1818000e+05   1.7518200e+05   1.6583000e+05   1.8845700e+05
   1.7706900e+05   1.7969700e+05   1.6482600e+05   1.7950400e+05   1.9114700e+05   1.8799600e+05   1.9438000e+05   2.1527900e+05   2.0006000e+05   1.9607300e+05   1.8501800e+05   1.8840600e+05   1.7615200e+05   1.9485700e+05   2.1962300e+05   1.9898900e+05   2.0048900e+05   1.9840200e+05   2.0305600e+05   1.8569200e+05   1.9058100e+05   1.7624500e+05   1.9125100e+05   2.1225000e+05   2.0497200e+05   2.0608800e+05   2.0327600e+05   2.0886200e+05   2.0032700e+05   2.0305500e+05   1.7976100e+05   1.8691300e+05   2.1705600e+05   2.0839700e+05   2.2026000e+05   2.1600800e+05   2.2067600e+05   2.1220300e+05   1.9440500e+05   2.1698100e+05   2.0074600e+05   1.9956800e+05   2.1167500e+05   2.0721300e+05   2.0259300e+05   2.0921000e+05   2.0451900e+05   2.1018300e+05   1.9555200e+05   1.8147600e+05   2.0369400e+05   1.9558000e+05   2.0755300e+05   2.1844200e+05   2.0593300e+05   2.0390800e+05   1.8968400e+05   1.9095000e+05   2.0558900e+05   1.9998100e+05   2.0101100e+05   1.8483200e+05   1.9060000e+05   1.9538200e+05   2.0606800e+05   2.0369700e+05   2.0762600e+05   2.0477900e+05   1.8509800e+05   1.9040400e+05   1.9385500e+05   1.7485400e+05   1.7669300e+05   2.0314400e+05   1.9129800e+05   2.0263000e+05   2.0447400e+05   0.0000000e+00   1.9354700e+05   1.7897700e+05   1.8485200e+05   1.7478900e+05   1.7047700e+05   1.8614100e+05   1.7877900e+05   2.0314800e+05   2.0812200e+05   1.9037900e+05   1.9057600e+05   1.7802800e+05
   3.0040000e+04   2.7606000e+04   2.9895000e+04   3.0706000e+04   2.8753000e+04   3.4634000e+04   3.2593000e+04   3.2214000e+04   3.1877000e+04   2.6401000e+04   3.1934000e+04   3.1028000e+04   2.6974000e+04   2.7870000e+04   2.9307000e+04   3.0045000e+04   3.5316000e+04   2.4259000e+04   2.9171000e+04   2.3940000e+04   3.6577000e+04   3.3965000e+04   2.9941000e+04   2.9434000e+04   3.3589000e+04   3.9966000e+04   3.0564000e+04   4.2107000e+04   3.4716000e+04   3.1241000e+04   4.0211000e+04   3.7943000e+04   5.1217000e+04   3.9263000e+04   4.0166000e+04   4.0164000e+04   4.1188000e+04   4.6713000e+04   4.4859000e+04   3.9471000e+04   3.7693000e+04   3.3704000e+04   3.9834000e+04   3.6233000e+04   3.9098000e+04   3.6269000e+04   3.1228000e+04   3.8993000e+04   3.6212000e+04   3.8849000e+04   3.0130000e+04   3.4063000e+04   2.9055000e+04   2.5539000e+04   3.0462000e+04   3.1198000e+04   3.2307000e+04   3.3606000e+04   3.2655000e+04   3.2294000e+04   3.5568000e+04   2.6827000e+04   2.8203000e+04   4.1421000e+04   3.2830000e+04   2.7537000e+04   2.8711000e+04   3.4422000e+04   2.6852000e+04   2.9420000e+04   3.2970000e+04   3.1879000e+04   2.7444000e+04   3.0748000e+04   3.0788000e+04   3.1366000e+04   2.8386000e+04   3.2598000e+04   0.0000000e+00   2.9554000e+04   3.1677000e+04   3.8206000e+04   3.1133000e+04   3.3947000e+04   2.7267000e+04   3.6628000e+04   3.3431000e+04   2.9600000e+04   2.6409000e+04   2.7969000e+04
   1.3804000e+04   1.5157000e+04   1.8530000e+04   1.3603000e+04   9.7640000e+03   1.5386000e+04   1.6270000e+04   1.2839000e+04   1.6733000e+04   2.0915000e+04   1.8805000e+04   1.9428000e+04   2.2068000e+04   2.2453000e+04   1.4659000e+04   1.3473000e+04   1.9762000e+04   1.8918000e+04   2.1819000e+04   2.1843000e+04   2.1848000e+04   2.4273000e+04   1.9999000e+04   2.3048000e+04   2.5212000e+04   3.4298000e+04   2.2196000e+04   2.2817000e+04   2.8298000e+04   2.1633000e+04   2.2661000e+04   1.9654000e+04   2.2732000e+04   2.4871000e+04   2.8980000e+04   3.0574000e+04   2.9514000e+04   2.9982000e+04   2.7064000e+04   2.8763000e+04   2.4524000e+04   3.1645000e+04   2.9011000e+04   2.5774000e+04   2.8459000e+04   3.2810000e+04   2.8429000e+04   2.7545000e+04   2.9985000e+04   2.8038000e+04   3.4622000e+04   2.8812000e+04   2.9820000e+04   2.7664000e+04   2.3424000e+04   2.6290000e+04   3.0226000e+04   2.4579000e+04   2.2367000e+04   2.3830000e+04   2.5200000e+04   2.4899000e+04   2.0597000e+04   1.4806000e+04   1.9225000e+04   1.7987000e+04   1.8474000e+04   1.7158000e+04   1.5652000e+04   2.0732000e+04   1.4081000e+04   1.1570000e+04   1.4764000e+04   1.3308000e+04   1.5410000e+04   1.4636000e+04   1.0838000e+04   1.4617000e+04   1.3653000e+04   0.0000000e+00   1.4574000e+04   1.2188000e+04   1.3155000e+04   1.1830000e+04   1.4145000e+04   1.5188000e+04   1.5448000e+04   1.6821000e+04   1.3808000e+04   1.2080000e+04
   3.4746700e+05   3.2747700e+05   3.5862400e+05   3.4856300e+05   3.7758900e+05   3.7007600e+05   3.6871600e+05   3.5826000e+05   3.5317200e+05   3.4832600e+05   3.5174000e+05   3.5707400e+05   3.5550600e+05   3.6323700e+05   3.6240900e+05   3.5839400e+05   3.8680100e+05   3.4829300e+05   3.4662200e+05   3.5763300e+05   3.6991000e+05   3.9101000e+05   3.8292400e+05   3.8031500e+05   3.6861900e+05   3.8852900e+05   3.6985400e+05   3.6488400e+05   3.7063800e+05   3.7102800e+05   3.6292400e+05   3.6110200e+05   3.6448500e+05   3.7204700e+05   3.7038400e+05   3.9184800e+05   3.6598800e+05   3.6033300e+05   3.5458500e+05   3.5963100e+05   3.6364100e+05   3.7059100e+05   3.6122800e+05   3.6853900e+05   3.5371800e+05   3.6451300e+05   3.7913500e+05   3.7441800e+05   3.7758000e+05   3.7790700e+05   3.6381300e+05   3.5434200e+05   3.6825200e+05   3.6501700e+05   3.5370300e+05   3.4009500e+05   3.4249800e+05   3.7229900e+05   3.9360700e+05   3.9044000e+05   3.8375000e+05   3.7311900e+05   3.6947000e+05   3.8605000e+05   3.5727200e+05   3.4691400e+05   3.5349300e+05   3.6229600e+05   3.7617600e+05   3.6183500e+05   3.4645200e+05   3.3443600e+05   3.4677600e+05   3.8198800e+05   3.6104000e+05   3.7450800e+05   3.7560000e+05   3.7459200e+05   3.7191700e+05   3.6955700e+05   0.0000000e+00   3.4860300e+05   3.5391500e+05   3.4294300e+05   3.4472400e+05   3.6076500e+05   3.5248300e+05   3.7527400e+05   3.6921300e+05   3.6016200e+05
   3.8028000e+05   3.9269400e+05   3.8569100e+05   4.0538200e+05   4.0943600e+05   3.8279500e+05   3.6208700e+05   3.5631800e+05   3.4222400e+05   3.5381000e+05   3.7231300e+05   3.4623800e+05   3.6249500e+05   3.7750700e+05   3.6688900e+05   3.2935300e+05   3.4792500e+05   3.9117200e+05   3.5491800e+05   3.8537500e+05   4.0480400e+05   3.9265900e+05   3.9252000e+05   4.1084900e+05   3.9175100e+05   3.5354400e+05   3.6672600e+05   3.5315800e+05   3.7149200e+05   3.4485100e+05   3.8855800e+05   3.7360500e+05   3.8448500e+05   4.1655400e+05   3.8852900e+05   3.9642800e+05   3.8959300e+05   3.6630800e+05   3.6872500e+05   3.4597500e+05   3.4005900e+05   3.7516100e+05   3.7083500e+05   3.7945100e+05   3.7370000e+05   3.6687300e+05   3.6467800e+05   3.5581700e+05   3.7248600e+05   3.5171900e+05   3.6168700e+05   3.6211300e+05   3.6489200e+05   3.8786100e+05   3.7220700e+05   3.6611700e+05   3.3996600e+05   3.6394600e+05   3.5220800e+05   3.6064400e+05   3.7256000e+05   3.6250900e+05   3.6460100e+05   3.7398300e+05   3.7497700e+05   3.8238600e+05   3.6927200e+05   3.5985600e+05   3.8465500e+05   3.4852800e+05   3.4920100e+05   3.4661900e+05   3.5850900e+05   3.9877400e+05   3.4863700e+05   3.2532000e+05   3.3623300e+05   3.8915800e+05   3.7881900e+05   3.9244900e+05   3.5538800e+05   0.0000000e+00   3.6876200e+05   3.7951900e+05   3.7795600e+05   3.4288300e+05   3.7003400e+05   3.3613100e+05   3.6093000e+05   3.5960000e+05
   1.6944100e+05   1.8021600e+05   1.9727800e+05   1.8727700e+05   1.9310800e+05   1.8906500e+05   1.7840300e+05   1.7345900e+05   1.7369900e+05   1.5768700e+05   1.7929400e+05   1.7904100e+05   1.9417100e+05   1.9740200e+05   1.8275800e+05   1.7358400e+05   1.6018000e+05   1.5855000e+05   1.5859000e+05   1.6897600e+05   1.6938900e+05   1.8748900e+05   1.9034100e+05   1.7255400e+05   1.7929400e+05   1.6085600e+05   1.6022000e+05   1.8692400e+05   1.6276300e+05   1.6768000e+05   1.7111900e+05   1.6967900e+05   1.8423900e+05   1.9245400e+05   1.9622200e+05   1.9042300e+05   1.9267600e+05   1.7765000e+05   1.8742500e+05   1.8836400e+05   1.7612600e+05   1.7780200e+05   1.9301300e+05   2.0053100e+05   1.9539100e+05   1.8499100e+05   1.8184000e+05   1.8048400e+05   1.7099400e+05   1.7765600e+05   1.7194100e+05   1.7014000e+05   2.0841200e+05   1.8818300e+05   1.7547800e+05   1.5790400e+05   1.8312100e+05   1.8551500e+05   1.7963600e+05   1.7119600e+05   1.7985800e+05   1.6541200e+05   1.7450300e+05   1.5087500e+05   1.5475100e+05   1.5711600e+05   1.6825500e+05   1.7007900e+05   1.6481400e+05   1.6827700e+05   1.6735000e+05   1.5460600e+05   1.7339200e+05   1.7297600e+05   1.8022300e+05   1.7134100e+05   1.7240800e+05   1.6055000e+05   1.6670900e+05   1.5719300e+05   1.5949600e+05   1.5265400e+05   0.0000000e+00   1.7115900e+05   1.7566800e+05   1.5176100e+05   1.7123800e+05   1.7342400e+05   1.6304200e+05   1.6429500e+05
   1.6269000e+05   1.5483400e+05   1.5185600e+05   1.6998700e+05   1.7412300e+05   1.5088400e+05   1.4264000e+05   1.4954600e+05   1.7816300e+05   1.6708600e+05   1.7193100e+05   1.6800600e+05   1.6588900e+05   1.4801700e+05   1.3784700e+05   1.5370900e+05   1.8332000e+05   1.7598600e+05   1.7794600e+05   1.6296000e+05   1.5882500e+05   1.6551000e+05   1.6195300e+05   1.6899300e+05   1.6408300e+05   1.5828200e+05   1.7295500e+05   1.6378200e+05   1.6163300e+05   1.6926700e+05   1.8540000e+05   1.5765300e+05   1.5670700e+05   1.5732900e+05   1.3577700e+05   1.5884800e+05   1.7153100e+05   1.7583200e+05   1.5947000e+05   1.6493400e+05   1.6303600e+05   1.8162300e+05   1.5850500e+05   1.4886800e+05   1.5591300e+05   1.5735800e+05   1.7409200e+05   1.7669700e+05   1.8573300e+05   1.6230500e+05   1.4499100e+05   1.6946500e+05   1.6930100e+05   1.6708200e+05   1.6905800e+05   1.8094700e+05   1.7645700e+05   1.6343200e+05   1.5006700e+05   1.4450100e+05   1.4979700e+05   1.5530900e+05   1.6217300e+05   1.4931400e+05   1.5484600e+05   1.6174100e+05   1.6667000e+05   1.7759000e+05   1.6139300e+05   1.4911700e+05   1.6035800e+05   1.5987400e+05   1.5754600e+05   1.7795800e+05   1.6032100e+05   1.5390000e+05   1.5876200e+05   1.5343200e+05   1.5533900e+05   1.6793200e+05   1.7570600e+05   1.9225400e+05   1.8245800e+05   0.0000000e+00   1.4332500e+05   1.5351100e+05   1.6388600e+05   1.7723400e+05   1.7203800e+05   1.4948600e+05
   4.3414800e+05   4.2841500e+05   4.2502200e+05   4.3358700e+05   4.3616600e+05   4.3533100e+05   4.3814900e+05   4.2592900e+05   4.1810000e+05   4.2141800e+05   4.3880000e+05   4.5259100e+05   4.5742900e+05   4.5027800e+05   4.5097400e+05   4.4100800e+05   4.5836100e+05   4.4291700e+05   4.4896400e+05   4.3137700e+05   4.2898000e+05   4.4048900e+05   4.4603400e+05   4.3813100e+05   4.5522800e+05   4.4745600e+05   4.4824600e+05   4.3739900e+05   4.4004900e+05   4.3225400e+05   4.4895300e+05   4.5177800e+05   4.4314800e+05   4.4377700e+05   4.4912800e+05   4.4366000e+05   4.3668100e+05   4.6141300e+05   4.5865700e+05   4.4470100e+05   4.5920900e+05   4.2044200e+05   4.3039000e+05   4.3035800e+05   4.7037900e+05   4.5388500e+05   4.5054900e+05   4.5062100e+05   4.5044900e+05   4.3502800e+05   4.2527100e+05   4.3510100e+05   4.6655100e+05   4.7849300e+05   4.8181000e+05   4.7101900e+05   4.5647000e+05   4.4851300e+05   4.6348800e+05   4.5125600e+05   4.5772800e+05   4.4839400e+05   4.5814700e+05   4.5935700e+05   4.8118800e+05   4.3637100e+05   4.4499100e+05   4.4735100e+05   4.6780800e+05   4.6237000e+05   4.4807100e+05   4.4717100e+05   4.2894800e+05   4.4205900e+05   4.3820900e+05   4.3490300e+05   4.3885400e+05   4.2521400e+05   4.3557200e+05   4.3497500e+05   4.5464500e+05   4.4311100e+05   4.5499000e+05   4.4891000e+05   0.0000000e+00   4.3090200e+05   4.3269100e+05   4.1671100e+05   4.4064800e+05   4.2296500e+05
   4.9155000e+05   4.6205000e+05   4.8165300e+05   4.6458900e+05   4.7708900e+05   4.5885600e+05   4.5622700e+05   4.7226500e+05   4.8279000e+05   4.5132100e+05   4.5738200e+05   4.7177900e+05   4.8413900e+05   4.6027500e+05   4.8168300e+05   4.8488200e+05   4.8681500e+05   4.7537100e+05   4.5268900e+05   4.6594800e+05   4.5637500e+05   4.8709100e+05   4.9193600e+05   4.3781700e+05   4.5363200e+05   4.5056300e+05   4.2579500e+05   4.1443700e+05   4.3472700e+05   4.7303600e+05   4.8948000e+05   4.8590600e+05   4.7052400e+05   4.6714700e+05   4.7832300e+05   4.4430200e+05   4.4425000e+05   4.5666900e+05   4.7873700e+05   4.3813800e+05   4.8951700e+05   4.8923200e+05   4.9562300e+05   4.8010700e+05   4.7321300e+05   4.9213700e+05   4.8805600e+05   4.6382500e+05   4.7622400e+05   4.7366900e+05   4.7435200e+05   4.8743500e+05   4.9363800e+05   4.6309100e+05   4.8806500e+05   4.7329400e+05   4.7405500e+05   4.5508300e+05   4.5346200e+05   4.9091600e+05   4.9939300e+05   4.8744100e+05   4.9103200e+05   4.8730600e+05   4.8947400e+05   4.6854400e+05   4.6168400e+05   4.8173500e+05   4.9664600e+05   4.8058800e+05   4.9073700e+05   4.8342600e+05   4.8557000e+05   4.4359900e+05   4.6832800e+05   4.8401700e+05   4.9815700e+05   4.7753700e+05   4.7532800e+05   4.7816700e+05   4.6272500e+05   4.8254900e+05   4.8656700e+05   4.7403800e+05   4.8395700e+05   0.0000000e+00   4.5577000e+05   4.5637100e+05   4.5923600e+05   5.0872500e+05
   9.1752000e+04   8.3509000e+04   8.8824000e+04   9.7864000e+04   9.1858000e+04   7.9363000e+04   8.0097000e+04   8.4838000e+04   7.5054000e+04   7.4225000e+04   8.7420000e+04   9.2466000e+04   7.8659000e+04   7.8405000e+04   8.9733000e+04   7.3267000e+04   6.9194000e+04   8.2807000e+04   9.4097000e+04   9.5950000e+04   8.7901000e+04   9.0423000e+04   9.6635000e+04   9.4065000e+04   9.6208000e+04   9.9229000e+04   8.7911000e+04   8.0917000e+04   8.3076000e+04   7.4663000e+04   7.2871000e+04   8.4130000e+04   8.9742000e+04   9.0871000e+04   7.8506000e+04   7.7337000e+04   9.0503000e+04   8.8310000e+04   8.8676000e+04   9.0153000e+04   8.3793000e+04   8.6395000e+04   9.0104000e+04   9.1024000e+04   8.9447000e+04   8.0659000e+04   9.1793000e+04   8.3613000e+04   6.7468000e+04   6.0421000e+04   9.2138000e+04   8.8030000e+04   1.0182000e+05   8.0984000e+04   8.3910000e+04   7.2281000e+04   8.2965000e+04   8.8358000e+04   8.6277000e+04   6.9084000e+04   8.6265000e+04   8.3565000e+04   7.7877000e+04   8.9262000e+04   8.1598000e+04   8.3507000e+04   8.1495000e+04   7.5920000e+04   7.2066000e+04   8.2101000e+04   8.6960000e+04   9.5203000e+04   8.5743000e+04   7.2415000e+04   8.8118000e+04   1.0904100e+05   1.0043100e+05   9.9011000e+04   1.0113600e+05   9.5182000e+04   9.2593000e+04   1.0565500e+05   1.0028500e+05   8.6936000e+04   9.6865000e+04   8.4097000e+04   0.0000000e+00   8.9650000e+04   8.9262000e+04   9.5990000e+04
   1.4316300e+05   1.5255400e+05   1.5020800e+05   1.5752100e+05   1.6993700e+05   1.6463500e+05   1.4266800e+05   1.2414800e+05   1.4435900e+05   1.5297600e+05   1.4724400e+05   1.4798800e+05   1.5521200e+05   1.4754500e+05   1.6083800e+05   1.4172400e+05   1.3737500e+05   1.3977600e+05   1.5236300e+05   1.3872700e+05   1.4414100e+05   1.4002100e+05   1.4855300e+05   1.4880900e+05   1.4386500e+05   1.5531800e+05   1.6698700e+05   1.5616900e+05   1.5909600e+05   1.6223800e+05   1.7105300e+05   1.6159600e+05   1.4198100e+05   1.5257400e+05   1.5335500e+05   1.3947700e+05   1.3227500e+05   1.3274000e+05   1.3623900e+05   1.3809900e+05   1.4209100e+05   1.4476400e+05   1.3729200e+05   1.4819600e+05   1.6158400e+05   1.5684300e+05   1.5496700e+05   1.7991300e+05   1.3137900e+05   1.3431300e+05   1.3491100e+05   1.2668000e+05   1.2574500e+05   1.4218400e+05   1.5817500e+05   1.5175100e+05   1.4587300e+05   1.5787300e+05   1.7741600e+05   1.4887300e+05   1.4999900e+05   1.4816400e+05   1.3675700e+05   1.5837800e+05   1.3766000e+05   1.5247300e+05   1.4450100e+05   1.3326200e+05   1.4575800e+05   1.5020000e+05   1.5921000e+05   1.6463300e+05   1.6676700e+05   1.4727000e+05   1.3317500e+05   1.4807200e+05   1.6459300e+05   1.4874500e+05   1.6952500e+05   1.7049700e+05   1.5342100e+05   1.4849700e+05   1.4713000e+05   1.6309700e+05   1.5521700e+05   1.5510100e+05   1.6705100e+05   0.0000000e+00   1.5197900e+05   1.4472200e+05
   2.6600400e+05   2.7553200e+05   2.7063100e+05   2.8940500e+05   2.8438200e+05   2.7339900e+05   2.6598400e+05   2.7101800e+05   2.7882800e+05   2.9765700e+05   2.8566800e+05   2.7942100e+05   2.7095200e+05   2.6068400e+05   2.5414700e+05   2.6389500e+05   2.7638200e+05   2.8586500e+05   2.9305400e+05   2.8828800e+05   2.7789200e+05   2.4896700e+05   2.5294100e+05   2.6447000e+05   2.6413900e+05   2.7091800e+05   2.9008500e+05   2.9061000e+05   2.8786700e+05   2.5694400e+05   2.4635700e+05   2.6553800e+05   2.5946900e+05   2.5685700e+05   2.7242800e+05   2.6964300e+05   2.8804900e+05   2.8633000e+05   2.6088100e+05   2.7922300e+05   2.6687400e+05   2.6344500e+05   2.7128600e+05   2.6643600e+05   2.7871800e+05   2.8733200e+05   2.7602200e+05   2.7883700e+05   2.6110000e+05   2.6745200e+05   2.5951800e+05   2.8814800e+05   2.7727800e+05   2.6205400e+05   2.6939500e+05   2.5981300e+05   2.5421300e+05   2.6743900e+05   2.6825100e+05   2.6293700e+05   2.6837800e+05   2.8346600e+05   2.6405300e+05   2.7608300e+05   2.7989300e+05   2.7336700e+05   2.7121200e+05   2.5745800e+05   2.7408800e+05   2.8392200e+05   2.7290900e+05   2.7175000e+05   2.6987400e+05   2.7839000e+05   2.6575700e+05   2.7711000e+05   2.7741600e+05   2.6658200e+05   2.7105700e+05   2.7098800e+05   2.6492100e+05   2.5565200e+05   2.5244000e+05   2.6998500e+05   2.7136500e+05   2.7899400e+05   2.7268900e+05   2.8280500e+05   0.0000000e+00   2.6904100e+05
   3.2808500e+05   3.2667100e+05   3.2126300e+05   2.9217700e+05   3.0425300e+05   2.9841300e+05   2.9285000e+05   3.0639200e+05   3.1024500e+05   3.1284000e+05   3.1926200e+05   3.3779000e+05   3.3618600e+05   3.0895000e+05   3.1215000e+05   3.1916000e+05   3.1005900e+05   3.0942700e+05   3.1350900e+05   3.2082400e+05   3.1742800e+05   3.1938300e+05   3.1865700e+05   3.4010900e+05   3.2790000e+05   3.1306100e+05   3.1029600e+05   3.1907100e+05   3.1554100e+05   3.0574700e+05   3.1446100e+05   3.3227400e+05   3.3143200e+05   3.2355300e+05   3.4405200e+05   3.2437700e+05   3.1156600e+05   3.2448100e+05   3.2601300e+05   2.9836900e+05   2.8495100e+05   2.9831200e+05   3.1236700e+05   3.3230000e+05   3.2292700e+05   3.3427200e+05   3.3663900e+05   3.3909200e+05   3.1787200e+05   3.0259800e+05   3.1281700e+05   3.1015200e+05   3.1508400e+05   3.0048800e+05   3.2174900e+05   3.3560700e+05   3.1713000e+05   3.1663800e+05   3.1033100e+05   3.1746300e+05   3.3111700e+05   3.2718500e+05   3.0656500e+05   3.1469200e+05   2.9167300e+05   3.1621300e+05   3.2949400e+05   3.2499100e+05   3.3737600e+05   3.4117600e+05   3.2915400e+05   3.0000700e+05   3.2006800e+05   3.0929400e+05   3.1475900e+05   3.1605000e+05   3.3211300e+05   3.1268500e+05   3.1251900e+05   3.5601000e+05   3.2938900e+05   3.1665900e+05   3.3248400e+05   3.2979200e+05   3.2479500e+05   3.2294100e+05   3.1296900e+05   3.0233400e+05   3.0297900e+05   0.0000000e+00
