# Supplementary material for: Autistic traits and individual brain differences: functional network efficiency reflects attentional and social impairments, structural nodal efficiencies index systemising and theory-of-mind skills
Source: Mol Autism. 2021 Jan 21;12:3. doi: 10.1186/s13229-020-00377-8 (PMC7818759; doi:10.1186/s13229-020-00377-8)
Supplement: Supplementary file 9 — Additional file 9. Brain-behaviour correlations. README file detailing data curation; AAL-90 region masks in NIfTI format; spreadseehts of Spearman correlations; code and data for the correlational analysis. [file 13229_2020_377_MOESM9_ESM.zip › Paul_Arora_et_al_data/Physiological/BBC/analysis/Diffusion_Analaysis/adj_matrixes/NOS_weighted/asymmetric/connection_matrix_asym_aHU0247.txt]

   0.0000000e+00   2.9784800e+05   3.0075000e+05   3.0346300e+05   3.0488500e+05   3.0926000e+05   3.1080000e+05   3.1831300e+05   3.2281900e+05   3.4136000e+05   3.2381900e+05   3.1001200e+05   3.2949000e+05   3.1812400e+05   3.2116100e+05   3.1789000e+05   3.1443700e+05   3.1057000e+05   3.1185300e+05   3.0438700e+05   3.2471400e+05   3.4168700e+05   3.3650000e+05   3.4334300e+05   3.1966500e+05   2.9161500e+05   2.7680700e+05   2.9049600e+05   2.8991400e+05   2.7682500e+05   3.0735400e+05   3.1389000e+05   3.2843300e+05   3.2590400e+05   3.2146700e+05   3.1637700e+05   3.0044500e+05   3.0731500e+05   3.0178600e+05   2.9978700e+05   3.3632500e+05   3.2763600e+05   2.9873300e+05   3.2662600e+05   3.1825300e+05   3.0782400e+05   3.1323300e+05   3.1417300e+05   3.3996500e+05   3.4102500e+05   3.6003800e+05   3.2817500e+05   3.1569600e+05   3.1458900e+05   3.1121800e+05   3.0002000e+05   3.2276800e+05   3.3569400e+05   3.2475700e+05   3.0484300e+05   3.0225400e+05   3.0629600e+05   3.0000200e+05   2.9713400e+05   3.2421400e+05   3.1220600e+05   3.1699900e+05   3.2782700e+05   3.3841100e+05   3.5977800e+05   3.2769500e+05   3.1946000e+05   3.2093600e+05   3.2306000e+05   3.0287900e+05   2.9495000e+05   3.0598400e+05   3.2509800e+05   3.2556500e+05   3.2968000e+05   3.2681400e+05   3.1147900e+05   3.1348000e+05   3.2760500e+05   3.1417000e+05   3.3829100e+05   3.3305100e+05   3.1022600e+05   3.1386900e+05   3.1155900e+05
   3.3325900e+05   0.0000000e+00   3.3991400e+05   3.4255300e+05   3.4014200e+05   3.5037200e+05   3.6129500e+05   3.6144100e+05   3.6108000e+05   3.4712200e+05   3.2501200e+05   3.3234100e+05   3.2360100e+05   3.3239900e+05   3.4643700e+05   3.3142300e+05   3.7482300e+05   3.6542600e+05   3.5630200e+05   3.6315600e+05   3.9480800e+05   3.8831300e+05   3.9518900e+05   3.9571800e+05   3.8542600e+05   3.6701900e+05   3.4284300e+05   3.4064000e+05   3.6182600e+05   3.7863300e+05   3.5991400e+05   3.4987300e+05   3.5665200e+05   3.6264000e+05   3.7616400e+05   3.8247800e+05   3.6205600e+05   3.5794700e+05   3.7720700e+05   3.5545400e+05   3.6777700e+05   3.6812000e+05   3.4757700e+05   3.7186500e+05   3.6324100e+05   3.6370100e+05   3.8303900e+05   4.0143700e+05   3.8407400e+05   3.9676900e+05   3.8005000e+05   3.8557300e+05   3.8815900e+05   4.0197700e+05   3.9704700e+05   4.0047400e+05   3.6300000e+05   3.9846200e+05   3.8207800e+05   3.9459600e+05   3.8913300e+05   3.7794700e+05   3.5078700e+05   3.3746800e+05   3.7206000e+05   3.7217200e+05   3.5018100e+05   3.2872400e+05   3.4204400e+05   3.3302600e+05   3.4189200e+05   3.3127200e+05   3.3983600e+05   3.6444300e+05   3.3245000e+05   3.1370400e+05   3.3125000e+05   3.3069500e+05   3.4970500e+05   3.3060300e+05   3.4150100e+05   3.4883900e+05   3.4835600e+05   3.3666400e+05   3.5618200e+05   3.3481100e+05   3.2442000e+05   3.2082800e+05   3.2180500e+05   3.4316300e+05
   3.6265200e+05   3.6458600e+05   0.0000000e+00   4.0801300e+05   4.0282400e+05   4.0303800e+05   4.0062700e+05   3.8708400e+05   3.9453700e+05   3.5489400e+05   3.6637800e+05   3.6905200e+05   3.9446600e+05   3.9973400e+05   4.2021200e+05   3.6499000e+05   3.7481600e+05   3.7978700e+05   3.9412000e+05   3.9179200e+05   3.7101000e+05   3.8716500e+05   3.6584000e+05   3.9573200e+05   3.6458900e+05   3.8227100e+05   3.9825400e+05   3.5702100e+05   3.6846700e+05   3.6613500e+05   3.8566600e+05   3.9904300e+05   3.7979100e+05   3.9486200e+05   3.8927600e+05   3.9153300e+05   3.7531500e+05   3.5604600e+05   3.6689800e+05   3.6231300e+05   3.7174700e+05   3.9426800e+05   3.9047700e+05   3.9291500e+05   3.7638300e+05   3.6790300e+05   3.7668700e+05   3.7569700e+05   3.8290200e+05   3.6728000e+05   3.9130400e+05   3.7011500e+05   3.8165900e+05   3.8283200e+05   3.6787800e+05   3.9463600e+05   3.5064900e+05   3.6287900e+05   3.6188200e+05   3.6183800e+05   3.9876300e+05   3.7401300e+05   4.0387900e+05   3.5840800e+05   3.3550400e+05   3.6002300e+05   3.5654000e+05   3.4948100e+05   3.7240200e+05   3.6351500e+05   3.5382100e+05   3.3311900e+05   3.6272700e+05   4.0127400e+05   3.8684000e+05   3.7587500e+05   3.7705100e+05   3.8011600e+05   3.6124500e+05   3.8002000e+05   3.8277700e+05   3.7997100e+05   3.7939100e+05   3.6588000e+05   3.7844700e+05   3.9005900e+05   3.5800700e+05   3.7246700e+05   3.6619800e+05   3.5870300e+05
   4.4679200e+05   4.6320200e+05   4.3692000e+05   0.0000000e+00   4.3543400e+05   4.1671900e+05   4.3043300e+05   4.4616300e+05   4.5384600e+05   4.2844600e+05   4.4030200e+05   4.5093200e+05   4.2266500e+05   3.9636500e+05   4.5470200e+05   4.3816600e+05   4.3390200e+05   4.4920100e+05   4.3341500e+05   4.4369100e+05   4.3937500e+05   4.4826500e+05   4.7240300e+05   4.6278300e+05   4.1958700e+05   4.0675100e+05   4.0759900e+05   4.1388000e+05   4.3278400e+05   4.4878000e+05   4.3838100e+05   4.5220800e+05   4.1991500e+05   4.0529600e+05   4.2518700e+05   4.0787900e+05   4.1986200e+05   4.0359700e+05   4.3708900e+05   4.6929300e+05   4.5494300e+05   4.1490200e+05   4.2021100e+05   4.2115700e+05   4.3247100e+05   4.0381100e+05   4.3827500e+05   4.5659700e+05   4.2221700e+05   4.1248200e+05   4.3392400e+05   4.1315800e+05   4.1060600e+05   4.4945300e+05   4.6680100e+05   4.6001100e+05   4.2641600e+05   4.1701500e+05   4.1937400e+05   4.3308200e+05   4.5835100e+05   4.7713100e+05   4.7287000e+05   4.4588400e+05   4.2147100e+05   4.1767600e+05   4.5525600e+05   4.6566100e+05   4.5546200e+05   4.4857900e+05   4.4474800e+05   4.3281500e+05   4.5463500e+05   4.1435400e+05   4.5323700e+05   4.3345500e+05   4.1182500e+05   4.2873600e+05   4.3673100e+05   4.3185800e+05   4.5422000e+05   4.5835700e+05   4.4881400e+05   4.2790400e+05   4.1449100e+05   4.0704600e+05   4.2482200e+05   4.7077300e+05   4.4115900e+05   4.4794900e+05
   8.7865000e+04   9.4092000e+04   1.0090900e+05   1.3233800e+05   0.0000000e+00   1.1530300e+05   1.1026200e+05   1.0976700e+05   1.1647200e+05   1.1416300e+05   1.1943600e+05   1.1037400e+05   1.2563000e+05   1.3627500e+05   1.2988100e+05   1.0234900e+05   1.1104700e+05   1.0493300e+05   1.0100200e+05   1.1146100e+05   1.0610300e+05   9.3404000e+04   9.7368000e+04   1.0674400e+05   1.0042100e+05   9.5714000e+04   1.0356500e+05   1.0721600e+05   1.0073300e+05   1.0163000e+05   1.0058200e+05   1.1294400e+05   1.0022000e+05   1.2421300e+05   1.1289400e+05   1.1457800e+05   1.3180900e+05   1.1134100e+05   1.0169900e+05   1.0927900e+05   1.1936300e+05   1.1706900e+05   9.9699000e+04   9.4137000e+04   8.6943000e+04   1.0129100e+05   1.0265600e+05   1.0385300e+05   9.6522000e+04   9.1548000e+04   1.0148700e+05   1.0508900e+05   1.0353100e+05   1.1685600e+05   1.2006100e+05   1.2153200e+05   1.2696300e+05   1.2014400e+05   1.3717600e+05   1.2860300e+05   1.3020200e+05   1.0375200e+05   1.2278000e+05   1.1710600e+05   1.0122900e+05   1.0444900e+05   9.9091000e+04   1.1338900e+05   1.0859000e+05   1.1325400e+05   1.0600800e+05   1.0029700e+05   9.1272000e+04   1.0649500e+05   1.0138400e+05   1.1557000e+05   9.4893000e+04   1.0077200e+05   1.3221100e+05   1.0677200e+05   1.0905400e+05   9.5300000e+04   1.0330000e+05   1.0581600e+05   1.1127600e+05   8.5542000e+04   9.6341000e+04   1.0764900e+05   1.1115300e+05   1.0608200e+05
   1.1135200e+05   1.2371100e+05   1.2284600e+05   9.2977000e+04   9.7597000e+04   0.0000000e+00   1.2893200e+05   1.1510900e+05   1.1637900e+05   1.2625200e+05   1.3336300e+05   1.2555100e+05   1.2866100e+05   1.2646700e+05   1.3702100e+05   1.3480600e+05   1.2812100e+05   1.4222400e+05   1.3279800e+05   1.4043800e+05   1.3063000e+05   1.5216400e+05   1.3045700e+05   1.3184300e+05   1.3771200e+05   1.3845800e+05   1.3579300e+05   1.4033200e+05   1.4512200e+05   1.4026500e+05   1.2386200e+05   1.4125500e+05   1.3204700e+05   1.3421500e+05   1.2814800e+05   1.4880900e+05   1.3772800e+05   1.1655800e+05   1.3208100e+05   1.2751600e+05   1.3214100e+05   1.4204400e+05   1.7031500e+05   1.3114800e+05   1.1922900e+05   1.4004500e+05   1.4815900e+05   1.3007500e+05   1.3862000e+05   1.4190600e+05   1.2952900e+05   1.2324500e+05   1.3875600e+05   1.3236800e+05   1.3478600e+05   1.3554200e+05   1.3178800e+05   1.3985600e+05   1.3448500e+05   1.3856300e+05   1.1723600e+05   1.3707800e+05   1.3356100e+05   1.2309300e+05   1.1960300e+05   1.3467800e+05   1.3228000e+05   1.0989700e+05   1.2318500e+05   1.2449400e+05   1.0754500e+05   1.1620500e+05   1.3013700e+05   1.3738600e+05   1.2314100e+05   1.2175000e+05   1.3134300e+05   1.1885600e+05   1.2711300e+05   1.3868700e+05   1.4053900e+05   1.3495300e+05   1.3156500e+05   1.3237900e+05   1.2517200e+05   1.5049100e+05   1.2205100e+05   1.4611100e+05   1.3556300e+05   1.2773200e+05
   4.5930000e+05   4.6298800e+05   4.6119100e+05   4.6949900e+05   4.5301700e+05   4.4958300e+05   0.0000000e+00   4.3666400e+05   4.5154900e+05   4.5934500e+05   4.5666300e+05   4.7773800e+05   4.6599400e+05   4.5454200e+05   4.5952800e+05   4.6123100e+05   4.5957300e+05   4.5081800e+05   4.4568800e+05   4.4793500e+05   4.7242900e+05   4.4709400e+05   4.7699600e+05   4.7325900e+05   4.7054800e+05   4.6726200e+05   4.7488000e+05   4.7009700e+05   4.5646000e+05   4.6564500e+05   4.6364500e+05   4.4925500e+05   4.6524700e+05   4.8740300e+05   4.8599700e+05   4.8150000e+05   4.7309000e+05   4.9290600e+05   4.9023600e+05   5.1612000e+05   4.8498800e+05   4.7648100e+05   4.6543900e+05   4.7578900e+05   4.7077200e+05   4.9261500e+05   5.0346700e+05   4.6470400e+05   4.5548600e+05   4.7559200e+05   4.6619100e+05   4.7025700e+05   4.6019100e+05   4.7487300e+05   4.8337400e+05   4.9593100e+05   4.7508000e+05   4.5719400e+05   4.4188500e+05   4.7011100e+05   4.6875100e+05   4.4198200e+05   4.4793000e+05   4.5840700e+05   4.6016400e+05   4.8092600e+05   4.7651300e+05   4.8461400e+05   4.6113300e+05   4.5208800e+05   4.5584800e+05   4.5214200e+05   4.6023600e+05   4.4534600e+05   4.3181300e+05   4.5510600e+05   4.3961700e+05   4.5464900e+05   4.6872900e+05   4.4902600e+05   4.4762800e+05   4.6354700e+05   4.5963200e+05   4.5831600e+05   4.5808000e+05   4.6858600e+05   4.5318300e+05   4.6032800e+05   4.4352600e+05   4.5520400e+05
   5.0689200e+05   5.2875300e+05   5.0868700e+05   5.2495900e+05   4.9953100e+05   5.1739600e+05   4.9835600e+05   0.0000000e+00   4.8385400e+05   4.8780700e+05   4.9165200e+05   5.1924300e+05   5.3250200e+05   5.2696000e+05   5.1721700e+05   5.1294300e+05   5.1093200e+05   4.9084700e+05   5.0776600e+05   5.1410000e+05   5.0795800e+05   4.8845800e+05   4.7601600e+05   4.9303100e+05   5.3914900e+05   5.4265000e+05   5.3412500e+05   5.1791400e+05   5.0522000e+05   5.0992600e+05   5.2245600e+05   4.9769100e+05   5.0984700e+05   5.1061100e+05   5.2303700e+05   5.3063700e+05   5.1645400e+05   4.9341300e+05   5.1812400e+05   5.0720700e+05   5.0790300e+05   5.1846300e+05   5.2387700e+05   5.2062500e+05   5.0677700e+05   5.1982700e+05   5.1480500e+05   5.3745300e+05   5.0099700e+05   4.9809700e+05   4.9566800e+05   4.9570000e+05   4.9615000e+05   5.0537900e+05   4.8522100e+05   5.0709400e+05   5.0449100e+05   5.0334300e+05   5.2331100e+05   5.1694200e+05   5.0411200e+05   4.8141500e+05   4.8679600e+05   4.7851900e+05   5.0353700e+05   5.1030000e+05   5.0862100e+05   5.1190100e+05   5.1124400e+05   5.0984200e+05   5.0743100e+05   5.1243800e+05   5.2753300e+05   5.0140500e+05   4.9033700e+05   4.9124800e+05   4.6147000e+05   4.7152500e+05   4.9004000e+05   4.9238400e+05   5.2656900e+05   5.3501100e+05   5.2134600e+05   4.9425000e+05   4.8907500e+05   4.7134100e+05   5.0280400e+05   5.0623600e+05   4.8891100e+05   4.9398400e+05
   9.1621000e+04   9.7440000e+04   8.3279000e+04   9.8618000e+04   9.2420000e+04   8.2699000e+04   8.7165000e+04   1.0730500e+05   0.0000000e+00   1.0429100e+05   9.6566000e+04   9.7961000e+04   9.1962000e+04   1.0503700e+05   9.9086000e+04   8.5470000e+04   9.8648000e+04   1.1245900e+05   8.6772000e+04   1.0189400e+05   8.3064000e+04   9.9052000e+04   8.8638000e+04   9.4410000e+04   1.0411400e+05   1.1404700e+05   1.0001100e+05   9.2741000e+04   9.9856000e+04   1.0186600e+05   9.3580000e+04   1.0161700e+05   1.0394100e+05   8.3709000e+04   9.9482000e+04   1.0335800e+05   9.1809000e+04   1.0448900e+05   8.9785000e+04   9.1030000e+04   8.9420000e+04   8.8754000e+04   8.9071000e+04   9.3940000e+04   1.0077500e+05   1.0373000e+05   8.5434000e+04   8.7350000e+04   8.7575000e+04   9.0745000e+04   8.4455000e+04   8.8630000e+04   9.6868000e+04   9.6974000e+04   8.4311000e+04   9.5582000e+04   7.6037000e+04   8.8076000e+04   8.2870000e+04   9.4205000e+04   8.3471000e+04   9.8791000e+04   9.7596000e+04   1.0262800e+05   8.5961000e+04   9.2936000e+04   8.8008000e+04   8.5849000e+04   8.4745000e+04   7.3967000e+04   9.6034000e+04   8.8974000e+04   9.2833000e+04   1.0316400e+05   8.7768000e+04   9.2640000e+04   7.5649000e+04   8.1518000e+04   8.6176000e+04   9.6034000e+04   8.9793000e+04   1.0758600e+05   1.0653600e+05   1.0114500e+05   9.8233000e+04   9.6073000e+04   7.8893000e+04   7.3455000e+04   1.0520500e+05   9.9211000e+04
   1.2974500e+05   1.3255900e+05   1.3141300e+05   1.3919300e+05   1.3020600e+05   1.1709500e+05   1.2843200e+05   1.3605300e+05   1.3303900e+05   0.0000000e+00   1.4774000e+05   1.3931800e+05   1.5457600e+05   1.4387600e+05   1.4837100e+05   1.3322200e+05   1.4193500e+05   1.4680600e+05   1.4499400e+05   1.4017600e+05   1.3369800e+05   1.5171200e+05   1.5437000e+05   1.4401000e+05   1.4374600e+05   1.4055900e+05   1.3883800e+05   1.3970700e+05   1.3705400e+05   1.4031000e+05   1.5973400e+05   1.5270300e+05   1.5241400e+05   1.3399300e+05   1.4255200e+05   1.3655600e+05   1.4931200e+05   1.3929700e+05   1.5015100e+05   1.6520000e+05   1.3971300e+05   1.3310800e+05   1.4028800e+05   1.5547400e+05   1.6462200e+05   1.4539900e+05   1.3613600e+05   1.3226300e+05   1.2891900e+05   1.3208900e+05   1.3399100e+05   1.4155400e+05   1.2495300e+05   1.2269300e+05   1.3708900e+05   1.3578100e+05   1.2899300e+05   1.2569000e+05   1.3240000e+05   1.2746200e+05   1.3412200e+05   1.2606900e+05   1.3131900e+05   1.3288700e+05   1.3250500e+05   1.2620500e+05   1.2243100e+05   1.2533200e+05   1.2545000e+05   1.4137400e+05   1.5007800e+05   1.3916700e+05   1.3256800e+05   1.3707900e+05   1.3612500e+05   1.2167800e+05   1.2356700e+05   1.2682300e+05   1.4223200e+05   1.3741200e+05   1.2512600e+05   1.2841600e+05   1.3770100e+05   1.1727000e+05   1.1619600e+05   1.3151900e+05   1.2834700e+05   1.2394300e+05   1.3791100e+05   1.4516600e+05
   8.5085000e+04   1.0266400e+05   9.2491000e+04   9.1873000e+04   9.8966000e+04   1.0203300e+05   9.9952000e+04   1.0502600e+05   1.0025200e+05   1.1413900e+05   0.0000000e+00   9.9016000e+04   9.9617000e+04   9.9140000e+04   9.2603000e+04   9.7626000e+04   1.1663100e+05   1.1419200e+05   1.0909700e+05   9.2049000e+04   8.8500000e+04   1.0031400e+05   1.0071200e+05   9.1329000e+04   8.3293000e+04   8.5800000e+04   9.0736000e+04   8.6736000e+04   8.3948000e+04   9.1271000e+04   9.6636000e+04   1.0191800e+05   8.1072000e+04   7.8540000e+04   7.2948000e+04   8.1686000e+04   8.0658000e+04   9.1914000e+04   7.9268000e+04   8.3329000e+04   8.1673000e+04   9.1166000e+04   8.9966000e+04   9.2356000e+04   9.3689000e+04   8.6952000e+04   9.9842000e+04   9.8984000e+04   9.0842000e+04   1.0052000e+05   1.0457700e+05   1.1094300e+05   1.0282600e+05   1.0184800e+05   9.5794000e+04   9.0401000e+04   9.2674000e+04   9.1968000e+04   1.0996500e+05   1.0287800e+05   1.0032100e+05   1.0185800e+05   1.0085100e+05   9.2315000e+04   1.0201200e+05   9.8934000e+04   1.0112700e+05   1.0190600e+05   1.0857600e+05   9.0389000e+04   8.2671000e+04   8.6420000e+04   1.0426000e+05   9.4649000e+04   9.1433000e+04   9.8266000e+04   8.5573000e+04   8.8311000e+04   9.7647000e+04   8.1772000e+04   8.2003000e+04   7.0783000e+04   7.7058000e+04   8.9206000e+04   8.3637000e+04   8.7313000e+04   8.7000000e+04   8.6701000e+04   9.2794000e+04   8.8453000e+04
   1.4807000e+05   1.5448100e+05   1.4356500e+05   1.4715100e+05   1.4629300e+05   1.4926100e+05   1.4102200e+05   1.4098300e+05   1.3737300e+05   1.3146500e+05   1.2828400e+05   0.0000000e+00   1.3250700e+05   1.4280100e+05   1.3959700e+05   1.3205000e+05   1.3531400e+05   1.3091100e+05   1.3284000e+05   1.3411500e+05   1.3273000e+05   1.3312200e+05   1.2635100e+05   1.3150300e+05   1.2505200e+05   1.2796900e+05   1.3759200e+05   1.3936400e+05   1.3425000e+05   1.2383400e+05   1.1401700e+05   1.3435200e+05   1.3502700e+05   1.2120200e+05   1.4583600e+05   1.5403900e+05   1.4308300e+05   1.4554200e+05   1.3244700e+05   1.1454900e+05   1.0878100e+05   1.1969300e+05   1.4047700e+05   1.4126500e+05   1.4798000e+05   1.3304700e+05   1.4213700e+05   1.4880300e+05   1.4839400e+05   1.2739600e+05   1.3429700e+05   1.3596000e+05   1.4259100e+05   1.4535800e+05   1.3474200e+05   1.4726400e+05   1.4748600e+05   1.3913400e+05   1.3303800e+05   1.3263900e+05   1.3427000e+05   1.2330500e+05   1.2126300e+05   1.1078900e+05   1.2000200e+05   1.2690800e+05   1.3113600e+05   1.3512700e+05   1.3383400e+05   1.2535000e+05   1.1517500e+05   1.1263600e+05   1.1667900e+05   1.3227200e+05   1.3003200e+05   1.4096500e+05   1.4043500e+05   1.3468900e+05   1.3076000e+05   1.2874600e+05   1.2254700e+05   1.3896200e+05   1.4484500e+05   1.4236600e+05   1.3237500e+05   1.4571300e+05   1.4243200e+05   1.3493900e+05   1.3814100e+05   1.3919100e+05
   2.0153300e+05   1.9308000e+05   1.8887800e+05   1.9583100e+05   1.9440200e+05   2.1092100e+05   2.1873500e+05   2.1144600e+05   2.1569800e+05   2.0252700e+05   1.7929400e+05   1.9910600e+05   0.0000000e+00   2.0042400e+05   2.0381200e+05   2.2175100e+05   2.1184600e+05   2.0221000e+05   2.1488900e+05   2.1886200e+05   1.9944100e+05   1.9192600e+05   2.0844900e+05   1.9920700e+05   2.0826500e+05   2.0192800e+05   1.9564300e+05   1.9997700e+05   2.0103700e+05   2.1278000e+05   2.0537400e+05   2.0147900e+05   2.0902700e+05   2.0962400e+05   1.9884800e+05   2.0822900e+05   2.1404600e+05   2.0190800e+05   2.0108400e+05   1.8155200e+05   1.9207800e+05   2.0720700e+05   2.0891800e+05   2.0404800e+05   2.1509900e+05   2.0458700e+05   1.9410000e+05   2.0626600e+05   2.0921400e+05   2.0629800e+05   2.0730100e+05   2.1022100e+05   2.0193700e+05   2.1658300e+05   2.0990800e+05   2.0811500e+05   2.1670800e+05   2.0389200e+05   1.9818500e+05   1.9498700e+05   2.0603000e+05   2.1706400e+05   2.2196600e+05   2.2505700e+05   1.9931100e+05   1.9090600e+05   2.2673600e+05   2.1105300e+05   2.1757000e+05   2.1457100e+05   2.1576100e+05   2.1314100e+05   2.1894000e+05   2.2021000e+05   2.0236200e+05   2.1067100e+05   2.1960600e+05   2.1834600e+05   2.0129200e+05   2.1715700e+05   2.1130400e+05   2.0467700e+05   2.0701700e+05   2.0905000e+05   2.1762100e+05   2.1154300e+05   2.1719600e+05   2.1141600e+05   1.9999500e+05   1.9888500e+05
   2.0282300e+05   2.1410000e+05   2.1399900e+05   1.9201800e+05   1.9470200e+05   1.9768900e+05   2.0924500e+05   2.2600500e+05   2.3302700e+05   2.0294700e+05   1.8734200e+05   1.8357100e+05   1.8178100e+05   0.0000000e+00   2.1239500e+05   2.1001100e+05   2.1357400e+05   1.9338600e+05   1.8782200e+05   1.8284100e+05   1.7633000e+05   1.8094800e+05   1.7573800e+05   1.9301300e+05   2.0717500e+05   2.0595000e+05   2.0410500e+05   1.8784400e+05   1.7062700e+05   1.6398900e+05   1.8108300e+05   2.0260900e+05   2.0580100e+05   2.1337200e+05   1.9147100e+05   1.9376200e+05   2.0704300e+05   2.0131900e+05   2.0305600e+05   2.0680800e+05   1.8871100e+05   1.8427500e+05   1.9418400e+05   1.8872700e+05   2.0366800e+05   2.0233500e+05   2.0764500e+05   1.8767100e+05   1.9246700e+05   2.0616100e+05   2.0062200e+05   1.8379900e+05   2.1198400e+05   2.1311800e+05   2.0674000e+05   2.1241700e+05   2.1690700e+05   2.3161800e+05   2.0439700e+05   2.2045000e+05   2.0840400e+05   1.9175500e+05   2.1594300e+05   2.2307300e+05   2.2121200e+05   2.1104900e+05   2.1766300e+05   2.4079500e+05   2.3366700e+05   2.4858000e+05   2.3280500e+05   2.2468200e+05   2.3718700e+05   2.3843400e+05   2.2259400e+05   2.1883800e+05   2.1082700e+05   2.3229900e+05   2.3030500e+05   2.3639600e+05   2.4086400e+05   2.4519100e+05   2.1911300e+05   2.0372500e+05   1.9982600e+05   2.0570800e+05   2.1876300e+05   2.2056400e+05   2.0168400e+05   1.9961000e+05
   1.8139300e+05   1.7521900e+05   1.8981700e+05   1.8709200e+05   2.1161800e+05   1.9600000e+05   1.7712500e+05   1.9024400e+05   1.7496000e+05   1.9430300e+05   1.8380100e+05   1.9684200e+05   1.9160700e+05   1.9654000e+05   0.0000000e+00   1.8336800e+05   1.7893900e+05   1.9688000e+05   1.8193800e+05   1.9532200e+05   2.0613400e+05   2.0851700e+05   2.2254100e+05   2.0340300e+05   1.9169700e+05   2.0246200e+05   2.0282100e+05   1.8910700e+05   1.8775400e+05   1.9018800e+05   1.9458400e+05   1.9501400e+05   2.0812300e+05   2.0596400e+05   1.9745800e+05   1.9892100e+05   1.9851800e+05   1.8526300e+05   1.8311200e+05   1.9458000e+05   1.9678000e+05   2.0175100e+05   2.0411800e+05   2.1527700e+05   2.0116400e+05   1.8687400e+05   2.1318300e+05   2.2405500e+05   2.0071100e+05   2.0531000e+05   2.0490000e+05   1.9638800e+05   1.9878000e+05   1.9787100e+05   1.9442300e+05   1.9852700e+05   2.0663700e+05   2.1531800e+05   2.1685200e+05   2.2363200e+05   2.1239200e+05   2.0599000e+05   2.1638300e+05   2.0551600e+05   2.1657900e+05   2.1922400e+05   2.1021100e+05   2.0918600e+05   1.9944400e+05   2.1610000e+05   2.2734500e+05   2.1390700e+05   2.1900000e+05   2.2448200e+05   1.9195400e+05   2.0700300e+05   2.0984000e+05   2.2049200e+05   2.1359600e+05   2.1037900e+05   2.0198900e+05   1.9449000e+05   1.9765100e+05   2.0584900e+05   2.1200000e+05   2.1937700e+05   2.1285200e+05   2.0999900e+05   2.0374900e+05   1.9704800e+05
   2.1755400e+05   2.3461200e+05   2.2948900e+05   2.1587200e+05   2.1693400e+05   2.1332200e+05   2.0582800e+05   2.1852900e+05   2.2013800e+05   2.2294700e+05   2.1847000e+05   2.1834800e+05   2.3639100e+05   2.2781900e+05   2.1943300e+05   0.0000000e+00   2.4239400e+05   2.2377500e+05   2.3137100e+05   2.2634300e+05   2.3773200e+05   2.2289700e+05   2.2277700e+05   2.2709500e+05   2.2031600e+05   2.2228500e+05   2.2821600e+05   1.8352900e+05   2.0579700e+05   1.9513500e+05   2.1095700e+05   2.1969300e+05   2.2450200e+05   2.2179300e+05   2.1799200e+05   2.1004500e+05   2.1211400e+05   2.1325900e+05   2.2494200e+05   2.0420300e+05   2.1646900e+05   1.9694800e+05   1.9438800e+05   1.9375600e+05   2.1102400e+05   2.1058000e+05   2.2965100e+05   2.2035200e+05   2.1703200e+05   2.1339600e+05   2.1751400e+05   2.1550700e+05   2.0497600e+05   2.0085200e+05   2.1595700e+05   2.1781500e+05   2.1121400e+05   2.1876300e+05   2.3322200e+05   2.3869800e+05   2.2821400e+05   2.0257000e+05   2.0372300e+05   2.2537500e+05   2.1722600e+05   2.3109400e+05   2.4803800e+05   2.2835300e+05   2.2447500e+05   2.2067300e+05   2.2243600e+05   2.2063500e+05   2.2627400e+05   2.2527800e+05   2.3937900e+05   2.2118700e+05   2.2090500e+05   1.9990000e+05   2.3536800e+05   2.4896300e+05   2.3988600e+05   2.3495900e+05   2.0876400e+05   2.1286400e+05   2.1903400e+05   2.2315600e+05   2.2689000e+05   2.2273200e+05   2.0419500e+05   2.1540900e+05
   1.1252800e+05   1.1623000e+05   8.9139000e+04   9.6733000e+04   1.0389900e+05   1.0957400e+05   1.1483500e+05   1.1294600e+05   1.0356300e+05   1.0576200e+05   9.4142000e+04   1.1321700e+05   1.1510300e+05   1.0745700e+05   1.2626000e+05   1.0894600e+05   0.0000000e+00   1.3165700e+05   9.8456000e+04   8.7827000e+04   9.9887000e+04   1.0499100e+05   1.1603700e+05   1.2055900e+05   1.0878900e+05   8.8923000e+04   8.9896000e+04   9.8542000e+04   1.1368700e+05   1.1078400e+05   1.0721500e+05   1.1029700e+05   1.2285300e+05   1.2259900e+05   1.1475700e+05   1.0700600e+05   9.1149000e+04   1.0713500e+05   9.9354000e+04   9.8429000e+04   1.1727300e+05   1.0635000e+05   1.0842800e+05   1.2579700e+05   1.1014800e+05   1.1325400e+05   1.1525500e+05   1.0192000e+05   1.1884100e+05   1.1073900e+05   1.0136700e+05   1.2496300e+05   1.1668600e+05   1.1835400e+05   1.1344500e+05   1.0075900e+05   1.0460400e+05   1.1155900e+05   1.1478000e+05   1.1693000e+05   1.1340400e+05   1.1955100e+05   1.1945700e+05   1.1488500e+05   1.2726200e+05   1.3229400e+05   1.1551400e+05   1.1444000e+05   9.8361000e+04   1.1753800e+05   1.0662900e+05   1.0373000e+05   9.8499000e+04   1.0121400e+05   1.1309500e+05   1.1169100e+05   1.1822800e+05   1.1629500e+05   1.1329800e+05   1.0417800e+05   1.0927700e+05   1.0285500e+05   9.7172000e+04   1.0770800e+05   1.0419500e+05   1.0760200e+05   1.0558600e+05   1.0208700e+05   9.4244000e+04   1.0414700e+05
   1.4318300e+05   1.4602400e+05   1.5758600e+05   1.6247300e+05   1.5840900e+05   1.5591400e+05   1.6818200e+05   1.6338100e+05   1.4888700e+05   1.5229100e+05   1.5269100e+05   1.5792800e+05   1.4982700e+05   1.4797000e+05   1.6812500e+05   1.6073100e+05   1.5526300e+05   0.0000000e+00   1.7632300e+05   1.5269700e+05   1.5919500e+05   1.6656300e+05   1.6721700e+05   1.6797900e+05   1.5765200e+05   1.5923700e+05   1.6848500e+05   1.7505200e+05   1.5810800e+05   1.4567200e+05   1.3805800e+05   1.5826800e+05   1.4390800e+05   1.6292500e+05   1.6534900e+05   1.5548000e+05   1.6025100e+05   1.4433500e+05   1.4562900e+05   1.3270800e+05   1.1914200e+05   1.4141400e+05   1.3543700e+05   1.4780300e+05   1.6279600e+05   1.5134700e+05   1.3882900e+05   1.4252900e+05   1.3801100e+05   1.2698800e+05   1.2049500e+05   1.2982300e+05   1.5833000e+05   1.6897800e+05   1.4116500e+05   1.3865900e+05   1.3436200e+05   1.3032600e+05   1.4304800e+05   1.4989900e+05   1.4832900e+05   1.5035700e+05   1.5666500e+05   1.5839600e+05   1.5549900e+05   1.4938900e+05   1.2964800e+05   1.2745100e+05   1.3041800e+05   1.5702100e+05   1.5265000e+05   1.5422200e+05   1.3555100e+05   1.2601700e+05   1.4333400e+05   1.5659900e+05   1.3800700e+05   1.5797400e+05   1.5992900e+05   1.5751000e+05   1.7549300e+05   1.6386800e+05   1.5613000e+05   1.4070900e+05   1.3513400e+05   1.5622700e+05   1.7065400e+05   1.7342200e+05   1.6512800e+05   1.6395200e+05
   2.8641300e+05   2.8269600e+05   2.8551800e+05   3.0705000e+05   3.2716200e+05   2.8807200e+05   2.8380300e+05   2.7977100e+05   2.7446300e+05   2.8732400e+05   3.0421600e+05   3.0852600e+05   2.6649100e+05   2.8141300e+05   2.7540800e+05   2.9205600e+05   2.9504800e+05   2.7216100e+05   0.0000000e+00   2.7931300e+05   3.0201200e+05   3.2006200e+05   3.0348100e+05   3.1057600e+05   2.9253700e+05   2.7893900e+05   3.2261100e+05   3.1669600e+05   3.2900300e+05   3.3650700e+05   2.8334700e+05   2.8738700e+05   3.0129200e+05   3.0269400e+05   2.9259700e+05   2.9251200e+05   2.9048600e+05   2.8917000e+05   3.0603700e+05   3.1827800e+05   3.1599600e+05   2.6759300e+05   2.5874700e+05   2.9850500e+05   3.0845900e+05   3.0473100e+05   3.0763700e+05   2.9498900e+05   2.8202900e+05   2.9460200e+05   2.7916600e+05   2.8561100e+05   3.0514300e+05   2.9829900e+05   2.8769900e+05   2.7551300e+05   2.7175200e+05   2.8170000e+05   2.7269700e+05   2.5665500e+05   2.6358200e+05   2.5787900e+05   2.5646900e+05   2.6851100e+05   2.8436600e+05   2.7230900e+05   2.3994000e+05   2.5602900e+05   2.9350700e+05   2.8639300e+05   2.9279200e+05   2.6669900e+05   2.6345600e+05   2.6941500e+05   2.9552500e+05   3.0111300e+05   2.8078700e+05   2.8250300e+05   2.9972400e+05   2.8329900e+05   3.0529000e+05   2.8016600e+05   3.0493100e+05   2.9091300e+05   2.6211000e+05   2.9115900e+05   2.8666700e+05   2.9034100e+05   2.8298000e+05   2.9067100e+05
   2.9232100e+05   2.7886600e+05   2.9119300e+05   2.8063000e+05   3.0192300e+05   2.9898700e+05   2.7801400e+05   2.9228200e+05   2.7553300e+05   2.9777200e+05   2.9270400e+05   2.7860400e+05   2.8097400e+05   3.0365800e+05   2.9211000e+05   2.8829900e+05   2.9490700e+05   2.9867500e+05   2.8305800e+05   0.0000000e+00   2.9524600e+05   3.0353100e+05   2.9118400e+05   2.7521000e+05   2.8105900e+05   2.8473400e+05   2.8602500e+05   2.8406700e+05   2.9421800e+05   2.9184000e+05   2.9221500e+05   2.8311100e+05   2.7435900e+05   2.5707300e+05   2.6947900e+05   2.8433600e+05   2.9463700e+05   2.8595500e+05   2.7013100e+05   2.5472800e+05   2.9663500e+05   2.9139700e+05   2.8646800e+05   2.7438500e+05   2.8894200e+05   2.7320300e+05   2.9057900e+05   2.8331600e+05   2.8808700e+05   2.9684400e+05   2.9975700e+05   2.9124800e+05   2.7425200e+05   3.0759800e+05   2.8640300e+05   2.8782300e+05   2.8916800e+05   2.8103200e+05   2.9305500e+05   3.1171600e+05   2.8656400e+05   2.7411900e+05   2.8764200e+05   3.0361700e+05   2.9374200e+05   2.8213200e+05   2.7418600e+05   2.8495800e+05   2.9561700e+05   2.8092900e+05   2.8484400e+05   2.8255400e+05   3.0526500e+05   2.8856500e+05   2.8465200e+05   2.8717000e+05   2.9285200e+05   2.8038400e+05   3.0074500e+05   2.8490700e+05   2.6897900e+05   2.8838400e+05   2.9014100e+05   2.9508200e+05   3.0464300e+05   2.9848300e+05   3.0500300e+05   2.8973900e+05   2.9839300e+05   2.9560300e+05
   4.2852000e+04   4.4840000e+04   5.0197000e+04   5.5376000e+04   5.2431000e+04   4.8377000e+04   4.8250000e+04   5.3714000e+04   6.3512000e+04   5.3462000e+04   5.8101000e+04   5.7933000e+04   5.1593000e+04   5.8859000e+04   6.2701000e+04   5.4556000e+04   5.3368000e+04   5.4295000e+04   6.5371000e+04   6.4393000e+04   0.0000000e+00   6.0794000e+04   5.5507000e+04   4.8794000e+04   4.9292000e+04   5.2892000e+04   5.9422000e+04   6.4684000e+04   6.3317000e+04   7.3163000e+04   6.6012000e+04   7.0226000e+04   5.9632000e+04   5.0584000e+04   5.7270000e+04   5.6509000e+04   4.5853000e+04   4.7068000e+04   5.3388000e+04   4.7981000e+04   4.8620000e+04   4.7852000e+04   4.0810000e+04   4.6447000e+04   5.4955000e+04   4.2356000e+04   3.7386000e+04   4.5682000e+04   4.8570000e+04   3.3599000e+04   5.0970000e+04   3.9228000e+04   4.6829000e+04   4.5660000e+04   6.2619000e+04   6.5652000e+04   5.8991000e+04   5.4015000e+04   6.7017000e+04   6.6702000e+04   7.2735000e+04   6.3069000e+04   6.2584000e+04   5.7325000e+04   5.2435000e+04   6.8494000e+04   5.6626000e+04   6.9520000e+04   5.4139000e+04   5.4422000e+04   4.7368000e+04   5.5199000e+04   5.6848000e+04   6.1614000e+04   7.1350000e+04   6.3050000e+04   4.7457000e+04   4.4405000e+04   5.4685000e+04   5.1886000e+04   5.3120000e+04   4.8408000e+04   5.1209000e+04   5.5700000e+04   4.3756000e+04   5.6651000e+04   5.0458000e+04   4.5768000e+04   5.5516000e+04   4.5314000e+04
   3.8558000e+04   5.4011000e+04   5.2934000e+04   5.2604000e+04   4.7437000e+04   4.2610000e+04   5.8828000e+04   4.0922000e+04   4.9346000e+04   4.8173000e+04   4.6396000e+04   4.6222000e+04   5.8473000e+04   5.0288000e+04   4.5244000e+04   4.2594000e+04   4.8470000e+04   3.7833000e+04   4.9648000e+04   4.8192000e+04   4.6777000e+04   0.0000000e+00   4.5527000e+04   4.5379000e+04   4.9675000e+04   6.3386000e+04   4.7239000e+04   5.9118000e+04   5.3802000e+04   6.2452000e+04   4.9559000e+04   4.2415000e+04   4.5431000e+04   4.2331000e+04   3.7113000e+04   4.7388000e+04   3.4625000e+04   5.5842000e+04   4.4460000e+04   5.9467000e+04   3.8523000e+04   5.6731000e+04   4.7877000e+04   4.9107000e+04   5.5967000e+04   4.5228000e+04   4.5545000e+04   2.7451000e+04   3.7354000e+04   3.4509000e+04   3.7498000e+04   4.4182000e+04   3.5599000e+04   4.3858000e+04   3.6753000e+04   4.8552000e+04   4.3730000e+04   4.9760000e+04   4.3242000e+04   4.1510000e+04   4.4506000e+04   5.0751000e+04   4.6235000e+04   5.1828000e+04   4.3087000e+04   4.3183000e+04   4.0587000e+04   4.3824000e+04   4.6845000e+04   4.0510000e+04   4.3926000e+04   4.0114000e+04   4.2180000e+04   4.7943000e+04   4.5769000e+04   4.2862000e+04   3.3997000e+04   3.5846000e+04   3.8092000e+04   4.0673000e+04   4.0755000e+04   3.5752000e+04   3.5845000e+04   2.9749000e+04   2.7842000e+04   4.4322000e+04   3.6883000e+04   5.0204000e+04   4.0132000e+04   4.3721000e+04
   3.6625400e+05   3.4006000e+05   3.4978800e+05   3.4554300e+05   3.5736500e+05   3.3772200e+05   3.2327100e+05   3.3462000e+05   3.3584200e+05   3.4436100e+05   3.3452900e+05   3.1915900e+05   3.1695500e+05   3.1895900e+05   3.4013300e+05   3.2911600e+05   3.2751900e+05   3.2244800e+05   3.2901500e+05   3.2925700e+05   3.3441900e+05   3.3561800e+05   0.0000000e+00   3.7507500e+05   3.4400700e+05   3.5513400e+05   3.4536300e+05   3.6718100e+05   3.6383400e+05   3.6798300e+05   3.7505000e+05   3.3743000e+05   3.6384100e+05   3.5744900e+05   3.4675700e+05   3.6386900e+05   3.4415400e+05   3.3273800e+05   3.4806300e+05   3.4510200e+05   3.5507400e+05   3.2240600e+05   3.5146100e+05   3.1988800e+05   3.2244500e+05   3.3177700e+05   3.3638100e+05   3.3136800e+05   3.1970000e+05   3.2480800e+05   3.2160500e+05   3.2555800e+05   3.0211500e+05   3.1968100e+05   3.3218900e+05   3.1210700e+05   3.2219800e+05   3.1156400e+05   3.2582500e+05   3.1792400e+05   3.4249200e+05   3.2811800e+05   3.2667600e+05   3.2579900e+05   3.2964500e+05   3.3565700e+05   3.4756000e+05   3.1995200e+05   3.1744200e+05   3.2400000e+05   3.2935700e+05   3.4097900e+05   3.2189200e+05   3.0943400e+05   3.2156700e+05   3.2103600e+05   3.1849200e+05   3.4449000e+05   3.2501100e+05   3.4038500e+05   3.3360900e+05   3.1868000e+05   3.4043500e+05   3.4997300e+05   3.3458600e+05   3.1743300e+05   3.3189800e+05   3.4643100e+05   3.7070600e+05   3.5960700e+05
   2.6660000e+05   2.6848900e+05   2.7130000e+05   2.6041900e+05   2.3848200e+05   2.5589600e+05   2.7616800e+05   2.6067500e+05   2.3627100e+05   2.4135000e+05   2.6136000e+05   2.7448100e+05   2.7269500e+05   2.5412000e+05   2.6405900e+05   2.5251900e+05   2.7434700e+05   2.5745000e+05   2.5021700e+05   2.8214000e+05   2.8053200e+05   2.4845500e+05   2.5965600e+05   0.0000000e+00   2.6721600e+05   2.7658900e+05   2.5446400e+05   2.6380000e+05   2.7067000e+05   2.7247400e+05   2.7850300e+05   2.6113200e+05   2.7248700e+05   2.5084500e+05   2.5194500e+05   2.6560500e+05   2.7714000e+05   2.4654500e+05   2.2954900e+05   2.4704900e+05   2.8526400e+05   2.6147900e+05   2.5764700e+05   2.3500500e+05   2.4548900e+05   2.4707600e+05   2.5868400e+05   2.4380600e+05   2.3748600e+05   2.6697000e+05   2.7575000e+05   2.4852000e+05   2.6339500e+05   2.6442600e+05   2.8910500e+05   2.9489300e+05   2.7444400e+05   2.6587400e+05   2.5894900e+05   2.7054200e+05   2.6670000e+05   2.6718700e+05   2.7830100e+05   2.6372900e+05   2.6159700e+05   2.6219200e+05   2.7399500e+05   2.6334500e+05   2.3476000e+05   2.4867600e+05   2.8831500e+05   2.4157700e+05   2.5169800e+05   2.4313700e+05   2.4706300e+05   2.4043000e+05   2.5740900e+05   2.5114500e+05   2.4890700e+05   2.6000200e+05   2.7199500e+05   2.6012000e+05   2.7376400e+05   2.5731900e+05   2.5815700e+05   2.7584400e+05   2.7548000e+05   2.7423900e+05   2.6591600e+05   2.6045600e+05
   1.0307300e+05   9.6994000e+04   9.4245000e+04   9.4379000e+04   1.0191900e+05   9.7461000e+04   1.0345000e+05   9.2440000e+04   9.5778000e+04   1.0365600e+05   9.4863000e+04   9.8539000e+04   1.0034900e+05   9.6429000e+04   1.0485600e+05   9.7891000e+04   9.5881000e+04   9.3807000e+04   9.8829000e+04   9.3852000e+04   9.8684000e+04   9.2012000e+04   8.9618000e+04   1.0445100e+05   0.0000000e+00   8.4754000e+04   9.2847000e+04   1.0083500e+05   1.1162100e+05   9.2600000e+04   1.0503800e+05   1.0251600e+05   1.0789800e+05   9.4916000e+04   9.8391000e+04   1.0843100e+05   1.0895900e+05   1.0109300e+05   9.0138000e+04   1.1273400e+05   1.1035100e+05   1.0225700e+05   1.0637400e+05   1.1236200e+05   1.0532400e+05   1.0170700e+05   9.5774000e+04   1.0880700e+05   1.1126900e+05   1.0032400e+05   9.3598000e+04   1.0387400e+05   1.0492700e+05   9.6630000e+04   1.0157800e+05   9.6202000e+04   9.2282000e+04   1.0427900e+05   1.0778800e+05   1.0574500e+05   1.1896500e+05   1.0929700e+05   1.0338900e+05   8.8333000e+04   1.0691600e+05   1.1253700e+05   1.0516200e+05   8.4710000e+04   1.0031000e+05   1.0838600e+05   9.8429000e+04   9.7786000e+04   9.5749000e+04   1.0463000e+05   9.6121000e+04   9.1726000e+04   8.7204000e+04   1.0195400e+05   9.7747000e+04   1.0574100e+05   1.0178200e+05   9.5571000e+04   1.0412000e+05   9.9116000e+04   1.0436100e+05   9.6694000e+04   9.6890000e+04   9.5493000e+04   9.6277000e+04   9.6366000e+04
   8.8160000e+04   9.4622000e+04   1.1280900e+05   1.0219800e+05   1.0592700e+05   9.8956000e+04   1.0896700e+05   9.9567000e+04   1.0054200e+05   1.0791200e+05   1.1294600e+05   1.0595300e+05   1.1178300e+05   1.1085700e+05   8.8554000e+04   1.0757500e+05   1.0379000e+05   1.0427900e+05   1.0832100e+05   1.0787400e+05   1.1268400e+05   1.1164900e+05   1.0628200e+05   1.1451500e+05   1.1334100e+05   0.0000000e+00   1.1578400e+05   1.1428200e+05   1.3062300e+05   1.3049400e+05   1.1645400e+05   1.0953000e+05   1.2450400e+05   1.1391400e+05   1.0684700e+05   1.1384200e+05   1.1864400e+05   1.0939800e+05   1.0714900e+05   1.2624800e+05   9.9794000e+04   1.0321600e+05   1.0994100e+05   1.0652900e+05   1.2208000e+05   1.1880500e+05   1.0294600e+05   9.8335000e+04   1.1265300e+05   1.0935700e+05   9.4045000e+04   1.0138000e+05   1.0311700e+05   9.5493000e+04   8.8209000e+04   9.8903000e+04   9.3542000e+04   9.7230000e+04   1.0053400e+05   1.0713500e+05   9.6994000e+04   9.9043000e+04   8.8212000e+04   9.2574000e+04   9.1612000e+04   1.0038300e+05   1.0307700e+05   1.0433400e+05   1.1083900e+05   1.0211200e+05   1.1399500e+05   1.0729500e+05   1.0099200e+05   1.0229200e+05   1.1523900e+05   9.7757000e+04   1.0774300e+05   1.0201600e+05   9.4713000e+04   9.7328000e+04   9.2367000e+04   1.1525200e+05   1.0111100e+05   1.0542800e+05   8.9467000e+04   1.0298100e+05   1.1161700e+05   1.0555300e+05   9.7086000e+04   9.2901000e+04
   8.6052000e+04   7.0723000e+04   6.9187000e+04   8.1411000e+04   9.5746000e+04   8.7243000e+04   8.7361000e+04   8.0626000e+04   7.3221000e+04   9.2741000e+04   8.9104000e+04   8.9122000e+04   8.3229000e+04   8.1591000e+04   8.5145000e+04   8.2512000e+04   8.1916000e+04   9.6342000e+04   8.5299000e+04   7.9184000e+04   7.4225000e+04   8.0624000e+04   9.9859000e+04   9.3527000e+04   1.0038400e+05   8.8711000e+04   0.0000000e+00   8.8964000e+04   9.1988000e+04   1.0291100e+05   9.4257000e+04   8.9331000e+04   7.5752000e+04   8.9019000e+04   8.2175000e+04   9.0799000e+04   8.6337000e+04   8.7879000e+04   8.1241000e+04   8.2694000e+04   7.5907000e+04   8.2442000e+04   7.9821000e+04   9.5195000e+04   8.0650000e+04   7.2955000e+04   8.7456000e+04   8.0815000e+04   8.0224000e+04   6.8751000e+04   6.1324000e+04   7.6525000e+04   8.0616000e+04   8.3039000e+04   7.5397000e+04   7.7525000e+04   8.0713000e+04   8.0586000e+04   8.0225000e+04   8.5152000e+04   7.1337000e+04   7.3400000e+04   7.1552000e+04   8.5380000e+04   7.3066000e+04   7.0658000e+04   6.8292000e+04   6.5243000e+04   7.6178000e+04   8.2544000e+04   7.9150000e+04   8.1762000e+04   7.5608000e+04   8.3732000e+04   8.2020000e+04   8.9126000e+04   8.4283000e+04   7.8518000e+04   8.0181000e+04   8.8216000e+04   8.9325000e+04   8.2572000e+04   8.8943000e+04   7.9043000e+04   8.4485000e+04   9.9626000e+04   7.7448000e+04   7.9468000e+04   8.6795000e+04   9.5077000e+04
   8.1453000e+04   7.2053000e+04   7.5875000e+04   9.1290000e+04   1.0041700e+05   9.0144000e+04   8.8607000e+04   7.5582000e+04   7.7755000e+04   7.8820000e+04   8.2464000e+04   7.6929000e+04   7.5062000e+04   7.3090000e+04   8.4206000e+04   8.3450000e+04   6.7897000e+04   6.5257000e+04   8.0935000e+04   8.0531000e+04   7.2819000e+04   7.2593000e+04   7.0374000e+04   8.0447000e+04   7.2007000e+04   5.7661000e+04   5.4764000e+04   0.0000000e+00   7.0070000e+04   5.5741000e+04   5.1245000e+04   6.3888000e+04   7.5798000e+04   6.2592000e+04   5.3874000e+04   6.1729000e+04   6.6549000e+04   7.0277000e+04   7.1852000e+04   7.0121000e+04   7.0743000e+04   6.0668000e+04   6.2732000e+04   7.0568000e+04   7.0378000e+04   6.5762000e+04   4.9021000e+04   6.8693000e+04   6.6038000e+04   5.7168000e+04   6.7065000e+04   6.2923000e+04   6.3343000e+04   5.4191000e+04   6.4144000e+04   6.5815000e+04   6.5116000e+04   6.4421000e+04   7.1920000e+04   8.0737000e+04   8.0701000e+04   7.7565000e+04   7.5618000e+04   7.1220000e+04   9.3750000e+04   7.3811000e+04   6.8467000e+04   6.9425000e+04   6.5273000e+04   7.7022000e+04   7.7958000e+04   6.4764000e+04   6.3845000e+04   6.4282000e+04   7.5553000e+04   7.4345000e+04   5.2443000e+04   7.1252000e+04   7.0967000e+04   6.1504000e+04   7.1076000e+04   7.5900000e+04   6.9848000e+04   7.7448000e+04   7.5808000e+04   7.0351000e+04   7.7700000e+04   8.2194000e+04   8.9925000e+04   9.6309000e+04
   1.6963700e+05   1.6161200e+05   1.6337700e+05   1.8091900e+05   1.7958800e+05   1.7567200e+05   1.8762300e+05   1.8391200e+05   1.9619100e+05   1.9967900e+05   1.7229700e+05   1.8212200e+05   1.8117600e+05   2.0160400e+05   1.8425900e+05   1.8413000e+05   1.8190200e+05   1.7067000e+05   1.7160200e+05   1.7354300e+05   1.7350200e+05   1.7925700e+05   1.8495300e+05   1.6717700e+05   1.7972600e+05   1.7079300e+05   1.7553300e+05   1.9714400e+05   0.0000000e+00   1.8265200e+05   1.7605200e+05   1.7797400e+05   1.7995000e+05   1.7844000e+05   1.9028300e+05   1.8658100e+05   1.8906000e+05   1.9365500e+05   1.8940800e+05   1.8895500e+05   1.8966200e+05   1.6906900e+05   1.6490900e+05   1.6651300e+05   1.6380200e+05   1.8501100e+05   1.6399800e+05   1.6390200e+05   1.5900600e+05   1.6585600e+05   1.6935000e+05   1.5042200e+05   1.6126600e+05   1.5156200e+05   1.6354100e+05   1.6327700e+05   1.6678800e+05   1.5145100e+05   1.5208500e+05   1.6411200e+05   1.7529800e+05   1.7046700e+05   1.6685500e+05   1.5858200e+05   1.6743400e+05   1.6602800e+05   1.7540700e+05   1.7681100e+05   1.6621700e+05   1.7310900e+05   1.7148100e+05   1.7575200e+05   1.8419200e+05   1.6784700e+05   1.7602200e+05   1.6491700e+05   1.5783700e+05   1.7141900e+05   1.7607700e+05   1.7128000e+05   1.7019300e+05   1.6351300e+05   1.6443800e+05   1.6672800e+05   1.7664900e+05   1.6174700e+05   1.7786500e+05   1.7586000e+05   1.6887000e+05   1.6704900e+05
   2.0931700e+05   2.3518700e+05   2.0558300e+05   2.0429900e+05   2.1181200e+05   2.1700100e+05   2.2073800e+05   2.0869300e+05   2.1142000e+05   2.1390600e+05   2.1497900e+05   2.2349700e+05   2.1187100e+05   2.1861800e+05   2.2872600e+05   2.4269700e+05   2.4212300e+05   2.5461700e+05   2.5801000e+05   2.7739600e+05   2.4394000e+05   2.5798200e+05   2.7117800e+05   2.5357700e+05   2.6074600e+05   2.4688600e+05   2.5778400e+05   2.5215200e+05   2.4436900e+05   0.0000000e+00   2.3460200e+05   2.6125000e+05   2.2659800e+05   2.3944400e+05   2.3560200e+05   2.4431800e+05   2.4554500e+05   2.3266300e+05   2.5869300e+05   2.5943900e+05   2.5511600e+05   2.3043600e+05   2.2176100e+05   2.3786500e+05   2.3148700e+05   2.2975200e+05   2.4019900e+05   2.2649300e+05   2.2142900e+05   2.2721100e+05   2.1804300e+05   2.0105200e+05   2.1063400e+05   2.2596700e+05   2.1707400e+05   2.1417700e+05   2.2088000e+05   2.0731600e+05   2.2695400e+05   2.1263000e+05   2.0802100e+05   1.9625900e+05   1.9647300e+05   2.0620700e+05   1.9484400e+05   2.1378000e+05   2.0491700e+05   2.0895900e+05   2.1933700e+05   1.9820300e+05   1.9662100e+05   2.1754200e+05   2.1947600e+05   2.1439900e+05   2.2210100e+05   2.2688800e+05   2.2620600e+05   2.1521000e+05   2.2974500e+05   2.1734500e+05   2.0732600e+05   2.1557400e+05   2.2081400e+05   2.1649000e+05   2.0236000e+05   2.1471400e+05   2.0786600e+05   2.1356600e+05   2.2510300e+05   2.2423300e+05
   2.0899000e+05   2.0050400e+05   2.1219000e+05   2.0447700e+05   2.0110600e+05   2.2421700e+05   2.1763200e+05   2.0446200e+05   2.0158000e+05   1.9627600e+05   2.2342400e+05   2.1628300e+05   2.1375800e+05   1.8453500e+05   1.8351700e+05   2.0859600e+05   2.0874000e+05   1.9803300e+05   2.2933500e+05   1.9936200e+05   2.1351600e+05   2.2087600e+05   2.0791400e+05   2.1376400e+05   2.1924800e+05   2.5521300e+05   2.4270700e+05   2.1199900e+05   2.2345200e+05   2.3885600e+05   0.0000000e+00   2.2069700e+05   2.2675800e+05   2.1782700e+05   2.1613300e+05   2.2869600e+05   2.1934600e+05   2.2786600e+05   2.3343400e+05   2.1550900e+05   2.0232600e+05   2.2746800e+05   2.2147500e+05   2.1411800e+05   2.2122500e+05   2.1776600e+05   2.2157500e+05   2.1411600e+05   2.1832800e+05   2.2191500e+05   2.2670200e+05   2.1235600e+05   2.0948400e+05   2.2292800e+05   2.1364600e+05   2.0670000e+05   2.0392600e+05   2.0838300e+05   2.3003300e+05   2.0119900e+05   2.0510300e+05   1.9246700e+05   1.9543700e+05   2.0774100e+05   2.0299500e+05   2.2967900e+05   2.0337200e+05   2.0420900e+05   2.1181100e+05   2.0138600e+05   2.2271500e+05   2.2200200e+05   2.2459900e+05   2.1317400e+05   2.1125400e+05   2.2651600e+05   2.2186200e+05   2.2676500e+05   2.3045400e+05   2.1926100e+05   2.4298100e+05   2.5146400e+05   2.4309700e+05   2.3297000e+05   2.1880000e+05   2.2501500e+05   2.1862200e+05   2.3768600e+05   2.1302100e+05   2.1491400e+05
   1.6757900e+05   1.7645700e+05   1.7609900e+05   1.6163400e+05   1.8412200e+05   1.6436800e+05   1.7437300e+05   1.7815900e+05   1.7564200e+05   1.7434000e+05   1.7947300e+05   1.9325200e+05   1.8121200e+05   1.8781000e+05   1.7976100e+05   1.8819800e+05   1.8148800e+05   1.6443300e+05   1.7195200e+05   1.7693800e+05   1.7983700e+05   1.8714100e+05   1.7945600e+05   1.7726600e+05   1.6993400e+05   1.7047400e+05   1.8100800e+05   1.7263300e+05   1.7525500e+05   1.6190800e+05   1.6815100e+05   0.0000000e+00   1.7737200e+05   1.6192200e+05   1.8208500e+05   1.6489500e+05   1.7219500e+05   1.7133600e+05   1.7619300e+05   1.6280300e+05   1.7922600e+05   1.8187300e+05   1.6777300e+05   1.7126100e+05   1.9596800e+05   1.7871700e+05   1.6110300e+05   1.7528500e+05   1.8311100e+05   1.5869800e+05   1.7619700e+05   1.8432400e+05   1.7106400e+05   1.6505400e+05   1.6927300e+05   1.8103300e+05   1.6066800e+05   1.6891800e+05   1.6690700e+05   1.6050600e+05   1.8587200e+05   1.6743300e+05   1.6478300e+05   1.6360300e+05   1.6974900e+05   1.8146700e+05   1.7701600e+05   1.6342200e+05   1.6125900e+05   1.5882900e+05   1.7514500e+05   1.9271900e+05   1.6301800e+05   1.6569700e+05   1.7120100e+05   1.4460300e+05   1.6955500e+05   1.8283600e+05   1.6907600e+05   1.7641600e+05   1.7008300e+05   1.6618100e+05   1.6269300e+05   1.6191400e+05   1.8043900e+05   1.7642600e+05   1.8033200e+05   1.5938600e+05   1.6899900e+05   1.6920500e+05
   3.5868000e+05   3.5758500e+05   3.0533400e+05   3.3215800e+05   3.3332100e+05   3.5726300e+05   3.4008900e+05   3.2395000e+05   3.1398500e+05   3.2966500e+05   3.5378600e+05   3.4295500e+05   2.9628200e+05   3.1215200e+05   3.3878500e+05   3.7168400e+05   3.1450700e+05   3.0893200e+05   3.2944900e+05   3.4422000e+05   3.3661400e+05   3.2684600e+05   3.1782200e+05   3.3016200e+05   3.4260000e+05   3.4110700e+05   3.6004200e+05   3.3005100e+05   3.2778200e+05   3.4224200e+05   3.6095800e+05   3.3766800e+05   0.0000000e+00   3.2515600e+05   3.4151700e+05   3.3002400e+05   3.3549200e+05   3.3527100e+05   3.0930500e+05   3.3068400e+05   3.4695800e+05   3.2959200e+05   3.1655500e+05   3.2725300e+05   3.2983800e+05   3.4875300e+05   3.1394200e+05   3.1755900e+05   3.3048000e+05   3.3815500e+05   3.0109500e+05   3.2138900e+05   3.2181700e+05   3.5849800e+05   3.5234700e+05   3.3840300e+05   3.2457200e+05   3.1836300e+05   3.2395400e+05   3.3797900e+05   3.6082900e+05   3.7540800e+05   3.1318300e+05   3.0630100e+05   3.5145900e+05   3.2677500e+05   3.5536700e+05   3.2721600e+05   3.1708200e+05   3.4415900e+05   3.5842900e+05   3.4224500e+05   3.0030500e+05   3.1089400e+05   3.3990500e+05   3.8157700e+05   3.1387500e+05   2.9533900e+05   3.3466500e+05   3.5672200e+05   3.3999500e+05   3.2853400e+05   3.1178100e+05   3.3536000e+05   3.4323800e+05   3.7041800e+05   3.6286200e+05   3.2608300e+05   3.1575000e+05   3.5864100e+05
   2.8200500e+05   3.0577800e+05   3.0176800e+05   3.1399100e+05   2.7800200e+05   2.7731700e+05   2.8844000e+05   3.0063500e+05   2.9127800e+05   2.9138100e+05   2.7229900e+05   2.8725000e+05   2.7791700e+05   2.6789400e+05   2.9195800e+05   2.9009300e+05   2.8745000e+05   2.8874000e+05   2.9151100e+05   2.7286500e+05   2.9153100e+05   2.9601300e+05   2.9354100e+05   2.9640600e+05   3.0102100e+05   3.0079900e+05   2.9037700e+05   2.7591200e+05   2.8206800e+05   2.9501500e+05   2.9579000e+05   2.8400800e+05   2.8445600e+05   0.0000000e+00   2.8888100e+05   2.9690100e+05   2.9179000e+05   3.1862500e+05   3.1208800e+05   2.8025300e+05   2.9078900e+05   2.9368700e+05   2.9715400e+05   3.1407100e+05   3.0733600e+05   3.2083100e+05   3.3714600e+05   3.0938900e+05   3.0256900e+05   2.9946100e+05   3.0293900e+05   3.2043900e+05   3.1286800e+05   3.1706000e+05   3.1776200e+05   3.2743000e+05   3.1228300e+05   3.1243600e+05   3.3224600e+05   3.2714700e+05   3.2104700e+05   3.2738600e+05   3.0768900e+05   3.1675700e+05   2.8466800e+05   3.2907200e+05   3.2971600e+05   2.8352400e+05   2.9950800e+05   3.1202500e+05   3.1422600e+05   3.4375700e+05   3.2251400e+05   3.1737100e+05   3.1325000e+05   3.0377800e+05   3.2899300e+05   3.2655400e+05   3.4807200e+05   3.3436700e+05   3.1516200e+05   2.9942300e+05   3.0164700e+05   3.2974300e+05   3.1164100e+05   2.9608400e+05   2.9388800e+05   2.8994200e+05   2.9746600e+05   2.9531200e+05
   7.4184000e+04   7.2401000e+04   7.2534000e+04   7.1346000e+04   6.4090000e+04   7.7910000e+04   8.2750000e+04   9.4896000e+04   6.8290000e+04   7.7950000e+04   8.0444000e+04   6.8680000e+04   6.5560000e+04   6.7129000e+04   5.7859000e+04   6.0944000e+04   6.8294000e+04   6.7890000e+04   7.2601000e+04   7.9209000e+04   6.9732000e+04   7.5807000e+04   6.4214000e+04   7.2270000e+04   8.2415000e+04   8.9272000e+04   9.4313000e+04   7.5680000e+04   8.0847000e+04   8.3733000e+04   8.8534000e+04   9.6993000e+04   8.2162000e+04   7.6380000e+04   0.0000000e+00   8.9355000e+04   8.1467000e+04   7.6635000e+04   7.6613000e+04   7.5990000e+04   7.4236000e+04   7.7417000e+04   7.6681000e+04   8.9077000e+04   7.7757000e+04   6.1729000e+04   5.8054000e+04   6.7394000e+04   7.0286000e+04   7.3975000e+04   6.4302000e+04   5.9709000e+04   5.4475000e+04   5.6907000e+04   5.7819000e+04   5.6168000e+04   5.3706000e+04   6.2204000e+04   5.6310000e+04   6.1651000e+04   6.3473000e+04   7.6210000e+04   7.6517000e+04   7.3264000e+04   7.4735000e+04   6.9032000e+04   7.3275000e+04   9.3798000e+04   8.4230000e+04   7.8266000e+04   8.1280000e+04   6.6718000e+04   8.9612000e+04   7.4740000e+04   8.4891000e+04   7.9556000e+04   8.4059000e+04   9.5309000e+04   9.2846000e+04   9.1710000e+04   8.6640000e+04   9.5795000e+04   7.1185000e+04   7.6221000e+04   8.9622000e+04   8.6719000e+04   8.1547000e+04   7.5389000e+04   8.3638000e+04   9.0092000e+04
   5.1798000e+04   5.3059000e+04   5.9944000e+04   6.0296000e+04   6.7975000e+04   6.1468000e+04   6.8355000e+04   7.2806000e+04   7.5836000e+04   7.1648000e+04   7.0674000e+04   7.2590000e+04   6.1835000e+04   6.0683000e+04   5.6739000e+04   6.0822000e+04   5.8687000e+04   6.3406000e+04   8.0044000e+04   6.2416000e+04   5.5643000e+04   5.6560000e+04   6.2445000e+04   6.0746000e+04   5.7241000e+04   5.7078000e+04   5.8338000e+04   6.8276000e+04   6.4404000e+04   6.2663000e+04   5.3454000e+04   6.4031000e+04   5.5111000e+04   5.7808000e+04   5.8165000e+04   0.0000000e+00   5.6446000e+04   5.2414000e+04   4.8378000e+04   5.2606000e+04   5.0590000e+04   5.4354000e+04   6.5591000e+04   5.8105000e+04   5.0292000e+04   5.0085000e+04   5.4691000e+04   5.1228000e+04   4.8754000e+04   5.0527000e+04   6.0108000e+04   6.4441000e+04   5.1111000e+04   4.8959000e+04   4.6272000e+04   4.6541000e+04   4.6358000e+04   5.4056000e+04   6.4329000e+04   6.3950000e+04   5.1439000e+04   4.4737000e+04   4.5618000e+04   5.7782000e+04   4.4790000e+04   6.2283000e+04   6.0527000e+04   5.5753000e+04   5.2380000e+04   5.3516000e+04   4.9499000e+04   5.5497000e+04   7.0457000e+04   6.0896000e+04   6.5368000e+04   5.8422000e+04   4.7830000e+04   5.5158000e+04   6.9664000e+04   7.0041000e+04   6.4020000e+04   6.7402000e+04   7.9844000e+04   7.2240000e+04   5.5945000e+04   7.3243000e+04   6.5736000e+04   6.1712000e+04   6.4273000e+04   5.8883000e+04
   1.1990500e+05   1.1473400e+05   1.2700200e+05   1.2922300e+05   1.2204300e+05   1.2133100e+05   1.1308100e+05   1.2077700e+05   1.2192900e+05   1.0616200e+05   1.2455300e+05   1.2768600e+05   1.1511300e+05   1.1218900e+05   1.0890600e+05   9.8040000e+04   1.1364800e+05   1.1417000e+05   1.2422500e+05   1.1135700e+05   1.1819100e+05   1.0645000e+05   1.0650800e+05   1.2042400e+05   1.0623700e+05   1.0410900e+05   1.2472600e+05   1.1717700e+05   1.2595500e+05   1.2535300e+05   1.1222800e+05   1.1347100e+05   1.0623700e+05   9.3165000e+04   9.8970000e+04   1.0268400e+05   0.0000000e+00   1.1153200e+05   1.0696500e+05   1.0643000e+05   1.1284000e+05   1.0882300e+05   9.8446000e+04   1.0821100e+05   1.1172900e+05   1.3289500e+05   1.2624000e+05   1.2389700e+05   1.0969900e+05   1.0954600e+05   1.1065100e+05   1.0295700e+05   1.0432400e+05   1.1386500e+05   1.1374300e+05   1.2807200e+05   1.1669200e+05   1.1037300e+05   1.2042900e+05   1.2475500e+05   1.2815000e+05   1.3077300e+05   1.2193500e+05   1.1167700e+05   1.1772400e+05   1.3388700e+05   1.2479400e+05   1.1075200e+05   1.2001100e+05   1.0472300e+05   1.2005000e+05   1.3137600e+05   1.2267100e+05   1.2410100e+05   1.1890000e+05   1.1807400e+05   1.2292600e+05   1.2373800e+05   1.3038500e+05   1.1371400e+05   1.1089000e+05   1.0751300e+05   1.0550100e+05   1.0211800e+05   1.2407200e+05   1.2501100e+05   1.2158200e+05   1.0562600e+05   1.0526900e+05   1.0318300e+05
   1.2834400e+05   1.3029300e+05   1.3779500e+05   1.4557500e+05   1.4176000e+05   1.4633900e+05   1.5624800e+05   1.7752300e+05   1.6117500e+05   1.6368200e+05   1.3721300e+05   1.1615600e+05   1.4491900e+05   1.4370400e+05   1.4656500e+05   1.5614500e+05   1.6083800e+05   1.7683500e+05   1.6967800e+05   1.5748100e+05   1.4416800e+05   1.3484600e+05   1.4365300e+05   1.4436700e+05   1.4573400e+05   1.6024700e+05   1.5757200e+05   1.7092000e+05   1.6137500e+05   1.4816900e+05   1.5901900e+05   1.3710200e+05   1.3662000e+05   1.3881900e+05   1.3304000e+05   1.3778100e+05   1.3485300e+05   0.0000000e+00   1.3111900e+05   1.3501800e+05   1.4791000e+05   1.3269000e+05   1.3923400e+05   1.5093900e+05   1.3651500e+05   1.2979500e+05   1.2737800e+05   1.5455400e+05   1.4579500e+05   1.5755800e+05   1.4292700e+05   1.3762700e+05   1.4906800e+05   1.5791300e+05   1.3973500e+05   1.5763900e+05   1.6171300e+05   1.4605600e+05   1.5166800e+05   1.6179700e+05   1.5518100e+05   1.5342800e+05   1.3922900e+05   1.4313000e+05   1.4827400e+05   1.5429900e+05   1.7842500e+05   1.7117200e+05   1.5087300e+05   1.2929300e+05   1.2386700e+05   1.3686600e+05   1.3837500e+05   1.4279200e+05   1.4304400e+05   1.3823100e+05   1.6263700e+05   1.5700700e+05   1.5083800e+05   1.4214400e+05   1.1371900e+05   1.1575700e+05   1.2670700e+05   1.3856100e+05   1.5010300e+05   1.6577900e+05   1.5012400e+05   1.6032800e+05   1.5599500e+05   1.4744400e+05
   1.2031900e+05   1.2474400e+05   1.3133100e+05   1.2556400e+05   1.2002100e+05   1.3437400e+05   1.3334400e+05   1.6422500e+05   1.4471000e+05   1.2767900e+05   1.2452500e+05   1.2343300e+05   1.2282000e+05   1.3590700e+05   1.4293400e+05   1.5784800e+05   1.5552900e+05   1.5115500e+05   1.3624800e+05   1.2983900e+05   1.3063700e+05   1.5617500e+05   1.3837300e+05   1.5493300e+05   1.5275200e+05   1.5975100e+05   1.4757100e+05   1.4115400e+05   1.2944700e+05   1.3105800e+05   1.3946200e+05   1.3985900e+05   1.3671200e+05   1.6128800e+05   1.6084200e+05   1.4048700e+05   1.4873900e+05   1.3547200e+05   0.0000000e+00   1.4504200e+05   1.4001700e+05   1.5133600e+05   1.7667600e+05   1.8809700e+05   1.5330700e+05   1.4985800e+05   1.3660600e+05   1.4097700e+05   1.4892000e+05   1.5323400e+05   1.6280300e+05   1.4460400e+05   1.4071400e+05   1.7240400e+05   1.6553100e+05   1.3683200e+05   1.2266000e+05   1.2892800e+05   1.2449100e+05   1.2370300e+05   1.2529400e+05   1.2366900e+05   1.1899100e+05   1.2490200e+05   1.3024600e+05   1.2995600e+05   1.1781500e+05   1.2306100e+05   1.1730000e+05   1.1296300e+05   1.0648700e+05   1.1236800e+05   1.2673600e+05   1.3953800e+05   1.1867400e+05   1.1450700e+05   1.1738400e+05   1.2320000e+05   1.1888000e+05   1.2010700e+05   1.0856500e+05   1.1998500e+05   1.3605600e+05   1.2552600e+05   1.2389400e+05   1.2091000e+05   1.1656300e+05   1.2566800e+05   1.2412700e+05   1.1126900e+05
   1.3692300e+05   1.2155500e+05   1.3575500e+05   1.4319100e+05   1.5118600e+05   1.5227300e+05   1.5529600e+05   1.4521600e+05   1.4382400e+05   1.3541900e+05   1.3397000e+05   1.4510900e+05   1.4485500e+05   1.3633300e+05   1.5280300e+05   1.5468200e+05   1.4660700e+05   1.3602800e+05   1.2905200e+05   1.1541800e+05   1.1987100e+05   1.6252500e+05   1.5916400e+05   1.3785100e+05   1.4398800e+05   1.4318500e+05   1.2228600e+05   1.5265900e+05   1.5137900e+05   1.5121400e+05   1.4115100e+05   1.3979000e+05   1.3293300e+05   1.5788200e+05   1.7704700e+05   1.6161500e+05   1.4470500e+05   1.3669600e+05   1.4059800e+05   0.0000000e+00   1.7794000e+05   1.5977500e+05   1.5053700e+05   1.5790100e+05   1.5664500e+05   1.6695000e+05   1.5823100e+05   1.4909500e+05   1.4819200e+05   1.4397700e+05   1.4199300e+05   1.6511200e+05   1.7110900e+05   1.7240600e+05   1.4642100e+05   1.1486800e+05   1.2236000e+05   1.3304700e+05   1.5342600e+05   1.3734100e+05   1.6265500e+05   1.4554500e+05   1.3480600e+05   1.3190400e+05   1.2607300e+05   1.3371600e+05   1.4128700e+05   1.2391700e+05   1.2579800e+05   1.2801100e+05   1.3441900e+05   1.4991400e+05   1.4691200e+05   1.1597800e+05   1.2409900e+05   1.3307100e+05   1.4150000e+05   1.2908900e+05   1.4884200e+05   1.4117100e+05   1.2915600e+05   1.3943800e+05   1.5307400e+05   1.3782600e+05   1.4869700e+05   1.4293800e+05   1.2748100e+05   1.3224500e+05   1.5084400e+05   1.3367400e+05
   4.1536000e+04   4.4762000e+04   4.5194000e+04   3.6220000e+04   3.8214000e+04   4.4490000e+04   4.7401000e+04   4.3918000e+04   4.5351000e+04   4.5766000e+04   3.7048000e+04   4.3520000e+04   4.8580000e+04   4.9890000e+04   4.3605000e+04   4.9164000e+04   4.1038000e+04   4.1971000e+04   4.4030000e+04   4.5593000e+04   5.3635000e+04   3.6839000e+04   2.8264000e+04   3.0166000e+04   3.8338000e+04   4.4051000e+04   4.5802000e+04   4.7612000e+04   3.7981000e+04   4.4581000e+04   4.9964000e+04   5.6325000e+04   5.2875000e+04   4.2647000e+04   3.9105000e+04   5.1369000e+04   5.2731000e+04   6.0536000e+04   4.9822000e+04   4.9727000e+04   0.0000000e+00   4.7024000e+04   5.4844000e+04   5.2311000e+04   4.8074000e+04   3.7371000e+04   3.4453000e+04   3.8701000e+04   4.2312000e+04   5.0873000e+04   4.0478000e+04   3.8600000e+04   3.7108000e+04   4.0762000e+04   4.5930000e+04   4.6804000e+04   3.6566000e+04   2.7331000e+04   3.2211000e+04   3.5040000e+04   3.9684000e+04   3.9476000e+04   3.9681000e+04   3.1979000e+04   3.3693000e+04   4.0147000e+04   4.4446000e+04   4.9351000e+04   4.3427000e+04   3.9689000e+04   4.3776000e+04   4.7324000e+04   4.8148000e+04   4.8703000e+04   4.9017000e+04   3.8667000e+04   4.6482000e+04   4.2882000e+04   4.1363000e+04   3.6490000e+04   4.1388000e+04   3.5990000e+04   3.7317000e+04   4.4154000e+04   4.1003000e+04   3.6837000e+04   3.1528000e+04   3.4311000e+04   3.8962000e+04   3.8096000e+04
   3.5255000e+04   4.1330000e+04   3.9481000e+04   3.4974000e+04   3.1447000e+04   3.9136000e+04   5.0746000e+04   4.0575000e+04   4.0123000e+04   3.0166000e+04   3.4064000e+04   4.6197000e+04   4.7438000e+04   3.1216000e+04   2.9739000e+04   3.7658000e+04   3.8180000e+04   4.0815000e+04   3.8400000e+04   2.6581000e+04   3.0659000e+04   3.9887000e+04   4.1412000e+04   3.7515000e+04   3.7982000e+04   3.4676000e+04   3.7338000e+04   4.4526000e+04   4.1038000e+04   3.6895000e+04   4.6526000e+04   3.7523000e+04   5.2175000e+04   4.4775000e+04   5.1534000e+04   3.9782000e+04   4.0617000e+04   4.0952000e+04   4.7637000e+04   4.7678000e+04   4.9793000e+04   0.0000000e+00   4.4494000e+04   4.8064000e+04   4.1634000e+04   3.8727000e+04   4.4552000e+04   5.5433000e+04   4.3723000e+04   5.0383000e+04   3.8558000e+04   4.0102000e+04   4.0344000e+04   4.1581000e+04   4.0300000e+04   4.4323000e+04   4.8580000e+04   4.4394000e+04   4.1641000e+04   4.0274000e+04   4.8340000e+04   4.1218000e+04   4.3427000e+04   4.8957000e+04   4.9265000e+04   4.3041000e+04   4.2984000e+04   4.2380000e+04   4.5714000e+04   4.7966000e+04   4.8219000e+04   5.3957000e+04   4.6343000e+04   3.5115000e+04   3.4692000e+04   3.1615000e+04   4.1976000e+04   4.5295000e+04   3.6295000e+04   3.8154000e+04   4.1326000e+04   4.6528000e+04   3.9842000e+04   3.5624000e+04   3.7231000e+04   3.5417000e+04   4.4023000e+04   4.1488000e+04   3.9281000e+04   4.3996000e+04
   3.2189100e+05   3.1730700e+05   3.3601600e+05   3.3502800e+05   3.3910700e+05   3.4146700e+05   3.4752200e+05   3.4456100e+05   3.4019100e+05   3.5507000e+05   3.2223000e+05   3.4878700e+05   3.3857200e+05   3.2583800e+05   3.5330300e+05   3.3378300e+05   3.1267000e+05   3.0322300e+05   3.3503600e+05   3.4282500e+05   3.4696000e+05   3.5259400e+05   3.5066400e+05   3.5370600e+05   3.5647000e+05   3.3820400e+05   3.4717300e+05   3.4760300e+05   3.3964600e+05   3.3437800e+05   3.2261200e+05   3.5793700e+05   3.5411200e+05   3.3736300e+05   3.2724400e+05   3.2801200e+05   3.5314100e+05   3.4174500e+05   3.3784300e+05   3.4083900e+05   3.3997900e+05   3.2497700e+05   0.0000000e+00   3.1904200e+05   3.0569200e+05   3.5885700e+05   3.4831200e+05   3.4157200e+05   3.2416400e+05   3.0004300e+05   2.9574700e+05   3.2685600e+05   3.3546100e+05   3.4691400e+05   3.5870800e+05   3.4926100e+05   3.2602100e+05   3.1830600e+05   2.9460900e+05   3.4074000e+05   3.2394900e+05   3.0902500e+05   3.1505400e+05   3.2385100e+05   3.4809100e+05   3.4950200e+05   3.4174300e+05   3.1920600e+05   3.1541100e+05   3.0222000e+05   3.0744900e+05   3.1400000e+05   3.2938100e+05   3.2308500e+05   3.0263600e+05   3.2276400e+05   3.4429500e+05   3.1755400e+05   3.4733000e+05   3.3389900e+05   3.2980600e+05   3.0747600e+05   3.3070900e+05   3.3241800e+05   3.4847600e+05   3.4651000e+05   3.4876200e+05   3.2745900e+05   3.1804200e+05   3.3299400e+05
   3.3003300e+05   3.1471900e+05   2.9670500e+05   3.1084700e+05   2.9433000e+05   3.0235700e+05   3.1654100e+05   3.3400200e+05   3.2611600e+05   3.0740800e+05   3.0461100e+05   2.9177100e+05   2.9751200e+05   3.1189400e+05   3.2904800e+05   3.3062500e+05   3.1501900e+05   3.1051800e+05   3.2283400e+05   3.0758900e+05   3.2520500e+05   3.1682900e+05   3.1473400e+05   3.0955800e+05   3.3296100e+05   3.1987800e+05   3.2968200e+05   3.1145500e+05   3.1543500e+05   3.1327600e+05   3.1302900e+05   3.1853400e+05   3.1994900e+05   3.0239900e+05   2.9492700e+05   2.9536500e+05   3.1508500e+05   3.1509800e+05   3.2460400e+05   3.1971600e+05   3.1173400e+05   3.1856500e+05   3.2091700e+05   0.0000000e+00   3.0944100e+05   3.1753400e+05   2.8406600e+05   3.1231400e+05   3.1919700e+05   2.9521000e+05   2.9760900e+05   2.9471600e+05   2.7410100e+05   2.7361400e+05   3.0009600e+05   2.9305900e+05   2.9384800e+05   2.8689900e+05   2.8957900e+05   2.8075400e+05   2.9343100e+05   3.0233200e+05   3.0172700e+05   3.1154200e+05   3.0039800e+05   3.2825700e+05   3.3157100e+05   3.0655200e+05   2.7599100e+05   2.9512600e+05   2.9653200e+05   3.0351300e+05   3.1642800e+05   3.1433000e+05   3.1972500e+05   3.0154500e+05   3.1760400e+05   3.1892700e+05   3.1897200e+05   3.2194600e+05   3.1014000e+05   3.1269100e+05   3.0675200e+05   3.2081700e+05   3.1579400e+05   3.1745600e+05   3.1542700e+05   3.3958600e+05   3.2657800e+05   3.4142300e+05
   2.5716400e+05   2.5369100e+05   2.3824200e+05   2.3525500e+05   2.2668900e+05   2.4635500e+05   2.5529800e+05   2.6141700e+05   2.6657600e+05   2.4831600e+05   2.5599500e+05   2.6432000e+05   2.6721000e+05   2.6377500e+05   2.6028600e+05   2.6044200e+05   2.4657200e+05   2.6768300e+05   2.8064200e+05   2.8073200e+05   2.7852100e+05   2.4661700e+05   2.4572300e+05   2.3420100e+05   2.3524300e+05   2.5187200e+05   2.7050400e+05   2.5630800e+05   2.7206700e+05   2.6685100e+05   2.4101800e+05   2.3832900e+05   2.3753200e+05   2.3599700e+05   2.3718000e+05   2.5109600e+05   2.6499700e+05   2.5395600e+05   2.6279400e+05   2.5589700e+05   2.4561300e+05   2.4353000e+05   2.3701200e+05   2.3570400e+05   0.0000000e+00   2.4318900e+05   2.4265500e+05   2.3581200e+05   2.4315400e+05   2.4835400e+05   2.4985000e+05   2.3370200e+05   2.2636400e+05   2.3196100e+05   2.3155000e+05   2.2573500e+05   2.5169500e+05   2.3640900e+05   2.3928800e+05   2.4976000e+05   2.4588800e+05   2.2159100e+05   2.4815100e+05   2.2913200e+05   2.3210200e+05   2.4360000e+05   2.4368200e+05   2.4266200e+05   2.7159600e+05   2.5395900e+05   2.4591000e+05   2.4422400e+05   2.4127000e+05   2.3768000e+05   2.4678100e+05   2.5115400e+05   2.4139700e+05   2.6979700e+05   2.5453000e+05   2.5154500e+05   2.5221100e+05   2.5003800e+05   2.4121500e+05   2.6553800e+05   2.5246800e+05   2.4637600e+05   2.4857100e+05   2.3846800e+05   2.5375400e+05   2.4521000e+05
   2.3301900e+05   2.4033900e+05   2.2394100e+05   2.2595400e+05   2.4095400e+05   2.6363000e+05   2.5212900e+05   2.5324000e+05   2.5963200e+05   2.4050400e+05   2.4070500e+05   2.4453300e+05   2.4852600e+05   2.3216000e+05   2.4632100e+05   2.3858400e+05   2.3795200e+05   2.4419000e+05   2.6300200e+05   2.6107300e+05   2.7246200e+05   2.5043200e+05   2.5757600e+05   2.4862500e+05   2.5950400e+05   2.4538000e+05   2.3987100e+05   2.3945900e+05   2.3185100e+05   2.3799100e+05   2.4993800e+05   2.5726600e+05   2.5105800e+05   2.4987600e+05   2.5448000e+05   2.1534900e+05   2.3367500e+05   2.4249700e+05   2.4212500e+05   2.2038700e+05   2.3889000e+05   2.1791900e+05   2.3369500e+05   2.3405900e+05   2.2165600e+05   0.0000000e+00   2.4043800e+05   2.2508300e+05   2.3599500e+05   2.2604900e+05   2.3791300e+05   2.5624800e+05   2.5429700e+05   2.5252300e+05   2.3650200e+05   2.4441700e+05   2.4582300e+05   2.3334800e+05   2.5349000e+05   2.4077500e+05   2.3982500e+05   2.2110900e+05   2.5364200e+05   2.5246500e+05   2.5938300e+05   2.4253500e+05   2.6547200e+05   2.4029700e+05   2.3028900e+05   2.4006400e+05   2.5257700e+05   2.4842600e+05   2.6297000e+05   2.4746700e+05   2.4977000e+05   2.4891300e+05   2.4470800e+05   2.5965300e+05   2.6367200e+05   2.5324600e+05   2.6136300e+05   2.6331800e+05   2.4525400e+05   2.2609700e+05   2.3979200e+05   2.4006600e+05   2.4539500e+05   2.4194000e+05   2.7045700e+05   2.4286500e+05
   2.3436300e+05   2.2732800e+05   2.3181900e+05   2.3100300e+05   2.2569600e+05   2.1939000e+05   2.5414900e+05   2.4160900e+05   2.3117100e+05   2.3091600e+05   2.4817400e+05   2.3094600e+05   2.5286800e+05   2.4190400e+05   2.6321900e+05   2.4920000e+05   2.4595900e+05   2.4976400e+05   2.5971200e+05   2.7576000e+05   2.2793300e+05   2.4402900e+05   2.6361200e+05   2.4772600e+05   2.3656200e+05   2.5576000e+05   2.7361800e+05   2.8315400e+05   2.8117300e+05   2.6753800e+05   2.6292000e+05   2.4560700e+05   2.3583200e+05   2.7248400e+05   2.8640600e+05   2.5955900e+05   2.4116100e+05   2.5020500e+05   2.6604100e+05   2.5618300e+05   2.5902400e+05   2.5706300e+05   2.4890300e+05   2.7548200e+05   2.5563800e+05   2.4454200e+05   0.0000000e+00   2.4577300e+05   2.4323000e+05   2.3486200e+05   2.3414400e+05   2.4729700e+05   2.3567300e+05   2.2657800e+05   2.1288600e+05   2.2954000e+05   2.5666100e+05   2.5969300e+05   2.3662700e+05   2.3864200e+05   2.5833900e+05   2.2966600e+05   2.1292100e+05   2.0641000e+05   2.3375800e+05   2.3331600e+05   2.4344600e+05   2.3131500e+05   2.4332200e+05   2.4633800e+05   2.3575100e+05   2.3006300e+05   2.4337000e+05   2.2368600e+05   2.3074500e+05   2.2303100e+05   2.3402300e+05   2.3128000e+05   2.5487000e+05   2.5091500e+05   2.3919900e+05   2.1846100e+05   2.2375100e+05   2.4234800e+05   2.3664100e+05   2.3670700e+05   2.4445100e+05   2.3854800e+05   2.3832700e+05   2.4006000e+05
   2.6158300e+05   2.7517300e+05   2.9173300e+05   2.7263300e+05   2.6306400e+05   2.6605700e+05   2.6465700e+05   2.5497600e+05   2.4352800e+05   2.6933200e+05   2.5400900e+05   2.6231200e+05   2.8315500e+05   2.7626500e+05   2.7851500e+05   2.7086600e+05   2.6382400e+05   2.6243400e+05   2.5470200e+05   2.6393200e+05   2.4665200e+05   2.5189700e+05   2.6940800e+05   2.5544100e+05   2.6321000e+05   2.6173900e+05   2.5628200e+05   2.6917700e+05   2.5843800e+05   2.5975700e+05   2.5022800e+05   2.6517200e+05   2.7735700e+05   2.6985200e+05   2.7662800e+05   2.7015300e+05   2.7603200e+05   2.8467000e+05   2.4923500e+05   2.7110900e+05   2.8627200e+05   2.6751500e+05   2.6728400e+05   2.6806300e+05   2.7309900e+05   2.8628800e+05   2.6690100e+05   0.0000000e+00   2.7153900e+05   2.7301500e+05   2.6165100e+05   2.7905200e+05   2.5513300e+05   2.5565500e+05   2.7054500e+05   2.7432700e+05   2.7430400e+05   2.7621100e+05   2.6280800e+05   2.7221000e+05   2.5221600e+05   2.4539100e+05   2.7764900e+05   2.7804000e+05   2.6307400e+05   2.6171800e+05   2.7000100e+05   2.6921700e+05   2.7940700e+05   2.5163400e+05   2.4383800e+05   2.4298200e+05   2.5306100e+05   2.5903300e+05   2.5559100e+05   2.3899100e+05   2.3301700e+05   2.6282900e+05   2.5749400e+05   2.5713000e+05   2.7565300e+05   2.7326800e+05   2.6134800e+05   2.4969700e+05   2.6916400e+05   2.6924900e+05   2.6445700e+05   2.4061200e+05   2.5986800e+05   2.6656200e+05
   1.6962200e+05   1.4647500e+05   1.4293500e+05   1.7350600e+05   1.8447700e+05   1.5828000e+05   1.6831200e+05   1.6790700e+05   1.6821100e+05   1.6962200e+05   1.6133400e+05   1.7569700e+05   1.7236000e+05   1.6544800e+05   1.7729800e+05   1.8134800e+05   1.6718600e+05   1.7557800e+05   1.5583300e+05   1.6325700e+05   1.5770600e+05   1.6276100e+05   1.5721200e+05   1.3573300e+05   1.4787200e+05   1.5287400e+05   1.5067700e+05   1.4080300e+05   1.5719500e+05   1.4713300e+05   1.6970600e+05   1.6099400e+05   1.5413100e+05   1.6285700e+05   1.6235600e+05   1.4853700e+05   1.6300100e+05   1.5951600e+05   1.5612500e+05   1.5849700e+05   1.7724300e+05   1.5979900e+05   1.7118300e+05   1.4715500e+05   1.6322000e+05   1.6193800e+05   1.6821100e+05   1.6632800e+05   0.0000000e+00   1.7715000e+05   1.8083500e+05   1.8228400e+05   1.6738000e+05   1.5341900e+05   1.6830400e+05   1.3957900e+05   1.3849000e+05   1.7642600e+05   1.7353800e+05   1.5158600e+05   1.6975400e+05   1.6909700e+05   1.3574300e+05   1.3935700e+05   1.6907100e+05   1.6416400e+05   1.6321300e+05   1.6632800e+05   1.8197000e+05   1.6574500e+05   1.7293800e+05   1.6251600e+05   1.5140500e+05   1.5406400e+05   1.5723200e+05   1.3832000e+05   1.4554000e+05   1.2749800e+05   1.4445800e+05   1.5801200e+05   1.5394500e+05   1.2765400e+05   1.3976600e+05   1.4263300e+05   1.4648100e+05   1.5651300e+05   1.6388700e+05   1.5947600e+05   1.6390400e+05   1.4798400e+05
   1.4179500e+05   1.4070300e+05   1.2991500e+05   1.5024900e+05   1.6535000e+05   1.7410800e+05   1.6006700e+05   1.4479700e+05   1.4315400e+05   1.4994800e+05   1.3481300e+05   1.1879000e+05   1.3685800e+05   1.4921500e+05   1.3226000e+05   1.3891600e+05   1.4511500e+05   1.5409800e+05   1.3392200e+05   1.4034600e+05   1.4065400e+05   1.4991800e+05   1.3860900e+05   1.3665900e+05   1.5246000e+05   1.5512000e+05   1.2794500e+05   1.3228500e+05   1.3665900e+05   1.3828700e+05   1.2743300e+05   1.3650300e+05   1.3572300e+05   1.3032400e+05   1.3076200e+05   1.5259700e+05   1.5601400e+05   1.3800600e+05   1.5085600e+05   1.4980000e+05   1.3403800e+05   1.5344100e+05   1.6776300e+05   1.3503400e+05   1.2243400e+05   1.4534100e+05   1.5174400e+05   1.2746600e+05   1.3407300e+05   0.0000000e+00   1.3805300e+05   1.2938000e+05   1.3523800e+05   1.3961800e+05   1.4791700e+05   1.4332800e+05   1.4325500e+05   1.3920100e+05   1.5364900e+05   1.4276500e+05   1.2831800e+05   1.4563800e+05   1.4207300e+05   1.5176800e+05   1.4709100e+05   1.4777500e+05   1.3008700e+05   1.4113700e+05   1.4551100e+05   1.5139700e+05   1.5341500e+05   1.5553600e+05   1.2727300e+05   1.1118300e+05   1.3524900e+05   1.5157100e+05   1.3910000e+05   1.3524200e+05   1.4068800e+05   1.4967600e+05   1.4295000e+05   1.4424000e+05   1.3041300e+05   1.4289700e+05   1.4270200e+05   1.4699000e+05   1.2504000e+05   1.5005900e+05   1.4467700e+05   1.5303700e+05
   2.7515900e+05   2.6901500e+05   2.6597300e+05   2.7831300e+05   2.9938000e+05   2.8623400e+05   2.7121300e+05   2.7828900e+05   2.7315200e+05   2.7586600e+05   2.9043100e+05   2.7769400e+05   2.7987000e+05   2.9952400e+05   2.9215300e+05   2.7242300e+05   2.8130000e+05   2.9662500e+05   3.0785400e+05   2.6592100e+05   2.7390700e+05   2.8383000e+05   2.7723400e+05   2.7285100e+05   2.7074600e+05   2.6186900e+05   2.7543700e+05   2.8881000e+05   2.6415300e+05   2.7411000e+05   2.6268600e+05   2.7091800e+05   3.0268300e+05   2.5914000e+05   2.7840100e+05   2.8078300e+05   2.9112900e+05   2.9224900e+05   2.9566100e+05   2.8131500e+05   2.8262700e+05   2.9247800e+05   2.7212700e+05   2.7951500e+05   2.8258600e+05   2.6827400e+05   2.7492800e+05   2.6082900e+05   2.8022900e+05   2.5848000e+05   0.0000000e+00   2.6408900e+05   2.7610400e+05   2.6624800e+05   2.7169200e+05   3.0359900e+05   2.8170600e+05   2.8391400e+05   2.6777500e+05   2.7524000e+05   2.7106500e+05   2.4589200e+05   2.9532100e+05   3.0789900e+05   2.8827400e+05   2.7563900e+05   2.8910800e+05   2.6829900e+05   2.6522200e+05   2.7557900e+05   2.6794800e+05   2.6878600e+05   2.6708600e+05   2.6839600e+05   2.9578200e+05   2.8990100e+05   2.7852900e+05   2.6617200e+05   2.5946600e+05   2.6660600e+05   2.8116000e+05   2.7921300e+05   2.8936800e+05   2.8490100e+05   2.8524400e+05   2.6097400e+05   2.6763700e+05   2.8531600e+05   2.9099400e+05   2.7831400e+05
   1.7794000e+05   1.5379400e+05   1.4702700e+05   1.6511800e+05   1.7256700e+05   1.6358400e+05   1.4316500e+05   1.4681400e+05   1.4806800e+05   1.5899300e+05   1.5946500e+05   1.6443400e+05   1.4084800e+05   1.5003900e+05   1.5176700e+05   1.4601800e+05   1.3608700e+05   1.5846100e+05   1.5296400e+05   1.4089700e+05   1.4677600e+05   1.5692800e+05   1.4436300e+05   1.3302000e+05   1.3575000e+05   1.3425200e+05   1.6227800e+05   1.6034600e+05   1.6659900e+05   1.4906500e+05   1.3613300e+05   1.3257200e+05   1.2586100e+05   1.1934600e+05   1.3143400e+05   1.4772900e+05   1.6763300e+05   1.3710800e+05   1.5137300e+05   1.4070600e+05   1.4207200e+05   1.3429300e+05   1.1702200e+05   1.2597000e+05   1.4463500e+05   1.5767600e+05   1.7977000e+05   1.8294400e+05   1.3576900e+05   1.2513800e+05   1.3275500e+05   0.0000000e+00   1.3879600e+05   1.5114300e+05   1.6850000e+05   1.4669400e+05   1.4949600e+05   1.6572000e+05   1.4523800e+05   1.3553700e+05   1.1731000e+05   1.3439400e+05   1.5714600e+05   1.5629600e+05   1.6619100e+05   1.5604800e+05   1.4718400e+05   1.5373300e+05   1.7017500e+05   1.5578000e+05   1.4693600e+05   1.5833000e+05   1.5609600e+05   1.4082200e+05   1.3980600e+05   1.5005000e+05   1.4779800e+05   1.6574900e+05   1.6438800e+05   1.6282200e+05   1.7892700e+05   1.8437200e+05   1.6417000e+05   1.6696700e+05   1.5051600e+05   1.5671700e+05   1.7050900e+05   1.6482200e+05   1.7054100e+05   1.7579500e+05
   8.2996000e+04   8.6589000e+04   1.0037200e+05   8.8045000e+04   8.8300000e+04   9.0014000e+04   7.2600000e+04   7.0654000e+04   7.3432000e+04   6.8307000e+04   7.2525000e+04   8.5122000e+04   7.6370000e+04   6.7870000e+04   7.9963000e+04   7.3058000e+04   6.7239000e+04   8.3108000e+04   8.8574000e+04   9.4650000e+04   8.5687000e+04   7.6456000e+04   6.9804000e+04   7.4180000e+04   7.8587000e+04   8.3094000e+04   8.9584000e+04   9.4640000e+04   7.9497000e+04   6.8540000e+04   6.3366000e+04   6.3229000e+04   6.6822000e+04   9.0360000e+04   1.0534500e+05   8.3773000e+04   7.3126000e+04   7.2679000e+04   6.1910000e+04   6.0041000e+04   8.1680000e+04   8.8764000e+04   8.2061000e+04   7.1424000e+04   6.1672000e+04   6.1914000e+04   6.5890000e+04   7.1716000e+04   7.3758000e+04   7.3710000e+04   7.0478000e+04   7.1993000e+04   0.0000000e+00   7.3792000e+04   7.8215000e+04   8.0702000e+04   7.6947000e+04   8.3898000e+04   9.2294000e+04   8.2517000e+04   7.8416000e+04   7.5613000e+04   7.7281000e+04   7.8867000e+04   8.5389000e+04   9.2537000e+04   1.0238700e+05   8.7137000e+04   7.7062000e+04   7.7647000e+04   7.8701000e+04   8.0510000e+04   8.5581000e+04   8.1778000e+04   8.7995000e+04   8.1157000e+04   6.8856000e+04   7.3648000e+04   9.1530000e+04   8.7917000e+04   9.0795000e+04   8.5055000e+04   9.0242000e+04   8.2454000e+04   9.2259000e+04   1.0237700e+05   9.5119000e+04   8.2590000e+04   8.2209000e+04   7.9112000e+04
   8.7934000e+04   9.4448000e+04   9.5665000e+04   9.9284000e+04   1.1133300e+05   9.9264000e+04   8.7878000e+04   1.0226000e+05   1.0419300e+05   1.1172300e+05   9.8433000e+04   9.8309000e+04   1.0058700e+05   1.0733200e+05   1.1887700e+05   1.0894600e+05   8.9622000e+04   9.5266000e+04   9.6610000e+04   1.1383700e+05   1.0627600e+05   9.6587000e+04   9.4047000e+04   1.0699200e+05   1.1019100e+05   9.1486000e+04   8.2569000e+04   1.0134200e+05   1.0675400e+05   1.1960200e+05   1.0591800e+05   8.6305000e+04   1.0574000e+05   1.1327100e+05   9.4015000e+04   7.7711000e+04   9.0428000e+04   1.1104000e+05   1.0034600e+05   8.8498000e+04   8.7815000e+04   8.6833000e+04   9.1424000e+04   9.9625000e+04   9.0498000e+04   8.0425000e+04   7.9658000e+04   9.1950000e+04   9.6451000e+04   9.2431000e+04   9.2151000e+04   8.5548000e+04   8.8989000e+04   0.0000000e+00   1.0050500e+05   9.7432000e+04   9.2295000e+04   9.0984000e+04   1.0603300e+05   7.9801000e+04   9.1418000e+04   9.6854000e+04   9.0526000e+04   9.5107000e+04   1.0410300e+05   1.0669700e+05   8.3782000e+04   8.5650000e+04   9.7333000e+04   9.8858000e+04   1.0992900e+05   1.0787100e+05   9.2893000e+04   9.3728000e+04   1.0127900e+05   7.7211000e+04   8.2289000e+04   1.0247200e+05   1.0222100e+05   1.0731200e+05   9.5588000e+04   7.7916000e+04   7.9991000e+04   1.0075300e+05   1.1019000e+05   1.0266100e+05   8.6755000e+04   8.9970000e+04   1.0643100e+05   9.2357000e+04
   2.6509500e+05   2.5511600e+05   2.3378600e+05   2.4729400e+05   2.3563900e+05   2.3419500e+05   2.3387200e+05   2.3231300e+05   2.6997000e+05   2.7882900e+05   2.7954700e+05   2.6025200e+05   2.6137300e+05   2.5752800e+05   2.5279900e+05   2.4064100e+05   2.5852600e+05   2.6187100e+05   2.7391700e+05   2.6642500e+05   2.6367100e+05   2.4768700e+05   2.4280300e+05   2.4520700e+05   2.5877800e+05   2.5638300e+05   2.6886800e+05   2.5914000e+05   2.4415900e+05   2.5362500e+05   2.5485300e+05   2.4101000e+05   2.4577900e+05   2.4795000e+05   2.5155600e+05   2.3430900e+05   2.2260000e+05   2.5256600e+05   2.6778400e+05   2.6520700e+05   2.5299500e+05   2.7849200e+05   2.4722800e+05   2.4619800e+05   2.3260000e+05   2.4435700e+05   2.4796900e+05   2.2647200e+05   2.3534500e+05   2.4867400e+05   2.3891500e+05   2.4672800e+05   2.6356700e+05   2.3368300e+05   0.0000000e+00   2.4846000e+05   2.2742800e+05   2.4221000e+05   2.5951500e+05   2.6054900e+05   2.6270400e+05   2.5246700e+05   2.6066300e+05   2.2390800e+05   2.2942000e+05   2.3904600e+05   2.5439300e+05   2.5771400e+05   2.4729200e+05   2.3191800e+05   2.3208700e+05   2.4521800e+05   2.4391300e+05   2.2922600e+05   2.3380500e+05   2.4021300e+05   2.5225700e+05   2.4681200e+05   2.4142900e+05   2.4399900e+05   2.4659100e+05   2.4402200e+05   2.4975500e+05   2.1806800e+05   2.0694700e+05   2.3449900e+05   2.5669600e+05   2.6693300e+05   2.6010200e+05   2.7132700e+05
   2.6328600e+05   2.7384200e+05   2.6889800e+05   2.4580000e+05   2.5177300e+05   2.5179000e+05   2.5570500e+05   2.4875900e+05   2.5400200e+05   2.7536200e+05   2.7711900e+05   2.6661400e+05   2.5539300e+05   2.7223400e+05   2.6233000e+05   2.5846600e+05   2.5620900e+05   2.5952100e+05   2.6250100e+05   2.6310900e+05   2.3999100e+05   2.5110900e+05   2.5329700e+05   2.6430000e+05   2.5874900e+05   2.5655400e+05   2.6957500e+05   2.8199000e+05   2.7269900e+05   2.5478900e+05   2.6680800e+05   2.6495500e+05   2.5887500e+05   2.6167100e+05   2.6880000e+05   2.6281300e+05   2.6911300e+05   2.6118600e+05   2.5515600e+05   2.5853200e+05   2.7186700e+05   2.6284200e+05   2.4017600e+05   2.5716900e+05   2.4497000e+05   2.4213500e+05   2.3087600e+05   2.5286900e+05   2.3770500e+05   2.3979900e+05   2.4757500e+05   2.4004900e+05   2.7492300e+05   2.4874100e+05   2.5860300e+05   0.0000000e+00   2.3202500e+05   2.2313400e+05   2.5695800e+05   2.5608900e+05   2.6743700e+05   2.6117200e+05   2.4949000e+05   2.6900200e+05   2.7316800e+05   2.7071800e+05   2.6758500e+05   2.4329200e+05   2.5499400e+05   2.5502500e+05   2.6196900e+05   2.6138200e+05   2.8042000e+05   2.7457200e+05   2.7489800e+05   2.7059900e+05   2.8940600e+05   2.6975300e+05   2.5885200e+05   2.8452100e+05   3.0170900e+05   2.8388800e+05   2.7273900e+05   2.5932700e+05   2.4568900e+05   2.7753500e+05   2.6301300e+05   2.9462600e+05   2.6741400e+05   2.6316600e+05
   3.2167700e+05   3.2233700e+05   3.3102500e+05   3.3047400e+05   3.1671200e+05   3.0692200e+05   3.1480000e+05   3.1949700e+05   3.4295700e+05   3.2510100e+05   3.1435400e+05   2.9223200e+05   3.0054700e+05   3.2858300e+05   3.4752000e+05   3.3387100e+05   3.1091800e+05   3.0908800e+05   3.1933200e+05   3.2672600e+05   3.1382100e+05   2.9448300e+05   3.0847500e+05   3.5415700e+05   3.4214300e+05   3.4983700e+05   3.2712100e+05   3.2928600e+05   3.1677100e+05   3.2146400e+05   3.2689600e+05   3.2859000e+05   3.2177600e+05   3.0098500e+05   3.0590800e+05   3.1592100e+05   3.1875100e+05   3.0605300e+05   3.0430000e+05   3.3214600e+05   3.3318000e+05   3.1096400e+05   3.1862400e+05   3.0783900e+05   3.1825800e+05   3.0520200e+05   3.1063300e+05   3.1636400e+05   3.1091600e+05   3.3379600e+05   3.3216100e+05   3.2967000e+05   3.2759200e+05   3.6460200e+05   3.4283700e+05   3.3371000e+05   0.0000000e+00   3.3967600e+05   3.4372600e+05   3.5469500e+05   3.3542400e+05   2.9926900e+05   3.0729900e+05   3.4678300e+05   3.5748000e+05   3.3478900e+05   3.1004100e+05   3.2705700e+05   3.2099400e+05   3.3606900e+05   3.2955400e+05   3.1187300e+05   2.9253800e+05   3.0189800e+05   3.0432200e+05   3.3045700e+05   3.1546600e+05   3.2664800e+05   3.3533200e+05   3.3286200e+05   3.4338800e+05   3.2090300e+05   3.1494800e+05   3.1085400e+05   3.1534700e+05   3.1044800e+05   3.0060200e+05   3.3182100e+05   3.3791600e+05   3.3472400e+05
   3.1382100e+05   2.8326600e+05   3.3344400e+05   3.4461900e+05   3.3200400e+05   3.1555200e+05   3.0683400e+05   3.1700300e+05   3.0616200e+05   2.9473400e+05   2.8231400e+05   2.8799600e+05   2.9911300e+05   2.8219600e+05   3.0108200e+05   3.0866200e+05   3.0411000e+05   2.9220300e+05   2.9603600e+05   3.1857400e+05   3.4013600e+05   3.3678300e+05   3.3423800e+05   3.1505200e+05   3.0698800e+05   3.1406300e+05   3.0790600e+05   3.0091800e+05   3.4335700e+05   3.3377200e+05   3.2502100e+05   3.1708100e+05   3.1712300e+05   3.4605800e+05   3.1016600e+05   3.2099600e+05   3.2162100e+05   2.9124500e+05   3.0266400e+05   2.8891000e+05   2.8383300e+05   3.0375000e+05   3.1494300e+05   3.0584300e+05   3.2299200e+05   3.3786300e+05   3.0938600e+05   3.1800500e+05   3.4133200e+05   3.1504600e+05   3.2681700e+05   3.5880200e+05   3.4942800e+05   3.4999700e+05   3.4579500e+05   3.0776600e+05   3.0148700e+05   0.0000000e+00   3.1743000e+05   3.2423900e+05   3.3352400e+05   3.2983300e+05   3.4303800e+05   3.1425800e+05   3.3609800e+05   3.4681300e+05   3.3034000e+05   3.1168100e+05   3.3377300e+05   3.2795000e+05   3.0284300e+05   3.1635000e+05   3.3312500e+05   3.1768200e+05   3.1535700e+05   3.4276100e+05   3.4373000e+05   3.5006700e+05   3.5011100e+05   3.2098300e+05   2.9809800e+05   3.3212400e+05   3.3917000e+05   3.2654100e+05   3.4150400e+05   3.2959500e+05   3.1234300e+05   3.0528700e+05   3.1273900e+05   2.8433200e+05
   2.0342700e+05   1.8536300e+05   1.8667900e+05   1.8686600e+05   1.6536800e+05   1.7962400e+05   1.9485000e+05   1.9718300e+05   2.1611300e+05   2.0312700e+05   2.0465200e+05   2.0052300e+05   1.8474300e+05   1.8022700e+05   1.9639000e+05   1.8500600e+05   1.9460200e+05   1.9072400e+05   2.0286300e+05   2.0303200e+05   1.7823600e+05   1.9282300e+05   1.7702700e+05   1.7564800e+05   1.8428300e+05   1.9983100e+05   2.1317800e+05   1.8887000e+05   1.8535500e+05   1.9943600e+05   1.8844600e+05   1.7056200e+05   1.8452900e+05   1.7882600e+05   1.8607600e+05   1.8006400e+05   1.7850100e+05   1.8031800e+05   1.6473400e+05   1.5840500e+05   1.6277600e+05   1.7864600e+05   1.8473800e+05   1.8314600e+05   1.6965200e+05   1.5492500e+05   1.8097100e+05   1.6888100e+05   1.7882800e+05   1.9520200e+05   1.7431200e+05   1.6533600e+05   1.6112600e+05   1.7471500e+05   1.7797200e+05   1.7446000e+05   1.6939900e+05   1.7390300e+05   0.0000000e+00   1.8316000e+05   1.9911900e+05   1.8665000e+05   1.7862500e+05   1.5935200e+05   1.6403800e+05   1.6972000e+05   1.6850300e+05   1.6682900e+05   1.7924000e+05   1.7386600e+05   1.9302500e+05   2.0594800e+05   2.0151000e+05   1.7170000e+05   1.8423900e+05   1.8805600e+05   1.7915400e+05   2.0353000e+05   2.0504400e+05   1.7050100e+05   1.5226700e+05   1.8349000e+05   1.8876900e+05   1.9498100e+05   1.7669900e+05   1.8306500e+05   1.6791800e+05   1.7781100e+05   1.8553100e+05   1.9731300e+05
   1.3897100e+05   1.4472800e+05   1.6215200e+05   1.4995700e+05   1.4514600e+05   1.5450100e+05   1.6225800e+05   1.3219600e+05   1.3569800e+05   1.4885800e+05   1.4953900e+05   1.4157500e+05   1.4850500e+05   1.6462600e+05   1.6541500e+05   1.4732600e+05   1.3350300e+05   1.1719200e+05   1.4249400e+05   1.4487800e+05   1.4772200e+05   1.7156900e+05   1.7617700e+05   1.7170700e+05   1.5535900e+05   1.4445900e+05   1.5127900e+05   1.5099600e+05   1.9494900e+05   1.6662000e+05   1.6754700e+05   1.6993700e+05   1.5368800e+05   1.6439300e+05   1.4449700e+05   1.6096900e+05   1.5862900e+05   1.5423400e+05   1.5581800e+05   1.4502000e+05   1.5091900e+05   1.4245400e+05   1.5465500e+05   1.6573900e+05   1.7351000e+05   1.4979200e+05   1.5386500e+05   1.4606600e+05   1.5705300e+05   1.5471900e+05   1.6061600e+05   1.6645000e+05   1.7855100e+05   1.5869400e+05   1.4048000e+05   1.5970300e+05   1.5075100e+05   1.6046600e+05   1.6698100e+05   0.0000000e+00   1.6188100e+05   1.6391400e+05   1.5069900e+05   1.5007500e+05   1.6276100e+05   1.6644400e+05   1.6675100e+05   1.4039200e+05   1.5184700e+05   1.3649000e+05   1.3305000e+05   1.4137800e+05   1.4977900e+05   1.6264400e+05   1.6045000e+05   1.6223700e+05   1.6900200e+05   1.6018100e+05   1.3921900e+05   1.3871500e+05   1.4448200e+05   1.4223700e+05   1.4992900e+05   1.5624200e+05   1.6128200e+05   1.6239500e+05   1.6268300e+05   1.6117900e+05   1.5604100e+05   1.4550800e+05
   2.8923700e+05   2.9226300e+05   3.0486200e+05   3.0816900e+05   2.9588900e+05   2.6964800e+05   2.7332900e+05   2.5631100e+05   2.6558100e+05   2.7258100e+05   2.5334400e+05   2.7413000e+05   2.7488900e+05   2.7510900e+05   2.9217000e+05   2.8922700e+05   2.8597400e+05   2.9373600e+05   3.1600200e+05   3.0635700e+05   3.0527800e+05   2.9003700e+05   2.7941600e+05   2.7052300e+05   2.6822600e+05   2.7968400e+05   2.8925700e+05   2.8584300e+05   2.6445400e+05   2.6857200e+05   2.8115300e+05   3.1050000e+05   3.1528900e+05   3.0117700e+05   3.1464200e+05   2.9385700e+05   2.9605500e+05   2.7441400e+05   2.5327100e+05   2.6440300e+05   2.5623500e+05   2.8818300e+05   3.0867200e+05   3.3000100e+05   3.2220400e+05   3.1561500e+05   3.2061100e+05   3.2992000e+05   3.3933300e+05   3.0976600e+05   3.0065300e+05   3.0023900e+05   2.9352500e+05   2.5865000e+05   2.7061700e+05   2.8881900e+05   3.0121900e+05   2.9798800e+05   3.1656700e+05   3.1506200e+05   0.0000000e+00   3.0924200e+05   3.0244000e+05   3.1896500e+05   3.3072100e+05   3.0566200e+05   2.8925600e+05   2.7661400e+05   2.7613800e+05   2.8483100e+05   2.3803300e+05   2.5852600e+05   2.7665900e+05   2.9069800e+05   3.0810100e+05   2.9753400e+05   2.9197000e+05   3.1069800e+05   3.0854300e+05   3.0909800e+05   3.0586300e+05   3.1999400e+05   2.8630200e+05   2.6936200e+05   2.5350700e+05   2.4695300e+05   2.7394000e+05   2.8306500e+05   2.9211600e+05   2.8421100e+05
   1.8940200e+05   1.8799300e+05   1.9166400e+05   2.0545900e+05   1.8848200e+05   1.7240800e+05   1.6694200e+05   1.6484000e+05   1.9016500e+05   2.0210500e+05   1.7910900e+05   1.7320400e+05   1.8986800e+05   1.9216200e+05   1.8533500e+05   2.0132000e+05   1.9613100e+05   1.8589300e+05   1.8493100e+05   1.8698400e+05   1.6272500e+05   1.7178800e+05   1.9269700e+05   1.7543900e+05   1.8785100e+05   1.7967800e+05   1.8860800e+05   1.8172900e+05   1.9903700e+05   1.9680000e+05   2.0640800e+05   1.8300100e+05   1.7631100e+05   1.8109100e+05   1.8767700e+05   2.0466100e+05   1.9842300e+05   1.7833200e+05   1.8458100e+05   1.8709000e+05   1.7764900e+05   1.8879400e+05   2.0647300e+05   1.8593800e+05   1.7655400e+05   1.7487500e+05   1.8878500e+05   1.8317000e+05   1.8952900e+05   1.9972600e+05   1.9278900e+05   1.9648800e+05   1.7065500e+05   1.7231500e+05   1.8953000e+05   1.8670800e+05   1.9043700e+05   1.8952300e+05   1.7887300e+05   1.7793800e+05   1.8753000e+05   0.0000000e+00   1.9056500e+05   1.9097900e+05   1.8332800e+05   1.8779900e+05   1.7765200e+05   1.8441700e+05   1.7070200e+05   1.7314700e+05   1.9326700e+05   1.7607700e+05   1.7999900e+05   1.6726800e+05   1.6340100e+05   1.7689000e+05   1.9057000e+05   1.8384300e+05   1.9294100e+05   1.8036200e+05   1.8293800e+05   1.8423700e+05   1.7166900e+05   1.8292000e+05   1.8370300e+05   1.5694900e+05   1.6527400e+05   1.7198000e+05   1.6617600e+05   1.7659800e+05
   9.7264000e+04   9.3236000e+04   9.9590000e+04   1.0211300e+05   1.1090000e+05   1.0094100e+05   9.2766000e+04   8.8927000e+04   1.0477000e+05   1.0466900e+05   9.5037000e+04   9.3149000e+04   8.6969000e+04   8.9398000e+04   8.6852000e+04   8.1652000e+04   7.8488000e+04   9.1093000e+04   9.3643000e+04   8.3304000e+04   9.2878000e+04   9.9813000e+04   1.0202600e+05   9.7595000e+04   9.4042000e+04   9.9913000e+04   8.9867000e+04   9.2857000e+04   8.3873000e+04   8.8497000e+04   8.7336000e+04   8.5805000e+04   9.0900000e+04   9.6596000e+04   1.0839900e+05   1.0401400e+05   9.6690000e+04   9.2122000e+04   7.7303000e+04   9.6621000e+04   9.8449000e+04   9.6771000e+04   9.2845000e+04   8.1184000e+04   9.1372000e+04   8.9558000e+04   1.0631700e+05   9.6823000e+04   9.1710000e+04   8.9342000e+04   9.6077000e+04   8.9583000e+04   9.7555000e+04   9.6264000e+04   9.4037000e+04   8.8673000e+04   9.9188000e+04   9.8067000e+04   9.5120000e+04   1.0398200e+05   1.0583000e+05   1.0467100e+05   0.0000000e+00   9.9480000e+04   1.0514000e+05   1.0502600e+05   1.0407900e+05   1.0863500e+05   1.1712400e+05   1.0005800e+05   1.0211100e+05   1.0683900e+05   1.0655700e+05   1.1018700e+05   1.0758700e+05   1.0237300e+05   9.9076000e+04   1.0133600e+05   1.0752700e+05   1.1484900e+05   1.0824600e+05   1.0343000e+05   8.9906000e+04   9.8627000e+04   1.1358500e+05   1.1350600e+05   1.0622400e+05   1.0565700e+05   1.0424700e+05   1.1041900e+05
   1.6448800e+05   1.6344300e+05   1.8806600e+05   1.7950500e+05   1.8372800e+05   2.0825600e+05   2.0270200e+05   1.9037300e+05   1.7088000e+05   1.7937600e+05   1.7669000e+05   1.7790500e+05   1.8719500e+05   1.9219300e+05   1.8810500e+05   1.8352600e+05   1.7857300e+05   1.7336800e+05   1.8132100e+05   1.8262000e+05   1.8332700e+05   1.7012800e+05   1.8478900e+05   1.9135100e+05   1.9324700e+05   1.8081400e+05   1.8640100e+05   1.9009100e+05   1.8587500e+05   1.8479500e+05   1.9392800e+05   1.9134300e+05   1.9993100e+05   2.0901800e+05   2.0778600e+05   2.0018600e+05   1.8011800e+05   1.7109300e+05   1.8145100e+05   1.8089600e+05   2.0411700e+05   1.8896800e+05   1.7069200e+05   1.7637800e+05   2.1142900e+05   2.1622300e+05   2.0333400e+05   2.0057000e+05   1.9975300e+05   1.9930000e+05   1.9174100e+05   2.0133900e+05   1.8421700e+05   1.7995000e+05   2.0001000e+05   1.6855600e+05   1.7923600e+05   1.8874200e+05   2.0128100e+05   1.9238200e+05   1.8548800e+05   1.8014200e+05   1.8778900e+05   0.0000000e+00   1.9492900e+05   1.7695300e+05   1.6943100e+05   1.7770600e+05   1.6059700e+05   1.6284400e+05   1.7180800e+05   1.6745000e+05   1.6659700e+05   1.7955200e+05   1.8542100e+05   1.7794000e+05   1.7708500e+05   1.7636100e+05   1.7871900e+05   1.8331300e+05   1.7636300e+05   1.6846700e+05   1.7192900e+05   1.7945900e+05   1.8345700e+05   1.7621900e+05   1.7792200e+05   1.9030500e+05   1.7076100e+05   1.6711600e+05
   1.3529600e+05   1.3677400e+05   1.4338700e+05   1.3437200e+05   1.2488600e+05   1.1163900e+05   1.2236900e+05   1.3051200e+05   1.3197500e+05   1.2643700e+05   1.2740800e+05   1.1752400e+05   1.2448300e+05   1.1453900e+05   1.2211400e+05   1.2933300e+05   1.1904200e+05   1.2411400e+05   1.1353400e+05   1.1805700e+05   1.2347900e+05   1.3008700e+05   1.2395400e+05   1.2165100e+05   1.1810400e+05   1.2638600e+05   1.3424800e+05   1.2431200e+05   1.1450500e+05   1.0572100e+05   1.2053000e+05   1.2995200e+05   1.2463500e+05   1.3325200e+05   1.2322400e+05   1.2040900e+05   1.4191300e+05   1.4499800e+05   1.3310200e+05   1.3532300e+05   1.3016100e+05   1.3352400e+05   1.3182600e+05   1.4387300e+05   1.3922300e+05   1.2594100e+05   1.2772300e+05   1.1966600e+05   1.3424700e+05   1.3222700e+05   1.2743800e+05   1.2523100e+05   1.1747200e+05   1.1292900e+05   1.2810700e+05   1.2296500e+05   1.3059300e+05   1.4048400e+05   1.2678200e+05   1.1825800e+05   1.2405400e+05   1.1528900e+05   1.1941800e+05   1.3446900e+05   0.0000000e+00   1.3310100e+05   1.2866300e+05   1.3394000e+05   1.3591900e+05   1.3211800e+05   1.2318000e+05   1.2272000e+05   1.3426200e+05   1.3190700e+05   1.3501700e+05   1.3239000e+05   1.3043800e+05   1.2303300e+05   1.4180000e+05   1.5109000e+05   1.3211400e+05   1.3093700e+05   1.2253700e+05   1.2358700e+05   1.2694900e+05   1.2670600e+05   1.4260400e+05   1.2674600e+05   1.1593600e+05   1.2791700e+05
   1.8075700e+05   1.8334400e+05   1.7783500e+05   1.7095600e+05   1.6772000e+05   1.8894000e+05   1.8386900e+05   1.9635800e+05   2.0354900e+05   1.7489900e+05   1.7053000e+05   1.6955000e+05   1.7982900e+05   1.8038200e+05   1.8857300e+05   1.9417000e+05   1.8162900e+05   1.9076200e+05   1.8741500e+05   1.8292600e+05   1.9853200e+05   1.9699800e+05   2.0057600e+05   2.0437400e+05   1.9999500e+05   1.9181800e+05   1.7906900e+05   1.8685000e+05   1.9260500e+05   2.0049400e+05   2.0258300e+05   1.9366100e+05   2.0107400e+05   1.8943200e+05   1.8189700e+05   1.8912200e+05   1.9539100e+05   1.7222600e+05   1.8418100e+05   1.9599600e+05   1.9629500e+05   1.7164800e+05   1.8757300e+05   1.7439600e+05   1.8893000e+05   1.9107000e+05   1.9013000e+05   1.9269500e+05   1.9469100e+05   1.6940400e+05   1.7596600e+05   1.7052100e+05   1.7395700e+05   1.8192000e+05   1.8776800e+05   1.7764300e+05   1.7372800e+05   1.6954400e+05   1.7636000e+05   1.6951000e+05   1.5613700e+05   1.7899900e+05   1.9000200e+05   2.0320200e+05   1.7915600e+05   0.0000000e+00   1.8485900e+05   1.8303700e+05   1.7925900e+05   1.9005800e+05   1.7855500e+05   1.6836700e+05   1.6288300e+05   1.6492500e+05   1.7638100e+05   1.8253400e+05   1.9185100e+05   1.7656400e+05   1.8079100e+05   1.8692600e+05   1.8264100e+05   1.8667900e+05   1.8237100e+05   1.6487400e+05   1.7057100e+05   1.9082000e+05   1.9167200e+05   1.9850700e+05   2.0300100e+05   1.9651700e+05
   4.6428500e+05   4.5281500e+05   4.3571300e+05   4.8550100e+05   4.8589100e+05   4.8950700e+05   4.6765000e+05   4.7067200e+05   4.4246100e+05   4.5874700e+05   4.8524900e+05   4.4358900e+05   4.5698900e+05   4.5464900e+05   4.4930900e+05   4.6156200e+05   4.7623400e+05   4.6491200e+05   4.9371800e+05   4.9003500e+05   4.5889100e+05   4.3415900e+05   4.4923700e+05   4.6641400e+05   4.7886800e+05   4.9061400e+05   4.6330000e+05   4.6860400e+05   4.4927600e+05   4.7337900e+05   4.9002800e+05   5.1213400e+05   4.7898400e+05   4.8495600e+05   4.9063500e+05   4.4853200e+05   4.5277700e+05   4.7556700e+05   4.8636000e+05   4.7085200e+05   4.7850900e+05   5.0041600e+05   5.0506700e+05   4.6490300e+05   4.8488700e+05   4.7357400e+05   4.9853300e+05   4.8376400e+05   5.0574700e+05   4.7611800e+05   4.6906900e+05   4.5258800e+05   4.7461800e+05   4.7661900e+05   4.8016500e+05   4.2732200e+05   4.2372900e+05   4.4170500e+05   4.3795300e+05   4.7574900e+05   5.0821400e+05   4.7378100e+05   4.5092000e+05   4.1544300e+05   3.9325700e+05   4.2087200e+05   0.0000000e+00   4.6050800e+05   4.7990200e+05   4.5612600e+05   4.5776500e+05   4.2569300e+05   4.5043400e+05   4.5319400e+05   4.3428700e+05   4.2624100e+05   4.4625900e+05   4.2942200e+05   4.6939900e+05   4.7232400e+05   4.2578600e+05   4.1388400e+05   4.0227700e+05   4.3552200e+05   4.5240500e+05   4.6531100e+05   4.7159300e+05   4.4034400e+05   4.5659100e+05   4.6308100e+05
   5.6658900e+05   5.6781600e+05   5.4471100e+05   5.0726200e+05   5.2684300e+05   5.1092200e+05   5.1608100e+05   5.5042200e+05   5.4706700e+05   5.1572500e+05   5.2018700e+05   5.3171100e+05   5.2989400e+05   5.3591700e+05   5.1843000e+05   5.2528900e+05   5.3680700e+05   5.2611000e+05   5.3500200e+05   5.5640000e+05   5.6089700e+05   5.4427800e+05   5.3836600e+05   5.5718200e+05   5.3201600e+05   5.6675900e+05   5.6409100e+05   5.6610100e+05   5.6766200e+05   5.3307200e+05   5.4365300e+05   5.3070800e+05   5.4155900e+05   5.5460600e+05   5.6497000e+05   5.6272500e+05   5.4537200e+05   5.4429600e+05   5.2816000e+05   5.4499800e+05   5.7764700e+05   5.3069800e+05   5.4175700e+05   5.1485000e+05   5.3888500e+05   4.9132200e+05   5.3365100e+05   5.4671800e+05   5.1218400e+05   4.9305800e+05   5.0954100e+05   5.1736400e+05   5.4007700e+05   5.2762600e+05   5.2827700e+05   5.2692900e+05   5.3735900e+05   4.8829900e+05   5.2075800e+05   5.4340500e+05   5.3937300e+05   5.3428000e+05   5.2557200e+05   5.3329900e+05   5.6749200e+05   5.3136600e+05   5.4759900e+05   0.0000000e+00   5.3027800e+05   4.9853700e+05   5.4617900e+05   5.6343000e+05   5.4222500e+05   5.5358000e+05   5.5323700e+05   5.3276700e+05   5.4228900e+05   5.5745000e+05   5.7151100e+05   5.7817300e+05   5.4658600e+05   5.1970000e+05   5.3256500e+05   5.3858100e+05   5.3258200e+05   5.7513900e+05   5.6176800e+05   5.3034700e+05   5.1367900e+05   5.3877500e+05
   1.2365200e+05   1.0592500e+05   9.9230000e+04   1.2242600e+05   1.1647300e+05   1.2109400e+05   1.3101100e+05   1.2978100e+05   1.3618100e+05   1.1701600e+05   1.2441600e+05   1.1124700e+05   1.1108100e+05   1.3451400e+05   1.3704300e+05   1.4033900e+05   1.3368800e+05   9.9137000e+04   1.0570200e+05   1.1688800e+05   1.1477100e+05   1.2486500e+05   1.1268500e+05   1.1046500e+05   9.0445000e+04   1.0712500e+05   9.5852000e+04   1.0631600e+05   9.6889000e+04   9.7958000e+04   1.0789900e+05   1.1448900e+05   9.6826000e+04   9.5119000e+04   8.5190000e+04   1.0285100e+05   1.0965100e+05   1.2165700e+05   1.3064100e+05   1.0960300e+05   1.1581800e+05   9.7386000e+04   9.8354000e+04   1.2400500e+05   1.2416700e+05   1.1599400e+05   9.2096000e+04   1.0306300e+05   9.0907000e+04   1.0284000e+05   1.1728400e+05   1.1414700e+05   9.8838000e+04   1.0424800e+05   9.7715000e+04   9.6234000e+04   9.7198000e+04   1.0783700e+05   9.3387000e+04   1.0540100e+05   1.0495100e+05   1.1411300e+05   1.0877000e+05   1.2127100e+05   1.1455900e+05   1.0894700e+05   1.0825800e+05   1.2330100e+05   0.0000000e+00   1.0319100e+05   1.1038500e+05   1.0322700e+05   1.0149000e+05   1.2091500e+05   1.3113000e+05   1.1471300e+05   1.1059900e+05   9.1502000e+04   9.1859000e+04   1.0214100e+05   1.0678400e+05   1.2647600e+05   1.0432100e+05   9.6779000e+04   1.0460600e+05   9.6394000e+04   9.9590000e+04   1.0378100e+05   1.0687200e+05   1.1739800e+05
   7.7554000e+04   9.4516000e+04   9.0331000e+04   9.1304000e+04   8.8521000e+04   8.8603000e+04   1.0222600e+05   1.0359800e+05   9.0323000e+04   9.1574000e+04   9.3494000e+04   8.9137000e+04   8.7787000e+04   8.6621000e+04   9.5997000e+04   8.0460000e+04   8.0461000e+04   7.8562000e+04   7.5125000e+04   7.7490000e+04   8.7264000e+04   9.3169000e+04   8.7202000e+04   8.6979000e+04   8.7341000e+04   8.9623000e+04   9.1738000e+04   9.0246000e+04   8.0291000e+04   9.6416000e+04   8.6234000e+04   9.5650000e+04   8.9203000e+04   8.7259000e+04   9.0480000e+04   9.2250000e+04   8.4671000e+04   8.2994000e+04   1.0013300e+05   8.3787000e+04   7.3383000e+04   7.6074000e+04   9.0013000e+04   8.3524000e+04   8.2606000e+04   7.4075000e+04   7.4006000e+04   7.7807000e+04   7.6738000e+04   7.7906000e+04   7.1770000e+04   8.0474000e+04   8.3927000e+04   8.5451000e+04   8.7555000e+04   9.2720000e+04   9.3964000e+04   8.2203000e+04   9.0009000e+04   9.3223000e+04   7.0050000e+04   6.8687000e+04   7.6398000e+04   7.3506000e+04   8.7058000e+04   7.4127000e+04   7.6300000e+04   7.6489000e+04   7.9677000e+04   0.0000000e+00   7.5768000e+04   7.7272000e+04   7.7849000e+04   7.4533000e+04   8.6833000e+04   9.8498000e+04   8.4748000e+04   8.9566000e+04   8.4875000e+04   7.9229000e+04   7.7552000e+04   7.1292000e+04   8.1878000e+04   7.0054000e+04   6.9277000e+04   7.5038000e+04   7.5977000e+04   7.1265000e+04   6.6718000e+04   8.2668000e+04
   1.0346900e+05   1.0694400e+05   9.6874000e+04   1.0075900e+05   9.3058000e+04   9.5538000e+04   9.6950000e+04   9.6347000e+04   9.6079000e+04   9.2508000e+04   1.0469600e+05   9.2398000e+04   9.5608000e+04   1.0095600e+05   9.9554000e+04   9.2516000e+04   1.0084000e+05   8.9033000e+04   1.0225900e+05   9.8438000e+04   9.4427000e+04   9.6116000e+04   9.8706000e+04   1.0031500e+05   8.3567000e+04   8.9514000e+04   9.9108000e+04   9.3792000e+04   9.5674000e+04   9.7740000e+04   1.1244200e+05   1.0381400e+05   1.0189400e+05   1.0419200e+05   1.0110600e+05   1.0597400e+05   1.0797300e+05   1.0397600e+05   1.0467500e+05   9.5943000e+04   9.4044000e+04   1.0246900e+05   9.9769000e+04   9.3762000e+04   8.9673000e+04   9.4477000e+04   1.0210500e+05   1.0236700e+05   9.7554000e+04   9.9389000e+04   9.7515000e+04   1.0049700e+05   1.0133200e+05   1.1401100e+05   8.7085000e+04   9.3868000e+04   1.0351500e+05   1.0508400e+05   9.2741000e+04   9.8236000e+04   1.2468000e+05   1.1976700e+05   9.8596000e+04   1.0659300e+05   1.0593700e+05   1.0711600e+05   1.1690400e+05   1.0495600e+05   1.0244500e+05   9.4869000e+04   0.0000000e+00   1.1089900e+05   1.0018300e+05   9.5618000e+04   1.1152000e+05   1.0109100e+05   9.7932000e+04   8.9502000e+04   1.0175300e+05   8.8301000e+04   1.0613500e+05   9.9915000e+04   1.0032200e+05   1.0149900e+05   9.3522000e+04   9.3317000e+04   9.2491000e+04   9.5761000e+04   9.1673000e+04   9.9020000e+04
   1.2016300e+05   1.1151800e+05   1.1061200e+05   9.8528000e+04   1.2317000e+05   1.1450900e+05   1.1043100e+05   1.0883600e+05   1.0945700e+05   1.1986500e+05   1.2384200e+05   1.2447800e+05   1.1586600e+05   1.1395000e+05   1.0673300e+05   1.2158700e+05   1.1211700e+05   1.3133000e+05   1.1907000e+05   1.0353100e+05   1.0410200e+05   1.0428600e+05   1.1099900e+05   1.1130300e+05   1.2651700e+05   1.0089800e+05   1.0393400e+05   9.7532000e+04   1.2139300e+05   1.3264600e+05   1.2784600e+05   1.0177800e+05   1.0533900e+05   1.0785700e+05   1.1071300e+05   1.1100500e+05   1.1410200e+05   1.0109800e+05   1.0962000e+05   1.0118700e+05   1.1397600e+05   1.1186300e+05   1.1321800e+05   1.2010400e+05   1.1751800e+05   1.1651500e+05   9.8717000e+04   1.1339700e+05   1.0894400e+05   1.2781700e+05   1.2808700e+05   1.0801000e+05   1.0125600e+05   1.1602900e+05   1.2403600e+05   1.1032100e+05   1.1664500e+05   1.0687100e+05   9.8020000e+04   9.3050000e+04   1.0415400e+05   1.1115700e+05   1.3069100e+05   1.0476200e+05   1.0022300e+05   1.0060800e+05   9.9580000e+04   1.0738100e+05   1.0995500e+05   1.0959100e+05   1.0419400e+05   0.0000000e+00   8.9100000e+04   1.0649800e+05   1.1616500e+05   1.1431300e+05   1.0292900e+05   9.0336000e+04   1.0671800e+05   9.4860000e+04   1.1603300e+05   1.0502700e+05   1.1586800e+05   1.1440200e+05   1.0580400e+05   1.1781300e+05   1.2156800e+05   1.2001100e+05   1.0319900e+05   9.4847000e+04
   1.5193600e+05   1.5037100e+05   1.5138000e+05   1.4012200e+05   1.6317000e+05   1.6239600e+05   1.7750200e+05   1.5827600e+05   1.6475600e+05   1.3694100e+05   1.5229000e+05   1.5229000e+05   1.6682700e+05   1.5402100e+05   1.6619100e+05   1.5913900e+05   1.6892100e+05   1.9007500e+05   1.6450400e+05   1.5283000e+05   1.5199800e+05   1.6121200e+05   1.3198900e+05   1.5092400e+05   1.5447900e+05   1.7261800e+05   1.5976300e+05   1.4570800e+05   1.4137000e+05   1.5120500e+05   1.5255800e+05   1.5645800e+05   1.7441500e+05   1.6159600e+05   1.4989100e+05   1.5676200e+05   1.5998600e+05   1.7151600e+05   1.5104800e+05   1.5627700e+05   1.6637000e+05   1.7054800e+05   1.8414800e+05   1.6234200e+05   1.5470900e+05   1.6791300e+05   1.7326300e+05   1.7235400e+05   1.5763800e+05   1.4885700e+05   1.7144600e+05   1.5139900e+05   1.4633400e+05   1.6093900e+05   1.6782400e+05   1.6472400e+05   1.6377100e+05   1.5986900e+05   1.5120300e+05   1.6003400e+05   1.4383300e+05   1.4681600e+05   1.4856300e+05   1.6525300e+05   1.5704800e+05   1.6564900e+05   1.6050100e+05   1.6614300e+05   1.7478900e+05   1.6105800e+05   1.7154700e+05   1.6060600e+05   0.0000000e+00   1.4194300e+05   1.7538900e+05   1.7909600e+05   1.6229200e+05   1.6905300e+05   1.5425900e+05   1.6029400e+05   1.7389500e+05   1.7072800e+05   1.5797700e+05   1.5762100e+05   1.5646800e+05   1.5320200e+05   1.5222200e+05   1.6631300e+05   1.6396800e+05   1.6117400e+05
   1.7312700e+05   1.8514500e+05   1.7868400e+05   1.9397400e+05   1.6842400e+05   1.6286900e+05   1.8647500e+05   1.8179300e+05   1.9377600e+05   2.0847300e+05   1.8276500e+05   1.9272800e+05   1.8200800e+05   1.9024800e+05   1.9376200e+05   2.0225400e+05   2.0522800e+05   2.0255600e+05   2.0249200e+05   1.8030400e+05   1.9197000e+05   2.0001400e+05   2.2433000e+05   2.0992400e+05   2.1467500e+05   2.2113700e+05   1.9264500e+05   1.9709000e+05   2.0438300e+05   1.9579800e+05   1.8545800e+05   1.8752700e+05   1.9093900e+05   1.7693000e+05   2.0433000e+05   2.1867700e+05   2.0546800e+05   1.8141100e+05   1.9476000e+05   1.7986500e+05   1.8998400e+05   1.9213100e+05   2.0886500e+05   1.9004900e+05   1.7741900e+05   1.9854100e+05   1.6027800e+05   1.9801700e+05   1.8625900e+05   1.9410700e+05   1.8966700e+05   1.9728000e+05   1.9814700e+05   1.7815700e+05   1.8472200e+05   1.8038200e+05   1.7864700e+05   1.9547900e+05   1.9862400e+05   2.0737100e+05   1.9925200e+05   1.7308200e+05   1.8923300e+05   1.8734300e+05   2.0438500e+05   1.8691600e+05   2.0447200e+05   1.9449600e+05   1.6345200e+05   1.9813300e+05   1.8425900e+05   1.7240100e+05   1.9086300e+05   0.0000000e+00   1.8304100e+05   1.7110500e+05   1.8342600e+05   1.7503400e+05   1.7928500e+05   1.8269100e+05   1.8969300e+05   2.0610600e+05   1.8041600e+05   1.9266400e+05   1.6573300e+05   1.7542200e+05   1.8620300e+05   1.8428800e+05   1.6866200e+05   1.8542600e+05
   4.7593000e+04   4.3223000e+04   4.4061000e+04   4.4785000e+04   5.3239000e+04   5.7107000e+04   4.4104000e+04   4.5788000e+04   5.5361000e+04   4.8226000e+04   4.8783000e+04   4.6505000e+04   4.4174000e+04   5.3934000e+04   5.0169000e+04   5.1538000e+04   4.7702000e+04   4.8063000e+04   5.3389000e+04   5.2376000e+04   5.1426000e+04   5.1748000e+04   4.7589000e+04   5.4226000e+04   5.2716000e+04   5.2906000e+04   5.5132000e+04   4.7787000e+04   4.9811000e+04   4.8196000e+04   5.4722000e+04   5.9867000e+04   6.0060000e+04   5.1022000e+04   5.1548000e+04   5.3338000e+04   5.2326000e+04   5.3513000e+04   5.7393000e+04   5.7050000e+04   5.3176000e+04   5.0379000e+04   5.7702000e+04   5.3364000e+04   4.6938000e+04   5.9388000e+04   5.5079000e+04   4.7738000e+04   4.8533000e+04   4.3257000e+04   4.5300000e+04   5.2982000e+04   5.1112000e+04   4.6734000e+04   4.8117000e+04   4.0566000e+04   5.3474000e+04   4.5718000e+04   4.4965000e+04   4.4577000e+04   4.6253000e+04   4.3013000e+04   4.6957000e+04   4.4850000e+04   4.3752000e+04   4.4534000e+04   3.7352000e+04   3.5627000e+04   4.6812000e+04   4.3498000e+04   3.7451000e+04   4.0517000e+04   4.2898000e+04   3.8178000e+04   0.0000000e+00   4.1531000e+04   4.4391000e+04   4.5811000e+04   5.2296000e+04   3.9960000e+04   4.8825000e+04   5.0407000e+04   4.6938000e+04   4.4116000e+04   4.2823000e+04   4.7609000e+04   4.6306000e+04   5.2071000e+04   5.0927000e+04   4.7152000e+04
   5.1282000e+04   4.6005000e+04   6.2098000e+04   5.0604000e+04   5.1548000e+04   5.0478000e+04   4.6660000e+04   4.5013000e+04   4.0118000e+04   4.4026000e+04   4.1184000e+04   3.5603000e+04   3.3595000e+04   3.3019000e+04   4.3396000e+04   3.1710000e+04   3.5091000e+04   4.8263000e+04   4.6537000e+04   4.6544000e+04   5.0564000e+04   5.1683000e+04   4.6341000e+04   4.3089000e+04   5.0343000e+04   5.2820000e+04   3.9069000e+04   3.8309000e+04   4.5089000e+04   4.2036000e+04   4.9292000e+04   4.8466000e+04   5.3418000e+04   4.8195000e+04   5.5506000e+04   4.2379000e+04   4.4569000e+04   4.6914000e+04   4.9356000e+04   4.5648000e+04   5.0834000e+04   5.5795000e+04   4.8793000e+04   4.8560000e+04   5.4842000e+04   5.5616000e+04   5.5114000e+04   6.5696000e+04   6.0667000e+04   6.1409000e+04   5.2015000e+04   5.1801000e+04   5.2750000e+04   5.5782000e+04   6.0000000e+04   4.8553000e+04   4.6614000e+04   4.3599000e+04   4.8680000e+04   4.3150000e+04   3.7087000e+04   3.6825000e+04   3.9509000e+04   3.6396000e+04   4.1615000e+04   4.3183000e+04   4.8055000e+04   4.2971000e+04   4.2129000e+04   4.4473000e+04   5.4553000e+04   3.9881000e+04   4.1068000e+04   5.0235000e+04   4.5901000e+04   0.0000000e+00   5.9148000e+04   5.0433000e+04   4.7407000e+04   5.3288000e+04   5.4782000e+04   5.7233000e+04   5.2448000e+04   5.2482000e+04   5.4645000e+04   4.9712000e+04   5.1724000e+04   6.0936000e+04   5.5550000e+04   5.7341000e+04
   1.4199900e+05   1.4127900e+05   1.4615500e+05   1.4917100e+05   1.5486400e+05   1.4586500e+05   1.5530000e+05   1.4623200e+05   1.3413700e+05   1.4051400e+05   1.3285700e+05   1.4525300e+05   1.4375200e+05   1.5772400e+05   1.5476400e+05   1.2995000e+05   1.4011700e+05   1.4334200e+05   1.5444300e+05   1.2798500e+05   1.3246400e+05   1.4461800e+05   1.4671200e+05   1.5254300e+05   1.4713600e+05   1.4506200e+05   1.3300100e+05   1.5055500e+05   1.3653100e+05   1.3305400e+05   1.2782400e+05   1.2546200e+05   1.3570800e+05   1.4129400e+05   1.2613000e+05   1.3112900e+05   1.2726800e+05   1.2539900e+05   1.2599800e+05   1.2711000e+05   1.2347300e+05   1.3054300e+05   1.4439500e+05   1.4102400e+05   1.4666700e+05   1.2492500e+05   1.3601800e+05   1.3447400e+05   1.3918400e+05   1.1975000e+05   1.1656300e+05   1.3405900e+05   1.3836800e+05   1.3551200e+05   1.3336500e+05   1.4688900e+05   1.3270300e+05   1.4349300e+05   1.2928400e+05   1.2317200e+05   1.3766000e+05   1.4786400e+05   1.4097700e+05   1.3825900e+05   1.3979200e+05   1.4142600e+05   1.4077600e+05   1.3717500e+05   1.2971500e+05   1.5845400e+05   1.4067700e+05   1.4101900e+05   1.3395700e+05   1.4087600e+05   1.5532600e+05   1.3612500e+05   0.0000000e+00   1.4143500e+05   1.6124300e+05   1.4798900e+05   1.4129200e+05   1.4004700e+05   1.4445900e+05   1.4858400e+05   1.4522300e+05   1.5388900e+05   1.3969500e+05   1.4662500e+05   1.5296700e+05   1.4609000e+05
   1.6839000e+05   1.5546600e+05   1.3838500e+05   1.4108400e+05   1.5964400e+05   1.7163400e+05   1.6778200e+05   1.4390200e+05   1.5321000e+05   1.4793500e+05   1.3957100e+05   1.4033700e+05   1.4644100e+05   1.5170200e+05   1.6749700e+05   1.3990200e+05   1.4806000e+05   1.5536500e+05   1.5228800e+05   1.4424700e+05   1.5100300e+05   1.6496800e+05   1.4894600e+05   1.4123500e+05   1.4532700e+05   1.6065400e+05   1.4190400e+05   1.4432300e+05   1.5990900e+05   1.5572900e+05   1.3953100e+05   1.4773200e+05   1.5504100e+05   1.7020300e+05   1.6251300e+05   1.6620400e+05   1.5334400e+05   1.5041900e+05   1.5898800e+05   1.5476000e+05   1.5806000e+05   1.7491800e+05   1.7221300e+05   1.6976900e+05   1.6702900e+05   1.6372900e+05   1.6010600e+05   1.6716900e+05   1.7823400e+05   1.8805900e+05   1.6390500e+05   1.6293400e+05   1.6361100e+05   1.7878000e+05   1.8963200e+05   1.8966100e+05   1.9158600e+05   1.7965300e+05   1.7400200e+05   1.7201500e+05   1.6960900e+05   1.8636000e+05   1.9326900e+05   1.8155200e+05   1.7163900e+05   1.7167300e+05   1.8733000e+05   1.7072000e+05   1.6360200e+05   1.8841000e+05   1.8866000e+05   1.7255200e+05   1.6737400e+05   1.9197400e+05   1.8556900e+05   1.9300300e+05   1.8404000e+05   0.0000000e+00   1.7804900e+05   1.7024700e+05   1.6536600e+05   1.5182700e+05   1.6549700e+05   1.7287300e+05   1.8176200e+05   1.4851500e+05   1.5366100e+05   1.7286600e+05   1.5858100e+05   1.6074400e+05
   2.9950000e+04   3.5491000e+04   3.9825000e+04   3.5298000e+04   3.0666000e+04   3.6390000e+04   3.4531000e+04   2.9269000e+04   3.6304000e+04   3.4614000e+04   2.7002000e+04   2.6488000e+04   3.2842000e+04   2.6954000e+04   2.7206000e+04   2.6534000e+04   2.7867000e+04   2.6822000e+04   2.8686000e+04   2.7581000e+04   2.4753000e+04   2.0032000e+04   2.1849000e+04   2.1550000e+04   1.8687000e+04   1.9038000e+04   2.2190000e+04   2.3694000e+04   2.3189000e+04   2.1000000e+04   2.1745000e+04   2.4495000e+04   2.4499000e+04   2.6662000e+04   3.2968000e+04   2.6430000e+04   3.2449000e+04   3.6197000e+04   3.9528000e+04   2.8346000e+04   3.7275000e+04   3.1583000e+04   3.7791000e+04   3.3165000e+04   3.4417000e+04   3.2312000e+04   3.0805000e+04   3.1229000e+04   3.5446000e+04   3.1336000e+04   3.4854000e+04   2.8862000e+04   2.2188000e+04   2.8637000e+04   2.5888000e+04   2.9141000e+04   2.7733000e+04   2.3107000e+04   2.2472000e+04   2.7481000e+04   2.6133000e+04   2.4925000e+04   2.8501000e+04   2.7384000e+04   2.8013000e+04   2.9196000e+04   2.7060000e+04   2.7128000e+04   3.6047000e+04   3.2484000e+04   2.9887000e+04   2.9428000e+04   3.8711000e+04   3.8286000e+04   3.3702000e+04   3.1477000e+04   3.9511000e+04   2.9736000e+04   0.0000000e+00   2.8006000e+04   3.0008000e+04   3.2836000e+04   2.9371000e+04   2.6505000e+04   2.3493000e+04   2.2418000e+04   2.7012000e+04   3.6748000e+04   3.9220000e+04   3.9438000e+04
   2.1308000e+04   1.9617000e+04   1.8594000e+04   2.2992000e+04   1.6585000e+04   1.8294000e+04   2.4041000e+04   2.3882000e+04   2.3536000e+04   2.1014000e+04   2.3570000e+04   2.5424000e+04   2.4140000e+04   2.3528000e+04   2.7436000e+04   2.8844000e+04   3.2763000e+04   2.2959000e+04   1.9803000e+04   2.0582000e+04   1.8166000e+04   1.7530000e+04   2.1573000e+04   2.1867000e+04   2.2845000e+04   1.7702000e+04   2.1634000e+04   2.2097000e+04   2.2636000e+04   2.0239000e+04   1.9055000e+04   1.9299000e+04   1.8909000e+04   2.6279000e+04   2.4522000e+04   2.6607000e+04   2.9801000e+04   2.6605000e+04   3.0256000e+04   2.8576000e+04   2.8766000e+04   2.7190000e+04   2.3787000e+04   2.5553000e+04   2.6901000e+04   3.2680000e+04   2.5155000e+04   2.5657000e+04   2.8184000e+04   2.8729000e+04   2.3055000e+04   2.7250000e+04   3.6142000e+04   3.1353000e+04   2.4957000e+04   2.3860000e+04   2.6668000e+04   3.1638000e+04   3.1533000e+04   3.1516000e+04   2.8075000e+04   2.5201000e+04   2.4540000e+04   2.6545000e+04   2.8802000e+04   2.7100000e+04   2.8461000e+04   2.8653000e+04   2.8372000e+04   3.0320000e+04   2.1660000e+04   1.8819000e+04   2.3192000e+04   2.5117000e+04   2.5035000e+04   2.3828000e+04   2.0130000e+04   1.9969000e+04   2.3390000e+04   0.0000000e+00   2.4146000e+04   2.2612000e+04   2.3313000e+04   1.7806000e+04   2.1448000e+04   1.8966000e+04   2.2175000e+04   2.1102000e+04   2.0073000e+04   1.9071000e+04
   2.7255300e+05   2.7980300e+05   2.6568300e+05   2.7693400e+05   2.9272900e+05   3.1278400e+05   3.0085900e+05   3.0282300e+05   2.9098000e+05   2.8295100e+05   2.7828700e+05   2.8536300e+05   2.7796300e+05   2.7356200e+05   2.9379600e+05   2.9662500e+05   2.9866900e+05   2.9206000e+05   2.9813800e+05   2.8803100e+05   2.9345200e+05   2.8790200e+05   2.9243500e+05   3.0481600e+05   2.8570200e+05   2.8401400e+05   2.8923700e+05   2.7693200e+05   2.9880800e+05   3.1370500e+05   3.2869300e+05   3.0579400e+05   3.0980200e+05   3.2662000e+05   2.9830800e+05   3.0675000e+05   2.9201200e+05   2.8912500e+05   2.8986300e+05   3.0216100e+05   2.9918900e+05   2.8793500e+05   3.0596900e+05   2.9932800e+05   2.8072100e+05   2.8071000e+05   2.8655200e+05   2.9489800e+05   2.9179100e+05   3.0803500e+05   2.9226400e+05   2.8890400e+05   2.6789000e+05   2.7530700e+05   2.8168300e+05   2.9972100e+05   2.8566400e+05   2.8836000e+05   3.0206500e+05   3.0669300e+05   3.0746900e+05   3.1389500e+05   2.8880500e+05   2.7025600e+05   2.7472300e+05   2.7818600e+05   2.7823800e+05   2.6539000e+05   2.7508400e+05   2.6903200e+05   2.8175700e+05   3.0208300e+05   2.8923500e+05   3.0417900e+05   2.7722500e+05   2.9321100e+05   2.7987700e+05   2.8806400e+05   2.6287600e+05   2.5324600e+05   0.0000000e+00   2.9795000e+05   3.0314200e+05   2.9830500e+05   2.7797800e+05   2.7981600e+05   2.6121700e+05   2.8630400e+05   2.8664900e+05   2.8073700e+05
   3.3354700e+05   3.2328200e+05   3.0053900e+05   2.8681400e+05   2.8099500e+05   2.7680800e+05   2.8729500e+05   2.8505600e+05   2.9869200e+05   2.9812800e+05   3.0582400e+05   2.8880800e+05   2.9909100e+05   3.0977500e+05   3.0656000e+05   3.1127100e+05   2.9785500e+05   2.9748100e+05   2.9434800e+05   2.9389200e+05   2.8962100e+05   2.7220800e+05   2.9489300e+05   2.8236800e+05   2.9230100e+05   2.9677500e+05   2.9859800e+05   2.9244100e+05   2.9690700e+05   2.9913100e+05   2.9535100e+05   3.0561100e+05   3.0557500e+05   2.9390200e+05   2.9629500e+05   3.0273000e+05   3.0588600e+05   2.9811800e+05   2.9290100e+05   3.1216200e+05   3.0966800e+05   3.1286000e+05   3.0688900e+05   3.0981700e+05   3.0069700e+05   2.9664100e+05   3.1542200e+05   3.0771800e+05   3.1088400e+05   3.0367400e+05   3.2377000e+05   3.2701300e+05   3.1924100e+05   3.0070200e+05   2.9096400e+05   3.0423700e+05   2.9614000e+05   2.9410100e+05   2.9399700e+05   2.9001000e+05   2.9706000e+05   3.0040700e+05   2.9617800e+05   3.0678300e+05   3.2692700e+05   3.2988600e+05   3.0988600e+05   3.1438300e+05   3.1468600e+05   3.0528900e+05   2.9538000e+05   3.0225800e+05   3.0471000e+05   3.0380700e+05   3.1422400e+05   3.0977100e+05   3.0642400e+05   3.2413700e+05   3.0748700e+05   3.0842200e+05   3.0945700e+05   0.0000000e+00   3.1842300e+05   3.0632800e+05   2.9818400e+05   2.9869500e+05   3.0100000e+05   2.9174200e+05   2.9966600e+05   3.2431800e+05
   1.6044600e+05   1.5660200e+05   1.4402000e+05   1.3504600e+05   1.4460300e+05   1.5544000e+05   1.5170400e+05   1.5839600e+05   1.6696100e+05   1.4769900e+05   1.5115000e+05   1.5873800e+05   1.6539700e+05   1.5253600e+05   1.5902500e+05   1.6263700e+05   1.6988200e+05   1.5557600e+05   1.5010900e+05   1.6002200e+05   1.5934200e+05   1.7780400e+05   1.6909200e+05   1.8083200e+05   1.6642700e+05   1.5738300e+05   1.6987600e+05   1.6158300e+05   1.6626800e+05   1.6851900e+05   1.6750000e+05   1.7565900e+05   1.7058700e+05   1.6746200e+05   1.8591500e+05   1.8867500e+05   1.6106000e+05   1.4620700e+05   1.6433300e+05   1.8477200e+05   1.5955700e+05   1.5461900e+05   1.5002300e+05   1.6121300e+05   1.6158800e+05   1.5296500e+05   1.6691900e+05   1.5943900e+05   1.5490000e+05   1.5373100e+05   1.5459700e+05   1.6725300e+05   1.7153500e+05   1.6453300e+05   1.5003700e+05   1.4357100e+05   1.5786700e+05   1.6777900e+05   1.6386600e+05   1.5839100e+05   1.6180000e+05   1.6792800e+05   1.5419600e+05   1.7501000e+05   1.8755600e+05   1.5722100e+05   1.5656700e+05   1.5396500e+05   1.5695000e+05   1.6014000e+05   1.5960900e+05   1.5903500e+05   1.6362600e+05   1.7471600e+05   1.6499200e+05   1.5658700e+05   1.5467300e+05   1.3851000e+05   1.4988300e+05   1.5656000e+05   1.5855300e+05   1.3910800e+05   0.0000000e+00   1.5775500e+05   1.5097600e+05   1.6380200e+05   1.5688800e+05   1.5214700e+05   1.6149500e+05   1.6118500e+05
   1.7726100e+05   1.7076500e+05   1.5385400e+05   1.5407000e+05   1.5564900e+05   1.7604200e+05   1.7162200e+05   1.6689400e+05   1.9715400e+05   1.9519300e+05   1.9642000e+05   1.8535100e+05   1.7518800e+05   1.7439300e+05   1.8113400e+05   1.6369000e+05   1.9615500e+05   2.0263700e+05   1.7427600e+05   1.7614000e+05   1.7320500e+05   1.8045100e+05   1.7194800e+05   1.7034400e+05   1.7255500e+05   1.7785300e+05   1.6544600e+05   1.5282100e+05   1.7349100e+05   1.8370800e+05   1.4570500e+05   1.4026200e+05   1.5273300e+05   1.5351200e+05   1.4601900e+05   1.5143500e+05   1.5953500e+05   1.7619500e+05   1.6629200e+05   1.6287500e+05   1.5352700e+05   1.5709700e+05   1.6037300e+05   1.5288500e+05   1.7980400e+05   1.6889900e+05   1.7786000e+05   1.6331400e+05   1.7244200e+05   1.6016500e+05   1.7554400e+05   1.6644700e+05   1.8892800e+05   1.7844900e+05   1.9111100e+05   1.7196200e+05   1.6832000e+05   1.6572200e+05   1.7052800e+05   1.6146400e+05   1.6806800e+05   1.6460100e+05   1.6649000e+05   1.7297000e+05   1.7348200e+05   1.7099700e+05   1.6693400e+05   1.7372600e+05   1.6753200e+05   1.6799800e+05   1.5934800e+05   1.5209900e+05   1.7380500e+05   1.6132600e+05   1.6473400e+05   1.6917800e+05   1.7522000e+05   1.5324000e+05   1.6285000e+05   1.6015900e+05   1.6906300e+05   1.7126500e+05   1.6635400e+05   0.0000000e+00   1.8039500e+05   1.6012300e+05   1.6224600e+05   1.6957900e+05   1.5133700e+05   1.5728800e+05
   3.6051600e+05   3.6721200e+05   3.6753700e+05   3.8854100e+05   3.8225900e+05   3.7266500e+05   4.1928500e+05   4.0515800e+05   4.0632200e+05   3.8897300e+05   3.8210300e+05   3.8716900e+05   3.9388300e+05   4.0611700e+05   4.1175600e+05   4.0190500e+05   3.9596000e+05   3.7507200e+05   3.6055100e+05   3.8417600e+05   4.0364000e+05   3.9954900e+05   3.9363700e+05   3.7394700e+05   3.7250800e+05   3.6248900e+05   3.8360400e+05   3.8637900e+05   3.5987300e+05   3.6453500e+05   3.5721600e+05   3.6677100e+05   3.5732200e+05   3.7896000e+05   3.7968700e+05   3.7091400e+05   3.4251500e+05   3.5873500e+05   3.5727200e+05   3.3398200e+05   3.4689700e+05   3.5062200e+05   3.5863000e+05   3.4358900e+05   3.3763900e+05   3.4512800e+05   3.5053100e+05   3.5795300e+05   3.4814700e+05   3.5395500e+05   3.5044200e+05   3.6815100e+05   3.5707400e+05   3.6219000e+05   3.4809700e+05   3.5692900e+05   3.6347700e+05   3.5098600e+05   3.9951200e+05   3.6300900e+05   3.5102000e+05   3.5139100e+05   3.5499500e+05   3.5518900e+05   3.6673700e+05   3.6782800e+05   3.6829700e+05   3.5841500e+05   3.6546000e+05   3.5742700e+05   3.3771600e+05   3.2740200e+05   3.3974600e+05   3.5868100e+05   3.4852400e+05   3.5780900e+05   3.7864000e+05   3.6750400e+05   3.4291800e+05   3.8034300e+05   3.6080900e+05   3.3392100e+05   3.3478100e+05   3.5740700e+05   0.0000000e+00   3.6547600e+05   3.7505900e+05   3.7104400e+05   3.5296300e+05   3.6013400e+05
   4.0731600e+05   3.6143500e+05   3.7301900e+05   3.7709200e+05   3.9029900e+05   3.9878700e+05   4.0438400e+05   4.2344300e+05   4.0520400e+05   4.0439800e+05   3.9769300e+05   3.7414700e+05   3.8399900e+05   3.8658600e+05   3.7815400e+05   3.7333700e+05   3.8673900e+05   4.0938900e+05   4.0689000e+05   4.0866200e+05   3.8105200e+05   3.8764600e+05   3.7555600e+05   3.5568900e+05   3.9528600e+05   3.8781200e+05   3.9124100e+05   3.8642300e+05   4.0338500e+05   4.1273400e+05   4.0606000e+05   3.7413200e+05   3.7114100e+05   3.8618800e+05   4.0140300e+05   3.9099900e+05   3.8467700e+05   4.1654200e+05   4.3888800e+05   4.3415100e+05   4.4107300e+05   3.9673100e+05   3.7748300e+05   3.7843100e+05   3.8746000e+05   3.8973900e+05   4.0434000e+05   4.4532400e+05   4.0086100e+05   4.2118900e+05   3.9934400e+05   4.0797000e+05   3.8449900e+05   3.8031300e+05   3.9210700e+05   3.8255700e+05   3.7339000e+05   3.8381500e+05   3.9416000e+05   4.1650300e+05   4.2888200e+05   3.6499600e+05   3.5895200e+05   3.4982800e+05   3.5894400e+05   3.7898500e+05   3.9362300e+05   3.8859500e+05   4.0461200e+05   3.9223400e+05   4.0522800e+05   3.7780600e+05   3.4968100e+05   3.5054600e+05   3.5332000e+05   3.7068900e+05   3.4857900e+05   3.9301500e+05   4.0471100e+05   4.1286700e+05   3.7623900e+05   3.6890200e+05   3.6370700e+05   3.8528700e+05   4.0702500e+05   0.0000000e+00   3.9623700e+05   3.9423900e+05   4.1491600e+05   4.1924400e+05
   7.7075000e+04   7.6827000e+04   7.4986000e+04   7.1440000e+04   6.2936000e+04   8.5172000e+04   8.5454000e+04   6.9710000e+04   7.7436000e+04   6.8638000e+04   7.0941000e+04   7.4602000e+04   6.6721000e+04   7.8967000e+04   7.3533000e+04   8.6817000e+04   7.8513000e+04   6.4869000e+04   7.1858000e+04   7.4211000e+04   6.2197000e+04   6.9962000e+04   6.9473000e+04   8.7224000e+04   8.6748000e+04   7.4012000e+04   7.8129000e+04   7.1102000e+04   8.0943000e+04   7.0353000e+04   7.0574000e+04   8.1172000e+04   6.8182000e+04   7.6944000e+04   8.3130000e+04   8.9831000e+04   1.0568300e+05   9.0026000e+04   5.9986000e+04   7.5926000e+04   7.1315000e+04   8.1073000e+04   8.1623000e+04   7.9916000e+04   7.3883000e+04   7.6993000e+04   9.0569000e+04   7.4404000e+04   6.8458000e+04   6.6428000e+04   6.9238000e+04   7.3482000e+04   7.4732000e+04   6.7522000e+04   7.0768000e+04   7.8330000e+04   6.4262000e+04   5.9071000e+04   5.8408000e+04   8.8267000e+04   8.4105000e+04   7.2732000e+04   7.2160000e+04   6.6424000e+04   7.5705000e+04   7.0298000e+04   6.8109000e+04   6.7785000e+04   6.9547000e+04   8.1383000e+04   7.5131000e+04   6.7886000e+04   6.8203000e+04   6.8782000e+04   7.9904000e+04   7.3546000e+04   6.3885000e+04   8.3899000e+04   7.0269000e+04   7.1457000e+04   8.5647000e+04   8.0056000e+04   6.7750000e+04   6.3987000e+04   6.2443000e+04   7.3215000e+04   0.0000000e+00   7.7731000e+04   8.4533000e+04   7.9118000e+04
   1.0990300e+05   1.2034300e+05   1.1404700e+05   1.1921000e+05   1.0178100e+05   1.0657100e+05   1.0275600e+05   1.1291800e+05   8.6346000e+04   7.3707000e+04   8.6804000e+04   1.1076800e+05   1.0851900e+05   1.0467100e+05   8.6769000e+04   9.9402000e+04   9.1842000e+04   1.1566900e+05   1.0213400e+05   1.1322700e+05   1.0974100e+05   1.2208900e+05   1.1976100e+05   1.1843300e+05   9.2751000e+04   8.6589000e+04   9.4614000e+04   1.0158800e+05   1.1055600e+05   9.0667000e+04   1.0974300e+05   1.1640500e+05   1.1412300e+05   1.2849900e+05   1.3143500e+05   1.3793700e+05   1.1778200e+05   1.1543400e+05   1.0888800e+05   1.0688400e+05   1.0835300e+05   8.8911000e+04   1.1465400e+05   1.1478600e+05   1.1156800e+05   1.2012300e+05   1.0467000e+05   1.1014700e+05   1.0532800e+05   1.0180700e+05   1.0438500e+05   1.0905800e+05   1.1131900e+05   1.0261700e+05   1.1933000e+05   9.1372000e+04   8.7157000e+04   8.6472000e+04   9.7180000e+04   8.6737000e+04   9.4338000e+04   9.5908000e+04   1.1084900e+05   1.0732700e+05   9.6999000e+04   9.2760000e+04   9.0198000e+04   9.5987000e+04   8.9892000e+04   1.0192700e+05   9.0399000e+04   1.1457500e+05   1.1074400e+05   1.0799900e+05   1.1822300e+05   1.1438000e+05   1.0341300e+05   1.1661200e+05   1.1048000e+05   1.1867800e+05   1.2891100e+05   1.2639300e+05   1.0546300e+05   1.0746100e+05   9.7178000e+04   8.9305000e+04   1.0461000e+05   0.0000000e+00   1.1806300e+05   1.1188400e+05
   1.9690900e+05   1.9612300e+05   2.0149900e+05   2.1294100e+05   2.0287600e+05   1.9735100e+05   2.1256500e+05   2.1650300e+05   2.1585100e+05   2.0414400e+05   2.0170200e+05   1.9385300e+05   2.1449500e+05   2.1519200e+05   1.9240500e+05   1.9110000e+05   2.0837900e+05   1.9967700e+05   2.0471400e+05   2.2077500e+05   2.0201100e+05   2.0806800e+05   2.0930200e+05   2.0282400e+05   1.8610500e+05   1.8784900e+05   1.8318700e+05   1.8156700e+05   1.8816700e+05   1.8671900e+05   2.1407100e+05   2.0192700e+05   2.2016500e+05   2.3442600e+05   2.0362400e+05   2.0793800e+05   2.0772000e+05   2.2213100e+05   2.0442200e+05   2.3101600e+05   2.3043500e+05   2.0825500e+05   2.1431700e+05   2.0944700e+05   2.0330700e+05   2.0663100e+05   2.2966400e+05   2.2106500e+05   2.2218900e+05   2.0600500e+05   1.8907200e+05   1.9878500e+05   1.8978700e+05   2.0016300e+05   2.0354700e+05   1.9875200e+05   2.0786300e+05   2.0619000e+05   2.0575300e+05   2.2507700e+05   2.2333400e+05   2.1499100e+05   2.1115100e+05   1.9804100e+05   1.8590700e+05   1.8809600e+05   2.1170900e+05   1.8707200e+05   2.0001100e+05   2.0068500e+05   2.1395300e+05   2.2179800e+05   2.1028700e+05   2.0986000e+05   2.1593100e+05   2.1997000e+05   2.1079100e+05   2.2371600e+05   1.8855100e+05   1.9658700e+05   1.8673700e+05   2.2007300e+05   2.2562600e+05   2.1941800e+05   2.1553900e+05   2.1476800e+05   2.1648700e+05   2.1966300e+05   0.0000000e+00   2.0244400e+05
   2.3252700e+05   2.5213500e+05   2.3273800e+05   2.4058400e+05   2.4996000e+05   2.4127100e+05   2.3320200e+05   2.3496400e+05   2.3492900e+05   2.2747400e+05   2.4424400e+05   2.4736200e+05   2.3225200e+05   2.3076400e+05   2.4115500e+05   2.3543600e+05   2.4838500e+05   2.4060500e+05   2.4029600e+05   2.4426300e+05   2.3890100e+05   2.4278600e+05   2.5351900e+05   2.5513000e+05   2.4189500e+05   2.5816100e+05   2.5391900e+05   2.3114000e+05   2.4224600e+05   2.4823900e+05   2.3653800e+05   2.4919000e+05   2.5813900e+05   2.5084800e+05   2.5908100e+05   2.5210800e+05   2.6322600e+05   2.6997900e+05   2.6658500e+05   2.6185200e+05   2.5998500e+05   2.5474800e+05   2.4969700e+05   2.7505400e+05   2.8267600e+05   2.5302700e+05   2.6832200e+05   2.5734600e+05   2.4782800e+05   2.5459500e+05   2.5775800e+05   2.6254100e+05   2.6164400e+05   2.6370900e+05   2.4094800e+05   2.4110100e+05   2.5474500e+05   2.4635500e+05   2.5719800e+05   2.5664800e+05   2.5336900e+05   2.4224700e+05   2.2444500e+05   2.5225200e+05   2.4149600e+05   2.3477200e+05   2.3207600e+05   2.4388000e+05   2.4021400e+05   2.3170600e+05   2.4457500e+05   2.5307700e+05   2.6461600e+05   2.5332000e+05   2.1966600e+05   2.2086600e+05   2.3303200e+05   2.3962100e+05   2.2670500e+05   2.3811100e+05   2.3465700e+05   2.4989600e+05   2.6469300e+05   2.4117400e+05   2.5445600e+05   2.3275900e+05   2.2266900e+05   2.2918300e+05   2.2806500e+05   0.0000000e+00
